# Supplementary material for: A simple method to measure methane emissions from indoor gas leaks
Source: PLoS One. 2023 Nov 30;18(11):e0295055. doi: 10.1371/journal.pone.0295055 (PMC10688665; doi:10.1371/journal.pone.0295055)
Supplement: S1 Data — (ZIP) [file pone.0295055.s011.zip]

Archive with 69 entries (58 files):
- data and code/
- data and code/.DS_Store
- __MACOSX/data and code/._.DS_Store
- data and code/code/
- data and code/data/
- data and code/code/flux.R
- data and code/data/.DS_Store
- __MACOSX/data and code/data/._.DS_Store
- data and code/data/research data - cleaned.xlsx
- __MACOSX/data and code/data/._research data - cleaned.xlsx
- data and code/data/raw data/
- data and code/data/raw data/.DS_Store
- __MACOSX/data and code/data/raw data/._.DS_Store
- data and code/data/raw data/cavity ringdown spectrometer data/
- data and code/data/raw data/differential manometer data/
- data and code/data/raw data/cavity ringdown spectrometer data/.DS_Store
- __MACOSX/data and code/data/raw data/cavity ringdown spectrometer data/._.DS_Store
- data and code/data/raw data/cavity ringdown spectrometer data/experiments/
- data and code/data/raw data/cavity ringdown spectrometer data/RCM control tests/
- data and code/data/raw data/differential manometer data/.DS_Store
- __MACOSX/data and code/data/raw data/differential manometer data/._.DS_Store
- data and code/data/raw data/differential manometer data/Omega HHP886U/
- data and code/data/raw data/differential manometer data/GasScouter/
- data and code/data/raw data/cavity ringdown spectrometer data/experiments/R17.dat
- data and code/data/raw data/cavity ringdown spectrometer data/experiments/R16.dat
- data and code/data/raw data/cavity ringdown spectrometer data/experiments/R15.dat
- data and code/data/raw data/cavity ringdown spectrometer data/experiments/R11.dat
- data and code/data/raw data/cavity ringdown spectrometer data/experiments/R10.dat
- data and code/data/raw data/cavity ringdown spectrometer data/experiments/R12.dat
- data and code/data/raw data/cavity ringdown spectrometer data/experiments/R13.dat
- data and code/data/raw data/cavity ringdown spectrometer data/experiments/R4.dat
- data and code/data/raw data/cavity ringdown spectrometer data/experiments/R6.dat
- data and code/data/raw data/cavity ringdown spectrometer data/experiments/R7.dat
- data and code/data/raw data/cavity ringdown spectrometer data/experiments/R3.dat
- data and code/data/raw data/cavity ringdown spectrometer data/experiments/R2.dat
- data and code/data/raw data/cavity ringdown spectrometer data/experiments/R1.dat
- data and code/data/raw data/cavity ringdown spectrometer data/experiments/R9.dat
- data and code/data/raw data/cavity ringdown spectrometer data/experiments/R8.dat
- data and code/data/raw data/cavity ringdown spectrometer data/experiments/R21.dat
- data and code/data/raw data/cavity ringdown spectrometer data/experiments/R20.dat
- data and code/data/raw data/cavity ringdown spectrometer data/experiments/R18.dat
- data and code/data/raw data/cavity ringdown spectrometer data/experiments/R19.dat
- data and code/data/raw data/cavity ringdown spectrometer data/RCM control tests/R8_RCM_8.dat
- data and code/data/raw data/cavity ringdown spectrometer data/RCM control tests/R8_RCM_9.dat
- data and code/data/raw data/cavity ringdown spectrometer data/RCM control tests/R8_RCM_12.dat
- data and code/data/raw data/cavity ringdown spectrometer data/RCM control tests/R8_RCM_13.dat
- data and code/data/raw data/cavity ringdown spectrometer data/RCM control tests/R8_RCM_11.dat
- data and code/data/raw data/cavity ringdown spectrometer data/RCM control tests/R8_RCM_10.dat
- data and code/data/raw data/cavity ringdown spectrometer data/RCM control tests/R16_RCM_1.dat
- data and code/data/raw data/cavity ringdown spectrometer data/RCM control tests/R8_RCM_2.dat
- data and code/data/raw data/cavity ringdown spectrometer data/RCM control tests/R8_RCM_3.dat
- data and code/data/raw data/cavity ringdown spectrometer data/RCM control tests/R8_RCM_1.dat
- data and code/data/raw data/cavity ringdown spectrometer data/RCM control tests/R8_RCM_4.dat
- data and code/data/raw data/cavity ringdown spectrometer data/RCM control tests/R8_RCM_5.dat
- data and code/data/raw data/cavity ringdown spectrometer data/RCM control tests/R8_RCM_7.dat
- data and code/data/raw data/cavity ringdown spectrometer data/RCM control tests/R8_RCM_6.dat
- data and code/data/raw data/differential manometer data/Omega HHP886U/.DS_Store
- __MACOSX/data and code/data/raw data/differential manometer data/Omega HHP886U/._.DS_Store
- data and code/data/raw data/differential manometer data/Omega HHP886U/pressure5/
- data and code/data/raw data/differential manometer data/GasScouter/pressure5.dat
- data and code/data/raw data/differential manometer data/GasScouter/.DS_Store
- __MACOSX/data and code/data/raw data/differential manometer data/GasScouter/._.DS_Store
- data and code/data/raw data/differential manometer data/Omega HHP886U/pressure5/20221123091950-04.csv
- data and code/data/raw data/differential manometer data/Omega HHP886U/pressure5/20221123091950-05.csv
- data and code/data/raw data/differential manometer data/Omega HHP886U/pressure5/20221123091950-06.csv
- data and code/data/raw data/differential manometer data/Omega HHP886U/pressure5/20221123091950-02.csv
- data and code/data/raw data/differential manometer data/Omega HHP886U/pressure5/20221123091950-03.csv
- data and code/data/raw data/differential manometer data/Omega HHP886U/pressure5/20221123091950-01.csv
- data and code/data/raw data/differential manometer data/Omega HHP886U/pressure5/20221123091950.csv
