# Supplementary material for: A simple method to measure methane emissions from indoor gas leaks
Source: PLoS One. 2023 Nov 30;18(11):e0295055. doi: 10.1371/journal.pone.0295055 (PMC10688665; doi:10.1371/journal.pone.0295055)
Supplement: S1 Data — (ZIP) [file pone.0295055.s011.zip › data and code/data/research data - cleaned.xlsx]

## Sheet: Flux measurements
Note: read 'BCM' as 'RCM'.									x				Home age range 17-202, Avg:108, Median:105.5
Note: sort by Experiment Name to maintain correct cell shading				Home and basic info																Gas appliances					Temperatures (F)							Pressures (inHg)		CH4 concentration readings (ppm)												Flux calculations related data
Experiment name original	Build occupants are renters or owners	Experiment name	include in analysis	Experiment type	Dwelling notes	Single or multi family home	Number of families in studied building	Work started	Work ended	Address	Town	Home style	Home age (years)	Approximate subterranean level of basement (%)	Subterranean % notes	Location of meter	Service line entry point	Other notes	Arrival time on site	Furnace (some do both space and domestic water)	Domestic water heated by gas ?	Stove	Dryer	Fireplace	Outdoor temp	Basement	1st floor temp	2nd floor temp	3rd floor temp	4th floor temp	Floor count (inc. basment)	Ambient outdoor	Basement pre-flush	Outside CH4	Basement ambient pre-flush CH4	Basement minus outside	Notes	1st floor CH4 concentration	Notes	2nd floor CH4 concentration	Notes	3rd floor CH4 concentration	notes	4th floor CH4 concentration	notes	Basement full flush start time	Basement full flush start epoch time	Basement full flush end time	Basement full flush end epoch time
anonymized	Owners	R1	yes	BCM		single	1	2022-09-16	2022-09-16	anonymized	Brookline	Colonial, 2 story + basement	96	37.5	sloped ~75 to 0	basement	underground into basement		12:25:00	1	yes	1	1	0	73	70.5	68	69			3	30.116	basement pressure taken after flush	2	4.745	2.745	average of multiple samples	2.308	average of multiple samples	2.2075	average of multiple samples		no floor		no floor	13:50:00	1663350600	14:00:00	1663351200
anonymized	Owners	R2	yes	BCM		single	1	2022-09-13	2022-09-13	anonymized	Brookline	Cape, 2 story + basement	202	85		basement	underground into basement		08:21:00	1	yes	1	1	0	68	77	73	72			3	29.782	29.787	2.08	4.95167	2.87167	average of multiple samples	2.425	average of multiple samples	2.57333	average of multiple samples		no floor		no floor	10:12:00	1663078320	10:37:00	1663079820
anonymized	Owners	R3	yes	BCM		single		2022-09-09	2022-09-09					na - attic furnace					13:18:00						not recorded	75 (attic)	not recorded	not recorded	not recorded			not recorded	not recorded	2.1	3.39	1.29	average of multiple samples		not recorded again		not recorded again		not recorded again			approx 10:00:00 AM	No data on flushing - GasScouter was in use in the basement space	approx 1pm	No data on flushing - GasScouter was in use in the basement space
anonymized	Owners	R4	yes	BCM		single	1	2022-09-09	2022-09-09	anonymized	Boston (Roslindale neighborhood)	3 story colonial + basement	17	90		outside	above ground		08:20:00	2	yes	1	0	1	70	74	68	66	incorrectly measuremed		4	29.968	not recorded	2.1	3.3	1.2	average of multiple samples; also 2.61 in adjoining office	2.6	average of multiple samples	2.41667	average of multiple samples	2.44	average of multiple samples		no floor	10:20:00	1662733200	10:35:00	1662734100
anonymized	Owners	R5	yes	not BCMd	no leakage	single	1	2022-09-15	2022-09-15	anonymized	Brookline	1.75 story Cape Cod + basement	63	85		basement	underground into basement		09:32:00	1	yes	1	0	0	65	73	71				3	30.066	30.064	2.02	2.06	0.04	average of multiple samples	2.0425	average of multiple samples
anonymized	Both	R6	no	BCM	Two family home (both families) living in building.This was an example of poor air mixing	multi	2	2022-09-14	2022-09-14	anonymized	Brookline	3 story + shared basement	122	80		basement	underground into basement		08:33:00	1	no	0	0	0	72	incorrectly measured	71	71	71		4	29.782	not recorded	2.04	2.53	0.49	average of mulitple samples	2.11	average of multiple samples	2.135	average of multiple samples	2.125	average of multiple samples		no floor	approx 11:00:00 AM	1663167600	11:43:00	1663170180
anonymized	Both	R7	yes	BCM	redone to address poor air mixing earlier	multi		2022-09-19	2022-09-19										08:30:00						67							29.959	29.963	2.04	2.59	0.55	single point sample		not taken - basement redo		not taken - basement redo		not taken - basement redo		not taken - basement redo	approx 9:55:00 AM	1663595700	10:02:00	1663596120
anonymized	Owners	R8	yes	BCM		single	1	2022-09-30	2022-09-30	anonymized	Brookline	2 story + attic + basement	102	80		basement	underground into basement		08:25:00	1	no	1	0	0	49	67	65	65	65		4	30.365	30.371	2.14	5.525	3.385	average of multiple samples	2.838	average of multiple samples	2.95	average of multiple samples	2.91	average of multiple samples		no floor	09:50:00	1664545800	10:55:00	1664549700
anonymized	Owners	R9	yes	BCM		single	1	2022-07-26	2022-07-27	anonymized	Brookline	2 story + basement	112	85		basement	underground into basement		11:09:00	1	yes	1	0	0	79	82.5	79	79			3	not recorded	not recorded	2.01	4.4875	2.4775	average of multiple samples	2.57	average of multiple samples	2.68	single reading (top of stairs)		no floor		no floor	11:48:00	1658850500	approx 12:30:00 PM	1658853600
anonymized	Both	R10	yes	BCM	duplex (occupant downstairs, occupant upstairs)	multi	2	2022-10-13	2022-10-13	anonymized	Somerville (West Somerville)	duplex 2 floors, with shared basement	152	85		2 meters on outside front of building	underground into basement		09:30:00	2	yes	2	2	0	64	70	72	72			3	29.693	29.977	2.04	2.944	0.904	average of multiple samples	2.2475	average of multiple samples	3.56	average of multiple samples		no floor		no floor	11:05:00	1665673500	11:23:00	1665674580
anonymized	Both	R11	yes	BCM	duplex (left side only), 3 story, 1 fam in floor 1, 1 fam in floors 2+3; shared basement (walled from other side of duplex)	multi	2 in left side (in study), 2 in right side (not in study)	2022-09-06	2022-09-06	anonymized	Brookline	Duplex + shared basement; 3 story; 2 condos each side	38	80		basement	underground into basement		08:24:00	2	yes	2	2	0	65 and raining	72	69	73	65		4	not recorded	not recorded	2.03	3.294	1.264	average of multiple samples	2.60833	average of multiple samples	2.7025	average of multiple samples	2.625	average of multiple samples			10:35:00	1662474900	11:05:00	1662476700
anonymized	Owners	R12	yes	BCM		single	1	2022-07-29	2022-07-29	anonymized	Brookline	2 story + basement	102	85		basement	underground into basement		10:07:00	1	yes	1	1	0	81	79	79.5	80.6			3	not recorded	not recorded	2	2.74	0.74	single point sample taken without basement door	2.64	single sample	2.16	single reading		no floor		no floor	10:15:00	1659104100	approx 11:00:00 AM	1659106300
anonymized	Owners	R13	yes	BCM		single	1	2022-07-30	2022-07-31	anonymized	Brookline	3 story Colonial Revival + finished basement	96	75		basement	underground into basement		15:30:00	1	yes	1	1	0	83	73	82	83	86		4	not recorded	not recorded	2.06	4.14	2.08	average of multiple samples	2.08	single sample	2.04	single reading	2.07	single reading			15:48:00	1659210480	16:51:00	1659214260
anonymized	Renters	R14	yes	not BCMd	SFH not done : prelim showed inside-outside < 0.5ppm	single	1	2022-09-01	2022-09-01	anonymized	Weston	Ranch + basement	67	25	sloped 40 to 10	basement	above ground		07:40:00	1	no	0	0	0	70	not recorded	not recorded	not recorded	not recorded		2	29.7	29.7	2.02	2.075	0.055	average of multiple samples; inside - outside < delta	2.074	average of multiple samples		no floor		no floor		no floor
anonymized	Both	R15	yes	BCM	BCM MFH triplex, 3 families, 1 per floor	multi	3	2022-09-21	2022-09-21	anonymized	Boston (Dorchester neighborhood)	Conventional 3 family home + shared basement	102	50		basement	underground into basement		11:00:00	2	yes	3	0	0	64	67	69	71	71		4	29.898	29.883	2.03	6.29	4.26	average of multiple samples	4.62	average of multiple samples; note: leak at stove	3.61	average of multiple samples	16.6275	average of multiple samples (note: stove pilot light had gone out, but no other leaks found)			12:54:00	1663779240	13:08:00	1663780080
anonymized	Owners	R16	yes	BCM		single	1	2022-08-30	2022-08-30	anonymized	Newton (Auburndale neighborhood)	Bungalow + basement	93	85		basement	underground into basement		14:48:00	1	yes	0	0	0	90	82.7	74.5	79			3	not recorded	not recorded	1.97	6.268	4.298	average of multiple samples	2.84	single sample	2.41	single reading		no floor		no floor	not recored - took numerous attempts		not recored - took numerous attempts
anonymized	Both	R17	yes	BCM	MFH triple decker, 1 family per floor, shared basement	multi	3	2022-09-23	2022-09-23	anonymized	Brookline	Triple decker 3 family home + shared basement	109	80		basement	underground into basement		08:16:00	3	yes	2	1	0	51	72	71	73	73		4	29.775	29.775	2.03	2.7725	0.7425	average of multiple samples	2.286	average of multiple samples	2.366	average of multiple samples	2.306	average of multiple samples		no floor	approx 10:15:00 AM	1663942500	11:15:00	1663946100
anonymized	Both	R18	yes	BCM	MFH duplex (left side only), 3 story, 2 families - one in floor one unit, one in floor 2 and 3	multi	2 in left side, 3 story	2022-09-20	2022-09-20	anonymized	Cambridge (Cambridgeport neighborhood)	Duplex (#1, #2), 4 family in total; firewalled divided basement	128	80		basement	underground into basement		08:05:00	2	no	1	0	0	60	68	72	69	71	71	5	29.887	basement pressure taken after flush	2.09	3.246	1.156	average of multiple samples	4.85	average of multiple samples	2.455	average of multiple samples	2.555	average of multiple samples	2.605	average of multiple samples	approx 10:00:00 AM	1663682400	10:54:00	1663685640
anonymized	Owners	R19	yes	BCM	SFH East Boston	single	1	2022-09-22	2022-09-22	anonymized	East Boston	Cape Cod (basement converted)	171	72.5	sloped 60-85	basement	underground (shallow) into basement		11:35:00	1	yes	1	0	0	68	69	71	71			3	29.46	29.466	2.02	3.086	1.066	average of multiple samples	2.885	average of multiple samples	2.94667	average of multiple samples		no floor		no floor	approx 12:58:00 PM	1663865880	13:08:00	1663866480
anonymized	Owners	R20	yes	BCM	SFH - zero leak basement BFH done but not usable	single	1	2022-08-27	2022-08-27	anonymized	Chelmsford	Bungalow + basement	122	80		basement	underground into basement		08:20:00	1	yes	1	0	0	70	not measured	79	76			3	29.75	not recorded	2.01	2.2	0.19	average of multiple samples	3.018	average of multiple samples; note: large leak behind stove		no floor		no floor		no floor	09:45:00		12:00:00
anonymized	Owners	R21	yes	BCM		single	1	2022-08-26	2022-08-26	anonymized	Brookline	3 story + basement	122	50		basement	underground into basement		08:20:00	1	yes	0	1	0	74	80.4	77.9	77.2	76.8		4	29.91	29.94	2.11	6	3.89	single sample	2.67	average of multiple samples	2.23	single reading (top of stairs)	2.28	single reading (landing)		no floor	08:35:00	1661517300	09:00:00	1661518800
anonymized	Owners	R22	yes	not BCMd	SFH not done : prelim showed inside-outside < 0.5ppm	single	1	2022-09-16	2022-09-16	anonymized	Brookline	Victorian, 3 story + basement	140	80		basement	underground into basement		08:16:00	1	yes	1	1	0	55	70	68	67	68		4	30.094	not recorded	2.08	2.0475	-0.0325	average of multiple samples	2.0925	average of multiple samples	2.09333	average of multiple samples	2.08	single reading		no floor
pressure1		pressure1		pressure test				2022-11-15		anonymized															42
pressure2		pressure2		pressure test				2022-11-17		anonymized
pressure3		pressure3		pressure test				2022-11-19	2022-11-21	anonymized
pressure4		pressure4		pressure test				2021-11-22	2022-11-22	anonymized
pressure5		pressure5		pressure test with furnace off				2021-11-23		anonymized
pressure51		pressure51		pressure test with furnace off				2021-11-23		anonymized
mantest1		mantest1		manometer test				2022-11-18		anonymized
mantest2		mantest2		manometer test				2022-11-18		anonymized
mantest3		mantest3		manometer test				2022-11-18		anonymized
mantest4		mantest4		manometer test				2022-11-22	2022-11-23	anonymized
mantest5		mantest5		manometer test				2022-11-22		anonymized
Control09022022-1442		R8_RCM_1		Control			Single family home	2022-09-02	done	anonymized		2 story	102						12:42:00						not recorded	not recorded								1.99
Control09022022-1453		R8_RCM_2		Control			Single family home	2022-09-02	done	anonymized		2 story	102						14:53:00						not recorded	not recorded								1.99
Control12082022-1		R8_RCM_3		Control for RCM and bag method			Single family home	2022-12-08	2022-12-08	anonymized		2 story																						2.01
Control12092022-1		R8_RCM_4		Control for RCM and bag method			Single family home	2022-12-09	2022-12-09	anonymized		2 story																						2.04
Control12082022-3		R8_RCM_5		Control for RCM and bag method			Single family home	2022-12-08	2022-12-08	anonymized		2 story																						2
Control12062022-1		R8_RCM_6		Control for RCM and bag method			Single family home	2022-12-06	2022-12-06	anonymized		2 story							11:00:00						not recorded	not recorded								2
Control12092022-2		R8_RCM_7		Control for RCM and bag method			Single family home	2022-12-09	2022-12-09	anonymized		2 story																						not measured
Control12082022-2		R8_RCM_8		Control for RCM and bag method			Single family home	2022-12-08	2022-12-08	anonymized		2 story																						2
Control12062022-2		R8_RCM_9		Control for RCM and bag method			Single family home	2022-12-06	2022-12-06	anonymized		2 story							14:00:00															1.99
Control08252022-1535		R8_RCM_10		Control			Single family home	2022-08-25	done	anonymized		2 story	102						15:35:00						not recorded	not recorded								2
Control08252022-1451		R8_RCM_11		Control			Single family home	2022-08-25	done	anonymized		2 story	102						14:51:00						not recorded	not recorded								2
Control08252022-1146		R8_RCM_12		Control			Single family home	2022-08-25	done	anonymized		2 story	102						11:46:00						not recorded	not recorded								2
Control08252022-1100		R8_RCM_13		Control			Single family home	2022-08-25	done	anonymized		2 story	102						11:00:00						not recorded	not recorded								2
Control08302022		R16_RCM_1		Control			Single family home	2022-08-30	done	anonymized		2 story	102						13:35:00						90	78.8
STOP		STOP	Everything below this line is ignored by flux.R
[truncated: 73 more columns]

## Sheet: Building characteristics
Experiment name	Single or multi family home	Number of families	Home style	Home age (years)	Approximate subterranean %	NG meter location	NG service line entry point	NG furnaces	Domestic water heated by NG?	NG stoves	NG dryers	NG fireplaces	Floor count (inc. basment)
R1	single	1	colonial	96	38	basement	underground into basement	1	yes	1	1	0	3
R2	single	1	cape	202	85	basement	underground into basement	1	yes	1	1	0	3
R3	single	1	colonial	17	na - attic furnace	outside	above ground	2	yes	1	0	1	4
R4	single	1	colonial	17	90	outside	above ground	2	yes	1	0	1	4
R5	single	1	cape	63	85	basement	underground into basement	1	yes	1	0	0	3
R6	multi	2	conventional	122	80	basement	underground into basement	1	no	0	0	0	4
R7	multi	2	conventional	122	80	basement	underground into basement	1	no	0	0	0	4
R8	single	1	conventional	102	80	basement	underground into basement	1	no	1	0	0	4
R9	single	1	conventional	112	85	basement	underground into basement	1	yes	1	0	0	3
R10	multi	2	upstairs/downstairs duplex with shared basement	152	85	outside	underground into basement	2	yes	2	2	0	3
R11	multi	2 (left side)	side by side duplex with shared basement	38	80	basement	underground into basement	2	yes	2	2	0	4
R12	single	1	conventional	102	85	basement	underground into basement	1	yes	1	1	0	3
R13	single	1	colonial revival	96	75	basement	underground into basement	1	yes	1	1	0	4
R14	single	1	ranch	67	25	basement	above ground	1	no	0	0	0	2
R15	multi	3	conventional with shared basement	102	50	basement	underground into basement	2	yes	3	0	0	4
R16	single	1	bungalow	93	85	basement	underground into basement	1	yes	0	0	0	3
R17	multi	3	Triple decker with shared basement	109	80	basement	underground into basement	3	yes	2	1	0	4
R18	multi	2 (left side)	duplex with firewalled divided basement	128	80	basement	underground into basement	2	no	1	0	0	5
R19	single	1	cape	171	73	basement	underground into basement	1	yes	1	0	0	3
R20	single	1	bungalow	122	80	basement	underground into basement	1	yes	1	0	0	3
R21	single	1	conventional	122	50	basement	underground into basement	1	yes	0	1	0	4
R22	single	1	victorian	140	80	basement	underground into basement	1	yes	1	1	0	4

## Sheet: RCM control tests
Controlled release tests
Control configuration								Calculated daily fluxes methods					Comparison
Experiment name	Control test name	Original experiment name	test gas CH4 %	Flow rate (l/min)	Fadj (Flow rate corrected for CH4 SG (0.5537) ( =flow rate * sqrt(1/0.5537) ))	Flow rate (l/day)	adjusted for concentraton	Control test flux	Calculated emissions using simple slope	Calculated emissions using simple slope (adjusted)	simple slope notes	Calculated emissions using fitted tangent	Calculated emissions using fitted tangent (adjusted)	fitted tangent notes	fitted (first 600 seconds only - just for interesting and curiosity)	simple slope divided by control	fitted tangent divided by control	"fitted (first 600 sec)"➗ actual	gas on/off in basement
R8_RCM_1	R8_RCM_1	Control09022022-1442	0.025	0.15	0.15129	217.857	5.44642	0.192338	0.1804	0.1804		0.1859	0.1859		0.1918	0.937934	0.96653	0.997205	off - ie no leaks
R8_RCM_2	R8_RCM_2	Control09022022-1453	0.025	0.15	0.15129	217.857	5.44642	0.192338	0.1988	0.1988		0.2038	0.2038		0.2104	1.0336	1.0596	1.09391	off - ie no leaks
R8_RCM_3	R8_RCM_3	Control08122022-1	0.025	0.2	0.201719	290.476	7.2619	0.25645	0.185	0.185		0.1909	0.1909		0.1888	0.721388	0.744394		off - ie no leaks
R8_RCM_4	R8_RCM_4	Control09122022-1	0.025	0.2	0.201719	290.476	7.2619	0.25645	0.1997	0.1997		0.2077	0.2077		0.2003	0.778709	0.809904		off - ie no leaks
R8_RCM_5	R8_RCM_5	Control08122022-3	0.025	0.3	0.302579	435.714	10.8928	0.384675	0.306	0.306		0.3175	0.3175		0.3189	0.795476	0.825371		off - ie no leaks
R8_RCM_6	R8_RCM_6	Control06122022-1	0.025	0.4	0.403439	580.952	14.5238	0.5129	0.4384	0.4384		0.4566	0.4566		0.4679	0.854747	0.890231		off - ie no leaks
R8_RCM_7	R8_RCM_7	Control09122022-2	0.025	0.5	0.504299	726.19	18.1547	0.641125	0.5682	0.5682		0.5968	0.5968		0.5778	0.886254	0.930863		off - ie no leaks
R8_RCM_8	R8_RCM_8	Control08122022-2	0.025	0.6	0.605158	871.428	21.7857	0.769351	0.6614	0.6614		0.6859	0.6859		0.6882	0.859686	0.891531		off - ie no leaks
R8_RCM_9	R8_RCM_9	Control06122022-2	0.025	0.8	0.806878	1161.9	29.0476	1.0258	0.9194	0.9194		0.9439	0.9439		0.9737	0.896275	0.920159		off - ie no leaks
R8_RCM_10	R8_RCM_10	Control08252022-1535	0.025	3.9	3.93353	5664.28	141.607	5.00078	4.39	4.27	see notes 1 and 3	5.16	5.04	see note 3		0.877863	1.03184	0	on - ie leaks in play
R8_RCM_11	R8_RCM_11	Control08252022-1451	1	0.8	1.07511	1548.16	1548.16	54.6724	54.64	54.52	see note 3	59.2	59.08	see note 3		0.999408	1.08281	0	on - ie leaks in play
R8_RCM_12	R8_RCM_12	Control08252022-1146	1	0.9	1.2095	1741.68	1741.68	61.5064	61.82	61.7	see notes 2 and 3	66	65.92	see note 3	data set only 320 seconds	1.0051	1.07306		on - ie leaks in play
R8_RCM_13	R8_RCM_13	Control08252022-1100	1	2.9	3.89727	5612.07	5612.07	198.187	192.94	192.82	see note 2 and 3	201.56	201.45	see note 3	data set only 120 seconds	0.973523	1.01702		on - ie leaks in play
R16_RCM_1	R16_RCM_1	Control08302022	0.025	3.5	3.53009	5083.33	127.083	4.48788	3.55	3.37	see note 3	3.88	3.71	see note 3		0.79102	0.864551	0	on - ie leaks in play
STOP														Average 88.65%	Average 93.63%
														Median 88.21%	Median 92.55%
Note 1: data graph is indicating the flow rate was going down poss due to bottle depleting or poor flow rate monitoring Note 2: For the 100% gas at 2.9 lpm, onl 120 sec of usable test data to use for calculations ; for the 100% gas at 0.9 lpm, only 320 sec of usable test data to use for calculations
Note 3: for tests where gas was on and existing leaks are in play, I've adjusted the simple and fitted fluxes by removing the simple and fitted daily fluxes calculated from room chambering calculations

## Sheet: SRCM control tests
Simplified RCM control tests
							Bag 1													Bag samples analysis (desktop) CH4 ppm
Experiment name	Control test name	date	full flush start	full flush end	flush duration (mins)	gas on/off in basement	control gas cannister inside / outside	Outdoor ambient CH4 at start	CH4 at end of flush (scout)	Bag 1 Sample time	basement ambient (desktop)	Analysis done on	basement ambient (backpack)	Time fans repositioned for mixing	Windows/doors close-up time	Control gas on time	Test gas (CH4 %)	Control gas flow rate l/min	timer started at	rise start	time span	bag 1 ch4 ppm	analysis time	bag 2 ch4 ppm	analysis time	Control test flux	adjusted basement volume (Vadj)	simplified volume (Vsim)	difference between bag 1 and bag 2 samples (ppm)	ppm per second	ppm per day	Calculated flux from bags using adjusted volume (cu ft / day)	Calculated flux from bags using simplified volume (Vsim) (cu ft / day)
R8_SRCM_1	R8_SRCM_1	2022-09-30	14:34:00	15:34:00	60	off	outside	2	2.03	15:34:00	2.064	G2311-f	2.03	15:35:00	15:37 to 15:38	15:40:00	0.025	0.15	15:41:00	15:41:50	600	2.061	15:56:00	2.292	15:58:00	0.192338	3931	3873	0.231	0.000385	33.264	0.130761	0.128831
R8_SRCM_2	R8_SRCM_2	2022-12-09	not measured	not measured	not measured	off	outside	not measured	2.05	10:54:45		GasScouter	not measured	~min	not measured	not measured	0.025	0.5	timer not used - instead CRDS times of gas on, and rise start, are noted, and 600 sec taken from start of rise	11:01:00	885	2.055	12/9 GasScouter t0 1 11:34:00, 2.05, t0 2 11:36:00, 2.06	3.535	t600 1 11:37:30, 3.52, t600 2 11:38:30, 3.55	0.641125	3931	3873	1.48	0.00167232	144.488	0.567983	0.559603
R8_SRCM_3	R8_SRCM_3	2022-12-09	not measured	not measured	not measured	off	outside	2.04	2.07	09:57:30		GasScouter	not measured	~min	not measured	not measured	0.025	0.2	timer not used - instead CRDS times of gas on, and rise start, are noted, and 600 sec taken from start of rise	10:02:30	600	2.085	12/9 GasScouter t0 1 10:39:30, 2.08, t0 2 10:40:30 2.09	2.495	t600 1 10:41:30, 2.46, t600 2 10:43:00 2.53	0.25645	3931	3873	0.41	0.000683333	59.04	0.232086	0.228662
R8_SRCM_4	R8_SRCM_4	2022-12-08	not measured	not measured	not measured	off	outside	2	2.03	13:50:00, 13:50:30 (latter approx)		GasScouter	not measured	~min	not measured	not measured	0.025	0.3	timer not used - instead CRDS times of gas on, and rise start, are noted, and 600 sec taken from start of rise	13:54:22	600	2.025	12/8 GasScouter t0 1 14:27:00 2.02, t0 2 14:28:00 2.03	2.61	t600 1 13:30:30 2.61, t600 2 14:32:00 2.61	0.384675	3931	3873	0.585	0.000975	84.24	0.331147	0.326262
R8_SRCM_5	R8_SRCM_5	2022-12-08	not measured	not measured	not measured	off	outside	2	2.03	12:31:00, 12:31:30 (latter approx)		GasScouter	not measured	~min	not measured	not measured	0.025	0.6	timer not used - instead CRDS times of gas on, and rise start, are noted, and 600 sec taken from start of rise	12:36:35	600	2.035	12/8 GasScouter t0 1 : 13:39:30, 2.04, t0 2 : 13:41:00, 2.03	3.215	t600 1 : 13:42:40, 3.23, t600 2 : 13:44:30, 3.20	0.769351	3931	3873	1.18	0.00196667	169.92	0.667956	0.6581
R8_SRCM_6	R8_SRCM_6	2022-12-08	not measured	not measured	not measured	off	outside	2.01	2.03	10:36:30 and 10:37:00 (latter approx - takes about 30 seconds to fill first, then connect to second bag)		GasScouter	not measured	~min	not measured	not measured	0.025	0.2	timer not used - instead CRDS times of gas on, and rise start, are noted, and 600 sec taken from start of rise	10:44:00	600	2.04	12/8 GasScouter t0 1 : 11:31:00, 2.04, t0 2 : 11:33:00, 2.04	2.375	t600 1 : 11:34:30, 2.38, t600 2 : 11:36:30, 2.37	0.25645	3931	3873	0.335	0.000558333	48.24	0.189631	0.186834
R8_SRCM_7	R8_SRCM_7	2022-12-06	not measured	not measured	not measured	off	outside	1.99	2.02	15:23:00	not working	GasScouter	1.99	~min	not measured	15:29:00	0.025	0.8	15:29:00	15:31:30	640	2.02	two t0 baggies, GasScouter: 9:34, 9:36	3.74	two t0 baggies, GasScouter: 9:37,9:39	1.0258	3931	3873	1.72	0.0026875	232.2	0.912778	0.899311
R8_SRCM_8	R8_SRCM_8	2022-12-06	not measured	not measured	not measured	off	outside	2.01	2.02	11:00:00	not working	GasScouter	2.01	~min	not measured	11:06:00	0.025	0.4	11:06:00	11:08:50	600	2.02	two t0 baggies, GasScouter: 14:59:00 and 15:01:30	2.88	two t600 baggies, GasScouter: 15:02:40, 15:04:00	0.5129	3931	3873	0.86	0.00143333	123.84	0.486815	0.479632
R8_SRCM_9	R8_SRCM_9	2022-10-10	7		~an hour	off	outside	2.74	2.29-2.31	08:56:00	not working	GasScouter	2.3	08:59:00	09:01:00	09:02:00	0.025	0.3	09:03:00	09:02:50	600	2.3	09:23:00	2.9	09:20:00	0.384675	3931	3873	0.6	0.001	86.4	0.339638	0.334627
R8_SRCM_10	R8_SRCM_10	2022-09-30	15:54:00	16:38:00	44	off	outside	2	2.02	16:37:00	2.047	G2311-f	2.02	not recorded	not recorded	16:40:00	0.025	0.3	not recorded	16:41:10	600	2.06	16:56:00	2.727	16:58:00	0.384675	3931	3873	0.667	0.00111167	96.048	0.377565	0.371994
STOP

## Sheet: Leaks
Experiment name	Floor	Size ppm	Before or after meter	Home age (years)	Dwelling type	Leak source
R2	Basement	145	After meter	202	Single family home	Dryer
R15	Basement	50	After meter	102	Multi family home	Furnace
R15	Basement	800	After meter	102	Multi family home	Furnace
R16	Basement	4500	After meter	93	Single family home	Furnace
R3	Third	295	After meter	17	Single family home	Furnace
R3	Third	347	After meter	17	Single family home	Furnace
R4	Basement	888	After meter	17	Single family home	Furnace
R1	Basement	25	Before meter	96	Single family home	Pipe connection
R1	Basement	60	After meter	96	Single family home	Pipe connection
R1	Basement	200	After meter	96	Single family home	Pipe connection
R1	Basement	270	Before meter	96	Single family home	Pipe connection
R1	Basement	1000	Before meter	96	Single family home	Pipe connection
R12	Basement	50	After meter	102	Single family home	Pipe connection
R12	Basement	150	After meter	102	Single family home	Pipe connection
R13	Basement	15	After meter	96	Single family home	Pipe connection
R13	Basement	50	After meter	96	Single family home	Pipe connection
R13	Basement	100	After meter	96	Single family home	Pipe connection
R13	Basement	200	After meter	96	Single family home	Pipe connection
R13	Basement	250	After meter	96	Single family home	Pipe connection
R13	Basement	350	After meter	96	Single family home	Pipe connection
R13	Basement	6000	After meter	96	Single family home	Pipe connection
R15	Basement	25	After meter	102	Multi family home	Pipe connection
R15	Basement	50	After meter	102	Multi family home	Pipe connection
R15	Basement	80	After meter	102	Multi family home	Pipe connection
R15	Basement	300	After meter	102	Multi family home	Pipe connection
R15	First	350	After meter	102	Multi family home	Pipe connection
R15	Basement	4500	After meter	102	Multi family home	Pipe connection
R16	Basement	20	After meter	93	Single family home	Pipe connection
R16	Basement	100	Before meter	93	Single family home	Pipe connection
R16	Basement	200	After meter	93	Single family home	Pipe connection
R16	Basement	800	Before meter	93	Single family home	Pipe connection
R17	Basement	50	After meter	109	Multi family home	Pipe connection
R17	Basement	60	After meter	109	Multi family home	Pipe connection
R17	Basement	100	After meter	109	Multi family home	Pipe connection
R17	Basement	170	Before meter	109	Multi family home	Pipe connection
R17	Basement	180	After meter	109	Multi family home	Pipe connection
R17	Basement	290	Before meter	109	Multi family home	Pipe connection
R17	Basement	400	After meter	109	Multi family home	Pipe connection
R17	Basement	500	After meter	109	Multi family home	Pipe connection
R17	Basement	2300	After meter	109	Multi family home	Pipe connection
R18	Basement	30	After meter	128	Multi family home	Pipe connection
R18	First	300	After meter	128	Multi family home	Pipe connection
R18	First	300	After meter	128	Multi family home	Pipe connection
R18	Basement	500	After meter	128	Multi family home	Pipe connection
R18	Basement	550	After meter	128	Multi family home	Pipe connection
R18	Basement	750	After meter	128	Multi family home	Pipe connection
R18	Basement	1200	After meter	128	Multi family home	Pipe connection
R18	Basement	1700	After meter	128	Multi family home	Pipe connection
R19	Basement	130	After meter	171	Single family home	Pipe connection
R19	Basement	250	After meter	171	Single family home	Pipe connection
R20	First	12500	After meter	122	Single family home	Pipe connection
R21	Basement	2300	After meter	122	Single family home	Pipe connection
R2	Basement	25	Before meter	202	Single family home	Pipe connection
R22	Basement	60	After meter	140	Single family home	Pipe connection
R3	First	100	After meter	17	Single family home	Pipe connection
R6	Basement	25	After meter	122	Multi family home	Pipe connection
R6	Basement	1300	After meter	122	Multi family home	Pipe connection
R8	Basement	50	Before meter	102	Single family home	Pipe connection
R8	Basement	60	After meter	102	Single family home	Pipe connection
R8	Basement	100	After meter	102	Single family home	Pipe connection
R8	Basement	1300	After meter	102	Single family home	Pipe connection
R9	Basement	10	After meter	112	Single family home	Pipe connection
R9	Basement	10	Before meter	112	Single family home	Pipe connection
R9	Basement	39	Before meter	112	Single family home	Pipe connection
R9	Basement	144	After meter	112	Single family home	Pipe connection
R9	Basement	2693	Before meter	112	Single family home	Pipe connection
R10	Basement	15	After meter	152	Multi family home	Pipe connection
R10	Basement	15	After meter	152	Multi family home	Pipe connection
R10	Basement	25	After meter	152	Multi family home	Pipe connection
R10	Basement	30	After meter	152	Multi family home	Pipe connection
R10	Basement	40	After meter	152	Multi family home	Pipe connection
R10	Basement	70	After meter	152	Multi family home	Pipe connection
R10	Basement	125	After meter	152	Multi family home	Pipe connection
R10	Basement	350	After meter	152	Multi family home	Pipe connection
R11	Basement	50	After meter	38	Multi family home	Pipe connection
R11	Basement	60	After meter	38	Multi family home	Pipe connection
R11	Basement	75	After meter	38	Multi family home	Pipe connection
R11	Basement	100	After meter	38	Multi family home	Pipe connection
R11	Basement	150	After meter	38	Multi family home	Pipe connection
R11	Basement	550	After meter	38	Multi family home	Pipe connection
R11	Basement	1000	After meter	38	Multi family home	Pipe connection
R11	Basement	2200	After meter	38	Multi family home	Pipe connection
R11	Basement	3000	After meter	38	Multi family home	Pipe connection
R1	Basement	200	Before meter	96	Single family home	Pipe valve
R16	Basement	35	Before meter	93	Single family home	Pipe valve
R8	Basement	2500	Before meter	102	Single family home	Pipe valve
R12	First	20	After meter	102	Single family home	Stove
R15	Second	4890	After meter	102	Multi family home	Stove
R18	First	50	After meter	128	Multi family home	Stove
R18	First	315	After meter	128	Multi family home	Stove
R2	First	44	After meter	202	Single family home	Stove
STOP

## Sheet: R1
`
Level of basement finish	unfinished
Basement sub-terranean %	above ground
Gas furnace(s)	1 furnace
Gas water heater(s)	1 water heater
Gas stove(s)	1 stove on floor 1
Gas clothes dryer(s)	1 dryer in basement
Gas fireplace(s)	none
Whole-house HVAC ?	none
Basement doors + windows	walkout door and stairway door
Gas meter locations	inside basement
Gas service line location	inside basement, coming in from underground
Ceiling	plastered
Raw Volumes
part	width (in)	length (in)	height (in)	Volume (cu ft)	Notes	Sloppy	sloppy notes
1	269	333	85	4406.28		4406.28
2	53	69	72	152.375	stairwell above basement ceiling
				4558.65		4406.28
These adjusted volumes will be subtracted from the raw volume total above
part	width (in)	length (in)	height (in)	Volume (cu ft)	Notes
bin	26	26	38	14.8657
bin	17	20	38	7.47685
chimney	24	42	85	24.7917	triangular
water tank	20	na	58	10.5427
furnace	25	18	38	10.7926
washer	28	28	39	13.8946
dryer	27	27	39	12.9198
drawers chest	21	35	52	10.4209
cupboard	20	48	70	12.724
misc stuff	24	269	85	22.2487
				140.678
Final adjusted volume
	4417.97
Sketch of basement
Leak locations and amounts
leak number	location	CGI ppm	Before or after meter	Notes	Photos
1	service pipe joint	25	before
2	service pipe joint	270	before
3	service pipe valve	200	before
4	service pipe joint	1000	before
5	pipe joint	60	after
6	pipe joint	200	after
	basement total before meter	1495
	basement total after meter	260
	total basement leaks ppm	1755
Appliances and their survey details
gas stove - no leaks on pipes or inside/on appliance
gas water heater - no leaks on pipes or coming from appliance
gas clothes dryer - no leaks on pipes or inside/on appliance
gas furnace - no leaks on pipes or inside/on appliance

## Sheet: R2
House general notes
Level of basement finish	unfinished basement, mostly below ground (transoms at outdoor ground level)
Basement sub-terranean %	approx 85%
Gas furnace(s)	one
Gas water heater(s)	one
Gas stove(s)	one on floor 1
Gas clothes dryer(s)	one
Gas fireplace(s)	none
Whole-house HVAC ?	none
Basement doors + windows	door from floor 1, and operable windows
Gas meter locations	Gas meter located near service line entry point
Gas service line location	Gas service line came in underground at one end of the basement
Ceiling	beams; open bays
Raw Volumes
part	width (ft)	length (ft)	height (ft)	Volume (cu ft)	Notes	Sloppy
one simple room	13.9167	23.6667	7.25	2387.87		2387.87
				2387.87		2387.87
These adjusted volumes will be subtracted from the raw volume total above
part	width(inches)	length (inches)	height (inches)	Volume (cu in)	Volume (cu ft)	Notes
chimney	29	55.5	79	127150	73.5825
rectangular duct part 1	14	149	8	16688	9.65741
rectangular duct part 2	14	78	8	8736	5.05556
rectangular duct part 3	14	34	8	3808	2.2037
cylindrical duct 1	6		120	3392.28	1.96312
cylindrical duct 1	6		112	3166.13	1.83225
washer	26	24	35	21840	12.6389
dryer	25	28	35	24500	14.1782
support beams (main)	2	284	9	5112	29.5833	10 approx
furnace	21	15	76	23940	13.8542
furnace plenum thing	14	8	76	8512	4.92593
hot water tank	22.5		50	19876.6	11.5027	d=22.5"
misc. stuff	24	284	87	39350.4	22.7722	approx 24" deep along width to ceiling - quite a lot of stuff
					203.75
Final adjusted volume
	2184.12
Leak locations and amounts
leak number	location	CGI ppm	Before or after meter	Notes	Photos:
1	service pipe joint before meter	25	before
2	inside dryer	145	after	9 o'clock : 145, 3 o'clock : 65, 12 o'clock : 0, 6 o'clock : 30 also, 81ppm on dial, 49 on button
3	inside stove on first floor	44	after	44 on left, 25 on right - floor was not chambered as this was so small amount
	basement total before meter	25
	basement total after meter	145
	floor 1	44
	total basement leaks ppm	170
Appliances and their survey details
Stove in floor 1 - no external leaks (but later did notice small interior leakage or possible unburnt gas - see 3 above)
Furnace no leaks detected (including checking inside gas valve and jet feeds)
Hot water heater - no leaks detected
Dryer - leaking rom the inside; no leaks detected outside
All pipes accessible in basement surveyed and only a very tiny one found - see 1. above

## Sheet: R3 and R4
House general notes
Level of basement finish	finished
Basement sub-terranean %	approx 90%
Gas furnace(s)	House has two gas furnaces: one in a finished basement utility room which heats basement and floor 1; second in an attic space on the 3rd floor which heats 2 and 3 (attic) floors
Gas water heater(s)	none (zones off of furnaces)
Gas stove(s)	one on floor 1
Gas clothes dryer(s)	converted to electric
Gas fireplace(s)	yes
Whole-house HVAC ?	HVAC but off for more than a week before experiment date
Basement doors + windows	util closet in basement : door adjoining office which had door to outside, which was opened for flushing; transom window attic : door to adjoining bedroom with windows which were opened for flusing; no windows or other doors
Gas meter locations	Meter located in garage with pipes running in finished roof ~25ft to util closet in basement
Gas service line location	Garage above ground
Ceiling	finished
Basement utility closet								Attic utility closet
Raw Volumes
part	width(inches)	length (inches)	height (inches)	Volume (cu in)	Volume (cu ft)	Notes		part	width(inches)	length (inches)	height (inches)	Volume (cu in)	Volume (cu ft)	Notes
1	114	172	90	1764720	1021.25			1	59	240	96	1359360	786.667	triangular attic space
2	42	36	63	95256	55.125	tricky to measure/calc		2	see diagram	see diagram	see diagram	see diagram	27.3
3	42	44	63	116424	33.6875	triangular ; tricky to measure/calc							813.967
					1110.06
						(sloppy : 1100)
These adjusted volumes will be subtracted from the raw volume total above
part	width(inches)	length (inches)	height (inches)	Volume (cu in)	Volume (cu ft)	Notes		part	width(inches)	length (inches)	height (inches)	Volume (cu in)	Volume (cu ft)	Notes
water tank	23		48	19939.1	11.5388	d=23		closet	see diagram	see diagram	see diagram	see diagram	60
fridge	21	21	34	11774	6.81368			intake plenum	15	8	26	3120	1.80556
plenum	20	78	8	2512.8	1.45417			F1	28	39	28	30576	17.6944
stuff	21	41	34	11774	6.81368			F2	21	49	28	28812	16.6736
					26.6203			L1	12	36		4070.74	2.35575
								L2	12	48		5427.65	3.141
								L3	12	48		5427.65	3.141
								L4	12	108		12212.2	7.06725
													111.879
Final adjusted volume	1083.44							702.088
Leak locations and amounts
One 100 ppm leak found behind stove at pipe joint
leak number	location	CGI ppm	Before or after meter	Notes	Photos			leak number	location	CGI ppm	Before or after meter	Notes	Photos
1	in furnace, after gas control valve	888	after	Probed a wiring port out of the top of the furnace and found 113 ppm Upon further investigation found gas present at injector to burner Gas only detected at one injector port - the top one - probably due to the orientation of the furnace with the injectors vertically stacked				1	in furnace, after gas control valve - at left injector (picture)	347	after
								2	in furnace, after gas control valve - at right injector (picture)	295	after
	total	888							total	642
Appliances and their survey details
gas stove in floor one kitchen : One 100 ppm leak found behind stove at pipe joint - floor not chambered
gas fireplace : no leaks detected
dryer was gas, converted to electric : no gas detected at pipe cap

## Sheet: R5
House general notes
Level of basement finish	mostly finished
Basement sub-terranean %	approx 85%
Gas furnace(s)	1 furnace
Gas water heater(s)	1 water heater (Ruud)
Gas stove(s)	1 on first floor
Gas clothes dryer(s)	none
Gas fireplace(s)	none
Whole-house HVAC ?	none
Basement doors + windows	not noted
Gas meter locations	inside basement
Gas service line location	inside basement
Ceiling	not noted
Raw Volumes
part	width (in)	length (in)	height (in)	Volume (cu ft)	Notes	Sloppy	sloppy notes
not recorded as experiment was not performed due to concentrations below delta threshold
according to tax assessors, basement is about 950 sq ft (estimating about 6000 cu ft)
These adjusted volumes will be subtracted from the raw volume total above
part	width (in)	length (in)	height (in)	Volume (cu ft)	Notes
not recorded as experiment was not performed due to concentrations below delta threshold
Final adjusted volume
	0
Sketch of basement
not recorded as experiment was not performed due to concentrations below delta threshold
Leak locations and amounts
leak number	location	CGI ppm	Before or after meter	Notes	Photos
No leaks found anywhere
Appliances and their survey details
gas stove - no leaks in or on pipes to it or on burners
furnace - no leaks inc. inside tested
water heater - no leaks

## Sheet: R6 and R7
House general notes
Level of basement finish	unfinished
Basement sub-terranean %	~80%
Gas furnace(s)	1 furnace
Gas water heater(s)	no
Gas stove(s)	no
Gas clothes dryer(s)	none
Gas fireplace(s)	none
Whole-house HVAC ?	none
Basement doors + windows	door to basement and bulkhead
Gas meter locations	inside basement
Gas service line location	inside basement near meter
Ceiling	plastered in places, open in others
First visit
Raw Volumes
part	width (ft)	length (ft)	height (ft)	Volume (cu ft)	Notes	Sloppy
1	36.6667	37	7.25	9835.83		9835.83
2	11.25	4	7.25	326.25		326.25
3	3.16667	7.58333	7.25	87.0503	stairwell above basement ceiling
-4 (closed room)	7.16667	7.5	7.25	-389.688	removing the closed room	-389.688
-5 (closed room)	13	15.5	7.25	-1460.88	removing the closed room	-1460.88
				8398.57		8311.52
These adjusted volumes will be subtracted from the raw volume total above
part	width(inches)	length (inches)	height (inches)	Volume (cu in)	Volume (cu ft)	Notes
chimney 1	16	61	87	84912	49.1389
chimney 2	16	29	87	40368	23.3611
furnace	16	18	46	13248	7.66667
hot water tank	22.5		53	21069.2	12.1928	d=23
misc. stuff	24	444	87	39350.4	22.7722	rough estimate - 2ft pile along length to ceiling
					115.132
Final adjusted volume
	8283.44
slack
Raw Volumes
part	width (ft)	length (ft)	height (ft)	Volume (cu ft)	Notes	Sloppy
1	12.5	23.9167	7.33333	2192.36		2192.36
3	3.16667	7.58333	7.25	87.0503	stairwell top triangle
				2279.41		2192.36
These adjusted volumes will be subtracted from the raw volume total above
part	width (inches)	length (inches)	height (inches)	Volume (cu in)	Volume (cu ft)	Notes
furnace	16	18	46	13248	7.66667
hot water tank	22.5		53	21069.2	12.1928	d=23
misc. stuff	18	84	24	6106.1	3.53362
					23.3931
Final adjusted volume	2256.02
Leak locations and amounts
leak number	location	CGI ppm	Before or after meter	Notes	Photos
1	service pipe joint after meter	25	after
2	pipe coupling/joint near furnace	1300	after
	basement total before meter	0
	basement total after meter	1325
Appliances and their survey details
No other leaks found on any pipe work - simple given the few gas appliances
Upstairs behind where there used to be 2 gas stoves checked with GasScouter intake probed under new appliances - no elevated relative readings - couldn't pull out appliances that replaced the old stoves

[truncated: 15 more sheets: R8, R9, R10, R11, R12, R13, R14, R15, R16, R17, R18, R19, R20, R21, R22]
