# Supplementary material for: A simple method to measure methane emissions from indoor gas leaks
Source: PLoS One. 2023 Nov 30;18(11):e0295055. doi: 10.1371/journal.pone.0295055 (PMC10688665; doi:10.1371/journal.pone.0295055)
Supplement: S1 Data — (ZIP) [file pone.0295055.s011.zip › data and code/data/raw data/cavity ringdown spectrometer data/experiments/R17.dat]

DATE	TIME	FRAC_DAYS_SINCE_JAN1	FRAC_HRS_SINCE_JAN1	EPOCH_TIME	ALARM_STATUS	INST_STATUS	CH4	CH4_dry	CO2	CO2_dry	H2O	CavityPressure	CavityTemp	Battery_Current	Battery_Temperature	Battery_Voltage	GPS_ABS_LAT	GPS_ABS_LONG	GPS_FIT	GPS_TIME	GPS_ALTITUDE
12837	2022-09-23	15:22:00.371	265.43194874	6370.36677	1663946520.371	0	899	2.1845155971	2.2097794031	458.01638197	464.43359206	1.263005702	723.65572736	28.51333046	-1.181521021	27.923929214	19.186815262	42.325843333	-71.119866667	6	48040	35.9
12838	2022-09-23	15:22:01.311	265.43195962	6370.367031	1663946521.311	0	899	2.1836272907	2.2077249196	458.01638197	464.13918609	1.2058264532	723.66149822	28.51333046	-1.2241526424	27.923929214	19.183762746	42.325843333	-71.119866667	6	48040	35.9
12839	2022-09-23	15:22:02.243	265.43197042	6370.36729	1663946522.244	0	899	2.1836272907	2.2077249196	457.0394426	463.1491869	1.2058264532	723.65445613	28.51333046	-1.3654998541	27.923929214	19.140722275	42.325843333	-71.119866667	6	48040	35.9
12840	2022-09-23	15:22:03.183	265.43198128	6370.367551	1663946523.183	0	899	2.1841794205	2.2101115277	457.0394426	463.61379141	1.2962210607	723.63769087	28.51333046	-1.2480069612	27.923929214	19.166196343	42.325843333	-71.119866667	6	48040	35.9
12841	2022-09-23	15:22:04.115	265.43199208	6370.36781	1663946524.116	0	899	2.1841859798	2.2101181984	458.65928174	465.25693992	1.2962227188	723.64239057	28.513661909	-1.184528444	27.923929214	19.180193175	42.325843333	-71.119866667	6	48040	35.9
12842	2022-09-23	15:22:04.980	265.43200208	6370.36805	1663946524.98	0	899	2.1859754557	2.2113203296	458.66277805	465.1053998	1.2661755735	723.64767395	28.51458168	-1.1360006332	27.923929214	19.184295654	42.325843333	-71.119866667	6	48040	35.9
12843	2022-09-23	15:22:05.898	265.43201272	6370.368305	1663946525.899	0	899	2.1859754557	2.2113203296	460.17665738	466.64054389	1.2661755735	723.66065989	28.51458168	-1.1418213939	27.923929214	19.18372345	42.325843333	-71.119866667	6	48040	35.9
12844	2022-09-23	15:22:06.878	265.43202405	6370.368577	1663946526.878	0	899	2.1855292228	2.2105419589	460.17665738	466.55693928	1.250022678	723.67541706	28.51458168	-1.3839645859	27.923929214	19.163601793	42.325843333	-71.119866667	6	48040	35.9
12845	2022-09-23	15:22:07.816	265.43203492	6370.368838	1663946527.817	0	899	2.1855292228	2.2105419589	476.30894863	482.91290238	1.250022678	723.67536653	28.51458168	-1.2889354426	27.923929214	19.172981856	42.325843333	-71.119866667	6	48040	35.9
12846	2022-09-23	15:22:08.732	265.43204551	6370.369092	1663946528.732	0	899	2.1877036411	2.2131096983	476.30894863	483.01031734	1.2682059426	723.69739012	28.51458168	-1.1820384532	27.923929214	19.183470454	42.325843333	-71.119866667	6	48040	35.9
12847	2022-09-23	15:22:09.641	265.43205603	6370.369345	1663946529.641	0	899	2.1877166807	2.2131229545	493.88257841	500.83121497	1.2682091623	723.70217673	28.515239526	-1.1561361607	27.923929214	19.185902817	42.325843333	-71.119866667	6	48040	35.9
12848	2022-09-23	15:22:10.494	265.43206591	6370.369582	1663946530.495	0	899	2.1881568438	2.2138430633	493.88425651	500.90825361	1.2817661965	723.70325394	28.515649796	-1.2333473188	27.923929214	19.176406734	42.325843333	-71.119866667	6	48040	35.9
12849	2022-09-23	15:22:11.415	265.43207657	6370.369838	1663946531.416	0	899	2.1881568438	2.2138430633	496.29442217	503.35269653	1.2817661965	723.68261032	28.515649796	-1.4696696997	27.923929214	19.151165009	42.325843333	-71.119866667	6	48040	35.9
12850	2022-09-23	15:22:12.349	265.43208738	6370.370097	1663946532.35	0	899	2.1841619298	2.209857826	496.29442217	503.36830859	1.2845614686	723.67723154	28.515649796	-1.4488443641	27.923929214	19.149729937	42.325843333	-71.119866667	6	48040	35.9
12851	2022-09-23	15:22:13.286	265.43209822	6370.370357	1663946533.286	0	899	2.1841619298	2.209857826	493.10971354	500.13820701	1.2845614686	723.68021944	28.515649796	-1.1392560005	27.923929214	19.18645668	42.325843333	-71.119866667	6	48040	35.9
12852	2022-09-23	15:22:14.184	265.43210861	6370.370607	1663946534.184	0	899	2.1893682956	2.2151764598	493.10971354	500.15216259	1.2870761445	723.67841789	28.515649796	-1.1854985597	27.923929214	19.184410146	42.325843333	-71.119866667	6	48040	35.9
12853	2022-09-23	15:22:15.101	265.43211924	6370.370862	1663946535.102	0	899	2.189391532	2.2152000882	498.33726586	505.45440592	1.2870819629	723.65428313	28.516821185	-1.1419076651	27.923929214	19.185497284	42.325843333	-71.119866667	6	48040	35.9
12854	2022-09-23	15:22:16.045	265.43213015	6370.371124	1663946536.045	0	899	2.1900988648	2.2163100939	498.33822502	505.56436034	1.3065087334	723.64773256	28.517053604	-1.1716366106	27.923929214	19.18162884	42.325843333	-71.119866667	6	48040	35.9
12855	2022-09-23	15:22:16.960	265.43214074	6370.371378	1663946536.96	0	899	2.1900988648	2.2163100939	493.93381826	501.09608763	1.3065087334	723.6270081	28.517053604	-1.4997650709	27.923929214	19.166762447	42.325843333	-71.119866667	6	48040	35.9
12856	2022-09-23	15:22:17.888	265.43215148	6370.371636	1663946537.888	0	899	2.1869190074	2.2122928775	493.93381826	500.87682855	1.2670669009	723.62754165	28.517053604	-1.3424108423	27.923929214	19.172652744	42.325843333	-71.119866667	6	48040	35.9
12857	2022-09-23	15:22:18.809	265.43216214	6370.371891	1663946538.809	0	899	2.1869190074	2.2122928775	492.70871909	499.6345087	1.2670669009	723.63642045	28.517053604	-1.2858849053	27.923929214	19.171259861	42.325843333	-71.119866667	6	48040	35.9
12858	2022-09-23	15:22:19.736	265.43217287	6370.372149	1663946539.736	0	899	2.1871060372	2.2121779298	492.71149505	499.55411439	1.2520524384	723.6289107	28.517733883	-1.3256169463	27.923929214	19.160771692	42.325843333	-71.119866667	6	48040	35.9
12859	2022-09-23	15:22:20.617	265.43218307	6370.372394	1663946540.617	0	899	2.1871125131	2.2121845119	494.02419213	500.88505056	1.2520540175	723.63962742	28.518060684	-1.2007510457	27.923929214	19.18378254	42.325843333	-71.119866667	6	48040	35.9
12860	2022-09-23	15:22:21.480	265.43219306	6370.372633	1663946541.48	0	899	2.1906145023	2.2161309124	494.02419213	500.99576863	1.2719780514	723.64723903	28.518060684	-1.1981963867	27.923929214	19.183801651	42.325843333	-71.119866667	6	48040	35.9
12861	2022-09-23	15:22:22.395	265.43220366	6370.372888	1663946542.396	0	899	2.1906145023	2.2161309124	494.09850685	501.07113206	1.2719780514	723.66195578	28.518060684	-1.1706664649	27.923929214	19.173723739	42.325843333	-71.119866667	6	48040	35.9
12862	2022-09-23	15:22:23.259	265.43221366	6370.373128	1663946543.26	0	899	2.188540345	2.2142078718	494.09850685	501.11919117	1.2806223845	723.67670446	28.518060684	-1.1707742585	27.923929214	19.163606341	42.325843333	-71.119866667	6	48040	35.9
12863	2022-09-23	15:22:24.099	265.43222338	6370.373361	1663946544.1	0	899	2.188540345	2.2142078718	494.51639848	501.54302066	1.2806223845	723.68719765	28.518060684	-1.1718090773	27.923929214	19.165208817	42.325843333	-71.119866667	6	48040	35.9
12864	2022-09-23	15:22:24.977	265.43223354	6370.373605	1663946544.978	0	899	2.1887733883	2.2153507581	494.5198997	501.79550353	1.325332828	723.67296919	28.518915581	-1.3511527603	27.923929214	19.143912397	42.325843333	-71.119866667	6	48040	35.9
12865	2022-09-23	15:22:25.855	265.4322437	6370.373849	1663946545.856	0	899	2.1887836686	2.2153612171	490.53753619	497.75456431	1.3253354795	723.65751719	28.519433975	-1.382487766	27.923929214	19.143719439	42.325843333	-71.119866667	6	48040	35.9
12866	2022-09-23	15:22:26.755	265.43225411	6370.374099	1663946546.755	0	899	2.1915474948	2.2168658261	490.53753619	497.40311164	1.2616855374	723.63550007	28.519433975	-1.1603292448	27.923929214	19.159955334	42.325843333	-71.119866667	6	48040	35.9
12867	2022-09-23	15:22:27.654	265.43226453	6370.374349	1663946547.655	0	899	2.1915474948	2.2168658261	490.5633848	497.42932203	1.2616855374	723.6307373	28.519433975	-1.625924468	27.923929214	19.136039734	42.325843333	-71.119866667	6	48040	35.9
12868	2022-09-23	15:22:28.588	265.43227532	6370.374608	1663946548.588	0	899	2.1954204509	2.2214811977	490.5633848	497.61865488	1.2959840867	723.61236976	28.519433975	-1.403959913	27.923929214	19.163663574	42.325843333	-71.119866667	6	48040	35.9
12869	2022-09-23	15:22:29.513	265.43228603	6370.374865	1663946549.513	0	899	2.1954293876	2.2214902862	583.79743738	592.193612	1.2959863337	723.60797523	28.519883251	-1.3604875314	27.923929214	19.168250128	42.325843333	-71.119866667	6	48040	35.9
12870	2022-09-23	15:22:30.368	265.43229593	6370.375102	1663946550.368	0	899	2.2053806177	2.231953711	583.80101466	592.32394614	1.3152623383	723.62562369	28.520624161	-1.4841460921	27.923929214	19.150574198	42.325843333	-71.119866667	6	48040	35.9
12871	2022-09-23	15:22:31.288	265.43230657	6370.375358	1663946551.288	0	899	2.2053806177	2.231953711	536.89248388	544.73059607	1.3152623383	723.62408609	28.520624161	-1.5233823061	27.923929214	19.133878708	42.325843333	-71.119866667	6	48040	35.9
12872	2022-09-23	15:22:32.211	265.43231727	6370.375614	1663946552.212	0	899	2.1932050743	2.2192186173	536.89248388	544.60784196	1.2949555897	723.63379674	28.520624161	-1.3754705459	27.923929214	19.166961986	42.325843333	-71.119866667	6	48040	35.9
12873	2022-09-23	15:22:33.059	265.43232708	6370.37585	1663946553.06	0	899	2.1932050743	2.2192186173	479.96452803	486.8618088	1.2949555897	723.62731246	28.520624161	-1.6959135532	27.923929214	19.170610428	42.325843333	-71.119866667	6	48040	35.9
12874	2022-09-23	15:22:33.951	265.43233741	6370.376098	1663946553.952	0	899	2.1919679965	2.2183663752	479.96452803	486.96806195	1.3146175788	723.63945482	28.520624161	-1.5263573176	27.923929214	19.163003138	42.325843333	-71.119866667	6	48040	35.9
12875	2022-09-23	15:22:34.839	265.43234769	6370.376344	1663946554.84	0	899	2.1919752374	2.2183737408	496.68217372	503.92965808	1.3146194285	723.64940719	28.520988755	-1.2085875691	27.923929214	19.159693497	42.325843333	-71.119866667	6	48040	35.9
12876	2022-09-23	15:22:35.756	265.43235829	6370.376599	1663946555.756	0	899	2.1974898007	2.2237545994	496.68582059	503.87841798	1.3047961654	723.648159	28.521875381	-1.291802696	28.08554955	19.158226834	42.325843333	-71.119866667	6	48040	35.9
12877	2022-09-23	15:22:36.700	265.43236921	6370.376861	1663946556.7	0	899	2.1974898007	2.2237545994	578.60759218	586.98651359	1.3047961654	723.65049814	28.521875381	-1.3124448156	28.09709386	19.157377723	42.325843333	-71.119866667	6	48040	35.9
12878	2022-09-23	15:22:37.628	265.43237997	6370.377119	1663946557.629	0	899	2.2192195835	2.2453520977	578.60759218	586.86237761	1.2857371665	723.6353586	28.521875381	-1.1932811705	27.923929214	19.186717835	42.325843333	-71.119866667	6	48040	35.9
12879	2022-09-23	15:22:38.572	265.43239088	6370.377381	1663946558.572	0	899	2.2192195835	2.2453520977	547.11049524	554.91592297	1.2857371665	723.63715651	28.521875381	-1.1985090253	27.923929214	19.180956089	42.325843333	-71.119866667	6	48040	35.9
12880	2022-09-23	15:22:39.447	265.43240102	6370.377624	1663946559.448	0	899	2.1978164727	2.2237558809	547.11132143	554.93457699	1.28863051	723.61857069	28.522057881	-1.1823079239	27.958562144	19.180033551	42.325843333	-71.119866667	6	48040	35.9
12881	2022-09-23	15:22:40.355	265.43241152	6370.377876	1663946560.355	0	899	2.1978389695	2.2237787577	480.73754652	487.61174043	1.2886361284	723.63866541	28.523187637	-1.2138369928	28.172956467	19.178328243	42.325843333	-71.119866667	6	48040	35.9
12882	2022-09-23	15:22:41.296	265.43242241	6370.378138	1663946561.296	0	899	2.1897631873	2.2154393805	480.73754652	487.5668707	1.2803426675	723.65261376	28.523187637	-1.1900150563	28.172956467	19.1792202	42.325843333	-71.119866667	6	48040	35.9
12883	2022-09-23	15:22:42.226	265.43243317	6370.378396	1663946562.226	0	899	2.1897631873	2.2154393805	471.31031363	478.0057152	1.2803426675	723.64868164	28.523187637	-1.1701813936	28.172956467	19.181413651	42.325843333	-71.119866667	6	48040	35.9
12884	2022-09-23	15:22:43.167	265.43244406	6370.378658	1663946563.167	0	899	2.1978976664	2.2228447303	471.31031363	477.79100074	1.2398403501	723.64428549	28.523187637	-1.3501287762	28.172956467	19.153473267	42.325843333	-71.119866667	6	48040	35.9
12885	2022-09-23	15:22:44.164	265.4324556	6370.378934	1663946564.164	0	899	2.1978998397	2.2228469389	522.81822011	530.00716261	1.2398408723	723.64629521	28.523296773	-1.1682519471	28.172956467	19.164293428	42.325843333	-71.119866667	6	48040	35.9
12886	2022-09-23	15:22:45.055	265.43246593	6370.379182	1663946565.056	0	899	2.2066099519	2.2331010571	522.8225023	530.42734759	1.3105305636	723.63189697	28.52428627	-1.1360006332	28.172956467	19.185375214	42.325843333	-71.119866667	6	48040	35.9
12887	2022-09-23	15:22:45.926	265.432476	6370.379424	1663946565.926	0	899	2.2066099519	2.2331010571	506.60412138	513.97305815	1.3105305636	723.6441129	28.52428627	-1.4243648668	28.172956467	19.161869807	42.325843333	-71.119866667	6	48040	35.9
12888	2022-09-23	15:22:46.826	265.43248642	6370.379674	1663946566.827	0	899	2.1983971769	2.2245555267	506.60412138	513.90751721	1.2990400682	723.64284207	28.52428627	-1.464215457	28.172956467	19.165940948	42.325843333	-71.119866667	6	48040	35.9
12889	2022-09-23	15:22:47.747	265.43249708	6370.37993	1663946567.748	0	899	2.1983971769	2.2245555267	491.05738435	498.13665256	1.2990400682	723.66031147	28.52428627	-1.4272429233	28.172956467	19.174214205	42.325843333	-71.119866667	6	48040	35.9
12890	2022-09-23	15:22:48.677	265.43250785	6370.380188	1663946568.678	0	899	2.1957879477	2.2211812303	491.05738435	497.93728675	1.2629620671	723.6466885	28.52428627	-1.3681083704	28.172956467	19.178993061	42.325843333	-71.119866667	6	48040	35.9
12891	2022-09-23	15:22:49.632	265.4325189	6370.380454	1663946569.633	0	899	2.1957976295	2.2211910724	483.64258941	490.41862059	1.2629644392	723.65154706	28.524772935	-1.3394250254	28.172956467	19.169592535	42.325843333	-71.119866667	6	48040	35.9
12892	2022-09-23	15:22:50.516	265.43252912	6370.380699	1663946570.516	0	899	2.194377031	2.2199720301	483.64589691	490.48032188	1.2736880374	723.65470957	28.525598526	-1.2211883668	28.172956467	19.15029527	42.325843333	-71.119866667	6	48040	35.9
12893	2022-09-23	15:22:51.398	265.43253934	6370.380944	1663946571.399	0	899	2.194377031	2.2199720301	476.90448366	483.64364537	1.2736880374	723.64870306	28.525598526	-1.1935290375	28.172956467	19.181535898	42.325843333	-71.119866667	6	48040	35.9
12894	2022-09-23	15:22:52.302	265.43254979	6370.381195	1663946572.302	0	899	2.1902257491	2.2153500884	476.90448366	483.53199186	1.2528749841	723.65387933	28.525598526	-1.1390511926	28.172956467	19.183846594	42.325843333	-71.119866667	6	48040	35.9
12895	2022-09-23	15:22:53.257	265.43256086	6370.381461	1663946573.258	0	899	2.1902257491	2.2153500884	476.98548719	483.61412108	1.2528749841	723.6384823	28.525598526	-1.1376283169	28.172956467	19.185735703	42.325843333	-71.119866667	6	48040	35.9
12896	2022-09-23	15:22:54.177	265.43257149	6370.381716	1663946574.177	0	899	2.1899255056	2.2152211504	476.98878546	483.66368794	1.2614908944	723.62899962	28.526433212	-1.1338125159	28.172956467	19.186861038	42.325843333	-71.119866667	6	48040	35.9
12897	2022-09-23	15:22:55.085	265.432582	6370.381968	1663946575.085	0	899	2.1899301371	2.2152258585	474.55991122	481.2008305	1.2614920308	723.62991313	28.526666641	-1.1327453852	28.172956467	19.187175751	42.325843333	-71.119866667	6	48040	35.9
12898	2022-09-23	15:22:55.936	265.43259185	6370.382204	1663946575.936	0	899	2.1929601547	2.2185632652	474.55991122	481.27241682	1.2749007239	723.63326642	28.526666641	-1.1375744509	28.172956467	19.187175751	42.325843333	-71.119866667	6	48040	35.9
12899	2022-09-23	15:22:56.799	265.43260184	6370.382444	1663946576.799	0	899	2.1929601547	2.2185632652	473.73913613	480.44003212	1.2749007239	723.60634992	28.526666641	-1.1392560005	28.172956467	19.186107635	42.325843333	-71.119866667	6	48040	35.9
12900	2022-09-23	15:22:57.719	265.43261249	6370.3827	1663946577.719	0	899	2.1944082896	2.2198834961	473.73913613	480.40206494	1.2677773424	723.59376496	28.526666641	-1.1982395886	28.172956467	19.182119837	42.325843333	-71.119866667	6	48040	35.9
12901	2022-09-23	15:22:58.614	265.43262285	6370.382948	1663946578.614	0	899	2.1944082896	2.2198834961	472.76753403	479.41679769	1.2677773424	723.59973266	28.526666641	-1.2077144605	28.172956467	19.181249795	42.325843333	-71.119866667	6	48040	35.9
12902	2022-09-23	15:22:59.529	265.43263345	6370.383203	1663946579.53	0	899	2.1900598033	2.215655629	472.76854414	479.46267917	1.2762105747	723.6072416	28.526924525	-1.1999750043	28.172956467	19.181193169	42.325843333	-71.119866667	6	48040	35.9
12903	2022-09-23	15:23:00.421	265.43264376	6370.38345	1663946580.421	0	899	2.19008133	2.2156775158	474.36174101	481.07846333	1.2762159181	723.60030704	28.528009415	-1.2157557011	28.172956467	19.181774139	42.325843333	-71.119866667	6	48040	35.9
12904	2022-09-23	15:23:01.286	265.43265377	6370.383691	1663946581.286	0	899	2.1894017531	2.214785298	474.36174101	481.02460131	1.266123579	723.63045598	28.528009415	-1.1744499428	28.172956467	19.182029623	42.325843333	-71.119866667	6	48040	35.9
12905	2022-09-23	15:23:02.144	265.4326637	6370.383929	1663946582.144	0	899	2.1894017531	2.214785298	474.07800858	480.73688358	1.266123579	723.62245795	28.528009415	-1.1636707783	28.172956467	19.182134628	42.325843333	-71.119866667	6	48040	35.9
12906	2022-09-23	15:23:03.039	265.43267407	6370.384178	1663946583.04	0	899	2.1954281294	2.2204263471	474.07800858	480.61751613	1.243735783	723.62605255	28.528009415	-1.1403122967	28.172956467	19.184912877	42.325843333	-71.119866667	6	48040	35.9
12907	2022-09-23	15:23:03.931	265.4326844	6370.384426	1663946583.932	0	899	2.1954281294	2.2204263471	475.95844142	482.52388797	1.243735783	723.63037109	28.528009415	-1.1327453852	28.172956467	19.185375214	42.325843333	-71.119866667	6	48040	35.9
12908	2022-09-23	15:23:04.838	265.4326949	6370.384677	1663946584.839	0	899	2.1958711313	2.2222045933	475.9621088	482.87777319	1.3091197415	723.6276807	28.528939493	-1.1289294911	28.172956467	19.186220333	42.325843333	-71.119866667	6	48040	35.9
12909	2022-09-23	15:23:05.743	265.43270536	6370.384929	1663946585.743	0	899	2.1958763061	2.2222098569	475.30426264	482.21037565	1.3091210557	723.63353886	28.5291996	-1.1541850669	28.172956467	19.185512126	42.325843333	-71.119866667	6	48040	35.9
12910	2022-09-23	15:23:06.667	265.43271605	6370.385185	1663946586.667	0	899	2.1916793463	2.2177953438	475.30426264	482.16632729	1.3008900919	723.62976438	28.5291996	-1.2024434102	28.172956467	19.18420971	42.325843333	-71.119866667	6	48040	35.9
12911	2022-09-23	15:23:07.581	265.43272663	6370.385439	1663946587.581	0	899	2.1916793463	2.2177953438	480.47879104	487.41556141	1.3008900919	723.63198024	28.5291996	-1.1880640115	28.172956467	19.185480118	42.325843333	-71.119866667	6	48040	35.9
12912	2022-09-23	15:23:08.561	265.43273797	6370.385711	1663946588.561	0	899	2.1961944641	2.2227661721	480.47879104	487.5223639	1.320629963	723.63909953	28.5291996	-1.1477714911	28.172956467	19.18532753	42.325843333	-71.119866667	6	48040	35.9
12913	2022-09-23	15:23:09.490	265.43274873	6370.385969	1663946589.49	0	899	2.1961944641	2.2227661721	483.58169573	490.67075558	1.320629963	723.64316342	28.5291996	-1.1701813936	28.172956467	19.182495117	42.325843333	-71.119866667	6	48040	35.9
12914	2022-09-23	15:23:10.417	265.43275947	6370.386227	1663946590.418	0	899	2.1965461535	2.2215102849	483.58732689	490.24549134	1.2414338622	723.62829671	28.53060543	-1.1580225024	28.172956467	19.18516634	42.325843333	-71.119866667	6	48040	35.9
12915	2022-09-23	15:23:11.302	265.43276971	6370.386473	1663946591.303	0	899	2.1965467206	2.2215108613	476.22721978	482.78404897	1.2414339987	723.63000771	28.530633926	-1.1360006332	28.172956467	19.186081867	42.325843333	-71.119866667	6	48040	35.9
12916	2022-09-23	15:23:12.163	265.43277966	6370.386712	1663946592.163	0	899	2.1947721269	2.219930956	476.22721978	482.84066212	1.2520060069	723.63793703	28.530633926	-1.1360006332	28.172956467	19.185014725	42.325843333	-71.119866667	6	48040	35.9
12917	2022-09-23	15:23:13.118	265.43279073	6370.386977	1663946593.119	0	899	2.1947721269	2.219930956	476.87259736	483.49500216	1.2520060069	723.65652688	28.530633926	-1.1552091434	28.172956467	19.182653756	42.325843333	-71.119866667	6	48040	35.9
12918	2022-09-23	15:23:14.036	265.43280134	6370.387232	1663946594.036	0	899	2.1942412212	2.2208224327	476.87259736	483.87205278	1.3222585709	723.64877905	28.530633926	-1.131150012	28.172956467	19.17695	42.325843333	-71.119866667	6	48040	35.9
12919	2022-09-23	15:23:14.957	265.432812	6370.387488	1663946594.957	0	899	2.1942571317	2.2208386191	476.73459369	483.73204544	1.3222626549	723.65557902	28.531434255	-1.1662469471	28.172956467	19.181193181	42.325843333	-71.119866667	6	48040	35.9
12920	2022-09-23	15:23:15.898	265.43282289	6370.387749	1663946595.898	0	899	2.194627151	2.2191077985	476.73577182	483.17782448	1.2187088205	723.65738299	28.531732559	-1.1650720235	28.172956467	19.183895073	42.325843333	-71.119866667	6	48040	35.9
12921	2022-09-23	15:23:16.798	265.43283331	6370.387999	1663946596.798	0	899	2.194627151	2.2191077985	472.67907561	479.0663108	1.2187088205	723.65906206	28.531732559	-1.1357311531	28.172956467	19.185723766	42.325843333	-71.119866667	6	48040	35.9
12922	2022-09-23	15:23:17.676	265.43284347	6370.388243	1663946597.676	0	899	2.1923702683	2.2176519239	472.67907561	479.28261207	1.2594112956	723.64819336	28.531732559	-1.1278623343	28.172956467	19.185375214	42.325843333	-71.119866667	6	48040	35.9
12923	2022-09-23	15:23:18.526	265.43285332	6370.38848	1663946598.527	0	899	2.1923702683	2.2176519239	473.77658898	480.39545818	1.2594112956	723.66307866	28.531732559	-1.1313332335	28.172956467	19.184840979	42.325843333	-71.119866667	6	48040	35.9
12924	2022-09-23	15:23:19.403	265.43286346	6370.388723	1663946599.403	0	899	2.1944243835	2.2199261039	473.77658898	480.44694749	1.2690724501	723.65832802	28.531732559	-1.1652984619	28.172956467	19.179613113	42.325843333	-71.119866667	6	48040	35.9
12925	2022-09-23	15:23:20.308	265.43287394	6370.388974	1663946600.308	0	899	2.1944502564	2.219952407	474.00040517	480.67394881	1.2690788237	723.66464254	28.533033901	-1.1947902559	28.172956467	19.179127245	42.325843333	-71.119866667	6	48040	35.9
12926	2022-09-23	15:23:21.246	265.4328848	6370.389235	1663946601.247	0	899	2.1981428093	2.2229152996	474.00092739	480.47217126	1.2311251562	723.65188457	28.533166885	-1.1653846937	28.172956467	19.181783689	42.325843333	-71.119866667	6	48040	35.9
12927	2022-09-23	15:23:22.167	265.43289545	6370.389491	1663946602.167	0	899	2.1981428093	2.2229152996	474.15545663	480.62881019	1.2311251562	723.67246433	28.533166885	-1.16855371	28.172956467	19.182134628	42.325843333	-71.119866667	6	48040	35.9
12928	2022-09-23	15:23:23.068	265.43290588	6370.389741	1663946603.068	0	899	2.1933311514	2.2193014947	474.15545663	480.95752331	1.2927568283	723.66349338	28.533166885	-1.1691142652	28.172956467	19.178795682	42.325843333	-71.119866667	6	48040	35.9
12929	2022-09-23	15:23:23.950	265.4329161	6370.389986	1663946603.951	0	899	2.1933311514	2.2193014947	475.69151925	482.51562174	1.2927568283	723.66404674	28.533166885	-1.1327453852	28.172956467	19.18645668	42.325843333	-71.119866667	6	48040	35.9
12930	2022-09-23	15:23:24.831	265.43292628	6370.390231	1663946604.831	0	899	2.198157249	2.2230432585	475.69465654	482.21881158	1.2366955631	723.67173636	28.53396297	-1.1643174981	28.172956467	19.166222869	42.325843333	-71.119866667	6	48040	35.9
12931	2022-09-23	15:23:25.674	265.43293605	6370.390465	1663946605.675	0	899	2.1981650977	2.2230512343	475.1739204	481.69094359	1.236697444	723.66998493	28.534357071	-1.1735336749	28.172956467	19.163300963	42.325843333	-71.119866667	6	48040	35.9
12932	2022-09-23	15:23:26.569	265.43294641	6370.390714	1663946606.57	0	899	2.2008037351	2.2258701952	475.1739204	481.73038913	1.2440809174	723.66307502	28.534357071	-1.1551552506	28.172956467	19.187027735	42.325843333	-71.119866667	6	48040	35.9
12933	2022-09-23	15:23:27.506	265.43295725	6370.390974	1663946607.506	0	899	2.2008037351	2.2258701952	482.41556358	489.07195279	1.2440809174	723.69118434	28.534357071	-1.1529347304	28.172956467	19.187292731	42.325843333	-71.119866667	6	48040	35.9
12934	2022-09-23	15:23:28.391	265.43296749	6370.39122	1663946608.391	0	899	2.2025571264	2.2286175078	482.41556358	489.33101846	1.2918160742	723.67034346	28.534357071	-1.1468552746	28.172956467	19.186634733	42.325843333	-71.119866667	6	48040	35.9
12935	2022-09-23	15:23:29.290	265.43297791	6370.39147	1663946609.291	0	899	2.2025571264	2.2286175078	489.60989243	496.62847844	1.2918160742	723.67394171	28.534357071	-1.1669260263	28.172956467	19.179973602	42.325843333	-71.119866667	6	48040	35.9
12936	2022-09-23	15:23:30.158	265.43298795	6370.391711	1663946610.159	0	899	2.2065945276	2.2321879989	489.6134033	496.493343	1.2666419863	723.65970677	28.535222881	-1.1889802573	28.172956467	19.174922893	42.325843333	-71.119866667	6	48040	35.9
12937	2022-09-23	15:23:31.108	265.43299894	6370.391974	1663946611.108	0	899	2.2066028428	2.2321964521	505.96983784	513.07962613	1.2666440195	723.67181073	28.535638809	-1.1718090773	28.172956467	19.179254532	42.325843333	-71.119866667	6	48040	35.9
12938	2022-09-23	15:23:31.996	265.43300922	6370.392221	1663946611.997	0	899	2.2054606175	2.2307990884	505.96983784	513.01223386	1.2548025693	723.6804373	28.535638809	-1.1732534296	28.172956467	19.180999162	42.325843333	-71.119866667	6	48040	35.9
12939	2022-09-23	15:23:32.894	265.43301961	6370.392471	1663946612.894	0	899	2.2054606175	2.2307990884	514.73971411	521.9041746	1.2548025693	723.64318848	28.535638809	-1.1327453852	28.172956467	19.183574677	42.325843333	-71.119866667	6	48040	35.9
12940	2022-09-23	15:23:33.819	265.43303032	6370.392728	1663946613.82	0	899	2.2217554414	2.2472737917	514.73971411	521.90211192	1.2544462647	723.65901315	28.535638809	-1.1650828076	28.172956467	19.180141449	42.325843333	-71.119866667	6	48040	35.9
12941	2022-09-23	15:23:34.711	265.43304065	6370.392976	1663946614.712	0	899	2.2217694522	2.2472880328	507.44853748	514.50950071	1.2544496344	723.64044351	28.536334853	-1.229121854	28.172956467	19.176321207	42.325843333	-71.119866667	6	48040	35.9
12942	2022-09-23	15:23:35.589	265.43305081	6370.393219	1663946615.59	0	899	2.2077856158	2.2329232153	507.45099825	514.45048786	1.2436708862	723.64131053	28.536920547	-1.2569321331	28.172956467	19.171561033	42.325843333	-71.119866667	6	48040	35.9
12943	2022-09-23	15:23:36.533	265.43306174	6370.393482	1663946616.534	0	899	2.2077856158	2.2329232153	526.88122165	534.14872068	1.2436708862	723.63131047	28.536920547	-1.3918764536	28.172956467	19.151871473	42.325843333	-71.119866667	6	48040	35.9
12944	2022-09-23	15:23:37.431	265.43307213	6370.393731	1663946617.432	0	899	2.2349290321	2.2620316917	526.88122165	534.6228717	1.3236363323	723.63385778	28.536920547	-1.5482497713	28.172956467	19.142429705	42.325843333	-71.119866667	6	48040	35.9
12945	2022-09-23	15:23:38.344	265.43308269	6370.393984	1663946618.344	0	899	2.2349290321	2.2620316917	608.46603108	617.40643527	1.3236363323	723.64398072	28.536920547	-1.4794355631	28.172956467	19.142162323	42.325843333	-71.119866667	6	48040	35.9
12946	2022-09-23	15:23:39.201	265.43309262	6370.394223	1663946619.202	0	899	2.2602604793	2.2870125894	608.46757331	617.19293036	1.2922452449	723.61202336	28.537227138	-1.4954318487	28.172956467	19.138221968	42.325843333	-71.119866667	6	48040	35.9
12947	2022-09-23	15:23:40.099	265.43310301	6370.394472	1663946620.1	0	899	2.260277324	2.2870297194	609.08399546	617.81822006	1.2922493472	723.63391113	28.538049698	-1.5998820066	28.172956467	19.134239197	42.325843333	-71.119866667	6	48040	35.9
12948	2022-09-23	15:23:40.976	265.43311315	6370.394716	1663946620.976	0	899	2.2394575863	2.2659685768	609.08399546	617.81987674	1.292490992	723.61530915	28.538049698	-1.6909443882	28.172956467	19.113462334	42.325843333	-71.119866667	6	48040	35.9
12949	2022-09-23	15:23:41.865	265.43312344	6370.394963	1663946621.865	0	899	2.2394575863	2.2659685768	540.9875319	548.74672914	1.292490992	723.6150929	28.538049698	-1.4339691069	28.172956467	19.148233363	42.325843333	-71.119866667	6	48040	35.9
12950	2022-09-23	15:23:42.756	265.43313376	6370.39521	1663946622.757	0	899	2.2348305163	2.2612204999	540.9875319	548.72725666	1.2892931081	723.61943206	28.538049698	-1.2927620521	28.172956467	19.1654499	42.325843333	-71.119866667	6	48040	35.9
12951	2022-09-23	15:23:43.644	265.43314404	6370.395457	1663946623.645	0	899	2.2348305163	2.2612204999	576.23749352	584.48152749	1.2892931081	723.61537908	28.538049698	-1.3669442254	28.172956467	19.163096396	42.325843333	-71.119866667	6	48040	35.9
12952	2022-09-23	15:23:44.594	265.43315502	6370.395721	1663946624.594	0	899	2.2488085687	2.2757783516	576.24009416	584.61324502	1.3091907961	723.60814864	28.538595376	-1.2940770861	28.172956467	19.179318232	42.325843333	-71.119866667	6	48040	35.9
12953	2022-09-23	15:23:45.477	265.43316525	6370.395966	1663946625.478	0	899	2.2488254309	2.2757955032	625.59196101	634.68225669	1.3091949777	723.61522023	28.539422989	-1.2499364614	28.172956467	19.181055069	42.325843333	-71.119866667	6	48040	35.9
12954	2022-09-23	15:23:46.404	265.43317597	6370.396223	1663946626.404	0	899	2.2539999508	2.2817975165	625.59196101	634.94031923	1.345814236	723.62756348	28.539422989	-1.2011067867	28.172956467	19.185375214	42.325843333	-71.119866667	6	48040	35.9
12955	2022-09-23	15:23:47.328	265.43318667	6370.39648	1663946627.328	0	899	2.2539999508	2.2817975165	538.10213603	546.14311456	1.345814236	723.62757803	28.539422989	-1.2002013393	28.172956467	19.18543251	42.325843333	-71.119866667	6	48040	35.9
12956	2022-09-23	15:23:48.249	265.43319733	6370.396736	1663946628.249	0	899	2.2157984548	2.2421748982	538.10213603	545.86287515	1.2995775619	723.63179915	28.539422989	-1.1897132397	28.172956467	19.186096191	42.325843333	-71.119866667	6	48040	35.9
12957	2022-09-23	15:23:49.160	265.43320787	6370.396989	1663946629.16	0	899	2.2157984548	2.2421748982	512.00180276	519.38611171	1.2995775619	723.63524501	28.539422989	-1.1384043615	28.172956467	19.184761047	42.325843333	-71.119866667	6	48040	35.9
12958	2022-09-23	15:23:50.105	265.43321881	6370.397251	1663946630.105	0	899	2.2167852645	2.2431678957	512.00464263	519.38743305	1.2993070081	723.6473615	28.540092961	-1.1577529749	28.172956467	19.1830052	42.325843333	-71.119866667	6	48040	35.9
12959	2022-09-23	15:23:51.036	265.43322958	6370.39751	1663946631.036	0	899	2.2167957125	2.2431785216	489.41027158	496.46727951	1.2993096167	723.64859069	28.540613174	-1.2108727694	28.172956467	19.179613113	42.325843333	-71.119866667	6	48040	35.9
12960	2022-09-23	15:23:51.967	265.43324036	6370.397769	1663946631.967	0	899	2.2056652026	2.2317072803	489.41027158	496.41115275	1.2891215074	723.63299035	28.540613174	-1.4054366508	28.172956467	19.170777605	42.325843333	-71.119866667	6	48040	35.9
12961	2022-09-23	15:23:52.851	265.4332506	6370.398014	1663946632.852	0	899	2.2056652026	2.2317072803	489.81784157	496.82455292	1.2891215074	723.62673728	28.540613174	-1.4214975937	28.172956467	19.169027164	42.325843333	-71.119866667	6	48040	35.9
12962	2022-09-23	15:23:53.694	265.43326035	6370.398248	1663946633.694	0	899	2.2127449955	2.2394152144	489.81784157	496.97096552	1.315671331	723.63155421	28.540613174	-1.1716042062	28.172956467	19.18184077	42.325843333	-71.119866667	6	48040	35.9
12963	2022-09-23	15:23:54.543	265.43327019	6370.398484	1663946634.544	0	899	2.2127512917	2.2394216192	520.39916651	527.99889849	1.3156729257	723.62970254	28.540927243	-1.1480625031	28.172956467	19.184316635	42.325843333	-71.119866667	6	48040	35.9
12964	2022-09-23	15:23:55.519	265.43328147	6370.398755	1663946635.519	0	899	2.220627894	2.2473469122	520.40333495	527.98996352	1.3134266765	723.61921096	28.541894913	-1.2217489165	28.172956467	19.17732504	42.325843333	-71.119866667	6	48040	35.9
12965	2022-09-23	15:23:56.433	265.43329205	6370.399009	1663946636.433	0	899	2.220627894	2.2473469122	499.62140001	506.90506199	1.3134266765	723.62042964	28.541894913	-1.3495466907	28.172956467	19.168249661	42.325843333	-71.119866667	6	48040	35.9
12966	2022-09-23	15:23:57.279	265.43330184	6370.399244	1663946637.279	0	899	2.2150911909	2.2408281262	499.62140001	506.65427294	1.2688308788	723.61562848	28.541894913	-1.1701813936	28.172956467	19.181413651	42.325843333	-71.119866667	6	48040	35.9
12967	2022-09-23	15:23:58.191	265.43331241	6370.399498	1663946638.192	0	899	2.2150911909	2.2408281262	489.2900042	496.17744822	1.2688308788	723.61518264	28.541894913	-1.1826852244	28.172956467	19.179684658	42.325843333	-71.119866667	6	48040	35.9
12968	2022-09-23	15:23:59.125	265.43332321	6370.399757	1663946639.125	0	899	2.2118494333	2.2385977695	489.29048575	496.45979924	1.3200067793	723.61546316	28.542013749	-1.1890664898	28.172956467	19.181998209	42.325843333	-71.119866667	6	48040	35.9
12969	2022-09-23	15:24:00.069	265.43333414	6370.400019	1663946640.07	0	899	2.2118727369	2.2386214764	488.02483846	495.17563965	1.3200127036	723.6376464	28.543176651	-1.1701813936	28.172956467	19.182134628	42.325843333	-71.119866667	6	48040	35.9
12970	2022-09-23	15:24:01.016	265.4333451	6370.400282	1663946641.017	0	899	2.2079366718	2.2326409529	488.02483846	494.63961233	1.2223871831	723.63541155	28.543176651	-1.3016872082	28.172956467	19.17870039	42.325843333	-71.119866667	6	48040	35.9
12971	2022-09-23	15:24:01.969	265.43335612	6370.400547	1663946641.969	0	899	2.2079366718	2.2326409529	486.46513618	493.05876959	1.2223871831	723.64538574	28.543176651	-1.1327453852	28.172956467	19.184295654	42.325843333	-71.119866667	6	48040	35.9
12972	2022-09-23	15:24:02.834	265.43336613	6370.400787	1663946642.834	0	899	2.2131704246	2.2401545672	486.46513618	493.65174643	1.330718187	723.61461392	28.543176651	-1.1474373585	28.172956467	19.181941721	42.325843333	-71.119866667	6	48040	35.9
12973	2022-09-23	15:24:03.730	265.43337652	6370.401036	1663946643.731	0	899	2.2131704246	2.2401545672	484.86178258	492.02470628	1.330718187	723.63773856	28.543176651	-1.2819613313	28.172956467	19.150939095	42.325843333	-71.119866667	6	48040	35.9
12974	2022-09-23	15:24:04.655	265.43338722	6370.401293	1663946644.656	0	899	2.2077860395	2.2336686182	484.86360067	491.75022101	1.2801010545	723.63108331	28.543629362	-1.2707186574	28.172956467	19.156242623	42.325843333	-71.119866667	6	48040	35.9
12975	2022-09-23	15:24:05.540	265.43339747	6370.401539	1663946645.541	0	899	2.207801401	2.2336842374	478.46761657	485.26341382	1.2801048487	723.61805048	28.544397354	-1.1743744296	28.172956467	19.185000439	42.325843333	-71.119866667	6	48040	35.9
12976	2022-09-23	15:24:06.454	265.43340804	6370.401793	1663946646.455	0	899	2.2077050069	2.2331819067	478.46761657	485.15686673	1.2603115999	723.62276999	28.544397354	-1.1868783125	28.172956467	19.185125717	42.325843333	-71.119866667	6	48040	35.9
12977	2022-09-23	15:24:07.375	265.4334187	6370.402049	1663946647.376	0	899	2.2077050069	2.2331819067	479.39949747	486.10177586	1.2603115999	723.62832945	28.544397354	-1.1330687581	28.172956467	19.185955843	42.325843333	-71.119866667	6	48040	35.9
12978	2022-09-23	15:24:08.315	265.43342958	6370.40231	1663946648.316	0	899	2.2100877929	2.2357477258	479.39949747	486.14274818	1.2679092582	723.61410462	28.544397354	-1.1425112486	28.172956467	19.171331406	42.325843333	-71.119866667	6	48040	35.9
12979	2022-09-23	15:24:09.232	265.43344019	6370.402564	1663946649.232	0	899	2.2101111183	2.2357714387	483.71155933	490.51549467	1.2679149586	723.62364389	28.545562277	-1.1723049137	28.172956467	19.180902304	42.325843333	-71.119866667	6	48040	35.9
12980	2022-09-23	15:24:10.164	265.43345098	6370.402824	1663946650.165	0	899	2.212592405	2.2385506918	483.71227191	490.58768045	1.2810454808	723.61489201	28.545740128	-1.182933175	28.172956467	19.181884766	42.325843333	-71.119866667	6	48040	35.9
12981	2022-09-23	15:24:11.052	265.43346126	6370.40307	1663946651.053	0	899	2.212592405	2.2385506918	480.25049836	487.0767018	1.2810454808	723.6066555	28.545740128	-1.1913409233	28.172956467	19.182495117	42.325843333	-71.119866667	6	48040	35.9
12982	2022-09-23	15:24:11.963	265.43347181	6370.403323	1663946651.964	0	899	2.2123460457	2.2384964494	480.25049836	487.12811495	1.2905577495	723.61798783	28.545740128	-1.1954801225	28.172956467	19.18066285	42.325843333	-71.119866667	6	48040	35.9
12983	2022-09-23	15:24:12.881	265.43348242	6370.403578	1663946652.881	0	899	2.2123460457	2.2384964494	477.64874214	484.48909925	1.2905577495	723.62263458	28.545740128	-1.1997702161	28.268609319	19.177519451	42.325843333	-71.119866667	6	48040	35.9
12984	2022-09-23	15:24:13.832	265.43349343	6370.403842	1663946653.832	0	899	2.2110422629	2.2376314125	477.64874214	484.6082654	1.3127177316	723.60329372	28.545740128	-1.1701813936	28.421983719	19.174571991	42.325843333	-71.119866667	6	48040	35.9
12985	2022-09-23	15:24:14.700	265.43350348	6370.404084	1663946654.701	0	899	2.2110547322	2.2376440963	476.72879737	483.67493362	1.3127208853	723.60328321	28.546362605	-1.171690449	28.421983719	19.178244963	42.325843333	-71.119866667	6	48040	35.9
12986	2022-09-23	15:24:15.586	265.43351374	6370.40433	1663946655.587	0	899	2.2109025675	2.2364717168	476.73164205	483.41111628	1.2630144633	723.60036079	28.547082901	-1.1754739198	28.421983719	19.182301742	42.325843333	-71.119866667	6	48040	35.9
12987	2022-09-23	15:24:16.474	265.43352402	6370.404576	1663946656.475	0	899	2.2109025675	2.2364717168	479.72886913	486.45033743	1.2630144633	723.59584298	28.547082901	-1.1589603132	28.298294686	19.182845109	42.325843333	-71.119866667	6	48040	35.9
12988	2022-09-23	15:24:17.365	265.43353433	6370.404824	1663946657.366	0	899	2.2120817803	2.2373065272	479.72886913	486.35604386	1.2455374266	723.58754503	28.547082901	-1.1380810651	28.227379641	19.184689149	42.325843333	-71.119866667	6	48040	35.9
12989	2022-09-23	15:24:18.273	265.43354484	6370.405076	1663946658.274	0	899	2.2120817803	2.2373065272	476.03716574	482.61334173	1.2455374266	723.59405518	28.547082901	-1.1571601629	28.421983719	19.186096191	42.325843333	-71.119866667	6	48040	35.9
12990	2022-09-23	15:24:19.184	265.43355538	6370.405329	1663946659.185	0	899	2.2116620182	2.2369398697	476.03716574	482.62847312	1.2483641929	723.59283326	28.547082901	-1.1357743006	28.421983719	19.153271252	42.325843333	-71.119866667	6	48040	35.9
12991	2022-09-23	15:24:20.147	265.43356652	6370.405596	1663946660.147	0	899	2.2116806058	2.2369587613	477.06556497	483.67113575	1.2483686623	723.59700952	28.548010555	-1.1893898849	28.421983719	19.167529491	42.325843333	-71.119866667	6	48040	35.9
12992	2022-09-23	15:24:21.046	265.43357693	6370.405846	1663946661.047	0	899	2.2116735286	2.2380645827	477.06732612	483.96448759	1.3026854907	723.60320358	28.548456192	-1.1542497889	28.421983719	19.181066488	42.325843333	-71.119866667	6	48040	35.9
12993	2022-09-23	15:24:21.937	265.43358725	6370.406094	1663946661.938	0	899	2.2116735286	2.2380645827	477.63592609	484.54130805	1.3026854907	723.61151568	28.548456192	-1.1311177015	28.421983719	19.185014725	42.325843333	-71.119866667	6	48040	35.9
12994	2022-09-23	15:24:22.872	265.43359807	6370.406354	1663946662.873	0	899	2.2140787721	2.2389830023	477.63592609	484.14426096	1.2287903166	723.58991125	28.548456192	-1.1348365269	28.421983719	19.185508905	42.325843333	-71.119866667	6	48040	35.9
12995	2022-09-23	15:24:23.796	265.43360876	6370.40661	1663946663.797	0	899	2.2140787721	2.2389830023	477.03388853	483.53401995	1.2287903166	723.58703007	28.548456192	-1.1601136583	28.209238583	19.185480257	42.325843333	-71.119866667	6	48040	35.9
12996	2022-09-23	15:24:24.680	265.43361899	6370.406856	1663946664.681	0	899	2.2139395938	2.2408817612	477.03615994	484.0700336	1.3282170269	723.62062002	28.549030973	-1.147491268	28.303242248	19.185941014	42.325843333	-71.119866667	6	48040	35.9
12997	2022-09-23	15:24:25.528	265.4336288	6370.407091	1663946665.528	0	899	2.213950101	2.2408924515	477.25266877	484.28974929	1.3282197123	723.60055926	28.549554825	-1.1790957885	28.421983719	19.183499406	42.325843333	-71.119866667	6	48040	35.9
12998	2022-09-23	15:24:26.414	265.43363905	6370.407337	1663946666.414	0	899	2.2107462557	2.237480913	477.25266877	484.2455099	1.3199902911	723.62993213	28.549554825	-1.326856565	28.421983719	19.166578065	42.325843333	-71.119866667	6	48040	35.9
12999	2022-09-23	15:24:27.305	265.43364937	6370.407585	1663946667.306	0	899	2.2107462557	2.237480913	474.75502949	481.7112745	1.3199902911	723.63421105	28.549554825	-1.1778238459	28.421983719	19.170918332	42.325843333	-71.119866667	6	48040	35.9
13000	2022-09-23	15:24:28.221	265.43365998	6370.407839	1663946668.222	0	899	2.2108252533	2.2364137937	474.75502949	481.4120996	1.2640050439	723.61220727	28.549554825	-1.1441389322	28.421983719	19.181055069	42.325843333	-71.119866667	6	48040	35.9
13001	2022-09-23	15:24:29.117	265.43367034	6370.408088	1663946669.117	0	899	2.2108252533	2.2364137937	475.0789678	481.74058021	1.2640050439	723.5966041	28.549554825	-1.4580066165	28.194395899	19.139258063	42.325843333	-71.119866667	6	48040	35.9
13002	2022-09-23	15:24:30.040	265.43368103	6370.408345	1663946670.041	0	899	2.2096906565	2.2360471931	475.0818075	481.9474284	1.3021554424	723.60245741	28.550276333	-1.3234072047	28.31313737	19.161219363	42.325843333	-71.119866667	6	48040	35.9
13003	2022-09-23	15:24:30.960	265.43369168	6370.4086	1663946670.961	0	899	2.2097018718	2.2360585998	474.15240237	481.00460706	1.3021582579	723.60256331	28.550836563	-1.2955107689	28.421983719	19.179973602	42.325843333	-71.119866667	6	48040	35.9
13004	2022-09-23	15:24:31.852	265.433702	6370.408848	1663946671.853	0	899	2.2130130194	2.2389641622	474.15240237	480.88878538	1.280456416	723.60351037	28.550836563	-1.2141711743	28.421983719	19.180908203	42.325843333	-71.119866667	6	48040	35.9
13005	2022-09-23	15:24:32.713	265.43371196	6370.409087	1663946672.713	0	899	2.2130130194	2.2389641622	472.75118901	479.46766469	1.280456416	723.60349663	28.550836563	-1.1707742585	28.421983719	19.179052959	42.325843333	-71.119866667	6	48040	35.9
13006	2022-09-23	15:24:33.588	265.43372208	6370.40933	1663946673.588	0	899	2.2107754542	2.2364196615	472.75118901	479.39476708	1.2667515121	723.60234909	28.550836563	-1.1770261929	28.421983719	19.175221071	42.325843333	-71.119866667	6	48040	35.9
13007	2022-09-23	15:24:34.466	265.43373225	6370.409574	1663946674.466	0	899	2.2107847159	2.2364290769	474.73885445	481.41037727	1.2667537728	723.60023589	28.551298975	-1.2182025909	28.421983719	19.180134148	42.325843333	-71.119866667	6	48040	35.9
13008	2022-09-23	15:24:35.339	265.43374236	6370.409817	1663946675.34	0	899	2.2111478737	2.235907605	474.74231687	481.18214617	1.223340993	723.5980459	28.552179337	-1.1704077602	28.421983719	19.182495117	42.325843333	-71.119866667	6	48040	35.9
13009	2022-09-23	15:24:36.224	265.4337526	6370.410062	1663946676.225	0	899	2.2111478737	2.235907605	474.6463207	481.08484782	1.223340993	723.60937662	28.552179337	-1.1718090773	28.421983719	19.182495117	42.325843333	-71.119866667	6	48040	35.9
13010	2022-09-23	15:24:37.075	265.43376244	6370.410299	1663946677.075	0	899	2.2100840293	2.2370628634	474.6463207	481.66676254	1.3322951437	723.61040936	28.552179337	-1.156718247	28.421983719	19.183171961	42.325843333	-71.119866667	6	48040	35.9
13011	2022-09-23	15:24:37.980	265.43377293	6370.41055	1663946677.981	0	899	2.2100840293	2.2370628634	472.36815691	479.35490268	1.3322951437	723.59937251	28.552179337	-1.1522772312	28.421983719	19.187175751	42.325843333	-71.119866667	6	48040	35.9
13012	2022-09-23	15:24:38.828	265.43378274	6370.410786	1663946678.829	0	899	2.2153748295	2.2415256512	472.36815691	479.12372823	1.2888342889	723.59208548	28.552179337	-1.144225179	28.421983719	19.1867805	42.325843333	-71.119866667	6	48040	35.9
13013	2022-09-23	15:24:39.723	265.43379309	6370.411034	1663946679.723	0	899	2.2153818063	2.2415327459	474.00336384	480.78233029	1.288836018	723.6186774	28.552526954	-1.1375420757	28.421983719	19.185865023	42.325843333	-71.119866667	6	48040	35.9
13014	2022-09-23	15:24:40.622	265.43380351	6370.411284	1663946680.623	0	899	2.2145414801	2.2408158425	474.00715179	480.82083715	1.2953331296	723.59647678	28.553491592	-1.1673680039	28.421983719	19.178316179	42.325843333	-71.119866667	6	48040	35.9
13015	2022-09-23	15:24:41.479	265.43381341	6370.411522	1663946681.479	0	899	2.2145414801	2.2408158425	475.01049019	481.83859819	1.2953331296	723.60302734	28.553491592	-1.1327453852	28.421983719	19.182495117	42.325843333	-71.119866667	6	48040	35.9
13016	2022-09-23	15:24:42.283	265.43382273	6370.411746	1663946682.284	0	899	2.2119748673	2.2377902737	475.01049019	481.72683839	1.2744272185	723.6114793	28.553491592	-1.1327453852	28.421983719	19.182495117	42.325843333	-71.119866667	6	48040	35.9
13017	2022-09-23	15:24:43.138	265.43383263	6370.411983	1663946683.139	0	899	2.2119748673	2.2377902737	476.73119361	483.47187147	1.2744272185	723.62320573	28.553491592	-1.1418645027	28.421983719	19.18652916	42.325843333	-71.119866667	6	48040	35.9
13018	2022-09-23	15:24:44.081	265.43384353	6370.412245	1663946684.081	0	899	2.2110667631	2.2368444764	476.73146819	483.46505501	1.2731045007	723.63266254	28.553561116	-1.3235257738	28.421983719	19.182690058	42.325843333	-71.119866667	6	48040	35.9
13019	2022-09-23	15:24:44.996	265.43385413	6370.412499	1663946684.997	0	899	2.2110916569	2.2368697854	475.52291537	482.23946467	1.2731106068	723.63984246	28.554803848	-1.4989674091	28.421983719	19.181055069	42.325843333	-71.119866667	6	48040	35.9
13020	2022-09-23	15:24:45.890	265.43386447	6370.412747	1663946685.89	0	899	2.2122673951	2.2387807843	475.52291537	482.42783793	1.3083053886	723.62867504	28.554803848	-1.3968240465	28.421983719	19.175896449	42.325843333	-71.119866667	6	48040	35.9
13021	2022-09-23	15:24:46.776	265.43387473	6370.412994	1663946686.777	0	899	2.2122673951	2.2387807843	473.27251393	480.14475911	1.3083053886	723.6445838	28.554803848	-1.2816163365	28.421983719	19.166814943	42.325843333	-71.119866667	6	48040	35.9
13022	2022-09-23	15:24:47.638	265.4338847	6370.413233	1663946687.638	0	899	2.2127540985	2.2389769156	473.27251393	480.06775775	1.2938537331	723.63880324	28.554803848	-1.1677991547	28.421983719	19.169394702	42.325843333	-71.119866667	6	48040	35.9
13023	2022-09-23	15:24:48.532	265.43389505	6370.413481	1663946688.532	0	899	2.2127540985	2.2389769156	473.16586507	479.95957762	1.2938537331	723.61333622	28.554803848	-1.1694914916	28.421983719	19.181413651	42.325843333	-71.119866667	6	48040	35.9
13024	2022-09-23	15:24:49.430	265.43390544	6370.413731	1663946689.43	0	899	2.2113950299	2.2369797308	473.16586507	479.79794042	1.2634956481	723.62736622	28.554803848	-1.1734366417	28.421983719	19.181413651	42.325843333	-71.119866667	6	48040	35.9
13025	2022-09-23	15:24:50.262	265.43391507	6370.413962	1663946690.262	0	899	2.2114228223	2.2370079834	471.76616646	478.378659	1.2635024129	723.63221185	28.556191084	-1.2185259615	28.421983719	19.140864366	42.325843333	-71.119866667	6	48040	35.9
13026	2022-09-23	15:24:51.147	265.43392531	6370.414208	1663946691.147	0	899	2.2168352672	2.2420737955	471.7664698	478.27320223	1.2435681146	723.60570966	28.556268692	-1.2051920883	28.421983719	19.142183809	42.325843333	-71.119866667	6	48040	35.9
13027	2022-09-23	15:24:52.088	265.4339362	6370.414469	1663946692.088	0	899	2.2168352672	2.2420737955	473.25915052	479.78647041	1.2435681146	723.62773729	28.556268692	-1.1669260263	28.421983719	19.142522812	42.325843333	-71.119866667	6	48040	35.9
13028	2022-09-23	15:24:53.003	265.43394679	6370.414723	1663946693.003	0	899	2.2118923152	2.2370882911	473.25915052	479.79003588	1.2442381524	723.62030151	28.556268692	-1.5001315968	28.421983719	19.143896709	42.325843333	-71.119866667	6	48040	35.9
13029	2022-09-23	15:24:53.878	265.43395692	6370.414966	1663946693.878	0	899	2.2118923152	2.2370882911	472.15798641	478.67367592	1.2442381524	723.62180556	28.556268692	-1.5079356748	28.421983719	19.1375752	42.325843333	-71.119866667	6	48040	35.9
13030	2022-09-23	15:24:54.801	265.4339676	6370.415223	1663946694.801	0	899	2.2131066334	2.2388380433	472.16126017	478.81213585	1.2696860812	723.60764136	28.557105601	-1.3062467472	28.421983719	19.137962026	42.325843333	-71.119866667	6	48040	35.9
13031	2022-09-23	15:24:55.674	265.43397771	6370.415465	1663946695.674	0	899	2.2131149403	2.2388464883	472.91658231	479.57810828	1.2696881115	723.60584992	28.557519913	-1.2092666042	28.421983719	19.151458475	42.325843333	-71.119866667	6	48040	35.9
13032	2022-09-23	15:24:56.571	265.43398809	6370.415714	1663946696.571	0	899	2.2147719199	2.2412218444	472.91658231	479.75941421	1.3037521682	723.59133163	28.557519913	-1.2080162014	28.421983719	19.178290967	42.325843333	-71.119866667	6	48040	35.9
13033	2022-09-23	15:24:57.450	265.43399828	6370.415959	1663946697.451	0	899	2.2147719199	2.2412218444	470.42732203	477.23413576	1.3037521682	723.61340332	28.557519913	-1.160415411	28.421983719	19.187175751	42.325843333	-71.119866667	6	48040	35.9
13034	2022-09-23	15:24:58.344	265.43400861	6370.416207	1663946698.344	0	899	2.2142467892	2.2394737917	470.42732203	476.92021395	1.2444433216	723.61637828	28.557519913	-1.1579577615	28.421983719	19.186903834	42.325843333	-71.119866667	6	48040	35.9
13035	2022-09-23	15:24:59.252	265.43401912	6370.416459	1663946699.252	0	899	2.2142467892	2.2394737917	471.75540485	478.26662712	1.2444433216	723.62739371	28.557519913	-1.1408835649	28.421983719	19.185014725	42.325843333	-71.119866667	6	48040	35.9
13036	2022-09-23	15:25:00.148	265.43402949	6370.416708	1663946700.148	0	899	2.2122544198	2.2381089027	471.75935277	478.43900726	1.2761745989	723.5999287	28.558530024	-1.193475132	28.421983719	19.184163946	42.325843333	-71.119866667	6	48040	35.9
13037	2022-09-23	15:25:01.000	265.43403936	6370.416945	1663946701.001	0	899	2.2122598637	2.2381144377	471.73727463	478.41662362	1.2761759368	723.60739035	28.558801651	-1.1892497058	28.421983719	19.183258057	42.325843333	-71.119866667	6	48040	35.9
13038	2022-09-23	15:25:01.859	265.43404931	6370.417183	1663946701.86	0	899	2.2168465951	2.2428984789	471.73727463	478.45376302	1.2831722873	723.612738	28.558801651	-1.172046138	28.421983719	19.182237284	42.325843333	-71.119866667	6	48040	35.9
13039	2022-09-23	15:25:02.801	265.4340602	6370.417445	1663946702.801	0	899	2.2168465951	2.2428984789	472.09151089	478.81304282	1.2831722873	723.62576638	28.558801651	-1.1711083564	28.421983719	19.182306517	42.325843333	-71.119866667	6	48040	35.9
13040	2022-09-23	15:25:03.740	265.43407106	6370.417706	1663946703.74	0	899	2.2172595873	2.2437576577	472.09151089	478.92717251	1.3046492101	723.62542361	28.558801651	-1.16855371	28.421983719	19.182301742	42.325843333	-71.119866667	6	48040	35.9
13041	2022-09-23	15:25:04.609	265.43408113	6370.417947	1663946704.61	0	899	2.2172715716	2.2437698469	472.62690846	479.47033837	1.3046522142	723.61938315	28.55939826	-1.193388905	28.421983719	19.160294072	42.325843333	-71.119866667	6	48040	35.9
13042	2022-09-23	15:25:05.579	265.43409236	6370.418217	1663946705.58	0	899	2.2132801326	2.2391754323	472.62947166	479.32892296	1.277580508	723.61062117	28.560052872	-1.2054615692	28.421983719	19.149083333	42.325843333	-71.119866667	6	48040	35.9
13043	2022-09-23	15:25:06.490	265.43410289	6370.418469	1663946706.49	0	899	2.2132801326	2.2391754323	472.7454799	479.4465756	1.277580508	723.60180219	28.560052872	-1.16855371	28.421983719	19.178173065	42.325843333	-71.119866667	6	48040	35.9
13044	2022-09-23	15:25:07.392	265.43411334	6370.41872	1663946707.393	0	899	2.2144056872	2.2395383239	472.7454799	479.24543439	1.2397525478	723.60264537	28.560052872	-1.1802922006	28.421983719	19.179282826	42.325843333	-71.119866667	6	48040	35.9
13045	2022-09-23	15:25:08.303	265.43412389	6370.418973	1663946708.304	0	899	2.2144056872	2.2395383239	472.42762551	478.92320969	1.2397525478	723.60925414	28.560052872	-1.16855371	28.421983719	19.180334091	42.325843333	-71.119866667	6	48040	35.9
13046	2022-09-23	15:25:09.233	265.43413465	6370.419232	1663946709.234	0	899	2.216561667	2.2427157158	472.42882149	479.18246918	1.2883093499	723.61943206	28.560358452	-1.2293912946	28.421983719	19.176690777	42.325843333	-71.119866667	6	48040	35.9
13047	2022-09-23	15:25:10.055	265.43414416	6370.41946	1663946710.055	0	899	2.2165812692	2.242735649	471.31162335	478.04932579	1.2883142036	723.61792679	28.56133461	-1.1750643253	28.421983719	19.163049698	42.325843333	-71.119866667	6	48040	35.9
13048	2022-09-23	15:25:10.930	265.43415429	6370.419703	1663946710.931	0	899	2.212666909	2.2381164226	471.31162335	477.87893271	1.2561811358	723.61397689	28.56133461	-1.2030039007	28.421983719	19.171978212	42.325843333	-71.119866667	6	48040	35.9
13049	2022-09-23	15:25:11.813	265.43416451	6370.419948	1663946711.814	0	899	2.212666909	2.2381164226	470.82203709	477.38252449	1.2561811358	723.61201245	28.56133461	-1.2781885799	28.421983719	19.170010485	42.325843333	-71.119866667	6	48040	35.9
13050	2022-09-23	15:25:12.690	265.43417466	6370.420192	1663946712.691	0	899	2.2156672255	2.2418027428	470.82203709	477.55065591	1.2879208035	723.60816359	28.56133461	-1.4207538319	28.421983719	19.165245599	42.325843333	-71.119866667	6	48040	35.9
13051	2022-09-23	15:25:13.546	265.43418457	6370.42043	1663946713.547	0	899	2.2156672255	2.2418027428	474.87452918	481.66106304	1.2879208035	723.60205523	28.56133461	-1.4345619442	28.421983719	19.166497679	42.325843333	-71.119866667	6	48040	35.9
13052	2022-09-23	15:25:14.454	265.43419508	6370.420682	1663946714.455	0	899	2.2156776718	2.2428632764	474.87478996	481.93466706	1.3390341433	723.61457471	28.5614009	-1.459871469	28.421983719	19.149832277	42.325843333	-71.119866667	6	48040	35.9
13053	2022-09-23	15:25:15.381	265.4342058	6370.420939	1663946715.381	0	899	2.2157014568	2.2428874791	477.97500418	485.08100458	1.3390402671	723.61157873	28.562585831	-1.1380702707	28.421983719	19.18459099	42.325843333	-71.119866667	6	48040	35.9
13054	2022-09-23	15:25:16.270	265.4342161	6370.421186	1663946716.271	0	899	2.217673114	2.2444177667	477.97500418	484.95911576	1.3164025653	723.62574616	28.562585831	-1.1360006332	28.421983719	19.185735703	42.325843333	-71.119866667	6	48040	35.9
13055	2022-09-23	15:25:17.148	265.43422626	6370.42143	1663946717.149	0	899	2.217673114	2.2444177667	497.62635218	504.89760682	1.3164025653	723.62047774	28.562585831	-1.1497117305	28.421983719	19.184218691	42.325843333	-71.119866667	6	48040	35.9
13056	2022-09-23	15:25:18.026	265.43423641	6370.421674	1663946718.026	0	899	2.2199937895	2.2455906186	497.62635218	504.5774954	1.2592473298	723.6184656	28.562585831	-1.172886974	28.421983719	19.182137016	42.325843333	-71.119866667	6	48040	35.9
13057	2022-09-23	15:25:18.898	265.4342465	6370.421916	1663946718.898	0	899	2.2199937895	2.2455906186	492.14438132	499.0189491	1.2592473298	723.6091826	28.562585831	-1.2020446236	28.421983719	19.180913597	42.325843333	-71.119866667	6	48040	35.9
13058	2022-09-23	15:25:19.776	265.43425668	6370.42216	1663946719.777	0	899	2.2225147722	2.2499009231	492.14805093	499.49610745	1.3446927325	723.61031923	28.5634862	-1.2016349565	28.421983719	19.183365411	42.325843333	-71.119866667	6	48040	35.9
13059	2022-09-23	15:25:20.719	265.43426758	6370.422422	1663946720.719	0	899	2.2225242943	2.2499106132	487.22959618	494.50423078	1.3446951869	723.63037109	28.563959122	-1.1343729496	28.421983719	19.184295654	42.325843333	-71.119866667	6	48040	35.9
13060	2022-09-23	15:25:21.605	265.43427785	6370.422668	1663946721.606	0	899	2.2186179582	2.2446892264	487.22959618	494.16627872	1.2831026177	723.62228293	28.563959122	-1.1366365769	28.421983719	19.183945068	42.325843333	-71.119866667	6	48040	35.9
13061	2022-09-23	15:25:22.469	265.43428784	6370.422908	1663946722.469	0	899	2.2186179582	2.2446892264	490.41827624	497.40035598	1.2831026177	723.61768791	28.563959122	-1.1803569075	28.421983719	19.178201953	42.325843333	-71.119866667	6	48040	35.9
13062	2022-09-23	15:25:23.365	265.43429822	6370.423157	1663946723.366	0	899	2.2212173286	2.2487339829	490.41827624	497.7797978	1.3518017344	723.61972147	28.563959122	-1.1711730586	28.421983719	19.179270081	42.325843333	-71.119866667	6	48040	35.9
13063	2022-09-23	15:25:24.279	265.4343088	6370.423411	1663946724.28	0	899	2.2212173286	2.2487339829	483.62748687	490.88707392	1.3518017344	723.6120658	28.563959122	-1.1701813936	28.421983719	19.178173065	42.325843333	-71.119866667	6	48040	35.9
13064	2022-09-23	15:25:25.198	265.43431943	6370.423666	1663946725.199	0	899	2.2214526234	2.2479346579	483.63123762	490.61649784	1.3014369084	723.60251279	28.564895466	-1.1585183033	28.421983719	19.179108133	42.325843333	-71.119866667	6	48040	35.9
13065	2022-09-23	15:25:26.115	265.43433003	6370.423921	1663946726.115	0	899	2.2214589603	2.247941103	481.60614983	488.56216955	1.30143849	723.59710532	28.565210342	-1.2222663164	28.421983719	19.176372528	42.325843333	-71.119866667	6	48040	35.9
13066	2022-09-23	15:25:27.040	265.43434075	6370.424178	1663946727.041	0	899	2.2258152359	2.2501598541	481.60614983	487.98688207	1.1952122916	723.60139314	28.565210342	-1.4497713861	28.421983719	19.147569012	42.325843333	-71.119866667	6	48040	35.9
13067	2022-09-23	15:25:27.969	265.43435149	6370.424436	1663946727.969	0	899	2.2258152359	2.2501598541	483.08011493	489.48037553	1.1952122916	723.60107058	28.565210342	-1.3446637589	28.421983719	19.160194309	42.325843333	-71.119866667	6	48040	35.9
13068	2022-09-23	15:25:28.880	265.43436204	6370.424689	1663946728.88	0	899	2.2231543847	2.2504552135	483.08011493	490.26817901	1.3401731467	723.61210622	28.565210342	-1.2009128214	28.421983719	19.182134628	42.325843333	-71.119866667	6	48040	35.9
13069	2022-09-23	15:25:29.767	265.43437231	6370.424936	1663946729.768	0	899	2.2231688022	2.2504698844	485.28126744	492.50210414	1.3401768494	723.60124399	28.565926192	-1.1735229492	28.421983719	19.182318454	42.325843333	-71.119866667	6	48040	35.9
13070	2022-09-23	15:25:30.625	265.43438225	6370.425174	1663946730.626	0	899	2.2176440221	2.2443778646	485.28403258	492.37216263	1.3158938694	723.60008472	28.566614151	-1.1378439041	28.421983719	19.182256635	42.325843333	-71.119866667	6	48040	35.9
13071	2022-09-23	15:25:31.494	265.4343923	6370.425415	1663946731.495	0	899	2.2176440221	2.2443778646	481.44257794	488.47459913	1.3158938694	723.61199951	28.566614151	-1.1392560005	28.421983719	19.18069458	42.325843333	-71.119866667	6	48040	35.9
13072	2022-09-23	15:25:32.371	265.43440244	6370.425659	1663946732.371	0	899	2.2221061373	2.2485067445	481.44257794	488.37274844	1.2971051257	723.59467159	28.566614151	-1.1349981526	28.421983719	19.184391047	42.325843333	-71.119866667	6	48040	35.9
13073	2022-09-23	15:25:33.253	265.43441266	6370.425904	1663946733.254	0	899	2.2221061373	2.2485067445	479.01224267	485.90742948	1.2971051257	723.58835304	28.566614151	-1.1343729496	28.421983719	19.184295654	42.325843333	-71.119866667	6	48040	35.9
13074	2022-09-23	15:25:34.142	265.43442295	6370.426151	1663946734.143	0	899	2.2225466974	2.2484787687	479.0126661	485.78384457	1.274101043	723.58925806	28.566720861	-1.2043513225	28.421983719	19.180312504	42.325843333	-71.119866667	6	48040	35.9
13075	2022-09-23	15:25:35.046	265.43443341	6370.426402	1663946735.047	0	899	2.2225715854	2.2485040723	476.52647903	483.26254611	1.2741071213	723.59289955	28.567956924	-1.1741049621	28.421983719	19.18154335	42.325843333	-71.119866667	6	48040	35.9
13076	2022-09-23	15:25:35.946	265.43444382	6370.426652	1663946735.946	0	899	2.221617194	2.2474964434	476.52647903	483.25157864	1.272061527	723.59787735	28.567956924	-1.1750643253	28.421983719	19.18069458	42.325843333	-71.119866667	6	48040	35.9
13077	2022-09-23	15:25:36.832	265.43445409	6370.426898	1663946736.833	0	899	2.221617194	2.2474964434	482.18913343	488.99414867	1.272061527	723.59036235	28.567956924	-1.173857081	28.421983719	19.18069458	42.325843333	-71.119866667	6	48040	35.9
13078	2022-09-23	15:25:37.678	265.43446388	6370.427133	1663946737.679	0	899	2.2221541678	2.248102726	482.18913343	489.01076528	1.2751243403	723.58867681	28.567956924	-1.169804116	28.421983719	19.181581497	42.325843333	-71.119866667	6	48040	35.9
13079	2022-09-23	15:25:38.578	265.43447428	6370.427383	1663946738.578	0	899	2.2221541678	2.248102726	476.38990589	483.12949485	1.2751243403	723.5984109	28.567956924	-1.1681440942	28.421983719	19.181590794	42.325843333	-71.119866667	6	48040	35.9
13080	2022-09-23	15:25:39.483	265.43448476	6370.427634	1663946739.483	0	899	2.2212270292	2.2468973081	476.38990589	483.05983268	1.2621263041	723.58227539	28.567956924	-1.1669260263	28.421983719	19.179973602	42.325843333	-71.119866667	6	48040	35.9
13081	2022-09-23	15:25:40.371	265.43449505	6370.427881	1663946740.372	0	899	2.2212528215	2.2469235269	475.34275679	481.99805584	1.2621325478	723.62683671	28.569238663	-1.1719491182	28.421983719	19.180851993	42.325843333	-71.119866667	6	48040	35.9
13082	2022-09-23	15:25:41.263	265.43450536	6370.428129	1663946741.263	0	899	2.2254724348	2.2521160641	475.34275679	482.23779433	1.3069472793	723.60872625	28.569238663	-1.1377252996	28.421983719	19.184555976	42.325843333	-71.119866667	6	48040	35.9
13083	2022-09-23	15:25:42.141	265.43451552	6370.428373	1663946742.141	0	899	2.2254724348	2.2521160641	474.39437808	481.27565901	1.3069472793	723.61225012	28.569238663	-1.2662129402	28.421983719	19.177093506	42.325843333	-71.119866667	6	48040	35.9
13084	2022-09-23	15:25:43.108	265.43452671	6370.428641	1663946743.108	0	899	2.2239666274	2.2499811778	474.39437808	481.11734902	1.2772999477	723.60630748	28.569238663	-1.2583980529	28.421983719	19.177594305	42.325843333	-71.119866667	6	48040	35.9
13085	2022-09-23	15:25:44.092	265.43453811	6370.428915	1663946744.093	0	899	2.2239799262	2.2499946992	475.69132951	482.43269787	1.2773032017	723.60648654	28.569898732	-1.1935506222	28.421983719	19.180269747	42.325843333	-71.119866667	6	48040	35.9
13086	2022-09-23	15:25:45.045	265.43454913	6370.429179	1663946745.045	0	899	2.22058308	2.2474306613	475.69426032	482.66269732	1.3196972754	723.60216598	28.570642471	-1.1832026243	28.421983719	19.181413651	42.325843333	-71.119866667	6	48040	35.9
13087	2022-09-23	15:25:45.973	265.43455987	6370.429437	1663946745.973	0	899	2.22058308	2.2474306613	474.4866808	481.43742798	1.3196972754	723.63143779	28.570642471	-1.1584105278	28.421983719	19.184266589	42.325843333	-71.119866667	6	48040	35.9
13088	2022-09-23	15:25:46.921	265.43457086	6370.429701	1663946746.922	0	899	2.2236164249	2.2497377646	474.4866808	481.23969666	1.282682008	723.62850245	28.570642471	-1.1692867476	28.421983719	19.178198025	42.325843333	-71.119866667	6	48040	35.9
13089	2022-09-23	15:25:47.878	265.43458193	6370.429966	1663946747.879	0	899	2.2236164249	2.2497377646	475.51044404	482.27803036	1.282682008	723.6122097	28.570642471	-1.170461657	28.421983719	19.180136598	42.325843333	-71.119866667	6	48040	35.9
13090	2022-09-23	15:25:48.790	265.43459249	6370.43022	1663946748.791	0	899	2.2227127899	2.2479344633	475.51044404	482.04705234	1.2394976488	723.62090903	28.570642471	-1.3356630968	28.421983719	19.161663738	42.325843333	-71.119866667	6	48040	35.9
13091	2022-09-23	15:25:49.710	265.43460314	6370.430475	1663946749.711	0	899	2.2227155003	2.2479372177	476.05931442	482.60347122	1.2394982927	723.61434027	28.570777072	-1.4607445025	28.421983719	19.147261689	42.325843333	-71.119866667	6	48040	35.9
13092	2022-09-23	15:25:50.648	265.43461399	6370.430736	1663946750.649	0	899	2.2286678935	2.2535766284	476.06323655	482.50874686	1.2210537877	723.62305819	28.571771622	-1.1504986515	28.421983719	19.183646739	42.325843333	-71.119866667	6	48040	35.9
13093	2022-09-23	15:25:51.562	265.43462456	6370.430989	1663946751.562	0	899	2.2286678935	2.2535766284	475.38867517	481.82505247	1.2210537877	723.61766042	28.571771622	-1.1322818442	28.421983719	19.186198847	42.325843333	-71.119866667	6	48040	35.9
13094	2022-09-23	15:25:52.421	265.43463451	6370.431228	1663946752.422	0	899	2.2234068707	2.2499289795	475.38867517	482.25924215	1.3022509919	723.61658038	28.571771622	-1.1360006332	28.421983719	19.185375214	42.325843333	-71.119866667	6	48040	35.9
13095	2022-09-23	15:25:53.321	265.43464492	6370.431478	1663946753.321	0	899	2.2234068707	2.2499289795	475.37434236	482.2447022	1.3022509919	723.59984543	28.571771622	-1.1360653363	28.421983719	19.181507313	42.325843333	-71.119866667	6	48040	35.9
13096	2022-09-23	15:25:54.207	265.43465519	6370.431724	1663946754.208	0	899	2.2274387066	2.2540812576	475.37434236	482.26345634	1.3057549883	723.603782	28.571771622	-1.1311177015	28.421983719	19.172771454	42.325843333	-71.119866667	6	48040	35.9
13097	2022-09-23	15:25:55.069	265.43466516	6370.431964	1663946755.07	0	899	2.2274680332	2.2541110863	477.13735246	484.05205529	1.3057623126	723.60489559	28.573224946	-1.1356772603	28.421983719	19.185550374	42.325843333	-71.119866667	6	48040	35.9
13098	2022-09-23	15:25:55.891	265.43467468	6370.432192	1663946755.892	0	899	2.2249712181	2.2514027472	477.13775985	484.00515215	1.296953934	723.59771446	28.573328018	-1.1376822137	28.421983719	19.185154176	42.325843333	-71.119866667	6	48040	35.9
13099	2022-09-23	15:25:56.769	265.43468483	6370.432436	1663946756.769	0	899	2.2249712181	2.2514027472	474.73718454	481.57002563	1.296953934	723.60564054	28.573328018	-1.1458204945	28.421983719	19.183174335	42.325843333	-71.119866667	6	48040	35.9
13100	2022-09-23	15:25:57.690	265.4346955	6370.432692	1663946757.691	0	899	2.2260071636	2.252427981	474.73718454	481.56406319	1.2958382364	723.59890969	28.573328018	-1.1734366417	28.421983719	19.177717348	42.325843333	-71.119866667	6	48040	35.9
13101	2022-09-23	15:25:58.624	265.4347063	6370.432951	1663946758.624	0	899	2.2260071636	2.252427981	476.19429278	483.04212512	1.2958382364	723.59424919	28.573328018	-1.2901642236	28.421983719	19.173324598	42.325843333	-71.119866667	6	48040	35.9
13102	2022-09-23	15:25:59.575	265.43471731	6370.433216	1663946759.576	0	899	2.223565721	2.2504899131	476.19506292	483.18138463	1.3216640129	723.59431872	28.57352325	-1.479349355	28.421983719	19.169705018	42.325843333	-71.119866667	6	48040	35.9
13103	2022-09-23	15:26:00.566	265.43472878	6370.433491	1663946760.567	0	899	2.2235876073	2.2505121787	474.72051868	481.6852368	1.3216695553	723.60870361	28.574609756	-1.179947257	28.421983719	19.18069458	42.325843333	-71.119866667	6	48040	35.9
13104	2022-09-23	15:26:01.543	265.43474009	6370.433762	1663946761.544	0	899	2.226062697	2.2524531539	474.72051868	481.53912311	1.2943347071	723.60062272	28.574609756	-1.1789124762	28.421983719	19.180350803	42.325843333	-71.119866667	6	48040	35.9
13105	2022-09-23	15:26:02.506	265.43475123	6370.434029	1663946762.506	0	899	2.226062697	2.2524531539	475.8519139	482.68676902	1.2943347071	723.60530464	28.574609756	-1.176692009	28.421983719	19.179613113	42.325843333	-71.119866667	6	48040	35.9
13106	2022-09-23	15:26:03.398	265.43476155	6370.434277	1663946763.398	0	899	2.2248417557	2.2512420498	475.8519139	482.69308461	1.2955137561	723.59294037	28.574609756	-1.4985362789	28.421983719	19.137758811	42.325843333	-71.119866667	6	48040	35.9
13107	2022-09-23	15:26:04.256	265.43477149	6370.434516	1663946764.257	0	899	2.2248417557	2.2512420498	476.52904607	483.3799517	1.2955137561	723.60009766	28.574609756	-1.1669260263	28.421983719	19.137479782	42.325843333	-71.119866667	6	48040	35.9
13108	2022-09-23	15:26:05.211	265.43478255	6370.434781	1663946765.212	0	899	2.2388367047	2.2657810737	476.53142503	483.48009116	1.3137282153	723.58769984	28.575212428	-1.3069797525	28.421983719	19.14171373	42.325843333	-71.119866667	6	48040	35.9
13109	2022-09-23	15:26:06.131	265.43479318	6370.435036	1663946766.131	0	899	2.2388504777	2.2657950839	532.4094136	540.1728997	1.3137316585	723.58781706	28.575891495	-1.4773983134	28.421983719	19.143073758	42.325843333	-71.119866667	6	48040	35.9
13110	2022-09-23	15:26:07.068	265.43480403	6370.435297	1663946767.068	0	899	2.2336089723	2.2598795121	532.4094136	539.99601104	1.2842192227	723.59820031	28.575891495	-1.3386165946	28.421983719	19.165779783	42.325843333	-71.119866667	6	48040	35.9
13111	2022-09-23	15:26:07.926	265.43481396	6370.435535	1663946767.926	0	899	2.2336089723	2.2598795121	480.68429796	487.53383549	1.2842192227	723.5994384	28.575891495	-1.6705070923	28.421983719	19.152533929	42.325843333	-71.119866667	6	48040	35.9
13112	2022-09-23	15:26:08.848	265.43482464	6370.435791	1663946768.849	0	899	2.2257824782	2.2513616498	480.68429796	487.37664887	1.2551529924	723.60440367	28.575891495	-1.430325715	28.421983719	19.16714134	42.325843333	-71.119866667	6	48040	35.9
13113	2022-09-23	15:26:09.733	265.43483488	6370.436037	1663946769.734	0	899	2.2258089382	2.2513885449	478.75615707	485.42169758	1.2551593496	723.58758545	28.577203751	-1.5331481695	28.671010971	19.149003983	42.325843333	-71.119866667	6	48040	35.9
13114	2022-09-23	15:26:10.687	265.43484591	6370.436302	1663946770.687	0	899	2.2273187529	2.2547343362	478.75615707	485.89649315	1.3432522193	723.58714486	28.577203751	-1.2895282539	28.511039822	19.171674792	42.325843333	-71.119866667	6	48040	35.9
13115	2022-09-23	15:26:11.612	265.43485663	6370.436559	1663946771.613	0	899	2.2273187529	2.2547343362	477.49582758	484.61736666	1.3432522193	723.58384088	28.577203751	-1.1817150755	28.520934945	19.183150487	42.325843333	-71.119866667	6	48040	35.9
13116	2022-09-23	15:26:12.474	265.43486661	6370.436799	1663946772.475	0	899	2.2288175469	2.254589712	477.49582758	484.18492348	1.262812401	723.58991085	28.577203751	-1.1873310741	28.671010971	19.180655814	42.325843333	-71.119866667	6	48040	35.9
13117	2022-09-23	15:26:13.349	265.43487674	6370.437042	1663946773.35	0	899	2.2288175469	2.254589712	475.34883624	482.00785558	1.262812401	723.59631348	28.577203751	-1.1718090773	28.671010971	19.180334091	42.325843333	-71.119866667	6	48040	35.9
13118	2022-09-23	15:26:14.273	265.43488743	6370.437298	1663946774.274	0	899	2.2293325987	2.255441247	475.34962171	482.09424336	1.2788167752	723.60353018	28.577403226	-1.1966226756	28.671010971	19.181216613	42.325843333	-71.119866667	6	48040	35.9
13119	2022-09-23	15:26:15.158	265.43489767	6370.437544	1663946775.159	0	899	2.2293575375	2.2554666038	476.21142075	482.96830292	1.2788228701	723.60367973	28.578638077	-1.184830308	28.671010971	19.185014725	42.325843333	-71.119866667	6	48040	35.9
13120	2022-09-23	15:26:16.055	265.43490804	6370.437793	1663946776.055	0	899	2.2291376204	2.2553601832	476.21142075	482.99841861	1.2844425417	723.60114617	28.578638077	-1.4061480445	28.671010971	19.160671095	42.325843333	-71.119866667	6	48040	35.9
13121	2022-09-23	15:26:16.966	265.43491859	6370.438046	1663946776.966	0	899	2.2291376204	2.2553601832	481.0556741	487.91171259	1.2844425417	723.61747489	28.578638077	-1.3265654812	28.671010971	19.167253368	42.325843333	-71.119866667	6	48040	35.9
13122	2022-09-23	15:26:17.858	265.43492891	6370.438294	1663946777.858	0	899	2.2314215834	2.2585734804	481.0556741	488.14802585	1.3280713476	723.62198341	28.578638077	-1.176756708	28.671010971	19.182134628	42.325843333	-71.119866667	6	48040	35.9
13123	2022-09-23	15:26:18.723	265.43493892	6370.438534	1663946778.723	0	899	2.2314215834	2.2585734804	476.55685076	483.58287497	1.3280713476	723.61930837	28.578638077	-1.2306094043	28.671010971	19.174789391	42.325843333	-71.119866667	6	48040	35.9
13124	2022-09-23	15:26:19.598	265.43494905	6370.438777	1663946779.598	0	899	2.2301886395	2.2574916277	476.55762144	483.62677055	1.3361016099	723.59950186	28.578833308	-1.3130915473	28.671010971	19.165207137	42.325843333	-71.119866667	6	48040	35.9
13125	2022-09-23	15:26:20.434	265.43495874	6370.43901	1663946780.435	0	899	2.2302105908	2.2575139636	476.05657238	483.11831909	1.3361072129	723.6312466	28.579919815	-1.3910464143	28.671010971	19.162784122	42.325843333	-71.119866667	6	48040	35.9
13126	2022-09-23	15:26:21.267	265.43496838	6370.439241	1663946781.268	0	899	2.2301397624	2.2572401762	476.05657238	483.06591554	1.3263361446	723.60183574	28.579919815	-1.2190109491	28.671010971	19.182495117	42.325843333	-71.119866667	6	48040	35.9
13127	2022-09-23	15:26:22.144	265.43497852	6370.439484	1663946782.144	0	899	2.2301397624	2.2572401762	477.57034158	484.60197312	1.3263361446	723.58474428	28.579919815	-1.2481147525	28.671010971	19.182495117	42.325843333	-71.119866667	6	48040	35.9
13128	2022-09-23	15:26:23.098	265.43498956	6370.439749	1663946783.098	0	899	2.2298240658	2.2572679542	477.57034158	484.69233315	1.3431297939	723.5845341	28.579919815	-1.1763147589	28.671010971	19.185037272	42.325843333	-71.119866667	6	48040	35.9
13129	2022-09-23	15:26:23.993	265.43499993	6370.439998	1663946783.994	0	899	2.2298240658	2.2572679542	475.80394511	482.89959446	1.3431297939	723.59232598	28.579919815	-1.1327453852	28.671010971	19.186815262	42.325843333	-71.119866667	6	48040	35.9
13130	2022-09-23	15:26:24.948	265.43501098	6370.440264	1663946784.949	0	899	2.2308919049	2.2569269607	475.80783557	482.5351659	1.2743727086	723.60648331	28.580906887	-1.1746224173	28.671010971	19.181785962	42.325843333	-71.119866667	6	48040	35.9
13131	2022-09-23	15:26:25.831	265.43502119	6370.440509	1663946785.831	0	899	2.2308990935	2.2569342694	477.02090229	483.76539326	1.2743744582	723.61072667	28.581262589	-1.1843236377	28.671010971	19.179496765	42.325843333	-71.119866667	6	48040	35.9
13132	2022-09-23	15:26:26.785	265.43503223	6370.440774	1663946786.785	0	899	2.2333778082	2.2600714199	477.02090229	483.92869549	1.3047900315	723.59485955	28.581262589	-1.156534956	28.671010971	19.180669785	42.325843333	-71.119866667	6	48040	35.9
13133	2022-09-23	15:26:27.658	265.43504235	6370.441016	1663946787.659	0	899	2.2333778082	2.2600714199	475.84921416	482.74004001	1.3047900315	723.58589021	28.581262589	-1.1616443072	28.671010971	19.181556891	42.325843333	-71.119866667	6	48040	35.9
13134	2022-09-23	15:26:28.565	265.43505285	6370.441268	1663946788.566	0	899	2.2305174125	2.2570580048	475.84921416	482.70924846	1.2990424571	723.5828437	28.581262589	-1.2393728613	28.618236984	19.181468964	42.325843333	-71.119866667	6	48040	35.9
13135	2022-09-23	15:26:29.500	265.43506366	6370.441528	1663946789.5	0	899	2.2305174125	2.2570580048	475.62288445	482.47965589	1.2990424571	723.60650635	28.581262589	-1.4664143324	28.421983719	19.180334091	42.325843333	-71.119866667	6	48040	35.9
13136	2022-09-23	15:26:30.423	265.43507434	6370.441784	1663946790.423	0	899	2.2366166498	2.2626163882	475.62817961	482.32659436	1.2694438734	723.58864609	28.582606575	-1.1844206891	28.641325603	19.185189683	42.325843333	-71.119866667	6	48040	35.9
13137	2022-09-23	15:26:31.313	265.43508465	6370.442032	1663946791.314	0	899	2.2366203352	2.2626201349	476.34681157	483.05535181	1.2694447646	723.59278273	28.582788467	-1.1327453852	28.671010971	19.186096191	42.325843333	-71.119866667	6	48040	35.9
13138	2022-09-23	15:26:32.160	265.43509444	6370.442267	1663946792.16	0	899	2.2354104539	2.2611961212	476.34681157	483.00357721	1.2597825783	723.59691574	28.582788467	-1.139266708	28.671010971	19.186961269	42.325843333	-71.119866667	6	48040	35.9
13139	2022-09-23	15:26:33.079	265.43510509	6370.442522	1663946793.08	0	899	2.2354104539	2.2611961212	477.17056114	483.83883836	1.2597825783	723.60096266	28.582788467	-1.1501536804	28.671010971	19.185330119	42.325843333	-71.119866667	6	48040	35.9
13140	2022-09-23	15:26:34.062	265.43511647	6370.442795	1663946794.063	0	899	2.2338427114	2.2607817608	477.17246155	484.14468944	1.3163733446	723.61060379	28.583269271	-1.1738786484	28.671010971	19.181238073	42.325843333	-71.119866667	6	48040	35.9
13141	2022-09-23	15:26:34.976	265.43512704	6370.443049	1663946794.976	0	899	2.2338570668	2.2607963639	478.62617041	485.61965867	1.3163769488	723.6149292	28.583978653	-1.1913409233	28.671010971	19.178533554	42.325843333	-71.119866667	6	48040	35.9
13142	2022-09-23	15:26:35.871	265.4351374	6370.443298	1663946795.871	0	899	2.2358614527	2.2625515133	478.62617041	485.548568	1.303186402	723.60712357	28.583978653	-1.1952213988	28.671010971	19.177961349	42.325843333	-71.119866667	6	48040	35.9
13143	2022-09-23	15:26:36.792	265.43514806	6370.443553	1663946796.792	0	899	2.2358614527	2.2625515133	476.6321366	483.52569436	1.303186402	723.60823554	28.583978653	-1.1754523753	28.671010971	19.16801152	42.325843333	-71.119866667	6	48040	35.9
13144	2022-09-23	15:26:37.657	265.43515807	6370.443794	1663946797.657	0	899	2.2392031974	2.2655679955	476.6321366	483.43129065	1.2855909376	723.62266328	28.583978653	-1.1580763834	28.671010971	19.172652213	42.325843333	-71.119866667	6	48040	35.9
13145	2022-09-23	15:26:38.601	265.43516899	6370.444056	1663946798.601	0	899	2.2392031974	2.2655679955	478.59172951	485.41883715	1.2855909376	723.60584992	28.583978653	-1.1392560005	28.671010971	19.185375214	42.325843333	-71.119866667	6	48040	35.9
13146	2022-09-23	15:26:39.548	265.43517995	6370.444319	1663946799.548	0	899	2.2411000172	2.2693141442	478.59741557	485.89855056	1.3734961701	723.6126709	28.585412979	-1.1945961714	28.671010971	19.185375214	42.325843333	-71.119866667	6	48040	35.9
13147	2022-09-23	15:26:40.496	265.43519094	6370.444582	1663946800.497	0	899	2.2411000172	2.2693141442	478.22605254	485.52152229	1.3734961701	723.61050354	28.585412979	-1.1948548729	28.671010971	19.185375214	42.325843333	-71.119866667	6	48040	35.9
13148	2022-09-23	15:26:41.453	265.43520201	6370.444848	1663946801.454	0	899	2.2376114551	2.26474075	478.22605254	485.25126503	1.3233522689	723.61825703	28.585412979	-1.2115626351	28.671010971	19.184087412	42.325843333	-71.119866667	6	48040	35.9
13149	2022-09-23	15:26:42.384	265.43521278	6370.445107	1663946802.384	0	899	2.2376114551	2.26474075	477.2225572	484.23302819	1.3233522689	723.6083471	28.585412979	-1.3612744113	28.671010971	19.153626271	42.325843333	-71.119866667	6	48040	35.9
13150	2022-09-23	15:26:43.311	265.43522351	6370.445364	1663946803.311	0	899	2.2403030899	2.266123228	477.2225572	483.88587864	1.2587239455	723.59985352	28.585412979	-1.1425112486	28.671010971	19.185735703	42.325843333	-71.119866667	6	48040	35.9
13151	2022-09-23	15:26:44.187	265.43523366	6370.445608	1663946804.188	0	899	2.2403030899	2.266123228	478.28172219	484.95983245	1.2587239455	723.62178292	28.585412979	-1.1332627819	28.671010971	19.186758067	42.325843333	-71.119866667	6	48040	35.9
13152	2022-09-23	15:26:45.124	265.43524449	6370.445868	1663946805.124	0	899	2.2333386571	2.2590433962	478.28561361	484.95464135	1.2570254813	723.63003358	28.586395201	-1.1851320606	28.671010971	19.18552746	42.325843333	-71.119866667	6	48040	35.9
13153	2022-09-23	15:26:46.059	265.43525532	6370.446128	1663946806.06	0	899	2.233346569	2.2590514385	478.41284823	485.08366028	1.2570273787	723.61804482	28.58678627	-1.2059897184	28.671010971	19.185014725	42.325843333	-71.119866667	6	48040	35.9
13154	2022-09-23	15:26:46.943	265.43526554	6370.446373	1663946806.943	0	899	2.2319169649	2.2585050861	478.41284823	485.31787942	1.3005349619	723.61447487	28.58678627	-1.1891095812	28.671010971	19.173534873	42.325843333	-71.119866667	6	48040	35.9
13155	2022-09-23	15:26:47.871	265.4352763	6370.446631	1663946807.872	0	899	2.2319169649	2.2585050861	478.13679607	485.03784295	1.3005349619	723.62286377	28.58678627	-1.1718090773	28.671010971	19.182495117	42.325843333	-71.119866667	6	48040	35.9
13156	2022-09-23	15:26:48.828	265.43528736	6370.446897	1663946808.828	0	899	2.238110009	2.2649257931	478.13679607	485.07777421	1.3079525181	723.61301164	28.58678627	-1.1734259484	28.671010971	19.182108746	42.325843333	-71.119866667	6	48040	35.9
13157	2022-09-23	15:26:49.796	265.43529858	6370.447166	1663946809.797	0	899	2.2381321362	2.2649482998	477.45853481	484.38969644	1.3079580277	723.60212839	28.587877627	-1.1827498635	28.671010971	19.178781497	42.325843333	-71.119866667	6	48040	35.9
13158	2022-09-23	15:26:50.664	265.43530862	6370.447407	1663946810.665	0	899	2.2385975845	2.2655456466	477.45964985	484.42355344	1.3140448148	723.59977631	28.588159561	-1.1717766681	28.671010971	19.179170609	42.325843333	-71.119866667	6	48040	35.9
13159	2022-09-23	15:26:51.602	265.43531948	6370.447667	1663946811.603	0	899	2.2385975845	2.2655456466	477.14121295	484.10047203	1.3140448148	723.60168134	28.588159561	-1.168478226	28.671010971	19.177768669	42.325843333	-71.119866667	6	48040	35.9
13160	2022-09-23	15:26:52.509	265.43532997	6370.447919	1663946812.509	0	899	2.2368387597	2.2622248849	477.14121295	483.70131641	1.2396985612	723.61972228	28.588159561	-1.1793760045	28.671010971	19.181587927	42.325843333	-71.119866667	6	48040	35.9
13161	2022-09-23	15:26:53.387	265.43534013	6370.448163	1663946813.387	0	899	2.2368387597	2.2622248849	478.51550267	485.09450092	1.2396985612	723.60239355	28.588159561	-1.1716797249	28.671010971	19.181688347	42.325843333	-71.119866667	6	48040	35.9
13162	2022-09-23	15:26:54.266	265.4353503	6370.448407	1663946814.266	0	899	2.2366942652	2.2627785267	478.51550267	485.27630693	1.2734794837	723.59434782	28.588159561	-1.1701813936	28.671010971	19.18069458	42.325843333	-71.119866667	6	48040	35.9
13163	2022-09-23	15:26:55.144	265.43536046	6370.448651	1663946815.144	0	899	2.2367165953	2.2628012296	480.24226706	487.02749753	1.2734849007	723.59682197	28.58926163	-1.4554735138	28.671010971	19.176254386	42.325843333	-71.119866667	6	48040	35.9
13164	2022-09-23	15:26:56.108	265.43537162	6370.448919	1663946816.108	0	899	2.2365771734	2.2620205837	480.24286036	486.86131837	1.2426082281	723.60043719	28.589410782	-1.3154844882	28.671010971	19.178488536	42.325843333	-71.119866667	6	48040	35.9
13165	2022-09-23	15:26:57.033	265.43538234	6370.449176	1663946817.034	0	899	2.2365771734	2.2620205837	477.25351362	483.830774	1.2426082281	723.59981916	28.589410782	-1.1718090773	28.671010971	19.181774139	42.325843333	-71.119866667	6	48040	35.9
13166	2022-09-23	15:26:57.982	265.43539331	6370.449439	1663946817.982	0	899	2.2423124922	2.2692891758	477.25351362	484.21024879	1.3132704484	723.58573418	28.589410782	-1.1744822966	28.671010971	19.181981838	42.325843333	-71.119866667	6	48040	35.9
13167	2022-09-23	15:26:58.927	265.43540425	6370.449702	1663946818.927	0	899	2.2423124922	2.2692891758	480.32122616	487.32267816	1.3132704484	723.57202148	28.589410782	-1.1832026243	28.671010971	19.182134628	42.325843333	-71.119866667	6	48040	35.9
13168	2022-09-23	15:26:59.867	265.43541513	6370.449963	1663946819.867	0	899	2.2401676205	2.2672030999	480.3260344	487.34959008	1.3173437115	723.60512598	28.590619359	-1.1930116383	28.671010971	19.181824274	42.325843333	-71.119866667	6	48040	35.9
13169	2022-09-23	15:27:00.776	265.43542566	6370.450216	1663946820.777	0	899	2.2401715824	2.2672071302	480.77677923	487.80693129	1.3173447041	723.60627474	28.59081459	-1.1882580613	28.671010971	19.182242059	42.325843333	-71.119866667	6	48040	35.9
13170	2022-09-23	15:27:01.690	265.43543624	6370.45047	1663946821.691	0	899	2.2401005045	2.2667242922	480.77677923	487.69981393	1.2975574536	723.61032933	28.59081459	-1.2011284047	28.671010971	19.180563415	42.325843333	-71.119866667	6	48040	35.9
13171	2022-09-23	15:27:02.631	265.43544712	6370.450731	1663946822.631	0	899	2.2401005045	2.2667242922	477.02943144	483.89850551	1.2975574536	723.59818778	28.59081459	-1.2304046154	28.671010971	19.177093506	42.325843333	-71.119866667	6	48040	35.9
13172	2022-09-23	15:27:03.536	265.4354576	6370.450982	1663946823.537	0	899	2.2441595626	2.2715213456	477.02943144	484.07659635	1.3307087912	723.62097976	28.59081459	-1.1553168913	28.671010971	19.184000003	42.325843333	-71.119866667	6	48040	35.9
13173	2022-09-23	15:27:04.457	265.43546825	6370.451238	1663946824.457	0	899	2.2441634494	2.2715253002	478.82664739	485.9003679	1.3307097732	723.59183406	28.59100578	-1.1440311362	28.671010971	19.185211043	42.325843333	-71.119866667	6	48040	35.9
13174	2022-09-23	15:27:05.375	265.43547888	6370.451493	1663946825.375	0	899	2.2416799254	2.2671450729	478.83109376	485.42067675	1.240858725	723.6138916	28.592126846	-1.1815749407	28.671010971	19.182134628	42.325843333	-71.119866667	6	48040	35.9
13175	2022-09-23	15:27:06.206	265.4354885	6370.451724	1663946826.206	0	899	2.2416799254	2.2671450729	478.8738807	485.46405252	1.240858725	723.62385125	28.592126846	-1.2132657119	28.671010971	19.185139144	42.325843333	-71.119866667	6	48040	35.9
13176	2022-09-23	15:27:07.053	265.43549831	6370.451959	1663946827.054	0	899	2.2454384009	2.2716184227	478.8738807	485.63813902	1.2731807869	723.60728889	28.592126846	-1.184830308	28.671010971	19.178533554	42.325843333	-71.119866667	6	48040	35.9
13177	2022-09-23	15:27:07.960	265.43550881	6370.452211	1663946827.961	0	899	2.2454384009	2.2716184227	478.63950309	485.40045075	1.2731807869	723.61818427	28.592126846	-1.2091372913	28.671010971	19.174074085	42.325843333	-71.119866667	6	48040	35.9
13178	2022-09-23	15:27:08.851	265.43551911	6370.452459	1663946828.851	0	899	2.2415833288	2.2685660448	478.63950309	485.6202811	1.3139828282	723.6475345	28.592126846	-1.2240772453	28.671010971	19.171656122	42.325843333	-71.119866667	6	48040	35.9
13179	2022-09-23	15:27:09.673	265.43552862	6370.452687	1663946829.673	0	899	2.2416000934	2.2685830982	478.31051642	485.28651884	1.3139870153	723.62950367	28.592952438	-1.1890772613	28.671010971	19.178261826	42.325843333	-71.119866667	6	48040	35.9
13180	2022-09-23	15:27:10.562	265.43553891	6370.452934	1663946830.562	0	899	2.242463786	2.2692211011	478.31244454	485.22730997	1.3026302942	723.62205212	28.593439102	-1.205386105	28.671010971	19.180431998	42.325843333	-71.119866667	6	48040	35.9
13181	2022-09-23	15:27:11.469	265.43554941	6370.453186	1663946831.469	0	899	2.242463786	2.2692211011	479.65116609	486.58538513	1.3026302942	723.62200928	28.593439102	-1.2776064873	28.671010971	19.177093506	42.325843333	-71.119866667	6	48040	35.9
13182	2022-09-23	15:27:12.341	265.4355595	6370.453428	1663946832.341	0	899	2.2415898888	2.2674628457	479.65116609	486.35826895	1.2605536688	723.63099074	28.593439102	-1.4153426893	28.671010971	19.176573734	42.325843333	-71.119866667	6	48040	35.9
13183	2022-09-23	15:27:13.233	265.43556983	6370.453676	1663946833.233	0	899	2.2415898888	2.2674628457	479.98829987	486.70011697	1.2605536688	723.60952011	28.593439102	-1.1376283169	28.671010971	19.167730331	42.325843333	-71.119866667	6	48040	35.9
13184	2022-09-23	15:27:14.145	265.43558039	6370.453929	1663946834.146	0	899	2.2457699824	2.2730473885	479.98829987	487.05217218	1.3257145841	723.62171623	28.593439102	-1.1360653094	28.671010971	19.185366422	42.325843333	-71.119866667	6	48040	35.9
13185	2022-09-23	15:27:15.032	265.43559066	6370.454176	1663946835.033	0	899	2.2457934679	2.2730712823	478.65777643	485.7020996	1.3257204911	723.63722401	28.594593515	-1.1601459617	28.671010971	19.167399223	42.325843333	-71.119866667	6	48040	35.9
13186	2022-09-23	15:27:15.947	265.43560124	6370.45443	1663946835.947	0	899	2.2451390516	2.2712557277	478.6593702	485.40510058	1.2703029935	723.61750925	28.594995499	-1.2083503853	28.671010971	19.15157596	42.325843333	-71.119866667	6	48040	35.9
13187	2022-09-23	15:27:16.851	265.43561171	6370.454681	1663946836.852	0	899	2.2451390516	2.2712557277	478.82805289	485.57616051	1.2703029935	723.63655141	28.594995499	-1.4687749992	28.671010971	19.141678021	42.325843333	-71.119866667	6	48040	35.9
13188	2022-09-23	15:27:17.766	265.4356223	6370.454935	1663946837.767	0	899	2.2437603776	2.2708159638	478.82805289	485.82367693	1.3162259934	723.62381446	28.594995499	-1.4950222795	28.671010971	19.140013221	42.325843333	-71.119866667	6	48040	35.9
13189	2022-09-23	15:27:18.671	265.43563277	6370.455186	1663946838.671	0	899	2.2437603776	2.2708159638	478.94593454	485.94328082	1.3162259934	723.61128973	28.594995499	-1.4934808711	28.671010971	19.14245781	42.325843333	-71.119866667	6	48040	35.9
13190	2022-09-23	15:27:19.630	265.43564387	6370.455453	1663946839.63	0	899	2.2494329875	2.2760723448	478.94827808	485.82032534	1.2929839532	723.63359909	28.595586246	-1.412755697	28.671010971	19.182750475	42.325843333	-71.119866667	6	48040	35.9
13191	2022-09-23	15:27:20.555	265.43565457	6370.45571	1663946840.555	0	899	2.2494439586	2.2760835018	479.46324627	486.34269689	1.2929866401	723.62912493	28.596124649	-1.1826636594	28.671010971	19.184701073	42.325843333	-71.119866667	6	48040	35.9
13192	2022-09-23	15:27:21.503	265.43566556	6370.455973	1663946841.504	0	899	2.2464892298	2.2737070211	479.46324627	486.50167132	1.322433469	723.62997578	28.596124649	-1.1374558187	28.671010971	19.185838586	42.325843333	-71.119866667	6	48040	35.9
13193	2022-09-23	15:27:22.470	265.43567674	6370.456242	1663946842.47	0	899	2.2464892298	2.2737070211	480.33560475	487.38683585	1.322433469	723.62750123	28.596124649	-1.1730917195	28.671010971	19.183643695	42.325843333	-71.119866667	6	48040	35.9
13194	2022-09-23	15:27:23.377	265.43568723	6370.456494	1663946843.377	0	899	2.2455278218	2.2710492053	480.33560475	486.94914581	1.2414611224	723.63075954	28.596124649	-1.188937113	28.671010971	19.186779641	42.325843333	-71.119866667	6	48040	35.9
13195	2022-09-23	15:27:24.305	265.43569799	6370.456752	1663946844.306	0	899	2.2455278218	2.2710492053	480.00118055	486.61011706	1.2414611224	723.6203108	28.596124649	-1.1376283169	28.671010971	19.18645668	42.325843333	-71.119866667	6	48040	35.9
13196	2022-09-23	15:27:25.184	265.43570816	6370.456996	1663946845.185	0	899	2.247934356	2.2769166633	480.00608605	487.50568926	1.4061811626	723.60747887	28.597358489	-1.1327237791	28.671010971	19.184454848	42.325843333	-71.119866667	6	48040	35.9
13197	2022-09-23	15:27:26.062	265.43571831	6370.457239	1663946846.062	0	899	2.2479434101	2.2769258845	480.55166304	488.05980341	1.4061835758	723.61404682	28.597803116	-1.1376283169	28.671010971	19.186096191	42.325843333	-71.119866667	6	48040	35.9
13198	2022-09-23	15:27:26.927	265.43572833	6370.45748	1663946846.928	0	899	2.2512772016	2.2792190674	480.55166304	487.77877881	1.3543309012	723.62493977	28.597803116	-1.1376283169	28.671010971	19.184521934	42.325843333	-71.119866667	6	48040	35.9
13199	2022-09-23	15:27:27.802	265.43573845	6370.457723	1663946847.802	0	899	2.2512772016	2.2792190674	479.33889929	486.54777606	1.3543309012	723.59461702	28.597803116	-1.1408620781	28.671010971	19.185079575	42.325843333	-71.119866667	6	48040	35.9
13200	2022-09-23	15:27:28.687	265.43574869	6370.457969	1663946848.687	0	899	2.2493099922	2.2765389762	479.33889929	486.36954965	1.3213315396	723.58140958	28.597803116	-1.1559636885	28.671010971	19.187020573	42.325843333	-71.119866667	6	48040	35.9
13201	2022-09-23	15:27:29.576	265.43575899	6370.458216	1663946849.577	0	899	2.2493190519	2.2765481929	480.5113085	487.55916731	1.3213338073	723.59096098	28.598247743	-1.2004277075	28.671010971	19.181667239	42.325843333	-71.119866667	6	48040	35.9
13202	2022-09-23	15:27:30.509	265.43576978	6370.458475	1663946850.509	0	899	2.2446425943	2.2722543646	480.51439722	487.6765228	1.3424334361	723.59700669	28.599023819	-1.2433287576	28.671010971	19.172538543	42.325843333	-71.119866667	6	48040	35.9
13203	2022-09-23	15:27:31.454	265.43578073	6370.458737	1663946851.455	0	899	2.2446425943	2.2722543646	480.7794141	487.94548978	1.3424334361	723.59670394	28.599023819	-1.1701813936	28.671010971	19.174211502	42.325843333	-71.119866667	6	48040	35.9
13204	2022-09-23	15:27:32.336	265.43579094	6370.458982	1663946852.337	0	899	2.2505498811	2.2782586822	480.7794141	487.95181263	1.3436004955	723.58053084	28.599023819	-1.1773279676	28.671010971	19.17619114	42.325843333	-71.119866667	6	48040	35.9
13205	2022-09-23	15:27:33.216	265.43580111	6370.459227	1663946853.216	0	899	2.2505498811	2.2782586822	481.23380157	488.41297878	1.3436004955	723.57665248	28.599023819	-1.1813162755	28.671010971	19.181593497	42.325843333	-71.119866667	6	48040	35.9
13206	2022-09-23	15:27:34.049	265.43581076	6370.459458	1663946854.05	0	899	2.249230613	2.2762777663	481.23380157	488.24523961	1.312658517	723.57517753	28.599023819	-1.1718090773	28.671010971	19.182495117	42.325843333	-71.119866667	6	48040	35.9
13207	2022-09-23	15:27:34.986	265.4358216	6370.459718	1663946854.986	0	899	2.2492474633	2.2762949066	479.83424542	486.82531497	1.3126627071	723.564595	28.599850825	-1.1808311829	28.671010971	19.180277237	42.325843333	-71.119866667	6	48040	35.9
13208	2022-09-23	15:27:35.897	265.43583214	6370.459971	1663946855.897	0	899	2.249470795	2.2769555505	479.83629529	486.94001084	1.3334992634	723.55637344	28.600366592	-1.1805940069	28.671010971	19.184731389	42.325843333	-71.119866667	6	48040	35.9
13209	2022-09-23	15:27:36.762	265.43584215	6370.460212	1663946856.762	0	899	2.249470795	2.2769555505	480.83864011	487.95719484	1.3334992634	723.56513623	28.600366592	-1.1482026364	28.671010971	19.185602011	42.325843333	-71.119866667	6	48040	35.9
13210	2022-09-23	15:27:37.625	265.43585214	6370.460451	1663946857.625	0	899	2.2425897827	2.2695253709	480.83864011	487.83606264	1.3111333837	723.58232107	28.600366592	-1.1304601605	28.671010971	19.185735703	42.325843333	-71.119866667	6	48040	35.9
13211	2022-09-23	15:27:38.499	265.43586226	6370.460694	1663946858.499	0	899	2.2425897827	2.2695253709	480.25208755	487.24097426	1.3111333837	723.58263392	28.600366592	-1.1327453852	28.671010971	19.185735703	42.325843333	-71.119866667	6	48040	35.9
13212	2022-09-23	15:27:39.397	265.43587265	6370.460944	1663946859.397	0	899	2.2498729603	2.2772962128	480.25397838	487.34665577	1.3303162436	723.57246247	28.600841939	-1.3587736578	28.671010971	19.17576445	42.325843333	-71.119866667	6	48040	35.9
13213	2022-09-23	15:27:40.253	265.43588257	6370.461182	1663946860.254	0	899	2.2498931271	2.2773167315	479.68571919	486.77003165	1.3303213245	723.57250977	28.601831436	-1.1506495476	28.671010971	19.186096191	42.325843333	-71.119866667	6	48040	35.9
13214	2022-09-23	15:27:41.075	265.43589207	6370.46141	1663946861.075	0	899	2.2494332045	2.276488606	479.68571919	486.67610756	1.3129372087	723.58281581	28.601831436	-1.1480949012	28.671010971	19.185530391	42.325843333	-71.119866667	6	48040	35.9
13215	2022-09-23	15:27:41.969	265.43590242	6370.461658	1663946861.969	0	899	2.2494332045	2.276488606	480.5813498	487.58479005	1.3129372087	723.58031014	28.601831436	-1.1457666159	28.671010971	19.185227198	42.325843333	-71.119866667	6	48040	35.9
13216	2022-09-23	15:27:42.849	265.43591262	6370.461903	1663946862.85	0	899	2.2491068443	2.2772532347	480.5813498	487.86899764	1.3654218077	723.57198308	28.601831436	-1.4625985188	28.671010971	19.179349116	42.325843333	-71.119866667	6	48040	35.9
13217	2022-09-23	15:27:43.756	265.43592311	6370.462155	1663946863.757	0	899	2.2491068443	2.2772532347	479.10511283	486.37037466	1.3654218077	723.57111889	28.601831436	-1.2632378806	28.671010971	19.183019145	42.325843333	-71.119866667	6	48040	35.9
13218	2022-09-23	15:27:44.664	265.43593362	6370.462407	1663946864.665	0	899	2.2480199451	2.2750697283	479.10695424	486.09185431	1.3134832276	723.55537101	28.602295465	-1.1474696532	28.671010971	19.178697725	42.325843333	-71.119866667	6	48040	35.9
13219	2022-09-23	15:27:45.676	265.43594532	6370.462688	1663946865.676	0	899	2.2480359754	2.2750860347	477.12829495	484.08436959	1.3134872185	723.55875745	28.603082657	-1.1688123949	28.671010971	19.169694976	42.325843333	-71.119866667	6	48040	35.9
13220	2022-09-23	15:27:46.628	265.43595635	6370.462952	1663946866.629	0	899	2.2517685559	2.2791628393	477.12829495	484.16140695	1.3278225597	723.56420696	28.603082657	-1.1784813791	28.671010971	19.181413651	42.325843333	-71.119866667	6	48040	35.9
13221	2022-09-23	15:27:47.565	265.4359672	6370.463213	1663946867.566	0	899	2.2517685559	2.2791628393	479.8188096	486.89158115	1.3278225597	723.54576303	28.603082657	-1.1891527231	28.671010971	19.18009758	42.325843333	-71.119866667	6	48040	35.9
13222	2022-09-23	15:27:48.428	265.43597719	6370.463452	1663946868.429	0	899	2.2547174566	2.281756971	479.8188096	486.79060229	1.3091365765	723.56776519	28.603082657	-1.1992851377	28.671010971	19.177265192	42.325843333	-71.119866667	6	48040	35.9
13223	2022-09-23	15:27:49.329	265.43598762	6370.463703	1663946869.33	0	899	2.2547174566	2.281756971	481.34746489	488.34146901	1.3091365765	723.54742432	28.603082657	-1.1376283169	28.671010971	19.180334091	42.325843333	-71.119866667	6	48040	35.9
13224	2022-09-23	15:27:50.253	265.4359983	6370.463959	1663946870.253	0	899	2.2486262091	2.2743826763	481.35193673	488.031427	1.2510602048	723.56169442	28.604204329	-1.1554786298	28.671010971	19.182773199	42.325843333	-71.119866667	6	48040	35.9
13225	2022-09-23	15:27:51.183	265.43600906	6370.464218	1663946871.183	0	899	2.2486344426	2.2743910447	480.92357584	487.5971325	1.2510621566	723.56202102	28.604608536	-1.1311177015	28.671010971	19.185014725	42.325843333	-71.119866667	6	48040	35.9
13226	2022-09-23	15:27:52.147	265.43602022	6370.464485	1663946872.147	0	899	2.2544141277	2.2814954414	480.92357584	487.9231942	1.3113106128	723.54230828	28.604608536	-1.1399134998	28.671010971	19.183708102	42.325843333	-71.119866667	6	48040	35.9
13227	2022-09-23	15:27:53.036	265.43603052	6370.464732	1663946873.037	0	899	2.2544141277	2.2814954414	478.68888121	485.65597463	1.3113106128	723.53631592	28.604608536	-1.1571601629	28.671010971	19.183935165	42.325843333	-71.119866667	6	48040	35.9
13228	2022-09-23	15:27:53.855	265.43604	6370.46496	1663946873.856	0	899	2.2533383757	2.2799983703	478.68888121	485.55059803	1.2917574509	723.55457756	28.604608536	-1.2011391003	28.671010971	19.180691814	42.325843333	-71.119866667	6	48040	35.9
13229	2022-09-23	15:27:54.793	265.43605086	6370.465221	1663946874.794	0	899	2.2533571254	2.2800174375	480.15835917	487.04116482	1.2917620309	723.56290219	28.605527095	-1.3986888619	28.671010971	19.154319738	42.325843333	-71.119866667	6	48040	35.9
13230	2022-09-23	15:27:55.717	265.43606155	6370.465477	1663946875.718	0	899	2.2534388174	2.2804363271	480.16016762	487.13001752	1.3078598599	723.53620719	28.605981827	-1.3446852577	28.671010971	19.160072175	42.325843333	-71.119866667	6	48040	35.9
13231	2022-09-23	15:27:56.651	265.43607236	6370.465737	1663946876.652	0	899	2.2534388174	2.2804363271	480.17750926	487.14761088	1.3078598599	723.55740175	28.605981827	-1.1357742666	28.671010971	19.185945789	42.325843333	-71.119866667	6	48040	35.9
13232	2022-09-23	15:27:57.536	265.43608259	6370.465982	1663946877.536	0	899	2.2510666568	2.2780225446	480.17750926	487.14419028	1.3072272028	723.57016335	28.605981827	-1.1335214424	28.671010971	19.185580525	42.325843333	-71.119866667	6	48040	35.9
13233	2022-09-23	15:27:58.486	265.43609359	6370.466246	1663946878.486	0	899	2.2510666568	2.2780225446	480.67774416	487.65168287	1.3072272028	723.54558679	28.605981827	-1.1348149848	28.671010971	19.186096191	42.325843333	-71.119866667	6	48040	35.9
13234	2022-09-23	15:27:59.492	265.43610523	6370.466526	1663946879.492	0	899	2.2533101129	2.2799952535	480.67865181	487.57549256	1.2929776207	723.55429825	28.606209799	-1.1395146863	28.671010971	19.186038895	42.325843333	-71.119866667	6	48040	35.9
13235	2022-09-23	15:28:00.392	265.43611566	6370.466776	1663946880.393	0	899	2.2533347367	2.2800202947	480.1276699	487.01663762	1.2929836413	723.55337383	28.607416153	-1.1408835649	28.671010971	19.185735703	42.325843333	-71.119866667	6	48040	35.9
13236	2022-09-23	15:28:01.273	265.43612586	6370.467021	1663946881.274	0	899	2.2515095988	2.2785288851	480.1276699	487.10867534	1.3100105418	723.5463366	28.607416153	-1.1637785158	28.671010971	19.183894997	42.325843333	-71.119866667	6	48040	35.9
13237	2022-09-23	15:28:02.132	265.4361358	6370.467259	1663946882.133	0	899	2.2515095988	2.2785288851	480.89847292	487.89068576	1.3100105418	723.55541992	28.607416153	-1.1360006332	28.671010971	19.18645668	42.325843333	-71.119866667	6	48040	35.9
13238	2022-09-23	15:28:03.151	265.43614759	6370.467542	1663946883.152	0	899	2.2559311679	2.2822101022	480.89847292	487.68526489	1.2720599561	723.55730918	28.607416153	-1.1767459247	28.671010971	19.16301774	42.325843333	-71.119866667	6	48040	35.9
13239	2022-09-23	15:28:04.069	265.43615821	6370.467797	1663946884.069	0	899	2.2559311679	2.2822101022	482.40625739	489.21432832	1.2720599561	723.56278335	28.607416153	-1.1464025185	28.671010971	19.179485296	42.325843333	-71.119866667	6	48040	35.9
13240	2022-09-23	15:28:04.966	265.43616859	6370.468046	1663946884.966	0	899	2.2533607215	2.2801760058	482.40870898	489.36405722	1.2991804861	723.56804854	28.608029738	-1.1685213427	28.671010971	19.184994072	42.325843333	-71.119866667	6	48040	35.9
13241	2022-09-23	15:28:05.815	265.43617841	6370.468282	1663946885.815	0	899	2.2533768517	2.2801924107	478.98527373	485.89128439	1.2991844489	723.56219967	28.608819962	-1.203187142	28.671010971	19.183269501	42.325843333	-71.119866667	6	48040	35.9
13242	2022-09-23	15:28:06.714	265.43618883	6370.468532	1663946886.715	0	899	2.2493569008	2.276339793	478.98527373	485.94693733	1.3095041002	723.55418265	28.608819962	-1.1698472334	28.671010971	19.181419183	42.325843333	-71.119866667	6	48040	35.9
13243	2022-09-23	15:28:07.687	265.43620008	6370.468802	1663946887.687	0	899	2.2493569008	2.276339793	480.29705796	487.27778728	1.3095041002	723.56026838	28.608819962	-1.1748811362	28.671010971	19.18022685	42.325843333	-71.119866667	6	48040	35.9
13244	2022-09-23	15:28:08.565	265.43621025	6370.469046	1663946888.566	0	899	2.2519829513	2.280567051	480.29705796	487.68448817	1.3846408084	723.56988727	28.608819962	-1.1876113146	28.671010971	19.18070927	42.325843333	-71.119866667	6	48040	35.9
13245	2022-09-23	15:28:09.437	265.43622034	6370.469288	1663946889.437	0	899	2.2519845469	2.2805686755	480.15685856	487.54213464	1.3846412264	723.5545149	28.608898175	-1.1679177971	28.671010971	19.182555028	42.325843333	-71.119866667	6	48040	35.9
13246	2022-09-23	15:28:10.331	265.43623068	6370.469536	1663946890.331	0	899	2.2526486904	2.2799673012	480.16176632	487.21722747	1.3236874361	723.54742432	28.610132217	-1.2092450857	28.671010971	19.177812576	42.325843333	-71.119866667	6	48040	35.9
13247	2022-09-23	15:28:11.246	265.43624127	6370.469791	1663946891.246	0	899	2.2526486904	2.2799673012	481.04536978	488.11381454	1.3236874361	723.56302183	28.610132217	-1.230156623	28.671010971	19.180612994	42.325843333	-71.119866667	6	48040	35.9
13248	2022-09-23	15:28:12.142	265.43625166	6370.47004	1663946892.143	0	899	2.2566046057	2.2826053266	481.04536978	487.76017907	1.2583748181	723.55485282	28.610132217	-1.1457666159	28.671010971	19.173131943	42.325843333	-71.119866667	6	48040	35.9
13249	2022-09-23	15:28:13.062	265.4362623	6370.470295	1663946893.063	0	899	2.2566046057	2.2826053266	480.91432161	487.62730162	1.2583748181	723.5568403	28.610132217	-1.426067931	28.671010971	19.160540107	42.325843333	-71.119866667	6	48040	35.9
13250	2022-09-23	15:28:13.967	265.43627278	6370.470547	1663946893.968	0	899	2.2562342871	2.2828528426	480.91451079	487.788533	1.2881369033	723.55757192	28.610179712	-1.453382335	28.671010971	19.153132584	42.325843333	-71.119866667	6	48040	35.9
13251	2022-09-23	15:28:14.921	265.43628382	6370.470812	1663946894.922	0	899	2.2562626313	2.2828816654	479.35869787	486.21051904	1.2881437988	723.56146847	28.611566544	-1.1294900179	28.671010971	19.186096191	42.325843333	-71.119866667	6	48040	35.9
13252	2022-09-23	15:28:15.818	265.43629419	6370.471061	1663946895.818	0	899	2.2564656138	2.2827163206	479.35869787	486.11487055	1.2704117806	723.5568876	28.611566544	-1.1414656497	28.671010971	19.173811742	42.325843333	-71.119866667	6	48040	35.9
13253	2022-09-23	15:28:16.716	265.43630458	6370.47131	1663946896.716	0	899	2.2564656138	2.2827163206	480.70280031	487.47791702	1.2704117806	723.56047331	28.611566544	-1.162053844	28.671010971	19.171136022	42.325843333	-71.119866667	6	48040	35.9
13254	2022-09-23	15:28:17.546	265.4363142	6370.471541	1663946897.547	0	899	2.2550615496	2.2812132663	480.70280031	487.45651912	1.2664550203	723.5361409	28.611566544	-1.212144622	28.671010971	19.182850831	42.325843333	-71.119866667	6	48040	35.9
13255	2022-09-23	15:28:18.423	265.43632434	6370.471784	1663946898.423	0	899	2.2550615496	2.2812132663	480.17796285	486.92430787	1.2664550203	723.55158077	28.611566544	-1.1511885078	28.671010971	19.182919471	42.325843333	-71.119866667	6	48040	35.9
13256	2022-09-23	15:28:19.390	265.43633553	6370.472053	1663946899.39	0	899	2.2559097536	2.2825756316	480.17870557	487.05543411	1.2905836719	723.53599902	28.611753287	-1.1822755653	28.671010971	19.177625479	42.325843333	-71.119866667	6	48040	35.9
13257	2022-09-23	15:28:20.315	265.43634624	6370.47231	1663946900.315	0	899	2.2559321299	2.2825983864	479.1429572	486.00488202	1.2905891266	723.5446838	28.612848282	-1.4631590843	28.671010971	19.136400223	42.325843333	-71.119866667	6	48040	35.9
13258	2022-09-23	15:28:21.220	265.43635672	6370.472561	1663946901.221	0	899	2.2552489982	2.2828219014	479.1429572	486.24093704	1.3343382014	723.54445946	28.612848282	-1.289097126	28.671010971	19.165858073	42.325843333	-71.119866667	6	48040	35.9
13259	2022-09-23	15:28:22.115	265.43636707	6370.47281	1663946902.115	0	899	2.2552489982	2.2828219014	479.91110987	487.02046905	1.3343382014	723.54656457	28.612848282	-1.1734366417	28.671010971	19.180334091	42.325843333	-71.119866667	6	48040	35.9
13260	2022-09-23	15:28:22.986	265.43637716	6370.473052	1663946902.987	0	899	2.2527257374	2.2802644291	479.91110987	487.01959904	1.3341772946	723.55320042	28.612848282	-1.1734366417	28.671010971	19.179237366	42.325843333	-71.119866667	6	48040	35.9
13261	2022-09-23	15:28:23.878	265.43638748	6370.473299	1663946903.878	0	899	2.2527257374	2.2802644291	481.10416828	488.23032915	1.3341772946	723.55001245	28.612848282	-1.3941400493	28.671010971	19.163511782	42.325843333	-71.119866667	6	48040	35.9
13262	2022-09-23	15:28:24.757	265.43639766	6370.473544	1663946904.758	0	899	2.2552541168	2.2819674604	481.10780193	488.01214253	1.2932254944	723.52811093	28.613760171	-1.3957785297	28.671010971	19.144747134	42.325843333	-71.119866667	6	48040	35.9
13263	2022-09-23	15:28:25.627	265.43640772	6370.473785	1663946905.627	0	899	2.2552654131	2.2819789482	481.77654126	488.69049386	1.2932282546	723.53527832	28.614313126	-1.5217546225	28.671010971	19.146842957	42.325843333	-71.119866667	6	48040	35.9
13264	2022-09-23	15:28:26.476	265.43641755	6370.474021	1663946906.476	0	899	2.254021559	2.2806614086	481.77654126	488.67518985	1.290406109	723.53475932	28.614313126	-1.5217546225	28.671010971	19.146842957	42.325843333	-71.119866667	6	48040	35.9
13265	2022-09-23	15:28:27.325	265.43642738	6370.474257	1663946907.326	0	899	2.254021559	2.2806614086	481.67328655	488.57045661	1.290406109	723.54514298	28.614313126	-1.2458295104	28.875510172	19.168505751	42.325843333	-71.119866667	6	48040	35.9
13266	2022-09-23	15:28:28.260	265.43643821	6370.474517	1663946908.261	0	899	2.2552025396	2.2812000066	481.67328655	488.40020692	1.2589924492	723.54709529	28.614313126	-1.5184992552	28.671010971	19.135679245	42.325843333	-71.119866667	6	48040	35.9
13267	2022-09-23	15:28:29.174	265.43644878	6370.474771	1663946909.175	0	899	2.2552092859	2.2812068641	479.39969389	486.09487052	1.258994054	723.56228577	28.614643362	-1.575995326	28.733680081	19.136436071	42.325843333	-71.119866667	6	48040	35.9
13268	2022-09-23	15:28:30.091	265.43645939	6370.475025	1663946910.091	0	899	2.2566419871	2.2833304694	479.40359324	486.2728204	1.2912506716	723.56535895	28.615625381	-1.2921691683	28.905195539	19.172986087	42.325843333	-71.119866667	6	48040	35.9
13269	2022-09-23	15:28:30.990	265.43646979	6370.475275	1663946910.99	0	899	2.2566419871	2.2833304694	479.55267478	486.42403808	1.2912506716	723.54427797	28.615625381	-1.188085556	28.671010971	19.176372528	42.325843333	-71.119866667	6	48040	35.9
13270	2022-09-23	15:28:31.888	265.43648019	6370.475524	1663946911.888	0	899	2.2623534937	2.2895305485	479.55267478	486.53243533	1.311328207	723.55035037	28.615625381	-1.1534844558	28.682555281	19.177451254	42.325843333	-71.119866667	6	48040	35.9
13271	2022-09-23	15:28:32.798	265.43649072	6370.475777	1663946912.798	0	899	2.2623534937	2.2895305485	480.71175014	487.70838072	1.311328207	723.55297852	28.615625381	-1.1408835649	28.920038223	19.184656143	42.325843333	-71.119866667	6	48040	35.9
13272	2022-09-23	15:28:33.688	265.43650103	6370.476025	1663946913.689	0	899	2.2568639229	2.2850777783	480.71175014	487.99371287	1.3640079549	723.55684596	28.615625381	-1.1453676974	28.920038223	19.178702588	42.325843333	-71.119866667	6	48040	35.9
13273	2022-09-23	15:28:34.594	265.4365115	6370.476276	1663946914.594	0	899	2.2568758222	2.2850898905	482.46256439	489.77106564	1.3640110194	723.55974816	28.616207439	-1.1536029917	28.814490249	19.178607044	42.325843333	-71.119866667	6	48040	35.9
13274	2022-09-23	15:28:35.500	265.436522	6370.476528	1663946915.501	0	899	2.2565656634	2.2834401221	482.46572602	489.4273589	1.3001862001	723.55688032	28.616998672	-1.1563516958	28.725434145	19.182449341	42.325843333	-71.119866667	6	48040	35.9
13275	2022-09-23	15:28:36.397	265.43653237	6370.476777	1663946916.397	0	899	2.2565656634	2.2834401221	479.77214263	486.69490904	1.3001862001	723.5668335	28.616998672	-1.1360006332	28.920038223	19.183574677	42.325843333	-71.119866667	6	48040	35.9
13276	2022-09-23	15:28:37.381	265.43654377	6370.477051	1663946917.382	0	899	2.2596644602	2.2865337131	479.77214263	486.68404941	1.2981755862	723.5652963	28.616998672	-1.1666673414	28.920038223	19.179063026	42.325843333	-71.119866667	6	48040	35.9
13277	2022-09-23	15:28:38.253	265.43655387	6370.477293	1663946918.254	0	899	2.2596644602	2.2865337131	477.72677303	484.6092129	1.2981755862	723.56674578	28.616998672	-1.16855371	28.920038223	19.181055069	42.325843333	-71.119866667	6	48040	35.9
13278	2022-09-23	15:28:39.153	265.43656427	6370.477543	1663946919.153	0	899	2.2628282812	2.2901943571	477.72677303	484.72696816	1.3200659885	723.55034269	28.616998672	-1.4794463993	28.692450403	19.142219657	42.325843333	-71.119866667	6	48040	35.9
13279	2022-09-23	15:28:39.986	265.43657391	6370.477774	1663946919.986	0	899	2.2628438574	2.2902102029	479.63271186	486.66085589	1.3200698606	723.55368466	28.61775858	-1.3121214316	28.671010971	19.162982385	42.325843333	-71.119866667	6	48040	35.9
13280	2022-09-23	15:28:40.884	265.43658432	6370.478024	1663946920.885	0	899	2.2580775406	2.2846036326	479.635391	486.46166645	1.282678642	723.57407	28.618432999	-1.1361946618	28.671010971	19.18402111	42.325843333	-71.119866667	6	48040	35.9
13281	2022-09-23	15:28:41.789	265.43659478	6370.478275	1663946921.789	0	899	2.2580775406	2.2846036326	480.9101834	487.75460197	1.282678642	723.57722685	28.618432999	-1.290627729	28.671010971	19.169888111	42.325843333	-71.119866667	6	48040	35.9
13282	2022-09-23	15:28:42.677	265.43660506	6370.478521	1663946922.677	0	899	2.2620338717	2.2900103454	480.9101834	488.11714767	1.3496183736	723.5660748	28.618432999	-1.3115285469	28.751821139	19.168268785	42.325843333	-71.119866667	6	48040	35.9
13283	2022-09-23	15:28:43.582	265.43661553	6370.478773	1663946923.582	0	899	2.2620338717	2.2900103454	479.83495981	487.02581068	1.3496183736	723.57978103	28.618432999	-1.1652984619	28.920038223	19.182134628	42.325843333	-71.119866667	6	48040	35.9
13284	2022-09-23	15:28:44.453	265.43662561	6370.479015	1663946924.453	0	899	2.2634819129	2.291842307	479.83745863	487.12261024	1.3670455458	723.57672685	28.619061742	-1.1567505724	28.920038223	19.18086129	42.325843333	-71.119866667	6	48040	35.9
13285	2022-09-23	15:28:45.322	265.43663568	6370.479256	1663946925.323	0	899	2.2635009328	2.2918616681	480.36389922	487.65707005	1.3670504408	723.57169327	28.619989395	-1.1441389322	28.920038223	19.184295654	42.325843333	-71.119866667	6	48040	35.9
13286	2022-09-23	15:28:46.256	265.43664649	6370.479516	1663946926.257	0	899	2.2646362364	2.2927255941	480.36389922	487.58347171	1.3534592492	723.58329197	28.619989395	-1.1641774272	28.684204468	19.1829319	42.325843333	-71.119866667	6	48040	35.9
13287	2022-09-23	15:28:47.210	265.43665753	6370.479781	1663946927.211	0	899	2.2646362364	2.2927255941	482.23111505	489.47875064	1.3534592492	723.57784084	28.619989395	-1.1438263284	28.888703668	19.183685113	42.325843333	-71.119866667	6	48040	35.9
13288	2022-09-23	15:28:48.142	265.43666832	6370.48004	1663946928.143	0	899	2.2632717504	2.2885562791	482.23111505	488.75729881	1.2205307355	723.59168006	28.619989395	-1.1734366417	28.920038223	19.182134628	42.325843333	-71.119866667	6	48040	35.9
13289	2022-09-23	15:28:49.039	265.4366787	6370.480289	1663946929.04	0	899	2.2632717504	2.2885562791	479.96376952	486.45926859	1.2205307355	723.5933466	28.619989395	-1.1519322348	28.920038223	19.185941469	42.325843333	-71.119866667	6	48040	35.9
13290	2022-09-23	15:28:49.921	265.4366889	6370.480534	1663946929.921	0	899	2.2585658935	2.2860459287	479.9665783	487.04231732	1.3279685426	723.62509014	28.620695948	-1.1609220615	28.920038223	19.184920393	42.325843333	-71.119866667	6	48040	35.9
13291	2022-09-23	15:28:50.788	265.43669894	6370.480774	1663946930.788	0	899	2.2585751636	2.2860553603	478.63124402	485.68730987	1.3279708652	723.63132138	28.621149063	-1.1607711607	28.920038223	19.183391331	42.325843333	-71.119866667	6	48040	35.9
13292	2022-09-23	15:28:51.701	265.43670951	6370.481028	1663946931.702	0	899	2.2618295893	2.2900506212	478.63124402	485.8675763	1.3613922091	723.61655168	28.621149063	-1.1371216869	28.920038223	19.183119414	42.325843333	-71.119866667	6	48040	35.9
13293	2022-09-23	15:28:52.630	265.43672025	6370.481286	1663946932.63	0	899	2.2618295893	2.2900506212	480.37627607	487.63899115	1.3613922091	723.62274089	28.621149063	-1.2730038261	28.920038223	19.180033829	42.325843333	-71.119866667	6	48040	35.9
13294	2022-09-23	15:28:53.553	265.43673095	6370.481543	1663946933.554	0	899	2.2610351528	2.2883292945	480.37627607	487.40232704	1.3176691432	723.63628908	28.621149063	-1.4116562415	28.920038223	19.172323555	42.325843333	-71.119866667	6	48040	35.9
13295	2022-09-23	15:28:54.403	265.43674078	6370.481779	1663946934.403	0	899	2.2610351528	2.2883292945	478.82086951	485.82417089	1.3176691432	723.62743858	28.621149063	-1.1327453852	28.920038223	19.177093506	42.325843333	-71.119866667	6	48040	35.9
13296	2022-09-23	15:28:55.306	265.43675124	6370.48203	1663946935.307	0	899	2.2594498921	2.2868477493	478.825871	485.86087012	1.3235330856	723.64831503	28.622410187	-1.2094929826	28.920038223	19.177513375	42.325843333	-71.119866667	6	48040	35.9
13297	2022-09-23	15:28:56.237	265.43676201	6370.482288	1663946936.238	0	899	2.2594565598	2.2868545329	480.57624582	487.63697079	1.32353475	723.6413845	28.622735977	-1.1994791031	28.920038223	19.173131943	42.325843333	-71.119866667	6	48040	35.9
13298	2022-09-23	15:28:57.085	265.43677182	6370.482524	1663946937.085	0	899	2.2651790795	2.2918672255	480.57624582	487.43617264	1.2864248044	723.64974349	28.622735977	-1.1782980707	28.920038223	19.18094222	42.325843333	-71.119866667	6	48040	35.9
13299	2022-09-23	15:28:57.913	265.4367814	6370.482754	1663946937.913	0	899	2.2651790795	2.2918672255	479.01978309	485.85749237	1.2864248044	723.64903896	28.622735977	-1.1815102708	28.920038223	19.180584497	42.325843333	-71.119866667	6	48040	35.9
13300	2022-09-23	15:28:58.788	265.43679153	6370.482997	1663946938.788	0	899	2.2646475054	2.2928507137	479.01978309	486.24837445	1.358870873	723.66994451	28.622735977	-1.2157880684	28.920038223	19.176405964	42.325843333	-71.119866667	6	48040	35.9
13301	2022-09-23	15:28:59.628	265.43680125	6370.48323	1663946939.628	0	899	2.2646620989	2.2928655673	480.45354056	487.70378808	1.3588746045	723.65911784	28.62344738	-1.1737923962	28.920038223	19.167679869	42.325843333	-71.119866667	6	48040	35.9
13302	2022-09-23	15:29:00.553	265.43681197	6370.483487	1663946940.554	0	899	2.2630548749	2.2901021885	480.45605296	487.41333253	1.3047422584	723.65049774	28.624078751	-1.1542713145	28.920038223	19.152882077	42.325843333	-71.119866667	6	48040	35.9
13303	2022-09-23	15:29:01.496	265.43682287	6370.483749	1663946941.496	0	899	2.2630548749	2.2901021885	479.36025052	486.30166224	1.3047422584	723.65242378	28.624078751	-1.184830308	28.920038223	19.140361786	42.325843333	-71.119866667	6	48040	35.9
13304	2022-09-23	15:29:02.384	265.43683316	6370.483996	1663946942.385	0	899	2.2612264499	2.2876228666	479.36025052	486.13969974	1.2747235284	723.65451636	28.624078751	-1.2360636312	28.920038223	19.175936566	42.325843333	-71.119866667	6	48040	35.9
13305	2022-09-23	15:29:03.247	265.43684315	6370.484236	1663946943.248	0	899	2.2612264499	2.2876228666	478.62328358	485.3923101	1.2747235284	723.64059266	28.624078751	-1.2157557011	28.920038223	19.181774139	42.325843333	-71.119866667	6	48040	35.9
13306	2022-09-23	15:29:04.095	265.43685295	6370.484471	1663946944.095	0	899	2.2656548168	2.2923012227	478.62328358	485.44318565	1.2841696673	723.64376205	28.624078751	-1.2029824067	28.920038223	19.18196274	42.325843333	-71.119866667	6	48040	35.9
13307	2022-09-23	15:29:04.971	265.4368631	6370.484714	1663946944.972	0	899	2.2656721791	2.2923188772	479.07875302	485.90516768	1.2841738609	723.64214482	28.624924754	-1.170741922	28.920038223	19.184087564	42.325843333	-71.119866667	6	48040	35.9
13308	2022-09-23	15:29:05.885	265.43687368	6370.484968	1663946945.886	0	899	2.2681594407	2.2949219433	479.08096637	485.92961603	1.2882918518	723.63911084	28.625482559	-1.1571601629	28.920038223	19.185375214	42.325843333	-71.119866667	6	48040	35.9
13309	2022-09-23	15:29:06.806	265.43688434	6370.485224	1663946946.807	0	899	2.2681594407	2.2949219433	478.73692212	485.58065353	1.2882918518	723.63251864	28.625482559	-1.3693588151	28.920038223	19.155698031	42.325843333	-71.119866667	6	48040	35.9
13310	2022-09-23	15:29:07.706	265.43689475	6370.485474	1663946947.706	0	899	2.2674544236	2.2948449564	478.73692212	485.74384298	1.3185681649	723.62725588	28.625482559	-1.33936041	28.920038223	19.158612788	42.325843333	-71.119866667	6	48040	35.9
13311	2022-09-23	15:29:08.585	265.43690492	6370.485718	1663946948.585	0	899	2.2674544236	2.2948449564	477.61861963	484.60917272	1.3185681649	723.63071952	28.625482559	-1.1392560005	28.920038223	19.184656143	42.325843333	-71.119866667	6	48040	35.9
13312	2022-09-23	15:29:09.433	265.43691473	6370.485954	1663946949.433	0	899	2.2701451428	2.297787121	477.6206184	484.66715472	1.3289687962	723.62266369	28.625987817	-1.1938631661	28.920038223	19.166998162	42.325843333	-71.119866667	6	48040	35.9
13313	2022-09-23	15:29:10.305	265.43692483	6370.486196	1663946950.305	0	899	2.2701661302	2.2978084741	479.17303855	486.24250664	1.3289740318	723.61703269	28.627008438	-1.1408835649	28.920038223	19.16809082	42.325843333	-71.119866667	6	48040	35.9
13314	2022-09-23	15:29:11.220	265.43693542	6370.48645	1663946951.22	0	899	2.264050047	2.2910322674	479.17303855	486.09194861	1.3010738107	723.61111066	28.627008438	-1.1378870121	28.920038223	19.179361116	42.325843333	-71.119866667	6	48040	35.9
13315	2022-09-23	15:29:12.131	265.43694596	6370.486703	1663946952.131	0	899	2.264050047	2.2910322674	479.1546216	486.07326573	1.3010738107	723.61563292	28.627008438	-1.1376283169	28.920038223	19.18237287	42.325843333	-71.119866667	6	48040	35.9
13316	2022-09-23	15:29:13.039	265.43695648	6370.486956	1663946953.04	0	899	2.2674046072	2.2939111301	479.1546216	485.94091159	1.2765317696	723.61587464	28.627008438	-1.1793867413	28.920038223	19.181797988	42.325843333	-71.119866667	6	48040	35.9
13317	2022-09-23	15:29:13.926	265.43696674	6370.487202	1663946953.926	0	899	2.2674046072	2.2939111301	478.64738701	485.42649302	1.2765317696	723.59028029	28.627008438	-1.168693878	28.920038223	19.181774139	42.325843333	-71.119866667	6	48040	35.9
13318	2022-09-23	15:29:14.825	265.43697715	6370.487452	1663946954.826	0	899	2.269849768	2.2973946549	478.64964168	485.68741073	1.3245270815	723.61546639	28.627577156	-1.1689094423	28.920038223	19.181934091	42.325843333	-71.119866667	6	48040	35.9
13319	2022-09-23	15:29:15.704	265.43698733	6370.487696	1663946955.705	0	899	2.269864428	2.2974095696	480.75350029	487.82222291	1.3245307269	723.59317603	28.628290176	-1.1709143279	28.920038223	19.182392234	42.325843333	-71.119866667	6	48040	35.9
13320	2022-09-23	15:29:16.594	265.43699762	6370.487943	1663946956.594	0	899	2.267860992	2.2952104567	480.75350029	487.77809687	1.3163815038	723.58078832	28.628290176	-1.1522772312	28.920038223	19.185297454	42.325843333	-71.119866667	6	48040	35.9
13321	2022-09-23	15:29:17.434	265.43700735	6370.488176	1663946957.435	0	899	2.267860992	2.2952104567	479.07144349	486.07146248	1.3163815038	723.58708625	28.628290176	-1.1522772312	28.920038223	19.18645668	42.325843333	-71.119866667	6	48040	35.9
13322	2022-09-23	15:29:18.328	265.43701769	6370.488424	1663946958.328	0	899	2.2638826368	2.2924381096	479.07144349	486.39382866	1.3760911174	723.58828513	28.628290176	-1.1718090773	28.920038223	19.181055069	42.325843333	-71.119866667	6	48040	35.9
13323	2022-09-23	15:29:19.242	265.43702826	6370.488678	1663946959.242	0	899	2.2638853721	2.2924408943	480.05704167	487.39449508	1.3760918259	723.58289625	28.628423564	-1.2751596992	28.920038223	19.176776646	42.325843333	-71.119866667	6	48040	35.9
13324	2022-09-23	15:29:20.115	265.43703838	6370.488921	1663946960.116	0	899	2.2683349684	2.2951806573	480.06318504	486.94672605	1.2921505965	723.57723453	28.629968643	-1.1734366417	28.920038223	19.178533554	42.325843333	-71.119866667	6	48040	35.9
13325	2022-09-23	15:29:20.986	265.43704846	6370.489163	1663946960.987	0	899	2.2683349684	2.2951806573	478.60425801	485.46687973	1.2921505965	723.57296369	28.629968643	-1.170720342	28.920038223	19.171322185	42.325843333	-71.119866667	6	48040	35.9
13326	2022-09-23	15:29:21.911	265.43705916	6370.48942	1663946961.911	0	899	2.2678591112	2.2947291921	478.60425801	485.47457539	1.2935790929	723.56746446	28.629968643	-1.1521586006	28.920038223	19.177503118	42.325843333	-71.119866667	6	48040	35.9
13327	2022-09-23	15:29:22.864	265.43707019	6370.489684	1663946962.864	0	899	2.2678591112	2.2947291921	478.97952898	485.85523334	1.2935790929	723.54217651	28.629968643	-1.1474696611	28.920038223	19.185014725	42.325843333	-71.119866667	6	48040	35.9
13328	2022-09-23	15:29:23.795	265.43708096	6370.489943	1663946963.795	0	899	2.2706281013	2.2972571034	478.97952898	485.78506323	1.280562397	723.54684994	28.629968643	-1.1740080268	28.920038223	19.183107376	42.325843333	-71.119866667	6	48040	35.9
13329	2022-09-23	15:29:24.665	265.43709104	6370.490185	1663946964.666	0	899	2.270635945	2.2972650789	480.16418264	486.98655911	1.2805642821	723.5413782	28.630350012	-1.1712593298	28.920038223	19.181891119	42.325843333	-71.119866667	6	48040	35.9
13330	2022-09-23	15:29:25.618	265.43710206	6370.490449	1663946965.618	0	899	2.2687486406	2.2960877388	480.16715646	487.17776867	1.3153797787	723.51773132	28.631097794	-1.1652337518	28.920038223	19.181413651	42.325843333	-71.119866667	6	48040	35.9
13331	2022-09-23	15:29:26.553	265.43711289	6370.490709	1663946966.554	0	899	2.2687486406	2.2960877388	479.01980808	486.01366859	1.3153797787	723.51954944	28.631097794	-1.1553384681	28.920038223	19.182248337	42.325843333	-71.119866667	6	48040	35.9
13332	2022-09-23	15:29:27.448	265.43712325	6370.490958	1663946967.449	0	899	2.2699654163	2.2974597256	479.01980808	486.04969532	1.3220575538	723.49854243	28.631097794	-1.1808096565	28.920038223	19.182565689	42.325843333	-71.119866667	6	48040	35.9
13333	2022-09-23	15:29:28.345	265.43713362	6370.491207	1663946968.345	0	899	2.2699654163	2.2974597256	479.41588684	486.45158677	1.3220575538	723.47875977	28.631097794	-1.2173833847	28.920038223	19.180334091	42.325843333	-71.119866667	6	48040	35.9
13334	2022-09-23	15:29:29.279	265.43714443	6370.491466	1663946969.279	0	899	2.2700275293	2.2970371588	479.41737146	486.32856674	1.2989907584	723.48613289	28.631471684	-1.1809821003	28.920038223	19.178261498	42.325843333	-71.119866667	6	48040	35.9
13335	2022-09-23	15:29:30.125	265.43715424	6370.491702	1663946970.126	0	899	2.2700512165	2.2970612494	478.94951077	485.85399259	1.2989965346	723.49969725	28.632623672	-1.1636707783	28.920038223	19.181413651	42.325843333	-71.119866667	6	48040	35.9
13336	2022-09-23	15:29:31.015	265.43716453	6370.491949	1663946971.015	0	899	2.2708192183	2.2975582958	478.94951077	485.78224126	1.2856872418	723.50018513	28.632623672	-1.4313174068	28.920038223	19.147621117	42.325843333	-71.119866667	6	48040	35.9
13337	2022-09-23	15:29:31.895	265.43717472	6370.492193	1663946971.896	0	899	2.2708192183	2.2975582958	481.09944048	487.96284203	1.2856872418	723.51357931	28.632623672	-1.4786055972	28.920038223	19.142162323	42.325843333	-71.119866667	6	48040	35.9
13338	2022-09-23	15:29:32.802	265.43718522	6370.492445	1663946972.803	0	899	2.2721626178	2.3005662506	481.09944048	488.38689614	1.36393791	723.53975935	28.632623672	-1.5044863816	28.920038223	19.148987536	42.325843333	-71.119866667	6	48040	35.9
13339	2022-09-23	15:29:33.711	265.43719574	6370.492698	1663946973.712	0	899	2.2721626178	2.3005662506	478.75727522	486.00925293	1.36393791	723.57150653	28.632623672	-1.3050179821	28.920038223	19.172928981	42.325843333	-71.119866667	6	48040	35.9
13340	2022-09-23	15:29:34.621	265.43720626	6370.49295	1663946974.621	0	899	2.273387736	2.3012791071	478.76284171	485.8799292	1.3389242992	723.55889893	28.634027481	-1.2190109491	28.920038223	19.163768768	42.325843333	-71.119866667	6	48040	35.9
13341	2022-09-23	15:29:35.509	265.43721654	6370.493197	1663946975.509	0	899	2.273387736	2.3012791071	478.44558612	485.55795742	1.3389242992	723.57082988	28.634027481	-1.2168012234	28.920038223	19.164388846	42.325843333	-71.119866667	6	48040	35.9
13342	2022-09-23	15:29:36.474	265.43722772	6370.493465	1663946976.475	0	899	2.272276839	2.2996695918	478.44558612	485.43391162	1.3159084971	723.57744189	28.634027481	-1.1436215189	28.920038223	19.183887482	42.325843333	-71.119866667	6	48040	35.9
13343	2022-09-23	15:29:37.400	265.43723843	6370.493722	1663946977.4	0	899	2.272276839	2.2996695918	479.91534977	486.9251431	1.3159084971	723.54914421	28.634027481	-1.1343729496	28.920038223	19.185375214	42.325843333	-71.119866667	6	48040	35.9
13344	2022-09-23	15:29:38.279	265.43724861	6370.493967	1663946978.28	0	899	2.2711929198	2.2987006273	479.91534977	486.95800237	1.3219877688	723.54026057	28.634027481	-1.3225125327	28.920038223	19.158979669	42.325843333	-71.119866667	6	48040	35.9
13345	2022-09-23	15:29:39.161	265.43725881	6370.494211	1663946979.161	0	899	2.2711951609	2.2987029071	478.87685936	485.90427535	1.3219883247	723.53022332	28.634136415	-1.4733885369	28.920038223	19.137019922	42.325843333	-71.119866667	6	48040	35.9
13346	2022-09-23	15:29:39.996	265.43726847	6370.494443	1663946979.996	0	899	2.2739417044	2.3019976532	478.88235833	486.04158795	1.3464044517	723.50276922	28.635522842	-1.16855371	28.920038223	19.172410965	42.325843333	-71.119866667	6	48040	35.9
13347	2022-09-23	15:29:40.869	265.43727859	6370.494686	1663946980.87	0	899	2.2739417044	2.3019976532	478.6903403	485.84669928	1.3464044517	723.47166877	28.635522842	-1.4214329088	28.920038223	19.151841915	42.325843333	-71.119866667	6	48040	35.9
13348	2022-09-23	15:29:41.779	265.43728912	6370.494939	1663946981.78	0	899	2.2716817753	2.2986916139	478.6903403	485.58607071	1.2980658718	723.47113926	28.635522842	-1.383501015	28.920038223	19.145064802	42.325843333	-71.119866667	6	48040	35.9
13349	2022-09-23	15:29:42.717	265.43729998	6370.495199	1663946982.718	0	899	2.2716817753	2.2986916139	479.71674398	486.62726015	1.2980658718	723.49466609	28.635522842	-1.2556385583	28.920038223	19.148840468	42.325843333	-71.119866667	6	48040	35.9
13350	2022-09-23	15:29:43.601	265.4373102	6370.495445	1663946983.601	0	899	2.2729898085	2.2999692061	479.71674398	486.61547031	1.2958826736	723.47334017	28.635522842	-1.2519089876	28.920038223	19.175702594	42.325843333	-71.119866667	6	48040	35.9
13351	2022-09-23	15:29:44.397	265.43731941	6370.495666	1663946984.397	0	899	2.2729911774	2.2999705984	479.2581238	486.15025659	1.2958830062	723.49608971	28.635589334	-1.2305769968	28.920038223	19.17676644	42.325843333	-71.119866667	6	48040	35.9
13352	2022-09-23	15:29:45.233	265.43732909	6370.495898	1663946985.233	0	899	2.2725989057	2.2999460576	479.26355337	486.25115072	1.3135599767	723.50921631	28.636957169	-1.334574461	28.920038223	19.177453995	42.325843333	-71.119866667	6	48040	35.9
13353	2022-09-23	15:29:46.082	265.43733891	6370.496134	1663946986.082	0	899	2.2725989057	2.2999460576	481.33576641	488.35357634	1.3135599767	723.52290071	28.636957169	-1.1921924116	28.920038223	19.180101142	42.325843333	-71.119866667	6	48040	35.9
13354	2022-09-23	15:29:46.884	265.43734821	6370.496357	1663946986.885	0	899	2.2761360033	2.3037984207	481.33576641	488.42362581	1.3264812295	723.53179487	28.636957169	-1.1747948729	28.920038223	19.185146332	42.325843333	-71.119866667	6	48040	35.9
13355	2022-09-23	15:29:47.730	265.437358	6370.496592	1663946987.731	0	899	2.2761360033	2.3037984207	479.59802696	486.66029746	1.3264812295	723.52800827	28.636957169	-1.3571783028	28.920038223	19.185155578	42.325843333	-71.119866667	6	48040	35.9
13356	2022-09-23	15:29:48.617	265.43736825	6370.496838	1663946988.617	0	899	2.2758032371	2.3043846564	479.59802696	486.89660644	1.370200974	723.5304816	28.636957169	-1.382768016	28.920038223	19.185308368	42.325843333	-71.119866667	6	48040	35.9
13357	2022-09-23	15:29:49.545	265.43737899	6370.497096	1663946989.545	0	899	2.2758206642	2.3044023968	477.33705824	484.60125409	1.3702054454	723.54387741	28.637802566	-1.1456803107	28.920038223	19.185671244	42.325843333	-71.119866667	6	48040	35.9
13358	2022-09-23	15:29:50.443	265.43738939	6370.497345	1663946990.443	0	899	2.2740052609	2.3024199357	477.33938659	484.5668285	1.3633696044	723.53727672	28.638391495	-1.1440634664	28.920038223	19.173088402	42.325843333	-71.119866667	6	48040	35.9
13359	2022-09-23	15:29:51.354	265.43739993	6370.497598	1663946991.354	0	899	2.2740052609	2.3024199357	479.84702781	487.11243816	1.3633696044	723.52387364	28.638391495	-1.1327453852	28.920038223	19.145042419	42.325843333	-71.119866667	6	48040	35.9
13360	2022-09-23	15:29:52.243	265.43741022	6370.497845	1663946992.243	0	899	2.2740214418	2.3019334161	479.84702781	486.98352075	1.3395324955	723.522313	28.638391495	-1.1343298353	28.920038223	19.157663244	42.325843333	-71.119866667	6	48040	35.9
13361	2022-09-23	15:29:53.131	265.43742051	6370.498092	1663946993.132	0	899	2.2740214418	2.3019334161	480.26304988	487.40573008	1.3395324955	723.53532602	28.638391495	-1.1664409874	28.920038223	19.165669688	42.325843333	-71.119866667	6	48040	35.9
13362	2022-09-23	15:29:54.046	265.4374311	6370.498346	1663946994.047	0	899	2.2746400701	2.3008651544	480.26304988	486.97118445	1.2591607607	723.53881836	28.638391495	-1.1750643253	28.920038223	19.167730331	42.325843333	-71.119866667	6	48040	35.9
13363	2022-09-23	15:29:54.938	265.43744142	6370.498594	1663946994.939	0	899	2.2746637509	2.300889226	480.65721777	487.37088814	1.2591663471	723.52353411	28.639540855	-1.1685429069	28.920038223	19.179272847	42.325843333	-71.119866667	6	48040	35.9
13364	2022-09-23	15:29:55.842	265.43745189	6370.498845	1663946995.843	0	899	2.2703637553	2.2969298319	480.65835218	487.47235744	1.2777183982	723.53107417	28.639825821	-1.1715179784	28.920038223	19.181627021	42.325843333	-71.119866667	6	48040	35.9
13365	2022-09-23	15:29:56.713	265.43746196	6370.499087	1663946996.713	0	899	2.2703637553	2.2969298319	477.48916627	484.25824387	1.2777183982	723.53133205	28.639825821	-1.1781364435	28.920038223	19.178177625	42.325843333	-71.119866667	6	48040	35.9
13366	2022-09-23	15:29:57.611	265.43747236	6370.499337	1663946997.612	0	899	2.2735451368	2.301866306	477.48916627	484.69648503	1.3592099279	723.52712952	28.639825821	-1.1719168369	28.920038223	19.180517096	42.325843333	-71.119866667	6	48040	35.9
13367	2022-09-23	15:29:58.545	265.43748316	6370.499596	1663946998.545	0	899	2.2735451368	2.301866306	478.99495877	486.22500628	1.3592099279	723.52675725	28.639825821	-1.160415411	28.920038223	19.185375214	42.325843333	-71.119866667	6	48040	35.9
13368	2022-09-23	15:29:59.447	265.43749361	6370.499847	1663946999.448	0	899	2.275176352	2.3024368194	478.99742186	485.95104049	1.3079797792	723.55334068	28.640446682	-1.1739325429	28.920038223	19.172320827	42.325843333	-71.119866667	6	48040	35.9
13369	2022-09-23	15:30:00.345	265.437504	6370.500096	1663947000.346	0	899	2.275193745	2.3024545106	480.16845336	487.13909493	1.3079840404	723.55469639	28.641290665	-1.1952752838	28.920038223	19.172800683	42.325843333	-71.119866667	6	48040	35.9
13370	2022-09-23	15:30:01.259	265.43751457	6370.50035	1663947001.259	0	899	2.2799384885	2.3065104118	480.16845336	486.94835273	1.2726911522	723.56469727	28.641290665	-1.4859461784	28.920038223	19.123075485	42.325843333	-71.119866667	6	48040	35.9
13371	2022-09-23	15:30:02.174	265.43752517	6370.500604	1663947002.175	0	899	2.2799384885	2.3065104118	478.42594062	485.181236	1.2726911522	723.56585936	28.641290665	-1.4593648129	28.920038223	19.146600016	42.325843333	-71.119866667	6	48040	35.9
13372	2022-09-23	15:30:03.061	265.43753543	6370.50085	1663947003.061	0	899	2.278990742	2.3063376554	478.42594062	485.38165208	1.3099082587	723.56294099	28.641290665	-1.2814439125	28.920038223	19.143261777	42.325843333	-71.119866667	6	48040	35.9
13373	2022-09-23	15:30:03.890	265.43754502	6370.501081	1663947003.89	0	899	2.278990742	2.3063376554	479.01773375	485.98204913	1.3099082587	723.56906148	28.641290665	-1.1445593171	28.920038223	19.180718744	42.325843333	-71.119866667	6	48040	35.9
13374	2022-09-23	15:30:04.782	265.43755536	6370.501329	1663947004.783	0	899	2.2751214987	2.303918413	479.02007507	486.36717404	1.3808112358	723.57935419	28.641880806	-1.1567289963	28.920038223	19.182566674	42.325843333	-71.119866667	6	48040	35.9
13375	2022-09-23	15:30:05.683	265.43756578	6370.501579	1663947005.683	0	899	2.2751344931	2.3039316428	479.3637199	486.71610779	1.3808145968	723.57390549	28.642511368	-1.245721772	28.920038223	19.176060418	42.325843333	-71.119866667	6	48040	35.9
13376	2022-09-23	15:30:06.579	265.43757616	6370.501828	1663947006.58	0	899	2.2774735308	2.3041996577	479.3637199	486.17901881	1.2813606211	723.55881566	28.642511368	-1.3254767696	28.920038223	19.173909446	42.325843333	-71.119866667	6	48040	35.9
13377	2022-09-23	15:30:07.535	265.43758721	6370.502093	1663947007.535	0	899	2.2774735308	2.3041996577	479.91602269	486.7391739	1.2813606211	723.56175626	28.642511368	-1.1687800426	28.920038223	19.184510288	42.325843333	-71.119866667	6	48040	35.9
13378	2022-09-23	15:30:08.480	265.43759815	6370.502356	1663947008.48	0	899	2.2796007079	2.3078857722	479.91602269	487.1314458	1.35393656	723.57328382	28.642511368	-1.1393529279	28.920038223	19.185361723	42.325843333	-71.119866667	6	48040	35.9
13379	2022-09-23	15:30:09.336	265.43760807	6370.502594	1663947009.337	0	899	2.2796007079	2.3078857722	478.1824316	485.37179058	1.35393656	723.57830811	28.642511368	-1.16855371	28.920038223	19.181055069	42.325843333	-71.119866667	6	48040	35.9
13380	2022-09-23	15:30:10.193	265.43761797	6370.502831	1663947010.193	0	899	2.2776072905	2.306107104	478.18304392	485.43349559	1.3652682796	723.57764238	28.642665977	-1.1751182182	28.920038223	19.180346672	42.325843333	-71.119866667	6	48040	35.9
13381	2022-09-23	15:30:11.104	265.43762852	6370.503084	1663947011.104	0	899	2.2776362096	2.3061365411	477.85893773	485.10451494	1.3652756672	723.57220459	28.644067764	-1.2580746412	28.920038223	19.171331406	42.325843333	-71.119866667	6	48040	35.9
13382	2022-09-23	15:30:11.974	265.4376386	6370.503326	1663947011.975	0	899	2.2797787444	2.3076752214	477.85893773	484.94392332	1.3354576728	723.56905097	28.644067764	-1.4625769901	28.920038223	19.173763919	42.325843333	-71.119866667	6	48040	35.9
13383	2022-09-23	15:30:12.845	265.43764867	6370.503568	1663947012.845	0	899	2.2797787444	2.3076752214	479.65336306	486.76495374	1.3354576728	723.53864172	28.644067764	-1.4591707844	28.920038223	19.175700623	42.325843333	-71.119866667	6	48040	35.9
13384	2022-09-23	15:30:13.732	265.43765894	6370.503814	1663947013.732	0	899	2.2816108895	2.3098723008	479.65336306	486.85242632	1.3516409141	723.57261607	28.644067764	-1.2140849008	28.920038223	19.178658328	42.325843333	-71.119866667	6	48040	35.9
13385	2022-09-23	15:30:14.588	265.43766885	6370.504052	1663947014.589	0	899	2.2816203122	2.3098818906	481.20723535	488.42963341	1.351643293	723.56527851	28.644523709	-1.3013422465	28.920038223	19.167373253	42.325843333	-71.119866667	6	48040	35.9
13386	2022-09-23	15:30:15.473	265.4376791	6370.504298	1663947015.474	0	899	2.2831419501	2.3092539758	481.21125621	487.87860872	1.249177976	723.56229305	28.645532608	-1.4842646904	28.920038223	19.144039912	42.325843333	-71.119866667	6	48040	35.9
13387	2022-09-23	15:30:16.349	265.43768924	6370.504542	1663947016.35	0	899	2.2831419501	2.3092539758	477.38405497	483.99838025	1.249177976	723.56101697	28.645532608	-1.1371432843	28.920038223	19.185618723	42.325843333	-71.119866667	6	48040	35.9
13388	2022-09-23	15:30:17.190	265.43769896	6370.504775	1663947017.19	0	899	2.2822742595	2.3086764321	477.38405497	484.07460264	1.2633743349	723.56085205	28.645532608	-1.1327453852	28.920038223	19.185375214	42.325843333	-71.119866667	6	48040	35.9
13389	2022-09-23	15:30:18.101	265.43770951	6370.505028	1663947018.102	0	899	2.2822742595	2.3086764321	477.9431067	484.6414895	1.2633743349	723.57645846	28.645532608	-1.137207932	28.920038223	19.18372969	42.325843333	-71.119866667	6	48040	35.9
13390	2022-09-23	15:30:18.959	265.43771943	6370.505266	1663947018.959	0	899	2.2846688076	2.3125444595	477.94597725	485.01175516	1.3316509278	723.54513772	28.646257754	-1.1653739017	28.920038223	19.182830811	42.325843333	-71.119866667	6	48040	35.9
13391	2022-09-23	15:30:19.874	265.43773002	6370.505521	1663947019.874	0	899	2.2846828518	2.312558749	479.5382203	486.62755619	1.3316544164	723.54431152	28.646936417	-1.1913409233	28.920038223	19.182134628	42.325843333	-71.119866667	6	48040	35.9
13392	2022-09-23	15:30:20.861	265.43774145	6370.505795	1663947020.861	0	899	2.2794871622	2.307708151	479.5382203	486.73194764	1.3509734	723.55064948	28.646936417	-1.1776082484	28.920038223	19.180732108	42.325843333	-71.119866667	6	48040	35.9
13393	2022-09-23	15:30:21.776	265.43775204	6370.506049	1663947021.776	0	899	2.2794871622	2.307708151	478.79660409	485.97920618	1.3509734	723.56033062	28.646936417	-1.1707419204	28.920038223	19.181213707	42.325843333	-71.119866667	6	48040	35.9
13394	2022-09-23	15:30:22.700	265.43776273	6370.506306	1663947022.7	0	899	2.2845657808	2.3124513281	478.79660409	485.8777966	1.3321772905	723.56589735	28.646936417	-1.1766381414	28.920038223	19.182153386	42.325843333	-71.119866667	6	48040	35.9
13395	2022-09-23	15:30:23.568	265.43777278	6370.506547	1663947023.568	0	899	2.2845657808	2.3124513281	478.91481632	485.99775714	1.3321772905	723.56707764	28.646936417	-1.2434258461	28.920038223	19.172771454	42.325843333	-71.119866667	6	48040	35.9
13396	2022-09-23	15:30:24.489	265.43778344	6370.506803	1663947024.489	0	899	2.2855558797	2.3134361885	478.91555702	485.99409926	1.3313600161	723.5568399	28.64712316	-1.2284859158	28.920038223	19.174324023	42.325843333	-71.119866667	6	48040	35.9
13397	2022-09-23	15:30:25.397	265.43779395	6370.507055	1663947025.397	0	899	2.2855798118	2.3134605385	480.75817431	487.86398327	1.3313659573	723.56242765	28.64827919	-1.1355910175	28.920038223	19.184025884	42.325843333	-71.119866667	6	48040	35.9
13398	2022-09-23	15:30:26.243	265.43780374	6370.50729	1663947026.243	0	899	2.2817823245	2.308642721	480.75817431	487.6147184	1.2853196432	723.55746399	28.64827919	-1.1343729496	28.920038223	19.184295654	42.325843333	-71.119866667	6	48040	35.9
13399	2022-09-23	15:30:27.114	265.43781382	6370.507532	1663947027.114	0	899	2.2817823245	2.308642721	478.30830248	485.12990664	1.2853196432	723.55450035	28.64827919	-1.2505723704	28.920038223	19.182292054	42.325843333	-71.119866667	6	48040	35.9
13400	2022-09-23	15:30:28.015	265.43782425	6370.507782	1663947028.015	0	899	2.2840691882	2.3127969771	478.30830248	485.5980826	1.3722086223	723.56156426	28.64827919	-1.2063454784	28.920038223	19.181704906	42.325843333	-71.119866667	6	48040	35.9
13401	2022-09-23	15:30:28.897	265.43783446	6370.508027	1663947028.897	0	899	2.2840691882	2.3127969771	477.93896243	485.22311353	1.3722086223	723.55440092	28.64827919	-1.1686183862	28.920038223	19.181413651	42.325843333	-71.119866667	6	48040	35.9
13402	2022-09-23	15:30:29.733	265.43784413	6370.508259	1663947029.733	0	899	2.2884480474	2.3154585376	477.94059446	484.77512295	1.2886972782	723.55867014	28.648691481	-1.1698472018	28.920038223	19.181318662	42.325843333	-71.119866667	6	48040	35.9
13403	2022-09-23	15:30:30.598	265.43785414	6370.508499	1663947030.598	0	899	2.2884717625	2.3154826533	478.60770396	485.45180275	1.2887029697	723.55463091	28.649835587	-1.1764764217	28.920038223	19.179037157	42.325843333	-71.119866667	6	48040	35.9
13404	2022-09-23	15:30:31.490	265.43786447	6370.508747	1663947031.49	0	899	2.2850862582	2.3125939972	478.60770396	485.588365	1.3140471716	723.55369477	28.649835587	-1.196159197	28.920038223	19.178073883	42.325843333	-71.119866667	6	48040	35.9
13405	2022-09-23	15:30:32.359	265.43787454	6370.508989	1663947032.36	0	899	2.2850862582	2.3125939972	477.12615885	484.08521103	1.3140471716	723.55270244	28.649835587	-1.2043082525	28.920038223	19.178352924	42.325843333	-71.119866667	6	48040	35.9
13406	2022-09-23	15:30:33.256	265.43788492	6370.509238	1663947033.257	0	899	2.2858846551	2.3125561179	477.12615885	483.87076692	1.2741190543	723.56481893	28.649835587	-1.176692009	28.920038223	19.182134628	42.325843333	-71.119866667	6	48040	35.9
13407	2022-09-23	15:30:34.158	265.43789536	6370.509489	1663947034.159	0	899	2.2858923545	2.312563946	476.8547252	483.59550612	1.2741208833	723.55638234	28.650207456	-1.2009990389	28.920038223	19.180832035	42.325843333	-71.119866667	6	48040	35.9
13408	2022-09-23	15:30:35.036	265.43790552	6370.509732	1663947035.037	0	899	2.2876951741	2.3150065054	476.85880073	483.75627428	1.303305148	723.55041504	28.651239395	-1.1555324793	28.920038223	19.183214188	42.325843333	-71.119866667	6	48040	35.9
13409	2022-09-23	15:30:35.907	265.43791559	6370.509974	1663947035.907	0	899	2.2876951741	2.3150065054	477.81234421	484.72361018	1.303305148	723.56215925	28.651239395	-1.1476097644	28.920038223	19.179008484	42.325843333	-71.119866667	6	48040	35.9
13410	2022-09-23	15:30:36.836	265.43792635	6370.510232	1663947036.837	0	899	2.2872957258	2.314112601	477.81234421	484.59936693	1.2802038784	723.56539937	28.651239395	-1.3853658532	28.920038223	19.175824033	42.325843333	-71.119866667	6	48040	35.9
13411	2022-09-23	15:30:37.726	265.43793666	6370.51048	1663947037.727	0	899	2.2872957258	2.314112601	478.09343053	484.88444591	1.2802038784	723.56951904	28.651239395	-1.5103610754	28.920038223	19.174211502	42.325843333	-71.119866667	6	48040	35.9
13412	2022-09-23	15:30:38.628	265.43794709	6370.51073	1663947038.629	0	899	2.2883944922	2.3142667961	478.09343053	484.64152719	1.235028941	723.55210705	28.651239395	-1.2618797354	28.920038223	19.181752552	42.325843333	-71.119866667	6	48040	35.9
13413	2022-09-23	15:30:39.496	265.43795714	6370.510971	1663947039.497	0	899	2.2884037417	2.3142761953	478.62636008	485.18176733	1.2350310684	723.55441709	28.651685639	-1.1533766559	28.920038223	19.184230501	42.325843333	-71.119866667	6	48040	35.9
13414	2022-09-23	15:30:40.400	265.43796759	6370.511222	1663947040.4	0	899	2.2848560208	2.3132023434	478.63015595	485.82524138	1.353750275	723.54563489	28.652643204	-1.1774249922	28.920038223	19.181612015	42.325843333	-71.119866667	6	48040	35.9
13415	2022-09-23	15:30:41.332	265.43797839	6370.511481	1663947041.333	0	899	2.2848560208	2.3132023434	477.00339539	484.17402628	1.353750275	723.54785722	28.652643204	-1.1832026243	28.920038223	19.180334091	42.325843333	-71.119866667	6	48040	35.9
13416	2022-09-23	15:30:42.253	265.43798904	6370.511737	1663947042.253	0	899	2.2888860989	2.3161511758	477.00339539	483.88765346	1.3004548507	723.55311029	28.652643204	-1.3788336389	28.920038223	19.175471982	42.325843333	-71.119866667	6	48040	35.9
13417	2022-09-23	15:30:43.108	265.43799895	6370.511975	1663947043.109	0	899	2.2888860989	2.3161511758	479.43532983	486.35468631	1.3004548507	723.56005859	28.652643204	-1.1815749407	28.920038223	19.18069458	42.325843333	-71.119866667	6	48040	35.9
13418	2022-09-23	15:30:44.040	265.43800973	6370.512234	1663947044.041	0	899	2.2931344232	2.3207785643	479.43532983	486.4380981	1.3159059528	723.55980637	28.652643204	-1.2677543684	28.920038223	19.168603063	42.325843333	-71.119866667	6	48040	35.9
13419	2022-09-23	15:30:44.911	265.4380198	6370.512475	1663947044.911	0	899	2.2931528346	2.3207972934	477.01490737	483.98234646	1.3159104556	723.55890822	28.653529628	-1.3196453053	28.920038223	19.159516581	42.325843333	-71.119866667	6	48040	35.9
13420	2022-09-23	15:30:45.818	265.4380303	6370.512727	1663947045.818	0	899	2.2905426128	2.3182543344	477.01755433	484.01000715	1.320559221	723.54929983	28.6541996	-1.1894006548	28.920038223	19.179351807	42.325843333	-71.119866667	6	48040	35.9
13421	2022-09-23	15:30:46.714	265.43804068	6370.512976	1663947046.715	0	899	2.2905426128	2.3182543344	478.83100143	485.85003702	1.320559221	723.56793213	28.6541996	-1.2271492481	28.920038223	19.180334091	42.325843333	-71.119866667	6	48040	35.9
13422	2022-09-23	15:30:47.617	265.43805112	6370.513227	1663947047.617	0	899	2.2869045015	2.3135118044	478.83100143	485.58036822	1.2705290169	723.54722706	28.6541996	-1.1837092409	28.920038223	19.169838368	42.325843333	-71.119866667	6	48040	35.9
13423	2022-09-23	15:30:48.529	265.43806169	6370.513481	1663947048.53	0	899	2.2869045015	2.3135118044	478.15227937	484.89207923	1.2705290169	723.54405202	28.6541996	-1.176692009	28.920038223	19.181055069	42.325843333	-71.119866667	6	48040	35.9
13424	2022-09-23	15:30:49.400	265.43807176	6370.513722	1663947049.4	0	899	2.2885833943	2.3171784579	478.15452033	485.39385469	1.3632862044	723.55631807	28.654765489	-1.60150962	28.920038223	19.124981457	42.325843333	-71.119866667	6	48040	35.9
13425	2022-09-23	15:30:50.262	265.43808174	6370.513962	1663947050.262	0	899	2.2886032939	2.3171987135	478.09534978	485.33381552	1.3632912565	723.55205935	28.655725479	-1.459903717	28.920038223	19.144683838	42.325843333	-71.119866667	6	48040	35.9
13426	2022-09-23	15:30:51.174	265.4380923	6370.514215	1663947051.175	0	899	2.2951209889	2.3223187597	478.09534978	484.95954726	1.2937993655	723.55166767	28.655725479	-1.5772242041	28.920038223	19.135834978	42.325843333	-71.119866667	6	48040	35.9
13427	2022-09-23	15:30:52.058	265.43810252	6370.514461	1663947052.058	0	899	2.2951209889	2.3223187597	476.56415383	483.40636735	1.2937993655	723.54968262	28.655725479	-1.5722118616	28.920038223	19.144323349	42.325843333	-71.119866667	6	48040	35.9
13428	2022-09-23	15:30:53.006	265.4381135	6370.514724	1663947053.006	0	899	2.2953773053	2.3232491155	476.56415383	483.57558274	1.3253325037	723.53483127	28.655725479	-1.1813593282	28.920038223	19.159146252	42.325843333	-71.119866667	6	48040	35.9
13429	2022-09-23	15:30:53.924	265.43812413	6370.514979	1663947053.925	0	899	2.2953773053	2.3232491155	476.77215032	483.78663937	1.3253325037	723.53796993	28.655725479	-1.2727774216	28.920038223	19.120984059	42.325843333	-71.119866667	6	48040	35.9
13430	2022-09-23	15:30:54.808	265.43813435	6370.515224	1663947054.808	0	899	2.2935414575	2.3219405887	476.77494677	483.92826785	1.3511681706	723.52712912	28.656433649	-1.4771180571	28.920038223	19.138098003	42.325843333	-71.119866667	6	48040	35.9
13431	2022-09-23	15:30:55.760	265.43814538	6370.515489	1663947055.761	0	899	2.2935571765	2.3219565863	477.92207121	485.0926245	1.3511721173	723.51447342	28.657190323	-1.5806950575	28.920038223	19.165893807	42.325843333	-71.119866667	6	48040	35.9
13432	2022-09-23	15:30:56.711	265.43815639	6370.515753	1663947056.712	0	899	2.2915855453	2.3196028964	477.92207121	485.002014	1.3343473098	723.51607771	28.657190323	-1.175581715	28.920038223	19.181046783	42.325843333	-71.119866667	6	48040	35.9
13433	2022-09-23	15:30:57.658	265.43816735	6370.516016	1663947057.659	0	899	2.2915855453	2.3196028964	477.46138828	484.53450651	1.3343473098	723.52922856	28.657190323	-1.2656739934	28.920038223	19.168416396	42.325843333	-71.119866667	6	48040	35.9
13434	2022-09-23	15:30:58.542	265.43817757	6370.516262	1663947058.542	0	899	2.2906541116	2.3177428758	477.46138828	484.30228817	1.2911580061	723.52685304	28.657190323	-1.4698960671	28.920038223	19.142577089	42.325843333	-71.119866667	6	48040	35.9
13435	2022-09-23	15:30:59.476	265.43818838	6370.516521	1663947059.476	0	899	2.2906680748	2.3177570753	478.00508673	484.8537946	1.2911613604	723.52892258	28.657863326	-1.3419258073	28.920038223	19.163602033	42.325843333	-71.119866667	6	48040	35.9
13436	2022-09-23	15:31:00.369	265.43819873	6370.516769	1663947060.37	0	899	2.2906907935	2.3184657391	478.00785913	485.03039992	1.3234513739	723.50934646	28.658563614	-1.1730701702	28.920038223	19.18149482	42.325843333	-71.119866667	6	48040	35.9
13437	2022-09-23	15:31:01.269	265.43820913	6370.517019	1663947061.269	0	899	2.2906907935	2.3184657391	478.22278714	485.24848549	1.3234513739	723.50671387	28.658563614	-1.1718090773	28.920038223	19.181774139	42.325843333	-71.119866667	6	48040	35.9
13438	2022-09-23	15:31:02.174	265.43821962	6370.517271	1663947062.175	0	899	2.2895467622	2.3164572299	478.22278714	485.03268731	1.2833715751	723.48958279	28.658563614	-1.4943216786	28.920038223	19.13928589	42.325843333	-71.119866667	6	48040	35.9
13439	2022-09-23	15:31:03.052	265.43822977	6370.517514	1663947063.052	0	899	2.2895467622	2.3164572299	478.62055873	485.43612318	1.2833715751	723.48403062	28.658563614	-1.3130592116	28.920038223	19.160828382	42.325843333	-71.119866667	6	48040	35.9
13440	2022-09-23	15:31:03.923	265.43823985	6370.517756	1663947063.923	0	899	2.2889396841	2.3170947755	478.62055873	485.75405361	1.3423587508	723.47506572	28.658563614	-1.2092234709	28.920038223	19.178342769	42.325843333	-71.119866667	6	48040	35.9
13441	2022-09-23	15:31:04.809	265.4382501	6370.518003	1663947064.809	0	899	2.2889578017	2.3171132121	477.55183066	484.66942128	1.3423632792	723.4838944	28.659437508	-1.1886999386	28.920038223	19.179850206	42.325843333	-71.119866667	6	48040	35.9
13442	2022-09-23	15:31:05.688	265.43826029	6370.518247	1663947065.689	0	899	2.2908105437	2.3185057047	477.55404724	484.54935002	1.3196269601	723.45594111	28.65999794	-1.1734366417	28.920038223	19.180379451	42.325843333	-71.119866667	6	48040	35.9
13443	2022-09-23	15:31:06.556	265.43827034	6370.518488	1663947066.557	0	899	2.2908105437	2.3185057047	476.13769916	483.112255	1.3196269601	723.45152434	28.65999794	-1.1733719671	28.920038223	19.180334091	42.325843333	-71.119866667	6	48040	35.9
13444	2022-09-23	15:31:07.430	265.43828045	6370.518731	1663947067.431	0	899	2.286919929	2.314930989	476.13769916	483.20404409	1.3367400213	723.48245462	28.65999794	-1.1753985045	28.920038223	19.181545258	42.325843333	-71.119866667	6	48040	35.9
13445	2022-09-23	15:31:08.323	265.43829079	6370.518979	1663947068.324	0	899	2.286919929	2.314930989	478.99926219	486.1080755	1.3367400213	723.4805217	28.65999794	-1.176692009	28.920038223	19.181774139	42.325843333	-71.119866667	6	48040	35.9
13446	2022-09-23	15:31:09.193	265.43830084	6370.51922	1663947069.193	0	899	2.2921059058	2.3186044977	479.00017141	485.70897422	1.2625586955	723.48355244	28.660227125	-1.1813162747	28.920038223	19.179012779	42.325843333	-71.119866667	6	48040	35.9
13447	2022-09-23	15:31:10.069	265.438311	6370.519464	1663947070.07	0	899	2.2921277575	2.3186267109	475.63080815	482.29244762	1.2625638255	723.47908798	28.661279678	-1.179947257	28.920038223	19.180334091	42.325843333	-71.119866667	6	48040	35.9
13448	2022-09-23	15:31:10.897	265.43832057	6370.519694	1663947070.897	0	899	2.2915140029	2.3196652153	475.63080815	482.71078063	1.3406865406	723.48231031	28.661279678	-1.1764440387	28.920038223	19.180212362	42.325843333	-71.119866667	6	48040	35.9
13449	2022-09-23	15:31:11.785	265.43833084	6370.51994	1663947071.785	0	899	2.2915140029	2.3196652153	479.90049346	487.04402207	1.3406865406	723.46453857	28.661279678	-1.1718090773	28.920038223	19.179254532	42.325843333	-71.119866667	6	48040	35.9
13450	2022-09-23	15:31:12.680	265.43834122	6370.520189	1663947072.681	0	899	2.2935928262	2.3203414847	479.90049346	486.68108124	1.2735193752	723.48302616	28.661279678	-1.3564237688	28.920038223	19.151630692	42.325843333	-71.119866667	6	48040	35.9
13451	2022-09-23	15:31:13.572	265.43835154	6370.520437	1663947073.573	0	899	2.2935928262	2.3203414847	478.39651054	485.15584832	1.2735193752	723.49246964	28.661279678	-1.4515498648	28.920038223	19.137412153	42.325843333	-71.119866667	6	48040	35.9
13452	2022-09-23	15:31:14.500	265.43836228	6370.520695	1663947074.501	0	899	2.2925530201	2.3203331606	478.39734734	485.4212035	1.3226335801	723.4716619	28.661490876	-1.1758835418	28.920038223	19.175708164	42.325843333	-71.119866667	6	48040	35.9
13453	2022-09-23	15:31:15.367	265.4383723	6370.520935	1663947075.367	0	899	2.2925834874	2.3203641563	478.77366477	485.80308645	1.3226410717	723.48583661	28.662958145	-1.1815749407	28.920038223	19.138561249	42.325843333	-71.119866667	6	48040	35.9
13454	2022-09-23	15:31:16.239	265.4383824	6370.521178	1663947076.239	0	899	2.2931521157	2.320773202	478.77366477	485.76086769	1.3148115426	723.47325124	28.662958145	-1.1732750057	29.101448804	19.171352488	42.325843333	-71.119866667	6	48040	35.9
13455	2022-09-23	15:31:17.144	265.43839288	6370.521429	1663947077.145	0	899	2.2931521157	2.320773202	476.21158435	483.16139637	1.3148115426	723.48595949	28.662958145	-1.1566643344	29.060219127	19.184047371	42.325843333	-71.119866667	6	48040	35.9
13456	2022-09-23	15:31:18.036	265.43840321	6370.521677	1663947078.037	0	899	2.295148832	2.3229915815	476.21158435	483.21120097	1.324097419	723.49469439	28.662958145	-1.1380271533	28.920038223	19.185199018	42.325843333	-71.119866667	6	48040	35.9
13457	2022-09-23	15:31:18.938	265.43841365	6370.521927	1663947078.939	0	899	2.295148832	2.3229915815	478.80213468	485.83982862	1.324097419	723.50605501	28.662958145	-1.1564702814	28.920038223	19.183562752	42.325843333	-71.119866667	6	48040	35.9
13458	2022-09-23	15:31:19.803	265.43842366	6370.522168	1663947079.804	0	899	2.2932257926	2.3215158844	478.80309642	485.96018117	1.3462265536	723.49984721	28.663200669	-1.1742882302	28.920038223	19.181602554	42.325843333	-71.119866667	6	48040	35.9
13459	2022-09-23	15:31:20.683	265.43843383	6370.522412	1663947080.683	0	899	2.2932524487	2.3215430112	476.85689289	483.98492189	1.346233223	723.49694865	28.664484024	-1.2296823816	28.920038223	19.174605793	42.325843333	-71.119866667	6	48040	35.9
13460	2022-09-23	15:31:21.601	265.43844446	6370.522667	1663947081.601	0	899	2.2905296237	2.3180798603	476.85689289	483.80619414	1.3129627133	723.50435613	28.664484024	-1.2486537111	29.117940675	19.177099594	42.325843333	-71.119866667	6	48040	35.9
13461	2022-09-23	15:31:22.506	265.43845493	6370.522918	1663947082.506	0	899	2.2905296237	2.3180798603	476.91098007	483.86106954	1.3129627133	723.50915527	28.664484024	-1.2352875471	29.169065475	19.179613113	42.325843333	-71.119866667	6	48040	35.9
13462	2022-09-23	15:31:23.362	265.43846485	6370.523156	1663947083.363	0	899	2.2888186886	2.3167359363	476.91098007	483.95916943	1.331225165	723.50557239	28.664484024	-1.2135567578	29.116291488	19.179232351	42.325843333	-71.119866667	6	48040	35.9
13463	2022-09-23	15:31:24.227	265.43847486	6370.523397	1663947084.228	0	899	2.2888186886	2.3167359363	477.8617451	484.92398566	1.331225165	723.49611032	28.664484024	-1.1669260263	28.920038223	19.179973602	42.325843333	-71.119866667	6	48040	35.9
13464	2022-09-23	15:31:25.155	265.4384856	6370.523654	1663947085.156	0	899	2.2899411768	2.3183685348	477.86611233	485.05426227	1.3545950372	723.5089556	28.665587507	-1.1725311919	28.920038223	19.180594312	42.325843333	-71.119866667	6	48040	35.9
13465	2022-09-23	15:31:26.085	265.43849635	6370.523913	1663947086.085	0	899	2.2899448739	2.3183722976	478.25582565	485.44984275	1.3545959693	723.51463065	28.665765762	-1.1835259539	28.979408959	19.180265313	42.325843333	-71.119866667	6	48040	35.9
13466	2022-09-23	15:31:26.880	265.43850556	6370.524133	1663947086.88	0	899	2.2959486508	2.3246806992	478.25582565	485.50807137	1.36539634	723.51678507	28.665765762	-1.1402153164	28.928284159	19.18585771	42.325843333	-71.119866667	6	48040	35.9
13467	2022-09-23	15:31:27.697	265.43851502	6370.524361	1663947087.698	0	899	2.2959486508	2.3246806992	479.3490785	486.61790226	1.36539634	723.5236869	28.665765762	-1.1444407488	29.050324004	19.186096191	42.325843333	-71.119866667	6	48040	35.9
13468	2022-09-23	15:31:28.562	265.43852502	6370.524601	1663947088.562	0	899	2.295803202	2.3237920208	479.3490785	486.42984554	1.3305854506	723.53411784	28.665765762	-1.2348563805	29.169065475	19.177298287	42.325843333	-71.119866667	6	48040	35.9
13469	2022-09-23	15:31:29.483	265.43853569	6370.524857	1663947089.484	0	899	2.295803202	2.3237920208	478.39526687	485.46194456	1.3305854506	723.52334736	28.665765762	-1.5608183146	29.169065475	19.143241882	42.325843333	-71.119866667	6	48040	35.9
13470	2022-09-23	15:31:30.390	265.43854618	6370.525108	1663947090.39	0	899	2.2961358367	2.3245127605	478.40082086	485.5647839	1.348617631	723.52046254	28.66716755	-1.4045635462	29.169065475	19.166899978	42.325843333	-71.119866667	6	48040	35.9
13471	2022-09-23	15:31:31.292	265.43855663	6370.525359	1663947091.293	0	899	2.2961390521	2.3245160327	478.73983701	485.90888109	1.3486184359	723.52056885	28.667322159	-1.176692009	29.169065475	19.18069458	42.325843333	-71.119866667	6	48040	35.9
13472	2022-09-23	15:31:32.161	265.43856669	6370.525601	1663947092.162	0	899	2.2989039403	2.3274689874	478.73983701	485.947815	1.3558339241	723.53220837	28.667322159	-1.2098917803	29.169065475	19.179359436	42.325843333	-71.119866667	6	48040	35.9
13473	2022-09-23	15:31:33.032	265.43857676	6370.525842	1663947093.032	0	899	2.2989039403	2.3274689874	478.01326732	485.21030597	1.3558339241	723.52616993	28.667322159	-1.181089867	29.169065475	19.180823029	42.325843333	-71.119866667	6	48040	35.9
13474	2022-09-23	15:31:33.930	265.43858715	6370.526092	1663947093.93	0	899	2.2958693729	2.3233557651	478.01559727	484.94939586	1.3069455001	723.54064254	28.667910683	-1.1940356659	29.169065475	19.155007091	42.325843333	-71.119866667	6	48040	35.9
13475	2022-09-23	15:31:34.874	265.43859808	6370.526354	1663947094.874	0	899	2.2958901337	2.3233768817	478.31038755	485.24848932	1.3069505372	723.54443359	28.668909073	-1.176692009	29.169065475	19.180334091	42.325843333	-71.119866667	6	48040	35.9
13476	2022-09-23	15:31:35.809	265.4386089	6370.526614	1663947095.809	0	899	2.2930042816	2.3219536207	478.31038755	485.62786664	1.3773381221	723.529001	28.668909073	-1.2601442692	29.169065475	19.173175269	42.325843333	-71.119866667	6	48040	35.9
13477	2022-09-23	15:31:36.704	265.43861927	6370.526862	1663947096.705	0	899	2.2930042816	2.3219536207	479.03107915	486.35958381	1.3773381221	723.53185227	28.668909073	-1.3153766796	29.169065475	19.168405823	42.325843333	-71.119866667	6	48040	35.9
13478	2022-09-23	15:31:37.609	265.43862975	6370.527114	1663947097.61	0	899	2.2933480495	2.3200865103	479.03107915	485.79752007	1.2731737586	723.52282715	28.668909073	-1.1994791031	29.169065475	19.178173065	42.325843333	-71.119866667	6	48040	35.9
13479	2022-09-23	15:31:38.529	265.43864039	6370.527369	1663947098.53	0	899	2.2933480495	2.3200865103	478.02430393	484.77652388	1.2731737586	723.53028152	28.668909073	-1.1684674767	29.09815043	19.184657709	42.325843333	-71.119866667	6	48040	35.9
13480	2022-09-23	15:31:39.427	265.43865079	6370.527619	1663947099.428	0	899	2.2958186757	2.3240116488	478.02437274	485.13716125	1.3401642581	723.51912947	28.668926454	-1.2368289374	28.923336597	19.182283225	42.325843333	-71.119866667	6	48040	35.9
13481	2022-09-23	15:31:40.305	265.43866095	6370.527863	1663947100.306	0	899	2.2958456011	2.3240390475	477.53450165	484.64003715	1.3401709571	723.51245117	28.670221329	-1.4471411863	29.169065475	19.143206274	42.325843333	-71.119866667	6	48040	35.9
13482	2022-09-23	15:31:41.234	265.4386717	6370.528121	1663947101.235	0	899	2.2979828213	2.3252554646	477.53450165	484.4009847	1.2957225375	723.51273331	28.670221329	-1.1761098792	29.169065475	19.18103597	42.325843333	-71.119866667	6	48040	35.9
13483	2022-09-23	15:31:42.131	265.43868207	6370.52837	1663947102.131	0	899	2.2979828213	2.3252554646	476.74383455	483.59894857	1.2957225375	723.51073289	28.670221329	-1.2238940001	29.169065475	19.18069458	42.325843333	-71.119866667	6	48040	35.9
13484	2022-09-23	15:31:43.039	265.43869259	6370.528622	1663947103.04	0	899	2.2999018584	2.3281394741	476.74383455	483.8361844	1.3399064684	723.51443138	28.670221329	-1.2087600381	29.169065475	19.18018408	42.325843333	-71.119866667	6	48040	35.9
13485	2022-09-23	15:31:43.907	265.43870263	6370.528863	1663947103.907	0	899	2.2999018584	2.3281394741	477.95986441	485.0703047	1.3399064684	723.51751709	28.670221329	-1.1978515387	29.169065475	19.181413651	42.325843333	-71.119866667	6	48040	35.9
13486	2022-09-23	15:31:44.792	265.43871287	6370.529109	1663947104.792	0	899	2.297045387	2.3242855927	477.96362772	484.83089508	1.2947214609	723.51266661	28.671172022	-1.181294742	29.169065475	19.181185678	42.325843333	-71.119866667	6	48040	35.9
13487	2022-09-23	15:31:45.641	265.4387227	6370.529345	1663947105.641	0	899	2.2970567187	2.3242971167	478.10801129	484.97736776	1.2947241832	723.50916578	28.67171669	-1.2053969388	29.169065475	19.177883262	42.325843333	-71.119866667	6	48040	35.9
13488	2022-09-23	15:31:46.490	265.43873252	6370.529581	1663947106.49	0	899	2.2993309486	2.3273664377	478.10801129	485.17137081	1.3307571996	723.51687966	28.67171669	-1.3052766323	29.169065475	19.168451309	42.325843333	-71.119866667	6	48040	35.9
13489	2022-09-23	15:31:47.354	265.43874252	6370.529821	1663947107.354	0	899	2.2993309486	2.3273664377	478.41756226	485.48549496	1.3307571996	723.52988095	28.67171669	-1.4267901774	29.169065475	19.173852554	42.325843333	-71.119866667	6	48040	35.9
13490	2022-09-23	15:31:48.286	265.43875332	6370.53008	1663947108.287	0	899	2.2996967652	2.3282985487	478.41756226	485.62748284	1.3570939115	723.52263677	28.67171669	-1.142360343	29.169065475	19.185178037	42.325843333	-71.119866667	6	48040	35.9
13491	2022-09-23	15:31:49.220	265.43876412	6370.530339	1663947109.22	0	899	2.2996967652	2.3282985487	476.23112662	483.40809684	1.3570939115	723.5091387	28.67171669	-1.1392560005	29.169065475	19.166290283	42.325843333	-71.119866667	6	48040	35.9
13492	2022-09-23	15:31:50.117	265.4387745	6370.530588	1663947110.117	0	899	2.2992118408	2.326848516	476.23543121	483.17114966	1.3121187405	723.52378229	28.672808047	-1.1856063881	29.169065475	19.175829553	42.325843333	-71.119866667	6	48040	35.9
13493	2022-09-23	15:31:51.036	265.43878515	6370.530844	1663947111.037	0	899	2.2992234314	2.326860306	478.01451723	484.97616082	1.3121215598	723.52386475	28.673364639	-1.2092450857	29.169065475	19.18069458	42.325843333	-71.119866667	6	48040	35.9
13494	2022-09-23	15:31:51.927	265.43879546	6370.531091	1663947111.928	0	899	2.3001975332	2.3272504178	478.01451723	484.82580082	1.2841800448	723.51227817	28.673364639	-1.2179977444	29.169065475	19.17765126	42.325843333	-71.119866667	6	48040	35.9
13495	2022-09-23	15:31:52.803	265.4388056	6370.531334	1663947112.804	0	899	2.3001975332	2.3272504178	477.45835526	484.26171404	1.2841800448	723.51774991	28.673364639	-1.2023140397	29.169065475	19.178517032	42.325843333	-71.119866667	6	48040	35.9
13496	2022-09-23	15:31:53.697	265.43881595	6370.531583	1663947113.698	0	899	2.2987578423	2.3265729425	477.45835526	484.45827582	1.3207463223	723.52049973	28.673364639	-1.4453842072	29.169065475	19.143728648	42.325843333	-71.119866667	6	48040	35.9
13497	2022-09-23	15:31:54.595	265.43882633	6370.531832	1663947114.595	0	899	2.2987735585	2.3265889309	477.8161664	484.82135347	1.320750171	723.52932719	28.674119495	-1.5104364536	29.169065475	19.134654784	42.325843333	-71.119866667	6	48040	35.9
13498	2022-09-23	15:31:55.519	265.43883703	6370.532089	1663947115.519	0	899	2.2990470338	2.3272599783	477.81861372	484.92337367	1.339241717	723.54163527	28.67473793	-1.5098867306	29.169065475	19.147194907	42.325843333	-71.119866667	6	48040	35.9
13499	2022-09-23	15:31:56.430	265.43884757	6370.532342	1663947116.43	0	899	2.2990470338	2.3272599783	478.9164401	486.0375238	1.339241717	723.52282109	28.67473793	-1.4908292294	29.169065475	19.177453995	42.325843333	-71.119866667	6	48040	35.9
13500	2022-09-23	15:31:57.325	265.43885794	6370.532591	1663947117.326	0	899	2.2994219109	2.3273807727	478.9164401	485.9720756	1.3271117663	723.52144517	28.67473793	-1.389375723	29.169065475	19.1786941	42.325843333	-71.119866667	6	48040	35.9
13501	2022-09-23	15:31:58.220	265.4388683	6370.532839	1663947118.221	0	899	2.2994219109	2.3273807727	478.6755553	485.72764196	1.3271117663	723.51464763	28.67473793	-1.196223855	29.169065475	19.181055069	42.325843333	-71.119866667	6	48040	35.9
13502	2022-09-23	15:31:59.101	265.43887848	6370.533084	1663947119.101	0	899	2.2943186118	2.3230063807	478.6779589	485.93055271	1.3642747049	723.53043189	28.67534424	-1.1811114613	29.169065475	19.166397613	42.325843333	-71.119866667	6	48040	35.9
13503	2022-09-23	15:31:59.970	265.43888854	6370.533325	1663947119.97	0	899	2.2943377203	2.3230258313	478.2877233	485.53443065	1.3642795479	723.53961182	28.676263809	-1.1978515387	29.169065475	19.144683838	42.325843333	-71.119866667	6	48040	35.9
13504	2022-09-23	15:32:00.848	265.4388987	6370.533569	1663947120.848	0	899	2.2980521674	2.325352355	478.2877233	485.17179177	1.2969771248	723.53475002	28.676263809	-1.1905001118	29.169065475	19.150893432	42.325843333	-71.119866667	6	48040	35.9
13505	2022-09-23	15:32:01.789	265.43890961	6370.533831	1663947121.79	0	899	2.2980521674	2.325352355	478.64200714	485.53117487	1.2969771248	723.52222448	28.676263809	-1.1926559178	29.169065475	19.151060357	42.325843333	-71.119866667	6	48040	35.9
13506	2022-09-23	15:32:02.698	265.43892013	6370.534083	1663947122.699	0	899	2.3025861329	2.3297243422	478.64200714	485.4766811	1.2868623819	723.51870788	28.676263809	-1.4686564136	29.169065475	19.141139049	42.325843333	-71.119866667	6	48040	35.9
13507	2022-09-23	15:32:03.671	265.43893138	6370.534353	1663947123.671	0	899	2.3025861329	2.3297243422	477.0780869	483.89042917	1.2868623819	723.51428223	28.676263809	-1.7463707924	29.169065475	19.13243866	42.325843333	-71.119866667	6	48040	35.9
13508	2022-09-23	15:32:04.528	265.4389413	6370.534591	1663947124.528	0	899	2.2983935002	2.3273292515	477.08146481	484.35955756	1.3735117847	723.51967353	28.677118706	-1.4973721094	29.169065475	19.130870162	42.325843333	-71.119866667	6	48040	35.9
13509	2022-09-23	15:32:05.377	265.43895112	6370.534827	1663947125.377	0	899	2.2984042914	2.3273402372	476.49742771	483.76662548	1.3735145334	723.51980247	28.6776371	-1.5372334506	29.169065475	19.123756396	42.325843333	-71.119866667	6	48040	35.9
13510	2022-09-23	15:32:06.247	265.4389612	6370.535069	1663947126.248	0	899	2.2975441413	2.3257393683	476.49742771	483.58272549	1.3392757535	723.51817918	28.6776371	-1.72846663	29.169065475	19.105430603	42.325843333	-71.119866667	6	48040	35.9
13511	2022-09-23	15:32:07.158	265.43897175	6370.535322	1663947127.159	0	899	2.2975441413	2.3257393683	477.83166125	484.93679847	1.3392757535	723.51301625	28.6776371	-1.5780973032	29.169065475	19.125499069	42.325843333	-71.119866667	6	48040	35.9
13512	2022-09-23	15:32:08.088	265.43898251	6370.53558	1663947128.089	0	899	2.2947338097	2.3220578306	477.83166125	484.72516347	1.2999511472	723.52102479	28.6776371	-1.1895084436	29.169065475	19.175919969	42.325843333	-71.119866667	6	48040	35.9
13513	2022-09-23	15:32:08.960	265.4389926	6370.535822	1663947128.961	0	899	2.2947338097	2.3220578306	475.27124372	482.12780773	1.2999511472	723.51137881	28.6776371	-1.2444174874	29.169065475	19.178548244	42.325843333	-71.119866667	6	48040	35.9
13514	2022-09-23	15:32:09.826	265.43900263	6370.536063	1663947129.827	0	899	2.3003930825	2.3286463344	475.27539653	482.34831165	1.3403566148	723.51504335	28.678692079	-1.2355570193	29.169065475	19.184013367	42.325843333	-71.119866667	6	48040	35.9
13515	2022-09-23	15:32:10.717	265.43901294	6370.536311	1663947130.718	0	899	2.3003997145	2.328653083	476.9197821	484.01717737	1.3403582618	723.52759597	28.679010391	-1.3358571261	29.169065475	19.182224817	42.325843333	-71.119866667	6	48040	35.9
13516	2022-09-23	15:32:11.628	265.43902347	6370.536563	1663947131.628	0	899	2.3029802916	2.3296215619	476.9197821	483.60371306	1.2633538437	723.52199327	28.679010391	-1.500638185	29.169065475	19.171708139	42.325843333	-71.119866667	6	48040	35.9
13517	2022-09-23	15:32:12.509	265.43903368	6370.536808	1663947132.51	0	899	2.3029802916	2.3296215619	477.9188788	484.61681188	1.2633538437	723.52073376	28.679010391	-1.4568101128	29.169065475	19.148041075	42.325843333	-71.119866667	6	48040	35.9
13518	2022-09-23	15:32:13.318	265.43904303	6370.537033	1663947133.318	0	899	2.3024577116	2.3308722054	477.9188788	485.06539746	1.3467187761	723.52146376	28.679010391	-1.4359308608	29.169065475	19.159531259	42.325843333	-71.119866667	6	48040	35.9
13519	2022-09-23	15:32:14.217	265.43905344	6370.537283	1663947134.217	0	899	2.3024577116	2.3308722054	475.03795749	482.14139655	1.3467187761	723.52294922	28.679010391	-1.1376283169	29.169065475	19.185014725	42.325843333	-71.119866667	6	48040	35.9
13520	2022-09-23	15:32:15.073	265.43906336	6370.537521	1663947135.074	0	899	2.3031186166	2.3320367094	475.04271642	482.27037496	1.3699026949	723.53958635	28.680219979	-1.1761098926	29.169065475	19.186017409	42.325843333	-71.119866667	6	48040	35.9
13521	2022-09-23	15:32:15.926	265.43907322	6370.537757	1663947135.926	0	899	2.3031296703	2.3320479618	477.24554046	484.50672951	1.3699054973	723.53050828	28.680749893	-1.1740187959	29.169065475	19.183081393	42.325843333	-71.119866667	6	48040	35.9
13522	2022-09-23	15:32:16.789	265.43908322	6370.537997	1663947136.79	0	899	2.3071996571	2.335244309	477.24554046	484.27435328	1.3267013957	723.53385834	28.680749893	-1.2564470768	29.169065475	19.174571991	42.325843333	-71.119866667	6	48040	35.9
13523	2022-09-23	15:32:17.671	265.43909341	6370.538242	1663947137.671	0	899	2.3071996571	2.335244309	477.25710539	484.28608853	1.3267013957	723.51863674	28.680749893	-1.2596161429	29.169065475	19.174772528	42.325843333	-71.119866667	6	48040	35.9
13524	2022-09-23	15:32:18.545	265.43910353	6370.538485	1663947138.545	0	899	2.3042520874	2.3328457165	477.25710539	484.43322988	1.354062517	723.53349981	28.680749893	-1.2643912912	29.169065475	19.175331065	42.325843333	-71.119866667	6	48040	35.9
13525	2022-09-23	15:32:19.443	265.43911392	6370.538734	1663947139.443	0	899	2.3042608183	2.3328546024	478.28915352	485.48080786	1.3540647038	723.54731235	28.681168247	-1.2284427865	29.169065475	19.17611947	42.325843333	-71.119866667	6	48040	35.9
13526	2022-09-23	15:32:20.369	265.43912465	6370.538992	1663947140.37	0	899	2.2990060415	2.3267547277	478.29305703	485.28767271	1.3174898412	723.54589844	28.682153702	-1.2890001535	29.169065475	19.176372528	42.325843333	-71.119866667	6	48040	35.9
13527	2022-09-23	15:32:21.257	265.43913493	6370.539238	1663947141.258	0	899	2.2990060415	2.3267547277	478.24665703	485.24059415	1.3174898412	723.54303059	28.682153702	-1.2021308308	29.169065475	19.179931047	42.325843333	-71.119866667	6	48040	35.9
13528	2022-09-23	15:32:22.170	265.43914549	6370.539492	1663947142.17	0	899	2.3004680678	2.3286839334	478.24665703	485.35411538	1.3385613626	723.54966887	28.682153702	-1.1558127932	29.169065475	19.177465767	42.325843333	-71.119866667	6	48040	35.9
13529	2022-09-23	15:32:23.084	265.43915606	6370.539746	1663947143.084	0	899	2.3004680678	2.3286839334	477.19841751	484.29029746	1.3385613626	723.53918457	28.682153702	-1.3069043159	29.169065475	19.142162323	42.325843333	-71.119866667	6	48040	35.9
13530	2022-09-23	15:32:23.980	265.43916645	6370.539995	1663947143.981	0	899	2.3033698019	2.3309960718	477.19841751	484.13296523	1.3092909436	723.5432715	28.682153702	-1.3152797048	29.169065475	19.140573754	42.325843333	-71.119866667	6	48040	35.9
13531	2022-09-23	15:32:24.887	265.43917693	6370.540246	1663947144.887	0	899	2.3033860342	2.3310125828	477.86164599	484.80585277	1.3092948765	723.54990453	28.682931799	-1.2435982835	29.169065475	19.162220835	42.325843333	-71.119866667	6	48040	35.9
13532	2022-09-23	15:32:25.788	265.43918736	6370.540497	1663947145.788	0	899	2.302548189	2.330215576	477.8646054	484.82168312	1.3116787962	723.57161849	28.683679581	-1.4976200528	29.169065475	19.170855023	42.325843333	-71.119866667	6	48040	35.9
13533	2022-09-23	15:32:26.658	265.43919744	6370.540739	1663947146.659	0	899	2.302548189	2.330215576	477.41826057	484.3688401	1.3116787962	723.55485767	28.683679581	-1.4140168728	29.169065475	19.174097996	42.325843333	-71.119866667	6	48040	35.9
13534	2022-09-23	15:32:27.562	265.43920791	6370.54099	1663947147.563	0	899	2.3042793907	2.3316189098	477.41826057	484.28109617	1.2953548542	723.55072062	28.683679581	-1.2505077376	29.169065475	19.180131167	42.325843333	-71.119866667	6	48040	35.9
13535	2022-09-23	15:32:28.456	265.43921824	6370.541238	1663947148.456	0	899	2.3042793907	2.3316189098	477.696344	484.56317702	1.2953548542	723.55163251	28.683679581	-1.3978804555	29.169065475	19.163876414	42.325843333	-71.119866667	6	48040	35.9
13536	2022-09-23	15:32:29.375	265.43922889	6370.541493	1663947149.376	0	899	2.2981714538	2.3252666987	477.69803509	484.52151874	1.2872881261	723.54926831	28.684107029	-1.4263913655	29.169065475	19.160131922	42.325843333	-71.119866667	6	48040	35.9
13537	2022-09-23	15:32:30.250	265.43923902	6370.541736	1663947150.251	0	899	2.2981911409	2.325286718	480.00552068	486.86199007	1.2872928265	723.53889112	28.685052872	-1.16855371	29.169065475	19.179973602	42.325843333	-71.119866667	6	48040	35.9
13538	2022-09-23	15:32:31.098	265.43924883	6370.541972	1663947151.099	0	899	2.2994837908	2.326743589	480.00552068	486.89976151	1.2942839509	723.56579913	28.685052872	-1.1423603936	29.169065475	19.171281966	42.325843333	-71.119866667	6	48040	35.9
13539	2022-09-23	15:32:32.009	265.43925937	6370.542225	1663947152.01	0	899	2.2994837908	2.326743589	478.20597384	485.07436807	1.2942839509	723.57037717	28.685052872	-1.1988539435	29.169065475	19.177191665	42.325843333	-71.119866667	6	48040	35.9
13540	2022-09-23	15:32:32.937	265.43927012	6370.542483	1663947152.938	0	899	2.3046263627	2.332123008	478.20597384	485.11869511	1.3025179371	723.56995437	28.685052872	-1.2309111467	29.169065475	19.180620901	42.325843333	-71.119866667	6	48040	35.9
13541	2022-09-23	15:32:33.806	265.43928017	6370.542724	1663947153.807	0	899	2.3046263627	2.332123008	477.69719768	484.60256432	1.3025179371	723.56149474	28.685052872	-1.4544710181	29.169065475	19.150954632	42.325843333	-71.119866667	6	48040	35.9
13542	2022-09-23	15:32:34.706	265.43929058	6370.542974	1663947154.706	0	899	2.2992343729	2.3265215615	477.69976902	484.56855071	1.2957080792	723.55792479	28.685702835	-1.3690030362	29.169065475	19.159859967	42.325843333	-71.119866667	6	48040	35.9
13543	2022-09-23	15:32:35.625	265.43930122	6370.543229	1663947155.625	0	899	2.2992513418	2.3265388187	478.47522843	485.3551823	1.2957121553	723.55609131	28.686517715	-1.1815749407	29.169065475	19.18069458	42.325843333	-71.119866667	6	48040	35.9
13544	2022-09-23	15:32:36.542	265.43931183	6370.543484	1663947156.542	0	899	2.3020668438	2.3315758864	478.47522843	485.90768028	1.3981733449	723.55861194	28.686517715	-1.370813969	29.169065475	19.155853474	42.325843333	-71.119866667	6	48040	35.9
13545	2022-09-23	15:32:37.453	265.43932237	6370.543737	1663947157.453	0	899	2.3020668438	2.3315758864	477.07886155	484.48962276	1.3981733449	723.5476818	28.686517715	-1.4385394647	29.169065475	19.147964326	42.325843333	-71.119866667	6	48040	35.9
13546	2022-09-23	15:32:38.377	265.43933307	6370.543994	1663947158.377	0	899	2.3040759474	2.33233756	477.07886155	484.16934085	1.3386313337	723.56398869	28.686517715	-1.1836661385	29.169065475	19.181055069	42.325843333	-71.119866667	6	48040	35.9
13547	2022-09-23	15:32:39.329	265.4393441	6370.544258	1663947159.33	0	899	2.3040759474	2.33233756	476.4412499	483.52225284	1.3386313337	723.56115601	28.686517715	-1.1718090773	29.169065475	19.181055069	42.325843333	-71.119866667	6	48040	35.9
13548	2022-09-23	15:32:40.223	265.43935444	6370.544507	1663947160.224	0	899	2.3059854868	2.3344389179	476.44348281	483.56678499	1.3465038007	723.54331273	28.687083604	-1.174352934	29.169065475	19.180320272	42.325843333	-71.119866667	6	48040	35.9
13549	2022-09-23	15:32:41.088	265.43936444	6370.544747	1663947161.088	0	899	2.3060055362	2.3344593215	478.14212606	485.29085153	1.3465087908	723.52859356	28.688043594	-1.1815749407	29.169065475	19.179973602	42.325843333	-71.119866667	6	48040	35.9
13550	2022-09-23	15:32:41.966	265.43937461	6370.544991	1663947161.966	0	899	2.3074650234	2.3359785929	478.14212606	485.30136772	1.3484603628	723.52684132	28.688043594	-1.1788801989	29.169065475	19.174906813	42.325843333	-71.119866667	6	48040	35.9
13551	2022-09-23	15:32:42.815	265.43938443	6370.545226	1663947162.815	0	899	2.3074650234	2.3359785929	479.04113716	486.21383975	1.3484603628	723.53704955	28.688043594	-1.1735983898	29.169065475	19.177334754	42.325843333	-71.119866667	6	48040	35.9
13552	2022-09-23	15:32:43.661	265.43939424	6370.545462	1663947163.662	0	899	2.3121190684	2.3385651126	479.04113716	485.67907873	1.2492999057	723.52095972	28.688043594	-1.1815318185	29.169065475	19.181322098	42.325843333	-71.119866667	6	48040	35.9
13553	2022-09-23	15:32:44.519	265.43940417	6370.5457	1663947164.52	0	899	2.312134393	2.3385806881	475.60766443	482.19804819	1.2493034352	723.52324833	28.68877541	-1.2086953027	29.169065475	19.183002725	42.325843333	-71.119866667	6	48040	35.9
13554	2022-09-23	15:32:45.453	265.43941497	6370.545959	1663947165.453	0	899	2.3058311498	2.332975869	475.61091243	482.39435417	1.2853771085	723.5168457	28.689599991	-1.1750643253	29.169065475	19.183574677	42.325843333	-71.119866667	6	48040	35.9
13555	2022-09-23	15:32:46.408	265.43942603	6370.546225	1663947166.409	0	899	2.3058311498	2.332975869	476.45849127	483.25402167	1.2853771085	723.51945728	28.689599991	-1.1515226301	29.169065475	19.17098807	42.325843333	-71.119866667	6	48040	35.9
13556	2022-09-23	15:32:47.351	265.43943693	6370.546486	1663947167.351	0	899	2.3046149946	2.3324579828	476.45849127	483.43295862	1.3187348041	723.50911889	28.689599991	-1.1776189591	29.169065475	19.182126772	42.325843333	-71.119866667	6	48040	35.9
13557	2022-09-23	15:32:48.279	265.43944767	6370.546744	1663947168.279	0	899	2.3046149946	2.3324579828	479.94948682	486.97505587	1.3187348041	723.52222852	28.689599991	-1.1739541126	29.169065475	19.178273397	42.325843333	-71.119866667	6	48040	35.9
13558	2022-09-23	15:32:49.167	265.43945796	6370.546991	1663947169.168	0	899	2.306839715	2.3343763707	479.94948682	486.890849	1.3031540877	723.52108704	28.689599991	-1.1783196926	29.169065475	19.179613113	42.325843333	-71.119866667	6	48040	35.9
13559	2022-09-23	15:32:50.056	265.43946825	6370.547238	1663947170.057	0	899	2.3068652525	2.3344023445	478.91444968	485.84087559	1.303160237	723.52469822	28.690822311	-1.1946177893	29.169065475	19.180214724	42.325843333	-71.119866667	6	48040	35.9
13560	2022-09-23	15:32:50.987	265.43947903	6370.547497	1663947170.988	0	899	2.3072131487	2.335128281	478.91541157	485.93611947	1.3206398595	723.52902929	28.691064835	-1.2155293684	29.169065475	19.182093879	42.325843333	-71.119866667	6	48040	35.9
13561	2022-09-23	15:32:51.854	265.43948905	6370.547737	1663947171.854	0	899	2.3072131487	2.335128281	477.6425508	484.64459907	1.3206398595	723.51469088	28.691064835	-1.4615314323	29.169065475	19.16630347	42.325843333	-71.119866667	6	48040	35.9
13562	2022-09-23	15:32:52.744	265.43949936	6370.547985	1663947172.745	0	899	2.3061580419	2.3342992378	477.6425508	484.70468583	1.331807563	723.51738734	28.691064835	-1.3019027836	29.169065475	19.174028523	42.325843333	-71.119866667	6	48040	35.9
13563	2022-09-23	15:32:53.729	265.43951075	6370.548258	1663947173.729	0	899	2.3061580419	2.3342992378	477.7520909	484.81584552	1.331807563	723.55096557	28.691064835	-1.1714317538	29.169065475	19.180279182	42.325843333	-71.119866667	6	48040	35.9
13564	2022-09-23	15:32:54.648	265.43952139	6370.548513	1663947174.648	0	899	2.3042332252	2.3314459706	477.75305048	484.58891194	1.2894439174	723.54341459	28.691307358	-1.1815210249	29.169065475	19.177765133	42.325843333	-71.119866667	6	48040	35.9
13565	2022-09-23	15:32:55.571	265.43953207	6370.54877	1663947175.571	0	899	2.3042587337	2.3314719103	477.61725435	484.4512055	1.289450002	723.54533457	28.692529678	-1.2173509874	29.169065475	19.174250609	42.325843333	-71.119866667	6	48040	35.9
13566	2022-09-23	15:32:56.440	265.43954213	6370.549011	1663947176.44	0	899	2.3047332806	2.3322686887	477.61725435	484.53090119	1.304272658	723.54866604	28.692529678	-1.2106032008	29.169065475	19.179816316	42.325843333	-71.119866667	6	48040	35.9
13567	2022-09-23	15:32:57.332	265.43955247	6370.549259	1663947177.333	0	899	2.3047332806	2.3322686887	477.13104325	484.03765205	1.304272658	723.56842041	28.692529678	-1.1994791031	29.169065475	19.178894043	42.325843333	-71.119866667	6	48040	35.9
13568	2022-09-23	15:32:58.267	265.43956329	6370.549519	1663947178.268	0	899	2.3084490929	2.3372285656	477.13104325	484.33886003	1.3603075278	723.56377527	28.692529678	-1.1765841885	29.169065475	19.176560951	42.325843333	-71.119866667	6	48040	35.9
13569	2022-09-23	15:32:59.164	265.43957366	6370.549768	1663947179.164	0	899	2.3084490929	2.3372285656	478.54120433	485.77032382	1.3603075278	723.56914798	28.692529678	-1.176692009	29.169065475	19.180334091	42.325843333	-71.119866667	6	48040	35.9
13570	2022-09-23	15:33:00.042	265.43958383	6370.550012	1663947180.043	0	899	2.3100846131	2.3387854954	478.54657083	485.75086126	1.3556897455	723.56651579	28.69388377	-1.17380314	29.169065475	19.179376072	42.325843333	-71.119866667	6	48040	35.9
13571	2022-09-23	15:33:00.858	265.43959326	6370.550238	1663947180.858	0	899	2.3100882072	2.3387891534	478.00157444	485.19766505	1.3556906446	723.59173584	28.694055557	-1.1734366417	29.169065475	19.179254532	42.325843333	-71.119866667	6	48040	35.9
13572	2022-09-23	15:33:01.736	265.43960344	6370.550482	1663947181.737	0	899	2.3076537708	2.3377886504	478.00157444	485.56616466	1.4240317373	723.59526658	28.694055557	-1.1799149647	29.169065475	19.176597532	42.325843333	-71.119866667	6	48040	35.9
13573	2022-09-23	15:33:02.618	265.43961365	6370.550727	1663947182.619	0	899	2.3076537708	2.3377886504	475.83405986	483.36434818	1.4240317373	723.59935634	28.694055557	-1.1995115004	29.169065475	19.179081683	42.325843333	-71.119866667	6	48040	35.9
13574	2022-09-23	15:33:03.538	265.43962428	6370.550983	1663947183.538	0	899	2.3108978367	2.3393174046	475.83405986	482.92461828	1.3420965902	723.59308993	28.694055557	-1.1999641744	29.169065475	19.179361773	42.325843333	-71.119866667	6	48040	35.9
13575	2022-09-23	15:33:04.415	265.43963444	6370.551227	1663947184.416	0	899	2.3108978367	2.3393174046	476.49849095	483.59895028	1.3420965902	723.59830621	28.694055557	-1.1994791031	29.169065475	19.179254532	42.325843333	-71.119866667	6	48040	35.9
13576	2022-09-23	15:33:05.309	265.43964479	6370.551475	1663947185.31	0	899	2.3084215629	2.336090412	476.50373739	483.42367437	1.3084493094	723.59679529	28.695384992	-1.1378222822	29.169065475	19.182323431	42.325843333	-71.119866667	6	48040	35.9
13577	2022-09-23	15:33:06.210	265.43965521	6370.551725	1663947186.21	0	899	2.3084231178	2.3360919935	478.15999052	485.10398215	1.3084496851	723.59277263	28.695459366	-1.15670744	29.169065475	19.183706574	42.325843333	-71.119866667	6	48040	35.9
13578	2022-09-23	15:33:07.098	265.4396655	6370.551972	1663947187.099	0	899	2.3101503949	2.338383184	478.15999052	485.24055648	1.3338087398	723.58684777	28.695459366	-1.1734366417	29.169065475	19.181413651	42.325843333	-71.119866667	6	48040	35.9
13579	2022-09-23	15:33:07.977	265.43967567	6370.552216	1663947187.978	0	899	2.3101503949	2.338383184	479.07044534	486.16449327	1.3338087398	723.57509992	28.695459366	-1.1884412387	29.169065475	19.180030456	42.325843333	-71.119866667	6	48040	35.9
13580	2022-09-23	15:33:08.825	265.43968549	6370.552452	1663947188.826	0	899	2.3085594172	2.33649701	479.07044534	486.09498174	1.3209281873	723.57406353	28.695459366	-1.3125309802	29.169065475	19.163432128	42.325843333	-71.119866667	6	48040	35.9
13581	2022-09-23	15:33:09.724	265.43969589	6370.552701	1663947189.725	0	899	2.3085828141	2.3365208122	475.78416594	482.76054671	1.3209338939	723.55521661	28.696578411	-1.5440351181	29.169065475	19.136853338	42.325843333	-71.119866667	6	48040	35.9
13582	2022-09-23	15:33:10.622	265.43970628	6370.552951	1663947190.623	0	899	2.3106428627	2.3394243076	475.78564876	482.96679287	1.3591238979	723.5484316	28.696954727	-1.5551161316	29.169065475	19.149471725	42.325843333	-71.119866667	6	48040	35.9
13583	2022-09-23	15:33:11.549	265.43971701	6370.553208	1663947191.55	0	899	2.3106428627	2.3394243076	476.19143134	483.37870002	1.3591238979	723.54475413	28.696954727	-1.5494247675	29.169065475	19.167730331	42.325843333	-71.119866667	6	48040	35.9
13584	2022-09-23	15:33:12.411	265.43972698	6370.553448	1663947192.411	0	899	2.311054239	2.3395925767	476.19143134	483.31656298	1.3475469088	723.54535559	28.696954727	-1.4210664665	29.169065475	19.168970436	42.325843333	-71.119866667	6	48040	35.9
13585	2022-09-23	15:33:13.278	265.43973701	6370.553688	1663947193.278	0	899	2.311054239	2.3395925767	476.80457045	483.93887634	1.3475469088	723.54320561	28.696954727	-1.176692009	29.169065475	19.171331406	42.325843333	-71.119866667	6	48040	35.9
13586	2022-09-23	15:33:14.180	265.43974745	6370.553939	1663947194.18	0	899	2.3131347318	2.3412324698	476.80457045	483.82211721	1.3258130062	723.5140781	28.696954727	-1.4993124308	29.169065475	19.142431082	42.325843333	-71.119866667	6	48040	35.9
13587	2022-09-23	15:33:15.020	265.43975719	6370.554172	1663947195.021	0	899	2.3131556854	2.3412537878	477.85101152	484.88398721	1.3258181257	723.52309271	28.697954936	-1.5430219039	29.169065475	19.130121383	42.325843333	-71.119866667	6	48040	35.9
13588	2022-09-23	15:33:15.872	265.43976705	6370.554409	1663947195.873	0	899	2.3120069678	2.3407739897	477.85297105	485.05742978	1.3576595378	723.50567546	28.698450089	-1.4730651252	29.169065475	19.128440465	42.325843333	-71.119866667	6	48040	35.9
13589	2022-09-23	15:33:16.762	265.43977734	6370.554656	1663947196.762	0	899	2.3120069678	2.3407739897	475.84015901	483.01427113	1.3576595378	723.50675712	28.698450089	-1.3885996334	29.169065475	19.139162064	42.325843333	-71.119866667	6	48040	35.9
13590	2022-09-23	15:33:17.690	265.43978808	6370.554914	1663947197.69	0	899	2.312065052	2.3412708945	475.84015901	483.12381278	1.378077136	723.4909769	28.698450089	-1.5734838626	29.169065475	19.145711027	42.325843333	-71.119866667	6	48040	35.9
13591	2022-09-23	15:33:18.609	265.43979873	6370.555169	1663947198.61	0	899	2.312065052	2.3412708945	476.33713129	483.62839218	1.378077136	723.47692669	28.698450089	-1.7699125753	29.169065475	19.153071233	42.325843333	-71.119866667	6	48040	35.9
13592	2022-09-23	15:33:19.503	265.43980906	6370.555418	1663947199.503	0	899	2.3111833506	2.3389969869	476.33965229	483.28516564	1.3136617776	723.48613128	28.699089139	-1.5270148074	29.169065475	19.14474769	42.325843333	-71.119866667	6	48040	35.9
13593	2022-09-23	15:33:20.437	265.43981988	6370.555677	1663947200.438	0	899	2.311202552	2.3390165191	477.63389346	484.59830318	1.3136664299	723.49007552	28.700006485	-1.2401704788	29.169065475	19.176372528	42.325843333	-71.119866667	6	48040	35.9
13594	2022-09-23	15:33:21.335	265.43983028	6370.555927	1663947201.336	0	899	2.3102594996	2.3389534869	477.63389346	484.82216643	1.3552667099	723.49601655	28.700006485	-1.2554984819	29.169065475	19.174488522	42.325843333	-71.119866667	6	48040	35.9
13595	2022-09-23	15:33:22.220	265.43984052	6370.556172	1663947202.221	0	899	2.3102594996	2.3389534869	475.92603405	483.08860415	1.3552667099	723.48805004	28.700006485	-1.2000611863	29.169065475	19.180287052	42.325843333	-71.119866667	6	48040	35.9
13596	2022-09-23	15:33:23.144	265.43985122	6370.556429	1663947203.145	0	899	2.3115603497	2.3403335599	475.92603405	483.10437872	1.358207147	723.49971342	28.700006485	-1.1585183152	29.169065475	19.183296797	42.325843333	-71.119866667	6	48040	35.9
13597	2022-09-23	15:33:24.033	265.4398615	6370.556676	1663947204.034	0	899	2.3115603497	2.3403335599	475.74045465	482.91600025	1.358207147	723.49226066	28.700006485	-1.1457666159	29.169065475	19.185375214	42.325843333	-71.119866667	6	48040	35.9
13598	2022-09-23	15:33:24.882	265.43987133	6370.556912	1663947204.883	0	899	2.3076397333	2.3368338783	475.7439329	483.03718561	1.3801407359	723.5038153	28.700889272	-1.1624419294	29.169065475	19.184290122	42.325843333	-71.119866667	6	48040	35.9
13599	2022-09-23	15:33:25.766	265.43988156	6370.557157	1663947205.767	0	899	2.3076518979	2.3368462632	476.28932022	483.59095048	1.3801438372	723.50840992	28.701471329	-1.1645977268	29.169065475	19.183379432	42.325843333	-71.119866667	6	48040	35.9
13600	2022-09-23	15:33:26.694	265.4398923	6370.557415	1663947206.695	0	899	2.3061694287	2.3346064209	476.28932022	483.40562367	1.3456293103	723.52129036	28.701471329	-1.1438909572	29.169065475	19.182640973	42.325843333	-71.119866667	6	48040	35.9
13601	2022-09-23	15:33:27.565	265.43990237	6370.557657	1663947207.565	0	899	2.3061694287	2.3346064209	476.67846153	483.80057919	1.3456293103	723.50617951	28.701471329	-1.2193236256	29.169065475	19.174742124	42.325843333	-71.119866667	6	48040	35.9
13602	2022-09-23	15:33:28.460	265.43991274	6370.557906	1663947208.461	0	899	2.3145166442	2.3433121027	476.67846153	483.86451447	1.3575296305	723.54142387	28.701471329	-1.2806462713	29.169065475	19.164822825	42.325843333	-71.119866667	6	48040	35.9
13603	2022-09-23	15:33:29.351	265.43992304	6370.558153	1663947209.351	0	899	2.3145166442	2.3433121027	477.09585786	484.28820316	1.3575296305	723.54992676	28.701471329	-1.2092450857	29.169065475	19.176012039	42.325843333	-71.119866667	6	48040	35.9
13604	2022-09-23	15:33:30.233	265.43993326	6370.558398	1663947210.234	0	899	2.3118007776	2.3392015841	477.09996881	483.95122276	1.2940502826	723.56404649	28.702511756	-1.1901659255	29.169065475	19.178630841	42.325843333	-71.119866667	6	48040	35.9
13605	2022-09-23	15:33:31.210	265.43994456	6370.558669	1663947211.21	0	899	2.3118122193	2.3392132199	476.11075182	482.94781504	1.2940530127	723.55847896	28.703058243	-1.179947257	29.169065475	19.179973602	42.325843333	-71.119866667	6	48040	35.9
13606	2022-09-23	15:33:32.144	265.43995538	6370.558929	1663947212.145	0	899	2.3107974702	2.3385609247	476.11075182	483.04153102	1.3115361621	723.56224131	28.703058243	-1.2102798523	29.169065475	19.177417755	42.325843333	-71.119866667	6	48040	35.9
13607	2022-09-23	15:33:33.052	265.43996588	6370.559181	1663947213.052	0	899	2.3107974702	2.3385609247	475.84315184	482.77003558	1.3115361621	723.55625137	28.703058243	-1.2095576517	29.169065475	19.180885365	42.325843333	-71.119866667	6	48040	35.9
13608	2022-09-23	15:33:34.009	265.43997696	6370.559447	1663947214.009	0	899	2.3146581505	2.3422837796	475.84315184	482.72403794	1.3029511121	723.57138971	28.703058243	-1.1526437224	29.169065475	19.184998039	42.325843333	-71.119866667	6	48040	35.9
13609	2022-09-23	15:33:34.914	265.43998743	6370.559698	1663947214.914	0	899	2.3146786558	2.3423046353	476.19804218	483.08408651	1.3029560325	723.55983871	28.704036422	-1.1404201069	29.169065475	19.153272528	42.325843333	-71.119866667	6	48040	35.9
13610	2022-09-23	15:33:35.829	265.43999803	6370.559953	1663947215.83	0	899	2.3131154069	2.3418328742	476.19948008	483.36316649	1.3547079883	723.56368432	28.704401016	-1.2470691567	29.169065475	19.148309619	42.325843333	-71.119866667	6	48040	35.9
13611	2022-09-23	15:33:36.690	265.440008	6370.560192	1663947216.691	0	899	2.3131154069	2.3418328742	474.60978073	481.74955258	1.3547079883	723.55391062	28.704401016	-1.2066149696	29.169065475	19.172735479	42.325843333	-71.119866667	6	48040	35.9
13612	2022-09-23	15:33:37.601	265.44001853	6370.560445	1663947217.601	0	899	2.3143471967	2.3414685522	474.60978073	481.34815535	1.279612629	723.55933021	28.704401016	-1.1397302411	29.169065475	19.180963794	42.325843333	-71.119866667	6	48040	35.9
13613	2022-09-23	15:33:38.479	265.44002869	6370.560689	1663947218.479	0	899	2.3143471967	2.3414685522	478.41130431	485.20365188	1.279612629	723.54359729	28.704401016	-1.1434490365	29.169065475	19.184570275	42.325843333	-71.119866667	6	48040	35.9
13614	2022-09-23	15:33:39.418	265.44003957	6370.56095	1663947219.419	0	899	2.3114668604	2.3396621054	478.41452965	485.4853803	1.3313069092	723.54567815	28.705215088	-1.2233011312	29.169065475	19.177252523	42.325843333	-71.119866667	6	48040	35.9
13615	2022-09-23	15:33:40.259	265.44004929	6370.561183	1663947220.259	0	899	2.3114836777	2.3396792163	477.53570244	484.59358645	1.3313110382	723.54925537	28.706018448	-1.2564470768	29.169065475	19.174211502	42.325843333	-71.119866667	6	48040	35.9
13616	2022-09-23	15:33:41.125	265.44005933	6370.561424	1663947221.126	0	899	2.3107902431	2.3391031099	477.53570244	484.62516343	1.3371801912	723.54249138	28.706018448	-1.2414209053	29.169065475	19.178404334	42.325843333	-71.119866667	6	48040	35.9
13617	2022-09-23	15:33:42.028	265.44006977	6370.561674	1663947222.028	0	899	2.3107902431	2.3391031099	477.11567579	484.19890109	1.3371801912	723.53407702	28.706018448	-1.2287769318	29.169065475	19.183935165	42.325843333	-71.119866667	6	48040	35.9
13618	2022-09-23	15:33:42.924	265.44008014	6370.561923	1663947222.924	0	899	2.3150684075	2.3444870379	477.11567579	484.46263585	1.3862133252	723.54016113	28.706018448	-1.2287769318	29.169065475	19.183935165	42.325843333	-71.119866667	6	48040	35.9
13619	2022-09-23	15:33:43.798	265.44009025	6370.562166	1663947223.798	0	899	2.3150684075	2.3444870379	476.30543531	483.63991872	1.3862133252	723.53383611	28.706018448	-1.2131578701	29.169065475	19.179613113	42.325843333	-71.119866667	6	48040	35.9
13620	2022-09-23	15:33:44.667	265.44010031	6370.562408	1663947224.667	0	899	2.3193099813	2.3476337155	476.30748897	483.35538535	1.3328326598	723.5263874	28.706539066	-1.2297470301	29.169065475	19.180815627	42.325843333	-71.119866667	6	48040	35.9
13621	2022-09-23	15:33:45.542	265.44011044	6370.562651	1663947225.542	0	899	2.3193285325	2.347652591	477.25171808	484.31361059	1.3328372044	723.51996254	28.707422256	-1.2369152308	29.169065475	19.182855606	42.325843333	-71.119866667	6	48040	35.9
13622	2022-09-23	15:33:46.410	265.44012049	6370.562892	1663947226.41	0	899	2.3099563675	2.3378204642	477.25171808	484.22689939	1.3167073746	723.5328547	28.707422256	-1.1650397193	29.169065475	19.181693879	42.325843333	-71.119866667	6	48040	35.9
13623	2022-09-23	15:33:47.266	265.44013039	6370.563129	1663947227.266	0	899	2.3099563675	2.3378204642	477.03961725	484.01169864	1.3167073746	723.5369873	28.707422256	-1.1652984619	29.169065475	19.182495117	42.325843333	-71.119866667	6	48040	35.9
13624	2022-09-23	15:33:48.168	265.44014084	6370.56338	1663947228.169	0	899	2.313220436	2.3409516268	477.03961725	483.96854434	1.3086741819	723.52705676	28.707422256	-1.4875523049	29.169065475	19.150376023	42.325843333	-71.119866667	6	48040	35.9
13625	2022-09-23	15:33:49.045	265.44015098	6370.563624	1663947229.045	0	899	2.3132430707	2.34097465	476.57517627	483.49738673	1.3086796407	723.54193115	28.7085027	-1.2806570206	29.169065475	19.170265892	42.325843333	-71.119866667	6	48040	35.9
13626	2022-09-23	15:33:49.921	265.44016112	6370.563867	1663947229.921	0	899	2.3169109932	2.3461770857	476.57741615	483.87211425	1.3780323299	723.55225094	28.709070206	-1.16855371	29.169065475	19.181055069	42.325843333	-71.119866667	6	48040	35.9
13627	2022-09-23	15:33:50.802	265.44017132	6370.564112	1663947230.802	0	899	2.3169109932	2.3461770857	477.78946425	485.10271448	1.3780323299	723.5609628	28.709070206	-1.1700412438	29.169065475	19.18100016	42.325843333	-71.119866667	6	48040	35.9
13628	2022-09-23	15:33:51.671	265.44018139	6370.564353	1663947231.672	0	899	2.3161365434	2.3428972863	477.78946425	484.47738631	1.2618286117	723.56016733	28.709070206	-1.2008589175	29.169065475	19.177663374	42.325843333	-71.119866667	6	48040	35.9
13629	2022-09-23	15:33:52.569	265.44019177	6370.564603	1663947232.569	0	899	2.3161365434	2.3428972863	476.65352284	483.32554441	1.2618286117	723.55413818	28.709070206	-1.2613300085	29.169065475	19.169530869	42.325843333	-71.119866667	6	48040	35.9
13630	2022-09-23	15:33:53.482	265.44020234	6370.564856	1663947233.482	0	899	2.3152893666	2.3451648062	476.65352284	484.10693288	1.407331439	723.55758243	28.709070206	-1.1595854933	29.169065475	19.184080743	42.325843333	-71.119866667	6	48040	35.9
13631	2022-09-23	15:33:54.358	265.44021248	6370.565099	1663947234.358	0	899	2.3152893666	2.3451648062	477.22318589	484.68550372	1.407331439	723.55089968	28.709070206	-1.1376283169	29.169065475	19.185375214	42.325843333	-71.119866667	6	48040	35.9
13632	2022-09-23	15:33:55.303	265.44022343	6370.565362	1663947235.304	0	899	2.3144193126	2.3423244117	477.22836186	484.19998778	1.3161093662	723.54397603	28.710379834	-1.1329717462	29.169065475	19.174387067	42.325843333	-71.119866667	6	48040	35.9
13633	2022-09-23	15:33:56.230	265.44023416	6370.56562	1663947236.231	0	899	2.3144206469	2.3423257691	474.75936288	481.69492197	1.3161096897	723.5417246	28.710443497	-1.2141496101	29.169065475	19.180262016	42.325843333	-71.119866667	6	48040	35.9
13634	2022-09-23	15:33:57.164	265.44024495	6370.565879	1663947237.164	0	899	2.3188674137	2.3470849818	474.75936288	481.75929203	1.3281472353	723.55288838	28.710443497	-1.1937015183	29.169065475	19.182663608	42.325843333	-71.119866667	6	48040	35.9
13635	2022-09-23	15:33:58.094	265.44025572	6370.566137	1663947238.094	0	899	2.3188674137	2.3470849818	476.34360358	483.36689103	1.3281472353	723.55513132	28.710443497	-1.2092450857	29.169065475	19.183214188	42.325843333	-71.119866667	6	48040	35.9
13636	2022-09-23	15:33:59.009	265.44026631	6370.566391	1663947239.009	0	899	2.3122553327	2.339991992	476.34393524	483.26702109	1.3094690432	723.55705372	28.710527572	-1.2071862639	29.169065475	19.182672905	42.325843333	-71.119866667	6	48040	35.9
13637	2022-09-23	15:33:59.953	265.44027723	6370.566654	1663947239.953	0	899	2.3122868031	2.3400240028	477.81211901	484.75658402	1.3094766407	723.56372757	28.712030411	-1.1779208144	29.169065475	19.180081033	42.325843333	-71.119866667	6	48040	35.9
13638	2022-09-23	15:34:00.848	265.4402876	6370.566902	1663947240.849	0	899	2.3111624299	2.3408576741	477.81211901	485.25175668	1.4014168873	723.5647583	28.712030411	-1.1669260263	29.169065475	19.181055069	42.325843333	-71.119866667	6	48040	35.9
13639	2022-09-23	15:34:01.720	265.4402977	6370.567145	1663947241.721	0	899	2.3111624299	2.3408576741	477.89927336	485.34026804	1.4014168873	723.56454245	28.712030411	-1.1669260263	29.169065475	19.17254074	42.325843333	-71.119866667	6	48040	35.9
13640	2022-09-23	15:34:02.661	265.44030859	6370.567406	1663947242.662	0	899	2.3125494524	2.3404293833	477.89927336	484.88004187	1.3159870217	723.54601606	28.712030411	-1.1547132533	29.169065475	19.170832615	42.325843333	-71.119866667	6	48040	35.9
13641	2022-09-23	15:34:03.625	265.44031973	6370.567674	1663947243.625	0	899	2.3125494524	2.3404293833	477.78641428	484.76553424	1.3159870217	723.54283253	28.712030411	-1.1428346397	29.169065475	19.182875892	42.325843333	-71.119866667	6	48040	35.9
13642	2022-09-23	15:34:04.496	265.44032981	6370.567916	1663947244.496	0	899	2.3165317095	2.3443372593	477.78770734	484.73618416	1.3102882633	723.54991787	28.712357212	-1.1454539773	29.169065475	19.180056856	42.325843333	-71.119866667	6	48040	35.9
13643	2022-09-23	15:34:05.411	265.44034042	6370.56817	1663947245.412	0	899	2.316556225	2.344362196	476.41488628	483.34342984	1.3102941746	723.56531045	28.713525772	-1.1734366417	29.169065475	19.16232872	42.325843333	-71.119866667	6	48040	35.9
13644	2022-09-23	15:34:06.325	265.440351	6370.568424	1663947246.326	0	899	2.3124458139	2.3419058699	476.41488628	483.76976698	1.3896952946	723.55992642	28.713525772	-1.2004492472	29.169065475	19.175672114	42.325843333	-71.119866667	6	48040	35.9
13645	2022-09-23	15:34:07.244	265.44036163	6370.568679	1663947247.245	0	899	2.3124458139	2.3419058699	476.44908743	483.80449613	1.3896952946	723.57476807	28.713525772	-1.176692009	29.169065475	19.18069458	42.325843333	-71.119866667	6	48040	35.9
13646	2022-09-23	15:34:08.130	265.44037188	6370.568925	1663947248.13	0	899	2.3128149993	2.3409421142	476.44908743	483.46972531	1.327363792	723.55099265	28.713525772	-1.4973398447	29.169065475	19.147924423	42.325843333	-71.119866667	6	48040	35.9
13647	2022-09-23	15:34:09.013	265.44038209	6370.56917	1663947249.013	0	899	2.3128149993	2.3409421142	476.88806749	483.91517389	1.327363792	723.57120095	28.713525772	-1.2806893579	29.169065475	19.171288989	42.325843333	-71.119866667	6	48040	35.9
13648	2022-09-23	15:34:09.964	265.44039311	6370.569435	1663947249.965	0	899	2.3151264641	2.3441148667	476.89361175	484.12929479	1.3661577484	723.56225586	28.714929581	-1.2173833847	29.169065475	19.140001297	42.325843333	-71.119866667	6	48040	35.9
13649	2022-09-23	15:34:10.822	265.44040304	6370.569673	1663947250.823	0	899	2.3151264641	2.3441148667	476.27735857	483.50369149	1.3661577484	723.56111398	28.714929581	-1.2280547556	29.169065475	19.14084792	42.325843333	-71.119866667	6	48040	35.9
13650	2022-09-23	15:34:11.740	265.44041366	6370.569928	1663947251.74	0	899	2.3132156765	2.3419831578	476.27735857	483.45441532	1.3569802521	723.53508228	28.714929581	-1.3930190462	29.169065475	19.172457234	42.325843333	-71.119866667	6	48040	35.9
13651	2022-09-23	15:34:12.673	265.44042446	6370.570187	1663947252.673	0	899	2.3132156765	2.3419831578	476.3406405	483.51865085	1.3569802521	723.55364626	28.714929581	-1.2292943317	29.169065475	19.180305494	42.325843333	-71.119866667	6	48040	35.9
13652	2022-09-23	15:34:13.535	265.44043443	6370.570426	1663947253.535	0	899	2.3162480197	2.3458190878	476.3406405	483.71001025	1.3926050017	723.55254642	28.714929581	-1.2234735828	29.169065475	19.180334091	42.325843333	-71.119866667	6	48040	35.9
13653	2022-09-23	15:34:14.438	265.4404449	6370.570677	1663947254.439	0	899	2.3162802987	2.3458519568	475.58721689	482.94497497	1.392613275	723.54574646	28.716468394	-1.1393313692	29.169065475	19.184704749	42.325843333	-71.119866667	6	48040	35.9
13654	2022-09-23	15:34:15.306	265.44045494	6370.570919	1663947255.307	0	899	2.31926923	2.3477887947	475.58764673	482.67379713	1.3419592281	723.53783937	28.71657753	-1.1528700266	29.169065475	19.180922969	42.325843333	-71.119866667	6	48040	35.9
13655	2022-09-23	15:34:16.206	265.44046535	6370.571168	1663947256.206	0	899	2.31926923	2.3477887947	478.24185073	485.36754818	1.3419592281	723.53063965	28.71657753	-1.1701813936	29.169065475	19.177093506	42.325843333	-71.119866667	6	48040	35.9
13656	2022-09-23	15:34:17.058	265.44047521	6370.571405	1663947257.058	0	899	2.3198413274	2.3476917482	478.24185073	485.19822057	1.310527511	723.52891773	28.71657753	-1.1493560644	29.169065475	19.180098376	42.325843333	-71.119866667	6	48040	35.9
13657	2022-09-23	15:34:17.953	265.44048558	6370.571654	1663947257.954	0	899	2.3198413274	2.3476917482	478.49431813	485.4543603	1.310527511	723.51855671	28.71657753	-1.1354617275	29.169065475	19.183267707	42.325843333	-71.119866667	6	48040	35.9
13658	2022-09-23	15:34:18.872	265.44049622	6370.571909	1663947258.873	0	899	2.317940915	2.3462798757	478.49431813	485.58258373	1.3343186564	723.5244367	28.71657753	-1.1441389322	29.169065475	19.185735703	42.325843333	-71.119866667	6	48040	35.9
13659	2022-09-23	15:34:19.766	265.44050655	6370.572157	1663947259.766	0	899	2.3179502824	2.3462894071	476.72927095	483.79140203	1.3343209551	723.55009693	28.717023774	-1.155521711	29.169065475	19.183789449	42.325843333	-71.119866667	6	48040	35.9
13660	2022-09-23	15:34:20.632	265.44051659	6370.572398	1663947260.633	0	899	2.3160233698	2.3436155841	476.73305146	483.61437786	1.3006355863	723.55865438	28.717981339	-1.1820815707	29.169065475	19.17984946	42.325843333	-71.119866667	6	48040	35.9
13661	2022-09-23	15:34:21.539	265.44052707	6370.57265	1663947261.539	0	899	2.3160233698	2.3436155841	476.30860935	483.18380921	1.3006355863	723.5608088	28.717981339	-1.1784597919	29.169065475	19.176957086	42.325843333	-71.119866667	6	48040	35.9
13662	2022-09-23	15:34:22.470	265.44053785	6370.572908	1663947262.47	0	899	2.317424041	2.3459986801	476.30860935	483.42491839	1.3455766602	723.55485888	28.717981339	-1.1710437268	29.169065475	19.172741063	42.325843333	-71.119866667	6	48040	35.9
13663	2022-09-23	15:34:23.371	265.44054829	6370.573159	1663947263.372	0	899	2.317424041	2.3459986801	476.53304241	483.65270461	1.3455766602	723.55501774	28.717981339	-1.1580656254	29.169065475	19.176713337	42.325843333	-71.119866667	6	48040	35.9
13664	2022-09-23	15:34:24.255	265.44055851	6370.573404	1663947264.255	0	899	2.3174527389	2.3461467378	476.53389663	483.68329959	1.3511120321	723.56022472	28.718197791	-1.1377253509	29.169065475	19.172421045	42.325843333	-71.119866667	6	48040	35.9
13665	2022-09-23	15:34:25.131	265.44056866	6370.573648	1663947265.132	0	899	2.3174808607	2.3461753581	477.43488756	484.59784563	1.3511190216	723.55956991	28.719537735	-1.16855371	29.169065475	19.170251846	42.325843333	-71.119866667	6	48040	35.9
13666	2022-09-23	15:34:26.036	265.44057912	6370.573899	1663947266.036	0	899	2.3229935224	2.3517871031	477.43488756	484.60554253	1.3525493724	723.57234687	28.719537735	-1.191890625	29.169065475	19.170866733	42.325843333	-71.119866667	6	48040	35.9
13667	2022-09-23	15:34:26.901	265.44058913	6370.574139	1663947266.901	0	899	2.3229935224	2.3517871031	476.77125309	483.93194085	1.3525493724	723.55706787	28.719537735	-1.5103610754	29.169065475	19.134599686	42.325843333	-71.119866667	6	48040	35.9
13668	2022-09-23	15:34:27.769	265.44059918	6370.57438	1663947267.769	0	899	2.3174799867	2.3463372875	476.77125309	483.9649469	1.3586910653	723.54991019	28.719537735	-1.5000777316	29.169065475	19.14673444	42.325843333	-71.119866667	6	48040	35.9
13669	2022-09-23	15:34:28.651	265.4406094	6370.574626	1663947268.652	0	899	2.3174799867	2.3463372875	476.00772752	483.18990098	1.3586910653	723.55550359	28.719537735	-1.4112035115	29.169065475	19.149314906	42.325843333	-71.119866667	6	48040	35.9
13670	2022-09-23	15:34:29.568	265.44062	6370.57488	1663947269.568	0	899	2.3210920963	2.3493349836	476.00844136	483.02635061	1.3280658303	723.54071045	28.719718819	-1.2602952119	29.169065475	19.143047131	42.325843333	-71.119866667	6	48040	35.9
13671	2022-09-23	15:34:30.433	265.44063001	6370.57512	1663947270.433	0	899	2.321124213	2.3493676598	477.12608386	484.1605129	1.3280736643	723.5509971	28.721246719	-1.47608333	29.169065475	19.135721282	42.325843333	-71.119866667	6	48040	35.9
13672	2022-09-23	15:34:31.289	265.44063993	6370.575358	1663947271.29	0	899	2.3163931863	2.3452911177	477.12608386	484.33868525	1.3612110023	723.54596271	28.721246719	-1.5539088462	29.169065475	19.148479361	42.325843333	-71.119866667	6	48040	35.9
13673	2022-09-23	15:34:32.176	265.44065019	6370.575604	1663947272.176	0	899	2.3163931863	2.3452911177	476.60065723	483.80531588	1.3612110023	723.55047607	28.721246719	-1.2108727694	29.169065475	19.176372528	42.325843333	-71.119866667	6	48040	35.9
13674	2022-09-23	15:34:33.012	265.44065986	6370.575837	1663947273.012	0	899	2.3159792679	2.3447425632	476.60065723	483.77294703	1.355186069	723.55226994	28.721246719	-1.2151736187	29.169065475	19.173334501	42.325843333	-71.119866667	6	48040	35.9
13675	2022-09-23	15:34:33.907	265.44067023	6370.576086	1663947273.908	0	899	2.3159792679	2.3447425632	477.33305063	484.51636211	1.355186069	723.56251536	28.721246719	-1.176692009	29.169065475	19.176372528	42.325843333	-71.119866667	6	48040	35.9
13676	2022-09-23	15:34:34.788	265.44068042	6370.57633	1663947274.788	0	899	2.3187734251	2.3467852126	477.33596828	484.32271655	1.3186299469	723.54831519	28.7219848	-1.1757973219	29.169065475	19.180133175	42.325843333	-71.119866667	6	48040	35.9
13677	2022-09-23	15:34:35.743	265.44069148	6370.576596	1663947275.744	0	899	2.3187861231	2.3467981301	477.53192444	484.52155748	1.3186330253	723.55295224	28.722589493	-1.1810144241	29.169065475	19.182775497	42.325843333	-71.119866667	6	48040	35.9
13678	2022-09-23	15:34:36.674	265.44070226	6370.576854	1663947276.675	0	899	2.320678745	2.3482279604	477.53192444	484.40017367	1.2960579904	723.5710906	28.722589493	-1.2531701563	29.169065475	19.176379551	42.325843333	-71.119866667	6	48040	35.9
13679	2022-09-23	15:34:37.601	265.44071299	6370.577112	1663947277.602	0	899	2.320678745	2.3482279604	474.9639669	481.79528169	1.2960579904	723.56767627	28.722589493	-1.3477357768	29.169065475	19.164524356	42.325843333	-71.119866667	6	48040	35.9
13680	2022-09-23	15:34:38.467	265.44072301	6370.577352	1663947278.468	0	899	2.3194620073	2.3485712413	474.9639669	482.18692753	1.3692491926	723.57270096	28.722589493	-1.1412608655	29.169065475	19.180388634	42.325843333	-71.119866667	6	48040	35.9
13681	2022-09-23	15:34:39.358	265.44073332	6370.5776	1663947279.359	0	899	2.3194620073	2.3485712413	475.15124014	482.3770487	1.3692491926	723.54657144	28.722589493	-1.1360006332	29.169065475	19.182134628	42.325843333	-71.119866667	6	48040	35.9
13682	2022-09-23	15:34:40.266	265.44074383	6370.577852	1663947280.267	0	899	2.3177501701	2.3454870211	475.15593548	482.04538988	1.3064102361	723.57024904	28.72378271	-1.1678207268	29.169065475	19.180374322	42.325843333	-71.119866667	6	48040	35.9
13683	2022-09-23	15:34:41.145	265.440754	6370.578096	1663947281.146	0	899	2.3177558714	2.3454928201	475.53583884	482.43080893	1.3064116061	723.56881653	28.724054337	-1.1750643253	29.169065475	19.179973602	42.325843333	-71.119866667	6	48040	35.9
13684	2022-09-23	15:34:42.085	265.44076488	6370.578357	1663947282.086	0	899	2.3175598744	2.3453407398	475.53583884	482.4423388	1.3085649328	723.57203725	28.724054337	-1.2248640392	29.169065475	19.177771031	42.325843333	-71.119866667	6	48040	35.9
13685	2022-09-23	15:34:43.049	265.44077603	6370.578625	1663947283.049	0	899	2.3175598744	2.3453407398	475.59227178	482.49959135	1.3085649328	723.5908288	28.724054337	-1.1976897851	29.169065475	19.178015917	42.325843333	-71.119866667	6	48040	35.9
13686	2022-09-23	15:34:43.930	265.44078624	6370.57887	1663947283.931	0	899	2.314977996	2.3430445066	475.59227178	482.57859567	1.3233153163	723.59660814	28.724054337	-1.1899611192	29.169065475	19.178311531	42.325843333	-71.119866667	6	48040	35.9
13687	2022-09-23	15:34:44.859	265.44079699	6370.579128	1663947284.86	0	899	2.3150069432	2.3430739562	478.30279627	485.32897506	1.3233223707	723.58556523	28.725435105	-1.1758728051	29.169065475	19.184061253	42.325843333	-71.119866667	6	48040	35.9
13688	2022-09-23	15:34:45.801	265.44080788	6370.579389	1663947285.801	0	899	2.3185091504	2.3465691461	478.3040963	485.31789546	1.3210209288	723.57939178	28.725763321	-1.1980670722	29.169065475	19.182971954	42.325843333	-71.119866667	6	48040	35.9
13689	2022-09-23	15:34:46.678	265.44081804	6370.579633	1663947286.679	0	899	2.3185091504	2.3465691461	476.02892275	483.00935901	1.3210209288	723.57785297	28.725763321	-1.2128021504	29.169065475	19.181369744	42.325843333	-71.119866667	6	48040	35.9
13690	2022-09-23	15:34:47.576	265.44082844	6370.579882	1663947287.577	0	899	2.3200735771	2.3480069663	476.02892275	482.97308659	1.3142552074	723.56256104	28.725763321	-1.1408835649	29.169065475	19.185014725	42.325843333	-71.119866667	6	48040	35.9
13691	2022-09-23	15:34:48.444	265.44083847	6370.580123	1663947288.444	0	899	2.3200735771	2.3480069663	476.24686872	483.1942119	1.3142552074	723.56276314	28.725763321	-1.1408835649	29.169065475	19.185014725	42.325843333	-71.119866667	6	48040	35.9
13692	2022-09-23	15:34:49.384	265.44084935	6370.580384	1663947289.384	0	899	2.3240448257	2.3525689117	476.24981483	483.33233816	1.3394448547	723.5586273	28.726510294	-1.1376067605	29.169065475	19.18309554	42.325843333	-71.119866667	6	48040	35.9
13693	2022-09-23	15:34:50.298	265.44085993	6370.580638	1663947290.298	0	899	2.3240599344	2.3525842858	477.7645984	484.86966873	1.3394485671	723.55744985	28.727228165	-1.1402907837	29.169065475	19.181800754	42.325843333	-71.119866667	6	48040	35.9
13694	2022-09-23	15:34:51.198	265.44087036	6370.580889	1663947291.199	0	899	2.3200162977	2.3482644638	477.7645984	484.81299413	1.3289195979	723.57226562	28.727228165	-1.1734366417	29.169065475	19.180334091	42.325843333	-71.119866667	6	48040	35.9
13695	2022-09-23	15:34:52.073	265.44088049	6370.581132	1663947292.074	0	899	2.3200162977	2.3482644638	476.23954066	483.26543743	1.3289195979	723.56647173	28.727228165	-1.2809588862	29.38840736	19.164157539	42.325843333	-71.119866667	6	48040	35.9
13696	2022-09-23	15:34:52.993	265.44089112	6370.581387	1663947292.993	0	899	2.3175310743	2.3457996953	476.23954066	483.27809694	1.3312792181	723.56641474	28.727228165	-1.2309974132	29.261419953	19.166272587	42.325843333	-71.119866667	6	48040	35.9
13697	2022-09-23	15:34:53.890	265.4409015	6370.581636	1663947293.89	0	899	2.3175310743	2.3457996953	477.52095834	484.57845326	1.3312792181	723.56382297	28.727228165	-1.1929684877	29.169065475	19.168809891	42.325843333	-71.119866667	6	48040	35.9
13698	2022-09-23	15:34:54.828	265.44091237	6370.581897	1663947294.829	0	899	2.3221664363	2.3496807878	477.52364216	484.37865365	1.2936174623	723.55466163	28.727906827	-1.2197224028	29.289456134	19.175773557	42.325843333	-71.119866667	6	48040	35.9
13699	2022-09-23	15:34:55.796	265.44092358	6370.582166	1663947295.797	0	899	2.3221816858	2.3496962959	476.71812217	483.56158959	1.2936210839	723.54852901	28.728631973	-1.2135998405	29.302649631	19.181879044	42.325843333	-71.119866667	6	48040	35.9
13700	2022-09-23	15:34:56.762	265.44093475	6370.582434	1663947296.762	0	899	2.318408962	2.3467471578	476.71812217	483.77845535	1.3340169572	723.55103954	28.728631973	-1.4917023048	29.38840736	19.158448958	42.325843333	-71.119866667	6	48040	35.9
13701	2022-09-23	15:34:57.706	265.44094567	6370.582696	1663947297.706	0	899	2.318408962	2.3467471578	476.75872743	483.81966198	1.3340169572	723.54768058	28.728631973	-1.4332684697	29.418092728	19.162665361	42.325843333	-71.119866667	6	48040	35.9
13702	2022-09-23	15:34:58.632	265.4409564	6370.582954	1663947298.633	0	899	2.318926106	2.3481186128	476.75872743	484.03146182	1.3734308976	723.5365067	28.728631973	-1.181467151	29.177311411	19.18069458	42.325843333	-71.119866667	6	48040	35.9
13703	2022-09-23	15:34:59.533	265.44096683	6370.583204	1663947299.534	0	899	2.3189530311	2.3481460232	477.93293454	485.22361756	1.3734376962	723.54866766	28.729914116	-1.1539586972	29.370266302	19.181566807	42.325843333	-71.119866667	6	48040	35.9
13704	2022-09-23	15:35:00.430	265.4409772	6370.583453	1663947300.43	0	899	2.3158604851	2.3452729958	477.93414078	485.28964582	1.3854605046	723.53209398	28.730218887	-1.1473941803	29.418092728	19.181774139	42.325843333	-71.119866667	6	48040	35.9
13705	2022-09-23	15:35:01.345	265.4409878	6370.583707	1663947301.346	0	899	2.3158604851	2.3452729958	477.02436961	484.36587308	1.3854605046	723.52739993	28.730218887	-1.1995114617	29.418092728	19.17608131	42.325843333	-71.119866667	6	48040	35.9
13706	2022-09-23	15:35:02.272	265.44099852	6370.583964	1663947302.272	0	899	2.3189977295	2.34667051	477.02436961	483.92117682	1.3027351661	723.52486799	28.730218887	-1.1734366417	29.418092728	19.179992701	42.325843333	-71.119866667	6	48040	35.9
13707	2022-09-23	15:35:03.230	265.44100961	6370.584231	1663947303.23	0	899	2.3189977295	2.34667051	477.54197527	484.44626601	1.3027351661	723.51313307	28.730218887	-1.1734366417	29.418092728	19.180334091	42.325843333	-71.119866667	6	48040	35.9
13708	2022-09-23	15:35:04.144	265.44102019	6370.584484	1663947304.144	0	899	2.3189312044	2.3477091366	477.54270897	484.72366547	1.354162398	723.52431463	28.730404418	-1.1780932408	29.418092728	19.181664865	42.325843333	-71.119866667	6	48040	35.9
13709	2022-09-23	15:35:05.028	265.44103042	6370.58473	1663947305.028	0	899	2.3189599926	2.3477384363	477.58648449	484.76813783	1.3541695651	723.52401107	28.731775284	-1.179947257	29.418092728	19.182495117	42.325843333	-71.119866667	6	48040	35.9
13710	2022-09-23	15:35:05.980	265.44104145	6370.584995	1663947305.981	0	899	2.320380449	2.349619132	477.58648449	484.87881465	1.3747248775	723.52587203	28.731775284	-1.4347020767	29.418092728	19.160730387	42.325843333	-71.119866667	6	48040	35.9
13711	2022-09-23	15:35:06.904	265.44105214	6370.585251	1663947306.905	0	899	2.320380449	2.349619132	478.20216868	485.50389981	1.3747248775	723.52060401	28.731775284	-1.3357708904	29.418092728	19.168797967	42.325843333	-71.119866667	6	48040	35.9
13712	2022-09-23	15:35:07.805	265.44106257	6370.585502	1663947307.806	0	899	2.3228438078	2.350684499	478.20216868	485.14651487	1.308401776	723.53781835	28.731775284	-1.1397517596	29.418092728	19.184722635	42.325843333	-71.119866667	6	48040	35.9
13713	2022-09-23	15:35:08.732	265.44107329	6370.585759	1663947308.732	0	899	2.3228438078	2.350684499	476.39702855	483.31516089	1.308401776	723.53991699	28.731775284	-1.1360006332	29.418092728	19.184656143	42.325843333	-71.119866667	6	48040	35.9
13714	2022-09-23	15:35:09.660	265.44108403	6370.586017	1663947309.66	0	899	2.3215074043	2.3492532717	476.39878908	483.29730412	1.3047398301	723.5373325	28.732221528	-1.1429424333	29.342230121	19.183778182	42.325843333	-71.119866667	6	48040	35.9
13715	2022-09-23	15:35:10.499	265.44109374	6370.58625	1663947310.499	0	899	2.3215288186	2.3492750523	475.99908472	482.89183931	1.3047449612	723.55068909	28.733240128	-1.1587878466	29.169065475	19.181774139	42.325843333	-71.119866667	6	48040	35.9
13716	2022-09-23	15:35:11.430	265.44110453	6370.586509	1663947311.431	0	899	2.3221196777	2.3502180839	475.99908472	482.97776719	1.3207754174	723.51147865	28.733240128	-1.3788228998	29.256472392	19.152443223	42.325843333	-71.119866667	6	48040	35.9
13717	2022-09-23	15:35:12.318	265.44111479	6370.586755	1663947312.318	0	899	2.3221196777	2.3502180839	476.60963144	483.59726521	1.3207754174	723.53428599	28.733240128	-1.173565994	29.418092728	19.181055069	42.325843333	-71.119866667	6	48040	35.9
13718	2022-09-23	15:35:13.275	265.44112587	6370.587021	1663947313.275	0	899	2.3230025938	2.3513536961	476.60963144	483.65758062	1.3320098705	723.55097891	28.733240128	-1.176692009	29.418092728	19.181055069	42.325843333	-71.119866667	6	48040	35.9
13719	2022-09-23	15:35:14.190	265.44113646	6370.587275	1663947314.19	0	899	2.3230025938	2.3513536961	475.42463587	482.45506173	1.3320098705	723.5364679	28.733240128	-1.1693621503	29.418092728	19.178784036	42.325843333	-71.119866667	6	48040	35.9
13720	2022-09-23	15:35:15.063	265.44114657	6370.587518	1663947315.064	0	899	2.31999272	2.3474259978	475.42463587	482.23574705	1.2910446035	723.53881836	28.733240128	-1.16855371	29.418092728	19.178533554	42.325843333	-71.119866667	6	48040	35.9
13721	2022-09-23	15:35:15.895	265.4411562	6370.587749	1663947315.896	0	899	2.3200218651	2.3474556363	477.32970577	484.16814684	1.2910515182	723.5477206	28.734627364	-1.4687749732	29.418092728	19.140758047	42.325843333	-71.119866667	6	48040	35.9
13722	2022-09-23	15:35:16.816	265.44116686	6370.588005	1663947316.817	0	899	2.3218989354	2.3511085329	477.33049506	484.60687288	1.37248735	723.52601553	28.734827042	-1.3246036444	29.418092728	19.158005253	42.325843333	-71.119866667	6	48040	35.9
13723	2022-09-23	15:35:17.707	265.44117716	6370.588252	1663947317.707	0	899	2.3218989354	2.3511085329	476.67929852	483.94574957	1.37248735	723.5425415	28.734827042	-1.1669260263	29.418092728	19.177093506	42.325843333	-71.119866667	6	48040	35.9
13724	2022-09-23	15:35:18.522	265.4411866	6370.588478	1663947318.522	0	899	2.3231188026	2.3520619883	476.67929852	483.87551116	1.3594180214	723.54280707	28.734827042	-1.1684998132	29.418092728	19.17848587	42.325843333	-71.119866667	6	48040	35.9
13725	2022-09-23	15:35:19.371	265.44119642	6370.588714	1663947319.371	0	899	2.323122323	2.3520655716	477.89606046	485.11064674	1.3594188997	723.54134788	28.734994383	-1.1699873651	29.418092728	19.180145264	42.325843333	-71.119866667	6	48040	35.9
13726	2022-09-23	15:35:20.286	265.44120703	6370.588969	1663947320.287	0	899	2.3245422962	2.3537096134	477.90095377	485.16716097	1.368986162	723.53725529	28.73623085	-1.16855371	29.418092728	19.181413651	42.325843333	-71.119866667	6	48040	35.9
13727	2022-09-23	15:35:21.147	265.44121698	6370.589208	1663947321.147	0	899	2.3245422962	2.3537096134	476.76420753	484.01313116	1.368986162	723.54890007	28.73623085	-1.194693203	29.418092728	19.178175314	42.325843333	-71.119866667	6	48040	35.9
13728	2022-09-23	15:35:22.075	265.44122772	6370.589465	1663947322.075	0	899	2.3231771041	2.3520136026	476.76420753	483.93492208	1.3544349428	723.53526539	28.73623085	-1.1425005276	29.418092728	19.183928357	42.325843333	-71.119866667	6	48040	35.9
13729	2022-09-23	15:35:22.950	265.44123785	6370.589708	1663947322.95	0	899	2.3231771041	2.3520136026	476.77552013	483.94640483	1.3544349428	723.54240246	28.73623085	-1.1455617425	29.418092728	19.164484681	42.325843333	-71.119866667	6	48040	35.9
13730	2022-09-23	15:35:23.855	265.44124833	6370.58996	1663947323.856	0	899	2.3236818704	2.3514532941	476.77552013	483.67938273	1.304719765	723.51822122	28.73623085	-1.185326101	29.418092728	19.166132504	42.325843333	-71.119866667	6	48040	35.9
13731	2022-09-23	15:35:24.737	265.44125854	6370.590205	1663947324.738	0	899	2.3237095137	2.3514814103	476.5158264	483.41596405	1.3047263824	723.52676452	28.737544521	-1.1818983752	29.418092728	19.173143551	42.325843333	-71.119866667	6	48040	35.9
13732	2022-09-23	15:35:25.611	265.44126866	6370.590448	1663947325.612	0	899	2.3258420369	2.353924337	476.51690464	483.4879614	1.3179399776	723.53436279	28.737817764	-1.1718090773	29.418092728	19.172771454	42.325843333	-71.119866667	6	48040	35.9
13733	2022-09-23	15:35:26.473	265.44127863	6370.590687	1663947326.474	0	899	2.3258420369	2.353924337	475.27446288	482.22734372	1.3179399776	723.5246198	28.737817764	-1.1431580071	29.418092728	19.183266747	42.325843333	-71.119866667	6	48040	35.9
13734	2022-09-23	15:35:27.375	265.44128906	6370.590938	1663947327.375	0	899	2.3202212408	2.3487682849	475.27446288	482.35987181	1.3426920794	723.51848072	28.737817764	-1.2304046154	29.418092728	19.173852921	42.325843333	-71.119866667	6	48040	35.9
13735	2022-09-23	15:35:28.256	265.44129927	6370.591182	1663947328.257	0	899	2.3202212408	2.3487682849	475.51710414	482.60613037	1.3426920794	723.50942488	28.737817764	-1.1968274653	29.418092728	19.176186757	42.325843333	-71.119866667	6	48040	35.9
13736	2022-09-23	15:35:29.155	265.44130968	6370.591432	1663947329.156	0	899	2.3212880458	2.350022353	475.51710414	482.64946559	1.350778664	723.5380249	28.737817764	-1.2157557011	29.418092728	19.178173065	42.325843333	-71.119866667	6	48040	35.9
13737	2022-09-23	15:35:30.081	265.44132038	6370.591689	1663947330.081	0	899	2.3213152356	2.3500500246	476.12775115	483.26930799	1.3507854096	723.53248889	28.739111225	-1.5068793502	29.418092728	19.176646782	42.325843333	-71.119866667	6	48040	35.9
13738	2022-09-23	15:35:30.986	265.44133086	6370.591941	1663947330.986	0	899	2.323806034	2.352447136	476.12866755	483.23924423	1.3450093575	723.53227992	28.739343643	-1.5186394106	29.418092728	19.177059401	42.325843333	-71.119866667	6	48040	35.9
13739	2022-09-23	15:35:31.891	265.44134134	6370.592192	1663947331.892	0	899	2.323806034	2.352447136	480.51613117	487.69223088	1.3450093575	723.5461155	28.739343643	-1.4907321275	29.418092728	19.139986367	42.325843333	-71.119866667	6	48040	35.9
13740	2022-09-23	15:35:32.812	265.44135199	6370.592448	1663947332.812	0	899	2.3221797868	2.349612165	480.51613117	487.39345938	1.2898010674	723.54449261	28.739343643	-1.4934377528	29.418092728	19.150761535	42.325843333	-71.119866667	6	48040	35.9
13741	2022-09-23	15:35:33.701	265.44136229	6370.592695	1663947333.702	0	899	2.3221797868	2.349612165	475.88077603	482.69176128	1.2898010674	723.54582932	28.739343643	-1.4424954487	29.418092728	19.162614608	42.325843333	-71.119866667	6	48040	35.9
13742	2022-09-23	15:35:34.631	265.44137304	6370.592953	1663947334.631	0	899	2.3208884	2.3487557182	475.88483488	482.8079979	1.3107286136	723.53857462	28.740373561	-1.1773495082	29.418092728	19.159426531	42.325843333	-71.119866667	6	48040	35.9
13743	2022-09-23	15:35:35.503	265.44138315	6370.593196	1663947335.504	0	899	2.3209001065	2.3487676259	476.92809747	483.86645299	1.3107314323	723.55307553	28.740930557	-1.1828253238	29.418092728	19.156938919	42.325843333	-71.119866667	6	48040	35.9
13744	2022-09-23	15:35:36.335	265.44139277	6370.593426	1663947336.335	0	899	2.325642236	2.3532458474	476.92809747	483.78653452	1.295847988	723.55761719	28.740930557	-1.2011067867	29.418092728	19.178173065	42.325843333	-71.119866667	6	48040	35.9
13745	2022-09-23	15:35:37.249	265.44140334	6370.59368	1663947337.249	0	899	2.325642236	2.3532458474	475.38793091	482.22421969	1.295847988	723.53565666	28.740930557	-1.3362020254	29.418092728	19.118394852	42.325843333	-71.119866667	6	48040	35.9
13746	2022-09-23	15:35:38.164	265.44141394	6370.593934	1663947338.164	0	899	2.3254090851	2.3527080641	475.38793091	482.14926899	1.2818399929	723.53687776	28.740930557	-1.372312245	29.418092728	19.142830122	42.325843333	-71.119866667	6	48040	35.9
13747	2022-09-23	15:35:39.055	265.44142425	6370.594182	1663947339.055	0	899	2.3254090851	2.3527080641	475.78544471	482.55243654	1.2818399929	723.55511475	28.740930557	-1.179947257	29.418092728	19.152244568	42.325843333	-71.119866667	6	48040	35.9
13748	2022-09-23	15:35:39.989	265.44143506	6370.594441	1663947339.989	0	899	2.326420735	2.3556808439	475.7902369	483.04155162	1.3721921865	723.55137462	28.742146814	-1.4559585661	29.418092728	19.142395272	42.325843333	-71.119866667	6	48040	35.9
13749	2022-09-23	15:35:40.880	265.44144537	6370.594689	1663947340.88	0	899	2.3264279008	2.3556881387	476.89385015	484.16199426	1.3721939885	723.53852491	28.742486954	-1.512969602	29.418092728	19.140499342	42.325843333	-71.119866667	6	48040	35.9
13750	2022-09-23	15:35:41.783	265.44145583	6370.59494	1663947341.784	0	899	2.3279460907	2.3564028095	476.89385015	483.95727108	1.3341072563	723.5458273	28.742486954	-1.6196186637	29.418092728	19.126780074	42.325843333	-71.119866667	6	48040	35.9
13751	2022-09-23	15:35:42.684	265.44146626	6370.59519	1663947342.685	0	899	2.3279460907	2.3564028095	478.13522399	485.21703129	1.3341072563	723.55203712	28.742486954	-1.5575845494	29.418092728	19.147921455	42.325843333	-71.119866667	6	48040	35.9
13752	2022-09-23	15:35:43.565	265.44147646	6370.595435	1663947343.566	0	899	2.3264044755	2.3534969087	478.13522399	484.88116392	1.271715118	723.54371249	28.742486954	-1.5246757608	29.418092728	19.156403977	42.325843333	-71.119866667	6	48040	35.9
13753	2022-09-23	15:35:44.459	265.44148679	6370.595683	1663947344.459	0	899	2.3264197054	2.3535123924	476.0669714	482.78374967	1.2717186675	723.54728769	28.743209877	-1.6110384717	29.418092728	19.141706429	42.325843333	-71.119866667	6	48040	35.9
13754	2022-09-23	15:35:45.319	265.44149676	6370.595922	1663947345.32	0	899	2.3227711171	2.3509150997	476.07001664	483.05912341	1.3225255285	723.53440645	28.743982315	-1.4728926902	29.418092728	19.17385887	42.325843333	-71.119866667	6	48040	35.9
13755	2022-09-23	15:35:46.250	265.44150752	6370.596181	1663947346.25	0	899	2.3227711171	2.3509150997	478.10570893	485.12470137	1.3225255285	723.53592303	28.743982315	-1.2410436071	29.418092728	19.179420762	42.325843333	-71.119866667	6	48040	35.9
13756	2022-09-23	15:35:47.085	265.4415172	6370.596413	1663947347.086	0	899	2.3261007217	2.3541864468	478.10570893	485.10008391	1.3179539608	723.52617681	28.743982315	-1.2417981625	29.418092728	19.179254532	42.325843333	-71.119866667	6	48040	35.9
13757	2022-09-23	15:35:47.946	265.44152715	6370.596652	1663947347.946	0	899	2.3261007217	2.3541864468	476.92416091	483.9012506	1.3179539608	723.53059599	28.743982315	-1.2410543865	29.418092728	19.177444281	42.325843333	-71.119866667	6	48040	35.9
13758	2022-09-23	15:35:48.790	265.44153693	6370.596886	1663947348.791	0	899	2.3305586618	2.3586238854	476.92503253	483.88365936	1.3145141606	723.53643637	28.744203012	-1.1902737223	29.418092728	19.177804303	42.325843333	-71.119866667	6	48040	35.9
13759	2022-09-23	15:35:49.674	265.44154716	6370.597132	1663947349.675	0	899	2.3305874954	2.358653216	475.99898438	482.94413677	1.3145210945	723.51849365	28.745569229	-1.160415411	29.418092728	19.176372528	42.325843333	-71.119866667	6	48040	35.9
13760	2022-09-23	15:35:50.517	265.44155692	6370.597366	1663947350.518	0	899	2.3308348037	2.3597670685	475.99898438	483.15836704	1.3544679997	723.53471769	28.745569229	-1.1589925637	29.418092728	19.176916236	42.325843333	-71.119866667	6	48040	35.9
13761	2022-09-23	15:35:51.365	265.44156674	6370.597602	1663947351.366	0	899	2.3308348037	2.3597670685	476.59209627	483.76039978	1.3544679997	723.55765033	28.745569229	-1.1511130136	29.418092728	19.182212564	42.325843333	-71.119866667	6	48040	35.9
13762	2022-09-23	15:35:52.269	265.4415772	6370.597853	1663947352.27	0	899	2.3289369755	2.3572814845	476.59209627	483.62014317	1.3283513089	723.55058319	28.745569229	-1.1735983321	29.418092728	19.179505872	42.325843333	-71.119866667	6	48040	35.9
13763	2022-09-23	15:35:53.164	265.44158756	6370.598101	1663947353.165	0	899	2.3289369755	2.3572814845	476.98683732	484.02070526	1.3283513089	723.52862549	28.745569229	-1.1750643253	29.418092728	19.178533554	42.325843333	-71.119866667	6	48040	35.9
13764	2022-09-23	15:35:54.026	265.44159753	6370.598341	1663947354.027	0	899	2.3284386863	2.3571410964	476.98683732	484.11127779	1.3452042788	723.54515914	28.745569229	-1.4181345062	29.418092728	19.152037955	42.325843333	-71.119866667	6	48040	35.9
13765	2022-09-23	15:35:54.936	265.44160806	6370.598593	1663947354.936	0	899	2.3284522631	2.3571549128	477.5247745	484.65726779	1.345207623	723.54720362	28.74621313	-1.3859910341	29.418092728	19.155529224	42.325843333	-71.119866667	6	48040	35.9
13766	2022-09-23	15:35:55.839	265.44161852	6370.598844	1663947355.84	0	899	2.3257521264	2.3544239042	477.52874491	484.66189925	1.3453194452	723.56781127	28.747217178	-1.2047717027	29.418092728	19.182000697	42.325843333	-71.119866667	6	48040	35.9
13767	2022-09-23	15:35:56.740	265.44162895	6370.599095	1663947356.741	0	899	2.3257521264	2.3544239042	475.71921471	482.82533894	1.3453194452	723.56597335	28.747217178	-1.188473606	29.418092728	19.181633248	42.325843333	-71.119866667	6	48040	35.9
13768	2022-09-23	15:35:57.631	265.44163926	6370.599342	1663947357.632	0	899	2.3286141991	2.356649074	475.71921471	482.65852755	1.3141930356	723.56733714	28.747217178	-1.2304261197	29.418092728	19.171600127	42.325843333	-71.119866667	6	48040	35.9
13769	2022-09-23	15:35:58.510	265.44164943	6370.599586	1663947358.511	0	899	2.3286141991	2.356649074	476.81679232	483.77211552	1.3141930356	723.57415771	28.747217178	-1.5022227764	29.418092728	19.136400223	42.325843333	-71.119866667	6	48040	35.9
13770	2022-09-23	15:35:59.371	265.4416594	6370.599826	1663947359.372	0	899	2.3306537953	2.3600677666	476.82099306	484.11302794	1.3768437123	723.57314599	28.748281049	-1.1500351279	29.418092728	19.180375282	42.325843333	-71.119866667	6	48040	35.9
13771	2022-09-23	15:36:00.236	265.44166941	6370.600066	1663947360.237	0	899	2.3306616138	2.3600757264	475.60993254	482.88345721	1.3768456817	723.56976359	28.748651505	-1.1420908637	29.418092728	19.179902854	42.325843333	-71.119866667	6	48040	35.9
13772	2022-09-23	15:36:01.107	265.44167948	6370.600308	1663947361.107	0	899	2.3280937968	2.3573565332	475.60993254	482.85392866	1.3713399177	723.56359863	28.748651505	-1.1473941803	29.418092728	19.178533554	42.325843333	-71.119866667	6	48040	35.9
13773	2022-09-23	15:36:01.959	265.44168934	6370.600544	1663947361.959	0	899	2.3280937968	2.3573565332	477.399541	484.67079457	1.3713399177	723.56545273	28.748651505	-1.1423064147	29.418092728	19.179237075	42.325843333	-71.119866667	6	48040	35.9
13774	2022-09-23	15:36:02.845	265.44169961	6370.600791	1663947362.846	0	899	2.3297642055	2.3584798462	477.399541	484.52937186	1.3450604298	723.54671049	28.748651505	-1.1348041241	29.418092728	19.180954043	42.325843333	-71.119866667	6	48040	35.9
13775	2022-09-23	15:36:03.783	265.44171046	6370.601051	1663947363.784	0	899	2.3297642055	2.3584798462	477.71419092	484.84872099	1.3450604298	723.5524292	28.748651505	-1.1376283169	29.418092728	19.185014725	42.325843333	-71.119866667	6	48040	35.9
13776	2022-09-23	15:36:04.653	265.44172052	6370.601293	1663947364.653	0	899	2.327930916	2.3558051154	477.71490487	484.64532958	1.3071291385	723.54988553	28.748831983	-1.1425436159	29.418092728	19.184425771	42.325843333	-71.119866667	6	48040	35.9
13777	2022-09-23	15:36:05.530	265.44173068	6370.601536	1663947365.531	0	899	2.3279573479	2.3558320003	478.00528649	484.93995796	1.3071354663	723.5707159	28.750085831	-1.160092068	29.418092728	19.182503921	42.325843333	-71.119866667	6	48040	35.9
13778	2022-09-23	15:36:06.401	265.44174076	6370.601778	1663947366.402	0	899	2.3258830609	2.35360707	478.00528649	484.90855386	1.3013002927	723.57782993	28.750085831	-1.1553492759	29.418092728	19.185305981	42.325843333	-71.119866667	6	48040	35.9
13779	2022-09-23	15:36:07.279	265.44175091	6370.602022	1663947367.279	0	899	2.3258830609	2.35360707	476.93161206	483.81937362	1.3013002927	723.5724843	28.750085831	-1.1587878466	29.418092728	19.185375214	42.325843333	-71.119866667	6	48040	35.9
13780	2022-09-23	15:36:08.220	265.44176181	6370.602283	1663947368.22	0	899	2.3323670332	2.3625193594	476.93161206	484.40341519	1.4099408786	723.56823973	28.750085831	-1.1720138417	29.418092728	19.181919894	42.325843333	-71.119866667	6	48040	35.9
13781	2022-09-23	15:36:09.151	265.44177258	6370.602542	1663947369.151	0	899	2.3323670332	2.3625193594	476.43832647	483.90240159	1.4099408786	723.55911639	28.750085831	-1.176692009	29.418092728	19.179254532	42.325843333	-71.119866667	6	48040	35.9
13782	2022-09-23	15:36:10.046	265.44178294	6370.602791	1663947370.046	0	899	2.3303022422	2.3594763542	476.44355099	483.67133461	1.3659583931	723.55095627	28.751410011	-1.2215117998	29.418092728	19.178953727	42.325843333	-71.119866667	6	48040	35.9
13783	2022-09-23	15:36:10.915	265.44179301	6370.603032	1663947370.916	0	899	2.3303077864	2.3594819977	476.06928976	483.29140317	1.3659597787	723.54094246	28.751672745	-1.1985845218	29.418092728	19.179871818	42.325843333	-71.119866667	6	48040	35.9
13784	2022-09-23	15:36:11.770	265.44180291	6370.60327	1663947371.771	0	899	2.3282453871	2.3574778667	476.06928976	483.3122925	1.3698514888	723.52926858	28.751672745	-1.2432102628	29.418092728	19.171250703	42.325843333	-71.119866667	6	48040	35.9
13785	2022-09-23	15:36:12.634	265.44181291	6370.60351	1663947372.635	0	899	2.3282453871	2.3574778667	475.57911136	482.81465643	1.3698514888	723.53146544	28.751672745	-1.3334103112	29.418092728	19.163218441	42.325843333	-71.119866667	6	48040	35.9
13786	2022-09-23	15:36:13.533	265.44182331	6370.603759	1663947373.534	0	899	2.3283639752	2.3554928908	475.57911136	482.29237665	1.2723485246	723.53878885	28.751672745	-1.2121231366	29.418092728	19.184316635	42.325843333	-71.119866667	6	48040	35.9
13787	2022-09-23	15:36:14.460	265.44183404	6370.604017	1663947374.461	0	899	2.3283639752	2.3554928908	475.94288701	482.66128735	1.2723485246	723.54425049	28.751672745	-1.2336598635	29.418092728	19.185375214	42.325843333	-71.119866667	6	48040	35.9
13788	2022-09-23	15:36:15.326	265.44184406	6370.604257	1663947375.327	0	899	2.3293935493	2.3581796476	475.94837519	483.07515594	1.3485323622	723.53419383	28.753065236	-1.1668505763	29.418092728	19.182278248	42.325843333	-71.119866667	6	48040	35.9
13789	2022-09-23	15:36:16.213	265.44185432	6370.604504	1663947376.213	0	899	2.3293982941	2.3581844764	475.29142948	482.40837949	1.3485335333	723.54023066	28.753290176	-1.1408835649	29.418092728	19.184295654	42.325843333	-71.119866667	6	48040	35.9
13790	2022-09-23	15:36:17.145	265.44186512	6370.604763	1663947377.146	0	899	2.3344020303	2.3623271754	475.29142948	482.1801328	1.3059027815	723.5379481	28.753290176	-1.1366473792	29.418092728	19.181795373	42.325843333	-71.119866667	6	48040	35.9
13791	2022-09-23	15:36:18.042	265.4418755	6370.605012	1663947378.043	0	899	2.3344020303	2.3623271754	475.38335639	482.27339207	1.3059027815	723.56025261	28.753290176	-1.1595530889	29.418092728	19.178468881	42.325843333	-71.119866667	6	48040	35.9
13792	2022-09-23	15:36:18.979	265.44188633	6370.605272	1663947378.979	0	899	2.3321208419	2.3608861956	475.38335639	482.48819363	1.3460156849	723.57336102	28.753290176	-1.2009235407	29.418092728	19.179237833	42.325843333	-71.119866667	6	48040	35.9
13793	2022-09-23	15:36:19.861	265.44189654	6370.605517	1663947379.861	0	899	2.3321468985	2.3609127123	476.49744411	483.61896637	1.3460220971	723.57055826	28.754524016	-1.2310189901	29.418092728	19.174753821	42.325843333	-71.119866667	6	48040	35.9
13794	2022-09-23	15:36:20.789	265.44190728	6370.605775	1663947380.789	0	899	2.3330719278	2.3617763784	476.49919852	483.60269139	1.342659589	723.56033709	28.754968643	-1.2316226312	29.418092728	19.177915737	42.325843333	-71.119866667	6	48040	35.9
13795	2022-09-23	15:36:21.680	265.4419176	6370.606022	1663947381.681	0	899	2.3330719278	2.3617763784	476.66286309	483.76879582	1.342659589	723.57144347	28.754968643	-1.212748316	29.418092728	19.185203552	42.325843333	-71.119866667	6	48040	35.9
13796	2022-09-23	15:36:22.536	265.44192751	6370.60626	1663947382.537	0	899	2.332389662	2.3615073379	476.66286309	483.87347296	1.3621435018	723.58283885	28.754968643	-1.1508543815	29.418092728	19.183134079	42.325843333	-71.119866667	6	48040	35.9
13797	2022-09-23	15:36:23.421	265.44193775	6370.606506	1663947383.422	0	899	2.332389662	2.3615073379	476.25767902	483.46215956	1.3621435018	723.56707238	28.754968643	-1.1332304446	29.418092728	19.183863545	42.325843333	-71.119866667	6	48040	35.9
13798	2022-09-23	15:36:24.351	265.44194851	6370.606764	1663947384.351	0	899	2.3325230208	2.3611499102	476.25767902	483.3400084	1.3393869186	723.57940148	28.754968643	-1.1376283169	29.418092728	19.183214188	42.325843333	-71.119866667	6	48040	35.9
13799	2022-09-23	15:36:25.210	265.44195845	6370.607003	1663947385.21	0	899	2.3325480018	2.3611753301	476.12301014	483.20336969	1.3393930348	723.55430916	28.756151351	-1.4156876439	29.418092728	19.153607413	42.325843333	-71.119866667	6	48040	35.9
13800	2022-09-23	15:36:26.059	265.44196828	6370.607239	1663947386.059	0	899	2.3386209703	2.3668037943	476.12364125	483.07564781	1.3154601802	723.53953866	28.756311417	-1.1571601629	29.418092728	19.184656143	42.325843333	-71.119866667	6	48040	35.9
13801	2022-09-23	15:36:26.940	265.44197848	6370.607484	1663947386.941	0	899	2.3386209703	2.3668037943	478.43677871	485.42256	1.3154601802	723.53873428	28.756311417	-1.1667428151	29.418092728	19.185260924	42.325843333	-71.119866667	6	48040	35.9
13802	2022-09-23	15:36:27.878	265.44198933	6370.607744	1663947387.878	0	899	2.3360098799	2.3659614833	478.43677871	485.87049027	1.3985173576	723.53881432	28.756311417	-1.2131147914	29.418092728	19.182584977	42.325843333	-71.119866667	6	48040	35.9
13803	2022-09-23	15:36:28.828	265.44200032	6370.608008	1663947388.828	0	899	2.3360098799	2.3659614833	477.68592483	485.10796999	1.3985173576	723.54083252	28.756311417	-1.2548193932	29.418092728	19.179973602	42.325843333	-71.119866667	6	48040	35.9
13804	2022-09-23	15:36:29.714	265.44201059	6370.608254	1663947389.715	0	899	2.3370023866	2.3657929593	477.68981006	484.82042949	1.34440161	723.54944858	28.757293638	-1.1865010483	29.418092728	19.179850623	42.325843333	-71.119866667	6	48040	35.9
13805	2022-09-23	15:36:30.586	265.44202068	6370.608496	1663947390.587	0	899	2.3370164749	2.3658072961	475.40910309	482.50569622	1.3444050656	723.54452535	28.757959366	-1.1802168256	29.418092728	19.179845671	42.325843333	-71.119866667	6	48040	35.9
13806	2022-09-23	15:36:31.467	265.44203087	6370.608741	1663947391.467	0	899	2.3364594743	2.3660125783	475.40910309	482.69582799	1.3798805939	723.54864502	28.757959366	-1.204362154	29.418092728	19.176372528	42.325843333	-71.119866667	6	48040	35.9
13807	2022-09-23	15:36:32.361	265.44204122	6370.608989	1663947392.361	0	899	2.3364594743	2.3660125783	475.94469015	483.23962415	1.3798805939	723.53490766	28.757959366	-1.1614178885	29.418092728	19.173752185	42.325843333	-71.119866667	6	48040	35.9
13808	2022-09-23	15:36:33.296	265.44205205	6370.609249	1663947393.297	0	899	2.3405076478	2.3688881855	475.94469015	482.93730469	1.3235230608	723.55253712	28.757959366	-1.1920307583	29.418092728	19.179887772	42.325843333	-71.119866667	6	48040	35.9
13809	2022-09-23	15:36:34.217	265.44206271	6370.609505	1663947394.218	0	899	2.3405076478	2.3688881855	475.64432311	482.63252464	1.3235230608	723.53270676	28.757959366	-1.3313190937	29.418092728	19.178533554	42.325843333	-71.119866667	6	48040	35.9
13810	2022-09-23	15:36:35.062	265.44207248	6370.609739	1663947395.062	0	899	2.3362266735	2.3655273441	475.64795308	482.87662554	1.3683747178	723.52225924	28.758880956	-1.2320430263	29.418092728	19.181181106	42.325843333	-71.119866667	6	48040	35.9
13811	2022-09-23	15:36:35.977	265.44208308	6370.609994	1663947395.978	0	899	2.3362381662	2.3655390431	475.73363324	482.96362322	1.368377588	723.52587001	28.75942421	-1.1327453852	29.418092728	19.181774139	42.325843333	-71.119866667	6	48040	35.9
13812	2022-09-23	15:36:36.865	265.44209336	6370.610241	1663947396.866	0	899	2.3340758491	2.3640707116	475.73363324	483.14219937	1.4016573798	723.53267361	28.75942421	-1.1886245739	29.418092728	19.181774139	42.325843333	-71.119866667	6	48040	35.9
13813	2022-09-23	15:36:37.769	265.44210381	6370.610491	1663947397.769	0	899	2.3340758491	2.3640707116	476.82768305	484.25328674	1.4016573798	723.53412472	28.75942421	-1.209493011	29.418092728	19.179637505	42.325843333	-71.119866667	6	48040	35.9
13814	2022-09-23	15:36:38.651	265.44211402	6370.610736	1663947398.651	0	899	2.3398352721	2.3685233442	476.82768305	483.91141861	1.3380709693	723.53205841	28.75942421	-1.209352843	29.418092728	19.176020073	42.325843333	-71.119866667	6	48040	35.9
13815	2022-09-23	15:36:39.575	265.44212472	6370.610993	1663947399.576	0	899	2.3398530173	2.3685414008	476.62907133	483.70987956	1.3380752962	723.52866995	28.760261725	-1.1950812332	29.418092728	19.176110969	42.325843333	-71.119866667	6	48040	35.9
13816	2022-09-23	15:36:40.433	265.44213464	6370.611231	1663947400.433	0	899	2.3357382086	2.3647177611	476.63251097	483.79805647	1.3538414799	723.51806519	28.761133194	-1.2159497304	29.418092728	19.174353025	42.325843333	-71.119866667	6	48040	35.9
13817	2022-09-23	15:36:41.305	265.44214473	6370.611474	1663947401.305	0	899	2.3357382086	2.3647177611	476.006609	483.16274487	1.3538414799	723.50561523	28.761133194	-1.484318614	29.418092728	19.139282227	42.325843333	-71.119866667	6	48040	35.9
13818	2022-09-23	15:36:42.207	265.44215517	6370.611724	1663947402.207	0	899	2.3378544444	2.3674729997	476.006609	483.31431848	1.3820835259	723.53602772	28.761133194	-1.2902936059	29.418092728	19.169330925	42.325843333	-71.119866667	6	48040	35.9
13819	2022-09-23	15:36:43.127	265.44216582	6370.61198	1663947403.127	0	899	2.3378544444	2.3674729997	476.35738589	483.67048054	1.3820835259	723.53271969	28.761133194	-1.2401704788	29.418092728	19.177093506	42.325843333	-71.119866667	6	48040	35.9
13820	2022-09-23	15:36:44.062	265.44217666	6370.61224	1663947404.063	0	899	2.3381230849	2.3672995228	476.35738589	483.56020297	1.3615528779	723.53961788	28.761133194	-1.190112039	29.418092728	19.175863266	42.325843333	-71.119866667	6	48040	35.9
13821	2022-09-23	15:36:44.996	265.44218745	6370.612499	1663947404.996	0	899	2.3381384892	2.3673152023	475.51435038	482.70444075	1.3615567028	723.52540518	28.761860765	-1.2098702327	29.418092728	19.172970538	42.325843333	-71.119866667	6	48040	35.9
13822	2022-09-23	15:36:45.973	265.44219876	6370.61277	1663947405.973	0	899	2.3393693213	2.3680436983	475.51725353	482.57955041	1.3377030996	723.52039504	28.762598038	-1.1846469728	29.418092728	19.178598076	42.325843333	-71.119866667	6	48040	35.9
13823	2022-09-23	15:36:46.857	265.44220899	6370.613016	1663947406.857	0	899	2.3393693213	2.3680436983	475.64865445	482.71290287	1.3377030996	723.52591569	28.762598038	-1.3886749981	29.418092728	19.175296872	42.325843333	-71.119866667	6	48040	35.9
13824	2022-09-23	15:36:47.759	265.44221943	6370.613266	1663947407.759	0	899	2.3411641846	2.370513225	475.64865445	482.87399155	1.3677508015	723.52459515	28.762598038	-1.4169164091	29.418092728	19.175449346	42.325843333	-71.119866667	6	48040	35.9
13825	2022-09-23	15:36:48.641	265.44222965	6370.613512	1663947408.642	0	899	2.3411641846	2.370513225	477.96795259	485.22852098	1.3677508015	723.53323546	28.762598038	-1.1894329218	29.418092728	19.172191696	42.325843333	-71.119866667	6	48040	35.9
13826	2022-09-23	15:36:49.571	265.44224041	6370.61377	1663947409.571	0	899	2.3394933644	2.3684452462	477.96822136	485.13541611	1.3504201294	723.51991848	28.762665944	-1.1870183889	29.418092728	19.166141333	42.325843333	-71.119866667	6	48040	35.9
13827	2022-09-23	15:36:50.453	265.44225062	6370.614015	1663947410.454	0	899	2.339522958	2.3684753641	475.03840141	482.16170213	1.3504274131	723.53118775	28.764062881	-1.4664143324	29.418092728	19.148284912	42.325843333	-71.119866667	6	48040	35.9
13828	2022-09-23	15:36:51.338	265.44226086	6370.614261	1663947411.338	0	899	2.3360138071	2.3646280463	475.03840141	482.08889086	1.3368258078	723.50740708	28.764062881	-1.3370860033	29.418092728	19.143220939	42.325843333	-71.119866667	6	48040	35.9
13829	2022-09-23	15:36:52.256	265.44227149	6370.614516	1663947412.257	0	899	2.3360138071	2.3646280463	476.21102233	483.27891574	1.3368258078	723.52175721	28.764062881	-1.4778079987	29.418092728	19.141441345	42.325843333	-71.119866667	6	48040	35.9
13830	2022-09-23	15:36:53.171	265.44228208	6370.61477	1663947413.172	0	899	2.3416827982	2.3707081242	476.21102233	483.36331839	1.352553561	723.51139336	28.764062881	-1.6877753182	29.418092728	19.140519073	42.325843333	-71.119866667	6	48040	35.9
13831	2022-09-23	15:36:54.098	265.4422928	6370.615027	1663947414.098	0	899	2.3416827982	2.3707081242	475.30099393	482.43962212	1.352553561	723.51336589	28.764062881	-1.21860135	29.418092728	19.176687001	42.325843333	-71.119866667	6	48040	35.9
13832	2022-09-23	15:36:55.000	265.44230325	6370.615278	1663947415.001	0	899	2.3400821489	2.3688095207	475.30434445	482.37439931	1.3397421188	723.4896891	28.76491414	-1.3164545961	29.418092728	19.17683998	42.325843333	-71.119866667	6	48040	35.9
13833	2022-09-23	15:36:55.950	265.44231425	6370.615542	1663947415.951	0	899	2.3400977373	2.3688253831	475.9689623	483.04892362	1.3397459242	723.49854486	28.765649796	-1.201764286	29.418092728	19.17867735	42.325843333	-71.119866667	6	48040	35.9
13834	2022-09-23	15:36:56.813	265.44232424	6370.615782	1663947416.814	0	899	2.3380446397	2.3666148113	475.9689623	483.01621356	1.3336464872	723.48479901	28.765649796	-1.2129962042	29.418092728	19.179254532	42.325843333	-71.119866667	6	48040	35.9
13835	2022-09-23	15:36:57.714	265.44233466	6370.616032	1663947417.715	0	899	2.3380446397	2.3666148113	475.25985449	482.29660662	1.3336464872	723.47894489	28.765649796	-1.2479207208	29.418092728	19.179340249	42.325843333	-71.119866667	6	48040	35.9
13836	2022-09-23	15:36:58.630	265.44234525	6370.616286	1663947418.63	0	899	2.3393993305	2.3682287501	475.25985449	482.35650084	1.3448309808	723.4745063	28.765649796	-1.2406340016	29.418092728	19.178018052	42.325843333	-71.119866667	6	48040	35.9
13837	2022-09-23	15:36:59.529	265.44235567	6370.616536	1663947419.53	0	899	2.3394059707	2.3682355075	476.02121531	483.12923913	1.3448326085	723.4847978	28.765963258	-1.2344252242	29.418092728	19.176372528	42.325843333	-71.119866667	6	48040	35.9
13838	2022-09-23	15:37:00.505	265.44236696	6370.616807	1663947420.505	0	899	2.3379013706	2.3667989816	476.02563355	483.15514802	1.3488262883	723.50885454	28.767084122	-1.2222231437	29.418092728	19.176351042	42.325843333	-71.119866667	6	48040	35.9
13839	2022-09-23	15:37:01.407	265.4423774	6370.617058	1663947421.407	0	899	2.3379013706	2.3667989816	477.49753818	484.64909761	1.3488262883	723.50543658	28.767084122	-1.1597040244	29.418092728	19.178845475	42.325843333	-71.119866667	6	48040	35.9
13840	2022-09-23	15:37:02.315	265.44238792	6370.61731	1663947422.316	0	899	2.3431960039	2.3719397991	477.49753818	484.59481902	1.3387389583	723.51482386	28.767084122	-1.1432549898	29.418092728	19.183725357	42.325843333	-71.119866667	6	48040	35.9
13841	2022-09-23	15:37:03.184	265.44239797	6370.617551	1663947423.185	0	899	2.3431960039	2.3719397991	477.80494249	484.90679243	1.3387389583	723.52349854	28.767084122	-1.1571601629	29.418092728	19.182495117	42.325843333	-71.119866667	6	48040	35.9
13842	2022-09-23	15:37:04.105	265.44240863	6370.617807	1663947424.106	0	899	2.3415988981	2.3720310334	477.80638338	485.33167744	1.4173186915	723.54331515	28.767448312	-1.3653273559	29.418092728	19.172073061	42.325843333	-71.119866667	6	48040	35.9
13843	2022-09-23	15:37:05.035	265.44241939	6370.618065	1663947425.035	0	899	2.3416254711	2.372058101	474.94568966	482.4259655	1.4173255497	723.56140137	28.768701553	-1.1701813936	29.418092728	19.159088135	42.325843333	-71.119866667	6	48040	35.9
13844	2022-09-23	15:37:05.960	265.4424301	6370.618322	1663947425.961	0	899	2.3424289826	2.3715379017	474.94568966	482.09729401	1.3559743177	723.55749835	28.768701553	-1.4105998783	29.418092728	19.174330857	42.325843333	-71.119866667	6	48040	35.9
13845	2022-09-23	15:37:06.822	265.44244007	6370.618562	1663947426.822	0	899	2.3424289826	2.3715379017	475.67900506	482.84165147	1.3559743177	723.55742761	28.768701553	-1.2905199859	29.418092728	19.178850831	42.325843333	-71.119866667	6	48040	35.9
13846	2022-09-23	15:37:07.668	265.44244987	6370.618797	1663947427.669	0	899	2.3401995953	2.3702577963	475.67900506	483.08292762	1.4009507126	723.56603074	28.768701553	-1.1753985045	29.418092728	19.180997773	42.325843333	-71.119866667	6	48040	35.9
13847	2022-09-23	15:37:08.568	265.44246028	6370.619047	1663947428.568	0	899	2.3401995953	2.3702577963	475.48159026	482.88244007	1.4009507126	723.57977335	28.768701553	-1.1751505721	29.418092728	19.180532241	42.325843333	-71.119866667	6	48040	35.9
13848	2022-09-23	15:37:09.480	265.44247083	6370.6193	1663947429.48	0	899	2.3407203485	2.3689335823	475.48322315	482.42713968	1.3156956461	723.57406071	28.769116269	-1.1723372265	29.418092728	19.181364514	42.325843333	-71.119866667	6	48040	35.9
13849	2022-09-23	15:37:10.407	265.44248156	6370.619558	1663947430.407	0	899	2.3407484279	2.3689621462	476.03467756	482.98668355	1.315702376	723.56365967	28.770441055	-1.1376283169	29.418092728	19.184656143	42.325843333	-71.119866667	6	48040	35.9
13850	2022-09-23	15:37:11.288	265.44249176	6370.619802	1663947431.288	0	899	2.3429951497	2.3733194081	476.03467756	483.50095477	1.4115278552	723.57928871	28.770441055	-1.1405278855	29.418092728	19.17855331	42.325843333	-71.119866667	6	48040	35.9
13851	2022-09-23	15:37:12.094	265.44250109	6370.620026	1663947432.094	0	899	2.3429951497	2.3733194081	476.3823402	483.85407027	1.4115278552	723.57529232	28.770441055	-1.1360006332	29.418092728	19.184295654	42.325843333	-71.119866667	6	48040	35.9
13852	2022-09-23	15:37:12.961	265.44251113	6370.620267	1663947432.962	0	899	2.3416046996	2.3711761819	476.3823402	483.67243856	1.3777319365	723.58392051	28.770441055	-1.1360006332	29.418092728	19.185132134	42.325843333	-71.119866667	6	48040	35.9
13853	2022-09-23	15:37:13.871	265.44252166	6370.62052	1663947433.871	0	899	2.3416046996	2.3711761819	476.70337679	483.99838798	1.3777319365	723.5666415	28.770441055	-1.1586368952	29.418092728	19.180567634	42.325843333	-71.119866667	6	48040	35.9
13854	2022-09-23	15:37:14.749	265.44253182	6370.620764	1663947434.749	0	899	2.3409285739	2.3707700231	476.70453355	484.0684704	1.390547849	723.55938438	28.770734105	-1.1779423921	29.418092728	19.17756308	42.325843333	-71.119866667	6	48040	35.9
13855	2022-09-23	15:37:15.599	265.44254167	6370.621	1663947435.6	0	899	2.3409547064	2.3707966326	474.37054226	481.69845999	1.3905544681	723.54134869	28.771966934	-1.1824911864	29.418092728	19.18199879	42.325843333	-71.119866667	6	48040	35.9
13856	2022-09-23	15:37:16.460	265.44255163	6370.621239	1663947436.461	0	899	2.3446320061	2.3736757955	474.37054226	481.49074898	1.3517218475	723.53429691	28.771966934	-1.1894221724	29.418092728	19.181478147	42.325843333	-71.119866667	6	48040	35.9
13857	2022-09-23	15:37:17.311	265.44256147	6370.621475	1663947437.311	0	899	2.3446320061	2.3736757955	478.46493737	485.64660014	1.3517218475	723.53508592	28.771966934	-1.2662129402	29.418092728	19.164489746	42.325843333	-71.119866667	6	48040	35.9
13858	2022-09-23	15:37:18.194	265.44257169	6370.621721	1663947438.194	0	899	2.3447399824	2.3733853515	478.46493737	485.54750397	1.3333421834	723.53166957	28.771966934	-1.3793510506	29.418092728	19.172349488	42.325843333	-71.119866667	6	48040	35.9
13859	2022-09-23	15:37:19.059	265.44258171	6370.621961	1663947439.06	0	899	2.3447399824	2.3733853515	473.9565292	480.97235925	1.3333421834	723.52923584	28.771966934	-1.1750643253	29.418092728	19.181055069	42.325843333	-71.119866667	6	48040	35.9
13860	2022-09-23	15:37:19.948	265.442592	6370.622208	1663947439.949	0	899	2.3450564219	2.3731748641	473.96060318	480.84618218	1.3089316573	723.52427784	28.773004936	-1.2038986114	29.418092728	19.178757409	42.325843333	-71.119866667	6	48040	35.9
13861	2022-09-23	15:37:20.822	265.44260212	6370.622451	1663947440.823	0	899	2.3450654857	2.3731840834	478.60223658	485.55525968	1.3089338145	723.5195074	28.773431778	-1.2282056469	29.418092728	19.177812576	42.325843333	-71.119866667	6	48040	35.9
13862	2022-09-23	15:37:21.756	265.44261292	6370.62271	1663947441.756	0	899	2.3446041167	2.3748307256	478.60223658	486.07939803	1.4060870917	723.51678911	28.773431778	-1.3187506475	29.418092728	19.169656501	42.325843333	-71.119866667	6	48040	35.9
13863	2022-09-23	15:37:22.677	265.44262358	6370.622966	1663947442.677	0	899	2.3446041167	2.3748307256	475.37501234	482.80175514	1.4060870917	723.52786639	28.773431778	-1.4953133594	29.418092728	19.148178896	42.325843333	-71.119866667	6	48040	35.9
13864	2022-09-23	15:37:23.586	265.44263411	6370.623219	1663947443.587	0	899	2.3480950976	2.3759506357	475.37501234	482.20753225	1.2951784027	723.53335066	28.773431778	-1.1419184516	29.418092728	19.159599443	42.325843333	-71.119866667	6	48040	35.9
13865	2022-09-23	15:37:24.453	265.44264413	6370.623459	1663947444.453	0	899	2.3481161019	2.3759719967	477.82507865	484.69283971	1.295183343	723.53752692	28.774419658	-1.3500102245	29.418092728	19.145541084	42.325843333	-71.119866667	6	48040	35.9
13866	2022-09-23	15:37:25.377	265.44265483	6370.623716	1663947445.377	0	899	2.3404063956	2.3687720711	477.82744882	484.84434364	1.3228948054	723.53900146	28.775018692	-1.4778079987	29.418092728	19.13820076	42.325843333	-71.119866667	6	48040	35.9
13867	2022-09-23	15:37:26.275	265.44266522	6370.623965	1663947446.275	0	899	2.3404063956	2.3687720711	475.96892459	482.95852698	1.3228948054	723.52046295	28.775018692	-1.2390279265	29.418092728	19.169948237	42.325843333	-71.119866667	6	48040	35.9
13868	2022-09-23	15:37:27.128	265.4426751	6370.624202	1663947447.129	0	899	2.3410708857	2.3686839608	475.96892459	482.77068487	1.2878435567	723.52254986	28.775018692	-1.1592512636	29.418092728	19.182912827	42.325843333	-71.119866667	6	48040	35.9
13869	2022-09-23	15:37:28.026	265.4426855	6370.624452	1663947448.027	0	899	2.3410708857	2.3686839608	476.90098479	483.71606454	1.2878435567	723.51098633	28.775018692	-1.160415411	29.418092728	19.182855606	42.325843333	-71.119866667	6	48040	35.9
13870	2022-09-23	15:37:28.944	265.44269612	6370.624707	1663947448.945	0	899	2.3426413847	2.3717147142	476.90098479	484.07257688	1.3542154908	723.53112227	28.775018692	-1.1974095035	29.418092728	19.148411328	42.325843333	-71.119866667	6	48040	35.9
13871	2022-09-23	15:37:29.832	265.4427064	6370.624954	1663947449.833	0	899	2.3426641063	2.3717378396	476.0811113	483.24040427	1.3542210916	723.54228443	28.776089839	-1.1823402525	29.418092728	19.169740311	42.325843333	-71.119866667	6	48040	35.9
13872	2022-09-23	15:37:30.727	265.44271676	6370.625202	1663947450.728	0	899	2.3457589409	2.3743469121	476.08290394	483.11299022	1.3301316211	723.52374591	28.776544571	-1.1750643253	29.418092728	19.179613113	42.325843333	-71.119866667	6	48040	35.9
13873	2022-09-23	15:37:31.631	265.44272722	6370.625453	1663947451.632	0	899	2.3457589409	2.3743469121	476.46835778	483.50413587	1.3301316211	723.54069469	28.776544571	-1.1652553074	29.418092728	19.178245633	42.325843333	-71.119866667	6	48040	35.9
13874	2022-09-23	15:37:32.558	265.44273794	6370.625711	1663947452.558	0	899	2.3425149401	2.3721113688	476.46835778	483.76309659	1.3783505663	723.54582002	28.776544571	-1.1911253234	29.418092728	19.178614724	42.325843333	-71.119866667	6	48040	35.9
13875	2022-09-23	15:37:33.457	265.44274836	6370.625961	1663947453.458	0	899	2.3425149401	2.3721113688	476.20313485	483.4938131	1.3783505663	723.53414331	28.776544571	-1.214882617	29.418092728	19.178117853	42.325843333	-71.119866667	6	48040	35.9
13876	2022-09-23	15:37:34.338	265.44275855	6370.626205	1663947454.339	0	899	2.3438388532	2.372840488	476.20313485	483.34286878	1.3502350901	723.5303086	28.776544571	-1.1701813936	29.418092728	19.183574677	42.325843333	-71.119866667	6	48040	35.9
13877	2022-09-23	15:37:35.243	265.44276903	6370.626457	1663947455.244	0	899	2.3438692857	2.3728714596	474.62606453	481.74219337	1.3502425658	723.5442513	28.777978493	-1.1381996381	29.418092728	19.183882644	42.325843333	-71.119866667	6	48040	35.9
13878	2022-09-23	15:37:36.171	265.44277977	6370.626714	1663947456.172	0	899	2.34217265	2.3721612535	474.62702565	481.99119755	1.396585371	723.54792149	28.778223038	-1.1327453852	29.418092728	19.183935165	42.325843333	-71.119866667	6	48040	35.9
13879	2022-09-23	15:37:37.069	265.44279016	6370.626964	1663947457.07	0	899	2.34217265	2.3721612535	477.69018572	485.1018847	1.396585371	723.55324408	28.778223038	-1.1358928436	29.418092728	19.181150436	42.325843333	-71.119866667	6	48040	35.9
13880	2022-09-23	15:37:37.891	265.44279966	6370.627192	1663947457.891	0	899	2.3456754892	2.3738877531	477.69018572	484.65131876	1.3129047313	723.53546628	28.778223038	-1.1352352985	29.418092728	19.182239785	42.325843333	-71.119866667	6	48040	35.9
13881	2022-09-23	15:37:38.773	265.44280987	6370.627437	1663947458.773	0	899	2.3456754892	2.3738877531	475.13320454	482.05707602	1.3129047313	723.53611301	28.778223038	-1.1792142739	29.418092728	19.183264322	42.325843333	-71.119866667	6	48040	35.9
13882	2022-09-23	15:37:39.678	265.44282036	6370.627689	1663947459.679	0	899	2.3496306043	2.3784532988	475.13557097	482.19773651	1.3387374236	723.52381301	28.778824497	-1.1984874444	29.418092728	19.180553045	42.325843333	-71.119866667	6	48040	35.9
13883	2022-09-23	15:37:40.609	265.44283113	6370.627947	1663947460.61	0	899	2.3496489734	2.3784719904	476.40718602	483.48827614	1.3387418865	723.51921759	28.779687881	-1.2157557011	29.418092728	19.176733017	42.325843333	-71.119866667	6	48040	35.9
13884	2022-09-23	15:37:41.486	265.44284127	6370.628191	1663947461.486	0	899	2.3509622815	2.3785715189	476.40718602	483.18555042	1.2823118391	723.51960239	28.779687881	-1.1937230889	29.418092728	19.177777751	42.325843333	-71.119866667	6	48040	35.9
13885	2022-09-23	15:37:42.348	265.44285126	6370.62843	1663947462.349	0	899	2.3509622815	2.3785715189	475.06847907	481.82779622	1.2823118391	723.50462291	28.779687881	-1.1702245111	29.418092728	19.178894043	42.325843333	-71.119866667	6	48040	35.9
13886	2022-09-23	15:37:43.209	265.44286122	6370.628669	1663947463.209	0	899	2.3482341089	2.3777913322	475.06847907	482.31438828	1.3732365317	723.52313232	28.779687881	-1.1718090773	29.418092728	19.178894043	42.325843333	-71.119866667	6	48040	35.9
13887	2022-09-23	15:37:44.086	265.44287138	6370.628913	1663947464.087	0	899	2.3482341089	2.3777913322	475.29705545	482.54645098	1.3732365317	723.51467633	28.779687881	-1.1471463079	29.418092728	19.180877686	42.325843333	-71.119866667	6	48040	35.9
13888	2022-09-23	15:37:44.963	265.44288152	6370.629156	1663947464.963	0	899	2.3478992116	2.3769911564	475.30330124	482.43939804	1.3520745675	723.52475845	28.781274796	-1.5233823061	29.418092728	19.171331406	42.325843333	-71.119866667	6	48040	35.9
13889	2022-09-23	15:37:45.831	265.44289156	6370.629398	1663947465.831	0	899	2.3478992116	2.3769911564	475.14004439	482.2736901	1.3520745675	723.52122568	28.781274796	-1.2668381519	29.418092728	19.180393206	42.325843333	-71.119866667	6	48040	35.9
13890	2022-09-23	15:37:46.713	265.44290177	6370.629643	1663947466.713	0	899	2.3487048545	2.3792696777	475.14004439	482.63326024	1.4191675525	723.51266095	28.781274796	-1.1744175968	29.418092728	19.18153807	42.325843333	-71.119866667	6	48040	35.9
13891	2022-09-23	15:37:47.575	265.44291176	6370.629882	1663947467.576	0	899	2.3487048545	2.3792696777	474.42261858	481.90452022	1.4191675525	723.49776838	28.781274796	-1.1920092106	29.418092728	19.149760846	42.325843333	-71.119866667	6	48040	35.9
13892	2022-09-23	15:37:48.456	265.44292194	6370.630127	1663947468.456	0	899	2.3510987414	2.3812993688	474.42261858	481.80758247	1.4010622241	723.49284353	28.781274796	-1.1713886379	29.418092728	19.155081402	42.325843333	-71.119866667	6	48040	35.9
13893	2022-09-23	15:37:49.358	265.4429324	6370.630377	1663947469.359	0	899	2.3510989393	2.3812995704	475.09020569	482.48556165	1.4010622744	723.505939	28.781284092	-1.1737384583	29.418092728	19.182456958	42.325843333	-71.119866667	6	48040	35.9
13894	2022-09-23	15:37:50.325	265.44294359	6370.630646	1663947470.326	0	899	2.3494464032	2.3787947165	475.09569196	482.28694323	1.3629553756	723.49473804	28.782678604	-1.2190109491	29.418092728	19.176733017	42.325843333	-71.119866667	6	48040	35.9
13895	2022-09-23	15:37:51.244	265.44295422	6370.630901	1663947471.245	0	899	2.3494464032	2.3787947165	474.88306129	482.07109409	1.3629553756	723.51201463	28.782678604	-1.148590695	29.418092728	19.17573925	42.325843333	-71.119866667	6	48040	35.9
13896	2022-09-23	15:37:52.161	265.44296484	6370.631156	1663947472.162	0	899	2.3473555646	2.3761532133	474.88306129	481.94217701	1.3388688703	723.50155943	28.782678604	-1.1640049188	29.418092728	19.178242955	42.325843333	-71.119866667	6	48040	35.9
13897	2022-09-23	15:37:53.118	265.4429759	6370.631422	1663947473.118	0	899	2.3473555646	2.3761532133	474.79606071	481.85388316	1.3388688703	723.49778455	28.782678604	-1.1376283169	29.418092728	19.183935165	42.325843333	-71.119866667	6	48040	35.9
13898	2022-09-23	15:37:53.977	265.44298586	6370.631661	1663947473.978	0	899	2.3495402819	2.3778646589	474.79606071	481.73112867	1.3159175806	723.52954789	28.782678604	-1.1386631356	29.418092728	19.177525261	42.325843333	-71.119866667	6	48040	35.9
13899	2022-09-23	15:37:54.826	265.44299568	6370.631896	1663947474.827	0	899	2.3495402819	2.3778646589	475.55731101	482.50349812	1.3159175806	723.52337646	28.782678604	-1.1392560005	29.418092728	19.173852921	42.325843333	-71.119866667	6	48040	35.9
13900	2022-09-23	15:37:55.704	265.44300584	6370.63214	1663947475.705	0	899	2.3529707159	2.3824480757	475.5621196	482.78130776	1.3668491657	723.52654423	28.783899711	-1.3100518422	29.418092728	19.163964177	42.325843333	-71.119866667	6	48040	35.9
13901	2022-09-23	15:37:56.582	265.443016	6370.632384	1663947476.582	0	899	2.3529791599	2.3824566711	475.70115917	482.92246921	1.3668512574	723.50799561	28.784296036	-1.3817763329	29.418092728	19.170610428	42.325843333	-71.119866667	6	48040	35.9
13902	2022-09-23	15:37:57.437	265.4430259	6370.632622	1663947477.438	0	899	2.3478400213	2.376109456	475.70115917	482.64097018	1.3143351903	723.5088315	28.784296036	-1.3817763329	29.418092728	19.170610428	42.325843333	-71.119866667	6	48040	35.9
13903	2022-09-23	15:37:58.298	265.44303586	6370.632861	1663947478.298	0	899	2.3478400213	2.376109456	475.64925393	482.58830772	1.3143351903	723.52119052	28.784296036	-1.3634733743	29.418092728	19.171956056	42.325843333	-71.119866667	6	48040	35.9
13904	2022-09-23	15:37:59.197	265.44304627	6370.633111	1663947479.198	0	899	2.351927259	2.3808438297	475.64929772	482.7352408	1.3417491628	723.5127329	28.784307151	-1.1785891711	29.418092728	19.182805522	42.325843333	-71.119866667	6	48040	35.9
13905	2022-09-23	15:38:00.094	265.44305664	6370.633359	1663947480.094	0	899	2.3519627672	2.3808799629	475.97773833	483.06862065	1.341757801	723.51827983	28.785974503	-1.2190109491	29.418092728	19.175292969	42.325843333	-71.119866667	6	48040	35.9
13906	2022-09-23	15:38:00.994	265.44306707	6370.63361	1663947480.995	0	899	2.3542466519	2.382970804	475.97773833	483.01431256	1.3316311691	723.52723017	28.785974503	-1.2084473798	29.418092728	19.176437631	42.325843333	-71.119866667	6	48040	35.9
13907	2022-09-23	15:38:01.901	265.44307757	6370.633862	1663947481.902	0	899	2.3542466519	2.382970804	476.3198101	483.36144132	1.3316311691	723.54040527	28.785974503	-1.1399027149	29.418092728	19.172917006	42.325843333	-71.119866667	6	48040	35.9
13908	2022-09-23	15:38:02.832	265.44308833	6370.63412	1663947482.832	0	899	2.3533248741	2.3820836137	476.3198101	483.37271051	1.3337311711	723.53330822	28.785974503	-1.1395362434	29.418092728	19.177371701	42.325843333	-71.119866667	6	48040	35.9
13909	2022-09-23	15:38:03.706	265.44309845	6370.634363	1663947483.706	0	899	2.3533248741	2.3820836137	476.59775737	483.65477336	1.3337311711	723.51806641	28.785974503	-1.1392560005	29.418092728	19.181774139	42.325843333	-71.119866667	6	48040	35.9
13910	2022-09-23	15:38:04.594	265.44310873	6370.634609	1663947484.594	0	899	2.3518086051	2.3810752328	476.59907339	483.78570484	1.357860078	723.53857179	28.786307973	-1.1502507128	29.418092728	19.154372361	42.325843333	-71.119866667	6	48040	35.9
13911	2022-09-23	15:38:05.469	265.44311885	6370.634853	1663947485.469	0	899	2.3518372468	2.3811043848	476.22275739	483.40375223	1.3578671299	723.54717613	28.787652969	-1.4371597096	29.418092728	19.159662499	42.325843333	-71.119866667	6	48040	35.9
13912	2022-09-23	15:38:06.351	265.44312907	6370.635098	1663947486.352	0	899	2.3524813618	2.381369033	476.22275739	483.30846138	1.3401125838	723.54841301	28.787652969	-1.6715957811	29.418092728	19.147227205	42.325843333	-71.119866667	6	48040	35.9
13913	2022-09-23	15:38:07.240	265.44313935	6370.635344	1663947487.24	0	899	2.3524813618	2.381369033	477.70582744	484.81359799	1.3401125838	723.55735728	28.787652969	-1.6503392458	29.418092728	19.123435974	42.325843333	-71.119866667	6	48040	35.9
13914	2022-09-23	15:38:08.115	265.44314949	6370.635588	1663947488.116	0	899	2.3559031032	2.3850783396	477.70582744	484.87408307	1.3513479609	723.55683747	28.787652969	-1.5109431388	29.418092728	19.138857128	42.325843333	-71.119866667	6	48040	35.9
13915	2022-09-23	15:38:09.036	265.44316014	6370.635843	1663947489.036	0	899	2.3559031032	2.3850783396	477.07936353	484.23821869	1.3513479609	723.53994246	28.787652969	-1.3195159506	29.418092728	19.140612798	42.325843333	-71.119866667	6	48040	35.9
13916	2022-09-23	15:38:09.973	265.44317098	6370.636104	1663947489.973	0	899	2.355728908	2.3860563395	477.08119983	484.5241157	1.4041399328	723.53384379	28.788117807	-1.197387985	29.418092728	19.152159988	42.325843333	-71.119866667	6	48040	35.9
13917	2022-09-23	15:38:10.828	265.44318088	6370.636341	1663947490.828	0	899	2.3557489366	2.3860767373	475.27675357	482.69154568	1.4041450237	723.5468463	28.789056778	-1.3961449783	29.418092728	19.16799491	42.325843333	-71.119866667	6	48040	35.9
13918	2022-09-23	15:38:11.704	265.44319103	6370.636585	1663947491.705	0	899	2.3518627028	2.381667057	475.27675357	482.5753027	1.3824649263	723.55296558	28.789056778	-1.4269087244	29.418092728	19.166497148	42.325843333	-71.119866667	6	48040	35.9
13919	2022-09-23	15:38:12.575	265.44320111	6370.636827	1663947492.576	0	899	2.3518627028	2.381667057	475.06482593	482.3601206	1.3824649263	723.54038425	28.789056778	-1.2141280174	29.418092728	19.176012039	42.325843333	-71.119866667	6	48040	35.9
13920	2022-09-23	15:38:13.490	265.44321169	6370.637081	1663947493.49	0	899	2.3506738209	2.3802981997	475.06482593	482.31962848	1.3749070505	723.54309971	28.789056778	-1.1753661522	29.418092728	19.160699604	42.325843333	-71.119866667	6	48040	35.9
13921	2022-09-23	15:38:14.345	265.4432216	6370.637318	1663947494.346	0	899	2.3506738209	2.3802981997	477.78188302	485.07817826	1.3749070505	723.52972412	28.789056778	-1.1441389322	29.418092728	19.183935165	42.325843333	-71.119866667	6	48040	35.9
13922	2022-09-23	15:38:15.242	265.44323197	6370.637567	1663947495.242	0	899	2.3518471825	2.3797169068	477.78850978	484.6482361	1.2937871415	723.53842911	28.790731809	-1.2223094623	29.418092728	19.177229433	42.325843333	-71.119866667	6	48040	35.9
13923	2022-09-23	15:38:16.121	265.44324214	6370.637811	1663947496.121	0	899	2.3518479055	2.3797176421	474.72879323	481.54459135	1.2937873111	723.51619938	28.790765762	-1.208954039	29.418092728	19.176620812	42.325843333	-71.119866667	6	48040	35.9
13924	2022-09-23	15:38:17.022	265.44325257	6370.638062	1663947497.022	0	899	2.3528994663	2.3821196479	474.72879323	481.87251067	1.355110762	723.50736949	28.790765762	-1.186554968	29.418092728	19.178949154	42.325843333	-71.119866667	6	48040	35.9
13925	2022-09-23	15:38:17.940	265.44326321	6370.638317	1663947497.941	0	899	2.3528994663	2.3821196479	475.22605501	482.37725524	1.355110762	723.50106751	28.790765762	-1.217135442	29.418092728	19.177930958	42.325843333	-71.119866667	6	48040	35.9
13926	2022-09-23	15:38:18.914	265.44327448	6370.638587	1663947498.915	0	899	2.3499336784	2.3793227373	475.22605501	482.42779475	1.3645447387	723.52398318	28.790765762	-1.2962976039	29.418092728	19.175565038	42.325843333	-71.119866667	6	48040	35.9
13927	2022-09-23	15:38:19.838	265.44328516	6370.638844	1663947499.838	0	899	2.3499631956	2.3793527831	477.74844717	484.98845149	1.3645520479	723.52168284	28.792152998	-1.1953722973	29.418092728	19.180416941	42.325843333	-71.119866667	6	48040	35.9
13928	2022-09-23	15:38:20.697	265.44329512	6370.639083	1663947500.698	0	899	2.3521768176	2.3804040701	477.74923706	484.69563742	1.3100062811	723.52344154	28.792352676	-1.1677237591	29.418092728	19.180688858	42.325843333	-71.119866667	6	48040	35.9
13929	2022-09-23	15:38:21.529	265.44330475	6370.639314	1663947501.53	0	899	2.3521768176	2.3804040701	476.69112625	483.62214184	1.3100062811	723.53219827	28.792352676	-1.1960837557	29.418092728	19.175366029	42.325843333	-71.119866667	6	48040	35.9
13930	2022-09-23	15:38:22.424	265.44331509	6370.639562	1663947502.424	0	899	2.3564116773	2.3844653092	476.69112625	483.56699397	1.2997311896	723.5390625	28.792352676	-1.4973398447	29.418092728	19.130277634	42.325843333	-71.119866667	6	48040	35.9
13931	2022-09-23	15:38:23.286	265.44332507	6370.639802	1663947503.286	0	899	2.3564116773	2.3844653092	477.09337937	483.97504926	1.2997311896	723.53534461	28.792352676	-1.2542264943	29.418092728	19.172046598	42.325843333	-71.119866667	6	48040	35.9
13932	2022-09-23	15:38:24.141	265.44333498	6370.640039	1663947504.142	0	899	2.3555465944	2.3852862387	477.09337937	484.39241321	1.3773703262	723.53084256	28.792352676	-1.1771015576	29.418092728	19.181452909	42.325843333	-71.119866667	6	48040	35.9
13933	2022-09-23	15:38:25.006	265.44334499	6370.64028	1663947505.007	0	899	2.3555723241	2.3853124336	475.06660371	482.33466435	1.3773767421	723.5398313	28.79355903	-1.1696316217	29.418092728	19.184369965	42.325843333	-71.119866667	6	48040	35.9
13934	2022-09-23	15:38:25.894	265.44335525	6370.640526	1663947505.894	0	899	2.3542591082	2.3829948797	475.06750049	482.09342924	1.3321563744	723.53154992	28.793787003	-1.1548533771	29.418092728	19.184477092	42.325843333	-71.119866667	6	48040	35.9
13935	2022-09-23	15:38:26.811	265.44336587	6370.640781	1663947506.811	0	899	2.3542591082	2.3829948797	475.57073831	482.60410961	1.3321563744	723.53809645	28.793787003	-1.1343729496	29.418092728	19.184295654	42.325843333	-71.119866667	6	48040	35.9
13936	2022-09-23	15:38:27.670	265.44337581	6370.641019	1663947507.67	0	899	2.3514304261	2.3803983616	475.57073831	482.66963168	1.3443840639	723.54418218	28.793787003	-1.1343729496	29.418092728	19.184107054	42.325843333	-71.119866667	6	48040	35.9
13937	2022-09-23	15:38:28.578	265.44338632	6370.641272	1663947508.578	0	899	2.3514304261	2.3803983616	476.40828338	483.51967887	1.3443840639	723.55588395	28.793787003	-1.1362054143	29.418092728	19.182637739	42.325843333	-71.119866667	6	48040	35.9
13938	2022-09-23	15:38:29.506	265.44339707	6370.64153	1663947509.507	0	899	2.3535671997	2.3826979722	476.40828338	483.55324809	1.350636435	723.55465557	28.793787003	-1.1425112486	29.418092728	19.178173065	42.325843333	-71.119866667	6	48040	35.9
13939	2022-09-23	15:38:30.331	265.44340661	6370.641759	1663947510.331	0	899	2.3536020858	2.3827334765	476.00042664	483.13932029	1.3506449725	723.56114106	28.795424038	-1.1376606542	29.418092728	19.179603577	42.325843333	-71.119866667	6	48040	35.9
13940	2022-09-23	15:38:31.184	265.44341648	6370.641996	1663947511.184	0	899	2.3576791799	2.3849567583	476.00046965	482.67238507	1.2635160348	723.55872956	28.795434952	-1.1592081683	29.418092728	19.18004761	42.325843333	-71.119866667	6	48040	35.9
13941	2022-09-23	15:38:32.048	265.44342648	6370.642236	1663947512.048	0	899	2.3576791799	2.3849567583	477.43476605	484.12678545	1.2635160348	723.53098969	28.795434952	-1.2758818778	29.418092728	19.180677869	42.325843333	-71.119866667	6	48040	35.9
13942	2022-09-23	15:38:32.957	265.44343701	6370.642488	1663947512.958	0	899	2.3553353911	2.3850478523	477.43476605	484.73298488	1.3762489035	723.53946509	28.795434952	-1.2614593585	29.418092728	19.177903662	42.325843333	-71.119866667	6	48040	35.9
13943	2022-09-23	15:38:33.848	265.44344733	6370.642736	1663947513.849	0	899	2.3553353911	2.3850478523	476.05933125	483.33652476	1.3762489035	723.53754673	28.795434952	-1.2381440338	29.418092728	19.175914676	42.325843333	-71.119866667	6	48040	35.9
13944	2022-09-23	15:38:34.789	265.44345822	6370.642997	1663947514.79	0	899	2.3542640541	2.3850857424	476.06367879	483.61680229	1.4276044151	723.54134061	28.796537829	-1.1612777702	29.418092728	19.181266507	42.325843333	-71.119866667	6	48040	35.9
13945	2022-09-23	15:38:35.670	265.4434684	6370.643242	1663947515.67	0	899	2.3542737216	2.3850955911	475.37813543	482.92039566	1.427606915	723.53582319	28.796991348	-1.1538185623	29.418092728	19.182287027	42.325843333	-71.119866667	6	48040	35.9
13946	2022-09-23	15:38:36.546	265.44347855	6370.643485	1663947516.547	0	899	2.352947277	2.3817068725	475.37813543	482.41843493	1.3339818412	723.53614938	28.796991348	-1.1734366417	29.418092728	19.180334091	42.325843333	-71.119866667	6	48040	35.9
13947	2022-09-23	15:38:37.450	265.443489	6370.643736	1663947517.45	0	899	2.352947277	2.3817068725	475.35675887	482.39674179	1.3339818412	723.53782118	28.796991348	-1.1638647436	29.418092728	19.180687418	42.325843333	-71.119866667	6	48040	35.9
13948	2022-09-23	15:38:38.381	265.44349979	6370.643995	1663947518.382	0	899	2.3550271588	2.3860181923	475.35675887	482.93775446	1.4348872077	723.52056521	28.796991348	-1.1592081446	29.418092728	19.181348194	42.325843333	-71.119866667	6	48040	35.9
13949	2022-09-23	15:38:39.276	265.44351014	6370.644243	1663947519.276	0	899	2.3550271588	2.3860181923	477.14594295	484.75547248	1.4348872077	723.52461536	28.796991348	-1.1734366417	29.418092728	19.182134628	42.325843333	-71.119866667	6	48040	35.9
13950	2022-09-23	15:38:40.210	265.44352095	6370.644503	1663947520.21	0	899	2.3535038152	2.3829144268	477.14810133	484.37327953	1.3634871955	723.53521122	28.797537633	-1.1585937423	29.418092728	19.182742757	42.325843333	-71.119866667	6	48040	35.9
13951	2022-09-23	15:38:41.095	265.4435312	6370.644749	1663947521.096	0	899	2.353526641	2.382937661	476.55373981	483.76994824	1.363492835	723.54085071	28.79860878	-1.1619999985	29.418092728	19.17773464	42.325843333	-71.119866667	6	48040	35.9
13952	2022-09-23	15:38:42.012	265.44354181	6370.645003	1663947522.012	0	899	2.3572403255	2.3866935798	476.55373981	483.76892305	1.3633020161	723.5180559	28.79860878	-1.1539695216	29.418092728	19.181664056	42.325843333	-71.119866667	6	48040	35.9
13953	2022-09-23	15:38:42.884	265.4435519	6370.645246	1663947522.884	0	899	2.3572403255	2.3866935798	476.45825574	483.67199332	1.3633020161	723.52013513	28.79860878	-1.1734366417	29.418092728	19.179613113	42.325843333	-71.119866667	6	48040	35.9
13954	2022-09-23	15:38:43.838	265.44356295	6370.645511	1663947523.839	0	899	2.3537577575	2.3834754829	476.45825574	483.74773658	1.3774008005	723.51948598	28.79860878	-1.1734366417	29.418092728	19.179744417	42.325843333	-71.119866667	6	48040	35.9
13955	2022-09-23	15:38:44.720	265.44357315	6370.645756	1663947524.72	0	899	2.3537577575	2.3834754829	478.86563894	486.19195107	1.3774008005	723.51855469	28.79860878	-1.1734366417	29.418092728	19.179973602	42.325843333	-71.119866667	6	48040	35.9
13956	2022-09-23	15:38:45.565	265.44358293	6370.64599	1663947525.565	0	899	2.3529826721	2.3822942044	478.87148895	486.09987628	1.3592476256	723.51391157	28.800084133	-1.1978946316	29.418092728	19.178831909	42.325843333	-71.119866667	6	48040	35.9
13957	2022-09-23	15:38:46.456	265.44359324	6370.646238	1663947526.456	0	899	2.3529837486	2.3822953001	474.76433032	481.93072303	1.3592478907	723.50664192	28.800134659	-1.1718090773	29.418092728	19.178533554	42.325843333	-71.119866667	6	48040	35.9
13958	2022-09-23	15:38:47.362	265.44360374	6370.64649	1663947527.363	0	899	2.3618042513	2.3895316626	474.76433032	481.51708563	1.2818936291	723.50020332	28.800134659	-1.1632072791	29.418092728	19.179835452	42.325843333	-71.119866667	6	48040	35.9
13959	2022-09-23	15:38:48.221	265.44361368	6370.646728	1663947528.222	0	899	2.3618042513	2.3895316626	476.48652485	483.26377559	1.2818936291	723.49248136	28.800134659	-1.1408835649	29.418092728	19.183214188	42.325843333	-71.119866667	6	48040	35.9
13960	2022-09-23	15:38:49.138	265.44362428	6370.646983	1663947529.138	0	899	2.3573623204	2.3853101617	476.48652485	483.33069125	1.2943712687	723.50569203	28.800134659	-1.1706340589	29.418092728	19.1809115	42.325843333	-71.119866667	6	48040	35.9
13961	2022-09-23	15:38:50.023	265.44363454	6370.647229	1663947530.024	0	899	2.3573860463	2.3853342902	475.25289831	482.07937484	1.2943768243	723.49383181	28.801246226	-1.1461653773	29.418092728	19.179645538	42.325843333	-71.119866667	6	48040	35.9
13962	2022-09-23	15:38:50.894	265.44364461	6370.647471	1663947530.894	0	899	2.3586424783	2.386317445	475.25452875	482.01050589	1.2811923737	723.50594264	28.801660538	-1.1461761645	29.418092728	19.17939464	42.325843333	-71.119866667	6	48040	35.9
13963	2022-09-23	15:38:51.756	265.44365459	6370.64771	1663947531.757	0	899	2.3586424783	2.386317445	475.44479217	482.203474	1.2811923737	723.50450407	28.801660538	-1.1766596417	29.418092728	19.179882883	42.325843333	-71.119866667	6	48040	35.9
13964	2022-09-23	15:38:52.680	265.44366529	6370.647967	1663947532.681	0	899	2.3576033351	2.3874119775	475.44479217	482.72914759	1.3793366732	723.49892845	28.801660538	-1.1774788432	29.418092728	19.180336479	42.325843333	-71.119866667	6	48040	35.9
13965	2022-09-23	15:38:53.582	265.44367573	6370.648217	1663947533.583	0	899	2.3576033351	2.3874119775	476.24479842	483.54141085	1.3793366732	723.50261239	28.801660538	-1.2282810306	29.418092728	19.177260443	42.325843333	-71.119866667	6	48040	35.9
13966	2022-09-23	15:38:54.453	265.44368581	6370.648459	1663947534.454	0	899	2.3571568296	2.3858901061	476.24479842	483.27884563	1.3304243082	723.50351094	28.801660538	-1.5184992552	29.418092728	19.159088135	42.325843333	-71.119866667	6	48040	35.9
13967	2022-09-23	15:38:55.313	265.44369576	6370.648698	1663947535.314	0	899	2.3571899134	2.3859237673	478.15046093	485.21269731	1.3304322716	723.51382709	28.803210669	-1.2581177666	29.454374844	19.177388349	42.325843333	-71.119866667	6	48040	35.9
13968	2022-09-23	15:38:56.214	265.44370619	6370.648949	1663947536.215	0	899	2.3568289968	2.3857401108	478.15145233	485.25847332	1.3387428012	723.50968236	28.803461075	-1.1376283169	29.66711998	19.183935165	42.325843333	-71.119866667	6	48040	35.9
13969	2022-09-23	15:38:57.112	265.44371659	6370.649198	1663947537.113	0	899	2.3568289968	2.3857401108	476.57092155	483.65445026	1.3387428012	723.518777	28.803461075	-1.1448719154	29.620942741	19.183801474	42.325843333	-71.119866667	6	48040	35.9
13970	2022-09-23	15:38:57.983	265.44372666	6370.64944	1663947537.983	0	899	2.3573965616	2.3872663733	476.57092155	483.88819711	1.3822514658	723.51030847	28.803461075	-1.1519430473	29.418092728	19.182432175	42.325843333	-71.119866667	6	48040	35.9
13971	2022-09-23	15:38:58.836	265.44373654	6370.649677	1663947538.837	0	899	2.3573965616	2.3872663733	476.90666639	484.22909697	1.3822514658	723.50611524	28.803461075	-1.1984982325	29.418092728	19.18367756	42.325843333	-71.119866667	6	48040	35.9
13972	2022-09-23	15:38:59.667	265.44374616	6370.649908	1663947539.668	0	899	2.3552351582	2.3849039602	476.90949314	484.18925275	1.3743095699	723.50745114	28.804176924	-1.1802275299	29.545080134	19.184669495	42.325843333	-71.119866667	6	48040	35.9
13973	2022-09-23	15:39:00.533	265.44375618	6370.650148	1663947540.534	0	899	2.3552498289	2.3849188956	474.37023058	481.61124928	1.3743132207	723.51471554	28.804864883	-1.1539047956	29.66711998	19.185375214	42.325843333	-71.119866667	6	48040	35.9
13974	2022-09-23	15:39:01.507	265.44376745	6370.650419	1663947541.508	0	899	2.3542333657	2.3837359327	474.37023058	481.57362395	1.3672789178	723.51080322	28.804864883	-1.1408835649	29.418092728	19.184295654	42.325843333	-71.119866667	6	48040	35.9
13975	2022-09-23	15:39:02.410	265.44377789	6370.650669	1663947542.41	0	899	2.3542333657	2.3837359327	477.17438663	484.42036159	1.3672789178	723.50514433	28.804864883	-1.1408835649	29.418092728	19.184295654	42.325843333	-71.119866667	6	48040	35.9
13976	2022-09-23	15:39:03.308	265.44378829	6370.650919	1663947543.308	0	899	2.3575436529	2.3857948935	477.17438663	484.10249247	1.3081570121	723.52753413	28.804864883	-1.1501321722	29.418092728	19.183617649	42.325843333	-71.119866667	6	48040	35.9
13977	2022-09-23	15:39:04.191	265.44379852	6370.651164	1663947544.192	0	899	2.3575528505	2.3858042488	477.875191	484.81348355	1.3081591887	723.52950868	28.805295767	-1.2939369947	29.418092728	19.17154825	42.325843333	-71.119866667	6	48040	35.9
13978	2022-09-23	15:39:05.107	265.44380911	6370.651419	1663947545.107	0	899	2.3615299331	2.389928294	477.87976526	484.84253272	1.3126950818	723.52309433	28.806451797	-1.6880555398	29.418092728	19.140119199	42.325843333	-71.119866667	6	48040	35.9
13979	2022-09-23	15:39:06.032	265.44381983	6370.651676	1663947546.033	0	899	2.3615299331	2.389928294	475.95768684	482.89244939	1.3126950818	723.53240967	28.806451797	-1.4664143324	29.418092728	19.149003983	42.325843333	-71.119866667	6	48040	35.9
13980	2022-09-23	15:39:06.947	265.44383042	6370.65193	1663947546.948	0	899	2.3592266347	2.3899877102	475.95768684	483.47834154	1.4218746233	723.52326571	28.806451797	-1.4471627679	29.418092728	19.15994336	42.325843333	-71.119866667	6	48040	35.9
13981	2022-09-23	15:39:07.881	265.44384122	6370.652189	1663947547.881	0	899	2.3592266347	2.3899877102	476.18142347	483.70561345	1.4218746233	723.53045654	28.806451797	-1.2401704788	29.418092728	19.176012039	42.325843333	-71.119866667	6	48040	35.9
13982	2022-09-23	15:39:08.793	265.44385178	6370.652443	1663947548.794	0	899	2.359006772	2.3884504728	476.18142347	483.38321422	1.3618573256	723.53838222	28.806451797	-1.2258341976	29.418092728	19.175105809	42.325843333	-71.119866667	6	48040	35.9
13983	2022-09-23	15:39:09.707	265.44386235	6370.652696	1663947549.707	0	899	2.3590298795	2.3884739933	476.24424436	483.44701575	1.3618630147	723.5440694	28.807533656	-1.1777591263	29.418092728	19.17698845	42.325843333	-71.119866667	6	48040	35.9
13984	2022-09-23	15:39:10.549	265.44387211	6370.652931	1663947550.55	0	899	2.3572817102	2.3857824971	476.24635635	483.22299733	1.3197189655	723.55311716	28.808069229	-1.1783842993	29.418092728	19.180198808	42.325843333	-71.119866667	6	48040	35.9
13985	2022-09-23	15:39:11.454	265.44388258	6370.653182	1663947551.455	0	899	2.3572817102	2.3857824971	475.75849454	482.72798872	1.3197189655	723.55413818	28.808069229	-1.1864578724	29.418092728	19.182495117	42.325843333	-71.119866667	6	48040	35.9
13986	2022-09-23	15:39:12.413	265.44389367	6370.653448	1663947552.413	0	899	2.3607847244	2.3915544337	475.75849454	483.27314109	1.4213419608	723.57384163	28.808069229	-1.3313190937	29.418092728	19.181774139	42.325843333	-71.119866667	6	48040	35.9
13987	2022-09-23	15:39:13.415	265.44390528	6370.653727	1663947553.416	0	899	2.3607847244	2.3915544337	474.6685051	482.16593517	1.4213419608	723.58182874	28.808069229	-1.1450551314	29.418092728	19.179371335	42.325843333	-71.119866667	6	48040	35.9
13988	2022-09-23	15:39:14.351	265.44391611	6370.653987	1663947554.352	0	899	2.3552536534	2.3841179826	474.67291777	481.72151254	1.3374858023	723.57635821	28.809191912	-1.3591832538	29.418092728	19.149868302	42.325843333	-71.119866667	6	48040	35.9
13989	2022-09-23	15:39:15.239	265.44392638	6370.654233	1663947555.239	0	899	2.3552655054	2.3841300426	477.87922802	484.97544995	1.3374886727	723.57644067	28.809747696	-1.4696696997	29.418092728	19.135320663	42.325843333	-71.119866667	6	48040	35.9
13990	2022-09-23	15:39:16.121	265.44393659	6370.654478	1663947556.121	0	899	2.3580874565	2.3857937249	477.87922802	484.68182365	1.2829230276	723.58554906	28.809747696	-1.4826801321	29.418092728	19.134387465	42.325843333	-71.119866667	6	48040	35.9
13991	2022-09-23	15:39:16.994	265.4439467	6370.654721	1663947556.995	0	899	2.3580874565	2.3857937249	474.72198405	481.47963641	1.2829230276	723.55841064	28.809747696	-1.5201269388	29.418092728	19.152244568	42.325843333	-71.119866667	6	48040	35.9
13992	2022-09-23	15:39:17.858	265.4439567	6370.654961	1663947557.859	0	899	2.3582380304	2.3865956559	474.72198405	481.63846131	1.3126425289	723.56089409	28.809747696	-1.4614344077	29.581362251	19.142329248	42.325843333	-71.119866667	6	48040	35.9
13993	2022-09-23	15:39:18.687	265.44396628	6370.655191	1663947558.687	0	899	2.3582380304	2.3865956559	475.39336894	482.31962796	1.3126425289	723.56618151	28.809747696	-1.4390137559	29.66711998	19.137493134	42.325843333	-71.119866667	6	48040	35.9
13994	2022-09-23	15:39:19.605	265.44397691	6370.655446	1663947559.605	0	899	2.3578771147	2.3880487825	475.39390673	482.76556484	1.395762668	723.57871272	28.809884318	-1.464840634	29.645680548	19.141475463	42.325843333	-71.119866667	6	48040	35.9
13995	2022-09-23	15:39:20.487	265.44398713	6370.655691	1663947560.488	0	899	2.3579080765	2.3880803117	475.68718167	483.06342938	1.3957704845	723.59906006	28.81133461	-1.4826909304	29.418092728	19.172410965	42.325843333	-71.119866667	6	48040	35.9
13996	2022-09-23	15:39:21.355	265.44399716	6370.655932	1663947561.355	0	899	2.3591997351	2.3892666402	475.68718167	483.03357545	1.3902072929	723.5817091	28.81133461	-1.4814082131	29.446128908	19.167951356	42.325843333	-71.119866667	6	48040	35.9
13997	2022-09-23	15:39:22.299	265.44400809	6370.656194	1663947562.299	0	899	2.3591997351	2.3892666402	477.74926044	485.12750045	1.3902072929	723.57322723	28.81133461	-1.4712973833	29.66711998	19.132799149	42.325843333	-71.119866667	6	48040	35.9
13998	2022-09-23	15:39:23.167	265.44401815	6370.656436	1663947563.168	0	899	2.3611879249	2.3906714949	477.74926044	484.97787164	1.3624344643	723.59928035	28.81133461	-1.2246269469	29.474165089	19.141764331	42.325843333	-71.119866667	6	48040	35.9
13999	2022-09-23	15:39:23.996	265.44402774	6370.656666	1663947563.997	0	899	2.3611879249	2.3906714949	476.26442805	483.47057291	1.3624344643	723.60339355	28.81133461	-1.1913409233	29.418092728	19.184295654	42.325843333	-71.119866667	6	48040	35.9
14000	2022-09-23	15:39:24.880	265.44403796	6370.656911	1663947564.88	0	899	2.3591440929	2.3892100062	476.26543945	483.62069434	1.3901943826	723.60186565	28.811591079	-1.2088031698	29.418092728	19.184231196	42.325843333	-71.119866667	6	48040	35.9
14001	2022-09-23	15:39:25.750	265.44404803	6370.657153	1663947565.75	0	899	2.359169252	2.3892356244	476.84048003	484.20464964	1.3902007055	723.59083244	28.812768936	-1.2199272533	29.536834199	19.184278943	42.325843333	-71.119866667	6	48040	35.9
14002	2022-09-23	15:39:26.611	265.44405801	6370.657392	1663947566.612	0	899	2.3638967821	2.3936271116	476.84048003	484.10752482	1.3721408098	723.58912548	28.812768936	-1.1568152186	29.66711998	19.183520829	42.325843333	-71.119866667	6	48040	35.9
14003	2022-09-23	15:39:27.513	265.44406845	6370.657643	1663947567.514	0	899	2.3638967821	2.3936271116	474.37363175	481.60308179	1.3721408098	723.58740234	28.812768936	-1.2125003338	29.66711998	19.178533554	42.325843333	-71.119866667	6	48040	35.9
14004	2022-09-23	15:39:28.456	265.44407935	6370.657904	1663947568.456	0	899	2.3618804638	2.3912397066	474.37363175	481.51872155	1.3563669273	723.57951264	28.812768936	-1.2125003338	29.66711998	19.178533554	42.325843333	-71.119866667	6	48040	35.9
14005	2022-09-23	15:39:29.345	265.44408964	6370.658151	1663947569.345	0	899	2.3619040356	2.391263698	476.10179428	483.27294491	1.3563727004	723.56511683	28.813871207	-1.1769830604	29.66711998	19.179589429	42.325843333	-71.119866667	6	48040	35.9
14006	2022-09-23	15:39:30.223	265.44409981	6370.658396	1663947570.224	0	899	2.357828203	2.3867534166	476.10394543	483.18098516	1.3388270461	723.55578613	28.814416885	-1.1718090773	29.66711998	19.179613113	42.325843333	-71.119866667	6	48040	35.9
14007	2022-09-23	15:39:31.125	265.44411024	6370.658646	1663947571.125	0	899	2.357828203	2.3867534166	476.63094997	483.71582335	1.3388270461	723.56112893	28.814416885	-1.1706664649	29.66711998	19.177085207	42.325843333	-71.119866667	6	48040	35.9
14008	2022-09-23	15:39:31.990	265.44412025	6370.658886	1663947571.99	0	899	2.358434638	2.3882902386	476.63094997	483.94242807	1.3810015383	723.56435733	28.814416885	-1.1599088497	29.66711998	19.17995223	42.325843333	-71.119866667	6	48040	35.9
14009	2022-09-23	15:39:32.828	265.44412995	6370.659119	1663947572.828	0	899	2.358434638	2.3882902386	476.3503463	483.65751996	1.3810015383	723.56964111	28.814416885	-1.1392560005	29.66711998	19.183935165	42.325843333	-71.119866667	6	48040	35.9
14010	2022-09-23	15:39:33.759	265.44414074	6370.659378	1663947573.76	0	899	2.3550894167	2.3846852927	476.3503463	483.60410122	1.3710572222	723.55858445	28.814416885	-1.1392560005	29.66711998	19.183935165	42.325843333	-71.119866667	6	48040	35.9
14011	2022-09-23	15:39:34.628	265.44415079	6370.659619	1663947574.628	0	899	2.3551139807	2.3847102987	474.59739619	481.82449022	1.3710633211	723.55614305	28.815568873	-1.1888401177	29.66711998	19.183696431	42.325843333	-71.119866667	6	48040	35.9
14012	2022-09-23	15:39:35.562	265.4441616	6370.659878	1663947575.562	0	899	2.3569642715	2.3870118531	474.59970498	481.93154671	1.3906261881	723.56153476	28.816156387	-1.1873956895	29.66711998	19.167606253	42.325843333	-71.119866667	6	48040	35.9
14013	2022-09-23	15:39:36.459	265.44417198	6370.660128	1663947576.459	0	899	2.3569642715	2.3870118531	476.42234057	483.78233924	1.3906261881	723.58136027	28.816156387	-1.1502506875	29.66711998	19.146272141	42.325843333	-71.119866667	6	48040	35.9
14014	2022-09-23	15:39:37.312	265.44418186	6370.660365	1663947577.313	0	899	2.3588307376	2.3884605836	476.42234057	483.67399042	1.3704612798	723.56006425	28.816156387	-1.179947257	29.66711998	19.184656143	42.325843333	-71.119866667	6	48040	35.9
14015	2022-09-23	15:39:38.280	265.44419307	6370.660634	1663947578.281	0	899	2.3588307376	2.3884605836	473.48785719	480.69484111	1.3704612798	723.54089841	28.816156387	-1.1454108196	29.66711998	19.182218274	42.325843333	-71.119866667	6	48040	35.9
14016	2022-09-23	15:39:39.184	265.44420352	6370.660884	1663947579.184	0	899	2.3596173655	2.3887400129	473.48785719	480.56878725	1.3468443926	723.54180908	28.816156387	-1.1360006332	29.66711998	19.18069458	42.325843333	-71.119866667	6	48040	35.9
14017	2022-09-23	15:39:40.066	265.44421374	6370.66113	1663947580.067	0	899	2.3596471968	2.3887703714	474.92488405	482.02734346	1.3468516546	723.54240165	28.817552718	-1.1679177671	29.66711998	19.177331988	42.325843333	-71.119866667	6	48040	35.9
14018	2022-09-23	15:39:40.928	265.44422372	6370.661369	1663947580.929	0	899	2.3563716404	2.3849849098	474.92527347	481.91279376	1.3253705118	723.54147602	28.817651749	-1.1743313871	29.66711998	19.178929815	42.325843333	-71.119866667	6	48040	35.9
14019	2022-09-23	15:39:41.819	265.44423402	6370.661616	1663947581.819	0	899	2.3563716404	2.3849849098	475.331911	482.3254141	1.3253705118	723.5231299	28.817651749	-1.1538294309	29.66711998	19.183742018	42.325843333	-71.119866667	6	48040	35.9
14020	2022-09-23	15:39:42.683	265.44424402	6370.661856	1663947582.683	0	899	2.3590946599	2.3871350377	475.331911	482.17711259	1.2976642151	723.53688908	28.817651749	-1.1643282862	29.66711998	19.181678911	42.325843333	-71.119866667	6	48040	35.9
14021	2022-09-23	15:39:43.572	265.44425431	6370.662103	1663947583.572	0	899	2.3590946599	2.3871350377	476.57667826	483.4398056	1.2976642151	723.53870235	28.817651749	-1.1751181914	29.66711998	19.179880496	42.325843333	-71.119866667	6	48040	35.9
14022	2022-09-23	15:39:44.466	265.44426465	6370.662352	1663947584.466	0	899	2.3611190453	2.3900907548	476.57671973	483.66228876	1.3391067056	723.54443521	28.817662258	-1.1798933618	29.66711998	19.179620275	42.325843333	-71.119866667	6	48040	35.9
14023	2022-09-23	15:39:45.296	265.44427427	6370.662582	1663947585.297	0	899	2.3611527451	2.3901250466	474.87326814	481.93355449	1.3391148571	723.54675293	28.819238663	-1.1718090773	29.66711998	19.18069458	42.325843333	-71.119866667	6	48040	35.9
14024	2022-09-23	15:39:46.194	265.44428465	6370.662832	1663947586.194	0	899	2.3636424837	2.3915076072	474.87326814	481.65590983	1.2871959355	723.54675293	28.819238663	-1.1718090773	29.66711998	19.18069458	42.325843333	-71.119866667	6	48040	35.9
14025	2022-09-23	15:39:47.069	265.44429478	6370.663075	1663947587.069	0	899	2.3636424837	2.3915076072	474.84916539	481.63146282	1.2871959355	723.56459783	28.819238663	-1.1410883697	29.66711998	19.18069458	42.325843333	-71.119866667	6	48040	35.9
14026	2022-09-23	15:39:47.973	265.44430524	6370.663326	1663947587.973	0	899	2.3631827804	2.3926618908	474.84916539	482.02672714	1.3610951796	723.54300351	28.819238663	-1.1582919343	29.66711998	19.179561792	42.325843333	-71.119866667	6	48040	35.9
14027	2022-09-23	15:39:48.881	265.44431575	6370.663578	1663947588.881	0	899	2.3631827804	2.3926618908	477.42763127	484.64416771	1.3610951796	723.54405647	28.819238663	-1.1952321529	29.66711998	19.178631435	42.325843333	-71.119866667	6	48040	35.9
14028	2022-09-23	15:39:49.818	265.4443266	6370.663838	1663947589.818	0	899	2.3630021571	2.3922256773	477.43199266	484.58641196	1.3495402291	723.56905986	28.820341944	-1.1862854247	29.66711998	19.182595297	42.325843333	-71.119866667	6	48040	35.9
14029	2022-09-23	15:39:50.750	265.4443374	6370.664097	1663947590.751	0	899	2.3630131571	2.392236872	474.8108583	481.92601369	1.3495429085	723.54791341	28.820856094	-1.1755062413	29.66711998	19.183153001	42.325843333	-71.119866667	6	48040	35.9
14030	2022-09-23	15:39:51.631	265.44434759	6370.664342	1663947591.632	0	899	2.3626437173	2.3924681264	474.8108583	482.07379043	1.3771496725	723.54714582	28.820856094	-1.1929684877	29.66711998	19.181413651	42.325843333	-71.119866667	6	48040	35.9
14031	2022-09-23	15:39:52.505	265.4443577	6370.664585	1663947592.505	0	899	2.3626437173	2.3924681264	476.49429945	483.78298228	1.3771496725	723.54605527	28.820856094	-1.1782226049	29.66711998	19.181929317	42.325843333	-71.119866667	6	48040	35.9
14032	2022-09-23	15:39:53.407	265.44436815	6370.664836	1663947593.408	0	899	2.362260508	2.3934305037	476.49429945	484.1139721	1.4387037476	723.5454716	28.820856094	-1.2269121132	29.66711998	19.173251222	42.325843333	-71.119866667	6	48040	35.9
14033	2022-09-23	15:39:54.293	265.4443784	6370.665082	1663947594.294	0	899	2.362260508	2.3934305037	476.59149737	484.21272433	1.4387037476	723.55784233	28.820856094	-1.4501378536	29.66711998	19.141441345	42.325843333	-71.119866667	6	48040	35.9
14034	2022-09-23	15:39:55.207	265.44438898	6370.665336	1663947595.208	0	899	2.3616480496	2.3896670022	476.5931243	483.44379796	1.2952988065	723.55694903	28.821268385	-1.3695097112	29.66711998	19.151744059	42.325843333	-71.119866667	6	48040	35.9
14035	2022-09-23	15:39:56.124	265.44439958	6370.66559	1663947596.124	0	899	2.3616725131	2.3896918812	474.92903856	481.75582282	1.2953045291	723.56830804	28.822412491	-1.1775112365	29.66711998	19.173083766	42.325843333	-71.119866667	6	48040	35.9
14036	2022-09-23	15:39:57.043	265.44441023	6370.665846	1663947597.044	0	899	2.3613041544	2.3912689419	474.92903856	482.2322147	1.3843255463	723.5702256	28.822412491	-1.1811329695	29.66711998	19.176490064	42.325843333	-71.119866667	6	48040	35.9
14037	2022-09-23	15:39:57.970	265.44442095	6370.666103	1663947597.97	0	899	2.3613041544	2.3912689419	476.83868583	484.17122738	1.3843255463	723.55111593	28.822412491	-1.194951854	29.66711998	19.168240478	42.325843333	-71.119866667	6	48040	35.9
14038	2022-09-23	15:39:58.921	265.44443196	6370.666367	1663947598.921	0	899	2.3583496715	2.3888652241	476.83868583	484.31574742	1.4111885567	723.56615807	28.822412491	-1.2453983438	29.66711998	19.169125247	42.325843333	-71.119866667	6	48040	35.9
14039	2022-09-23	15:39:59.803	265.44444218	6370.666612	1663947599.804	0	899	2.3583770481	2.388893108	475.73537675	483.19517543	1.4111955435	723.53469303	28.823694633	-1.1985090024	29.66711998	19.181277862	42.325843333	-71.119866667	6	48040	35.9
14040	2022-09-23	15:40:00.730	265.44445291	6370.66687	1663947600.731	0	899	2.3634673677	2.3928181824	475.73657728	482.89531128	1.3550830557	723.55541992	28.823999405	-1.1750643253	29.66711998	19.183214188	42.325843333	-71.119866667	6	48040	35.9
14041	2022-09-23	15:40:01.605	265.44446303	6370.667113	1663947601.606	0	899	2.3634673677	2.3928181824	476.11312796	483.27752817	1.3550830557	723.55545468	28.823999405	-1.4432823011	29.66711998	19.144523292	42.325843333	-71.119866667	6	48040	35.9
14042	2022-09-23	15:40:02.493	265.44447331	6370.667359	1663947602.494	0	899	2.3623508703	2.3915490026	476.11312796	483.24353993	1.3487493357	723.54441985	28.823999405	-1.5367160728	29.66711998	19.150523685	42.325843333	-71.119866667	6	48040	35.9
14043	2022-09-23	15:40:03.411	265.44448392	6370.667614	1663947603.411	0	899	2.3623508703	2.3915490026	475.84409909	482.97048201	1.3487493357	723.53320312	28.823999405	-1.5836054087	29.66711998	19.16232872	42.325843333	-71.119866667	6	48040	35.9
14044	2022-09-23	15:40:04.322	265.44449447	6370.667867	1663947604.322	0	899	2.3622021353	2.3914084824	475.84409909	482.97294215	1.3492080719	723.55231481	28.823999405	-1.2803121245	29.66711998	19.174455516	42.325843333	-71.119866667	6	48040	35.9
14045	2022-09-23	15:40:05.194	265.44450456	6370.668109	1663947605.194	0	899	2.3622345015	2.3914414215	477.37232657	484.52410714	1.3492159565	723.54691946	28.825512753	-1.1721108939	29.66711998	19.179221109	42.325843333	-71.119866667	6	48040	35.9
14046	2022-09-23	15:40:06.076	265.44451478	6370.668355	1663947606.077	0	899	2.3633403066	2.3916576486	477.37261734	484.30277648	1.3080035615	723.54940654	28.825586319	-1.1708820506	29.66711998	19.177091497	42.325843333	-71.119866667	6	48040	35.9
14047	2022-09-23	15:40:06.921	265.44452456	6370.668589	1663947606.922	0	899	2.3633403066	2.3916576486	476.6491892	483.56884611	1.3080035615	723.52820228	28.825586319	-1.179947257	29.66711998	19.180334091	42.325843333	-71.119866667	6	48040	35.9
14048	2022-09-23	15:40:07.806	265.4445348	6370.668835	1663947607.807	0	899	2.36119297	2.3897774495	476.6491892	483.64065775	1.3213816873	723.54498574	28.825586319	-1.179947257	29.66711998	19.179690645	42.325843333	-71.119866667	6	48040	35.9
14049	2022-09-23	15:40:08.711	265.44454528	6370.669087	1663947608.712	0	899	2.36119297	2.3897774495	476.47196254	483.46083155	1.3213816873	723.53753985	28.825586319	-1.2046854662	29.66711998	19.178288226	42.325843333	-71.119866667	6	48040	35.9
14050	2022-09-23	15:40:09.647	265.4445561	6370.669346	1663947609.647	0	899	2.3630410937	2.3939124285	476.47196254	484.01557311	1.424631698	723.5220725	28.825586319	-1.2629576921	29.66711998	19.176012039	42.325843333	-71.119866667	6	48040	35.9
14051	2022-09-23	15:40:10.543	265.44456648	6370.669596	1663947610.544	0	899	2.3630563095	2.393927929	476.12227343	483.66036868	1.4246356105	723.53672012	28.82629752	-1.235686378	29.66711998	19.17851659	42.325843333	-71.119866667	6	48040	35.9
14052	2022-09-23	15:40:11.444	265.44457691	6370.669846	1663947611.445	0	899	2.360488252	2.3890661878	476.12560539	483.10988105	1.3214725003	723.54441662	28.827142715	-1.1867705118	29.66711998	19.181576874	42.325843333	-71.119866667	6	48040	35.9
14053	2022-09-23	15:40:12.342	265.4445873	6370.670095	1663947612.343	0	899	2.360488252	2.3890661878	475.1299806	482.09965147	1.3214725003	723.51745605	28.827142715	-1.1392560005	29.66711998	19.178533554	42.325843333	-71.119866667	6	48040	35.9
14054	2022-09-23	15:40:13.240	265.4445977	6370.670345	1663947613.241	0	899	2.3591563456	2.3890227092	475.1299806	482.41883207	1.3810758314	723.53688181	28.827142715	-1.2004492875	29.66711998	19.179268022	42.325843333	-71.119866667	6	48040	35.9
14055	2022-09-23	15:40:14.148	265.44460821	6370.670597	1663947614.149	0	899	2.3591755553	2.3890422671	476.78232336	484.09654879	1.3810806277	723.52922937	28.828042075	-1.1843128836	29.66711998	19.184423447	42.325843333	-71.119866667	6	48040	35.9
14056	2022-09-23	15:40:15.048	265.44461861	6370.670847	1663947615.048	0	899	2.363244226	2.3926621705	476.7847966	483.97643655	1.3582709012	723.53257297	28.828668594	-1.204362154	29.66711998	19.185014725	42.325843333	-71.119866667	6	48040	35.9
14057	2022-09-23	15:40:15.976	265.44462936	6370.671105	1663947615.977	0	899	2.363244226	2.3926621705	476.23353395	483.41685886	1.3582709012	723.53215421	28.828668594	-1.196849073	29.66711998	19.184771645	42.325843333	-71.119866667	6	48040	35.9
14058	2022-09-23	15:40:16.877	265.44463978	6370.671355	1663947616.877	0	899	2.3640830314	2.3935194461	476.23353395	483.41882369	1.3586369021	723.53252527	28.828668594	-1.191179206	29.66711998	19.180537154	42.325843333	-71.119866667	6	48040	35.9
14059	2022-09-23	15:40:17.829	265.44465081	6370.671619	1663947617.83	0	899	2.3640830314	2.3935194461	475.13509148	482.3038082	1.3586369021	723.53042461	28.828668594	-1.1650720456	29.66711998	19.18306525	42.325843333	-71.119866667	6	48040	35.9
14060	2022-09-23	15:40:18.757	265.44466155	6370.671877	1663947618.758	0	899	2.3643687082	2.3937855613	475.13509148	482.29816409	1.3575831004	723.54315186	28.828668594	-1.1360006332	29.66711998	19.184656143	42.325843333	-71.119866667	6	48040	35.9
14061	2022-09-23	15:40:19.647	265.44467184	6370.672124	1663947619.647	0	899	2.3643732076	2.3937901408	477.11111231	484.30398108	1.3575842022	723.53400103	28.828878782	-1.1710436739	29.66711998	19.180121517	42.325843333	-71.119866667	6	48040	35.9
14062	2022-09-23	15:40:20.569	265.44468251	6370.67238	1663947620.569	0	899	2.3652806718	2.3932920567	477.11655093	483.96233542	1.2929875324	723.54779053	28.830255508	-1.1815749407	29.66711998	19.177812576	42.325843333	-71.119866667	6	48040	35.9
14063	2022-09-23	15:40:21.444	265.44469264	6370.672623	1663947621.444	0	899	2.3652806718	2.3932920567	474.11490618	480.91762233	1.2929875324	723.56152748	28.830255508	-1.1822216906	29.66711998	19.177955817	42.325843333	-71.119866667	6	48040	35.9
14064	2022-09-23	15:40:22.338	265.44470299	6370.672872	1663947622.338	0	899	2.3641712162	2.395014077	474.11490618	481.61066238	1.4226630034	723.55863094	28.830255508	-1.1818983318	29.66711998	19.180622796	42.325843333	-71.119866667	6	48040	35.9
14065	2022-09-23	15:40:23.266	265.44471374	6370.67313	1663947623.267	0	899	2.3641712162	2.395014077	476.5513187	484.08559459	1.4226630034	723.56056668	28.830255508	-1.176692009	29.66711998	19.181774139	42.325843333	-71.119866667	6	48040	35.9
14066	2022-09-23	15:40:24.157	265.44472405	6370.673377	1663947624.158	0	899	2.3623236442	2.3921342585	476.5513187	483.83848294	1.3767048053	723.56132255	28.830255508	-1.1776621326	29.66711998	19.181459389	42.325843333	-71.119866667	6	48040	35.9
14067	2022-09-23	15:40:25.042	265.44473428	6370.673623	1663947625.042	0	899	2.3623529641	2.3921641081	476.48444171	483.77062247	1.3767120932	723.54946879	28.831626374	-1.3187075095	29.66711998	19.158508137	42.325843333	-71.119866667	6	48040	35.9
14068	2022-09-23	15:40:25.990	265.44474527	6370.673886	1663947625.991	0	899	2.3632144783	2.3932771398	476.48589604	483.83105074	1.3876817884	723.54782084	28.83199501	-1.1441389322	29.66711998	19.178894043	42.325843333	-71.119866667	6	48040	35.9
14069	2022-09-23	15:40:26.903	265.44475582	6370.67414	1663947626.903	0	899	2.3632144783	2.3932771398	478.00869364	485.37732266	1.3876817884	723.53022412	28.83199501	-1.1417459723	29.66711998	19.1810112	42.325843333	-71.119866667	6	48040	35.9
14070	2022-09-23	15:40:27.792	265.44476611	6370.674387	1663947627.792	0	899	2.3606215952	2.3904841269	478.00869364	485.33620031	1.3800544276	723.53158994	28.83199501	-1.1941003831	29.66711998	19.174132884	42.325843333	-71.119866667	6	48040	35.9
14071	2022-09-23	15:40:28.716	265.44477681	6370.674643	1663947628.716	0	899	2.3606215952	2.3904841269	475.27900275	482.56466535	1.3800544276	723.51963554	28.83199501	-1.4550962527	29.66711998	19.140161249	42.325843333	-71.119866667	6	48040	35.9
14072	2022-09-23	15:40:29.655	265.44478769	6370.674904	1663947629.656	0	899	2.3633508322	2.3921237762	475.28115011	482.29221	1.3287892545	723.51790392	28.832540689	-1.4947743653	29.66711998	19.135493992	42.325843333	-71.119866667	6	48040	35.9
14073	2022-09-23	15:40:30.559	265.44479814	6370.675155	1663947630.559	0	899	2.3633718055	2.3921451151	475.94729709	482.96821054	1.3287942842	723.53369141	28.833520889	-1.484318614	29.66711998	19.127397537	42.325843333	-71.119866667	6	48040	35.9
14074	2022-09-23	15:40:31.391	265.44480777	6370.675386	1663947631.391	0	899	2.3651135813	2.3944214683	475.94729709	483.09370941	1.3521951238	723.51969455	28.833520889	-1.3832099682	29.66711998	19.142097107	42.325843333	-71.119866667	6	48040	35.9
14075	2022-09-23	15:40:32.253	265.44481774	6370.675626	1663947632.253	0	899	2.3651135813	2.3944214683	475.41176749	482.55013876	1.3521951238	723.5312977	28.833520889	-1.167174018	29.66711998	19.177837043	42.325843333	-71.119866667	6	48040	35.9
14076	2022-09-23	15:40:33.111	265.44482767	6370.675864	1663947633.111	0	899	2.3669049688	2.3955919539	475.41176749	482.39322403	1.3229015278	723.52696258	28.833520889	-1.1783196926	29.66711998	19.178173065	42.325843333	-71.119866667	6	48040	35.9
14077	2022-09-23	15:40:34.013	265.44483812	6370.676115	1663947634.014	0	899	2.3669049688	2.3955919539	475.73793337	482.72417968	1.3229015278	723.51397058	28.833520889	-1.2839339182	29.66711998	19.174448519	42.325843333	-71.119866667	6	48040	35.9
14078	2022-09-23	15:40:34.957	265.44484905	6370.676377	1663947634.958	0	899	2.3700488071	2.3991280975	475.74457603	482.81728772	1.3390161689	723.52480048	28.835207238	-1.2166287836	29.66711998	19.185530618	42.325843333	-71.119866667	6	48040	35.9
14079	2022-09-23	15:40:35.888	265.44485983	6370.676636	1663947635.889	0	899	2.3700492928	2.3991285917	474.05728695	481.10491499	1.3390162859	723.52793389	28.835229874	-1.2036075529	29.66711998	19.184280964	42.325843333	-71.119866667	6	48040	35.9
14080	2022-09-23	15:40:36.743	265.44486971	6370.676873	1663947636.743	0	899	2.3649503062	2.3938819802	474.05728695	481.08420192	1.3351383816	723.54911552	28.835229874	-1.2198194052	29.66711998	19.183401108	42.325843333	-71.119866667	6	48040	35.9
14081	2022-09-23	15:40:37.602	265.44487966	6370.677112	1663947637.603	0	899	2.3649503062	2.3938819802	474.86746487	481.90638904	1.3351383816	723.54801729	28.835229874	-1.4215299341	29.66711998	19.175026142	42.325843333	-71.119866667	6	48040	35.9
14082	2022-09-23	15:40:38.480	265.44488983	6370.677356	1663947638.481	0	899	2.3693236725	2.398842125	474.86746487	482.03623042	1.3594003393	723.54803467	28.835229874	-1.4892015457	29.66711998	19.172052383	42.325843333	-71.119866667	6	48040	35.9
14083	2022-09-23	15:40:39.385	265.4449003	6370.677607	1663947639.386	0	899	2.3693247564	2.3988432282	474.36640483	481.52760762	1.3594006045	723.56285974	28.835280399	-1.2581177966	29.66711998	19.173337507	42.325843333	-71.119866667	6	48040	35.9
14084	2022-09-23	15:40:40.322	265.44491113	6370.677867	1663947640.322	0	899	2.3647507753	2.3938273302	474.37219962	481.43968285	1.3418549754	723.56920255	28.836755753	-1.1701813936	29.66711998	19.180334091	42.325843333	-71.119866667	6	48040	35.9
14085	2022-09-23	15:40:41.256	265.44492194	6370.678127	1663947641.256	0	899	2.3647507753	2.3938273302	477.24986811	484.36022459	1.3418549754	723.57999203	28.836755753	-1.1803676774	29.66711998	19.1800118	42.325843333	-71.119866667	6	48040	35.9
14086	2022-09-23	15:40:42.164	265.44493245	6370.678379	1663947642.164	0	899	2.3683588901	2.3987546839	477.24986811	484.67234182	1.3998551804	723.56086094	28.836755753	-1.1815749407	29.66711998	19.179973602	42.325843333	-71.119866667	6	48040	35.9
14087	2022-09-23	15:40:43.078	265.44494304	6370.678633	1663947643.079	0	899	2.3683588901	2.3987546839	475.94869526	483.35093236	1.3998551804	723.54403666	28.836755753	-1.1775327787	29.66711998	19.180570438	42.325843333	-71.119866667	6	48040	35.9
14088	2022-09-23	15:40:44.036	265.44495412	6370.678899	1663947644.036	0	899	2.3705820829	2.3999286476	475.94869526	483.08803414	1.3508726039	723.54564904	28.836755753	-1.1500459144	29.66711998	19.183641434	42.325843333	-71.119866667	6	48040	35.9
14089	2022-09-23	15:40:45.013	265.44496544	6370.679171	1663947645.014	0	899	2.370601164	2.3999480669	475.16702622	482.29466472	1.3508772417	723.54799708	28.837644804	-1.1376283169	29.66711998	19.183233476	42.325843333	-71.119866667	6	48040	35.9
14090	2022-09-23	15:40:45.917	265.4449759	6370.679422	1663947645.918	0	899	2.3673944993	2.3959079935	475.16989196	482.10405202	1.3147275356	723.55190171	28.838373184	-1.1395254498	29.66711998	19.182928502	42.325843333	-71.119866667	6	48040	35.9
14091	2022-09-23	15:40:46.835	265.44498652	6370.679676	1663947646.835	0	899	2.3673944993	2.3959079935	476.74105713	483.69814523	1.3147275356	723.54343925	28.838373184	-1.1410345518	29.66711998	19.183904648	42.325843333	-71.119866667	6	48040	35.9
14092	2022-09-23	15:40:47.717	265.44499672	6370.679921	1663947647.717	0	899	2.3699509167	2.399927995	476.74105713	484.04828332	1.3798965999	723.53169139	28.838373184	-1.1656433952	29.66711998	19.182733852	42.325843333	-71.119866667	6	48040	35.9
14093	2022-09-23	15:40:48.559	265.44500647	6370.680155	1663947648.559	0	899	2.3699509167	2.399927995	476.57402736	483.87869341	1.3798965999	723.52709961	28.838373184	-1.2173833847	29.66711998	19.182495117	42.325843333	-71.119866667	6	48040	35.9
14094	2022-09-23	15:40:49.469	265.445017	6370.680408	1663947649.469	0	899	2.3686072958	2.3978423103	476.57614066	483.70360071	1.3469086728	723.55321134	28.838908758	-1.1600381823	29.66711998	19.183806388	42.325843333	-71.119866667	6	48040	35.9
14095	2022-09-23	15:40:50.378	265.44502752	6370.680661	1663947650.378	0	899	2.3686304955	2.39786592	473.98878827	481.07758309	1.3469142999	723.54946677	28.839990616	-1.1408835649	29.66711998	19.183214188	42.325843333	-71.119866667	6	48040	35.9
14096	2022-09-23	15:40:51.286	265.44503803	6370.680913	1663947651.286	0	899	2.3672424218	2.3976907603	473.98878827	481.37681356	1.4028973129	723.53992912	28.839990616	-1.1377792224	29.66711998	19.18424552	42.325843333	-71.119866667	6	48040	35.9
14097	2022-09-23	15:40:52.186	265.44504845	6370.681163	1663947652.186	0	899	2.3672424218	2.3976907603	474.18640108	481.57750654	1.4028973129	723.53969145	28.839990616	-1.1890772471	29.66711998	19.168412771	42.325843333	-71.119866667	6	48040	35.9
14098	2022-09-23	15:40:53.078	265.44505878	6370.681411	1663947653.079	0	899	2.3664392353	2.395003591	474.18640108	481.12138894	1.3175700632	723.52655919	28.839990616	-1.1425112486	29.66711998	19.185014725	42.325843333	-71.119866667	6	48040	35.9
14099	2022-09-23	15:40:53.930	265.44506865	6370.681647	1663947653.931	0	899	2.3664392353	2.395003591	475.53531956	482.49003538	1.3175700632	723.52218082	28.839990616	-1.1625173779	29.66711998	19.18197287	42.325843333	-71.119866667	6	48040	35.9
14100	2022-09-23	15:40:54.809	265.44507882	6370.681892	1663947654.81	0	899	2.3667342338	2.3946950233	475.53788501	482.34447042	1.2898959291	723.53058589	28.840642196	-1.1906078928	29.66711998	19.178984421	42.325843333	-71.119866667	6	48040	35.9
14101	2022-09-23	15:40:55.667	265.44508875	6370.68213	1663947655.668	0	899	2.3667542754	2.3947154038	476.0085222	482.82186901	1.2899005882	723.54211668	28.84157753	-1.2234843843	29.66711998	19.175743697	42.325843333	-71.119866667	6	48040	35.9
14102	2022-09-23	15:40:56.592	265.44509946	6370.682387	1663947656.593	0	899	2.3689362527	2.39894255	476.0085222	483.3147872	1.3818089951	723.54736328	28.84157753	-1.2238940001	29.66711998	19.175653458	42.325843333	-71.119866667	6	48040	35.9
14103	2022-09-23	15:40:57.505	265.44511001	6370.68264	1663947657.505	0	899	2.3689362527	2.39894255	476.91955863	484.23980715	1.3818089951	723.54748697	28.84157753	-1.1952105682	29.66711998	19.179322969	42.325843333	-71.119866667	6	48040	35.9
14104	2022-09-23	15:40:58.403	265.44512041	6370.68289	1663947658.403	0	899	2.3694371811	2.3998229497	476.91955863	484.33105877	1.3987705459	723.52917683	28.84157753	-1.2580746412	29.66711998	19.177812576	42.325843333	-71.119866667	6	48040	35.9
14105	2022-09-23	15:40:59.266	265.44513039	6370.683129	1663947659.266	0	899	2.3694691203	2.3998554755	476.40076791	483.80424908	1.3987785883	723.53019704	28.843066424	-1.1516950944	29.66711998	19.183780443	42.325843333	-71.119866667	6	48040	35.9
14106	2022-09-23	15:41:00.213	265.44514137	6370.683393	1663947660.214	0	899	2.3722183748	2.4020713059	476.40127491	483.66600398	1.372955741	723.5268296	28.843194962	-1.1425112486	29.66711998	19.184295654	42.325843333	-71.119866667	6	48040	35.9
14107	2022-09-23	15:41:01.134	265.44515203	6370.683649	1663947661.135	0	899	2.3722183748	2.4020713059	475.43445224	482.68443805	1.372955741	723.54104877	28.843194962	-1.1376821908	29.66711998	19.182291827	42.325843333	-71.119866667	6	48040	35.9
14108	2022-09-23	15:41:02.019	265.44516227	6370.683894	1663947662.02	0	899	2.3694859736	2.3984080741	475.43445224	482.46592298	1.3321778484	723.54036889	28.843194962	-1.1772848928	29.66711998	19.177574095	42.325843333	-71.119866667	6	48040	35.9
14109	2022-09-23	15:41:02.937	265.44517289	6370.684149	1663947662.938	0	899	2.3694859736	2.3984080741	474.40257982	481.41878962	1.3321778484	723.53045654	28.843194962	-1.5494247675	29.66711998	19.140001297	42.325843333	-71.119866667	6	48040	35.9
14110	2022-09-23	15:41:03.828	265.44518319	6370.684397	1663947663.828	0	899	2.3686566582	2.3975756739	474.40257982	481.42050188	1.3324982195	723.53183246	28.843194962	-1.5499206	29.66711998	19.137258757	42.325843333	-71.119866667	6	48040	35.9
14111	2022-09-23	15:41:04.720	265.44519352	6370.684644	1663947664.72	0	899	2.3686734265	2.3975927352	477.3998294	484.46211195	1.3325022431	723.52080895	28.843976899	-1.5290736742	29.66711998	19.148980134	42.325843333	-71.119866667	6	48040	35.9
14112	2022-09-23	15:41:05.608	265.44520381	6370.684891	1663947665.609	0	899	2.3695732037	2.4001383873	477.40313185	484.86564161	1.4068447673	723.51243662	28.844812393	-1.4212281436	29.66711998	19.17898149	42.325843333	-71.119866667	6	48040	35.9
14113	2022-09-23	15:41:06.516	265.44521432	6370.685144	1663947666.517	0	899	2.3695732037	2.4001383873	476.79282608	484.24579587	1.4068447673	723.51900821	28.844812393	-1.1569876718	29.66711998	19.182855606	42.325843333	-71.119866667	6	48040	35.9
14114	2022-09-23	15:41:07.424	265.44522481	6370.685396	1663947667.424	0	899	2.3670716505	2.3973200755	476.79282608	484.17616712	1.3939018641	723.51013345	28.844812393	-1.1583458762	29.66711998	19.177213063	42.325843333	-71.119866667	6	48040	35.9
14115	2022-09-23	15:41:08.352	265.44523557	6370.685654	1663947668.353	0	899	2.3670716505	2.3973200755	476.20469978	483.57893343	1.3939018641	723.51098633	28.844812393	-1.1327453852	29.66711998	19.150085449	42.325843333	-71.119866667	6	48040	35.9
14116	2022-09-23	15:41:09.233	265.44524575	6370.685898	1663947669.233	0	899	2.3690192603	2.399345244	476.20620343	483.59332467	1.3962963654	723.52103288	28.845193762	-1.1710437347	29.66711998	19.15605204	42.325843333	-71.119866667	6	48040	35.9
14117	2022-09-23	15:41:10.124	265.44525606	6370.686146	1663947670.124	0	899	2.3690444619	2.3993709076	475.3270809	482.70059878	1.3963027012	723.52586718	28.84636879	-1.2580746412	29.66711998	19.175292969	42.325843333	-71.119866667	6	48040	35.9
14118	2022-09-23	15:41:11.055	265.44526684	6370.686404	1663947671.055	0	899	2.366825502	2.3967966044	475.3270809	482.62082242	1.3814239817	723.53439553	28.84636879	-1.2045237521	29.66711998	19.179900087	42.325843333	-71.119866667	6	48040	35.9
14119	2022-09-23	15:41:11.957	265.44527729	6370.686655	1663947671.958	0	899	2.366825502	2.3967966044	474.81147678	482.09730652	1.3814239817	723.52075195	28.84636879	-1.1994791031	29.66711998	19.180334091	42.325843333	-71.119866667	6	48040	35.9
14120	2022-09-23	15:41:12.875	265.44528792	6370.68691	1663947672.876	0	899	2.3718843981	2.4014267658	474.81147678	481.97745449	1.3590373955	723.51164033	28.84636879	-1.1672063111	29.66711998	19.164870635	42.325843333	-71.119866667	6	48040	35.9
14121	2022-09-23	15:41:13.779	265.44529838	6370.687161	1663947673.78	0	899	2.3718843981	2.4014267658	474.60256989	481.76539472	1.3590373955	723.50451377	28.84636879	-1.145044382	29.66711998	19.17852624	42.325843333	-71.119866667	6	48040	35.9
14122	2022-09-23	15:41:14.657	265.44530854	6370.687405	1663947674.658	0	899	2.3688262062	2.3978611742	474.6058745	481.65452106	1.3376816546	723.50745922	28.847209741	-1.1559421029	29.66711998	19.182194249	42.325843333	-71.119866667	6	48040	35.9
14123	2022-09-23	15:41:15.572	265.44531912	6370.687659	1663947675.572	0	899	2.3688454763	2.3978807825	476.14221124	483.21369973	1.3376862963	723.51705347	28.848108292	-1.17033227	29.66711998	19.180255448	42.325843333	-71.119866667	6	48040	35.9
14124	2022-09-23	15:41:16.502	265.44532988	6370.687917	1663947676.502	0	899	2.3664220751	2.3953347988	476.14221124	483.19099833	1.3334546054	723.51698879	28.848108292	-1.3080037311	29.66711998	19.151608334	42.325843333	-71.119866667	6	48040	35.9
14125	2022-09-23	15:41:17.411	265.44534041	6370.68817	1663947677.411	0	899	2.3664220751	2.3953347988	473.57759031	480.58841087	1.3334546054	723.51966787	28.848108292	-1.3215208204	29.66711998	19.147005069	42.325843333	-71.119866667	6	48040	35.9
14126	2022-09-23	15:41:18.378	265.44535161	6370.688439	1663947678.379	0	899	2.3696990929	2.4013728816	473.57759031	481.24914097	1.4571218423	723.50901623	28.848108292	-1.1652337518	29.66711998	19.180681961	42.325843333	-71.119866667	6	48040	35.9
14127	2022-09-23	15:41:19.355	265.44536291	6370.68871	1663947679.355	0	899	2.3696990929	2.4013728816	476.35389276	484.07041714	1.4571218423	723.50968478	28.848108292	-1.1425112486	29.66711998	19.183935165	42.325843333	-71.119866667	6	48040	35.9
14128	2022-09-23	15:41:20.244	265.44537321	6370.688957	1663947680.245	0	899	2.3720647042	2.4001636869	476.3588004	483.19548238	1.2933176099	723.52095648	28.849352641	-1.1410991522	29.66711998	19.172688036	42.325843333	-71.119866667	6	48040	35.9
14129	2022-09-23	15:41:21.128	265.44538343	6370.689202	1663947681.128	0	899	2.3720687839	2.4001678358	475.61175217	482.43771762	1.2933185588	723.52591892	28.849542618	-1.160286061	29.66711998	19.176336756	42.325843333	-71.119866667	6	48040	35.9
14130	2022-09-23	15:41:22.003	265.44539355	6370.689445	1663947682.003	0	899	2.3708280024	2.4004012261	475.61175217	482.80053473	1.3610381008	723.52987772	28.849542618	-1.1734366417	29.66711998	19.18008342	42.325843333	-71.119866667	6	48040	35.9
14131	2022-09-23	15:41:22.891	265.44540384	6370.689692	1663947682.892	0	899	2.3708280024	2.4004012261	476.58027774	483.78369938	1.3610381008	723.52171558	28.849542618	-1.1492482369	29.66711998	19.182766605	42.325843333	-71.119866667	6	48040	35.9
14132	2022-09-23	15:41:23.782	265.44541416	6370.68994	1663947683.783	0	899	2.3706392658	2.4009832149	476.58027774	483.97252459	1.396170418	723.51934572	28.849542618	-1.1402692218	29.66711998	19.175287941	42.325843333	-71.119866667	6	48040	35.9
14133	2022-09-23	15:41:24.655	265.44542426	6370.690182	1663947684.656	0	899	2.3706392658	2.4009832149	475.20275902	482.57363915	1.396170418	723.51495361	28.849542618	-1.1457666159	29.66711998	19.157287598	42.325843333	-71.119866667	6	48040	35.9
14134	2022-09-23	15:41:25.532	265.4454344	6370.690426	1663947685.532	0	899	2.3733046843	2.4013218444	475.20854787	482.00525076	1.2889295912	723.50854937	28.851013929	-1.1684459132	29.66711998	19.180867732	42.325843333	-71.119866667	6	48040	35.9
14135	2022-09-23	15:41:26.471	265.44544528	6370.690687	1663947686.472	0	899	2.3733071682	2.4013243702	477.22601799	484.05157898	1.2889301666	723.5049588	28.851129532	-1.1734366417	29.66711998	19.181774139	42.325843333	-71.119866667	6	48040	35.9
14136	2022-09-23	15:41:27.404	265.44545606	6370.690946	1663947687.404	0	899	2.3703252372	2.3995990952	477.22601799	484.36751166	1.3477108589	723.50039491	28.851129532	-1.1626035946	29.66711998	19.183371967	42.325843333	-71.119866667	6	48040	35.9
14137	2022-09-23	15:41:28.295	265.44546638	6370.691193	1663947688.295	0	899	2.3703252372	2.3995990952	477.05584176	484.19478881	1.3477108589	723.49982175	28.851129532	-1.1666996953	29.66711998	19.182837707	42.325843333	-71.119866667	6	48040	35.9
14138	2022-09-23	15:41:29.171	265.44547653	6370.691437	1663947689.172	0	899	2.3713003958	2.4001359657	477.05584176	484.08473356	1.3272359886	723.4921875	28.851129532	-1.4826909304	29.66711998	19.137479782	42.325843333	-71.119866667	6	48040	35.9
14139	2022-09-23	15:41:30.049	265.44548669	6370.691681	1663947690.05	0	899	2.3713295523	2.4001656298	473.32180087	480.2957128	1.3272429496	723.51485701	28.852487665	-1.2420999317	29.66711998	19.171536187	42.325843333	-71.119866667	6	48040	35.9
14140	2022-09-23	15:41:30.904	265.44549657	6370.691918	1663947690.904	0	899	2.3716147014	2.40098282	473.32317586	480.42525784	1.351271221	723.50040987	28.852838516	-1.2016780526	29.66711998	19.178330845	42.325843333	-71.119866667	6	48040	35.9
14141	2022-09-23	15:41:31.822	265.44550721	6370.692173	1663947691.823	0	899	2.3716147014	2.40098282	476.08499574	483.22851806	1.351271221	723.49662851	28.852838516	-1.1880963054	29.66711998	19.178838515	42.325843333	-71.119866667	6	48040	35.9
14142	2022-09-23	15:41:32.703	265.44551741	6370.692418	1663947692.704	0	899	2.3739911978	2.403122086	476.08499574	483.16355441	1.3391627071	723.51634327	28.852838516	-1.1844314297	29.66711998	19.179325104	42.325843333	-71.119866667	6	48040	35.9
14143	2022-09-23	15:41:33.526	265.44552692	6370.692646	1663947693.526	0	899	2.3739911978	2.403122086	475.71874961	482.79186284	1.3391627071	723.51123613	28.852838516	-1.1978515387	29.66711998	19.178533554	42.325843333	-71.119866667	6	48040	35.9
14144	2022-09-23	15:41:34.448	265.4455376	6370.692902	1663947694.449	0	899	2.3751074703	2.4048642964	475.72178731	482.94392082	1.3669464055	723.50662615	28.853609742	-1.4443278684	29.66711998	19.18114258	42.325843333	-71.119866667	6	48040	35.9
14145	2022-09-23	15:41:35.377	265.44554834	6370.69316	1663947695.377	0	899	2.3751256657	2.4048828182	476.00019729	483.22658144	1.3669508725	723.50966538	28.854455948	-1.181650416	29.66711998	19.183424274	42.325843333	-71.119866667	6	48040	35.9
14146	2022-09-23	15:41:36.299	265.44555902	6370.693416	1663947696.299	0	899	2.3728838278	2.4017140582	476.00019729	483.00754233	1.3261182986	723.51747546	28.854455948	-1.1345993138	29.66711998	19.184577437	42.325843333	-71.119866667	6	48040	35.9
14147	2022-09-23	15:41:37.249	265.44557001	6370.69368	1663947697.249	0	899	2.3728838278	2.4017140582	475.85801946	482.86327145	1.3261182986	723.50439453	28.854455948	-1.1457666159	29.66711998	19.18069458	42.325843333	-71.119866667	6	48040	35.9
14148	2022-09-23	15:41:38.125	265.44558015	6370.693924	1663947698.125	0	899	2.3720090134	2.4025010943	475.85801946	483.27089808	1.4020997878	723.51030645	28.854455948	-1.1479870831	29.66711998	19.182905046	42.325843333	-71.119866667	6	48040	35.9
14149	2022-09-23	15:41:39.000	265.44559029	6370.694167	1663947699.001	0	899	2.3720090134	2.4025010943	475.66289068	483.0727296	1.4020997878	723.51074946	28.854455948	-1.1490218639	29.66711998	19.183935165	42.325843333	-71.119866667	6	48040	35.9
14150	2022-09-23	15:41:39.897	265.44560066	6370.694416	1663947699.897	0	899	2.3753181154	2.4047242989	475.66471731	482.80003713	1.3509174974	723.51060435	28.854919775	-1.2090079271	29.66711998	19.172118256	42.325843333	-71.119866667	6	48040	35.9
14151	2022-09-23	15:41:40.832	265.44561149	6370.694676	1663947700.833	0	899	2.3753416102	2.4047482102	475.11823234	482.245385	1.3509231973	723.51849365	28.856012344	-1.1441389322	29.66711998	19.146842957	42.325843333	-71.119866667	6	48040	35.9
14152	2022-09-23	15:41:41.736	265.44562194	6370.694927	1663947701.736	0	899	2.3723964688	2.4027968158	475.11823234	482.49605197	1.3977095989	723.51834693	28.856012344	-1.2341342004	29.66711998	19.130971997	42.325843333	-71.119866667	6	48040	35.9
14153	2022-09-23	15:41:42.634	265.44563235	6370.695176	1663947702.635	0	899	2.3723964688	2.4027968158	475.71871211	483.10585622	1.3977095989	723.51831055	28.856012344	-1.2564470768	29.66711998	19.127037048	42.325843333	-71.119866667	6	48040	35.9
14154	2022-09-23	15:41:43.565	265.44564311	6370.695435	1663947703.565	0	899	2.3732924165	2.4028255117	475.71871211	482.89185342	1.357819951	723.50853926	28.856012344	-1.4637950848	29.66711998	19.142112404	42.325843333	-71.119866667	6	48040	35.9
14155	2022-09-23	15:41:44.483	265.44565374	6370.69569	1663947704.483	0	899	2.3732930939	2.4028262011	476.92185883	484.11314272	1.3578201164	723.50722276	28.856043872	-1.2117674382	29.66711998	19.178825227	42.325843333	-71.119866667	6	48040	35.9
14156	2022-09-23	15:41:45.401	265.44566437	6370.695945	1663947705.402	0	899	2.3704912735	2.3988906849	476.92800047	483.85082209	1.3078391567	723.52036432	28.857599258	-1.5770947933	29.66711998	19.157646179	42.325843333	-71.119866667	6	48040	35.9
14157	2022-09-23	15:41:46.308	265.44567486	6370.696197	1663947706.308	0	899	2.3704912735	2.3988906849	478.03062259	484.96944926	1.3078391567	723.53130376	28.857599258	-1.5648173283	29.66711998	19.153997409	42.325843333	-71.119866667	6	48040	35.9
14158	2022-09-23	15:41:47.197	265.44568516	6370.696444	1663947707.198	0	899	2.3696361082	2.3992383293	478.03062259	485.26671641	1.3630329738	723.52298034	28.857599258	-1.468042016	29.66711998	19.125236511	42.325843333	-71.119866667	6	48040	35.9
14159	2022-09-23	15:41:48.125	265.44569589	6370.696701	1663947708.125	0	899	2.3696361082	2.3992383293	475.0880772	482.27962882	1.3630329738	723.52559879	28.857599258	-1.4322012979	29.66711998	19.132214679	42.325843333	-71.119866667	6	48040	35.9
14160	2022-09-23	15:41:48.976	265.44570575	6370.696938	1663947708.977	0	899	2.3737632723	2.40345461	475.0880772	482.28876129	1.3647380318	723.50545719	28.857599258	-1.1828900228	29.66711998	19.179795284	42.325843333	-71.119866667	6	48040	35.9
14161	2022-09-23	15:41:49.861	265.445716	6370.697184	1663947709.862	0	899	2.3737962719	2.4034882006	474.70252954	481.89741339	1.3647461248	723.51104858	28.859134838	-1.1448611582	29.66711998	19.183511229	42.325843333	-71.119866667	6	48040	35.9
14162	2022-09-23	15:41:50.753	265.44572632	6370.697432	1663947710.754	0	899	2.3709909015	2.4003029573	474.70345098	481.81448652	1.3490736931	723.51478829	28.859369278	-1.1985845218	29.66711998	19.173170646	42.325843333	-71.119866667	6	48040	35.9
14163	2022-09-23	15:41:51.668	265.44573691	6370.697686	1663947711.669	0	899	2.3709909015	2.4003029573	472.42811403	479.50506513	1.3490736931	723.51036668	28.859369278	-1.2394591104	29.66711998	19.164279862	42.325843333	-71.119866667	6	48040	35.9
14164	2022-09-23	15:41:52.578	265.44574743	6370.697938	1663947712.578	0	899	2.3712352173	2.400534938	472.42811403	479.50134855	1.3483756568	723.48827114	28.859369278	-1.3182116297	29.66711998	19.167956889	42.325843333	-71.119866667	6	48040	35.9
14165	2022-09-23	15:41:53.493	265.44575802	6370.698193	1663947713.493	0	899	2.3712352173	2.400534938	477.07705602	484.21989491	1.3483756568	723.49120083	28.859369278	-1.3469273428	29.66711998	19.174734419	42.325843333	-71.119866667	6	48040	35.9
14166	2022-09-23	15:41:54.394	265.44576845	6370.698443	1663947714.394	0	899	2.3700867894	2.3999657399	477.07784631	484.36581602	1.3753579807	723.50872924	28.85956936	-1.1867705505	29.66711998	19.178688277	42.325843333	-71.119866667	6	48040	35.9
14167	2022-09-23	15:41:55.358	265.44577961	6370.698711	1663947715.358	0	899	2.3701185105	2.3999980336	477.85313705	485.15299262	1.3753658329	723.51417592	28.861047745	-1.2011067867	29.66711998	19.182495117	42.325843333	-71.119866667	6	48040	35.9
14168	2022-09-23	15:41:56.266	265.44579012	6370.698963	1663947716.266	0	899	2.370228181	2.4010881167	477.85313705	485.39281928	1.4198496966	723.51130848	28.861047745	-1.1912977522	29.66711998	19.179797204	42.325843333	-71.119866667	6	48040	35.9
14169	2022-09-23	15:41:57.092	265.44579969	6370.699192	1663947717.093	0	899	2.370228181	2.4010881167	474.377169	481.86200656	1.4198496966	723.48553467	28.861047745	-1.1441389322	29.66711998	19.184656143	42.325843333	-71.119866667	6	48040	35.9
14170	2022-09-23	15:41:58.010	265.44581031	6370.699447	1663947718.011	0	899	2.3755241533	2.4060929071	474.377169	481.77461894	1.403527079	723.48874407	28.861047745	-1.1816503788	29.66711998	19.184102279	42.325843333	-71.119866667	6	48040	35.9
14171	2022-09-23	15:41:58.877	265.44582034	6370.699688	1663947718.877	0	899	2.3755241533	2.4060929071	477.39356481	484.8380525	1.403527079	723.48622505	28.861047745	-1.1883765917	29.66711998	19.182919054	42.325843333	-71.119866667	6	48040	35.9
14172	2022-09-23	15:41:59.788	265.44583088	6370.699941	1663947719.788	0	899	2.374318231	2.4042291891	477.39859076	484.68624792	1.3743897693	723.48239762	28.862319378	-1.3631930651	29.66711998	19.146857723	42.325843333	-71.119866667	6	48040	35.9
14173	2022-09-23	15:42:00.640	265.44584074	6370.700178	1663947720.64	0	899	2.3743250079	2.4042360882	475.32852699	482.58459287	1.3743914427	723.47318172	28.862634659	-1.3186966931	29.66711998	19.156802335	42.325843333	-71.119866667	6	48040	35.9
14174	2022-09-23	15:42:01.482	265.44585049	6370.700412	1663947721.482	0	899	2.3730344911	2.402581758	475.32852699	482.50001453	1.3586093384	723.44459827	28.862634659	-1.2189894504	29.66711998	19.175563762	42.325843333	-71.119866667	6	48040	35.9
14175	2022-09-23	15:42:02.395	265.44586106	6370.700666	1663947722.396	0	899	2.3730344911	2.402581758	474.59099538	481.75135546	1.3586093384	723.46722574	28.862634659	-1.1441389322	29.66711998	19.181774139	42.325843333	-71.119866667	6	48040	35.9
14176	2022-09-23	15:42:03.290	265.44587142	6370.700914	1663947723.291	0	899	2.3751044851	2.404985544	474.59099538	481.82613038	1.3725841134	723.46777505	28.862634659	-1.1424142659	29.66711998	19.180438743	42.325843333	-71.119866667	6	48040	35.9
14177	2022-09-23	15:42:04.184	265.44588177	6370.701162	1663947724.185	0	899	2.3751044851	2.404985544	474.7021084	481.93893732	1.3725841134	723.45957775	28.862634659	-1.1386092388	29.66711998	19.155248427	42.325843333	-71.119866667	6	48040	35.9
14178	2022-09-23	15:42:05.063	265.44589194	6370.701407	1663947725.064	0	899	2.3718256984	2.4010911161	474.70707299	481.80431389	1.3464850656	723.48920082	28.863897804	-1.1459929043	29.66711998	19.17595977	42.325843333	-71.119866667	6	48040	35.9
14179	2022-09-23	15:42:05.960	265.44590231	6370.701656	1663947725.96	0	899	2.3718313398	2.4010968572	475.29051533	482.39648647	1.3464864318	723.4833374	28.864160538	-1.1473941803	29.66711998	19.183214188	42.325843333	-71.119866667	6	48040	35.9
14180	2022-09-23	15:42:06.881	265.44591299	6370.701912	1663947726.882	0	899	2.3766716032	2.4070752199	475.29051533	482.65849325	1.3953753321	723.49028813	28.864160538	-1.2782963538	29.66711998	19.164326434	42.325843333	-71.119866667	6	48040	35.9
14181	2022-09-23	15:42:07.846	265.44592416	6370.70218	1663947727.847	0	899	2.3766716032	2.4070752199	476.93484366	484.32831205	1.3953753321	723.49429059	28.864160538	-1.2027129235	29.66711998	19.175916646	42.325843333	-71.119866667	6	48040	35.9
14182	2022-09-23	15:42:08.737	265.44593447	6370.702427	1663947728.738	0	899	2.3839163753	2.4127002218	476.93484366	483.91210072	1.3179560245	723.48600072	28.864160538	-1.3715685109	29.66711998	19.175836108	42.325843333	-71.119866667	6	48040	35.9
14183	2022-09-23	15:42:09.604	265.44594449	6370.702668	1663947729.604	0	899	2.3839174876	2.4127013532	475.30885469	482.26232596	1.3179562868	723.49354604	28.864212074	-1.5709398914	29.66711998	19.171858819	42.325843333	-71.119866667	6	48040	35.9
14184	2022-09-23	15:42:10.509	265.44595498	6370.702919	1663947730.51	0	899	2.3798493578	2.4074560141	475.31477687	481.99468475	1.2668083061	723.48239237	28.865716934	-1.1735660359	29.66711998	19.180736756	42.325843333	-71.119866667	6	48040	35.9
14185	2022-09-23	15:42:11.437	265.44596571	6370.703177	1663947731.437	0	899	2.3798493578	2.4074560141	476.5207125	483.21756818	1.2668083061	723.48685076	28.865716934	-1.1424573723	29.66711998	19.184642956	42.325843333	-71.119866667	6	48040	35.9
14186	2022-09-23	15:42:12.361	265.44597641	6370.703434	1663947732.362	0	899	2.3761586525	2.4058278245	476.5207125	483.73041011	1.3623739708	723.49876919	28.865716934	-1.1343729496	29.66711998	19.182855606	42.325843333	-71.119866667	6	48040	35.9
14187	2022-09-23	15:42:13.221	265.44598637	6370.703673	1663947733.222	0	899	2.3761586525	2.4058278245	476.23263708	483.43797615	1.3623739708	723.48190732	28.865716934	-1.1670554142	29.66711998	19.183460223	42.325843333	-71.119866667	6	48040	35.9
14188	2022-09-23	15:42:14.108	265.44599662	6370.703919	1663947734.108	0	899	2.3760850226	2.4065838083	476.23263708	483.64022387	1.4000289391	723.48632812	28.865716934	-1.1457666159	29.66711998	19.183214188	42.325843333	-71.119866667	6	48040	35.9
14189	2022-09-23	15:42:15.005	265.446007	6370.704168	1663947735.005	0	899	2.3760923001	2.4065912195	474.01436028	481.38745254	1.4000307683	723.48753104	28.866055255	-1.1477715282	29.66711998	19.183362203	42.325843333	-71.119866667	6	48040	35.9
14190	2022-09-23	15:42:15.858	265.44601688	6370.704405	1663947735.858	0	899	2.3770752245	2.4073944303	474.01950004	481.34607129	1.3913167838	723.50392242	28.867364883	-1.1710975778	29.66711998	19.184298042	42.325843333	-71.119866667	6	48040	35.9
14191	2022-09-23	15:42:16.720	265.44602686	6370.704645	1663947736.721	0	899	2.3770752245	2.4073944303	474.74696233	482.08477744	1.3913167838	723.49694905	28.867364883	-1.2217704223	29.66711998	19.18186568	42.325843333	-71.119866667	6	48040	35.9
14192	2022-09-23	15:42:17.612	265.44603719	6370.704892	1663947737.613	0	899	2.3813841779	2.4113550311	474.74696233	481.98708844	1.3730722959	723.48007788	28.867364883	-1.3272445857	29.66711998	19.172107886	42.325843333	-71.119866667	6	48040	35.9
14193	2022-09-23	15:42:18.576	265.44604834	6370.70516	1663947738.577	0	899	2.3813841779	2.4113550311	475.67620127	482.93049874	1.3730722959	723.49999515	28.867364883	-1.1481595308	29.66711998	19.181266785	42.325843333	-71.119866667	6	48040	35.9
14194	2022-09-23	15:42:19.536	265.44605944	6370.705427	1663947739.536	0	899	2.3746747574	2.4030301055	475.67620127	482.55793731	1.3035605997	723.51392774	28.867364883	-1.1490218639	29.66711998	19.18069458	42.325843333	-71.119866667	6	48040	35.9
14195	2022-09-23	15:42:20.486	265.44607044	6370.705691	1663947740.486	0	899	2.3746887171	2.4030443038	475.66585559	482.54745947	1.3035638687	723.5063331	28.868014241	-1.1429100652	29.66711998	19.182197015	42.325843333	-71.119866667	6	48040	35.9
14196	2022-09-23	15:42:21.344	265.44608037	6370.705929	1663947741.344	0	899	2.3783785912	2.4075362147	475.66942771	482.73522314	1.3379341811	723.47752694	28.86892128	-1.1569014053	29.66711998	19.182030078	42.325843333	-71.119866667	6	48040	35.9
14197	2022-09-23	15:42:22.210	265.44609039	6370.706169	1663947742.21	0	899	2.3783785912	2.4075362147	473.53214589	480.56619323	1.3379341811	723.49755859	28.86892128	-1.4745526314	29.66711998	19.150085449	42.325843333	-71.119866667	6	48040	35.9
14198	2022-09-23	15:42:23.131	265.44610105	6370.706425	1663947743.131	0	899	2.3799869522	2.4097912747	473.53214589	480.71774119	1.3663289836	723.47579693	28.86892128	-1.4465268116	29.66711998	19.154139639	42.325843333	-71.119866667	6	48040	35.9
14199	2022-09-23	15:42:24.013	265.44611127	6370.706671	1663947744.014	0	899	2.3799869522	2.4097912747	475.62060885	482.83789544	1.3663289836	723.46758265	28.86892128	-1.2482117525	29.66711998	19.177947089	42.325843333	-71.119866667	6	48040	35.9
14200	2022-09-23	15:42:24.898	265.4461215	6370.706916	1663947744.898	0	899	2.3813761242	2.4107597167	475.6262243	482.73728832	1.3465001933	723.43417904	28.87034732	-1.1532580955	29.66711998	19.183345479	42.325843333	-71.119866667	6	48040	35.9
14201	2022-09-23	15:42:25.792	265.44613185	6370.707164	1663947745.792	0	899	2.381382224	2.4107659242	473.7876835	480.87126745	1.3465016646	723.4503865	28.870630264	-1.1376283169	29.66711998	19.183813626	42.325843333	-71.119866667	6	48040	35.9
14202	2022-09-23	15:42:26.664	265.44614196	6370.707407	1663947746.665	0	899	2.3775785682	2.407169088	473.7876835	480.93269741	1.3580052588	723.46420955	28.870630264	-1.1397625879	29.66711998	19.182683831	42.325843333	-71.119866667	6	48040	35.9
14203	2022-09-23	15:42:27.552	265.44615222	6370.707653	1663947747.552	0	899	2.3775785682	2.407169088	476.40680436	483.59131624	1.3580052588	723.4526921	28.870630264	-1.1743636668	29.66711998	19.180178914	42.325843333	-71.119866667	6	48040	35.9
14204	2022-09-23	15:42:28.437	265.44616248	6370.707899	1663947748.438	0	899	2.3789008042	2.4108382569	476.40680436	484.15842427	1.4634829085	723.46715824	28.870630264	-1.1778454007	29.66711998	19.178487917	42.325843333	-71.119866667	6	48040	35.9
14205	2022-09-23	15:42:29.315	265.44617263	6370.708143	1663947749.315	0	899	2.3789008042	2.4108382569	476.53274563	484.28641473	1.4634829085	723.46034089	28.870630264	-1.1783196926	29.66711998	19.178173065	42.325843333	-71.119866667	6	48040	35.9
14206	2022-09-23	15:42:30.150	265.44618229	6370.708375	1663947750.15	0	899	2.3758634403	2.4055803812	476.53685203	483.75933222	1.3647078231	723.4593619	28.871671096	-1.2082965287	29.66711998	19.17915535	42.325843333	-71.119866667	6	48040	35.9
14207	2022-09-23	15:42:30.990	265.44619203	6370.708609	1663947750.991	0	899	2.3758738728	2.4055910005	475.66025878	482.86946687	1.3647103794	723.44518154	28.872156143	-1.1987246212	29.66711998	19.179799326	42.325843333	-71.119866667	6	48040	35.9
14208	2022-09-23	15:42:31.872	265.44620223	6370.708854	1663947751.873	0	899	2.3804600085	2.4106495144	475.66025878	482.97021982	1.3834943422	723.45061245	28.872156143	-1.1780394292	29.66711998	19.179675184	42.325843333	-71.119866667	6	48040	35.9
14209	2022-09-23	15:42:32.775	265.44621267	6370.709104	1663947752.775	0	899	2.3804600085	2.4106495144	475.64193146	482.95161084	1.3834943422	723.45318038	28.872156143	-1.1590788672	29.66711998	19.180626661	42.325843333	-71.119866667	6	48040	35.9
14210	2022-09-23	15:42:33.717	265.44622358	6370.709366	1663947753.717	0	899	2.3773102291	2.4071174827	475.64193146	482.86840204	1.3679812038	723.44675754	28.872156143	-1.1464672318	29.66711998	19.177808079	42.325843333	-71.119866667	6	48040	35.9
14211	2022-09-23	15:42:34.549	265.44623321	6370.709597	1663947754.549	0	899	2.3773297498	2.4071373539	476.17916756	483.41382615	1.3679859957	723.43983065	28.873063182	-1.2464547789	29.66711998	19.172170639	42.325843333	-71.119866667	6	48040	35.9
14212	2022-09-23	15:42:35.473	265.44624391	6370.709854	1663947755.474	0	899	2.3787477481	2.4078713817	476.18172763	483.24576697	1.3361884967	723.42809129	28.87371254	-1.3150426149	29.66711998	19.172771454	42.325843333	-71.119866667	6	48040	35.9
14213	2022-09-23	15:42:36.385	265.44625447	6370.710107	1663947756.386	0	899	2.3787477481	2.4078713817	475.46718364	482.52062289	1.3361884967	723.43305373	28.87371254	-1.1972801748	29.66711998	19.178805623	42.325843333	-71.119866667	6	48040	35.9
14214	2022-09-23	15:42:37.250	265.44626448	6370.710347	1663947757.251	0	899	2.3803868008	2.4097999885	475.46718364	482.58601336	1.348393195	723.44918358	28.87371254	-1.1683920219	29.66711998	19.178929815	42.325843333	-71.119866667	6	48040	35.9
14215	2022-09-23	15:42:38.127	265.44627462	6370.710591	1663947758.127	0	899	2.3803868008	2.4097999885	474.51642887	481.62102362	1.348393195	723.44140625	28.87371254	-1.16855371	29.66711998	19.178894043	42.325843333	-71.119866667	6	48040	35.9
14216	2022-09-23	15:42:38.944	265.44628407	6370.710818	1663947758.944	0	899	2.3805464382	2.4103807333	474.51642887	481.72252187	1.3673685572	723.45117026	28.87371254	-1.2799348618	29.66711998	19.165371194	42.325843333	-71.119866667	6	48040	35.9
14217	2022-09-23	15:42:39.857	265.44629464	6370.711071	1663947759.857	0	899	2.3805713164	2.410406058	477.28352426	484.53167167	1.3673746533	723.45608622	28.874866953	-1.2497747442	29.66711998	19.169163483	42.325843333	-71.119866667	6	48040	35.9
14218	2022-09-23	15:42:40.802	265.44630558	6370.711334	1663947760.802	0	899	2.3810813097	2.4102730265	477.28571567	484.37575378	1.3379776289	723.44250771	28.875421524	-1.2316657478	29.66711998	19.179797684	42.325843333	-71.119866667	6	48040	35.9
14219	2022-09-23	15:42:41.727	265.4463163	6370.711591	1663947761.728	0	899	2.3810813097	2.4102730265	474.63282092	481.68345051	1.3379776289	723.44612778	28.875421524	-1.229520714	29.66711998	19.179019928	42.325843333	-71.119866667	6	48040	35.9
14220	2022-09-23	15:42:42.634	265.44632679	6370.711843	1663947762.635	0	899	2.3829016535	2.4129294635	474.63282092	481.88036797	1.3747840589	723.45206679	28.875421524	-1.1767998026	29.66711998	19.179525375	42.325843333	-71.119866667	6	48040	35.9
14221	2022-09-23	15:42:43.538	265.44633725	6370.712094	1663947763.538	0	899	2.3829016535	2.4129294635	476.18753337	483.45882055	1.3747840589	723.45133477	28.875421524	-1.1734366417	29.66711998	19.178533554	42.325843333	-71.119866667	6	48040	35.9
14222	2022-09-23	15:42:44.403	265.44634726	6370.712334	1663947764.403	0	899	2.3767774107	2.4061536632	476.18998577	483.32150288	1.348740781	723.44278823	28.876043598	-1.1748595601	29.66711998	19.179399478	42.325843333	-71.119866667	6	48040	35.9
14223	2022-09-23	15:42:45.299	265.44635764	6370.712583	1663947765.3	0	899	2.3768014535	2.4061781316	476.61282335	483.75070422	1.3487466013	723.45220947	28.877161026	-1.1718090773	29.66711998	19.180334091	42.325843333	-71.119866667	6	48040	35.9
14224	2022-09-23	15:42:46.239	265.44636851	6370.712844	1663947766.239	0	899	2.3817141624	2.4113062873	476.61282335	483.78831937	1.3557487956	723.45551386	28.877161026	-1.1579039042	29.66711998	19.183718473	42.325843333	-71.119866667	6	48040	35.9
14225	2022-09-23	15:42:47.141	265.44637896	6370.713095	1663947767.142	0	899	2.3817141624	2.4113062873	476.57581018	483.75074896	1.3557487956	723.45238126	28.877161026	-1.4778295487	29.66711998	19.183674945	42.325843333	-71.119866667	6	48040	35.9
14226	2022-09-23	15:42:48.059	265.44638958	6370.71335	1663947768.06	0	899	2.3853444116	2.4164855708	476.57581018	484.1158325	1.4236591491	723.46533365	28.877161026	-1.2039956225	29.66711998	19.173701356	42.325843333	-71.119866667	6	48040	35.9
14227	2022-09-23	15:42:49.000	265.44640046	6370.713611	1663947769	0	899	2.3853444116	2.4164855708	476.37498198	483.91182695	1.4236591491	723.4607932	28.877161026	-1.1441389322	29.66711998	19.161968231	42.325843333	-71.119866667	6	48040	35.9
14228	2022-09-23	15:42:49.904	265.44641094	6370.713862	1663947769.905	0	899	2.3796516562	2.4088351757	476.37498198	483.45376013	1.3384003372	723.42962646	28.877161026	-1.1441389322	29.66711998	19.161968231	42.325843333	-71.119866667	6	48040	35.9
14229	2022-09-23	15:42:50.799	265.4464213	6370.714111	1663947770.8	0	899	2.3796798685	2.4088638835	474.76279557	481.81765337	1.3384071064	723.45451668	28.878470655	-1.244546876	29.66711998	19.157461267	42.325843333	-71.119866667	6	48040	35.9
14230	2022-09-23	15:42:51.651	265.44643115	6370.714348	1663947771.651	0	899	2.3824289078	2.4125897951	474.76340568	482.04660904	1.381071242	723.46701353	28.87862587	-1.2189463495	29.66711998	19.163360987	42.325843333	-71.119866667	6	48040	35.9
14231	2022-09-23	15:42:52.513	265.44644112	6370.714587	1663947772.513	0	899	2.3824289078	2.4125897951	475.56383718	482.85931971	1.381071242	723.48404032	28.87862587	-1.176692009	29.66711998	19.170610428	42.325843333	-71.119866667	6	48040	35.9
14232	2022-09-23	15:42:53.364	265.44645097	6370.714823	1663947773.364	0	899	2.3789959103	2.4101520849	475.56383718	483.11162963	1.4280885443	723.45886513	28.87862587	-1.2924602237	29.66711998	19.161739362	42.325843333	-71.119866667	6	48040	35.9
14233	2022-09-23	15:42:54.250	265.44646123	6370.715069	1663947774.25	0	899	2.3789977558	2.410153965	475.74375665	483.29440718	1.4280890169	723.46654586	28.878711561	-1.2486752177	29.66711998	19.140879132	42.325843333	-71.119866667	6	48040	35.9
14234	2022-09-23	15:42:55.140	265.44647153	6370.715317	1663947775.14	0	899	2.3822990299	2.4115619822	475.74978984	482.83067153	1.3405257651	723.47235107	28.880243301	-1.3248084784	29.66711998	19.123435974	42.325843333	-71.119866667	6	48040	35.9
14235	2022-09-23	15:42:56.007	265.44648157	6370.715558	1663947776.008	0	899	2.3822990299	2.4115619822	477.27367992	484.37724262	1.3405257651	723.46944402	28.880243301	-1.4410941277	29.66711998	19.158846621	42.325843333	-71.119866667	6	48040	35.9
14236	2022-09-23	15:42:56.954	265.44649253	6370.715821	1663947776.955	0	899	2.3809648944	2.4112625053	477.27367992	484.63320576	1.3880954972	723.46050904	28.880243301	-1.4715236875	29.66711998	19.159915103	42.325843333	-71.119866667	6	48040	35.9
14237	2022-09-23	15:42:57.891	265.44650338	6370.716081	1663947777.892	0	899	2.3809648944	2.4112625053	475.886715	483.22485395	1.3880954972	723.48063326	28.880243301	-1.7169221703	29.66711998	19.134005894	42.325843333	-71.119866667	6	48040	35.9
14238	2022-09-23	15:42:58.828	265.44651421	6370.716341	1663947778.828	0	899	2.380749988	2.4109729772	475.886715	483.20739496	1.3848429595	723.45558217	28.880243301	-1.4366854563	29.66711998	19.163511302	42.325843333	-71.119866667	6	48040	35.9
14239	2022-09-23	15:42:59.710	265.44652442	6370.716586	1663947779.71	0	899	2.3807600498	2.4109832218	475.57980325	482.89577531	1.3848454564	723.46324713	28.88071016	-1.32001178	29.66711998	19.178128135	42.325843333	-71.119866667	6	48040	35.9
14240	2022-09-23	15:43:00.588	265.44653459	6370.71683	1663947780.589	0	899	2.3804170879	2.409932675	475.58457385	482.72992397	1.353013005	723.44977898	28.881921768	-1.6075567362	29.66711998	19.146266975	42.325843333	-71.119866667	6	48040	35.9
14241	2022-09-23	15:43:01.526	265.44654544	6370.717091	1663947781.526	0	899	2.3804170879	2.409932675	475.77239841	482.92057048	1.353013005	723.45274626	28.881921768	-1.4939443505	29.66711998	19.150521626	42.325843333	-71.119866667	6	48040	35.9
14242	2022-09-23	15:43:02.440	265.44655602	6370.717344	1663947782.44	0	899	2.3795587416	2.4087485027	475.77239841	482.84401509	1.3387347516	723.43783266	28.881921768	-1.1494530866	29.66711998	19.183265459	42.325843333	-71.119866667	6	48040	35.9
14243	2022-09-23	15:43:03.329	265.44656632	6370.717592	1663947783.33	0	899	2.3795587416	2.4087485027	474.5161454	481.56908984	1.3387347516	723.43719482	28.881921768	-1.176692009	29.66711998	19.175653458	42.325843333	-71.119866667	6	48040	35.9
14244	2022-09-23	15:43:04.214	265.44657656	6370.717837	1663947784.215	0	899	2.3833949846	2.4129261896	474.51705055	481.64120861	1.3520494837	723.44193859	28.882152166	-1.1972586367	29.66711998	19.177741941	42.325843333	-71.119866667	6	48040	35.9
14245	2022-09-23	15:43:05.115	265.44658699	6370.718088	1663947785.116	0	899	2.3834275449	2.4129593276	477.96176223	485.13767989	1.3520573636	723.44393254	28.88366127	-1.1897132397	29.66711998	19.178173065	42.325843333	-71.119866667	6	48040	35.9
14246	2022-09-23	15:43:05.990	265.44659711	6370.718331	1663947785.99	0	899	2.3818109031	2.4098425403	477.96176223	484.77689764	1.2850358757	723.43496199	28.88366127	-1.1808096731	29.66711998	19.179298401	42.325843333	-71.119866667	6	48040	35.9
14247	2022-09-23	15:43:06.842	265.44660698	6370.718567	1663947786.843	0	899	2.3818109031	2.4098425403	475.43957248	482.21874463	1.2850358757	723.43164062	28.88366127	-1.1783196926	29.66711998	19.179613113	42.325843333	-71.119866667	6	48040	35.9
14248	2022-09-23	15:43:07.724	265.44661719	6370.718812	1663947787.725	0	899	2.3783026355	2.408604442	475.43957248	482.780064	1.3898197897	723.41744813	28.88366127	-1.1448503188	29.66711998	19.164254599	42.325843333	-71.119866667	6	48040	35.9
14249	2022-09-23	15:43:08.637	265.44662774	6370.719066	1663947788.637	0	899	2.3783026355	2.408604442	477.77436724	485.15090654	1.3898197897	723.41029004	28.88366127	-1.1385768391	29.66711998	19.157215118	42.325843333	-71.119866667	6	48040	35.9
14250	2022-09-23	15:43:09.546	265.44663828	6370.719319	1663947789.547	0	899	2.379704441	2.4092320825	477.77436724	484.95771296	1.3539591936	723.41989762	28.88366127	-1.1425112486	29.66711998	19.155126572	42.325843333	-71.119866667	6	48040	35.9
14251	2022-09-23	15:43:10.450	265.44664874	6370.71957	1663947790.451	0	899	2.3797235976	2.4092515794	475.47160507	482.62035364	1.3539638434	723.41818298	28.884550524	-1.1415626647	29.66711998	19.172335858	42.325843333	-71.119866667	6	48040	35.9
14252	2022-09-23	15:43:11.364	265.44665931	6370.719823	1663947791.364	0	899	2.38101046	2.4104091567	475.47411112	482.58765966	1.3473882783	723.42140289	28.885187149	-1.1423172201	29.66711998	19.184656143	42.325843333	-71.119866667	6	48040	35.9
14253	2022-09-23	15:43:12.255	265.44666962	6370.720071	1663947792.255	0	899	2.38101046	2.4104091567	476.31018817	483.43624522	1.3473882783	723.42688514	28.885187149	-1.1425112486	29.66711998	19.184656143	42.325843333	-71.119866667	6	48040	35.9
14254	2022-09-23	15:43:13.115	265.44667957	6370.72031	1663947793.115	0	899	2.3779135958	2.4068379839	476.31018817	483.33013747	1.3276169167	723.42637826	28.885187149	-1.1415195836	29.66711998	19.184656143	42.325843333	-71.119866667	6	48040	35.9
14255	2022-09-23	15:43:14.006	265.4466899	6370.720557	1663947794.007	0	899	2.3779135958	2.4068379839	475.29699478	482.30201144	1.3276169167	723.42244089	28.885187149	-1.1403230792	29.66711998	19.183947102	42.325843333	-71.119866667	6	48040	35.9
14256	2022-09-23	15:43:14.878	265.44669999	6370.7208	1663947794.879	0	899	2.3835280167	2.4124363379	475.30294345	482.28761348	1.3238002655	723.43203756	28.886698881	-1.4384748186	29.66711998	19.156655545	42.325843333	-71.119866667	6	48040	35.9
14257	2022-09-23	15:43:15.707	265.44670957	6370.72103	1663947795.707	0	899	2.3835316143	2.4124399979	476.09684026	483.09318133	1.323801118	723.41619873	28.886865616	-1.4712973833	29.66711998	19.153686523	42.325843333	-71.119866667	6	48040	35.9
14258	2022-09-23	15:43:16.572	265.44671958	6370.72127	1663947796.572	0	899	2.3820881654	2.411776667	476.09684026	483.28684104	1.359898972	723.43070327	28.886865616	-1.2083072947	29.66711998	19.179323196	42.325843333	-71.119866667	6	48040	35.9
14259	2022-09-23	15:43:17.470	265.44672998	6370.721519	1663947797.47	0	899	2.3820881654	2.411776667	476.45978063	483.65526253	1.359898972	723.42913818	28.886865616	-1.1360006332	29.66711998	19.183214188	42.325843333	-71.119866667	6	48040	35.9
14260	2022-09-23	15:43:18.371	265.44674042	6370.72177	1663947798.372	0	899	2.3860596202	2.4151701208	476.45978063	483.50304413	1.3315497628	723.44281653	28.886865616	-1.2135135772	29.66711998	19.181198057	42.325843333	-71.119866667	6	48040	35.9
14261	2022-09-23	15:43:19.259	265.44675068	6370.722016	1663947799.259	0	899	2.3860821106	2.4151930041	473.96448578	480.97089119	1.3315551173	723.44377773	28.887906851	-1.212349463	29.66711998	19.177055018	42.325843333	-71.119866667	6	48040	35.9
14262	2022-09-23	15:43:20.201	265.4467616	6370.722278	1663947800.202	0	899	2.3837182575	2.4127052779	473.96710606	480.95059656	1.3272561827	723.4378173	28.8885746	-1.1963424383	29.66711998	19.173820773	42.325843333	-71.119866667	6	48040	35.9
14263	2022-09-23	15:43:21.108	265.44677208	6370.72253	1663947801.108	0	899	2.3837182575	2.4127052779	476.10223138	483.11718108	1.3272561827	723.42913818	28.8885746	-1.1783196926	29.66711998	19.172771454	42.325843333	-71.119866667	6	48040	35.9
14264	2022-09-23	15:43:22.016	265.4467826	6370.722782	1663947802.017	0	899	2.3813575416	2.4113089385	476.10223138	483.35838145	1.3722071591	723.45734653	28.8885746	-1.1945961714	29.66711998	19.181774139	42.325843333	-71.119866667	6	48040	35.9
14265	2022-09-23	15:43:22.890	265.44679271	6370.723025	1663947802.89	0	899	2.3813575416	2.4113089385	476.366106	483.62627772	1.3722071591	723.48452536	28.8885746	-1.543291339	29.66711998	19.148040898	42.325843333	-71.119866667	6	48040	35.9
14266	2022-09-23	15:43:23.778	265.44680299	6370.723272	1663947803.778	0	899	2.3855860347	2.4158134014	476.366106	483.68032788	1.3822684147	723.46885994	28.8885746	-1.4280405068	29.66711998	19.161362301	42.325843333	-71.119866667	6	48040	35.9
14267	2022-09-23	15:43:24.601	265.44681251	6370.7235	1663947804.601	0	899	2.3855860347	2.4158134014	475.82217358	483.12804381	1.3822684147	723.46008301	28.8885746	-1.2255215645	29.66711998	19.183214188	42.325843333	-71.119866667	6	48040	35.9
14268	2022-09-23	15:43:25.486	265.44682277	6370.723746	1663947805.487	0	899	2.3856674959	2.4158556091	475.82818451	483.12438452	1.3804492673	723.48392188	28.890100479	-1.2419382618	29.66711998	19.181834215	42.325843333	-71.119866667	6	48040	35.9
14269	2022-09-23	15:43:26.407	265.44683341	6370.724002	1663947806.407	0	899	2.3856674959	2.4158556091	476.76990705	484.08054714	1.3804492673	723.4864409	28.890100479	-1.1373803663	29.66711998	19.184388963	42.325843333	-71.119866667	6	48040	35.9
14270	2022-09-23	15:43:27.259	265.44684329	6370.724239	1663947807.26	0	899	2.3860039403	2.4147601097	476.76990705	483.7319157	1.3155655561	723.4987793	28.890100479	-1.1490218639	29.66711998	19.182134628	42.325843333	-71.119866667	6	48040	35.9
14271	2022-09-23	15:43:28.177	265.44685391	6370.724494	1663947808.178	0	899	2.3860039403	2.4147601097	476.84171352	483.80477072	1.3155655561	723.47932242	28.890100479	-1.1677991902	29.66711998	19.177937072	42.325843333	-71.119866667	6	48040	35.9
14272	2022-09-23	15:43:29.124	265.44686486	6370.724757	1663947809.124	0	899	2.3877967535	2.4166992341	476.84171352	483.83502048	1.3211981875	723.4953779	28.890100479	-1.1360006332	29.66711998	19.182134628	42.325843333	-71.119866667	6	48040	35.9
14273	2022-09-23	15:43:30.033	265.44687539	6370.725009	1663947810.034	0	899	2.3878023102	2.4167048871	475.38862684	482.36063001	1.3211994992	723.4741886	28.890357554	-1.1406572418	29.66711998	19.182592392	42.325843333	-71.119866667	6	48040	35.9
14274	2022-09-23	15:43:30.960	265.44688612	6370.725267	1663947810.961	0	899	2.3853626309	2.4157878172	475.39398094	482.74186336	1.391329245	723.4645414	28.891717911	-1.1507465366	29.66711998	19.182868389	42.325843333	-71.119866667	6	48040	35.9
14275	2022-09-23	15:43:31.861	265.44689654	6370.725517	1663947811.861	0	899	2.3853626309	2.4157878172	475.03938296	482.38178457	1.391329245	723.46868411	28.891717911	-1.1568367363	29.66711998	19.180078254	42.325843333	-71.119866667	6	48040	35.9
14276	2022-09-23	15:43:32.838	265.44690786	6370.725789	1663947812.839	0	899	2.385064837	2.4161376443	475.03938296	482.53943728	1.4207389061	723.48641139	28.891717911	-1.2137292181	29.66711998	19.178790882	42.325843333	-71.119866667	6	48040	35.9
14277	2022-09-23	15:43:33.721	265.44691808	6370.726034	1663947813.722	0	899	2.385064837	2.4161376443	475.5029614	483.01033483	1.4207389061	723.47247314	28.891717911	-1.1832026243	29.66711998	19.183574677	42.325843333	-71.119866667	6	48040	35.9
14278	2022-09-23	15:43:34.612	265.44692839	6370.726281	1663947814.613	0	899	2.3859197215	2.4152070604	475.50720681	482.57961456	1.3396180708	723.47161784	28.892796333	-1.3160881278	29.66711998	19.1761152	42.325843333	-71.119866667	6	48040	35.9
14279	2022-09-23	15:43:35.506	265.44693874	6370.72653	1663947815.507	0	899	2.3859346587	2.4152222601	475.09394845	482.1602288	1.3396216489	723.46945938	28.89348793	-1.4345080387	29.66711998	19.159445617	42.325843333	-71.119866667	6	48040	35.9
14280	2022-09-23	15:43:36.420	265.44694931	6370.726783	1663947816.42	0	899	2.3868062763	2.4152653983	475.09394845	481.95732778	1.3017035602	723.470518	28.89348793	-1.4460094591	29.66711998	19.145525623	42.325843333	-71.119866667	6	48040	35.9
14281	2022-09-23	15:43:37.309	265.44695961	6370.727031	1663947817.31	0	899	2.3868062763	2.4152653983	475.0495637	481.91230183	1.3017035602	723.48303223	28.89348793	-1.1832026243	29.66711998	19.182134628	42.325843333	-71.119866667	6	48040	35.9
14282	2022-09-23	15:43:38.194	265.44696984	6370.727276	1663947818.194	0	899	2.3847079333	2.4144723634	475.0495637	482.23422231	1.3618547418	723.48889645	28.89348793	-1.2449995974	29.66711998	19.182413948	42.325843333	-71.119866667	6	48040	35.9
14283	2022-09-23	15:43:39.059	265.44697985	6370.727516	1663947819.059	0	899	2.3847079333	2.4144723634	475.02467733	482.20895956	1.3618547418	723.48858481	28.89348793	-1.1971616721	29.66711998	19.180674951	42.325843333	-71.119866667	6	48040	35.9
14284	2022-09-23	15:43:39.911	265.44698972	6370.727753	1663947819.912	0	899	2.3832709676	2.4136280321	475.03006302	482.36228411	1.389456283	723.470537	28.894857381	-1.1757218901	29.66711998	19.179108525	42.325843333	-71.119866667	6	48040	35.9
14285	2022-09-23	15:43:40.828	265.44700034	6370.728008	1663947820.829	0	899	2.3832782927	2.4136354908	476.49717989	483.85205614	1.389458105	723.46575928	28.895196915	-1.176692009	29.66711998	19.178894043	42.325843333	-71.119866667	6	48040	35.9
14286	2022-09-23	15:43:41.756	265.44701108	6370.728266	1663947821.757	0	899	2.3899951636	2.419814663	476.49717989	483.70108667	1.361362236	723.49107876	28.895196915	-1.1855201524	29.66711998	19.178242791	42.325843333	-71.119866667	6	48040	35.9
14287	2022-09-23	15:43:42.612	265.44702098	6370.728504	1663947822.613	0	899	2.3899951636	2.419814663	475.97041257	483.16635544	1.361362236	723.49999353	28.895196915	-1.1832781083	29.66711998	19.179425296	42.325843333	-71.119866667	6	48040	35.9
14288	2022-09-23	15:43:43.516	265.44703145	6370.728755	1663947823.517	0	899	2.3882615031	2.4179761207	475.97041257	483.14619863	1.3576055136	723.50205498	28.895196915	-1.1587878466	29.66711998	19.182134628	42.325843333	-71.119866667	6	48040	35.9
14289	2022-09-23	15:43:44.430	265.44704201	6370.729008	1663947824.43	0	899	2.3882615031	2.4179761207	473.54520586	480.68442922	1.3576055136	723.49723038	28.895196915	-1.1505094482	29.66711998	19.183279341	42.325843333	-71.119866667	6	48040	35.9
14290	2022-09-23	15:43:45.342	265.44705258	6370.729262	1663947825.343	0	899	2.3863257183	2.4149093969	473.55056365	480.4230501	1.3075934421	723.48559732	28.896563536	-1.1522340703	29.66711998	19.177424917	42.325843333	-71.119866667	6	48040	35.9
14291	2022-09-23	15:43:46.312	265.44706381	6370.729531	1663947826.313	0	899	2.3863284992	2.4149122256	476.32128523	483.23398575	1.3075940922	723.49168831	28.896692276	-1.1376283169	29.66711998	19.172771454	42.325843333	-71.119866667	6	48040	35.9
14292	2022-09-23	15:43:47.240	265.44707455	6370.729789	1663947827.241	0	899	2.3844726326	2.414979402	476.32128523	483.70605722	1.3955269989	723.49559617	28.896692276	-1.1531503137	29.66711998	19.177922659	42.325843333	-71.119866667	6	48040	35.9
14293	2022-09-23	15:43:48.151	265.44708509	6370.730042	1663947828.152	0	899	2.3844726326	2.414979402	472.94424164	480.27665676	1.3955269989	723.4926483	28.896692276	-1.1620538606	29.66711998	19.182312833	42.325843333	-71.119866667	6	48040	35.9
14294	2022-09-23	15:43:49.084	265.44709588	6370.730301	1663947829.084	0	899	2.3875063951	2.4170716732	472.94424164	480.04072685	1.3512879229	723.49725342	28.896692276	-1.196223855	29.66711998	19.176372528	42.325843333	-71.119866667	6	48040	35.9
14295	2022-09-23	15:43:50.013	265.44710663	6370.730559	1663947830.013	0	899	2.3875389186	2.4171047735	475.78058752	482.91967396	1.3512957765	723.47451883	28.898197136	-1.2135351644	29.66711998	19.174980164	42.325843333	-71.119866667	6	48040	35.9
14296	2022-09-23	15:43:50.917	265.44711711	6370.730811	1663947830.918	0	899	2.3857704272	2.4154589532	475.78079052	482.95490549	1.3578269645	723.46759195	28.898248672	-1.1788586275	29.66711998	19.180121378	42.325843333	-71.119866667	6	48040	35.9
14297	2022-09-23	15:43:51.815	265.44712749	6370.73106	1663947831.815	0	899	2.3857704272	2.4154589532	474.31130132	481.46325843	1.3578269645	723.44647217	28.898248672	-1.3003937006	29.66711998	19.181774139	42.325843333	-71.119866667	6	48040	35.9
14298	2022-09-23	15:43:52.690	265.44713763	6370.731303	1663947832.691	0	899	2.3901727817	2.4194576782	474.31130132	481.35274801	1.3371530471	723.46600018	28.898248672	-1.4209802332	29.66711998	19.162413692	42.325843333	-71.119866667	6	48040	35.9
14299	2022-09-23	15:43:53.573	265.44714785	6370.731548	1663947833.574	0	899	2.3901727817	2.4194576782	476.92436214	484.00460135	1.3371530471	723.47603946	28.898248672	-1.3889121978	29.66711998	19.160460933	42.325843333	-71.119866667	6	48040	35.9
14300	2022-09-23	15:43:54.509	265.44715868	6370.731808	1663947834.51	0	899	2.390877978	2.4217402518	476.9289202	484.38941758	1.4078481474	723.47588909	28.899403086	-1.2378529508	29.66711998	19.178057071	42.325843333	-71.119866667	6	48040	35.9
14301	2022-09-23	15:43:55.434	265.44716938	6370.732065	1663947835.434	0	899	2.390886678	2.4217491126	477.37216207	484.83960477	1.4078503331	723.47253822	28.899805069	-1.2466810942	29.66711998	19.178894043	42.325843333	-71.119866667	6	48040	35.9
14302	2022-09-23	15:43:56.311	265.44717953	6370.732309	1663947836.311	0	899	2.3900045474	2.4190948741	477.37216207	484.4123406	1.3284681662	723.46793229	28.899805069	-1.2397824289	29.66711998	19.177444155	42.325843333	-71.119866667	6	48040	35.9
14303	2022-09-23	15:43:57.171	265.44718949	6370.732548	1663947837.172	0	899	2.3900045474	2.4190948741	477.62017364	484.66400979	1.3284681662	723.48037134	28.899805069	-1.2141280174	29.66711998	19.172052383	42.325843333	-71.119866667	6	48040	35.9
14304	2022-09-23	15:43:58.062	265.4471998	6370.732795	1663947838.063	0	899	2.3869888708	2.4161439232	477.62017364	484.68866392	1.3330501267	723.48605731	28.899805069	-1.3355337729	29.66711998	19.177487051	42.325843333	-71.119866667	6	48040	35.9
14305	2022-09-23	15:43:58.957	265.44721016	6370.733044	1663947838.958	0	899	2.3869888708	2.4161439232	474.73494966	481.76074037	1.3330501267	723.48217773	28.899805069	-1.2027344704	29.66711998	19.184295654	42.325843333	-71.119866667	6	48040	35.9
14306	2022-09-23	15:43:59.808	265.44722	6370.73328	1663947839.808	0	899	2.3888130217	2.4198870854	474.73706736	482.22085955	1.4185949343	723.4774849	28.900343876	-1.2903367486	29.66711998	19.175681259	42.325843333	-71.119866667	6	48040	35.9
14307	2022-09-23	15:44:00.665	265.44722993	6370.733518	1663947840.666	0	899	2.3888422851	2.4199168939	474.98157233	482.46925866	1.4186023487	723.46846301	28.901697159	-1.313425687	29.66711998	19.171645512	42.325843333	-71.119866667	6	48040	35.9
14308	2022-09-23	15:44:01.532	265.44723995	6370.733759	1663947841.532	0	899	2.3885807958	2.4190855712	474.98157233	482.33239265	1.3930671646	723.48453264	28.901697159	-1.1735336749	29.66711998	19.176563402	42.325843333	-71.119866667	6	48040	35.9
14309	2022-09-23	15:44:02.405	265.44725007	6370.734002	1663947842.406	0	899	2.3885807958	2.4190855712	478.38125474	485.78468859	1.3930671646	723.48205566	28.901697159	-1.1522772312	29.66711998	19.153326035	42.325843333	-71.119866667	6	48040	35.9
14310	2022-09-23	15:44:03.288	265.44726028	6370.734247	1663947843.288	0	899	2.3922488242	2.4223781258	478.38125474	485.68208054	1.3740501493	723.47419062	28.901697159	-1.3294435787	29.66711998	19.145374614	42.325843333	-71.119866667	6	48040	35.9
14311	2022-09-23	15:44:04.177	265.44727058	6370.734494	1663947844.178	0	899	2.3922488242	2.4223781258	475.62913525	482.88795952	1.3740501493	723.47336846	28.901697159	-1.1327453852	29.66711998	19.181413651	42.325843333	-71.119866667	6	48040	35.9
14312	2022-09-23	15:44:05.085	265.44728109	6370.734746	1663947845.086	0	899	2.3892977499	2.4188852183	475.63416562	482.77101465	1.3512882511	723.4813095	28.902974653	-1.1410884076	29.66711998	19.181721618	42.325843333	-71.119866667	6	48040	35.9
14313	2022-09-23	15:44:06.005	265.44729172	6370.735001	1663947846.005	0	899	2.3893024619	2.4188900139	476.31335749	483.46040384	1.3512893881	723.49282049	28.90319252	-1.2221908514	29.825441942	19.157048838	42.325843333	-71.119866667	6	48040	35.9
14314	2022-09-23	15:44:06.901	265.44730209	6370.73525	1663947846.901	0	899	2.3897033835	2.4198840739	476.31335749	483.60283199	1.3778123198	723.48659409	28.90319252	-1.4553872797	29.916147232	19.139616101	42.325843333	-71.119866667	6	48040	35.9
14315	2022-09-23	15:44:07.858	265.44731317	6370.735516	1663947847.858	0	899	2.3897033835	2.4198840739	475.05231572	482.3224913	1.3778123198	723.45091278	28.90319252	-1.6296755644	29.723192341	19.134817553	42.325843333	-71.119866667	6	48040	35.9
14316	2022-09-23	15:44:08.740	265.44732338	6370.735761	1663947848.74	0	899	2.3889348398	2.4185394322	475.05231572	482.18565661	1.3522636356	723.47020231	28.90319252	-1.6071471292	29.66711998	19.136267113	42.325843333	-71.119866667	6	48040	35.9
14317	2022-09-23	15:44:09.651	265.44733394	6370.736014	1663947849.652	0	899	2.3889348398	2.4185394322	477.37331205	484.5415048	1.3522636356	723.48773193	28.90319252	-1.5152440071	29.66711998	19.140001297	42.325843333	-71.119866667	6	48040	35.9
14318	2022-09-23	15:44:10.588	265.44734477	6370.736274	1663947850.588	0	899	2.3910026308	2.4216354572	477.37595732	484.78739391	1.3974418887	723.48566563	28.903861886	-1.3538152398	29.66711998	19.136910937	42.325843333	-71.119866667	6	48040	35.9
14319	2022-09-23	15:44:11.480	265.4473551	6370.736522	1663947851.481	0	899	2.3910185268	2.4216516448	474.48174761	481.84827176	1.3974458526	723.46688823	28.904596329	-1.2090295024	29.66711998	19.135022511	42.325843333	-71.119866667	6	48040	35.9
14320	2022-09-23	15:44:12.420	265.44736597	6370.736783	1663947852.42	0	899	2.3943539902	2.4241990386	474.48174761	481.64824206	1.3600643813	723.47969187	28.904596329	-1.6649881601	29.66711998	19.156206131	42.325843333	-71.119866667	6	48040	35.9
14321	2022-09-23	15:44:13.305	265.44737622	6370.737029	1663947853.305	0	899	2.3943539902	2.4241990386	475.05090847	482.22599943	1.3600643813	723.4613215	28.904596329	-1.1840864594	29.66711998	19.176502367	42.325843333	-71.119866667	6	48040	35.9
14322	2022-09-23	15:44:14.203	265.44738661	6370.737279	1663947854.203	0	899	2.3889063345	2.4188433151	475.05101498	482.26472249	1.3672744954	723.47659686	28.904623411	-1.181402474	29.66711998	19.179949754	42.325843333	-71.119866667	6	48040	35.9
14323	2022-09-23	15:44:15.105	265.44739705	6370.737529	1663947855.105	0	899	2.3889499643	2.4188877278	477.8443893	485.10057194	1.3672851496	723.47044565	28.906641006	-1.16855371	29.66711998	19.178173065	42.325843333	-71.119866667	6	48040	35.9
14324	2022-09-23	15:44:16.023	265.44740769	6370.737784	1663947856.024	0	899	2.3903553037	2.4207886172	477.8443893	485.21665272	1.3888259593	723.47120313	28.906641006	-1.1728222591	29.66711998	19.177569762	42.325843333	-71.119866667	6	48040	35.9
14325	2022-09-23	15:44:16.948	265.44741839	6370.738041	1663947856.949	0	899	2.3903553037	2.4207886172	476.03100811	483.37529438	1.3888259593	723.46320267	28.906641006	-1.2067658601	29.66711998	19.17309132	42.325843333	-71.119866667	6	48040	35.9
14326	2022-09-23	15:44:17.884	265.44742921	6370.738301	1663947857.884	0	899	2.3971208213	2.4280742445	476.03100811	483.48000893	1.4083226981	723.46122287	28.906641006	-1.2067012029	29.66711998	19.175046188	42.325843333	-71.119866667	6	48040	35.9
14327	2022-09-23	15:44:18.811	265.44743994	6370.738559	1663947858.811	0	899	2.3971208213	2.4280742445	475.23436594	482.6709008	1.4083226981	723.46262021	28.906641006	-1.2029824067	29.66711998	19.179298717	42.325843333	-71.119866667	6	48040	35.9
14328	2022-09-23	15:44:19.753	265.44745086	6370.738821	1663947859.754	0	899	2.3938359785	2.4228563731	475.23571133	482.21627159	1.3232170784	723.45158053	28.906982965	-1.1855201532	29.66711998	19.183419954	42.325843333	-71.119866667	6	48040	35.9
14329	2022-09-23	15:44:20.647	265.44746119	6370.739069	1663947860.647	0	899	2.3938596491	2.4228804545	474.96083063	481.93738313	1.3232226609	723.44796409	28.908075333	-1.1906833199	29.66711998	19.180505993	42.325843333	-71.119866667	6	48040	35.9
14330	2022-09-23	15:44:21.555	265.4474717	6370.739321	1663947861.555	0	899	2.3932308813	2.4224484036	474.96083063	481.98664433	1.3324296974	723.44881576	28.908075333	-1.1981533032	29.66711998	19.180251002	42.325843333	-71.119866667	6	48040	35.9
14331	2022-09-23	15:44:22.424	265.44748177	6370.739562	1663947862.425	0	899	2.3932308813	2.4224484036	475.70392839	482.7407343	1.3324296974	723.46262385	28.908075333	-1.1506495476	29.66711998	19.183214188	42.325843333	-71.119866667	6	48040	35.9
14332	2022-09-23	15:44:23.351	265.4474925	6370.73982	1663947863.352	0	899	2.3925312526	2.4221879429	475.70392839	482.8488726	1.3526028505	723.47457219	28.908075333	-1.1591111706	29.764422019	19.18265152	42.325843333	-71.119866667	6	48040	35.9
14333	2022-09-23	15:44:24.197	265.44750228	6370.740055	1663947864.197	0	899	2.3925312526	2.4221879429	475.44676458	482.58784626	1.3526028505	723.47467445	28.908075333	-1.204362154	29.916147232	19.181774139	42.325843333	-71.119866667	6	48040	35.9
14334	2022-09-23	15:44:25.085	265.44751257	6370.740302	1663947865.086	0	899	2.3900059579	2.4180965891	475.44920517	482.21946551	1.2833446649	723.47797237	28.908695385	-1.1878268924	29.818845193	19.182759367	42.325843333	-71.119866667	6	48040	35.9
14335	2022-09-23	15:44:26.006	265.44752323	6370.740557	1663947866.007	0	899	2.3900268752	2.4181178585	475.92539181	482.70245857	1.2833494571	723.4800124	28.909662247	-1.1429639968	29.66711998	19.183732241	42.325843333	-71.119866667	6	48040	35.9
14336	2022-09-23	15:44:26.901	265.44753358	6370.740806	1663947866.901	0	899	2.3913387687	2.422074771	475.92539181	483.3382168	1.4018943638	723.48675335	28.909662247	-1.143664649	29.66711998	19.183241333	42.325843333	-71.119866667	6	48040	35.9
14337	2022-09-23	15:44:27.773	265.44754368	6370.741048	1663947867.774	0	899	2.3913387687	2.422074771	475.89933263	483.31175174	1.4018943638	723.47628602	28.909662247	-1.1507788952	29.66711998	19.181925452	42.325843333	-71.119866667	6	48040	35.9
14338	2022-09-23	15:44:28.657	265.44755391	6370.741294	1663947868.658	0	899	2.390715329	2.4206513619	475.89933263	483.12021026	1.366209993	723.49897574	28.909662247	-1.1467905731	29.66711998	19.169835147	42.325843333	-71.119866667	6	48040	35.9
14339	2022-09-23	15:44:29.519	265.44756389	6370.741533	1663947869.52	0	899	2.3907180232	2.4206541043	476.18384484	483.40904293	1.3662106499	723.4786288	28.909786742	-1.143556853	29.66711998	19.182794571	42.325843333	-71.119866667	6	48040	35.9
14340	2022-09-23	15:44:30.466	265.44757484	6370.741796	1663947870.466	0	899	2.3936771501	2.4227316459	476.19009117	483.19337584	1.3248401645	723.48602295	28.911371231	-1.2190109491	29.66711998	19.177453995	42.325843333	-71.119866667	6	48040	35.9
14341	2022-09-23	15:44:31.375	265.44758537	6370.742049	1663947871.376	0	899	2.3936771501	2.4227316459	475.75252079	482.74937015	1.3248401645	723.48608479	28.911371231	-1.1905970716	29.66711998	19.179589594	42.325843333	-71.119866667	6	48040	35.9
14342	2022-09-23	15:44:32.263	265.44759564	6370.742295	1663947872.263	0	899	2.3950705767	2.4263066566	475.75252079	483.27177984	1.4222183891	723.49687953	28.911371231	-1.1734366417	29.66711998	19.180334091	42.325843333	-71.119866667	6	48040	35.9
14343	2022-09-23	15:44:33.134	265.44760572	6370.742537	1663947873.134	0	899	2.3950705767	2.4263066566	474.65299021	482.15487121	1.4222183891	723.51641846	28.911371231	-1.1425112486	29.916147232	19.182134628	42.325843333	-71.119866667	6	48040	35.9
14344	2022-09-23	15:44:34.029	265.44761608	6370.742786	1663947874.029	0	899	2.3939712673	2.4243127344	474.65299021	481.94280018	1.3826217627	723.5154423	28.911371231	-1.1425112486	29.916147232	19.182101205	42.325843333	-71.119866667	6	48040	35.9
14345	2022-09-23	15:44:34.884	265.44762597	6370.743023	1663947874.884	0	899	2.3939812484	2.4243228966	477.08702983	484.41423547	1.3826242222	723.49805253	28.911831824	-1.1411207449	29.916147232	19.182131698	42.325843333	-71.119866667	6	48040	35.9
14346	2022-09-23	15:44:35.750	265.447636	6370.743264	1663947875.75	0	899	2.4000011928	2.4279791039	477.09159875	483.82967027	1.2729923595	723.50408693	28.912988663	-1.1377900049	29.911199671	19.183942327	42.325843333	-71.119866667	6	48040	35.9
14347	2022-09-23	15:44:36.673	265.44764668	6370.74352	1663947876.673	0	899	2.4000011928	2.4279791039	475.18802619	481.89921313	1.2729923595	723.49493408	28.912988663	-1.1457666159	29.66711998	19.184295654	42.325843333	-71.119866667	6	48040	35.9
14348	2022-09-23	15:44:37.598	265.44765738	6370.743777	1663947877.598	0	899	2.3986144123	2.4282741176	475.18802619	482.30779978	1.3493498834	723.4906111	28.912988663	-1.1457666159	29.66711998	19.184295654	42.325843333	-71.119866667	6	48040	35.9
14349	2022-09-23	15:44:38.473	265.44766751	6370.74402	1663947878.473	0	899	2.3986144123	2.4282741176	476.14922243	483.28339768	1.3493498834	723.50116411	28.912988663	-1.1848949036	29.772667954	19.183045495	42.325843333	-71.119866667	6	48040	35.9
14350	2022-09-23	15:44:39.381	265.44767803	6370.744273	1663947879.382	0	899	2.3914797648	2.4201647751	476.15042376	483.07021694	1.3093794776	723.50133792	28.913293434	-1.1867165723	29.66711998	19.183713142	42.325843333	-71.119866667	6	48040	35.9
14351	2022-09-23	15:44:40.315	265.44768883	6370.744532	1663947880.315	0	899	2.3915075198	2.4201930068	477.42895478	484.36736343	1.3093859615	723.4720459	28.914575577	-1.160415411	29.66711998	19.184295654	42.325843333	-71.119866667	6	48040	35.9
14352	2022-09-23	15:44:41.263	265.44769981	6370.744796	1663947881.264	0	899	2.3996428429	2.4296506028	477.42895478	484.66335808	1.3644109845	723.49787347	28.914575577	-1.176659693	29.893058613	19.182662054	42.325843333	-71.119866667	6	48040	35.9
14353	2022-09-23	15:44:42.206	265.44771072	6370.745057	1663947882.206	0	899	2.3996428429	2.4296506028	477.15666464	484.38694198	1.3644109845	723.48507994	28.914575577	-1.1702352952	29.714946406	19.180658227	42.325843333	-71.119866667	6	48040	35.9
14354	2022-09-23	15:44:43.089	265.44772095	6370.745303	1663947883.09	0	899	2.3962688498	2.4276925381	477.15666464	484.73973124	1.4299436718	723.47924805	28.914575577	-1.1376283169	29.66711998	19.184295654	42.325843333	-71.119866667	6	48040	35.9
14355	2022-09-23	15:44:43.973	265.44773118	6370.745548	1663947883.974	0	899	2.3962688498	2.4276925381	475.51322158	483.07017026	1.4299436718	723.48540896	28.914575577	-1.1377684486	29.66711998	19.184264619	42.325843333	-71.119866667	6	48040	35.9
14356	2022-09-23	15:44:44.901	265.44774192	6370.745806	1663947884.902	0	899	2.3949059411	2.4251773369	475.51674132	482.8000553	1.3789369203	723.50342848	28.915469681	-1.1486230789	29.797405761	19.183935165	42.325843333	-71.119866667	6	48040	35.9
14357	2022-09-23	15:44:45.872	265.44775316	6370.746076	1663947885.873	0	899	2.3949236063	2.4251953218	476.16610725	483.45939064	1.3789412601	723.47734909	28.916284561	-1.2021308372	29.916147232	19.164035873	42.325843333	-71.119866667	6	48040	35.9
14358	2022-09-23	15:44:46.838	265.44776433	6370.746344	1663947886.838	0	899	2.3954134461	2.425716548	476.16610725	483.46547556	1.3800743658	723.48427112	28.916284561	-1.2106571355	29.916147232	19.177041073	42.325843333	-71.119866667	6	48040	35.9
14359	2022-09-23	15:44:47.690	265.44777419	6370.746581	1663947887.69	0	899	2.3954134461	2.425716548	476.84906803	484.15890575	1.3800743658	723.50590545	28.916284561	-1.1946608547	29.846881374	19.182454532	42.325843333	-71.119866667	6	48040	35.9
14360	2022-09-23	15:44:48.605	265.44778478	6370.746835	1663947888.605	0	899	2.3965638966	2.428091473	476.84906803	484.4514303	1.4344354068	723.49010948	28.916284561	-1.1441389322	29.66711998	19.181413651	42.325843333	-71.119866667	6	48040	35.9
14361	2022-09-23	15:44:49.476	265.44779487	6370.747077	1663947889.477	0	899	2.3965759534	2.4281037569	474.63943888	482.20658973	1.4344384859	723.48797042	28.916840345	-1.2680993041	29.66711998	19.165554868	42.325843333	-71.119866667	6	48040	35.9
14362	2022-09-23	15:44:50.372	265.44780524	6370.747326	1663947890.373	0	899	2.401180072	2.43142982	474.64385035	481.88954965	1.3744073743	723.49075378	28.917963028	-1.5047666024	29.67866429	19.135406482	42.325843333	-71.119866667	6	48040	35.9
14363	2022-09-23	15:44:51.247	265.44781537	6370.747569	1663947891.248	0	899	2.401180072	2.43142982	478.3091624	485.61081471	1.3744073743	723.47216797	28.917963028	-1.2222663164	29.916147232	19.174211502	42.325843333	-71.119866667	6	48040	35.9
14364	2022-09-23	15:44:52.187	265.44782624	6370.74783	1663947892.187	0	899	2.3986424249	2.4292352153	478.3091624	485.70167202	1.3912493599	723.48834148	28.917963028	-1.2157664978	29.916147232	19.176477824	42.325843333	-71.119866667	6	48040	35.9
14365	2022-09-23	15:44:53.101	265.44783683	6370.748084	1663947893.102	0	899	2.3986424249	2.4292352153	474.75939281	482.09703895	1.3912493599	723.49194336	28.917963028	-1.1832026243	29.916147232	19.180334091	42.325843333	-71.119866667	6	48040	35.9
14366	2022-09-23	15:44:54.029	265.44784757	6370.748342	1663947894.03	0	899	2.3957923349	2.4271816603	474.75939281	482.29759134	1.4286806269	723.49059048	28.917963028	-1.1482781551	29.916147232	19.183482353	42.325843333	-71.119866667	6	48040	35.9
14367	2022-09-23	15:44:54.887	265.44785749	6370.74858	1663947894.887	0	899	2.3958069385	2.427196538	473.63366711	481.1540113	1.4286843427	723.4892178	28.918636436	-1.1399889434	29.916147232	19.184295654	42.325843333	-71.119866667	6	48040	35.9
14368	2022-09-23	15:44:55.757	265.44786757	6370.748822	1663947895.758	0	899	2.4027737831	2.4327882096	473.63688994	480.80605287	1.3629540107	723.46840521	28.919458389	-1.1408835649	29.916147232	19.180289464	42.325843333	-71.119866667	6	48040	35.9
14369	2022-09-23	15:44:56.614	265.44787748	6370.749059	1663947896.614	0	899	2.4027737831	2.4327882096	476.21554475	483.42373926	1.3629540107	723.4837028	28.919458389	-1.1440741976	29.916147232	19.181371689	42.325843333	-71.119866667	6	48040	35.9
14370	2022-09-23	15:44:57.515	265.44788791	6370.74931	1663947897.515	0	899	2.4016136169	2.4318500896	476.21554475	483.48072286	1.3735667859	723.50003961	28.919458389	-1.1473941803	29.916147232	19.183574677	42.325843333	-71.119866667	6	48040	35.9
14371	2022-09-23	15:44:58.417	265.44789834	6370.74956	1663947898.417	0	899	2.4016136169	2.4318500896	476.01207592	483.27414989	1.3735667859	723.48404678	28.919458389	-1.138231924	29.916147232	19.182561129	42.325843333	-71.119866667	6	48040	35.9
14372	2022-09-23	15:44:59.309	265.44790868	6370.749808	1663947899.31	0	899	2.4013620309	2.432216834	476.01389174	483.42567965	1.4014446327	723.4720463	28.919919185	-1.1568044164	29.916147232	19.181900669	42.325843333	-71.119866667	6	48040	35.9
14373	2022-09-23	15:45:00.164	265.44791856	6370.750046	1663947900.164	0	899	2.4013898256	2.4322451402	474.39676892	481.78341442	1.401451554	723.4767161	28.921197891	-1.1864578724	29.916147232	19.181413651	42.325843333	-71.119866667	6	48040	35.9
14374	2022-09-23	15:45:01.059	265.44792892	6370.750294	1663947901.059	0	899	2.3990188987	2.4293288125	474.39676892	481.65969261	1.3783320516	723.47934021	28.921197891	-1.20013666	29.916147232	19.182310698	42.325843333	-71.119866667	6	48040	35.9
14375	2022-09-23	15:45:01.982	265.44793961	6370.750551	1663947901.982	0	899	2.3990188987	2.4293288125	476.83735695	484.13764558	1.3783320516	723.49031279	28.921197891	-1.1733612383	29.916147232	19.182893134	42.325843333	-71.119866667	6	48040	35.9
14376	2022-09-23	15:45:02.869	265.44794988	6370.750797	1663947902.87	0	899	2.4006635039	2.4288817107	476.83735695	483.62794224	1.2834486632	723.46954346	28.921197891	-1.2705677227	29.916147232	19.166552095	42.325843333	-71.119866667	6	48040	35.9
14377	2022-09-23	15:45:03.776	265.44796038	6370.751049	1663947903.777	0	899	2.4006635039	2.4288817107	476.0334265	482.81256312	1.2834486632	723.46710205	28.921197891	-1.5005950928	29.916147232	19.138561249	42.325843333	-71.119866667	6	48040	35.9
14378	2022-09-23	15:45:04.670	265.44797072	6370.751297	1663947904.67	0	899	2.3994688609	2.4304632671	476.03612809	483.4877796	1.4088012004	723.47399336	28.921883425	-1.1463486311	29.916147232	19.181510016	42.325843333	-71.119866667	6	48040	35.9
14379	2022-09-23	15:45:05.594	265.44798141	6370.751554	1663947905.594	0	899	2.3994891011	2.4304838817	475.71549801	483.16215775	1.408806271	723.48980713	28.922815323	-1.1514040619	29.916147232	19.183377184	42.325843333	-71.119866667	6	48040	35.9
14380	2022-09-23	15:45:06.539	265.44799235	6370.751816	1663947906.539	0	899	2.3946402874	2.423528852	475.71549801	482.66894102	1.3168406486	723.47084056	28.922815323	-1.1747948413	29.916147232	19.17661365	42.325843333	-71.119866667	6	48040	35.9
14381	2022-09-23	15:45:07.467	265.4480031	6370.752074	1663947907.468	0	899	2.3946402874	2.423528852	477.52711476	484.50703783	1.3168406486	723.47661626	28.922815323	-1.266417737	29.916147232	19.17492485	42.325843333	-71.119866667	6	48040	35.9
14382	2022-09-23	15:45:08.369	265.44801354	6370.752325	1663947908.37	0	899	2.3992281466	2.4298335042	477.52711476	484.90877	1.391478168	723.48970567	28.922815323	-1.5326739439	29.916147232	19.172073427	42.325843333	-71.119866667	6	48040	35.9
14383	2022-09-23	15:45:09.265	265.4480239	6370.752574	1663947909.265	0	899	2.3992281466	2.4298335042	476.63512764	484.00299446	1.391478168	723.52049164	28.922815323	-1.2336598635	29.916147232	19.183214188	42.325843333	-71.119866667	6	48040	35.9
14384	2022-09-23	15:45:10.161	265.44803427	6370.752823	1663947910.161	0	899	2.398175628	2.4294668052	476.63571854	484.17246306	1.4228738112	723.51315247	28.922965081	-1.2325388304	29.916147232	19.182718277	42.325843333	-71.119866667	6	48040	35.9
14385	2022-09-23	15:45:11.069	265.44804479	6370.753075	1663947911.07	0	899	2.3982101375	2.4295019595	475.99689729	483.52358747	1.4228825477	723.50638121	28.924554825	-1.2206386328	29.916147232	19.177453995	42.325843333	-71.119866667	6	48040	35.9
14386	2022-09-23	15:45:11.966	265.44805516	6370.753324	1663947911.966	0	899	2.3975641599	2.4289826317	475.99689729	483.55617601	1.4289469375	723.50651459	28.924554825	-1.1604261975	29.916147232	19.180443404	42.325843333	-71.119866667	6	48040	35.9
14387	2022-09-23	15:45:12.808	265.44806491	6370.753558	1663947912.808	0	899	2.3975641599	2.4289826317	475.88821055	483.44576322	1.4289469375	723.51733398	28.924554825	-1.1408835649	29.916147232	19.181413651	42.325843333	-71.119866667	6	48040	35.9
14388	2022-09-23	15:45:13.674	265.44807494	6370.753799	1663947913.675	0	899	2.4008141273	2.4308766658	475.88821055	483.10893162	1.3662122663	723.51345037	28.924554825	-1.1705909841	29.916147232	19.181161931	42.325843333	-71.119866667	6	48040	35.9
14389	2022-09-23	15:45:14.614	265.44808581	6370.754059	1663947914.614	0	899	2.4008286208	2.4308914192	475.29751914	482.50929643	1.3662157856	723.53296303	28.925221765	-1.1732426503	29.916147232	19.169879648	42.325843333	-71.119866667	6	48040	35.9
14390	2022-09-23	15:45:15.503	265.44809611	6370.754307	1663947915.504	0	899	2.3984226938	2.4279388681	475.30089877	482.38838018	1.3430054435	723.5339695	28.926080704	-1.1564055618	29.916147232	19.160292468	42.325843333	-71.119866667	6	48040	35.9
14391	2022-09-23	15:45:16.456	265.44810713	6370.754571	1663947916.456	0	899	2.3984226938	2.4279388681	474.9381863	482.0202591	1.3430054435	723.51862906	28.926080704	-1.1408835649	29.916147232	19.178894043	42.325843333	-71.119866667	6	48040	35.9
14392	2022-09-23	15:45:17.342	265.44811738	6370.754817	1663947917.342	0	899	2.4007006715	2.4303836113	474.9381863	482.05360058	1.3492348117	723.51528304	28.926080704	-1.3365469847	29.916147232	19.152395337	42.325843333	-71.119866667	6	48040	35.9
14393	2022-09-23	15:45:18.214	265.44812749	6370.75506	1663947918.215	0	899	2.4007006715	2.4303836113	476.69871343	483.84050352	1.3492348117	723.51746495	28.926080704	-1.3477896389	29.916147232	19.156568856	42.325843333	-71.119866667	6	48040	35.9
14394	2022-09-23	15:45:19.122	265.448138	6370.755312	1663947919.123	0	899	2.3999746131	2.4304848628	476.69871343	484.04231226	1.3867823164	723.50920257	28.926080704	-1.4794355631	29.916147232	19.147563934	42.325843333	-71.119866667	6	48040	35.9
14395	2022-09-23	15:45:19.982	265.44814794	6370.755551	1663947919.982	0	899	2.3999980404	2.4305087165	475.7370959	483.0659119	1.3867880926	723.4866426	28.927159126	-1.5091860934	29.916147232	19.141859219	42.325843333	-71.119866667	6	48040	35.9
14396	2022-09-23	15:45:20.891	265.44815847	6370.755803	1663947920.892	0	899	2.3950810442	2.4259842803	475.73981968	483.17850801	1.407250566	723.49473804	28.927850723	-1.522315139	29.916147232	19.121416067	42.325843333	-71.119866667	6	48040	35.9
14397	2022-09-23	15:45:21.793	265.44816891	6370.756054	1663947921.794	0	899	2.3950810442	2.4259842803	472.78905317	480.18160318	1.407250566	723.50216048	28.927850723	-1.5441106029	29.916147232	19.121983749	42.325843333	-71.119866667	6	48040	35.9
14398	2022-09-23	15:45:22.737	265.44817984	6370.756316	1663947922.738	0	899	2.3979095569	2.4298630012	472.78905317	480.42448851	1.4527515426	723.48409933	28.927850723	-1.5248481959	29.916147232	19.15395834	42.325843333	-71.119866667	6	48040	35.9
14399	2022-09-23	15:45:23.664	265.44819057	6370.756574	1663947923.665	0	899	2.3979095569	2.4298630012	476.83118765	484.53190254	1.4527515426	723.47862031	28.927850723	-1.2879329541	29.916147232	19.174007934	42.325843333	-71.119866667	6	48040	35.9
14400	2022-09-23	15:45:24.532	265.44820061	6370.756815	1663947924.533	0	899	2.4009598787	2.4317019363	476.83390641	484.23250227	1.3966193239	723.4774182	28.928539491	-1.4917130454	29.916147232	19.161768692	42.325843333	-71.119866667	6	48040	35.9
14401	2022-09-23	15:45:25.394	265.44821058	6370.757054	1663947925.394	0	899	2.4009767446	2.4317191116	476.62583952	484.02122951	1.3966235102	723.48297604	28.929315567	-1.4658969641	29.916147232	19.14698242	42.325843333	-71.119866667	6	48040	35.9
14402	2022-09-23	15:45:26.293	265.448221	6370.757304	1663947926.294	0	899	2.4025851654	2.4321384363	476.62583952	483.72967294	1.3423714845	723.473305	28.929315567	-1.3454074915	29.916147232	19.166023166	42.325843333	-71.119866667	6	48040	35.9
14403	2022-09-23	15:45:27.187	265.44823133	6370.757552	1663947927.187	0	899	2.4025851654	2.4321384363	477.50340633	484.62031938	1.3423714845	723.47138219	28.929315567	-1.1431580229	29.916147232	19.174048203	42.325843333	-71.119866667	6	48040	35.9
14404	2022-09-23	15:45:28.078	265.44824166	6370.7578	1663947928.079	0	899	2.4015957858	2.4323170104	477.50340633	484.90539023	1.3953199441	723.46031543	28.929315567	-1.16842436	29.916147232	19.182978093	42.325843333	-71.119866667	6	48040	35.9
14405	2022-09-23	15:45:28.980	265.44825209	6370.75805	1663947928.981	0	899	2.4015957858	2.4323170104	477.73666441	485.14226413	1.3953199441	723.48046915	28.929315567	-1.1490218639	29.916147232	19.147563934	42.325843333	-71.119866667	6	48040	35.9
14406	2022-09-23	15:45:29.930	265.44826308	6370.758314	1663947929.93	0	899	2.4049525769	2.4354681941	477.7408158	485.08648981	1.384188224	723.48133901	28.930365291	-1.3550116779	29.916147232	19.1604181	42.325843333	-71.119866667	6	48040	35.9
14407	2022-09-23	15:45:30.831	265.44827351	6370.758564	1663947930.831	0	899	2.404964935	2.4354807768	476.14514951	483.46630509	1.384191259	723.48436732	28.930932999	-1.378132993	29.916147232	19.170052762	42.325843333	-71.119866667	6	48040	35.9
14408	2022-09-23	15:45:31.726	265.44828388	6370.758813	1663947931.727	0	899	2.4047055244	2.4341811493	476.14514951	483.21686842	1.3377211128	723.49747654	28.930932999	-1.1535276048	29.916147232	19.182267536	42.325843333	-71.119866667	6	48040	35.9
14409	2022-09-23	15:45:32.576	265.44829372	6370.759049	1663947932.577	0	899	2.4047055244	2.4341811493	475.64807723	482.71241361	1.3377211128	723.48959856	28.930932999	-1.251833566	29.916147232	19.173911379	42.325843333	-71.119866667	6	48040	35.9
14410	2022-09-23	15:45:33.447	265.4483038	6370.759291	1663947933.448	0	899	2.4008047662	2.4310432524	475.64807723	482.90753389	1.3741141561	723.4840003	28.930932999	-1.4512157132	29.916147232	19.153190411	42.325843333	-71.119866667	6	48040	35.9
14411	2022-09-23	15:45:34.326	265.44831397	6370.759535	1663947934.327	0	899	2.4008047662	2.4310432524	475.68366133	482.94366108	1.3741141561	723.48118015	28.930932999	-1.1750643253	29.916147232	19.183574677	42.325843333	-71.119866667	6	48040	35.9
14412	2022-09-23	15:45:35.186	265.44832391	6370.759774	1663947935.186	0	899	2.4031838501	2.4333722	475.68828852	482.9290957	1.3705228754	723.48945466	28.932108026	-1.1716042347	29.916147232	19.182797754	42.325843333	-71.119866667	6	48040	35.9
14413	2022-09-23	15:45:36.078	265.44833424	6370.760022	1663947936.078	0	899	2.4031961287	2.4333846995	476.74225748	483.99912397	1.3705258634	723.47989195	28.932672501	-1.1652984619	29.916147232	19.181055069	42.325843333	-71.119866667	6	48040	35.9
14414	2022-09-23	15:45:37.003	265.44834494	6370.760279	1663947937.003	0	899	2.4043525503	2.4339584853	476.74225748	483.85527489	1.3437580206	723.48196755	28.932672501	-1.171334794	29.916147232	19.180721195	42.325843333	-71.119866667	6	48040	35.9
14415	2022-09-23	15:45:37.928	265.44835566	6370.760536	1663947937.929	0	899	2.4043525503	2.4339584853	475.30910927	482.40074403	1.3437580206	723.4664727	28.932672501	-1.168737001	29.916147232	19.181691631	42.325843333	-71.119866667	6	48040	35.9
14416	2022-09-23	15:45:38.801	265.44836575	6370.760778	1663947938.801	0	899	2.4066031719	2.4360312176	475.30910927	482.35141551	1.3345474742	723.45818122	28.932672501	-1.1376283169	29.916147232	19.184295654	42.325843333	-71.119866667	6	48040	35.9
14417	2022-09-23	15:45:39.641	265.44837547	6370.761011	1663947939.641	0	899	2.4066031719	2.4360312176	477.65030064	484.7272946	1.3345474742	723.43682861	28.932672501	-1.1376283169	29.916147232	19.184295654	42.325843333	-71.119866667	6	48040	35.9
14418	2022-09-23	15:45:40.585	265.44838641	6370.761274	1663947940.586	0	899	2.401143925	2.4311584567	477.65542544	484.89036042	1.3638724604	723.46978275	28.933968588	-1.3225771733	29.916147232	19.179120108	42.325843333	-71.119866667	6	48040	35.9
14419	2022-09-23	15:45:41.499	265.44839698	6370.761528	1663947941.499	0	899	2.401150909	2.4311655657	477.33733245	484.56745846	1.3638741531	723.48536005	28.934289932	-1.1473941803	29.916147232	19.184656143	42.325843333	-71.119866667	6	48040	35.9
14420	2022-09-23	15:45:42.391	265.4484073	6370.761775	1663947942.391	0	899	2.409174807	2.438613862	477.33733245	484.40477059	1.3336328432	723.47482522	28.934289932	-1.3399316822	29.916147232	19.149839351	42.325843333	-71.119866667	6	48040	35.9
14421	2022-09-23	15:45:43.286	265.44841766	6370.762024	1663947943.286	0	899	2.409174807	2.438613862	475.95476259	483.00173045	1.3336328432	723.48400879	28.934289932	-1.2011067867	29.916147232	19.18069458	42.325843333	-71.119866667	6	48040	35.9
14422	2022-09-23	15:45:44.176	265.44842796	6370.762271	1663947944.176	0	899	2.4032752893	2.4325563695	475.95476259	482.9810687	1.3297795082	723.45794597	28.934289932	-1.2359666627	29.916147232	19.1785908	42.325843333	-71.119866667	6	48040	35.9
14423	2022-09-23	15:45:45.138	265.44843911	6370.762539	1663947945.139	0	899	2.4033036371	2.4325852119	475.66666252	482.6887514	1.3297862013	723.45419008	28.935593093	-1.1954800491	29.916147232	19.180604202	42.325843333	-71.119866667	6	48040	35.9
14424	2022-09-23	15:45:46.088	265.4484501	6370.762802	1663947946.089	0	899	2.4020671431	2.430419473	475.66777982	482.46999877	1.2887330678	723.46646906	28.935876846	-1.1910390341	29.916147232	19.180446296	42.325843333	-71.119866667	6	48040	35.9
14425	2022-09-23	15:45:46.950	265.44846008	6370.763042	1663947946.951	0	899	2.4020671431	2.430419473	476.08158707	482.88972362	1.2887330678	723.46908226	28.935876846	-1.1616442898	29.916147232	19.183564963	42.325843333	-71.119866667	6	48040	35.9
14426	2022-09-23	15:45:47.831	265.44847027	6370.763286	1663947947.831	0	899	2.4031630526	2.4342895853	476.08158707	483.5542691	1.4125829474	723.47351074	28.935876846	-1.1897132397	29.916147232	19.182134628	42.325843333	-71.119866667	6	48040	35.9
14427	2022-09-23	15:45:48.724	265.44848061	6370.763535	1663947948.725	0	899	2.4031630526	2.4342895853	475.7886652	483.25674947	1.4125829474	723.47147354	28.935876846	-1.1897132397	29.916147232	19.182134628	42.325843333	-71.119866667	6	48040	35.9
14428	2022-09-23	15:45:49.592	265.44849066	6370.763776	1663947949.593	0	899	2.4024472035	2.4322237484	475.79245427	482.93799218	1.3524656182	723.47625328	28.936838857	-1.1796347377	29.916147232	19.177877515	42.325843333	-71.119866667	6	48040	35.9
14429	2022-09-23	15:45:50.480	265.44850093	6370.764022	1663947950.48	0	899	2.4024634468	2.43224028	475.89478826	483.04188397	1.3524695202	723.46690561	28.937585831	-1.1659452118	29.916147232	19.173518073	42.325843333	-71.119866667	6	48040	35.9
14430	2022-09-23	15:45:51.414	265.44851174	6370.764282	1663947951.414	0	899	2.4033142711	2.4330999528	475.89478826	483.04147577	1.3523934185	723.4709501	28.937585831	-1.1457666159	29.916147232	19.169891357	42.325843333	-71.119866667	6	48040	35.9
14431	2022-09-23	15:45:52.296	265.44852196	6370.764527	1663947952.297	0	899	2.4033142711	2.4330999528	474.39366465	481.51780924	1.3523934185	723.46678111	28.937585831	-1.1425328468	29.916147232	19.173587951	42.325843333	-71.119866667	6	48040	35.9
14432	2022-09-23	15:45:53.198	265.4485324	6370.764777	1663947953.199	0	899	2.4021435126	2.4329577323	474.39366465	481.76807679	1.399175089	723.46018851	28.937585831	-1.1398164658	29.916147232	19.183215501	42.325843333	-71.119866667	6	48040	35.9
14433	2022-09-23	15:45:54.102	265.44854286	6370.765029	1663947954.103	0	899	2.4021435126	2.4329577323	476.64695238	484.05639169	1.399175089	723.46117032	28.937585831	-1.1392560005	29.916147232	19.183214188	42.325843333	-71.119866667	6	48040	35.9
14434	2022-09-23	15:45:55.005	265.4485533	6370.765279	1663947955.005	0	899	2.3998802312	2.4308109469	476.64783276	484.09240645	1.4057051651	723.45553124	28.937808953	-1.1484290559	29.916147232	19.183433823	42.325843333	-71.119866667	6	48040	35.9
14435	2022-09-23	15:45:55.956	265.44856431	6370.765543	1663947955.956	0	899	2.399907204	2.4308384176	475.51342171	482.94031366	1.4057119069	723.43801132	28.939050674	-1.2322477631	29.916147232	19.180849783	42.325843333	-71.119866667	6	48040	35.9
14436	2022-09-23	15:45:56.907	265.44857531	6370.765808	1663947956.907	0	899	2.4059485875	2.4356104384	475.51342171	482.61681146	1.3453828161	723.4493008	28.939050674	-1.2587645078	29.916147232	19.175483754	42.325843333	-71.119866667	6	48040	35.9
14437	2022-09-23	15:45:57.798	265.44858563	6370.766055	1663947957.798	0	899	2.4059485875	2.4356104384	476.6293074	483.74936665	1.3453828161	723.43998304	28.939050674	-1.2063993452	29.916147232	19.178206741	42.325843333	-71.119866667	6	48040	35.9
14438	2022-09-23	15:45:58.744	265.44859659	6370.766318	1663947958.745	0	899	2.4028182027	2.4329162323	476.6293074	483.86377869	1.366678503	723.43907883	28.939050674	-1.2119290797	29.916147232	19.172246946	42.325843333	-71.119866667	6	48040	35.9
14439	2022-09-23	15:45:59.690	265.44860752	6370.766581	1663947959.69	0	899	2.40282084	2.4329189169	477.61930625	484.86880759	1.3666791431	723.45513593	28.939171936	-1.2960820309	29.916147232	19.159455015	42.325843333	-71.119866667	6	48040	35.9
14440	2022-09-23	15:46:00.601	265.44861807	6370.766834	1663947960.601	0	899	2.4041824516	2.434514564	477.62606626	484.92804149	1.3764033946	723.45214844	28.940881729	-1.6942858696	29.916147232	19.144323349	42.325843333	-71.119866667	6	48040	35.9
14441	2022-09-23	15:46:01.459	265.448628	6370.767072	1663947961.459	0	899	2.4041824516	2.434514564	475.63010044	482.90156122	1.3764033946	723.4704412	28.940881729	-1.2563176597	29.916147232	19.177314821	42.325843333	-71.119866667	6	48040	35.9
14442	2022-09-23	15:46:02.361	265.44863845	6370.767323	1663947962.362	0	899	2.4103110121	2.4395878392	475.63010044	482.63004627	1.3257541711	723.4588522	28.940881729	-1.5250098705	29.916147232	19.172410965	42.325843333	-71.119866667	6	48040	35.9
14443	2022-09-23	15:46:03.263	265.44864888	6370.767573	1663947963.263	0	899	2.4103110121	2.4395878392	473.89722784	480.87167063	1.3257541711	723.46619259	28.940881729	-1.1968813519	29.916147232	19.179704439	42.325843333	-71.119866667	6	48040	35.9
14444	2022-09-23	15:46:04.141	265.44865905	6370.767817	1663947964.142	0	899	2.4072831359	2.437982356	473.89722784	481.22064565	1.3910804226	723.46673584	28.940881729	-1.16855371	29.916147232	19.180334091	42.325843333	-71.119866667	6	48040	35.9
14445	2022-09-23	15:46:05.046	265.44866953	6370.768069	1663947965.047	0	899	2.4073165683	2.438016399	475.50230817	482.85057447	1.3910886667	723.46054017	28.942416096	-1.4738628225	29.916147232	19.15630981	42.325843333	-71.119866667	6	48040	35.9
14446	2022-09-23	15:46:05.953	265.44868001	6370.76832	1663947965.953	0	899	2.4041039275	2.4356894332	475.50251501	483.07349165	1.4325882281	723.45936029	28.942468643	-1.3080145997	29.916147232	19.1695952	42.325843333	-71.119866667	6	48040	35.9
14447	2022-09-23	15:46:06.862	265.44869054	6370.768573	1663947966.863	0	899	2.4041039275	2.4356894332	476.75500973	484.34592866	1.4325882281	723.46502686	28.942468643	-1.1783196926	29.916147232	19.179973602	42.325843333	-71.119866667	6	48040	35.9
[truncated: 13,624 more rows]
