# Supplementary material for: A simple method to measure methane emissions from indoor gas leaks
Source: PLoS One. 2023 Nov 30;18(11):e0295055. doi: 10.1371/journal.pone.0295055 (PMC10688665; doi:10.1371/journal.pone.0295055)
Supplement: S1 Data — (ZIP) [file pone.0295055.s011.zip › data and code/data/raw data/cavity ringdown spectrometer data/experiments/R16.dat]

DATE	TIME	FRAC_DAYS_SINCE_JAN1	FRAC_HRS_SINCE_JAN1	EPOCH_TIME	ALARM_STATUS	INST_STATUS	CH4	CH4_dry	CO2	CO2_dry	H2O	CavityPressure	CavityTemp	Battery_Current	Battery_Temperature	Battery_Voltage	GPS_ABS_LAT	GPS_ABS_LONG	GPS_FIT	GPS_TIME	GPS_ALTITUDE
21168	2022-08-30	18:48:00.924	241.57501071	5797.800257	1661885280.925	0	899	2.1430410985	2.2077513828	504.21980675	522.73717687	3.2380130687	724.22648732	35.811607361	-1.4428079847	34.896694183	19.097474521	0	0	0	0	0
21169	2022-08-30	18:48:01.901	241.575022	5797.800528	1661885281.901	0	899	2.1447760937	2.206495666	504.21980675	521.86181941	3.0901195626	724.24576432	35.811607361	-1.3419365551	34.896694183	19.099565847	0	0	0	0	0
21170	2022-08-30	18:48:02.818	241.57503262	5797.800783	1661885282.818	0	899	2.1447760937	2.206495666	506.19393691	523.90502189	3.0901195626	724.24478938	35.811607361	-1.3531899886	34.896694183	19.097569687	0	0	0	0	0
21171	2022-08-30	18:48:03.770	241.57504365	5797.801047	1661885283.771	0	899	2.1438789611	2.2065797344	506.19393691	524.19589149	3.1391258471	724.23587784	35.811607361	-1.4567993177	34.896694183	19.081350592	0	0	0	0	0
21172	2022-08-30	18:48:04.651	241.57505384	5797.801292	1661885284.652	0	899	2.1438789611	2.2065797344	509.07834069	527.18287434	3.1391258471	724.21920635	35.811607361	-1.6422009468	34.896694183	19.052494049	0	0	0	0	0
21173	2022-08-30	18:48:05.559	241.57506435	5797.801544	1661885285.56	0	899	2.1409081136	2.2022504106	509.08233435	526.817122	3.0771508663	724.22904271	35.812567755	-1.4636010105	34.896694183	19.068362887	0	0	0	0	0
21174	2022-08-30	18:48:06.535	241.57507564	5797.801815	1661885286.535	0	899	2.1409177192	2.2022604159	507.09429467	524.75986149	3.077156937	724.2255051	35.813072205	-1.3291848787	34.896694183	19.101767458	0	0	0	0	0
21175	2022-08-30	18:48:07.513	241.57508697	5797.802087	1661885287.514	0	899	2.1368524279	2.1982588861	507.09429467	524.81218032	3.0859626566	724.24926758	35.813072205	-1.3410850763	34.896694183	19.101108551	0	0	0	0	0
21176	2022-08-30	18:48:08.460	241.57509793	5797.80235	1661885288.461	0	899	2.1368524279	2.1982588861	501.86855534	519.40385354	3.0859626566	724.21976294	35.813072205	-1.3611989677	34.896694183	19.097650945	0	0	0	0	0
21177	2022-08-30	18:48:09.355	241.57510829	5797.802599	1661885289.356	0	899	2.1300949926	2.192950081	501.86855534	519.87738106	3.1664100185	724.25873692	35.813072205	-1.3915423155	34.896694183	19.090665817	0	0	0	0	0
21178	2022-08-30	18:48:10.278	241.57511896	5797.802855	1661885290.278	0	899	2.1301169632	2.1929729934	498.95506519	516.85942866	3.1664243794	724.22261704	35.814231873	-1.4078187943	34.896694183	19.096788406	0	0	0	0	0
21179	2022-08-30	18:48:11.255	241.57513027	5797.803126	1661885291.255	0	899	2.136281352	2.1985099665	498.95506519	516.62815735	3.1269227178	724.23880834	35.814231873	-1.3389615286	34.896694183	19.099688334	0	0	0	0	0
21180	2022-08-30	18:48:12.184	241.57514102	5797.803384	1661885292.184	0	899	2.136281352	2.1985099665	507.28006118	525.24802643	3.1269227178	724.23937988	35.814231873	-1.3248084784	34.896694183	19.101108551	0	0	0	0	0
21181	2022-08-30	18:48:13.059	241.57515116	5797.803628	1661885293.06	0	899	2.1413598426	2.2021902603	507.28006118	524.79999912	3.0515565038	724.25198142	35.814231873	-1.5830125611	34.896694183	19.060022619	0	0	0	0	0
21182	2022-08-30	18:48:14.040	241.57516251	5797.8039	1661885294.041	0	899	2.1413598426	2.2021902603	502.53349081	519.8894964	3.0515565038	724.23895021	35.814231873	-1.5184346335	34.896694183	19.073645068	0	0	0	0	0
21183	2022-08-30	18:48:14.959	241.57517314	5797.804155	1661885294.959	0	899	2.138182243	2.2017186204	502.53904986	520.69923841	3.1879836742	724.21180412	35.815585964	-1.3708355174	34.896694183	19.088748086	0	0	0	0	0
21184	2022-08-30	18:48:15.891	241.57518392	5797.804414	1661885295.891	0	899	2.13818551	2.2017220284	504.54724018	522.78001113	3.1879858161	724.226668	35.815757751	-1.3490184609	34.896694183	19.069039376	0	0	0	0	0
21185	2022-08-30	18:48:16.822	241.57519471	5797.804673	1661885296.823	0	899	2.1351694233	2.1993017868	504.54724018	522.97823648	3.2214238799	724.23791261	35.815757751	-1.3304890931	34.896694183	19.057019669	0	0	0	0	0
21186	2022-08-30	18:48:17.733	241.57520524	5797.804926	1661885297.733	0	899	2.1351694233	2.1993017868	503.90213863	522.30956952	3.2214238799	724.23937261	35.815757751	-1.3176188003	34.896694183	19.055462515	0	0	0	0	0
21187	2022-08-30	18:48:18.694	241.57521637	5797.805193	1661885298.694	0	899	2.1365977847	2.1987717524	503.90213863	521.73203058	3.1238048103	724.23230708	35.815757751	-1.3336150259	34.896694183	19.076812795	0	0	0	0	0
21188	2022-08-30	18:48:19.618	241.57522706	5797.805449	1661885299.618	0	899	2.1366022091	2.1987763638	504.46017147	522.30982548	3.1238076547	724.25565566	35.815990574	-1.3422383638	34.896694183	19.061759747	0	0	0	0	0
21189	2022-08-30	18:48:20.539	241.57523773	5797.805706	1661885300.54	0	899	2.1372444182	2.2012423478	504.46373943	522.83484817	3.2118371659	724.23637299	35.816856384	-1.4715344653	34.896694183	19.061659263	0	0	0	0	0
21190	2022-08-30	18:48:21.444	241.57524821	5797.805957	1661885301.445	0	899	2.1372444182	2.2012423478	499.95334906	518.16020245	3.2118371659	724.23425293	35.816856384	-1.6503392458	34.896694183	19.090305328	0	0	0	0	0
21191	2022-08-30	18:48:22.417	241.57525947	5797.806227	1661885302.418	0	899	2.1364969275	2.1995944161	499.95334906	517.90876642	3.1690195623	724.23983219	35.816856384	-1.3736273398	34.896694183	19.099228234	0	0	0	0	0
21192	2022-08-30	18:48:23.375	241.57527054	5797.806493	1661885303.375	0	899	2.1364969275	2.1995944161	506.3192618	524.50330573	3.1690195623	724.22578157	35.816856384	-1.3323647005	34.896694183	19.100654476	0	0	0	0	0
21193	2022-08-30	18:48:24.290	241.57528115	5797.806747	1661885304.291	0	899	2.144443743	2.2075751839	506.3192618	524.44531218	3.1592620669	724.23644656	35.816856384	-1.4159570932	34.896694183	19.099308014	0	0	0	0	0
21194	2022-08-30	18:48:25.203	241.5752917	5797.807001	1661885305.203	0	899	2.1444697626	2.2076023162	505.65498911	523.7573588	3.1592789226	724.23427961	35.818220581	-1.6575182226	34.896694183	19.076449198	0	0	0	0	0
21195	2022-08-30	18:48:26.132	241.57530247	5797.807259	1661885306.133	0	899	2.1381931132	2.200630578	505.65565695	523.61039845	3.1343938911	724.25179427	35.818382263	-1.6910521558	34.896694183	19.060718903	0	0	0	0	0
21196	2022-08-30	18:48:27.032	241.57531287	5797.807509	1661885307.032	0	899	2.1381931132	2.200630578	507.42312405	525.4406245	3.1343938911	724.24512729	35.818382263	-1.5835838886	34.896694183	19.06206971	0	0	0	0	0
21197	2022-08-30	18:48:27.950	241.57532351	5797.807764	1661885307.951	0	899	2.1459536787	2.2086345166	507.42312405	525.44547194	3.1352082472	724.21947434	35.818382263	-1.3964252472	34.896694183	19.102190018	0	0	0	0	0
21198	2022-08-30	18:48:28.796	241.57533329	5797.807999	1661885308.796	0	899	2.1459536787	2.2086345166	504.73332695	522.66014025	3.1352082472	724.21020508	35.818382263	-1.3964252472	34.896694183	19.102190018	0	0	0	0	0
21199	2022-08-30	18:48:29.752	241.57534435	5797.808264	1661885309.752	0	899	2.1422621922	2.2061831394	504.73394191	523.04937117	3.2007893655	724.23652214	35.818531415	-1.4188243474	34.896694183	19.098798954	0	0	0	0	0
21200	2022-08-30	18:48:30.711	241.57535546	5797.808531	1661885310.712	0	899	2.1422831906	2.2062050481	503.86257068	522.1464619	3.2008031613	724.24139526	35.819633484	-1.3736704335	34.896694183	19.093208654	0	0	0	0	0
21201	2022-08-30	18:48:31.694	241.57536683	5797.808804	1661885311.694	0	899	2.1456582625	2.2103859093	503.86257068	522.34909816	3.2350214851	724.22270516	35.819633484	-1.3147191836	34.896694183	19.094703775	0	0	0	0	0
21202	2022-08-30	18:48:32.671	241.57537815	5797.809076	1661885312.672	0	899	2.1456582625	2.2103859093	504.96720126	523.49425721	3.2350214851	724.25940426	35.819633484	-1.3126603618	34.896694183	19.094648866	0	0	0	0	0
21203	2022-08-30	18:48:33.598	241.57538888	5797.809333	1661885313.599	0	899	2.1452701889	2.2091543587	504.96720126	523.25464758	3.1946453162	724.24968351	35.819633484	-1.3125094665	34.896694183	19.098612792	0	0	0	0	0
21204	2022-08-30	18:48:34.507	241.5753994	5797.809586	1661885314.508	0	899	2.1452746158	2.2091589771	502.44268067	520.63871829	3.194648215	724.24271661	35.819865498	-1.3087259705	34.896694183	19.10005308	0	0	0	0	0
21205	2022-08-30	18:48:35.404	241.57540977	5797.809834	1661885315.404	0	899	2.1405395169	2.2032476298	502.44686406	520.34571618	3.1442413471	724.23918506	35.820884705	-1.3524786234	34.896694183	19.090665817	0	0	0	0	0
21206	2022-08-30	18:48:36.367	241.57542091	5797.810102	1661885316.367	0	899	2.1405395169	2.2032476298	505.29355643	523.29381733	3.1442413471	724.22544972	35.820884705	-1.3380237344	34.896694183	19.095995884	0	0	0	0	0
21207	2022-08-30	18:48:37.263	241.57543128	5797.810351	1661885317.263	0	899	2.1390901202	2.2013174523	505.29355643	523.16714446	3.1228703888	724.24021053	35.820884705	-1.3354044118	34.896694183	19.096246479	0	0	0	0	0
21208	2022-08-30	18:48:38.177	241.57544186	5797.810605	1661885318.177	0	899	2.1390901202	2.2013174523	511.43426664	529.52506806	3.1228703888	724.2388823	35.820884705	-1.3038430332	34.896694183	19.09932513	0	0	0	0	0
21209	2022-08-30	18:48:39.105	241.5754526	5797.810863	1661885319.105	0	899	2.1391452712	2.2033666848	511.43426664	530.1079583	3.2199456209	724.23795586	35.820884705	-1.3003937006	34.896694183	19.097474471	0	0	0	0	0
21210	2022-08-30	18:48:40.019	241.57546318	5797.811116	1661885320.019	0	899	2.1391718029	2.2033943739	510.17273353	528.80046889	3.2199631822	724.23963938	35.822279216	-1.3553673803	34.896694183	19.100002756	0	0	0	0	0
21211	2022-08-30	18:48:40.927	241.5754737	5797.811369	1661885320.928	0	899	2.1462416806	2.2096972222	510.17277227	528.5156475	3.1724314043	724.23502496	35.822288513	-1.3618133573	34.896694183	19.09689081	0	0	0	0	0
21212	2022-08-30	18:48:41.835	241.57548421	5797.811621	1661885321.836	0	899	2.1462416806	2.2096972222	507.20344899	525.43956446	3.1724314043	724.22322416	35.822288513	-1.3651549208	34.896694183	19.094892477	0	0	0	0	0
21213	2022-08-30	18:48:42.789	241.57549524	5797.811886	1661885322.789	0	899	2.1477427039	2.2093491826	507.20344899	524.89252678	3.080473523	724.22326418	35.822288513	-1.5268423644	34.896694183	19.075331644	0	0	0	0	0
21214	2022-08-30	18:48:43.730	241.57550615	5797.812147	1661885323.731	0	899	2.1477427039	2.2093491826	507.34155667	525.03545106	3.080473523	724.25543213	35.822288513	-1.3036489487	34.896694183	19.102909088	0	0	0	0	0
21215	2022-08-30	18:48:44.697	241.57551734	5797.812416	1661885324.698	0	899	2.1444883549	2.2094544343	507.34155667	526.03498755	3.2483069673	724.23999791	35.822288513	-1.3036489487	34.896694183	19.102909088	0	0	0	0	0
21216	2022-08-30	18:48:45.585	241.5755276	5797.812663	1661885325.585	0	899	2.1445081068	2.2094750557	507.60873975	526.31209376	3.2483201233	724.25117584	35.82332409	-1.3355553055	34.896694183	19.098755742	0	0	0	0	0
21217	2022-08-30	18:48:46.499	241.57553818	5797.812916	1661885326.499	0	899	2.1283657283	2.1906049891	507.60976043	525.65978871	3.1387433705	724.26751952	35.823570251	-1.3456338162	34.896694183	19.097339377	0	0	0	0	0
21218	2022-08-30	18:48:47.446	241.57554914	5797.813179	1661885327.446	0	899	2.1283657283	2.1906049891	507.56425179	525.61266183	3.1387433705	724.25363058	35.823570251	-1.3492232561	34.896694183	19.097867966	0	0	0	0	0
21219	2022-08-30	18:48:48.428	241.57556052	5797.813452	1661885328.429	0	899	2.1334958953	2.1976482012	507.56425179	526.1259009	3.2248502629	724.25914072	35.823570251	-1.5069332881	34.896694183	19.087265128	0	0	0	0	0
21220	2022-08-30	18:48:49.397	241.57557172	5797.813721	1661885329.397	0	899	2.1334958953	2.1976482012	507.24630699	525.79632885	3.2248502629	724.26550293	35.823570251	-1.3069043159	34.896694183	19.099308014	0	0	0	0	0
21221	2022-08-30	18:48:50.354	241.5755828	5797.813987	1661885330.354	0	899	2.1408332788	2.2048638728	507.24988855	525.70077091	3.2081982966	724.25575469	35.824434647	-1.3273739649	34.896694183	19.090743955	0	0	0	0	0
21222	2022-08-30	18:48:51.263	241.57559333	5797.81424	1661885331.264	0	899	2.1408441306	2.2048751962	510.48091916	529.04937103	3.2082054477	724.25124011	35.825004578	-1.3362020254	34.896694183	19.097148895	0	0	0	0	0
21223	2022-08-30	18:48:52.249	241.57560473	5797.814514	1661885332.249	0	899	2.1442494838	2.2089588688	510.48091916	529.21733341	3.2361980927	724.24133867	35.825004578	-1.3349947906	34.896694183	19.075718179	0	0	0	0	0
21224	2022-08-30	18:48:53.198	241.57561573	5797.814777	1661885333.199	0	899	2.1442494838	2.2089588688	510.80509098	529.55340345	3.2361980927	724.23046875	35.825004578	-1.3231807947	34.896694183	19.101108551	0	0	0	0	0
21225	2022-08-30	18:48:54.200	241.57562731	5797.815056	1661885334.2	0	899	2.1423682522	2.2044577541	510.80509098	528.80561851	3.1115146502	724.25297496	35.825004578	-1.6561276273	34.896694183	19.075531385	0	0	0	0	0
21226	2022-08-30	18:48:55.109	241.57563785	5797.815308	1661885335.11	0	899	2.1423873567	2.2044776628	514.8775023	533.02161332	3.1115268514	724.23225938	35.826007211	-1.5221534636	34.896694183	19.091414268	0	0	0	0	0
21227	2022-08-30	18:48:56.059	241.57564884	5797.815572	1661885336.06	0	899	2.1439855213	2.2076043135	514.87854764	533.45818998	3.1836083895	724.21899414	35.826255798	-1.484318614	34.896694183	19.09570694	0	0	0	0	0
21228	2022-08-30	18:48:56.973	241.57565942	5797.815826	1661885336.974	0	899	2.1439855213	2.2076043135	516.79274333	535.44146035	3.1836083895	724.2141178	35.826255798	-1.6281126682	34.896694183	19.053174455	0	0	0	0	0
21229	2022-08-30	18:48:57.849	241.57566956	5797.816069	1661885337.85	0	899	2.1589952172	2.2210319639	516.79274333	534.84772857	3.0856712926	724.22778159	35.826255798	-1.5177771406	34.896694183	19.075482286	0	0	0	0	0
21230	2022-08-30	18:48:58.779	241.57568031	5797.816328	1661885338.779	0	899	2.1589952172	2.2210319639	513.96883373	531.92516115	3.0856712926	724.23842434	35.826255798	-1.4068810963	34.896694183	19.094689767	0	0	0	0	0
21231	2022-08-30	18:48:59.661	241.57569052	5797.816573	1661885339.661	0	899	2.1624049158	2.2268541028	513.97203385	532.60151918	3.1972834092	724.23838271	35.827018131	-1.3182008693	34.896694183	19.100286661	0	0	0	0	0
21232	2022-08-30	18:49:00.657	241.57570206	5797.816849	1661885340.658	0	899	2.162417253	2.2268669742	515.35212929	534.03168627	3.1972914306	724.24334717	35.827659607	-1.3085319996	34.896694183	19.101108551	0	0	0	0	0
21233	2022-08-30	18:49:01.621	241.57571321	5797.817117	1661885341.621	0	899	2.1689081221	2.2310527805	515.35212929	533.30536315	3.0771552991	724.21903658	35.827659607	-1.307022911	34.896694183	19.100574493	0	0	0	0	0
21234	2022-08-30	18:49:02.525	241.57572367	5797.817368	1661885342.525	0	899	2.1689081221	2.2310527805	518.4406562	536.50148454	3.0771552991	724.22736323	35.827659607	-1.3038430332	34.896694183	19.100327296	0	0	0	0	0
21235	2022-08-30	18:49:03.440	241.57573426	5797.817622	1661885343.44	0	899	2.1698729262	2.232431391	518.4406562	536.61434196	3.0957324293	724.24545834	35.827659607	-1.3049209497	34.896694183	19.1020802	0	0	0	0	0
21236	2022-08-30	18:49:04.355	241.57574486	5797.817877	1661885344.356	0	899	2.1698729262	2.232431391	514.84055737	532.88804341	3.0957324293	724.24792521	35.827659607	-1.3003937006	34.896694183	19.101829529	0	0	0	0	0
21237	2022-08-30	18:49:05.286	241.57575564	5797.818135	1661885345.287	0	899	2.1648141954	2.2283390414	514.84489651	533.21613395	3.1493273624	724.23566927	35.828691546	-1.3360942934	34.896694183	19.09623405	0	0	0	0	0
21238	2022-08-30	18:49:06.232	241.57576657	5797.818398	1661885346.232	0	899	2.1648160671	2.2283409929	521.77469064	540.39321162	3.1493285598	724.2139545	35.828788757	-1.344588275	34.896694183	19.096843315	0	0	0	0	0
21239	2022-08-30	18:49:07.168	241.57577742	5797.818658	1661885347.169	0	899	2.1540969272	2.2163498959	521.77469064	540.10949727	3.1029672932	724.25014228	35.828788757	-1.345968008	34.896694183	19.097148895	0	0	0	0	0
21240	2022-08-30	18:49:08.180	241.57578912	5797.818939	1661885348.18	0	899	2.1540969272	2.2163498959	526.74923613	545.25884489	3.1029672932	724.32482425	35.828788757	-1.3034118667	34.896694183	19.099838257	0	0	0	0	0
21241	2022-08-30	18:49:09.167	241.57580054	5797.819213	1661885349.167	0	899	2.1606603825	2.2255775531	526.74923613	545.99698168	3.2223469926	724.1043879	35.828788757	-1.3556153387	34.896694183	19.100549433	0	0	0	0	0
21242	2022-08-30	18:49:10.104	241.57581139	5797.819473	1661885350.104	0	899	2.1606654315	2.2255828224	524.00013421	543.14744625	3.2223503038	724.20927379	35.829051491	-1.3782946977	34.896694183	19.100439943	0	0	0	0	0
21243	2022-08-30	18:49:11.082	241.57582271	5797.819745	1661885351.082	0	899	2.1632151286	2.2255876317	524.00553931	542.37607298	3.0960212204	724.26875841	35.830314636	-1.3483178142	34.896694183	19.097074635	0	0	0	0	0
21244	2022-08-30	18:49:12.051	241.57583392	5797.820014	1661885352.051	0	899	2.1632151286	2.2255876317	570.76340367	590.77316987	3.0960212204	724.28354913	35.830314636	-1.3392202128	34.896694183	19.097302708	0	0	0	0	0
21245	2022-08-30	18:49:13.003	241.57584495	5797.820279	1661885353.004	0	899	2.1778495068	2.2435247783	570.76340367	591.69696526	3.2338990648	724.28326416	35.830314636	-1.3378297091	34.896694183	19.097507477	0	0	0	0	0
21246	2022-08-30	18:49:13.957	241.57585598	5797.820544	1661885353.957	0	899	2.1778495068	2.2435247783	861.80479295	893.41271245	3.2338990648	724.27307654	35.830314636	-1.3067857153	34.896694183	19.101629169	0	0	0	0	0
21247	2022-08-30	18:49:14.914	241.57586706	5797.820809	1661885354.914	0	899	2.185668613	2.2501624171	861.81103001	892.73531148	3.1663548356	724.28946873	35.83120389	-1.3160558363	34.896694183	19.082989724	0	0	0	0	0
21248	2022-08-30	18:49:15.898	241.57587846	5797.821083	1661885355.899	0	899	2.1856774292	2.2501716112	710.20878503	735.6931847	3.1663604519	724.29046307	35.83165741	-1.3106878041	34.896694183	19.087117972	0	0	0	0	0
21249	2022-08-30	18:49:16.792	241.5758888	5797.821331	1661885356.792	0	899	2.1827342809	2.2481109848	710.20878503	736.07915063	3.2126301263	724.28889435	35.83165741	-1.3137706139	34.896694183	19.101636154	0	0	0	0	0
21250	2022-08-30	18:49:17.730	241.57589965	5797.821592	1661885357.73	0	899	2.1827342809	2.2481109848	811.14362296	840.69068366	3.2126301263	724.29060859	35.83165741	-1.3123370006	34.896694183	19.102222443	0	0	0	0	0
21251	2022-08-30	18:49:18.723	241.57591115	5797.821868	1661885358.723	0	899	2.1721209945	2.2368769884	811.14362296	840.55229306	3.1981094763	724.30302823	35.83165741	-1.3069043159	34.896694183	19.102909088	0	0	0	0	0
21252	2022-08-30	18:49:19.635	241.57592171	5797.822121	1661885359.636	0	899	2.1721209945	2.2368769884	581.00165973	602.06634624	3.1981094763	724.28814657	35.83165741	-1.3031208523	34.896694183	19.102631247	0	0	0	0	0
21253	2022-08-30	18:49:20.535	241.57593212	5797.822371	1661885360.535	0	899	2.1652802242	2.2286648119	581.00769549	601.68928766	3.1419145421	724.29824607	35.83293066	-1.3350056015	34.896694183	19.097713218	0	0	0	0	0
21254	2022-08-30	18:49:21.461	241.57594285	5797.822628	1661885361.462	0	899	2.1652803877	2.2286649823	554.53259519	574.27177845	3.1419146464	724.30160826	35.832939148	-1.3410203473	34.896694183	19.100975037	0	0	0	0	0
21255	2022-08-30	18:49:22.447	241.57595425	5797.822902	1661885362.447	0	899	2.1612096647	2.2260783979	554.53259519	574.77516921	3.2192182126	724.29879134	35.832939148	-1.3085319996	34.896694183	19.099668503	0	0	0	0	0
21256	2022-08-30	18:49:23.384	241.5759651	5797.823162	1661885363.385	0	899	2.1612096647	2.2260783979	548.92492971	568.96280236	3.2192182126	724.27204178	35.832939148	-1.3346175555	34.896694183	19.098530662	0	0	0	0	0
21257	2022-08-30	18:49:24.351	241.5759763	5797.823431	1661885364.352	0	899	2.1666106069	2.2292483368	548.92492971	568.22094218	3.1040807698	724.29655851	35.832939148	-1.3020213842	34.896694183	19.10146904	0	0	0	0	0
21258	2022-08-30	18:49:25.289	241.57598715	5797.823692	1661885365.29	0	899	2.1666353173	2.2292740849	547.7834285	567.03941447	3.1040963378	724.27691772	35.834221493	-1.3625463239	34.896694183	19.102108002	0	0	0	0	0
21259	2022-08-30	18:49:26.280	241.57599862	5797.823967	1661885366.281	0	899	2.1696432001	2.2358479637	547.78383517	568.11469618	3.2711648097	724.26417026	35.834312439	-1.3768934011	34.896694183	19.10146904	0	0	0	0	0
21260	2022-08-30	18:49:27.240	241.57600973	5797.824234	1661885367.241	0	899	2.1696432001	2.2358479637	545.9648854	566.22823655	3.2711648097	724.25190179	35.834312439	-1.3382824801	34.896694183	19.101512543	0	0	0	0	0
21261	2022-08-30	18:49:28.217	241.57602103	5797.824505	1661885368.217	0	899	2.1710828953	2.234054343	545.9648854	565.21973076	3.1139052897	724.25551095	35.834312439	-1.3085319996	34.896694183	19.089225769	0	0	0	0	0
21262	2022-08-30	18:49:29.138	241.57603169	5797.824761	1661885369.138	0	899	2.1710880154	2.2340596788	551.01562238	570.44861574	3.113908519	724.28099373	35.834577598	-1.3811403916	34.896694183	19.087966262	0	0	0	0	0
21263	2022-08-30	18:49:30.095	241.57604278	5797.825027	1661885370.096	0	899	2.1765318724	2.2401086091	551.02005741	570.59170502	3.1353397731	724.27503169	35.83556366	-1.641036797	34.896694183	19.051200766	0	0	0	0	0
21264	2022-08-30	18:49:30.993	241.57605316	5797.825276	1661885370.993	0	899	2.1765318724	2.2401086091	561.1805213	581.1130578	3.1353397731	724.26213791	35.83556366	-1.3492232561	34.896694183	19.093906403	0	0	0	0	0
21265	2022-08-30	18:49:31.884	241.57606347	5797.825523	1661885371.884	0	899	2.1750934706	2.2383454457	561.1805213	581.02381162	3.1217810021	724.27040959	35.83556366	-1.5647203125	34.896694183	19.062283724	0	0	0	0	0
21266	2022-08-30	18:49:32.788	241.57607394	5797.825774	1661885372.788	0	899	2.1750934706	2.2383454457	560.57394691	580.39578881	3.1217810021	724.26824385	35.83556366	-1.6780740346	34.896694183	19.049038691	0	0	0	0	0
21267	2022-08-30	18:49:33.704	241.57608455	5797.826029	1661885373.705	0	899	2.1776924182	2.2432723528	560.57394691	581.10525179	3.2295679738	724.26596251	35.83556366	-1.6734067115	34.896694183	19.056386783	0	0	0	0	0
21268	2022-08-30	18:49:34.607	241.57609499	5797.82628	1661885374.607	0	899	2.1777018128	2.2432821584	591.9363988	613.61641201	3.2295741004	724.24111393	35.836048707	-1.4182961516	34.896694183	19.084739407	0	0	0	0	0
21269	2022-08-30	18:49:35.588	241.57610635	5797.826552	1661885375.589	0	899	2.1854046887	2.2495499792	591.94142497	613.06908114	3.1501017699	724.2514123	35.837089539	-1.6066836356	34.896694183	19.054908171	0	0	0	0	0
21270	2022-08-30	18:49:36.555	241.57611753	5797.826821	1661885376.555	0	899	2.1854046887	2.2495499792	580.57654352	601.29856275	3.1501017699	724.25358854	35.837089539	-1.4306060076	34.896694183	19.07626152	0	0	0	0	0
21271	2022-08-30	18:49:37.578	241.57612938	5797.827105	1661885377.578	0	899	2.1807463591	2.2439895401	580.57654352	601.04927217	3.1134961477	724.27900342	35.837089539	-1.362007434	34.896694183	19.080849161	0	0	0	0	0
21272	2022-08-30	18:49:38.533	241.57614044	5797.827371	1661885378.534	0	899	2.1807463591	2.2439895401	552.22927032	571.70239601	3.1134961477	724.25963183	35.837089539	-1.4206137389	34.896694183	19.077374578	0	0	0	0	0
21273	2022-08-30	18:49:39.507	241.57615171	5797.827641	1661885379.508	0	899	2.1823059536	2.245876496	552.23233753	571.79291133	3.1269828659	724.25444384	35.83777002	-1.4918747548	34.896694183	19.082932314	0	0	0	0	0
21274	2022-08-30	18:49:40.410	241.57616215	5797.827892	1661885380.41	0	899	2.1823146619	2.2458855728	550.20943203	569.69838808	3.1269883531	724.25496931	35.838218689	-1.3069043159	34.896694183	19.100389481	0	0	0	0	0
21275	2022-08-30	18:49:41.382	241.57617341	5797.828162	1661885381.383	0	899	2.1803700902	2.2444605994	550.20943203	569.87629563	3.1545483713	724.26523535	35.838218689	-1.318114647	34.896694183	19.099645286	0	0	0	0	0
21276	2022-08-30	18:49:42.335	241.57618443	5797.828426	1661885382.335	0	899	2.1803700902	2.2444605994	545.9453309	565.45977709	3.1545483713	724.24921059	35.838218689	-1.3720104694	34.896694183	19.096067429	0	0	0	0	0
21277	2022-08-30	18:49:43.302	241.57619564	5797.828695	1661885383.303	0	899	2.1823574944	2.2475461214	545.9453309	565.77804204	3.2041930657	724.25706674	35.838218689	-1.5194047745	34.896694183	19.067201134	0	0	0	0	0
21278	2022-08-30	18:49:44.217	241.57620623	5797.828949	1661885384.218	0	899	2.1823574944	2.2475461214	552.4711344	572.54091026	3.2041930657	724.26123977	35.838218689	-1.3020213842	34.896694183	19.099668503	0	0	0	0	0
21279	2022-08-30	18:49:45.209	241.5762177	5797.829225	1661885385.209	0	899	2.1834465459	2.2490591152	552.47725965	572.66846373	3.2228613985	724.23680226	35.839577024	-1.2989384867	34.896694183	19.100692673	0	0	0	0	0
21280	2022-08-30	18:49:46.145	241.57622854	5797.829485	1661885386.146	0	899	2.1834480215	2.2490606553	559.05952585	579.49129613	3.2228623563	724.21686519	35.839653015	-1.302269248	34.896694183	19.100470814	0	0	0	0	0
21281	2022-08-30	18:49:47.164	241.57624032	5797.829768	1661885387.164	0	899	2.1820012949	2.2460307285	559.05952585	579.00855304	3.149339071	724.23599546	35.839653015	-1.3485118577	34.896694183	19.095704767	0	0	0	0	0
21282	2022-08-30	18:49:48.048	241.57625056	5797.830013	1661885388.048	0	899	2.1820012949	2.2460307285	579.84006154	600.53060453	3.149339071	724.26508377	35.839653015	-1.3386597033	34.896694183	19.096671515	0	0	0	0	0
21283	2022-08-30	18:49:48.950	241.576261	5797.830264	1661885388.95	0	899	2.1837721856	2.2465250365	579.84006154	600.0990576	3.0858701908	724.25812536	35.839653015	-1.5038288248	34.896694183	19.092801214	0	0	0	0	0
21284	2022-08-30	18:49:49.848	241.5762714	5797.830514	1661885389.849	0	899	2.1837787486	2.2465318735	584.47773511	604.89879449	3.0858742692	724.25401943	35.839990932	-1.5320810111	34.896694183	19.093514322	0	0	0	0	0
21285	2022-08-30	18:49:50.756	241.5762819	5797.830766	1661885390.756	0	899	2.1821538461	2.2473710799	584.48165371	605.72565562	3.2058488417	724.26731054	35.840812683	-1.3138784439	34.896694183	19.101958445	0	0	0	0	0
21286	2022-08-30	18:49:51.674	241.57629252	5797.831021	1661885391.674	0	899	2.1821538461	2.2473710799	571.62096148	592.39751917	3.2058488417	724.2676626	35.840812683	-1.3361805251	34.896694183	19.101956058	0	0	0	0	0
21287	2022-08-30	18:49:52.625	241.57630354	5797.831285	1661885392.626	0	899	2.1839725433	2.2474409009	571.62096148	591.82003356	3.1197833416	724.26825598	35.840812683	-1.3700917249	34.896694183	19.094558602	0	0	0	0	0
21288	2022-08-30	18:49:53.609	241.57631493	5797.831558	1661885393.61	0	899	2.1839725433	2.2474409009	567.02407473	587.06070902	3.1197833416	724.27057046	35.840812683	-1.3458386099	34.896694183	19.085031257	0	0	0	0	0
21289	2022-08-30	18:49:54.598	241.57632638	5797.831833	1661885394.599	0	899	2.186464917	2.2501439899	567.02703736	587.10764899	3.1263808107	724.27365698	35.841452946	-1.3242156206	34.896694183	19.09930694	0	0	0	0	0
21290	2022-08-30	18:49:55.499	241.57633679	5797.832083	1661885395.499	0	899	2.1864809519	2.2501607031	559.92650499	579.75572564	3.1263908934	724.2744654	35.842277527	-1.3240000688	34.896694183	19.099569359	0	0	0	0	0
21291	2022-08-30	18:49:56.438	241.57634767	5797.832344	1661885396.439	0	899	2.1881658914	2.2542443183	559.92650499	580.49143837	3.2382782748	724.27630817	35.842277527	-1.6568498611	34.896694183	19.057535172	0	0	0	0	0
21292	2022-08-30	18:49:57.334	241.57635803	5797.832593	1661885397.334	0	899	2.1881658914	2.2542443183	555.86015453	576.27573933	3.2382782748	724.28546506	35.842277527	-1.5951930403	34.896694183	19.065286156	0	0	0	0	0
21293	2022-08-30	18:49:58.262	241.57636877	5797.832851	1661885398.262	0	899	2.1926959387	2.2551584227	555.86015453	575.11177228	3.0598324804	724.2846611	35.842277527	-1.2991109502	34.896694183	19.102455114	0	0	0	0	0
21294	2022-08-30	18:49:59.181	241.57637942	5797.833106	1661885399.182	0	899	2.1926959387	2.2551584227	554.1437961	573.33596962	3.0598324804	724.26785905	35.842277527	-1.3248084784	34.896694183	19.095348358	0	0	0	0	0
21295	2022-08-30	18:50:00.118	241.57639027	5797.833366	1661885400.119	0	899	2.1934121649	2.2569509644	554.14712344	573.66571859	3.1100855548	724.28085752	35.843013182	-1.3411065956	34.896694183	19.100308778	0	0	0	0	0
21296	2022-08-30	18:50:01.078	241.57640137	5797.833633	1661885401.078	0	899	2.1934186505	2.2569577228	559.79672364	579.51433988	3.1100895988	724.28927794	35.843345642	-1.3785210848	34.896694183	19.102550507	0	0	0	0	0
21297	2022-08-30	18:50:02.056	241.5764127	5797.833905	1661885402.057	0	899	2.1967016433	2.258553867	559.79672364	578.95892479	3.0253827034	724.28095129	35.843345642	-1.3154629469	34.896694183	19.102240152	0	0	0	0	0
21298	2022-08-30	18:50:02.977	241.57642336	5797.834161	1661885402.978	0	899	2.1967016433	2.258553867	559.85839173	579.02270381	3.0253827034	724.30236857	35.843345642	-1.3063545685	34.896694183	19.100281406	0	0	0	0	0
21299	2022-08-30	18:50:03.964	241.57643478	5797.834435	1661885403.965	0	899	2.192177307	2.2558056066	559.85839173	579.61729135	3.1160477205	724.28961222	35.843345642	-1.3254983883	34.896694183	19.099144159	0	0	0	0	0
21300	2022-08-30	18:50:04.868	241.57644523	5797.834686	1661885404.868	0	899	2.192201233	2.2558305413	558.9357033	578.66213681	3.1160626764	724.28615181	35.844572813	-1.3548284351	34.896694183	19.100654577	0	0	0	0	0
21301	2022-08-30	18:50:05.786	241.57645586	5797.834941	1661885405.786	0	899	2.1941282232	2.2577759994	558.93650907	578.65129607	3.1142812937	724.30505371	35.844749451	-1.3573615551	34.896694183	19.102550507	0	0	0	0	0
21302	2022-08-30	18:50:06.641	241.57646575	5797.835178	1661885406.641	0	899	2.1941282232	2.2577759994	575.31061177	595.60294549	3.1142812937	724.27314728	35.844749451	-1.3573615551	34.896694183	19.102550507	0	0	0	0	0
21303	2022-08-30	18:50:07.551	241.57647628	5797.835431	1661885407.551	0	899	2.1928649989	2.2542475545	575.31061177	594.88784108	3.0081453245	724.28992588	35.844749451	-1.4382053479	34.896694183	19.09324934	0	0	0	0	0
21304	2022-08-30	18:50:08.430	241.57648647	5797.835675	1661885408.431	0	899	2.1928649989	2.2542475545	575.23231208	594.80687693	3.0081453245	724.29820726	35.844749451	-1.3743064372	34.896694183	19.097260292	0	0	0	0	0
21305	2022-08-30	18:50:09.323	241.57649681	5797.835923	1661885409.324	0	899	2.1900771061	2.2546357818	575.23231208	595.85235944	3.1632511385	724.2714872	35.844749451	-1.334574461	34.896694183	19.096427917	0	0	0	0	0
21306	2022-08-30	18:50:10.257	241.57650762	5797.836183	1661885410.258	0	899	2.1900989423	2.2546585532	571.15227368	591.62615906	3.1632650083	724.28198363	35.845870517	-1.3095451901	34.896694183	19.097966125	0	0	0	0	0
21307	2022-08-30	18:50:11.250	241.57651911	5797.836459	1661885411.251	0	899	2.198224625	2.264007979	571.15316474	591.94000745	3.2099148662	724.27704302	35.846061707	-1.3450841075	34.896694183	19.095471136	0	0	0	0	0
21308	2022-08-30	18:50:12.141	241.57652941	5797.836706	1661885412.141	0	899	2.198224625	2.264007979	566.21249677	586.81952626	3.2099148662	724.28974561	35.846061707	-1.3475956917	34.896694183	19.098949432	0	0	0	0	0
21309	2022-08-30	18:50:13.026	241.57653965	5797.836952	1661885413.026	0	899	2.1996559282	2.2663532076	566.21249677	587.09395927	3.2511423007	724.28703541	35.846061707	-1.3486735489	34.896694183	19.073431381	0	0	0	0	0
21310	2022-08-30	18:50:13.917	241.57654997	5797.837199	1661885413.917	0	899	2.1996559282	2.2663532076	570.13507763	591.16120176	3.2511423007	724.28083003	35.846061707	-1.348942999	34.896694183	19.060960909	0	0	0	0	0
21311	2022-08-30	18:50:14.851	241.57656079	5797.837459	1661885414.852	0	899	2.1981965723	2.2619922769	570.13911132	590.25852716	3.1157010115	724.27234291	35.846928729	-1.3778635421	34.896694183	19.09386175	0	0	0	0	0
21312	2022-08-30	18:50:15.806	241.57657184	5797.837724	1661885415.807	0	899	2.1982028902	2.2619988611	573.9701461	594.22478033	3.1157049495	724.28486441	35.847251892	-1.6420824228	34.896694183	19.066619216	0	0	0	0	0
21313	2022-08-30	18:50:16.792	241.57658324	5797.837998	1661885416.792	0	899	2.1998197601	2.263431002	573.9701461	594.15084055	3.1047173534	724.28573669	35.847251892	-1.8277535439	34.896694183	19.048171997	0	0	0	0	0
21314	2022-08-30	18:50:17.792	241.57659481	5797.838276	1661885417.792	0	899	2.1998197601	2.263431002	572.89636991	593.03931057	3.1047173534	724.29365307	35.847251892	-1.307389343	34.896694183	19.09948349	0	0	0	0	0
21315	2022-08-30	18:50:18.822	241.57660675	5797.838562	1661885418.823	0	899	2.1980057134	2.2613603132	572.89636991	592.9742089	3.0950227143	724.29811834	35.847251892	-1.3042094755	34.896694183	19.10060136	0	0	0	0	0
21316	2022-08-30	18:50:19.858	241.57661874	5797.83885	1661885419.859	0	899	2.1980214535	2.2613767122	574.59119758	594.72849947	3.095032461	724.29045944	35.848057071	-1.3233317358	34.896694183	19.100281191	0	0	0	0	0
21317	2022-08-30	18:50:20.834	241.57663002	5797.839121	1661885420.834	0	899	2.2029899073	2.2676019202	574.59429035	595.08701506	3.1477621567	724.28399779	35.848716736	-1.3265547216	34.896694183	19.097677231	0	0	0	0	0
21318	2022-08-30	18:50:21.747	241.5766406	5797.839374	1661885421.748	0	899	2.2029899073	2.2676019202	572.56414514	592.98446535	3.1477621567	724.28021685	35.848716736	-1.3119381966	34.896694183	19.098426516	0	0	0	0	0
21319	2022-08-30	18:50:22.750	241.5766522	5797.839653	1661885422.75	0	899	2.2044210388	2.266962725	572.56414514	592.31334481	3.0477592727	724.26108132	35.848716736	-1.3098685844	34.896694183	19.076180818	0	0	0	0	0
21320	2022-08-30	18:50:23.733	241.57666359	5797.839926	1661885423.734	0	899	2.2044281473	2.2669701263	571.64868911	591.36634128	3.0477635947	724.2609354	35.849079309	-1.3037891167	34.896694183	19.068508628	0	0	0	0	0
21321	2022-08-30	18:50:24.726	241.57667508	5797.840202	1661885424.727	0	899	2.2026652039	2.2660264717	571.65254956	591.64627818	3.0889745782	724.27068	35.849906921	-1.3009757648	34.896694183	19.099887797	0	0	0	0	0
21322	2022-08-30	18:50:25.696	241.5766863	5797.840471	1661885425.696	0	899	2.2026652039	2.2660264717	570.0579099	589.99586549	3.0889745782	724.2857666	35.849906921	-1.3036489487	34.896694183	19.102550507	0	0	0	0	0
21323	2022-08-30	18:50:26.644	241.57669728	5797.840735	1661885426.645	0	899	2.2064695481	2.2697988335	570.0579099	589.95117481	3.0822841553	724.27208098	35.849906921	-1.3026572837	34.896694183	19.101782363	0	0	0	0	0
21324	2022-08-30	18:50:27.513	241.57670734	5797.840976	1661885427.514	0	899	2.2064695481	2.2697988335	568.91074777	588.76398027	3.0822841553	724.27615134	35.849906921	-1.3003937006	34.896694183	19.100028992	0	0	0	0	0
21325	2022-08-30	18:50:28.487	241.57671861	5797.841247	1661885428.488	0	899	2.2154730097	2.2828662828	568.91074777	589.95973599	3.2613058571	724.27941733	35.849906921	-1.5537471732	34.896694183	19.068815572	0	0	0	0	0
21326	2022-08-30	18:50:29.467	241.57672995	5797.841519	1661885429.468	0	899	2.2154793812	2.282872936	569.78034116	590.86153089	3.2613099818	724.25926724	35.850230286	-1.3420227869	34.896694183	19.097431486	0	0	0	0	0
21327	2022-08-30	18:50:30.418	241.57674096	5797.841783	1661885430.419	0	899	2.208231318	2.273090566	569.78593216	590.13668884	3.1521772046	724.25530076	35.8514328	-1.3370859726	34.896694183	19.094263115	0	0	0	0	0
21328	2022-08-30	18:50:31.407	241.5767524	5797.842058	1661885431.407	0	899	2.208231318	2.273090566	575.84846557	596.41575469	3.1521772046	724.2713623	35.8514328	-1.3036489487	34.896694183	19.053573608	0	0	0	0	0
21329	2022-08-30	18:50:32.315	241.57676292	5797.84231	1661885432.316	0	899	2.2102415906	2.2761891827	575.84846557	596.74389741	3.2007079053	724.27281098	35.8514328	-1.3338306566	34.896694183	19.085099454	0	0	0	0	0
21330	2022-08-30	18:50:33.227	241.57677347	5797.842563	1661885433.228	0	899	2.2102415906	2.2761891827	580.52324805	601.58831062	3.2007079053	724.26226645	35.8514328	-1.3036489487	34.896694183	19.102909088	0	0	0	0	0
21331	2022-08-30	18:50:34.104	241.57678361	5797.842807	1661885434.104	0	899	2.2105692832	2.2747946265	580.52324805	601.03177414	3.119031032	724.23965515	35.8514328	-1.3670304595	34.896694183	19.099189379	0	0	0	0	0
21332	2022-08-30	18:50:34.992	241.57679389	5797.843053	1661885434.992	0	899	2.2105692832	2.2747946265	579.85500744	600.33992616	3.119031032	724.24993896	35.8514328	-1.3834040165	34.896694183	19.098228455	0	0	0	0	0
21333	2022-08-30	18:50:35.927	241.57680471	5797.843313	1661885435.927	0	899	2.2116172091	2.2760447871	579.85988379	600.40007667	3.1271337481	724.24535122	35.852463526	-1.3391447715	34.896694183	19.100870398	0	0	0	0	0
21334	2022-08-30	18:50:36.921	241.57681623	5797.843589	1661885436.922	0	899	2.2116173443	2.276044928	582.78344706	603.42720097	3.1271338322	724.24815439	35.852470398	-1.5708105485	34.896694183	19.06500546	0	0	0	0	0
21335	2022-08-30	18:50:37.864	241.57682713	5797.843851	1661885437.864	0	899	2.2149459106	2.2783561828	582.78344706	603.06856155	3.0746341914	724.24987793	35.852470398	-1.6552221775	34.896694183	19.05141449	0	0	0	0	0
21336	2022-08-30	18:50:38.788	241.57683782	5797.844108	1661885438.788	0	899	2.2149459106	2.2783561828	586.81302705	607.23840032	3.0746341914	724.23949832	35.852470398	-1.5691505702	34.896694183	19.063648603	0	0	0	0	0
21337	2022-08-30	18:50:39.747	241.57684894	5797.844374	1661885439.748	0	899	2.2165671783	2.2789489309	586.81743804	606.89492062	3.0239766477	724.23304597	35.853391786	-1.3037675556	34.896694183	19.098237587	0	0	0	0	0
21338	2022-08-30	18:50:40.727	241.57686028	5797.844647	1661885440.728	0	899	2.2165772901	2.2789594559	585.1340945	605.15402438	3.0239827144	724.19665527	35.853904724	-1.3117872477	34.896694183	19.100389481	0	0	0	0	0
21339	2022-08-30	18:50:41.723	241.57687181	5797.844923	1661885441.724	0	899	2.2194555709	2.2835921674	585.1340945	605.69362261	3.1027216736	724.20261287	35.853904724	-1.3064515701	34.896694183	19.092769875	0	0	0	0	0
21340	2022-08-30	18:50:42.653	241.57688256	5797.845181	1661885442.653	0	899	2.2194555709	2.2835921674	582.90442714	603.38561268	3.1027216736	724.21351917	35.853904724	-1.2938830853	34.896694183	19.074821472	0	0	0	0	0
21341	2022-08-30	18:50:43.540	241.57689284	5797.845428	1661885443.541	0	899	2.2251808013	2.2887315489	582.90442714	603.14488023	3.0674766285	724.22908919	35.853904724	-1.3998207209	34.896694183	19.091372054	0	0	0	0	0
21342	2022-08-30	18:50:44.490	241.57690382	5797.845692	1661885444.49	0	899	2.225184001	2.2887348813	582.50392988	602.73048956	3.0674785683	724.22006812	35.854066407	-1.3004906833	34.896694183	19.101061057	0	0	0	0	0
21343	2022-08-30	18:50:45.415	241.57691454	5797.845949	1661885445.416	0	899	2.2220023016	2.2866908401	582.5089628	603.12966026	3.1251821998	724.2046529	35.855125427	-1.3117872477	34.896694183	19.100749969	0	0	0	0	0
21344	2022-08-30	18:50:46.292	241.57692468	5797.846192	1661885446.292	0	899	2.2220023016	2.2866908401	585.91449355	606.6557461	3.1251821998	724.20715049	35.855125427	-1.304619077	34.896694183	19.088917663	0	0	0	0	0
21345	2022-08-30	18:50:47.181	241.57693498	5797.846439	1661885447.182	0	899	2.2223636032	2.2871321931	585.91449355	606.67817334	3.1284457634	724.2021254	35.855125427	-1.3036489487	34.896694183	19.073020935	0	0	0	0	0
21346	2022-08-30	18:50:48.088	241.57694546	5797.846691	1661885448.088	0	899	2.2223636032	2.2871321931	586.90048957	607.69911116	3.1284457634	724.20318604	35.855125427	-1.3556476381	34.896694183	19.092834675	0	0	0	0	0
21347	2022-08-30	18:50:49.082	241.57695698	5797.846967	1661885449.083	0	899	2.2214709876	2.2855161809	586.90048957	607.47372103	3.0956916425	724.220499	35.855125427	-1.4003380908	34.896694183	19.093795372	0	0	0	0	0
21348	2022-08-30	18:50:50.006	241.57696767	5797.847224	1661885450.007	0	899	2.2214801555	2.2855257326	587.07845188	607.65796029	3.0956972609	724.21913683	35.855589456	-1.4047791295	34.896694183	19.093360901	0	0	0	0	0
21349	2022-08-30	18:50:50.934	241.5769784	5797.847482	1661885450.934	0	899	2.2214675422	2.2857548722	587.08222206	607.74013434	3.1070710861	724.21878436	35.856376648	-1.6137008517	34.896694183	19.072559723	0	0	0	0	0
21350	2022-08-30	18:50:51.857	241.57698909	5797.847738	1661885451.857	0	899	2.2214675422	2.2857548722	590.81878046	611.60817261	3.1070710861	724.22662758	35.856376648	-1.6784620561	34.896694183	19.055736832	0	0	0	0	0
21351	2022-08-30	18:50:52.815	241.57700019	5797.848004	1661885452.816	0	899	2.2221944766	2.2870569769	590.81878046	611.78840827	3.1330848481	724.24709861	35.856376648	-1.653961023	34.896694183	19.052138145	0	0	0	0	0
21352	2022-08-30	18:50:53.740	241.57701088	5797.848261	1661885453.74	0	899	2.2221944766	2.2870569769	593.75992583	614.8339422	3.1330848481	724.22997885	35.856376648	-1.6404224508	34.896694183	19.062116787	0	0	0	0	0
21353	2022-08-30	18:50:54.644	241.57702134	5797.848512	1661885454.644	0	899	2.2218209998	2.2862548377	593.75992583	614.69736142	3.1134709472	724.25048424	35.856376648	-1.634062767	34.896694183	19.05789566	0	0	0	0	0
21354	2022-08-30	18:50:55.634	241.5770328	5797.848787	1661885455.634	0	899	2.2218410316	2.2862757133	592.68877013	613.58851993	3.1134832921	724.2443116	35.857390397	-1.4129928761	34.896694183	19.085074191	0	0	0	0	0
21355	2022-08-30	18:50:56.592	241.57704389	5797.849053	1661885456.592	0	899	2.2244773992	2.2878581953	592.69036092	613.22177841	3.0604412147	724.24217254	35.857719421	-1.320302773	34.896694183	19.099351883	0	0	0	0	0
21356	2022-08-30	18:50:57.512	241.57705454	5797.849309	1661885457.512	0	899	2.2244773992	2.2878581953	593.23005986	613.7801731	3.0604412147	724.26888614	35.857719421	-1.3047592324	34.896694183	19.102132721	0	0	0	0	0
21357	2022-08-30	18:50:58.506	241.57706604	5797.849585	1661885458.506	0	899	2.228526818	2.2933965546	593.23005986	614.22743292	3.1247727104	724.26291439	35.857719421	-1.3040478151	34.896694183	19.101872741	0	0	0	0	0
21358	2022-08-30	18:50:59.446	241.57707692	5797.849846	1661885459.446	0	899	2.2285404371	2.2934107495	594.9574792	616.01605285	3.1247811085	724.25451135	35.858406572	-1.3116363721	34.896694183	19.09707365	0	0	0	0	0
21359	2022-08-30	18:51:00.467	241.57708875	5797.85013	1661885460.468	0	899	2.2282108861	2.2926973832	594.96154973	615.89802854	3.1072593669	724.25671993	35.8592453	-1.3272445802	34.896694183	19.097254823	0	0	0	0	0
21360	2022-08-30	18:51:01.401	241.57709955	5797.850389	1661885461.401	0	899	2.2282108861	2.2926973832	591.90468952	612.73359854	3.1072593669	724.26044873	35.8592453	-1.3190200968	34.896694183	19.103219531	0	0	0	0	0
21361	2022-08-30	18:51:02.390	241.577111	5797.850664	1661885462.39	0	899	2.2319578718	2.2951914795	591.90468952	612.29202246	3.043578393	724.26532508	35.8592453	-1.3003937006	34.896694183	19.102190018	0	0	0	0	0
21362	2022-08-30	18:51:03.382	241.57712249	5797.85094	1661885463.383	0	899	2.2319578718	2.2951914795	597.94963952	618.54518234	3.043578393	724.26440713	35.8592453	-1.3783917159	34.896694183	19.09406883	0	0	0	0	0
21363	2022-08-30	18:51:04.381	241.57713404	5797.851217	1661885464.381	0	899	2.2283057256	2.2928179429	597.95049711	618.99969791	3.1083352393	724.25417586	35.85942113	-1.3416994052	34.896694183	19.097364615	0	0	0	0	0
21364	2022-08-30	18:51:05.339	241.57714514	5797.851483	1661885465.34	0	899	2.2283197799	2.2928325882	598.1174011	619.17253776	3.1083438611	724.24590822	35.86013031	-1.3638721704	34.896694183	19.096788406	0	0	0	0	0
21365	2022-08-30	18:51:06.293	241.57715618	5797.851748	1661885466.294	0	899	2.2344033772	2.2996279681	598.1174011	619.34795206	3.1333523665	724.26394067	35.86013031	-1.3284949254	34.896694183	19.098676682	0	0	0	0	0
21366	2022-08-30	18:51:07.267	241.57716745	5797.852019	1661885467.268	0	899	2.2344033772	2.2996279681	597.62372253	618.83675006	3.1333523665	724.27041929	35.86013031	-1.3408586245	34.896694183	19.099754447	0	0	0	0	0
21367	2022-08-30	18:51:08.167	241.57717786	5797.852269	1661885468.167	0	899	2.2349815386	2.3012785135	597.62372253	619.18208083	3.1825848005	724.25178376	35.86013031	-1.3752657175	34.896694183	19.100389481	0	0	0	0	0
21368	2022-08-30	18:51:09.135	241.57718907	5797.852538	1661885469.136	0	899	2.2349882272	2.3012854904	594.54141665	615.98861474	3.1825889892	724.2365949	35.860466812	-1.3987858903	34.835674261	19.094686837	0	0	0	0	0
21369	2022-08-30	18:51:10.102	241.57720027	5797.852806	1661885470.103	0	899	2.2374266654	2.3002357006	594.5464449	614.83645048	3.0165132533	724.24224651	35.861503601	-1.3524786234	34.647666931	19.094987869	0	0	0	0	0
21370	2022-08-30	18:51:11.016	241.57721083	5797.85306	1661885471.016	0	899	2.2374266654	2.3002357006	594.5206453	614.80977042	3.0165132533	724.25064835	35.861503601	-1.3467548754	34.74496897	19.095550537	0	0	0	0	0
21371	2022-08-30	18:51:11.976	241.57722194	5797.853327	1661885471.976	0	899	2.2366610806	2.3010385316	594.5206453	615.32663487	3.0907604062	724.26213104	35.861503601	-1.3288506885	34.896694183	19.100116629	0	0	0	0	0
21372	2022-08-30	18:51:12.931	241.57723301	5797.853592	1661885472.932	0	899	2.2366610806	2.3010385316	596.24608481	617.11245828	3.0907604062	724.26051785	35.861503601	-1.6344615663	34.896694183	19.064792077	0	0	0	0	0
21373	2022-08-30	18:51:13.920	241.57724444	5797.853867	1661885473.92	0	899	2.2423453706	2.3067470016	596.24608481	617.0671084	3.0842697651	724.24444459	35.861503601	-1.5835623654	34.896694183	19.07031591	0	0	0	0	0
21374	2022-08-30	18:51:14.875	241.57725551	5797.854132	1661885474.876	0	899	2.2423666514	2.3067691701	594.77541936	615.54517675	3.0842826379	724.25332056	35.862570706	-1.3056862481	34.896694183	19.102818609	0	0	0	0	0
21375	2022-08-30	18:51:15.885	241.5772672	5797.854413	1661885475.886	0	899	2.2429712981	2.30853009	594.77616456	615.91539831	3.1372624918	724.24977162	35.862724304	-1.3549254446	34.735073847	19.098002124	0	0	0	0	0
21376	2022-08-30	18:51:16.854	241.5772784	5797.854682	1661885476.854	0	899	2.2429712981	2.30853009	597.82772133	619.07541197	3.1372624918	724.25658897	35.862724304	-1.3486627396	34.753214906	19.098705696	0	0	0	0	0
21377	2022-08-30	18:51:17.785	241.57728918	5797.85494	1661885477.785	0	899	2.2373294117	2.303594279	597.82772133	619.3601685	3.1778456271	724.26397705	35.862724304	-1.3036489487	34.896694183	19.103269577	0	0	0	0	0
21378	2022-08-30	18:51:18.693	241.57729969	5797.855193	1661885478.693	0	899	2.2373294117	2.303594279	596.78879831	618.28382575	3.1778456271	724.25604248	35.862724304	-1.3036489487	34.896694183	19.103269577	0	0	0	0	0
21379	2022-08-30	18:51:19.673	241.57731103	5797.855465	1661885479.673	0	899	2.2489022134	2.3133033589	596.79074629	617.56950614	3.0755051468	724.26084769	35.863124468	-1.3711912371	34.677352299	19.09787557	0	0	0	0	0
21380	2022-08-30	18:51:20.677	241.57732265	5797.855744	1661885480.677	0	899	2.2489216768	2.3133236317	599.47489124	620.34718851	3.0755168526	724.26870909	35.864097595	-1.3276541738	34.647666931	19.098535664	0	0	0	0	0
21381	2022-08-30	18:51:21.601	241.57733336	5797.856001	1661885481.602	0	899	2.2497665447	2.3150030979	599.47489124	620.61133462	3.1131130023	724.27655029	35.864097595	-1.3036489487	34.647666931	19.102909088	0	0	0	0	0
21382	2022-08-30	18:51:22.536	241.57734417	5797.85626	1661885482.536	0	899	2.2497665447	2.3150030979	600.88672466	622.07294683	3.1131130023	724.30148416	35.864097595	-1.3146760401	34.647666931	19.102391818	0	0	0	0	0
21383	2022-08-30	18:51:23.522	241.57735558	5797.856534	1661885483.522	0	899	2.2443696043	2.3098903017	600.88672466	622.2172718	3.1335931634	724.27530493	35.864097595	-1.3609510186	34.647666931	19.099960213	0	0	0	0	0
21384	2022-08-30	18:51:24.450	241.57736633	5797.856792	1661885484.451	0	899	2.2443696043	2.3098903017	602.8594667	624.26004312	3.1335931634	724.27954223	35.864097595	-1.4175847769	34.647666931	19.093187332	0	0	0	0	0
21385	2022-08-30	18:51:25.384	241.57737714	5797.857051	1661885485.385	0	899	2.2466227825	2.3111909856	602.86383928	623.93030708	3.0863012875	724.25784847	35.864986849	-1.3796421297	34.647666931	19.093437372	0	0	0	0	0
21386	2022-08-30	18:51:26.298	241.57738771	5797.857305	1661885486.298	0	899	2.246629405	2.3111978845	606.40669502	627.59699276	3.0863052885	724.26627213	35.865318298	-1.3378297091	34.647666931	19.097148895	0	0	0	0	0
21387	2022-08-30	18:51:27.240	241.57739862	5797.857567	1661885487.241	0	899	2.2462528225	2.3126058944	606.40669502	628.18997034	3.1696759194	724.27862751	35.865318298	-1.3314484437	34.647666931	19.096972232	0	0	0	0	0
21388	2022-08-30	18:51:28.176	241.57740944	5797.857827	1661885488.176	0	899	2.2462528225	2.3126058944	610.07117239	631.98608267	3.1696759194	724.2708619	35.865318298	-1.3273092445	34.647666931	19.096213057	0	0	0	0	0
21389	2022-08-30	18:51:29.121	241.57742039	5797.858089	1661885489.122	0	899	2.2514925902	2.3185169598	610.07117239	632.15734311	3.1935808519	724.27501471	35.865318298	-1.3347900403	34.647666931	19.101111317	0	0	0	0	0
21390	2022-08-30	18:51:30.128	241.57743205	5797.858369	1661885490.129	0	899	2.2514979159	2.3185225158	611.79643465	633.94508824	3.1935841741	724.28047473	35.865584266	-1.357814323	34.69384417	19.098664353	0	0	0	0	0
21391	2022-08-30	18:51:31.111	241.57744341	5797.858642	1661885491.111	0	899	2.2507812202	2.3158567552	611.80226416	633.31002476	3.1042844485	724.27527017	35.866752625	-1.3827141752	34.743319783	19.096325401	0	0	0	0	0
21392	2022-08-30	18:51:32.082	241.57745466	5797.858912	1661885492.083	0	899	2.2507812202	2.3158567552	609.76642565	631.20261684	3.1042844485	724.26534084	35.866752625	-1.334574461	34.647666931	19.102550507	0	0	0	0	0
21393	2022-08-30	18:51:33.006	241.57746536	5797.859169	1661885493.007	0	899	2.2485716044	2.3151229655	609.76642565	631.71345701	3.1756916988	724.26264964	35.866752625	-1.3866593775	34.700440918	19.100184687	0	0	0	0	0
21394	2022-08-30	18:51:33.928	241.57747603	5797.859425	1661885493.929	0	899	2.2485828198	2.3151346632	610.86097862	632.84745567	3.175698665	724.27766348	35.867313461	-1.4469579853	34.773005151	19.096215482	0	0	0	0	0
21395	2022-08-30	18:51:34.881	241.57748705	5797.859689	1661885494.881	0	899	2.2495195811	2.314676509	610.86380989	632.37773451	3.1097519606	724.26876205	35.867881775	-1.3074755819	34.647666931	19.101824123	0	0	0	0	0
21396	2022-08-30	18:51:35.812	241.57749782	5797.859948	1661885495.812	0	899	2.2495195811	2.314676509	611.20406015	632.729968	3.1097519606	724.25524902	35.867881775	-1.298766017	34.647666931	19.103269577	0	0	0	0	0
21397	2022-08-30	18:51:36.717	241.5775083	5797.860199	1661885496.717	0	899	2.2503822545	2.3152281201	611.20406015	632.61831881	3.0941684853	724.27478512	35.867881775	-1.2974725409	34.647666931	19.101981927	0	0	0	0	0
21398	2022-08-30	18:51:37.648	241.57751907	5797.860458	1661885497.648	0	899	2.2503822545	2.3152281201	610.62507534	632.01904858	3.0941684853	724.25314796	35.867881775	-1.3017734621	34.647666931	19.0999121	0	0	0	0	0
21399	2022-08-30	18:51:38.588	241.57752997	5797.860719	1661885498.589	0	899	2.2546079308	2.3205558353	610.62507534	632.34383623	3.1395285181	724.24649594	35.867881775	-1.3869503618	34.647666931	19.097507477	0	0	0	0	0
21400	2022-08-30	18:51:39.543	241.57754102	5797.860984	1661885499.544	0	899	2.2546142446	2.3205624173	616.30427573	638.22506282	3.1395323846	724.25384279	35.868196652	-1.3746620993	34.647666931	19.096873403	0	0	0	0	0
21401	2022-08-30	18:51:40.552	241.5775527	5797.861265	1661885500.553	0	899	2.2553798583	2.3223728109	616.30898178	638.57177624	3.1867840517	724.22893479	35.869132996	-1.5035593881	34.647666931	19.094358217	0	0	0	0	0
21402	2022-08-30	18:51:41.542	241.57756416	5797.86154	1661885501.543	0	899	2.2553798583	2.3223728109	622.87605243	645.37606775	3.1867840517	724.25026071	35.869132996	-1.6828923225	34.647666931	19.091026306	0	0	0	0	0
21403	2022-08-30	18:51:42.517	241.57757544	5797.861811	1661885502.518	0	899	2.2602715764	2.3252536055	622.87605243	644.64909368	3.0872968994	724.25307763	35.869132996	-1.3694127135	34.787847835	19.098108784	0	0	0	0	0
21404	2022-08-30	18:51:43.444	241.57758616	5797.862068	1661885503.444	0	899	2.2602715764	2.3252536055	622.47154895	644.2304505	3.0872968994	724.2586965	35.869132996	-1.3020213842	34.647666931	19.101829529	0	0	0	0	0
21405	2022-08-30	18:51:44.351	241.57759666	5797.86232	1661885504.351	0	899	2.2603321011	2.3260092689	622.47154895	644.46404091	3.1193092276	724.25701217	35.869132996	-1.3860017677	34.647666931	19.093767204	0	0	0	0	0
21406	2022-08-30	18:51:45.301	241.57760765	5797.862584	1661885505.301	0	899	2.2603546371	2.3260327561	618.98074829	640.85000635	3.1193229053	724.26259345	35.870254062	-1.6058320865	34.647666931	19.084336679	0	0	0	0	0
21407	2022-08-30	18:51:46.244	241.57761858	5797.862846	1661885506.245	0	899	2.2620898173	2.3270687269	618.98171335	640.60008497	3.0847407045	724.25360835	35.870445251	-1.3492232561	34.647666931	19.094266891	0	0	0	0	0
21408	2022-08-30	18:51:47.147	241.57762902	5797.863096	1661885507.147	0	899	2.2620898173	2.3270687269	619.9888305	641.64237639	3.0847407045	724.22893074	35.870445251	-1.3143634962	34.647666931	19.096721611	0	0	0	0	0
21409	2022-08-30	18:51:48.059	241.57763958	5797.86335	1661885508.06	0	899	2.2633940451	2.3288710177	619.9888305	641.79670893	3.1059796768	724.2419765	35.870445251	-1.5250098918	34.647666931	19.068346845	0	0	0	0	0
21410	2022-08-30	18:51:48.980	241.57765023	5797.863606	1661885508.98	0	899	2.2633940451	2.3288710177	624.69584215	646.66928798	3.1059796768	724.27781425	35.870445251	-1.3378297091	34.647666931	19.100749969	0	0	0	0	0
21411	2022-08-30	18:51:49.885	241.57766072	5797.863857	1661885509.886	0	899	2.2651037617	2.3305673229	624.69976553	646.65213833	3.1030832663	724.2511815	35.871215467	-1.4000039298	34.647666931	19.091906806	0	0	0	0	0
21412	2022-08-30	18:51:50.799	241.57767128	5797.864111	1661885510.799	0	899	2.2651109923	2.3305748571	623.79219614	645.71270819	3.1030876227	724.25556147	35.871574402	-1.3729266686	34.647666931	19.090730806	0	0	0	0	0
21413	2022-08-30	18:51:51.783	241.57768269	5797.864384	1661885511.784	0	899	2.2642032716	2.3307838224	623.79219614	646.09792994	3.1557373022	724.25947258	35.871574402	-1.4062989619	34.647666931	19.082219067	0	0	0	0	0
21414	2022-08-30	18:51:52.743	241.5776938	5797.864651	1661885512.744	0	899	2.2642032716	2.3307838224	623.22968425	645.5153036	3.1557373022	724.26268117	35.871574402	-1.484943727	34.647666931	19.079214652	0	0	0	0	0
21415	2022-08-30	18:51:53.750	241.57770544	5797.864931	1661885513.75	0	899	2.2646507639	2.3314424548	623.22968425	645.58196819	3.1648504439	724.25218797	35.871574402	-1.3561327426	34.647666931	19.096194968	0	0	0	0	0
21416	2022-08-30	18:51:54.698	241.57771642	5797.865194	1661885514.699	0	899	2.2646555264	2.3314474213	619.68141646	641.90646221	3.1648533709	724.24641186	35.871810863	-1.3969858056	34.647666931	19.086631699	0	0	0	0	0
21417	2022-08-30	18:51:55.621	241.57772711	5797.865451	1661885515.622	0	899	2.2647577525	2.3315860538	619.68623585	641.92263387	3.1663901655	724.26812744	35.872764587	-1.6487115622	34.647666931	19.044212341	0	0	0	0	0
21418	2022-08-30	18:51:56.513	241.57773742	5797.865698	1661885516.513	0	899	2.2647577525	2.3315860538	621.54461058	643.84769325	3.1663901655	724.27271599	35.872764587	-1.6432788775	34.647666931	19.045414198	0	0	0	0	0
21419	2022-08-30	18:51:57.417	241.57774789	5797.865949	1661885517.418	0	899	2.2693343886	2.3347879713	621.54461058	643.34180128	3.0970016093	724.25960071	35.872764587	-1.6270886178	34.647666931	19.049231978	0	0	0	0	0
21420	2022-08-30	18:51:58.404	241.57775931	5797.866223	1661885518.404	0	899	2.2693343886	2.3347879713	623.40422319	645.26662937	3.0970016093	724.26073006	35.872764587	-1.4975661774	34.647666931	19.071429499	0	0	0	0	0
21421	2022-08-30	18:51:59.388	241.57777071	5797.866497	1661885519.389	0	899	2.2676806332	2.3343912911	623.40648341	645.70779339	3.1570177535	724.26552314	35.873209214	-1.4317270233	34.647666931	19.083551748	0	0	0	0	0
21422	2022-08-30	18:52:00.334	241.57778164	5797.866759	1661885520.334	0	899	2.2677024393	2.3344140292	622.20057743	644.45884567	3.157031105	724.26882551	35.874290466	-1.6877752542	34.647666931	19.049613953	0	0	0	0	0
21423	2022-08-30	18:52:01.282	241.57779262	5797.867023	1661885521.282	0	899	2.269542987	2.3358305949	622.20057743	644.29847123	3.1350643482	724.26649768	35.874290466	-1.7024241686	34.647666931	19.065818787	0	0	0	0	0
21424	2022-08-30	18:52:02.246	241.57780378	5797.867291	1661885522.247	0	899	2.269542987	2.3358305949	621.96758336	644.05720222	3.1350643482	724.2687386	35.874290466	-1.4546758252	34.647666931	19.094036633	0	0	0	0	0
21425	2022-08-30	18:52:03.217	241.57781502	5797.867561	1661885523.218	0	899	2.268917459	2.3349387836	621.96758336	643.97402694	3.1236631136	724.26211366	35.874290466	-1.4153642149	34.647666931	19.100487273	0	0	0	0	0
21426	2022-08-30	18:52:04.115	241.57782541	5797.86781	1661885524.115	0	899	2.268917459	2.3349387836	619.21661994	641.12572899	3.1236631136	724.2567939	35.874290466	-1.3394573927	34.647666931	19.101108551	0	0	0	0	0
21427	2022-08-30	18:52:05.046	241.57783618	5797.868068	1661885525.046	0	899	2.2711617622	2.3360710622	619.2210408	640.73765332	3.0695614416	724.25988527	35.875165977	-1.3161097449	34.647666931	19.100293519	0	0	0	0	0
21428	2022-08-30	18:52:05.950	241.57784664	5797.868319	1661885525.95	0	899	2.2711675017	2.33607704	630.56130415	652.47199187	3.0695648532	724.26228747	35.875450134	-1.5650545272	34.647666931	19.074437148	0	0	0	0	0
21429	2022-08-30	18:52:06.852	241.57785709	5797.86857	1661885526.853	0	899	2.2761637399	2.3420151686	630.56130415	652.74277539	3.1062109962	724.2579467	35.875450134	-1.4181345078	34.647666931	19.089585412	0	0	0	0	0
21430	2022-08-30	18:52:07.812	241.57786819	5797.868837	1661885527.812	0	899	2.2761637399	2.3420151686	629.42705667	651.56862811	3.1062109962	724.25254933	35.875450134	-1.3505814904	34.647666931	19.102163757	0	0	0	0	0
21431	2022-08-30	18:52:08.747	241.57787903	5797.869097	1661885528.748	0	899	2.2730089258	2.3385888078	629.42705667	651.50756168	3.0979344149	724.2687289	35.875450134	-1.3733147438	34.647666931	19.101782363	0	0	0	0	0
21432	2022-08-30	18:52:09.640	241.57788935	5797.869344	1661885529.64	0	899	2.2730089258	2.3385888078	628.39532406	650.43963555	3.0979344149	724.25941558	35.875450134	-1.3443403244	34.647666931	19.097507477	0	0	0	0	0
21433	2022-08-30	18:52:10.625	241.57790075	5797.869618	1661885530.625	0	899	2.2755809651	2.342714584	628.40157867	650.9459637	3.1657464805	724.296875	35.876670837	-1.3020213842	34.647666931	19.102909088	0	0	0	0	0
21434	2022-08-30	18:52:11.628	241.57791237	5797.869897	1661885531.629	0	899	2.2755809651	2.342714584	624.5845105	646.99195531	3.1657464805	724.26242126	35.876670837	-1.3028190278	34.647666931	19.102115037	0	0	0	0	0
21435	2022-08-30	18:52:12.536	241.57792287	5797.870149	1661885532.536	0	899	2.2766239081	2.3417580453	624.5845105	646.31055521	3.0727137102	724.27401471	35.876670837	-1.320733953	34.647666931	19.097622284	0	0	0	0	0
21436	2022-08-30	18:52:13.437	241.57793331	5797.870399	1661885533.438	0	899	2.2766239081	2.3417580453	623.40594801	645.09099666	3.0727137102	724.29203059	35.876670837	-1.6788932227	34.647666931	19.050118137	0	0	0	0	0
21437	2022-08-30	18:52:14.394	241.57794438	5797.870665	1661885534.394	0	899	2.2802774861	2.3476088068	623.40707812	645.79206714	3.1684499981	724.28070796	35.876893151	-1.5996663736	34.647666931	19.061863804	0	0	0	0	0
21438	2022-08-30	18:52:15.381	241.57795581	5797.870939	1661885535.382	0	899	2.2803002085	2.3476325039	627.79453219	650.33716605	3.1684638839	724.26715088	35.878013611	-1.3524786234	34.647666931	19.101829529	0	0	0	0	0
21439	2022-08-30	18:52:16.398	241.57796757	5797.871222	1661885536.398	0	899	2.2813537475	2.3470356195	627.79453219	649.77105507	3.0915857468	724.27460121	35.878013611	-1.3478220528	34.647666931	19.102173306	0	0	0	0	0
21440	2022-08-30	18:52:17.401	241.57797919	5797.871501	1661885537.402	0	899	2.2813537475	2.3470356195	624.13014077	645.97838828	3.0915857468	724.25404974	35.878013611	-1.3537398095	34.647666931	19.101331332	0	0	0	0	0
21441	2022-08-30	18:52:18.371	241.57799041	5797.87177	1661885538.371	0	899	2.2882901418	2.3546851601	624.13014077	646.14969743	3.1150003756	724.26414116	35.878013611	-1.3785210848	34.647666931	19.097867966	0	0	0	0	0
21442	2022-08-30	18:52:19.322	241.57800142	5797.872034	1661885539.323	0	899	2.2882948593	2.3546900765	624.29929271	646.3248378	3.1150032	724.26411893	35.878245423	-1.3218226243	34.647666931	19.092893866	0	0	0	0	0
21443	2022-08-30	18:52:20.203	241.57801162	5797.872279	1661885540.204	0	899	2.2906574691	2.3562326431	624.30386067	646.03332298	3.0745158625	724.27746582	35.879142761	-1.3427126408	34.647666931	19.096427917	0	0	0	0	0
21444	2022-08-30	18:52:21.104	241.57802204	5797.872529	1661885541.104	0	899	2.2906574691	2.3562326431	625.30181406	647.06601104	3.0745158625	724.27755313	35.879142761	-1.4111064672	34.647666931	19.084995459	0	0	0	0	0
21445	2022-08-30	18:52:22.115	241.57803374	5797.87281	1661885542.115	0	899	2.2918219606	2.3591878192	625.30181406	647.65256926	3.1545163824	724.25363099	35.879142761	-1.3712990102	34.647666931	19.092016245	0	0	0	0	0
21446	2022-08-30	18:52:23.082	241.57804493	5797.873078	1661885543.082	0	899	2.2918219606	2.3591878192	622.7176155	644.97600124	3.1545163824	724.26403809	35.879142761	-1.3687551022	34.647666931	19.093547821	0	0	0	0	0
21447	2022-08-30	18:52:23.970	241.57805522	5797.873325	1661885543.971	0	899	2.294793964	2.3616134626	622.7176155	644.76560722	3.1257184165	724.26414641	35.879142761	-1.376602345	34.647666931	19.093681159	0	0	0	0	0
21448	2022-08-30	18:52:24.914	241.57806615	5797.873587	1661885544.915	0	899	2.2948074928	2.3616275637	626.33984317	648.51614332	3.1257265209	724.26253525	35.87980566	-1.3731315025	34.647666931	19.095793781	0	0	0	0	0
21449	2022-08-30	18:52:25.841	241.57807686	5797.873845	1661885545.841	0	899	2.2912079518	2.3585273507	626.34284778	648.72131071	3.1532235891	724.26049966	35.880393982	-1.3399855814	34.647666931	19.092941954	0	0	0	0	0
21450	2022-08-30	18:52:26.749	241.57808737	5797.874097	1661885546.749	0	899	2.2912079518	2.3585273507	626.67510297	649.06543698	3.1532235891	724.23291016	35.880393982	-1.3410850763	34.647666931	19.084184647	0	0	0	0	0
21451	2022-08-30	18:52:27.683	241.57809818	5797.874356	1661885547.683	0	899	2.2930818522	2.3610744391	626.67510297	649.27213635	3.1813198823	724.27441123	35.880393982	-1.4121951946	34.647666931	19.092831555	0	0	0	0	0
21452	2022-08-30	18:52:28.634	241.57810919	5797.874621	1661885548.634	0	899	2.2930818522	2.3610744391	628.95986434	651.63928304	3.1813198823	724.28382843	35.880393982	-1.4139413944	34.647666931	19.092295729	0	0	0	0	0
21453	2022-08-30	18:52:29.618	241.57812059	5797.874894	1661885549.619	0	899	2.2929457753	2.3606253398	628.96448168	651.5403565	3.167276258	724.26558337	35.881294352	-1.604516998	34.647666931	19.08363125	0	0	0	0	0
21454	2022-08-30	18:52:30.496	241.57813075	5797.875138	1661885550.497	0	899	2.2929554191	2.3606353971	636.45804397	659.30293439	3.1672821167	724.2513359	35.881767273	-1.5949774562	34.647666931	19.084382329	0	0	0	0	0
21455	2022-08-30	18:52:31.401	241.57814123	5797.875389	1661885551.402	0	899	2.2902654336	2.3558150759	636.45804397	658.60568002	3.0738635443	724.25971672	35.881767273	-1.3658555833	34.647666931	19.096368512	0	0	0	0	0
21456	2022-08-30	18:52:32.272	241.5781513	5797.875631	1661885552.272	0	899	2.2902654336	2.3558150759	640.77781118	663.07576764	3.0738635443	724.28067643	35.881767273	-1.4729249477	34.647666931	19.093906403	0	0	0	0	0
21457	2022-08-30	18:52:33.209	241.57816214	5797.875891	1661885553.209	0	899	2.2899367654	2.3558455571	640.77781118	663.20191429	3.0906653877	724.26652678	35.881767273	-1.4107938436	34.647666931	19.085159554	0	0	0	0	0
21458	2022-08-30	18:52:34.160	241.57817315	5797.876156	1661885554.16	0	899	2.2899511215	2.3558605134	639.26165334	661.63276215	3.0906739095	724.25030437	35.882472209	-1.3355121589	34.647666931	19.093961741	0	0	0	0	0
21459	2022-08-30	18:52:35.121	241.57818427	5797.876423	1661885555.121	0	899	2.2923013384	2.3611641522	639.26306896	662.61889187	3.2219146959	724.25835131	35.882743835	-1.310159564	34.647666931	19.097867966	0	0	0	0	0
21460	2022-08-30	18:52:36.059	241.57819514	5797.876683	1661885556.06	0	899	2.2923013384	2.3611641522	636.42033854	659.67230075	3.2219146959	724.26670423	35.882743835	-1.3056970172	34.647666931	19.10082956	0	0	0	0	0
21461	2022-08-30	18:52:37.007	241.57820611	5797.876947	1661885557.008	0	899	2.2953639599	2.3625860783	636.42033854	659.08443371	3.1432578479	724.25014794	35.882743835	-1.3564021911	34.647666931	19.096672791	0	0	0	0	0
21462	2022-08-30	18:52:37.914	241.57821661	5797.877199	1661885557.915	0	899	2.2953639599	2.3625860783	635.23680825	657.85875573	3.1432578479	724.26217348	35.882743835	-1.3864437223	34.647666931	19.0960815	0	0	0	0	0
21463	2022-08-30	18:52:38.874	241.57822771	5797.877465	1661885558.874	0	899	2.2981384555	2.3641719829	635.23680825	657.42936326	3.0856089507	724.25765567	35.882743835	-1.328387161	34.647666931	19.098285309	0	0	0	0	0
21464	2022-08-30	18:52:39.801	241.57823844	5797.877723	1661885559.801	0	899	2.2981534661	2.36418762	641.08784859	663.48488142	3.0856178147	724.25248425	35.883478278	-1.3313729739	34.647666931	19.097679366	0	0	0	0	0
21465	2022-08-30	18:52:40.723	241.57824912	5797.877979	1661885560.724	0	899	2.3006582253	2.3668328843	641.09134696	663.51186206	3.0887273419	724.26547625	35.884147644	-1.3453427569	34.647666931	19.097507477	0	0	0	0	0
21466	2022-08-30	18:52:41.700	241.57826043	5797.87825	1661885561.701	0	899	2.3006582253	2.3668328843	718.86436602	744.00479171	3.0887273419	724.27519984	35.884147644	-1.3379698408	34.647666931	19.097507477	0	0	0	0	0
21467	2022-08-30	18:52:42.635	241.57827125	5797.87851	1661885562.636	0	899	2.358164768	2.4274891759	718.86436602	744.56257441	3.15489073	724.26066418	35.884147644	-1.3650687017	34.647666931	19.094417117	0	0	0	0	0
21468	2022-08-30	18:52:43.585	241.57828225	5797.878774	1661885563.586	0	899	2.358164768	2.4274891759	781.87892073	809.82979491	3.15489073	724.26526728	35.884147644	-1.3775401534	34.647666931	19.102436925	0	0	0	0	0
21469	2022-08-30	18:52:44.559	241.57829351	5797.879044	1661885564.559	0	899	2.3417457738	2.4082157685	781.87969269	808.86189548	3.0491985401	724.2501152	35.884268906	-1.3705875929	34.647666931	19.102444125	0	0	0	0	0
21470	2022-08-30	18:52:45.492	241.57830431	5797.879303	1661885565.492	0	899	2.3417686711	2.4082396097	720.64313392	745.51221015	3.0492116527	724.27028995	35.885368347	-1.3134149313	34.647666931	19.098228455	0	0	0	0	0
21471	2022-08-30	18:52:46.371	241.57831448	5797.879548	1661885566.371	0	899	2.3336625176	2.4016864902	720.64313392	746.18575173	3.1289680695	724.27135341	35.885368347	-1.3362236205	34.647666931	19.099983443	0	0	0	0	0
21472	2022-08-30	18:52:47.282	241.57832503	5797.879801	1661885567.283	0	899	2.3336625176	2.4016864902	787.28735437	815.19212312	3.1289680695	724.25624701	35.885368347	-1.3378297091	34.647666931	19.096427917	0	0	0	0	0
21473	2022-08-30	18:52:48.292	241.57833671	5797.880081	1661885568.292	0	899	2.3438413962	2.413816347	787.28735437	815.87202528	3.2025346144	724.25419162	35.885368347	-1.3518857356	34.647666931	19.094579735	0	0	0	0	0
21474	2022-08-30	18:52:49.273	241.57834807	5797.880354	1661885569.273	0	899	2.3438413962	2.413816347	718.54661571	744.63546172	3.2025346144	724.25513261	35.885368347	-1.3215532303	34.647666931	19.101108551	0	0	0	0	0
21475	2022-08-30	18:52:50.217	241.578359	5797.880616	1661885570.218	0	899	2.3256661838	2.3926183483	718.553619	743.70516994	3.0913391058	724.2487219	35.886564798	-1.3119812738	34.647666931	19.097932348	0	0	0	0	0
21476	2022-08-30	18:52:51.150	241.57836979	5797.880875	1661885571.15	0	899	2.3256666854	2.3926188709	687.14711512	711.19934574	3.091339399	724.2645393	35.88658905	-1.3271798945	34.647666931	19.097867966	0	0	0	0	0
21477	2022-08-30	18:52:52.124	241.57838106	5797.881146	1661885572.124	0	899	2.3245489338	2.3925502714	687.14711512	711.59038085	3.1398712368	724.26780448	35.88658905	-1.3151395834	34.647666931	19.099940572	0	0	0	0	0
21478	2022-08-30	18:52:53.091	241.57839226	5797.881414	1661885573.091	0	899	2.3245489338	2.3925502714	659.82977042	683.30130084	3.1398712368	724.26386994	35.88658905	-1.3366116933	34.647666931	19.101829529	0	0	0	0	0
21479	2022-08-30	18:52:53.996	241.57840273	5797.881666	1661885573.996	0	899	2.3141212674	2.3809392123	659.82977042	682.9949171	3.1002753039	724.27194072	35.88658905	-1.3151611753	34.647666931	19.101829529	0	0	0	0	0
21480	2022-08-30	18:52:54.885	241.57841303	5797.881913	1661885574.886	0	899	2.3141295029	2.3809477931	654.02541974	676.98682586	3.1002801564	724.26637561	35.886989215	-1.3039616338	34.647666931	19.101722098	0	0	0	0	0
21481	2022-08-30	18:52:55.822	241.57842388	5797.882173	1661885575.823	0	899	2.3149699736	2.3814652791	654.03044493	676.8720212	3.084623664	724.25636665	35.887931824	-1.3365577878	34.647666931	19.098369283	0	0	0	0	0
21482	2022-08-30	18:52:56.753	241.57843464	5797.882431	1661885576.753	0	899	2.3149699736	2.3814652791	648.96387043	671.62849997	3.084623664	724.26010435	35.887931824	-1.4183716261	34.647666931	19.090287101	0	0	0	0	0
21483	2022-08-30	18:52:57.740	241.57844608	5797.882706	1661885577.741	0	899	2.3194051304	2.3871338247	648.96387043	672.00705761	3.1343781526	724.2656444	35.887931824	-1.4680096566	34.647666931	19.089392605	0	0	0	0	0
21484	2022-08-30	18:52:58.726	241.57845748	5797.882979	1661885578.726	0	899	2.3194051304	2.3871338247	657.88034799	681.24013841	3.1343781526	724.23998094	35.887931824	-1.3561758758	34.647666931	19.098492919	0	0	0	0	0
21485	2022-08-30	18:52:59.618	241.5784678	5797.883227	1661885579.618	0	899	2.3121856628	2.3823921095	657.88224454	682.17822212	3.2555112859	724.24304563	35.888285504	-1.419557374	34.647666931	19.088710014	0	0	0	0	0
21486	2022-08-30	18:53:00.536	241.57847843	5797.883482	1661885580.536	0	899	2.3122003537	2.3824074485	656.52468605	680.77059845	3.2555203832	724.25406712	35.888999939	-1.6415865642	34.647666931	19.063160966	0	0	0	0	0
21487	2022-08-30	18:53:01.476	241.57848931	5797.883743	1661885581.476	0	899	2.312828991	2.3814884054	656.52468605	680.22629434	3.1849827078	724.27157088	35.888999939	-1.3370536092	34.647666931	19.096788406	0	0	0	0	0
21488	2022-08-30	18:53:02.430	241.57850035	5797.884008	1661885582.43	0	899	2.312828991	2.3814884054	656.81475967	680.5268401	3.1849827078	724.25879715	35.888999939	-1.3687443528	34.647666931	19.097560883	0	0	0	0	0
21489	2022-08-30	18:53:03.349	241.578511	5797.884264	1661885583.35	0	899	2.3085711562	2.3767013781	656.81475967	680.38661258	3.1668000315	724.24750443	35.888999939	-1.3310603938	34.647666931	19.101108551	0	0	0	0	0
21490	2022-08-30	18:53:04.285	241.57852182	5797.884524	1661885584.285	0	899	2.3085711562	2.3767013781	656.30975762	679.86348695	3.1668000315	724.22612394	35.888999939	-1.318297863	34.647666931	19.101108551	0	0	0	0	0
21491	2022-08-30	18:53:05.223	241.57853269	5797.884784	1661885585.224	0	899	2.3138507224	2.381865153	656.31534727	679.77501579	3.1545640577	724.25398588	35.890044812	-1.3835117864	34.647666931	19.094550303	0	0	0	0	0
21492	2022-08-30	18:53:06.160	241.57854352	5797.885044	1661885586.16	0	899	2.3138587364	2.3818735093	656.90124537	680.38189358	3.1545688631	724.24214425	35.890434265	-1.3581484043	34.647666931	19.097257071	0	0	0	0	0
21493	2022-08-30	18:53:07.059	241.57855394	5797.885294	1661885587.06	0	899	2.3142504841	2.3808288239	656.90124537	679.87908793	3.0893011363	724.24774574	35.890434265	-1.355777	34.647666931	19.101650428	0	0	0	0	0
21494	2022-08-30	18:53:07.930	241.578564	5797.885536	1661885587.93	0	899	2.3142504841	2.3808288239	650.25522935	673.00059996	3.0893011363	724.26470947	35.890434265	-1.3394573927	34.647666931	19.100749969	0	0	0	0	0
21495	2022-08-30	18:53:08.894	241.57857516	5797.885804	1661885588.894	0	899	2.3187642067	2.3899012809	650.25522935	674.52043203	3.288300449	724.24606626	35.890434265	-1.5932097301	34.647666931	19.087110191	0	0	0	0	0
21496	2022-08-30	18:53:09.861	241.57858635	5797.886073	1661885589.861	0	899	2.3187805522	2.3899183552	647.36104921	671.51832912	3.288310644	724.24860387	35.891226914	-1.6138410545	34.647666931	19.061753873	0	0	0	0	0
21497	2022-08-30	18:53:10.839	241.57859769	5797.886344	1661885590.84	0	899	2.323604682	2.3923284261	647.36282498	670.64655118	3.1735216551	724.25118432	35.891563416	-1.6080203056	34.647666931	19.051773071	0	0	0	0	0
21498	2022-08-30	18:53:11.793	241.57860873	5797.886609	1661885591.794	0	899	2.323604682	2.3923284261	649.28584935	672.63874105	3.1735216551	724.23709935	35.891563416	-1.737046852	34.647666931	19.047332877	0	0	0	0	0
21499	2022-08-30	18:53:12.707	241.57861929	5797.886863	1661885592.707	0	899	2.3246858005	2.3928184687	649.28584935	672.42581995	3.1455826429	724.25785535	35.891563416	-1.7005593911	34.647666931	19.066263603	0	0	0	0	0
21500	2022-08-30	18:53:13.595	241.57862957	5797.88711	1661885593.595	0	899	2.3246858005	2.3928184687	650.70662434	673.89723011	3.1455826429	724.25077082	35.891563416	-1.5844677837	34.647666931	19.085902915	0	0	0	0	0
21501	2022-08-30	18:53:14.496	241.57864001	5797.88736	1661885594.497	0	899	2.3250511776	2.3924256528	650.70662434	673.63396576	3.1110887432	724.24991552	35.891563416	-1.3947975636	34.647666931	19.101829529	0	0	0	0	0
21502	2022-08-30	18:53:15.377	241.5786502	5797.887605	1661885595.377	0	899	2.3250770494	2.3924526136	655.32623143	678.41645952	3.1111039692	724.25456955	35.892814636	-1.4094464779	34.647666931	19.09462738	0	0	0	0	0
21503	2022-08-30	18:53:16.302	241.57866091	5797.887862	1661885596.303	0	899	2.3197114706	2.3899384114	655.32623143	679.45588476	3.2461792405	724.2565732	35.892814636	-1.3583748372	34.647666931	19.095119173	0	0	0	0	0
21504	2022-08-30	18:53:17.210	241.57867142	5797.888114	1661885597.211	0	899	2.3197114706	2.3899384114	656.78959845	680.97313416	3.2461792405	724.25158691	35.892814636	-1.334574461	34.647666931	19.095348358	0	0	0	0	0
21505	2022-08-30	18:53:18.094	241.57868164	5797.888359	1661885598.094	0	899	2.3225315989	2.3895781181	656.78959845	679.84307666	3.0996343	724.24124651	35.892814636	-1.3420120391	34.647666931	19.09699272	0	0	0	0	0
21506	2022-08-30	18:53:19.010	241.57869226	5797.888614	1661885599.011	0	899	2.3225315989	2.3895781181	656.45359603	679.49528047	3.0996343	724.24636457	35.892814636	-1.5434207277	34.647666931	19.071219451	0	0	0	0	0
21507	2022-08-30	18:53:19.954	241.57870318	5797.888876	1661885599.955	0	899	2.3222108537	2.3895536733	656.4553695	679.60278086	3.1133644384	724.2349902	35.893146085	-1.6388594654	34.647666931	19.058871174	0	0	0	0	0
21508	2022-08-30	18:53:20.930	241.57871447	5797.889147	1661885600.93	0	899	2.3222298487	2.3895734684	662.15935119	685.50797882	3.1133756392	724.24122913	35.894065857	-1.5219270891	34.647666931	19.092790894	0	0	0	0	0
21509	2022-08-30	18:53:21.861	241.57872525	5797.889406	1661885601.862	0	899	2.3273812814	2.3956484137	662.15935119	685.77742865	3.1480674848	724.22990286	35.894065857	-1.644335281	34.647666931	19.072633832	0	0	0	0	0
21510	2022-08-30	18:53:22.763	241.57873569	5797.889657	1661885602.764	0	899	2.3273812814	2.3956484137	666.58258909	690.35843578	3.1480674848	724.26146612	35.894065857	-1.4083146954	34.647666931	19.04907632	0	0	0	0	0
21511	2022-08-30	18:53:23.673	241.57874622	5797.889909	1661885603.673	0	899	2.3254118182	2.3939892438	666.58258909	690.48752572	3.1645680409	724.25472356	35.894065857	-1.3316316952	34.647666931	19.070063079	0	0	0	0	0
21512	2022-08-30	18:53:24.588	241.57875682	5797.890164	1661885604.589	0	899	2.3254144471	2.3939919854	667.3830628	691.31671829	3.1645696144	724.23701245	35.89419298	-1.3324401071	34.647666931	19.100653857	0	0	0	0	0
21513	2022-08-30	18:53:25.546	241.57876791	5797.89043	1661885605.547	0	899	2.3290773344	2.3959480368	667.38851299	690.68615776	3.0832869504	724.24693814	35.895195007	-1.354106307	34.647666931	19.091386795	0	0	0	0	0
21514	2022-08-30	18:53:26.500	241.57877894	5797.890694	1661885606.5	0	899	2.3290773344	2.3959480368	666.83203624	690.11025515	3.0832869504	724.22848369	35.895195007	-1.3422384025	34.647666931	19.098115908	0	0	0	0	0
21515	2022-08-30	18:53:27.437	241.57878978	5797.890955	1661885607.437	0	899	2.3336534291	2.4007944723	666.83203624	690.15882325	3.0895025458	724.24552139	35.895195007	-1.376753305	34.647666931	19.087908928	0	0	0	0	0
21516	2022-08-30	18:53:28.335	241.57880019	5797.891204	1661885608.336	0	899	2.3336534291	2.4007944723	662.35735655	685.52761254	3.0895025458	724.25305176	35.895195007	-1.3801487684	34.647666931	19.084903717	0	0	0	0	0
21517	2022-08-30	18:53:29.263	241.57881093	5797.891462	1661885609.264	0	899	2.329710532	2.3981862612	662.35735655	686.03129191	3.1543451316	724.23665513	35.895195007	-1.5871625997	34.647666931	19.056656136	0	0	0	0	0
21518	2022-08-30	18:53:30.237	241.5788222	5797.891733	1661885610.238	0	899	2.3297280558	2.3982045332	660.60178524	684.21305398	3.1543555672	724.24678858	35.896040809	-1.4554843192	34.647666931	19.079750655	0	0	0	0	0
21519	2022-08-30	18:53:31.246	241.57883388	5797.892013	1661885611.247	0	899	2.3301721935	2.4002562288	660.60462538	684.76916162	3.2256478206	724.24330917	35.896568298	-1.3652842708	34.647666931	19.097521788	0	0	0	0	0
21520	2022-08-30	18:53:32.187	241.57884476	5797.892274	1661885612.187	0	899	2.3301721935	2.4002562288	662.9040419	687.15268947	3.2256478206	724.25169524	35.896568298	-1.32475464	34.647666931	19.100179533	0	0	0	0	0
21521	2022-08-30	18:53:33.121	241.57885557	5797.892534	1661885613.121	0	899	2.3322037233	2.3998026021	662.9040419	686.26711335	3.1118555388	724.259975	35.896568298	-1.3588598682	34.647666931	19.099664726	0	0	0	0	0
21522	2022-08-30	18:53:34.073	241.5788666	5797.892798	1661885614.074	0	899	2.3322037233	2.3998026021	666.72142876	690.21903836	3.1118555388	724.24439325	35.896568298	-1.3150426149	34.647666931	19.102550507	0	0	0	0	0
21523	2022-08-30	18:53:34.993	241.57887725	5797.893054	1661885614.994	0	899	2.329494756	2.3974934787	666.72247203	690.38761255	3.1332768879	724.23296553	35.896760296	-1.312617298	34.647666931	19.102311772	0	0	0	0	0
21524	2022-08-30	18:53:35.910	241.57888785	5797.893308	1661885615.91	0	899	2.3295148028	2.3975143756	664.15557304	687.72969454	3.1332887474	724.22394122	35.897727966	-1.3018811981	34.647666931	19.101931313	0	0	0	0	0
21525	2022-08-30	18:53:36.815	241.57889832	5797.89356	1661885616.815	0	899	2.3337967143	2.403609302	664.15557304	688.31749311	3.2086719253	724.23046673	35.897727966	-1.3271260167	34.647666931	19.098869513	0	0	0	0	0
21526	2022-08-30	18:53:37.755	241.5789092	5797.893821	1661885617.755	0	899	2.3337967143	2.403609302	661.64369963	685.71423798	3.2086719253	724.25201416	35.897727966	-1.3329467773	34.647666931	19.097867966	0	0	0	0	0
21527	2022-08-30	18:53:38.750	241.57892073	5797.894097	1661885618.751	0	899	2.3387860058	2.4082108361	661.64369963	685.52832884	3.1847531456	724.23143076	35.897727966	-1.383770499	34.647666931	19.094749122	0	0	0	0	0
21528	2022-08-30	18:53:39.671	241.57893138	5797.894353	1661885619.671	0	899	2.3387898016	2.4082147956	660.23327235	684.06700427	3.184755419	724.24424208	35.897910465	-1.3839321658	34.647666931	19.09718895	0	0	0	0	0
21529	2022-08-30	18:53:40.632	241.57894251	5797.89462	1661885620.633	0	899	2.3400451374	2.4081160217	660.23935185	683.59297976	3.1227659865	724.23052979	35.899040222	-1.3166701794	34.647666931	19.099668503	0	0	0	0	0
21530	2022-08-30	18:53:41.546	241.57895309	5797.894874	1661885621.547	0	899	2.3400451374	2.4081160217	661.51989348	684.91881601	3.1227659865	724.23817899	35.899040222	-1.3120351556	34.647666931	19.098130296	0	0	0	0	0
21531	2022-08-30	18:53:42.446	241.5789635	5797.895124	1661885622.446	0	899	2.3364874474	2.4040798377	661.51989348	684.78893139	3.1060208957	724.25164552	35.899040222	-1.3040586126	34.647666931	19.094815475	0	0	0	0	0
21532	2022-08-30	18:53:43.365	241.57897413	5797.895379	1661885623.365	0	899	2.3364874474	2.4040798377	663.01015304	686.331611	3.1060208957	724.22235107	35.899040222	-1.3557338715	34.647666931	19.102550507	0	0	0	0	0
21533	2022-08-30	18:53:44.259	241.57898449	5797.895628	1661885624.26	0	899	2.3344742792	2.4041711757	663.01045883	687.08346505	3.2026059695	724.23849265	35.899096811	-1.3635811079	34.647666931	19.102569504	0	0	0	0	0
21534	2022-08-30	18:53:45.147	241.57899476	5797.895874	1661885625.147	0	899	2.3344952792	2.4041930867	672.11733049	696.52109487	3.2026186409	724.22131914	35.900108337	-1.5038504601	34.647666931	19.102909088	0	0	0	0	0
21535	2022-08-30	18:53:46.075	241.57900551	5797.896132	1661885626.076	0	899	2.3332438399	2.4031813625	672.11733049	696.61877261	3.214986483	724.24243083	35.900108337	-1.3885672732	34.647666931	19.100990182	0	0	0	0	0
21536	2022-08-30	18:53:47.015	241.57901638	5797.896393	1661885627.015	0	899	2.3332438399	2.4031813625	670.51303111	694.95598992	3.214986483	724.25250244	35.900108337	-1.3524786234	34.647666931	19.100389481	0	0	0	0	0
21537	2022-08-30	18:53:47.989	241.57902765	5797.896664	1661885627.989	0	899	2.3419823902	2.4109738613	670.51303111	694.53277804	3.1612464783	724.25845519	35.900108337	-1.5966590501	34.647666931	19.098099109	0	0	0	0	0
21538	2022-08-30	18:53:48.907	241.57903828	5797.896919	1661885628.907	0	899	2.3419823902	2.4109738613	668.23789863	692.17614363	3.1612464783	724.25264432	35.900108337	-1.3847621821	34.647666931	19.097784409	0	0	0	0	0
21539	2022-08-30	18:53:49.829	241.57904896	5797.897175	1661885629.83	0	899	2.3401268453	2.4066970327	668.23789863	691.3494311	3.0557217936	724.23321533	35.900108337	-1.3036489487	34.647666931	19.097867966	0	0	0	0	0
21540	2022-08-30	18:53:50.707	241.57905911	5797.897419	1661885630.707	0	899	2.340146361	2.4067173547	669.05254147	692.19233682	3.0557330021	724.25118473	35.901046096	-1.3082732128	34.647666931	19.098815097	0	0	0	0	0
21541	2022-08-30	18:53:51.696	241.57907056	5797.897693	1661885631.696	0	899	2.339917778	2.4094824578	669.05408424	693.2433976	3.1894843572	724.25850976	35.901329041	-1.3527264974	34.647666931	19.097694801	0	0	0	0	0
21542	2022-08-30	18:53:52.650	241.5790816	5797.897958	1661885632.65	0	899	2.339917778	2.4094824578	671.75669521	696.04372011	3.1894843572	724.25861485	35.901329041	-1.3723445965	34.647666931	19.100484456	0	0	0	0	0
21543	2022-08-30	18:53:53.563	241.57909218	5797.898212	1661885633.564	0	899	2.3390686844	2.4056307212	671.75669521	694.99763829	3.0567019659	724.22799824	35.901329041	-1.4087243317	34.647666931	19.097528963	0	0	0	0	0
21544	2022-08-30	18:53:54.430	241.57910221	5797.898453	1661885634.431	0	899	2.3390779501	2.4056403699	669.70029139	692.8701303	3.0567072917	724.28040683	35.901774476	-1.3303382081	34.647666931	19.099666558	0	0	0	0	0
21545	2022-08-30	18:53:55.392	241.57911334	5797.89872	1661885635.393	0	899	2.348746977	2.4185163289	669.70418961	693.89683433	3.1869196906	724.28833129	35.902488708	-1.3045867784	34.647666931	19.102016146	0	0	0	0	0
21546	2022-08-30	18:53:56.311	241.57912397	5797.898975	1661885636.311	0	899	2.348746977	2.4185163289	668.55699248	692.70819543	3.1869196906	724.28157417	35.902488708	-1.3020213842	34.647666931	19.100028992	0	0	0	0	0
21547	2022-08-30	18:53:57.290	241.57913531	5797.899247	1661885637.291	0	899	2.3484481682	2.4174606534	668.55699248	692.44764272	3.1537241744	724.23824285	35.902488708	-1.6611830643	34.647666931	19.087380264	0	0	0	0	0
21548	2022-08-30	18:53:58.256	241.57914648	5797.899516	1661885638.256	0	899	2.3484481682	2.4174606534	671.16627999	695.15017221	3.1537241744	724.25842245	35.902488708	-1.3983331777	34.647666931	19.097422556	0	0	0	0	0
21549	2022-08-30	18:53:59.194	241.57915734	5797.899776	1661885639.194	0	899	2.3465473548	2.4162114823	671.16627999	695.39778207	3.185148706	724.25360107	35.902488708	-1.326436162	34.647666931	19.100749969	0	0	0	0	0
21550	2022-08-30	18:54:00.158	241.57916851	5797.900044	1661885640.159	0	899	2.3465701377	2.4162352479	669.58672272	693.7613041	3.185162308	724.27133805	35.90358047	-1.7293182138	34.647666931	19.050610094	0	0	0	0	0
21551	2022-08-30	18:54:01.138	241.57917985	5797.900316	1661885641.139	0	899	2.3502948521	2.4196084657	669.58692675	693.60043309	3.164673429	724.27839509	35.903617859	-1.4480790381	34.647666931	19.083962106	0	0	0	0	0
21552	2022-08-30	18:54:02.131	241.57919134	5797.900592	1661885642.132	0	899	2.3502948521	2.4196084657	667.11577743	691.04066053	3.164673429	724.27258301	35.903617859	-1.3166701794	34.647666931	19.102190018	0	0	0	0	0
21553	2022-08-30	18:54:03.065	241.57920214	5797.900851	1661885643.065	0	899	2.3499023635	2.4183832889	667.11577743	690.75545718	3.1282391148	724.26336185	35.903617859	-1.3061820798	34.647666931	19.10086441	0	0	0	0	0
21554	2022-08-30	18:54:03.974	241.57921267	5797.901104	1661885643.975	0	899	2.3499023635	2.4183832889	672.46540271	696.2946499	3.1282391148	724.25929513	35.903617859	-1.3030561651	34.647666931	19.10001228	0	0	0	0	0
21555	2022-08-30	18:54:04.947	241.57922394	5797.901374	1661885644.948	0	899	2.3503998915	2.4197959363	672.46887938	696.61351459	3.1681915438	724.25724297	35.904252261	-1.4247745094	34.647666931	19.097927586	0	0	0	0	0
21556	2022-08-30	18:54:05.855	241.57923444	5797.901627	1661885645.856	0	899	2.3504140602	2.4198107128	681.65560282	706.13014963	3.1681999441	724.26860926	35.904930115	-1.3485442582	34.647666931	19.101957599	0	0	0	0	0
21557	2022-08-30	18:54:06.766	241.57924499	5797.90188	1661885646.767	0	899	2.3556827273	2.4256578706	681.65560282	706.27990179	3.1869093146	724.26319451	35.904930115	-1.2609096189	34.647666931	19.110829271	0	0	0	0	0
21558	2022-08-30	18:54:07.665	241.57925539	5797.902129	1661885647.666	0	899	2.3556827273	2.4256578706	735.9903566	762.57745793	3.1869093146	724.24913379	35.904930115	-1.2141280174	34.647666931	19.116839188	0	0	0	0	0
21559	2022-08-30	18:54:08.571	241.57926587	5797.902381	1661885648.571	0	899	2.360021587	2.4286546348	735.9903566	762.01618097	3.121928694	724.23057667	35.904930115	-1.2122308876	34.647666931	19.11445437	0	0	0	0	0
21560	2022-08-30	18:54:09.496	241.57927657	5797.902638	1661885649.496	0	899	2.3600294342	2.4286628135	725.59467145	751.25292623	3.1219332598	724.24252905	35.905304006	-1.1740080268	34.647666931	19.117817089	0	0	0	0	0
21561	2022-08-30	18:54:10.450	241.57928762	5797.902903	1661885650.45	0	899	2.3660943744	2.4359560275	725.59913522	751.65221889	3.1682895754	724.2543246	35.906059265	-1.1710329719	34.647666931	19.112234558	0	0	0	0	0
21562	2022-08-30	18:54:11.384	241.57929844	5797.903162	1661885651.385	0	899	2.3660943744	2.4359560275	700.50252937	725.65450396	3.1682895754	724.26704861	35.906059265	-1.196223855	34.647666931	19.118394852	0	0	0	0	0
21563	2022-08-30	18:54:12.312	241.57930917	5797.90342	1661885652.312	0	899	2.3634082524	2.4319876428	700.50252937	725.2182783	3.1152127477	724.25722559	35.906059265	-1.218051672	34.647666931	19.117106823	0	0	0	0	0
21564	2022-08-30	18:54:13.220	241.57931968	5797.903672	1661885653.22	0	899	2.3634082524	2.4319876428	693.92658482	718.41031546	3.1152127477	724.22810576	35.906059265	-1.2694683075	34.647666931	19.1140728	0	0	0	0	0
21565	2022-08-30	18:54:14.145	241.57933039	5797.903929	1661885654.146	0	899	2.3621352504	2.4311711121	693.92658482	718.58764517	3.137001151	724.24759336	35.906059265	-1.2092450857	34.647666931	19.116233826	0	0	0	0	0
21566	2022-08-30	18:54:15.086	241.57934128	5797.904191	1661885655.087	0	899	2.3621560618	2.4311928071	678.2009624	702.30325557	3.1370133075	724.24402826	35.907049975	-1.1925589391	34.647666931	19.115925858	0	0	0	0	0
21567	2022-08-30	18:54:16.059	241.57935253	5797.904461	1661885656.059	0	899	2.3667938151	2.4384476661	678.20189616	703.17439025	3.2462469294	724.22967044	35.907218933	-1.1688447425	34.647666931	19.117342829	0	0	0	0	0
21568	2022-08-30	18:54:16.994	241.57936337	5797.904721	1661885656.995	0	899	2.3667938151	2.4384476661	677.76299302	702.71932599	3.2462469294	724.23529053	35.907218933	-1.1560606285	34.647666931	19.118037382	0	0	0	0	0
21569	2022-08-30	18:54:17.917	241.57937404	5797.904977	1661885657.917	0	899	2.3683307989	2.4386149418	677.76299302	702.22331351	3.1839744731	724.26093095	35.907218933	-1.1625496962	34.647666931	19.117787304	0	0	0	0	0
21570	2022-08-30	18:54:18.851	241.57938485	5797.905236	1661885658.851	0	899	2.3683307989	2.4386149418	676.94134915	701.37201668	3.1839744731	724.25053113	35.907218933	-1.1667644283	34.647666931	19.121274948	0	0	0	0	0
21571	2022-08-30	18:54:19.776	241.57939557	5797.905494	1661885659.777	0	899	2.3684351011	2.4379571501	676.94270484	701.10581542	3.1503002659	724.25458613	35.907464691	-1.1646948287	34.647666931	19.11234603	0	0	0	0	0
21572	2022-08-30	18:54:20.703	241.5794063	5797.905751	1661885660.704	0	899	2.3684543504	2.4379772203	676.13061884	700.26483179	3.1503115276	724.26202393	35.908378601	-1.2108727694	34.647666931	19.079141617	0	0	0	0	0
21573	2022-08-30	18:54:21.621	241.57941692	5797.906006	1661885661.622	0	899	2.3722340661	2.4422841344	676.13061884	700.40999283	3.1686030022	724.26602031	35.908378601	-1.5301838963	34.647666931	19.075036346	0	0	0	0	0
21574	2022-08-30	18:54:22.496	241.57942705	5797.906249	1661885662.497	0	899	2.3722340661	2.4422841344	675.9830053	700.2570786	3.1686030022	724.25893862	35.908378601	-1.1864578724	34.647666931	19.073381424	0	0	0	0	0
21575	2022-08-30	18:54:23.450	241.57943809	5797.906514	1661885663.451	0	899	2.3725807499	2.4421244258	675.9830053	700.07697882	3.1459028732	724.27914409	35.908378601	-1.6466204062	34.639420996	19.051762385	0	0	0	0	0
21576	2022-08-30	18:54:24.483	241.57945003	5797.906801	1661885664.483	0	899	2.3725807499	2.4421244258	681.7504196	706.04996031	3.1459028732	724.26513672	35.908378601	-1.196223855	34.398639679	19.120555878	0	0	0	0	0
21577	2022-08-30	18:54:25.428	241.57946098	5797.907064	1661885665.429	0	899	2.3638641247	2.4334697966	681.75540459	706.16715728	3.1599057142	724.26928549	35.909275939	-1.2189247663	34.596542131	19.107339291	0	0	0	0	0
21578	2022-08-30	18:54:26.378	241.57947198	5797.907327	1661885666.379	0	899	2.3638689978	2.4334748782	683.177301	707.6399908	3.1599085794	724.27050781	35.909507751	-1.1555324793	34.647666931	19.082384109	0	0	0	0	0
21579	2022-08-30	18:54:27.269	241.57948229	5797.907575	1661885667.27	0	899	2.3642132647	2.4323314482	683.177301	707.11047801	3.0938250966	724.28504994	35.909507751	-1.4554519519	34.40358724	19.114503204	0	0	0	0	0
21580	2022-08-30	18:54:28.160	241.57949259	5797.907822	1661885668.16	0	899	2.3642132647	2.4323314482	687.11210134	711.18312291	3.0938250966	724.27235908	35.909507751	-1.5284269377	34.398639679	19.099077402	0	0	0	0	0
21581	2022-08-30	18:54:29.099	241.57950347	5797.908083	1661885669.1	0	899	2.3615591495	2.4310029987	687.11210134	711.6822159	3.1557583928	724.23681641	35.909507751	-1.1897132397	34.647666931	19.116594315	0	0	0	0	0
21582	2022-08-30	18:54:30.009	241.57951399	5797.908336	1661885670.009	0	899	2.3615801721	2.4310249195	689.30683621	713.95553121	3.1557707493	724.25660069	35.910508768	-1.1965580342	34.647666931	19.11447357	0	0	0	0	0
21583	2022-08-30	18:54:30.974	241.57952517	5797.908604	1661885670.975	0	899	2.3648388357	2.4340842187	689.30789867	713.85135873	3.1427560831	724.25879836	35.910697937	-1.189745607	34.647666931	19.114746031	0	0	0	0	0
21584	2022-08-30	18:54:31.951	241.57953648	5797.908876	1661885671.952	0	899	2.3648388357	2.4340842187	692.53626642	717.19467557	3.1427560831	724.24191062	35.910697937	-1.200945146	34.647666931	19.116859575	0	0	0	0	0
21585	2022-08-30	18:54:32.884	241.57954728	5797.909135	1661885672.885	0	899	2.365844478	2.4344906253	692.53626642	716.96953334	3.1150391992	724.24200722	35.910697937	-1.2128992381	34.647666931	19.120057832	0	0	0	0	0
21586	2022-08-30	18:54:33.858	241.57955855	5797.909405	1661885673.859	0	899	2.365844478	2.4344906253	690.73757191	715.10737936	3.1150391992	724.25052223	35.910697937	-1.1995115122	34.499240092	19.117910587	0	0	0	0	0
21587	2022-08-30	18:54:34.838	241.5795699	5797.909677	1661885674.839	0	899	2.3656267263	2.4337301428	690.74314546	714.92155021	3.0913767277	724.23893323	35.911688243	-1.1916966336	34.398639679	19.112868821	0	0	0	0	0
21588	2022-08-30	18:54:35.788	241.57958088	5797.909941	1661885675.788	0	899	2.3656283632	2.4337318482	689.81337129	713.95923834	3.0913776686	724.23426101	35.911766052	-1.2991325682	34.604788067	19.08043677	0	0	0	0	0
21589	2022-08-30	18:54:36.704	241.57959149	5797.910196	1661885676.705	0	899	2.3658754962	2.4336428848	689.81337129	713.83683544	3.0762339121	724.23285114	35.911766052	-1.2383488432	34.510784402	19.098483534	0	0	0	0	0
21590	2022-08-30	18:54:37.601	241.57960187	5797.910445	1661885677.602	0	899	2.3658754962	2.4336428848	686.51446152	710.42303772	3.0762339121	724.23939484	35.911766052	-1.1581949627	34.398639679	19.112455633	0	0	0	0	0
21591	2022-08-30	18:54:38.553	241.57961289	5797.910709	1661885678.554	0	899	2.3628148426	2.4307494634	686.51446152	710.51362731	3.0874960592	724.24991835	35.911766052	-1.1601244353	34.398639679	19.112147982	0	0	0	0	0
21592	2022-08-30	18:54:39.427	241.57962301	5797.910952	1661885679.428	0	899	2.3628148426	2.4307494634	681.16969868	704.9820223	3.0874960592	724.2538149	35.911766052	-1.1978515387	34.398639679	19.115154266	0	0	0	0	0
21593	2022-08-30	18:54:40.355	241.57963374	5797.91121	1661885680.355	0	899	2.3729188348	2.4452897153	681.1756902	706.4444743	3.2695575813	724.25111278	35.912845485	-1.2114008886	34.398639679	19.119374964	0	0	0	0	0
21594	2022-08-30	18:54:41.259	241.57964421	5797.911461	1661885681.26	0	899	2.3729276117	2.4452988813	683.82192146	709.18891253	3.2695629007	724.24327239	35.913261414	-1.1620430946	34.398639679	19.118755341	0	0	0	0	0
21595	2022-08-30	18:54:42.204	241.57965515	5797.911724	1661885682.205	0	899	2.371668165	2.4420445007	683.82192146	708.49849089	3.1836735684	724.23679054	35.913261414	-1.1689956472	34.398639679	19.119268076	0	0	0	0	0
21596	2022-08-30	18:54:43.088	241.57966537	5797.911969	1661885683.088	0	899	2.371668165	2.4420445007	693.46436217	718.48889114	3.1836735684	724.2374211	35.913261414	-1.1864578724	34.398639679	19.120555878	0	0	0	0	0
21597	2022-08-30	18:54:44.072	241.57967676	5797.912242	1661885684.072	0	899	2.3714572536	2.4409133263	693.46436217	718.16186132	3.1434989477	724.22874117	35.913261414	-1.1583997343	34.398639679	19.122189478	0	0	0	0	0
21598	2022-08-30	18:54:45.016	241.57968769	5797.912504	1661885685.016	0	899	2.3714591929	2.4409153481	696.59867342	721.40780925	3.1435000784	724.21997555	35.913353371	-1.1666026786	34.398639679	19.121612385	0	0	0	0	0
21599	2022-08-30	18:54:45.961	241.57969863	5797.912767	1661885685.962	0	899	2.3703301373	2.4408895623	696.60421352	721.82217033	3.1934664475	724.23919314	35.914329529	-1.2210590058	34.398639679	19.117062108	0	0	0	0	0
21600	2022-08-30	18:54:46.923	241.57970976	5797.913034	1661885686.923	0	899	2.3703301373	2.4408895623	695.87631334	721.06791924	3.1934664475	724.23974246	35.914329529	-1.1620430946	34.398639679	19.122616711	0	0	0	0	0
21601	2022-08-30	18:54:47.834	241.5797203	5797.913287	1661885687.834	0	899	2.3823708496	2.4537599044	695.87631334	721.23635441	3.214067705	724.24101005	35.914329529	-1.1617843947	34.398639679	19.122688256	0	0	0	0	0
21602	2022-08-30	18:54:48.742	241.57973081	5797.913539	1661885688.742	0	899	2.3823708496	2.4537599044	690.73033919	715.90284389	3.214067705	724.2393908	35.914329529	-1.1766596417	34.398639679	19.120009125	0	0	0	0	0
21603	2022-08-30	18:54:49.717	241.57974209	5797.91381	1661885689.717	0	899	2.3798002763	2.4495567733	690.73220455	715.35231034	3.1459557415	724.22766154	35.914660978	-1.303422616	34.398639679	19.104140237	0	0	0	0	0
21604	2022-08-30	18:54:50.638	241.57975275	5797.914066	1661885690.638	0	899	2.3798197417	2.4495770676	701.79775975	726.81237373	3.1459670599	724.24731688	35.91558075	-1.4194279941	34.398639679	19.086843465	0	0	0	0	0
21605	2022-08-30	18:54:51.528	241.57976306	5797.914313	1661885691.528	0	899	2.3784164791	2.4487889975	701.79775975	727.04932962	3.1747328277	724.24051732	35.91558075	-1.1866411815	34.398639679	19.117719233	0	0	0	0	0
21606	2022-08-30	18:54:52.450	241.57977374	5797.91457	1661885692.451	0	899	2.3784164791	2.4487889975	705.67670375	731.06784292	3.1747328277	724.2331543	35.91558075	-1.1652984619	34.398639679	19.118034363	0	0	0	0	0
21607	2022-08-30	18:54:53.398	241.57978471	5797.914833	1661885693.399	0	899	2.3787976028	2.449115886	705.67670375	731.04406273	3.1718626913	724.24706627	35.91558075	-1.2597238907	34.398639679	19.092936307	0	0	0	0	0
21608	2022-08-30	18:54:54.298	241.57979512	5797.915083	1661885694.298	0	899	2.3787976028	2.449115886	704.31706035	729.63554347	3.1718626913	724.23361186	35.91558075	-1.1620430946	34.398639679	19.121635437	0	0	0	0	0
21609	2022-08-30	18:54:55.236	241.57980598	5797.915344	1661885695.237	0	899	2.3797637109	2.4504150406	704.32286323	729.7518267	3.1851958782	724.24825262	35.916592074	-1.1560498792	34.398639679	19.12030983	0	0	0	0	0
21610	2022-08-30	18:54:56.151	241.57981657	5797.915598	1661885696.152	0	899	2.3797655586	2.450416968	701.24452608	726.56235783	3.185196966	724.21739308	35.916679382	-1.1828037437	34.398639679	19.116523048	0	0	0	0	0
21611	2022-08-30	18:54:57.028	241.57982671	5797.915841	1661885697.028	0	899	2.3842848953	2.455092236	701.24452608	726.57018905	3.186147859	724.22313766	35.916679382	-1.1949087729	34.398639679	19.115297507	0	0	0	0	0
21612	2022-08-30	18:54:57.917	241.579837	5797.916088	1661885697.917	0	899	2.3842848953	2.455092236	699.96776342	725.24731572	3.186147859	724.21157695	35.916679382	-1.1693405805	34.398639679	19.087813358	0	0	0	0	0
21613	2022-08-30	18:54:58.861	241.57984793	5797.91635	1661885698.861	0	899	2.3852841952	2.4568655664	699.96776342	725.51462579	3.218652378	724.21866512	35.916679382	-1.155500142	34.398639679	19.098535336	0	0	0	0	0
21614	2022-08-30	18:54:59.805	241.57985887	5797.916613	1661885699.806	0	899	2.3852890052	2.4568705861	699.11066882	724.6262731	3.2186552329	724.22909	35.916906142	-1.1819522412	34.398639679	19.113738925	0	0	0	0	0
21615	2022-08-30	18:55:00.743	241.57986971	5797.916873	1661885700.743	0	899	2.3877349522	2.4577900151	699.1152872	724.05783336	3.1488371914	724.21320388	35.91771698	-1.2053107102	34.398639679	19.114543359	0	0	0	0	0
21616	2022-08-30	18:55:01.660	241.57988032	5797.917128	1661885701.66	0	899	2.3877349522	2.4577900151	701.3159619	726.3370222	3.1488371914	724.23498535	35.91771698	-1.1587878466	34.398639679	19.122356415	0	0	0	0	0
21617	2022-08-30	18:55:02.596	241.57989117	5797.917388	1661885702.597	0	899	2.3840800364	2.4536932477	701.3159619	726.21659246	3.1342010764	724.20706763	35.91771698	-1.1573757241	34.398639679	19.121650178	0	0	0	0	0
21618	2022-08-30	18:55:03.532	241.579902	5797.917648	1661885703.533	0	899	2.3840800364	2.4536932477	703.75555051	728.74280008	3.1342010764	724.20340067	35.91771698	-1.160415411	34.398639679	19.120916367	0	0	0	0	0
21619	2022-08-30	18:55:04.476	241.57991292	5797.91791	1661885704.476	0	899	2.3838268093	2.4542938571	703.75847052	729.05690947	3.1718670207	724.20137559	35.91822628	-1.3649608363	34.398639679	19.095446113	0	0	0	0	0
21620	2022-08-30	18:55:05.346	241.579923	5797.918152	1661885705.347	0	899	2.3838451251	2.4543129594	700.9974204	726.1966944	3.1718777404	724.21108261	35.919090271	-1.1539047956	34.398639679	19.122716904	0	0	0	0	0
21621	2022-08-30	18:55:06.249	241.57993344	5797.918403	1661885706.249	0	899	2.3806517992	2.451380649	700.9974204	726.32475362	3.1874347035	724.20575234	35.919090271	-1.1613963424	34.398639679	19.121059456	0	0	0	0	0
21622	2022-08-30	18:55:07.193	241.57994436	5797.918665	1661885707.193	0	899	2.3806517992	2.451380649	701.82834663	727.18570156	3.1874347035	724.2109569	35.919090271	-1.1656648718	34.398639679	19.119046104	0	0	0	0	0
21623	2022-08-30	18:55:08.161	241.57995558	5797.918934	1661885708.162	0	899	2.3835033512	2.4523408817	701.82834663	726.47382141	3.1009866605	724.22929574	35.919090271	-1.1684674751	34.398639679	19.120782776	0	0	0	0	0
21624	2022-08-30	18:55:09.164	241.57996718	5797.919212	1661885709.164	0	899	2.3835033512	2.4523408817	702.82362378	727.50404882	3.1009866605	724.22660777	35.919090271	-1.1819414595	34.398639679	19.118941389	0	0	0	0	0
21625	2022-08-30	18:55:10.101	241.57997802	5797.919473	1661885710.101	0	899	2.3873581909	2.4595902037	702.82556789	728.68874046	3.2443105349	724.23503709	35.919429804	-1.1859513103	34.398639679	19.114986874	0	0	0	0	0
21626	2022-08-30	18:55:11.101	241.57998961	5797.919751	1661885711.102	0	899	2.3873691237	2.4596016171	705.34445758	731.30037661	3.24431707	724.22025122	35.919944763	-1.1945961714	34.398639679	19.115873337	0	0	0	0	0
21627	2022-08-30	18:55:12.028	241.58000032	5797.920008	1661885712.028	0	899	2.3888383794	2.4595549597	705.34445758	730.73654011	3.1762901984	724.24342356	35.919944763	-1.1895946391	34.398639679	19.116150269	0	0	0	0	0
21628	2022-08-30	18:55:12.987	241.58001144	5797.920274	1661885712.988	0	899	2.3888383794	2.4595549597	705.04454517	730.42583099	3.1762901984	724.24062767	35.919944763	-1.2337030164	34.398639679	19.117330842	0	0	0	0	0
21629	2022-08-30	18:55:13.973	241.58002285	5797.920548	1661885713.974	0	899	2.3938802134	2.4631489753	705.04804511	729.85397429	3.1067206221	724.23975984	35.920554104	-1.2131256015	34.398639679	19.118354267	0	0	0	0	0
21630	2022-08-30	18:55:14.913	241.58003372	5797.920809	1661885714.913	0	899	2.3938964766	2.4631659221	703.54038027	728.29334137	3.1067299058	724.24404038	35.921318054	-1.1506495476	34.398639679	19.118755341	0	0	0	0	0
21631	2022-08-30	18:55:15.838	241.58004443	5797.921066	1661885715.839	0	899	2.4020636333	2.472906906	703.54038027	728.77261223	3.1648002426	724.24845431	35.921318054	-1.1670338618	34.398639679	19.119136305	0	0	0	0	0
21632	2022-08-30	18:55:16.795	241.5800555	5797.921332	1661885716.795	0	899	2.4020636333	2.472906906	700.91954818	726.0577849	3.1648002426	724.24139041	35.921318054	-1.2139986675	34.398639679	19.116560045	0	0	0	0	0
21633	2022-08-30	18:55:17.788	241.58006699	5797.921608	1661885717.788	0	899	2.392535127	2.461887034	700.91954818	725.6239694	3.1120440903	724.23573637	35.921318054	-1.1883011393	34.398639679	19.117927425	0	0	0	0	0
21634	2022-08-30	18:55:18.753	241.58007816	5797.921876	1661885718.753	0	899	2.392535127	2.461887034	705.22550891	730.08169685	3.1120440903	724.23707146	35.921318054	-1.1681441195	34.398639679	19.121414185	0	0	0	0	0
21635	2022-08-30	18:55:19.674	241.58008883	5797.922132	1661885719.675	0	899	2.3986461687	2.4688885576	705.22769877	730.3405472	3.1430641193	724.2175588	35.921699221	-1.184625474	34.398639679	19.120240584	0	0	0	0	0
21636	2022-08-30	18:55:20.609	241.58009965	5797.922392	1661885720.61	0	899	2.3986647276	2.468907906	705.75650345	730.88827095	3.1430748162	724.22149254	35.922569275	-1.2027344704	34.398639679	19.116233826	0	0	0	0	0
21637	2022-08-30	18:55:21.528	241.58011028	5797.922647	1661885721.528	0	899	2.3995634513	2.4695216702	705.75650345	730.77626177	3.1295461257	724.24286738	35.922569275	-1.2314070645	34.398639679	19.090974113	0	0	0	0	0
21638	2022-08-30	18:55:22.443	241.58012087	5797.922901	1661885722.443	0	899	2.3995634513	2.4695216702	705.43069773	730.43890592	3.1295461257	724.24104723	35.922569275	-1.1578069128	34.398639679	19.121023608	0	0	0	0	0
21639	2022-08-30	18:55:23.357	241.58013145	5797.923155	1661885723.357	0	899	2.3985029235	2.4702131614	705.43069773	731.08054205	3.2070238254	724.22125648	35.922569275	-1.1636707783	34.398639679	19.121995926	0	0	0	0	0
21640	2022-08-30	18:55:24.255	241.58014184	5797.923404	1661885724.255	0	899	2.3985076007	2.4702180417	704.18775674	729.79242981	3.2070265763	724.21647715	35.922788557	-1.1693514041	34.398639679	19.101989771	0	0	0	0	0
21641	2022-08-30	18:55:25.142	241.58015212	5797.923651	1661885725.143	0	899	2.3997065041	2.4691295041	704.19262627	728.96330766	3.1060966325	724.20013428	35.92363739	-1.1913409233	34.398639679	19.115154266	0	0	0	0	0
21642	2022-08-30	18:55:26.073	241.58016289	5797.923909	1661885726.074	0	899	2.3997065041	2.4691295041	705.59729766	730.41738978	3.1060966325	724.22803098	35.92363739	-1.5359938997	34.398639679	19.09321761	0	0	0	0	0
21643	2022-08-30	18:55:26.979	241.58017337	5797.924161	1661885726.979	0	899	2.3972645684	2.4716279785	705.59729766	732.22244428	3.3237752471	724.21607213	35.92363739	-1.3209064315	34.398639679	19.105884072	0	0	0	0	0
21644	2022-08-30	18:55:27.884	241.58018384	5797.924412	1661885727.884	0	899	2.3972645684	2.4716279785	706.58766893	733.25018641	3.3237752471	724.20241764	35.92363739	-1.2018397699	34.398639679	19.114689227	0	0	0	0	0
21645	2022-08-30	18:55:28.782	241.58019424	5797.924662	1661885728.782	0	899	2.3932644093	2.4665847036	706.58766893	732.91800065	3.2838523382	724.20730651	35.92363739	-1.2544205426	34.398639679	19.111095201	0	0	0	0	0
21646	2022-08-30	18:55:29.756	241.58020551	5797.924932	1661885729.756	0	899	2.3932779756	2.466598874	704.66447394	730.92320751	3.2838605262	724.22797561	35.924274824	-1.3159695903	34.398639679	19.100355502	0	0	0	0	0
21647	2022-08-30	18:55:30.713	241.58021659	5797.925198	1661885730.713	0	899	2.4046603122	2.4767987301	704.66747189	730.37710168	3.2175948039	724.21139991	35.924797058	-1.173469009	34.398639679	19.120517112	0	0	0	0	0
21648	2022-08-30	18:55:31.614	241.58022701	5797.925448	1661885731.614	0	899	2.4046603122	2.4767987301	706.89741495	732.68840369	3.2175948039	724.21508708	35.924797058	-1.1945961714	34.398639679	19.119115829	0	0	0	0	0
21649	2022-08-30	18:55:32.502	241.58023729	5797.925695	1661885732.502	0	899	2.4065764508	2.4777484986	706.89741495	732.32037617	3.173274887	724.2246118	35.924797058	-1.2935057847	34.398639679	19.116317938	0	0	0	0	0
21650	2022-08-30	18:55:33.368	241.58024731	5797.925936	1661885733.368	0	899	2.4065764508	2.4777484986	708.03687605	733.50081701	3.173274887	724.23272665	35.924797058	-1.1815749407	34.398639679	19.120195389	0	0	0	0	0
21651	2022-08-30	18:55:34.296	241.58025806	5797.926193	1661885734.296	0	899	2.4039741658	2.4773204364	708.03687605	734.3122811	3.2707797934	724.2019043	35.924797058	-1.4859461784	34.398639679	19.089946747	0	0	0	0	0
21652	2022-08-30	18:55:35.217	241.58026873	5797.926449	1661885735.218	0	899	2.4039938287	2.4773409712	709.01683613	735.3287059	3.2707915611	724.22049617	35.92571683	-1.6120624061	34.398639679	19.062703897	0	0	0	0	0
21653	2022-08-30	18:55:36.176	241.58027981	5797.926716	1661885736.176	0	899	2.4010624484	2.4712011177	709.01804547	734.20283128	3.1354861352	724.2182027	35.925926208	-1.5005950928	34.398639679	19.095348358	0	0	0	0	0
21654	2022-08-30	18:55:37.131	241.58029088	5797.926981	1661885737.132	0	899	2.4010624484	2.4712011177	708.38755841	733.54994891	3.1354861352	724.22420598	35.925926208	-1.1539047956	34.398639679	19.116594315	0	0	0	0	0
21655	2022-08-30	18:55:38.148	241.58030265	5797.927264	1661885738.149	0	899	2.4046872655	2.4746546975	708.38755841	733.45007398	3.1234659873	724.22034136	35.925926208	-1.4134671428	34.398639679	19.104842218	0	0	0	0	0
21656	2022-08-30	18:55:39.194	241.58031475	5797.927554	1661885739.194	0	899	2.4046879397	2.4746554002	709.20885919	734.30043531	3.1234663725	724.21535669	35.925957737	-1.4080236274	34.398639679	19.109759779	0	0	0	0	0
21657	2022-08-30	18:55:40.160	241.58032593	5797.927822	1661885740.16	0	899	2.4027532521	2.4754672137	709.21555324	735.31970642	3.2450103191	724.22747803	35.927116394	-1.1652984619	34.398639679	19.119474411	0	0	0	0	0
21658	2022-08-30	18:55:41.122	241.58033707	5797.92809	1661885741.123	0	899	2.4027532521	2.4754672137	710.74045248	736.90073275	3.2450103191	724.22811425	35.927116394	-1.1651475145	34.398639679	19.11819693	0	0	0	0	0
21659	2022-08-30	18:55:42.109	241.5803485	5797.928364	1661885742.11	0	899	2.4060968728	2.4768150477	710.74045248	736.14270664	3.1542268282	724.22096667	35.927116394	-1.185660247	34.398639679	19.118356275	0	0	0	0	0
21660	2022-08-30	18:55:43.072	241.58035963	5797.928631	1661885743.072	0	899	2.4060968728	2.4768150477	711.54413731	736.97511561	3.1542268282	724.23207507	35.927116394	-1.1636707783	34.398639679	19.121274948	0	0	0	0	0
21661	2022-08-30	18:55:44.028	241.58037069	5797.928897	1661885744.028	0	899	2.4053844173	2.4788198284	711.54413731	737.96639546	3.2727740529	724.22407421	35.927116394	-1.1623988136	34.398639679	19.110300317	0	0	0	0	0
21662	2022-08-30	18:55:44.895	241.58038074	5797.929138	1661885744.896	0	899	2.4053953115	2.4788312059	710.04723911	736.41396638	3.2727805729	724.2243333	35.927625694	-1.2846668982	34.398639679	19.095726417	0	0	0	0	0
21663	2022-08-30	18:55:45.816	241.5803914	5797.929394	1661885745.817	0	899	2.4075299545	2.4756205711	710.05047145	734.46492576	3.0384957897	724.2233143	35.928184509	-1.3799762781	34.398639679	19.090830089	0	0	0	0	0
21664	2022-08-30	18:55:46.765	241.58040237	5797.929657	1661885746.765	0	899	2.4075299545	2.4756205711	710.17944657	734.59833558	3.0384957897	724.22455723	35.928184509	-1.2203906822	34.398639679	19.115545222	0	0	0	0	0
21665	2022-08-30	18:55:47.696	241.58041315	5797.929916	1661885747.696	0	899	2.4046154509	2.4745900265	710.17944657	735.3086946	3.1238665276	724.22913002	35.928184509	-1.2143112595	34.398639679	19.118259013	0	0	0	0	0
21666	2022-08-30	18:55:48.605	241.58042367	5797.930168	1661885748.605	0	899	2.4046154509	2.4745900265	710.45457103	735.59355417	3.1238665276	724.21992826	35.928184509	-1.2402459628	34.398639679	19.119259777	0	0	0	0	0
21667	2022-08-30	18:55:49.529	241.58043437	5797.930425	1661885749.53	0	899	2.4041434788	2.4742813366	710.45776424	735.66085731	3.1315465526	724.24556949	35.928736251	-1.1870830959	34.398639679	19.117542709	0	0	0	0	0
21668	2022-08-30	18:55:50.506	241.58044568	5797.930696	1661885750.507	0	899	2.4041571283	2.4742955645	714.27856208	739.61726134	3.1315543733	724.23313166	35.929374695	-1.1667320152	34.398639679	19.118973953	0	0	0	0	0
21669	2022-08-30	18:55:51.515	241.58045735	5797.930976	1661885751.515	0	899	2.4125603079	2.486432789	714.27856208	740.88136578	3.2821726033	724.25076193	35.929374695	-1.2092450857	34.398639679	19.117315292	0	0	0	0	0
21670	2022-08-30	18:55:52.492	241.58046866	5797.931248	1661885752.492	0	899	2.4125603079	2.486432789	710.53241192	736.99569289	3.2821726033	724.24141385	35.929374695	-1.2319459907	34.398639679	19.116012788	0	0	0	0	0
21671	2022-08-30	18:55:53.443	241.58047966	5797.931512	1661885753.443	0	899	2.4190824163	2.4908448571	710.53241192	736.16536735	3.1827752919	724.24552988	35.929374695	-1.2449133112	34.398639679	19.115823897	0	0	0	0	0
21672	2022-08-30	18:55:54.319	241.58048981	5797.931756	1661885754.32	0	899	2.4190824163	2.4908448571	710.42544667	736.05454324	3.1827752919	724.24595268	35.929374695	-1.2011067867	34.398639679	19.121274948	0	0	0	0	0
21673	2022-08-30	18:55:55.230	241.58050035	5797.932008	1661885755.23	0	899	2.4184096265	2.4899216828	710.43100233	735.97747102	3.1728462926	724.24358161	35.930334685	-1.3863467412	34.398639679	19.092847748	0	0	0	0	0
21674	2022-08-30	18:55:56.158	241.5805111	5797.932266	1661885756.159	0	899	2.4184139208	2.4899261616	711.702489	737.29469993	3.1728487708	724.22698975	35.930534363	-1.179947257	34.398639679	19.117315292	0	0	0	0	0
21675	2022-08-30	18:55:57.095	241.58052193	5797.932526	1661885757.095	0	899	2.4201334059	2.4908991583	711.702489	737.00780993	3.1385022012	724.22807625	35.930534363	-1.1831486707	34.398639679	19.117007628	0	0	0	0	0
21676	2022-08-30	18:55:58.035	241.58053281	5797.932788	1661885758.035	0	899	2.4201334059	2.4908991583	712.02857178	737.34548692	3.1385022012	724.22980141	35.930534363	-1.166602655	34.398639679	19.118901196	0	0	0	0	0
21677	2022-08-30	18:55:58.954	241.58054346	5797.933043	1661885758.955	0	899	2.415371526	2.488830799	712.02857178	738.3674059	3.2606689513	724.23284912	35.930534363	-1.1587878466	34.398639679	19.113714218	0	0	0	0	0
21678	2022-08-30	18:55:59.868	241.58055404	5797.933297	1661885759.869	0	899	2.4153890029	2.4888490483	711.35622128	737.67027116	3.2606793294	724.23264459	35.93134803	-1.287663489	34.398639679	19.0863639	0	0	0	0	0
21679	2022-08-30	18:56:00.785	241.58056464	5797.933551	1661885760.785	0	899	2.4209002866	2.4927118763	711.35734205	737.01833925	3.1825696202	724.22561504	35.931541443	-1.293462668	34.398639679	19.097891814	0	0	0	0	0
21680	2022-08-30	18:56:01.697	241.58057521	5797.933805	1661885761.698	0	899	2.4209002866	2.4927118763	712.29257788	737.98731212	3.1825696202	724.21853617	35.931541443	-1.2600041541	34.398639679	19.116987127	0	0	0	0	0
21681	2022-08-30	18:56:02.648	241.5805862	5797.934069	1661885762.648	0	899	2.4172647538	2.4886315802	712.29257788	737.86582951	3.1680441929	724.21865299	35.931541443	-1.235880431	34.398639679	19.114504833	0	0	0	0	0
21682	2022-08-30	18:56:03.601	241.58059723	5797.934334	1661885763.601	0	899	2.4172647538	2.4886315802	711.78806392	737.34320211	3.1680441929	724.19549682	35.931541443	-1.2048579833	34.398639679	19.116381841	0	0	0	0	0
21683	2022-08-30	18:56:04.563	241.58060838	5797.934601	1661885764.564	0	899	2.415350131	2.4860947385	711.78961778	737.14084089	3.143627807	724.20065813	35.931809432	-1.1958034599	34.398639679	19.116501208	0	0	0	0	0
21684	2022-08-30	18:56:05.528	241.58061954	5797.934869	1661885765.528	0	899	2.4153666613	2.4861119722	712.77797309	738.16447679	3.1436372708	724.20318604	35.932579041	-1.1945961714	34.398639679	19.116233826	0	0	0	0	0
21685	2022-08-30	18:56:06.430	241.58062999	5797.93512	1661885766.431	0	899	2.414080081	2.48460266	712.77797309	738.09763065	3.1356435991	724.20099443	35.932579041	-1.2198194518	34.398639679	19.113531239	0	0	0	0	0
21686	2022-08-30	18:56:07.312	241.58064019	5797.935364	1661885767.312	0	899	2.414080081	2.48460266	712.85151805	738.17378811	3.1356435991	724.2013372	35.932579041	-1.1945961714	34.398639679	19.115873337	0	0	0	0	0
21687	2022-08-30	18:56:08.250	241.58065104	5797.935625	1661885768.25	0	899	2.4125145242	2.4822933974	712.85151805	737.92148564	3.1054625393	724.20639988	35.932579041	-1.1898749262	34.398639679	19.114829524	0	0	0	0	0
21688	2022-08-30	18:56:09.232	241.58066241	5797.935898	1661885769.232	0	899	2.4125177371	2.4822967453	713.848165	738.95319846	3.1054643585	724.19795641	35.932728799	-1.1616442709	34.398639679	19.117566886	0	0	0	0	0
21689	2022-08-30	18:56:10.198	241.5806736	5797.936166	1661885770.199	0	899	2.4188488365	2.4900238956	713.85421502	739.39739809	3.1577647772	724.21377826	35.933769226	-1.1782980747	34.398639679	19.118817727	0	0	0	0	0
21690	2022-08-30	18:56:11.144	241.58068454	5797.936429	1661885771.144	0	899	2.4188488365	2.4900238956	713.63897021	739.17445138	3.1577647772	724.2188939	35.933769226	-1.1945961714	34.398639679	19.117315292	0	0	0	0	0
21691	2022-08-30	18:56:12.092	241.58069551	5797.936692	1661885772.092	0	899	2.4261997446	2.4974805533	713.63897021	739.13466495	3.1530144263	724.20443261	35.933769226	-1.1970107484	34.398639679	19.11704791	0	0	0	0	0
21692	2022-08-30	18:56:12.996	241.58070597	5797.936943	1661885772.996	0	899	2.4261997446	2.4974805533	715.66283252	741.23083242	3.1530144263	724.21966917	35.933769226	-1.2017858905	34.398639679	19.116431975	0	0	0	0	0
21693	2022-08-30	18:56:13.872	241.58071612	5797.937187	1661885773.873	0	899	2.4215823367	2.4936093359	715.66283252	741.54972756	3.1909673538	724.2263507	35.933769226	-1.2108187841	34.398639679	19.115873337	0	0	0	0	0
21694	2022-08-30	18:56:14.762	241.58072641	5797.937434	1661885774.762	0	899	2.4215921029	2.4936195242	716.06936464	741.97101233	3.1909730147	724.2216813	35.934222746	-1.2249610614	34.398639679	19.114738679	0	0	0	0	0
21695	2022-08-30	18:56:15.674	241.58073697	5797.937687	1661885775.674	0	899	2.4223745498	2.4912049892	716.07259347	740.80979512	3.0522951826	724.22687495	35.934776306	-1.2368289501	34.398639679	19.113279722	0	0	0	0	0
21696	2022-08-30	18:56:16.586	241.58074753	5797.937941	1661885776.587	0	899	2.4223745498	2.4912049892	716.1653139	740.90571863	3.0522951826	724.22236482	35.934776306	-1.2238940001	34.398639679	19.11299324	0	0	0	0	0
21697	2022-08-30	18:56:17.555	241.58075874	5797.93821	1661885777.555	0	899	2.4215319136	2.4929768802	716.1653139	741.86029428	3.1659849137	724.22786121	35.934776306	-1.2010421713	34.398639679	19.110844252	0	0	0	0	0
21698	2022-08-30	18:56:18.486	241.58076953	5797.938469	1661885778.487	0	899	2.4215319136	2.4929768802	717.85693713	743.61261052	3.1659849137	724.21898444	35.934776306	-1.1576021168	34.398639679	19.117626455	0	0	0	0	0
21699	2022-08-30	18:56:19.427	241.58078042	5797.93873	1661885779.428	0	899	2.4254765371	2.4969134799	717.86024016	743.57098007	3.1606384656	724.21979204	35.935341185	-1.1690711525	34.398639679	19.121325903	0	0	0	0	0
21700	2022-08-30	18:56:20.397	241.58079163	5797.938999	1661885780.397	0	899	2.4254926571	2.4969302898	715.59517984	741.22487242	3.1606477058	724.21715783	35.936088562	-1.1900366308	34.398639679	19.119599715	0	0	0	0	0
21701	2022-08-30	18:56:21.382	241.58080304	5797.939273	1661885781.383	0	899	2.4263578221	2.4978350076	715.59517984	741.22995018	3.1612522376	724.21290922	35.936088562	-1.2159065561	34.398639679	19.11257764	0	0	0	0	0
21702	2022-08-30	18:56:22.423	241.58081508	5797.939562	1661885782.423	0	899	2.4263578221	2.4978350076	716.09701159	741.74975904	3.1612522376	724.22076093	35.936088562	-1.1897132397	34.398639679	19.115154266	0	0	0	0	0
21703	2022-08-30	18:56:23.391	241.58082628	5797.939831	1661885783.391	0	899	2.4288201395	2.499847944	716.09701159	741.56148741	3.138847758	724.20899286	35.936088562	-1.1908666022	34.398639679	19.117390904	0	0	0	0	0
21704	2022-08-30	18:56:24.306	241.58083689	5797.940085	1661885784.307	0	899	2.4288201395	2.499847944	717.70380192	743.22541535	3.138847758	724.20770264	35.936088562	-1.1587878466	34.398639679	19.120195389	0	0	0	0	0
21705	2022-08-30	18:56:25.213	241.58084737	5797.940337	1661885785.213	0	899	2.4285122105	2.4998372451	717.70959131	743.34213979	3.1519963931	724.21962874	35.937078868	-1.4802224486	34.398639679	19.088477318	0	0	0	0	0
21706	2022-08-30	18:56:26.160	241.58085833	5797.9406	1661885786.16	0	899	2.4285138908	2.4998389972	716.76289449	742.36164035	3.1519973525	724.21399977	35.937156677	-1.3134364569	34.398639679	19.106945644	0	0	0	0	0
21707	2022-08-30	18:56:27.142	241.58086971	5797.940873	1661885787.143	0	899	2.4301604073	2.5008837589	716.76289449	742.12704748	3.1240989576	724.21125682	35.937156677	-1.1721000979	34.398639679	19.119342387	0	0	0	0	0
21708	2022-08-30	18:56:28.072	241.58088046	5797.941131	1661885788.072	0	899	2.4301604073	2.5008837589	715.26699518	740.57821265	3.1240989576	724.20788453	35.937156677	-1.1571601629	34.398639679	19.120916367	0	0	0	0	0
21709	2022-08-30	18:56:28.967	241.58089083	5797.94138	1661885788.968	0	899	2.441544743	2.5128012237	715.26767342	740.65124733	3.1327207849	724.2013663	35.937273089	-1.1955770854	34.398639679	19.116795028	0	0	0	0	0
21710	2022-08-30	18:56:29.875	241.58090133	5797.941632	1661885789.875	0	899	2.4415660687	2.5128234535	717.89252587	743.36935248	3.1327328214	724.1942749	35.93825531	-1.2206386328	34.398639679	19.112272263	0	0	0	0	0
21711	2022-08-30	18:56:30.836	241.58091247	5797.941899	1661885790.837	0	899	2.4394787773	2.5120546517	717.89252587	743.86603938	3.1916748982	724.20945568	35.93825531	-1.2206386328	34.398639679	19.112272263	0	0	0	0	0
21712	2022-08-30	18:56:31.812	241.58092375	5797.94217	1661885791.812	0	899	2.4394787773	2.5120546517	716.58377004	742.50993247	3.1916748982	724.20160518	35.93825531	-1.4255290292	34.398639679	19.088462489	0	0	0	0	0
21713	2022-08-30	18:56:32.690	241.58093392	5797.942414	1661885792.691	0	899	2.4471665914	2.519710309	716.58377004	742.41645582	3.1805677416	724.22027871	35.93825531	-1.519275419	34.398639679	19.079436094	0	0	0	0	0
21714	2022-08-30	18:56:33.563	241.58094403	5797.942657	1661885793.564	0	899	2.4471665914	2.519710309	716.80167854	742.64221988	3.1805677416	724.20378224	35.93825531	-1.3029590821	34.398639679	19.096017269	0	0	0	0	0
21715	2022-08-30	18:56:34.431	241.58095407	5797.942898	1661885794.432	0	899	2.446030112	2.5196925856	716.80303202	743.05691829	3.2296405963	724.22057014	35.938487122	-1.2569536081	34.398639679	19.102561218	0	0	0	0	0
21716	2022-08-30	18:56:35.358	241.58096479	5797.943155	1661885795.358	0	899	2.4460496305	2.5197129583	719.70039932	746.06050152	3.2296519329	724.22238745	35.93938446	-1.4794355631	34.398639679	19.115154266	0	0	0	0	0
21717	2022-08-30	18:56:36.375	241.58097657	5797.943438	1661885796.376	0	899	2.4451213839	2.5160978834	719.70039932	745.10287594	3.116323242	724.22802047	35.93938446	-1.1845176796	34.398639679	19.112405865	0	0	0	0	0
21718	2022-08-30	18:56:37.352	241.58098788	5797.943709	1661885797.353	0	899	2.4451213839	2.5160978834	721.03432924	746.48388813	3.116323242	724.21972414	35.93938446	-1.2142681547	34.398639679	19.116016855	0	0	0	0	0
21719	2022-08-30	18:56:38.374	241.5809997	5797.943993	1661885798.374	0	899	2.4476367256	2.5193809355	721.03432924	746.73425506	3.1459257878	724.21522694	35.93938446	-1.1861992072	34.398639679	19.120436511	0	0	0	0	0
21720	2022-08-30	18:56:39.315	241.5810106	5797.944254	1661885799.316	0	899	2.4476367256	2.5193809355	720.96963735	746.66725734	3.1459257878	724.22813405	35.93938446	-1.176692009	34.398639679	19.1198349	0	0	0	0	0
21721	2022-08-30	18:56:40.279	241.58102176	5797.944522	1661885800.28	0	899	2.438624067	2.5113440098	720.97195169	747.11820201	3.1989155527	724.2313483	35.939778562	-1.1896270064	34.398639679	19.11947743	0	0	0	0	0
21722	2022-08-30	18:56:41.203	241.58103245	5797.944779	1661885801.204	0	899	2.4386413306	2.5113620213	722.3146926	748.50972232	3.1989255144	724.21877951	35.940574646	-1.173479797	34.398639679	19.116227434	0	0	0	0	0
21723	2022-08-30	18:56:42.132	241.58104321	5797.945037	1661885802.133	0	899	2.4415978704	2.515255565	722.3146926	748.81704988	3.2351279222	724.21097347	35.940574646	-1.19757128	34.398639679	19.116584778	0	0	0	0	0
21724	2022-08-30	18:56:43.040	241.58105372	5797.945289	1661885803.041	0	899	2.4415978704	2.515255565	720.18960024	746.61398602	3.2351279222	724.22071444	35.940574646	-1.1978515387	34.398639679	19.112551935	0	0	0	0	0
21725	2022-08-30	18:56:43.982	241.58106461	5797.945551	1661885803.982	0	899	2.4353803346	2.5076137288	720.18960024	746.16641255	3.1822393257	724.20057244	35.940574646	-1.1951674776	34.398639679	19.080256127	0	0	0	0	0
21726	2022-08-30	18:56:44.911	241.58107536	5797.945809	1661885804.911	0	899	2.4353874251	2.5076211249	720.08229295	746.05526921	3.1822434013	724.20504781	35.940902053	-1.2191618752	34.398639679	19.093375238	0	0	0	0	0
21727	2022-08-30	18:56:45.825	241.58108595	5797.946063	1661885805.826	0	899	2.4422457253	2.5137086394	720.08681637	745.70849937	3.14066228	724.19321346	35.941673279	-1.5457706009	34.398639679	19.076494747	0	0	0	0	0
21728	2022-08-30	18:56:46.762	241.58109678	5797.946323	1661885806.762	0	899	2.4422457253	2.5137086394	720.32041738	745.95041223	3.14066228	724.19329349	35.941673279	-1.6383851601	34.398639679	19.064217713	0	0	0	0	0
21729	2022-08-30	18:56:47.739	241.58110809	5797.946594	1661885807.739	0	899	2.4495610663	2.5204877292	720.32041738	745.68049022	3.1087113164	724.19684242	35.941673279	-1.5823981588	34.398639679	19.088273952	0	0	0	0	0
21730	2022-08-30	18:56:48.680	241.58111898	5797.946856	1661885808.68	0	899	2.4495610663	2.5204877292	722.10678201	747.52974677	3.1087113164	724.19488404	35.941673279	-1.3682377433	34.398639679	19.112380198	0	0	0	0	0
21731	2022-08-30	18:56:49.599	241.58112963	5797.947111	1661885809.6	0	899	2.4421526696	2.51353333	722.10882182	747.77367976	3.1372661814	724.19295638	35.942020088	-1.1707957762	34.398639679	19.118082703	0	0	0	0	0
21732	2022-08-30	18:56:50.483	241.58113986	5797.947357	1661885810.484	0	899	2.4421670086	2.5135482779	725.45266389	751.23643608	3.1372742844	724.19354693	35.942680359	-1.1750643253	34.398639679	19.120916367	0	0	0	0	0
21733	2022-08-30	18:56:51.359	241.58115	5797.9476	1661885811.36	0	899	2.4421165295	2.5154061555	725.45266389	751.93065004	3.2187692289	724.20849407	35.942680359	-1.2597023249	34.398639679	19.118034363	0	0	0	0	0
21734	2022-08-30	18:56:52.289	241.58116075	5797.947858	1661885812.289	0	899	2.4421165295	2.5154061555	721.64095969	747.97982408	3.2187692289	724.22490121	35.942680359	-1.2776065149	34.398639679	19.114676457	0	0	0	0	0
21735	2022-08-30	18:56:53.263	241.58117204	5797.948129	1661885813.264	0	899	2.4418435445	2.5139077781	721.64095969	747.53962763	3.1668382768	724.19045839	35.942680359	-1.5054780245	34.398639679	19.071939468	0	0	0	0	0
21736	2022-08-30	18:56:54.170	241.58118252	5797.948381	1661885814.17	0	899	2.4418435445	2.5139077781	724.50500149	750.50645582	3.1668382768	724.19182016	35.942680359	-1.1780070903	34.398639679	19.116345829	0	0	0	0	0
21737	2022-08-30	18:56:55.085	241.58119311	5797.948635	1661885815.085	0	899	2.4540111944	2.5264495935	724.50897293	750.51601414	3.1674783896	724.17948984	35.943353362	-1.1677992281	34.398639679	19.118761732	0	0	0	0	0
21738	2022-08-30	18:56:55.990	241.58120359	5797.948886	1661885815.99	0	899	2.4540211486	2.5264599746	722.55508514	748.49203737	3.1674840415	724.192785	35.943809509	-1.1562870228	34.398639679	19.121516196	0	0	0	0	0
21739	2022-08-30	18:56:56.974	241.58121499	5797.94916	1661885816.975	0	899	2.4530822634	2.5232001329	722.55508514	747.66569401	3.0699582372	724.18770897	35.943809509	-1.2326035271	34.398639679	19.066283548	0	0	0	0	0
21740	2022-08-30	18:56:57.930	241.58122604	5797.949425	1661885817.93	0	899	2.4530822634	2.5232001329	722.41806068	747.5239076	3.0699582372	724.20071593	35.943809509	-1.2695760727	34.398639679	19.052828391	0	0	0	0	0
21741	2022-08-30	18:56:58.805	241.58123618	5797.949668	1661885818.806	0	899	2.4474478554	2.5193517783	722.41806068	748.22698577	3.1529655646	724.20608298	35.943809509	-1.2980007328	34.398639679	19.095720304	0	0	0	0	0
21742	2022-08-30	18:56:59.698	241.58124652	5797.949916	1661885819.699	0	899	2.4474614073	2.5193659087	726.21405517	752.15866045	3.1529732445	724.21076692	35.944432189	-1.2575680957	34.398639679	19.096457298	0	0	0	0	0
21743	2022-08-30	18:57:00.651	241.58125753	5797.950181	1661885820.651	0	899	2.45202685	2.523613452	726.21741191	751.99834155	3.1337501573	724.21153007	35.944999695	-1.2016457817	34.398639679	19.108772202	0	0	0	0	0
21744	2022-08-30	18:57:01.592	241.58126844	5797.950442	1661885821.593	0	899	2.45202685	2.523613452	726.28037301	752.06353778	3.1337501573	724.2099674	35.944999695	-1.1575158471	34.398639679	19.121444652	0	0	0	0	0
21745	2022-08-30	18:57:02.546	241.58127948	5797.950707	1661885822.547	0	899	2.4537307152	2.5278352653	726.28037301	752.9575185	3.2385571193	724.19980283	35.944999695	-1.2761944919	34.398639679	19.102585698	0	0	0	0	0
21746	2022-08-30	18:57:03.519	241.58129074	5797.950978	1661885823.52	0	899	2.4537307152	2.5278352653	727.69969912	754.42897816	3.2385571193	724.18486862	35.944999695	-1.3194512492	34.398639679	19.085293587	0	0	0	0	0
21747	2022-08-30	18:57:04.539	241.58130255	5797.951261	1661885824.54	0	899	2.4541053011	2.524439991	727.70094008	753.0584128	3.0779387999	724.169934	35.945209074	-1.2779945372	34.398639679	19.08314019	0	0	0	0	0
21748	2022-08-30	18:57:05.513	241.58131381	5797.951531	1661885825.513	0	899	2.4541193795	2.5244546554	725.20236764	750.47284108	3.0779465672	724.18603354	35.945854187	-1.2190109491	34.398639679	19.118755341	0	0	0	0	0
21749	2022-08-30	18:57:06.493	241.58132515	5797.951804	1661885826.493	0	899	2.4542032676	2.5258963876	725.20236764	750.96280011	3.1355765188	724.17673679	35.945854187	-1.2213177547	34.398639679	19.117262581	0	0	0	0	0
21750	2022-08-30	18:57:07.463	241.58133638	5797.952073	1661885827.463	0	899	2.4542032676	2.5258963876	728.19218543	754.05882136	3.1355765188	724.19244102	35.945854187	-1.2286583872	34.398639679	19.116971742	0	0	0	0	0
21751	2022-08-30	18:57:08.405	241.58134729	5797.952335	1661885828.406	0	899	2.4562442958	2.5303321786	728.19218543	754.90596126	3.2346336512	724.18153068	35.945854187	-1.2157557011	34.398639679	19.114433289	0	0	0	0	0
21752	2022-08-30	18:57:09.335	241.58135804	5797.952593	1661885829.335	0	899	2.4562526477	2.5303408966	725.50095219	752.11604123	3.2346384896	724.17521779	35.946236566	-1.1843020411	34.398639679	19.116381576	0	0	0	0	0
21753	2022-08-30	18:57:10.265	241.58136881	5797.952851	1661885830.265	0	899	2.4606415861	2.5306527268	725.50662721	750.60340157	3.0562582997	724.184175	35.94719696	-1.1645115053	34.398639679	19.121179707	0	0	0	0	0
21754	2022-08-30	18:57:11.246	241.58138017	5797.953124	1661885831.247	0	899	2.4606415861	2.5306527268	726.90006865	752.04504503	3.0562582997	724.17987909	35.94719696	-1.1913409233	34.398639679	19.120555878	0	0	0	0	0
21755	2022-08-30	18:57:12.173	241.58139089	5797.953381	1661885832.173	0	899	2.4603647534	2.529690323	726.90006865	751.80018	3.0274818053	724.17387865	35.94719696	-1.1661499431	34.398639679	19.084768687	0	0	0	0	0
21756	2022-08-30	18:57:13.043	241.58140097	5797.953623	1661885833.044	0	899	2.4603647534	2.529690323	728.75082395	753.7143333	3.0274818053	724.1543187	35.94719696	-1.1739325058	34.398639679	19.093070239	0	0	0	0	0
21757	2022-08-30	18:57:14.065	241.58141279	5797.953907	1661885834.065	0	899	2.4616779478	2.534276302	728.75082395	754.88609541	3.1646688147	724.15253898	35.94719696	-1.1727683678	34.398639679	19.119889809	0	0	0	0	0
21758	2022-08-30	18:57:15.023	241.58142389	5797.954173	1661885835.024	0	899	2.4616935694	2.5342925929	728.09040986	754.20207232	3.164677649	724.17982048	35.947910587	-1.214688534	34.398639679	19.121366223	0	0	0	0	0
21759	2022-08-30	18:57:15.937	241.58143446	5797.954427	1661885835.937	0	899	2.4611451668	2.5337581204	728.09215003	754.21477167	3.1659525681	724.15509033	35.948204041	-1.2336598635	34.398639679	19.121995926	0	0	0	0	0
21760	2022-08-30	18:57:16.861	241.58144516	5797.954684	1661885836.862	0	899	2.4611451668	2.5337581204	729.27216985	755.43712845	3.1659525681	724.15367925	35.948204041	-1.1969891629	34.398639679	19.118767164	0	0	0	0	0
21761	2022-08-30	18:57:17.811	241.58145615	5797.954948	1661885837.811	0	899	2.4576723212	2.5304933208	729.27216985	755.54987002	3.1791198136	724.16552734	35.948204041	-1.204362154	34.398639679	19.117315292	0	0	0	0	0
21762	2022-08-30	18:57:18.763	241.58146716	5797.955212	1661885838.763	0	899	2.4576723212	2.5304933208	728.48253909	754.73178667	3.1791198136	724.15727224	35.948204041	-1.2085013532	34.398639679	19.116094185	0	0	0	0	0
21763	2022-08-30	18:57:19.717	241.58147822	5797.955477	1661885839.718	0	899	2.4577144761	2.5315897011	728.48679832	755.11814825	3.2237470007	724.17380347	35.948921911	-1.2114764026	34.398639679	19.114758144	0	0	0	0	0
21764	2022-08-30	18:57:20.621	241.58148867	5797.955728	1661885840.621	0	899	2.4577234646	2.5315990823	728.56849505	755.20287599	3.2237521872	724.16296387	35.949333191	-1.204362154	34.398639679	19.116594315	0	0	0	0	0
21765	2022-08-30	18:57:21.555	241.58149949	5797.955988	1661885841.556	0	899	2.4584122096	2.5306022032	728.56849505	754.58407635	3.1514366113	724.17862848	35.949333191	-1.1845607394	34.398639679	19.118662234	0	0	0	0	0
21766	2022-08-30	18:57:22.401	241.58150928	5797.956223	1661885842.402	0	899	2.4584122096	2.5306022032	731.15892404	757.26700386	3.1514366113	724.1808888	35.949333191	-1.1929684877	34.398639679	19.118755341	0	0	0	0	0
21767	2022-08-30	18:57:23.328	241.58152	5797.95648	1661885843.328	0	899	2.4583387324	2.5320837051	731.15892404	757.83371727	3.217435252	724.17153547	35.949333191	-1.1882148886	34.398639679	19.117453177	0	0	0	0	0
21768	2022-08-30	18:57:24.293	241.58153118	5797.956748	1661885844.294	0	899	2.4583387324	2.5320837051	731.85232892	758.55241957	3.217435252	724.16644328	35.949333191	-1.1587878466	34.398639679	19.109392166	0	0	0	0	0
21769	2022-08-30	18:57:25.253	241.58154228	5797.957015	1661885845.253	0	899	2.4609748406	2.5309278633	731.85566811	757.14748198	3.0533892527	724.16379209	35.949893421	-1.1790418917	34.398639679	19.111457395	0	0	0	0	0
21770	2022-08-30	18:57:26.148	241.58155264	5797.957263	1661885846.148	0	899	2.4609906301	2.5309443046	730.86212559	756.1196779	3.0533978707	724.17449951	35.950614929	-1.1636707783	34.398639679	19.121274948	0	0	0	0	0
21771	2022-08-30	18:57:27.036	241.58156293	5797.95751	1661885847.037	0	899	2.4659060462	2.5370860971	730.86212559	756.51361668	3.0994065309	724.19586748	35.950614929	-1.1611268489	34.398639679	19.120994732	0	0	0	0	0
21772	2022-08-30	18:57:27.944	241.58157343	5797.957762	1661885847.944	0	899	2.4659060462	2.5370860971	731.50876884	757.18295555	3.0994065309	724.18275543	35.950614929	-1.2014517381	34.398639679	19.114347761	0	0	0	0	0
21773	2022-08-30	18:57:28.996	241.58158561	5797.958055	1661885848.997	0	899	2.4645518701	2.5379906184	731.50876884	758.01739385	3.1966177626	724.18415155	35.950614929	-1.2361391309	34.398639679	19.108749895	0	0	0	0	0
21774	2022-08-30	18:57:29.983	241.58159704	5797.958329	1661885849.984	0	899	2.4645596966	2.5379987837	732.70833401	759.26046764	3.1966222282	724.18556426	35.950972045	-1.2058388658	34.398639679	19.113176346	0	0	0	0	0
21775	2022-08-30	18:57:30.961	241.58160836	5797.958601	1661885850.962	0	899	2.4675498038	2.5396667542	732.71184834	758.7513627	3.1370112363	724.1911896	35.951560974	-1.2291002471	34.398639679	19.114631438	0	0	0	0	0
21776	2022-08-30	18:57:31.938	241.58161966	5797.958872	1661885851.939	0	899	2.4675498038	2.5396667542	732.69058967	758.72934853	3.1370112363	724.17858523	35.951560974	-1.4551178296	34.398639679	19.095199067	0	0	0	0	0
21777	2022-08-30	18:57:32.926	241.58163109	5797.959146	1661885852.926	0	899	2.4624520537	2.5342066362	732.69058967	758.65167321	3.127973554	724.19652997	35.951560974	-1.3929220643	34.398639679	19.103107364	0	0	0	0	0
21778	2022-08-30	18:57:33.861	241.58164191	5797.959406	1661885853.861	0	899	2.4624520537	2.5342066362	730.22069752	756.09426651	3.127973554	724.1901908	35.951560974	-1.2024865561	34.398639679	19.120815441	0	0	0	0	0
21779	2022-08-30	18:57:34.799	241.58165278	5797.959667	1661885854.8	0	899	2.4631424368	2.5351337711	730.22493805	756.17722979	3.1371464788	724.19596529	35.952273994	-1.2878791181	34.398639679	19.117877316	0	0	0	0	0
21780	2022-08-30	18:57:35.710	241.58166331	5797.959919	1661885855.71	0	899	2.4631508829	2.5351425759	732.76246046	758.80497678	3.137151211	724.20123291	35.952659607	-1.1571601629	34.398639679	19.1198349	0	0	0	0	0
21781	2022-08-30	18:57:36.698	241.58167476	5797.960194	1661885856.699	0	899	2.4648824504	2.5389819812	732.76246046	759.55333503	3.2241207162	724.19211887	35.952659607	-1.1645977805	34.398639679	19.118904973	0	0	0	0	0
21782	2022-08-30	18:57:37.661	241.58168589	5797.960461	1661885857.661	0	899	2.4648824504	2.5389819812	732.08610453	758.85225053	3.2241207162	724.20476446	35.952659607	-1.189422204	34.398639679	19.115917206	0	0	0	0	0
21783	2022-08-30	18:57:38.595	241.58169671	5797.960721	1661885858.596	0	899	2.4661896354	2.5391254634	732.08610453	758.4152391	3.1733078898	724.19887032	35.952659607	-1.1869861409	34.398639679	19.116713682	0	0	0	0	0
21784	2022-08-30	18:57:39.532	241.58170756	5797.960981	1661885859.533	0	899	2.4661904332	2.5391262954	734.60987991	761.02978478	3.1733083414	724.18338316	35.952695986	-1.1936045459	34.398639679	19.116811689	0	0	0	0	0
21785	2022-08-30	18:57:40.440	241.58171806	5797.961233	1661885860.44	0	899	2.4690413977	2.5406955531	734.61623505	760.53910492	3.1156180299	724.18016648	35.95375824	-1.214860988	34.398639679	19.116448459	0	0	0	0	0
21786	2022-08-30	18:57:41.358	241.58172869	5797.961489	1661885861.359	0	899	2.4690413977	2.5406955531	735.1114294	761.05177351	3.1156180299	724.17241219	35.95375824	-1.1602537348	34.398639679	19.121136962	0	0	0	0	0
21787	2022-08-30	18:57:42.289	241.58173946	5797.961747	1661885862.289	0	899	2.4781078469	2.549209523	735.1114294	760.75581897	3.081270037	724.18966048	35.95375824	-1.204362154	34.398639679	19.117673874	0	0	0	0	0
21788	2022-08-30	18:57:43.168	241.58174964	5797.961991	1661885863.169	0	899	2.4781078469	2.549209523	733.91411066	759.51673172	3.081270037	724.16330178	35.95375824	-1.4809770174	34.398639679	19.073960172	0	0	0	0	0
21789	2022-08-30	18:57:44.124	241.58176069	5797.962257	1661885864.124	0	899	2.4754925527	2.5491123088	733.91769838	760.46101176	3.1905155042	724.17873438	35.954358486	-1.3094804887	34.398639679	19.098118826	0	0	0	0	0
21790	2022-08-30	18:57:45.095	241.58177193	5797.962526	1661885865.095	0	899	2.4755015083	2.5491216514	735.18178471	761.77085964	3.1905205818	724.17622588	35.95476532	-1.1704400588	34.398639679	19.118697564	0	0	0	0	0
21791	2022-08-30	18:57:46.059	241.5817831	5797.962794	1661885866.06	0	899	2.4794896379	2.5497710221	735.18178471	760.51677246	3.0450510664	724.17805855	35.95476532	-1.1558774189	34.202386414	19.118797504	0	0	0	0	0
21792	2022-08-30	18:57:47.000	241.58179399	5797.963056	1661885867.001	0	899	2.4794896379	2.5497710221	736.8560847	762.24877025	3.0450510664	724.18283061	35.95476532	-1.1885167581	34.298039266	19.115888027	0	0	0	0	0
21793	2022-08-30	18:57:47.973	241.58180524	5797.963326	1661885867.973	0	899	2.4804357151	2.5533529928	736.8560847	763.19688421	3.1548233176	724.18070085	35.95476532	-1.2265025235	34.398639679	19.112358497	0	0	0	0	0
21794	2022-08-30	18:57:48.905	241.58181604	5797.963585	1661885868.906	0	899	2.4804357151	2.5533529928	736.12044308	762.4349452	3.1548233176	724.19588081	35.95476532	-1.2090510469	34.207333975	19.112904328	0	0	0	0	0
21795	2022-08-30	18:57:49.829	241.58182674	5797.963842	1661885869.83	0	899	2.4831128623	2.5549070244	736.12367076	762.00241234	3.1043414633	724.17971216	35.955303723	-1.1938308951	34.271652272	19.115485172	0	0	0	0	0
21796	2022-08-30	18:57:50.709	241.58183691	5797.964086	1661885870.709	0	899	2.4831252326	2.5549199142	734.98402779	760.82276335	3.1043482666	724.18680153	35.955863953	-1.1918583232	34.378849434	19.116926155	0	0	0	0	0
21797	2022-08-30	18:57:51.625	241.58184752	5797.964341	1661885871.626	0	899	2.4861513028	2.5595192361	734.98402779	761.3601412	3.1666739008	724.16800351	35.955863953	-1.1792574355	34.149612427	19.118741029	0	0	0	0	0
21798	2022-08-30	18:57:52.562	241.58185836	5797.964601	1661885872.562	0	899	2.4861513028	2.5595192361	736.18334384	762.60249669	3.1666739008	724.1772566	35.955863953	-1.1630455279	34.149612427	19.120754179	0	0	0	0	0
21799	2022-08-30	18:57:53.507	241.58186931	5797.964863	1661885873.508	0	899	2.4874286042	2.5604716699	736.18334384	762.47120433	3.1514793994	724.18684761	35.955863953	-1.2176097016	34.149612427	19.116486998	0	0	0	0	0
21800	2022-08-30	18:57:54.440	241.58188009	5797.965122	1661885874.44	0	899	2.4874325113	2.5604757437	736.72430398	763.03150006	3.1514815771	724.18033746	35.956040591	-1.1773711009	34.149612427	19.118339943	0	0	0	0	0
21801	2022-08-30	18:57:55.346	241.58189059	5797.965374	1661885875.347	0	899	2.4916429664	2.5685464551	736.730202	764.38982732	3.307608293	724.1914305	35.957023621	-1.2173833847	34.149612427	19.118034363	0	0	0	0	0
21802	2022-08-30	18:57:56.243	241.58190096	5797.965623	1661885876.243	0	899	2.4916429664	2.5685464551	737.22124485	764.89930577	3.307608293	724.16457342	35.957023621	-1.16855371	34.149612427	19.076982498	0	0	0	0	0
21803	2022-08-30	18:57:57.150	241.58191146	5797.965875	1661885877.15	0	899	2.4872303331	2.5607130984	737.22124485	763.70774274	3.1701515398	724.16937054	35.957023621	-1.2131794691	34.149612427	19.098703182	0	0	0	0	0
21804	2022-08-30	18:57:58.096	241.58192242	5797.966138	1661885878.097	0	899	2.4872303331	2.5607130984	735.70841691	762.14056271	3.1701515398	724.17485926	35.957023621	-1.2219860443	34.149612427	19.113591579	0	0	0	0	0
21805	2022-08-30	18:57:59.045	241.58193339	5797.966401	1661885879.045	0	899	2.4858986283	2.5607248352	735.70993539	762.64294276	3.2280947394	724.17717657	35.957277058	-1.2034889886	34.149612427	19.11487256	0	0	0	0	0
21806	2022-08-30	18:57:59.982	241.58194424	5797.966662	1661885879.982	0	899	2.4859186608	2.560745744	735.2582983	762.17487096	3.2281061832	724.17321777	35.958183289	-1.2352875471	34.149612427	19.115154266	0	0	0	0	0
21807	2022-08-30	18:58:00.926	241.58195516	5797.966924	1661885880.926	0	899	2.4833186809	2.5577167622	735.2582983	762.04777702	3.2133996392	724.17855693	35.958183289	-1.471803947	34.377200247	19.097710666	0	0	0	0	0
21808	2022-08-30	18:58:01.877	241.58196617	5797.967188	1661885881.877	0	899	2.4833186809	2.5577167622	739.24397727	766.17867607	3.2133996392	724.19423044	35.958183289	-1.2620306449	34.22712422	19.112933645	0	0	0	0	0
21809	2022-08-30	18:58:02.812	241.581977	5797.967448	1661885882.813	0	899	2.4857560636	2.560419673	739.24397727	766.2487406	3.22146398	724.19630766	35.958183289	-1.3246144704	34.149612427	19.119935989	0	0	0	0	0
21810	2022-08-30	18:58:03.842	241.58198891	5797.967734	1661885883.842	0	899	2.4857560636	2.560419673	736.70013603	763.61197222	3.22146398	724.17512805	35.958183289	-1.4496958879	34.149612427	19.118996462	0	0	0	0	0
21811	2022-08-30	18:58:04.746	241.58199939	5797.967985	1661885884.747	0	899	2.4829416565	2.5577252286	736.7030679	763.68927099	3.2300390518	724.17655692	35.958671974	-1.2247454875	34.149612427	19.119864281	0	0	0	0	0
21812	2022-08-30	18:58:05.671	241.58201008	5797.968242	1661885885.671	0	899	2.4829483855	2.5577322521	740.36605388	767.48646949	3.2300429027	724.18617905	35.958976746	-1.3437474524	34.149612427	19.09751839	0	0	0	0	0
21813	2022-08-30	18:58:06.540	241.58202015	5797.968484	1661885886.541	0	899	2.481290049	2.5547579437	740.36605388	767.02418319	3.1768981468	724.17845629	35.958976746	-1.5517422277	34.149612427	19.062728414	0	0	0	0	0
21814	2022-08-30	18:58:07.549	241.58203182	5797.968764	1661885887.549	0	899	2.481290049	2.5547579437	737.76794475	764.33252475	3.1768981468	724.1959851	35.958976746	-1.3098793227	34.149612427	19.098647907	0	0	0	0	0
21815	2022-08-30	18:58:08.529	241.58204316	5797.969036	1661885888.529	0	899	2.4821037887	2.5520874682	737.76794475	763.05690183	3.0294003591	724.18766047	35.958976746	-1.1581626191	34.149612427	19.105027799	0	0	0	0	0
21816	2022-08-30	18:58:09.490	241.58205429	5797.969303	1661885889.491	0	899	2.4821037887	2.5520874682	737.83132637	763.12245603	3.0294003591	724.14837646	35.958976746	-1.1522772312	34.149612427	19.082023621	0	0	0	0	0
21817	2022-08-30	18:58:10.423	241.58206508	5797.969562	1661885890.423	0	899	2.484897437	2.5572905182	737.83720154	763.97499453	3.1273209063	724.14397223	35.959954521	-1.28201524	34.149612427	19.102385767	0	0	0	0	0
21818	2022-08-30	18:58:11.362	241.58207596	5797.969823	1661885891.363	0	899	2.4849034791	2.5572968161	737.57676962	763.70536578	3.1273242515	724.13667914	35.960227966	-1.2124141478	34.149612427	19.115662379	0	0	0	0	0
21819	2022-08-30	18:58:12.236	241.58208608	5797.970066	1661885892.237	0	899	2.4832146923	2.5530941275	737.57676962	762.80993157	3.0236952269	724.15157657	35.960227966	-1.1994791031	34.149612427	19.116233826	0	0	0	0	0
21820	2022-08-30	18:58:13.141	241.58209655	5797.970317	1661885893.142	0	899	2.4832146923	2.5530941275	740.22959066	765.553508	3.0236952269	724.15041043	35.960227966	-1.211142236	34.149612427	19.119448668	0	0	0	0	0
21821	2022-08-30	18:58:14.121	241.58210789	5797.970589	1661885894.122	0	899	2.4924785898	2.5647501589	740.2304191	766.32859951	3.1129910579	724.13576361	35.960365396	-1.2426066178	34.149612427	19.115926616	0	0	0	0	0
21822	2022-08-30	18:58:15.078	241.58211896	5797.970855	1661885895.078	0	899	2.4924985409	2.5647709504	740.95337104	767.07713568	3.1130020199	724.1427002	35.961265564	-1.4078187943	34.149612427	19.111553192	0	0	0	0	0
21823	2022-08-30	18:58:16.016	241.58212981	5797.971116	1661885896.016	0	899	2.4856013481	2.5583564181	740.95337104	767.32609312	3.1416490536	724.15516632	35.961265564	-1.2340586628	34.149612427	19.108142575	0	0	0	0	0
21824	2022-08-30	18:58:16.951	241.58214065	5797.971376	1661885896.952	0	899	2.4856013481	2.5583564181	742.41070935	768.83530241	3.1416490536	724.16394973	35.961265564	-1.1965795653	34.149612427	19.116151229	0	0	0	0	0
21825	2022-08-30	18:58:17.891	241.58215152	5797.971636	1661885897.891	0	899	2.4851023806	2.5610074731	742.41070935	769.99229461	3.2742777925	724.15215418	35.961265564	-1.1994899717	34.149612427	19.102285537	0	0	0	0	0
21826	2022-08-30	18:58:18.789	241.58216192	5797.971886	1661885898.79	0	899	2.4851042474	2.5610094228	741.30685035	768.84743515	3.2742788745	724.15874395	35.961350043	-1.2066796663	34.149612427	19.088052396	0	0	0	0	0
21827	2022-08-30	18:58:19.765	241.58217321	5797.972157	1661885899.765	0	899	2.4853259857	2.557010321	741.313341	767.31110778	3.0970430077	724.14343262	35.962425232	-1.2287769318	34.149612427	19.117315292	0	0	0	0	0
21828	2022-08-30	18:58:20.730	241.58218439	5797.972425	1661885900.731	0	899	2.4853259857	2.557010321	742.84816674	768.89975967	3.0970430077	724.13367103	35.962425232	-1.2169198311	34.149612427	19.117672762	0	0	0	0	0
21829	2022-08-30	18:58:21.653	241.58219506	5797.972681	1661885901.653	0	899	2.4959415341	2.5686158897	742.84816674	769.14873495	3.1256293709	724.1194935	35.962425232	-1.193453559	34.149612427	19.118609523	0	0	0	0	0
21830	2022-08-30	18:58:22.549	241.58220543	5797.97293	1661885902.549	0	899	2.4959415341	2.5686158897	743.14883145	769.4600447	3.1256293709	724.13061726	35.962425232	-1.2107865076	34.149612427	19.120555878	0	0	0	0	0
21831	2022-08-30	18:58:23.519	241.58221666	5797.9732	1661885903.519	0	899	2.4972349879	2.5678475779	743.14883145	768.69584938	3.0378641923	724.1544242	35.962425232	-1.221317697	34.149612427	19.120717788	0	0	0	0	0
21832	2022-08-30	18:58:24.483	241.58222782	5797.973468	1661885904.484	0	899	2.4972349879	2.5678475779	742.89588122	768.43420356	3.0378641923	724.15375968	35.962425232	-1.1620430946	34.149612427	19.121274948	0	0	0	0	0
21833	2022-08-30	18:58:25.436	241.58223884	5797.973732	1661885905.436	0	899	2.4950172978	2.5688686159	742.90169134	769.64273219	3.1759365161	724.14480732	35.963385626	-1.1724018601	34.149612427	19.119760804	0	0	0	0	0
21834	2022-08-30	18:58:26.328	241.58224918	5797.97398	1661885906.329	0	899	2.4950183336	2.5688696962	741.83722751	768.53995761	3.1759370961	724.15101068	35.963432312	-1.1608896942	34.149612427	19.119579454	0	0	0	0	0
21835	2022-08-30	18:58:27.302	241.58226045	5797.974251	1661885907.303	0	899	2.4998279638	2.5696586346	741.83722751	767.02879705	3.0021074725	724.14926451	35.963432312	-1.1669260263	34.149612427	19.120916367	0	0	0	0	0
21836	2022-08-30	18:58:28.227	241.58227116	5797.974508	1661885908.228	0	899	2.4998279638	2.5696586346	743.95197114	769.21535389	3.0021074725	724.14338371	35.963432312	-1.1578715519	34.149612427	19.116908661	0	0	0	0	0
21837	2022-08-30	18:58:29.168	241.58228205	5797.974769	1661885909.169	0	899	2.501454287	2.571709019	743.95197114	769.35305285	3.0179303188	724.14233115	35.963432312	-1.1749781244	34.149612427	19.115482848	0	0	0	0	0
21838	2022-08-30	18:58:30.134	241.58229322	5797.975037	1661885910.134	0	899	2.5014782389	2.5717339479	743.06720886	768.43819226	3.0179430315	724.15143671	35.964509118	-1.2192804608	34.149612427	19.114810489	0	0	0	0	0
21839	2022-08-30	18:58:31.026	241.58230354	5797.975285	1661885911.026	0	899	2.4986423632	2.5694719951	743.0675256	768.67621273	3.0452752346	724.15777669	35.964561462	-1.2099672777	34.149612427	19.109427938	0	0	0	0	0
21840	2022-08-30	18:58:31.960	241.58231435	5797.975544	1661885911.96	0	899	2.4986423632	2.5694719951	744.56423255	770.2245014	3.0452752346	724.1534921	35.964561462	-1.2027344704	34.149612427	19.105791092	0	0	0	0	0
21841	2022-08-30	18:58:32.903	241.58232527	5797.975806	1661885912.903	0	899	2.5024704633	2.5727807599	744.56423255	769.99605164	3.0190590353	724.15133081	35.964561462	-1.1992420424	34.149612427	19.115321368	0	0	0	0	0
21842	2022-08-30	18:58:33.874	241.5823365	5797.976076	1661885913.874	0	899	2.5024704633	2.5727807599	745.03647344	770.4844227	3.0190590353	724.13921675	35.964561462	-1.2332071508	34.149612427	19.120259733	0	0	0	0	0
21843	2022-08-30	18:58:34.813	241.58234738	5797.976337	1661885914.814	0	899	2.4952537419	2.5658668418	745.03647344	770.66902522	3.0402312386	724.13414557	35.964561462	-1.2645852566	34.149612427	19.121274948	0	0	0	0	0
21844	2022-08-30	18:58:35.753	241.58235826	5797.976598	1661885915.754	0	899	2.4952655805	2.5658791669	746.5444554	772.22894388	3.0402375842	724.16026134	35.965095015	-1.2124141005	34.149612427	19.118127823	0	0	0	0	0
21845	2022-08-30	18:58:36.668	241.58236885	5797.976852	1661885916.669	0	899	2.4965161749	2.5697862265	746.54566437	773.18895858	3.1498143338	724.17617737	35.965293884	-1.1929684877	34.149612427	19.116802013	0	0	0	0	0
21846	2022-08-30	18:58:37.591	241.58237953	5797.977109	1661885917.591	0	899	2.4965161749	2.5697862265	745.60809567	772.21792921	3.1498143338	724.16991015	35.965293884	-1.1894760456	34.149612427	19.117152271	0	0	0	0	0
21847	2022-08-30	18:58:38.552	241.58239066	5797.977376	1661885918.553	0	899	2.4995514096	2.5705743237	745.60809567	771.36545179	3.0522758246	724.1620831	35.965293884	-1.1636707783	34.149612427	19.121274948	0	0	0	0	0
21848	2022-08-30	18:58:39.483	241.58240142	5797.977634	1661885919.483	0	899	2.4995758283	2.5705997501	743.72079395	769.41306664	3.0522889426	724.15380859	35.966392517	-1.2027344704	34.149612427	19.115514755	0	0	0	0	0
21849	2022-08-30	18:58:40.440	241.5824125	5797.9779	1661885920.44	0	899	2.5023227859	2.5763089647	743.72079395	770.46172336	3.1725473144	724.15646504	35.966392517	-1.2027344704	34.149612427	19.115514755	0	0	0	0	0
21850	2022-08-30	18:58:41.361	241.58242316	5797.978156	1661885921.361	0	899	2.5023227859	2.5763089647	745.65267281	772.46306409	3.1725473144	724.15937775	35.966392517	-1.198271869	34.149612427	19.115514755	0	0	0	0	0
21851	2022-08-30	18:58:42.306	241.58243411	5797.978419	1661885922.307	0	899	2.5077348878	2.5834454855	745.65267281	773.03231699	3.2375227408	724.15202443	35.966392517	-1.1979808397	34.149612427	19.117410293	0	0	0	0	0
21852	2022-08-30	18:58:43.201	241.58244447	5797.978667	1661885923.202	0	899	2.5077348878	2.5834454855	745.14712593	772.50820692	3.2375227408	724.15310366	35.966392517	-1.1750643253	34.149612427	19.120195389	0	0	0	0	0
21853	2022-08-30	18:58:44.124	241.58245514	5797.978923	1661885924.124	0	899	2.5010141242	2.5745684134	745.14712593	771.79600013	3.1561600705	724.16684708	35.966392517	-1.2754183992	34.149612427	19.10370132	0	0	0	0	0
21854	2022-08-30	18:58:45.085	241.58246626	5797.97919	1661885925.085	0	899	2.5010331815	2.574588285	746.52012005	773.21818966	3.1561706506	724.15991494	35.967249435	-1.1941650016	34.149612427	19.106524853	0	0	0	0	0
21855	2022-08-30	18:58:46.052	241.58247745	5797.979459	1661885926.052	0	899	2.5059972335	2.5790603012	746.52233149	772.98794109	3.1296218192	724.1711923	35.96761322	-1.1539047956	34.149612427	19.108671188	0	0	0	0	0
21856	2022-08-30	18:58:46.963	241.58248801	5797.979712	1661885926.964	0	899	2.5059972335	2.5790603012	744.72688743	771.12884518	3.1296218192	724.17703389	35.96761322	-1.1647701934	34.149612427	19.110424029	0	0	0	0	0
21857	2022-08-30	18:58:47.852	241.5824983	5797.979959	1661885927.853	0	899	2.5091227559	2.5828936944	744.72688743	771.3528071	3.1552533106	724.15728598	35.96761322	-1.2143543501	34.149612427	19.120297173	0	0	0	0	0
21858	2022-08-30	18:58:48.799	241.58250925	5797.980222	1661885928.799	0	899	2.5091227559	2.5828936944	746.70319826	773.39977618	3.1552533106	724.15963887	35.96761322	-1.2987767663	34.149612427	19.102437038	0	0	0	0	0
21859	2022-08-30	18:58:49.770	241.5825205	5797.980492	1661885929.771	0	899	2.5092817093	2.5839374017	746.70736662	773.72455147	3.1918053204	724.14774631	35.968298754	-1.2888384394	34.149612427	19.09987629	0	0	0	0	0
21860	2022-08-30	18:58:50.710	241.58253137	5797.980753	1661885930.71	0	899	2.5092882029	2.5839441761	745.45322324	772.4250628	3.1918089542	724.16280704	35.968589783	-1.1937662205	34.149612427	19.115509033	0	0	0	0	0
21861	2022-08-30	18:58:51.671	241.5825425	5797.98102	1661885931.672	0	899	2.5137930798	2.5874804581	745.45322324	772.02497288	3.1460924534	724.16137453	35.968589783	-1.1948872141	34.149612427	19.114459208	0	0	0	0	0
21862	2022-08-30	18:58:52.594	241.58255317	5797.981276	1661885932.594	0	899	2.5137930798	2.5874804581	745.05189905	771.60934344	3.1460924534	724.17261551	35.968589783	-1.1726389942	34.149612427	19.118468998	0	0	0	0	0
21863	2022-08-30	18:58:53.542	241.58256416	5797.98154	1661885933.543	0	899	2.5075664649	2.5808116857	745.05189905	771.51496172	3.1352951505	724.16543357	35.968589783	-1.1662361717	34.149612427	19.120916367	0	0	0	0	0
21864	2022-08-30	18:58:54.510	241.58257536	5797.981809	1661885934.511	0	899	2.5075702503	2.5808156317	747.91431175	774.47906106	3.1352972327	724.15781347	35.968759549	-1.1921385314	34.149612427	19.119485173	0	0	0	0	0
21865	2022-08-30	18:58:55.454	241.58258628	5797.982071	1661885935.455	0	899	2.5070900333	2.5805700965	747.91978292	774.57550148	3.1456421502	724.1635144	35.969657898	-1.2789324096	34.149612427	19.112252886	0	0	0	0	0
21866	2022-08-30	18:58:56.395	241.58259718	5797.982332	1661885936.396	0	899	2.5070900333	2.5805700965	746.3864064	772.98747572	3.1456421502	724.15259112	35.969657898	-1.2336598635	34.149612427	19.116594315	0	0	0	0	0
21867	2022-08-30	18:58:57.351	241.58260824	5797.982598	1661885937.352	0	899	2.5113748149	2.5847204354	746.3864064	772.8929268	3.1348449495	724.15086638	35.969657898	-1.2163485186	34.149612427	19.114525978	0	0	0	0	0
21868	2022-08-30	18:58:58.296	241.58261918	5797.98286	1661885938.297	0	899	2.5113748149	2.5847204354	748.34070433	774.91662798	3.1348449495	724.16479007	35.969657898	-1.1783196926	34.149612427	19.1198349	0	0	0	0	0
21869	2022-08-30	18:58:59.240	241.58263009	5797.983122	1661885939.24	0	899	2.5129791259	2.5880766606	748.34070433	775.53791433	3.20556065	724.16242951	35.969657898	-1.1686614854	34.149612427	19.114646507	0	0	0	0	0
21870	2022-08-30	18:59:00.201	241.58264123	5797.983389	1661885940.202	0	899	2.5129912653	2.5880893271	748.93068292	776.14939467	3.2055674624	724.17893527	35.970201151	-1.1836876711	34.149612427	19.115874297	0	0	0	0	0
21871	2022-08-30	18:59:01.176	241.5826525	5797.98366	1661885941.176	0	899	2.5134444522	2.5873513661	748.93183656	775.71134348	3.1556229945	724.18566895	35.97039032	-1.16855371	34.149612427	19.120195389	0	0	0	0	0
21872	2022-08-30	18:59:02.108	241.5826633	5797.983919	1661885942.109	0	899	2.5134444522	2.5873513661	751.45490241	778.32462644	3.1556229945	724.15665582	35.97039032	-1.3415162113	34.149612427	19.072446217	0	0	0	0	0
21873	2022-08-30	18:59:03.078	241.58267451	5797.984188	1661885943.078	0	899	2.521683043	2.5967081172	751.45490241	778.64401443	3.1918226525	724.17373112	35.97039032	-1.2457649147	34.149612427	19.103523507	0	0	0	0	0
21874	2022-08-30	18:59:04.019	241.58268542	5797.98445	1661885944.02	0	899	2.5216965931	2.596722253	747.556053	774.60416326	3.1918301978	724.16970684	35.970994608	-1.1745254267	34.149612427	19.120141301	0	0	0	0	0
21875	2022-08-30	18:59:04.941	241.58269609	5797.984706	1661885944.942	0	899	2.5163272061	2.5904801428	747.56091993	774.35002341	3.1623034506	724.17467979	35.971794128	-1.1522772312	34.149612427	19.119115829	0	0	0	0	0
21876	2022-08-30	18:59:05.858	241.58270669	5797.984961	1661885945.858	0	899	2.5163272061	2.5904801428	749.9220109	776.79572488	3.1623034506	724.16624481	35.971794128	-1.1548642149	34.149612427	19.120259733	0	0	0	0	0
21877	2022-08-30	18:59:06.782	241.5827174	5797.985217	1661885946.783	0	899	2.5105540558	2.5835391726	749.9220109	776.43110953	3.1208630473	724.1728265	35.971794128	-1.2934411488	34.149612427	19.104461986	0	0	0	0	0
21878	2022-08-30	18:59:07.709	241.58272811	5797.985475	1661885947.709	0	899	2.5105540558	2.5835391726	752.46053809	779.05937148	3.1208630473	724.17843163	35.971794128	-1.3140077765	34.149612427	19.102082928	0	0	0	0	0
21879	2022-08-30	18:59:08.619	241.58273866	5797.985728	1661885948.62	0	899	2.5081253364	2.58248424	752.46053809	779.58955693	3.180905392	724.17039399	35.971794128	-1.1731025399	34.149612427	19.119148785	0	0	0	0	0
21880	2022-08-30	18:59:09.591	241.5827499	5797.985998	1661885949.591	0	899	2.5081407607	2.5825003287	751.37510315	778.46506393	3.180913998	724.17398981	35.972485725	-1.4520888423	34.149612427	19.079087314	0	0	0	0	0
21881	2022-08-30	18:59:10.553	241.58276104	5797.986265	1661885950.554	0	899	2.5082875679	2.5814422872	751.37628648	778.02309454	3.130656242	724.17415755	35.972679138	-1.51278633	34.149612427	19.068505508	0	0	0	0	0
21882	2022-08-30	18:59:11.529	241.58277234	5797.986536	1661885951.53	0	899	2.5082875679	2.5814422872	751.80300798	778.46494929	3.130656242	724.1536845	35.972679138	-1.4498144838	34.149612427	19.068958447	0	0	0	0	0
21883	2022-08-30	18:59:12.447	241.58278295	5797.986791	1661885952.447	0	899	2.5144322255	2.5905825525	751.80300798	779.49541314	3.2473551709	724.14489706	35.972679138	-1.5547496096	34.149612427	19.07928554	0	0	0	0	0
21884	2022-08-30	18:59:13.404	241.58279404	5797.987057	1661885953.405	0	899	2.5144322255	2.5905825525	754.06471118	781.8404254	3.2473551709	724.14399244	35.972679138	-1.6877752542	34.149612427	19.082023621	0	0	0	0	0
21885	2022-08-30	18:59:14.279	241.58280416	5797.9873	1661885954.279	0	899	2.5157393009	2.5907509394	754.06471118	781.40818711	3.1985890226	724.15410811	35.972679138	-1.6414895445	34.149612427	19.077130071	0	0	0	0	0
21886	2022-08-30	18:59:15.252	241.58281542	5797.98757	1661885955.252	0	899	2.5157527194	2.5907649393	750.41300484	777.62413078	3.1985965283	724.17541302	35.97327898	-1.5415559147	34.149612427	19.087604207	0	0	0	0	0
21887	2022-08-30	18:59:16.237	241.58282683	5797.987844	1661885956.238	0	899	2.514370819	2.5893488828	750.41456083	777.62831736	3.1988885251	724.1763528	35.97353363	-1.683679231	34.149612427	19.097156045	0	0	0	0	0
21888	2022-08-30	18:59:17.190	241.58283786	5797.988109	1661885957.191	0	899	2.514370819	2.5893488828	754.95404438	782.33242512	3.1988885251	724.16291334	35.97353363	-1.2859711237	34.149612427	19.113391535	0	0	0	0	0
21889	2022-08-30	18:59:18.196	241.58284949	5797.988388	1661885958.196	0	899	2.509498898	2.5823143724	754.95404438	781.58987677	3.1150858901	724.17559087	35.97353363	-1.2013870186	34.149612427	19.114452792	0	0	0	0	0
21890	2022-08-30	18:59:19.157	241.58286061	5797.988655	1661885959.157	0	899	2.509498898	2.5823143724	754.4607409	781.07916885	3.1150858901	724.15418976	35.97353363	-1.1555324793	34.149612427	19.120555878	0	0	0	0	0
21891	2022-08-30	18:59:20.101	241.58287155	5797.988917	1661885960.102	0	899	2.5153287496	2.588221508	754.46262807	781.0474109	3.111274989	724.16062392	35.973840827	-1.248233286	34.149612427	19.111684054	0	0	0	0	0
21892	2022-08-30	18:59:21.065	241.58288271	5797.989185	1661885961.066	0	899	2.5153478163	2.5882413774	755.02539247	781.63009711	3.1112853647	724.16612436	35.974693298	-1.2781778416	34.149612427	19.106188844	0	0	0	0	0
21893	2022-08-30	18:59:21.970	241.58289318	5797.989436	1661885961.971	0	899	2.5182300256	2.5916684135	755.02539247	781.7992996	3.1303950894	724.17144937	35.974693298	-1.3227497071	34.149612427	19.114969872	0	0	0	0	0
21894	2022-08-30	18:59:22.915	241.58290412	5797.989699	1661885962.916	0	899	2.5182300256	2.5916684135	754.52040738	781.27640727	3.1303950894	724.15754265	35.974693298	-1.6016713444	34.149612427	19.113126477	0	0	0	0	0
21895	2022-08-30	18:59:23.835	241.58291477	5797.989954	1661885963.836	0	899	2.5158593985	2.5885123193	754.52040738	781.01359485	3.1006896319	724.17329174	35.974693298	-1.1892604552	34.149612427	19.121080222	0	0	0	0	0
21896	2022-08-30	18:59:24.765	241.58292552	5797.990213	1661885964.765	0	899	2.5158639876	2.5885171009	755.08994852	781.60315609	3.1006921202	724.17536249	35.974898433	-1.1529670141	34.149612427	19.114013179	0	0	0	0	0
21897	2022-08-30	18:59:25.670	241.582936	5797.990464	1661885965.67	0	899	2.5219688025	2.5939477229	755.09525433	781.29717576	3.0654875988	724.17056618	35.975761414	-1.1552090882	34.149612427	19.103019171	0	0	0	0	0
21898	2022-08-30	18:59:26.561	241.58294631	5797.990711	1661885966.561	0	899	2.5219688025	2.5939477229	756.7920066	783.0528056	3.0654875988	724.1799373	35.975761414	-1.1643390371	34.149612427	19.113956009	0	0	0	0	0
21899	2022-08-30	18:59:27.483	241.58295699	5797.990968	1661885967.484	0	899	2.5235797553	2.5982892839	756.7920066	784.03772284	3.1764640796	724.17565958	35.975761414	-1.1929038368	34.149612427	19.104595917	0	0	0	0	0
21900	2022-08-30	18:59:28.401	241.5829676	5797.991223	1661885968.401	0	899	2.5235797553	2.5982892839	756.23084065	783.45635403	3.1764640796	724.1686842	35.975761414	-1.1966765511	34.149612427	19.103956917	0	0	0	0	0
21901	2022-08-30	18:59:29.397	241.58297913	5797.991499	1661885969.397	0	899	2.5254061557	2.601138857	756.23223443	783.81292321	3.2164393449	724.15368127	35.975987769	-1.1854770515	34.149612427	19.089283305	0	0	0	0	0
21902	2022-08-30	18:59:30.404	241.5829908	5797.991779	1661885970.405	0	899	2.5254250582	2.6011585833	755.83329533	783.39952841	3.2164499365	724.14953613	35.976829529	-1.1636707783	34.149612427	19.121635437	0	0	0	0	0
21903	2022-08-30	18:59:31.359	241.58300185	5797.992044	1661885971.36	0	899	2.5272459926	2.6018176858	755.83329533	782.95433621	3.1663039127	724.18167377	35.976829529	-1.2268690479	34.149612427	19.116520004	0	0	0	0	0
21904	2022-08-30	18:59:32.260	241.58301228	5797.992295	1661885972.261	0	899	2.5272459926	2.6018176858	756.52470038	783.67055046	3.1663039127	724.17521253	35.976829529	-1.214063361	34.149612427	19.111357152	0	0	0	0	0
21905	2022-08-30	18:59:33.213	241.58302331	5797.992559	1661885973.214	0	899	2.5264596666	2.6020931966	756.52470038	784.06813562	3.2110493361	724.17172746	35.976829529	-1.1978515387	34.149612427	19.107952118	0	0	0	0	0
21906	2022-08-30	18:59:34.140	241.58303403	5797.992817	1661885974.14	0	899	2.5264596666	2.6020931966	755.61644645	783.12681412	3.2110493361	724.17705733	35.976829529	-1.1922463731	34.149612427	19.116013129	0	0	0	0	0
21907	2022-08-30	18:59:35.154	241.58304578	5797.993099	1661885975.155	0	899	2.5308006197	2.605823367	755.6195687	782.85940802	3.1805589134	724.16648572	35.97733701	-1.2094175792	34.149612427	19.117300589	0	0	0	0	0
21908	2022-08-30	18:59:36.102	241.58305675	5797.993362	1661885976.103	0	899	2.530807742	2.6058307961	757.58360229	784.89427941	3.1805628513	724.17962646	35.977653503	-1.1701813936	34.149612427	19.120916367	0	0	0	0	0
21909	2022-08-30	18:59:36.983	241.58306694	5797.993607	1661885976.984	0	899	2.5319638049	2.6062496926	757.58360229	784.61185295	3.1488048905	724.1751802	35.977653503	-1.3105261152	34.149612427	19.106141362	0	0	0	0	0
21910	2022-08-30	18:59:37.941	241.58307803	5797.993873	1661885977.942	0	899	2.5319638049	2.6062496926	757.31608647	784.33479299	3.1488048905	724.16500915	35.977653503	-1.2665686536	34.149612427	19.110288279	0	0	0	0	0
21911	2022-08-30	18:59:38.957	241.58308978	5797.994155	1661885978.957	0	899	2.5258976004	2.6004202481	757.31608647	784.48693681	3.1659218646	724.17291704	35.977653503	-1.1568367821	34.149612427	19.120663119	0	0	0	0	0
21912	2022-08-30	18:59:39.923	241.58310096	5797.994423	1661885979.923	0	899	2.525915812	2.6004392403	758.75764256	785.98030224	3.1659319069	724.18042194	35.978464341	-1.4662419021	34.149612427	19.082845953	0	0	0	0	0
21913	2022-08-30	18:59:40.857	241.58311177	5797.994683	1661885980.857	0	899	2.5296486429	2.6036175185	758.75904346	785.73782098	3.1385372434	724.18034029	35.978691101	-1.3640877679	34.149612427	19.094965625	0	0	0	0	0
21914	2022-08-30	18:59:41.822	241.58312294	5797.994951	1661885981.822	0	899	2.5296486429	2.6036175185	760.34329802	787.37840601	3.1385372434	724.1732008	35.978691101	-1.1819091246	34.149612427	19.120225906	0	0	0	0	0
21915	2022-08-30	18:59:42.772	241.58313394	5797.995214	1661885982.772	0	899	2.523860299	2.5987178501	760.34329802	787.76837169	3.1822327475	724.16183411	35.978691101	-1.398527173	34.149612427	19.104161761	0	0	0	0	0
21916	2022-08-30	18:59:43.694	241.58314462	5797.995471	1661885983.695	0	899	2.523860299	2.5987178501	758.47976079	785.83761792	3.1822327475	724.1804373	35.978691101	-1.3496760035	34.149612427	19.104312556	0	0	0	0	0
21917	2022-08-30	18:59:44.621	241.58315535	5797.995728	1661885984.622	0	899	2.5269038148	2.6012921413	758.48598643	785.63857477	3.1591563079	724.15079039	35.979699192	-1.1884197628	34.149612427	19.115101303	0	0	0	0	0
21918	2022-08-30	18:59:45.519	241.58316574	5797.995978	1661885985.52	0	899	2.5269106491	2.6012992679	759.72193248	786.91879925	3.1591600669	724.14195039	35.980003357	-1.1937554412	34.149612427	19.115702395	0	0	0	0	0
21919	2022-08-30	18:59:46.440	241.58317639	5797.996233	1661885986.44	0	899	2.5315625288	2.6080879986	759.72193248	787.65326254	3.2414491911	724.15883369	35.980003357	-1.1917612884	34.149612427	19.115142342	0	0	0	0	0
21920	2022-08-30	18:59:47.345	241.58318687	5797.996485	1661885987.346	0	899	2.5315625288	2.6080879986	758.02147764	785.89029013	3.2414491911	724.16201075	35.980003357	-1.1950381252	34.149612427	19.113694538	0	0	0	0	0
21921	2022-08-30	18:59:48.290	241.58319781	5797.996747	1661885988.291	0	899	2.5327540436	2.6057270889	758.02147764	784.57617999	3.0937769344	724.14564524	35.980003357	-1.1929684877	34.149612427	19.116594315	0	0	0	0	0
21922	2022-08-30	18:59:49.233	241.58320872	5797.997009	1661885989.233	0	899	2.5327541802	2.6057272312	760.91041834	787.56632555	3.0937770078	724.14835181	35.98000942	-1.1917073877	34.149612427	19.117107581	0	0	0	0	0
21923	2022-08-30	18:59:50.177	241.58321965	5797.997272	1661885990.178	0	899	2.533062468	2.6073378467	760.91605277	788.04748566	3.1470454934	724.13842127	35.980918884	-1.1718090773	34.149612427	19.119115829	0	0	0	0	0
21924	2022-08-30	18:59:51.115	241.58323051	5797.997532	1661885991.116	0	899	2.533062468	2.6073378467	760.52136598	787.63872581	3.1470454934	724.14635341	35.980918884	-1.1945638278	34.149612427	19.117109577	0	0	0	0	0
21925	2022-08-30	18:59:52.023	241.58324101	5797.997784	1661885992.023	0	899	2.5368200197	2.6092090946	760.52136598	786.906547	3.0649232068	724.14081174	35.980918884	-1.2173833847	34.149612427	19.116233826	0	0	0	0	0
21926	2022-08-30	18:59:53.009	241.58325243	5797.998058	1661885993.01	0	899	2.5368200197	2.6092090946	761.26595063	787.67696394	3.0649232068	724.15220066	35.980918884	-1.196223855	34.149612427	19.115514755	0	0	0	0	0
21927	2022-08-30	18:59:53.953	241.58326336	5797.998321	1661885993.954	0	899	2.537980631	2.6094570063	761.26595063	787.33000383	3.0259923758	724.13806395	35.980918884	-1.1890557294	34.149612427	19.116193948	0	0	0	0	0
21928	2022-08-30	18:59:54.855	241.58327378	5797.998571	1661885994.855	0	899	2.5379888499	2.6094655613	761.32623567	787.39239131	3.025996687	724.13484162	35.981283074	-1.1779747593	34.149612427	19.118363715	0	0	0	0	0
21929	2022-08-30	18:59:55.782	241.58328451	5797.998828	1661885995.782	0	899	2.5377142176	2.6114118529	761.3304099	788.21450233	3.1176950733	724.13290385	35.981956482	-1.1652984619	34.149612427	19.121635437	0	0	0	0	0
21930	2022-08-30	18:59:56.716	241.58329532	5797.999088	1661885996.716	0	899	2.5377142176	2.6114118529	761.62841278	788.52302829	3.1176950733	724.15872091	35.981956482	-1.1912978067	34.149612427	19.118439782	0	0	0	0	0
21931	2022-08-30	18:59:57.664	241.5833063	5797.999351	1661885997.664	0	899	2.5356145475	2.6098204244	761.62841278	788.7322029	3.1411098939	724.14926612	35.981956482	-1.313608978	34.149612427	19.101722212	0	0	0	0	0
21932	2022-08-30	18:59:58.559	241.58331667	5797.9996	1661885998.56	0	899	2.5356145475	2.6098204244	762.45823525	789.59155595	3.1411098939	724.13254249	35.981956482	-1.3432516586	34.149612427	19.097546622	0	0	0	0	0
21933	2022-08-30	18:59:59.473	241.58332725	5797.999854	1661885999.474	0	899	2.5405680343	2.6135998863	762.45971067	789.1088319	3.086943398	724.16846269	35.982194155	-1.1980347547	34.149612427	19.118294583	0	0	0	0	0
21934	2022-08-30	19:00:00.377	241.5833377	5798.000105	1661886000.377	0	899	2.5405819685	2.6136144024	763.92837293	790.62889281	3.0869508469	724.16668701	35.982810974	-1.2027344704	34.149612427	19.118034363	0	0	0	0	0
21935	2022-08-30	19:00:01.323	241.58334866	5798.000368	1661886001.324	0	899	2.5389174248	2.6121928748	763.92837293	790.7359469	3.0989081826	724.13291193	35.982810974	-1.1905755728	34.149612427	19.111645793	0	0	0	0	0
21936	2022-08-30	19:00:02.243	241.58335931	5798.000623	1661886002.244	0	899	2.5389174248	2.6121928748	761.95241647	788.69065069	3.0989081826	724.16910376	35.982810974	-1.2056879839	34.149612427	19.098142119	0	0	0	0	0
21937	2022-08-30	19:00:03.131	241.58336958	5798.00087	1661886003.132	0	899	2.5423040766	2.6197725947	761.95241647	790.19259148	3.2667590902	724.1313711	35.982810974	-1.3919626909	34.149612427	19.100600666	0	0	0	0	0
21938	2022-08-30	19:00:04.003	241.58337968	5798.001112	1661886004.004	0	899	2.5423040766	2.6197725947	762.70435457	790.9723986	3.2667590902	724.13678383	35.982810974	-1.1620430946	34.149612427	19.121635437	0	0	0	0	0
21939	2022-08-30	19:00:04.940	241.58339052	5798.001372	1661886004.941	0	899	2.5399700924	2.6131490338	762.70725368	789.42536763	3.0936943039	724.13843541	35.983277832	-1.1741373302	34.149612427	19.119747162	0	0	0	0	0
21940	2022-08-30	19:00:05.888	241.58340149	5798.001636	1661886005.889	0	899	2.5399836719	2.6131631815	765.14463581	791.94819804	3.0937015807	724.13167264	35.983879089	-1.1949950196	34.149612427	19.114715841	0	0	0	0	0
21941	2022-08-30	19:00:06.819	241.58341226	5798.001894	1661886006.819	0	899	2.5451031357	2.6205358191	765.14463581	792.72268356	3.1799838308	724.12479507	35.983879089	-1.1929684877	34.149612427	19.117315292	0	0	0	0	0
21942	2022-08-30	19:00:07.783	241.58342343	5798.002162	1661886007.784	0	899	2.5451031357	2.6205358191	766.97716265	794.62126003	3.1799838308	724.11086288	35.983879089	-1.2052567353	34.149612427	19.116635619	0	0	0	0	0
21943	2022-08-30	19:00:08.742	241.58343451	5798.002428	1661886008.742	0	899	2.5399814678	2.6149007067	766.97716265	794.48763676	3.1651449928	724.13376926	35.983879089	-1.2449025145	34.149612427	19.106495219	0	0	0	0	0
21944	2022-08-30	19:00:09.661	241.58344515	5798.002684	1661886009.661	0	899	2.5399917928	2.6149114742	763.2752423	790.65298405	3.1651506534	724.12614188	35.984336247	-1.239211163	34.149612427	19.096693014	0	0	0	0	0
21945	2022-08-30	19:00:10.621	241.58345627	5798.002951	1661886010.622	0	899	2.5403718858	2.6154501107	763.27790113	790.70990355	3.1711954537	724.12021581	35.984764099	-1.2582148203	34.149612427	19.120195389	0	0	0	0	0
21946	2022-08-30	19:00:11.589	241.58346748	5798.003219	1661886011.59	0	899	2.5403718858	2.6154501107	762.74590831	790.15879105	3.1711954537	724.11524852	35.984764099	-1.4229527743	34.149612427	19.115168022	0	0	0	0	0
21947	2022-08-30	19:00:12.503	241.58347804	5798.003473	1661886012.503	0	899	2.543466632	2.6182581213	762.74590831	790.02001879	3.1556961293	724.12546282	35.984764099	-1.1783735286	34.149612427	19.094572345	0	0	0	0	0
21948	2022-08-30	19:00:13.447	241.58348898	5798.003736	1661886013.448	0	899	2.543466632	2.6182581213	765.95336565	793.34216773	3.1556961293	724.12947739	35.984764099	-1.1786753231	34.149612427	19.114894033	0	0	0	0	0
21949	2022-08-30	19:00:14.388	241.58349987	5798.003997	1661886014.389	0	899	2.549714191	2.6254878771	765.95401598	793.63635135	3.1883343052	724.13193254	35.984868384	-1.1581194788	34.149612427	19.117270931	0	0	0	0	0
21950	2022-08-30	19:00:15.339	241.58351088	5798.004261	1661886015.34	0	899	2.5497415778	2.6255164466	764.93878194	792.58456112	3.1883493722	724.11960304	35.986076355	-1.188085556	34.149612427	19.091747284	0	0	0	0	0
21951	2022-08-30	19:00:16.351	241.58352259	5798.004542	1661886016.352	0	899	2.5429032899	2.6179275408	764.93878194	792.38307273	3.1659168248	724.13763792	35.986076355	-1.1693729754	34.149612427	19.113630055	0	0	0	0	0
21952	2022-08-30	19:00:17.326	241.58353388	5798.004813	1661886017.327	0	899	2.5429032899	2.6179275408	764.07720566	791.49058502	3.1659168248	724.1230877	35.986076355	-1.1841835368	34.149612427	19.117042668	0	0	0	0	0
21953	2022-08-30	19:00:18.286	241.58354499	5798.00508	1661886018.287	0	899	2.5471194238	2.621491362	764.07720566	791.20551643	3.1341236262	724.14520264	35.986076355	-1.2369152308	34.149612427	19.115154266	0	0	0	0	0
21954	2022-08-30	19:00:19.242	241.58355604	5798.005345	1661886019.242	0	899	2.5471225822	2.6214946543	766.32709575	793.53530351	3.1341253359	724.13324621	35.986215806	-1.1629916508	34.149612427	19.116628053	0	0	0	0	0
21955	2022-08-30	19:00:20.191	241.58356704	5798.005609	1661886020.192	0	899	2.5424170255	2.6160829069	766.33060495	793.32919601	3.1107874732	724.12571868	35.986778259	-1.1636707783	34.149612427	19.108310699	0	0	0	0	0
21956	2022-08-30	19:00:21.049	241.58357697	5798.005847	1661886021.05	0	899	2.5424170255	2.6160829069	766.93568324	793.95559181	3.1107874732	724.13123367	35.986778259	-1.1916103158	34.149612427	19.115522751	0	0	0	0	0
21957	2022-08-30	19:00:21.970	241.58358762	5798.006103	1661886021.97	0	899	2.5497949916	2.6271529018	766.93568324	795.23578998	3.2529308714	724.13397217	35.986778259	-1.1929684877	34.149612427	19.115873337	0	0	0	0	0
21958	2022-08-30	19:00:22.871	241.58359804	5798.006353	1661886022.871	0	899	2.5497949916	2.6271529018	766.77163407	795.06568736	3.2529308714	724.13881941	35.986778259	-1.2576111752	34.149612427	19.117135181	0	0	0	0	0
21959	2022-08-30	19:00:23.805	241.58360887	5798.006613	1661886023.806	0	899	2.5547777375	2.6313312734	766.77163407	794.71467966	3.2139948905	724.13658496	35.986778259	-1.1930978567	34.149612427	19.119229816	0	0	0	0	0
21960	2022-08-30	19:00:24.730	241.58361956	5798.006869	1661886024.73	0	899	2.5547890179	2.6313430449	766.55114473	794.48621138	3.214001134	724.12081404	35.987274827	-1.1761529911	34.149612427	19.118063807	0	0	0	0	0
21961	2022-08-30	19:00:25.665	241.58363039	5798.007129	1661886025.666	0	899	2.5483307879	2.6214620274	766.55547349	793.30221032	3.0818735688	724.12371624	35.987968445	-1.2957694002	34.149612427	19.110918184	0	0	0	0	0
21962	2022-08-30	19:00:26.621	241.58364146	5798.007395	1661886026.622	0	899	2.5483307879	2.6214620274	765.06893249	791.76380077	3.0818735688	724.13581818	35.987968445	-1.4196543536	34.149612427	19.103355724	0	0	0	0	0
21963	2022-08-30	19:00:27.536	241.58365205	5798.007649	1661886027.537	0	899	2.5476101686	2.6226925961	765.06893249	792.48824235	3.1626153157	724.15023945	35.987968445	-1.2371522914	34.149612427	19.110782623	0	0	0	0	0
21964	2022-08-30	19:00:28.447	241.58366259	5798.007902	1661886028.448	0	899	2.5476101686	2.6226925961	766.89709236	794.38192165	3.1626153157	724.14592253	35.987968445	-1.2336598635	34.149612427	19.109752655	0	0	0	0	0
21965	2022-08-30	19:00:29.398	241.5836736	5798.008166	1661886029.399	0	899	2.552112575	2.6276859382	766.89995424	794.51660763	3.177245312	724.12379061	35.988426815	-1.421497555	34.149612427	19.089816441	0	0	0	0	0
21966	2022-08-30	19:00:30.342	241.58368453	5798.008429	1661886030.343	0	899	2.5521271044	2.6277010928	766.54448541	794.14840972	3.1772532702	724.13668682	35.989067078	-1.1765518244	34.149612427	19.120924539	0	0	0	0	0
21967	2022-08-30	19:00:31.269	241.58369525	5798.008686	1661886031.27	0	899	2.5568170968	2.6332956842	766.54448541	794.42933321	3.2084530234	724.14103042	35.989067078	-1.1579901288	34.149612427	19.118399993	0	0	0	0	0
21968	2022-08-30	19:00:32.253	241.58370664	5798.008959	1661886032.254	0	899	2.5568170968	2.6332956842	768.90030813	796.87085449	3.2084530234	724.14891042	35.989067078	-1.5266375542	34.149612427	19.065097809	0	0	0	0	0
21969	2022-08-30	19:00:33.132	241.58371682	5798.009204	1661886033.133	0	899	2.5516227002	2.6278586059	768.90030813	796.83865735	3.2048892365	724.14891851	35.989067078	-1.3870473737	34.149612427	19.091584566	0	0	0	0	0
21970	2022-08-30	19:00:34.046	241.58372738	5798.009457	1661886034.046	0	899	2.5516291382	2.6278653233	767.43683031	795.32203546	3.2048927942	724.16377309	35.98935083	-1.20081574	34.149612427	19.116033882	0	0	0	0	0
21971	2022-08-30	19:00:35.030	241.58373878	5798.009731	1661886035.031	0	899	2.5611643108	2.6368727025	767.44020564	795.02754443	3.1718329835	724.17294817	35.989891052	-1.2157557011	34.149612427	19.118394852	0	0	0	0	0
21972	2022-08-30	19:00:35.967	241.58374963	5798.009991	1661886035.968	0	899	2.5611643108	2.6368727025	770.37819477	798.0711461	3.1718329835	724.17120604	35.989891052	-1.2180840006	34.149612427	19.119167669	0	0	0	0	0
21973	2022-08-30	19:00:36.911	241.58376056	5798.010253	1661886036.912	0	899	2.5612109933	2.6362673357	770.37819477	797.83066632	3.1452371946	724.15896788	35.989891052	-1.1939171205	34.149612427	19.103466362	0	0	0	0	0
21974	2022-08-30	19:00:37.864	241.58377157	5798.010518	1661886037.864	0	899	2.5612109933	2.6362673357	770.70723127	798.17142806	3.1452371946	724.17077637	35.989891052	-1.1652984619	34.149612427	19.120916367	0	0	0	0	0
21975	2022-08-30	19:00:38.848	241.58378296	5798.010791	1661886038.848	0	899	2.5663901196	2.6428588381	770.70723127	798.63464829	3.196430751	724.17626832	35.989891052	-1.1659559548	34.149612427	19.119461628	0	0	0	0	0
21976	2022-08-30	19:00:39.802	241.58379402	5798.011056	1661886039.803	0	899	2.566393062	2.6428619079	771.51637289	799.47312465	3.1964323633	724.16048164	35.990019994	-1.2266857142	34.149612427	19.11511161	0	0	0	0	0
21977	2022-08-30	19:00:40.717	241.58380461	5798.011311	1661886040.718	0	899	2.5697263796	2.6444334487	771.5211218	798.79436764	3.1209334734	724.16388546	35.990776062	-1.3679358857	34.149612427	19.100904212	0	0	0	0	0
21978	2022-08-30	19:00:41.634	241.58381522	5798.011565	1661886041.635	0	899	2.5697263796	2.6444334487	770.38580586	797.61891832	3.1209334734	724.15332193	35.990776062	-1.1645869538	34.149612427	19.103734616	0	0	0	0	0
21979	2022-08-30	19:00:42.618	241.5838266	5798.011838	1661886042.618	0	899	2.5747364653	2.6503022803	770.38580586	797.87995548	3.1498176702	724.15694887	35.990776062	-1.2010205495	34.149612427	19.113321633	0	0	0	0	0
21980	2022-08-30	19:00:43.572	241.58383765	5798.012104	1661886043.573	0	899	2.5747364653	2.6503022803	771.15615524	798.67779771	3.1498176702	724.1539917	35.990776062	-1.4989674091	34.149612427	19.073020935	0	0	0	0	0
21981	2022-08-30	19:00:44.447	241.58384778	5798.012347	1661886044.448	0	899	2.5701487941	2.6424551557	771.15708782	797.53192178	3.0229038745	724.1463328	35.990924608	-1.2406878898	34.149612427	19.108657837	0	0	0	0	0
21982	2022-08-30	19:00:45.358	241.58385832	5798.0126	1661886045.359	0	899	2.5701698093	2.6424770295	772.42940637	798.847854	3.0229147492	724.14780734	35.991844177	-1.1555324793	34.149612427	19.118755341	0	0	0	0	0
21983	2022-08-30	19:00:46.303	241.58386926	5798.012862	1661886046.304	0	899	2.5754549274	2.6516902245	772.42940637	800.23443334	3.1760604805	724.12481609	35.991844177	-1.458211418	34.149612427	19.099222701	0	0	0	0	0
21984	2022-08-30	19:00:47.223	241.58387991	5798.013118	1661886047.224	0	899	2.5754549274	2.6516902245	771.80977526	799.59249746	3.1760604805	724.13140425	35.991844177	-1.2753536914	34.149612427	19.112523679	0	0	0	0	0
21985	2022-08-30	19:00:48.164	241.5838908	5798.013379	1661886048.165	0	899	2.5723981647	2.6461041277	771.80977526	798.69729131	3.0771675868	724.13887357	35.991844177	-1.4357368338	34.149612427	19.109740036	0	0	0	0	0
21986	2022-08-30	19:00:49.134	241.58390203	5798.013649	1661886049.135	0	899	2.5723981647	2.6461041277	772.36811487	799.27508179	3.0771675868	724.14236228	35.991844177	-1.3107848302	34.149612427	19.112337352	0	0	0	0	0
21987	2022-08-30	19:00:50.059	241.58391272	5798.013905	1661886050.059	0	899	2.5700829084	2.6457618605	772.37079884	800.02761039	3.1599471054	724.13340668	35.992271019	-1.4667485629	34.149612427	19.110317142	0	0	0	0	0
21988	2022-08-30	19:00:51.025	241.5839239	5798.014174	1661886051.025	0	899	2.5700954709	2.6457749605	771.96402269	799.60633011	3.159953901	724.13019041	35.99282074	-1.1696209063	34.149612427	19.120283986	0	0	0	0	0
21989	2022-08-30	19:00:51.983	241.58393499	5798.01444	1661886051.983	0	899	2.5670101529	2.6417706798	771.96402269	799.30164385	3.1263146997	724.13294629	35.99282074	-1.1621509254	34.149612427	19.10269784	0	0	0	0	0
21990	2022-08-30	19:00:52.937	241.58394604	5798.014705	1661886052.938	0	899	2.5670101529	2.6417706798	772.51954969	799.87684377	3.1263146997	724.12826599	35.99282074	-1.1611484692	34.149612427	19.106346964	0	0	0	0	0
21991	2022-08-30	19:00:53.875	241.58395689	5798.014965	1661886053.875	0	899	2.5615858704	2.63728037	772.51954969	800.27975192	3.1707607586	724.11751127	35.99282074	-1.1573757502	34.149612427	19.118251864	0	0	0	0	0
21992	2022-08-30	19:00:54.763	241.58396716	5798.015212	1661886054.763	0	899	2.5615858704	2.63728037	770.55485562	798.24445729	3.1707607586	724.11541748	35.99282074	-1.1571601629	34.149612427	19.118394852	0	0	0	0	0
21993	2022-08-30	19:00:55.660	241.58397755	5798.015461	1661886055.66	0	899	2.5620425966	2.6365844001	770.56026928	797.82093278	3.1232997966	724.11199385	35.99368372	-1.3716870846	34.149612427	19.092505183	0	0	0	0	0
21994	2022-08-30	19:00:56.625	241.58398873	5798.015729	1661886056.626	0	899	2.5620472697	2.6365892708	775.23843161	802.6646206	3.1233023031	724.15047227	35.993888855	-1.2164132208	34.149612427	19.117857636	0	0	0	0	0
21995	2022-08-30	19:00:57.605	241.58400007	5798.016002	1661886057.606	0	899	2.5642837215	2.6407380315	775.23843161	803.34793089	3.1983950744	724.15149492	35.993888855	-1.3644003363	34.149612427	19.097338367	0	0	0	0	0
21996	2022-08-30	19:00:58.529	241.58401075	5798.016258	1661886058.529	0	899	2.5642837215	2.6407380315	773.84417735	801.90312212	3.1983950744	724.13001337	35.993888855	-1.4649052494	34.149612427	19.075302389	0	0	0	0	0
21997	2022-08-30	19:00:59.492	241.5840219	5798.016526	1661886059.492	0	899	2.5704546991	2.6452238811	773.84704209	801.2175871	3.1225949256	724.13441033	35.994343587	-1.187988567	34.149612427	19.105923798	0	0	0	0	0
21998	2022-08-30	19:01:00.433	241.58403279	5798.016787	1661886060.433	0	899	2.5704617434	2.6452312231	771.73316627	799.02897873	3.1225986907	724.1378186	35.994651794	-1.1897887149	34.149612427	19.119012138	0	0	0	0	0
21999	2022-08-30	19:01:01.384	241.5840438	5798.017051	1661886061.384	0	899	2.5721812226	2.6484211059	771.73316627	799.55039105	3.1801722076	724.13068678	35.994651794	-1.1688878891	34.149612427	19.111831513	0	0	0	0	0
22000	2022-08-30	19:01:02.315	241.58405457	5798.01731	1661886062.315	0	899	2.5721812226	2.6484211059	773.9848406	801.88322728	3.1801722076	724.16221649	35.994651794	-1.1620430946	34.149612427	19.107591629	0	0	0	0	0
22001	2022-08-30	19:01:03.223	241.58406509	5798.017562	1661886063.224	0	899	2.5634297338	2.6371598965	773.9848406	801.05196999	3.0886179015	724.15414206	35.994651794	-1.2557571755	34.149612427	19.113300563	0	0	0	0	0
22002	2022-08-30	19:01:04.105	241.58407529	5798.017807	1661886064.105	0	899	2.5634297338	2.6371598965	774.07905376	801.1494779	3.0886179015	724.15093994	35.994651794	-1.2743512392	34.149612427	19.114433289	0	0	0	0	0
22003	2022-08-30	19:01:05.040	241.58408612	5798.018067	1661886065.041	0	899	2.5682080341	2.6449733915	774.08623677	802.22553265	3.2062650702	724.14818528	35.995791656	-1.1937985152	34.149612427	19.114096673	0	0	0	0	0
22004	2022-08-30	19:01:05.963	241.58409679	5798.018323	1661886065.963	0	899	2.5682098801	2.6449753178	776.90998439	805.15193735	3.2062660842	724.15029281	35.995872498	-1.1866196102	34.149612427	19.116372582	0	0	0	0	0
22005	2022-08-30	19:01:06.913	241.58410779	5798.018587	1661886066.913	0	899	2.5695940586	2.6475322207	776.90998439	805.57058469	3.2521035154	724.16021729	35.995872498	-1.1571601629	34.149612427	19.120916367	0	0	0	0	0
22006	2022-08-30	19:01:07.841	241.58411853	5798.018845	1661886067.841	0	899	2.5695940586	2.6475322207	778.86176736	807.59436991	3.2521035154	724.16577593	35.995872498	-1.1869106569	34.149612427	19.110054862	0	0	0	0	0
22007	2022-08-30	19:01:08.829	241.58412998	5798.019119	1661886068.83	0	899	2.5705655516	2.6464657496	778.86176736	806.82776007	3.1683422288	724.14226648	35.995872498	-1.1887754352	34.149612427	19.112766961	0	0	0	0	0
22008	2022-08-30	19:01:09.782	241.58414101	5798.019384	1661886069.783	0	899	2.5705684202	2.6464687413	776.83292419	804.72608298	3.1683437844	724.14819296	35.995998004	-1.1873417982	34.149612427	19.115569374	0	0	0	0	0
22009	2022-08-30	19:01:10.670	241.58415127	5798.019631	1661886070.67	0	899	2.5660500523	2.641223902	776.83734129	804.51098382	3.1442496913	724.14975279	35.996696472	-1.1859513142	34.149612427	19.115909147	0	0	0	0	0
22010	2022-08-30	19:01:11.586	241.58416189	5798.019885	1661886071.587	0	899	2.5660500523	2.641223902	779.3569481	807.12034778	3.1442496913	724.1472839	35.996696472	-1.1859513142	34.149612427	19.09920623	0	0	0	0	0
22011	2022-08-30	19:01:12.528	241.58417278	5798.020147	1661886072.528	0	899	2.5748932502	2.6509851597	779.3569481	807.36439733	3.1709298993	724.14457369	35.996696472	-1.2400842455	34.149612427	19.080981362	0	0	0	0	0
22012	2022-08-30	19:01:13.494	241.58418397	5798.020415	1661886073.495	0	899	2.5748932502	2.6509851597	775.42204726	803.28808947	3.1709298993	724.14660604	35.996696472	-1.5005950928	34.149612427	19.08886528	0	0	0	0	0
22013	2022-08-30	19:01:14.503	241.58419564	5798.020695	1661886074.503	0	899	2.5738484019	2.6497040941	775.42491011	803.21536022	3.1626144714	724.13300814	35.997149992	-1.3639260673	34.149612427	19.090217275	0	0	0	0	0
22014	2022-08-30	19:01:15.446	241.58420655	5798.020957	1661886075.446	0	899	2.5738610706	2.6497173053	775.75827523	803.56073517	3.1626213204	724.13101419	35.997703552	-1.1612346275	34.149612427	19.121454239	0	0	0	0	0
22015	2022-08-30	19:01:16.358	241.58421711	5798.021211	1661886076.358	0	899	2.5752363045	2.6525238706	775.75827523	804.07342178	3.2188874	724.14257772	35.997703552	-1.1669260263	34.149612427	19.120195389	0	0	0	0	0
22016	2022-08-30	19:01:17.296	241.58422796	5798.021471	1661886077.296	0	899	2.5752363045	2.6525238706	777.20915541	805.57725904	3.2188874	724.13933396	35.997703552	-1.3834578825	34.149612427	19.08905844	0	0	0	0	0
22017	2022-08-30	19:01:18.250	241.584239	5798.021736	1661886078.25	0	899	2.5830687421	2.6608306137	777.20915541	805.66535792	3.2285307758	724.12458205	35.997703552	-1.1582811392	34.149612427	19.119961606	0	0	0	0	0
22018	2022-08-30	19:01:19.198	241.58424999	5798.022	1661886079.199	0	899	2.5830687421	2.6608306137	777.38162176	805.84413883	3.2285307758	724.12644989	35.997703552	-1.2011067867	34.149612427	19.117673874	0	0	0	0	0
22019	2022-08-30	19:01:20.154	241.58426105	5798.022265	1661886080.155	0	899	2.5752631457	2.6498437022	777.38666611	804.76109786	3.1092870379	724.13185574	35.998500647	-1.1886030017	34.149612427	19.118504669	0	0	0	0	0
22020	2022-08-30	19:01:21.150	241.58427257	5798.022542	1661886081.15	0	899	2.5752686528	2.649849441	777.13815832	804.50386592	3.1092899633	724.13519166	35.99874115	-1.1884736502	34.149612427	19.119065367	0	0	0	0	0
22021	2022-08-30	19:01:22.055	241.58428304	5798.022793	1661886082.055	0	899	2.5777439479	2.6506754264	777.13815832	803.86924767	3.0395823972	724.13438042	35.99874115	-1.162010781	34.149612427	19.118609523	0	0	0	0	0
22022	2022-08-30	19:01:22.990	241.58429388	5798.023053	1661886082.991	0	899	2.5777439479	2.6506754264	778.0495479	804.81198617	3.0395823972	724.13249439	35.99874115	-1.1850997573	34.149612427	19.116849217	0	0	0	0	0
22023	2022-08-30	19:01:23.904	241.58430446	5798.023307	1661886083.905	0	899	2.5829570688	2.6588335427	778.0495479	805.84278219	3.1526186907	724.14715536	35.99874115	-1.3568765083	34.149612427	19.101810632	0	0	0	0	0
22024	2022-08-30	19:01:24.792	241.58431473	5798.023554	1661886084.793	0	899	2.5829585774	2.6588351156	778.86638495	806.68880543	3.1526195008	724.15137689	35.998806833	-1.512409057	34.149612427	19.088093297	0	0	0	0	0
22025	2022-08-30	19:01:25.670	241.58432488	5798.023797	1661886085.67	0	899	2.5870702581	2.6626621641	778.87080585	806.54405147	3.1362789512	724.14183883	35.999504089	-1.370447473	34.149612427	19.101600205	0	0	0	0	0
22026	2022-08-30	19:01:26.585	241.58433547	5798.024051	1661886086.585	0	899	2.5870702581	2.6626621641	780.15472731	807.87359061	3.1362789512	724.14089905	35.999504089	-1.4253565491	34.149612427	19.09021754	0	0	0	0	0
22027	2022-08-30	19:01:27.563	241.58434681	5798.024323	1661886087.564	0	899	2.5853719313	2.6585110112	780.15472731	806.98654532	3.0392504078	724.14624387	35.999504089	-1.1634012729	34.149612427	19.09767286	0	0	0	0	0
22028	2022-08-30	19:01:28.532	241.58435801	5798.024592	1661886088.532	0	899	2.5853719313	2.6585110112	779.09006314	805.88526421	3.0392504078	724.14595648	35.999504089	-1.2114548186	34.149612427	19.114834918	0	0	0	0	0
22029	2022-08-30	19:01:29.512	241.58436935	5798.024864	1661886089.512	0	899	2.5852195301	2.6607089934	779.0963118	806.75973702	3.1343277998	724.15285669	36.000489342	-1.172574363	34.149612427	19.119601003	0	0	0	0	0
22030	2022-08-30	19:01:30.417	241.58437984	5798.025116	1661886090.418	0	899	2.5852242408	2.660713904	781.2102754	808.9487843	3.1343303126	724.15210082	36.000694275	-1.1571601629	34.149612427	19.121274948	0	0	0	0	0
22031	2022-08-30	19:01:31.338	241.58439049	5798.025372	1661886091.338	0	899	2.5818749593	2.6570972316	781.2102754	808.88600639	3.1274793892	724.16047072	36.000694275	-1.1871262402	34.149612427	19.117298126	0	0	0	0	0
22032	2022-08-30	19:01:32.275	241.58440133	5798.025632	1661886092.275	0	899	2.5818749593	2.6570972316	781.61826391	809.30844859	3.1274793892	724.15627587	36.000694275	-1.1885275067	34.149612427	19.115528107	0	0	0	0	0
22033	2022-08-30	19:01:33.154	241.58441152	5798.025876	1661886093.155	0	899	2.5849073688	2.6599307389	781.61826391	809.20218913	3.1158869758	724.13979638	36.000694275	-1.3687551022	34.149612427	19.075181961	0	0	0	0	0
22034	2022-08-30	19:01:34.066	241.58442207	5798.02613	1661886094.067	0	899	2.5849073688	2.6599307389	782.57834301	810.19615019	3.1158869758	724.16518256	36.000694275	-1.1952860797	34.149612427	19.109520641	0	0	0	0	0
22035	2022-08-30	19:01:35.003	241.58443292	5798.02639	1661886095.004	0	899	2.583638372	2.6593230794	782.57834301	810.4548687	3.1440720379	724.168396	36.000694275	-1.1522772312	34.149612427	19.118034363	0	0	0	0	0
22036	2022-08-30	19:01:35.979	241.5844442	5798.026661	1661886095.979	0	899	2.5836575378	2.6593430608	780.37757572	808.17580098	3.1440822996	724.14783038	36.001528557	-1.1665919127	34.149612427	19.081765434	0	0	0	0	0
22037	2022-08-30	19:01:36.956	241.58445551	5798.026932	1661886096.956	0	899	2.5790416174	2.6552726379	780.37847957	808.42875588	3.1715975132	724.16147437	36.001670837	-1.182598943	34.149612427	19.072796234	0	0	0	0	0
22038	2022-08-30	19:01:37.894	241.58446637	5798.027193	1661886097.894	0	899	2.5790416174	2.6552726379	782.14748731	810.26134963	3.1715975132	724.16166636	36.001670837	-1.2418735683	34.149612427	19.076976966	0	0	0	0	0
22039	2022-08-30	19:01:38.779	241.58447662	5798.027439	1661886098.78	0	899	2.5826804693	2.6576685691	782.14748731	809.7609674	3.1170730681	724.16371327	36.001670837	-1.3617594542	34.149612427	19.087608577	0	0	0	0	0
22040	2022-08-30	19:01:39.701	241.58448729	5798.027695	1661886099.702	0	899	2.5826917751	2.6576803518	781.05379405	808.62871662	3.1170790718	724.14467272	36.002163161	-1.4529188311	34.149612427	19.097403469	0	0	0	0	0
22041	2022-08-30	19:01:40.582	241.58449748	5798.027939	1661886100.582	0	899	2.5850864879	2.6613667989	781.05609675	809.08289694	3.1663810276	724.13736831	36.00252533	-1.3453966624	34.149612427	19.090611224	0	0	0	0	0
22042	2022-08-30	19:01:41.492	241.58450801	5798.028192	1661886101.492	0	899	2.5850864879	2.6613667989	781.93590212	809.99427255	3.1663810276	724.14172646	36.00252533	-1.4980080917	34.149612427	19.069758144	0	0	0	0	0
22043	2022-08-30	19:01:42.417	241.58451873	5798.028449	1661886102.418	0	899	2.5854338287	2.659978152	781.93590212	809.34815079	3.095935914	724.13939015	36.00252533	-1.2190109491	34.149612427	19.114433289	0	0	0	0	0
22044	2022-08-30	19:01:43.295	241.58452888	5798.028693	1661886103.295	0	899	2.5854338287	2.659978152	783.96687018	811.4503183	3.095935914	724.13822321	36.00252533	-1.5541567731	34.149612427	19.096909428	0	0	0	0	0
22045	2022-08-30	19:01:44.244	241.58453987	5798.028957	1661886104.245	0	899	2.585750713	2.6596317789	783.96687018	811.20096039	3.0687894582	724.11706543	36.00252533	-1.6112755537	34.149612427	19.076982498	0	0	0	0	0
22046	2022-08-30	19:01:45.118	241.58454999	5798.0292	1661886105.119	0	899	2.585770043	2.6596519112	782.96567862	810.16508119	3.068799552	724.12616492	36.003366079	-1.386939588	34.149612427	19.108352421	0	0	0	0	0
22047	2022-08-30	19:01:46.042	241.58456067	5798.029456	1661886106.042	0	899	2.5831050657	2.6594104989	782.96654423	811.09289959	3.1697538501	724.14366342	36.003501892	-1.2955107689	34.149612427	19.116954803	0	0	0	0	0
22048	2022-08-30	19:01:46.980	241.58457153	5798.029717	1661886106.98	0	899	2.5831050657	2.6594104989	784.04425192	812.20932157	3.1697538501	724.15947637	36.003501892	-1.2255970524	34.149612427	19.112582365	0	0	0	0	0
22049	2022-08-30	19:01:47.970	241.584583	5798.029992	1661886107.971	0	899	2.5889298593	2.6648065344	784.04425192	811.98668982	3.1455606406	724.1552407	36.003501892	-1.2135244276	34.149612427	19.114634343	0	0	0	0	0
22050	2022-08-30	19:01:48.926	241.58459405	5798.030257	1661886108.926	0	899	2.5889298593	2.6648065344	784.55242584	812.51297447	3.1455606406	724.16334342	36.003501892	-1.2012038452	34.149612427	19.11386836	0	0	0	0	0
22051	2022-08-30	19:01:49.864	241.58460491	5798.030518	1661886109.864	0	899	2.5888675553	2.6637331619	784.55762222	812.14418203	3.1048961975	724.14815334	36.004315559	-1.4685055499	34.149612427	19.089799439	0	0	0	0	0
22052	2022-08-30	19:01:50.788	241.5846156	5798.030774	1661886110.788	0	899	2.5888720074	2.6637378011	786.54079106	814.19710457	3.1048985468	724.14473942	36.004508972	-1.324539029	34.149612427	19.104071042	0	0	0	0	0
22053	2022-08-30	19:01:51.729	241.58462649	5798.031036	1661886111.729	0	899	2.5931876802	2.6693604231	786.54079106	814.63576453	3.1524472746	724.1442091	36.004508972	-1.3076911841	34.149612427	19.112659366	0	0	0	0	0
22054	2022-08-30	19:01:52.655	241.58463722	5798.031293	1661886112.656	0	899	2.5931876802	2.6693604231	785.1072016	813.15096774	3.1524472746	724.13101136	36.004508972	-1.304931699	34.149612427	19.11733333	0	0	0	0	0
22055	2022-08-30	19:01:53.595	241.58464809	5798.031554	1661886113.595	0	899	2.5939234023	2.6699418507	785.1072016	813.0858265	3.1453766123	724.14483643	36.004508972	-1.2271492481	34.149612427	19.121635437	0	0	0	0	0
22056	2022-08-30	19:01:54.607	241.5846598	5798.031835	1661886114.607	0	899	2.5939292196	2.6699479157	783.06359147	810.96941738	3.145379716	724.14555066	36.004761197	-1.1629593554	34.149612427	19.116360671	0	0	0	0	0
22057	2022-08-30	19:01:55.513	241.5846703	5798.032087	1661886115.514	0	899	2.5888264835	2.6627886274	783.06820862	810.2685631	3.068515013	724.1522524	36.005485535	-1.152137045	34.149612427	19.118951103	0	0	0	0	0
22058	2022-08-30	19:01:56.453	241.58468118	5798.032348	1661886116.454	0	899	2.5888264835	2.6627886274	785.46216263	812.74567258	3.068515013	724.15205313	36.005485535	-1.1682626854	34.149612427	19.118910518	0	0	0	0	0
22059	2022-08-30	19:01:57.486	241.58469314	5798.032635	1661886117.487	0	899	2.5947263479	2.6698291454	785.46216263	813.10562166	3.1076213724	724.15386922	36.005485535	-1.1992419777	34.149612427	19.118590614	0	0	0	0	0
22060	2022-08-30	19:01:58.486	241.58470471	5798.032913	1661886118.487	0	899	2.5947263479	2.6698291454	785.2324637	812.86783872	3.1076213724	724.14538574	36.005485535	-1.1636707783	34.149612427	19.119115829	0	0	0	0	0
22061	2022-08-30	19:01:59.444	241.5847158	5798.033179	1661886119.445	0	899	2.5989208737	2.675872023	785.23477862	813.50861258	3.1769122996	724.15498807	36.005847704	-1.196827429	34.149612427	19.118585359	0	0	0	0	0
22062	2022-08-30	19:02:00.371	241.58472652	5798.033436	1661886120.371	0	899	2.5989350714	2.6758868315	786.21392354	814.52308392	3.1769199357	724.14228386	36.006462097	-1.1925157656	34.149612427	19.115940182	0	0	0	0	0
22063	2022-08-30	19:02:01.309	241.58473738	5798.033697	1661886121.31	0	899	2.5972384363	2.6755733504	786.21392354	815.0540869	3.2344017596	724.14303124	36.006462097	-1.188085556	34.149612427	19.116594315	0	0	0	0	0
22064	2022-08-30	19:02:02.220	241.58474792	5798.03395	1661886122.22	0	899	2.5972384363	2.6755733504	783.82332621	812.57579687	3.2344017596	724.16598005	36.006462097	-1.1878699727	34.149612427	19.116789167	0	0	0	0	0
22065	2022-08-30	19:02:03.193	241.58475918	5798.03422	1661886123.193	0	899	2.601100597	2.6747667283	783.82332621	810.81157258	3.0425477687	724.15262023	36.006462097	-1.1582919454	34.149612427	19.121198755	0	0	0	0	0
22066	2022-08-30	19:02:04.141	241.58477015	5798.034484	1661886124.141	0	899	2.601100597	2.6747667283	786.59582086	813.67952851	3.0425477687	724.1602282	36.006462097	-1.1815749407	34.149612427	19.120555878	0	0	0	0	0
22067	2022-08-30	19:02:05.082	241.58478105	5798.034745	1661886125.083	0	899	2.6027517975	2.6782166219	786.5973116	814.32868475	3.1128222321	724.15191448	36.00669492	-1.1947686522	34.149612427	19.120469933	0	0	0	0	0
22068	2022-08-30	19:02:06.013	241.58479182	5798.035004	1661886126.013	0	899	2.6027690095	2.6782345589	784.98343931	812.65799899	3.1128312894	724.14096413	36.00743866	-1.1975281294	34.149612427	19.120610787	0	0	0	0	0
22069	2022-08-30	19:02:06.964	241.58480284	5798.035268	1661886126.965	0	899	2.5987271941	2.67371928	784.98343931	812.52635147	3.0985255406	724.14598841	36.00743866	-1.1941973303	34.149612427	19.117424378	0	0	0	0	0
22070	2022-08-30	19:02:07.954	241.58481429	5798.035543	1661886127.955	0	899	2.5987271941	2.67371928	787.07071787	814.6868669	3.0985255406	724.13350005	36.00743866	-1.2222015818	34.149612427	19.113223853	0	0	0	0	0
22071	2022-08-30	19:02:08.954	241.58482587	5798.035821	1661886128.955	0	899	2.6025243445	2.6774541432	787.07071787	814.62328841	3.0916333212	724.16281633	36.00743866	-1.1804646569	34.149612427	19.118366519	0	0	0	0	0
22072	2022-08-30	19:02:09.914	241.58483698	5798.036087	1661886129.915	0	899	2.6025312895	2.6774613787	786.83149211	814.37572167	3.0916369512	724.12887593	36.007738783	-1.1923648545	34.149612427	19.11823303	0	0	0	0	0
22073	2022-08-30	19:02:10.838	241.58484766	5798.036344	1661886130.838	0	899	2.6042036533	2.6786076251	786.83484725	814.16696429	3.0686154933	724.1388085	36.008262634	-1.177737536	34.149612427	19.118671064	0	0	0	0	0
22074	2022-08-30	19:02:11.720	241.58485787	5798.036589	1661886131.72	0	899	2.6042036533	2.6786076251	788.50857453	815.89883149	3.0686154933	724.14526367	36.008262634	-1.1636707783	34.149612427	19.110471725	0	0	0	0	0
22075	2022-08-30	19:02:12.582	241.58486785	5798.036828	1661886132.582	0	899	2.610945496	2.6860382239	788.50857453	816.08210156	3.0884540693	724.15395936	36.008262634	-1.1636707783	34.149612427	19.110471725	0	0	0	0	0
22076	2022-08-30	19:02:13.480	241.58487825	5798.037078	1661886133.481	0	899	2.610945496	2.6860382239	789.46769153	817.07475814	3.0884540693	724.15762309	36.008262634	-1.3247654035	34.149612427	19.096069968	0	0	0	0	0
22077	2022-08-30	19:02:14.407	241.58488898	5798.037336	1661886134.408	0	899	2.6078284381	2.6834901047	789.46870454	817.31969514	3.1148085653	724.15139265	36.008420275	-1.2736290362	34.149612427	19.104226573	0	0	0	0	0
22078	2022-08-30	19:02:15.319	241.58489954	5798.037589	1661886135.32	0	899	2.6078460116	2.683508419	789.15998097	817.00016583	3.1148178008	724.14039218	36.009178162	-1.1620430946	34.149612427	19.107591629	0	0	0	0	0
22079	2022-08-30	19:02:16.275	241.58491059	5798.037854	1661886136.275	0	899	2.6041134809	2.6809887602	789.15998097	817.4900049	3.167722781	724.15289226	36.009178162	-1.1591111453	34.149612427	19.118037672	0	0	0	0	0
22080	2022-08-30	19:02:17.252	241.5849219	5798.038126	1661886137.252	0	899	2.6041134809	2.6809887602	790.79645364	819.18522524	3.167722781	724.13784446	36.009178162	-1.1555324793	34.149612427	19.120555878	0	0	0	0	0
22081	2022-08-30	19:02:18.157	241.58493237	5798.038377	1661886138.157	0	899	2.6059912762	2.6841598284	790.79645364	819.64488516	3.2172080782	724.15550181	36.009178162	-1.2157557011	34.149612427	19.114793777	0	0	0	0	0
22082	2022-08-30	19:02:19.048	241.58494269	5798.038624	1661886139.048	0	899	2.6059912762	2.6841598284	788.38227416	817.14263587	3.2172080782	724.14753814	36.009178162	-1.1688016606	34.149612427	19.09574832	0	0	0	0	0
22083	2022-08-30	19:02:19.996	241.58495367	5798.038888	1661886139.997	0	899	2.6050258331	2.6827011847	788.38586024	816.9744122	3.1986474977	724.15503213	36.009736977	-1.203995617	34.149612427	19.102896141	0	0	0	0	0
22084	2022-08-30	19:02:20.930	241.58496447	5798.039147	1661886140.93	0	899	2.6050376297	2.6827134926	791.22726483	819.91891142	3.198653871	724.14961253	36.010246277	-1.2343173998	34.149612427	19.114596601	0	0	0	0	0
22085	2022-08-30	19:02:21.835	241.58497495	5798.039399	1661886141.836	0	899	2.610078814	2.6872428966	791.22726483	819.67330653	3.1722231368	724.13800049	36.010246277	-1.196223855	34.149612427	19.117315292	0	0	0	0	0
22086	2022-08-30	19:02:22.709	241.58498506	5798.039641	1661886142.709	0	899	2.610078814	2.6872428966	791.57657917	820.03517935	3.1722231368	724.15099249	36.010246277	-1.1881610266	34.149612427	19.11812613	0	0	0	0	0
22087	2022-08-30	19:02:23.703	241.58499656	5798.039918	1661886143.703	0	899	2.6123792141	2.6896878296	791.57657917	820.06355222	3.1752759401	724.14882715	36.010246277	-1.1615149059	34.149612427	19.121889114	0	0	0	0	0
22088	2022-08-30	19:02:24.648	241.5850075	5798.04018	1661886144.648	0	899	2.6123895466	2.6896986064	790.9990166	819.46525586	3.1752814659	724.14993953	36.010691106	-1.1972478739	34.149612427	19.121170802	0	0	0	0	0
22089	2022-08-30	19:02:25.625	241.58501881	5798.040451	1661886145.625	0	899	2.6134587302	2.6905869418	791.00224366	819.38990509	3.1668076523	724.14440797	36.011192322	-1.2116919859	34.149612427	19.119727469	0	0	0	0	0
22090	2022-08-30	19:02:26.592	241.58503	5798.04072	1661886146.592	0	899	2.6134587302	2.6905869418	791.63557855	820.04596923	3.1668076523	724.13274176	36.011192322	-1.1522772312	34.149612427	19.119474411	0	0	0	0	0
22091	2022-08-30	19:02:27.548	241.58504106	5798.040986	1661886147.548	0	899	2.6162796529	2.693301337	791.63557855	819.97570782	3.1592465407	724.13753444	36.011192322	-1.157602052	34.149612427	19.117896541	0	0	0	0	0
22092	2022-08-30	19:02:28.546	241.58505263	5798.041263	1661886148.547	0	899	2.6162796529	2.693301337	791.89575734	820.24520088	3.1592465407	724.15106161	36.011192322	-1.2198732823	34.149612427	19.11183092	0	0	0	0	0
22093	2022-08-30	19:02:29.473	241.58506336	5798.041521	1661886149.474	0	899	2.6124150042	2.6872666722	791.89575734	819.48268097	3.0771323148	724.14180932	36.011192322	-1.4859461784	34.149612427	19.073740005	0	0	0	0	0
22094	2022-08-30	19:02:30.368	241.58507372	5798.041769	1661886150.369	0	899	2.6124204499	2.6872723444	793.24377293	820.87768301	3.0771351371	724.14185783	36.011426761	-1.4268763807	34.149612427	19.08547361	0	0	0	0	0
22095	2022-08-30	19:02:31.325	241.58508478	5798.042035	1661886151.325	0	899	2.6166068947	2.6932823427	793.24797343	821.5138262	3.1450669401	724.14444758	36.012077332	-1.2405262396	34.149612427	19.117825047	0	0	0	0	0
22096	2022-08-30	19:02:32.273	241.58509576	5798.042298	1661886152.274	0	899	2.6166068947	2.6932823427	794.09631476	822.39239653	3.1450669401	724.13637639	36.012077332	-1.1669260263	34.149612427	19.120916367	0	0	0	0	0
22097	2022-08-30	19:02:33.210	241.58510661	5798.042559	1661886153.211	0	899	2.6107675267	2.6853715685	794.09631476	821.68533532	3.0691168584	724.11926633	36.012077332	-1.1919122019	34.149612427	19.118006889	0	0	0	0	0
22098	2022-08-30	19:02:34.181	241.58511785	5798.042828	1661886154.182	0	899	2.6107675267	2.6853715685	794.40571251	822.00548238	3.0691168584	724.14922449	36.012077332	-1.1850458913	34.149612427	19.120147705	0	0	0	0	0
22099	2022-08-30	19:02:35.114	241.58512863	5798.043087	1661886155.114	0	899	2.6135271518	2.691807081	794.41116451	823.34880585	3.2126391514	724.13962014	36.012920506	-1.1588416873	34.149612427	19.112976542	0	0	0	0	0
22100	2022-08-30	19:02:36.078	241.58513979	5798.043355	1661886156.078	0	899	2.6135274149	2.6918073555	791.45978618	820.28992037	3.2126392936	724.13427734	36.012931824	-1.160415411	34.149612427	19.121995926	0	0	0	0	0
22101	2022-08-30	19:02:37.058	241.58515113	5798.043627	1661886157.058	0	899	2.6170270076	2.692556613	791.45978618	819.23342692	3.098901892	724.14267069	36.012931824	-1.1623988136	34.149612427	19.12177629	0	0	0	0	0
22102	2022-08-30	19:02:38.023	241.5851623	5798.043895	1661886158.023	0	899	2.6170270076	2.692556613	792.97641648	820.8032783	3.098901892	724.14505793	36.012931824	-1.1609975455	34.149612427	19.121931468	0	0	0	0	0
22103	2022-08-30	19:02:38.927	241.58517278	5798.044147	1661886158.928	0	899	2.6203252991	2.6991189768	792.97641648	821.97665729	3.2249634562	724.14378791	36.012931824	-1.1571601629	34.149612427	19.122356415	0	0	0	0	0
22104	2022-08-30	19:02:39.872	241.58518372	5798.044409	1661886159.873	0	899	2.6203384081	2.6991326586	793.32069503	822.33359279	3.2249705551	724.14433561	36.013494479	-1.1749781046	34.149612427	19.118621131	0	0	0	0	0
22105	2022-08-30	19:02:40.805	241.5851945	5798.044668	1661886160.805	0	899	2.6205444884	2.6991618125	793.32336771	822.26851575	3.217694377	724.13346772	36.013908386	-1.1968921249	34.149612427	19.115668568	0	0	0	0	0
22106	2022-08-30	19:02:41.717	241.58520507	5798.044922	1661886161.718	0	899	2.6205444884	2.6991618125	791.53244165	820.41224608	3.217694377	724.13186059	36.013908386	-1.2084474066	34.149612427	19.114452387	0	0	0	0	0
22107	2022-08-30	19:02:42.677	241.58521617	5798.045188	1661886162.677	0	899	2.6205354247	2.6960329195	791.53244165	819.25935573	3.0935903551	724.13789135	36.013908386	-1.2205416501	34.149612427	19.096625625	0	0	0	0	0
22108	2022-08-30	19:02:43.624	241.58522713	5798.045451	1661886163.624	0	899	2.6205388152	2.6960364519	796.08126535	823.96753848	3.0935921162	724.14705228	36.014053901	-1.2457217783	34.149612427	19.076431325	0	0	0	0	0
22109	2022-08-30	19:02:44.548	241.58523782	5798.045708	1661886164.548	0	899	2.6177146767	2.6932136206	796.08744112	824.00468445	3.0968882139	724.12078857	36.015007019	-1.2287769318	34.149612427	19.122356415	0	0	0	0	0
22110	2022-08-30	19:02:45.483	241.58524865	5798.045968	1661886165.483	0	899	2.6177146767	2.6932136206	794.89697323	822.77246916	3.0968882139	724.1351379	36.015007019	-1.2150766076	34.149612427	19.122208399	0	0	0	0	0
22111	2022-08-30	19:02:46.408	241.58525936	5798.046225	1661886166.409	0	899	2.621093756	2.6983869298	794.89697323	823.40201068	3.1644072491	724.13568115	36.015007019	-1.1620430946	34.149612427	19.121635437	0	0	0	0	0
22112	2022-08-30	19:02:47.289	241.58526955	5798.046469	1661886167.289	0	899	2.621093756	2.6983869298	796.26081718	824.81476212	3.1644072491	724.12854812	36.015007019	-1.2823601416	34.149612427	19.10892436	0	0	0	0	0
22113	2022-08-30	19:02:48.256	241.58528074	5798.046738	1661886168.256	0	899	2.625565368	2.7024339918	796.26081718	824.60829927	3.1423131739	724.14283682	36.015007019	-1.4907752457	34.149612427	19.075956635	0	0	0	0	0
22114	2022-08-30	19:02:49.207	241.58529176	5798.047002	1661886169.208	0	899	2.625565368	2.7024339918	796.07350637	824.41432006	3.1423131739	724.14858867	36.015007019	-1.1897132397	34.149612427	19.117673874	0	0	0	0	0
22115	2022-08-30	19:02:50.071	241.58530175	5798.047242	1661886170.071	0	899	2.6228700114	2.6991731816	796.07559898	824.23582229	3.1229662213	724.14144473	36.01532998	-1.2414963103	34.149612427	19.118308453	0	0	0	0	0
22116	2022-08-30	19:02:51.032	241.58531288	5798.047509	1661886171.033	0	899	2.6228745785	2.6991779418	794.55081339	822.65712152	3.122968614	724.13773695	36.015525818	-1.5722118616	34.149612427	19.087064743	0	0	0	0	0
22117	2022-08-30	19:02:51.999	241.58532406	5798.047778	1661886171.999	0	899	2.6222842332	2.7002987013	794.55081339	823.29785136	3.1916760056	724.12998346	36.015525818	-1.4599576588	34.149612427	19.093420281	0	0	0	0	0
22118	2022-08-30	19:02:52.987	241.58533551	5798.048052	1661886172.988	0	899	2.6222842332	2.7002987013	795.4143729	824.19265466	3.1916760056	724.12787067	36.015525818	-1.1912115733	34.149612427	19.115404003	0	0	0	0	0
22119	2022-08-30	19:02:53.960	241.58534677	5798.048322	1661886173.961	0	899	2.6218056674	2.699569225	795.4143729	824.10479038	3.1822706054	724.13529109	36.015525818	-1.225036505	34.149612427	19.117002487	0	0	0	0	0
22120	2022-08-30	19:02:54.914	241.5853578	5798.048587	1661886174.914	0	899	2.6218130076	2.6995768816	796.25087946	824.9715062	3.1822745256	724.13122963	36.015840695	-1.2857339998	34.149612427	19.105264045	0	0	0	0	0
22121	2022-08-30	19:02:55.865	241.58536881	5798.048851	1661886175.865	0	899	2.6274711347	2.7045333358	796.25694779	824.65537857	3.1477811103	724.12202949	36.016777039	-1.3117764778	34.149612427	19.096041029	0	0	0	0	0
22122	2022-08-30	19:02:56.773	241.58537932	5798.049104	1661886176.773	0	899	2.6274711347	2.7045333358	797.74803608	826.19964639	3.1477811103	724.1259418	36.016777039	-1.1994359864	34.149612427	19.115813969	0	0	0	0	0
22123	2022-08-30	19:02:57.687	241.5853899	5798.049358	1661886177.687	0	899	2.6308768003	2.7083978499	797.74803608	826.33282339	3.1620056311	724.15533811	36.016777039	-1.2231932973	34.149612427	19.116883019	0	0	0	0	0
22124	2022-08-30	19:02:58.585	241.5854003	5798.049607	1661886178.586	0	899	2.6308768003	2.7083978499	798.18574501	826.78621623	3.1620056311	724.14172889	36.016777039	-1.2168982716	34.149612427	19.115632986	0	0	0	0	0
22125	2022-08-30	19:02:59.480	241.58541066	5798.049856	1661886179.481	0	899	2.6285174549	2.7065109285	798.18650127	826.9883693	3.1834932428	724.15539349	36.01689345	-1.2094390653	34.149612427	19.110791933	0	0	0	0	0
22126	2022-08-30	19:03:00.460	241.585422	5798.050128	1661886180.461	0	899	2.6285318518	2.7065259461	796.95725732	825.71484095	3.183500915	724.13568115	36.01750946	-1.1587878466	34.149612427	19.108671188	0	0	0	0	0
22127	2022-08-30	19:03:01.404	241.58543293	5798.05039	1661886181.405	0	899	2.6290689503	2.7072645292	796.95725732	825.78366819	3.1908542045	724.14155993	36.01750946	-1.1556833904	34.149612427	19.107641675	0	0	0	0	0
22128	2022-08-30	19:03:02.421	241.58544469	5798.050673	1661886182.421	0	899	2.6290689503	2.7072645292	800.05793294	828.99649707	3.1908542045	724.13336182	36.01750946	-1.1704292589	34.149612427	19.118809732	0	0	0	0	0
22129	2022-08-30	19:03:03.417	241.58545623	5798.050949	1661886183.418	0	899	2.627168339	2.7035837952	800.05793294	828.35427323	3.1224596185	724.1199264	36.01750946	-1.2086198425	34.149612427	19.116997018	0	0	0	0	0
22130	2022-08-30	19:03:04.381	241.58546737	5798.051217	1661886184.381	0	899	2.627168339	2.7035837952	800.11192144	828.41017118	3.1224596185	724.12395108	36.01750946	-1.1832026243	34.149612427	19.121995926	0	0	0	0	0
22131	2022-08-30	19:03:05.302	241.58547804	5798.051473	1661886185.303	0	899	2.62486121	2.7012725228	800.11371663	828.43550954	3.1249618147	724.11024445	36.017785129	-1.1835691226	34.149612427	19.121523611	0	0	0	0	0
22132	2022-08-30	19:03:06.250	241.585489	5798.051736	1661886186.25	0	899	2.6248768557	2.7012888302	799.29514137	827.58803583	3.1249700105	724.10949384	36.018455505	-1.184830308	34.149612427	19.121274948	0	0	0	0	0
22133	2022-08-30	19:03:07.148	241.5854994	5798.051986	1661886187.148	0	899	2.6375248444	2.7150046717	799.29514137	827.84744492	3.1526337269	724.11514868	36.018455505	-1.3750394188	34.149612427	19.090510804	0	0	0	0	0
22134	2022-08-30	19:03:08.036	241.58550968	5798.052232	1661886188.036	0	899	2.6375248444	2.7150046717	798.08666246	826.59579689	3.1526337269	724.10620117	36.018455505	-1.1555324793	34.149612427	19.117673874	0	0	0	0	0
22135	2022-08-30	19:03:09.030	241.58552119	5798.052509	1661886189.031	0	899	2.6359270421	2.7152075652	798.08666246	827.28035015	3.2256625113	724.11727157	36.018455505	-1.3103644477	33.941814852	19.083418676	0	0	0	0	0
22136	2022-08-30	19:03:09.973	241.58553211	5798.052771	1661886189.974	0	899	2.6359417448	2.7152229106	799.78267231	829.03847379	3.225670428	724.10486648	36.019082834	-1.2417550182	34.060556323	19.105769492	0	0	0	0	0
22137	2022-08-30	19:03:10.934	241.58554322	5798.053037	1661886190.934	0	899	2.6332493843	2.7118577656	799.78494562	828.82085228	3.202265973	724.10952213	36.019432068	-1.1919768046	34.149612427	19.11909615	0	0	0	0	0
22138	2022-08-30	19:03:11.908	241.5855545	5798.053308	1661886191.909	0	899	2.6332493843	2.7118577656	803.47584885	832.64575243	3.202265973	724.10212596	36.019432068	-1.1981317815	34.149612427	19.118730545	0	0	0	0	0
22139	2022-08-30	19:03:12.888	241.58556583	5798.05358	1661886192.888	0	899	2.6367086276	2.71277033	803.47584885	831.65775963	3.0974797056	724.11893246	36.019432068	-1.1737492929	34.149612427	19.121321129	0	0	0	0	0
22140	2022-08-30	19:03:13.852	241.585577	5798.053848	1661886193.853	0	899	2.6367086276	2.71277033	800.6306269	828.71274153	3.0974797056	724.12740543	36.019432068	-1.1636599808	34.149612427	19.121886841	0	0	0	0	0
22141	2022-08-30	19:03:14.844	241.58558847	5798.054123	1661886194.844	0	899	2.6347862846	2.7114848628	800.63559974	828.97524892	3.1248961144	724.11940215	36.020195209	-1.1614287121	34.149612427	19.121399507	0	0	0	0	0
22142	2022-08-30	19:03:15.766	241.58559916	5798.05438	1661886195.767	0	899	2.6347912843	2.711490074	803.3296623	831.76469629	3.1248987235	724.10201319	36.02040863	-1.184226629	34.149612427	19.118158783	0	0	0	0	0
22143	2022-08-30	19:03:16.716	241.58561014	5798.054643	1661886196.716	0	899	2.6425966332	2.7165079632	803.3296623	830.64380943	3.0057682295	724.11496315	36.02040863	-1.2076174021	34.149612427	19.115154266	0	0	0	0	0
22144	2022-08-30	19:03:17.575	241.58562009	5798.054882	1661886197.576	0	899	2.6425966332	2.7165079632	803.10091162	830.40728096	3.0057682295	724.11491344	36.02040863	-1.1947255032	34.149612427	19.112740599	0	0	0	0	0
22145	2022-08-30	19:03:18.470	241.58563045	5798.055131	1661886198.471	0	899	2.6406843946	2.7178724753	803.10091162	831.64607178	3.1374486142	724.1180618	36.02040863	-1.1875250292	34.149612427	19.110326931	0	0	0	0	0
22146	2022-08-30	19:03:19.444	241.58564171	5798.055401	1661886199.444	0	899	2.6406843946	2.7178724753	801.78332558	830.28165389	3.1374486142	724.11676349	36.02040863	-1.1913409233	34.149612427	19.10723114	0	0	0	0	0
22147	2022-08-30	19:03:20.381	241.58565256	5798.055661	1661886200.381	0	899	2.6355718075	2.7125064375	801.78809192	830.24787878	3.133332956	724.1228375	36.021139031	-1.161374846	34.149612427	19.116513903	0	0	0	0	0
22148	2022-08-30	19:03:21.394	241.58566429	5798.055943	1661886201.395	0	899	2.6355732851	2.7125079778	800.76058726	829.1839097	3.133333729	724.13632182	36.021202087	-1.2036075379	34.149612427	19.115812857	0	0	0	0	0
22149	2022-08-30	19:03:22.341	241.58567524	5798.056206	1661886202.341	0	899	2.6407052705	2.7178758209	800.76058726	829.21583363	3.1367321983	724.13426724	36.021202087	-1.1771877909	34.149612427	19.118770031	0	0	0	0	0
22150	2022-08-30	19:03:23.229	241.58568552	5798.056453	1661886203.229	0	899	2.6407052705	2.7178758209	803.14355563	831.68348144	3.1367321983	724.12346482	36.021202087	-1.2049549186	34.149612427	19.121267824	0	0	0	0	0
22151	2022-08-30	19:03:24.194	241.5856967	5798.056721	1661886204.195	0	899	2.6391089112	2.7142481522	803.14399158	830.94511652	3.058248051	724.11315312	36.021268781	-1.2004923505	34.12487462	19.118639725	0	0	0	0	0
22152	2022-08-30	19:03:25.165	241.58570794	5798.056991	1661886205.166	0	899	2.6391231004	2.7142629282	802.53655663	830.31672298	3.058255286	724.13448713	36.021873474	-1.1506495476	33.900585175	19.105070114	0	0	0	0	0
22153	2022-08-30	19:03:26.134	241.58571914	5798.057259	1661886206.134	0	899	2.6343455896	2.7119375879	802.53655663	831.28127246	3.1607685904	724.13807486	36.021873474	-1.1735876096	33.900585175	19.117757343	0	0	0	0	0
22154	2022-08-30	19:03:27.055	241.5857298	5798.057515	1661886207.055	0	899	2.6343455896	2.7119375879	803.78699042	832.57649345	3.1607685904	724.14337158	36.021873474	-1.176692009	33.900585175	19.119474411	0	0	0	0	0
22155	2022-08-30	19:03:27.976	241.58574047	5798.057771	1661886207.977	0	899	2.6390822215	2.7175320595	803.78699042	832.84420081	3.189134457	724.14123818	36.021873474	-1.2036183591	33.900585175	19.119422597	0	0	0	0	0
22156	2022-08-30	19:03:29.015	241.58575249	5798.05806	1661886209.015	0	899	2.6390822215	2.7175320595	803.03893455	832.06910244	3.189134457	724.12385003	36.021873474	-1.1846577861	34.113330311	19.120503356	0	0	0	0	0
22157	2022-08-30	19:03:29.967	241.58576352	5798.058324	1661886209.968	0	899	2.6436710158	2.7196795106	803.03893455	831.11112325	3.0874494642	724.1206665	36.021873474	-1.1815749407	34.149612427	19.120555878	0	0	0	0	0
22158	2022-08-30	19:03:30.898	241.58577428	5798.058583	1661886210.898	0	899	2.6436994529	2.7197091354	801.36913875	829.38309288	3.0874640773	724.12480073	36.023083264	-1.2111098711	34.149612427	19.118595325	0	0	0	0	0
22159	2022-08-30	19:03:31.795	241.58578466	5798.058832	1661886211.795	0	899	2.6452438119	2.7224496026	801.36940897	829.81019325	3.132892412	724.14047423	36.023124695	-1.213265704	33.984693717	19.118750566	0	0	0	0	0
22160	2022-08-30	19:03:32.657	241.58579465	5798.059072	1661886212.658	0	899	2.6452438119	2.7224496026	804.45481218	833.00509812	3.132892412	724.10461426	36.023124695	-1.196223855	33.900585175	19.119115829	0	0	0	0	0
22161	2022-08-30	19:03:33.582	241.58580535	5798.059328	1661886213.582	0	899	2.6482873917	2.7258524391	804.45518268	833.10598247	3.1435413309	724.12871668	36.023181284	-1.1645761823	33.917077046	19.12077449	0	0	0	0	0
22162	2022-08-30	19:03:34.555	241.58581661	5798.059599	1661886214.555	0	899	2.6483061797	2.7258720266	801.13723965	829.66996261	3.1435511439	724.12109375	36.023979187	-1.188085556	34.149612427	19.120195389	0	0	0	0	0
22163	2022-08-30	19:03:35.542	241.58582804	5798.059873	1661886215.543	0	899	2.6435370841	2.7211076442	801.13723965	829.72350185	3.1492465282	724.13672441	36.023979187	-1.1938200771	34.149612427	19.120195389	0	0	0	0	0
22164	2022-08-30	19:03:36.461	241.58583868	5798.060128	1661886216.462	0	899	2.6435370841	2.7211076442	803.2882789	831.95129471	3.1492465282	724.13951303	36.023979187	-1.2276774519	34.052310388	19.117522158	0	0	0	0	0
22165	2022-08-30	19:03:37.413	241.58584969	5798.060393	1661886217.413	0	899	2.6470693174	2.721722252	803.2882789	830.82980004	3.0301109837	724.13335333	36.023979187	-1.1935505733	33.900585175	19.111228652	0	0	0	0	0
22166	2022-08-30	19:03:38.312	241.58586009	5798.060642	1661886218.312	0	899	2.6470693174	2.721722252	800.60136144	828.050759	3.0301109837	724.1449585	36.023979187	-1.196223855	33.900585175	19.10146904	0	0	0	0	0
22167	2022-08-30	19:03:39.221	241.58587062	5798.060895	1661886219.222	0	899	2.6404826246	2.7188804196	800.60223981	829.50956555	3.1854382879	724.1439213	36.02411399	-1.1874388512	33.938516478	19.112522921	0	0	0	0	0
22168	2022-08-30	19:03:40.105	241.58588086	5798.061141	1661886220.106	0	899	2.6405002374	2.7188987923	804.59386399	833.64540356	3.1854476373	724.14094917	36.024864197	-1.188085556	34.149612427	19.117673874	0	0	0	0	0
22169	2022-08-30	19:03:41.084	241.58589218	5798.061412	1661886221.084	0	899	2.6428907801	2.7198605114	804.59386399	833.08674337	3.1262866333	724.13606798	36.024864197	-1.1977436621	33.938516478	19.118590614	0	0	0	0	0
22170	2022-08-30	19:03:42.063	241.58590352	5798.061684	1661886222.064	0	899	2.6428907801	2.7198605114	804.87845249	833.38140993	3.1262866333	724.13009866	36.024864197	-1.1946931627	33.900585175	19.119332282	0	0	0	0	0
22171	2022-08-30	19:03:43.022	241.58591461	5798.061951	1661886223.022	0	899	2.6449288768	2.7197243849	804.87845249	832.55001821	3.0381280646	724.13806152	36.024864197	-1.1587878466	33.900585175	19.119474411	0	0	0	0	0
22172	2022-08-30	19:03:43.956	241.58592542	5798.06221	1661886223.956	0	899	2.6449288768	2.7197243849	808.77241988	836.57785944	3.0381280646	724.15973709	36.024864197	-1.4732376329	33.900585175	19.077868165	0	0	0	0	0
22173	2022-08-30	19:03:44.828	241.58593551	5798.062452	1661886224.828	0	899	2.6427002755	2.7203912092	808.77241988	837.68538921	3.1549641813	724.16094971	36.024864197	-1.4908292294	33.900585175	19.075540543	0	0	0	0	0
22174	2022-08-30	19:03:45.752	241.5859462	5798.062709	1661886225.752	0	899	2.6427217876	2.7204136402	807.81452532	836.69335783	3.1549754819	724.12790746	36.025779724	-1.1527299313	33.969851033	19.117856158	0	0	0	0	0
22175	2022-08-30	19:03:46.676	241.5859569	5798.062966	1661886226.676	0	899	2.6494534433	2.7247114196	807.81452532	835.7117705	3.0513180508	724.12230556	36.025779724	-1.1571709423	33.98304453	19.105984517	0	0	0	0	0
22176	2022-08-30	19:03:47.608	241.58596769	5798.063224	1661886227.608	0	899	2.6494534433	2.7247114196	807.38623891	835.26869354	3.0513180508	724.12746728	36.025779724	-1.1708605108	33.992939652	19.106962419	0	0	0	0	0
22177	2022-08-30	19:03:48.532	241.58597839	5798.063481	1661886228.533	0	899	2.6532547771	2.7306364901	807.38623891	836.01900986	3.130616749	724.09432842	36.025779724	-1.1855201745	34.105084375	19.120491419	0	0	0	0	0
22178	2022-08-30	19:03:49.454	241.58598906	5798.063737	1661886229.455	0	899	2.6532547771	2.7306364901	807.29998704	835.9296992	3.130616749	724.12811279	36.025779724	-1.1587878466	33.900585175	19.120195389	0	0	0	0	0
22179	2022-08-30	19:03:50.404	241.58600005	5798.064001	1661886230.404	0	899	2.65208763	2.7297425264	807.30475535	836.04905257	3.1426977444	724.11970449	36.026505477	-1.1692328248	33.900585175	19.120021113	0	0	0	0	0
22180	2022-08-30	19:03:51.339	241.58601088	5798.064261	1661886231.34	0	899	2.6520899461	2.7297449411	808.50777365	837.29491611	3.142698952	724.12182213	36.026603699	-1.1945961714	33.900585175	19.120555878	0	0	0	0	0
22181	2022-08-30	19:03:52.289	241.58602187	5798.064525	1661886232.29	0	899	2.6519551954	2.7318882817	808.50777365	838.14627516	3.2323553654	724.15319824	36.026603699	-1.2417981625	33.900585175	19.116233826	0	0	0	0	0
22182	2022-08-30	19:03:53.226	241.58603272	5798.064785	1661886233.227	0	899	2.6519551954	2.7318882817	809.80849524	839.49467896	3.2323553654	724.13379634	36.026603699	-1.205418507	33.900585175	19.114148058	0	0	0	0	0
22183	2022-08-30	19:03:54.201	241.586044	5798.065056	1661886234.202	0	899	2.6542937025	2.7316136476	809.8088149	838.49313438	3.1269988244	724.13068314	36.026652203	-1.2168120359	34.044064452	19.107961339	0	0	0	0	0
22184	2022-08-30	19:03:55.138	241.58605484	5798.065316	1661886235.138	0	899	2.6543141642	2.7316349753	806.36349757	834.92588043	3.1270094314	724.13072599	36.027519226	-1.2548193932	33.900585175	19.114793777	0	0	0	0	0
22185	2022-08-30	19:03:56.078	241.58606573	5798.065577	1661886236.079	0	899	2.6520410409	2.7310168265	806.36349757	835.56621227	3.1946628654	724.14141078	36.027519226	-1.2172431993	33.900585175	19.117441001	0	0	0	0	0
22186	2022-08-30	19:03:57.039	241.58607685	5798.065844	1661886237.04	0	899	2.6520410409	2.7310168265	808.36387687	837.63903597	3.1946628654	724.13543984	36.027519226	-1.2059897184	33.900585175	19.117673874	0	0	0	0	0
22187	2022-08-30	19:03:58.012	241.5860881	5798.066114	1661886238.012	0	899	2.6567297287	2.735128608	808.36387687	837.37225489	3.1665588015	724.15083323	36.027519226	-1.4249469523	33.900585175	19.08670169	0	0	0	0	0
22188	2022-08-30	19:03:58.930	241.58609874	5798.06637	1661886238.931	0	899	2.6567297287	2.735128608	808.3126877	837.31922877	3.1665588015	724.15267601	36.027519226	-1.3400718068	33.900585175	19.082144819	0	0	0	0	0
22189	2022-08-30	19:03:59.865	241.58610955	5798.066629	1661886239.865	0	899	2.6561951878	2.7342750389	808.31502098	837.20873059	3.1546576315	724.14782553	36.027873917	-1.3068719487	34.007782336	19.075169544	0	0	0	0	0
22190	2022-08-30	19:04:00.809	241.58612047	5798.066891	1661886240.809	0	899	2.6562062708	2.7342865952	810.5184267	839.49095347	3.1546634234	724.14884898	36.028343201	-1.4310479235	34.090241691	19.070432827	0	0	0	0	0
22191	2022-08-30	19:04:01.812	241.58613208	5798.06717	1661886241.812	0	899	2.6533886202	2.7329048473	810.5184267	840.05864053	3.2143022289	724.1541647	36.028343201	-1.188085556	33.900585175	19.116233826	0	0	0	0	0
22192	2022-08-30	19:04:02.778	241.58614326	5798.067438	1661886242.778	0	899	2.6533886202	2.7329048473	808.51460246	837.98178476	3.2143022289	724.16162109	36.028343201	-1.188085556	33.900585175	19.116233826	0	0	0	0	0
22193	2022-08-30	19:04:03.759	241.58615462	5798.067711	1661886243.759	0	899	2.6615610398	2.7403272773	808.51460246	837.61194353	3.1753611102	724.14346859	36.028343201	-1.1815210344	33.900585175	19.112079759	0	0	0	0	0
22194	2022-08-30	19:04:04.733	241.5861659	5798.067982	1661886244.734	0	899	2.6615790897	2.7403461033	810.81443394	839.99463304	3.1753705857	724.14066017	36.029105938	-1.4942354216	33.900585175	19.089144764	0	0	0	0	0
22195	2022-08-30	19:04:05.684	241.58617691	5798.068246	1661886245.685	0	899	2.6603424396	2.7403674256	810.81624764	840.47935456	3.2260586985	724.15083727	36.029380798	-1.5514512504	33.900585175	19.092631864	0	0	0	0	0
22196	2022-08-30	19:04:06.684	241.58618847	5798.068523	1661886246.684	0	899	2.6603424396	2.7403674256	811.82518227	841.5252003	3.2260586985	724.13990955	36.029380798	-1.3714284139	33.900585175	19.108207159	0	0	0	0	0
22197	2022-08-30	19:04:07.594	241.586199	5798.068776	1661886247.594	0	899	2.6641297417	2.7443279668	811.82518227	841.54732149	3.2283766696	724.13163586	36.029380798	-1.1508866849	33.900585175	19.121995926	0	0	0	0	0
22198	2022-08-30	19:04:08.496	241.58620944	5798.069027	1661886248.496	0	899	2.6641297417	2.7443279668	812.21431778	841.95070384	3.2283766696	724.12390137	36.029380798	-1.1539047956	33.900585175	19.121995926	0	0	0	0	0
22199	2022-08-30	19:04:09.487	241.58622093	5798.069302	1661886249.488	0	899	2.6587915095	2.7371878151	812.2153945	841.33828157	3.1640727027	724.11721014	36.029543693	-1.161924494	33.900585175	19.121995926	0	0	0	0	0
22200	2022-08-30	19:04:10.427	241.58623179	5798.069563	1661886250.427	0	899	2.6588064158	2.7372033601	813.51388384	842.68340423	3.1640805084	724.11077194	36.030174255	-1.1929684877	33.900585175	19.121995926	0	0	0	0	0
22201	2022-08-30	19:04:11.375	241.58624278	5798.069827	1661886251.376	0	899	2.662408956	2.7406281764	813.51388384	842.57724704	3.1529626049	724.10939198	36.030174255	-1.188408929	33.900585175	19.117960103	0	0	0	0	0
22202	2022-08-30	19:04:12.362	241.5862542	5798.070101	1661886252.363	0	899	2.662408956	2.7406281764	813.69940592	842.76939703	3.1529626049	724.13446894	36.030174255	-1.1889047725	33.900585175	19.117492676	0	0	0	0	0
22203	2022-08-30	19:04:13.332	241.58626543	5798.07037	1661886253.333	0	899	2.6661187611	2.7449794662	813.69940592	842.96824851	3.1737813971	724.13391113	36.030174255	-1.1945961714	33.900585175	19.116233826	0	0	0	0	0
22204	2022-08-30	19:04:14.233	241.58627584	5798.07062	1661886254.233	0	899	2.6661197672	2.7449805155	812.4590294	841.68326055	3.1737819241	724.10505403	36.030216697	-1.2193667107	33.900585175	19.109141925	0	0	0	0	0
22205	2022-08-30	19:04:15.203	241.58628708	5798.07089	1661886255.204	0	899	2.6669346871	2.744592253	812.46298615	841.22990995	3.1258015013	724.13993219	36.030815125	-1.1983580716	33.907181923	19.118167902	0	0	0	0	0
22206	2022-08-30	19:04:16.168	241.58629825	5798.071158	1661886256.169	0	899	2.6669346871	2.744592253	813.76980417	842.58299855	3.1258015013	724.11639404	36.030815125	-1.1571601629	34.149612427	19.123075485	0	0	0	0	0
22207	2022-08-30	19:04:17.157	241.58630969	5798.071433	1661886257.157	0	899	2.6580687672	2.7348874772	813.76980417	842.36551542	3.10300876	724.1159959	36.030815125	-1.5319517346	33.961605097	19.09181053	0	0	0	0	0
22208	2022-08-30	19:04:18.094	241.58632053	5798.071693	1661886258.094	0	899	2.6580687672	2.7348874772	815.1022694	843.74480322	3.10300876	724.12835127	36.030815125	-1.4199885272	33.900585175	19.098690728	0	0	0	0	0
22209	2022-08-30	19:04:19.095	241.58633212	5798.071971	1661886259.095	0	899	2.6638543258	2.7420823075	815.1022694	844.20976126	3.1516435521	724.12921668	36.030815125	-1.1741588755	33.900585175	19.119183812	0	0	0	0	0
22210	2022-08-30	19:04:20.082	241.58634355	5798.072245	1661886260.083	0	899	2.6638772449	2.7421062045	810.89047023	839.8476713	3.1516554839	724.12929671	36.031782794	-1.222880699	33.900585175	19.103308116	0	0	0	0	0
22211	2022-08-30	19:04:21.079	241.58635509	5798.072522	1661886261.08	0	899	2.6690590082	2.7453926181	810.89173724	839.08800523	3.0716151053	724.12787269	36.031974792	-1.2052136304	33.900585175	19.111314407	0	0	0	0	0
22212	2022-08-30	19:04:22.016	241.58636593	5798.072782	1661886262.016	0	899	2.6690590082	2.7453926181	814.49199635	842.81345227	3.0716151053	724.12774658	36.031974792	-1.1864578724	33.900585175	19.118755341	0	0	0	0	0
22213	2022-08-30	19:04:22.993	241.58637725	5798.073054	1661886262.994	0	899	2.6627352737	2.7422438207	814.49199635	844.06930365	3.2030462169	724.12399353	36.031974792	-1.2319244107	33.900585175	19.11114214	0	0	0	0	0
22214	2022-08-30	19:04:23.881	241.58638751	5798.0733	1661886263.881	0	899	2.6627352737	2.7422438207	811.67508347	841.15009795	3.2030462169	724.1201661	36.031974792	-1.2394051433	34.024274207	19.115647537	0	0	0	0	0
22215	2022-08-30	19:04:24.770	241.58639781	5798.073547	1661886264.771	0	899	2.6674931384	2.7464791545	811.67624491	840.90383528	3.1770888227	724.12167823	36.032150622	-1.2176527859	34.101786001	19.121471809	0	0	0	0	0
22216	2022-08-30	19:04:25.667	241.58640819	5798.073797	1661886265.668	0	899	2.6675106819	2.7464974528	813.83211159	843.13742026	3.1770980171	724.1137376	36.03289032	-1.1580009532	33.900585175	19.1195827	0	0	0	0	0
22217	2022-08-30	19:04:26.588	241.58641884	5798.074052	1661886266.588	0	899	2.6712682924	2.7494328799	813.83211159	842.78945994	3.1406704835	724.12364025	36.03289032	-1.1592513252	33.900585175	19.122614248	0	0	0	0	0
22218	2022-08-30	19:04:27.559	241.58643009	5798.074322	1661886267.56	0	899	2.6712682924	2.7494328799	814.86793352	843.86213794	3.1406704835	724.12658691	36.03289032	-1.160415411	33.900585175	19.122356415	0	0	0	0	0
22219	2022-08-30	19:04:28.519	241.58644119	5798.074589	1661886268.519	0	899	2.6659087925	2.7447085793	814.86793352	844.1583467	3.171642707	724.1203783	36.03289032	-1.1986814666	33.900585175	19.117467034	0	0	0	0	0
22220	2022-08-30	19:04:29.543	241.58645306	5798.074873	1661886269.544	0	899	2.6659146129	2.7447146496	814.70964564	843.99439831	3.171645754	724.11423396	36.033135875	-1.2006217154	33.900585175	19.117574742	0	0	0	0	0
22221	2022-08-30	19:04:30.535	241.58646453	5798.075149	1661886270.535	0	899	2.6652618272	2.7441319946	814.71348063	844.03181961	3.1751424936	724.11295829	36.033714294	-1.1916318824	33.900585175	19.115728555	0	0	0	0	0
22222	2022-08-30	19:04:31.486	241.58647553	5798.075413	1661886271.486	0	899	2.6652618272	2.7441319946	814.81392529	844.13587888	3.1751424936	724.12573242	36.033714294	-1.1571601629	33.900585175	19.1198349	0	0	0	0	0
22223	2022-08-30	19:04:32.447	241.58648666	5798.07568	1661886272.447	0	899	2.6711818196	2.7478751746	814.81392529	843.25814726	3.0833028992	724.13255745	36.033714294	-1.1861561229	33.900585175	19.11761995	0	0	0	0	0
22224	2022-08-30	19:04:33.417	241.58649788	5798.075949	1661886273.417	0	899	2.6711818196	2.7478751746	816.38781839	844.88698318	3.0833028992	724.12122673	36.033714294	-1.2356863527	33.900585175	19.117673874	0	0	0	0	0
22225	2022-08-30	19:04:34.384	241.58650907	5798.076218	1661886274.384	0	899	2.6728750625	2.7519164281	816.38781839	845.74619401	3.173033436	724.11843609	36.033714294	-1.1978515387	33.900585175	19.117673874	0	0	0	0	0
22226	2022-08-30	19:04:35.321	241.58651992	5798.076478	1661886275.321	0	899	2.6728951197	2.7519373471	818.14102808	847.56255205	3.1730439133	724.10654192	36.034558277	-1.2273433043	33.900585175	19.116988138	0	0	0	0	0
22227	2022-08-30	19:04:36.334	241.58653164	5798.076759	1661886276.334	0	899	2.6656171126	2.7459080351	818.14130123	848.11268506	3.2302483595	724.09780136	36.034599304	-1.2232903511	33.900585175	19.115948229	0	0	0	0	0
22228	2022-08-30	19:04:37.345	241.58654336	5798.077041	1661886277.346	0	899	2.6656171126	2.7459080351	815.87135645	845.75958424	3.2302483595	724.10357666	36.034599304	-1.1897132397	33.900585175	19.1198349	0	0	0	0	0
22229	2022-08-30	19:04:38.305	241.58655447	5798.077307	1661886278.306	0	899	2.673084451	2.7520883017	815.87135645	845.1948363	3.1713293748	724.11900966	36.034599304	-1.5296449424	33.900585175	19.075191119	0	0	0	0	0
22230	2022-08-30	19:04:39.283	241.58656579	5798.077579	1661886279.284	0	899	2.673084451	2.7520883017	818.4829953	847.90034086	3.1713293748	724.10612114	36.034599304	-1.2498609712	33.900585175	19.109063281	0	0	0	0	0
22231	2022-08-30	19:04:40.220	241.58657662	5798.077839	1661886280.22	0	899	2.6722901336	2.7517275226	818.48582217	848.07455336	3.1891503044	724.08984213	36.035023721	-1.1620969907	33.900585175	19.120185852	0	0	0	0	0
22232	2022-08-30	19:04:41.157	241.58658747	5798.078099	1661886281.157	0	899	2.6723003521	2.7517381824	817.12503785	846.6646274	3.1891556705	724.10845664	36.035453796	-1.1567721059	33.900585175	19.12227047	0	0	0	0	0
22233	2022-08-30	19:04:42.148	241.58659895	5798.078375	1661886282.149	0	899	2.672325318	2.7504642154	817.12503785	846.17837187	3.1384609876	724.09911463	36.035453796	-1.1725528098	33.900585175	19.120538509	0	0	0	0	0
22234	2022-08-30	19:04:43.056	241.58660946	5798.078627	1661886283.057	0	899	2.672325318	2.7504642154	815.65797344	844.65914518	3.1384609876	724.12156223	36.035453796	-1.2157557011	33.900585175	19.120555878	0	0	0	0	0
22235	2022-08-30	19:04:44.046	241.5866209	5798.078902	1661886284.046	0	899	2.6738850964	2.7551831861	815.65797344	845.82144549	3.2597576738	724.10579858	36.035453796	-1.2131686542	33.900585175	19.113401426	0	0	0	0	0
22236	2022-08-30	19:04:45.012	241.58663208	5798.07917	1661886285.012	0	899	2.6738960368	2.75519461	820.31981631	850.65574246	3.2597635427	724.11541506	36.035913985	-1.1740833916	33.900585175	19.116275131	0	0	0	0	0
22237	2022-08-30	19:04:45.987	241.58664338	5798.079441	1661886285.988	0	899	2.6723369552	2.750036504	820.32142987	849.32328964	3.1212998618	724.10118376	36.036155701	-1.2001474677	33.900585175	19.107841694	0	0	0	0	0
22238	2022-08-30	19:04:46.990	241.58665498	5798.079719	1661886286.99	0	899	2.6723369552	2.750036504	818.81036038	847.75879741	3.1212998618	724.12103595	36.036155701	-1.1622802935	33.900585175	19.118833277	0	0	0	0	0
22239	2022-08-30	19:04:47.963	241.58666624	5798.07999	1661886287.963	0	899	2.6785993454	2.7572027471	818.81036038	848.0287302	3.149401962	724.09668535	36.036155701	-1.3754166957	33.900585175	19.100947146	0	0	0	0	0
22240	2022-08-30	19:04:48.924	241.58667737	5798.080257	1661886288.925	0	899	2.6785993454	2.7572027471	817.54739121	846.72069332	3.149401962	724.0977767	36.036155701	-1.3463991746	33.900585175	19.102531029	0	0	0	0	0
22241	2022-08-30	19:04:49.818	241.58668771	5798.080505	1661886289.818	0	899	2.6784889151	2.7559698627	817.55303852	846.30860944	3.1058173644	724.0939323	36.037004534	-1.1948872386	33.900585175	19.116871638	0	0	0	0	0
22242	2022-08-30	19:04:50.713	241.58669807	5798.080754	1661886290.713	0	899	2.6784941373	2.7559753042	819.75595311	848.58903216	3.1058200289	724.07187637	36.037223816	-1.4082608152	33.900585175	19.099040038	0	0	0	0	0
22243	2022-08-30	19:04:51.673	241.58670918	5798.08102	1661886291.673	0	899	2.6786649392	2.7578180585	819.75595311	849.21318464	3.1707198968	724.10715389	36.037223816	-1.2358372883	33.900585175	19.116067937	0	0	0	0	0
22244	2022-08-30	19:04:52.617	241.5867201	5798.081283	1661886292.617	0	899	2.6786649392	2.7578180585	820.96272657	850.46332247	3.1707198968	724.08916145	36.037223816	-1.1832026243	33.900585175	19.120916367	0	0	0	0	0
22245	2022-08-30	19:04:53.530	241.58673068	5798.081536	1661886293.531	0	899	2.6799926776	2.7611063596	820.96272657	851.1835994	3.2453865677	724.11260178	36.037223816	-1.2001798382	33.900585175	19.1175911	0	0	0	0	0
22246	2022-08-30	19:04:54.523	241.58674216	5798.081812	1661886294.523	0	899	2.6799978448	2.7611117541	822.88697256	853.17870642	3.2453893211	724.09469625	36.037440673	-1.189616257	33.900585175	19.116866472	0	0	0	0	0
22247	2022-08-30	19:04:55.482	241.58675326	5798.082078	1661886295.482	0	899	2.6811987623	2.7600237694	822.89144667	852.31001718	3.1550529428	724.0842556	36.038108826	-1.2076605677	33.900585175	19.116551342	0	0	0	0	0
22248	2022-08-30	19:04:56.450	241.58676448	5798.082347	1661886296.451	0	899	2.6811987623	2.7600237694	821.13861014	850.49451631	3.1550529428	724.0989679	36.038108826	-1.2320321798	33.900585175	19.116233826	0	0	0	0	0
22249	2022-08-30	19:04:57.427	241.58677578	5798.082619	1661886297.427	0	899	2.6872722821	2.7661939201	821.13861014	850.46388702	3.1518745419	724.08517234	36.038108826	-1.2084258432	33.900585175	19.120781677	0	0	0	0	0
22250	2022-08-30	19:04:58.444	241.58678756	5798.082901	1661886298.445	0	899	2.6872722821	2.7661939201	819.72340212	848.99813776	3.1518745419	724.08380612	36.038108826	-1.2186013965	33.900585175	19.120472308	0	0	0	0	0
22251	2022-08-30	19:04:59.401	241.58679862	5798.083167	1661886299.401	0	899	2.6878326287	2.766268767	819.72345605	848.81089967	3.132400501	724.09780823	36.03811691	-1.1672925183	33.900585175	19.094225978	0	0	0	0	0
22252	2022-08-30	19:05:00.358	241.58680971	5798.083433	1661886300.359	0	899	2.6878470216	2.76628377	819.56912356	848.65116174	3.132407882	724.08971036	36.038719177	-1.1945961714	33.900585175	19.118034363	0	0	0	0	0
22253	2022-08-30	19:05:01.357	241.58682126	5798.08371	1661886301.357	0	899	2.6884716904	2.7674328826	819.56912356	848.83996419	3.1520424281	724.09211337	36.038719177	-1.1803353149	33.900585175	19.118342709	0	0	0	0	0
22254	2022-08-30	19:05:02.292	241.58683208	5798.08397	1661886302.292	0	899	2.6884716904	2.7674328826	819.46254665	848.72958089	3.1520424281	724.08068241	36.038719177	-1.160415411	33.900585175	19.121995926	0	0	0	0	0
22255	2022-08-30	19:05:03.223	241.58684287	5798.084229	1661886303.224	0	899	2.6866301049	2.7628432189	819.46254665	847.72441939	3.0473961946	724.07190386	36.038719177	-1.1520723886	33.900585175	19.120765686	0	0	0	0	0
22256	2022-08-30	19:05:04.125	241.58685331	5798.084479	1661886304.126	0	899	2.6866301049	2.7628432189	821.01601224	849.33146137	3.0473961946	724.09034941	36.038719177	-1.1687909009	33.900585175	19.120083184	0	0	0	0	0
22257	2022-08-30	19:05:05.076	241.58686432	5798.084744	1661886305.077	0	899	2.6899603756	2.7707732575	821.02335628	851.02139511	3.2220706747	724.09089428	36.039818416	-1.1608896966	33.900585175	19.12193868	0	0	0	0	0
22258	2022-08-30	19:05:06.038	241.58687544	5798.085011	1661886306.038	0	899	2.6899610909	2.7707740041	823.19502197	853.2724114	3.2220710517	724.08102761	36.039848328	-1.1565672728	33.900585175	19.118589805	0	0	0	0	0
22259	2022-08-30	19:05:06.918	241.58688564	5798.085255	1661886306.919	0	899	2.6882813302	2.7667872211	823.19502197	852.42687839	3.1345986314	724.08221436	36.039848328	-1.1555324793	33.900585175	19.117673874	0	0	0	0	0
22260	2022-08-30	19:05:07.779	241.5868956	5798.085494	1661886307.78	0	899	2.6882813302	2.7667872211	821.15118216	850.31046133	3.1345986314	724.08046333	36.039848328	-1.1516520038	33.900585175	19.120535655	0	0	0	0	0
22261	2022-08-30	19:05:08.687	241.58690611	5798.085747	1661886308.688	0	899	2.6866138639	2.7654449912	821.15118216	850.4502919	3.1491124423	724.09587976	36.039848328	-1.1700520579	33.900585175	19.119215012	0	0	0	0	0
22262	2022-08-30	19:05:09.614	241.58691683	5798.086004	1661886309.614	0	899	2.6866173398	2.7654486153	820.50850037	849.78469614	3.1491142351	724.09004464	36.039993842	-1.1936045419	33.900585175	19.112375651	0	0	0	0	0
22263	2022-08-30	19:05:10.566	241.58692786	5798.086269	1661886310.567	0	899	2.6854715618	2.7650584855	820.51241908	850.08382169	3.1797490858	724.09148079	36.04058075	-1.1948872386	33.900585175	19.107144754	0	0	0	0	0
22264	2022-08-30	19:05:11.509	241.58693877	5798.086531	1661886311.51	0	899	2.6854715618	2.7650584855	822.41691827	852.05695934	3.1797490858	724.10401846	36.04058075	-1.1919121892	33.900585175	19.111981701	0	0	0	0	0
22265	2022-08-30	19:05:12.401	241.58694909	5798.086778	1661886312.401	0	899	2.6907462342	2.7706253696	822.41691827	852.10778379	3.1850114899	724.09970962	36.04058075	-1.1701382335	33.900585175	19.114319024	0	0	0	0	0
22266	2022-08-30	19:05:13.252	241.58695894	5798.087014	1661886313.252	0	899	2.6907462342	2.7706253696	820.98198075	850.62104221	3.1850114899	724.09654307	36.04058075	-1.160415411	33.900585175	19.118034363	0	0	0	0	0
22267	2022-08-30	19:05:14.174	241.58696961	5798.087271	1661886314.174	0	899	2.6842853003	2.7638383686	820.98198075	850.57079327	3.1797995838	724.10412113	36.04058075	-1.3641416198	33.900585175	19.092492438	0	0	0	0	0
22268	2022-08-30	19:05:15.135	241.58698074	5798.087538	1661886315.136	0	899	2.684296587	2.7638501415	822.23309923	851.86705981	3.1798054673	724.08235987	36.041053671	-1.327276908	33.900585175	19.097113982	0	0	0	0	0
22269	2022-08-30	19:05:16.062	241.58699146	5798.087795	1661886316.062	0	899	2.6905972548	2.7708936278	822.23606065	852.07808265	3.201338	724.07769775	36.041496277	-1.2092450857	33.900585175	19.111911774	0	0	0	0	0
22270	2022-08-30	19:05:17.017	241.58700252	5798.088061	1661886317.018	0	899	2.6905972548	2.7708936278	823.46609942	853.35276413	3.201338	724.09647435	36.041496277	-1.5464496668	33.900585175	19.10177419	0	0	0	0	0
22271	2022-08-30	19:05:18.059	241.58701458	5798.08835	1661886318.06	0	899	2.6931134824	2.7714175268	823.46609942	852.57928914	3.1213156502	724.07949647	36.041496277	-1.3980744761	33.900585175	19.110785011	0	0	0	0	0
22272	2022-08-30	19:05:19.049	241.58702604	5798.088625	1661886319.05	0	899	2.6931134824	2.7714175268	823.05325068	852.15184436	3.1213156502	724.10369873	36.041496277	-1.5054780245	33.900585175	19.066179276	0	0	0	0	0
22273	2022-08-30	19:05:20.002	241.58703706	5798.088889	1661886320.002	0	899	2.6896975679	2.7674247513	823.05776082	851.97775091	3.1027912954	724.09143147	36.042169685	-1.3810541993	33.900585175	19.07611204	0	0	0	0	0
22274	2022-08-30	19:05:20.927	241.58704778	5798.089147	1661886320.928	0	899	2.6897018983	2.7674292636	824.10819841	853.06511923	3.1027934937	724.11189321	36.042350769	-1.4289352365	33.900585175	19.094024014	0	0	0	0	0
22275	2022-08-30	19:05:21.859	241.58705856	5798.089406	1661886321.86	0	899	2.6853115059	2.7643471648	824.10819841	853.60396552	3.1585368612	724.09638987	36.042350769	-1.2095361443	33.900585175	19.119132301	0	0	0	0	0
22276	2022-08-30	19:05:22.845	241.58706998	5798.089679	1661886322.846	0	899	2.6853115059	2.7643471648	825.02740789	854.55607455	3.1585368612	724.10291659	36.042350769	-1.1551336429	33.900585175	19.121454479	0	0	0	0	0
22277	2022-08-30	19:05:23.795	241.58708096	5798.089943	1661886323.795	0	899	2.6888740088	2.765684625	825.02740789	853.68154012	3.068132056	724.10281231	36.042350769	-1.2178037127	33.900585175	19.11746716	0	0	0	0	0
22278	2022-08-30	19:05:24.641	241.58709075	5798.090178	1661886324.641	0	899	2.68887627	2.76568698	826.84744258	855.56479766	3.0681331914	724.09765868	36.042445353	-1.2692203569	33.900585175	19.114126319	0	0	0	0	0
22279	2022-08-30	19:05:25.553	241.58710132	5798.090432	1661886325.554	0	899	2.6910587726	2.770586947	826.85214476	856.56768941	3.1710616429	724.09069339	36.043144226	-1.1935721952	33.900585175	19.121070609	0	0	0	0	0
22280	2022-08-30	19:05:26.523	241.58711255	5798.090701	1661886326.524	0	899	2.6910587726	2.770586947	826.04829635	855.73495217	3.1710616429	724.10342266	36.043144226	-1.243684546	33.900585175	19.120815631	0	0	0	0	0
22281	2022-08-30	19:05:27.505	241.5871239	5798.090974	1661886327.505	0	899	2.6970182022	2.7792376982	826.04829635	856.67775966	3.2681695018	724.09114206	36.043144226	-1.3606169224	33.900585175	19.116233826	0	0	0	0	0
22282	2022-08-30	19:05:28.414	241.58713442	5798.091226	1661886328.414	0	899	2.6970182022	2.7792376982	826.01701351	856.64531687	3.2681695018	724.09369301	36.043144226	-1.232474215	33.900585175	19.119468019	0	0	0	0	0
22283	2022-08-30	19:05:29.365	241.58714543	5798.09149	1661886329.365	0	899	2.7037760939	2.7807003522	826.01795083	854.58988563	3.0560790235	724.09324313	36.043283677	-1.1913409233	33.900585175	19.121118255	0	0	0	0	0
22284	2022-08-30	19:05:30.299	241.58715625	5798.09175	1661886330.3	0	899	2.7037947503	2.7807197795	825.97566752	854.54622949	3.0560883028	724.10016112	36.044059753	-1.1913409233	33.900585175	19.116233826	0	0	0	0	0
22285	2022-08-30	19:05:31.259	241.58716735	5798.092016	1661886331.259	0	899	2.7017134999	2.7797592556	825.97566752	854.98746449	3.1016840751	724.07751424	36.044059753	-1.2137615539	33.900585175	19.116443381	0	0	0	0	0
22286	2022-08-30	19:05:32.197	241.58717822	5798.092277	1661886332.198	0	899	2.7017134999	2.7797592556	826.41849317	855.44584407	3.1016840751	724.10125328	36.044059753	-1.1913409233	33.900585175	19.117673874	0	0	0	0	0
22287	2022-08-30	19:05:33.144	241.58718917	5798.09254	1661886333.144	0	899	2.7006078006	2.7803934348	826.41849317	856.10918948	3.170106861	724.07991968	36.044059753	-1.5218300488	33.900585175	19.083552645	0	0	0	0	0
22288	2022-08-30	19:05:34.020	241.58719932	5798.092784	1661886334.021	0	899	2.7006078006	2.7803934348	826.63022294	856.32852605	3.170106861	724.08116867	36.044059753	-1.2805600293	33.900585175	19.109432978	0	0	0	0	0
22289	2022-08-30	19:05:34.911	241.58720963	5798.093031	1661886334.912	0	899	2.6975850218	2.7757702092	826.63224576	855.76407801	3.1116907303	724.07367065	36.044360483	-1.1726821353	33.900585175	19.12099914	0	0	0	0	0
22290	2022-08-30	19:05:35.858	241.58722059	5798.093294	1661886335.859	0	899	2.6975953755	2.775780999	828.67308329	857.87688895	3.1116959858	724.06343857	36.044792175	-1.1669260263	33.900585175	19.121635437	0	0	0	0	0
22291	2022-08-30	19:05:36.813	241.58723164	5798.093559	1661886336.814	0	899	2.7037981353	2.7829189118	828.67308329	858.16011744	3.1408373273	724.09488178	36.044792175	-1.1578715613	33.900585175	19.122237048	0	0	0	0	0
22292	2022-08-30	19:05:37.740	241.58724237	5798.093817	1661886337.741	0	899	2.7037981353	2.7829189118	828.86145364	858.35519065	3.1408373273	724.09779813	36.044792175	-1.1753877212	33.900585175	19.122394612	0	0	0	0	0
22293	2022-08-30	19:05:38.614	241.58725248	5798.094059	1661886338.614	0	899	2.7061035986	2.7843613811	828.86145364	858.00653754	3.1049698752	724.08224103	36.044792175	-1.2205955161	33.900585175	19.121876559	0	0	0	0	0
22294	2022-08-30	19:05:39.503	241.58726277	5798.094306	1661886339.503	0	899	2.7061100318	2.7843680846	827.30262909	856.39293186	3.1049731234	724.07948677	36.045059558	-1.193000855	33.900585175	19.121294666	0	0	0	0	0
22295	2022-08-30	19:05:40.459	241.58727383	5798.094572	1661886340.459	0	899	2.6996403897	2.77917457	827.306376	856.94540088	3.1615018262	724.08172931	36.04561615	-1.1547132628	33.900585175	19.119257719	0	0	0	0	0
22296	2022-08-30	19:05:41.415	241.58728491	5798.094838	1661886341.416	0	899	2.6996403897	2.77917457	829.92339129	859.65617319	3.1615018262	724.09320068	36.04561615	-1.188085556	33.900585175	19.115873337	0	0	0	0	0
22297	2022-08-30	19:05:42.328	241.58729546	5798.095091	1661886342.328	0	899	2.7039157403	2.782870893	829.92339129	859.39142879	3.134316681	724.09830379	36.04561615	-1.3943233214	33.900585175	19.112429613	0	0	0	0	0
22298	2022-08-30	19:05:43.224	241.58730584	5798.09534	1661886343.225	0	899	2.7039157403	2.782870893	827.38412174	856.76199756	3.134316681	724.09649335	36.04561615	-1.2059897184	33.900585175	19.116594315	0	0	0	0	0
22299	2022-08-30	19:05:44.130	241.58731632	5798.095592	1661886344.13	0	899	2.7081587446	2.7890342827	827.38412174	857.43357629	3.2034561614	724.09578882	36.04561615	-1.5313696285	33.900585175	19.083060094	0	0	0	0	0
22300	2022-08-30	19:05:45.107	241.58732763	5798.095863	1661886345.107	0	899	2.7081734213	2.7890495963	831.90065811	862.11422173	3.2034638011	724.09210528	36.046225693	-1.294163325	33.900585175	19.105852872	0	0	0	0	0
22301	2022-08-30	19:05:46.073	241.58733882	5798.096132	1661886346.074	0	899	2.7112647215	2.7900246255	831.90252275	861.28698886	3.1185491695	724.1047723	36.04650116	-1.1587878466	33.900585175	19.118394852	0	0	0	0	0
22302	2022-08-30	19:05:46.904	241.58734844	5798.096362	1661886346.905	0	899	2.7112647215	2.7900246255	830.5092307	859.84448294	3.1185491695	724.08836759	36.04650116	-1.1562439172	33.900585175	19.099821596	0	0	0	0	0
22303	2022-08-30	19:05:47.841	241.58735927	5798.096623	1661886347.841	0	899	2.7087022861	2.7872916422	830.5092307	859.80843287	3.1148473803	724.10122175	36.04650116	-1.1729623979	33.900585175	19.100937483	0	0	0	0	0
22304	2022-08-30	19:05:48.767	241.58737	5798.09688	1661886348.768	0	899	2.7087022861	2.7872916422	831.72962536	861.07188134	3.1148473803	724.10805607	36.04650116	-1.2147424655	33.900585175	19.106274523	0	0	0	0	0
22305	2022-08-30	19:05:49.694	241.58738073	5798.097137	1661886349.695	0	899	2.7040823214	2.7829449	831.73388594	861.22954203	3.1305584741	724.10755082	36.047130711	-1.2532240539	33.900585175	19.097532538	0	0	0	0	0
22306	2022-08-30	19:05:50.710	241.58739249	5798.09742	1661886350.711	0	899	2.7040928653	2.7829558906	831.83739461	861.33677382	3.1305638457	724.1087214	36.047569275	-1.3008679286	33.900585175	19.113301208	0	0	0	0	0
22307	2022-08-30	19:05:51.667	241.58740355	5798.097685	1661886351.667	0	899	2.7059686203	2.784075884	831.83739461	861.0319871	3.0993156541	724.1249232	36.047569275	-1.452121197	33.900585175	19.112826126	0	0	0	0	0
22308	2022-08-30	19:05:52.585	241.58741419	5798.097941	1661886352.586	0	899	2.7059686203	2.784075884	830.54734054	859.69665663	3.0993156541	724.10393277	36.047569275	-1.2158635097	33.900585175	19.115348677	0	0	0	0	0
22309	2022-08-30	19:05:53.568	241.58742556	5798.098213	1661886353.568	0	899	2.7126242795	2.7910335076	830.54734054	859.73779968	3.103541682	724.10363567	36.047569275	-1.1772094049	33.900585175	19.119305377	0	0	0	0	0
22310	2022-08-30	19:05:54.516	241.58743653	5798.098477	1661886354.516	0	899	2.712626122	2.7910354274	832.00440372	861.24608192	3.1035426096	724.12630518	36.04764567	-1.1845391894	33.900585175	19.120894034	0	0	0	0	0
22311	2022-08-30	19:05:55.483	241.58744773	5798.098746	1661886355.484	0	899	2.7107474075	2.7887768676	832.00946472	861.12909625	3.0910091428	724.11538029	36.04839325	-1.484318614	33.900585175	19.110111237	0	0	0	0	0
22312	2022-08-30	19:05:56.387	241.58745818	5798.098996	1661886356.387	0	899	2.7107474075	2.7887768676	830.20302506	859.25943272	3.0910091428	724.10616035	36.04839325	-1.2284643563	33.900585175	19.116027074	0	0	0	0	0
22313	2022-08-30	19:05:57.282	241.58746854	5798.099245	1661886357.282	0	899	2.7060305778	2.7842877925	830.20302506	859.3958618	3.105029413	724.11085116	36.04839325	-1.1750643253	33.900585175	19.119115829	0	0	0	0	0
22314	2022-08-30	19:05:58.190	241.58747906	5798.099497	1661886358.191	0	899	2.7060305778	2.7842877925	828.50470959	857.63782763	3.105029413	724.11456339	36.04839325	-1.198832354	33.900585175	19.121919632	0	0	0	0	0
22315	2022-08-30	19:05:59.128	241.58748992	5798.099758	1661886359.129	0	899	2.7102308132	2.7879976958	828.50502432	857.40937956	3.0814685107	724.11896601	36.048439935	-1.178427397	33.900585175	19.120269775	0	0	0	0	0
22316	2022-08-30	19:06:00.049	241.58750058	5798.100014	1661886360.05	0	899	2.7102451309	2.7880126103	832.92098443	861.97947078	3.0814756743	724.1001886	36.049034119	-1.1733073107	33.900585175	19.11898162	0	0	0	0	0
22317	2022-08-30	19:06:00.984	241.5875114	5798.100274	1661886360.985	0	899	2.7099012888	2.7886474511	832.92098443	862.3511502	3.1195448894	724.09867849	36.049034119	-1.1929684877	33.900585175	19.116233826	0	0	0	0	0
22318	2022-08-30	19:06:01.897	241.58752196	5798.100527	1661886361.897	0	899	2.7099012888	2.7886474511	832.33369734	861.74311209	3.1195448894	724.08255551	36.049034119	-1.1852074893	33.900585175	19.117693516	0	0	0	0	0
22319	2022-08-30	19:06:02.788	241.58753227	5798.100774	1661886362.788	0	899	2.7072794674	2.7865559727	832.33369734	861.97124612	3.1429117095	724.09676902	36.049034119	-1.1623556677	33.900585175	19.122356415	0	0	0	0	0
22320	2022-08-30	19:06:03.783	241.5875438	5798.101051	1661886363.784	0	899	2.7072794674	2.7865559727	832.30257086	861.9390113	3.1429117095	724.0891473	36.049034119	-1.16855371	33.900585175	19.122356415	0	0	0	0	0
22321	2022-08-30	19:06:04.806	241.58755564	5798.101335	1661886364.807	0	899	2.7072847856	2.786107814	832.30257086	861.76839113	3.1254363077	724.12103271	36.049034119	-1.16855371	33.900585175	19.122356415	0	0	0	0	0
22322	2022-08-30	19:06:05.694	241.5875659	5798.101582	1661886365.694	0	899	2.707303174	2.7861269803	833.80482119	863.32391664	3.1254456494	724.11863415	36.049798069	-1.1896809276	33.900585175	19.117100343	0	0	0	0	0
22323	2022-08-30	19:06:06.585	241.58757622	5798.101829	1661886366.585	0	899	2.7108888788	2.7912387298	833.80522842	863.85934062	3.1801202918	724.10638306	36.049858093	-1.1938955697	33.900585175	19.11664436	0	0	0	0	0
22324	2022-08-30	19:06:07.548	241.58758736	5798.102097	1661886367.548	0	899	2.7108888788	2.7912387298	833.41102741	863.45093083	3.1801202918	724.09118652	36.049858093	-1.196223855	33.900585175	19.117673874	0	0	0	0	0
22325	2022-08-30	19:06:08.549	241.58759895	5798.102375	1661886368.549	0	899	2.709215629	2.7898388597	833.41102741	863.57250841	3.1925413607	724.10106452	36.049858093	-1.2048687011	33.900585175	19.117722518	0	0	0	0	0
22326	2022-08-30	19:06:09.474	241.58760966	5798.102632	1661886369.475	0	899	2.7092265823	2.7898502866	833.22875968	863.38369993	3.1925470407	724.10160575	36.050312825	-1.1612669798	33.900585175	19.120018725	0	0	0	0	0
22327	2022-08-30	19:06:10.404	241.58762043	5798.10289	1661886370.405	0	899	2.7083497902	2.7883447107	833.23188373	863.16004634	3.1693587642	724.09113357	36.050773621	-1.1658481462	33.900585175	19.117428154	0	0	0	0	0
22328	2022-08-30	19:06:11.296	241.58763074	5798.103138	1661886371.296	0	899	2.7083497902	2.7883447107	832.65380515	862.56120423	3.1693587642	724.06404447	36.050773621	-1.2027344704	33.900585175	19.110111237	0	0	0	0	0
22329	2022-08-30	19:06:12.246	241.58764174	5798.103402	1661886372.246	0	899	2.7087430721	2.7888662696	832.65380515	862.60508418	3.1738473693	724.09394685	36.050773621	-1.2112068419	33.900585175	19.114173573	0	0	0	0	0
22330	2022-08-30	19:06:13.197	241.58765274	5798.103666	1661886373.197	0	899	2.7087430721	2.7888662696	833.11485182	863.08271511	3.1738473693	724.07719088	36.050773621	-1.1961376288	33.900585175	19.11649205	0	0	0	0	0
22331	2022-08-30	19:06:14.131	241.58766356	5798.103926	1661886374.132	0	899	2.7160057044	2.7938826606	833.11485182	862.15915956	3.0793301995	724.0798166	36.050773621	-1.1620430946	33.900585175	19.121995926	0	0	0	0	0
22332	2022-08-30	19:06:15.072	241.58767446	5798.104187	1661886375.073	0	899	2.7160221755	2.7938998178	832.66048489	861.68903252	3.0793384173	724.10584385	36.051455719	-1.1684998408	33.900585175	19.085775173	0	0	0	0	0
22333	2022-08-30	19:06:16.072	241.58768602	5798.104464	1661886376.072	0	899	2.7143743959	2.7930213521	832.66103259	861.99600566	3.1107357362	724.06917345	36.05153656	-1.1897132397	33.900585175	19.117673874	0	0	0	0	0
22334	2022-08-30	19:06:17.036	241.58769718	5798.104732	1661886377.036	0	899	2.7143743959	2.7930213521	835.32719447	864.75609746	3.1107357362	724.08093504	36.05153656	-1.2307495424	33.900585175	19.115437084	0	0	0	0	0
22335	2022-08-30	19:06:18.013	241.58770848	5798.105004	1661886378.013	0	899	2.7172234422	2.7965101895	835.32719447	864.96566866	3.1321290672	724.08190029	36.05153656	-1.2304046154	33.900585175	19.112632751	0	0	0	0	0
22336	2022-08-30	19:06:18.957	241.58771942	5798.105266	1661886378.958	0	899	2.7172234422	2.7965101895	835.51918636	865.16447267	3.1321290672	724.09820557	36.05153656	-1.2304046154	33.900585175	19.112632751	0	0	0	0	0
22337	2022-08-30	19:06:19.888	241.58773019	5798.105524	1661886379.888	0	899	2.7207385942	2.8022087136	835.52141215	865.94866895	3.2118357572	724.07068882	36.051863967	-1.1866195912	33.900585175	19.11702554	0	0	0	0	0
22338	2022-08-30	19:06:20.898	241.58774188	5798.105805	1661886380.898	0	899	2.720750606	2.8022212482	836.64756292	867.11589219	3.2118419972	724.07316781	36.052360535	-1.2110667513	33.900585175	19.098594148	0	0	0	0	0
22339	2022-08-30	19:06:21.809	241.58775242	5798.106058	1661886381.809	0	899	2.7208691564	2.80036338	836.64756292	866.37091762	3.1360042077	724.0925293	36.052360535	-1.2434258461	33.900585175	19.117315292	0	0	0	0	0
22340	2022-08-30	19:06:22.706	241.5877628	5798.106307	1661886382.706	0	899	2.7208691564	2.80036338	836.26775315	865.97761445	3.1360042077	724.09026978	36.052360535	-1.242304813	33.900585175	19.116819053	0	0	0	0	0
22341	2022-08-30	19:06:23.634	241.58777355	5798.106565	1661886383.635	0	899	2.722009935	2.8027137218	836.26775315	866.41976542	3.1810509711	724.07083352	36.052360535	-1.2611360092	33.900585175	19.109174766	0	0	0	0	0
22342	2022-08-30	19:06:24.546	241.5877841	5798.106818	1661886384.546	0	899	2.7220183281	2.8027224765	834.89587294	864.99846377	3.1810552874	724.08636192	36.052707344	-1.3029375834	33.900585175	19.094722773	0	0	0	0	0
22343	2022-08-30	19:06:25.532	241.58779552	5798.107092	1661886385.533	0	899	2.7211522822	2.7996883527	834.8989071	864.19739498	3.0989525873	724.08676734	36.053153992	-1.350031743	33.900585175	19.092857588	0	0	0	0	0
22344	2022-08-30	19:06:26.483	241.58780653	5798.107357	1661886386.484	0	899	2.7211522822	2.7996883527	836.53663195	865.89259129	3.0989525873	724.0873308	36.053153992	-1.7154453993	33.900585175	19.043491364	0	0	0	0	0
22345	2022-08-30	19:06:27.401	241.58781715	5798.107612	1661886387.402	0	899	2.7170917818	2.7976202685	836.53663195	866.68723109	3.179920237	724.09103575	36.053153992	-1.5348297752	33.900585175	19.096998202	0	0	0	0	0
22346	2022-08-30	19:06:28.346	241.58782809	5798.107874	1661886388.347	0	899	2.7170917818	2.7976202685	835.87906746	866.00596654	3.179920237	724.10316033	36.053153992	-1.2977420313	33.900585175	19.108419039	0	0	0	0	0
22347	2022-08-30	19:06:29.299	241.58783912	5798.108139	1661886389.3	0	899	2.7210221061	2.8020740208	835.87906746	866.15894012	3.1955022681	724.08007287	36.053153992	-1.2743512392	33.900585175	19.082742691	0	0	0	0	0
22348	2022-08-30	19:06:30.237	241.58784998	5798.108399	1661886390.238	0	899	2.7210426656	2.8020954703	836.27797933	866.57240702	3.1955128932	724.09024351	36.054003836	-1.3838244424	33.900585175	19.074857232	0	0	0	0	0
22349	2022-08-30	19:06:31.168	241.58786075	5798.108658	1661886391.169	0	899	2.7254129109	2.8044446465	836.2782186	865.76500553	3.1132220802	724.08174022	36.054039001	-1.1752907361	33.900585175	19.085607478	0	0	0	0	0
22350	2022-08-30	19:06:32.108	241.58787163	5798.108919	1661886392.109	0	899	2.7254129109	2.8044446465	838.78458711	868.35974744	3.1132220802	724.07371349	36.054039001	-1.1994791031	33.900585175	19.115514755	0	0	0	0	0
22351	2022-08-30	19:06:33.059	241.58788263	5798.109183	1661886393.059	0	899	2.7255805216	2.8047524043	838.78458711	868.41067974	3.118400551	724.08492658	36.054039001	-1.4390999971	33.900585175	19.07745163	0	0	0	0	0
22352	2022-08-30	19:06:33.964	241.58789311	5798.109435	1661886393.965	0	899	2.7255805216	2.8047524043	840.61757928	870.30841367	3.118400551	724.078125	36.054039001	-1.5168716908	33.900585175	19.065097809	0	0	0	0	0
22353	2022-08-30	19:06:34.900	241.58790394	5798.109694	1661886394.9	0	899	2.7246860927	2.8041397344	840.61933615	870.42638508	3.1301821553	724.09670515	36.054295875	-1.5570024789	33.900585175	19.068086296	0	0	0	0	0
22354	2022-08-30	19:06:35.851	241.58791494	5798.109959	1661886395.851	0	899	2.7247027876	2.8041571367	839.98662781	869.77132505	3.1301905955	724.0856008	36.054985046	-1.3315670056	33.900585175	19.110408366	0	0	0	0	0
22355	2022-08-30	19:06:36.842	241.58792642	5798.110234	1661886396.843	0	899	2.7234090614	2.8042178004	839.98662781	870.29668052	3.1834793904	724.07779719	36.054985046	-1.4879834549	33.900585175	19.080309306	0	0	0	0	0
22356	2022-08-30	19:06:37.779	241.58793727	5798.110494	1661886397.78	0	899	2.7234090614	2.8042178004	839.41785306	869.70738212	3.1834793904	724.08417799	36.054985046	-1.5822364779	33.900585175	19.060707926	0	0	0	0	0
22357	2022-08-30	19:06:38.703	241.58794795	5798.110751	1661886398.703	0	899	2.7267875986	2.8078525036	839.41785306	869.76611679	3.1894371061	724.08544154	36.054985046	-1.1732857677	33.900585175	19.107788894	0	0	0	0	0
22358	2022-08-30	19:06:39.677	241.58795924	5798.111022	1661886399.678	0	899	2.7267956242	2.807860876	838.37543303	868.68604985	3.1894412371	724.09277142	36.055316091	-1.2089108844	33.900585175	19.104372062	0	0	0	0	0
22359	2022-08-30	19:06:40.654	241.58797053	5798.111293	1661886400.654	0	899	2.7232890027	2.801896677	838.37858728	867.80292646	3.099333324	724.08023253	36.055778503	-1.269144873	33.900585175	19.100440032	0	0	0	0	0
22360	2022-08-30	19:06:41.562	241.58798104	5798.111545	1661886401.562	0	899	2.7232890027	2.801896677	840.06866137	869.55231661	3.099333324	724.08295688	36.055778503	-1.1810251869	33.900585175	19.119689941	0	0	0	0	0
22361	2022-08-30	19:06:42.522	241.58799215	5798.111812	1661886402.522	0	899	2.7236743602	2.8052887679	840.06866137	870.6827969	3.2139914329	724.06206912	36.055778503	-1.1657618963	33.900585175	19.12151607	0	0	0	0	0
22362	2022-08-30	19:06:43.490	241.58800337	5798.112081	1661886403.491	0	899	2.7236743602	2.8052887679	839.88881421	870.49639567	3.2139914329	724.07161889	36.055778503	-1.1908342728	33.900585175	19.12087198	0	0	0	0	0
22363	2022-08-30	19:06:44.398	241.58801388	5798.112333	1661886404.399	0	899	2.729782498	2.8099264541	839.88881421	869.87387171	3.1508757503	724.08500055	36.055778503	-1.2027344704	33.900585175	19.116594315	0	0	0	0	0
22364	2022-08-30	19:06:45.299	241.58802431	5798.112583	1661886405.3	0	899	2.7297950549	2.8099395466	840.64359289	870.65565983	3.1508821286	724.08964892	36.056295888	-1.4015238364	33.900585175	19.099251412	0	0	0	0	0
22365	2022-08-30	19:06:46.269	241.58803553	5798.112853	1661886406.27	0	899	2.724674083	2.8045996374	840.64422875	870.63042654	3.1482574419	724.11172142	36.056388855	-1.2042327472	33.900585175	19.115175348	0	0	0	0	0
22366	2022-08-30	19:06:47.226	241.58804661	5798.113119	1661886407.227	0	899	2.724674083	2.8045996374	841.70851815	871.73267968	3.1482574419	724.09671526	36.056388855	-1.5364035368	33.900585175	19.085985184	0	0	0	0	0
22367	2022-08-30	19:06:48.197	241.58805785	5798.113388	1661886408.198	0	899	2.7303153491	2.8115176301	841.70851815	872.15185864	3.1906772249	724.06891071	36.056388855	-1.290530744	33.900585175	19.0961968	0	0	0	0	0
22368	2022-08-30	19:06:49.088	241.58806815	5798.113636	1661886409.088	0	899	2.7303153491	2.8115176301	842.50065046	872.97264119	3.1906772249	724.08703896	36.056388855	-1.1978515387	33.900585175	19.117673874	0	0	0	0	0
22369	2022-08-30	19:06:50.066	241.58807948	5798.113907	1661886410.067	0	899	2.7236304519	2.8009591485	842.50483978	871.58636084	3.0499264777	724.07822039	36.057000015	-1.1611807465	33.900585175	19.120979549	0	0	0	0	0
22370	2022-08-30	19:06:51.066	241.58809105	5798.114185	1661886411.067	0	899	2.7236333882	2.800962206	842.77515428	871.86602031	3.0499279247	724.06795517	36.057121277	-1.1560822267	33.900585175	19.120913348	0	0	0	0	0
22371	2022-08-30	19:06:52.016	241.58810205	5798.114449	1661886412.017	0	899	2.7310951273	2.8104909121	842.77515428	872.56624795	3.1208343336	724.07316943	36.057121277	-1.1620430946	33.900585175	19.112632751	0	0	0	0	0
22372	2022-08-30	19:06:52.950	241.58811286	5798.114709	1661886412.951	0	899	2.7310951273	2.8104909121	840.92319529	870.64882442	3.1208343336	724.07619896	36.057121277	-1.2034350863	33.900585175	19.114923086	0	0	0	0	0
22373	2022-08-30	19:06:53.954	241.58812448	5798.114987	1661886413.955	0	899	2.730833391	2.8129277757	840.92319529	871.6685145	3.2241135244	724.0632587	36.057121277	-1.2071431236	33.900585175	19.114598925	0	0	0	0	0
22374	2022-08-30	19:06:54.887	241.58813527	5798.115246	1661886414.887	0	899	2.7308391321	2.8129337676	840.66986553	871.40595214	3.2241165072	724.07774262	36.057357738	-1.179009537	33.900585175	19.112914824	0	0	0	0	0
22375	2022-08-30	19:06:55.839	241.5881463	5798.115511	1661886415.84	0	899	2.7354280652	2.8164384816	840.67451023	870.95111355	3.1775767567	724.07008089	36.058036804	-1.1726714104	33.900585175	19.121494584	0	0	0	0	0
22376	2022-08-30	19:06:56.818	241.58815762	5798.115783	1661886416.818	0	899	2.7354280652	2.8164384816	841.82824014	872.14639464	3.1775767567	724.05372751	36.058036804	-1.1583566721	33.900585175	19.12117996	0	0	0	0	0
22377	2022-08-30	19:06:57.828	241.58816932	5798.116064	1661886417.829	0	899	2.7304391975	2.8066204642	841.82824014	870.38090403	2.9986098062	724.0803833	36.058036804	-1.1719275642	33.900585175	19.117322101	0	0	0	0	0
22378	2022-08-30	19:06:58.792	241.58818047	5798.116331	1661886418.793	0	899	2.7304391975	2.8066204642	843.66178036	872.27663325	2.9986098062	724.07713631	36.058036804	-1.1858327262	33.900585175	19.118600618	0	0	0	0	0
22379	2022-08-30	19:06:59.772	241.58819181	5798.116603	1661886419.772	0	899	2.7290476046	2.8077308551	843.6650057	873.24060241	3.0958668438	724.07908256	36.058506694	-1.342507911	33.900585175	19.09693627	0	0	0	0	0
22380	2022-08-30	19:07:00.776	241.58820343	5798.116882	1661886420.776	0	899	2.7290591576	2.8077428921	843.43951899	873.00726803	3.0958726113	724.07183393	36.058982849	-1.4000686644	33.900585175	19.088197531	0	0	0	0	0
22381	2022-08-30	19:07:01.671	241.5882138	5798.117131	1661886421.672	0	899	2.7337197436	2.8134982337	843.43951899	873.3697514	3.132525542	724.05047607	36.058982849	-1.1913409233	33.900585175	19.117673874	0	0	0	0	0
22382	2022-08-30	19:07:02.608	241.58822464	5798.117391	1661886422.609	0	899	2.7337197436	2.8134982337	842.65229159	872.5545885	3.132525542	724.07389902	36.058982849	-1.1899180475	33.900585175	19.117359578	0	0	0	0	0
22383	2022-08-30	19:07:03.591	241.58823601	5798.117664	1661886423.591	0	899	2.7292004898	2.8109565899	842.65229159	873.35155114	3.2130795847	724.0815648	36.058982849	-1.1909959482	33.900585175	19.116310789	0	0	0	0	0
22384	2022-08-30	19:07:04.549	241.58824709	5798.11793	1661886424.549	0	899	2.7292138776	2.8109705605	843.26970399	873.99152566	3.2130865208	724.09318492	36.059534591	-1.1684243782	33.900585175	19.115795135	0	0	0	0	0
22385	2022-08-30	19:07:05.487	241.58825796	5798.118191	1661886425.488	0	899	2.7362709964	2.8172784241	843.27136237	873.63094945	3.1765121977	724.09020996	36.059776306	-1.1555324793	33.900585175	19.116233826	0	0	0	0	0
22386	2022-08-30	19:07:06.403	241.58826855	5798.118445	1661886426.403	0	899	2.7362709964	2.8172784241	844.97552001	875.39646043	3.1765121977	724.07540146	36.059776306	-1.2978174521	33.900585175	19.100938254	0	0	0	0	0
22387	2022-08-30	19:07:07.346	241.58827948	5798.118707	1661886427.347	0	899	2.7410412303	2.8223721517	844.97552001	875.46521544	3.1834414667	724.08460807	36.059776306	-1.1652984619	33.900585175	19.120916367	0	0	0	0	0
22388	2022-08-30	19:07:08.270	241.58829017	5798.118964	1661886428.271	0	899	2.7410412303	2.8223721517	847.98536995	878.58367138	3.1834414667	724.07591197	36.059776306	-1.2114763923	33.900585175	19.116322713	0	0	0	0	0
22389	2022-08-30	19:07:09.219	241.58830115	5798.119228	1661886429.219	0	899	2.7336954255	2.8124590392	847.98540481	877.69210377	3.0938188552	724.08598924	36.059781359	-1.1878699727	33.900585175	19.117343903	0	0	0	0	0
22390	2022-08-30	19:07:10.161	241.58831205	5798.119489	1661886430.161	0	899	2.7337138456	2.8124782303	844.17860422	873.75203377	3.0938280292	724.07854012	36.060539246	-1.1555324793	33.900585175	19.121635437	0	0	0	0	0
22391	2022-08-30	19:07:11.072	241.5883226	5798.119742	1661886431.073	0	899	2.7398193195	2.821603343	844.17860422	874.82405428	3.2020489437	724.07179351	36.060539246	-1.1614179398	33.900585175	19.120089992	0	0	0	0	0
22392	2022-08-30	19:07:12.019	241.58833356	5798.120006	1661886432.02	0	899	2.7398193195	2.821603343	843.89220201	874.52725508	3.2020489437	724.07525109	36.060539246	-1.1978515387	33.900585175	19.117315292	0	0	0	0	0
22393	2022-08-30	19:07:12.933	241.58834413	5798.120259	1661886432.933	0	899	2.7392877584	2.8188208102	843.89220201	873.68475444	3.1169916065	724.077741	36.060539246	-1.2016350094	33.900585175	19.117443868	0	0	0	0	0
22394	2022-08-30	19:07:13.825	241.58835447	5798.120507	1661886433.826	0	899	2.7392877584	2.8188208102	846.76850848	876.66260528	3.1169916065	724.07833276	36.060539246	-1.2421430507	33.900585175	19.118034363	0	0	0	0	0
22395	2022-08-30	19:07:14.736	241.58836501	5798.12076	1661886434.737	0	899	2.742128126	2.8249326895	846.76965714	877.86881039	3.2381847489	724.07232221	36.060705981	-1.3199255103	33.900585175	19.107645932	0	0	0	0	0
22396	2022-08-30	19:07:15.621	241.58837524	5798.121006	1661886435.621	0	899	2.7421426611	2.8249478626	847.78060797	878.91696551	3.2381923026	724.0300293	36.061302185	-1.5119886398	33.900585175	19.07049942	0	0	0	0	0
22397	2022-08-30	19:07:16.575	241.5883863	5798.121271	1661886436.576	0	899	2.7489781477	2.8301705935	847.78060797	878.23039433	3.1692643442	724.06281286	36.061302185	-1.2252844312	33.900585175	19.114933683	0	0	0	0	0
22398	2022-08-30	19:07:17.463	241.58839656	5798.121518	1661886437.463	0	899	2.7489781477	2.8301705935	847.66571241	878.11137207	3.1692643442	724.07357202	36.061302185	-1.188085556	33.900585175	19.119474411	0	0	0	0	0
22399	2022-08-30	19:07:18.404	241.58840747	5798.121779	1661886438.405	0	899	2.7446074366	2.8267947345	847.66571241	878.53615413	3.2119286043	724.070053	36.061302185	-1.2426928621	33.900585175	19.121962528	0	0	0	0	0
22400	2022-08-30	19:07:19.331	241.58841818	5798.122036	1661886439.331	0	899	2.7446089753	2.8267963401	844.89198652	875.66142206	3.2119293967	724.08775724	36.061365241	-1.1806479479	33.900585175	19.12193863	0	0	0	0	0
22401	2022-08-30	19:07:20.209	241.58842834	5798.12228	1661886440.209	0	899	2.7466356582	2.8259248874	844.89700731	874.55300186	3.0996241536	724.08241363	36.062095642	-1.1522772312	33.900585175	19.121274948	0	0	0	0	0
22402	2022-08-30	19:07:21.138	241.5884391	5798.122538	1661886441.138	0	899	2.7466356582	2.8259248874	846.49829214	876.210492	3.0996241536	724.07081857	36.062095642	-1.2446331125	33.900585175	19.118570884	0	0	0	0	0
22403	2022-08-30	19:07:22.154	241.58845086	5798.122821	1661886442.154	0	899	2.7481048206	2.8275106305	846.49829214	876.23843914	3.1024406899	724.08561494	36.062095642	-1.2129962444	33.900585175	19.11631569	0	0	0	0	0
22404	2022-08-30	19:07:23.095	241.58846175	5798.123082	1661886443.095	0	899	2.7481048206	2.8275106305	845.30845053	875.00679465	3.1024406899	724.05422064	36.062095642	-1.1897132397	33.900585175	19.116666099	0	0	0	0	0
22405	2022-08-30	19:07:24.016	241.58847241	5798.123338	1661886444.016	0	899	2.7438767091	2.8257306702	845.30845053	875.97562278	3.200106191	724.06425264	36.062095642	-1.2217812775	33.900585175	19.116615396	0	0	0	0	0
22406	2022-08-30	19:07:24.966	241.5884834	5798.123602	1661886444.966	0	899	2.7438767091	2.8257306702	848.10285621	878.87140745	3.200106191	724.07373047	36.062095642	-1.2304046154	33.900585175	19.116233826	0	0	0	0	0
22407	2022-08-30	19:07:25.904	241.58849427	5798.123862	1661886445.905	0	899	2.74117215	2.8190182821	848.10793223	877.39019965	3.0506655768	724.08676127	36.062831298	-1.2415718022	33.900585175	19.11756897	0	0	0	0	0
22408	2022-08-30	19:07:26.897	241.58850575	5798.124138	1661886446.897	0	899	2.7411735586	2.8190197489	849.97712698	879.32393818	3.0506662667	724.074281	36.062889099	-1.1663008699	33.900585175	19.095791103	0	0	0	0	0
22409	2022-08-30	19:07:27.861	241.58851691	5798.124406	1661886447.861	0	899	2.7550650174	2.8371694872	849.97712698	880.7822429	3.1969583255	724.07883519	36.062889099	-1.169760959	33.900585175	19.106976187	0	0	0	0	0
22410	2022-08-30	19:07:28.831	241.58852814	5798.124675	1661886448.831	0	899	2.7550650174	2.8371694872	848.17978677	878.91976297	3.1969583255	724.08650501	36.062889099	-1.329648306	33.900585175	19.105115865	0	0	0	0	0
22411	2022-08-30	19:07:29.805	241.58853941	5798.124946	1661886449.805	0	899	2.7468951538	2.8266337588	848.18435696	878.12265093	3.1164096944	724.05508201	36.063551391	-1.276140573	33.900585175	19.111857875	0	0	0	0	0
22412	2022-08-30	19:07:30.717	241.58854998	5798.125199	1661886450.718	0	899	2.746900593	2.8266394274	850.99162797	881.02903705	3.1164124101	724.04327393	36.063774109	-1.1897132397	33.900585175	19.120195389	0	0	0	0	0
22413	2022-08-30	19:07:31.618	241.58856039	5798.125449	1661886451.618	0	899	2.7463573809	2.8249055888	850.99162797	880.58372726	3.0717636572	724.07867998	36.063774109	-1.2068089689	33.900585175	19.118676786	0	0	0	0	0
22414	2022-08-30	19:07:32.598	241.58857174	5798.125722	1661886452.598	0	899	2.7463573809	2.8249055888	849.7324541	879.2807673	3.0717636572	724.08074062	36.063774109	-1.2459912647	33.900585175	19.118001407	0	0	0	0	0
22415	2022-08-30	19:07:33.575	241.58858304	5798.125993	1661886453.575	0	899	2.7494051538	2.8302854421	849.7324541	880.12953108	3.1569514875	724.07678223	36.063774109	-1.2890001535	33.900585175	19.116233826	0	0	0	0	0
22416	2022-08-30	19:07:34.500	241.58859375	5798.12625	1661886454.5	0	899	2.7494069372	2.8302873018	847.22639852	877.53383652	3.1569523886	724.06696971	36.063847068	-1.2101397862	33.900585175	19.115629045	0	0	0	0	0
22417	2022-08-30	19:07:35.427	241.58860448	5798.126508	1661886455.427	0	899	2.747164969	2.8273837382	847.22989228	877.31270454	3.1343442419	724.05102539	36.064353943	-1.2188062336	33.900585175	19.114684819	0	0	0	0	0
22418	2022-08-30	19:07:36.407	241.58861582	5798.12678	1661886456.407	0	899	2.747164969	2.8273837382	849.56615674	879.73192335	3.1343442419	724.03442383	36.064353943	-1.3248084784	33.900585175	19.052854538	0	0	0	0	0
22419	2022-08-30	19:07:37.339	241.58862662	5798.127039	1661886457.34	0	899	2.7588373194	2.8438021072	849.56615674	881.39211912	3.3006164529	724.06465765	36.064353943	-1.5010370585	33.900585175	19.079606909	0	0	0	0	0
22420	2022-08-30	19:07:38.233	241.58863696	5798.127287	1661886458.233	0	899	2.7588373194	2.8438021072	851.60362035	883.50590904	3.3006164529	724.07105098	36.064353943	-1.4077325973	33.900585175	19.096251191	0	0	0	0	0
22421	2022-08-30	19:07:39.145	241.58864752	5798.127541	1661886459.146	0	899	2.7623232715	2.8423609135	851.60362035	881.60647735	3.1107887355	724.06182861	36.064353943	-1.1994791031	33.900585175	19.117315292	0	0	0	0	0
22422	2022-08-30	19:07:40.065	241.58865817	5798.127796	1661886460.066	0	899	2.7623350348	2.842373172	851.15186431	881.13886366	3.1107945653	724.05943369	36.064832927	-1.2020338118	33.900585175	19.110908875	0	0	0	0	0
22423	2022-08-30	19:07:40.976	241.5886687	5798.128049	1661886460.976	0	899	2.7625542129	2.8444571078	851.15488716	881.84254095	3.180938833	724.06948873	36.06526947	-1.2070784537	33.900585175	19.09635631	0	0	0	0	0
22424	2022-08-30	19:07:41.880	241.58867917	5798.1283	1661886461.88	0	899	2.7625542129	2.8444571078	850.31677634	880.97421276	3.180938833	724.0664588	36.06526947	-1.245624753	33.900585175	19.102420529	0	0	0	0	0
22425	2022-08-30	19:07:42.891	241.58869088	5798.128581	1661886462.892	0	899	2.7627422263	2.8431211409	850.31677634	880.39822219	3.1232174872	724.07123935	36.06526947	-1.3700702198	33.900585175	19.092714145	0	0	0	0	0
22426	2022-08-30	19:07:43.857	241.58870205	5798.128849	1661886463.857	0	899	2.7627422263	2.8431211409	851.68429229	881.81411641	3.1232174872	724.0808344	36.06526947	-1.5494354687	33.900585175	19.071386337	0	0	0	0	0
22427	2022-08-30	19:07:44.815	241.58871315	5798.129116	1661886464.816	0	899	2.7623189945	2.8442918406	851.68429229	882.42005577	3.1838405757	724.06817627	36.06526947	-1.5575629473	33.900585175	19.071939468	0	0	0	0	0
22428	2022-08-30	19:07:45.730	241.58872373	5798.129369	1661886465.73	0	899	2.7623379647	2.8443116288	851.83734303	882.57872609	3.1838501979	724.06506307	36.066041909	-1.2436952433	33.900585175	19.115762344	0	0	0	0	0
22429	2022-08-30	19:07:46.598	241.58873377	5798.129611	1661886466.598	0	899	2.7690079628	2.852045921	851.83748869	882.90503232	3.2164410989	724.06847498	36.066062927	-1.1681656932	33.900585175	19.11895805	0	0	0	0	0
22430	2022-08-30	19:07:47.526	241.58874451	5798.129868	1661886467.526	0	899	2.7690079628	2.852045921	850.74678474	881.77454908	3.2164410989	724.0606354	36.066062927	-1.1574512112	33.900585175	19.106590145	0	0	0	0	0
22431	2022-08-30	19:07:48.450	241.58875521	5798.130125	1661886468.45	0	899	2.7690310133	2.8491271552	850.74678474	880.66839436	3.1056693778	724.08006034	36.066062927	-1.1738893946	33.900585175	19.078897148	0	0	0	0	0
22432	2022-08-30	19:07:49.357	241.58876571	5798.130377	1661886469.357	0	899	2.7690378397	2.8491342684	853.04051314	883.04282916	3.1056727471	724.06269887	36.066340213	-1.3383578583	33.900585175	19.113157917	0	0	0	0	0
22433	2022-08-30	19:07:50.335	241.58877704	5798.130649	1661886470.336	0	899	2.7711146085	2.8524120833	853.04451886	883.47666989	3.1486199517	724.06554691	36.066917419	-1.4641507185	33.900585175	19.111169146	0	0	0	0	0
22434	2022-08-30	19:07:51.328	241.58878853	5798.130925	1661886471.329	0	899	2.7711146085	2.8524120833	853.16835325	883.60492204	3.1486199517	724.06580277	36.066917419	-1.1587878466	33.900585175	19.121635437	0	0	0	0	0
22435	2022-08-30	19:07:52.273	241.58879947	5798.131187	1661886472.274	0	899	2.7641952783	2.8436576895	853.16835325	882.98867557	3.0870230878	724.08162179	36.066917419	-1.1793221298	33.900585175	19.11709236	0	0	0	0	0
22436	2022-08-30	19:07:53.239	241.58881064	5798.131455	1661886473.239	0	899	2.7641952783	2.8436576895	852.78643284	882.59340611	3.0870230878	724.08064361	36.066917419	-1.2123063487	33.900585175	19.114565211	0	0	0	0	0
22437	2022-08-30	19:07:54.165	241.58882137	5798.131713	1661886474.166	0	899	2.7694387295	2.8487669834	852.78643284	882.48610254	3.0762839705	724.06973974	36.066917419	-1.5065451916	33.900585175	19.110278262	0	0	0	0	0
22438	2022-08-30	19:07:55.125	241.58883247	5798.131979	1661886475.125	0	899	2.7694541359	2.8487830308	854.37992838	884.13516952	3.0762915017	724.09364491	36.067543131	-1.5131743523	33.900585175	19.075962711	0	0	0	0	0
22439	2022-08-30	19:07:56.043	241.5888431	5798.132234	1661886476.044	0	899	2.7684066942	2.8487576801	854.38067009	884.53311797	3.1159548449	724.08194354	36.067649841	-1.3450840569	33.900585175	19.095196806	0	0	0	0	0
22440	2022-08-30	19:07:57.013	241.58885432	5798.132504	1661886477.013	0	899	2.7684066942	2.8487576801	854.29044969	884.43971355	3.1159548449	724.06147453	36.067649841	-1.1514903212	33.900585175	19.118741017	0	0	0	0	0
22441	2022-08-30	19:07:57.967	241.58886536	5798.132769	1661886477.967	0	899	2.7585990056	2.842226311	854.29044969	885.78914597	3.2504605725	724.05635121	36.067649841	-1.1569876908	33.900585175	19.118588403	0	0	0	0	0
22442	2022-08-30	19:07:58.875	241.58887588	5798.133021	1661886478.876	0	899	2.7585990056	2.842226311	856.03490716	887.59792364	3.2504605725	724.08206601	36.067649841	-1.2080162369	33.900585175	19.116811563	0	0	0	0	0
22443	2022-08-30	19:07:59.816	241.58888677	5798.133282	1661886479.817	0	899	2.7584356448	2.8394159778	856.03843566	886.59821148	3.1506922977	724.08055751	36.068156514	-1.220714082	33.900585175	19.109575246	0	0	0	0	0
22444	2022-08-30	19:08:00.740	241.58889745	5798.133539	1661886480.74	0	899	2.7584404327	2.83942097	855.36936071	885.90527534	3.1506947043	724.08037441	36.068351746	-1.3710834017	33.900585175	19.100610506	0	0	0	0	0
22445	2022-08-30	19:08:01.720	241.5889088	5798.133811	1661886481.72	0	899	2.7653668795	2.8461335603	855.36936071	885.74739148	3.134962958	724.08117837	36.068351746	-1.4182746158	33.900585175	19.102251533	0	0	0	0	0
22446	2022-08-30	19:08:02.703	241.58892017	5798.134084	1661886482.703	0	899	2.7653668795	2.8461335603	857.03132664	887.46838133	3.134962958	724.07839218	36.068351746	-1.2061838085	33.900585175	19.116300671	0	0	0	0	0
22447	2022-08-30	19:08:03.696	241.58893167	5798.13436	1661886483.696	0	899	2.7615231627	2.8431472568	857.03132664	887.83658341	3.1715712688	724.07356596	36.068351746	-1.2339077777	33.900585175	19.119744509	0	0	0	0	0
22448	2022-08-30	19:08:04.693	241.58894321	5798.134637	1661886484.693	0	899	2.7615309034	2.8431553299	854.43927114	885.15139795	3.1715751812	724.08653977	36.068667027	-1.2475649687	33.900585175	19.121840749	0	0	0	0	0
22449	2022-08-30	19:08:05.585	241.58895354	5798.134885	1661886485.586	0	899	2.7664789992	2.8465468636	854.44217075	884.51095719	3.1073871212	724.08994521	36.069084167	-1.3900439818	33.900585175	19.115497804	0	0	0	0	0
22450	2022-08-30	19:08:06.482	241.58896391	5798.135134	1661886486.482	0	899	2.7664789992	2.8465468636	856.45022812	886.58968037	3.1073871212	724.09759804	36.069084167	-1.4354889393	33.900585175	19.113714218	0	0	0	0	0
22451	2022-08-30	19:08:07.454	241.58897517	5798.135404	1661886487.455	0	899	2.7670082408	2.8457105513	856.45022812	886.06688548	3.0552884114	724.09883734	36.069084167	-1.2498824999	33.900585175	19.11635649	0	0	0	0	0
22452	2022-08-30	19:08:08.407	241.58898619	5798.135669	1661886488.407	0	899	2.7670082408	2.8457105513	857.63895001	887.29671422	3.0552884114	724.0795567	36.069084167	-1.1897132397	33.900585175	19.116954803	0	0	0	0	0
22453	2022-08-30	19:08:09.341	241.588997	5798.135928	1661886489.341	0	899	2.7703132773	2.8516599061	857.63895001	888.26252924	3.1513546776	724.08693387	36.069084167	-1.1607388203	33.900585175	19.116343643	0	0	0	0	0
22454	2022-08-30	19:08:10.249	241.58900751	5798.13618	1661886490.249	0	899	2.7703251044	2.8516722379	854.98145194	885.5101997	3.1513605984	724.09821405	36.069564365	-1.1960837352	33.900585175	19.118594795	0	0	0	0	0
22455	2022-08-30	19:08:11.124	241.58901764	5798.136423	1661886491.124	0	899	2.7721595254	2.849500577	854.98320629	883.98045291	2.9984497728	724.1045027	36.069816589	-1.2112608193	33.900585175	19.091050154	0	0	0	0	0
22456	2022-08-30	19:08:12.102	241.58902897	5798.136695	1661886492.103	0	899	2.7721595254	2.849500577	855.29711619	884.30500923	2.9984497728	724.09370998	36.069816589	-1.2183103475	33.900585175	19.112537359	0	0	0	0	0
22457	2022-08-30	19:08:13.049	241.58903993	5798.136958	1661886493.05	0	899	2.7702598728	2.8506397873	855.29711619	885.47251792	3.115018655	724.09232032	36.069816589	-1.1998887259	33.900585175	19.120386376	0	0	0	0	0
22458	2022-08-30	19:08:13.990	241.58905081	5798.137219	1661886493.99	0	899	2.7702598728	2.8506397873	858.48258188	888.77036877	3.115018655	724.08709191	36.069816589	-1.4905165442	33.900585175	19.082352013	0	0	0	0	0
22459	2022-08-30	19:08:14.943	241.58906184	5798.137484	1661886494.943	0	899	2.764173836	2.8452464189	858.48331584	889.10141329	3.1478177385	724.10331231	36.069921683	-1.4974583301	33.900585175	19.081207402	0	0	0	0	0
22460	2022-08-30	19:08:15.877	241.58907265	5798.137744	1661886495.877	0	899	2.7641907526	2.8452640564	858.29222384	888.90359131	3.1478262165	724.08920753	36.070610046	-1.3339061216	33.900585175	19.099299437	0	0	0	0	0
22461	2022-08-30	19:08:16.788	241.58908319	5798.137997	1661886496.788	0	899	2.7702563466	2.851122919	858.29222384	888.75779278	3.1333474047	724.09853378	36.070610046	-1.1805617588	33.900585175	19.120116606	0	0	0	0	0
22462	2022-08-30	19:08:17.734	241.58909416	5798.13826	1661886497.735	0	899	2.7702563466	2.851122919	855.90368349	886.28446984	3.1333474047	724.0884072	36.070610046	-1.2794174674	33.900585175	19.112360923	0	0	0	0	0
22463	2022-08-30	19:08:18.618	241.58910438	5798.138505	1661886498.618	0	899	2.7702962942	2.8546331741	855.90368349	887.59610216	3.2637935225	724.08396053	36.070610046	-1.518574777	33.900585175	19.089800058	0	0	0	0	0
22464	2022-08-30	19:08:19.540	241.58911506	5798.138761	1661886499.541	0	899	2.7702962942	2.8546331741	856.6330307	888.35245566	3.2637935225	724.09910937	36.070610046	-1.5624459982	33.900585175	19.078783035	0	0	0	0	0
22465	2022-08-30	19:08:20.516	241.58912635	5798.139032	1661886500.517	0	899	2.7736012454	2.8565832961	856.63799966	887.80742687	3.2091700147	724.07043012	36.071323066	-1.2708911572	33.900585175	19.088598201	0	0	0	0	0
22466	2022-08-30	19:08:21.414	241.58913674	5798.139282	1661886501.414	0	899	2.7736017238	2.8565837953	856.03752336	887.18510423	3.2091702583	724.08421679	36.071342468	-1.2009559349	33.900585175	19.095810177	0	0	0	0	0
22467	2022-08-30	19:08:22.368	241.58914779	5798.139547	1661886502.369	0	899	2.7738269339	2.856063536	856.03752336	886.90102715	3.1809200104	724.08963356	36.071342468	-1.1522772312	33.900585175	19.09462738	0	0	0	0	0
22468	2022-08-30	19:08:23.278	241.58915831	5798.139799	1661886503.278	0	899	2.7738269339	2.856063536	857.30540333	888.21461917	3.1809200104	724.08078549	36.071342468	-1.1842912964	33.900585175	19.111047189	0	0	0	0	0
22469	2022-08-30	19:08:24.204	241.58916904	5798.140057	1661886504.205	0	899	2.775823808	2.854547354	857.30554288	886.86508697	3.0466520052	724.09689675	36.071362476	-1.1982718856	33.900585175	19.116288836	0	0	0	0	0
22470	2022-08-30	19:08:25.115	241.58917957	5798.14031	1661886505.115	0	899	2.7758481676	2.8545727171	858.2904092	887.88402932	3.0466637715	724.08469012	36.072349548	-1.2417981625	33.900585175	19.120916367	0	0	0	0	0
22471	2022-08-30	19:08:26.151	241.58919156	5798.140598	1661886506.151	0	899	2.7771400344	2.8569752012	858.2904092	888.28999894	3.0870468532	724.08115008	36.072349548	-1.2145268309	33.900585175	19.117899282	0	0	0	0	0
22472	2022-08-30	19:08:27.171	241.58920337	5798.140881	1661886507.171	0	899	2.7771400344	2.8569752012	857.63543438	887.61213096	3.0870468532	724.08558342	36.072349548	-1.2114871125	33.900585175	19.118900299	0	0	0	0	0
22473	2022-08-30	19:08:28.137	241.58921455	5798.141149	1661886508.137	0	899	2.7758664438	2.8549669444	857.63543438	887.34833592	3.0607904852	724.09278071	36.072349548	-1.1620862673	33.900585175	19.11814168	0	0	0	0	0
22474	2022-08-30	19:08:29.040	241.58922501	5798.1414	1661886509.041	0	899	2.7758676558	2.8549682066	858.0409956	887.76795377	3.0607910733	724.0971425	36.072398659	-1.1595747202	33.900585175	19.118301467	0	0	0	0	0
22475	2022-08-30	19:08:29.984	241.58923594	5798.141662	1661886509.985	0	899	2.7701196149	2.8495786044	858.04640435	887.97140393	3.0804761519	724.08660889	36.073173523	-1.1734366417	33.900585175	19.121635437	0	0	0	0	0
22476	2022-08-30	19:08:30.956	241.58924718	5798.141932	1661886510.956	0	899	2.7701196149	2.8495786044	859.10041858	889.06217768	3.0804761519	724.11921864	36.073173523	-1.4520134247	33.900585175	19.080320144	0	0	0	0	0
22477	2022-08-30	19:08:31.921	241.58925836	5798.142201	1661886511.922	0	899	2.7714588103	2.8523660972	859.10041858	889.59680366	3.1335586462	724.0984299	36.073173523	-1.2741895701	33.900585175	19.102542296	0	0	0	0	0
22478	2022-08-30	19:08:32.874	241.58926938	5798.142465	1661886512.874	0	899	2.7714588103	2.8523660972	859.69062524	890.20796151	3.1335586462	724.11279256	36.073173523	-1.1554570498	33.900585175	19.118456923	0	0	0	0	0
22479	2022-08-30	19:08:33.805	241.58928015	5798.142724	1661886513.805	0	899	2.7747970298	2.8555390151	859.69062524	890.10836825	3.1236817504	724.11892437	36.073173523	-1.160415411	33.900585175	19.119115829	0	0	0	0	0
22480	2022-08-30	19:08:34.723	241.58929079	5798.142979	1661886514.724	0	899	2.7748066274	2.8555490184	859.03370339	889.42825096	3.1236865053	724.08470871	36.073562572	-1.1587554501	33.900585175	19.119115829	0	0	0	0	0
22481	2022-08-30	19:08:35.680	241.58930186	5798.143245	1661886515.681	0	899	2.7781704969	2.8593944501	859.03631623	889.57609843	3.1380908159	724.0941922	36.073936462	-1.1566427536	33.900585175	19.119573593	0	0	0	0	0
22482	2022-08-30	19:08:36.625	241.5893128	5798.143507	1661886516.626	0	899	2.7781704969	2.8593944501	858.56773396	889.09085749	3.1380908159	724.10973272	36.073936462	-1.1555324793	33.900585175	19.120555878	0	0	0	0	0
22483	2022-08-30	19:08:37.548	241.58932347	5798.143763	1661886517.548	0	899	2.7833679034	2.8647543384	858.56773396	889.09483061	3.1384852687	724.11347325	36.073936462	-1.1932595826	33.900585175	19.120722992	0	0	0	0	0
22484	2022-08-30	19:08:38.467	241.58933412	5798.144019	1661886518.468	0	899	2.7833679034	2.8647543384	860.62949032	891.22989445	3.1384852687	724.10896513	36.073936462	-1.2403861126	33.900585175	19.119983787	0	0	0	0	0
22485	2022-08-30	19:08:39.447	241.58934546	5798.144291	1661886519.448	0	899	2.7891581541	2.8701426181	860.63167924	891.01650572	3.1171212028	724.10363163	36.074249116	-1.2626450188	33.900585175	19.115228274	0	0	0	0	0
22486	2022-08-30	19:08:40.427	241.58935679	5798.144563	1661886520.427	0	899	2.7891632659	2.8701479455	861.02576975	891.42453508	3.117123717	724.10506899	36.074455261	-1.233066993	33.900585175	19.115352416	0	0	0	0	0
22487	2022-08-30	19:08:41.359	241.58936759	5798.144822	1661886521.36	0	899	2.775618418	2.8563125302	861.02576975	891.46351464	3.1209842529	724.11223355	36.074455261	-1.1938847595	33.900585175	19.115547761	0	0	0	0	0
22488	2022-08-30	19:08:42.286	241.58937831	5798.145079	1661886522.286	0	899	2.775618418	2.8563125302	862.57001365	893.06234842	3.1209842529	724.0998139	36.074455261	-1.1723695622	33.900585175	19.11867167	0	0	0	0	0
22489	2022-08-30	19:08:43.204	241.58938895	5798.145335	1661886523.205	0	899	2.7760392443	2.8570482899	862.57001365	893.17741397	3.132357981	724.10114293	36.074455261	-1.1555324793	33.900585175	19.120195389	0	0	0	0	0
22490	2022-08-30	19:08:44.105	241.58939937	5798.145585	1661886524.106	0	899	2.7760392443	2.8570482899	863.0853092	893.71099425	3.132357981	724.1214543	36.074455261	-1.2376050562	33.900585175	19.113694614	0	0	0	0	0
22491	2022-08-30	19:08:45.061	241.58941043	5798.14585	1661886525.061	0	899	2.7781659134	2.8585772181	863.09065874	893.46576989	3.107582272	724.10906255	36.07521719	-1.1998456543	33.900585175	19.120817109	0	0	0	0	0
22492	2022-08-30	19:08:45.986	241.58942113	5798.146107	1661886525.986	0	899	2.7781666921	2.8585780295	863.22937596	893.60937293	3.1075826553	724.08966711	36.075248718	-1.4335486952	33.900585175	19.070527487	0	0	0	0	0
22493	2022-08-30	19:08:46.915	241.5894319	5798.146366	1661886526.916	0	899	2.7798176346	2.8618693584	863.22937596	894.21443722	3.1673303308	724.10204957	36.075248718	-1.4908938447	33.900585175	19.082480563	0	0	0	0	0
22494	2022-08-30	19:08:47.829	241.58944248	5798.146619	1661886527.83	0	899	2.7798176346	2.8618693584	864.38765268	895.41428953	3.1673303308	724.08670226	36.075248718	-1.1774357415	33.900585175	19.117777149	0	0	0	0	0
22495	2022-08-30	19:08:48.762	241.58945326	5798.146878	1661886528.762	0	899	2.7830104798	2.8638919817	864.38765268	894.93378686	3.1199528335	724.09541129	36.075248718	-1.1620430946	33.900585175	19.08935418	0	0	0	0	0
22496	2022-08-30	19:08:49.696	241.58946407	5798.147138	1661886529.696	0	899	2.7830185406	2.8639003829	865.5048157	896.09046906	3.1199568105	724.10597077	36.075574509	-1.1607065027	33.900585175	19.093026875	0	0	0	0	0
22497	2022-08-30	19:08:50.607	241.58947462	5798.147391	1661886530.607	0	899	2.7763745965	2.8572632719	865.50810835	896.17012416	3.1274683237	724.09697476	36.076042175	-1.1590465465	33.900585175	19.120173928	0	0	0	0	0
22498	2022-08-30	19:08:51.492	241.58948486	5798.147637	1661886531.492	0	899	2.7763745965	2.8572632719	866.53963222	897.23819142	3.1274683237	724.10663125	36.076042175	-1.3439092076	33.900585175	19.103003369	0	0	0	0	0
22499	2022-08-30	19:08:52.428	241.58949571	5798.147897	1661886532.429	0	899	2.7818220468	2.8616223869	866.53963222	896.7630014	3.0806891023	724.09953945	36.076042175	-1.590601149	33.900585175	19.079006902	0	0	0	0	0
22500	2022-08-30	19:08:53.375	241.58950666	5798.14816	1661886533.375	0	899	2.7818220468	2.8616223869	865.01313944	895.18326725	3.0806891023	724.1016009	36.076042175	-1.1522772312	33.900585175	19.116954803	0	0	0	0	0
22501	2022-08-30	19:08:54.273	241.58951706	5798.148409	1661886534.274	0	899	2.781514803	2.8629585035	865.01402257	895.81272714	3.1426636308	724.1110274	36.076167681	-1.3748561941	33.900585175	19.113696281	0	0	0	0	0
22502	2022-08-30	19:08:55.210	241.58952789	5798.148669	1661886535.21	0	899	2.7815320754	2.8629765108	865.18404363	895.98888896	3.1426722193	724.11390534	36.07686615	-1.2483087778	33.900585175	19.115514755	0	0	0	0	0
22503	2022-08-30	19:08:56.174	241.58953906	5798.148937	1661886536.175	0	899	2.781686176	2.8610677286	865.18404363	895.20229667	3.065115925	724.10349622	36.07686615	-1.2483087778	33.900585175	19.063028702	0	0	0	0	0
22504	2022-08-30	19:08:57.112	241.58954992	5798.149198	1661886537.113	0	899	2.781686176	2.8610677286	866.28578422	896.34226303	3.065115925	724.10569551	36.07686615	-1.3034441882	33.900585175	19.089385544	0	0	0	0	0
22505	2022-08-30	19:08:58.111	241.58956148	5798.149476	1661886538.112	0	899	2.7822242634	2.8639899105	866.28578422	897.24450287	3.1539503274	724.10521935	36.07686615	-1.1522772312	33.900585175	19.121274948	0	0	0	0	0
22506	2022-08-30	19:08:59.032	241.58957214	5798.149731	1661886539.033	0	899	2.7822242634	2.8639899105	862.93059088	893.76940396	3.1539503274	724.1198209	36.07686615	-1.4735825378	33.900585175	19.07628739	0	0	0	0	0
22507	2022-08-30	19:08:59.986	241.58958318	5798.149996	1661886539.987	0	899	2.7827515061	2.8658478224	862.93430648	894.27230115	3.2032003346	724.10975132	36.077395458	-1.2748578408	33.900585175	19.097464795	0	0	0	0	0
22508	2022-08-30	19:09:00.933	241.58959413	5798.150259	1661886540.933	0	899	2.7827587961	2.8658554288	864.42283906	895.81492822	3.2032040277	724.11678289	36.077690125	-1.1971831819	33.900585175	19.110872799	0	0	0	0	0
22509	2022-08-30	19:09:01.917	241.58960553	5798.150533	1661886541.918	0	899	2.7889040816	2.8675328667	864.42283906	894.05124952	3.0292046592	724.12405254	36.077690125	-1.2190971951	33.900585175	19.116376776	0	0	0	0	0
22510	2022-08-30	19:09:02.855	241.58961638	5798.150793	1661886542.855	0	899	2.7889040816	2.8675328667	865.79684116	895.47234605	3.0292046592	724.11453267	36.077690125	-1.1967196709	33.900585175	19.119724817	0	0	0	0	0
22511	2022-08-30	19:09:03.826	241.58962763	5798.151063	1661886543.827	0	899	2.7934529253	2.8768187108	865.79684116	897.21979258	3.2013326692	724.10733861	36.077690125	-1.194714772	33.900585175	19.119200157	0	0	0	0	0
22512	2022-08-30	19:09:04.747	241.58963829	5798.151319	1661886544.748	0	899	2.7934699406	2.8768364641	869.34863505	900.90058179	3.2013412509	724.13935903	36.078375254	-1.5072458225	33.900585175	19.079223178	0	0	0	0	0
22513	2022-08-30	19:09:05.710	241.58964943	5798.151586	1661886545.711	0	899	2.7960920941	2.8752480927	869.35026435	899.27097191	3.0413329192	724.11899066	36.078605652	-1.3953580801	33.900585175	19.092297548	0	0	0	0	0
22514	2022-08-30	19:09:06.663	241.58966045	5798.151851	1661886546.663	0	899	2.7960920941	2.8752480927	865.13025433	894.90572046	3.0413329192	724.12650365	36.078605652	-1.1734689987	33.900585175	19.119578317	0	0	0	0	0
22515	2022-08-30	19:09:07.602	241.58967133	5798.152112	1661886547.603	0	899	2.7919691883	2.8718317414	865.13025433	895.21772269	3.0721304516	724.09270876	36.078605652	-1.198800087	33.900585175	19.118962206	0	0	0	0	0
22516	2022-08-30	19:09:08.552	241.58968233	5798.152376	1661886548.553	0	899	2.7919691883	2.8718317414	869.87521017	900.12769843	3.0721304516	724.11484108	36.078605652	-1.1730378827	33.900585175	19.12112999	0	0	0	0	0
22517	2022-08-30	19:09:09.486	241.58969313	5798.152635	1661886549.486	0	899	2.7897238827	2.8726722333	869.87565636	901.32982393	3.1899004694	724.14103608	36.078668708	-1.176250093	33.900585175	19.120424271	0	0	0	0	0
22518	2022-08-30	19:09:10.381	241.58970348	5798.152884	1661886550.381	0	899	2.7897321584	2.8726808666	867.70520049	899.08092815	3.189904634	724.10397682	36.07900238	-1.1652984619	33.900585175	19.121635437	0	0	0	0	0
22519	2022-08-30	19:09:11.354	241.58971475	5798.153154	1661886551.354	0	899	2.8023669312	2.882248402	867.70520049	897.77674781	3.0617526337	724.11201406	36.07900238	-1.2159605184	33.900585175	19.1202481	0	0	0	0	0
22520	2022-08-30	19:09:12.286	241.58972553	5798.153413	1661886552.286	0	899	2.8023669312	2.882248402	867.46553033	897.52877155	3.0617526337	724.12296725	36.07900238	-1.2076174021	33.900585175	19.118755341	0	0	0	0	0
22521	2022-08-30	19:09:13.201	241.58973613	5798.153667	1661886553.202	0	899	2.7927776821	2.8743631686	867.46553033	898.28007916	3.1356438041	724.13829556	36.07900238	-1.1604047193	33.900585175	19.12154007	0	0	0	0	0
22522	2022-08-30	19:09:14.125	241.58974683	5798.153924	1661886554.126	0	899	2.7927778176	2.8743633098	868.64619398	899.50268362	3.135643871	724.12317663	36.079007837	-1.1554893532	33.900585175	19.120505327	0	0	0	0	0
22523	2022-08-30	19:09:15.069	241.58975775	5798.154186	1661886555.07	0	899	2.7948333419	2.8768197514	868.65197764	899.63829214	3.1483620594	724.10321207	36.079826355	-1.2271492481	33.900585175	19.118034363	0	0	0	0	0
22524	2022-08-30	19:09:16.035	241.58976892	5798.154454	1661886556.035	0	899	2.7948333419	2.8768197514	867.65936795	898.61027436	3.1483620594	724.10342185	36.079826355	-1.1956848396	33.900585175	19.102453649	0	0	0	0	0
22525	2022-08-30	19:09:16.964	241.58977969	5798.154712	1661886556.965	0	899	2.8020877993	2.8837927753	867.65936795	898.42303574	3.1299681047	724.11334714	36.079826355	-1.1929684877	33.900585175	19.10205303	0	0	0	0	0
22526	2022-08-30	19:09:17.894	241.58979044	5798.154971	1661886557.894	0	899	2.8020877993	2.8837927753	870.35397164	901.2131791	3.1299681047	724.10407464	36.079826355	-1.2008588361	33.900585175	19.115645693	0	0	0	0	0
22527	2022-08-30	19:09:18.848	241.58980148	5798.155236	1661886558.848	0	899	2.7964277169	2.8751222909	870.35397164	900.12997948	3.0237363556	724.10941017	36.079826355	-1.2082964774	33.900585175	19.114286423	0	0	0	0	0
22528	2022-08-30	19:09:19.792	241.58981242	5798.155498	1661886559.793	0	899	2.7964403336	2.8751354233	870.38210599	900.15913749	3.0237423596	724.10955932	36.080333836	-1.1773711261	33.900585175	19.11273091	0	0	0	0	0
22529	2022-08-30	19:09:20.773	241.58982377	5798.155771	1661886560.774	0	899	2.7972807016	2.8795624606	870.38521102	901.51846151	3.1566942501	724.07909671	36.0807724	-1.1550366168	33.900585175	19.112960196	0	0	0	0	0
22530	2022-08-30	19:09:21.726	241.5898348	5798.156035	1661886561.727	0	899	2.7972807016	2.8795624606	868.67601867	899.74813219	3.1566942501	724.11138431	36.0807724	-1.2062808228	33.900585175	19.115509033	0	0	0	0	0
22531	2022-08-30	19:09:22.713	241.58984623	5798.156309	1661886562.714	0	899	2.7957932774	2.8781634611	868.67601867	899.79838166	3.161622649	724.12126796	36.0807724	-1.2150227431	33.900585175	19.117016154	0	0	0	0	0
22532	2022-08-30	19:09:23.684	241.58985747	5798.156579	1661886563.685	0	899	2.7957932774	2.8781634611	868.57208387	899.69072316	3.161622649	724.11279297	36.0807724	-1.1555324793	33.900585175	19.120916367	0	0	0	0	0
22533	2022-08-30	19:09:24.621	241.5898683	5798.156839	1661886564.621	0	899	2.8005275975	2.8799504113	868.57541381	898.52302933	3.0466019391	724.10855123	36.081243704	-1.1566750916	33.900585175	19.120916367	0	0	0	0	0
22534	2022-08-30	19:09:25.559	241.58987917	5798.1571	1661886565.56	0	899	2.8005325791	2.8799555981	868.86840498	898.8261468	3.0466043242	724.10681193	36.081443787	-1.1579793944	33.900585175	19.121278283	0	0	0	0	0
22535	2022-08-30	19:09:26.529	241.58989038	5798.157369	1661886566.529	0	899	2.7981101685	2.8800584666	868.86840498	899.81144092	3.1433597582	724.09401556	36.081443787	-1.159305218	33.900585175	19.120948488	0	0	0	0	0
22536	2022-08-30	19:09:27.444	241.58990098	5798.157624	1661886567.445	0	899	2.7981101685	2.8800584666	868.21315684	899.13285741	3.1433597582	724.11962284	36.081443787	-1.160415411	33.900585175	19.119474411	0	0	0	0	0
22537	2022-08-30	19:09:28.355	241.58991152	5798.157876	1661886568.355	0	899	2.7969855956	2.8789702482	868.21315684	899.15917239	3.1459429199	724.1196859	36.081443787	-1.189001786	33.900585175	19.120218605	0	0	0	0	0
22538	2022-08-30	19:09:29.289	241.58992234	5798.158136	1661886569.29	0	899	2.7969866409	2.878971338	866.47236332	897.35633644	3.1459434374	724.10611063	36.081485824	-1.1984120521	33.900585175	19.115931479	0	0	0	0	0
22539	2022-08-30	19:09:30.286	241.58993388	5798.158413	1661886570.287	0	899	2.7991033165	2.8786283219	866.47765958	896.40692751	3.0519229707	724.12461358	36.082237244	-1.1555324793	33.900585175	19.121635437	0	0	0	0	0
22540	2022-08-30	19:09:31.227	241.58994477	5798.158674	1661886571.228	0	899	2.7991033165	2.8786283219	872.57253083	902.71232356	3.0519229707	724.13212212	36.082237244	-1.1823617938	33.900585175	19.111326533	0	0	0	0	0
22541	2022-08-30	19:09:32.194	241.58995595	5798.158943	1661886572.194	0	899	2.7978051595	2.8790253436	872.57253083	903.37307581	3.116548834	724.13331452	36.082237244	-1.1659774599	33.900585175	19.115643394	0	0	0	0	0
22542	2022-08-30	19:09:33.154	241.58996706	5798.159209	1661886573.154	0	899	2.7978051595	2.8790253436	873.60314183	904.44006589	3.116548834	724.11461109	36.082237244	-1.1539047956	33.900585175	19.119115829	0	0	0	0	0
22543	2022-08-30	19:09:34.063	241.58997759	5798.159462	1661886574.064	0	899	2.8038827476	2.8848909358	873.60314183	904.29201866	3.102094148	724.10290366	36.082237244	-1.158906328	33.900585175	19.11994516	0	0	0	0	0
22544	2022-08-30	19:09:34.963	241.58998801	5798.159712	1661886574.964	0	899	2.803890506	2.8848990199	872.1399676	902.77748309	3.1020979257	724.10751767	36.082548483	-1.1611699663	33.900585175	19.118693131	0	0	0	0	0
22545	2022-08-30	19:09:35.841	241.58999816	5798.159956	1661886575.841	0	899	2.8080006351	2.8926922874	872.14252256	904.13473682	3.234400702	724.10265749	36.08290863	-1.2124895844	33.900585175	19.116116846	0	0	0	0	0
22546	2022-08-30	19:09:36.763	241.59000884	5798.160212	1661886576.764	0	899	2.8080006351	2.8926922874	872.10913388	904.10012337	3.234400702	724.12202625	36.08290863	-1.232387954	33.900585175	19.10408975	0	0	0	0	0
22547	2022-08-30	19:09:37.704	241.59001973	5798.160474	1661886577.705	0	899	2.8175802338	2.9018892928	872.10913388	903.84574094	3.2095848162	724.12575263	36.08290863	-1.3164546577	33.900585175	19.094466835	0	0	0	0	0
22548	2022-08-30	19:09:38.698	241.59003124	5798.16075	1661886578.699	0	899	2.8175802338	2.9018892928	869.93709024	901.59465524	3.2095848162	724.1284592	36.08290863	-1.4843077478	33.900585175	19.096269797	0	0	0	0	0
22549	2022-08-30	19:09:39.634	241.59004207	5798.16101	1661886579.635	0	899	2.8125079341	2.894792061	869.93912106	900.88780436	3.1401771365	724.14323173	36.083195617	-1.1695238944	33.900585175	19.119664135	0	0	0	0	0
22550	2022-08-30	19:09:40.611	241.59005337	5798.161281	1661886580.611	0	899	2.8125160196	2.8948004903	871.42829215	902.42999436	3.1401811095	724.12758207	36.083518982	-1.1597902846	33.900585175	19.12242326	0	0	0	0	0
22551	2022-08-30	19:09:41.552	241.59006426	5798.161542	1661886581.552	0	899	2.8122870371	2.8958883544	871.42829215	902.9318088	3.1892367574	724.13427249	36.083518982	-1.1847332084	33.900585175	19.121406555	0	0	0	0	0
22552	2022-08-30	19:09:42.513	241.59007538	5798.161809	1661886582.513	0	899	2.8122870371	2.8958883544	873.46256018	905.03961885	3.1892367574	724.13460192	36.083518982	-1.2042974194	33.900585175	19.118602551	0	0	0	0	0
22553	2022-08-30	19:09:43.454	241.59008628	5798.162071	1661886583.455	0	899	2.8068971402	2.888417611	873.46256018	904.30835864	3.1178997668	724.13236706	36.083518982	-1.1591219484	33.900585175	19.119012706	0	0	0	0	0
22554	2022-08-30	19:09:44.338	241.5900965	5798.162316	1661886584.338	0	899	2.8069068234	2.8884277028	873.59806643	904.4486987	3.1179045007	724.12977853	36.08390702	-1.1865657079	33.900585175	19.119771452	0	0	0	0	0
22555	2022-08-30	19:09:45.230	241.59010683	5798.162564	1661886585.23	0	899	2.8136813099	2.8934099648	873.6005136	903.69587343	3.0441070372	724.12262408	36.084251404	-1.2011067867	33.900585175	19.118755341	0	0	0	0	0
22556	2022-08-30	19:09:46.161	241.59011762	5798.162823	1661886586.162	0	899	2.8136813099	2.8934099648	875.42315147	905.5813008	3.0441070372	724.14215977	36.084251404	-1.1746978144	33.900585175	19.119455982	0	0	0	0	0
22557	2022-08-30	19:09:47.109	241.59012859	5798.163086	1661886587.11	0	899	2.8130544629	2.8964671737	875.42315147	906.9905779	3.1814058809	724.14401306	36.084251404	-1.1571816972	33.900585175	19.120407104	0	0	0	0	0
22558	2022-08-30	19:09:48.059	241.59013958	5798.16335	1661886588.06	0	899	2.8130544629	2.8964671737	873.57730379	905.07816966	3.1814058809	724.14429843	36.084251404	-1.1522772312	33.900585175	19.121274948	0	0	0	0	0
22559	2022-08-30	19:09:48.992	241.59015037	5798.163609	1661886588.992	0	899	2.8098554154	2.8912192108	873.58014152	904.33782701	3.1088919812	724.12967707	36.08465076	-1.1580117317	33.900585175	19.12109447	0	0	0	0	0
22560	2022-08-30	19:09:49.953	241.59016149	5798.163876	1661886589.953	0	899	2.8098652603	2.8912294698	873.99246763	904.76471974	3.1088967752	724.12155859	36.085044861	-1.1636707783	33.900585175	19.120916367	0	0	0	0	0
22561	2022-08-30	19:09:50.917	241.59017266	5798.164144	1661886590.918	0	899	2.810442241	2.8929639286	873.99246763	905.19873293	3.1512331531	724.11229782	36.085044861	-1.1754092689	33.900585175	19.118555397	0	0	0	0	0
22562	2022-08-30	19:09:51.855	241.59018351	5798.164404	1661886591.855	0	899	2.810442241	2.8929639286	875.53637126	906.79776228	3.1512331531	724.12000118	36.085044861	-1.185132078	33.900585175	19.117315292	0	0	0	0	0
22563	2022-08-30	19:09:52.753	241.59019391	5798.164654	1661886592.754	0	899	2.8100765315	2.8926247935	875.53637126	906.81198623	3.1526175143	724.12640179	36.085044861	-1.187190869	33.900585175	19.117593134	0	0	0	0	0
22564	2022-08-30	19:09:53.687	241.59020472	5798.164913	1661886593.688	0	899	2.8100765315	2.8926247935	875.48934403	906.76327911	3.1526175143	724.13130562	36.085044861	-1.1975819701	33.900585175	19.119724817	0	0	0	0	0
22565	2022-08-30	19:09:54.648	241.59021583	5798.16518	1661886594.648	0	899	2.8170733235	2.9004060077	875.49152016	906.98566159	3.174037329	724.13566377	36.085350441	-1.2123925741	33.900585175	19.117411544	0	0	0	0	0
22566	2022-08-30	19:09:55.607	241.59022693	5798.165446	1661886595.607	0	899	2.8170870709	2.9004203461	874.40639881	905.86157505	3.174044146	724.1459775	36.085899353	-1.2220830957	33.900585175	19.111015585	0	0	0	0	0
22567	2022-08-30	19:09:56.525	241.59023756	5798.165701	1661886596.525	0	899	2.8185502663	2.9002291018	874.40639881	905.21718633	3.1112340711	724.13637962	36.085899353	-1.1776620892	33.900585175	19.11946106	0	0	0	0	0
22568	2022-08-30	19:09:57.457	241.59024834	5798.16596	1661886597.457	0	899	2.8185502663	2.9002291018	876.75594331	907.64951992	3.1112340711	724.1308137	36.085899353	-1.155370762	33.900585175	19.121392357	0	0	0	0	0
22569	2022-08-30	19:09:58.397	241.59025922	5798.166221	1661886598.397	0	899	2.8229179006	2.9061034017	876.75594331	908.17393227	3.1622196196	724.12119036	36.085899353	-1.1631748771	33.900585175	19.120479584	0	0	0	0	0
22570	2022-08-30	19:09:59.355	241.59027032	5798.166488	1661886599.356	0	899	2.822924185	2.9061099552	875.03774001	906.39419009	3.1622227178	724.12864635	36.086149759	-1.2055046677	33.900585175	19.115034811	0	0	0	0	0
22571	2022-08-30	19:10:00.267	241.59028088	5798.166741	1661886600.268	0	899	2.8180948174	2.899990553	875.04051916	905.96105495	3.1197526328	724.12616169	36.086540222	-1.1903815214	33.900585175	19.10980649	0	0	0	0	0
22572	2022-08-30	19:10:01.171	241.59029134	5798.166992	1661886601.172	0	899	2.8180948174	2.899990553	877.57743419	908.5876147	3.1197526328	724.14454742	36.086540222	-1.1571601629	33.900585175	19.118755341	0	0	0	0	0
22573	2022-08-30	19:10:02.058	241.5903016	5798.167238	1661886602.058	0	899	2.8194871571	2.9030143117	877.57743419	909.19348358	3.1785859911	724.13188202	36.086540222	-1.2374218418	33.900585175	19.116808557	0	0	0	0	0
22574	2022-08-30	19:10:02.940	241.59031182	5798.167484	1661886602.941	0	899	2.8194871571	2.9030143117	877.90952716	909.5375407	3.1785859911	724.1332927	36.086540222	-1.3554213434	33.900585175	19.115348816	0	0	0	0	0
22575	2022-08-30	19:10:03.885	241.59032275	5798.167746	1661886603.886	0	899	2.8167822933	2.9011741493	877.91049698	909.8989074	3.2135287813	724.13578908	36.086676035	-1.4222952806	33.900585175	19.096652126	0	0	0	0	0
22576	2022-08-30	19:10:04.838	241.59033378	5798.168011	1661886604.839	0	899	2.816794941	2.9011873477	876.0687342	907.99010172	3.2135351317	724.14398193	36.087181091	-1.1636707783	33.900585175	19.119115829	0	0	0	0	0
22577	2022-08-30	19:10:05.805	241.59034498	5798.168279	1661886605.806	0	899	2.8163962547	2.8969103164	876.0687342	906.51865795	3.0703800838	724.14833079	36.087181091	-1.2105601323	33.900585175	19.113997718	0	0	0	0	0
22578	2022-08-30	19:10:06.773	241.59035617	5798.168548	1661886606.773	0	899	2.8163962547	2.8969103164	877.88674825	908.39986156	3.0703800838	724.14285743	36.087181091	-1.2682825358	33.900585175	19.104026226	0	0	0	0	0
22579	2022-08-30	19:10:07.714	241.59036707	5798.16881	1661886607.715	0	899	2.8165729423	2.8982974486	877.88674825	908.85943266	3.1150484536	724.12229909	36.087181091	-1.1539047956	33.900585175	19.092466354	0	0	0	0	0
22580	2022-08-30	19:10:08.686	241.59037831	5798.169079	1661886608.686	0	899	2.8165729423	2.8982974486	879.21449199	910.23402046	3.1150484536	724.13365689	36.087181091	-1.1543898669	33.900585175	19.101266558	0	0	0	0	0
22581	2022-08-30	19:10:09.578	241.59038865	5798.169327	1661886609.579	0	899	2.826581721	2.9057979515	879.21495305	909.16975954	3.0116480278	724.13970786	36.087245562	-1.183278053	33.900585175	19.118270786	0	0	0	0	0
22582	2022-08-30	19:10:10.536	241.59039973	5798.169594	1661886610.537	0	899	2.8266023406	2.9058194104	877.11011546	906.99330945	3.0116576968	724.12390137	36.088066101	-1.5364035368	33.900585175	19.070859909	0	0	0	0	0
22583	2022-08-30	19:10:11.437	241.59041016	5798.169844	1661886611.438	0	899	2.8253083357	2.906234535	877.11011546	907.65598826	3.0761955511	724.1494949	36.088066101	-1.5330835455	33.900585175	19.074532528	0	0	0	0	0
22584	2022-08-30	19:10:12.328	241.59042046	5798.170091	1661886612.328	0	899	2.8253083357	2.906234535	877.64141583	908.20579148	3.0761955511	724.14009468	36.088066101	-1.5136163235	33.900585175	19.096067429	0	0	0	0	0
22585	2022-08-30	19:10:13.246	241.59043109	5798.170346	1661886613.246	0	899	2.817291088	2.9023107281	877.64141583	909.85355972	3.2361661419	724.13635092	36.088066101	-1.3866808825	33.900585175	19.109803977	0	0	0	0	0
22586	2022-08-30	19:10:14.180	241.59044191	5798.170606	1661886614.181	0	899	2.817291088	2.9023107281	878.14541115	910.37605322	3.2361661419	724.14465292	36.088066101	-1.2835458185	33.900585175	19.092965246	0	0	0	0	0
22587	2022-08-30	19:10:15.144	241.59045306	5798.170873	1661886615.144	0	899	2.8205120071	2.9062253646	878.14965524	910.60777427	3.2581769944	724.14019735	36.088660284	-1.155068973	33.900585175	19.105958383	0	0	0	0	0
22588	2022-08-30	19:10:16.099	241.59046412	5798.171139	1661886616.1	0	899	2.8205131778	2.9062265869	878.58761184	911.06192476	3.2581775896	724.17529418	36.08870697	-1.152740653	33.900585175	19.118647733	0	0	0	0	0
22589	2022-08-30	19:10:17.081	241.59047547	5798.171411	1661886617.081	0	899	2.8209666318	2.9030147608	878.58761184	909.65975401	3.1223018948	724.16917611	36.08870697	-1.1777699144	33.900585175	19.1200547	0	0	0	0	0
22590	2022-08-30	19:10:18.069	241.59048691	5798.171686	1661886618.069	0	899	2.8209666318	2.9030147608	878.10204668	909.15701634	3.1223018948	724.17026747	36.08870697	-1.1978515387	33.900585175	19.118755341	0	0	0	0	0
22591	2022-08-30	19:10:19.102	241.59049888	5798.171973	1661886619.103	0	899	2.8235536974	2.905750427	878.10204668	909.18492519	3.1250119521	724.17010498	36.08870697	-1.2431240058	33.900585175	19.116751488	0	0	0	0	0
22592	2022-08-30	19:10:20.094	241.59051035	5798.172248	1661886620.094	0	899	2.8235673952	2.9057647041	880.08322409	911.23630079	3.1250186243	724.16755929	36.089252649	-1.240849596	33.900585175	19.116233826	0	0	0	0	0
22593	2022-08-30	19:10:21.084	241.59052181	5798.172523	1661886621.084	0	899	2.8233996192	2.9058644445	880.08477934	911.34179102	3.1350815848	724.17502336	36.08946991	-1.1955878592	33.900585175	19.12047371	0	0	0	0	0
22594	2022-08-30	19:10:22.026	241.59053271	5798.172785	1661886622.026	0	899	2.8233996192	2.9058644445	879.23737342	910.46428871	3.1350815848	724.16366759	36.08946991	-1.4918208817	33.900585175	19.080190052	0	0	0	0	0
22595	2022-08-30	19:10:22.947	241.59054337	5798.173041	1661886622.947	0	899	2.8233755162	2.9068871185	879.23737342	910.86340347	3.1737601574	724.16835558	36.08946991	-1.5042923381	33.900585175	19.084048227	0	0	0	0	0
22596	2022-08-30	19:10:23.872	241.59055409	5798.173298	1661886623.873	0	899	2.8233755162	2.9068871185	879.19433851	910.8188206	3.1737601574	724.14793143	36.08946991	-1.3929435473	33.900585175	19.100343553	0	0	0	0	0
22597	2022-08-30	19:10:24.822	241.59056507	5798.173562	1661886624.822	0	899	2.8322147423	2.9134965501	879.19826098	909.87676642	3.0820118257	724.16351803	36.090018418	-1.5215821661	33.900585175	19.08336359	0	0	0	0	0
22598	2022-08-30	19:10:25.765	241.59057598	5798.173824	1661886625.765	0	899	2.8322186047	2.9135005735	881.33119365	912.08414417	3.0820136755	724.14753087	36.090171814	-1.5423751596	33.900585175	19.080544213	0	0	0	0	0
22599	2022-08-30	19:10:26.691	241.59058671	5798.174081	1661886626.692	0	899	2.8318846904	2.9163874635	881.33119365	913.31415735	3.2009669745	724.1337256	36.090171814	-1.453425469	33.900585175	19.090402957	0	0	0	0	0
22600	2022-08-30	19:10:27.674	241.59059808	5798.174354	1661886627.674	0	899	2.8318846904	2.9163874635	882.47231308	914.49668729	3.2009669745	724.1159288	36.090171814	-1.2252090025	33.900585175	19.11332709	0	0	0	0	0
22601	2022-08-30	19:10:28.605	241.59060887	5798.174613	1661886628.606	0	899	2.8324192151	2.9186295626	882.47231308	915.14174336	3.2631412492	724.14208984	36.090171814	-1.1978515387	33.900585175	19.118034363	0	0	0	0	0
22602	2022-08-30	19:10:29.559	241.5906199	5798.174878	1661886629.559	0	899	2.8324192151	2.9186295626	881.87469045	914.52199654	3.2631412492	724.12860956	36.090171814	-1.1978515387	33.900585175	19.118034363	0	0	0	0	0
22603	2022-08-30	19:10:30.433	241.59063001	5798.17512	1661886630.433	0	899	2.8339315268	2.9157144536	881.87961931	912.82368216	3.0986542041	724.13457888	36.090858965	-1.1956310059	33.900585175	19.12037689	0	0	0	0	0
22604	2022-08-30	19:10:31.352	241.59064066	5798.175376	1661886631.353	0	899	2.8339334363	2.9157164431	880.93281567	911.84366584	3.098655123	724.13841925	36.090934753	-1.184830308	33.900585175	19.121635437	0	0	0	0	0
22605	2022-08-30	19:10:32.243	241.59065097	5798.175623	1661886632.244	0	899	2.8302634934	2.9103837826	880.93281567	911.25098931	3.0412190416	724.12167742	36.090934753	-1.1900905402	33.900585175	19.117562477	0	0	0	0	0
22606	2022-08-30	19:10:33.164	241.59066163	5798.175879	1661886633.165	0	899	2.8302634934	2.9103837826	882.02921761	912.38512499	3.0412190416	724.13214556	36.090934753	-1.1913409233	33.900585175	19.116594315	0	0	0	0	0
22607	2022-08-30	19:10:34.082	241.59067225	5798.176134	1661886634.082	0	899	2.8309704262	2.9139986367	882.02921761	913.48575304	3.1476887958	724.14568971	36.090934753	-1.1913409233	33.900585175	19.116901739	0	0	0	0	0
22608	2022-08-30	19:10:34.980	241.59068265	5798.176384	1661886634.981	0	899	2.8309799889	2.9140086069	883.66691664	915.18190722	3.1476934753	724.16246912	36.091314707	-1.168036314	33.900585175	19.120364423	0	0	0	0	0
22609	2022-08-30	19:10:35.908	241.59069339	5798.176641	1661886635.909	0	899	2.8374720722	2.9179500188	883.66857259	914.13939966	3.0468739864	724.15846505	36.091545105	-1.2299625803	33.900585175	19.121995926	0	0	0	0	0
22610	2022-08-30	19:10:36.816	241.5907039	5798.176894	1661886636.817	0	899	2.8374720722	2.9179500188	883.06943102	913.51959838	3.0468739864	724.13378098	36.091545105	-1.1849488115	33.900585175	19.118790165	0	0	0	0	0
22611	2022-08-30	19:10:37.776	241.59071501	5798.17716	1661886637.777	0	899	2.8360617347	2.9207796297	883.06943102	915.14995126	3.2042900381	724.15734297	36.091545105	-1.1627437555	33.900585175	19.118775854	0	0	0	0	0
22612	2022-08-30	19:10:38.719	241.59072591	5798.177422	1661886638.719	0	899	2.8360617347	2.9207796297	880.64780003	912.64034623	3.2042900381	724.17559491	36.091545105	-1.1636276616	33.900585175	19.119119455	0	0	0	0	0
22613	2022-08-30	19:10:39.683	241.59073707	5798.17769	1661886639.683	0	899	2.8377868956	2.9225218967	880.64808666	912.62756874	3.203026414	724.1828585	36.091585121	-1.1884520756	33.900585175	19.11653429	0	0	0	0	0
22614	2022-08-30	19:10:40.663	241.59074841	5798.177962	1661886640.663	0	899	2.8378028243	2.9225385165	882.62693472	914.67835791	3.2030343268	724.18105574	36.092216492	-1.1832133737	33.900585175	19.12014029	0	0	0	0	0
22615	2022-08-30	19:10:41.661	241.59075997	5798.178239	1661886641.661	0	899	2.8408270916	2.9236883006	882.62693472	913.931421	3.1309465275	724.18986056	36.092216492	-1.1661823175	33.900585175	19.117895897	0	0	0	0	0
22616	2022-08-30	19:10:42.694	241.59077192	5798.178526	1661886642.694	0	899	2.8408270916	2.9236883006	882.84490148	914.15711847	3.1309465275	724.15999133	36.092216492	-1.1739756832	33.900585175	19.121966545	0	0	0	0	0
22617	2022-08-30	19:10:43.561	241.59078196	5798.178767	1661886643.561	0	899	2.8395911771	2.9226168306	882.84490148	914.23338057	3.1383102585	724.15899982	36.092216492	-1.1721108812	33.900585175	19.120938851	0	0	0	0	0
22618	2022-08-30	19:10:44.464	241.59079242	5798.179018	1661886644.465	0	899	2.8396081567	2.9226345315	882.53743854	913.91507166	3.1383185177	724.1757861	36.092889091	-1.1995437872	33.900585175	19.121392509	0	0	0	0	0
22619	2022-08-30	19:10:45.394	241.59080317	5798.179276	1661886645.394	0	899	2.8356214631	2.9188010033	882.53830608	914.01867959	3.1482374672	724.16760699	36.093009949	-1.2059897184	33.900585175	19.121995926	0	0	0	0	0
22620	2022-08-30	19:10:46.345	241.59081418	5798.17954	1661886646.345	0	899	2.8356214631	2.9188010033	881.63473412	913.08287699	3.1482374672	724.15084738	36.093009949	-1.1609760128	33.900585175	19.122683481	0	0	0	0	0
22621	2022-08-30	19:10:47.288	241.59082509	5798.179802	1661886647.288	0	899	2.8371371228	2.9200801961	881.63473412	912.97607088	3.1379122816	724.16066474	36.093009949	-1.2004061787	33.900585175	19.118158555	0	0	0	0	0
22622	2022-08-30	19:10:48.161	241.5908352	5798.180045	1661886648.161	0	899	2.8371371228	2.9200801961	885.14305522	916.60910969	3.1379122816	724.15722656	36.093009949	-1.2011067867	33.900585175	19.116954803	0	0	0	0	0
22623	2022-08-30	19:10:49.059	241.59084559	5798.180294	1661886649.059	0	899	2.8450104717	2.9332958573	885.14305522	918.55572949	3.3249751543	724.17012964	36.093009949	-1.2696622729	33.900585175	19.109371084	0	0	0	0	0
22624	2022-08-30	19:10:50.010	241.59085661	5798.180559	1661886650.011	0	899	2.8450191821	2.9333049607	884.24143026	917.62011636	3.3249796347	724.15267601	36.093354333	-1.2482548802	33.900585175	19.111400743	0	0	0	0	0
22625	2022-08-30	19:10:51.019	241.59086829	5798.180839	1661886651.02	0	899	2.8381075295	2.922744869	884.24422103	916.31340534	3.1990906865	724.15935835	36.093742371	-1.1899396063	33.900585175	19.10770415	0	0	0	0	0
22626	2022-08-30	19:10:51.973	241.59087932	5798.181104	1661886651.973	0	899	2.8381075295	2.922744869	882.99142973	915.01517864	3.1990906865	724.17823034	36.093742371	-1.1897132397	33.900585175	19.113705932	0	0	0	0	0
22627	2022-08-30	19:10:52.913	241.5908902	5798.181365	1661886652.913	0	899	2.8311994165	2.9129606006	882.99142973	913.99628947	3.1007590248	724.15812835	36.093742371	-1.197991638	33.900585175	19.108974545	0	0	0	0	0
22628	2022-08-30	19:10:53.868	241.59090125	5798.18163	1661886653.868	0	899	2.8312008408	2.9129620847	881.95113876	912.91947742	3.1007597114	724.16715832	36.093798959	-1.2037692694	33.900585175	19.09975307	0	0	0	0	0
22629	2022-08-30	19:10:54.816	241.59091223	5798.181894	1661886654.817	0	899	2.8379151566	2.9186355226	881.95511116	912.4542178	3.055334144	724.1730957	36.094352722	-1.1571601629	33.900585175	19.121995926	0	0	0	0	0
22630	2022-08-30	19:10:55.694	241.5909224	5798.182137	1661886655.695	0	899	2.8379151566	2.9186355226	884.66543953	915.25827271	3.055334144	724.15263478	36.094352722	-1.1571601629	33.900585175	19.121280481	0	0	0	0	0
22631	2022-08-30	19:10:56.568	241.5909325	5798.18238	1661886656.568	0	899	2.8323602196	2.9129798946	884.66543953	915.28016604	3.0574475158	724.15270996	36.094352722	-1.1571601629	33.900585175	19.118394852	0	0	0	0	0
22632	2022-08-30	19:10:57.505	241.59094334	5798.18264	1661886657.505	0	899	2.8323602196	2.9129798946	884.01036521	914.60242221	3.0574475158	724.14903977	36.094352722	-1.1559528397	33.735666464	19.122096371	0	0	0	0	0
22633	2022-08-30	19:10:58.474	241.59095457	5798.18291	1661886658.475	0	899	2.8354626714	2.9179637921	884.01036521	915.28625447	3.123456087	724.1569901	36.094352722	-1.1637353992	33.900585175	19.120774136	0	0	0	0	0
22634	2022-08-30	19:10:59.394	241.59096521	5798.183165	1661886659.394	0	899	2.8354626714	2.9179637921	884.47043407	915.76260036	3.123456087	724.18035889	36.094352722	-1.196223855	33.900585175	19.115873337	0	0	0	0	0
22635	2022-08-30	19:11:00.361	241.59097641	5798.183434	1661886660.362	0	899	2.8325350101	2.9132860633	884.47515923	915.13157526	3.0621081037	724.14594274	36.095009557	-1.1598441996	33.900585175	19.120344869	0	0	0	0	0
22636	2022-08-30	19:11:01.280	241.59098705	5798.183689	1661886661.281	0	899	2.8325384505	2.9132896462	884.73995456	915.40556551	3.0621097406	724.14479479	36.095146179	-1.1807988811	33.900585175	19.121042226	0	0	0	0	0
22637	2022-08-30	19:11:02.243	241.59099819	5798.183957	1661886662.244	0	899	2.8367038364	2.9190853057	884.73995456	915.98222368	3.1177278437	724.15304384	36.095146179	-1.196223855	33.900585175	19.120916367	0	0	0	0	0
22638	2022-08-30	19:11:03.233	241.59100965	5798.184232	1661886663.234	0	899	2.8367038364	2.9190853057	887.18097565	918.50944302	3.1177278437	724.16244891	36.095146179	-1.1810683644	33.900585175	19.118974938	0	0	0	0	0
22639	2022-08-30	19:11:04.098	241.59101965	5798.184472	1661886664.098	0	899	2.8492035854	2.9295947599	887.18097565	917.61316779	3.0314909646	724.16794692	36.095146179	-1.1626144008	33.900585175	19.119527602	0	0	0	0	0
22640	2022-08-30	19:11:05.006	241.59103016	5798.184724	1661886665.006	0	899	2.8492170389	2.9296087647	887.18166428	917.61394545	3.0314972646	724.1681854	36.095677306	-1.1871693261	33.900585175	19.120243073	0	0	0	0	0
22641	2022-08-30	19:11:05.957	241.59104118	5798.184988	1661886665.958	0	899	2.8452122099	2.9268605462	887.18179553	918.13640238	3.0817738362	724.16510131	36.095695496	-1.1955232249	33.900585175	19.117452849	0	0	0	0	0
22642	2022-08-30	19:11:06.911	241.59105222	5798.185253	1661886666.912	0	899	2.8452122099	2.9268605462	887.82304324	918.80002383	3.0817738362	724.17727439	36.095695496	-1.2301027641	33.900585175	19.115965167	0	0	0	0	0
22643	2022-08-30	19:11:07.854	241.59106313	5798.185515	1661886667.854	0	899	2.844966402	2.9294818918	887.82304324	919.89737762	3.1871385961	724.17585522	36.095695496	-1.2098055952	33.710928658	19.115787847	0	0	0	0	0
22644	2022-08-30	19:11:08.811	241.5910742	5798.185781	1661886668.811	0	899	2.844966402	2.9294818918	887.82190012	919.8961932	3.1871385961	724.17672831	36.095695496	-1.2229992783	33.829670129	19.099389752	0	0	0	0	0
22645	2022-08-30	19:11:09.802	241.59108567	5798.186056	1661886669.802	0	899	2.8481481883	2.9296637208	887.82475318	918.71903386	3.073817309	724.17235964	36.096090607	-1.2281625231	33.760404271	19.103975864	0	0	0	0	0
22646	2022-08-30	19:11:10.785	241.59109705	5798.186329	1661886670.785	0	899	2.8481559564	2.929671812	890.33246299	921.31404475	3.0738209989	724.16492144	36.0963974	-1.2125327484	33.753807523	19.108936285	0	0	0	0	0
22647	2022-08-30	19:11:11.706	241.59110771	5798.186585	1661886671.706	0	899	2.8504162927	2.9316592056	890.33246299	921.18505548	3.0614520186	724.16951605	36.0963974	-1.1913516727	33.900585175	19.10605514	0	0	0	0	0
22648	2022-08-30	19:11:12.690	241.5911191	5798.186858	1661886672.69	0	899	2.8504162927	2.9316592056	887.10507705	917.8458313	3.0614520186	724.16572258	36.0963974	-1.1793975964	33.900585175	19.114340119	0	0	0	0	0
22649	2022-08-30	19:11:13.654	241.59113025	5798.187126	1661886673.654	0	899	2.8479287354	2.9309510539	887.10507705	918.55084982	3.129260704	724.16859406	36.0963974	-1.1693083111	33.804932323	19.119973366	0	0	0	0	0
22650	2022-08-30	19:11:14.628	241.59114153	5798.187397	1661886674.628	0	899	2.847931432	2.9309538648	886.96006691	918.40071297	3.1292620081	724.19581452	36.096503908	-1.174460745	33.679594103	19.11987114	0	0	0	0	0
22651	2022-08-30	19:11:15.625	241.59115307	5798.187674	1661886675.625	0	899	2.8568837849	2.9376350484	886.9661232	917.44538777	3.0367353156	724.16202166	36.097343445	-1.1919876305	33.900585175	19.117724829	0	0	0	0	0
22652	2022-08-30	19:11:16.539	241.59116366	5798.187928	1661886676.54	0	899	2.8568837849	2.9376350484	887.81259863	918.32095107	3.0367353156	724.14924672	36.097343445	-1.174794876	33.900585175	19.114600125	0	0	0	0	0
22653	2022-08-30	19:11:17.493	241.59117469	5798.188193	1661886677.493	0	899	2.8543315755	2.9370668426	887.81259863	919.1031991	3.1119477575	724.16396589	36.097343445	-1.2321939216	33.900585175	19.106679866	0	0	0	0	0
22654	2022-08-30	19:11:18.467	241.59118596	5798.188463	1661886678.467	0	899	2.8543315755	2.9370668426	891.09766296	922.50404421	3.1119477575	724.17537866	36.097343445	-1.2144837143	33.900585175	19.082044702	0	0	0	0	0
22655	2022-08-30	19:11:19.420	241.59119699	5798.188728	1661886679.42	0	899	2.8392490214	2.9211261451	891.09911159	922.34392487	3.0964760136	724.17894012	36.097543325	-1.2352982752	33.829670129	19.07182576	0	0	0	0	0
22656	2022-08-30	19:11:20.391	241.59120824	5798.188998	1661886680.392	0	899	2.8392616932	2.9211393477	889.48886287	920.67727904	3.0964820961	724.17740212	36.098045349	-1.206237669	33.651557922	19.089633436	0	0	0	0	0
22657	2022-08-30	19:11:21.339	241.59121921	5798.189261	1661886681.34	0	899	2.8435398363	2.9250013634	889.48886287	920.47085158	3.0766771714	724.16526623	36.098045349	-1.2068197688	33.75545671	19.089547719	0	0	0	0	0
22658	2022-08-30	19:11:22.273	241.59123002	5798.189521	1661886682.274	0	899	2.8435398363	2.9250013634	887.76785778	918.68990178	3.0766771714	724.16481675	36.098045349	-1.2238940001	33.900585175	19.112632751	0	0	0	0	0
22659	2022-08-30	19:11:23.219	241.59124096	5798.189783	1661886683.219	0	899	2.8478334603	2.9319132081	887.76785778	919.64149504	3.1680771195	724.14228871	36.098045349	-1.5094987422	33.900585175	19.075886758	0	0	0	0	0
22660	2022-08-30	19:11:24.207	241.59125241	5798.190058	1661886684.208	0	899	2.8478348521	2.9319146596	887.95622703	919.83663443	3.1680778009	724.16461667	36.098100321	-1.2075527204	33.900585175	19.115244581	0	0	0	0	0
22661	2022-08-30	19:11:25.155	241.59126338	5798.190321	1661886685.156	0	899	2.8550187656	2.9384511302	887.95935638	919.51279041	3.1366895334	724.17000959	36.09853363	-1.2004816548	33.900585175	19.118764334	0	0	0	0	0
22662	2022-08-30	19:11:26.088	241.59127418	5798.19058	1661886686.089	0	899	2.8550187656	2.9384511302	890.79593222	922.45016334	3.1366895334	724.18370733	36.09853363	-1.2369152308	33.900585175	19.116594315	0	0	0	0	0
22663	2022-08-30	19:11:27.022	241.59128498	5798.190839	1661886687.022	0	899	2.8513667061	2.9351907798	890.79593222	922.6406793	3.1549165993	724.16923715	36.09853363	-1.2357510597	33.900585175	19.120457719	0	0	0	0	0
22664	2022-08-30	19:11:27.974	241.59129601	5798.191104	1661886687.975	0	899	2.8513667061	2.9351907798	889.09922441	920.88331648	3.1549165993	724.16022416	36.09853363	-1.2162299575	33.900585175	19.120049571	0	0	0	0	0
22665	2022-08-30	19:11:28.898	241.59130669	5798.191361	1661886688.898	0	899	2.855860611	2.9363116917	889.09922441	919.54851306	3.0268101573	724.17021816	36.09853363	-1.3310496089	33.900585175	19.112437431	0	0	0	0	0
22666	2022-08-30	19:11:29.815	241.5913173	5798.191615	1661886689.815	0	899	2.8558697445	2.936321199	889.08229268	919.53104579	3.0268144178	724.17933342	36.098893374	-1.2602628414	33.753807523	19.106522781	0	0	0	0	0
22667	2022-08-30	19:11:30.729	241.59132788	5798.191869	1661886690.729	0	899	2.8513732413	2.9345388799	889.08410484	920.61639698	3.1308301948	724.18687591	36.099143982	-1.1896054089	33.729069716	19.107529217	0	0	0	0	0
22668	2022-08-30	19:11:31.668	241.59133876	5798.19213	1661886691.669	0	899	2.8513732413	2.9345388799	888.45531064	919.96530193	3.1308301948	724.19206753	36.099143982	-1.1933565377	33.895637613	19.116926193	0	0	0	0	0
22669	2022-08-30	19:11:32.634	241.59134993	5798.192398	1661886692.634	0	899	2.8542326139	2.9381892281	888.45531064	920.23477488	3.1566803616	724.17764343	36.099143982	-1.2188061578	33.651557922	19.117684775	0	0	0	0	0
22670	2022-08-30	19:11:33.668	241.59136191	5798.192686	1661886693.669	0	899	2.8542326139	2.9381892281	890.00238394	921.83718598	3.1566803616	724.17996115	36.099143982	-1.2292619644	33.73236809	19.120555878	0	0	0	0	0
22671	2022-08-30	19:11:34.592	241.5913726	5798.192942	1661886694.593	0	899	2.8468693293	2.9307314333	890.00254779	921.88405252	3.1611506001	724.19430401	36.099166617	-1.2326681811	33.900585175	19.120431837	0	0	0	0	0
22672	2022-08-30	19:11:35.484	241.59138293	5798.19319	1661886695.485	0	899	2.8468903828	2.930753388	890.93248767	922.84741213	3.1611608893	724.19005458	36.099998474	-1.2915547944	33.828020942	19.114718974	0	0	0	0	0
22673	2022-08-30	19:11:36.374	241.59139322	5798.193437	1661886696.374	0	899	2.8569810523	2.9415657883	890.93248767	923.00938283	3.1766464848	724.19089776	36.099998474	-1.4964667259	33.66969898	19.112672642	0	0	0	0	0
22674	2022-08-30	19:11:37.292	241.59140385	5798.193692	1661886697.293	0	899	2.8569810523	2.9415657883	888.33315907	920.3164687	3.1766464848	724.17335803	36.099998474	-1.1539047956	33.900585175	19.122356415	0	0	0	0	0
22675	2022-08-30	19:11:38.197	241.59141433	5798.193944	1661886698.198	0	899	2.8573238093	2.9397479934	888.33315907	919.49081121	3.0974193618	724.18460588	36.099998474	-1.1563409314	33.900585175	19.118583919	0	0	0	0	0
22676	2022-08-30	19:11:39.157	241.59142544	5798.194211	1661886699.158	0	899	2.8573358841	2.9397605742	893.22851262	924.55792611	3.0974251228	724.16930344	36.100473821	-1.1598764958	33.900585175	19.119718552	0	0	0	0	0
22677	2022-08-30	19:11:40.138	241.59143679	5798.194483	1661886700.139	0	899	2.8615791721	2.9435947752	893.23126696	924.35784423	3.0780375568	724.15224957	36.100852966	-1.1620430946	33.900585175	19.121635437	0	0	0	0	0
22678	2022-08-30	19:11:41.039	241.59144721	5798.194733	1661886701.039	0	899	2.8615791721	2.9435947752	892.61515697	923.72026456	3.0780375568	724.15661015	36.100852966	-1.1851320851	33.900585175	19.122122455	0	0	0	0	0
22679	2022-08-30	19:11:42.006	241.5914584	5798.195002	1661886702.006	0	899	2.8615255996	2.9450600702	892.61515697	924.30043339	3.1334806821	724.13597703	36.100852966	-1.1790418246	33.900585175	19.117941193	0	0	0	0	0
22680	2022-08-30	19:11:42.948	241.59146932	5798.195264	1661886702.949	0	899	2.8615255996	2.9450600702	892.30385031	923.97807624	3.1334806821	724.11486291	36.100852966	-1.160415411	33.900585175	19.1198349	0	0	0	0	0
22681	2022-08-30	19:11:43.858	241.59147985	5798.195516	1661886703.859	0	899	2.8628482059	2.9448427101	892.30385031	923.37619987	3.0759416702	724.1267773	36.100852966	-1.1761745664	33.758755084	19.118604117	0	0	0	0	0
22682	2022-08-30	19:11:44.740	241.59149005	5798.195761	1661886704.74	0	899	2.8628518168	2.9448464712	891.78889443	922.84332971	3.0759433778	724.12603153	36.100994843	-1.1918690505	33.715876219	19.117860087	0	0	0	0	0
22683	2022-08-30	19:11:45.743	241.59150167	5798.19604	1661886705.744	0	899	2.8608379872	2.9417379851	891.79184957	922.45103568	3.0380853945	724.13799847	36.101402283	-1.2027344704	33.900585175	19.118394852	0	0	0	0	0
22684	2022-08-30	19:11:46.690	241.59151262	5798.196303	1661886706.69	0	899	2.8608379872	2.9417379851	889.10456041	919.67135938	3.0380853945	724.14085378	36.101402283	-1.201947577	33.780194516	19.119439586	0	0	0	0	0
22685	2022-08-30	19:11:47.648	241.59152372	5798.196569	1661886707.649	0	899	2.8600623074	2.9447996821	889.10456041	921.13900484	3.178884157	724.15033727	36.101402283	-1.1859081834	33.651557922	19.11988324	0	0	0	0	0
22686	2022-08-30	19:11:48.611	241.59153486	5798.196837	1661886708.612	0	899	2.8600623074	2.9447996821	893.63611714	925.8338336	3.178884157	724.16654392	36.101402283	-1.2055694204	33.821424194	19.117658464	0	0	0	0	0
22687	2022-08-30	19:11:49.526	241.59154544	5798.197091	1661886709.526	0	899	2.8636869084	2.9506799509	893.63812067	926.65635926	3.2570008277	724.16873068	36.101677951	-1.2023356466	33.900585175	19.114653366	0	0	0	0	0
22688	2022-08-30	19:11:50.473	241.5915564	5798.197354	1661886710.473	0	899	2.8636969828	2.9506904701	894.50513943	927.55546578	3.2570058707	724.18017255	36.102073669	-1.1701059184	33.900585175	19.111934056	0	0	0	0	0
22689	2022-08-30	19:11:51.418	241.59156735	5798.197616	1661886711.419	0	899	2.8668622015	2.9462976353	894.50513943	924.63382662	2.9784691688	724.18245672	36.102073669	-1.228291881	33.748859961	19.115323439	0	0	0	0	0
22690	2022-08-30	19:11:52.321	241.59157779	5798.197867	1661886712.321	0	899	2.8668622015	2.9462976353	895.76269282	925.93373688	2.9784691688	724.18477242	36.102073669	-1.2105493546	33.651557922	19.116150862	0	0	0	0	0
22691	2022-08-30	19:11:53.243	241.59158846	5798.198123	1661886713.243	0	899	2.8783839886	2.9603084367	895.76269282	926.75945739	3.0572574787	724.18249673	36.102073669	-1.1620430946	33.651557922	19.121635437	0	0	0	0	0
22692	2022-08-30	19:11:54.191	241.59159944	5798.198387	1661886714.192	0	899	2.8783839886	2.9603084367	894.37609403	925.32487705	3.0572574787	724.17508804	36.102073669	-1.4908292294	33.651557922	19.083463669	0	0	0	0	0
22693	2022-08-30	19:11:55.130	241.5916103	5798.198647	1661886715.13	0	899	2.8794985099	2.9649387037	894.37936054	926.65211264	3.1834787838	724.17721295	36.102522743	-1.2720013912	33.651557922	19.106587113	0	0	0	0	0
22694	2022-08-30	19:11:56.051	241.59162096	5798.198903	1661886716.051	0	899	2.8795042009	2.9649446401	893.67562646	925.92301411	3.183481553	724.15677264	36.102745056	-1.1760883505	33.651557922	19.117881573	0	0	0	0	0
22695	2022-08-30	19:11:56.994	241.59163189	5798.199165	1661886716.995	0	899	2.8762423439	2.9618505972	893.67562646	926.02361859	3.1930663514	724.15666997	36.102745056	-1.1570200423	33.651557922	19.097653913	0	0	0	0	0
22696	2022-08-30	19:11:57.970	241.59164318	5798.199436	1661886717.971	0	899	2.8762423439	2.9618505972	892.57314303	924.88122905	3.1930663514	724.16897442	36.102745056	-1.1628408124	33.651557922	19.110982339	0	0	0	0	0
22697	2022-08-30	19:11:58.926	241.59165424	5798.199702	1661886718.926	0	899	2.8713972426	2.9549251044	892.57314303	924.14482349	3.1227724655	724.17134711	36.102745056	-1.2460235981	33.651557922	19.119987488	0	0	0	0	0
22698	2022-08-30	19:11:59.914	241.59166567	5798.199976	1661886719.914	0	899	2.8714126683	2.9549411821	897.78970118	929.54597703	3.1227798492	724.17138349	36.103349345	-1.2071754348	33.651557922	19.1198349	0	0	0	0	0
22699	2022-08-30	19:12:00.880	241.59167685	5798.200244	1661886720.88	0	899	2.8800694283	2.9604587893	897.79041392	928.25386489	2.9998187246	724.17321373	36.10344696	-1.1714101588	33.651557922	19.120056923	0	0	0	0	0
22700	2022-08-30	19:12:01.802	241.59168753	5798.200501	1661886721.803	0	899	2.8800694283	2.9604587893	895.12673746	925.49980568	2.9998187246	724.16312232	36.10344696	-1.1597255445	33.651557922	19.119766235	0	0	0	0	0
22701	2022-08-30	19:12:02.732	241.59169829	5798.200759	1661886722.732	0	899	2.8833246568	2.9657039349	895.12673746	926.22080202	3.0686378909	724.17814424	36.10344696	-1.1601244298	33.651557922	19.121473312	0	0	0	0	0
22702	2022-08-30	19:12:03.624	241.59170861	5798.201007	1661886723.624	0	899	2.8833246568	2.9657039349	894.3422874	925.40910247	3.0686378909	724.16597561	36.10344696	-1.1698688277	33.651557922	19.120521861	0	0	0	0	0
22703	2022-08-30	19:12:04.555	241.5917194	5798.201266	1661886724.556	0	899	2.8764244791	2.9621254084	894.3426696	926.74800543	3.1962264753	724.15352767	36.103499507	-1.2116488692	33.651557922	19.115266636	0	0	0	0	0
22704	2022-08-30	19:12:05.506	241.59173041	5798.20153	1661886725.507	0	899	2.8764387431	2.96214029	893.21490476	925.57945071	3.1962334513	724.15821485	36.104057312	-1.257266268	33.651557922	19.114159035	0	0	0	0	0
22705	2022-08-30	19:12:06.420	241.59174097	5798.201783	1661886726.42	0	899	2.8798216165	2.9638703797	893.21490476	924.91395343	3.132763248	724.17237298	36.104057312	-1.2077790957	33.651557922	19.116603472	0	0	0	0	0
22706	2022-08-30	19:12:07.338	241.5917516	5798.202038	1661886727.338	0	899	2.8798216165	2.9638703797	894.84267661	926.5994928	3.132763248	724.17651367	36.104057312	-1.1832026243	33.651557922	19.118034363	0	0	0	0	0
22707	2022-08-30	19:12:08.259	241.59176226	5798.202294	1661886728.259	0	899	2.8809311796	2.9641186454	894.84267661	926.25991125	3.1004002662	724.16282482	36.104057312	-1.1620646999	33.651557922	19.118499958	0	0	0	0	0
22708	2022-08-30	19:12:09.194	241.59177309	5798.202554	1661886729.195	0	899	2.8809311796	2.9641186454	896.99212343	928.48482349	3.1004002662	724.15594604	36.104057312	-1.1571601629	33.651557922	19.121274948	0	0	0	0	0
22709	2022-08-30	19:12:10.108	241.59178367	5798.202808	1661886730.109	0	899	2.8731522638	2.9557062031	896.99639904	928.33309089	3.0855457742	724.178217	36.104643411	-1.2993912097	33.651557922	19.107789172	0	0	0	0	0
22710	2022-08-30	19:12:11.028	241.59179431	5798.203063	1661886731.028	0	899	2.8731528833	2.9557068485	896.78416872	928.11344935	3.085546067	724.17384348	36.104667664	-1.2612976412	33.651557922	19.113921197	0	0	0	0	0
22711	2022-08-30	19:12:11.930	241.59180475	5798.203314	1661886731.93	0	899	2.8764410208	2.9570005721	896.78416872	927.31696732	3.0096852836	724.18785045	36.104667664	-1.2144729507	33.651557922	19.119015561	0	0	0	0	0
22712	2022-08-30	19:12:12.885	241.59181581	5798.203579	1661886732.886	0	899	2.8764410208	2.9570005721	895.13687714	925.61359042	3.0096852836	724.17998459	36.104667664	-1.1850458115	33.651557922	19.119718539	0	0	0	0	0
22713	2022-08-30	19:12:13.855	241.59182703	5798.203849	1661886733.855	0	899	2.8775383407	2.9636001953	895.13687714	927.6957553	3.208089982	724.17303467	36.104667664	-1.1897132397	33.651557922	19.116594315	0	0	0	0	0
22714	2022-08-30	19:12:14.854	241.59183859	5798.204126	1661886734.854	0	899	2.8775413393	2.9636033243	896.47821676	929.08589907	3.2080914535	724.17867941	36.104784883	-1.1931517874	33.651557922	19.115764252	0	0	0	0	0
22715	2022-08-30	19:12:15.782	241.59184934	5798.204384	1661886735.783	0	899	2.8736932538	2.9570709606	896.48181211	928.10895341	3.1148967424	724.16550915	36.105278015	-1.3890307226	33.651557922	19.090379184	0	0	0	0	0
22716	2022-08-30	19:12:16.752	241.59186056	5798.204653	1661886736.752	0	899	2.8736932538	2.9570709606	896.6915357	928.32607588	3.1148967424	724.16245093	36.105278015	-1.3536642719	33.651557922	19.094676832	0	0	0	0	0
22717	2022-08-30	19:12:17.709	241.59187163	5798.204919	1661886737.709	0	899	2.8690671471	2.9522742949	896.6915357	928.31218306	3.1135753812	724.16372539	36.105278015	-1.1594776294	33.651557922	19.11872596	0	0	0	0	0
22718	2022-08-30	19:12:18.687	241.59188295	5798.205191	1661886738.687	0	899	2.8690671471	2.9522742949	897.92978815	929.59410085	3.1135753812	724.17156619	36.105278015	-1.1583134867	33.793388013	19.119379183	0	0	0	0	0
22719	2022-08-30	19:12:19.645	241.59189405	5798.205457	1661886739.646	0	899	2.8697443519	2.9547160623	897.9354909	930.26800442	3.1769769348	724.16232199	36.106058942	-1.188678462	33.672997355	19.117346164	0	0	0	0	0
22720	2022-08-30	19:12:20.578	241.59190485	5798.205716	1661886740.579	0	899	2.8697462287	2.9547180199	896.64874639	928.93493695	3.1769778493	724.15844242	36.106132507	-1.1910391012	33.674646542	19.117415384	0	0	0	0	0
22721	2022-08-30	19:12:21.542	241.59191601	5798.205984	1661886741.543	0	899	2.8756212119	2.9607598175	896.64874639	928.9322124	3.1767190692	724.15760652	36.106132507	-1.2057633858	33.765351832	19.117808601	0	0	0	0	0
22722	2022-08-30	19:12:22.477	241.59192683	5798.206244	1661886742.478	0	899	2.8756212119	2.9607598175	897.98450381	930.3160632	3.1767190692	724.15195652	36.106132507	-1.2011714787	33.651557922	19.1188535	0	0	0	0	0
22723	2022-08-30	19:12:23.418	241.59193772	5798.206505	1661886743.419	0	899	2.8746720937	2.9572706886	897.98450381	929.35609216	3.0855815957	724.1708661	36.106132507	-1.1597148488	33.651557922	19.122716904	0	0	0	0	0
22724	2022-08-30	19:12:24.375	241.59194878	5798.206771	1661886744.375	0	899	2.8746720937	2.9572706886	896.31065703	927.62376861	3.0855815957	724.17030264	36.106132507	-1.2271492481	33.651557922	19.122716904	0	0	0	0	0
22725	2022-08-30	19:12:25.276	241.59195921	5798.207021	1661886745.276	0	899	2.8754774678	2.959249956	896.31468777	928.06673621	3.1273408623	724.16551643	36.106685462	-1.2376589151	33.651557922	19.097667833	0	0	0	0	0
22726	2022-08-30	19:12:26.164	241.59196949	5798.207268	1661886746.164	0	899	2.8754820556	2.9592547379	897.69542566	929.49641001	3.1273430584	724.16898573	36.106864929	-1.1945961714	33.651557922	19.118034363	0	0	0	0	0
22727	2022-08-30	19:12:27.056	241.59197983	5798.207516	1661886747.057	0	899	2.8837411437	2.9693003785	897.69542566	930.08522678	3.1832314226	724.16434383	36.106864929	-1.1920738931	33.651557922	19.110222292	0	0	0	0	0
22728	2022-08-30	19:12:28.003	241.59199078	5798.207779	1661886748.003	0	899	2.8837411437	2.9693003785	898.83569338	931.26663657	3.1832314226	724.17647972	36.106864929	-1.1731133035	33.651557922	19.114743403	0	0	0	0	0
22729	2022-08-30	19:12:28.956	241.59200181	5798.208043	1661886748.956	0	899	2.8862458745	2.970777609	898.83569338	930.84679523	3.143439408	724.17064177	36.106864929	-1.160415411	33.651557922	19.119474411	0	0	0	0	0
22730	2022-08-30	19:12:29.885	241.59201257	5798.208302	1661886749.886	0	899	2.8862589425	2.9707912332	898.87573712	930.88833116	3.1434456723	724.16838144	36.107374229	-1.1578284589	33.651557922	19.120047373	0	0	0	0	0
22731	2022-08-30	19:12:30.851	241.59202374	5798.20857	1661886750.851	0	899	2.8820664018	2.9630159398	898.87669892	929.56939068	3.0181153987	724.16170396	36.107505798	-1.1877190783	33.651557922	19.118263687	0	0	0	0	0
22732	2022-08-30	19:12:31.818	241.59203493	5798.208838	1661886751.818	0	899	2.8820664018	2.9630159398	901.40376991	932.18275004	3.0181153987	724.14892497	36.107505798	-1.200255225	33.715876219	19.112222747	0	0	0	0	0
22733	2022-08-30	19:12:32.796	241.59204626	5798.20911	1661886752.797	0	899	2.8871744449	2.9697228929	901.40376991	932.73847815	3.0707781396	724.16473308	36.107505798	-1.3995403959	33.745561587	19.112446829	0	0	0	0	0
22734	2022-08-30	19:12:33.808	241.59205796	5798.209391	1661886753.808	0	899	2.8871744449	2.9697228929	899.29183529	930.5531282	3.0707781396	724.14933645	36.107505798	-1.3461188567	33.651557922	19.12131168	0	0	0	0	0
22735	2022-08-30	19:12:34.736	241.5920687	5798.209649	1661886754.736	0	899	2.890337289	2.9738940487	899.29271328	930.90336688	3.1039273859	724.18118751	36.107625848	-1.1636168294	33.651557922	19.112046766	0	0	0	0	0
22736	2022-08-30	19:12:35.654	241.59207933	5798.209904	1661886755.654	0	899	2.8903483191	2.9739055421	898.39858417	929.97786354	3.1039325994	724.19897986	36.108055115	-1.1840865044	33.651557922	19.10268344	0	0	0	0	0
22737	2022-08-30	19:12:36.612	241.59209043	5798.21017	1661886756.613	0	899	2.8833584757	2.9688849181	898.39858417	930.80558197	3.1824566646	724.16107905	36.108055115	-1.4682899106	33.651557922	19.114416236	0	0	0	0	0
22738	2022-08-30	19:12:37.615	241.59210203	5798.210449	1661886757.615	0	899	2.8833584757	2.9688849181	900.39986559	932.87905353	3.1824566646	724.17395181	36.108055115	-1.4309724396	33.651557922	19.115265208	0	0	0	0	0
22739	2022-08-30	19:12:38.601	241.59211345	5798.210723	1661886758.602	0	899	2.8767967745	2.9564141544	900.39986559	930.69138649	2.9750759884	724.16723916	36.108055115	-1.1673572119	33.651557922	19.122191688	0	0	0	0	0
22740	2022-08-30	19:12:39.546	241.59212438	5798.210985	1661886759.546	0	899	2.8768060783	2.956423832	899.02712591	929.2725092	2.9750802232	724.17217452	36.1084189	-1.2086953185	33.651557922	19.119425401	0	0	0	0	0
22741	2022-08-30	19:12:40.502	241.59213544	5798.211251	1661886760.502	0	899	2.8756904825	2.9613415566	899.03115993	931.59567015	3.1952126524	724.17923479	36.108970642	-1.2479638082	33.651557922	19.115220278	0	0	0	0	0
22742	2022-08-30	19:12:41.414	241.59214601	5798.211504	1661886761.415	0	899	2.8756904825	2.9613415566	902.9446926	935.65095795	3.1952126524	724.15438903	36.108970642	-1.2059897184	33.651557922	19.118034363	0	0	0	0	0
22743	2022-08-30	19:12:42.430	241.59215777	5798.211786	1661886762.431	0	899	2.8834677707	2.9685227841	902.9446926	935.33379664	3.1653007848	724.16718984	36.108970642	-1.2906708583	33.651557922	19.098297662	0	0	0	0	0
22744	2022-08-30	19:12:43.391	241.59216888	5798.212053	1661886763.391	0	899	2.8834677707	2.9685227841	903.24943526	935.64947058	3.1653007848	724.14680774	36.108970642	-1.1921601074	33.651557922	19.117953029	0	0	0	0	0
22745	2022-08-30	19:12:44.299	241.59217939	5798.212305	1661886764.299	0	899	2.8773536152	2.9592772382	903.24943526	934.51621203	3.0582920164	724.16204228	36.108970642	-1.1490218639	33.651557922	19.120916367	0	0	0	0	0
22746	2022-08-30	19:12:45.276	241.59219071	5798.212577	1661886765.277	0	899	2.8773642545	2.9592883175	899.47762792	930.61389268	3.0582969937	724.15829367	36.10938657	-1.1747301785	33.651557922	19.11468713	0	0	0	0	0
22747	2022-08-30	19:12:46.217	241.59220159	5798.212838	1661886766.217	0	899	2.885908465	2.9694168642	899.47771071	931.12524401	3.106808197	724.17219715	36.109397888	-1.1569984725	33.651557922	19.11255474	0	0	0	0	0
22748	2022-08-30	19:12:47.118	241.59221201	5798.213088	1661886767.118	0	899	2.885908465	2.9694168642	901.98775206	933.72359952	3.106808197	724.1691462	36.109397888	-1.1555324793	33.651557922	19.121635437	0	0	0	0	0
22749	2022-08-30	19:12:48.056	241.59222288	5798.213349	1661886768.057	0	899	2.8825291873	2.9649954394	901.98775206	933.36213421	3.0726117158	724.1444302	36.109397888	-1.4268656306	33.651557922	19.099781264	0	0	0	0	0
22750	2022-08-30	19:12:49.035	241.5922342	5798.213621	1661886769.035	0	899	2.8825291873	2.9649954394	901.54437664	932.9033366	3.0726117158	724.13903809	36.109397888	-1.5087333918	33.651557922	19.093187332	0	0	0	0	0
22751	2022-08-30	19:12:50.076	241.59224626	5798.21391	1661886770.077	0	899	2.8848689256	2.966914476	901.54978509	932.7225451	3.0549595191	724.15208991	36.110135565	-1.1971292472	33.651557922	19.121739103	0	0	0	0	0
22752	2022-08-30	19:12:51.073	241.5922578	5798.214187	1661886771.074	0	899	2.8848695735	2.9669151507	901.21357119	932.37470917	3.0549598211	724.14611089	36.110160828	-1.617969385	33.651557922	19.11277046	0	0	0	0	0
22753	2022-08-30	19:12:52.013	241.59226868	5798.214448	1661886772.014	0	899	2.8978571837	2.982559273	901.21357119	933.24478437	3.1373321102	724.1537512	36.110160828	-1.3264792392	33.651557922	19.117507328	0	0	0	0	0
22754	2022-08-30	19:12:52.927	241.59227926	5798.214702	1661886772.928	0	899	2.8978571837	2.982559273	904.31397925	936.4553881	3.1373321102	724.15422978	36.110160828	-1.1761853584	33.651557922	19.121039763	0	0	0	0	0
22755	2022-08-30	19:12:53.871	241.59229017	5798.214964	1661886773.871	0	899	2.8978101447	2.9834527537	904.3152545	936.81634712	3.171218592	724.13591721	36.110334232	-1.1857141485	33.651557922	19.114905578	0	0	0	0	0
22756	2022-08-30	19:12:54.825	241.59230122	5798.215229	1661886774.825	0	899	2.8978261182	2.9834694132	904.43152029	936.9368732	3.1712262859	724.10339355	36.110954285	-1.2190109491	33.651557922	19.120195389	0	0	0	0	0
22757	2022-08-30	19:12:55.750	241.59231192	5798.215486	1661886775.75	0	899	2.8962490559	2.9824832838	904.43152029	937.18049273	3.1941633	724.13989419	36.110954285	-1.2076066022	33.651557922	19.120963532	0	0	0	0	0
22758	2022-08-30	19:12:56.645	241.59232229	5798.215735	1661886776.646	0	899	2.8962490559	2.9824832838	904.83707499	937.60073234	3.1941633	724.15113356	36.110954285	-1.1879778035	33.651557922	19.11988324	0	0	0	0	0
22759	2022-08-30	19:12:57.575	241.59233304	5798.215993	1661886777.575	0	899	2.8949132108	2.9794362196	904.83707499	936.96150116	3.1339806465	724.15333163	36.110954285	-1.1782118895	33.651557922	19.119778046	0	0	0	0	0
22760	2022-08-30	19:12:58.545	241.59234427	5798.216263	1661886778.545	0	899	2.8949132108	2.9794362196	902.27995407	934.31359479	3.1339806465	724.13748068	36.110954285	-1.1965472264	33.651557922	19.119291407	0	0	0	0	0
22761	2022-08-30	19:12:59.421	241.59235442	5798.216506	1661886779.422	0	899	2.8974278311	2.9811305506	902.27995407	933.97312777	3.1018016881	724.14885545	36.110954285	-1.4875738621	33.651557922	19.099308014	0	0	0	0	0
22762	2022-08-30	19:13:00.345	241.59236512	5798.216763	1661886780.346	0	899	2.8974436359	2.9811470187	903.72282186	935.46675613	3.1018091352	724.15430334	36.11156787	-1.2718827535	33.651557922	19.116092707	0	0	0	0	0
22763	2022-08-30	19:13:01.276	241.59237588	5798.217021	1661886781.276	0	899	2.8997831361	2.9834522324	903.72324667	935.42835914	3.0981428892	724.15222693	36.111625671	-1.2495159866	33.651557922	19.117721621	0	0	0	0	0
22764	2022-08-30	19:13:02.234	241.59238698	5798.217287	1661886782.235	0	899	2.8997831361	2.9834522324	901.88330184	933.52386395	3.0981428892	724.14000131	36.111625671	-1.2206386328	33.651557922	19.118394852	0	0	0	0	0
22765	2022-08-30	19:13:03.184	241.59239797	5798.217551	1661886783.185	0	899	2.9048576469	2.986801757	901.88330184	932.81322322	3.0308664491	724.15865705	36.111625671	-1.3849238852	33.651557922	19.093694573	0	0	0	0	0
22766	2022-08-30	19:13:04.122	241.59240883	5798.217812	1661886784.123	0	899	2.9048576469	2.986801757	906.72899334	937.82509682	3.0308664491	724.16479492	36.111625671	-1.1832026243	33.651557922	19.122356415	0	0	0	0	0
22767	2022-08-30	19:13:05.022	241.59241924	5798.218062	1661886785.022	0	899	2.9030764166	2.9892350976	906.73183078	939.4575271	3.1841566367	724.16063321	36.112010476	-1.1949303553	33.651557922	19.117816066	0	0	0	0	0
22768	2022-08-30	19:13:05.924	241.59242968	5798.218312	1661886785.924	0	899	2.9030775119	2.9892362402	905.14493089	937.81335857	3.1841571655	724.16338465	36.112052917	-1.1734151611	33.651557922	19.119727798	0	0	0	0	0
22769	2022-08-30	19:13:06.880	241.59244074	5798.218578	1661886786.88	0	899	2.9087327667	2.9886294815	905.14493089	935.36609912	2.9533322023	724.16650674	36.112052917	-1.1587878466	33.651557922	19.120290466	0	0	0	0	0
22770	2022-08-30	19:13:07.819	241.59245162	5798.218839	1661886787.82	0	899	2.9087327667	2.9886294815	905.15121262	935.37259059	2.9533322023	724.17008073	36.112052917	-1.1562439172	33.651557922	19.122131348	0	0	0	0	0
22771	2022-08-30	19:13:08.815	241.59246314	5798.219115	1661886788.815	0	899	2.915008586	2.9982743606	905.15121262	936.58637947	3.0679664784	724.15493148	36.112052917	-1.1610406179	33.651557922	19.120812662	0	0	0	0	0
22772	2022-08-30	19:13:09.757	241.59247405	5798.219377	1661886789.758	0	899	2.915011697	2.9982776007	905.2922687	936.73234959	3.0679679195	724.16795945	36.112172967	-1.1695345972	33.651557922	19.117922713	0	0	0	0	0
22773	2022-08-30	19:13:10.714	241.59248513	5798.219643	1661886790.715	0	899	2.9082722255	2.9970918494	905.29745106	938.92639279	3.2738918719	724.17379821	36.112876892	-1.1682735113	33.651557922	19.119733116	0	0	0	0	0
22774	2022-08-30	19:13:11.630	241.59249572	5798.219897	1661886791.63	0	899	2.9082722255	2.9970918494	906.9003396	940.58882358	3.2738918719	724.16961347	36.112876892	-1.1616442938	33.651557922	19.108073342	0	0	0	0	0
22775	2022-08-30	19:13:12.529	241.59250613	5798.220147	1661886792.53	0	899	2.9085574882	2.9933864273	906.9003396	939.06275395	3.1306657734	724.1698471	36.112876892	-1.1678745976	33.651557922	19.083761771	0	0	0	0	0
22776	2022-08-30	19:13:13.447	241.59251676	5798.220402	1661886793.448	0	899	2.9085574882	2.9933864273	904.91832033	937.01044413	3.1306657734	724.16435312	36.112876892	-1.184830308	33.651557922	19.121274948	0	0	0	0	0
22777	2022-08-30	19:13:14.423	241.59252804	5798.220673	1661886794.423	0	899	2.9078586648	2.9952456012	904.91941794	937.99341168	3.2230684575	724.18442197	36.113026044	-1.1953615274	33.651557922	19.120843799	0	0	0	0	0
22778	2022-08-30	19:13:15.391	241.59253925	5798.220942	1661886795.391	0	899	2.9078690093	2.9952563976	906.57616969	939.71077001	3.2230735041	724.18264993	36.113426208	-1.1994791031	33.651557922	19.122356415	0	0	0	0	0
22779	2022-08-30	19:13:16.355	241.59255042	5798.22121	1661886796.356	0	899	2.902323145	2.986219567	906.57616969	938.44022857	3.1036815694	724.15122046	36.113426208	-1.1845391965	33.651557922	19.103826384	0	0	0	0	0
22780	2022-08-30	19:13:17.302	241.59256137	5798.221473	1661886797.302	0	899	2.902323145	2.986219567	904.15362256	935.9325345	3.1036815694	724.15102927	36.113426208	-1.1714532754	33.651557922	19.120665405	0	0	0	0	0
22781	2022-08-30	19:13:18.230	241.59257212	5798.221731	1661886798.231	0	899	2.8979487973	2.9836128837	904.15362256	936.65554106	3.1718436264	724.17077718	36.113426208	-1.160415411	33.651557922	19.121274948	0	0	0	0	0
22782	2022-08-30	19:13:19.157	241.59258284	5798.221988	1661886799.157	0	899	2.8979524212	2.9836166632	905.93821459	938.50430299	3.1718453722	724.16797764	36.113566872	-1.1895730906	33.651557922	19.115759515	0	0	0	0	0
22783	2022-08-30	19:13:20.111	241.59259388	5798.222253	1661886800.111	0	899	2.9060716359	2.9878230632	905.94257427	936.92519591	3.0227061061	724.16558353	36.11415863	-1.1529563168	33.651557922	19.118027201	0	0	0	0	0
22784	2022-08-30	19:13:21.023	241.59260443	5798.222506	1661886801.023	0	899	2.9060716359	2.9878230632	909.72218981	940.83407175	3.0227061061	724.1508979	36.11415863	-1.1864578724	33.651557922	19.117673874	0	0	0	0	0
22785	2022-08-30	19:13:21.951	241.59261519	5798.222764	1661886801.952	0	899	2.9029431796	2.986985133	909.72218981	941.74574316	3.1082685344	724.16074073	36.11415863	-1.1864578724	33.651557922	19.114068303	0	0	0	0	0
22786	2022-08-30	19:13:22.907	241.59262624	5798.22303	1661886802.907	0	899	2.9029431796	2.986985133	906.03965119	937.93357378	3.1082685344	724.16734223	36.11415863	-1.3034549557	33.651557922	19.111280151	0	0	0	0	0
22787	2022-08-30	19:13:23.851	241.59263716	5798.223292	1661886803.851	0	899	2.9074492207	2.9930735566	906.03965119	938.48712742	3.1603507185	724.17598659	36.11415863	-1.2547439147	33.651557922	19.112165186	0	0	0	0	0
22788	2022-08-30	19:13:24.819	241.59264837	5798.223561	1661886804.819	0	899	2.90746041	2.9930852248	907.69075909	940.19742254	3.1603560719	724.17440937	36.114591535	-1.2646176239	33.651557922	19.104118953	0	0	0	0	0
22789	2022-08-30	19:13:25.732	241.59265894	5798.223814	1661886805.732	0	899	2.8993408183	2.9822778877	907.69229417	939.26121552	3.0722463122	724.17806542	36.1147995	-1.2857447863	33.651557922	19.100028992	0	0	0	0	0
22790	2022-08-30	19:13:26.622	241.59266925	5798.224062	1661886806.623	0	899	2.8993408183	2.9822778877	908.93802067	940.55026754	3.0722463122	724.16408352	36.1147995	-1.2364193083	33.651557922	19.113692479	0	0	0	0	0
22791	2022-08-30	19:13:27.556	241.59268006	5798.224321	1661886807.557	0	899	2.9076267133	2.9923669585	908.93802067	941.14916117	3.1284579406	724.16544448	36.1147995	-1.19835807	33.651557922	19.119485122	0	0	0	0	0
22792	2022-08-30	19:13:28.528	241.5926913	5798.224591	1661886808.528	0	899	2.9076267133	2.9923669585	907.34348814	939.49812125	3.1284579406	724.13931375	36.1147995	-1.1741157462	33.651557922	19.121926693	0	0	0	0	0
22793	2022-08-30	19:13:29.407	241.59270147	5798.224835	1661886809.407	0	899	2.9032968458	2.9850744936	907.34348814	938.41387333	3.0264597034	724.16333614	36.1147995	-1.204362154	33.651557922	19.121635437	0	0	0	0	0
22794	2022-08-30	19:13:30.283	241.59271162	5798.225079	1661886810.284	0	899	2.9033104603	2.9850886651	907.45888708	938.53329024	3.02646595	724.16222659	36.115326989	-1.1744499657	33.651557922	19.118916644	0	0	0	0	0
22795	2022-08-30	19:13:31.203	241.59272227	5798.225334	1661886811.204	0	899	2.9079164535	2.9934355356	907.45904815	939.91191381	3.1560841593	724.17114258	36.115348816	-1.1571601629	33.651557922	19.122356415	0	0	0	0	0
22796	2022-08-30	19:13:32.134	241.59273303	5798.225593	1661886812.134	0	899	2.9079164535	2.9934355356	905.94250094	938.34113131	3.1560841593	724.15329121	36.115348816	-1.4789181932	33.651557922	19.076924886	0	0	0	0	0
22797	2022-08-30	19:13:33.051	241.59274365	5798.225848	1661886813.051	0	899	2.9034419238	2.9891578586	905.94250094	938.46652531	3.1678759711	724.15101634	36.115348816	-1.2575034029	33.651557922	19.107219203	0	0	0	0	0
22798	2022-08-30	19:13:34.013	241.59275479	5798.226115	1661886814.014	0	899	2.9034419238	2.9891578586	909.14623129	941.78527202	3.1678759711	724.1348877	36.115348816	-1.1587878466	33.651557922	19.122716904	0	0	0	0	0
22799	2022-08-30	19:13:34.959	241.59276573	5798.226378	1661886814.959	0	899	2.9121748544	2.9973211982	909.152731	941.47595935	3.138254596	724.13749483	36.116227965	-1.1587878466	33.651557922	19.119853986	0	0	0	0	0
22800	2022-08-30	19:13:35.842	241.59277596	5798.226623	1661886815.843	0	899	2.9121750061	2.9973213564	908.59188709	940.89517645	3.138254668	724.16045092	36.116233826	-1.1641774288	33.651557922	19.121026993	0	0	0	0	0
22801	2022-08-30	19:13:36.737	241.59278632	5798.226872	1661886816.738	0	899	2.9011761735	2.9847794008	908.59188709	940.42717261	3.0943273657	724.15285265	36.116233826	-1.1806048755	33.651557922	19.118735118	0	0	0	0	0
22802	2022-08-30	19:13:37.747	241.59279801	5798.227152	1661886817.748	0	899	2.9011761735	2.9847794008	909.56731548	941.43677811	3.0943273657	724.1504072	36.116233826	-1.2060975728	33.651557922	19.115551614	0	0	0	0	0
22803	2022-08-30	19:13:38.706	241.5928091	5798.227418	1661886818.706	0	899	2.9026479729	2.987124835	909.56731548	941.75541259	3.1242073939	724.15708428	36.116233826	-1.4060079151	33.651557922	19.079325985	0	0	0	0	0
22804	2022-08-30	19:13:39.706	241.59282067	5798.227696	1661886819.706	0	899	2.9026543979	2.9871315317	910.46499579	942.68489283	3.1242104377	724.15568613	36.116482817	-1.3182547463	33.651557922	19.067337541	0	0	0	0	0
22805	2022-08-30	19:13:40.716	241.59283236	5798.227977	1661886820.716	0	899	2.9093015931	2.9989574994	910.46676745	944.59607744	3.3026613818	724.16814539	36.116722107	-1.3057078202	33.651557922	19.072637116	0	0	0	0	0
22806	2022-08-30	19:13:41.680	241.59284352	5798.228244	1661886821.68	0	899	2.9093015931	2.9989574994	909.72486188	943.82636116	3.3026613818	724.1533482	36.116722107	-1.3879097432	33.651557922	19.106088588	0	0	0	0	0
22807	2022-08-30	19:13:42.707	241.59285541	5798.22853	1661886822.707	0	899	2.9043240275	2.9891332075	909.72486188	942.02718885	3.134390117	724.14889425	36.116722107	-1.3826171673	33.651557922	19.115157892	0	0	0	0	0
22808	2022-08-30	19:13:43.693	241.59286682	5798.228804	1661886823.693	0	899	2.9043240275	2.9891332075	909.13047861	941.41170034	3.134390117	724.14109348	36.116722107	-1.300091884	33.651557922	19.118234306	0	0	0	0	0
22809	2022-08-30	19:13:44.647	241.59287786	5798.229069	1661886824.647	0	899	2.9087010708	2.992116518	909.13496108	940.83457908	3.0798065328	724.13906032	36.117328416	-1.1571601629	33.651557922	19.081627991	0	0	0	0	0
22810	2022-08-30	19:13:45.565	241.5928885	5798.229324	1661886825.566	0	899	2.9087043318	2.9921199149	910.18961392	941.92602165	3.0798080526	724.15656164	36.117454529	-1.2147209013	33.651557922	19.100548814	0	0	0	0	0
22811	2022-08-30	19:13:46.496	241.59289926	5798.229582	1661886826.496	0	899	2.9092112128	2.9916088456	910.18961392	941.53093487	3.0427437639	724.15084414	36.117454529	-1.2289493794	33.651557922	19.110545897	0	0	0	0	0
22812	2022-08-30	19:13:47.470	241.59291053	5798.229853	1661886827.47	0	899	2.9092112128	2.9916088456	909.94367384	941.27652613	3.0427437639	724.16202732	36.117454529	-1.1915456412	33.651557922	19.091730168	0	0	0	0	0
22813	2022-08-30	19:13:48.397	241.59292126	5798.23011	1661886828.397	0	899	2.9109037121	2.9975484398	909.94367384	942.88235578	3.1932387126	724.14291968	36.117454529	-1.5152440071	33.651557922	19.097867966	0	0	0	0	0
22814	2022-08-30	19:13:49.309	241.59293182	5798.230364	1661886829.309	0	899	2.9109056995	2.9975505131	912.12039367	945.13788008	3.1932396722	724.15232758	36.117531328	-1.5831527473	33.651557922	19.070981904	0	0	0	0	0
22815	2022-08-30	19:13:50.237	241.59294257	5798.230622	1661886830.238	0	899	2.9180559733	3.0036579749	912.12412478	944.6614937	3.1483926978	724.15192661	36.118034363	-1.1652984619	33.651557922	19.121995926	0	0	0	0	0
22816	2022-08-30	19:13:51.147	241.59295309	5798.230874	1661886831.147	0	899	2.9180559733	3.0036579749	912.53302655	945.08498185	3.1483926978	724.15013517	36.118034363	-1.2009990263	33.651557922	19.117188498	0	0	0	0	0
22817	2022-08-30	19:13:52.035	241.59296337	5798.231121	1661886832.035	0	899	2.9203913288	3.0037173409	912.53302655	944.18881716	3.0646225309	724.1577775	36.118034363	-1.1786322246	33.651557922	19.119005746	0	0	0	0	0
22818	2022-08-30	19:13:52.992	241.59297444	5798.231387	1661886832.992	0	899	2.9203913288	3.0037173409	912.2300455	943.87532569	3.0646225309	724.12426758	36.118034363	-1.2238940001	33.651557922	19.114793777	0	0	0	0	0
22819	2022-08-30	19:13:53.950	241.59298553	5798.231653	1661886833.95	0	899	2.9193837756	3.00439249	912.2300455	944.52949201	3.1258075465	724.1437964	36.118034363	-1.1978622951	33.651557922	19.120004313	0	0	0	0	0
22820	2022-08-30	19:13:54.914	241.59299669	5798.231921	1661886834.914	0	899	2.9193943971	3.0044035609	913.27868938	945.61531897	3.1258125521	724.13905425	36.118443622	-1.2159065774	33.651557922	19.121828812	0	0	0	0	0
22821	2022-08-30	19:13:55.921	241.59300834	5798.2322	1661886835.921	0	899	2.9172533818	3.0012201765	913.28131602	945.24271902	3.0907592128	724.14559755	36.118797302	-1.2013547049	33.651557922	19.108996461	0	0	0	0	0
22822	2022-08-30	19:13:56.917	241.59301987	5798.232477	1661886836.917	0	899	2.9172533818	3.0012201765	912.67148593	944.61154718	3.0907592128	724.14188087	36.118797302	-1.181477958	33.651557922	19.108566688	0	0	0	0	0
22823	2022-08-30	19:13:57.858	241.59303076	5798.232738	1661886837.858	0	899	2.9135118015	2.9958165209	912.67148593	944.01600878	3.0350439324	724.12296603	36.118797302	-1.2197655171	33.651557922	19.115871164	0	0	0	0	0
22824	2022-08-30	19:13:58.785	241.59304149	5798.232996	1661886838.785	0	899	2.9135118015	2.9958165209	914.2842119	945.68412174	3.0350439324	724.13470055	36.118797302	-1.2226974427	33.651557922	19.114550268	0	0	0	0	0
22825	2022-08-30	19:13:59.717	241.59305229	5798.233255	1661886839.718	0	899	2.9164949597	2.9981031522	914.28635308	945.38701243	3.0070638012	724.12904974	36.119085299	-1.1897132397	33.651557922	19.115926566	0	0	0	0	0
22826	2022-08-30	19:14:00.691	241.59306356	5798.233526	1661886840.692	0	899	2.9164993613	2.9981077327	916.01166316	947.17103262	3.0070657987	724.13103318	36.119255066	-1.2152383012	33.651557922	19.116947641	0	0	0	0	0
22827	2022-08-30	19:14:01.607	241.59307416	5798.23378	1661886841.607	0	899	2.9196934969	3.0031097514	916.01166316	947.83039673	3.0685622345	724.12369684	36.119255066	-1.1719815392	33.651557922	19.12034401	0	0	0	0	0
22828	2022-08-30	19:14:02.499	241.59308448	5798.234028	1661886842.499	0	899	2.9196934969	3.0031097514	911.14439198	942.79405521	3.0685622345	724.13279997	36.119255066	-1.1587878466	33.651557922	19.120916367	0	0	0	0	0
22829	2022-08-30	19:14:03.438	241.59309536	5798.234289	1661886843.439	0	899	2.9186707738	3.006675789	911.14439198	944.55790871	3.2335253968	724.12989413	36.119255066	-1.1557157284	33.651557922	19.118450291	0	0	0	0	0
22830	2022-08-30	19:14:04.342	241.59310581	5798.234539	1661886844.342	0	899	2.9186707738	3.006675789	912.14549642	945.59572568	3.2335253968	724.13209625	36.119255066	-1.1539047956	33.651557922	19.121635437	0	0	0	0	0
22831	2022-08-30	19:14:05.279	241.59311666	5798.2348	1661886845.279	0	899	2.9156229385	3.0013339134	912.14858004	944.75585365	3.1548417124	724.13194305	36.119670792	-1.4408461542	33.651557922	19.093644224	0	0	0	0	0
22832	2022-08-30	19:14:06.233	241.5931277	5798.235065	1661886846.233	0	899	2.9156256101	3.0013366991	915.09201102	947.80451938	3.1548429848	724.12043611	36.119773865	-1.3245390251	33.651557922	19.10777745	0	0	0	0	0
22833	2022-08-30	19:14:07.177	241.59313862	5798.235327	1661886847.177	0	899	2.92138905	3.0059754635	915.09201102	947.30859079	3.108641457	724.12482255	36.119773865	-1.168316628	33.651557922	19.122237174	0	0	0	0	0
22834	2022-08-30	19:14:08.155	241.59314995	5798.235599	1661886848.156	0	899	2.92138905	3.0059754635	913.92241	946.09781299	3.108641457	724.1514452	36.119773865	-1.1562438927	33.651557922	19.112340182	0	0	0	0	0
22835	2022-08-30	19:14:09.086	241.59316073	5798.235857	1661886849.087	0	899	2.9199970354	3.0041084392	913.92241	945.93137894	3.0931054818	724.14569536	36.119773865	-1.1539047956	33.651557922	19.109752655	0	0	0	0	0
22836	2022-08-30	19:14:10.017	241.5931715	5798.236116	1661886850.018	0	899	2.9200190697	3.0041313956	916.41488491	948.51125994	3.0931157553	724.13784649	36.120622698	-1.2037045632	33.651557922	19.106079683	0	0	0	0	0
22837	2022-08-30	19:14:10.946	241.59318225	5798.236374	1661886850.946	0	899	2.9233744579	3.0082387197	916.41538191	948.76305782	3.1165061998	724.14816426	36.120689392	-1.2350827132	33.651557922	19.115339671	0	0	0	0	0
22838	2022-08-30	19:14:11.910	241.5931934	5798.236642	1661886851.91	0	899	2.9233744579	3.0082387197	914.40808253	946.68490469	3.1165061998	724.13575593	36.120689392	-1.2301027641	33.651557922	19.121185025	0	0	0	0	0
22839	2022-08-30	19:14:12.867	241.59320448	5798.236908	1661886852.867	0	899	2.9293477415	3.0156110521	914.40808253	947.15298525	3.1601394691	724.13623774	36.120689392	-1.1638971291	33.651557922	19.122058578	0	0	0	0	0
22840	2022-08-30	19:14:13.897	241.5932164	5798.237194	1661886853.897	0	899	2.9293477415	3.0156110521	914.63299426	947.38595106	3.1601394691	724.13012291	36.120689392	-1.2028961482	33.651557922	19.12028439	0	0	0	0	0
22841	2022-08-30	19:14:14.859	241.59322755	5798.237461	1661886854.86	0	899	2.9247530491	3.00987606	914.6345335	947.00302862	3.1243078403	724.13487799	36.120896346	-1.1984228046	33.651557922	19.120183743	0	0	0	0	0
22842	2022-08-30	19:14:15.865	241.59323918	5798.23774	1661886855.865	0	899	2.9247603638	3.009883684	913.82487756	946.16475619	3.1243112796	724.13413547	36.121177673	-1.1601135999	33.651557922	19.122289569	0	0	0	0	0
22843	2022-08-30	19:14:16.859	241.59325069	5798.238017	1661886856.86	0	899	2.9213364496	3.0063690102	913.82487756	946.16815876	3.1246287604	724.13089535	36.121177673	-1.3792109521	33.651557922	19.095355255	0	0	0	0	0
22844	2022-08-30	19:14:17.828	241.59326191	5798.238286	1661886857.829	0	899	2.9213364496	3.0063690102	916.19749036	948.62474616	3.1246287604	724.13153925	36.121177673	-1.5346788705	33.651557922	19.075942349	0	0	0	0	0
22845	2022-08-30	19:14:18.766	241.59327275	5798.238546	1661886858.766	0	899	2.9206339745	3.0034977174	916.19749036	947.80038757	3.0478437203	724.12623283	36.121177673	-1.5000993029	33.651557922	19.080506495	0	0	0	0	0
22846	2022-08-30	19:14:19.746	241.59328411	5798.238819	1661886859.747	0	899	2.9206427061	3.0035068089	914.67090652	946.22118939	3.0478477311	724.13799887	36.121513973	-1.2301566238	33.651557922	19.112023979	0	0	0	0	0
22847	2022-08-30	19:14:20.747	241.59329569	5798.239097	1661886860.748	0	899	2.9246296554	3.0079374407	914.67203692	946.34880042	3.0596534855	724.1271617	36.121665955	-1.2188815992	33.651557922	19.111983331	0	0	0	0	0
22848	2022-08-30	19:14:21.746	241.59330725	5798.239374	1661886861.746	0	899	2.9246296554	3.0079374407	918.61741691	950.43081613	3.0596534855	724.13908578	36.121665955	-1.1940895406	33.651557922	19.122716904	0	0	0	0	0
22849	2022-08-30	19:14:22.690	241.59331818	5798.239636	1661886862.691	0	899	2.9225164698	3.0047838988	918.61741691	950.05403094	3.0246152397	724.1362523	36.121665955	-1.1898964809	33.651557922	19.121729415	0	0	0	0	0
22850	2022-08-30	19:14:23.632	241.59332909	5798.239898	1661886863.633	0	899	2.9225164698	3.0047838988	914.49548223	945.79103681	3.0246152397	724.13033957	36.121665955	-1.186824411	33.651557922	19.119346012	0	0	0	0	0
22851	2022-08-30	19:14:24.529	241.59333946	5798.240147	1661886864.529	0	899	2.9207453367	3.0049935773	914.49668156	946.56991656	3.0972249322	724.13237192	36.121827233	-1.1725527932	33.651557922	19.120433807	0	0	0	0	0
22852	2022-08-30	19:14:25.493	241.59335062	5798.240415	1661886865.494	0	899	2.9207562044	3.0050049005	917.02358834	949.18550157	3.0972300048	724.13410677	36.122245789	-1.2132764336	33.651557922	19.116442434	0	0	0	0	0
22853	2022-08-30	19:14:26.476	241.59336199	5798.240688	1661886866.476	0	899	2.9286116373	3.01307771	917.02358834	949.18197312	3.0969017234	724.12538036	36.122245789	-1.2009019828	33.651557922	19.107854148	0	0	0	0	0
22854	2022-08-30	19:14:27.394	241.59337262	5798.240943	1661886867.394	0	899	2.9286116373	3.01307771	920.88361282	953.17736178	3.0969017234	724.12396968	36.122245789	-1.1711299601	33.651557922	19.11998558	0	0	0	0	0
22855	2022-08-30	19:14:28.377	241.59338399	5798.241216	1661886868.377	0	899	2.9276011757	3.0108533943	920.88361282	952.72155388	3.0546514457	724.13347661	36.122245789	-1.1816935373	33.651557922	19.11741066	0	0	0	0	0
22856	2022-08-30	19:14:29.368	241.59339546	5798.241491	1661886869.368	0	899	2.9276011757	3.0108533943	920.17644129	951.98993312	3.0546514457	724.13348389	36.122245789	-1.160415411	33.651557922	19.118755341	0	0	0	0	0
22857	2022-08-30	19:14:30.361	241.59340697	5798.241767	1661886870.362	0	899	2.9300367943	3.0177668185	920.18068759	953.68816554	3.211574678	724.13208655	36.122813294	-1.1740402749	33.651557922	19.118211026	0	0	0	0	0
22858	2022-08-30	19:14:31.319	241.59341804	5798.242033	1661886871.319	0	899	2.9300410899	3.0177713011	918.96124613	952.42434169	3.2115767505	724.14437038	36.12297821	-1.1864578724	33.651557922	19.118755341	0	0	0	0	0
22859	2022-08-30	19:14:32.259	241.59342894	5798.242294	1661886872.26	0	899	2.9334511456	3.0189061368	918.96124613	951.5130724	3.1271108603	724.1344944	36.12297821	-1.226912159	33.651557922	19.115440444	0	0	0	0	0
22860	2022-08-30	19:14:33.211	241.59343995	5798.242559	1661886873.212	0	899	2.9334511456	3.0189061368	922.33041047	955.00158069	3.1271108603	724.13763104	36.12297821	-1.180691067	33.651557922	19.117052849	0	0	0	0	0
22861	2022-08-30	19:14:34.125	241.59345052	5798.242812	1661886874.125	0	899	2.9374517933	3.0205966174	922.33041047	954.06956139	3.0408706159	724.13469448	36.12297821	-1.1978515387	33.651557922	19.122356415	0	0	0	0	0
22862	2022-08-30	19:14:35.036	241.59346108	5798.243066	1661886875.037	0	899	2.9374562792	3.0206012878	917.9775493	949.56693191	3.04087266	724.13851504	36.123149998	-1.2053969341	33.651557922	19.122237048	0	0	0	0	0
22863	2022-08-30	19:14:35.927	241.59347139	5798.243313	1661886875.928	0	899	2.9294930031	3.0159218911	917.98013958	950.91480233	3.165878845	724.13814883	36.123497009	-1.1927960385	33.651557922	19.121695121	0	0	0	0	0
22864	2022-08-30	19:14:36.816	241.59348168	5798.24356	1661886876.817	0	899	2.9294930031	3.0159218911	918.65024375	951.60894804	3.165878845	724.12738158	36.123497009	-1.1872555775	33.651557922	19.120992357	0	0	0	0	0
22865	2022-08-30	19:14:37.739	241.59349235	5798.243816	1661886877.739	0	899	2.9298975759	3.0138124614	918.65024375	950.64005429	3.0759426721	724.12719484	36.123497009	-1.1925589257	33.651557922	19.118645333	0	0	0	0	0
22866	2022-08-30	19:14:38.716	241.59350366	5798.244088	1661886878.716	0	899	2.9298975759	3.0138124614	918.03195607	950.00023621	3.0759426721	724.12209012	36.123497009	-1.1893143733	33.651557922	19.11460471	0	0	0	0	0
22867	2022-08-30	19:14:39.657	241.59351456	5798.244349	1661886879.658	0	899	2.9246517582	3.0115491742	918.03630716	951.20780525	3.1876626821	724.13861569	36.124079875	-1.2151735666	33.651557922	19.115254446	0	0	0	0	0
22868	2022-08-30	19:14:40.562	241.59352503	5798.244601	1661886880.563	0	899	2.9246588204	3.0115565413	922.18192426	955.50325304	3.1876660702	724.14212258	36.124351501	-1.299897835	33.651557922	19.118602942	0	0	0	0	0
22869	2022-08-30	19:14:41.484	241.59353571	5798.244857	1661886881.485	0	899	2.9312792204	3.0177268941	922.18192426	955.25428122	3.1646729292	724.13876403	36.124351501	-1.383533413	33.651557922	19.119296611	0	0	0	0	0
22870	2022-08-30	19:14:42.426	241.5935466	5798.245118	1661886882.426	0	899	2.9312792204	3.0177268941	918.61728892	951.5618068	3.1646729292	724.13538891	36.124351501	-1.2792341709	33.651557922	19.114793777	0	0	0	0	0
22871	2022-08-30	19:14:43.392	241.59355779	5798.245387	1661886883.393	0	899	2.9292444369	3.0140019122	918.61728892	950.93634832	3.1066329396	724.15096985	36.124351501	-1.198810819	33.651557922	19.118459057	0	0	0	0	0
22872	2022-08-30	19:14:44.322	241.59356854	5798.245645	1661886884.322	0	899	2.9292444369	3.0140019122	919.67628856	952.032606	3.1066329396	724.13696289	36.124351501	-1.1571601629	33.651557922	19.121995926	0	0	0	0	0
22873	2022-08-30	19:14:45.252	241.59357931	5798.245903	1661886885.252	0	899	2.9287815043	3.0137750298	919.67939446	952.1316427	3.1155194644	724.14278346	36.124766823	-1.4569394794	33.651557922	19.076580464	0	0	0	0	0
22874	2022-08-30	19:14:46.196	241.59359023	5798.246166	1661886886.196	0	899	2.9287826093	3.0137761814	923.0878781	955.66040533	3.1155199818	724.14099727	36.124809265	-1.2696945936	33.651557922	19.106775334	0	0	0	0	0
22875	2022-08-30	19:14:47.183	241.59360166	5798.24644	1661886887.183	0	899	2.9355699896	3.0198650407	923.0878781	955.31595192	3.0836849282	724.12931692	36.124809265	-1.2200566175	33.651557922	19.118266049	0	0	0	0	0
22876	2022-08-30	19:14:48.073	241.59361197	5798.246687	1661886888.074	0	899	2.9355699896	3.0198650407	921.85775643	954.04288261	3.0836849282	724.1412208	36.124809265	-1.2108727694	33.651557922	19.116233826	0	0	0	0	0
22877	2022-08-30	19:14:49.059	241.59362337	5798.246961	1661886889.059	0	899	2.9395909972	3.025921465	921.85827909	954.78000024	3.1518235543	724.12808571	36.124878991	-1.1836553702	33.651557922	19.118487339	0	0	0	0	0
22878	2022-08-30	19:14:49.966	241.59363387	5798.247213	1661886889.966	0	899	2.9396075175	3.0259386903	919.55652858	952.39613295	3.1518313509	724.11974976	36.125511169	-1.2320321798	33.651557922	19.120555878	0	0	0	0	0
22879	2022-08-30	19:14:50.933	241.59364506	5798.247481	1661886890.933	0	899	2.9406659634	3.0321997411	919.55652858	954.37547515	3.3348709685	724.14114036	36.125511169	-1.2022816859	33.651557922	19.09066103	0	0	0	0	0
22880	2022-08-30	19:14:51.903	241.59365628	5798.247751	1661886891.903	0	899	2.9406659634	3.0321997411	922.73097876	957.67012568	3.3348709685	724.15259234	36.125511169	-1.1919014091	33.651557922	19.061234405	0	0	0	0	0
22881	2022-08-30	19:14:52.799	241.59366667	5798.248	1661886892.8	0	899	2.9383732137	3.0254374408	922.73097876	955.97954708	3.1791207711	724.16179975	36.125511169	-1.2239047478	33.651557922	19.073445339	0	0	0	0	0
22882	2022-08-30	19:14:53.665	241.59367669	5798.248241	1661886893.666	0	899	2.9383732137	3.0254374408	924.30143825	957.6065946	3.1791207711	724.16312434	36.125511169	-1.2873832493	33.651557922	19.111900481	0	0	0	0	0
22883	2022-08-30	19:14:54.618	241.59368771	5798.248505	1661886894.618	0	899	2.94065488	3.0244356284	924.30329744	956.31994689	3.0602389929	724.14691728	36.125758544	-1.4663820575	33.651557922	19.096326992	0	0	0	0	0
22884	2022-08-30	19:14:55.532	241.59369829	5798.248759	1661886895.532	0	899	2.9406627733	3.0244438483	923.13957096	955.11594954	3.0602426085	724.1491392	36.126060486	-1.6664002076	33.651557922	19.080758947	0	0	0	0	0
22885	2022-08-30	19:14:56.525	241.59370978	5798.249035	1661886896.525	0	899	2.9443565655	3.0303247641	923.13957096	955.91439981	3.1340369081	724.11524327	36.126060486	-1.5320271948	33.651557922	19.09101879	0	0	0	0	0
22886	2022-08-30	19:14:57.440	241.59372037	5798.249289	1661886897.44	0	899	2.9443565655	3.0303247641	920.00051867	952.66389969	3.1340369081	724.14402438	36.126060486	-1.2064640104	33.651557922	19.117524823	0	0	0	0	0
22887	2022-08-30	19:14:58.302	241.59373036	5798.249529	1661886898.303	0	899	2.9406458141	3.0253248169	920.00051867	952.21195815	3.0921402224	724.15190559	36.126060486	-1.2076174021	33.651557922	19.118034363	0	0	0	0	0
22888	2022-08-30	19:14:59.216	241.59374093	5798.249782	1661886899.216	0	899	2.9406458141	3.0253248169	923.93585213	956.28507714	3.0921402224	724.14015046	36.126060486	-1.1574943168	33.651557922	19.120539179	0	0	0	0	0
22889	2022-08-30	19:15:00.151	241.59375175	5798.250042	1661886900.151	0	899	2.9464967619	3.0335825976	923.94019763	957.14827223	3.1713717575	724.12609014	36.126638905	-1.2034674725	33.651557922	19.117793405	0	0	0	0	0
22890	2022-08-30	19:15:01.075	241.59376245	5798.250299	1661886901.076	0	899	2.9465031938	3.0335893058	922.51393712	955.67078235	3.1713748048	724.12986826	36.12688446	-1.5282652378	33.651557922	19.071939468	0	0	0	0	0
22891	2022-08-30	19:15:02.065	241.59377391	5798.250574	1661886902.066	0	899	2.944230012	3.0278336859	922.51393712	954.3617147	3.0503438702	724.15044236	36.12688446	-1.3029807001	33.651557922	19.103658739	0	0	0	0	0
22892	2022-08-30	19:15:03.098	241.59378587	5798.250861	1661886903.099	0	899	2.944230012	3.0278336859	922.93853496	954.80097086	3.0503438702	724.13596693	36.12688446	-1.165654128	33.651557922	19.120953718	0	0	0	0	0
22893	2022-08-30	19:15:04.066	241.59379707	5798.25113	1661886904.067	0	899	2.9402125883	3.0266504281	922.93853496	955.93306146	3.1549835276	724.12914918	36.12688446	-1.1620430946	33.651557922	19.1198349	0	0	0	0	0
22894	2022-08-30	19:15:05.036	241.5938083	5798.251399	1661886905.037	0	899	2.940221859	3.026660095	922.03648818	954.99881441	3.1549879064	724.14489423	36.127239152	-1.1607819093	33.651557922	19.122625136	0	0	0	0	0
22895	2022-08-30	19:15:05.967	241.59381906	5798.251658	1661886905.967	0	899	2.9484979587	3.0364243268	922.03726095	955.47594732	3.1989844358	724.14400336	36.127342224	-1.18790231	33.651557922	19.122541668	0	0	0	0	0
22896	2022-08-30	19:15:06.901	241.59382988	5798.251917	1661886906.902	0	899	2.9484979587	3.0364243268	926.7484232	960.357965	3.1989844358	724.14272606	36.127342224	-1.2157557011	33.651557922	19.121635437	0	0	0	0	0
22897	2022-08-30	19:15:07.855	241.59384091	5798.252182	1661886907.855	0	899	2.935989869	3.024308473	926.7484232	960.65357473	3.2261277779	724.14948116	36.127342224	-1.1909205061	33.651557922	19.121979214	0	0	0	0	0
22898	2022-08-30	19:15:08.806	241.59385193	5798.252446	1661886908.807	0	899	2.935989869	3.024308473	922.61502806	956.36895906	3.2261277779	724.12216045	36.127342224	-1.1613101557	33.651557922	19.122704045	0	0	0	0	0
22899	2022-08-30	19:15:09.778	241.59386317	5798.252716	1661886909.778	0	899	2.9383525158	3.024991774	922.61693844	955.69835849	3.1640692619	724.12780519	36.127596874	-1.1587878466	33.651557922	19.121931076	0	0	0	0	0
22900	2022-08-30	19:15:10.765	241.59387459	5798.25299	1661886910.765	0	899	2.9383626043	3.0250022947	925.54703218	958.73356584	3.1640740437	724.14314603	36.127983093	-1.1642205344	33.651557922	19.119794669	0	0	0	0	0
22901	2022-08-30	19:15:11.740	241.59388588	5798.253261	1661886911.74	0	899	2.9430717188	3.0299881801	925.54703218	958.78663694	3.1689585357	724.15652971	36.127983093	-1.188085556	33.651557922	19.118034363	0	0	0	0	0
22902	2022-08-30	19:15:12.648	241.59389639	5798.253513	1661886912.648	0	899	2.9430717188	3.0299881801	925.79781098	959.04642207	3.1689585357	724.11904523	36.127983093	-1.1855524431	33.651557922	19.118594795	0	0	0	0	0
22903	2022-08-30	19:15:13.625	241.5939077	5798.253785	1661886913.625	0	899	2.9378611785	3.0220487731	925.79781098	958.05371881	3.0775285219	724.12757196	36.127983093	-1.1890125401	33.651557922	19.119419868	0	0	0	0	0
22904	2022-08-30	19:15:14.539	241.59391829	5798.254039	1661886914.54	0	899	2.9378681036	3.0220559864	924.54036669	956.75249824	3.0775317151	724.12754488	36.128248253	-1.2147747997	33.651557922	19.116891861	0	0	0	0	0
22905	2022-08-30	19:15:15.519	241.59392962	5798.254311	1661886915.519	0	899	2.9463566961	3.0331835685	924.54204402	957.67390996	3.1623571555	724.14126809	36.128471375	-1.2100535434	33.651557922	19.116463011	0	0	0	0	0
22906	2022-08-30	19:15:16.437	241.59394025	5798.254566	1661886916.438	0	899	2.9463566961	3.0331835685	926.03072993	959.21594438	3.1623571555	724.14257812	36.128471375	-1.2222663164	33.651557922	19.116954803	0	0	0	0	0
22907	2022-08-30	19:15:17.318	241.59395044	5798.254811	1661886917.318	0	899	2.951187698	3.0355955734	926.03072993	958.23272918	3.0718111551	724.13111039	36.128471375	-1.1842374241	33.651557922	19.116954803	0	0	0	0	0
22908	2022-08-30	19:15:18.240	241.59396112	5798.255067	1661886918.241	0	899	2.951187698	3.0355955734	924.86930818	957.0309199	3.0718111551	724.12923649	36.128471375	-1.1797317322	33.651557922	19.117615213	0	0	0	0	0
22909	2022-08-30	19:15:19.134	241.59397147	5798.255315	1661886919.135	0	899	2.9506284578	3.0377119501	924.87098613	958.06478053	3.1669754906	724.1331876	36.128694496	-1.1524819546	33.651557922	19.119322392	0	0	0	0	0
22910	2022-08-30	19:15:20.105	241.5939827	5798.255585	1661886920.105	0	899	2.9506410163	3.0377250473	922.37184385	955.47600781	3.1669814238	724.13742854	36.129173279	-1.1490218639	33.651557922	19.122356415	0	0	0	0	0
22911	2022-08-30	19:15:21.049	241.59399362	5798.255847	1661886921.049	0	899	2.9509595716	3.0357825021	922.37184385	954.60778605	3.0867259573	724.13509667	36.129173279	-1.1799688623	33.651557922	19.120073925	0	0	0	0	0
22912	2022-08-30	19:15:21.930	241.59400383	5798.256092	1661886921.931	0	899	2.9509595716	3.0357825021	925.15399255	957.48716797	3.0867259573	724.11445143	36.129173279	-1.2265348655	33.651557922	19.115189597	0	0	0	0	0
22913	2022-08-30	19:15:22.888	241.59401491	5798.256358	1661886922.888	0	899	2.9460809066	3.0337384022	925.15399255	958.63008517	3.1920257364	724.11662525	36.129173279	-1.3284087639	33.651557922	19.098989209	0	0	0	0	0
22914	2022-08-30	19:15:23.811	241.59402559	5798.256614	1661886923.811	0	899	2.9460809066	3.0337384022	928.58486651	962.18510307	3.1920257364	724.14140148	36.129173279	-1.1718952277	33.651557922	19.120863845	0	0	0	0	0
22915	2022-08-30	19:15:24.770	241.5940367	5798.256881	1661886924.771	0	899	2.9478582385	3.0348748437	928.58730497	961.9202109	3.1675013229	724.11901573	36.12949624	-1.1643175242	33.651557922	19.12158841	0	0	0	0	0
22916	2022-08-30	19:15:25.690	241.59404734	5798.257136	1661886925.69	0	899	2.9478633706	3.0348801959	924.54353884	957.73131463	3.1675037502	724.13408858	36.129692078	-1.1602753622	33.651557922	19.121557236	0	0	0	0	0
22917	2022-08-30	19:15:26.676	241.59405875	5798.25741	1661886926.676	0	899	2.9464922741	3.0317998635	924.54353884	957.09069221	3.1084407643	724.13611972	36.129692078	-1.1753122759	33.651557922	19.119976435	0	0	0	0	0
22918	2022-08-30	19:15:27.650	241.59407002	5798.257681	1661886927.65	0	899	2.9464922741	3.0317998635	930.78797481	963.55495408	3.1084407643	724.13230239	36.129692078	-1.189443743	33.651557922	19.11943778	0	0	0	0	0
22919	2022-08-30	19:15:28.575	241.59408073	5798.257938	1661886928.575	0	899	2.947080264	3.0351229724	930.78797481	964.60532171	3.2045906179	724.11013935	36.129692078	-1.1829331355	33.651557922	19.118848472	0	0	0	0	0
22920	2022-08-30	19:15:29.540	241.59409191	5798.258206	1661886929.541	0	899	2.9470950895	3.0351384416	927.25016116	960.93904968	3.2045977139	724.12888806	36.130257967	-1.2021631602	33.651557922	19.112923515	0	0	0	0	0
22921	2022-08-30	19:15:30.549	241.59410359	5798.258486	1661886930.55	0	899	2.9517065549	3.0370810184	927.25164683	959.86181991	3.1054680441	724.12252909	36.130455017	-1.1982179706	33.651557922	19.112300911	0	0	0	0	0
22922	2022-08-30	19:15:31.571	241.59411541	5798.25877	1661886931.571	0	899	2.9517065549	3.0370810184	928.50901286	961.16340579	3.1054680441	724.12970496	36.130455017	-1.2538600292	33.651557922	19.114237968	0	0	0	0	0
22923	2022-08-30	19:15:32.503	241.5941262	5798.259029	1661886932.504	0	899	2.9570252756	3.0457897152	928.50901286	962.40673617	3.2195454056	724.11993368	36.130455017	-1.1658696828	33.651557922	19.118952517	0	0	0	0	0
22924	2022-08-30	19:15:33.426	241.59413688	5798.259285	1661886933.426	0	899	2.9570252756	3.0457897152	929.79921773	963.74404345	3.2195454056	724.12479668	36.130455017	-1.1539047956	33.651557922	19.1198349	0	0	0	0	0
22925	2022-08-30	19:15:34.390	241.59414803	5798.259553	1661886934.39	0	899	2.9497998019	3.0357621297	929.80080677	962.74858183	3.1282098763	724.1199066	36.130665204	-1.2093744381	33.651557922	19.11306692	0	0	0	0	0
22926	2022-08-30	19:15:35.348	241.59415912	5798.259819	1661886935.348	0	899	2.9498102953	3.0357730674	926.41286687	959.24064248	3.1282147746	724.12213094	36.131065369	-1.1913085852	33.651557922	19.116615763	0	0	0	0	0
22927	2022-08-30	19:15:36.292	241.59417006	5798.260081	1661886936.293	0	899	2.9542681477	3.0413055638	926.41286687	959.60310393	3.1615597088	724.10815672	36.131065369	-1.1897132397	33.651557922	19.117673874	0	0	0	0	0
22928	2022-08-30	19:15:37.188	241.59418043	5798.26033	1661886937.189	0	899	2.9542681477	3.0413055638	929.80178373	963.11343421	3.1615597088	724.11478166	36.131065369	-1.4394233393	33.651557922	19.09397892	0	0	0	0	0
22929	2022-08-30	19:15:38.118	241.59419118	5798.260588	1661886938.118	0	899	2.9558752268	3.0435284303	929.80178373	963.33222709	3.1816022473	724.10534668	36.131065369	-1.179947257	33.651557922	19.121995926	0	0	0	0	0
22930	2022-08-30	19:15:39.075	241.59420227	5798.260854	1661886939.076	0	899	2.9558752268	3.0435284303	929.90469473	963.43884926	3.1816022473	724.11714627	36.131065369	-1.1550259093	33.651557922	19.108373162	0	0	0	0	0
22931	2022-08-30	19:15:40.023	241.59421324	5798.261118	1661886940.024	0	899	2.9513517968	3.0381898358	929.90747281	963.17917036	3.1575523202	724.13455059	36.131432792	-1.1903815577	33.651557922	19.117228679	0	0	0	0	0
22932	2022-08-30	19:15:40.898	241.59422337	5798.261361	1661886940.899	0	899	2.9513565691	3.038194812	929.46537397	962.72127793	3.1575545676	724.12617624	36.131614685	-1.1923864543	33.651557922	19.122136779	0	0	0	0	0
22933	2022-08-30	19:15:41.798	241.59423377	5798.261611	1661886941.798	0	899	2.9527638254	3.0355358011	929.46537397	961.13969038	3.0123360336	724.09957663	36.131614685	-1.1629269747	33.651557922	19.114981797	0	0	0	0	0
22934	2022-08-30	19:15:42.697	241.59424419	5798.261861	1661886942.698	0	899	2.9527638254	3.0355358011	928.12771295	959.75644455	3.0123360336	724.10713651	36.131614685	-1.1624742612	33.651557922	19.114194807	0	0	0	0	0
22935	2022-08-30	19:15:43.713	241.59425594	5798.262143	1661886943.713	0	899	2.9521492954	3.0376639143	928.12771295	960.81767392	3.1099692646	724.11142311	36.131614685	-1.1551336555	33.651557922	19.121313487	0	0	0	0	0
22936	2022-08-30	19:15:44.713	241.59426752	5798.262421	1661886944.714	0	899	2.9521577923	3.0376727687	928.45536465	961.15690887	3.1099732046	724.10468499	36.131938454	-1.1908773894	33.651557922	19.121744914	0	0	0	0	0
22937	2022-08-30	19:15:45.680	241.5942787	5798.262689	1661886945.68	0	899	2.9536758837	3.0409061151	928.45706735	961.8014131	3.1689797766	724.121521	36.132164001	-1.1582272724	33.651557922	19.122740651	0	0	0	0	0
22938	2022-08-30	19:15:46.568	241.59428898	5798.262936	1661886946.568	0	899	2.9536758837	3.0409061151	927.08020306	960.37510049	3.1689797766	724.10109645	36.132164001	-1.1555324793	33.651557922	19.122716904	0	0	0	0	0
22939	2022-08-30	19:15:47.503	241.59429981	5798.263196	1661886947.504	0	899	2.957430665	3.041688667	927.08020306	959.19277363	3.060214379	724.10060979	36.132164001	-1.1969676136	33.651557922	19.116544294	0	0	0	0	0
22940	2022-08-30	19:15:48.437	241.59431062	5798.263455	1661886948.438	0	899	2.957430665	3.041688667	929.47518964	961.6707187	3.060214379	724.09649214	36.132164001	-1.2050088976	33.651557922	19.110214587	0	0	0	0	0
22941	2022-08-30	19:15:49.418	241.59432198	5798.263727	1661886949.419	0	899	2.9616982988	3.0506248919	929.47556691	963.41697984	3.2203145864	724.11516728	36.132213921	-1.1615580297	33.651557922	19.119978305	0	0	0	0	0
22942	2022-08-30	19:15:50.372	241.59433302	5798.263992	1661886950.373	0	899	2.9617122506	3.0506394525	929.96449364	963.92383357	3.2203212639	724.1152271	36.132743835	-1.2255215645	33.651557922	19.117673874	0	0	0	0	0
22943	2022-08-30	19:15:51.351	241.59434435	5798.264264	1661886951.352	0	899	2.9587700443	3.0460799765	929.96449364	963.3357696	3.1664876899	724.10953951	36.132743835	-1.2197439765	33.651557922	19.11590004	0	0	0	0	0
22944	2022-08-30	19:15:52.342	241.59435581	5798.264539	1661886952.342	0	899	2.9587700443	3.0460799765	929.8439151	963.21086417	3.1664876899	724.08270142	36.132743835	-1.196223855	33.651557922	19.116233826	0	0	0	0	0
22945	2022-08-30	19:15:53.302	241.59436693	5798.264806	1661886953.303	0	899	2.9685846552	3.0565523413	929.8439151	963.35196039	3.1794118328	724.10928567	36.132743835	-1.1539047956	33.651557922	19.116233826	0	0	0	0	0
22946	2022-08-30	19:15:54.267	241.5943781	5798.265074	1661886954.268	0	899	2.9685846552	3.0565523413	932.07191465	965.66024858	3.1794118328	724.11012602	36.132743835	-1.2174479961	33.651557922	19.11467177	0	0	0	0	0
22947	2022-08-30	19:15:55.247	241.59438944	5798.265347	1661886955.248	0	899	2.961143223	3.0480064109	932.07536081	965.32335725	3.1482944427	724.10027995	36.133198568	-1.2041896621	33.651557922	19.117181007	0	0	0	0	0
22948	2022-08-30	19:15:56.236	241.59440089	5798.265621	1661886956.237	0	899	2.9611513361	3.0480148698	931.39861556	964.62251336	3.1482982396	724.10610497	36.133506775	-1.1506495476	33.651557922	19.123075485	0	0	0	0	0
22949	2022-08-30	19:15:57.227	241.59441236	5798.265897	1661886957.228	0	899	2.9593929624	3.0449578464	931.39861556	964.1423506	3.1043432495	724.10940774	36.133506775	-1.1958788894	33.651557922	19.112082336	0	0	0	0	0
22950	2022-08-30	19:15:58.150	241.59442303	5798.266153	1661886958.15	0	899	2.9593929624	3.0449578464	930.30730612	963.01267569	3.1043432495	724.11523438	36.133506775	-1.2027344704	33.651557922	19.120916367	0	0	0	0	0
22951	2022-08-30	19:15:59.107	241.59443411	5798.266419	1661886959.107	0	899	2.964132974	3.0491435761	930.30730612	962.74726445	3.0799996874	724.1100092	36.133506775	-1.1965256716	33.651557922	19.117824188	0	0	0	0	0
22952	2022-08-30	19:16:00.022	241.5944447	5798.266673	1661886960.022	0	899	2.9641451159	3.049156224	934.48669899	967.0724542	3.0800052409	724.09954106	36.13396757	-1.2117458519	33.651557922	19.116529465	0	0	0	0	0
22953	2022-08-30	19:16:00.977	241.59445576	5798.266938	1661886960.978	0	899	2.9586100759	3.046143033	934.48760346	968.10920803	3.1745104663	724.11278691	36.134086609	-1.2105169952	33.651557922	19.117972153	0	0	0	0	0
22954	2022-08-30	19:16:01.936	241.59446685	5798.267204	1661886961.936	0	899	2.9586100759	3.046143033	931.2543159	964.75959115	3.1745104663	724.09168248	36.134086609	-1.4931466887	33.651557922	19.060750304	0	0	0	0	0
22955	2022-08-30	19:16:02.867	241.59447763	5798.267463	1661886962.867	0	899	2.9637987965	3.05105263	931.2543159	964.59325815	3.1592956719	724.09985796	36.134086609	-1.521258771	33.651557922	19.068975777	0	0	0	0	0
22956	2022-08-30	19:16:03.811	241.59448855	5798.267725	1661886963.811	0	899	2.9637987965	3.05105263	933.08027333	966.48458492	3.1592956719	724.10519187	36.134086609	-1.3959401901	33.651557922	19.076974894	0	0	0	0	0
22957	2022-08-30	19:16:04.703	241.59449888	5798.267973	1661886964.703	0	899	2.9686713939	3.0559075322	933.08358982	966.42604896	3.153636826	724.0845151	36.134523758	-1.5113096135	33.651557922	19.102936726	0	0	0	0	0
22958	2022-08-30	19:16:05.608	241.59450936	5798.268225	1661886965.609	0	899	2.9686767701	3.055913138	933.63824463	967.00055115	3.1536393399	724.09622334	36.134727478	-1.6409183156	33.651557922	19.094422801	0	0	0	0	0
22959	2022-08-30	19:16:06.592	241.59452074	5798.268498	1661886966.592	0	899	2.9730700814	3.0612769045	933.63824463	967.32384045	3.1831347231	724.09660976	36.134727478	-1.6293845942	33.651557922	19.054085485	0	0	0	0	0
22960	2022-08-30	19:16:07.569	241.59453205	5798.268769	1661886967.569	0	899	2.9730700814	3.0612769045	934.58710865	968.30693942	3.1831347231	724.09731389	36.134727478	-1.5867098412	33.651557922	19.083268071	0	0	0	0	0
22961	2022-08-30	19:16:08.586	241.59454383	5798.269052	1661886968.587	0	899	2.9703686234	3.0560313608	934.58710865	967.35846017	3.0966319922	724.106953	36.134727478	-1.3767101852	33.651557922	19.11225833	0	0	0	0	0
22962	2022-08-30	19:16:09.571	241.59455522	5798.269325	1661886969.571	0	899	2.9703796008	3.0560427982	934.34747811	967.11048214	3.0966370296	724.10299743	36.135143204	-1.4600978016	33.651557922	19.076879198	0	0	0	0	0
22963	2022-08-30	19:16:10.513	241.59456612	5798.269587	1661886970.513	0	899	2.969746267	3.0541159752	934.34826113	966.62055419	3.0518028687	724.0985455	36.135246277	-1.3895374087	33.651557922	19.095660153	0	0	0	0	0
22964	2022-08-30	19:16:11.477	241.59457729	5798.269855	1661886971.478	0	899	2.969746267	3.0541159752	933.76494138	966.01708664	3.0518028687	724.09838018	36.135246277	-1.2574818434	33.651557922	19.098193162	0	0	0	0	0
22965	2022-08-30	19:16:12.426	241.59458826	5798.270118	1661886972.426	0	899	2.9725743589	3.0587887907	933.76494138	966.69501769	3.1137657326	724.09633409	36.135246277	-1.1974957368	33.651557922	19.080187223	0	0	0	0	0
22966	2022-08-30	19:16:13.398	241.59459951	5798.270388	1661886973.398	0	899	2.9725743589	3.0587887907	934.12191836	967.06458379	3.1137657326	724.0962775	36.135246277	-1.2125003338	33.651557922	19.115873337	0	0	0	0	0
22967	2022-08-30	19:16:14.392	241.59461103	5798.270665	1661886974.393	0	899	2.9775583279	3.0618842511	934.12191836	966.28444055	3.0424804096	724.10225329	36.135246277	-1.18666276	33.651557922	19.119572545	0	0	0	0	0
22968	2022-08-30	19:16:15.361	241.59462225	5798.270934	1661886975.362	0	899	2.9775715412	3.0618980081	936.16862899	968.40168611	3.0424863527	724.09137205	36.135745472	-1.4609385342	33.651557922	19.103367534	0	0	0	0	0
22969	2022-08-30	19:16:16.344	241.59463361	5798.271207	1661886976.344	0	899	2.9683009672	3.0559227492	936.16924278	969.77498281	3.1675622964	724.11014825	36.135826111	-1.2597023249	33.651557922	19.120195389	0	0	0	0	0
22970	2022-08-30	19:16:17.237	241.59464396	5798.271455	1661886977.238	0	899	2.9683009672	3.0559227492	934.85518802	968.41375732	3.1675622964	724.10459526	36.135826111	-1.1960621306	33.651557922	19.118755341	0	0	0	0	0
22971	2022-08-30	19:16:18.160	241.59465463	5798.271711	1661886978.16	0	899	2.9698205917	3.0572258107	934.85518802	968.31306787	3.1583867009	724.09222978	36.135826111	-1.1801412824	33.651557922	19.118741017	0	0	0	0	0
22972	2022-08-30	19:16:19.063	241.59466509	5798.271962	1661886979.064	0	899	2.9698205917	3.0572258107	934.33695364	967.7762862	3.1583867009	724.08257693	36.135826111	-1.1945961714	33.651557922	19.117673874	0	0	0	0	0
22973	2022-08-30	19:16:20.022	241.59467618	5798.272228	1661886980.022	0	899	2.9654284182	3.0497354674	934.33918907	966.63429356	3.0539166057	724.07720018	36.136120373	-1.3986242378	33.651557922	19.114201843	0	0	0	0	0
22974	2022-08-30	19:16:21.009	241.59468762	5798.272503	1661886981.01	0	899	2.9654319238	3.0497391178	938.62958204	971.07299992	3.0539181949	724.08033601	36.136253357	-1.3301765619	33.651557922	19.116110429	0	0	0	0	0
22975	2022-08-30	19:16:21.950	241.59469851	5798.272764	1661886981.951	0	899	2.9700886475	3.0535742649	938.62958204	970.7043046	3.0203594506	724.08977261	36.136253357	-1.2283349637	33.651557922	19.121003271	0	0	0	0	0
22976	2022-08-30	19:16:22.917	241.59470969	5798.273033	1661886982.917	0	899	2.9700886475	3.0535742649	934.88706995	966.83390391	3.0203594506	724.09398929	36.136253357	-1.189034158	33.651557922	19.116338831	0	0	0	0	0
22977	2022-08-30	19:16:23.868	241.59472071	5798.273297	1661886983.869	0	899	2.9700453313	3.0575837192	934.88706995	968.39483235	3.1628284884	724.08020828	36.136253357	-1.193130254	33.651557922	19.114796026	0	0	0	0	0
22978	2022-08-30	19:16:24.848	241.59473205	5798.273569	1661886984.849	0	899	2.9700613394	3.0576004129	937.23783757	970.82993758	3.1628359923	724.06898711	36.136859666	-1.1823834078	33.651557922	19.119465253	0	0	0	0	0
22979	2022-08-30	19:16:25.796	241.59474302	5798.273832	1661886985.797	0	899	2.9764248413	3.0603833224	937.23903113	969.37974087	3.0307087417	724.08213432	36.137016296	-1.1811330247	33.651557922	19.119449173	0	0	0	0	0
22980	2022-08-30	19:16:26.726	241.59475377	5798.274091	1661886986.726	0	899	2.9764248413	3.0603833224	933.36771169	965.3756624	3.0307087417	724.0769819	36.137016296	-1.1953183886	33.651557922	19.118013938	0	0	0	0	0
22981	2022-08-30	19:16:27.696	241.594765	5798.27436	1661886987.696	0	899	2.9630736318	3.0493192693	933.36771169	966.40199059	3.1245659317	724.09562592	36.137016296	-1.1652875933	33.651557922	19.121022761	0	0	0	0	0
22982	2022-08-30	19:16:28.641	241.59477595	5798.274623	1661886988.642	0	899	2.9630736318	3.0493192693	937.16901213	970.3378288	3.1245659317	724.07117386	36.137016296	-1.155284554	33.651557922	19.122520043	0	0	0	0	0
22983	2022-08-30	19:16:29.631	241.5947874	5798.274898	1661886989.631	0	899	2.9697814884	3.0531819151	937.17077383	969.16610311	3.0176651401	724.08796338	36.137247502	-1.1902629934	33.651557922	19.121680797	0	0	0	0	0
22984	2022-08-30	19:16:30.578	241.59479836	5798.275161	1661886990.578	0	899	2.9697858582	3.0531864631	938.25346869	970.285783	3.0176670947	724.08039987	36.137413025	-1.1977653053	33.651557922	19.119391246	0	0	0	0	0
22985	2022-08-30	19:16:31.543	241.59480954	5798.275429	1661886991.544	0	899	2.973216485	3.0615167208	938.25346869	972.13997587	3.186256118	724.07880649	36.137413025	-1.1885167597	33.651557922	19.117538515	0	0	0	0	0
22986	2022-08-30	19:16:32.529	241.59482094	5798.275703	1661886992.529	0	899	2.973216485	3.0615167208	934.00637887	967.73949569	3.186256118	724.08773177	36.137413025	-1.1945961714	33.651557922	19.113499332	0	0	0	0	0
22987	2022-08-30	19:16:33.480	241.59483196	5798.275967	1661886993.481	0	899	2.9767460608	3.0621301529	934.00637887	966.57983383	3.0804117635	724.10208271	36.137413025	-1.1947255221	33.651557922	19.094581692	0	0	0	0	0
22988	2022-08-30	19:16:34.404	241.59484264	5798.276223	1661886994.404	0	899	2.9767519437	3.0621362809	934.79932222	967.40046041	3.0804144433	724.11413008	36.137635338	-1.24040768	33.651557922	19.110794168	0	0	0	0	0
22989	2022-08-30	19:16:35.345	241.59485354	5798.276485	1661886995.346	0	899	2.986520376	3.0720770162	934.80343122	967.36340552	3.0766427982	724.10797281	36.138175964	-1.3266841126	33.651557922	19.094484632	0	0	0	0	0
22990	2022-08-30	19:16:36.306	241.59486466	5798.276752	1661886996.307	0	899	2.986520376	3.0720770162	938.91121632	971.61426817	3.0766427982	724.11064865	36.138175964	-1.3020213842	33.651557922	19.117673874	0	0	0	0	0
22991	2022-08-30	19:16:37.276	241.59487589	5798.277021	1661886997.277	0	899	2.9830034304	3.0706178252	938.91121632	972.44539704	3.1521374987	724.12636379	36.138175964	-1.1884089661	33.651557922	19.116787348	0	0	0	0	0
22992	2022-08-30	19:16:38.221	241.59488683	5798.277284	1661886998.222	0	899	2.9830034304	3.0706178252	936.86201235	970.32300364	3.1521374987	724.09770314	36.138175964	-1.1933673952	33.651557922	19.116367517	0	0	0	0	0
22993	2022-08-30	19:16:39.187	241.59489801	5798.277552	1661886999.188	0	899	2.9819034312	3.0660388349	936.86201235	968.99839317	3.0314931157	724.10856174	36.138175964	-1.1546378404	33.651557922	19.119259803	0	0	0	0	0
22994	2022-08-30	19:16:40.181	241.59490951	5798.277828	1661887000.182	0	899	2.9819185871	3.066054612	936.98457792	969.12523738	3.0314998981	724.11743528	36.138747714	-1.1538078248	33.651557922	19.121120327	0	0	0	0	0
22995	2022-08-30	19:16:41.187	241.59492116	5798.278108	1661887001.188	0	899	2.9816755849	3.0682379647	936.98556945	970.06150961	3.1167043183	724.11778653	36.138877869	-1.1913409233	33.651557922	19.120555878	0	0	0	0	0
22996	2022-08-30	19:16:42.088	241.59493157	5798.278358	1661887002.088	0	899	2.9816755849	3.0682379647	936.42898969	969.48528238	3.1167043183	724.12478415	36.138877869	-1.2450534105	33.651557922	19.093187332	0	0	0	0	0
22997	2022-08-30	19:16:43.006	241.59494221	5798.278613	1661887003.007	0	899	2.9873615087	3.0785025192	936.42898969	971.17829032	3.270617685	724.12234517	36.138877869	-1.415040872	33.651557922	19.096812495	0	0	0	0	0
22998	2022-08-30	19:16:43.910	241.59495266	5798.278864	1661887003.91	0	899	2.9873615087	3.0785025192	937.54730344	972.33810282	3.270617685	724.10114819	36.138877869	-1.4146959608	33.651557922	19.104930221	0	0	0	0	0
22999	2022-08-30	19:16:44.819	241.59496319	5798.279117	1661887004.82	0	899	2.9771079797	3.0618754734	937.54992241	970.00545745	3.0584210444	724.12062932	36.139221444	-1.1658697278	33.651557922	19.118759471	0	0	0	0	0
23000	2022-08-30	19:16:45.763	241.59497412	5798.279379	1661887005.764	0	899	2.977112617	3.0618803025	936.34628372	968.76017492	3.0584231414	724.12711481	36.139396667	-1.1761315058	33.651557922	19.118232512	0	0	0	0	0
23001	2022-08-30	19:16:46.743	241.59498546	5798.279651	1661887006.744	0	899	2.9806080044	3.0657381288	936.34628372	968.8611933	3.0676348828	724.1105565	36.139396667	-1.2153029829	33.651557922	19.115337233	0	0	0	0	0
[truncated: 64,903 more rows]
