# Supplementary material for: A simple method to measure methane emissions from indoor gas leaks
Source: PLoS One. 2023 Nov 30;18(11):e0295055. doi: 10.1371/journal.pone.0295055 (PMC10688665; doi:10.1371/journal.pone.0295055)
Supplement: S1 Data — (ZIP) [file pone.0295055.s011.zip › data and code/data/raw data/cavity ringdown spectrometer data/experiments/R15.dat]

DATE	TIME	FRAC_DAYS_SINCE_JAN1	FRAC_HRS_SINCE_JAN1	EPOCH_TIME	ALARM_STATUS	INST_STATUS	CH4	CH4_dry	CO2	CO2_dry	H2O	CavityPressure	CavityTemp	Battery_Current	Battery_Temperature	Battery_Voltage	GPS_ABS_LAT	GPS_ABS_LONG	GPS_FIT	GPS_TIME	GPS_ALTITUDE
8942	2022-09-21	17:11:00.055	263.50763954	6324.183349	1663780260.056	0	899	2.3191150515	2.3613908923	450.00622247	459.95834348	1.9777883969	724.85060979	26.425594646	-1.500573519	27.923929214	19.165433581	42.288973333	-71.069256867	2	61827.12024	28.9
8943	2022-09-21	17:11:00.961	263.50765002	6324.183601	1663780260.962	0	899	2.3191446641	2.3614212765	450.88369829	460.85528003	1.9777990498	724.84291127	26.426996231	-1.185897434	27.923929214	19.181236267	42.28897338	-71.069258333	2	61828.028056	28.9
8944	2022-09-21	17:11:01.858	263.50766041	6324.18385	1663780261.859	0	899	2.310271503	2.3528609203	450.88369829	460.96807517	1.9996818151	724.8489869	26.426996231	-1.1836230092	27.923929214	19.175188418	42.288974878	-71.069258333	2	61828.926854	28.9
8945	2022-09-21	17:11:02.770	263.50767096	6324.184103	1663780262.771	0	899	2.310271503	2.3528609203	449.14381496	459.18927795	1.9996818151	724.87007111	26.426996231	-1.1793113307	27.923929214	19.170957565	42.288975	-71.069259712	2	61829.827416	28.9
8946	2022-09-21	17:11:03.634	263.50768096	6324.184343	1663780263.635	0	899	2.3013654097	2.3426760108	449.14381496	458.92436263	1.9480708091	724.85082725	26.426996231	-1.239588428	27.923929214	19.16046879	42.288976082	-71.06926	2	61830.649387	28.9
8947	2022-09-21	17:11:04.503	263.50769101	6324.184584	1663780264.503	0	899	2.3013812189	2.3426922257	450.99147282	460.81228413	1.9480764542	724.86834636	26.427750278	-1.3513575524	27.923929214	19.147388117	42.288976667	-71.06926	2	61831.504578	28.9
8948	2022-09-21	17:11:05.413	263.50770154	6324.184837	1663780265.413	0	899	2.3121208681	2.3547485181	450.99906548	461.08700614	1.9998725223	724.85205199	26.429773331	-1.4938580871	27.923929214	19.135797627	42.288976667	-71.06926	2	61832.423848	28.9
8949	2022-09-21	17:11:06.292	263.50771171	6324.185081	1663780266.292	0	899	2.3121208681	2.3547485181	450.93841848	461.02500259	1.9998725223	724.85843886	26.429773331	-1.5136163235	27.923929214	19.142522812	42.288976667	-71.06926	2	61833.299803	28.9
8950	2022-09-21	17:11:07.163	263.50772179	6324.185323	1663780267.163	0	899	2.3131927586	2.3564417194	450.93841848	461.16783251	2.0275633303	724.87392926	26.429773331	-1.5028695365	27.923929214	19.16206639	42.288976667	-71.06926	2	61834.169118	28.9
8951	2022-09-21	17:11:08.007	263.50773157	6324.185558	1663780268.008	0	899	2.3131927586	2.3564417194	450.79737476	461.02358926	2.0275633303	724.89683321	26.429773331	-1.5510523319	27.923929214	19.155126572	42.288976667	-71.069259914	2	61835.051675	28.9
8952	2022-09-21	17:11:08.910	263.50774201	6324.185808	1663780268.91	0	899	2.3199047419	2.3631293574	450.79737476	460.98812502	2.020687237	724.87879469	26.429773331	-1.5260123528	27.923929214	19.153439995	42.288976667	-71.069258475	2	61835.914833	28.9
8953	2022-09-21	17:11:09.749	263.50775172	6324.186041	1663780269.749	0	899	2.3199238137	2.3631489373	451.23689712	461.43761942	2.0206942445	724.86378085	26.430675721	-1.4239444448	27.923929214	19.162020791	42.288976667	-71.069256976	2	61836.814332	28.9
8954	2022-09-21	17:11:10.653	263.50776219	6324.186293	1663780270.653	0	899	2.3261699354	2.3678863031	451.2443953	461.06135806	1.9462610731	724.87844748	26.432672501	-1.2286044099	27.923929214	19.182934249	42.288975479	-71.069256667	2	61837.712342	28.9
8955	2022-09-21	17:11:11.571	263.50777281	6324.186548	1663780271.571	0	899	2.3261699354	2.3678863031	451.72920454	461.55671448	1.9462610731	724.8828893	26.432672501	-1.2691987737	27.923929214	19.183935165	42.288975	-71.06925569	2	61838.586239	28.9
8956	2022-09-21	17:11:12.459	263.50778309	6324.186794	1663780272.459	0	899	2.31456377	2.356521927	451.72920454	461.66364406	1.9669819427	724.88202834	26.432672501	-1.2545606387	27.923929214	19.183811024	42.2889742	-71.069253401	2	61839.479701	28.9
8957	2022-09-21	17:11:13.338	263.50779328	6324.187039	1663780273.339	0	899	2.31456377	2.356521927	452.69486583	462.6505422	1.9669819427	724.86765598	26.432672501	-1.1750643253	27.923929214	19.183214188	42.288972716	-71.069251049	2	61840.370405	28.9
8958	2022-09-21	17:11:14.260	263.50780395	6324.187295	1663780274.261	0	899	2.3242262193	2.3647464762	452.69759824	462.27079166	1.892967064	724.88649401	26.433397849	-1.1687153901	27.923929214	19.188602738	42.288971207	-71.06924908	2	61841.276087	28.9
8959	2022-09-21	17:11:15.196	263.50781477	6324.187554	1663780275.196	0	899	2.3242735404	2.3647949764	451.39869837	460.94450767	1.892983322	724.87044864	26.435632706	-1.1343729496	27.923929214	19.192937851	42.28896667	-71.06924292	2	61842.249768	28.9
8960	2022-09-21	17:11:16.102	263.50782527	6324.187806	1663780276.103	0	899	2.3532989864	2.3953561712	451.39869837	461.18498738	1.9396597497	724.8768836	26.435632706	-1.2425095277	27.923929214	19.16492135	42.288955433	-71.069230433	2	61843.105769	28.9
8961	2022-09-21	17:11:16.990	263.50783554	6324.188053	1663780276.991	0	899	2.3532989864	2.3953561712	452.89066067	462.7092953	1.9396597497	724.8703775	26.435632706	-1.2062700118	27.923929214	19.179778585	42.288944404	-71.069219404	2	61844.051102	28.9
8962	2022-09-21	17:11:17.811	263.50784503	6324.188281	1663780277.811	0	899	2.3335500388	2.3764506804	452.89066067	462.99205433	1.9942997581	724.87367339	26.435632706	-1.1753553926	27.923929214	19.185282436	42.288934818	-71.069209818	2	61844.872745	28.9
8963	2022-09-21	17:11:18.686	263.50785516	6324.188524	1663780278.686	0	899	2.3335500388	2.3764506804	451.30907574	461.37519332	1.9942997581	724.87128939	26.435632706	-1.1844529908	27.923929214	19.17383751	42.288927088	-71.069199589	2	61845.749499	28.9
8964	2022-09-21	17:11:19.569	263.50786539	6324.188769	1663780279.57	0	899	2.3305155077	2.3724505202	451.31163063	461.16323742	1.95269794	724.87454567	26.436312985	-1.1790957261	27.923929214	19.187633931	42.288919025	-71.069189695	2	61846.597549	28.9
8965	2022-09-21	17:11:20.450	263.50787558	6324.189014	1663780280.45	0	899	2.3305652094	2.3725015003	452.58461926	462.46410472	1.9527155074	724.86570851	26.438653946	-1.1929684877	27.923929214	19.181774139	42.288910242	-71.069172311	2	61847.47584	28.9
8966	2022-09-21	17:11:21.348	263.50788597	6324.189263	1663780281.348	0	899	2.3294545739	2.3713190657	452.58461926	462.45184637	1.9503442975	724.87071824	26.438653946	-1.1812623408	27.923929214	19.190550267	42.288902294	-71.069152245	2	61848.4059	28.9
8967	2022-09-21	17:11:22.230	263.50789618	6324.189508	1663780282.23	0	899	2.3294545739	2.3713190657	452.21808517	462.07732113	1.9503442975	724.86908484	26.438653946	-1.16855371	27.923929214	19.188976288	42.288896885	-71.069140437	2	61849.289602	28.9
8968	2022-09-21	17:11:23.101	263.50790627	6324.189751	1663780283.102	0	899	2.3485043144	2.3902659115	452.21808517	461.97292588	1.9301289989	724.87448666	26.438653946	-1.1433304651	27.923929214	19.192604482	42.288892855	-71.069132138	2	61850.143438	28.9
8969	2022-09-21	17:11:24.006	263.50791674	6324.190002	1663780284.006	0	899	2.3485043144	2.3902659115	452.93363445	462.70391035	1.9301289989	724.86755735	26.438653946	-1.1449257814	27.923929214	19.190038327	42.2888899	-71.0691249	2	61851.060194	28.9
8970	2022-09-21	17:11:24.905	263.50792715	6324.190252	1663780284.906	0	899	2.3425021789	2.3847200179	452.94220612	462.84521474	1.955753234	724.86658079	26.440928213	-1.224659285	27.923929214	19.185735703	42.288888443	-71.069123443	2	61851.933981	28.9
8971	2022-09-21	17:11:25.795	263.50793744	6324.190499	1663780285.795	0	899	2.3425142119	2.384732361	452.9000358	462.80214435	1.9557574721	724.88256149	26.441492081	-1.217103081	27.923929214	19.185358502	42.288886984	-71.069121984	2	61852.809665	28.9
8972	2022-09-21	17:11:26.710	263.50794803	6324.190753	1663780286.71	0	899	2.335629659	2.3779661055	452.9000358	462.85937642	1.9668181078	724.8932095	26.441492081	-1.1808958614	27.923929214	19.186970793	42.288887892	-71.069120441	2	61853.735234	28.9
8973	2022-09-21	17:11:27.598	263.50795831	6324.190999	1663780287.598	0	899	2.335629659	2.3779661055	453.39382509	463.36402421	1.9668181078	724.88763872	26.441492081	-1.2374002468	27.923929214	19.18380472	42.288889366	-71.069117936	2	61854.619329	28.9
8974	2022-09-21	17:11:28.506	263.50796883	6324.191252	1663780288.507	0	899	2.3324259641	2.3743359449	453.39382509	463.27682164	1.9499826581	724.90338579	26.441492081	-1.2584950679	27.923929214	19.182244711	42.288890931	-71.069115735	2	61855.558761	28.9
8975	2022-09-21	17:11:29.405	263.50797924	6324.191502	1663780289.406	0	899	2.3324259641	2.3743359449	452.59208699	462.45760739	1.9499826581	724.9002823	26.441492081	-1.1441389322	27.923929214	19.19329834	42.288893957	-71.06911729	2	61856.458058	28.9
8976	2022-09-21	17:11:30.331	263.50798994	6324.191759	1663780290.331	0	899	2.341548386	2.3849823357	452.60213869	462.78803031	2.011868595	724.8807753	26.444161055	-1.2068952559	27.923929214	19.187879676	42.288898536	-71.06912187	2	61857.373932	28.9
8977	2022-09-21	17:11:31.269	263.5080008	6324.192019	1663780291.269	0	899	2.3415519945	2.3849860398	452.37914085	462.56002064	2.0118699029	724.88430281	26.444330215	-1.1856495245	27.923929214	19.188931358	42.288901667	-71.069124413	2	61858.352352	28.9
8978	2022-09-21	17:11:32.194	263.5080115	6324.192276	1663780292.194	0	899	2.3469243822	2.3894264689	452.37914085	462.31785094	1.9650429083	724.88648067	26.444330215	-1.1783196926	27.923929214	19.189336777	42.288901236	-71.069122903	2	61859.258364	28.9
8979	2022-09-21	17:11:33.072	263.50802167	6324.19252	1663780293.072	0	899	2.3469243822	2.3894264689	452.72541666	462.67173439	1.9650429083	724.88931133	26.444330215	-1.1900581311	27.923929214	19.186740016	42.2889	-71.069121527	2	61860.084034	28.9
8980	2022-09-21	17:11:33.959	263.50803193	6324.192766	1663780293.959	0	899	2.3836548336	2.4258053655	452.72541666	462.43659838	1.9195638433	724.90335588	26.444330215	-1.2000827624	27.923929214	19.185309202	42.288899975	-71.06911995	2	61861.01503	28.9
8981	2022-09-21	17:11:34.908	263.50804293	6324.19303	1663780294.909	0	899	2.3837029958	2.4258547449	454.21771042	463.9609874	1.9195802048	724.88606111	26.446548096	-1.2245083826	27.923929214	19.189923823	42.288898388	-71.069116777	2	61861.966934	28.9
8982	2022-09-21	17:11:35.790	263.50805314	6324.193275	1663780295.791	0	899	2.4224270806	2.4650180315	454.22005468	463.90732098	1.9087659989	724.90496786	26.44716835	-1.1921061822	27.923929214	19.191304428	42.288898333	-71.069115313	2	61862.81244	28.9
8983	2022-09-21	17:11:36.694	263.50806359	6324.193526	1663780296.694	0	899	2.4224270806	2.4650180315	454.84440722	464.54498925	1.9087659989	724.88804899	26.44716835	-1.1572463449	27.923929214	19.190436231	42.288897074	-71.069113741	2	61863.755342	28.9
8984	2022-09-21	17:11:37.604	263.50807412	6324.193779	1663780297.604	0	899	2.3835111093	2.4272935766	454.84440722	464.98085468	1.9926608118	724.88456999	26.44716835	-1.3292279812	27.923929214	19.185530391	42.288896667	-71.069111061	2	61864.681682	28.9
8985	2022-09-21	17:11:38.509	263.50808459	6324.19403	1663780298.509	0	899	2.3835111093	2.4272935766	454.58562501	464.71630536	1.9926608118	724.88808456	26.44716835	-1.4157092248	27.923929214	19.186867821	42.288896667	-71.069108128	2	61865.561722	28.9
8986	2022-09-21	17:11:39.404	263.50809495	6324.194279	1663780299.404	0	899	2.3880298295	2.4323995177	454.58661879	464.83422292	2.0151478844	724.87905459	26.447431084	-1.1468013833	27.923929214	19.192143358	42.288895902	-71.069105902	2	61866.459034	28.9
8987	2022-09-21	17:11:40.282	263.50810512	6324.194523	1663780300.282	0	899	2.3880905051	2.4324618051	453.37637272	463.59680667	2.015169484	724.89355752	26.450220108	-1.1750643253	27.923929214	19.18753624	42.288895	-71.069104421	2	61867.347368	28.9
8988	2022-09-21	17:11:41.177	263.50811549	6324.194772	1663780301.178	0	899	2.3652630753	2.4096091536	453.37637272	463.68994389	2.033124951	724.8875308	26.450220108	-1.160501694	27.923929214	19.190767768	42.288894625	-71.069102583	2	61868.225026	28.9
8989	2022-09-21	17:11:42.114	263.50812632	6324.195032	1663780302.114	0	899	2.3652630753	2.4096091536	453.31123862	463.62332809	2.033124951	724.90235992	26.450220108	-1.1404739989	27.923929214	19.190896988	42.28889366	-71.069099673	2	61869.196252	28.9
8990	2022-09-21	17:11:43.005	263.50813663	6324.195279	1663780303.005	0	899	2.3599984376	2.4033435128	453.31123862	463.41223424	1.9924129942	724.89670386	26.450220108	-1.1473941803	27.923929214	19.192937851	42.288895125	-71.069098208	2	61870.074951	28.9
8991	2022-09-21	17:11:43.927	263.5081473	6324.195535	1663780303.927	0	899	2.3599984376	2.4033435128	456.33215469	466.50046445	1.9924129942	724.87939049	26.450220108	-1.1600705109	27.923929214	19.189732444	42.28889664	-71.069096693	2	61870.984221	28.9
8992	2022-09-21	17:11:44.859	263.5081581	6324.195794	1663780304.86	0	899	2.3656849892	2.4092000505	456.335967	466.51975982	1.995364264	724.8869637	26.451224157	-1.1771662922	27.923929214	19.187819651	42.288896667	-71.069095137	2	61871.917918	28.9
8993	2022-09-21	17:11:45.743	263.50816833	6324.19604	1663780305.744	0	899	2.3657238582	2.4092399415	453.4411383	463.56040056	1.9953780947	724.87756469	26.453027725	-1.2704491394	27.923929214	19.177237946	42.288897946	-71.069092442	2	61872.767464	28.9
8994	2022-09-21	17:11:46.575	263.50817795	6324.196271	1663780306.575	0	899	2.3698564607	2.4137905603	453.4411383	463.64009887	2.0107477956	724.87242238	26.453027725	-1.274890156	27.923929214	19.176579974	42.288899315	-71.069089703	2	61873.589178	28.9
8995	2022-09-21	17:11:47.440	263.50818797	6324.196511	1663780307.441	0	899	2.3698564607	2.4137905603	455.48548664	465.73042943	2.0107477956	724.88088605	26.453027725	-1.2092450857	27.923929214	19.186096191	42.288900761	-71.069087573	2	61874.456456	28.9
8996	2022-09-21	17:11:48.342	263.5081984	6324.196762	1663780308.342	0	899	2.3733544547	2.4160167332	455.48548664	465.41802112	1.9507407841	724.87633792	26.453027725	-1.3783917348	27.923929214	19.183386708	42.288902255	-71.06908549	2	61875.353057	28.9
8997	2022-09-21	17:11:49.321	263.50820973	6324.197034	1663780309.321	0	899	2.3733615859	2.4160240477	455.45774816	465.38969062	1.9507432569	724.89794962	26.453357558	-1.1928284216	27.923929214	19.186846942	42.288903333	-71.069082163	2	61876.351087	28.9
8998	2022-09-21	17:11:50.220	263.50822014	6324.197283	1663780310.22	0	899	2.3739850147	2.4161113515	455.46760096	465.27189544	1.9261593143	724.90000016	26.455957413	-1.2173833847	27.923929214	19.181413651	42.288903815	-71.069079518	2	61877.288995	28.9
8999	2022-09-21	17:11:51.111	263.50823046	6324.197531	1663780311.112	0	899	2.3739850147	2.4161113515	454.83667648	464.62738981	1.9261593143	724.89305266	26.455957413	-1.4152887736	27.923929214	19.155086176	42.288905513	-71.06907782	2	61878.153926	28.9
9000	2022-09-21	17:11:52.045	263.50824126	6324.19779	1663780312.045	0	899	2.3756408329	2.4202306643	454.83667648	465.19493693	2.0353285553	724.89568647	26.455957413	-1.3216501845	27.923929214	19.166559169	42.288908333	-71.06907481	2	61879.114228	28.9
9001	2022-09-21	17:11:52.923	263.50825142	6324.198034	1663780312.923	0	899	2.3756408329	2.4202306643	456.14211423	466.53010418	2.0353285553	724.88708011	26.455957413	-1.1529993537	27.923929214	19.191026119	42.288908333	-71.069073343	2	61879.993988	28.9
9002	2022-09-21	17:11:53.815	263.50826175	6324.198282	1663780313.815	0	899	2.3811517794	2.4247699487	456.14211423	466.27926181	1.9872492744	724.87935654	26.455957413	-1.148278088	27.923929214	19.190653719	42.288909746	-71.069073333	2	61880.847847	28.9
9003	2022-09-21	17:11:54.716	263.50827218	6324.198532	1663780314.716	0	899	2.3811652338	2.4247837554	457.81407186	467.98840126	1.9872540115	724.87324615	26.456577667	-1.16360608	27.923929214	19.189730272	42.288911299	-71.069072034	2	61881.779412	28.9
9004	2022-09-21	17:11:55.634	263.5082828	6324.198787	1663780315.634	0	899	2.3802764708	2.4221333569	457.82252007	467.58826199	1.9090808475	724.90092135	26.458795547	-1.1981425633	27.923929214	19.189906531	42.28891283	-71.069071667	2	61882.698225	28.9
9005	2022-09-21	17:11:56.499	263.50829281	6324.199028	1663780316.499	0	899	2.3802764708	2.4221333569	457.18050114	466.93254826	1.9090808475	724.89659149	26.458795547	-1.1756680114	27.923929214	19.190030635	42.288913333	-71.069072585	2	61883.551282	28.9
9006	2022-09-21	17:11:57.453	263.50830385	6324.199293	1663780317.453	0	899	2.383289381	2.4274726664	457.18050114	467.46360538	2.0107547909	724.89450215	26.458795547	-1.1472541141	27.923929214	19.193131655	42.2889125	-71.069074167	2	61884.5	28.9
9007	2022-09-21	17:11:58.368	263.50831446	6324.199547	1663780318.369	0	899	2.383289381	2.4274726664	455.91648329	466.17115669	2.0107547909	724.88139171	26.458795547	-1.1718090773	27.923929214	19.188976288	42.288911667	-71.069075707	2	61885.424212	28.9
9008	2022-09-21	17:11:59.282	263.50832503	6324.199801	1663780319.283	0	899	2.3821956716	2.4251688441	455.91838768	465.89577858	1.9575411046	724.88604575	26.459297572	-1.1543360341	27.923929214	19.187676992	42.288911667	-71.06907776	2	61886.327992	28.9
9009	2022-09-21	17:12:00.194	263.50833558	6324.200054	1663780320.194	0	899	2.3822457059	2.4252201685	456.80469308	466.80157055	1.9575584503	724.88835255	26.461603165	-1.1652984619	27.923929214	19.18645668	42.288911667	-71.069080705	2	61887.211538	28.9
9010	2022-09-21	17:12:01.107	263.50834615	6324.200308	1663780321.107	0	899	2.3852730362	2.4287931745	456.80469308	466.91609455	1.9794985509	724.88559182	26.461603165	-1.1441173261	27.923929214	19.192079418	42.288911388	-71.069083612	2	61888.167464	28.9
9011	2022-09-21	17:12:01.964	263.50835608	6324.200546	1663780321.965	0	899	2.3852730362	2.4287931745	456.26972275	466.36928262	1.9794985509	724.88645359	26.461603165	-1.3739291382	27.923929214	19.182401253	42.288910019	-71.069084981	2	61888.988517	28.9
9012	2022-09-21	17:12:02.869	263.50836655	6324.200797	1663780322.87	0	899	2.3942680152	2.4376810841	456.26972275	466.3063479	1.9674289375	724.89738333	26.461603165	-1.4429373717	27.923929214	19.177345478	42.28891	-71.069087936	2	61889.880671	28.9
9013	2022-09-21	17:12:03.770	263.50837698	6324.201047	1663780323.771	0	899	2.3942680152	2.4376810841	455.85388484	465.88136275	1.9674289375	724.90137568	26.461603165	-1.2530516102	27.923929214	19.18229645	42.28891	-71.069091064	2	61890.819328	28.9
9014	2022-09-21	17:12:04.644	263.50838708	6324.20129	1663780324.644	0	899	2.4090055105	2.4540417842	455.85688969	466.19694098	2.0273837038	724.89888415	26.462395409	-1.2258881157	27.923929214	19.18559951	42.288908829	-71.069092837	2	61891.702405	28.9
9015	2022-09-21	17:12:05.553	263.50839762	6324.201543	1663780325.554	0	899	2.4090537572	2.4540913205	457.41217341	467.78759234	2.0274008338	724.90080089	26.464593887	-1.194067985	27.923929214	19.188407367	42.288908333	-71.069095381	2	61892.614228	28.9
9016	2022-09-21	17:12:06.516	263.50840875	6324.20181	1663780326.516	0	899	2.4035687883	2.4473429732	457.41217341	467.51853524	1.9759624485	724.90463358	26.464593887	-1.3415053743	27.923929214	19.170365593	42.288907371	-71.069097629	2	61893.577578	28.9
9017	2022-09-21	17:12:07.411	263.50841911	6324.202059	1663780327.411	0	899	2.4035687883	2.4473429732	457.353011	467.45806565	1.9759624485	724.90838138	26.464593887	-1.500207016	27.923929214	19.152142809	42.288905912	-71.069098333	2	61894.452632	28.9
9018	2022-09-21	17:12:08.301	263.50842941	6324.202306	1663780328.301	0	899	2.4001516982	2.4449707906	457.353011	467.71500808	2.0250923722	724.87944587	26.464593887	-1.3665023182	27.923929214	19.181710692	42.288905	-71.06909889	2	61895.334034	28.9
9019	2022-09-21	17:12:09.210	263.50843994	6324.202559	1663780329.211	0	899	2.4001615302	2.4449808851	458.2608176	468.64340071	2.025095872	724.87733187	26.465043567	-1.18126234	27.923929214	19.182676555	42.288904539	-71.0691	2	61896.276553	28.9
9020	2022-09-21	17:12:10.099	263.50845023	6324.202806	1663780330.1	0	899	2.3984490846	2.4423711863	458.26945867	468.4508769	1.9866753337	724.89456116	26.467309952	-1.2125003338	27.923929214	19.181774139	42.288903071	-71.0691	2	61897.157399	28.9
9021	2022-09-21	17:12:10.990	263.50846054	6324.203053	1663780330.991	0	899	2.3984490846	2.4423711863	459.35860253	469.56421838	1.9866753337	724.88075347	26.467309952	-1.4987303516	27.923929214	19.140458846	42.288901671	-71.0691	2	61897.997172	28.9
9022	2022-09-21	17:12:11.917	263.50847127	6324.203311	1663780331.918	0	899	2.3978807004	2.4406694886	459.35860253	469.30226658	1.9367629546	724.88726281	26.467309952	-1.2757633206	27.923929214	19.167831977	42.288900124	-71.0691	2	61898.925852	28.9
9023	2022-09-21	17:12:12.799	263.50848148	6324.203556	1663780332.8	0	899	2.3978807004	2.4406694886	457.66953291	467.57663394	1.9367629546	724.90435791	26.467309952	-1.1360006332	27.923929214	19.184295654	42.288898652	-71.0691	2	61899.808809	28.9
9024	2022-09-21	17:12:13.701	263.50849192	6324.203806	1663780333.702	0	899	2.4003721434	2.4432745484	457.66953291	467.59268976	1.9398351352	724.88008775	26.467309952	-1.4291939072	27.923929214	19.169031813	42.288898333	-71.0691	2	61900.724033	28.9
9025	2022-09-21	17:12:14.585	263.50850214	6324.204051	1663780334.585	0	899	2.4003927196	2.4432956502	457.9519613	467.88127843	1.9398421506	724.89315816	26.468250944	-1.4405767144	27.923929214	19.169947795	42.288897343	-71.0691	2	61901.594175	28.9
9026	2022-09-21	17:12:15.456	263.50851222	6324.204293	1663780335.456	0	899	2.4091063653	2.4534963861	457.9596548	468.19733696	1.9987357529	724.89900501	26.470270157	-1.1447425654	27.923929214	19.188097796	42.28889586	-71.0691	2	61902.483974	28.9
9027	2022-09-21	17:12:16.303	263.50852204	6324.204529	1663780336.304	0	899	2.4091063653	2.4534963861	457.93120543	468.16825161	1.9987357529	724.89298274	26.470270157	-1.2469182599	27.923929214	19.150401867	42.288894381	-71.0691	2	61903.371312	28.9
9028	2022-09-21	17:12:17.148	263.50853181	6324.204763	1663780337.148	0	899	2.4156524082	2.4636260728	457.93120543	468.96802942	2.1512137137	724.89079153	26.470270157	-1.3260912129	27.923929214	19.151549144	42.288893333	-71.0691	2	61904.210037	28.9
9029	2022-09-21	17:12:18.058	263.50854234	6324.205016	1663780338.058	0	899	2.4156524082	2.4636260728	457.89969157	468.93575602	2.1512137137	724.89816587	26.470270157	-1.1441389322	27.923929214	19.147924423	42.288893226	-71.0691	2	61905.064103	28.9
9030	2022-09-21	17:12:18.986	263.50855309	6324.205274	1663780338.987	0	899	2.4129700271	2.4581656769	457.89969157	468.30578655	2.0311450545	724.8938728	26.470270157	-1.3507755332	27.923929214	19.150714205	42.288891578	-71.0691	2	61906.053053	28.9
9031	2022-09-21	17:12:19.928	263.50856399	6324.205536	1663780339.929	0	899	2.4129934832	2.4581897612	457.59170529	467.99084469	2.0311533847	724.88262737	26.471337262	-1.4961648832	27.923929214	19.149588541	42.288890007	-71.0691	2	61906.995996	28.9
9032	2022-09-21	17:12:20.819	263.50857429	6324.205783	1663780340.819	0	899	2.421917249	2.4649978212	457.5987964	467.47281777	1.9307248122	724.8880017	26.473199844	-1.6037193663	27.923929214	19.126801156	42.28889	-71.0691	2	61907.86103	28.9
9033	2022-09-21	17:12:21.703	263.50858453	6324.206029	1663780341.703	0	899	2.421917249	2.4649978212	458.76886519	468.66813419	1.9307248122	724.88177733	26.473199844	-1.6496278537	27.923929214	19.120273439	42.288888723	-71.0691	2	61908.766287	28.9
9034	2022-09-21	17:12:22.618	263.50859512	6324.206283	1663780342.618	0	899	2.4172099178	2.4626850807	458.76886519	469.24097256	2.0399561787	724.88729879	26.473199844	-1.3388430101	27.923929214	19.174491301	42.288887236	-71.069101098	2	61909.6587	28.9
9035	2022-09-21	17:12:23.528	263.50860565	6324.206536	1663780343.528	0	899	2.4172099178	2.4626850807	460.48407003	470.9953296	2.0399561787	724.90995213	26.473199844	-1.1871154908	27.923929214	19.18749131	42.288885682	-71.069101667	2	61910.590812	28.9
9036	2022-09-21	17:12:24.410	263.50861586	6324.206781	1663780344.41	0	899	2.4201982313	2.464851725	460.48421558	470.79202837	2.0013364251	724.91506736	26.47323784	-1.2164348182	27.923929214	19.186124814	42.288884167	-71.0691025	2	61911.5	28.9
9037	2022-09-21	17:12:25.315	263.50862633	6324.207032	1663780345.315	0	899	2.4202606387	2.4649157786	458.19897398	468.45574634	2.001358198	724.89040632	26.476068497	-1.1521155376	27.923929214	19.188257217	42.288883333	-71.069103333	2	61912.400394	28.9
9038	2022-09-21	17:12:26.269	263.50863738	6324.207297	1663780346.27	0	899	2.415747687	2.4600152596	458.19897398	468.38545268	1.9879404076	724.89237117	26.476068497	-1.1770369359	27.923929214	19.18833341	42.288882745	-71.069103333	2	61913.353001	28.9
9039	2022-09-21	17:12:27.163	263.50864772	6324.207545	1663780347.163	0	899	2.415747687	2.4600152596	458.52696176	468.72073214	1.9879404076	724.90736642	26.476068497	-1.179947257	27.923929214	19.188976288	42.288881244	-71.069103333	2	61914.253452	28.9
9040	2022-09-21	17:12:27.987	263.50865727	6324.207774	1663780347.988	0	899	2.4135674378	2.4589241833	458.52696176	468.98200177	2.0377560959	724.90076452	26.476068497	-1.2034997877	27.923929214	19.188523893	42.28888	-71.069103333	2	61915.065072	28.9
9041	2022-09-21	17:12:28.841	263.50866714	6324.208011	1663780348.841	0	899	2.4135674378	2.4589241833	459.7229896	470.20530067	2.0377560959	724.88842127	26.476068497	-1.2206171222	27.923929214	19.185896021	42.28888	-71.069103333	2	61915.88134	28.9
9042	2022-09-21	17:12:29.717	263.50867728	6324.208255	1663780349.717	0	899	2.4183697579	2.4619644906	459.73283817	469.78653007	1.9561749346	724.91028115	26.478643493	-1.4868624905	27.923929214	19.163494514	42.288878744	-71.069103333	2	61916.753507	28.9
9043	2022-09-21	17:12:30.605	263.50868756	6324.208501	1663780350.605	0	899	2.4183755547	2.4619704369	459.53521639	469.58459697	1.956176913	724.91707667	26.478906631	-1.4339152409	27.923929214	19.167350857	42.288878333	-71.069103333	2	61917.67437	28.9
9044	2022-09-21	17:12:31.558	263.50869859	6324.208766	1663780351.558	0	899	2.425871795	2.4688402027	459.53521639	469.40892715	1.9227009204	724.88703888	26.478906631	-1.1778669594	27.923929214	19.18223237	42.288878333	-71.069103333	2	61918.615311	28.9
9045	2022-09-21	17:12:32.430	263.50870869	6324.209009	1663780352.431	0	899	2.425871795	2.4688402027	459.26649215	469.13442902	1.9227009204	724.92108154	26.478906631	-1.1425112486	27.923929214	19.194019318	42.288877559	-71.069103333	2	61919.464497	28.9
9046	2022-09-21	17:12:33.252	263.50871819	6324.209237	1663780353.252	0	899	2.4289002014	2.4741786309	459.26649215	469.65399365	2.0216955622	724.90656003	26.478906631	-1.1427807279	27.923929214	19.194007394	42.288876667	-71.069103333	2	61920.282808	28.9
9047	2022-09-21	17:12:34.164	263.50872875	6324.20949	1663780354.164	0	899	2.4289002014	2.4741786309	460.00201551	470.40615277	2.0216955622	724.88285535	26.478906631	-1.1832026243	27.923929214	19.192218781	42.288876667	-71.069103333	2	61921.217437	28.9
9048	2022-09-21	17:12:35.043	263.50873894	6324.209734	1663780355.044	0	899	2.4289161717	2.4727392477	460.0095179	470.07807668	1.9578525918	724.88029874	26.480867032	-1.1584105657	27.923929214	19.191026372	42.288876667	-71.069103333	2	61922.133136	28.9
9049	2022-09-21	17:12:35.963	263.50874958	6324.20999	1663780355.964	0	899	2.4289382932	2.4727619398	459.85035377	469.91546833	1.9578601151	724.87998467	26.481866837	-1.2025188784	27.923929214	19.189022468	42.288876667	-71.069103267	2.1593780369	61923.039845	28.9
9050	2022-09-21	17:12:36.842	263.50875975	6324.210234	1663780356.842	0	899	2.4208247457	2.4648527279	459.85035377	469.99659764	1.9733006561	724.88882911	26.481866837	-1.4691199672	27.923929214	19.185876025	42.288876667	-71.069101845	5.5724003887	61923.8931	28.9
9051	2022-09-21	17:12:37.732	263.50877005	6324.210481	1663780357.732	0	899	2.4208247457	2.4648527279	459.00093783	469.12843998	1.9733006561	724.90857621	26.481866837	-1.400370481	27.923929214	19.184683617	42.288875365	-71.069101667	6	61924.780781	28.9
9052	2022-09-21	17:12:38.602	263.50878013	6324.210723	1663780358.603	0	899	2.4226579924	2.4682153596	459.00093783	469.47365982	2.0390647749	724.89591647	26.481866837	-1.176756712	27.923929214	19.18346736	42.288876089	-71.069101667	6	61925.653307	28.9
9053	2022-09-21	17:12:39.480	263.50879029	6324.210967	1663780359.481	0	899	2.4226796688	2.4682376188	459.71751563	470.20662781	2.0390724725	724.90443875	26.482849058	-1.2274618844	27.923929214	19.184607575	42.288876667	-71.069100735	6	61926.558824	28.9
9054	2022-09-21	17:12:40.334	263.50880016	6324.211204	1663780360.334	0	899	2.4239707588	2.4692874928	459.72426368	470.15219571	2.027413813	724.90122693	26.484613419	-1.1781795609	27.923929214	19.189604323	42.288876667	-71.069098577	6	61927.427022	28.9
9055	2022-09-21	17:12:41.263	263.50881093	6324.211462	1663780361.264	0	899	2.4239707588	2.4692874928	461.15816627	471.61862354	2.027413813	724.90173542	26.484613419	-1.176692009	27.923929214	19.188617706	42.288876667	-71.069096667	6	61928	28.9
9056	2022-09-21	17:12:42.168	263.5088214	6324.211714	1663780362.169	0	899	2.4256943595	2.4710157397	461.15816627	471.61223758	2.0262035425	724.89281782	26.484613419	-1.1779208562	27.923929214	19.188617706	42.288876667	-71.069096667	6	61928	28.9
9057	2022-09-21	17:12:43.069	263.50883183	6324.211964	1663780363.07	0	899	2.4256943595	2.4710157397	460.56747408	471.00815489	2.0262035425	724.89432147	26.484613419	-1.2125327334	27.923929214	19.186971311	42.288876667	-71.069096667	6	61928	28.9
9058	2022-09-21	17:12:43.976	263.50884231	6324.212216	1663780363.976	0	899	2.4275109112	2.4722356703	460.56747408	470.8624413	1.9985434563	724.901868	26.484613419	-1.1866411231	27.923929214	19.187720381	42.288876667	-71.069096667	6	61928	28.9
9059	2022-09-21	17:12:44.871	263.50885269	6324.212464	1663780364.872	0	899	2.4275495242	2.4722753003	461.37189325	471.68491224	1.9985568691	724.91232845	26.48635959	-1.1734366417	27.923929214	19.178812431	42.288876667	-71.069096667	6	61928	28.9
9060	2022-09-21	17:12:45.815	263.50886361	6324.212727	1663780365.816	0	899	2.4263245369	2.4709495232	461.37643582	471.67144127	1.9951230101	724.90506729	26.487543106	-1.1751182221	27.923929214	19.177743811	42.288876667	-71.069096667	6	61928	28.9
9061	2022-09-21	17:12:46.720	263.50887407	6324.212978	1663780366.72	0	899	2.4263245369	2.4709495232	461.987074	472.29570503	1.9951230101	724.88356877	26.487543106	-1.4303473171	27.923929214	19.169964506	42.288876667	-71.069096667	6	61928	28.9
9062	2022-09-21	17:12:47.598	263.50888424	6324.213222	1663780367.598	0	899	2.4275127949	2.4717305189	461.987074	472.19624723	1.976290213	724.90637854	26.487543106	-1.2151413138	27.923929214	19.184929513	42.288876667	-71.069096667	6	61928	28.9
9063	2022-09-21	17:12:48.490	263.50889457	6324.21347	1663780368.491	0	899	2.4275127949	2.4717305189	461.28089665	471.47446449	1.976290213	724.90678113	26.487543106	-1.1522772312	27.923929214	19.189336777	42.288876667	-71.069096667	6	61928	28.9
9064	2022-09-21	17:12:49.407	263.50890519	6324.213724	1663780369.408	0	899	2.4308813237	2.475529399	461.28477828	471.56370575	1.992462276	724.89673377	26.488554632	-1.1651475185	27.923929214	19.188063059	42.288876667	-71.069096667	6	61928	28.9
9065	2022-09-21	17:12:50.295	263.50891545	6324.213971	1663780370.295	0	899	2.4309204196	2.4755695214	461.71032427	471.99880565	1.9924757967	724.88787195	26.490320206	-1.1718090773	27.923929214	19.189336777	42.288876667	-71.069096667	6	61928	28.9
9066	2022-09-21	17:12:51.180	263.50892569	6324.214217	1663780371.18	0	899	2.4414641292	2.4865743329	461.71032427	472.06040393	2.0041434196	724.89390958	26.490320206	-1.1521909703	27.923929214	19.174980884	42.288876667	-71.069096667	6	61928	28.9
9067	2022-09-21	17:12:52.072	263.50893603	6324.214465	1663780372.073	0	899	2.4414641292	2.4865743329	462.94877803	473.3266199	2.0041434196	724.90481547	26.490320206	-1.1750750936	27.923929214	19.183924264	42.288876667	-71.069096667	6	61928	28.9
9068	2022-09-21	17:12:52.984	263.50894659	6324.214718	1663780372.985	0	899	2.4396342154	2.4848393578	462.94877803	473.3563766	2.0097636131	724.89608461	26.490320206	-1.1756464053	27.923929214	19.189883895	42.288876667	-71.069096667	6	61928	28.9
9069	2022-09-21	17:12:53.861	263.50895672	6324.214961	1663780373.861	0	899	2.4396342154	2.4848393578	462.37092298	472.76553074	2.0097636131	724.89675883	26.490320206	-1.1477284013	27.923929214	19.19104182	42.288876667	-71.069096667	6	61928	28.9
9070	2022-09-21	17:12:54.698	263.50896642	6324.215194	1663780374.699	0	899	2.4510478286	2.4965543648	462.3745797	472.78992671	2.0136695707	724.90551798	26.491270899	-1.145195271	27.923929214	19.191829025	42.288876667	-71.069096667	6	61928	28.9
9071	2022-09-21	17:12:55.538	263.50897613	6324.215427	1663780375.538	0	899	2.4510920138	2.496599723	462.392896	472.80873661	2.0136848871	724.90175644	26.493249893	-1.1473941803	27.923929214	19.194019318	42.288876667	-71.069096667	6	61928	28.9
9072	2022-09-21	17:12:56.427	263.50898642	6324.215674	1663780376.427	0	899	2.4517076616	2.4980770407	462.392896	473.00406178	2.050599785	724.8952758	26.493249893	-1.2048148525	27.923929214	19.183983468	42.288876667	-71.069096667	6	61928	28.9
9073	2022-09-21	17:12:57.279	263.5089963	6324.215911	1663780377.28	0	899	2.4517076616	2.4980770407	463.48628262	474.12253984	2.050599785	724.89403003	26.493249893	-1.1783196926	27.923929214	19.188257217	42.288876667	-71.069096667	6	61928	28.9
9074	2022-09-21	17:12:58.190	263.50900683	6324.216164	1663780378.19	0	899	2.4530829679	2.4969832778	463.48628262	473.54839345	1.9422601828	724.89843063	26.493249893	-1.1839248581	27.923929214	19.189186639	42.288876667	-71.069096667	6	61928	28.9
9075	2022-09-21	17:12:59.111	263.50901749	6324.21642	1663780379.111	0	899	2.4530829679	2.4969832778	462.09097383	472.12279303	1.9422601828	724.88578786	26.493249893	-1.3939676143	27.923929214	19.184658316	42.288876667	-71.069096667	6	61928	28.9
9076	2022-09-21	17:13:00.023	263.50902806	6324.216673	1663780380.024	0	899	2.453446514	2.4985865684	462.09581468	472.41059741	1.995828093	724.91620237	26.494509198	-1.3438336904	27.923929214	19.184932443	42.288876667	-71.069096667	6	61928	28.9
9077	2022-09-21	17:13:00.951	263.5090388	6324.216931	1663780380.952	0	899	2.4534817989	2.4986227815	462.66579148	472.99336116	1.9958402042	724.91726462	26.496088028	-1.179947257	27.923929214	19.18753624	42.288876667	-71.069096667	6	61928	28.9
9078	2022-09-21	17:13:01.836	263.50904904	6324.217177	1663780381.837	0	899	2.4538521515	2.4979601098	462.66579148	472.75460277	1.9506839517	724.89330691	26.496088028	-1.179947257	27.923929214	19.187870468	42.288876667	-71.069096667	6	61928	28.9
9079	2022-09-21	17:13:02.736	263.50905944	6324.217427	1663780382.736	0	899	2.4538521515	2.4979601098	463.48408148	473.59073627	1.9506839517	724.89434289	26.496088028	-1.1901335685	27.923929214	19.187004999	42.288876667	-71.069096667	6	61928	28.9
9080	2022-09-21	17:13:03.655	263.50907009	6324.217682	1663780383.656	0	899	2.4529356749	2.4978965589	463.48408148	473.79078488	1.9884553646	724.9151001	26.496088028	-1.179947257	27.923929214	19.187175751	42.288876667	-71.069096667	6	61928	28.9
9081	2022-09-21	17:13:04.545	263.50908038	6324.217929	1663780384.545	0	899	2.4529492222	2.4979104613	464.80824653	475.14442061	1.9884599984	724.91795703	26.496694337	-1.1705694017	27.923929214	19.188034437	42.288876667	-71.069096667	6	61928	28.9
9082	2022-09-21	17:13:05.506	263.50909152	6324.218196	1663780385.507	0	899	2.451634446	2.4964890118	464.81770162	475.13501962	1.9848717623	724.90005958	26.499139786	-1.139309895	27.923929214	19.191297443	42.288876667	-71.069096667	6	61928	28.9
9083	2022-09-21	17:13:06.446	263.50910238	6324.218457	1663780386.446	0	899	2.451634446	2.4964890118	464.3734287	474.6808854	1.9848717623	724.91392224	26.499139786	-1.2743512392	27.923929214	19.187175751	42.288876667	-71.069096667	6	61928	28.9
9084	2022-09-21	17:13:07.378	263.50911318	6324.218716	1663780387.379	0	899	2.451426672	2.495713814	464.3734287	474.55086559	1.9603712566	724.89831705	26.499139786	-1.2160898739	27.923929214	19.186026251	42.288876667	-71.069096667	6	61928	28.9
9085	2022-09-21	17:13:08.260	263.50912339	6324.218961	1663780388.261	0	899	2.451426672	2.495713814	464.79326449	474.97990271	1.9603712566	724.8960539	26.499139786	-1.176692009	27.923929214	19.188617706	42.288876667	-71.069096667	6	61928	28.9
9086	2022-09-21	17:13:09.197	263.50913422	6324.219221	1663780389.197	0	899	2.4543883414	2.5000469601	464.79326449	475.28386751	2.0175767172	724.90545412	26.499139786	-1.2208003745	27.923929214	19.190390757	42.288876667	-71.069096667	6	61928	28.9
9087	2022-09-21	17:13:10.112	263.50914483	6324.219476	1663780390.113	0	899	2.4544261426	2.5000857668	464.45072285	474.93366421	2.0175898287	724.9100649	26.500830581	-1.2010205945	27.923929214	19.190776825	42.288876667	-71.069096667	6	61928	28.9
9088	2022-09-21	17:13:11.028	263.50915542	6324.21973	1663780391.028	0	899	2.4539346304	2.5003197172	464.45468396	475.10707503	2.0494545053	724.91884547	26.50185585	-1.4533284587	27.923929214	19.162731726	42.288876667	-71.069096667	6	61928	28.9
9089	2022-09-21	17:13:11.973	263.50916635	6324.219993	1663780391.973	0	899	2.4539346304	2.5003197172	463.17843469	473.80155464	2.0494545053	724.89278508	26.50185585	-1.2322046607	27.923929214	19.183679821	42.288876667	-71.069096667	6	61928	28.9
9090	2022-09-21	17:13:12.845	263.50917645	6324.220235	1663780392.845	0	899	2.4508755271	2.4964924546	463.17843469	473.63803577	2.0186044573	724.90136719	26.50185585	-1.2890001535	27.923929214	19.192218781	42.288876667	-71.069096667	6	61928	28.9
9091	2022-09-21	17:13:13.700	263.50918634	6324.220472	1663780393.7	0	899	2.4508755271	2.4964924546	465.5223496	476.0348815	2.0186044573	724.89767759	26.50185585	-1.2882456093	27.923929214	19.188112019	42.288876667	-71.069096667	6	61928	28.9
9092	2022-09-21	17:13:14.657	263.50919743	6324.220738	1663780394.658	0	899	2.4544355539	2.4986620782	465.52837172	475.7045658	1.9553780653	724.89978755	26.503411034	-1.298324101	27.923929214	19.169173146	42.288876667	-71.069096667	6	61928	28.9
9093	2022-09-21	17:13:15.625	263.50920862	6324.221007	1663780395.625	0	899	2.4544656017	2.4986929	465.52591361	475.70210766	1.9553881662	724.91303218	26.50475502	-1.196159122	27.923929214	19.191041921	42.288876667	-71.069096667	6	61928	28.9
9094	2022-09-21	17:13:16.608	263.50922001	6324.22128	1663780396.609	0	899	2.4548473958	2.5009793714	465.52591361	476.14041921	2.0377335625	724.91157663	26.50475502	-1.1929684877	27.923929214	19.191137314	42.288876667	-71.069096667	6	61928	28.9
9095	2022-09-21	17:13:17.532	263.50923071	6324.221537	1663780397.533	0	899	2.4548473958	2.5009793714	466.28110088	476.91282558	2.0377335625	724.89804663	26.50475502	-1.1860267208	27.923929214	19.188953235	42.288876667	-71.069096667	6	61928	28.9
9096	2022-09-21	17:13:18.414	263.50924091	6324.221782	1663780398.415	0	899	2.4634891867	2.5066802522	466.28110088	476.19752023	1.9034892683	724.8793246	26.50475502	-1.1956740989	27.923929214	19.188684198	42.288876667	-71.069096667	6	61928	28.9
9097	2022-09-21	17:13:19.301	263.50925117	6324.222028	1663780399.301	0	899	2.4634891867	2.5066802522	464.89765613	474.78465371	1.9034892683	724.90287609	26.50475502	-1.1718090773	27.923929214	19.188976288	42.288876667	-71.069096667	6	61928	28.9
9098	2022-09-21	17:13:20.197	263.50926154	6324.222277	1663780400.197	0	899	2.4646165826	2.5090919505	464.90610464	475.08371673	1.9582062254	724.90296138	26.506939755	-1.1904031133	27.923929214	19.187330473	42.288876667	-71.069096667	6	61928	28.9
9099	2022-09-21	17:13:21.082	263.50927178	6324.222523	1663780401.082	0	899	2.4646319364	2.5091077004	466.6531401	476.86902532	1.958211373	724.89566464	26.507623672	-1.196223855	27.923929214	19.186815262	42.288876667	-71.069096667	6	61928	28.9
9100	2022-09-21	17:13:21.957	263.50928192	6324.222766	1663780401.958	0	899	2.4646381775	2.5101012961	466.6531401	477.09666566	2.0008909997	724.90609964	26.507623672	-1.1852614224	27.923929214	19.186546919	42.288876667	-71.069096667	6	61928	28.9
9101	2022-09-21	17:13:22.852	263.50929228	6324.223015	1663780402.853	0	899	2.4646381775	2.5101012961	467.10042289	477.55395848	2.0008909997	724.8998025	26.507623672	-1.1777591397	27.923929214	19.188567244	42.288888026	-71.068911665	2.1052216108	61969.868868	43.602788419
9102	2022-09-21	17:13:23.753	263.50930271	6324.223265	1663780403.754	0	899	2.4663051299	2.5122133856	467.10042289	477.6495473	2.0187833834	724.9063078	26.507623672	-1.1810791548	27.923929214	19.191047353	42.28888827	-71.06890769	2.0215458197	61970.768382	43.918664531
9103	2022-09-21	17:13:24.640	263.50931296	6324.223511	1663780404.64	0	899	2.4663296202	2.5122385277	466.69880672	477.23890608	2.0187918422	724.90261255	26.508713817	-1.3330761044	27.923929214	19.172179961	42.288896348	-71.068892927	2	61971.686975	45.305252101
9104	2022-09-21	17:13:25.526	263.50932322	6324.223757	1663780405.526	0	899	2.4692306434	2.5164110317	466.70559214	477.52615548	2.0712636584	724.90944202	26.510461807	-1.4413420033	27.923929214	19.153933115	42.288921569	-71.068867911	2	61972.562679	46.575215311
9105	2022-09-21	17:13:26.375	263.50933304	6324.223993	1663780406.375	0	899	2.4692306434	2.5164110317	466.94554123	477.77166779	2.0712636584	724.902195	26.510461807	-1.176692009	27.923929214	19.178173065	42.288953197	-71.068851306	2	61973.405377	46.694622544
9106	2022-09-21	17:13:27.234	263.509343	6324.224232	1663780407.235	0	899	2.4712998246	2.5166154466	466.94554123	477.33339149	1.9892370622	724.89115855	26.510461807	-1.1852614556	27.923929214	19.176121908	42.288983698	-71.068847367	2	61974.289929	45.955035605
9107	2022-09-21	17:13:28.138	263.50935346	6324.224483	1663780408.139	0	899	2.4712998246	2.5166154466	466.70678859	477.08932746	1.9892370622	724.90617482	26.510461807	-1.179947257	27.923929214	19.149364471	42.289009811	-71.068841563	2	61975.206206	45.703103103
9108	2022-09-21	17:13:29.049	263.509364	6324.224736	1663780409.05	0	899	2.4702847591	2.5165989626	466.70678859	477.32339417	2.0330854897	724.8873772	26.510461807	-1.1461869368	27.923929214	19.181177935	42.289031137	-71.068830336	2	61976.120163	45.090631365
9109	2022-09-21	17:13:29.964	263.50937459	6324.22499	1663780409.965	0	899	2.4702966283	2.5166111499	467.557487	478.19346624	2.0330896117	724.88855344	26.510989297	-1.1422525486	27.923929214	19.190638725	42.28905217	-71.068845419	2	61977.050296	37.483727811
9110	2022-09-21	17:13:30.875	263.50938513	6324.225243	1663780410.875	0	899	2.4779601638	2.5217223731	467.56611701	477.58278804	1.917155864	724.88683476	26.513208389	-1.2296715975	27.923929214	19.189155339	42.289061144	-71.068852898	2	61977.947732	33.624753452
9111	2022-09-21	17:13:31.786	263.50939567	6324.225496	1663780411.786	0	899	2.4779601638	2.5217223731	467.5387419	477.55482648	1.917155864	724.8972649	26.513208389	-1.4966607457	27.923929214	19.161770524	42.289070255	-71.068857628	2	61978.858859	31.510510511
9112	2022-09-21	17:13:32.687	263.5094061	6324.225746	1663780412.687	0	899	2.4747215608	2.5206234097	467.5387419	478.06024085	2.0117669445	724.8824382	26.513208389	-1.5216145231	27.923929214	19.156600611	42.289078013	-71.068858333	2	61979.761523	30.438476954
9113	2022-09-21	17:13:33.601	263.50941668	6324.226	1663780413.601	0	899	2.4747215608	2.5206234097	467.79561364	478.32289322	2.0117669445	724.90134657	26.513208389	-1.184830308	27.923929214	19.18645668	42.289083282	-71.068857239	2	61980.656311	30.2
9114	2022-09-21	17:13:34.549	263.50942766	6324.226264	1663780414.55	0	899	2.4746386921	2.5187348066	467.80108516	477.91314503	1.9340751029	724.89798479	26.514614623	-1.3508725008	27.923929214	19.179418905	42.28909478	-71.068857645	2	61981.586785	30.317357002
9115	2022-09-21	17:13:35.451	263.5094381	6324.226514	1663780415.452	0	899	2.4746744077	2.518771432	467.6055308	477.71342643	1.9340868819	724.90216105	26.516199112	-1.4571334992	27.923929214	19.178350335	42.289107925	-71.068859116	2	61982.469388	30.446938776
9116	2022-09-21	17:13:36.369	263.50944873	6324.226769	1663780416.37	0	899	2.4738664433	2.5198537106	467.6055308	478.1518495	2.0161262746	724.90816877	26.516199112	-1.179947257	27.923929214	19.172052383	42.289117523	-71.068861892	2	61983.378433	30.575686673
9117	2022-09-21	17:13:37.265	263.50945909	6324.227018	1663780417.265	0	899	2.4738664433	2.5198537106	467.76679263	478.31674841	2.0161262746	724.90364974	26.516199112	-1.1741265532	27.923929214	19.190892617	42.289123562	-71.068866421	2	61984.284284	30.728428428
9118	2022-09-21	17:13:38.154	263.50946939	6324.227265	1663780418.155	0	899	2.47279545	2.5173608203	467.76679263	477.99376444	1.9557237321	724.87408447	26.516199112	-1.2580746412	27.923929214	19.18753624	42.289130143	-71.068870603	2	61985.180972	30.818097208
9119	2022-09-21	17:13:39.086	263.50948017	6324.227524	1663780419.087	0	899	2.47279545	2.5173608203	468.73581618	478.98397414	1.9557237321	724.89818083	26.516199112	-1.5071057081	27.923929214	19.14972496	42.289140374	-71.068873333	2	61986.136054	30.913605442
9120	2022-09-21	17:13:40.049	263.50949131	6324.227791	1663780420.049	0	899	2.4772064062	2.5224802924	468.74351049	479.13678221	1.9827841918	724.89110479	26.518172649	-1.3237521617	27.923929214	19.177520272	42.289154053	-71.068873453	2	61987.071992	31.007199211
9121	2022-09-21	17:13:40.903	263.50950119	6324.228029	1663780420.903	0	899	2.477225915	2.5225003109	469.14842138	479.55070637	1.982790781	724.89733685	26.519037247	-1.2162623405	27.923929214	19.189296899	42.289162475	-71.068874857	2	61987.914201	31.091420118
9122	2022-09-21	17:13:41.786	263.50951141	6324.228274	1663780421.786	0	899	2.4789346724	2.5247267546	469.14842138	479.66283001	2.0036943057	724.89081417	26.519037247	-1.2015703206	27.923929214	19.18911296	42.289173255	-71.068877835	2	61988.850427	31.185042735
9123	2022-09-21	17:13:42.677	263.50952172	6324.228521	1663780422.677	0	899	2.4789346724	2.5247267546	469.13388123	479.64796399	2.0036943057	724.88164556	26.519037247	-1.181607308	27.923929214	19.190910756	42.289183258	-71.068878333	2	61989.707823	31.270782281
9124	2022-09-21	17:13:43.525	263.50953154	6324.228757	1663780423.525	0	899	2.4847458125	2.5297407724	469.13388123	479.43999387	1.9649128981	724.89686029	26.519037247	-1.1341682262	27.923929214	19.188599328	42.289192415	-71.068879291	2	61990.574786	31.3
9125	2022-09-21	17:13:44.401	263.50954169	6324.229001	1663780424.402	0	899	2.4847458125	2.5297407724	469.9953107	480.32034755	1.9649128981	724.89993549	26.519037247	-1.1327453852	27.923929214	19.186815262	42.289204191	-71.06888	2	61991.451461	30.803393025
9126	2022-09-21	17:13:45.255	263.50955156	6324.229238	1663780425.255	0	899	2.4920126807	2.5381607101	470.00257892	480.5624012	2.0085816838	724.89039299	26.520896596	-1.1583997769	27.923929214	19.183658714	42.289219872	-71.068877198	2	61992.280248	30.2
9127	2022-09-21	17:13:46.158	263.50956203	6324.229489	1663780426.159	0	899	2.4920342052	2.5381828045	468.83887439	479.3725903	2.0085890048	724.89453691	26.521844864	-1.2287769318	27.923929214	19.189336777	42.289240706	-71.068868317	2	61993.201942	30.2
9128	2022-09-21	17:13:47.081	263.5095727	6324.229745	1663780427.081	0	899	2.4919754652	2.5377952017	468.83887439	479.29748373	1.9945800454	724.89602924	26.521844864	-1.1625066056	27.923929214	19.192103165	42.289258945	-71.068860615	2	61994.105152	30.2
9129	2022-09-21	17:13:47.986	263.50958317	6324.229996	1663780427.986	0	899	2.4919754652	2.5377952017	471.54806119	482.06710563	1.9945800454	724.90335427	26.521844864	-1.1425112486	27.923929214	19.19325298	42.289278678	-71.068851495	2	61995.051625	30.205162524
9130	2022-09-21	17:13:48.855	263.50959324	6324.230238	1663780428.856	0	899	2.4876997308	2.5320598791	471.54949181	481.74980106	1.9354166484	724.91221811	26.52220966	-1.1416920321	27.923929214	19.193114994	42.289284222	-71.068848722	2	61995.883365	30.28833652
9131	2022-09-21	17:13:49.743	263.50960351	6324.230484	1663780429.743	0	899	2.4877571584	2.5321187706	471.02305967	481.21208282	1.9354355022	724.89813232	26.524744034	-1.1360006332	27.923929214	19.189336777	42.289295726	-71.068848333	2	61996.804416	30.3
9132	2022-09-21	17:13:50.651	263.50961402	6324.230736	1663780430.651	0	899	2.487064803	2.5334172225	471.02305967	481.67409327	2.0212551715	724.88343134	26.524744034	-1.1494422456	27.923929214	19.189890274	42.289309174	-71.068847129	2	61997.722723	30.3
9133	2022-09-21	17:13:51.578	263.50962475	6324.230994	1663780431.578	0	899	2.487064803	2.5334172225	472.06107612	482.73558192	2.0212551715	724.89819781	26.524744034	-1.3196991398	27.923929214	19.187260356	42.289324365	-71.068846667	2	61998.661914	29.902851324
9134	2022-09-21	17:13:52.612	263.50963672	6324.231281	1663780432.613	0	899	2.4899831976	2.5360584295	472.06107612	482.65901657	2.0070755898	724.90421442	26.524744034	-1.3393388134	27.923929214	19.184426819	42.2893391	-71.068846667	2	61999.682524	29.495242718
9135	2022-09-21	17:13:53.552	263.50964759	6324.231542	1663780433.552	0	899	2.4899831976	2.5360584295	470.34864463	480.90814038	2.0070755898	724.8968235	26.524744034	-1.178147226	27.923929214	19.187829933	42.289347553	-71.068849831	2	62000.632885	29.336711479
9136	2022-09-21	17:13:54.440	263.50965788	6324.231789	1663780434.441	0	899	2.4938794151	2.5416697973	470.35352655	481.2906104	2.0771929063	724.90550384	26.525992021	-1.1956310051	27.923929214	19.186770989	42.289352633	-71.0688543	2	62001.526627	29.247337278
9137	2022-09-21	17:13:55.335	263.50966824	6324.232038	1663780435.336	0	899	2.4939169226	2.5417083327	470.85699073	481.80585269	2.0772060897	724.90722778	26.527643204	-1.2218351167	27.923929214	19.188009363	42.289354328	-71.068855324	2	62002.402913	29.159708738
9138	2022-09-21	17:13:56.236	263.50967867	6324.232288	1663780436.237	0	899	2.4929002775	2.5383976121	470.85699073	481.28254595	1.980075541	724.90966191	26.527643204	-1.179947257	27.923929214	19.183214188	42.289352393	-71.068853803	2	62003.282051	29.1
9139	2022-09-21	17:13:57.165	263.50968942	6324.232546	1663780437.166	0	899	2.4929002775	2.5383976121	471.52780556	481.96821374	1.980075541	724.89972975	26.527643204	-1.2176743604	27.923929214	19.183882644	42.289351302	-71.068854674	2	62004.195335	29.1
9140	2022-09-21	17:13:58.052	263.50969969	6324.232792	1663780438.053	0	899	2.4989120525	2.542108046	471.52780556	481.4142744	1.8771756699	724.88913712	26.527643204	-1.2031764218	27.923929214	19.186511223	42.289356867	-71.068853633	2	62005.06002	29.1
9141	2022-09-21	17:13:58.976	263.50971038	6324.233049	1663780438.977	0	899	2.4989289809	2.5421253927	469.70001152	479.54818596	1.8771810363	724.89929886	26.528386943	-1.188753908	27.923929214	19.1884477	42.28936	-71.068858333	2	62006	29.1
9142	2022-09-21	17:13:59.875	263.50972079	6324.233299	1663780439.876	0	899	2.4938037413	2.5410561185	469.70807386	480.50703386	2.0543047062	724.91903828	26.530450821	-1.1809928694	27.923929214	19.188740168	42.289363148	-71.068864629	2	62006.944328	29.005567227
9143	2022-09-21	17:14:00.744	263.50973084	6324.23354	1663780440.745	0	899	2.4938037413	2.5410561185	471.8763128	482.72512233	2.0543047062	724.89257812	26.530450821	-1.1718090773	27.923929214	19.185014725	42.289368539	-71.068871507	2	62007.780861	29
9144	2022-09-21	17:14:01.642	263.50974124	6324.23379	1663780441.643	0	899	2.4996372817	2.5439290973	471.8763128	482.01905685	1.92341915	724.91529775	26.530450821	-1.1754308765	27.923929214	19.185043373	42.289371134	-71.068879005	4.7222787386	62008.68057	29
9145	2022-09-21	17:14:02.562	263.50975188	6324.234045	1663780442.562	0	899	2.4996372817	2.5439290973	470.12695605	480.23209856	1.92341915	724.891355	26.530450821	-1.2031009813	27.923929214	19.186639167	42.289375908	-71.068886968	6	62009.636172	29
9146	2022-09-21	17:14:03.444	263.50976209	6324.23429	1663780443.445	0	899	2.4988076088	2.5464971742	470.12695605	481.01401753	2.0688815223	724.90113639	26.530450821	-1.1742774761	27.923929214	19.189076556	42.289380045	-71.068895989	6	62010.513384	29
9147	2022-09-21	17:14:04.381	263.50977294	6324.234551	1663780444.382	0	899	2.4988076088	2.5464971742	471.03937708	481.94756813	2.0688815223	724.90829892	26.530450821	-1.1506495476	27.923929214	19.190057755	42.28938388	-71.06890683	6	62011.442606	29
9148	2022-09-21	17:14:05.288	263.50978343	6324.234802	1663780445.288	0	899	2.5004914907	2.5461364934	471.04865462	481.48054648	1.9804642625	724.90656851	26.532819066	-1.1474912711	27.923929214	19.191810835	42.28938728	-71.068917011	6	62012.367735	29
9149	2022-09-21	17:14:06.151	263.50979343	6324.235042	1663780446.152	0	899	2.5005021926	2.5461474745	472.02304	482.47653001	1.9804678395	724.88640994	26.533288956	-1.1701813936	27.923929214	19.18645668	42.28938982	-71.068924448	6	62013.222967	29
9150	2022-09-21	17:14:07.099	263.5098044	6324.235306	1663780447.1	0	899	2.5037670976	2.5515575833	472.02304	482.95545019	2.0691478525	724.89563675	26.533288956	-1.2068520863	27.923929214	19.18885994	42.289395702	-71.068928802	5.4380165289	62014.140496	29
9151	2022-09-21	17:14:08.043	263.50981532	6324.235568	1663780448.044	0	899	2.5037670976	2.5515575833	469.81055607	480.69172346	2.0691478525	724.89518445	26.533288956	-1.2184396832	27.923929214	19.19076792	42.28940095	-71.068932237	2	62015.114053	29
9152	2022-09-21	17:14:08.957	263.5098259	6324.235822	1663780448.958	0	899	2.4959770336	2.5415018172	469.81513229	480.2110392	1.9788502071	724.89352316	26.534460144	-1.203542902	27.923929214	19.190188692	42.289408748	-71.068936874	2	62016.04147	28.995852969
9153	2022-09-21	17:14:09.823	263.50983593	6324.236062	1663780449.824	0	899	2.4960163178	2.5415421259	470.18706173	480.5912692	1.9788633507	724.88879395	26.536188126	-1.1783196926	27.923929214	19.188257217	42.28941691	-71.068940955	2	62016.857681	28.914231857
9154	2022-09-21	17:14:10.737	263.5098465	6324.236316	1663780450.738	0	899	2.5003377959	2.547767481	470.18706173	481.00929006	2.0565814133	724.91584626	26.536188126	-1.1776298135	27.923929214	19.186425354	42.289427684	-71.068945674	2	62017.801471	28.9
9155	2022-09-21	17:14:11.624	263.50985676	6324.236562	1663780451.624	0	899	2.5003377959	2.547767481	469.74949336	480.56165024	2.0565814133	724.89181579	26.536188126	-1.1763470757	27.923929214	19.184164148	42.289437091	-71.06894903	2	62018.709054	28.9
9156	2022-09-21	17:14:12.584	263.50986787	6324.236829	1663780452.584	0	899	2.5607115359	2.6078092465	469.74949336	480.23157318	1.9951678171	724.91730545	26.536188126	-1.1552414413	27.923929214	19.180176678	42.289444502	-71.068953377	2	62019.675351	28.9
9157	2022-09-21	17:14:13.528	263.5098788	6324.237091	1663780453.528	0	899	2.5607115359	2.6078092465	470.85551744	481.36227729	1.9951678171	724.91500753	26.536188126	-1.1475666469	27.923929214	19.175959808	42.289450808	-71.068957071	2	62020.621242	28.9
9158	2022-09-21	17:14:14.414	263.50988905	6324.237337	1663780454.414	0	899	2.5323695762	2.5798104732	470.85551744	481.5580489	2.0315173938	724.90724758	26.536188126	-1.1734366417	27.923929214	19.189697266	42.289455028	-71.068961723	2	62021.508509	28.9
9159	2022-09-21	17:14:15.275	263.50989902	6324.237576	1663780455.275	0	899	2.5324316699	2.5798742303	468.75841145	479.41338852	2.0315384153	724.92039358	26.53888014	-1.2021523943	27.923929214	19.186521063	42.28945841	-71.068967325	2	62022.348728	28.9
9160	2022-09-21	17:14:16.137	263.50990899	6324.237816	1663780456.137	0	899	2.5409413633	2.5884184479	468.75862419	479.38554057	2.0263059078	724.89594516	26.538934708	-1.2027344704	27.923929214	19.186551921	42.289462791	-71.06897251	2	62023.168639	28.9
9161	2022-09-21	17:14:17.006	263.50991906	6324.238057	1663780457.007	0	899	2.5409413633	2.5884184479	471.97289788	482.67268292	2.0263059078	724.91913327	26.538934708	-1.2440833453	27.923929214	19.188484015	42.289468517	-71.068976758	2	62024.027495	28.9
9162	2022-09-21	17:14:17.950	263.50992998	6324.238319	1663780457.95	0	899	2.5269390907	2.5730684922	471.97289788	482.42562514	1.9805322953	724.90225927	26.538934708	-1.2089863479	27.923929214	19.187471781	42.289474919	-71.068979959	2	62024.98778	28.9
9163	2022-09-21	17:14:18.825	263.5099401	6324.238563	1663780458.825	0	899	2.5269390907	2.5730684922	471.18767012	481.62300704	1.9805322953	724.90269137	26.538934708	-1.198314962	27.923929214	19.188179711	42.289480759	-71.068984319	2	62025.863864	28.9
9164	2022-09-21	17:14:19.759	263.50995093	6324.238822	1663780459.76	0	899	2.510223106	2.557011613	471.19572068	481.8516822	2.0214450585	724.91238828	26.540989086	-1.164867278	27.923929214	19.188946048	42.28948567	-71.068989003	2	62026.800601	28.9
9165	2022-09-21	17:14:20.696	263.50996176	6324.239082	1663780460.696	0	899	2.5102424209	2.5570314427	470.94421206	481.59452115	2.0214516226	724.91600107	26.541833878	-1.1408297297	27.923929214	19.189811921	42.289490537	-71.068993871	2	62027.77416	28.9
9166	2022-09-21	17:14:21.638	263.50997266	6324.239344	1663780461.638	0	899	2.5101599925	2.5568743031	470.94421206	481.57779933	2.0183478653	724.91332442	26.541833878	-1.1711838261	27.923929214	19.188368968	42.289502102	-71.068995	2	62028.695694	28.9
9167	2022-09-21	17:14:22.520	263.50998288	6324.239589	1663780462.521	0	899	2.5101599925	2.5568743031	468.94890371	479.53743832	2.0183478653	724.92046634	26.541833878	-1.1750643253	27.923929214	19.187896729	42.289514096	-71.068995	2	62029.557199	28.9
9168	2022-09-21	17:14:23.382	263.50999286	6324.239829	1663780463.383	0	899	2.511179936	2.558552743	468.94890371	479.682908	2.0454562687	724.92499264	26.541833878	-1.193895516	27.923929214	19.183359942	42.289523615	-71.068994277	2	62030.433824	28.9
9169	2022-09-21	17:14:24.256	263.51000297	6324.240071	1663780464.257	0	899	2.511179936	2.558552743	471.05505515	481.83726819	2.0454562687	724.90832964	26.541833878	-1.2222663164	27.923929214	19.172771454	42.28953047	-71.068993333	2	62031.320574	28.9
9170	2022-09-21	17:14:25.124	263.51001301	6324.240312	1663780465.124	0	899	2.513424266	2.5593197846	471.06487908	481.50042514	1.9810762081	724.90468572	26.544341574	-1.1525466545	27.923929214	19.190085228	42.289535825	-71.068993333	2.6603575184	62032.165089	28.9
9171	2022-09-21	17:14:25.997	263.51002312	6324.240555	1663780465.998	0	899	2.5134325292	2.5593282636	470.75020637	481.17879624	1.9810789568	724.90188942	26.54470253	-1.1774033876	27.923929214	19.185254217	42.289540407	-71.068993469	6	62033.081384	28.9
9172	2022-09-21	17:14:26.927	263.51003388	6324.240813	1663780466.927	0	899	2.515775736	2.5606046863	470.75020637	480.92597069	1.9340668784	724.91057541	26.54470253	-1.4262727238	27.923929214	19.150512051	42.289545123	-71.068995041	6	62034.024505	28.9
9173	2022-09-21	17:14:27.857	263.51004464	6324.241071	1663780467.857	0	899	2.515775736	2.5606046863	470.83799846	481.0156605	1.9340668784	724.91860457	26.54470253	-1.281788867	27.923929214	19.172909882	42.289549505	-71.068996502	6	62034.901037	28.9
9174	2022-09-21	17:14:28.785	263.51005538	6324.241329	1663780468.785	0	899	2.5181571656	2.5627436798	470.83799846	480.95080695	1.9220018581	724.92024767	26.54470253	-1.2251012665	27.923929214	19.184991091	42.289554322	-71.068999548	6	62035.864496	28.9
9175	2022-09-21	17:14:29.765	263.51006672	6324.241601	1663780469.765	0	899	2.5181711088	2.5627579759	471.79062206	481.92391549	1.9220063494	724.91241657	26.545310456	-1.2285936968	27.923929214	19.187120842	42.289560685	-71.069	6	62036.852705	28.9
9176	2022-09-21	17:14:30.658	263.51007707	6324.24185	1663780470.659	0	899	2.5280628269	2.5748347822	471.79949226	482.38976189	2.0067423381	724.89607653	26.547571182	-1.1734366417	27.923929214	19.188257217	42.289403255	-71.068995306	3.1837888784	62037.704053	28.9
9177	2022-09-21	17:14:31.559	263.5100875	6324.2421	1663780471.56	0	899	2.5280628269	2.5748347822	470.69381558	481.25926658	2.0067423381	724.90577748	26.547571182	-1.2707725219	27.923929214	19.182447484	42.289266712	-71.068993333	2	62038.617245	28.9
9178	2022-09-21	17:14:32.456	263.51009787	6324.242349	1663780472.456	0	899	2.526557077	2.5735012277	470.69381558	481.30466008	2.0151740487	724.90622413	26.547571182	-1.5049499313	27.923929214	19.168314207	42.289193156	-71.068995108	2	62039.532533	28.9
9179	2022-09-21	17:14:33.339	263.5101081	6324.242594	1663780473.34	0	899	2.526557077	2.5735012277	470.83193815	481.44589635	2.0151740487	724.90343268	26.547571182	-1.2108080434	27.923929214	19.183214188	42.289159703	-71.068999452	2	62040.417836	28.9
9180	2022-09-21	17:14:34.234	263.51011846	6324.242843	1663780474.235	0	899	2.5241923641	2.5699129408	470.83268203	481.17868128	1.9653900056	724.90815826	26.547761159	-1.198315011	27.923929214	19.183643531	42.289145871	-71.069004882	2	62041.309665	28.9
9181	2022-09-21	17:14:35.127	263.51012878	6324.243091	1663780475.127	0	899	2.5242539485	2.56997612	469.43625616	479.75167913	1.9654102425	724.90400059	26.550439835	-1.1360006332	27.923929214	19.189697266	42.289138268	-71.069009615	2	62042.192192	28.9
9182	2022-09-21	17:14:36.006	263.51013896	6324.243335	1663780476.006	0	899	2.5304114982	2.5773985176	469.43625616	480.01225575	2.0139643443	724.90802891	26.550439835	-1.1657080524	27.923929214	19.166186933	42.289145978	-71.069015367	2	62043.07332	28.9
9183	2022-09-21	17:14:36.872	263.51014899	6324.243576	1663780476.873	0	899	2.5304114982	2.5773985176	470.52306973	481.12355431	2.0139643443	724.91125812	26.550439835	-1.1620215959	27.923929214	19.169728841	42.289157749	-71.069019781	2	62043.956212	28.9
9184	2022-09-21	17:14:37.779	263.51015949	6324.243828	1663780477.78	0	899	2.5265552386	2.5752380685	470.52306973	481.52451158	2.088400971	724.90948446	26.550439835	-1.1428454404	27.923929214	19.187029138	42.289156913	-71.06902568	2	62044.852071	28.9
9185	2022-09-21	17:14:38.677	263.51016988	6324.244077	1663780478.678	0	899	2.5265552386	2.5752380685	469.69448101	480.67654938	2.088400971	724.91771572	26.550439835	-1.1588525046	27.923929214	19.17886038	42.289155456	-71.069031508	2	62045.726214	28.9
9186	2022-09-21	17:14:39.634	263.51018096	6324.244343	1663780479.635	0	899	2.526498321	2.5743693864	469.69712414	480.49564986	2.0542707616	724.90302848	26.551116476	-1.1775435786	27.923929214	19.167350655	42.289155	-71.069036767	2	62046.686673	28.9
9187	2022-09-21	17:14:40.575	263.51019185	6324.244604	1663780480.576	0	899	2.5265480601	2.5744204731	470.98509189	481.81332054	2.0542878299	724.90644523	26.553277969	-1.1843128615	27.923929214	19.174494055	42.289153927	-71.069042626	2	62047.643947	28.9
9188	2022-09-21	17:14:41.454	263.51020203	6324.244849	1663780481.455	0	899	2.5382871556	2.5864468584	470.98509189	481.82798141	2.0570066391	724.91508635	26.553277969	-1.2295745848	27.923929214	19.189387239	42.28915249	-71.069047531	2	62048.50622	28.9
9189	2022-09-21	17:14:42.390	263.51021285	6324.245108	1663780482.39	0	899	2.5382871556	2.5864468584	470.03101147	480.85193641	2.0570066391	724.90221077	26.553277969	-1.3879635863	27.923929214	19.168624853	42.289150967	-71.0690507	2	62049.41984	28.9
9190	2022-09-21	17:14:43.280	263.51022316	6324.245356	1663780483.281	0	899	2.5440462703	2.5904097675	470.03101147	480.42313764	1.9772572363	724.90911623	26.553277969	-1.2046854693	27.923929214	19.143483825	42.28915	-71.069051667	2	62050.312312	28.9
9191	2022-09-21	17:14:44.226	263.51023411	6324.245619	1663780484.227	0	899	2.5440462703	2.5904097675	470.22524866	480.62166931	1.9772572363	724.90970718	26.553277969	-1.5201269388	27.923929214	19.1313591	42.28915	-71.069054184	2	62051.251701	28.9
9192	2022-09-21	17:14:45.154	263.51024484	6324.245876	1663780485.154	0	899	2.5400704394	2.5871416686	470.23453522	480.80706571	2.0099755893	724.90634297	26.555652682	-1.479985339	27.923929214	19.171180687	42.289150799	-71.069062731	2	62052.159715	28.9
9193	2022-09-21	17:14:46.043	263.51025514	6324.246123	1663780486.044	0	899	2.5400818666	2.5871533985	470.60091231	481.18170079	2.0099794056	724.90930176	26.556146622	-1.5022227764	27.923929214	19.165929794	42.28915521	-71.069068859	2	62053.063116	28.9
9194	2022-09-21	17:14:46.946	263.51026558	6324.246374	1663780486.946	0	899	2.5398526592	2.5876126037	470.60091231	481.33802482	2.0390130746	724.90820636	26.556146622	-1.1782441818	27.923929214	19.189282613	42.289158176	-71.069076272	2	62053.952663	28.9
9195	2022-09-21	17:14:47.844	263.51027597	6324.246623	1663780487.844	0	899	2.5398526592	2.5876126037	471.76484793	482.5285165	2.0390130746	724.91713245	26.556146622	-1.3475201959	27.923929214	19.17471292	42.289161413	-71.069082826	2	62054.923913	28.9
9196	2022-09-21	17:14:48.726	263.51028618	6324.246868	1663780488.726	0	899	2.5464840077	2.5940004402	471.76484793	482.44542579	2.0236212696	724.90889674	26.556146622	-1.4137473943	27.923929214	19.169568573	42.289162942	-71.069089711	2	62055.765316	28.9
9197	2022-09-21	17:14:49.628	263.51029662	6324.247119	1663780489.628	0	899	2.5465267571	2.5940443302	471.11183066	481.77770174	2.0236356073	724.90817523	26.557989803	-1.2380901488	27.923929214	19.186553349	42.28916671	-71.069095043	2	62056.675284	28.9
9198	2022-09-21	17:14:50.565	263.51030748	6324.247379	1663780490.566	0	899	2.5580540418	2.6039049607	471.11596793	481.35987373	1.9452631934	724.90722535	26.559045792	-1.1730917692	27.923929214	19.186470929	42.289182087	-71.069101957	2	62057.634791	28.9
9199	2022-09-21	17:14:51.457	263.5103178	6324.247627	1663780491.458	0	899	2.5580540418	2.6039049607	469.64242134	479.85428647	1.9452631934	724.91974564	26.559045792	-1.1699550326	27.923929214	19.186606906	42.289200047	-71.069108349	2	62058.502356	28.9
9200	2022-09-21	17:14:52.368	263.51032833	6324.24788	1663780492.368	0	899	2.5596553407	2.6078118733	469.64242134	480.36307695	2.0400199034	724.92370808	26.559045792	-1.1652984619	27.923929214	19.189697266	42.289217482	-71.069117788	2	62059.40812	28.9
9201	2022-09-21	17:14:53.262	263.51033868	6324.248128	1663780493.262	0	899	2.5596553407	2.6078118733	469.46534006	480.18195338	2.0400199034	724.90911421	26.559045792	-1.1879454685	27.923929214	19.18896713	42.289233922	-71.069130579	2	62060.335306	28.9
9202	2022-09-21	17:14:54.095	263.51034833	6324.24836	1663780494.096	0	899	2.5562440941	2.6030821267	469.46956787	479.9056973	1.9877704451	724.91536081	26.56012866	-1.2287877222	27.923929214	19.187209426	42.28924934	-71.069140775	2	62061.162767	28.9
9203	2022-09-21	17:14:55.000	263.5103588	6324.248611	1663780495	0	899	2.5562856707	2.6031247925	470.8716259	481.338996	1.9877840903	724.92855693	26.561914444	-1.2824895382	27.923929214	19.184295654	42.289273635	-71.069154514	2	62062.078717	28.9
9204	2022-09-21	17:14:55.877	263.51036895	6324.248855	1663780495.877	0	899	2.5518276637	2.5992771329	470.8716259	481.49452114	2.0166671652	724.91438304	26.561914444	-1.2265995583	27.923929214	19.184004398	42.289294942	-71.069167298	2	62062.931001	28.9
9205	2022-09-21	17:14:56.779	263.51037939	6324.249105	1663780496.779	0	899	2.5518276637	2.5992771329	471.03431895	481.66088456	2.0166671652	724.94045758	26.561914444	-1.4005428939	27.923929214	19.189506013	42.289303711	-71.069175378	2	62063.845371	28.9
9206	2022-09-21	17:14:57.665	263.51038965	6324.249352	1663780497.666	0	899	2.5497927399	2.5977358147	471.03431895	481.7804682	2.0388550768	724.93841553	26.561914444	-1.1734366417	27.923929214	19.188976288	42.289307452	-71.069182798	2	62064.735736	28.9
9207	2022-09-21	17:14:58.604	263.51040051	6324.249612	1663780498.604	0	899	2.5497927399	2.5977358147	471.4757744	482.23199499	2.0388550768	724.92354356	26.561914444	-1.1691681012	27.923929214	19.189291139	42.289320715	-71.069191754	2	62065.675351	28.9
9208	2022-09-21	17:14:59.440	263.5104102	6324.249845	1663780499.441	0	899	2.5469864397	2.5937557214	471.4757744	481.97924295	1.9919896723	724.92461916	26.561914444	-1.1441389322	27.923929214	19.191137314	42.289329939	-71.069199909	2	62066.490909	28.9
9209	2022-09-21	17:15:00.305	263.51042021	6324.250085	1663780500.306	0	899	2.5470403551	2.5938110523	471.14358279	481.6397467	1.9920074693	724.92205366	26.56423863	-1.1910498553	27.923929214	19.188867569	42.289339163	-71.069208498	2	62067.34979	28.9
9210	2022-09-21	17:15:01.210	263.51043067	6324.250336	1663780501.21	0	899	2.5552084627	2.6041281203	471.14547689	482.09064774	2.0752791203	724.91312474	26.564722061	-1.1425112486	27.923929214	19.192577362	42.289354684	-71.069217342	2	62068.281065	28.9
9211	2022-09-21	17:15:02.086	263.51044082	6324.25058	1663780502.087	0	899	2.5552084627	2.6041281203	471.79098338	482.75114998	2.0752791203	724.92311753	26.564722061	-1.4612295588	27.923929214	19.146483289	42.289369027	-71.069224986	2	62069.141627	28.9
9212	2022-09-21	17:15:03.023	263.51045167	6324.25084	1663780503.024	0	899	2.5488003521	2.5946819777	471.79098338	482.09387307	1.9534851588	724.89998278	26.564722061	-1.3200872213	27.923929214	19.166084643	42.289383859	-71.069235131	2	62070.039448	28.9
9213	2022-09-21	17:15:03.940	263.51046227	6324.251094	1663780503.94	0	899	2.5488003521	2.5946819777	470.66514826	480.94345217	1.9534851588	724.91384908	26.564722061	-1.1769829933	27.923929214	19.188493287	42.289395904	-71.069238143	2	62070.942801	28.9
9214	2022-09-21	17:15:04.869	263.51047303	6324.251353	1663780504.87	0	899	2.5411805617	2.588681295	470.67228444	481.3469111	2.0271093804	724.92833664	26.566545234	-1.1789017355	27.923929214	19.189182281	42.289414408	-71.06924129	2	62071.88708	28.9
9215	2022-09-21	17:15:05.775	263.51048351	6324.251604	1663780505.775	0	899	2.5412040522	2.5887054134	471.72729777	482.42589432	2.0271172893	724.91301722	26.567560196	-1.1777807245	27.923929214	19.189697266	42.289431973	-71.069248624	2	62072.834911	28.9
9216	2022-09-21	17:15:06.697	263.51049419	6324.251861	1663780506.698	0	899	2.5400347211	2.5877306268	471.72729777	482.47484813	2.0361861949	724.91310817	26.567560196	-1.1806156193	27.923929214	19.188729065	42.289419665	-71.069258946	2	62073.766767	28.9
9217	2022-09-21	17:15:07.575	263.51050434	6324.252104	1663780507.575	0	899	2.5400347211	2.5877306268	469.19097914	479.88074355	2.0361861949	724.92009285	26.567560196	-1.2034889523	27.923929214	19.182831758	42.289425973	-71.069263662	2	62074.598513	28.9
9218	2022-09-21	17:15:08.479	263.5105148	6324.252355	1663780508.479	0	899	2.5456529032	2.5919449382	469.19097914	479.54192069	1.9730402992	724.91630827	26.567560196	-1.1783303922	27.923929214	19.187661013	42.289441336	-71.069266601	2	62075.480163	28.9
9219	2022-09-21	17:15:09.357	263.51052497	6324.252599	1663780509.357	0	899	2.5456529032	2.5919449382	468.9873255	479.3337742	1.9730402992	724.91709486	26.567560196	-1.1701813936	27.923929214	19.184656143	42.289447548	-71.06926772	2	62076.367735	28.9
9220	2022-09-21	17:15:10.286	263.51053572	6324.252857	1663780510.286	0	899	2.5491891533	2.5976238017	468.9959759	479.808335	2.0598488406	724.92783704	26.569778076	-1.1739971946	27.923929214	19.187470228	42.289441842	-71.069265672	2	62077.298298	28.9
9221	2022-09-21	17:15:11.184	263.51054611	6324.253107	1663780511.184	0	899	2.5492035537	2.5976385935	470.55506449	481.40339371	2.0598537519	724.92265431	26.570398331	-1.1750643253	27.923929214	19.188257217	42.289431318	-71.069262632	2	62078.21047	28.9
9222	2022-09-21	17:15:12.107	263.51055679	6324.253363	1663780512.107	0	899	2.5522265293	2.598199474	470.55506449	480.83761963	1.9547232847	724.92578448	26.570398331	-1.1750643253	27.923929214	19.188581896	42.289400954	-71.069258844	2	62079.173421	28.9
9223	2022-09-21	17:15:13.055	263.51056777	6324.253626	1663780513.055	0	899	2.5522265293	2.598199474	470.35642495	480.63463942	1.9547232847	724.92041056	26.570398331	-1.428848974	27.923929214	19.156903854	42.289380049	-71.069252462	2	62080.074658	28.9
9224	2022-09-21	17:15:13.959	263.51057823	6324.253878	1663780513.959	0	899	2.5488491264	2.5960364544	470.36071602	480.92561342	2.0080293402	724.92102657	26.571495347	-1.3930837295	27.923929214	19.161709198	42.289359715	-71.069241504	2	62081.024415	28.9
9225	2022-09-21	17:15:14.897	263.51058909	6324.254138	1663780514.897	0	899	2.5488888361	2.5960772153	471.30750565	481.89374032	2.0080425445	724.93143165	26.573205948	-1.184830308	27.923929214	19.188257217	42.289348583	-71.069235142	2	62081.978637	28.9
9226	2022-09-21	17:15:15.809	263.51059965	6324.254392	1663780515.81	0	899	2.5515339218	2.5985021917	471.30750565	481.83320544	1.9968108641	724.91245821	26.573205948	-1.1895515532	27.923929214	19.188779124	42.289345401	-71.069230602	2	62082.879684	28.9
9227	2022-09-21	17:15:16.723	263.51061022	6324.254645	1663780516.723	0	899	2.5515339218	2.5985021917	470.05672969	480.55449593	1.9968108641	724.91468457	26.573205948	-1.1894652836	27.923929214	19.189737497	42.289342318	-71.069227318	2	62083.80468	28.9
9228	2022-09-21	17:15:17.548	263.51061977	6324.254874	1663780517.548	0	899	2.5531638415	2.5993933236	470.05672969	480.38212397	1.9647282253	724.9284668	26.573205948	-1.1669260263	27.923929214	19.191497803	42.289341667	-71.069223545	2	62084.62426	28.9
9229	2022-09-21	17:15:18.395	263.51062958	6324.25511	1663780518.396	0	899	2.5531638415	2.5993933236	471.36671142	481.72088112	1.9647282253	724.93295106	26.573205948	-1.1619676146	27.923929214	19.191736284	42.28934325	-71.06922325	2	62085.475076	28.9
9230	2022-09-21	17:15:19.345	263.51064058	6324.255374	1663780519.346	0	899	2.5510658779	2.5986544891	471.36671142	482.03527848	2.023065506	724.91343638	26.573205948	-1.1294900179	27.923929214	19.19329834	42.289347109	-71.069225	2	62086.421769	28.9
9231	2022-09-21	17:15:20.236	263.51065088	6324.255621	1663780520.236	0	899	2.5511298143	2.598720131	471.05998272	481.72172284	2.0230869068	724.89769336	26.575957785	-1.2571153254	27.923929214	19.18623928	42.289351455	-71.069226455	2	62087.290927	28.929092702
9232	2022-09-21	17:15:21.142	263.51066138	6324.255873	1663780521.143	0	899	2.5556880505	2.6027179676	471.06020123	481.57705084	1.9961931391	724.90196784	26.576013565	-1.204857917	27.923929214	19.187470089	42.289355956	-71.069230956	2	62088.191251	29
9233	2022-09-21	17:15:22.020	263.51067154	6324.256117	1663780522.021	0	899	2.5556880505	2.6027179676	473.33672984	483.90440502	1.9961931391	724.91018818	26.576013565	-1.1766704502	27.923929214	19.188972157	42.289360265	-71.069235397	2	62089.079426	29
9234	2022-09-21	17:15:22.901	263.51068172	6324.256361	1663780522.901	0	899	2.5480113624	2.5953003522	473.33672984	483.99498339	2.0129262601	724.9103147	26.576013565	-1.1765518773	27.923929214	19.189141015	42.289363072	-71.069239608	2	62089.921531	29
9235	2022-09-21	17:15:23.803	263.51069218	6324.256612	1663780523.804	0	899	2.5480113624	2.5953003522	472.06174744	482.69129187	2.0129262601	724.91443477	26.576013565	-1.1760129092	27.923929214	19.187717438	42.289366117	-71.069244176	2	62090.835198	29
9236	2022-09-21	17:15:24.720	263.51070279	6324.256867	1663780524.721	0	899	2.5523282115	2.6011604731	472.06860624	483.02795468	2.0739350315	724.92070118	26.577760747	-1.1803676964	27.923929214	19.186468124	42.289369149	-71.069247482	2	62091.744576	29
9237	2022-09-21	17:15:25.638	263.51071341	6324.257122	1663780525.639	0	899	2.5523521521	2.6011850688	472.26960853	483.23366777	2.0739432425	724.93219843	26.578790665	-1.1900258277	27.923929214	19.186334433	42.289373298	-71.069251632	2	62092.65966	29
9238	2022-09-21	17:15:26.489	263.51072325	6324.257358	1663780526.489	0	899	2.5567444269	2.6037327575	472.26960853	482.79973056	1.9936506707	724.90870798	26.578790665	-1.204362154	27.923929214	19.184295654	42.289376758	-71.06925597	2	62093.527404	29
9239	2022-09-21	17:15:27.434	263.51073419	6324.257621	1663780527.434	0	899	2.5567444269	2.6037327575	471.07924561	481.5828263	1.9936506707	724.9275541	26.578790665	-1.1758404268	27.923929214	19.186649575	42.289379988	-71.069261643	2	62094.496439	29
9240	2022-09-21	17:15:28.341	263.51074469	6324.257873	1663780528.341	0	899	2.5553809883	2.6033675774	471.07924561	481.81259623	2.0362910136	724.92074969	26.578790665	-1.1772201598	27.923929214	19.18821902	42.289382324	-71.069268285	2	62095.394258	29
9241	2022-09-21	17:15:29.220	263.51075486	6324.258117	1663780529.22	0	899	2.5553809883	2.6033675774	470.66611002	481.39004751	2.0362910136	724.92524608	26.578790665	-1.2564470768	27.923929214	19.186815262	42.28938413	-71.069275326	2	62096.239067	29
9242	2022-09-21	17:15:30.053	263.51076451	6324.258348	1663780530.054	0	899	2.5640424753	2.6117241097	470.67302372	481.29256518	2.0168764262	724.94181046	26.580557046	-1.2197547827	27.923929214	19.186596788	42.289386944	-71.069282128	2	62097.055375	29
9243	2022-09-21	17:15:30.877	263.51077404	6324.258577	1663780530.877	0	899	2.5640689279	2.6117512657	470.51875815	481.13486627	2.016885209	724.93670937	26.581689835	-1.1779855087	27.923929214	19.188474592	42.289391412	-71.069289575	2	62097.948969	29
9244	2022-09-21	17:15:31.823	263.510785	6324.25884	1663780531.824	0	899	2.5558684233	2.6022601544	470.51875815	480.87969639	1.969451644	724.93922919	26.581689835	-1.1752152309	27.923929214	19.187415534	42.289394494	-71.069288586	2	62098.848256	29
9245	2022-09-21	17:15:32.769	263.51079594	6324.259103	1663780532.769	0	899	2.5558684233	2.6022601544	470.95988792	481.33053994	1.969451644	724.92962646	26.581689835	-1.2206386328	27.923929214	19.185375214	42.289396309	-71.069288333	2	62099.785571	29
9246	2022-09-21	17:15:33.637	263.51080598	6324.259344	1663780533.637	0	899	2.5587659884	2.6062399888	470.95988792	481.56135151	2.01231924	724.94447256	26.581689835	-1.2206386328	27.923929214	19.185375214	42.289396667	-71.069286149	2	62100.655311	29
9247	2022-09-21	17:15:34.414	263.51081499	6324.25956	1663780534.415	0	899	2.5587762792	2.6062505526	471.72274643	482.34140066	2.012322656	724.94206955	26.58213143	-1.4352626279	27.923929214	19.161722297	42.289396667	-71.069283573	2	62101.428008	29
9248	2022-09-21	17:15:35.302	263.51082525	6324.259806	1663780535.302	0	899	2.5650886416	2.6115055441	471.73238682	482.08820669	1.963544094	724.9379224	26.584589005	-1.176692009	27.923929214	19.188976288	42.289395573	-71.069280573	2	62102.327991	29
9249	2022-09-21	17:15:36.170	263.5108353	6324.260047	1663780536.17	0	899	2.5650886416	2.6115055441	472.4128676	482.7836259	1.963544094	724.91941985	26.584589005	-1.1738246987	27.923929214	19.188342934	42.289392137	-71.06927634	2	62103.239239	29
9250	2022-09-21	17:15:37.125	263.51084637	6324.260313	1663780537.126	0	899	2.5659668307	2.6153661988	472.4128676	483.44888113	2.0866246935	724.91895218	26.584589005	-1.1926235584	27.923929214	19.182032061	42.289387351	-71.069268691	2	62104.196393	29.019639279
9251	2022-09-21	17:15:38.099	263.51085764	6324.260583	1663780538.1	0	899	2.5659668307	2.6153661988	471.49330204	482.50783364	2.0866246935	724.92977238	26.584589005	-1.159186634	27.923929214	19.187240601	42.289382186	-71.069261325	2	62105.172172	29.1
9252	2022-09-21	17:15:39.000	263.51086806	6324.260833	1663780539	0	899	2.5654928616	2.6128453805	471.49330204	482.05164395	2.0020956916	724.91978485	26.584589005	-1.1425112486	27.923929214	19.188976288	42.289374838	-71.069249594	2	62106.073146	29.1
9253	2022-09-21	17:15:39.901	263.5108785	6324.261084	1663780539.902	0	899	2.5655184978	2.6128716934	470.52400233	481.06068374	2.0021041363	724.92033012	26.585686223	-1.1550042882	27.923929214	19.190431026	42.289352243	-71.069223986	2	62106.976954	29.1
9254	2022-09-21	17:15:40.782	263.51088869	6324.261329	1663780540.783	0	899	2.574451973	2.6232894127	470.53033645	481.36087995	2.0566582723	724.91999948	26.587305069	-1.4522181947	27.923929214	19.166370884	42.289333333	-71.069207821	2	62107.846154	29.1
9255	2022-09-21	17:15:41.631	263.51089852	6324.261564	1663780541.632	0	899	2.574451973	2.6232894127	472.24940143	483.11951392	2.0566582723	724.90960451	26.587305069	-1.4264344411	27.923929214	19.167983276	42.28931727	-71.069200371	2	62108.694389	29.1
9256	2022-09-21	17:15:42.575	263.51090943	6324.261826	1663780542.575	0	899	2.5718127661	2.6204760748	472.24940143	483.09176193	2.0515253578	724.93331768	26.587305069	-1.2274941924	27.923929214	19.184829712	42.289304095	-71.069195088	2	62109.649034	29.1
9257	2022-09-21	17:15:43.490	263.51092003	6324.262081	1663780543.491	0	899	2.5718127661	2.6204760748	472.48360373	483.33134127	2.0515253578	724.94175387	26.587305069	-1.1914702733	27.923929214	19.186813834	42.289299103	-71.06919423	2	62110.538172	29.1
9258	2022-09-21	17:15:44.431	263.51093093	6324.262342	1663780544.432	0	899	2.5778577054	2.6245010218	472.48676168	482.85810418	1.9633518209	724.91826786	26.588108833	-1.1998241177	27.923929214	19.186945568	42.289296827	-71.069195753	2	62111.451904	29.1
9259	2022-09-21	17:15:45.282	263.51094076	6324.262578	1663780545.282	0	899	2.5779083329	2.6245529589	472.24166396	482.60771425	1.9633680969	724.91376985	26.590265274	-1.1701813936	27.923929214	19.188257217	42.289289522	-71.069194675	2	62112.298817	29.1
9260	2022-09-21	17:15:46.158	263.51095091	6324.262822	1663780546.159	0	899	2.5717053354	2.6205134065	472.24166396	483.11668413	2.0575988717	724.91434221	26.590265274	-1.1826097468	27.923929214	19.172962454	42.289273665	-71.069186999	2	62113.163708	29.1
9261	2022-09-21	17:15:47.075	263.51096152	6324.263076	1663780547.075	0	899	2.5717053354	2.6205134065	469.81918919	480.63842338	2.0575988717	724.9262085	26.590265274	-1.1360006332	27.923929214	19.189697266	42.289257103	-71.069169575	2	62114.073833	29.1
9262	2022-09-21	17:15:47.996	263.51097219	6324.263332	1663780547.997	0	899	2.5757070803	2.6257742161	469.81918919	480.90134198	2.1064483865	724.9275638	26.590265274	-1.1461114631	27.923929214	19.176914645	42.289240759	-71.069141972	2	62115.068047	29.1
9263	2022-09-21	17:15:48.884	263.51098247	6324.263579	1663780548.885	0	899	2.5757070803	2.6257742161	471.34366216	482.4617744	2.1064483865	724.93309294	26.590265274	-1.3629236292	27.923929214	19.158214822	42.289229083	-71.069124458	2	62115.943787	29.1
9264	2022-09-21	17:15:49.773	263.51099274	6324.263826	1663780549.773	0	899	2.5810139508	2.6300956355	471.34756665	482.22356483	2.0615951077	724.91569347	26.591261441	-1.3973630627	27.923929214	19.160203466	42.289221603	-71.069112566	2	62116.80758	29.1
9265	2022-09-21	17:15:50.642	263.51100281	6324.264067	1663780550.643	0	899	2.5810572479	2.63014011	470.23462228	481.08501869	2.0616097059	724.91308594	26.593103409	-1.2125003338	27.923929214	19.183574677	42.289213273	-71.069097668	2	62117.672673	29.1
9266	2022-09-21	17:15:51.525	263.51101302	6324.264313	1663780551.525	0	899	2.6099779753	2.6544118796	470.23462228	479.94441325	1.8492755082	724.92010458	26.593103409	-1.2390386774	27.923929214	19.174026388	42.289205137	-71.069083885	2	62118.583596	29.1
9267	2022-09-21	17:15:52.404	263.51102321	6324.264557	1663780552.405	0	899	2.6099779753	2.6544118796	472.41846775	482.17335256	1.8492755082	724.91428158	26.593103409	-1.1376283169	27.923929214	19.186096191	42.289198626	-71.069072251	2	62119.456173	29.1
9268	2022-09-21	17:15:53.316	263.51103376	6324.26481	1663780553.317	0	899	2.6029391325	2.6545778444	472.41846775	483.79242994	2.1489949232	724.91613608	26.593103409	-1.1466827598	27.923929214	19.16739887	42.289192764	-71.069060529	2	62120.335335	29.1
9269	2022-09-21	17:15:54.180	263.51104376	6324.26505	1663780554.181	0	899	2.6029391325	2.6545778444	471.66923663	483.0251603	2.1489949232	724.91641902	26.593103409	-1.1810252145	27.923929214	19.147328219	42.289186663	-71.069048661	2	62121.200401	29.1
9270	2022-09-21	17:15:55.095	263.51105435	6324.265304	1663780555.096	0	899	2.5838383202	2.6326398128	471.67947971	482.48888373	2.0478451577	724.9210197	26.595714986	-1.3407616789	27.923929214	19.175986044	42.289179181	-71.069035438	2	62122.122899	29.1
9271	2022-09-21	17:15:55.973	263.5110645	6324.265548	1663780555.973	0	899	2.5838422151	2.6326438129	470.74190131	481.52982601	2.0478464607	724.92791748	26.595880508	-1.7121901512	27.923929214	19.155126572	42.289173053	-71.069026246	2	62123.042084	29.1
9272	2022-09-21	17:15:56.967	263.51107601	6324.265824	1663780556.967	0	899	2.6092154356	2.6580354371	470.74190131	481.4285527	2.0290487269	724.92130871	26.595880508	-1.2255108451	27.923929214	19.187321606	42.289166667	-71.069016292	2	62124.037475	29.1
9273	2022-09-21	17:15:57.960	263.5110875	6324.2661	1663780557.96	0	899	2.6092154356	2.6580354371	470.72928994	481.41565503	2.0290487269	724.91062958	26.595880508	-1.6415326445	27.923929214	19.126560199	42.289166667	-71.069006523	2	62125.017294	29.1
9274	2022-09-21	17:15:58.832	263.5110976	6324.266342	1663780558.833	0	899	2.5915753632	2.6404056337	470.72928994	481.49095291	2.0430261883	724.92940658	26.595880508	-1.6179263158	27.923929214	19.151887452	42.289166667	-71.068999122	2	62125.905392	29.1
9275	2022-09-21	17:15:59.680	263.51110742	6324.266578	1663780559.681	0	899	2.5915861243	2.6404166847	472.05045652	482.84234293	2.0430297693	724.89727581	26.596336453	-1.5065236786	27.923929214	19.180105209	42.289169188	-71.068994551	2	62126.756513	29.1
9276	2022-09-21	17:16:00.617	263.51111825	6324.266838	1663780560.617	0	899	2.5876642949	2.6356174003	472.05992729	482.6734751	2.0099711564	724.93933105	26.598749161	-1.2450534105	27.923929214	19.178894043	42.289172278	-71.068991055	2	62127.683432	29.168343195
9277	2022-09-21	17:16:01.513	263.51112863	6324.267087	1663780561.514	0	899	2.5876642949	2.6356174003	471.43303374	482.0324868	2.0099711564	724.92456136	26.598749161	-1.2275912422	27.923929214	19.181039469	42.289175171	-71.068990919	2	62128.551196	29.2
9278	2022-09-21	17:16:02.397	263.51113885	6324.267333	1663780562.397	0	899	2.5930115356	2.6420510488	471.43303374	482.25113344	2.0505029597	724.93395996	26.598749161	-1.176692009	27.923929214	19.185735703	42.289177404	-71.068992404	2	62129.442308	29.2
9279	2022-09-21	17:16:03.273	263.51114899	6324.267576	1663780563.273	0	899	2.5930115356	2.6420510488	472.24014658	483.07676731	2.0505029597	724.93084717	26.598749161	-1.1734366417	27.923929214	19.184656143	42.289179515	-71.068994515	2	62130.354354	29.2
9280	2022-09-21	17:16:04.181	263.51115951	6324.267828	1663780564.182	0	899	2.5917516635	2.6408077846	472.24074339	483.08635279	2.0521630732	724.9269587	26.598901142	-1.1929253727	27.923929214	19.180162632	42.289180799	-71.068995799	2	62131.260355	29.2
9281	2022-09-21	17:16:05.111	263.51117028	6324.268087	1663780565.112	0	899	2.591815786	2.6408736429	470.12731019	480.92449726	2.0521845056	724.91786204	26.601617813	-1.1737277334	27.923929214	19.189272318	42.289178046	-71.068993333	2	62132.172249	29.2
9282	2022-09-21	17:16:06.012	263.51118069	6324.268337	1663780566.012	0	899	2.5895733269	2.6370540186	470.12731019	480.58512906	1.9890855637	724.91220517	26.601617813	-1.1718090773	27.923929214	19.189697266	42.289176548	-71.068993274	2	62133.035605	29.2
9283	2022-09-21	17:16:06.934	263.51119138	6324.268593	1663780566.935	0	899	2.5895733269	2.6370540186	472.85594445	483.37446085	1.9890855637	724.9301681	26.601617813	-1.1951998504	27.923929214	19.186358521	42.289173418	-71.068991709	2	62133.974568	29.2
9284	2022-09-21	17:16:07.927	263.51120287	6324.268869	1663780567.928	0	899	2.5903296944	2.6389693959	472.85594445	483.62907002	2.0361604715	724.92136489	26.601617813	-1.2959095682	27.923929214	19.165327969	42.289171742	-71.068990076	2	62134.954635	29.2
9285	2022-09-21	17:16:08.881	263.5112139	6324.269134	1663780568.881	0	899	2.5903296944	2.6389693959	471.32577945	482.06404311	2.0361604715	724.90340641	26.601617813	-1.2223740674	27.923929214	19.179917165	42.289170129	-71.068986924	2	62135.922686	29.2
9286	2022-09-21	17:16:09.802	263.51122456	6324.269389	1663780569.802	0	899	2.5847948595	2.6321499065	471.32993316	481.8060585	1.9875181678	724.92418989	26.602677642	-1.1756463817	27.923929214	19.188753065	42.289168544	-71.06898521	2	62136.873837	29.2
9287	2022-09-21	17:16:10.681	263.51123475	6324.269634	1663780570.682	0	899	2.5848360017	2.6321921265	472.30119267	482.79897805	1.9875315222	724.94743741	26.60442543	-1.16855371	27.923929214	19.188976288	42.289168333	-71.068983809	2	62137.71442	29.2
9288	2022-09-21	17:16:11.555	263.51124486	6324.269877	1663780571.556	0	899	2.5913916536	2.6395547514	472.30119267	482.95144718	2.0157617138	724.9358084	26.60442543	-1.2152705911	27.923929214	19.169951256	42.28916738	-71.068981426	2	62138.572144	29.2
9289	2022-09-21	17:16:12.466	263.51125539	6324.270129	1663780572.466	0	899	2.5913916536	2.6395547514	470.54176093	481.15234076	2.0157617138	724.9326859	26.60442543	-1.1816611756	27.923929214	19.188684451	42.289167512	-71.068979154	2	62139.507353	29.2
9290	2022-09-21	17:16:13.361	263.51126575	6324.270378	1663780573.361	0	899	2.5901274484	2.6369016882	470.54176093	480.85025989	1.9596037155	724.93621341	26.60442543	-1.1814887547	27.923929214	19.190694051	42.289168333	-71.068978333	2	62140.413994	29.2
9291	2022-09-21	17:16:14.286	263.51127647	6324.270635	1663780574.287	0	899	2.5901379744	2.6369124859	472.20323077	482.54814688	1.9596070773	724.94286463	26.604871674	-1.1719815186	27.923929214	19.187753905	42.289168333	-71.068977811	2	62141.313592	29.2
9292	2022-09-21	17:16:15.233	263.51128742	6324.270898	1663780575.233	0	899	2.5891791372	2.6370033984	472.21298203	482.79511522	2.0035170115	724.93832216	26.607355118	-1.1457666159	27.923929214	19.17493248	42.289168745	-71.068976255	2	62142.247156	29.2
9293	2022-09-21	17:16:16.131	263.51129782	6324.271148	1663780576.132	0	899	2.5891791372	2.6370033984	471.29119691	481.85267321	2.0035170115	724.9224227	26.607355118	-1.1410775935	27.923929214	19.188418256	42.28917	-71.068975	2	62143.176836	29.2
9294	2022-09-21	17:16:17.029	263.51130821	6324.271397	1663780577.029	0	899	2.5943644189	2.6410126547	471.29119691	481.57131559	1.9512827086	724.94213503	26.607355118	-1.1629377722	27.923929214	19.186536385	42.28917	-71.068975	2	62144.099606	29.2
9295	2022-09-21	17:16:17.898	263.51131826	6324.271638	1663780577.898	0	899	2.5943644189	2.6410126547	472.34198398	482.64502313	1.9512827086	724.94807444	26.607355118	-1.1752260426	27.923929214	19.185906732	42.28917	-71.068975	2	62144.956607	29.2
9296	2022-09-21	17:16:18.760	263.51132825	6324.271878	1663780578.761	0	899	2.5911494922	2.6405799229	472.34198398	483.27557179	2.0679999879	724.9368177	26.607355118	-1.1682842259	27.923929214	19.18939646	42.28917	-71.068973611	2	62145.833164	29.2
9297	2022-09-21	17:16:19.611	263.5113381	6324.272114	1663780579.612	0	899	2.5911651157	2.6405959726	471.027302	481.93048646	2.0680052516	724.93492965	26.608017208	-1.1731348251	27.923929214	19.189439887	42.289171147	-71.068972186	2	62146.688377	29.2
9298	2022-09-21	17:16:20.496	263.51134833	6324.27236	1663780580.496	0	899	2.595261242	2.6428067489	471.03558609	481.50488375	1.9874651841	724.93059656	26.610132217	-1.1929684877	27.923929214	19.188617706	42.289171667	-71.068970711	2	62147.573574	29.2
9299	2022-09-21	17:16:21.368	263.51135844	6324.272602	1663780581.369	0	899	2.595261242	2.6428067489	472.15528748	482.64947178	1.9874651841	724.94583473	26.610132217	-1.2941848924	27.923929214	19.180329102	42.289171667	-71.068969265	2	62148.440828	29.2
9300	2022-09-21	17:16:22.207	263.51136815	6324.272836	1663780582.208	0	899	2.5926309004	2.6384287372	472.15528748	482.27259516	1.9175868869	724.9401334	26.610132217	-1.2076174021	27.923929214	19.185735703	42.289171667	-71.068967396	2	62149.281282	29.2
9301	2022-09-21	17:16:23.125	263.51137876	6324.27309	1663780583.125	0	899	2.5926309004	2.6384287372	470.80380108	480.8921492	1.9175868869	724.94445316	26.610132217	-1.1902845056	27.923929214	19.190209281	42.289171667	-71.068964641	2	62150.215534	29.2
9302	2022-09-21	17:16:24.052	263.5113895	6324.273348	1663780584.053	0	899	2.5969867628	2.6433659723	470.80380108	481.00349299	1.9383022585	724.94155015	26.610132217	-1.1906078651	27.923929214	19.187986589	42.289171667	-71.06896313	2	62151.1222	29.2
9303	2022-09-21	17:16:24.937	263.51139975	6324.273594	1663780584.938	0	899	2.5970422564	2.6434228828	471.82224074	482.04409077	1.9383197432	724.93213497	26.612478635	-1.4418055798	27.923929214	19.160263769	42.289171667	-71.06896159	2	62152.023023	29.2
9304	2022-09-21	17:16:25.829	263.51141007	6324.273842	1663780585.83	0	899	2.5925642282	2.6411510549	471.82333178	482.55190846	2.0322669292	724.93583103	26.612756729	-1.5582205657	27.923929214	19.1703375	42.289171667	-71.068958614	2	62152.915916	29.2
9305	2022-09-21	17:16:26.706	263.51142021	6324.274085	1663780586.706	0	899	2.5925642282	2.6411510549	472.07285497	482.80710545	2.0322669292	724.93944383	26.612756729	-1.2295853468	27.923929214	19.186858714	42.289171667	-71.06895707	2	62153.757895	29.2
9306	2022-09-21	17:16:27.621	263.5114308	6324.274339	1663780587.621	0	899	2.5916469833	2.6393152729	472.07285497	482.60713389	1.9952336177	724.93654486	26.612756729	-1.1504447136	27.923929214	19.188177374	42.289171667	-71.068954456	2	62154.663327	29.2
9307	2022-09-21	17:16:28.516	263.51144117	6324.274588	1663780588.517	0	899	2.5916469833	2.6393152729	471.45862498	481.97919739	1.9952336177	724.92741141	26.612756729	-1.1372078997	27.923929214	19.188375385	42.289171667	-71.068952413	2	62155.552268	29.2
9308	2022-09-21	17:16:29.404	263.51145144	6324.274834	1663780589.404	0	899	2.5991675066	2.6464796978	471.45862498	481.86997723	1.9749674842	724.92364502	26.612756729	-1.1425112486	27.923929214	19.185735703	42.289171667	-71.068950944	2	62156.433433	29.2
9309	2022-09-21	17:16:30.296	263.51146176	6324.275082	1663780590.296	0	899	2.5992319348	2.6465458028	471.46094994	481.87246489	1.9749881509	724.93662651	26.615478655	-1.1712270012	27.923929214	19.188207121	42.289171667	-71.06895	2	62157.348291	29.2
9310	2022-09-21	17:16:31.151	263.51147166	6324.27532	1663780591.151	0	899	2.6013606414	2.6496851032	471.46116624	482.0871987	2.0147827183	724.93421299	26.615533829	-1.1643930121	27.923929214	19.189488	42.289171276	-71.06895	2	62158.23445	29.2
9311	2022-09-21	17:16:32.003	263.51148153	6324.275557	1663780592.004	0	899	2.6013606414	2.6496851032	472.16150076	482.80331772	2.0147827183	724.92117249	26.615533829	-1.138113355	27.923929214	19.190743579	42.28917	-71.06895	2	62159.052268	29.2
9312	2022-09-21	17:16:32.894	263.51149184	6324.275804	1663780592.895	0	899	2.6018909292	2.6509090173	472.16150076	482.95445914	2.0427583777	724.93254362	26.615533829	-1.135159843	27.923929214	19.190405385	42.28917	-71.06895	2	62159.930966	29.2
9313	2022-09-21	17:16:33.747	263.51150171	6324.276041	1663780593.748	0	899	2.6018909292	2.6509090173	472.39325258	483.19150849	2.0427583777	724.92927723	26.615533829	-1.1498949465	27.923929214	19.189234879	42.289168629	-71.068951371	2	62160.822479	29.2
9314	2022-09-21	17:16:34.671	263.5115124	6324.276298	1663780594.671	0	899	2.6145535448	2.6640297292	472.39934946	483.24606459	2.0516939912	724.92269513	26.617085981	-1.2423370611	27.923929214	19.188070664	42.289167131	-71.068952869	2	62161.721531	29.2
9315	2022-09-21	17:16:35.568	263.51152278	6324.276547	1663780595.568	0	899	2.6145863439	2.6640634158	471.31736241	482.13929278	2.0517048568	724.94116211	26.618463516	-1.3410850763	27.923929214	19.183214188	42.289165655	-71.068955357	2	62162.607214	29.2
9316	2022-09-21	17:16:36.487	263.51153343	6324.276802	1663780596.488	0	899	2.6083634981	2.656070896	471.31736241	481.77572652	1.9842734471	724.94030075	26.618463516	-1.335426014	27.923929214	19.183238061	42.28916318	-71.068969407	2	62163.546019	29.2
9317	2022-09-21	17:16:37.395	263.51154394	6324.277054	1663780597.396	0	899	2.6083634981	2.656070896	471.92949647	482.40144362	1.9842734471	724.9223556	26.618463516	-1.2974725567	27.923929214	19.17295082	42.289159456	-71.068988841	2	62164.442036	29.2
9318	2022-09-21	17:16:38.390	263.51155544	6324.277331	1663780598.39	0	899	2.6063721777	2.6539761457	471.92949647	482.38666752	1.9815342987	724.93077118	26.618463516	-1.4641400181	27.923929214	19.159419432	42.289153852	-71.069007038	2	62165.422269	29.2
9319	2022-09-21	17:16:39.351	263.51156657	6324.277598	1663780599.352	0	899	2.6063721777	2.6539761457	472.58196128	483.05358986	1.9815342987	724.92320039	26.618463516	-1.1718090773	27.923929214	19.187175751	42.28914929	-71.069021637	2	62166.42606	29.2
9320	2022-09-21	17:16:40.168	263.51157603	6324.277825	1663780600.169	0	899	2.6064546617	2.6554308138	472.59133895	483.36587133	2.0375352237	724.93099794	26.62084995	-1.1757865647	27.923929214	19.188642413	42.289147896	-71.069031396	2	62167.262525	29.2
9321	2022-09-21	17:16:41.013	263.51158581	6324.278059	1663780601.014	0	899	2.6064675563	2.6554440549	471.29095661	482.03586473	2.0375394791	724.9442462	26.621393204	-1.1873849401	27.923929214	19.187497701	42.289146485	-71.069040909	2	62168.109109	29.2
9322	2022-09-21	17:16:41.881	263.51159586	6324.278301	1663780601.882	0	899	2.6097820142	2.6575339887	471.29095661	481.75283239	1.9850340491	724.9338488	26.621393204	-1.1970861527	27.923929214	19.185533107	42.289145037	-71.06904815	2	62168.977978	29.2
9323	2022-09-21	17:16:42.792	263.51160639	6324.278553	1663780602.792	0	899	2.6097820142	2.6575339887	472.71620495	483.20971888	1.9850340491	724.93408203	26.621393204	-1.1343729496	27.923929214	19.191858292	42.289136243	-71.069045414	2	62169.87574	29.2
9324	2022-09-21	17:16:43.661	263.51161645	6324.278795	1663780603.661	0	899	2.6143041012	2.662978394	472.71620495	483.39461496	2.0192377738	724.93305373	26.621393204	-1.2154970043	27.923929214	19.185538526	42.28910398	-71.069010257	2	62170.744489	29.2
9325	2022-09-21	17:16:44.500	263.51162617	6324.279028	1663780604.501	0	899	2.6143238044	2.6629986218	471.94430742	482.60531535	2.0192441985	724.92726954	26.622220816	-1.3207555544	27.923929214	19.176845753	42.289072179	-71.068976218	2	62171.576923	29.2
9326	2022-09-21	17:16:45.404	263.51163663	6324.279279	1663780605.405	0	899	2.6143918387	2.6630404621	471.95195752	482.60710033	2.0181258514	724.93023439	26.624170303	-1.4823998631	27.923929214	19.160864786	42.28906057	-71.068947508	2	62172.468442	29.2
9327	2022-09-21	17:16:46.282	263.51164679	6324.279523	1663780606.283	0	899	2.6143918387	2.6630404621	470.39515129	481.01514646	2.0181258514	724.94016897	26.624170303	-1.4354889393	27.923929214	19.144323349	42.289066724	-71.068924712	2	62173.344863	29.2
9328	2022-09-21	17:16:47.217	263.5116576	6324.279783	1663780607.217	0	899	2.6131524897	2.6621183053	470.39515129	481.08975072	2.031987799	724.93570371	26.624170303	-1.2932039523	27.923929214	19.171667528	42.289067225	-71.068895845	2	62174.277512	29.2
9329	2022-09-21	17:16:48.121	263.51166807	6324.280034	1663780608.121	0	899	2.6131524897	2.6621183053	471.13872539	481.85023024	2.031987799	724.92455287	26.624170303	-1.1574727289	27.923929214	19.190166903	42.289061225	-71.068861129	2	62175.146943	29.2
9330	2022-09-21	17:16:49.015	263.51167841	6324.280282	1663780609.015	0	899	2.6205679864	2.6694323916	471.14103252	481.79995297	2.0222234662	724.9179352	26.624759232	-1.1373372496	27.923929214	19.192198558	42.289068628	-71.068847842	2	62176.029502	29.2
9331	2022-09-21	17:16:49.917	263.51168885	6324.280533	1663780609.917	0	899	2.6206223905	2.6694882464	472.3314633	483.01741139	2.0222411899	724.92205811	26.627038956	-1.1425112486	27.923929214	19.189336777	42.289077804	-71.068832548	2	62176.947101	29.2
9332	2022-09-21	17:16:50.841	263.51169955	6324.280789	1663780610.841	0	899	2.6158145532	2.6670002714	472.3314633	483.54745344	2.1202213158	724.92570849	26.627038956	-1.2109374029	27.923929214	19.179024943	42.28908821	-71.068816146	2	62177.846602	29.2
9333	2022-09-21	17:16:51.723	263.51170976	6324.281034	1663780611.723	0	899	2.6158145532	2.6670002714	473.00022236	484.23209286	2.1202213158	724.91585718	26.627038956	-1.247090762	27.923929214	19.175176355	42.289096558	-71.068793659	2	62178.786957	29.2
9334	2022-09-21	17:16:52.640	263.51172037	6324.281289	1663780612.64	0	899	2.6187238476	2.6658679085	473.00022236	483.33033827	1.9536367504	724.91196871	26.627038956	-1.1851859914	27.923929214	19.186573041	42.289103917	-71.068772698	2	62179.670074	29.2
9335	2022-09-21	17:16:53.538	263.51173076	6324.281538	1663780613.538	0	899	2.6187238476	2.6658679085	473.24753143	483.58304846	1.9536367504	724.91103176	26.627038956	-1.1994791031	27.923929214	19.186815262	42.289112276	-71.068752846	2	62180.56095	29.2
9336	2022-09-21	17:16:54.441	263.51174123	6324.281789	1663780614.442	0	899	2.6217208446	2.6711397679	473.25802494	484.08204065	2.0438645985	724.91955607	26.629705707	-1.2229238717	27.923929214	19.189582749	42.289121703	-71.068737457	2	62181.50368	29.2
9337	2022-09-21	17:16:55.364	263.5117519	6324.282046	1663780615.364	0	899	2.6217234791	2.6711424735	471.03857695	481.81183573	2.0438654656	724.92275738	26.629816055	-1.2238940001	27.923929214	19.189697266	42.289130908	-71.068726719	2	62182.424128	29.2
9338	2022-09-21	17:16:56.309	263.51176284	6324.282308	1663780616.309	0	899	2.6212750968	2.6690498255	471.03857695	481.45380903	1.9774112601	724.91672501	26.629816055	-1.2089648294	27.923929214	19.187004721	42.289141129	-71.068716653	2	62183.334669	29.166533066
9339	2022-09-21	17:16:57.224	263.51177344	6324.282562	1663780617.225	0	899	2.6212750968	2.6690498255	471.70467597	482.13463631	1.9774112601	724.90816958	26.629816055	-1.212845316	27.923929214	19.184102279	42.289152991	-71.068708291	2	62184.256358	29.1
9340	2022-09-21	17:16:58.085	263.5117834	6324.282802	1663780618.086	0	899	2.6199286737	2.6682757478	471.70467597	482.26551621	2.0016813443	724.91278076	26.629816055	-1.1994791031	27.923929214	19.183214188	42.289162308	-71.068702906	2	62185.128205	29.1
9341	2022-09-21	17:16:58.993	263.51179391	6324.283054	1663780618.994	0	899	2.6199394359	2.668286794	472.66545066	483.24782013	2.0016848157	724.91618095	26.63026715	-1.1815425829	27.923929214	19.162659853	42.289166832	-71.068699959	2	62186.024819	29.1
9342	2022-09-21	17:16:59.877	263.51180413	6324.283299	1663780619.877	0	899	2.6202110419	2.6698109563	472.67483207	483.53153604	2.0523710035	724.92059326	26.63265419	-1.1832026243	27.923929214	19.186096191	42.28917292	-71.068698437	2	62186.937952	29.1
9343	2022-09-21	17:17:00.836	263.51181524	6324.283566	1663780620.837	0	899	2.6202110419	2.6698109563	471.60449471	482.43661448	2.0523710035	724.91278076	26.63265419	-1.1832026243	27.923929214	19.155126572	42.289177911	-71.068695281	2	62187.915565	29.1
9344	2022-09-21	17:17:01.721	263.51182549	6324.283812	1663780621.722	0	899	2.6192523976	2.6672203038	471.60449471	482.0826826	1.986768789	724.91612153	26.63265419	-1.1794514751	27.923929214	19.174007391	42.289189037	-71.068689648	2	62188.802803	29.1
9345	2022-09-21	17:17:02.634	263.51183604	6324.284065	1663780622.634	0	899	2.6192523976	2.6672203038	473.28815525	483.803751	1.986768789	724.91657828	26.63265419	-1.1868783283	27.923929214	19.174052409	42.289198718	-71.068684808	2	62189.705128	29.1
9346	2022-09-21	17:17:03.549	263.51184663	6324.284319	1663780623.549	0	899	2.6242907238	2.6738277983	473.28815525	484.12817455	2.046691452	724.91341739	26.63265419	-1.2044915008	27.923929214	19.14399795	42.289208985	-71.068680197	2	62190.627291	29.1
9347	2022-09-21	17:17:04.453	263.51185711	6324.284571	1663780624.454	0	899	2.6243068939	2.673844405	471.03655005	481.82502811	2.0466967763	724.92348697	26.633330831	-1.1669476301	27.923929214	19.172094257	42.289203588	-71.068690736	2	62191.531558	29.1
9348	2022-09-21	17:17:05.391	263.51186796	6324.284831	1663780625.392	0	899	2.6231647066	2.6706688004	471.04501584	481.3936769	1.9650176685	724.92015308	26.635492325	-1.2236028736	27.923929214	19.192308249	42.28918715	-71.068710302	2	62192.471007	29.1
9349	2022-09-21	17:17:06.275	263.51187818	6324.285076	1663780626.275	0	899	2.6231647066	2.6706688004	472.37852543	482.75648314	1.9650176685	724.90194399	26.635492325	-1.5570886846	27.923929214	19.141815906	42.289172277	-71.068726662	2	62193.363363	29.1
9350	2022-09-21	17:17:07.180	263.51188867	6324.285328	1663780627.181	0	899	2.6250404577	2.6735442592	472.37852543	482.96812768	2.0042129069	724.9160233	26.635492325	-1.5004333818	27.923929214	19.134565657	42.289156785	-71.068743215	2	62194.266272	29.1
9351	2022-09-21	17:17:08.071	263.51189897	6324.285575	1663780628.071	0	899	2.6250404577	2.6735442592	472.94218076	483.54441882	2.0042129069	724.90724111	26.635492325	-1.1832026243	27.923929214	19.140361786	42.289140732	-71.068760214	2	62195.141885	29.1
9352	2022-09-21	17:17:08.993	263.51190965	6324.285832	1663780628.994	0	899	2.6256289043	2.6743027788	472.94218076	483.57934491	2.0106699925	724.90091286	26.635492325	-1.3393927039	27.923929214	19.15872488	42.289124935	-71.068781667	2	62196.038835	29.1
9353	2022-09-21	17:17:09.920	263.51192037	6324.286089	1663780629.92	0	899	2.6256641313	2.6743389396	473.09607492	483.736762	2.0106813817	724.91206289	26.636965657	-1.334153998	27.923929214	19.182098679	42.289123437	-71.068781667	2	62196.937864	29.1
9354	2022-09-21	17:17:10.868	263.51193134	6324.286352	1663780630.868	0	899	2.6238417268	2.6724061862	473.1010834	483.72506872	2.0075739183	724.91817853	26.638238907	-1.272561847	27.923929214	19.175435565	42.289120185	-71.068781667	2	62197.944444	29.1
9355	2022-09-21	17:17:11.819	263.51194236	6324.286617	1663780631.82	0	899	2.6238417268	2.6724061862	474.39571552	485.04877317	2.0075739183	724.91432887	26.638238907	-1.5087010245	27.923929214	19.170263202	42.289086472	-71.068815194	2	62198.874636	29.1
9356	2022-09-21	17:17:12.790	263.5119536	6324.286886	1663780632.791	0	899	2.6256696077	2.675882969	474.39571552	485.40422466	2.0730397686	724.92374445	26.638238907	-1.4543309188	27.923929214	19.179413751	42.289054015	-71.068839356	2	62199.829557	29.1
9357	2022-09-21	17:17:13.704	263.51196418	6324.28714	1663780633.705	0	899	2.6256696077	2.675882969	471.53284079	482.47491598	2.0730397686	724.91899867	26.638238907	-1.2428437116	27.923929214	19.184262231	42.289021538	-71.068859167	2	62200.730769	29.1
9358	2022-09-21	17:17:14.637	263.51197497	6324.287399	1663780634.637	0	899	2.6301882797	2.6812777497	471.53305474	482.64762153	2.1049658163	724.91789721	26.638293475	-1.2260497745	27.923929214	19.184395809	42.288994058	-71.068878206	2	62201.660321	29.1
9359	2022-09-21	17:17:15.576	263.51198584	6324.28766	1663780635.577	0	899	2.6302527567	2.6813440181	472.23820677	483.36951271	2.1049876024	724.91710092	26.640985489	-1.1718090773	27.923929214	19.189007904	42.288971952	-71.068894033	2	62202.602204	29.1
9360	2022-09-21	17:17:16.489	263.5119964	6324.287914	1663780636.489	0	899	2.6263271142	2.6756187056	472.23820677	482.9919911	2.0351858345	724.92340452	26.640985489	-1.1748272354	27.923929214	19.187589266	42.288952164	-71.068906874	2	62203.515516	29.1
9361	2022-09-21	17:17:17.451	263.51200755	6324.288181	1663780637.452	0	899	2.6263271142	2.6756187056	473.52343079	484.30648218	2.0351858345	724.91357422	26.640985489	-1.1945961714	27.923929214	19.183214188	42.288935267	-71.068918133	2	62204.47996	29.1
9362	2022-09-21	17:17:18.315	263.51201753	6324.288421	1663780638.315	0	899	2.6337912308	2.6829352075	473.52343079	484.24347727	2.0235575811	724.91097436	26.640985489	-1.1915133402	27.923929214	19.184244889	42.288920626	-71.068926298	2	62205.355739	29.1
9363	2022-09-21	17:17:19.180	263.51202756	6324.288661	1663780639.181	0	899	2.6337912308	2.6829352075	471.15500824	481.82143626	2.0235575811	724.90732519	26.640985489	-1.1652984619	27.923929214	19.188257217	42.288901246	-71.06893399	2	62206.232314	29.1
9364	2022-09-21	17:17:20.091	263.51203809	6324.288914	1663780640.091	0	899	2.6348775797	2.6861525902	471.15686887	482.28314776	2.1087764019	724.91141131	26.641460431	-1.1720354249	27.923929214	19.185991451	42.288880973	-71.068942575	2	62207.108961	29.1
9365	2022-09-21	17:17:21.029	263.51204895	6324.289175	1663780641.029	0	899	2.6349350137	2.6862116229	472.56917987	483.72891534	2.1087958091	724.89594395	26.643854141	-1.22319328	27.923929214	19.178196913	42.288860599	-71.068950427	2	62208.06409	29.1
9366	2022-09-21	17:17:22.006	263.51206027	6324.289446	1663780642.007	0	899	2.6424613761	2.6895366669	472.56917987	482.78184877	1.9336194097	724.90406365	26.643854141	-1.2669997934	27.923929214	19.179275513	42.288843918	-71.068956863	2	62209.059003	29.1
9367	2022-09-21	17:17:22.937	263.51207103	6324.289705	1663780642.937	0	899	2.6424613761	2.6895366669	471.58873684	481.78021744	1.9336194097	724.92105163	26.643854141	-1.234101841	27.923929214	19.182862642	42.288826617	-71.068960016	2	62210.004931	29.1
9368	2022-09-21	17:17:23.875	263.51208189	6324.289965	1663780643.875	0	899	2.6424154213	2.6917840242	471.58873684	482.2788328	2.0261242778	724.92245261	26.643854141	-1.2059574704	27.923929214	19.184782003	42.288817367	-71.0689631	2	62210.92998	29.1
9369	2022-09-21	17:17:24.770	263.51209226	6324.290214	1663780644.771	0	899	2.6424631278	2.6918330054	472.69468779	483.40993727	2.0261397222	724.91238464	26.645836773	-1.1566320137	27.923929214	19.167339009	42.288810979	-71.068966177	2	62211.853154	29.1
9370	2022-09-21	17:17:25.653	263.51210247	6324.290459	1663780645.653	0	899	2.644888797	2.6957036889	472.6976903	483.71774237	2.0824486793	724.91535475	26.646600723	-1.1502507483	27.923929214	19.170201396	42.288806351	-71.068967883	2	62212.729783	29.1
9371	2022-09-21	17:17:26.538	263.51211271	6324.290705	1663780646.538	0	899	2.644888797	2.6957036889	473.08604574	484.11515159	2.0824486793	724.90709156	26.646600723	-1.1587878466	27.923929214	19.188617706	42.288801892	-71.068970405	2	62213.621567	29.1
9372	2022-09-21	17:17:27.437	263.51212312	6324.290955	1663780647.438	0	899	2.6428474235	2.6914413584	473.08604574	483.6394268	1.9945852357	724.91139797	26.646600723	-1.1643929916	27.923929214	19.189098055	42.288794793	-71.068972535	2	62214.52071	29.1
9373	2022-09-21	17:17:28.311	263.51213323	6324.291198	1663780648.311	0	899	2.6428474235	2.6914413584	473.11015259	483.66407141	1.9945852357	724.9238253	26.646600723	-1.1750643253	27.923929214	19.189336777	42.288786122	-71.068974626	2	62215.387776	29.1
9374	2022-09-21	17:17:29.220	263.51214376	6324.29145	1663780649.221	0	899	2.6420171084	2.692063387	473.11015259	483.9841807	2.053723453	724.91719267	26.646600723	-1.179720896	27.923929214	19.188992999	42.288776508	-71.068978163	2	62216.299299	29.1
9375	2022-09-21	17:17:30.173	263.51215478	6324.291715	1663780650.173	0	899	2.6420763894	2.6921242741	471.39119121	482.22581548	2.053742909	724.9254878	26.649064765	-1.1854230726	27.923929214	19.185342789	42.288765958	-71.06898325	2	62217.237512	29.1
9376	2022-09-21	17:17:31.073	263.51216521	6324.291965	1663780651.074	0	899	2.6467319991	2.696534165	471.39301629	482.15523886	2.0403175143	724.9160326	26.649530411	-1.1953507275	27.923929214	19.186265705	42.288757514	-71.068988825	2	62218.098291	29.1
9377	2022-09-21	17:17:31.946	263.5121753	6324.292207	1663780651.946	0	899	2.6467319991	2.696534165	475.84982542	486.71379998	2.0403175143	724.90620635	26.649530411	-1.1822864251	27.923929214	19.187285569	42.288749908	-71.068993471	2	62219.027613	29.1
9378	2022-09-21	17:17:32.884	263.51218616	6324.292468	1663780652.884	0	899	2.6465036554	2.6962300926	475.84982542	486.69815494	2.0374447768	724.90628436	26.649530411	-1.176573436	27.923929214	19.183118972	42.288746824	-71.068998097	2	62219.952663	29.1
9379	2022-09-21	17:17:33.839	263.51219722	6324.292733	1663780653.84	0	899	2.6465253973	2.6962524187	472.47388575	483.24528948	2.037451844	724.90347512	26.650432599	-1.1641989181	27.923929214	19.183963384	42.28874377	-71.06900123	2	62220.8689	29.1
9380	2022-09-21	17:17:34.743	263.51220769	6324.292984	1663780654.744	0	899	2.6490458108	2.6996084255	472.48149087	483.42433039	2.0691129746	724.90390965	26.652368546	-1.1408835649	27.923929214	19.19329834	42.288740772	-71.069001667	2	62221.768537	29.1
9381	2022-09-21	17:17:35.645	263.51221812	6324.293235	1663780655.646	0	899	2.6490458108	2.6996084255	472.41673032	483.35806997	2.0691129746	724.92399668	26.652368546	-1.1630024105	27.923929214	19.1913954	42.288732164	-71.069000547	2	62222.671672	29.1
9382	2022-09-21	17:17:36.545	263.51222853	6324.293485	1663780656.545	0	899	2.645977333	2.6969553012	472.41673032	483.46115598	2.0881621921	724.92047119	26.652368546	-1.1938200447	27.923929214	19.18861494	42.288722428	-71.068999016	2	62223.590486	29.1
9383	2022-09-21	17:17:37.424	263.51223872	6324.293729	1663780657.425	0	899	2.645977333	2.6969553012	471.87366959	482.90539927	2.0881621921	724.89393747	26.652368546	-1.1425112486	27.923929214	19.191858292	42.288715908	-71.068995908	2	62224.48497	29.1
9384	2022-09-21	17:17:38.315	263.51224902	6324.293976	1663780658.315	0	899	2.6848762214	2.7332288881	471.87366959	482.18296705	1.9543389326	724.89917679	26.652368546	-1.191664286	27.923929214	19.190427401	42.288713333	-71.068992134	2	62225.359809	29.1
9385	2022-09-21	17:17:39.230	263.51225962	6324.294231	1663780659.231	0	899	2.6848762214	2.7332288881	471.47654266	481.77716386	1.9543389326	724.90568977	26.652368546	-1.204362154	27.923929214	19.190057755	42.288713333	-71.06898794	2	62226.247247	29.1
9386	2022-09-21	17:17:40.131	263.51227003	6324.294481	1663780660.131	0	899	2.6908653427	2.7422435899	471.48519427	482.40867739	2.0698015535	724.90206242	26.654575512	-1.1513286411	27.923929214	19.188913345	42.288713086	-71.068980925	2	62227.148297	29.1
9387	2022-09-21	17:17:41.055	263.51228074	6324.294738	1663780661.056	0	899	2.6908793127	2.7422579413	469.48649707	480.36369828	2.0698060906	724.91462435	26.655145645	-1.1605340582	27.923929214	19.188008934	42.28871142	-71.068976543	2	62228.073964	29.1
9388	2022-09-21	17:17:41.976	263.5122914	6324.294994	1663780661.977	0	899	2.6754873321	2.7249643321	469.48649707	480.02004528	2.0058478701	724.91367204	26.655145645	-1.1783196926	27.923929214	19.18753624	42.288708393	-71.06897503	2	62228.982249	29.1
9389	2022-09-21	17:17:42.826	263.51230124	6324.29523	1663780662.827	0	899	2.6754873321	2.7249643321	473.70975425	484.3380568	2.0058478701	724.90854185	26.655145645	-1.1560283434	27.923929214	19.191123242	42.288703889	-71.068972037	2	62229.888889	29.1
9390	2022-09-21	17:17:43.680	263.51231111	6324.295467	1663780663.68	0	899	2.6605692063	2.7122230326	473.70975425	484.87003764	2.1039361356	724.89739829	26.655145645	-1.1492374472	27.923929214	19.191158863	42.288708413	-71.068969127	2	62230.761953	29.1
9391	2022-09-21	17:17:44.573	263.51232146	6324.295715	1663780664.574	0	899	2.6605692063	2.7122230326	473.65287238	484.81181567	2.1039361356	724.89985465	26.655145645	-1.16855371	27.923929214	19.185014725	42.288714339	-71.068967249	2	62231.650888	29.1
9392	2022-09-21	17:17:45.486	263.51233201	6324.295968	1663780665.486	0	899	2.6551241952	2.7055177901	473.66239785	484.57064129	2.057692154	724.90327423	26.657564416	-1.1635522313	27.923929214	19.189384296	42.288715721	-71.068966667	2	62232.56765	29.1
9393	2022-09-21	17:17:46.407	263.51234267	6324.296224	1663780666.407	0	899	2.6551306451	2.7055244151	472.17273214	483.04668063	2.0576942646	724.90803215	26.657831192	-1.1587878466	27.923929214	19.191497803	42.288713369	-71.068967482	2	62233.489152	29.1
9394	2022-09-21	17:17:47.305	263.51235308	6324.296474	1663780667.306	0	899	2.6551422349	2.7068205314	472.17273214	483.32493617	2.1091340447	724.91755282	26.657831192	-1.184830308	27.923929214	19.192577362	42.288712257	-71.068971284	2	62234.354089	29.1
9395	2022-09-21	17:17:48.243	263.51236392	6324.296734	1663780668.243	0	899	2.6551422349	2.7068205314	471.63473172	482.77422877	2.1091340447	724.92155689	26.657831192	-1.2150118975	27.923929214	19.189796751	42.288713771	-71.068978856	2	62235.262758	29.1
9396	2022-09-21	17:17:49.163	263.51237457	6324.29699	1663780669.163	0	899	2.6443823054	2.6945938429	471.63473172	482.50101991	2.0585701029	724.91446186	26.657831192	-1.1669260263	27.923929214	19.189697266	42.288714195	-71.068987817	2	62236.241483	29.1
9397	2022-09-21	17:17:50.069	263.51238507	6324.297242	1663780670.07	0	899	2.6444443047	2.6946575259	472.27617281	483.15734976	2.0585904818	724.90705275	26.660405986	-1.2091803511	27.923929214	19.188362122	42.288711166	-71.068997919	2	62237.150301	29.1
9398	2022-09-21	17:17:50.957	263.51239535	6324.297488	1663780670.958	0	899	2.649297511	2.6986837948	472.27696719	482.95858448	2.0216678357	724.90679932	26.660608292	-1.2125003338	27.923929214	19.188257217	42.288708333	-71.069005	2	62238	29.1
9399	2022-09-21	17:17:51.828	263.51240542	6324.29773	1663780671.828	0	899	2.649297511	2.6986837948	472.96297141	483.66010424	2.0216678357	724.90019054	26.660608292	-1.2080055057	27.923929214	19.184714703	42.28870235	-71.06901547	2	62238.897436	29.1
9400	2022-09-21	17:17:52.736	263.51241593	6324.297982	1663780672.736	0	899	2.6497584463	2.7009605965	472.96297141	484.05307782	2.0942349609	724.91209361	26.660608292	-1.1879562297	27.923929214	19.184591293	42.28869894	-71.069023483	2	62239.817904	29.1
9401	2022-09-21	17:17:53.645	263.51242646	6324.298235	1663780673.646	0	899	2.6497584463	2.7009605965	473.02626312	484.11785361	2.0942349609	724.90995576	26.660608292	-1.1696100874	27.923929214	19.186787283	42.288691338	-71.069029663	2	62240.699522	29.1
9402	2022-09-21	17:17:54.607	263.51243758	6324.298502	1663780674.607	0	899	2.6514136391	2.7007351742	473.02805473	483.70401762	2.0174837212	724.90851638	26.661063832	-1.1725528351	27.923929214	19.189141015	42.28868421	-71.069037852	2	62241.618547	29.1
9403	2022-09-21	17:17:55.553	263.51244854	6324.298765	1663780675.554	0	899	2.6514748465	2.7007980099	473.49373335	484.18031286	2.0175033863	724.90898405	26.663599014	-1.3328820751	27.923929214	19.18199399	42.288679778	-71.069043556	2	62242.566701	29.1
9404	2022-09-21	17:17:56.466	263.5124591	6324.299018	1663780676.466	0	899	2.6521450675	2.7012940165	473.49373335	484.13971883	2.0100082215	724.89664808	26.663599014	-1.4845880191	27.923929214	19.174829433	42.28867751	-71.06904747	2	62243.493988	29.1
9405	2022-09-21	17:17:57.368	263.51246954	6324.299269	1663780677.368	0	899	2.6521450675	2.7012940165	472.80288159	483.43333403	2.0100082215	724.89226931	26.663599014	-1.2617504257	27.923929214	19.187327139	42.288677351	-71.069053421	2	62244.410548	29.1
9406	2022-09-21	17:17:58.315	263.5124805	6324.299532	1663780678.315	0	899	2.6508243968	2.6999735498	472.80288159	483.43869511	2.0109995946	724.90512469	26.663599014	-1.1930655896	27.923929214	19.187816026	42.288678333	-71.06906089	2	62245.38352	29.1
9407	2022-09-21	17:17:59.187	263.5124906	6324.299774	1663780679.188	0	899	2.6508243968	2.6999735498	472.75051606	483.3851516	2.0109995946	724.90390884	26.663599014	-1.1783196926	27.923929214	19.18645668	42.28867916	-71.06906624	2	62246.247911	29.1
9408	2022-09-21	17:18:00.104	263.5125012	6324.300029	1663780680.104	0	899	2.6683073014	2.7170195223	472.7597071	483.2303205	1.9806175649	724.90819989	26.665937348	-1.1755170585	27.923929214	19.188006812	42.288682032	-71.069069635	2	62247.109617	29.1
9409	2022-09-21	17:18:01.022	263.51251183	6324.300284	1663780681.022	0	899	2.668316479	2.7170289395	472.67381237	483.14253892	1.9806204414	724.89675196	26.666315079	-1.1515873442	27.923929214	19.190145493	42.28868558	-71.069066377	2	62248.057986	29.1
9410	2022-09-21	17:18:01.904	263.51252204	6324.300529	1663780681.904	0	899	2.6586771729	2.7083394955	472.67381237	483.38631776	2.0257198228	724.89924672	26.666315079	-1.1387601499	27.923929214	19.19179564	42.288694552	-71.06906189	2	62248.955239	29.1
9411	2022-09-21	17:18:02.766	263.51253201	6324.300768	1663780682.766	0	899	2.6586771729	2.7083394955	472.2210441	482.92328812	2.0257198228	724.89794922	26.666315079	-1.1376283169	27.923929214	19.19329834	42.288698975	-71.069056367	2	62249.794947	29.1
9412	2022-09-21	17:18:03.663	263.5125424	6324.301018	1663780683.663	0	899	2.6606338706	2.7109672789	472.2210441	483.06047149	2.0511032255	724.90225402	26.666315079	-1.168241144	27.923929214	19.189911899	42.288697711	-71.069056144	2	62250.686687	29.1
9413	2022-09-21	17:18:04.558	263.51255275	6324.301266	1663780684.558	0	899	2.6606338706	2.7109672789	471.40850098	482.22927714	2.0511032255	724.91485313	26.666315079	-1.1701813936	27.923929214	19.189697266	42.288691485	-71.069059776	2	62251.621795	29.1
9414	2022-09-21	17:18:05.424	263.51256278	6324.301507	1663780685.424	0	899	2.6652181123	2.7149954284	471.41876721	482.10128036	2.025432755	724.90101836	26.668934336	-1.3254660028	27.923929214	19.183300625	42.288686623	-71.069059957	2	62252.513026	29.1
9415	2022-09-21	17:18:06.306	263.512573	6324.301752	1663780686.307	0	899	2.6652256459	2.7150031633	473.48830361	484.21772626	2.0254351725	724.88845967	26.669244766	-1.5347758532	27.923929214	19.183935165	42.288681085	-71.069053766	2	62253.391519	29.1
9416	2022-09-21	17:18:07.196	263.51258329	6324.301999	1663780687.196	0	899	2.6596965345	2.7086864994	473.48830361	484.0693532	1.9980384425	724.89806401	26.669244766	-1.2538276816	27.923929214	19.188056857	42.288672729	-71.069043487	2	62254.272545	29.1
9417	2022-09-21	17:18:08.032	263.51259296	6324.302231	1663780688.032	0	899	2.6596965345	2.7086864994	473.0764519	483.64829783	1.9980384425	724.90040922	26.669244766	-1.2164994336	27.923929214	19.188693331	42.288669017	-71.069035181	2	62255.108481	29.1
9418	2022-09-21	17:18:08.898	263.512603	6324.302472	1663780688.899	0	899	2.6609156492	2.7102818477	473.07980164	483.72832842	2.0121978651	724.88577614	26.670096429	-1.1815749407	27.923929214	19.188986456	42.288687543	-71.069036606	2	62255.963511	29.1
9419	2022-09-21	17:18:09.773	263.51261311	6324.302715	1663780689.773	0	899	2.6609586038	2.710325942	472.93067202	483.57591625	2.012211581	724.90936279	26.671869278	-1.1815749407	27.923929214	19.188257217	42.288699686	-71.069038086	2	62256.851475	29.1
9420	2022-09-21	17:18:10.648	263.51262324	6324.302958	1663780690.648	0	899	2.6639208853	2.7123300004	472.93067202	483.35685335	1.9716965251	724.90590198	26.671869278	-1.1892712724	27.923929214	19.188357486	42.288705315	-71.069040766	2	62257.72973	29.1
9421	2022-09-21	17:18:11.525	263.51263339	6324.303201	1663780691.525	0	899	2.6639208853	2.7123300004	471.62075297	482.01805596	1.9716965251	724.88719773	26.671869278	-1.2092450857	27.923929214	19.188617706	42.288697818	-71.069035768	2	62258.589893	29.1
9422	2022-09-21	17:18:12.405	263.51264359	6324.303446	1663780692.406	0	899	2.6686098108	2.7202052592	471.62075297	482.68563704	2.0953914615	724.89662181	26.671869278	-1.1795699999	27.923929214	19.182373009	42.288683756	-71.069028502	2	62259.474664	29.1
9423	2022-09-21	17:18:13.293	263.51265387	6324.303693	1663780693.294	0	899	2.6686098108	2.7202052592	472.80989802	483.90268109	2.0953914615	724.8873582	26.671869278	-1.16855371	27.923929214	19.185014725	42.288671252	-71.069023751	2	62260.374753	29.1
9424	2022-09-21	17:18:14.203	263.51266439	6324.303945	1663780694.203	0	899	2.6666887704	2.717414648	472.81307508	483.72612078	2.0621920704	724.89616182	26.672677489	-1.4575323214	27.923929214	19.146585995	42.288663685	-71.069020352	2	62261.262906	29.1
9425	2022-09-21	17:18:15.088	263.51267463	6324.304191	1663780695.088	0	899	2.6667380602	2.7174652789	473.55747007	484.4877845	2.0622081655	724.88623047	26.674707413	-1.2873724699	27.923929214	19.185735703	42.28865925	-71.06901573	2	62262.112426	29.1
9426	2022-09-21	17:18:16.007	263.51268528	6324.304447	1663780696.008	0	899	2.6700070673	2.7177386507	473.55747007	483.82725277	1.9402317412	724.89388129	26.674707413	-1.3893864936	27.923929214	19.173182165	42.288653634	-71.0690083	2	62263.02004	29.102004008
9427	2022-09-21	17:18:16.865	263.5126952	6324.304685	1663780696.865	0	899	2.6700070673	2.7177386507	473.7065263	483.97954151	1.9402317412	724.90236396	26.674707413	-1.279331182	27.923929214	19.17743189	42.288666515	-71.069006869	2	62263.878758	29.187875752
9428	2022-09-21	17:18:17.740	263.51270532	6324.304928	1663780697.74	0	899	2.667626104	2.7173405173	473.7065263	484.41754797	2.0211274887	724.90406244	26.674707413	-1.2510035306	27.923929214	19.173754244	42.288675769	-71.069005427	2	62264.74359	29.2
9429	2022-09-21	17:18:18.607	263.51271536	6324.305169	1663780698.607	0	899	2.667626104	2.7173405173	473.22452797	483.92465113	2.0211274887	724.90679932	26.674707413	-1.4371166229	27.923929214	19.145763397	42.28867401	-71.069005	2	62265.648504	29.2
9430	2022-09-21	17:18:19.522	263.51272595	6324.305423	1663780699.522	0	899	2.6707941274	2.7213838033	473.22910804	484.10550116	2.0536553303	724.90612591	26.675871527	-1.4047467495	27.923929214	19.160391485	42.28866968	-71.069003013	2	62266.596134	29.2
9431	2022-09-21	17:18:20.392	263.51273603	6324.305665	1663780700.393	0	899	2.6708326111	2.7214233296	474.6224522	485.53093694	2.0536678257	724.88647542	26.677453995	-1.2248748146	27.923929214	19.181344544	42.288666865	-71.069000932	2	62267.44052	29.2
9432	2022-09-21	17:18:21.275	263.51274624	6324.30591	1663780701.275	0	899	2.6678726431	2.7180194246	474.6224522	485.44688131	2.0381960855	724.88356149	26.677453995	-1.4794355631	27.923929214	19.142883301	42.288668323	-71.068999525	2	62268.284842	29.2
9433	2022-09-21	17:18:22.138	263.51275624	6324.30615	1663780702.139	0	899	2.6678726431	2.7180194246	473.40108382	484.19765791	2.0381960855	724.88724907	26.677453995	-1.4793062155	27.923929214	19.142883301	42.288678076	-71.068998051	2	62269.169118	29.2
9434	2022-09-21	17:18:23.052	263.51276681	6324.306403	1663780703.052	0	899	2.6699627182	2.720457091	473.40108382	484.26424653	2.0504848107	724.88959104	26.677453995	-1.3437905896	27.923929214	19.161806827	42.288685778	-71.068996472	2	62270.116746	29.2
9435	2022-09-21	17:18:23.953	263.51277725	6324.306654	1663780703.954	0	899	2.6699627182	2.720457091	473.38800586	484.25086847	2.0504848107	724.87957319	26.677453995	-1.2461205745	27.923929214	19.18204132	42.288691533	-71.068995033	2	62270.979904	29.2
9436	2022-09-21	17:18:24.832	263.51278741	6324.306898	1663780704.832	0	899	2.6776841939	2.7280227418	473.3933296	484.19130822	2.0384879652	724.88849685	26.678806671	-1.2502166601	27.923929214	19.182761628	42.288718859	-71.068993569	2	62271.858717	29.2
9437	2022-09-21	17:18:25.714	263.51279763	6324.307143	1663780705.715	0	899	2.6777233876	2.7280629894	472.03179305	482.79878343	2.0385005648	724.89041643	26.6804142	-1.2411513881	27.923929214	19.183484299	42.288738922	-71.068993333	2	62272.779412	29.2
9438	2022-09-21	17:18:26.625	263.51280816	6324.307396	1663780706.625	0	899	2.6773837209	2.7271248506	472.03179305	482.67163504	2.0149583745	724.88883922	26.6804142	-1.386174258	27.923929214	19.160535004	42.288753854	-71.068995671	2	62273.701403	29.2
9439	2022-09-21	17:18:27.572	263.51281913	6324.307659	1663780707.573	0	899	2.6773837209	2.7271248506	473.28059714	483.94858783	2.0149583745	724.90175846	26.6804142	-1.4090691773	27.923929214	19.158360248	42.288763755	-71.06899992	2	62274.650651	29.2
9440	2022-09-21	17:18:28.470	263.51282951	6324.307908	1663780708.47	0	899	2.6770498501	2.7298285572	473.28059714	484.60416517	2.1358897372	724.91617367	26.6804142	-1.2111529412	27.923929214	19.18365817	42.288768527	-71.069005387	2	62275.558045	29.2
9441	2022-09-21	17:18:29.348	263.51283969	6324.308152	1663780709.349	0	899	2.6770498501	2.7298285572	472.34712947	483.64836363	2.1358897372	724.90350342	26.6804142	-1.1718090773	27.923929214	19.186096191	42.28876712	-71.069009773	2	62276.432039	29.2
9442	2022-09-21	17:18:30.233	263.51284992	6324.308398	1663780710.233	0	899	2.6749774294	2.7275119711	472.35470123	483.61236982	2.1278143676	724.90513156	26.682342264	-1.1729516059	27.923929214	19.186600969	42.288761336	-71.069012665	2	62277.299599	29.2
9443	2022-09-21	17:18:31.121	263.5128602	6324.308645	1663780711.121	0	899	2.6749973656	2.7275324673	474.45371817	485.76144925	2.1278210642	724.89978917	26.683160782	-1.1734366417	27.923929214	19.186815262	42.288755385	-71.069015641	2	62278.192269	29.2
9444	2022-09-21	17:18:32.105	263.5128716	6324.308918	1663780712.106	0	899	2.6774084217	2.7256733683	474.45371817	484.82947564	1.9562009887	724.89477256	26.683160782	-1.2516611112	27.923929214	19.178308929	42.288748744	-71.069018647	2	62279.188363	29.2
9445	2022-09-21	17:18:33.053	263.51288257	6324.309182	1663780713.054	0	899	2.6774084217	2.7256733683	475.06848929	485.45769109	1.9562009887	724.90381142	26.683160782	-1.2092558753	27.923929214	19.183383891	42.288741456	-71.06902	2	62280.125125	29.2
9446	2022-09-21	17:18:33.921	263.51289262	6324.309423	1663780713.922	0	899	2.6768810875	2.7266293631	475.06848929	485.78034313	2.0156140597	724.91170436	26.683160782	-1.2033704322	27.923929214	19.186102583	42.288728423	-71.06902	2	62280.993994	29.2
9447	2022-09-21	17:18:34.812	263.51290292	6324.30967	1663780714.812	0	899	2.6768810875	2.7266293631	472.94999878	483.61408486	2.0156140597	724.89825439	26.683160782	-1.2662129402	27.923929214	19.183574677	42.288712094	-71.069021476	2	62281.885772	29.2
9448	2022-09-21	17:18:35.693	263.51291311	6324.309915	1663780715.693	0	899	2.6766058978	2.7291099314	472.96027889	484.21892519	2.1253335316	724.88626523	26.685775188	-1.2147209005	27.923929214	19.188481034	42.288684382	-71.069007577	2	62282.768537	29.2
9449	2022-09-21	17:18:36.602	263.51292365	6324.310167	1663780716.603	0	899	2.6766076315	2.7291117138	474.60508014	485.90288349	2.1253341129	724.89903168	26.685846329	-1.2100535221	27.923929214	19.19045399	42.288665108	-71.069014892	2	62283.630455	29.2
9450	2022-09-21	17:18:37.496	263.51293399	6324.310416	1663780717.497	0	899	2.6799509911	2.7295369352	474.60508014	485.25916457	2.006896918	724.92419434	26.685846329	-1.2336598635	27.923929214	19.191497803	42.288644037	-71.069030076	2	62284.504578	29.2
9451	2022-09-21	17:18:38.392	263.51294436	6324.310665	1663780718.393	0	899	2.6799509911	2.7295369352	474.11018916	484.75316412	2.006896918	724.90188336	26.685846329	-1.1865441633	27.923929214	19.190153122	42.28862167	-71.069045969	2	62285.416497	29.2
9452	2022-09-21	17:18:39.236	263.51295413	6324.310899	1663780719.237	0	899	2.6823683099	2.7322724692	474.11018916	484.81204044	2.0177538863	724.90631104	26.685846329	-1.1392560005	27.923929214	19.19329834	42.288605176	-71.069061929	2	62286.263107	29.2
9453	2022-09-21	17:18:40.082	263.51296391	6324.311134	1663780720.082	0	899	2.6824166343	2.7323220794	473.70832915	484.40119263	2.0177692368	724.89377255	26.687824919	-1.2246269832	27.923929214	19.185952269	42.288584776	-71.069073298	2	62287.09188	29.2
9454	2022-09-21	17:18:40.930	263.51297374	6324.31137	1663780720.931	0	899	2.686591572	2.7360167854	473.71123353	484.28434978	1.9956540181	724.89295444	26.688562393	-1.1941650222	27.923929214	19.18653228	42.288516747	-71.069040039	2	62287.998932	29.2
9455	2022-09-21	17:18:41.842	263.51298429	6324.311623	1663780721.843	0	899	2.686591572	2.7360167854	473.04383677	483.6020569	1.9956540181	724.88760679	26.688562393	-1.1761745593	27.923929214	19.188378972	42.288458549	-71.069019659	2	62288.87177	29.2
9456	2022-09-21	17:18:42.799	263.51299537	6324.311889	1663780722.8	0	899	2.6847583076	2.7374990721	473.04383677	484.32096412	2.1283737535	724.88862701	26.688562393	-1.1767566244	27.923929214	19.188970098	42.28840536	-71.069003139	2	62289.811637	29.2
9457	2022-09-21	17:18:43.694	263.51300573	6324.312137	1663780723.695	0	899	2.6847645375	2.737505477	473.45063667	484.73747325	2.1283758391	724.89655996	26.688817245	-1.1742774217	27.923929214	19.188840702	42.288377096	-71.069011936	2	62290.716175	29.2
9458	2022-09-21	17:18:44.624	263.51301648	6324.312396	1663780724.624	0	899	2.689804752	2.7413072842	473.46128536	484.46154532	2.0755171025	724.88317871	26.691522598	-1.1832026243	27.923929214	19.183574677	42.28836023	-71.069024265	2	62291.651303	29.2
9459	2022-09-21	17:18:45.552	263.51302722	6324.312653	1663780725.552	0	899	2.689804752	2.7413072842	473.57787759	484.58084642	2.0755171025	724.88829677	26.691522598	-1.1836553575	27.923929214	19.183073865	42.28832354	-71.069011174	2	62292.571992	29.2
9460	2022-09-21	17:18:46.453	263.51303765	6324.312904	1663780726.453	0	899	2.6894196132	2.74159341	473.57787759	484.72644031	2.1023491804	724.89258863	26.691522598	-1.182890056	27.923929214	19.182246379	42.288277548	-71.068989186	2	62293.498932	29.2
9461	2022-09-21	17:18:47.357	263.51304811	6324.313155	1663780727.357	0	899	2.6894196132	2.74159341	471.94769574	483.05788213	2.1023491804	724.88392811	26.691522598	-1.1360006332	27.923929214	19.193658829	42.288235695	-71.068973565	2	62294.428994	29.2
9462	2022-09-21	17:18:48.305	263.5130591	6324.313418	1663780728.306	0	899	2.6901454968	2.7423209757	471.94769574	483.05523162	2.1018591655	724.88109664	26.691522598	-1.2359989187	27.923929214	19.184507383	42.288200741	-71.068968704	2	62295.37037	29.2
9463	2022-09-21	17:18:49.203	263.51306949	6324.313668	1663780729.204	0	899	2.6901454968	2.7423209757	474.59635321	485.76622663	2.1018591655	724.89880371	26.691522598	-1.1343729496	27.923929214	19.192577362	42.28818272	-71.068978193	2	62296.273652	29.2
9464	2022-09-21	17:18:50.114	263.51308002	6324.313921	1663780730.114	0	899	2.6894478566	2.7396705154	474.60537674	485.35855463	2.0251482442	724.8762781	26.693809598	-1.2245298814	27.923929214	19.188764661	42.288175357	-71.068988631	2	62297.196393	29.2
9465	2022-09-21	17:18:51.017	263.51309049	6324.314172	1663780731.018	0	899	2.6894606052	2.7396836045	473.45237544	484.17945164	2.0251522982	724.88382908	26.694330215	-1.1874280292	27.923929214	19.189828431	42.288168826	-71.06899784	2	62298.100592	29.2
9466	2022-09-21	17:18:51.941	263.51310118	6324.314428	1663780731.942	0	899	2.6858847554	2.7369662015	473.45237544	484.37812001	2.0618126685	724.88730889	26.694330215	-1.1376283169	27.923929214	19.163810073	42.288158514	-71.069008674	2	62299.012024	29.2
9467	2022-09-21	17:18:52.871	263.51311193	6324.314686	1663780732.871	0	899	2.6858847554	2.7369662015	472.86409335	483.77626228	2.0618126685	724.88854455	26.694330215	-1.1376283169	27.923929214	19.180551491	42.288172477	-71.069035048	2	62299.942886	29.2
9468	2022-09-21	17:18:53.789	263.51312257	6324.314942	1663780733.79	0	899	2.6922419714	2.7427292261	472.86409335	483.62326366	2.0335472907	724.87043166	26.694330215	-1.1511453666	27.923929214	19.189594862	42.288184838	-71.069059676	2	62300.862863	29.2
9469	2022-09-21	17:18:54.670	263.51313275	6324.315186	1663780734.67	0	899	2.6922958777	2.7427845782	474.70040607	485.50145177	2.0335644857	724.86249749	26.6965293	-1.1696531781	27.923929214	19.189526236	42.288196593	-71.069076982	2	62301.744489	29.2
9470	2022-09-21	17:18:55.555	263.51314301	6324.315432	1663780735.556	0	899	2.6927999747	2.7443670953	474.70292805	485.73359043	2.0758029869	724.87812734	26.69716835	-1.1708388929	27.923929214	19.191302609	42.288208422	-71.069093247	2	62302.631632	29.2
9471	2022-09-21	17:18:56.433	263.51315316	6324.315676	1663780736.433	0	899	2.6927999747	2.7443670953	473.43752205	484.43878022	2.0758029869	724.88633314	26.69716835	-1.1750643253	27.923929214	19.192937851	42.288221834	-71.06911105	2	62303.51002	29.2
9472	2022-09-21	17:18:57.296	263.51316316	6324.315916	1663780737.297	0	899	2.6892184703	2.7411151006	473.43752205	484.52416617	2.0915456226	724.87815523	26.69716835	-1.1766057741	27.923929214	19.190891316	42.288233082	-71.069124132	2	62304.369822	29.2
9473	2022-09-21	17:18:58.164	263.51317321	6324.316157	1663780738.165	0	899	2.6892184703	2.7411151006	473.62351058	484.71451006	2.0915456226	724.87913746	26.69716835	-1.1796023727	27.923929214	19.189167073	42.288240132	-71.069129413	2	62305.215834	29.2
9474	2022-09-21	17:18:59.052	263.51318348	6324.316404	1663780739.053	0	899	2.6912237842	2.7421132413	473.62814207	484.49501327	2.0502078232	724.8794592	26.698344591	-1.1772740653	27.923929214	19.18551421	42.288246382	-71.069130675	2	62306.056968	29.2
9475	2022-09-21	17:18:59.953	263.51319391	6324.316654	1663780739.954	0	899	2.6912674976	2.742158137	473.24621071	484.10439511	2.0502218867	724.87756711	26.700128555	-1.1701813936	27.923929214	19.177453995	42.288241799	-71.069087901	2	62306.97355	29.2
9476	2022-09-21	17:19:00.855	263.51320434	6324.316904	1663780740.855	0	899	2.700292025	2.7516286778	473.24621071	484.16318434	2.0610720623	724.86690941	26.700128555	-1.1701813936	27.923929214	19.179220856	42.288253357	-71.069064748	2	62307.876754	29.2
9477	2022-09-21	17:19:01.786	263.51321512	6324.317163	1663780741.786	0	899	2.700292025	2.7516286778	472.99041052	483.90148328	2.0610720623	724.8729248	26.700128555	-1.2617611751	27.923929214	19.174536004	42.288270826	-71.069044402	2	62308.863248	29.2
9478	2022-09-21	17:19:02.674	263.51322539	6324.317409	1663780742.674	0	899	2.7871092186	2.8384622178	472.99041052	483.56367614	1.9986564524	724.87025906	26.700128555	-1.2346515908	27.923929214	19.17989746	42.288300792	-71.069041667	2	62309.716305	29.2
9479	2022-09-21	17:19:03.555	263.51323559	6324.317654	1663780743.555	0	899	2.7871092186	2.8384622178	472.87632898	483.44704441	1.9986564524	724.8705218	26.700128555	-1.1783196926	27.923929214	19.188082613	42.28833264	-71.069044527	2	62310.571992	29.142800789
9480	2022-09-21	17:19:04.490	263.51324641	6324.317914	1663780744.49	0	899	2.7394997324	2.7905105341	472.87632898	483.55952511	2.019453871	724.86411513	26.700128555	-1.1783196926	27.923929214	19.188976288	42.28836423	-71.069049177	2	62311.502004	29.1
9481	2022-09-21	17:19:05.403	263.51325698	6324.318168	1663780745.403	0	899	2.7395627214	2.7905752005	472.63697986	483.31487465	2.0194734799	724.86968792	26.702653834	-1.1995869551	27.923929214	19.18928716	42.288394575	-71.069053055	2	62312.416416	29.1
9482	2022-09-21	17:19:06.328	263.5132677	6324.318425	1663780746.329	0	899	2.7245382954	2.776121547	472.63724987	483.49487619	2.0527009946	724.86589485	26.702722549	-1.176692009	27.923929214	19.188257217	42.288426631	-71.069055582	2	62313.348932	29.065106816
9483	2022-09-21	17:19:07.250	263.51327836	6324.318681	1663780747.25	0	899	2.7245382954	2.776121547	472.83961674	483.70189192	2.0527009946	724.86267494	26.702722549	-1.1635414283	27.923929214	19.188896204	42.288457051	-71.069057151	2	62314.290589	29
9484	2022-09-21	17:19:08.201	263.51328937	6324.318945	1663780748.202	0	899	2.7118432068	2.7624783946	472.83961674	483.55158112	2.0249252228	724.8551272	26.702722549	-1.1432658252	27.923929214	19.187250238	42.288485545	-71.069057485	2	62315.254545	29
9485	2022-09-21	17:19:09.144	263.51330029	6324.319207	1663780749.145	0	899	2.7118432068	2.7624783946	474.56410117	485.31513295	2.0249252228	724.88775635	26.702722549	-1.1392560005	27.923929214	19.176012039	42.288510112	-71.069055	2	62316.172269	29
9486	2022-09-21	17:19:10.084	263.51331116	6324.319468	1663780750.084	0	899	2.7098965628	2.7604632266	474.57350203	485.31788317	2.0236611272	724.86728006	26.705105346	-1.2719905803	27.923929214	19.178512321	42.288528936	-71.069055	2	62317.151303	29
9487	2022-09-21	17:19:10.983	263.51332157	6324.319718	1663780750.984	0	899	2.7099055386	2.7604724418	472.03049803	482.71732065	2.0236639579	724.87243127	26.705469131	-1.2694898441	27.923929214	19.185762317	42.288542386	-71.06905509	2	62318.053917	29
9488	2022-09-21	17:19:11.923	263.51333244	6324.319979	1663780751.923	0	899	2.7120582145	2.7634002503	472.03049803	482.87313999	2.0525074721	724.8787381	26.705469131	-1.2336814814	27.923929214	19.187522433	42.288558077	-71.069058116	2	62319.008876	29
9489	2022-09-21	17:19:12.868	263.51334338	6324.320241	1663780752.868	0	899	2.7120582145	2.7634002503	473.86039807	484.74507323	2.0525074721	724.86713051	26.705469131	-1.1545624141	27.923929214	19.191226315	42.288881154	-71.069210335	2	62319.940828	29
9490	2022-09-21	17:19:13.767	263.5133538	6324.320491	1663780753.768	0	899	2.7121142818	2.762490186	473.86039807	484.53923203	2.0145477484	724.86608483	26.705469131	-1.1413040145	27.923929214	19.192013305	42.289024149	-71.069276968	5.4181078332	62320.854527	29
9491	2022-09-21	17:19:14.644	263.51336394	6324.320734	1663780754.644	0	899	2.712174888	2.7625524022	474.25645274	484.94431526	2.0145667604	724.89402276	26.707923472	-1.1715719021	27.923929214	19.189742625	42.28911355	-71.069298908	6	62321.734469	29
9492	2022-09-21	17:19:15.503	263.51337389	6324.320973	1663780755.504	0	899	2.7144130855	2.7635613877	474.25784559	484.67533577	1.964693724	724.89375113	26.708276749	-1.2070461362	27.923929214	19.187808435	42.289155937	-71.06929551	6	62322.586785	29.058678501
9493	2022-09-21	17:19:16.395	263.51338421	6324.321221	1663780756.396	0	899	2.7144130855	2.7635613877	474.79358349	485.22284162	1.964693724	724.86573802	26.708276749	-1.2168767342	27.923929214	19.183862964	42.289179392	-71.069280521	6	62323.473948	29.1
9494	2022-09-21	17:19:17.352	263.51339529	6324.321487	1663780757.353	0	899	2.7147296319	2.7674661583	474.79358349	485.98604942	2.1051578044	724.8684179	26.708276749	-1.1800119561	27.923929214	19.187162197	42.289203919	-71.069264955	4.2702702703	62324.432432	29.1
9495	2022-09-21	17:19:18.275	263.51340596	6324.321743	1663780758.275	0	899	2.7147296319	2.7674661583	473.1375553	484.29098313	2.1051578044	724.86683705	26.708276749	-1.1734366417	27.923929214	19.188617706	42.289225929	-71.069251219	2	62325.355711	29.1
9496	2022-09-21	17:19:19.246	263.5134172	6324.322013	1663780759.246	0	899	2.7269037769	2.777650545	473.13959437	483.82250573	2.0183023991	724.87994183	26.708795143	-1.1867597387	27.923929214	19.185883933	42.289240727	-71.069231227	2	62326.30455	29.1
9497	2022-09-21	17:19:20.164	263.51342784	6324.322268	1663780760.165	0	899	2.7269628869	2.7777112282	474.47590196	485.18908579	2.0183208758	724.88390062	26.711175919	-1.2125003338	27.923929214	19.187896729	42.289251443	-71.069212692	2	62327.173116	29.1
9498	2022-09-21	17:19:21.048	263.51343806	6324.322513	1663780761.048	0	899	2.7139199888	2.7656057129	474.47590196	485.44040725	2.0645993971	724.88467104	26.711175919	-1.1823833983	27.923929214	19.188804702	42.289258215	-71.069199653	2	62328.071071	29.1
9499	2022-09-21	17:19:21.904	263.51344797	6324.322751	1663780761.905	0	899	2.7139199888	2.7656057129	474.9677158	485.94358626	2.0645993971	724.87598424	26.711175919	-1.1722186393	27.923929214	19.189174437	42.289256785	-71.069175347	2	62328.928929	29.1
9500	2022-09-21	17:19:22.792	263.51345825	6324.322998	1663780762.793	0	899	2.7086030121	2.7594493992	474.9677158	485.78592485	2.0356031763	724.86069029	26.711175919	-1.1764764028	27.923929214	19.188919434	42.289253803	-71.069146129	2	62329.859096	29.1
9501	2022-09-21	17:19:23.696	263.5134687	6324.323249	1663780763.696	0	899	2.7086030121	2.7594493992	473.6518764	484.44011494	2.0356031763	724.85460941	26.711175919	-1.4099854831	27.923929214	19.186083446	42.289252108	-71.069122062	2	62330.735182	29.1
9502	2022-09-21	17:19:24.548	263.51347856	6324.323486	1663780764.548	0	899	2.7248554372	2.7750661796	473.65324521	484.24233997	1.9988433201	724.86407349	26.711523536	-1.5057475812	27.923929214	19.185825664	42.289250722	-71.069094208	2	62331.567061	29.1
9503	2022-09-21	17:19:25.427	263.51348875	6324.32373	1663780765.428	0	899	2.724911925	2.7751241561	473.68891282	484.27889976	1.9988608203	724.88359019	26.71380043	-1.1343729496	27.923929214	19.191137314	42.289244012	-71.069067855	2	62332.449084	29.1
9504	2022-09-21	17:19:26.312	263.51349899	6324.323976	1663780766.313	0	899	2.7514262429	2.8044132871	473.68891282	484.75835555	2.0872916332	724.88489497	26.71380043	-1.1846469822	27.923929214	19.186530322	42.289235536	-71.069039734	2	62333.33925	29.1
9505	2022-09-21	17:19:27.183	263.51350906	6324.324218	1663780767.183	0	899	2.7514262429	2.8044132871	473.97304691	485.04912946	2.0872916332	724.88249681	26.71380043	-1.1522772312	27.923929214	19.188976288	42.289232983	-71.069001947	2	62334.210084	29.1
9506	2022-09-21	17:19:28.095	263.51351963	6324.324471	1663780768.096	0	899	2.7240342654	2.776343115	473.97304691	485.01718778	2.0814092774	724.88869613	26.71380043	-1.276711906	27.923929214	19.182093425	42.289231667	-71.068965752	2	62335.161323	29.1
9507	2022-09-21	17:19:29.015	263.51353027	6324.324726	1663780769.015	0	899	2.7240342654	2.776343115	473.4330564	484.46461483	2.0814092774	724.88521551	26.71380043	-1.2211452651	27.923929214	19.182897416	42.289231667	-71.068933563	2	62336.078394	29.1
9508	2022-09-21	17:19:29.911	263.51354065	6324.324976	1663780769.912	0	899	2.7166897308	2.7681288676	473.43579354	484.31271559	2.0528764973	724.88535536	26.714495867	-1.1355694588	27.923929214	19.186529753	42.289231667	-71.068917841	2	62336.935946	29.1
9509	2022-09-21	17:19:30.815	263.51355111	6324.325227	1663780770.816	0	899	2.7167427295	2.7681833017	475.08294586	485.99780231	2.0528934114	724.87431649	26.716638565	-1.3500102245	27.923929214	19.16498932	42.289231667	-71.068903253	2	62337.894231	29.1
9510	2022-09-21	17:19:31.786	263.51356235	6324.325496	1663780771.787	0	899	2.72386997	2.7757068323	475.08294586	486.05332936	2.0631013596	724.85857629	26.716638565	-1.5275538299	27.923929214	19.140368177	42.289231667	-71.068888767	2	62338.859961	29.1
9511	2022-09-21	17:19:32.713	263.51357308	6324.325754	1663780772.714	0	899	2.72386997	2.7757068323	471.88317533	482.77967128	2.0631013596	724.86376953	26.716638565	-1.5933713913	27.923929214	19.127037048	42.289229045	-71.068882734	2	62339.786573	29.1
9512	2022-09-21	17:19:33.568	263.51358296	6324.325991	1663780773.568	0	899	2.7548759978	2.8068441339	471.88317533	482.68393913	2.0453813812	724.85754475	26.716638565	-1.6103916816	27.923929214	19.147649462	42.289225266	-71.06887451	2	62340.613397	29.1
9513	2022-09-21	17:19:34.427	263.51359291	6324.32623	1663780774.427	0	899	2.7548809048	2.8068491732	473.83970225	484.68525663	2.0453829199	724.85857346	26.716834201	-1.6692243696	27.923929214	19.155848408	42.289221019	-71.068862286	2	62341.462869	29.1
9514	2022-09-21	17:19:35.368	263.5136038	6324.326491	1663780775.368	0	899	2.7244438848	2.7747703605	473.84951053	484.46911505	2.0036641406	724.86806988	26.719324112	-1.4745526314	27.923929214	19.174211502	42.28921691	-71.068847639	2	62342.427094	29.1
9515	2022-09-21	17:19:36.326	263.5136149	6324.326757	1663780776.327	0	899	2.7244438848	2.7747703605	475.0394166	485.68568852	2.0036641406	724.86427681	26.719324112	-1.423243829	27.923929214	19.157690478	42.289214334	-71.068834009	2	62343.399408	29.1
9516	2022-09-21	17:19:37.265	263.51362575	6324.327018	1663780777.265	0	899	2.7223984876	2.7755852641	475.0394166	486.30173212	2.1169205143	724.87991313	26.719324112	-1.3293141758	27.923929214	19.18397575	42.289213333	-71.068820609	2	62344.329329	29.1
9517	2022-09-21	17:19:38.161	263.51363612	6324.327267	1663780778.161	0	899	2.7223984876	2.7755852641	475.5731102	486.84807861	2.1169205143	724.87750244	26.719324112	-1.2108727694	27.923929214	19.184295654	42.289213717	-71.068809365	2	62345.230143	29.1
9518	2022-09-21	17:19:38.993	263.51364575	6324.327498	1663780778.993	0	899	2.7160146057	2.7670660398	475.5731102	486.41916709	2.0381862924	724.87525425	26.719324112	-1.2419598797	27.923929214	19.183557965	42.28921475	-71.068800667	2	62346.074951	29.1
9519	2022-09-21	17:19:39.878	263.51365601	6324.327744	1663780779.879	0	899	2.7160385643	2.7670906424	474.98621361	485.81892685	2.0381938859	724.87470816	26.720292995	-1.2273109851	27.923929214	19.184917463	42.289211838	-71.068789017	2	62346.948718	29.1
9520	2022-09-21	17:19:40.793	263.5136666	6324.327998	1663780780.794	0	899	2.7232823741	2.7754624265	474.99371501	486.03733792	2.0769431706	724.86957676	26.722192764	-1.171259314	27.923929214	19.188161724	42.289204888	-71.068782911	2	62347.813384	29.1
9521	2022-09-21	17:19:41.707	263.51367718	6324.328252	1663780781.708	0	899	2.7232823741	2.7754624265	473.45996153	484.46792461	2.0769431706	724.89282227	26.722192764	-1.1783196926	27.923929214	19.18753624	42.289198397	-71.068775496	2	62348.740434	29.174043433
9522	2022-09-21	17:19:42.619	263.51368773	6324.328506	1663780782.62	0	899	2.7280003693	2.7794344291	473.45996153	484.29108798	2.0443244684	724.88659991	26.722192764	-1.1696316738	27.923929214	19.188793195	42.289192114	-71.068767643	2	62349.682851	29.2
9523	2022-09-21	17:19:43.480	263.51369769	6324.328744	1663780783.48	0	899	2.7280003693	2.7794344291	473.96558318	484.8082765	2.0443244684	724.87100563	26.722192764	-1.3219412502	27.923929214	19.168081094	42.28918743	-71.068765	2	62350.513941	29.2
9524	2022-09-21	17:19:44.365	263.51370794	6324.328991	1663780784.366	0	899	2.7267997451	2.7787255571	473.9681919	484.91986298	2.0643964133	724.86625217	26.722854854	-1.5018239629	27.923929214	19.149030597	42.289183123	-71.068765626	2	62351.375388	29.2
9525	2022-09-21	17:19:45.236	263.51371801	6324.329232	1663780785.236	0	899	2.7268522526	2.7787794949	475.64221155	486.63265454	2.0644132028	724.86623276	26.724969864	-1.4745526314	27.923929214	19.170970917	42.289178278	-71.068767097	2	62352.258252	29.2
9526	2022-09-21	17:19:46.161	263.51372872	6324.329489	1663780786.161	0	899	2.7356246562	2.7867495205	475.64221155	486.42733148	2.0267010284	724.86944742	26.724969864	-1.258602875	27.923929214	19.185094442	42.289172787	-71.068767787	2	62353.163784	29.2
9527	2022-09-21	17:19:47.049	263.51373899	6324.329736	1663780787.049	0	899	2.7356246562	2.7867495205	474.29580891	485.05039935	2.0267010284	724.86405531	26.724969864	-1.1777267756	27.923929214	19.190100512	42.28916989	-71.06876478	2	62354.066132	29.2
9528	2022-09-21	17:19:47.931	263.51374921	6324.329981	1663780787.932	0	899	2.7295871723	2.7831771117	474.29580891	485.59612019	2.1271488272	724.86670488	26.724969864	-1.1418752481	27.923929214	19.173237314	42.289168415	-71.06876183	2	62354.950902	29.2
9529	2022-09-21	17:19:48.793	263.51375919	6324.330221	1663780788.794	0	899	2.7295871723	2.7831771117	473.47593025	484.75670756	2.1271488272	724.86049303	26.724969864	-1.1399781649	27.923929214	19.181109751	42.289166997	-71.068763003	2	62355.801775	29.2
9530	2022-09-21	17:19:49.650	263.5137691	6324.330458	1663780789.65	0	899	2.7366166692	2.788607753	473.48502289	484.39988486	2.0596664496	724.87825063	26.727279903	-1.1529454893	27.923929214	19.188846588	42.28916552	-71.06876448	2	62356.688025	29.2
9531	2022-09-21	17:19:50.552	263.51377954	6324.330709	1663780790.552	0	899	2.7366275457	2.7886189251	474.27213546	485.20516087	2.059669907	724.8664858	26.727716446	-1.1555324793	27.923929214	19.188617706	42.289164035	-71.06876693	2	62357.578947	29.2
9532	2022-09-21	17:19:51.459	263.51379003	6324.330961	1663780791.459	0	899	2.7365651374	2.7873180944	474.27213546	484.94397184	2.0115473993	724.86288553	26.727716446	-1.165169063	27.923929214	19.188488297	42.289162515	-71.068765878	2	62358.491062	29.2
9533	2022-09-21	17:19:52.417	263.51380113	6324.331227	1663780792.418	0	899	2.7365651374	2.7873180944	473.3781326	484.02985256	2.0115473993	724.87176392	26.727716446	-1.1734797584	27.923929214	19.188971526	42.289162459	-71.068764126	2	62359.475475	29.2
9534	2022-09-21	17:19:53.351	263.51381193	6324.331486	1663780793.351	0	899	2.7406344014	2.7922037403	473.3781326	484.18573163	2.0403276481	724.85235596	26.727716446	-1.179947257	27.923929214	19.188257217	42.28916265	-71.068762951	2	62360.40982	29.2
9535	2022-09-21	17:19:54.267	263.51382255	6324.331741	1663780794.268	0	899	2.7406863226	2.7922570589	474.80372007	485.64395512	2.040343974	724.85576099	26.7297973	-1.1736415151	27.923929214	19.188536537	42.289162223	-71.068759444	2	62361.333672	29.2
9536	2022-09-21	17:19:55.236	263.51383375	6324.33201	1663780795.236	0	899	2.7417349385	2.7921160476	474.8061068	485.39130585	1.9933782427	724.84650265	26.730401993	-1.1718090773	27.923929214	19.188617706	42.289164362	-71.06875679	2	62362.308679	29.2
9537	2022-09-21	17:19:56.158	263.51384443	6324.332266	1663780796.159	0	899	2.7417349385	2.7921160476	474.90320404	485.49056774	1.9933782427	724.84501112	26.730401993	-1.1792790258	27.923929214	19.188467304	42.289167419	-71.068752957	2	62363.225839	29.2
9538	2022-09-21	17:19:57.092	263.51385524	6324.332526	1663780797.093	0	899	2.759406635	2.8101197791	474.90320404	485.49209919	1.9936602933	724.86657553	26.730401993	-1.1761314569	27.923929214	19.188472078	42.289170284	-71.068750814	2	62364.170611	29.2
9539	2022-09-21	17:19:58.019	263.51386596	6324.332783	1663780798.019	0	899	2.759406635	2.8101197791	473.52911006	484.0873671	1.9936602933	724.86567415	26.730401993	-1.1669260263	27.923929214	19.188617706	42.289171809	-71.068745957	2	62365.08517	29.2
9540	2022-09-21	17:19:58.904	263.51387622	6324.333029	1663780798.905	0	899	2.7669758526	2.819245272	473.52911006	484.38277174	2.0481901353	724.85939117	26.730401993	-1.2007294862	27.923929214	19.188617706	42.289173288	-71.068738559	2	62365.972946	29.2
9541	2022-09-21	17:19:59.836	263.513887	6324.333288	1663780799.837	0	899	2.7670061561	2.8192763943	475.29261202	486.18674611	2.0481996095	724.86679946	26.731604911	-1.2029715524	27.923929214	19.188617706	42.289174821	-71.068736846	2	62366.892505	29.289250493
9542	2022-09-21	17:20:00.763	263.51389773	6324.333546	1663780800.764	0	899	2.7576457765	2.8093375951	475.29943447	486.10940936	2.0327002264	724.85913288	26.73333168	-1.178847789	27.923929214	19.184563087	42.289176345	-71.068732633	2	62367.806706	29.3
9543	2022-09-21	17:20:01.696	263.51390852	6324.333804	1663780801.696	0	899	2.7576457765	2.8093375951	475.06103535	485.86558821	2.0327002264	724.86053467	26.73333168	-1.1750643253	27.923929214	19.170610428	42.289177841	-71.068729319	2	62368.704306	29.3
9544	2022-09-21	17:20:02.572	263.51391867	6324.334048	1663780802.573	0	899	2.7383690848	2.787891058	475.06103535	485.48347456	1.9623550959	724.8713775	26.73333168	-1.166721269	27.923929214	19.175635673	42.289182379	-71.068728333	2	62369.606838	29.3
9545	2022-09-21	17:20:03.464	263.51392899	6324.334296	1663780803.465	0	899	2.7383690848	2.787891058	473.46705744	483.85452613	1.9623550959	724.88366699	26.73333168	-1.1457666159	27.923929214	19.188257217	42.289185	-71.06873183	2	62370.524525	29.3
9546	2022-09-21	17:20:04.358	263.51393933	6324.334544	1663780804.358	0	899	2.7379391272	2.7893495028	473.47048753	484.25739317	2.0361196624	724.86064825	26.734203149	-1.1888185447	27.923929214	19.189425778	42.289185	-71.068737626	2	62371.393968	29.3
9547	2022-09-21	17:20:05.246	263.51394961	6324.334791	1663780805.246	0	899	2.7379843465	2.7893959366	473.76943127	484.56322464	2.0361338661	724.84626174	26.736017227	-1.2141280174	27.923929214	19.191858292	42.289184584	-71.068743746	2	62372.249491	29.3
9548	2022-09-21	17:20:06.147	263.51396003	6324.335041	1663780806.147	0	899	2.7416324429	2.7947550451	473.76943127	484.90900621	2.0998634154	724.86438392	26.736017227	-1.2183965847	27.923929214	19.189049209	42.289182794	-71.068751887	2	62373.161736	29.3
9549	2022-09-21	17:20:07.058	263.51397058	6324.335294	1663780807.058	0	899	2.7416324429	2.7947550451	475.19765892	486.37081528	2.0998634154	724.87021703	26.736017227	-1.2011067867	27.923929214	19.18645668	42.289179895	-71.068762612	2	62374.063017	29.3
9550	2022-09-21	17:20:08.003	263.51398152	6324.335556	1663780808.003	0	899	2.8410750178	2.8949397707	475.19765892	486.12941201	2.0555147331	724.85832002	26.736017227	-1.1847440423	27.923929214	19.185469192	42.289178398	-71.068777054	2	62375.038697	29.3
9551	2022-09-21	17:20:08.871	263.51399156	6324.335798	1663780808.871	0	899	2.8410750178	2.8949397707	473.75124825	484.64972717	2.0555147331	724.85663489	26.736017227	-1.173059413	27.923929214	19.189161288	42.289179871	-71.068785893	2	62375.922607	29.3
9552	2022-09-21	17:20:09.763	263.51400189	6324.336045	1663780809.763	0	899	2.7909280614	2.841328547	473.75626102	484.13519377	1.959605823	724.86199021	26.737290073	-1.1765087598	27.923929214	19.189459378	42.289182641	-71.068793269	2	62376.792233	29.3
9553	2022-09-21	17:20:10.628	263.5140119	6324.336286	1663780810.628	0	899	2.7909686099	2.8413701427	474.19425055	484.5828438	1.9596178482	724.86159167	26.73888588	-1.1770800857	27.923929214	19.188281028	42.28918544	-71.068802374	2	62377.632039	29.3
9554	2022-09-21	17:20:11.492	263.5140219	6324.336526	1663780811.492	0	899	2.7591519315	2.8105120046	474.19425055	484.90373323	2.0188109099	724.8490932	26.73888588	-1.2892049062	27.923929214	19.184092667	42.289187477	-71.068805857	2	62378.485972	29.3
9555	2022-09-21	17:20:12.431	263.51403278	6324.336787	1663780812.432	0	899	2.7591519315	2.8105120046	474.62974904	485.34906727	2.0188109099	724.84508792	26.73888588	-1.4457723131	27.923929214	19.17650944	42.289188333	-71.068804287	2	62379.427856	29.3
9556	2022-09-21	17:20:13.313	263.51404299	6324.337032	1663780813.314	0	899	2.7438095053	2.7976438727	474.62974904	485.93068156	2.1258011541	724.84920719	26.73888588	-1.1815749407	27.923929214	19.170970917	42.289188333	-71.068803333	2	62380.332265	29.3
9557	2022-09-21	17:20:14.273	263.5140541	6324.337298	1663780814.274	0	899	2.7438200719	2.7976547358	474.87481119	486.18159747	2.125804612	724.8654486	26.739308881	-1.2047070091	27.923929214	19.187998866	42.289188333	-71.068803333	2	62381.335335	29.3
9558	2022-09-21	17:20:15.158	263.51406434	6324.337544	1663780815.159	0	899	2.7418531789	2.7941174275	474.88410412	485.86786346	2.0664053226	724.86011955	26.741662979	-1.2092450857	27.923929214	19.189336777	42.289188333	-71.068803333	2	62382.217949	29.3
9559	2022-09-21	17:20:16.015	263.51407425	6324.337782	1663780816.015	0	899	2.7418531789	2.7941174275	474.09613777	485.06167195	2.0664053226	724.85176622	26.741662979	-1.4524230365	27.923929214	19.156426297	42.289188333	-71.06880344	2	62383.06409	29.3
9560	2022-09-21	17:20:16.940	263.51408497	6324.338039	1663780816.941	0	899	2.7502099701	2.802673856	474.09613777	485.07014428	2.0679657746	724.85826465	26.741662979	-1.375589152	27.923929214	19.169590489	42.289188333	-71.06880502	2	62384.006012	29.3
9561	2022-09-21	17:20:17.862	263.51409564	6324.338295	1663780817.863	0	899	2.7502099701	2.802673856	475.34473432	486.34764238	2.0679657746	724.83988862	26.741662979	-1.2437815169	27.923929214	19.188191989	42.289188333	-71.0688081	2	62384.92986	29.3
9562	2022-09-21	17:20:18.788	263.51410634	6324.338552	1663780818.788	0	899	2.7583234797	2.8098139628	475.34473432	486.1108107	2.0244397443	724.85832245	26.741662979	-1.1904354024	27.923929214	19.186901497	42.289188333	-71.068811189	2	62385.856713	29.3
9563	2022-09-21	17:20:19.651	263.51411634	6324.338792	1663780819.652	0	899	2.7583402583	2.8098311894	474.60292755	485.35223099	2.0244449458	724.85686447	26.742331132	-1.1820707897	27.923929214	19.187979338	42.289188333	-71.068814	2	62386.7	29.3
9564	2022-09-21	17:20:20.555	263.51412681	6324.339043	1663780820.556	0	899	2.7578988393	2.8090933619	474.61076636	485.29984452	2.0133198645	724.86101123	26.744318008	-1.220520093	27.923929214	19.18515789	42.289188333	-71.068823071	2	62387.60529	29.3
9565	2022-09-21	17:20:21.476	263.51413745	6324.339299	1663780821.476	0	899	2.7578988393	2.8090933619	472.3861729	483.02514926	2.0133198645	724.84804631	26.744318008	-1.1777160483	27.923929214	19.188884381	42.289187445	-71.068834552	2	62388.533066	29.3
9566	2022-09-21	17:20:22.392	263.51414807	6324.339554	1663780822.393	0	899	2.7782225512	2.8317936087	472.3861729	483.43925278	2.0898931219	724.85321085	26.744318008	-1.1751398093	27.923929214	19.189851988	42.289188084	-71.068846376	2	62389.425071	29.3
9567	2022-09-21	17:20:23.319	263.5141588	6324.339811	1663780823.32	0	899	2.7782225512	2.8317936087	475.01165687	486.12616887	2.0898931219	724.84537612	26.744318008	-1.1636707783	27.923929214	19.193658829	42.28919111	-71.06885944	2	62390.332983	29.3
9568	2022-09-21	17:20:24.198	263.51416897	6324.340055	1663780824.199	0	899	2.834643369	2.8884240565	475.0134189	485.94866512	2.056936339	724.85729455	26.744764252	-1.1486769559	27.923929214	19.19317152	42.289194148	-71.068871593	2	62391.244489	29.3
9569	2022-09-21	17:20:25.130	263.51417975	6324.340314	1663780825.13	0	899	2.83470746	2.8884898868	474.95174905	485.88568239	2.0569559829	724.83933041	26.747247696	-1.1425112486	27.923929214	19.194738388	42.28919836	-71.068883925	2	62392.169378	29.316937799
9570	2022-09-21	17:20:26.069	263.51419061	6324.340575	1663780826.069	0	899	2.764069685	2.8176282225	474.95174905	486.11937156	2.099909004	724.84939393	26.747247696	-1.1396224854	27.923929214	19.189625001	42.2892069	-71.068895817	2	62393.07002	29.4
9571	2022-09-21	17:20:26.980	263.51420116	6324.340828	1663780826.98	0	899	2.764069685	2.8176282225	474.96626504	486.13422887	2.099909004	724.8448357	26.747247696	-1.2839015667	27.923929214	19.186266956	42.289209895	-71.068906298	2	62393.968442	29.4
9572	2022-09-21	17:20:27.881	263.51421159	6324.341078	1663780827.881	0	899	2.7549684178	2.8071271496	474.96626504	485.8772583	2.0526759477	724.84840727	26.747247696	-1.2236675727	27.923929214	19.169906907	42.289211498	-71.068912658	2	62394.898656	29.4
9573	2022-09-21	17:20:28.783	263.51422204	6324.341329	1663780828.784	0	899	2.7549684178	2.8071271496	477.15218247	488.11339095	2.0526759477	724.83973987	26.747247696	-1.2137399983	27.923929214	19.173334677	42.28921299	-71.06891598	2	62395.793886	29.4
9574	2022-09-21	17:20:29.674	263.51423235	6324.341576	1663780829.675	0	899	2.7587630051	2.8133188263	477.15528466	488.60656965	2.1422867369	724.83176326	26.748029835	-1.2272247534	27.923929214	19.181818211	42.289213333	-71.068920249	2	62396.716387	29.4
9575	2022-09-21	17:20:30.581	263.51424284	6324.341828	1663780830.581	0	899	2.7588123435	2.8133695606	475.21316804	486.61793225	2.1423029204	724.83018484	26.749994278	-1.2161868676	27.923929214	19.183399099	42.289214348	-71.06892471	2	62397.608612	29.4
9576	2022-09-21	17:20:31.450	263.51425289	6324.342069	1663780831.45	0	899	2.7607217881	2.8121832003	475.21316804	485.96078277	2.0215921614	724.82526241	26.749994278	-1.234425199	27.923929214	19.182416322	42.289215	-71.068928935	2	62398.453649	29.4
9577	2022-09-21	17:20:32.256	263.51426223	6324.342294	1663780832.257	0	899	2.7607217881	2.8121832003	473.86750319	484.58468381	2.0215921614	724.83987972	26.749994278	-1.2125003338	27.923929214	19.18753624	42.289214114	-71.068934324	2	62399.265756	29.4
9578	2022-09-21	17:20:33.151	263.51427259	6324.342542	1663780833.152	0	899	2.7656022153	2.8181141203	473.86750319	484.78495047	2.0585179218	724.84038983	26.749994278	-1.4617577333	27.923929214	19.160549025	42.289211667	-71.068942917	2	62400.18756	29.4
9579	2022-09-21	17:20:34.012	263.51428255	6324.342781	1663780834.012	0	899	2.7656022153	2.8181141203	475.24802525	486.19727843	2.0585179218	724.83909193	26.749994278	-1.3205937952	27.923929214	19.172852371	42.289211648	-71.06894837	2	62401.011022	29.4
9580	2022-09-21	17:20:34.927	263.51429315	6324.343036	1663780834.928	0	899	2.7783786173	2.83120197	475.25484046	486.2185988	2.0611545871	724.83756605	26.751719431	-1.1498195201	27.923929214	19.190352573	42.289210119	-71.06895143	2	62401.928858	29.4
9581	2022-09-21	17:20:35.894	263.51430434	6324.343304	1663780835.895	0	899	2.7784029096	2.831226923	475.67235597	486.64578753	2.0611621994	724.83929443	26.752679825	-1.1376283169	27.923929214	19.191137314	42.289208405	-71.068953262	2	62402.957265	29.4
9582	2022-09-21	17:20:36.798	263.51431479	6324.343555	1663780836.798	0	899	2.7986484375	2.8504167736	475.67235597	486.34753927	2.0063712509	724.83771197	26.752679825	-1.1376283169	27.923929214	19.191137314	42.28920973	-71.068958919	2	62403.837864	29.4
9583	2022-09-21	17:20:37.687	263.51432508	6324.343802	1663780837.687	0	899	2.7986484375	2.8504167736	475.77156484	486.44897462	2.0063712509	724.82490428	26.752679825	-1.1425759248	27.923929214	19.191533575	42.289208776	-71.068964897	2	62404.734486	29.4
9584	2022-09-21	17:20:38.655	263.5143363	6324.344071	1663780838.656	0	899	2.7740623564	2.8267755762	475.77156484	486.74137872	2.0600780232	724.82556152	26.752679825	-1.1457666159	27.923929214	19.19329834	42.289208333	-71.068970158	2	62405.698225	29.4
9585	2022-09-21	17:20:39.605	263.51434728	6324.344335	1663780839.605	0	899	2.7741250447	2.8268399685	477.1885462	488.19113871	2.0600976877	724.83197628	26.755162056	-1.1740295579	27.923929214	19.189348385	42.28920726	-71.06897274	2	62406.644289	29.4
9586	2022-09-21	17:20:40.500	263.51435764	6324.344583	1663780840.5	0	899	2.7712578206	2.8233881437	477.1894737	488.08089133	2.0397422141	724.84271968	26.755395889	-1.1570092219	27.923929214	19.184819341	42.289203964	-71.068973333	2	62407.540541	29.4
9587	2022-09-21	17:20:41.414	263.51436822	6324.344837	1663780841.414	0	899	2.7712578206	2.8233881437	474.57473924	485.40647792	2.0397422141	724.84271483	26.755395889	-1.2498070499	27.923929214	19.170317214	42.289197805	-71.068971789	2	62408.46334	29.4
9588	2022-09-21	17:20:42.269	263.51437811	6324.345075	1663780842.269	0	899	2.760933867	2.8123903886	474.57473924	485.30606341	2.0212511247	724.83763315	26.755395889	-1.48980519	27.923929214	19.156185289	42.289192794	-71.068968922	2	62409.323471	29.4
9589	2022-09-21	17:20:43.170	263.51438854	6324.345325	1663780843.17	0	899	2.760933867	2.8123903886	475.42110377	486.17156635	2.0212511247	724.83544881	26.755395889	-1.4892015457	27.923929214	19.16232872	42.289190949	-71.068966308	2	62410.215215	29.4
9590	2022-09-21	17:20:44.049	263.51439872	6324.345569	1663780844.049	0	899	2.7668719722	2.8182780964	475.42110377	486.13785709	2.015052985	724.83256601	26.755395889	-1.2775526718	27.923929214	19.154064532	42.289188333	-71.068965159	2	62411.09519	29.4
9591	2022-09-21	17:20:44.938	263.51440902	6324.345816	1663780844.939	0	899	2.766899157	2.8183060035	474.99895575	485.70623862	2.015061348	724.83380612	26.75647512	-1.3277619935	27.923929214	19.149299622	42.289188333	-71.068966645	2	62411.986974	29.4
9592	2022-09-21	17:20:45.921	263.51442038	6324.346089	1663780845.921	0	899	2.7739480816	2.8272602901	475.00541867	486.0829776	2.0831298145	724.83104458	26.758111954	-1.6587038711	27.923929214	19.133090177	42.28918669	-71.06896831	2	62412.985758	29.4
9593	2022-09-21	17:20:46.823	263.51443083	6324.34634	1663780846.824	0	899	2.7739480816	2.8272602901	475.27163832	486.35540574	2.0831298145	724.84371888	26.758111954	-1.6730186237	27.923929214	19.146750734	42.289185249	-71.068969751	2	62413.850718	29.4
9594	2022-09-21	17:20:47.690	263.51444087	6324.346581	1663780847.691	0	899	2.7691903377	2.8208327679	475.27163832	486.02541687	2.0224825608	724.83935992	26.758111954	-1.5718130623	27.923929214	19.166835873	42.289182699	-71.06897115	2	62414.690291	29.4
9595	2022-09-21	17:20:48.604	263.51445144	6324.346834	1663780848.604	0	899	2.7691903377	2.8208327679	475.33896334	486.09426523	2.0224825608	724.83380127	26.758111954	-1.2222663164	27.923929214	19.185014725	42.289180675	-71.068971667	2	62415.59519	29.4
9596	2022-09-21	17:20:49.545	263.51446233	6324.347096	1663780849.545	0	899	2.7731009501	2.8233541623	475.34256636	485.79270945	1.9663187587	724.8349096	26.759023843	-1.2098487189	27.923929214	19.18524391	42.289176416	-71.068968083	2	62416.537538	29.4
9597	2022-09-21	17:20:50.430	263.51447257	6324.347342	1663780850.43	0	899	2.7731503498	2.8234048422	474.18998614	484.61487057	1.9663335551	724.82691804	26.760980606	-1.1832026243	27.923929214	19.185735703	42.289171074	-71.06896274	2	62417.451923	29.4
9598	2022-09-21	17:20:51.354	263.51448326	6324.347598	1663780851.354	0	899	2.7663688884	2.8186396694	474.18998614	485.06147409	2.0486835702	724.84251515	26.760980606	-1.1580440288	27.923929214	19.185735703	42.289166367	-71.068958033	2	62418.393301	29.4
9599	2022-09-21	17:20:52.312	263.51449436	6324.347865	1663780852.313	0	899	2.7663688884	2.8186396694	475.43081802	486.33075383	2.0486835702	724.85248975	26.760980606	-1.1685213474	27.923929214	19.186422651	42.289161162	-71.068952829	2	62419.325651	29.4
9600	2022-09-21	17:20:53.282	263.51450559	6324.348134	1663780853.283	0	899	2.7617495245	2.8136927279	475.43081802	486.28036417	2.0394239547	724.84781268	26.760980606	-1.1426729351	27.923929214	19.190021944	42.289155202	-71.068946381	2	62420.292899	29.4
9601	2022-09-21	17:20:54.233	263.5145166	6324.348398	1663780854.234	0	899	2.7617495245	2.8136927279	474.77698969	485.61161518	2.0394239547	724.84688017	26.760980606	-1.1473941803	27.923929214	19.188976288	42.289150886	-71.068940886	2	62421.234234	29.4
9602	2022-09-21	17:20:55.183	263.51452758	6324.348662	1663780855.183	0	899	2.7750845423	2.826408188	474.78510134	485.43853588	2.0060329874	724.83606159	26.763035995	-1.1729731599	27.923929214	19.189785597	42.289147411	-71.068938026	2	62422.184369	29.4
9603	2022-09-21	17:20:56.075	263.51453791	6324.34891	1663780856.075	0	899	2.7751020042	2.8264261118	474.52425782	485.17186837	2.0060383196	724.84334054	26.763727188	-1.1778022193	27.923929214	19.189055954	42.289142917	-71.068936667	2	62423.083333	29.4
9604	2022-09-21	17:20:56.996	263.51454856	6324.349166	1663780856.996	0	899	2.7692833996	2.8246421537	474.52425782	486.03662532	2.165101825	724.83742296	26.763727188	-1.2021308253	27.923929214	19.18991728	42.289138028	-71.068936667	2	62424.061165	29.4
9605	2022-09-21	17:20:57.930	263.51455939	6324.349425	1663780857.931	0	899	2.7692833996	2.8246421537	475.40095224	486.93458911	2.165101825	724.84508429	26.763727188	-1.2317519812	27.923929214	19.186267562	42.289133489	-71.068936667	2	62424.968932	29.4
9606	2022-09-21	17:20:58.842	263.51456994	6324.349679	1663780858.843	0	899	2.7711411832	2.8240747084	475.40465874	486.42365667	2.0706661843	724.84314733	26.764665149	-1.3274709618	27.923929214	19.18418758	42.289128853	-71.068935173	2	62425.89613	29.4
9607	2022-09-21	17:20:59.796	263.51458097	6324.349943	1663780859.796	0	899	2.7711875798	2.8241223729	475.88197078	486.91211174	2.0706808294	724.82202148	26.766504288	-1.4826909304	27.923929214	19.186096191	42.289119941	-71.06890143	2	62426.83925	29.4
9608	2022-09-21	17:21:00.697	263.5145914	6324.350194	1663780860.697	0	899	2.7713274173	2.8267901034	475.88197078	487.44047679	2.1675183906	724.83624268	26.766504288	-1.1360006332	27.923929214	19.192218781	42.289115831	-71.068896251	2	62427.750763	29.4
9609	2022-09-21	17:21:01.635	263.51460227	6324.350454	1663780861.636	0	899	2.7713274173	2.8267901034	475.07733694	486.61629951	2.1675183906	724.83937891	26.766504288	-1.13803789	27.923929214	19.191510422	42.289112684	-71.068905929	2	62428.694695	29.4
9610	2022-09-21	17:21:02.516	263.51461247	6324.350699	1663780862.517	0	899	2.7766151834	2.8298642727	475.07733694	486.13273077	2.0787489058	724.83719014	26.766504288	-1.1473941803	27.923929214	19.188257217	42.28911072	-71.06891568	2	62429.568047	29.4
9611	2022-09-21	17:21:03.357	263.51462219	6324.350933	1663780863.357	0	899	2.7766151834	2.8298642727	475.55352216	486.61999717	2.0787489058	724.84126413	26.766504288	-1.1518998841	27.923929214	19.184335431	42.28911	-71.068922726	2	62430.408952	29.4
9612	2022-09-21	17:21:04.256	263.51463259	6324.351182	1663780864.256	0	899	2.7787957995	2.8313101468	475.55352216	486.45809707	2.0490189803	724.83140877	26.766504288	-1.1783196926	27.923929214	19.188617706	42.289109477	-71.068927712	2	62431.313609	29.4
9613	2022-09-21	17:21:05.145	263.51464289	6324.351429	1663780865.146	0	899	2.7788635621	2.8313797412	475.19306125	486.0894855	2.0490400879	724.83338655	26.769182963	-1.14032311	27.923929214	19.193661595	42.289108333	-71.068930659	2	62432.197556	29.4
9614	2022-09-21	17:21:06.028	263.5146531	6324.351674	1663780866.028	0	899	2.7765667568	2.8279402288	475.19381164	485.861089	2.006892667	724.83359472	26.76937294	-1.1385014452	27.923929214	19.193245818	42.289108333	-71.068933638	2	62433.091262	29.4
9615	2022-09-21	17:21:06.905	263.51466326	6324.351918	1663780866.906	0	899	2.7765667568	2.8279402288	474.64230146	485.29719837	2.006892667	724.84026008	26.76937294	-1.1392560005	27.923929214	19.192577362	42.289108333	-71.068936479	2	62433.943689	29.4
9616	2022-09-21	17:21:07.802	263.51467363	6324.352167	1663780867.802	0	899	2.7696186096	2.8215501244	474.64230146	485.44051768	2.0332869595	724.84163641	26.76937294	-1.1570739422	27.923929214	19.190295971	42.28910566	-71.06893934	2	62434.801914	29.4
9617	2022-09-21	17:21:08.654	263.51468351	6324.352404	1663780868.655	0	899	2.7696186096	2.8215501244	475.42165739	486.23760413	2.0332869595	724.83079761	26.76937294	-1.1735229224	27.923929214	19.188395683	42.289101767	-71.068941078	2	62435.646647	29.4
9618	2022-09-21	17:21:09.522	263.51469354	6324.352645	1663780869.522	0	899	2.7783340498	2.8308259514	475.42165739	486.32034882	2.0484935117	724.83422852	26.76937294	-1.1864578724	27.923929214	19.18753624	42.289098255	-71.068937305	2	62436.523422	29.4
9619	2022-09-21	17:21:10.411	263.51470383	6324.352892	1663780870.411	0	899	2.7783970518	2.8308906561	476.34439278	487.26434423	2.0485131348	724.82176805	26.771863862	-1.2255647301	27.923929214	19.186358193	42.289093857	-71.068930524	2	62437.421421	29.4
9620	2022-09-21	17:21:11.371	263.51471495	6324.353159	1663780871.372	0	899	2.7777740122	2.8294176644	476.34480087	487.08968146	2.0163937454	724.83453693	26.771966934	-1.1398272649	27.923929214	19.182919862	42.28908736	-71.068924686	2	62438.39607	29.4
9621	2022-09-21	17:21:12.267	263.51472532	6324.353408	1663780872.268	0	899	2.7777740122	2.8294176644	474.63926364	485.34567253	2.0163937454	724.8422985	26.771966934	-1.1597795076	27.923929214	19.181390762	42.289080845	-71.068919676	2	62439.298565	29.4
9622	2022-09-21	17:21:13.138	263.51473541	6324.35365	1663780873.139	0	899	2.7752807413	2.8278919987	474.63926364	485.55690373	2.0552815216	724.83894156	26.771966934	-1.1984766706	27.923929214	19.184871737	42.289074034	-71.068914275	2	62440.144958	29.4
9623	2022-09-21	17:21:14.003	263.51474541	6324.35389	1663780874.003	0	899	2.7752807413	2.8278919987	477.04732061	488.02035076	2.0552815216	724.83034328	26.771966934	-1.2531917095	27.923929214	19.182855606	42.289067935	-71.068909761	2	62441.047847	29.4
9624	2022-09-21	17:21:14.897	263.51475575	6324.354138	1663780874.897	0	899	2.7852066115	2.8387780467	477.05516223	488.18946492	2.0847659187	724.80885891	26.773944514	-1.2087815518	27.923929214	19.187030641	42.289060805	-71.068905483	2	62441.903349	29.4
9625	2022-09-21	17:21:15.805	263.51476626	6324.35439	1663780875.805	0	899	2.7852299782	2.8388020565	476.52474168	487.64670489	2.0847733074	724.81253072	26.774866104	-1.1795484578	27.923929214	19.190393536	42.289058632	-71.068898159	2	62442.820956	29.4
9626	2022-09-21	17:21:16.703	263.51477667	6324.35464	1663780876.704	0	899	2.7855542686	2.83812039	476.52474168	487.43575998	2.0461175227	724.82138769	26.774866104	-1.1673141015	27.923929214	19.190518348	42.289054768	-71.068895478	2	62443.713018	29.4
9627	2022-09-21	17:21:17.559	263.51478656	6324.354878	1663780877.559	0	899	2.7855542686	2.83812039	475.70820386	486.60052584	2.0461175227	724.82391155	26.774866104	-1.1443545147	27.923929214	19.190294228	42.28904938	-71.068892035	2	62444.59306	29.4
9628	2022-09-21	17:21:18.463	263.51479703	6324.355129	1663780878.463	0	899	2.7845058299	2.835671527	475.70820386	486.31323229	1.9933264445	724.82852031	26.774866104	-1.1475882522	27.923929214	19.190341848	42.289044037	-71.068889123	2	62445.525941	29.4
9629	2022-09-21	17:21:19.332	263.51480708	6324.35537	1663780879.332	0	899	2.7845058299	2.835671527	475.87568831	486.48445049	1.9933264445	724.83105469	26.774866104	-1.160415411	27.923929214	19.190057755	42.289039768	-71.0688877	2	62446.37983	29.4
9630	2022-09-21	17:21:20.259	263.51481782	6324.355628	1663780880.26	0	899	2.7965205146	2.8486089094	475.88468167	486.63912524	2.0200568889	724.81617181	26.777139765	-1.1752368362	27.923929214	19.186778315	42.289035224	-71.068886186	2	62447.288462	29.4
9631	2022-09-21	17:21:21.184	263.51482852	6324.355884	1663780881.184	0	899	2.7965325541	2.8486212696	474.74167855	485.47031152	2.0200605628	724.82104088	26.777612686	-1.1888832351	27.923929214	19.188667272	42.28902997	-71.068883728	2	62448.254438	29.4
9632	2022-09-21	17:21:22.042	263.51483845	6324.356123	1663780882.042	0	899	2.8184085027	2.8687270118	474.74167855	485.02359776	1.9377332716	724.8411166	26.777612686	-1.1806263458	27.923929214	19.189713977	42.289024654	-71.068879135	2	62449.103764	29.4
9633	2022-09-21	17:21:22.917	263.51484859	6324.356366	1663780882.918	0	899	2.8184085027	2.8687270118	475.06082396	485.34965519	1.9377332716	724.8278849	26.777612686	-1.1627222079	27.923929214	19.192387815	42.289021684	-71.068871709	2	62449.994914	29.4
9634	2022-09-21	17:21:23.842	263.51485928	6324.356623	1663780883.842	0	899	2.7975377639	2.8515620357	475.06082396	486.19319703	2.0929630075	724.8454121	26.777612686	-1.1608466565	27.923929214	19.192375777	42.289020132	-71.068862458	2	62450.920842	29.4
9635	2022-09-21	17:21:24.757	263.51486988	6324.356877	1663780884.758	0	899	2.7975855689	2.8516111614	476.97124685	488.14847054	2.0929781166	724.8264431	26.77948982	-1.4293125292	27.923929214	19.168474122	42.28902	-71.068854788	2	62451.825444	29.4
9636	2022-09-21	17:21:25.707	263.51488087	6324.357141	1663780885.707	0	899	2.8294363336	2.884678887	476.97420987	488.27512583	2.1155910574	724.83940074	26.780237198	-1.4323630207	27.923929214	19.169096713	42.289030304	-71.068849469	2	62452.772773	29.4
9637	2022-09-21	17:21:26.627	263.51489152	6324.357396	1663780886.627	0	899	2.8294363336	2.884678887	475.79244298	487.06535942	2.1155910574	724.81950894	26.780237198	-1.2164132429	27.923929214	19.181459288	42.289038038	-71.068845981	2	62453.705703	29.4
9638	2022-09-21	17:21:27.555	263.51490227	6324.357654	1663780887.556	0	899	2.8159350038	2.8718092262	475.79244298	487.24968938	2.1493708771	724.83583402	26.780237198	-1.1954585409	27.923929214	19.1842568	42.289049467	-71.068843948	2	62454.631164	29.4
9639	2022-09-21	17:21:28.484	263.51491302	6324.357912	1663780888.485	0	899	2.8159350038	2.8718092262	476.39779191	487.86961532	2.1493708771	724.82877254	26.780237198	-1.1804107917	27.923929214	19.191545499	42.289060231	-71.068842462	2	62455.523091	29.347690858
9640	2022-09-21	17:21:29.388	263.51492348	6324.358164	1663780889.389	0	899	2.7973823276	2.8498399817	476.39779191	487.23709888	2.0334984472	724.82808135	26.780237198	-1.1376283169	27.923929214	19.19329834	42.289067656	-71.068840339	2	62456.398398	29.3
9641	2022-09-21	17:21:30.193	263.51493279	6324.358387	1663780890.193	0	899	2.7974316736	2.8498906514	475.68217275	486.50527999	2.0335136012	724.82510598	26.782174963	-1.1684136106	27.923929214	19.187460565	42.289071328	-71.068837655	2	62457.203407	29.3
9642	2022-09-21	17:21:31.046	263.51494267	6324.358624	1663780891.047	0	899	2.7998569858	2.8525148886	475.68585333	486.54079965	2.039346836	724.8176791	26.78310585	-1.1787400775	27.923929214	19.190579332	42.2890699	-71.0688348	2	62458.06002	29.3
9643	2022-09-21	17:21:31.926	263.51495285	6324.358868	1663780891.926	0	899	2.7998569858	2.8525148886	476.30341558	487.17245441	2.039346836	724.83638859	26.78310585	-1.1567613636	27.923929214	19.17754335	42.28906841	-71.068831819	2	62458.954222	29.3
9644	2022-09-21	17:21:32.765	263.51496256	6324.359101	1663780892.765	0	899	2.7950924852	2.846902814	476.30341558	487.01512876	2.0104772394	724.82976891	26.78310585	-1.1437724631	27.923929214	19.176346381	42.289069725	-71.068827492	2	62459.834911	29.3
9645	2022-09-21	17:21:33.668	263.51497302	6324.359352	1663780893.669	0	899	2.7950924852	2.846902814	475.67252135	486.37004618	2.0104772394	724.82893705	26.78310585	-1.187277167	27.923929214	19.166669757	42.289068827	-71.068836054	2	62460.704053	29.3
9646	2022-09-21	17:21:34.562	263.51498336	6324.359601	1663780894.562	0	899	2.799738755	2.8540105699	475.68281315	486.87220615	2.1007492774	724.83711778	26.785708939	-1.1404200674	27.923929214	19.189149465	42.289069331	-71.068847983	2	62461.598759	29.3
9647	2022-09-21	17:21:35.505	263.51499427	6324.359863	1663780895.505	0	899	2.7997439677	2.8540159272	475.05747144	486.23216365	2.1007509298	724.82090305	26.785913467	-1.1343729496	27.923929214	19.192218781	42.289069102	-71.068860518	2	62462.538835	29.3
9648	2022-09-21	17:21:36.381	263.51500441	6324.360106	1663780896.381	0	899	2.8074692886	2.8620899023	475.05747144	486.27317161	2.1082822827	724.81749559	26.785913467	-1.1376283169	27.923929214	19.188257217	42.289067619	-71.068874521	2	62463.428419	29.3
9649	2022-09-21	17:21:37.257	263.51501456	6324.360349	1663780897.258	0	899	2.8074692886	2.8620899023	476.81495422	488.07214705	2.1082822827	724.81698224	26.785913467	-1.1577853762	27.923929214	19.189831475	42.289066667	-71.068891887	2	62464.317844	29.3
9650	2022-09-21	17:21:38.188	263.51502534	6324.360608	1663780898.189	0	899	2.803284572	2.8564920041	476.81495422	487.79617063	2.0577600982	724.82309748	26.785913467	-1.1718090773	27.923929214	19.188617706	42.289066322	-71.068907012	2	62465.206933	29.3
9651	2022-09-21	17:21:39.107	263.51503596	6324.360863	1663780899.107	0	899	2.803284572	2.8564920041	476.09226879	487.0568415	2.0577600982	724.84152282	26.785913467	-1.1489033281	27.923929214	19.169239486	42.289064724	-71.068908886	2	62466.165819	29.3
9652	2022-09-21	17:21:39.951	263.51504574	6324.361098	1663780899.952	0	899	2.8041997283	2.8572329602	476.09665231	487.02170491	2.0504911436	724.83102882	26.787021195	-1.15500433	27.923929214	19.174674634	42.289063293	-71.068911748	2	62467.024295	29.3
9653	2022-09-21	17:21:40.779	263.51505532	6324.361328	1663780900.78	0	899	2.8042392264	2.8572735268	476.60193392	487.53864785	2.0505033454	724.8184095	26.788568497	-1.1518567943	27.923929214	19.191712689	42.289061952	-71.06891443	2	62467.82896	29.3
9654	2022-09-21	17:21:41.671	263.51506565	6324.361576	1663780901.672	0	899	2.8078526248	2.8628871586	476.60193392	487.93816331	2.1236674787	724.82543177	26.788568497	-1.1576020899	27.923929214	19.192590006	42.289062881	-71.06892714	2	62468.728383	29.3
9655	2022-09-21	17:21:42.644	263.51507691	6324.361846	1663780902.645	0	899	2.8078526248	2.8628871586	476.99012566	488.3355884	2.1236674787	724.83099325	26.788568497	-1.1886568772	27.923929214	19.190855607	42.289062155	-71.068942267	2	62469.706707	29.3
9656	2022-09-21	17:21:43.579	263.51508773	6324.362106	1663780903.58	0	899	2.8183886104	2.8739838805	476.99012566	488.4086408	2.1370218937	724.82253685	26.788568497	-1.2187522492	27.923929214	19.190407747	42.289061667	-71.068956316	2	62470.643287	29.3
9657	2022-09-21	17:21:44.441	263.51509771	6324.362345	1663780904.442	0	899	2.8183965437	2.8739920378	475.81856995	487.20905346	2.137024435	724.82494875	26.788877715	-1.179947257	27.923929214	19.188895333	42.289059951	-71.06896853	2	62471.514751	29.3
9658	2022-09-21	17:21:45.369	263.51510845	6324.362603	1663780905.37	0	899	2.8366327808	2.8921304903	475.82820946	487.1254073	2.1198866022	724.82162375	26.791315079	-1.1790849713	27.923929214	19.188450592	42.289059087	-71.068981025	2	62472.451904	29.3
9659	2022-09-21	17:21:46.250	263.51511865	6324.362847	1663780906.251	0	899	2.8366327808	2.8921304903	476.57968233	487.89472176	2.1198866022	724.81579024	26.791315079	-1.1783196926	27.923929214	19.188617706	42.28906	-71.068994372	2	62473.329389	29.3
9660	2022-09-21	17:21:47.117	263.51512867	6324.363088	1663780907.117	0	899	2.8187169469	2.8727008041	476.57968233	487.65507261	2.0760077529	724.80871299	26.791315079	-1.1899503619	27.923929214	19.187231708	42.289059389	-71.069009724	2	62474.183432	29.3
9661	2022-09-21	17:21:48.023	263.51513917	6324.36334	1663780908.024	0	899	2.8187169469	2.8727008041	476.92385655	488.00724521	2.0760077529	724.83055873	26.791315079	-1.1440203308	27.923929214	19.189250933	42.289056399	-71.069024137	2	62475.080366	29.3
9662	2022-09-21	17:21:48.954	263.51514994	6324.363599	1663780908.955	0	899	2.8161401096	2.8691762737	476.92385655	487.82191052	2.0420686106	724.82340104	26.791315079	-1.1447317971	27.923929214	19.191302647	42.289053247	-71.069033506	2	62476.025837	29.3
9663	2022-09-21	17:21:49.913	263.51516103	6324.363865	1663780909.913	0	899	2.8161739313	2.8692110065	475.14766742	486.00519054	2.0420789719	724.8132587	26.792634408	-1.1582272897	27.923929214	19.189299249	42.289050191	-71.069039617	2	62476.942584	29.3
9664	2022-09-21	17:21:50.841	263.51517177	6324.364123	1663780910.841	0	899	2.8054821842	2.8557866187	475.15402728	485.48956784	1.9459692411	724.8141532	26.794244766	-1.4233407911	27.923929214	19.166504854	42.289052896	-71.069047241	2	62477.868869	29.3
9665	2022-09-21	17:21:51.691	263.51518162	6324.364359	1663780911.692	0	899	2.8054821842	2.8557866187	476.56852502	486.93483371	1.9459692411	724.82068518	26.794244766	-1.3862928121	27.923929214	19.170087031	42.289056941	-71.069051941	2	62478.721443	29.3
9666	2022-09-21	17:21:52.559	263.51519167	6324.3646	1663780912.56	0	899	2.8053123937	2.8576511139	476.56852502	487.35633495	2.0233422405	724.81514957	26.794244766	-1.4441769257	27.923929214	19.160428268	42.289060273	-71.069057212	2	62479.581854	29.3
9667	2022-09-21	17:21:53.457	263.51520205	6324.364849	1663780913.457	0	899	2.8053123937	2.8576511139	475.03996491	485.7931737	2.0233422405	724.81652428	26.794244766	-1.5355519183	27.923929214	19.144919553	42.289068405	-71.069062527	2	62480.505342	29.3
9668	2022-09-21	17:21:54.335	263.51521221	6324.365093	1663780914.335	0	899	2.8026069196	2.8563135259	475.04003673	486.08610745	2.0771950952	724.82083837	26.794262956	-1.4933515242	27.923929214	19.140872513	42.2890788	-71.069066267	2	62481.380037	29.3
9669	2022-09-21	17:21:55.255	263.51522286	6324.365349	1663780915.255	0	899	2.8026765268	2.8563850413	476.5360515	487.61702791	2.0772168914	724.81205416	26.796991348	-1.1392560005	27.923929214	19.163408279	42.289088082	-71.069068774	2	62482.26413	29.3
9670	2022-09-21	17:21:56.112	263.51523279	6324.365587	1663780916.113	0	899	2.8022349514	2.8529273856	476.5360515	486.99405701	1.9629438789	724.80881243	26.796991348	-1.452218261	27.923929214	19.150759905	42.289098941	-71.069070569	2	62483.170594	29.3
9671	2022-09-21	17:21:57.019	263.51524329	6324.365839	1663780917.02	0	899	2.8022349514	2.8529273856	475.58876624	486.02598274	1.9629438789	724.8192268	26.796991348	-1.4875738621	27.923929214	19.149364471	42.289110331	-71.069073333	2	62484.028361	29.3
9672	2022-09-21	17:21:57.898	263.51525345	6324.366083	1663780917.898	0	899	2.807703247	2.8605131265	475.58876624	486.44240684	2.0395139785	724.8111354	26.796991348	-1.2626666162	27.923929214	19.178200109	42.289121091	-71.069073333	2	62484.95063	29.3
9673	2022-09-21	17:21:58.721	263.51526299	6324.366312	1663780918.722	0	899	2.807703247	2.8605131265	476.08630497	486.95130015	2.0395139785	724.80780434	26.796991348	-1.2324310754	27.923929214	19.18054198	42.289129218	-71.069077109	2	62485.755102	29.3
9674	2022-09-21	17:21:59.634	263.51527354	6324.366565	1663780919.634	0	899	2.8088297573	2.8629428097	476.08721986	487.21694713	2.0880688464	724.81354326	26.797222554	-1.461024837	27.923929214	19.149314009	42.28914091	-71.069080644	2	62486.693277	29.3
9675	2022-09-21	17:22:00.585	263.51528455	6324.366829	1663780920.585	0	899	2.8088925114	2.8630072934	477.16162033	488.31657215	2.088088556	724.81753399	26.799676895	-1.6173766038	27.923929214	19.155481654	42.289151499	-71.069083833	2	62487.649901	29.3
9676	2022-09-21	17:22:01.480	263.51529492	6324.367078	1663780921.481	0	899	2.8221827581	2.8774668117	477.16162033	488.5047026	2.1224868627	724.81423041	26.799676895	-1.4723106094	27.923929214	19.163924413	42.289160421	-71.06908771	2	62488.542084	29.3
9677	2022-09-21	17:22:02.371	263.51530522	6324.367325	1663780922.371	0	899	2.8221827581	2.8774668117	475.80167067	487.11242421	2.1224868627	724.80437545	26.799676895	-1.2475110877	27.923929214	19.188845123	42.289169405	-71.069090734	2	62489.440488	29.25595117
9678	2022-09-21	17:22:03.305	263.51531603	6324.367585	1663780923.305	0	899	2.8203590307	2.8732327424	475.80167067	486.62437076	2.0329394653	724.80003549	26.799676895	-1.2404723325	27.923929214	19.17762942	42.289177525	-71.069094191	2	62490.378698	29.2
9679	2022-09-21	17:22:04.243	263.51532689	6324.367845	1663780924.243	0	899	2.8203590307	2.8732327424	478.12384205	488.99936282	2.0329394653	724.8138836	26.799676895	-1.2564470768	27.923929214	19.137121201	42.289183722	-71.069101416	2	62491.308308	29.2
9680	2022-09-21	17:22:05.150	263.51533738	6324.368097	1663780925.15	0	899	2.8211737448	2.8738342361	478.13385705	488.96243594	2.0243175816	724.80903716	26.802197122	-1.1892389004	27.923929214	19.186571488	42.289189753	-71.069110108	2	62492.213018	29.2
9681	2022-09-21	17:22:06.038	263.51534766	6324.368344	1663780926.038	0	899	2.8211764229	2.8738369858	476.34974673	487.13792426	2.0243183935	724.81484076	26.802301407	-1.1853153437	27.923929214	19.188364648	42.289195451	-71.069117268	2	62493.09018	29.2
9682	2022-09-21	17:22:06.947	263.51535818	6324.368596	1663780926.947	0	899	2.8192715573	2.8738816656	476.34974673	487.5465229	2.0992280026	724.79614177	26.802301407	-1.314525215	27.923929214	19.171162523	42.289200003	-71.069123342	2	62494.001002	29.2
9683	2022-09-21	17:22:07.832	263.51536843	6324.368842	1663780927.832	0	899	2.8192715573	2.8738816656	476.70810114	487.91330056	2.0992280026	724.81813302	26.802301407	-1.5058338263	27.923929214	19.148201355	42.289202959	-71.069130731	2	62494.887776	29.2
9684	2022-09-21	17:22:08.756	263.51537913	6324.369099	1663780928.757	0	899	2.8224121991	2.8747505128	476.70810114	487.43335517	2.011291511	724.80744297	26.802301407	-1.4912280444	27.923929214	19.156920515	42.28920981	-71.069140735	2	62495.777247	29.2
9685	2022-09-21	17:22:09.668	263.51538969	6324.369352	1663780929.669	0	899	2.822421857	2.8747604268	475.04307767	485.73088684	2.0112944188	724.79558882	26.802677319	-1.4323737866	27.923929214	19.168940096	42.289216503	-71.069151797	2	62496.725427	29.2
9686	2022-09-21	17:22:10.563	263.51540005	6324.369601	1663780930.564	0	899	2.8255631058	2.8775608357	475.05279944	485.65910617	1.9962518178	724.79377272	26.805139542	-1.1605987201	27.923929214	19.16670486	42.289222467	-71.069162234	2	62497.620019	29.262001944
9687	2022-09-21	17:22:11.447	263.51541028	6324.369847	1663780931.448	0	899	2.8255631058	2.8775608357	474.74270711	485.34209054	1.9962518178	724.80034228	26.805139542	-1.1392560005	27.923929214	19.159164189	42.289227393	-71.069171453	2	62498.478641	29.3
9688	2022-09-21	17:22:12.359	263.51542083	6324.3701	1663780932.36	0	899	2.8193157294	2.8752466516	474.74270711	486.17254525	2.148979777	724.80963054	26.805139542	-1.1392560005	27.923929214	19.190057755	42.289231939	-71.069180545	2	62499.387797	29.3
9689	2022-09-21	17:22:13.282	263.5154315	6324.370356	1663780933.282	0	899	2.8193157294	2.8752466516	476.15829059	487.62221013	2.148979777	724.80596964	26.805139542	-1.1538077838	27.923929214	19.191846368	42.289236102	-71.069190524	2	62500.330661	29.3
9690	2022-09-21	17:22:14.184	263.51544196	6324.370607	1663780934.185	0	899	2.8341145344	2.8861281613	476.15906481	486.76112308	1.9909345373	724.80101003	26.805335177	-1.2097624303	27.923929214	19.186720715	42.28923872	-71.069197175	2	62501.231755	29.3
9691	2022-09-21	17:22:15.075	263.51545227	6324.370854	1663780935.076	0	899	2.8341787702	2.8861940832	477.69597251	488.33235537	1.9909536027	724.79981237	26.807825089	-1.1571601629	27.923929214	19.186096191	42.28924	-71.069192971	2	62502.108738	29.3
9692	2022-09-21	17:22:16.000	263.51546296	6324.371111	1663780936	0	899	2.8339343224	2.886525001	477.69597251	488.45139771	2.0127456901	724.80808162	26.807825089	-1.1448718704	27.923929214	19.188270569	42.289240031	-71.069189827	2	62503.006104	29.3
9693	2022-09-21	17:22:16.918	263.5154736	6324.371366	1663780936.919	0	899	2.8339343224	2.886525001	475.16516007	485.86360349	2.0127456901	724.80581726	26.807825089	-1.1393960675	27.923929214	19.191280719	42.289244705	-71.069163338	2	62503.940997	29.3
9694	2022-09-21	17:22:17.815	263.51548398	6324.371616	1663780937.816	0	899	2.8324042707	2.884961521	475.16516007	485.86257483	2.012556425	724.81293856	26.807825089	-1.1403230587	27.923929214	19.188354113	42.289246379	-71.069168562	2	62504.827416	29.3
9695	2022-09-21	17:22:18.670	263.51549387	6324.371853	1663780938.67	0	899	2.8324042707	2.884961521	475.60363138	486.31091747	2.012556425	724.80251489	26.807825089	-1.1408835649	27.923929214	19.186851931	42.289247818	-71.069175756	2	62505.690743	29.3
9696	2022-09-21	17:22:19.578	263.51550439	6324.372105	1663780939.579	0	899	2.8264123943	2.8772692299	475.60585554	485.98751362	1.9526494697	724.79262639	26.808387744	-1.1477606833	27.923929214	19.184589222	42.289248333	-71.0691843	2	62506.596647	29.3
9697	2022-09-21	17:22:20.500	263.51551505	6324.372361	1663780940.5	0	899	2.8264732934	2.8773316961	477.19681457	487.61329744	1.9526672458	724.81322798	26.810754776	-1.176692009	27.923929214	19.176733017	42.289247436	-71.069193717	2	62507.538381	29.3
9698	2022-09-21	17:22:21.414	263.51552563	6324.372615	1663780941.414	0	899	2.83332288	2.8849060462	477.19681457	487.73666636	1.9752941446	724.80372428	26.810754776	-1.1739756066	27.923929214	19.187278659	42.289249044	-71.069203881	2	62508.475475	29.3
9699	2022-09-21	17:22:22.301	263.51553589	6324.372861	1663780942.301	0	899	2.83332288	2.8849060462	477.03511613	487.57139648	1.9752941446	724.79425776	26.810754776	-1.1734366417	27.923929214	19.189336777	42.289252879	-71.069214243	2	62509.363727	29.3
9700	2022-09-21	17:22:23.220	263.51554654	6324.373117	1663780943.221	0	899	2.8354827263	2.887863249	477.03511613	487.7267117	2.0037736394	724.79919191	26.810754776	-1.2060328635	27.923929214	19.186932153	42.289254517	-71.069224566	2	62510.289929	29.3
9701	2022-09-21	17:22:24.145	263.51555725	6324.373374	1663780944.146	0	899	2.8354827263	2.887863249	477.04981678	487.74174183	2.0037736394	724.80367375	26.810754776	-1.1893467406	27.923929214	19.187894341	42.289253333	-71.06923424	2	62511.220603	29.3
9702	2022-09-21	17:22:25.065	263.51556788	6324.373629	1663780945.065	0	899	2.8359319755	2.8891823507	477.0545846	487.92314223	2.0361190788	724.82174824	26.81195729	-1.1967843439	27.923929214	19.189425247	42.289253138	-71.069244505	2	62512.117117	29.3
9703	2022-09-21	17:22:25.967	263.51557832	6324.37388	1663780945.967	0	899	2.8359678958	2.8892192358	477.72947861	488.61347167	2.0361299754	724.80668145	26.81334877	-1.1826205396	27.923929214	19.18927439	42.289251701	-71.06925354	2	62513.020683	29.3
9704	2022-09-21	17:22:26.892	263.51558904	6324.374137	1663780946.893	0	899	2.8234904893	2.8765312632	477.72947861	488.61836115	2.0370242932	724.82367226	26.81334877	-1.2000827821	27.923929214	19.190312316	42.289253297	-71.069263116	2	62513.978283	29.3
9705	2022-09-21	17:22:27.851	263.51560014	6324.374403	1663780947.852	0	899	2.8234904893	2.8765312632	475.90545898	486.75276666	2.0370242932	724.81985898	26.81334877	-1.1961375649	27.923929214	19.188264026	42.289253333	-71.069272584	2	62514.925049	29.3
9706	2022-09-21	17:22:28.720	263.51561019	6324.374644	1663780948.72	0	899	2.8259326245	2.8796406621	475.90545898	486.88024126	2.060423247	724.81586946	26.81334877	-1.1852075177	27.923929214	19.188240506	42.289255979	-71.069282592	2	62515.793587	29.3
9707	2022-09-21	17:22:29.607	263.51562045	6324.374891	1663780949.607	0	899	2.8259408593	2.8796491207	476.61421845	487.60535917	2.0604257838	724.81586744	26.813668902	-1.1724234527	27.923929214	19.188703423	42.289258905	-71.069283881	2	62516.671598	29.3
9708	2022-09-21	17:22:30.506	263.51563087	6324.375141	1663780950.507	0	899	2.8360049144	2.8893028112	476.62358853	487.491775	2.0378511854	724.80333988	26.816034317	-1.1408835649	27.923929214	19.189336777	42.289261892	-71.06927955	2	62517.567568	29.3
9709	2022-09-21	17:22:31.380	263.51564097	6324.375383	1663780951.38	0	899	2.8360049144	2.8893028112	476.47300983	487.33776273	2.0378511854	724.79670645	26.816034317	-1.1972586485	27.923929214	19.191698731	42.289264058	-71.069273042	2	62518.434911	29.3
9710	2022-09-21	17:22:32.256	263.51565111	6324.375627	1663780952.256	0	899	2.8337267065	2.8860862598	476.47300983	487.15435604	2.0042047153	724.80157754	26.816034317	-1.1718090773	27.923929214	19.190418243	42.289264517	-71.06926785	2	62519.289952	29.3
9711	2022-09-21	17:22:33.246	263.51566257	6324.375902	1663780953.246	0	899	2.8337267065	2.8860862598	476.50184542	487.18383805	2.0042047153	724.80649673	26.816034317	-1.1430933247	27.923929214	19.193594446	42.289263775	-71.069265342	2	62520.264957	29.3
9712	2022-09-21	17:22:34.141	263.51567294	6324.376151	1663780954.142	0	899	2.838327899	2.8916669487	476.50287631	487.36779826	2.0377573015	724.81889171	26.816294626	-1.1416489533	27.923929214	19.187562993	42.289265	-71.069261325	2	62521.205128	29.3
9713	2022-09-21	17:22:35.040	263.51568334	6324.3764	1663780955.041	0	899	2.8383937114	2.8917345303	475.74603645	486.59381011	2.0377772655	724.81135205	26.818841934	-1.1522772312	27.923929214	19.19329834	42.28926515	-71.069260301	2	62522.090291	29.3
9714	2022-09-21	17:22:35.992	263.51569435	6324.376664	1663780955.992	0	899	2.8365622745	2.8886506607	475.74603645	486.34499281	1.9920550375	724.77783567	26.818841934	-1.1902198902	27.923929214	19.184903227	42.289266667	-71.069263402	2	62523.013807	29.3
9715	2022-09-21	17:22:36.931	263.51570523	6324.376926	1663780956.932	0	899	2.8365622745	2.8886506607	476.09027282	486.69689829	1.9920550375	724.79947162	26.818841934	-1.1880640241	27.923929214	19.174362764	42.289266667	-71.069268037	2	62523.940828	29.3
9716	2022-09-21	17:22:37.828	263.5157156	6324.377174	1663780957.828	0	899	2.8350383629	2.886789422	476.09027282	486.63363279	1.9804304312	724.79459528	26.818841934	-1.218536703	27.923929214	19.168274646	42.289263874	-71.069245995	2	62524.837675	29.3
9717	2022-09-21	17:22:38.757	263.51572637	6324.377433	1663780958.758	0	899	2.8350383629	2.886789422	476.58793975	487.14232091	1.9804304312	724.80409574	26.818841934	-1.4569934212	27.923929214	19.166814804	42.289261989	-71.069243011	2	62525.806723	29.3
9718	2022-09-21	17:22:39.688	263.51573714	6324.377691	1663780959.689	0	899	2.8305471264	2.8829059829	476.59187362	487.28778953	2.0063889567	724.7906676	26.819835069	-1.4243217525	27.923929214	19.172986441	42.289254518	-71.069217123	2	62526.714833	29.3
9719	2022-09-21	17:22:40.602	263.51574772	6324.377945	1663780960.603	0	899	2.83059309	2.8829531627	479.30566085	490.0625564	2.006402723	724.7873228	26.821619034	-1.2580746412	27.923929214	19.185014725	42.289245189	-71.069187234	2	62527.647739	29.3
9720	2022-09-21	17:22:41.559	263.51575878	6324.378211	1663780961.559	0	899	2.8292848757	2.8831218649	479.30566085	490.37231882	2.0628764563	724.80172063	26.821619034	-1.1785028904	27.923929214	19.188564439	42.289234838	-71.069164961	2	62528.585297	29.3
9721	2022-09-21	17:22:42.457	263.51576919	6324.378461	1663780962.458	0	899	2.8292848757	2.8831218649	475.67245578	486.65522692	2.0628764563	724.80897451	26.821619034	-1.1732211208	27.923929214	19.19003114	42.28923	-71.069156667	2	62529.459459	29.3
9722	2022-09-21	17:22:43.392	263.51578001	6324.37872	1663780963.393	0	899	2.8313286747	2.8853433032	475.67245578	486.68362432	2.0680896184	724.79711752	26.821619034	-1.1392560005	27.923929214	19.19329834	42.28922934	-71.069156667	2	62530.395792	29.3
9723	2022-09-21	17:22:44.316	263.51579071	6324.378977	1663780964.317	0	899	2.8313446597	2.8853597245	476.79238642	487.82950677	2.0680945519	724.79410821	26.822239288	-1.2423155726	27.923929214	19.187379597	42.28922778	-71.069156667	2	62531.331954	29.3
9724	2022-09-21	17:22:45.209	263.51580103	6324.379225	1663780965.209	0	899	2.8300152944	2.8835800849	476.80117507	487.75128791	2.0521204484	724.79822384	26.824457169	-1.1343729496	27.923929214	19.190057755	42.289226243	-71.069156243	2	62532.254395	29.3
9725	2022-09-21	17:22:46.107	263.51581142	6324.379474	1663780966.107	0	899	2.8300152944	2.8835800849	475.44597628	486.36496592	2.0521204484	724.80030186	26.824457169	-1.1940680466	27.923929214	19.189040746	42.289224705	-71.069155	2	62533.177177	29.3
9726	2022-09-21	17:22:46.987	263.51582162	6324.379719	1663780966.988	0	899	2.8364475559	2.8918935104	475.44597628	486.72426856	2.118083233	724.80339727	26.824457169	-1.2227513782	27.923929214	19.190445919	42.289223235	-71.069154901	2	62534.059118	29.3
9727	2022-09-21	17:22:47.858	263.5158317	6324.379961	1663780967.859	0	899	2.8364475559	2.8918935104	477.10784635	488.42556069	2.118083233	724.78841456	26.824457169	-1.4563790141	27.923929214	19.174214028	42.28922178	-71.069153447	2	62534.931864	29.3
9728	2022-09-21	17:22:48.733	263.51584183	6324.380204	1663780968.734	0	899	2.8358317903	2.8898694515	477.10784635	488.13935526	2.065731037	724.78642303	26.824457169	-1.291716503	27.923929214	19.183495806	42.289220361	-71.069152028	2	62535.783495	29.3
9729	2022-09-21	17:22:49.562	263.51585142	6324.380434	1663780969.563	0	899	2.8358385982	2.889876445	476.97201481	488.00039451	2.0657331324	724.77507332	26.824720913	-1.1471786775	27.923929214	19.192434311	42.289218973	-71.069151667	2	62536.61648	29.3
9730	2022-09-21	17:22:50.453	263.51586172	6324.380681	1663780970.453	0	899	2.8391600508	2.8939088049	476.9814942	488.14264369	2.08999311	724.79504395	26.827112198	-1.2190109491	27.923929214	19.191137314	42.289217463	-71.069150796	2	62537.522403	29.3
9731	2022-09-21	17:22:51.378	263.51587243	6324.380938	1663780971.378	0	899	2.8391600508	2.8939088049	476.88551366	488.04441725	2.08999311	724.77611294	26.827112198	-1.1455509718	27.923929214	19.190100651	42.289215917	-71.06914925	2	62538.449704	29.3
9732	2022-09-21	17:22:52.283	263.51588292	6324.38119	1663780972.284	0	899	2.837415949	2.8896899041	476.88551366	487.54463179	1.9984329181	724.79146793	26.827112198	-1.1405279186	27.923929214	19.189661405	42.289215	-71.069147761	2	62539.343195	29.3
9733	2022-09-21	17:22:53.233	263.5158939	6324.381454	1663780973.233	0	899	2.837415949	2.8896899041	476.01633063	486.65602121	1.9984329181	724.77291284	26.827112198	-1.1425112486	27.923929214	19.19329834	42.289214555	-71.069145778	2	62540.26673	29.3
9734	2022-09-21	17:22:54.092	263.51590385	6324.381692	1663780974.093	0	899	2.8316099942	2.8845243641	476.01633063	486.80904879	2.0265385607	724.79144853	26.827112198	-1.1787292413	27.923929214	19.189291581	42.289213037	-71.069143185	2	62541.089034	29.3
9735	2022-09-21	17:22:54.953	263.51591382	6324.381932	1663780974.954	0	899	2.8316099942	2.8845243641	476.71319031	487.52170837	2.0265385607	724.78518657	26.827112198	-1.1945961714	27.923929214	19.18753624	42.289209964	-71.069141631	2	62542.021696	29.3
9736	2022-09-21	17:22:55.881	263.51592455	6324.382189	1663780975.881	0	899	2.8369464365	2.8911370907	476.7233812	487.77297258	2.0706712958	724.8026026	26.829684365	-1.2477913258	27.923929214	19.187405113	42.28920844	-71.069140107	2	62542.935897	29.3
9737	2022-09-21	17:22:56.750	263.51593461	6324.382431	1663780976.75	0	899	2.8369501523	2.891140908	477.68033787	488.75211605	2.0706724418	724.80407715	26.829828262	-1.5217546225	27.923929214	19.155487061	42.289203204	-71.069136153	2	62543.769378	29.3
9738	2022-09-21	17:22:57.619	263.51594468	6324.382672	1663780977.62	0	899	2.8390284189	2.8932941388	477.68033787	488.75934477	2.0719937305	724.79429616	26.829828262	-1.2092450312	27.923929214	19.179607442	42.289198565	-71.069128797	2	62544.620316	29.3
9739	2022-09-21	17:22:58.549	263.51595544	6324.382931	1663780978.55	0	899	2.8390284189	2.8932941388	476.90271368	487.96368487	2.0719937305	724.81030273	26.829828262	-1.2304046154	27.923929214	19.186815262	42.289194819	-71.069121304	2	62545.554425	29.3
9740	2022-09-21	17:22:59.457	263.51596595	6324.383183	1663780979.458	0	899	2.8351037767	2.8875443163	476.90378307	487.60616534	2.0062911096	724.7777811	26.83009807	-1.178880131	27.923929214	19.188995753	42.28919166	-71.069114986	2	62546.502137	29.3
9741	2022-09-21	17:23:00.361	263.51597641	6324.383434	1663780980.362	0	899	2.8351669042	2.887609114	478.64338055	489.38490513	2.0063099862	724.80110179	26.832544327	-1.1750643253	27.923929214	19.188257217	42.28918856	-71.069108787	2	62547.431953	29.3
9742	2022-09-21	17:23:01.285	263.51598709	6324.38369	1663780981.285	0	899	2.834269174	2.8893602069	478.64338055	489.93324997	2.1063701061	724.79076623	26.832544327	-1.1739648573	27.923929214	19.188257217	42.289185054	-71.06910285	2	62548.322491	29.3
9743	2022-09-21	17:23:02.230	263.51599804	6324.383953	1663780982.231	0	899	2.834269174	2.8893602069	478.02260076	489.29782771	2.1063701061	724.79473877	26.832544327	-1.1701813936	27.923929214	19.188257217	42.289180195	-71.06909723	2	62549.220753	29.3
9744	2022-09-21	17:23:03.186	263.5160091	6324.384218	1663780983.186	0	899	2.8341360738	2.8870103855	478.02260076	488.84287958	2.0232606549	724.79271046	26.832544327	-1.4193309514	27.923929214	19.166449806	42.289173346	-71.069092341	2	62550.198529	29.3
9745	2022-09-21	17:23:04.085	263.5160195	6324.384468	1663780984.085	0	899	2.8341360738	2.8870103855	476.79380663	487.58627108	2.0232606549	724.79630386	26.832544327	-1.2380469959	27.923929214	19.181722325	42.289165125	-71.069087672	2	62551.132167	29.3
9746	2022-09-21	17:23:04.986	263.51602994	6324.384719	1663780984.987	0	899	2.8394243584	2.8946804405	476.79675377	488.05633378	2.1087976855	724.80234715	26.833288066	-1.1562654933	27.923929214	19.189399163	42.289154926	-71.069083319	2	62552.008876	29.3
9747	2022-09-21	17:23:05.881	263.5160403	6324.384967	1663780985.882	0	899	2.839477699	2.8947352663	475.89744899	487.1358832	2.1088144252	724.79822343	26.835351944	-1.4793925333	27.923929214	19.179206356	42.289147571	-71.069081847	2	62552.891519	29.3
9748	2022-09-21	17:23:06.769	263.51605058	6324.385214	1663780986.77	0	899	2.8484588253	2.902268013	475.89744899	486.80550034	2.0482094936	724.78407459	26.835351944	-1.1470924103	27.923929214	19.167186497	42.28914139	-71.069077709	2	62553.791455	29.3
9749	2022-09-21	17:23:07.664	263.51606094	6324.385462	1663780987.665	0	899	2.8484588253	2.902268013	477.29209594	488.232114	2.0482094936	724.7907254	26.835351944	-1.1890772455	27.923929214	19.168045688	42.289136432	-71.069073099	2	62554.713547	29.3
9750	2022-09-21	17:23:08.552	263.51607122	6324.385709	1663780988.553	0	899	2.849979917	2.9029376815	477.29209594	488.05256764	2.0153356418	724.80145264	26.835351944	-1.5819778442	27.923929214	19.134239197	42.289132961	-71.069067589	2	62555.611612	29.3
9751	2022-09-21	17:23:09.427	263.51608134	6324.385952	1663780989.428	0	899	2.8499878492	2.9029458245	478.51186301	489.29984713	2.015338012	724.78105517	26.835657726	-1.1448503835	27.923929214	19.167360937	42.289130853	-71.06906256	2	62556.487976	29.3
9752	2022-09-21	17:23:10.302	263.51609147	6324.386195	1663780990.303	0	899	2.8547484943	2.9078039371	478.52144812	489.31148706	2.0156739289	724.79730225	26.838068008	-1.1376283169	27.923929214	19.161607742	42.289128803	-71.069058205	2	62557.358974	29.3
9753	2022-09-21	17:23:11.178	263.51610161	6324.386439	1663780991.179	0	899	2.8547484943	2.9078039371	477.04923889	487.80608142	2.0156739289	724.77925848	26.838068008	-1.4416007317	27.923929214	19.149302691	42.2891259	-71.069050785	2	62558.229908	29.3
9754	2022-09-21	17:23:12.089	263.51611215	6324.386692	1663780992.09	0	899	2.8593315327	2.9133668256	477.04923889	487.98790004	2.0489803508	724.78153133	26.838068008	-1.5161925294	27.923929214	19.152564725	42.289123848	-71.069033066	2	62559.154309	29.3
9755	2022-09-21	17:23:12.977	263.51612243	6324.386938	1663780992.978	0	899	2.8593315327	2.9133668256	477.66979231	488.62268265	2.0489803508	724.76519856	26.838068008	-1.2412591991	27.923929214	19.181826888	42.289126667	-71.069012966	2	62560.044044	29.3
9756	2022-09-21	17:23:13.888	263.51613296	6324.387191	1663780993.888	0	899	2.8670625598	2.920032223	477.66979231	488.37678121	2.003987565	724.78729248	26.838068008	-1.2157557011	27.923929214	19.183935165	42.289126667	-71.069005375	2	62560.954955	29.3
9757	2022-09-21	17:23:14.780	263.5161433	6324.387439	1663780994.781	0	899	2.8670681292	2.9200379396	477.91850243	488.63107517	2.00398921	724.78333288	26.838281429	-1.3161528126	27.923929214	19.182522616	42.289126667	-71.068999667	2	62561.8	29.3
9758	2022-09-21	17:23:15.700	263.51615394	6324.387694	1663780995.7	0	899	2.8610576739	2.9147775191	477.92832132	488.81631374	2.036032923	724.77550784	26.840753555	-1.4174123102	27.923929214	19.181216385	42.289127884	-71.068992247	2	62562.730372	29.3
9759	2022-09-21	17:23:16.624	263.51616463	6324.387951	1663780996.624	0	899	2.8610576739	2.9147775191	477.85366173	488.73995328	2.036032923	724.77672046	26.840753555	-1.1960729361	27.923929214	19.18442164	42.289129476	-71.068984286	2	62563.685626	29.3
9760	2022-09-21	17:23:17.509	263.51617488	6324.388197	1663780997.51	0	899	2.8554960671	2.9099685098	477.85366173	488.91466191	2.0679689618	724.789514	26.840753555	-1.1486338211	27.923929214	19.181714228	42.289133657	-71.068968867	2	62564.548539	29.3
9761	2022-09-21	17:23:18.421	263.51618544	6324.388451	1663780998.422	0	899	2.8554960671	2.9099685098	478.40365257	489.47738353	2.0679689618	724.7944821	26.840753555	-1.1457666159	27.923929214	19.183935165	42.289141728	-71.068956164	2	62565.433868	29.3
9762	2022-09-21	17:23:19.332	263.51619598	6324.388704	1663780999.333	0	899	2.8482629904	2.9018009319	478.40365257	489.31440834	2.0382127231	724.79196794	26.840753555	-1.2446761802	27.923929214	19.171810441	42.289151177	-71.068949352	2	62566.341223	29.3
9763	2022-09-21	17:23:20.262	263.51620674	6324.388962	1663781000.262	0	899	2.8483059018	2.9018449972	478.78574294	489.70528399	2.0382256992	724.7806255	26.84240878	-1.2338430913	27.923929214	19.180238547	42.289159976	-71.068937884	2	62567.283696	29.3
9764	2022-09-21	17:23:21.134	263.51621684	6324.389204	1663781001.135	0	899	2.8580816161	2.9107053857	478.79008536	489.48546694	1.9972809489	724.76589946	26.843500137	-1.1874711648	27.923929214	19.18507576	42.289170444	-71.068925871	2	62568.211045	29.3
9765	2022-09-21	17:23:22.030	263.51622721	6324.389453	1663781002.031	0	899	2.8580816161	2.9107053857	478.95730719	489.65642422	1.9972809489	724.79321289	26.843500137	-1.1832026243	27.923929214	19.184656143	42.289178964	-71.068916036	2	62569.094675	29.3
9766	2022-09-21	17:23:22.927	263.51623758	6324.389702	1663781002.927	0	899	2.8662485835	2.9201810103	478.95730719	489.89217324	2.040307588	724.78611664	26.843500137	-1.2073910955	27.923929214	19.185284735	42.289184855	-71.068910145	2	62569.978304	29.3
9767	2022-09-21	17:23:23.806	263.51624777	6324.389946	1663781003.807	0	899	2.8662485835	2.9201810103	476.75640013	487.64101824	2.040307588	724.78498123	26.843500137	-1.2047932835	27.923929214	19.187616942	42.289196107	-71.068900282	2	62570.83301	29.3
9768	2022-09-21	17:23:24.697	263.51625807	6324.390194	1663781004.697	0	899	2.8659737236	2.9200923846	476.75990039	487.68338466	2.0474151184	724.77962307	26.84438353	-1.1812731241	27.923929214	19.190433767	42.289206996	-71.068889671	2	62571.742503	29.3
9769	2022-09-21	17:23:25.562	263.51626809	6324.390434	1663781005.563	0	899	2.8660247149	2.9201447534	477.32191176	488.25835689	2.0474305118	724.76986108	26.846338272	-1.1360006332	27.923929214	19.193658829	42.289218985	-71.068877681	2	62572.599029	29.3
9770	2022-09-21	17:23:26.479	263.51627869	6324.390689	1663781006.479	0	899	2.8606721576	2.9138206948	477.32191176	488.08144843	2.0150412799	724.77137201	26.846338272	-1.288547369	27.923929214	19.188126052	42.289232802	-71.068868199	2	62573.520165	29.3
9771	2022-09-21	17:23:27.404	263.5162894	6324.390946	1663781007.404	0	899	2.8606721576	2.9138206948	478.02917122	488.80465056	2.0150412799	724.77829525	26.846338272	-1.2785658844	27.923929214	19.1864898	42.289245069	-71.068859931	2	62574.434496	29.3
9772	2022-09-21	17:23:28.339	263.51630023	6324.391206	1663781008.34	0	899	2.8574126331	2.9124058393	478.02917122	489.19292086	2.085991828	724.77416992	26.846338272	-1.1783196926	27.923929214	19.186096191	42.2892552	-71.068849211	2	62575.353312	29.3
9773	2022-09-21	17:23:29.250	263.51631078	6324.391459	1663781009.251	0	899	2.8574126331	2.9124058393	477.39329041	488.54218988	2.085991828	724.79360942	26.846338272	-1.1836230415	27.923929214	19.185508905	42.28926463	-71.068836728	2	62576.296296	29.3
9774	2022-09-21	17:23:30.190	263.51632166	6324.39172	1663781010.191	0	899	2.86727869	2.9220805957	477.39913573	488.47085077	2.0718529356	724.78870356	26.847811604	-1.1769722811	27.923929214	19.186341065	42.289276087	-71.068821785	2	62577.241099	29.3
9775	2022-09-21	17:23:31.141	263.51633266	6324.391984	1663781011.142	0	899	2.8673119187	2.9221147329	478.18364956	489.27361441	2.071863082	724.77380371	26.849084854	-1.1408835649	27.923929214	19.191858292	42.289292656	-71.06880901	2	62578.199223	29.3
9776	2022-09-21	17:23:32.072	263.51634343	6324.392242	1663781012.072	0	899	2.8668034673	2.9214380237	478.18364956	489.24139834	2.0659804058	724.77759678	26.849084854	-1.1650720503	27.923929214	19.179695723	42.289304064	-71.06879742	2	62579.109617	29.3
9777	2022-09-21	17:23:32.984	263.51635399	6324.392496	1663781012.985	0	899	2.8668034673	2.9214380237	477.4963685	488.53822426	2.0659804058	724.7790588	26.849084854	-1.1867166197	27.923929214	19.172374334	42.289310347	-71.06878974	2	62580.052052	29.3
9778	2022-09-21	17:23:33.921	263.51636483	6324.392756	1663781013.921	0	899	2.8599108474	2.9125568059	477.4963685	488.16051388	1.9968529648	724.79532487	26.849084854	-1.188710793	27.923929214	19.184786727	42.289316593	-71.068785055	2	62580.988989	29.3
9779	2022-09-21	17:23:34.887	263.51637601	6324.393024	1663781014.887	0	899	2.8599553277	2.9126024574	477.19405984	487.85152523	1.9968660891	724.78392585	26.850793636	-1.1776621073	27.923929214	19.189336777	42.289324763	-71.068776904	2	62581.971516	29.397151577
9780	2022-09-21	17:23:35.756	263.51638608	6324.393266	1663781015.757	0	899	2.8606376676	2.9148067366	477.19805445	488.16229655	2.053038346	724.7731683	26.851800919	-1.171173042	27.923929214	19.188635428	42.289330296	-71.068768723	2	62582.79434	29.4
9781	2022-09-21	17:23:36.694	263.51639693	6324.393526	1663781016.695	0	899	2.8606376676	2.9148067366	477.44793522	488.41791865	2.053038346	724.77614811	26.851800919	-1.1652984619	27.923929214	19.186815262	42.289335386	-71.068762948	2	62583.743802	29.4
9782	2022-09-21	17:23:37.608	263.51640751	6324.39378	1663781017.609	0	899	2.8583956921	2.9121541222	477.44793522	488.34300382	2.0393307924	724.78077142	26.851800919	-1.1977976032	27.923929214	19.185217434	42.289339951	-71.068757288	2	62584.656805	29.4
9783	2022-09-21	17:23:38.470	263.51641748	6324.394019	1663781018.47	0	899	2.8583956921	2.9121541222	477.47292221	488.368561	2.0393307924	724.79354596	26.851800919	-1.1877191027	27.923929214	19.18732945	42.28934499	-71.068757493	2	62585.498542	29.4
9784	2022-09-21	17:23:39.371	263.51642791	6324.39427	1663781019.371	0	899	2.8583190569	2.913116732	477.47292221	488.58033744	2.0780677401	724.77405755	26.851800919	-1.176692009	27.923929214	19.188257217	42.28935225	-71.068761306	2	62586.391658	29.4
9785	2022-09-21	17:23:40.230	263.51643785	6324.394508	1663781020.23	0	899	2.8583190569	2.913116732	477.58039525	488.69031061	2.0780677401	724.78137207	26.851800919	-1.176692009	27.923929214	19.188257217	42.289361336	-71.06876462	2	62587.257396	29.4
9786	2022-09-21	17:23:41.096	263.51644788	6324.394749	1663781021.097	0	899	2.8571547359	2.910297584	477.59019576	488.36792672	2.0172646691	724.78328114	26.854270215	-1.1926990487	27.923929214	19.188388509	42.289370798	-71.068769132	2	62588.119748	29.4
9787	2022-09-21	17:23:42.042	263.51645883	6324.395012	1663781022.043	0	899	2.8571555978	2.9102984689	478.85832521	489.66467533	2.0172649263	724.78874156	26.85430336	-1.1561253213	27.923929214	19.188931699	42.289377208	-71.068775902	2	62589.108216	29.4
9788	2022-09-21	17:23:42.963	263.51646948	6324.395268	1663781022.963	0	899	2.8619849815	2.9161552417	478.85832521	489.85575693	2.0521340952	724.78602812	26.85430336	-1.1625712692	27.923929214	19.189978454	42.289381864	-71.06878358	2	62590.029586	29.4
9789	2022-09-21	17:23:43.921	263.51648057	6324.395534	1663781023.921	0	899	2.8619849815	2.9161552417	477.47132037	488.43689822	2.0521340952	724.77939752	26.85430336	-1.1800982186	27.923929214	19.192535198	42.289388162	-71.068791453	2	62590.974359	29.4
9790	2022-09-21	17:23:44.868	263.51649153	6324.395797	1663781024.868	0	899	2.8632025224	2.9162043768	477.47132037	488.19488336	2.0078375031	724.79815674	26.85430336	-1.16855371	27.923929214	19.189697266	42.289386843	-71.068796138	2	62591.894175	29.4
9791	2022-09-21	17:23:45.730	263.5165015	6324.396036	1663781025.73	0	899	2.863277364	2.9162812002	477.76380627	488.49405941	2.0078596822	724.79075572	26.857175246	-1.1451090558	27.923929214	19.19004343	42.289384071	-71.06880056	2	62592.778697	29.4
9792	2022-09-21	17:23:46.640	263.51651204	6324.396289	1663781026.64	0	899	2.8625508555	2.9168502703	477.76427809	488.76066563	2.0565367162	724.76671029	26.857294083	-1.1390834834	27.923929214	19.18928956	42.289386663	-71.068802777	2	62593.666029	29.4
9793	2022-09-21	17:23:47.585	263.51652297	6324.396551	1663781027.585	0	899	2.8625508555	2.9168502703	476.91867461	487.89559945	2.0565367162	724.80908203	26.857294083	-1.1408835649	27.923929214	19.178173065	42.289390456	-71.068803333	2	62594.636752	29.4
9794	2022-09-21	17:23:48.493	263.5165335	6324.396804	1663781028.494	0	899	2.8628762389	2.9159738729	476.91867461	487.65048467	2.0116248663	724.79676425	26.857294083	-1.1641665602	27.923929214	19.185899873	42.28939256	-71.06880244	2	62595.536287	29.4
9795	2022-09-21	17:23:49.404	263.51654404	6324.397057	1663781029.405	0	899	2.8628762389	2.9159738729	478.31497048	489.07820054	2.0116248663	724.76686672	26.857294083	-1.1853368393	27.923929214	19.186343275	42.289391095	-71.068803905	2	62596.44765	29.4
9796	2022-09-21	17:23:50.263	263.51655397	6324.397295	1663781030.263	0	899	2.8668650682	2.9246369839	478.323192	490.02176662	2.1822286631	724.77717196	26.859362406	-1.223883141	27.923929214	19.159507019	42.289388886	-71.068806114	2	62597.33139	29.4
9797	2022-09-21	17:23:51.098	263.51656363	6324.397527	1663781031.098	0	899	2.8668795807	2.924651915	477.25596784	488.92846644	2.1822333316	724.77166748	26.859918594	-1.1783196926	27.923929214	19.188976288	42.28939	-71.068804502	2	62598.149542	29.4
9798	2022-09-21	17:23:51.992	263.51657398	6324.397776	1663781031.992	0	899	2.864921356	2.9174952778	477.25596784	487.88141622	1.9907451578	724.90862714	26.859918594	-1.1783196926	27.923929214	19.188976288	42.289389714	-71.068801476	2	62599.057199	29.4
9799	2022-09-21	17:23:52.907	263.51658457	6324.39803	1663781032.907	0	899	2.864921356	2.9174952778	478.82277551	489.48310672	1.9907451578	724.96466064	26.859918594	-1.1783196926	27.923929214	19.188976288	42.289385202	-71.068798468	2	62599.959566	29.4
9800	2022-09-21	17:23:53.802	263.51659494	6324.398279	1663781033.803	0	899	2.8718520275	2.9252732463	478.82277551	489.62933781	2.0174501262	724.95339946	26.859918594	-1.1807449543	27.923929214	19.187008814	42.289377632	-71.068795386	2	62600.884178	29.4
9801	2022-09-21	17:23:54.716	263.51660551	6324.398532	1663781034.716	0	899	2.8718520275	2.9252732463	478.29045069	489.08499893	2.0174501262	724.95794678	26.859918594	-1.1978515387	27.923929214	19.185375214	42.289376667	-71.06879376	2	62601.743733	29.4
9802	2022-09-21	17:23:55.681	263.51661669	6324.398801	1663781035.682	0	899	2.8778004502	2.9336277473	478.3007891	489.56032761	2.1023114322	724.94800492	26.862519662	-1.1377360537	27.923929214	19.192195791	42.289375477	-71.068793333	2	62602.713547	29.4
9803	2022-09-21	17:23:56.625	263.5166276	6324.399062	1663781036.625	0	899	2.8778042615	2.9336316644	478.49868663	489.76289024	2.1023126089	724.94612051	26.862665176	-1.1632395549	27.923929214	19.188404247	42.289375	-71.068799901	2	62603.656805	29.4
9804	2022-09-21	17:23:57.569	263.51663854	6324.399325	1663781037.57	0	899	2.8803092539	2.9333414477	478.49868663	489.18738948	1.9972499948	724.97119141	26.862665176	-1.1360006332	27.923929214	19.18753624	42.289375	-71.068809507	2	62604.617373	29.4
9805	2022-09-21	17:23:58.480	263.51664907	6324.399578	1663781038.48	0	899	2.8803092539	2.9333414477	478.29390901	488.97803754	1.9972499948	724.94029387	26.862665176	-1.231072864	27.923929214	19.190690982	42.289374069	-71.068817987	2	62605.558428	29.4
9806	2022-09-21	17:23:59.359	263.51665926	6324.399822	1663781039.36	0	899	2.8870881563	2.9420858166	478.29390901	489.34946979	2.0651154353	724.93824859	26.862665176	-1.2211883526	27.923929214	19.190776825	42.289374034	-71.068820966	2	62606.420613	29.4
9807	2022-09-21	17:24:00.243	263.51666949	6324.400068	1663781040.244	0	899	2.887101709	2.9420997387	478.20273531	489.25621109	2.0651195322	724.93261274	26.863180944	-1.2175018661	27.923929214	19.190500259	42.289375	-71.06882	2	62607.25641	29.4
9808	2022-09-21	17:24:01.130	263.51667975	6324.400314	1663781041.13	0	899	2.8885076709	2.9439302895	478.21135808	489.34526763	2.0797683941	724.92437744	26.865350723	-1.2385427952	27.923929214	19.189336777	42.289375224	-71.068820224	2	62608.134283	29.4
9809	2022-09-21	17:24:02.009	263.51668992	6324.400558	1663781042.009	0	899	2.8885076709	2.9439302895	478.5671904	489.70938457	2.0797683941	724.95215329	26.865350723	-1.2755368877	27.923929214	19.183879953	42.289376667	-71.068821667	2	62609.028956	29.4
9810	2022-09-21	17:24:02.865	263.51669984	6324.400796	1663781042.866	0	899	2.8800428528	2.934622729	478.5671904	489.5716652	2.0546399309	724.9609375	26.865350723	-1.2776064873	27.923929214	19.183574677	42.289376667	-71.068821667	2	62609.915202	29.4
9811	2022-09-21	17:24:03.710	263.51670961	6324.401031	1663781043.71	0	899	2.8800428528	2.934622729	478.50925516	489.51239777	2.0546399309	724.94733919	26.865350723	-1.219204999	27.923929214	19.190186027	42.289376667	-71.068820353	2	62610.788004	29.4
9812	2022-09-21	17:24:04.595	263.51671986	6324.401277	1663781044.596	0	899	2.8842368561	2.9383433296	478.51441786	489.40594317	2.0342397865	724.94110027	26.866649034	-1.2800102708	27.923929214	19.172347719	42.289377786	-71.068817761	2	62611.671598	29.4
9813	2022-09-21	17:24:05.516	263.51673051	6324.401532	1663781045.516	0	899	2.884273272	2.9383807228	478.40047122	489.28946241	2.034250641	724.94342849	26.86803627	-1.3573615551	27.923929214	19.151885986	42.289378333	-71.068814822	2	62612.553252	29.4
9814	2022-09-21	17:24:06.414	263.5167409	6324.401782	1663781046.414	0	899	2.8805140292	2.9347817991	478.40047122	489.33616263	2.0427800726	724.96041931	26.86803627	-1.2316980899	27.923929214	19.172426198	42.289379088	-71.068795969	2	62613.452991	29.4
9815	2022-09-21	17:24:07.344	263.51675167	6324.40204	1663781047.344	0	899	2.8805140292	2.9347817991	478.26058002	489.19307368	2.0427800726	724.9509245	26.86803627	-1.1547779974	27.923929214	19.18753624	42.289379343	-71.068761211	2	62614.393968	29.4
9816	2022-09-21	17:24:08.220	263.51676182	6324.402284	1663781048.221	0	899	2.8822085571	2.9395335679	478.26058002	489.80471672	2.1543743799	724.94608413	26.86803627	-1.1913409233	27.923929214	19.18753624	42.289377917	-71.068731667	2	62615.25	29.4
9817	2022-09-21	17:24:09.059	263.51677153	6324.402517	1663781049.06	0	899	2.8822085571	2.9395335679	478.56600729	490.11751632	2.1543743799	724.94663991	26.86803627	-1.211174586	27.923929214	19.182600249	42.289376216	-71.068702613	2	62616.135108	29.4
9818	2022-09-21	17:24:09.934	263.51678164	6324.402759	1663781049.934	0	899	2.8801057804	2.9333287285	478.56600729	489.29557581	2.0044427045	724.9442749	26.86803627	-1.2173833847	27.923929214	19.181055069	42.289373343	-71.068676755	2	62616.997041	29.4
9819	2022-09-21	17:24:10.842	263.51679215	6324.403012	1663781050.842	0	899	2.8801674885	2.9333920679	479.71428511	490.46969787	2.0044608546	724.94618922	26.870390368	-1.1953076558	27.923929214	19.186854621	42.289370402	-71.068651748	2	62617.879495	29.312050534
9820	2022-09-21	17:24:11.759	263.51680277	6324.403266	1663781051.759	0	899	2.8898161925	2.9445402353	479.71597133	490.73856104	2.0531285158	724.94939013	26.87081337	-1.2060867903	27.923929214	19.187896729	42.289361933	-71.068628165	2	62618.806714	29.3
9821	2022-09-21	17:24:12.654	263.51681313	6324.403515	1663781052.654	0	899	2.8898161925	2.9445402353	477.84342072	488.82298422	2.0531285158	724.94436059	26.87081337	-1.2206386328	27.923929214	19.187896729	42.289356468	-71.068628043	2	62619.706413	29.3
9822	2022-09-21	17:24:13.530	263.51682328	6324.403759	1663781053.531	0	899	2.8878558057	2.9427934369	477.84342072	488.87352052	2.0623653589	724.9389317	26.87081337	-1.1931517858	27.923929214	19.183267101	42.289348069	-71.068638911	2	62620.5941	29.3
9823	2022-09-21	17:24:14.411	263.51683346	6324.404003	1663781054.411	0	899	2.8878558057	2.9427934369	479.15907148	490.21954056	2.0623653589	724.94921875	26.87081337	-1.1783196926	27.923929214	19.186096191	42.28933938	-71.068652115	2	62621.474359	29.3
9824	2022-09-21	17:24:15.301	263.51684376	6324.40425	1663781055.301	0	899	2.895356729	2.9491549266	479.16976497	489.97201411	2.0152345141	724.94213867	26.873498917	-1.6910306215	27.923929214	19.120916367	42.289332022	-71.068665956	2	62622.357357	29.3
9825	2022-09-21	17:24:16.249	263.51685473	6324.404514	1663781056.249	0	899	2.895356729	2.9491549266	479.22399542	490.02746711	2.0152345141	724.94677532	26.873498917	-1.6112001203	27.923929214	19.131557364	42.289324623	-71.0686782	2	62623.306613	29.3
9826	2022-09-21	17:24:17.151	263.51686517	6324.404764	1663781057.151	0	899	2.892321336	2.9458713727	479.22399542	489.9887689	2.0081744993	724.93487549	26.873498917	-1.1669260263	27.923929214	19.190776825	42.289318374	-71.068681341	2	62624.195167	29.3
9827	2022-09-21	17:24:18.026	263.51687531	6324.405007	1663781058.027	0	899	2.892321336	2.9458713727	477.83861418	488.57226794	2.0081744993	724.93794261	26.873498917	-1.2097839954	27.923929214	19.189575018	42.289311522	-71.068679928	2	62625.010858	29.3
9828	2022-09-21	17:24:18.927	263.51688573	6324.405258	1663781058.927	0	899	2.8907725884	2.9462707454	477.83861418	488.9703059	2.0809486439	724.94207764	26.873498917	-1.3980529308	27.923929214	19.184295654	42.289298493	-71.068673413	2	62625.988056	29.3
9829	2022-09-21	17:24:19.809	263.51689595	6324.405503	1663781059.81	0	899	2.8907831964	2.9462816448	480.51830727	491.71244268	2.0809518712	724.93052097	26.873902112	-1.1805509747	27.923929214	19.169772394	42.28928421	-71.068670509	2	62626.847425	29.3
9830	2022-09-21	17:24:20.690	263.51690613	6324.405747	1663781060.69	0	899	2.8861477531	2.9409020371	480.52827362	491.58975118	2.0568044371	724.93412286	26.876398087	-1.203090194	27.923929214	19.174555823	42.289269783	-71.068668812	2	62627.713018	29.3
9831	2022-09-21	17:24:21.548	263.51691606	6324.405986	1663781061.548	0	899	2.8861477531	2.9409020371	478.35087372	489.36222882	2.0568044371	724.93458648	26.876398087	-1.1666458553	27.923929214	19.160845662	42.289254749	-71.068665537	2	62628.559172	29.3
9832	2022-09-21	17:24:22.476	263.51692682	6324.406244	1663781062.477	0	899	2.8836940055	2.9376669736	478.35087372	489.21375867	2.0296875847	724.95739746	26.876398087	-1.5152440071	27.923929214	19.183214188	42.289236043	-71.068664968	2	62629.490336	29.3
9833	2022-09-21	17:24:23.358	263.51693703	6324.406489	1663781063.359	0	899	2.8836940055	2.9376669736	479.18614302	490.06799612	2.0296875847	724.9404402	26.876398087	-1.6416836338	27.923929214	19.131873491	42.289217894	-71.068667313	2	62630.387589	29.3
9834	2022-09-21	17:24:24.285	263.51694774	6324.406746	1663781064.285	0	899	2.8877137781	2.9399468673	479.18614302	489.70116401	1.9627350837	724.93508123	26.876398087	-1.5715220361	27.923929214	19.14654056	42.289200524	-71.068667775	2	62631.335057	29.3
9835	2022-09-21	17:24:25.164	263.51695793	6324.40699	1663781065.165	0	899	2.8877699645	2.9400045073	477.98794184	488.47675824	1.9627512238	724.94633999	26.878535934	-1.264542151	27.923929214	19.156900494	42.289184175	-71.068667045	2	62632.226794	29.3
9836	2022-09-21	17:24:26.075	263.51696846	6324.407243	1663781066.075	0	899	2.8946067234	2.9490461675	477.98987487	488.89730733	2.0393302686	724.95765292	26.879022598	-1.2031871357	27.923929214	19.158798875	42.289168184	-71.068668168	2	62633.099029	29.3
9837	2022-09-21	17:24:26.979	263.51697892	6324.407494	1663781066.979	0	899	2.8946067234	2.9490461675	477.60302704	488.50163187	2.0393302686	724.93395592	26.879022598	-1.2553367678	27.923929214	19.181526588	42.289152094	-71.068666706	2	62633.976699	29.3
9838	2022-09-21	17:24:27.930	263.51698993	6324.407758	1663781067.93	0	899	2.8968834436	2.9531495178	477.60302704	488.85991605	2.1048281016	724.93248259	26.879022598	-1.4076140653	27.923929214	19.180918081	42.289140306	-71.06866829	2	62634.973739	29.3
9839	2022-09-21	17:24:28.894	263.51700109	6324.408026	1663781068.894	0	899	2.8968834436	2.9531495178	479.05980516	490.35102978	2.1048281016	724.93029785	26.879022598	-1.4745526314	27.923929214	19.183935165	42.289129354	-71.068668333	2	62635.912536	29.3
9840	2022-09-21	17:24:29.792	263.51701148	6324.408276	1663781069.792	0	899	2.8980671334	2.9540815188	479.06361071	490.29960262	2.094751714	724.93317984	26.879978546	-1.2526851316	27.923929214	19.187550614	42.289117017	-71.068672577	2	62636.848739	29.3
9841	2022-09-21	17:24:30.664	263.51702157	6324.408518	1663781070.664	0	899	2.8981111431	2.9541267456	478.7595477	489.98848185	2.0947651585	724.95349121	26.88164711	-1.196223855	27.923929214	19.185375214	42.289109017	-71.06867812	2	62637.717949	29.3
9842	2022-09-21	17:24:31.601	263.51703243	6324.408778	1663781071.602	0	899	2.9001719247	2.9552364984	478.7595477	489.78920516	2.0584271133	724.93774333	26.88164711	-1.1857896522	27.923929214	19.187388313	42.289102507	-71.06867896	2	62638.623923	29.3
9843	2022-09-21	17:24:32.502	263.51704285	6324.409028	1663781072.502	0	899	2.9001719247	2.9552364984	479.22622287	490.26663158	2.0584271133	724.93406142	26.88164711	-1.1783196926	27.923929214	19.188257217	42.289095486	-71.068678333	2	62639.541667	29.245833333
9844	2022-09-21	17:24:33.388	263.5170531	6324.409274	1663781073.388	0	899	2.9059311403	2.9608226233	479.22622287	490.20989147	2.0480852436	724.95990394	26.88164711	-1.1776405928	27.923929214	19.179392215	42.289087851	-71.068676807	2	62640.457916	29.2
9845	2022-09-21	17:24:34.221	263.51706275	6324.409506	1663781074.222	0	899	2.9059311403	2.9608226233	478.75337369	489.72620478	2.0480852436	724.94526197	26.88164711	-1.1789340341	27.923929214	19.179163434	42.289080889	-71.068677933	2	62641.293293	29.2
9846	2022-09-21	17:24:35.124	263.51707319	6324.409757	1663781075.124	0	899	2.9042707771	2.9603609799	478.76406662	489.98417811	2.0931376703	724.96099571	26.88433488	-1.1398703799	27.923929214	19.193523255	42.289072745	-71.068686611	2	62642.193294	29.2
9847	2022-09-21	17:24:36.019	263.51708356	6324.410006	1663781076.02	0	899	2.9042747515	2.9603650642	479.20730513	490.43781082	2.093138881	724.93579263	26.884485245	-1.1389218166	27.923929214	19.193962059	42.289062408	-71.068693201	2	62643.079349	29.2
9848	2022-09-21	17:24:36.918	263.51709397	6324.410255	1663781076.919	0	899	2.9039117513	2.9578309622	479.20730513	490.00277357	2.0138431014	724.94200852	26.884485245	-1.1933781311	27.923929214	19.18818014	42.289051738	-71.068691677	2	62643.993896	29.2
9849	2022-09-21	17:24:37.821	263.51710441	6324.410506	1663781077.821	0	899	2.9039117513	2.9578309622	478.96699137	489.75704608	2.0138431014	724.94496327	26.884485245	-1.1768644211	27.923929214	19.184307263	42.289041192	-71.068688674	2	62644.897796	29.2
9850	2022-09-21	17:24:38.729	263.51711492	6324.410758	1663781078.729	0	899	2.9049130267	2.9589300769	478.96699137	489.77296102	2.0167479124	724.95536996	26.884485245	-1.1433735975	27.923929214	19.190288544	42.289031261	-71.068685836	2	62645.749071	29.2
9851	2022-09-21	17:24:39.678	263.51712591	6324.411022	1663781079.679	0	899	2.9049130267	2.9589300769	478.62357012	489.42179184	2.0167479124	724.93145712	26.884485245	-1.1425112486	27.923929214	19.192577362	42.28902095	-71.068683769	4.9533116178	62646.738328	29.2
9852	2022-09-21	17:24:40.595	263.51713652	6324.411276	1663781080.595	0	899	2.9039703601	2.9579647375	478.62836326	489.42566051	2.0165593108	724.9325323	26.885690386	-1.1504554796	27.923929214	19.190340573	42.289011677	-71.068682224	6	62647.66568	29.2
9853	2022-09-21	17:24:41.509	263.51714709	6324.41153	1663781081.509	0	899	2.9040102925	2.958005732	480.56269277	491.40369066	2.0165710309	724.93783549	26.887201309	-1.4293340326	27.923929214	19.182814301	42.289003378	-71.068679685	6	62648.594623	29.2
9854	2022-09-21	17:24:42.391	263.51715731	6324.411776	1663781082.392	0	899	2.9026202081	2.9588608746	480.56269277	491.86173754	2.0998166166	724.9433133	26.887201309	-1.3144928027	27.923929214	19.184338589	42.288996144	-71.068677562	6	62649.462771	29.2
9855	2022-09-21	17:24:43.265	263.51716742	6324.412018	1663781083.265	0	899	2.9026202081	2.9588608746	478.63658444	489.89034234	2.0998166166	724.92056537	26.887201309	-1.175851229	27.923929214	19.191063799	42.288989012	-71.068676136	6	62650.318612	29.2
9856	2022-09-21	17:24:44.164	263.51717784	6324.412268	1663781084.165	0	899	2.9036116127	2.9582989221	478.63658444	489.57453867	2.0422079207	724.93688035	26.887201309	-1.1917181804	27.923929214	19.190324265	42.288983333	-71.068675	6	62651	29.2
9857	2022-09-21	17:24:45.079	263.51718843	6324.412522	1663781085.08	0	899	2.9036261394	2.9583138403	479.6033587	490.56342966	2.0422122391	724.9465805	26.88775103	-1.1991881361	27.923929214	19.189336777	42.288983333	-71.068675	6	62651	29.2
9858	2022-09-21	17:24:45.999	263.51719906	6324.412778	1663781085.999	0	899	2.9048671383	2.9622549961	479.61150582	491.11022114	2.1401934347	724.9206543	26.889795303	-1.179947257	27.923929214	19.189336777	42.288983333	-71.068675	6	62651	29.2
9859	2022-09-21	17:24:46.881	263.51720927	6324.413023	1663781086.881	0	899	2.9048671383	2.9622549961	478.51997779	489.99252367	2.1401934347	724.93613459	26.889795303	-1.301503963	27.923929214	19.17306799	42.288983333	-71.068675	6	62651	29.2
9860	2022-09-21	17:24:47.760	263.51721946	6324.413267	1663781087.761	0	899	2.9192895859	2.9740844342	478.51997779	489.41778084	2.0353630663	724.95780328	26.889795303	-1.517087274	27.923929214	19.145214889	42.288983333	-71.068675	6	62651	29.2
9861	2022-09-21	17:24:48.673	263.51723001	6324.41352	1663781088.673	0	899	2.9192895859	2.9740844342	478.32183972	489.21513038	2.0353630663	724.94471993	26.889795303	-1.5233823061	27.923929214	19.181774139	42.288983333	-71.068675	6	62651	29.2
9862	2022-09-21	17:24:49.572	263.51724042	6324.41377	1663781089.572	0	899	2.9147287539	2.9694651516	478.32294829	489.22169256	2.036354733	724.94440142	26.890074206	-1.2783610971	27.923929214	19.179315895	42.288983333	-71.068675	6	62651	29.2
9863	2022-09-21	17:24:50.473	263.51725086	6324.414021	1663781090.474	0	899	2.9147958328	2.9695340327	477.71061108	488.59551133	2.0363745406	724.94055176	26.892602921	-1.1832026243	27.923929214	19.185735703	42.288983333	-71.068675	6	62651	29.2
9864	2022-09-21	17:24:51.342	263.5172609	6324.414262	1663781091.342	0	899	2.9200131209	2.9748080144	477.71061108	488.5872843	2.0348696702	724.95192734	26.892602921	-1.2001797877	27.923929214	19.184985016	42.288983333	-71.068675	6	62651	29.2
9865	2022-09-21	17:24:52.230	263.51727119	6324.414509	1663781092.231	0	899	2.9200131209	2.9748080144	478.62554469	489.52304942	2.0348696702	724.93106301	26.892602921	-1.2411190745	27.923929214	19.187832346	42.288983333	-71.068675	6	62651	29.2
9866	2022-09-21	17:24:53.091	263.51728115	6324.414748	1663781093.091	0	899	2.9796565419	3.0345455333	478.62554469	489.3224842	1.9982372301	724.94440708	26.892602921	-1.2417981625	27.923929214	19.187896729	42.288983333	-71.068675	6	62651	29.2
9867	2022-09-21	17:24:53.930	263.51729087	6324.414981	1663781093.931	0	899	2.9796565419	3.0345455333	478.3905561	489.08224379	1.9982372301	724.92735765	26.892602921	-1.2636259439	27.923929214	19.178881096	42.288983333	-71.068675	6	62651	29.2
9868	2022-09-21	17:24:54.894	263.51730203	6324.415249	1663781094.895	0	899	2.9954760501	3.0510207199	478.39698984	489.15967554	2.0111880862	724.9506646	26.894221363	-1.1897024666	27.923929214	19.186494461	42.288983333	-71.068675	6	62651	29.2
9869	2022-09-21	17:24:55.786	263.51731234	6324.415496	1663781095.786	0	899	2.9955051413	3.0510505829	478.87256996	489.6460002	2.0111963417	724.95352921	26.895288467	-1.1413256001	27.923929214	19.191074068	42.288983333	-71.068675	6	62651	29.2
9870	2022-09-21	17:24:56.677	263.51732266	6324.415744	1663781096.678	0	899	2.9655470521	3.0216915739	478.87256996	489.87310029	2.0526396252	724.93700485	26.895288467	-1.1469738791	27.923929214	19.188713099	42.288983333	-71.068675	6	62651	29.2
9871	2022-09-21	17:24:57.561	263.51733288	6324.415989	1663781097.561	0	899	2.9655470521	3.0216915739	480.69051988	491.73281166	2.0526396252	724.94438889	26.895288467	-1.1680578593	27.923929214	19.19008879	42.288983333	-71.068675	6	62651	29.2
9872	2022-09-21	17:24:58.459	263.51734328	6324.416239	1663781098.459	0	899	2.9306023902	2.9865405545	480.69051988	491.82377313	2.0691655968	724.94451823	26.895288467	-1.1669260263	27.923929214	19.189336777	42.288983333	-71.068675	6	62651	29.2
9873	2022-09-21	17:24:59.332	263.51735338	6324.416481	1663781099.332	0	899	2.9306023902	2.9865405545	479.36147941	490.46395081	2.0691655968	724.9395465	26.895288467	-1.2770352182	27.923929214	19.184614952	42.288983333	-71.068675	6	62651	29.2
9874	2022-09-21	17:25:00.187	263.51736329	6324.416719	1663781100.188	0	899	2.9249419607	2.9785045648	479.36857971	490.01855789	1.9866385929	724.94801866	26.897071017	-1.3251319129	27.923929214	19.179335234	42.288983333	-71.068675	6	62651	29.2
9875	2022-09-21	17:25:01.091	263.51737374	6324.41697	1663781101.091	0	899	2.9249676226	2.9785308989	478.7018898	489.33709666	1.98664596	724.94682908	26.898035049	-1.1948333726	27.923929214	19.185009028	42.288983333	-71.068675	6	62651	29.2
9876	2022-09-21	17:25:02.016	263.51738446	6324.417227	1663781102.017	0	899	2.9147553043	2.9703892887	478.7018898	489.78874492	2.0691036605	724.95076969	26.898035049	-1.1792466554	27.923929214	19.178744272	42.288983333	-71.068675	6	62651	29.2
9877	2022-09-21	17:25:02.901	263.5173947	6324.417473	1663781102.902	0	899	2.9147553043	2.9703892887	480.38301923	491.50880972	2.0691036605	724.9537592	26.898035049	-1.1815749407	27.923929214	19.175653458	42.288983333	-71.068675	6	62651	29.2
9878	2022-09-21	17:25:03.832	263.51740546	6324.417731	1663781103.832	0	899	2.9225942944	2.9782582116	480.38301923	491.48484287	2.0647471386	724.9483202	26.898035049	-1.1743313777	27.923929214	19.172142332	42.288983333	-71.068675	6	62651	29.2
9879	2022-09-21	17:25:04.709	263.51741561	6324.417975	1663781104.709	0	899	2.9225942944	2.9782582116	480.23603961	491.33446649	2.0647471386	724.95587158	26.898035049	-1.1750643253	27.923929214	19.18645668	42.288983333	-71.068675	6	62651	29.2
9880	2022-09-21	17:25:05.632	263.51742631	6324.418231	1663781105.633	0	899	2.9212674545	2.9777457962	480.24631433	491.51315728	2.0953171656	724.95278749	26.900609844	-1.1789017632	27.923929214	19.190138533	42.288983333	-71.068675	6	62651	29.2
9881	2022-09-21	17:25:06.545	263.51743686	6324.418485	1663781106.545	0	899	2.9212728329	2.9777513234	480.52859224	491.80206657	2.0953187962	724.94989014	26.900812149	-1.1913409233	27.923929214	19.192218781	42.288983333	-71.068675	6	62651	29.2
9882	2022-09-21	17:25:07.414	263.51744693	6324.418726	1663781107.415	0	899	2.9203488973	2.9753571118	480.52859224	491.51091992	2.0424145903	724.95271999	26.900812149	-1.1539047956	27.923929214	19.191858292	42.288983333	-71.068675	6	62651	29.2
9883	2022-09-21	17:25:08.326	263.51745749	6324.41898	1663781108.327	0	899	2.9203488973	2.9753571118	478.91566282	489.8611275	2.0424145903	724.9470134	26.900812149	-1.1576236755	27.923929214	19.188566663	42.288983333	-71.068675	6	62651	29.2
9884	2022-09-21	17:25:09.296	263.5174687	6324.419249	1663781109.296	0	899	2.9230919322	2.9797151308	478.91566282	490.17316288	2.0993029034	724.944207	26.900812149	-1.1424249932	27.923929214	19.192472812	42.288983333	-71.068675	6	62651	29.2
9885	2022-09-21	17:25:10.187	263.51747902	6324.419496	1663781110.187	0	899	2.9231566643	2.979781657	480.17077612	491.4578873	2.0993225535	724.93744988	26.903245471	-1.1816288896	27.923929214	19.188932419	42.288983333	-71.068675	6	62651	29.2
9886	2022-09-21	17:25:11.091	263.51748948	6324.419748	1663781111.091	0	899	2.9230831307	2.9797183556	480.17153894	491.46100106	2.0997465088	724.93693492	26.903436661	-1.1838925201	27.923929214	19.188696375	42.288983333	-71.068675	6	62651	29.2
9887	2022-09-21	17:25:12.016	263.5175002	6324.420005	1663781112.017	0	899	2.9230831307	2.9797183556	481.25022751	492.56505101	2.0997465088	724.94588405	26.903436661	-1.137154025	27.923929214	19.192367832	42.288983333	-71.068675	6	62651	29.2
9888	2022-09-21	17:25:12.956	263.51751106	6324.420266	1663781112.956	0	899	2.9281795965	2.9852093108	481.25022751	492.62427382	2.1104830216	724.94932869	26.903436661	-1.1427268729	27.923929214	19.191858292	42.288983333	-71.068675	6	62651	29.2
9889	2022-09-21	17:25:13.845	263.51752137	6324.420513	1663781113.846	0	899	2.9281795965	2.9852093108	480.62606237	491.98535693	2.1104830216	724.95007324	26.903436661	-1.1457666159	27.923929214	19.191858292	42.288983333	-71.068675	6	62651	29.2
9890	2022-09-21	17:25:14.740	263.51753171	6324.420761	1663781114.74	0	899	2.9327475542	2.9898230646	480.62812214	491.97884504	2.1089183757	724.93958207	26.903952428	-1.2142250838	27.923929214	19.182175567	42.288983333	-71.068675	6	62651	29.2
9891	2022-09-21	17:25:15.663	263.5175424	6324.421018	1663781115.663	0	899	2.9328054657	2.9898825888	480.3487247	491.69294615	2.1089359779	724.93499756	26.906122208	-1.5217546225	27.923929214	19.147924423	42.288983333	-71.068675	6	62651	29.2
9892	2022-09-21	17:25:16.561	263.51755279	6324.421267	1663781116.561	0	899	2.9286118704	2.9848576511	480.3487247	491.54312223	2.0817174352	724.95315168	26.906122208	-1.2007510962	27.923929214	19.184797072	42.288983333	-71.068675	6	62651	29.2
9893	2022-09-21	17:25:17.466	263.51756326	6324.421518	1663781117.466	0	899	2.9286118704	2.9848576511	481.27185333	492.48776413	2.0817174352	724.94202832	26.906122208	-1.1929684877	27.923929214	19.188257217	42.288983333	-71.068675	6	62651	29.2
9894	2022-09-21	17:25:18.381	263.51757387	6324.421773	1663781118.382	0	899	2.9289455225	2.9839992654	481.27185333	492.24787009	2.0381849648	724.93768351	26.906122208	-1.188398122	27.923929214	19.187498712	42.288983333	-71.068675	6	62651	29.2
9895	2022-09-21	17:25:19.272	263.51758417	6324.42202	1663781119.272	0	899	2.9289460073	2.9839997633	479.88797696	490.83243343	2.0381851074	724.92799388	26.906140397	-1.182135428	27.923929214	19.185929254	42.288983333	-71.068675	6	62651	29.2
9896	2022-09-21	17:25:20.197	263.51759488	6324.422277	1663781120.198	0	899	2.9362712533	2.9929777528	479.89885648	491.14521818	2.0930750698	724.93703193	26.90886879	-1.5103610754	27.923929214	19.160888672	42.288983333	-71.068675	6	62651	29.2
9897	2022-09-21	17:25:21.114	263.51760549	6324.422532	1663781121.114	0	899	2.9362712533	2.9929777528	480.89631692	492.16605396	2.0930750698	724.93795231	26.90886879	-1.3389291992	27.923929214	19.174511032	42.288983333	-71.068675	6	62651	29.2
9898	2022-09-21	17:25:21.999	263.51761573	6324.422778	1663781121.999	0	899	2.9407254285	2.9948312851	480.89631692	491.63086669	1.9958475727	724.9352421	26.90886879	-1.2233549822	27.923929214	19.183697037	42.288983333	-71.068675	6	62651	29.2
9899	2022-09-21	17:25:22.890	263.51762604	6324.423025	1663781122.89	0	899	2.9407254285	2.9948312851	479.96387264	490.67760843	1.9958475727	724.93351291	26.90886879	-1.1754092649	27.923929214	19.187765425	42.288983333	-71.068675	6	62651	29.2
9900	2022-09-21	17:25:23.785	263.5176364	6324.423274	1663781123.785	0	899	2.9401281531	2.9965731701	479.96387264	491.14493759	2.0809237961	724.95136226	26.90886879	-1.1757865426	27.923929214	19.188817182	42.288983333	-71.068675	6	62651	29.2
9901	2022-09-21	17:25:24.664	263.51764659	6324.423518	1663781124.665	0	899	2.9401281531	2.9965731701	479.49036538	490.66039969	2.0809237961	724.95837362	26.90886879	-1.1750643253	27.923929214	19.188976288	42.288983333	-71.068675	6	62651	29.2
9902	2022-09-21	17:25:25.585	263.51765725	6324.423774	1663781125.586	0	899	2.9392354215	2.9949896608	479.49745146	490.53377074	2.0565440783	724.9320036	26.910647298	-1.2623755774	27.923929214	19.188261348	42.288983333	-71.068675	6	62651	29.2
9903	2022-09-21	17:25:26.520	263.51766807	6324.424034	1663781126.521	0	899	2.9392596835	2.9950145812	480.65538428	491.71839452	2.0565512539	724.93352382	26.911554337	-1.2387368553	27.923929214	19.189671346	42.288983333	-71.068675	6	62651	29.2
9904	2022-09-21	17:25:27.469	263.51767904	6324.424297	1663781127.469	0	899	2.9431279707	2.9985637543	480.65538428	491.64031102	2.042360292	724.94167343	26.911554337	-1.1408835649	27.923929214	19.192218781	42.288983333	-71.068675	6	62651	29.2
9905	2022-09-21	17:25:28.381	263.51768959	6324.42455	1663781128.381	0	899	2.9431279707	2.9985637543	479.62220786	490.58352232	2.042360292	724.94470417	26.911554337	-1.155370762	27.923929214	19.189613923	42.288983333	-71.068675	6	62651	29.2
9906	2022-09-21	17:25:29.260	263.51769978	6324.424795	1663781129.261	0	899	2.9419418456	2.9971960262	479.62220786	490.55189498	2.0365986432	724.94380602	26.911554337	-1.172013792	27.923929214	19.185847491	42.288983333	-71.068675	6	62651	29.2
9907	2022-09-21	17:25:30.131	263.51770985	6324.425036	1663781130.131	0	899	2.9419745925	2.9972296531	481.04371863	492.00585205	2.0366082256	724.92804076	26.912777465	-1.2914469479	27.923929214	19.186835409	42.288983333	-71.068675	6	62651	29.2
9908	2022-09-21	17:25:31.019	263.51772013	6324.425283	1663781131.019	0	899	2.9377271997	2.9931822566	481.04968589	492.0677598	2.0467436327	724.91191293	26.914270401	-1.4147498371	27.923929214	19.185145347	42.288983333	-71.068675	6	62651	29.2
9909	2022-09-21	17:25:31.918	263.51773054	6324.425533	1663781131.919	0	899	2.9377271997	2.9931822566	479.52126261	490.50432915	2.0467436327	724.94502632	26.914270401	-1.2278930549	27.923929214	19.179101515	42.288983333	-71.068675	6	62651	29.2
9910	2022-09-21	17:25:32.759	263.51774028	6324.425767	1663781132.76	0	899	2.9370456299	2.9941896677	479.52126261	490.84283772	2.1083711836	724.9636663	26.914270401	-1.204383678	27.923929214	19.179957232	42.289692378	-71.068309094	6	62699.787479	29.2
9911	2022-09-21	17:25:33.619	263.51775023	6324.426006	1663781133.62	0	899	2.9370456299	2.9941896677	479.54007895	490.86209832	2.1083711836	724.94488525	26.914270401	-1.5396587849	27.923929214	19.127758026	42.289704861	-71.068302652	6	62700.646431	29.2
9912	2022-09-21	17:25:34.552	263.51776103	6324.426265	1663781134.553	0	899	2.9325440215	2.9877901924	479.5425158	490.50394975	2.0427138822	724.95336348	26.914881965	-1.4936533393	27.923929214	19.158073514	42.289711014	-71.068323314	6	62701.608193	29.2
9913	2022-09-21	17:25:35.443	263.51777133	6324.426512	1663781135.443	0	899	2.9326001851	2.9878478698	479.84830148	490.81681594	2.0427304192	724.95562744	26.916986465	-1.1734366417	27.923929214	19.183214188	42.289715731	-71.06835134	4.0490566038	62702.487736	29.2
9914	2022-09-21	17:25:36.362	263.51778198	6324.426767	1663781136.363	0	899	2.9321342799	2.9862097719	479.84830148	490.58491028	2.0004864849	724.94613749	26.916986465	-1.3514222057	27.923929214	19.149373629	42.289724028	-71.068374398	2	62703.402778	29.2
9915	2022-09-21	17:25:37.260	263.51779237	6324.427017	1663781137.261	0	899	2.9321342799	2.9862097719	480.49564766	491.24674084	2.0004864849	724.93606305	26.916986465	-1.4723213145	27.923929214	19.169120422	42.289732229	-71.068392234	2	62704.33432	29.2
9916	2022-09-21	17:25:38.153	263.5178027	6324.427265	1663781138.153	0	899	2.9295610565	2.9854929743	480.49564766	491.62711093	2.0696605008	724.94571792	26.916986465	-1.5110617134	27.923929214	19.164363318	42.289737414	-71.068403363	2.8966942149	62705.224174	29.2
9917	2022-09-21	17:25:39.022	263.51781275	6324.427506	1663781139.022	0	899	2.9295610565	2.9854929743	479.62893689	490.74032139	2.0696605008	724.95546414	26.916986465	-1.3249486061	27.923929214	19.158512873	42.289740194	-71.068416164	6	62706.116371	29.2
9918	2022-09-21	17:25:39.900	263.51782292	6324.42775	1663781139.9	0	899	2.9353871025	2.9921093451	479.62893689	490.87550637	2.0942638034	724.95595202	26.916986465	-1.2385427952	27.923929214	19.15656662	42.289741637	-71.068424822	6	62706.982249	29.2
9919	2022-09-21	17:25:40.736	263.51783259	6324.427982	1663781140.736	0	899	2.93543181	2.9921552887	480.54633838	491.81449378	2.0942772865	724.94259138	26.918660082	-1.3935256581	27.923929214	19.148753728	42.289743033	-71.068429098	6	62707.819639	29.2
9920	2022-09-21	17:25:41.658	263.51784328	6324.428239	1663781141.659	0	899	2.9405758883	2.9972156532	480.55074436	491.78254368	2.0876558385	724.93300684	26.919763565	-1.4957121611	27.923929214	19.143602371	42.289743333	-71.068448612	6	62708.744489	29.2
9921	2022-09-21	17:25:42.546	263.51785355	6324.428485	1663781142.547	0	899	2.9405758883	2.9972156532	481.49131	492.74509294	2.0876558385	724.92964304	26.919763565	-1.6006688645	27.923929214	19.149981758	42.289742339	-71.068466932	6	62709.596607	29.2
9922	2022-09-21	17:25:43.437	263.51786387	6324.428733	1663781143.438	0	899	2.9422783362	3.0002786355	481.49131	493.0098387	2.1356205948	724.93329949	26.919763565	-1.428730416	27.923929214	19.164541396	42.289740856	-71.068493643	6	62710.486345	29.2
9923	2022-09-21	17:25:44.411	263.51787513	6324.429003	1663781144.411	0	899	2.9422860637	3.000286581	479.4633338	490.93336106	2.1356229658	724.93411356	26.920052168	-1.4153103978	27.923929214	19.156610287	42.28974	-71.068513333	6	62711	29.2
9924	2022-09-21	17:25:45.289	263.5178853	6324.429247	1663781145.29	0	899	2.9477677957	3.0004814302	479.47239685	489.87372847	1.94082989	724.92150879	26.922327042	-1.184830308	27.923929214	19.184656143	42.28974	-71.068513333	6	62711	29.2
9925	2022-09-21	17:25:46.142	263.51789517	6324.429484	1663781146.143	0	899	2.9477677957	3.0004814302	482.19049271	492.65078877	1.94082989	724.95084204	26.922327042	-1.1628407887	27.923929214	19.188662333	42.28974	-71.068513333	6	62711	29.2
9926	2022-09-21	17:25:47.066	263.51790587	6324.429741	1663781147.067	0	899	2.9534627147	3.0088447977	482.19049271	493.16111084	2.0334099946	724.93069478	26.922327042	-1.1785891419	27.923929214	19.190727689	42.28974	-71.068513333	6	62711	29.2
9927	2022-09-21	17:25:47.973	263.51791637	6324.429993	1663781147.974	0	899	2.9534627147	3.0088447977	480.09806007	491.02107195	2.0334099946	724.93682861	26.922327042	-1.1978838365	27.923929214	19.191679241	42.28974	-71.068513333	6	62711	29.2
9928	2022-09-21	17:25:48.895	263.51792704	6324.430249	1663781148.896	0	899	2.9485001398	3.0051748266	480.09806007	491.29592764	2.0834104628	724.93961602	26.922327042	-1.1699873091	27.923929214	19.19096761	42.28974	-71.068513333	6	62711	29.2
9929	2022-09-21	17:25:49.844	263.51793801	6324.430512	1663781149.844	0	899	2.9485001398	3.0051748266	480.38450589	491.58905456	2.0834104628	724.95690918	26.922327042	-1.1408835649	27.923929214	19.192577362	42.28974	-71.068513333	6	62711	29.2
9930	2022-09-21	17:25:50.720	263.51794816	6324.430756	1663781150.721	0	899	2.9492869226	3.0041453642	480.39039313	491.23170119	2.017334786	724.93814916	26.923801991	-1.1550258288	27.923929214	19.188862024	42.28974	-71.068513333	6	62711	29.2
9931	2022-09-21	17:25:51.628	263.51795866	6324.431008	1663781151.628	0	899	2.9493202332	3.0041795611	479.02386391	489.83438532	2.0173444176	724.94240302	26.925043106	-1.4067301071	27.923929214	19.156731662	42.28974	-71.068513333	6	62711	29.2
9932	2022-09-21	17:25:52.562	263.51796947	6324.431267	1663781152.562	0	899	2.9512433633	3.0068649843	479.02386391	489.97802422	2.0435495289	724.92708764	26.925043106	-1.1750643253	27.923929214	19.187896729	42.28974	-71.068513333	6	62711	29.2
9933	2022-09-21	17:25:53.440	263.51797963	6324.431511	1663781153.44	0	899	2.9512433633	3.0068649843	480.99860459	491.99792262	2.0435495289	724.92899105	26.925043106	-1.2072832576	27.923929214	19.189649569	42.28974	-71.068513333	6	62711	29.2
9934	2022-09-21	17:25:54.369	263.51799039	6324.431769	1663781154.37	0	899	2.9464836667	3.0048257995	480.99860459	492.55685628	2.1449563391	724.93524817	26.925043106	-1.2743512392	27.923929214	19.19329834	42.28974	-71.068513333	6	62711	29.2
9935	2022-09-21	17:25:55.286	263.51800101	6324.432024	1663781155.287	0	899	2.9465142305	3.0048572293	479.96480883	491.4982705	2.1449657446	724.93319076	26.926182968	-1.349374224	27.923929214	19.179275159	42.28974	-71.068513333	6	62711	29.2
9936	2022-09-21	17:25:56.160	263.51801111	6324.432267	1663781156.16	0	899	2.9504773808	3.0060375158	479.97170319	490.93821503	2.0418524275	724.92606622	26.927911758	-1.4287519802	27.923929214	19.162948293	42.28974	-71.068513333	6	62711	29.2
9937	2022-09-21	17:25:57.118	263.5180222	6324.432533	1663781157.118	0	899	2.9504773808	3.0060375158	479.53315829	490.48965015	2.0418524275	724.94163018	26.927911758	-1.2514131495	27.923929214	19.179053389	42.28974	-71.068513333	6	62711	29.2
9938	2022-09-21	17:25:58.052	263.51803302	6324.432792	1663781158.053	0	899	2.9538405433	3.0112944143	479.53315829	490.85166469	2.1077618054	724.95531014	26.927911758	-1.3213268274	27.923929214	19.177817755	42.28974	-71.068513333	6	62711	29.2
9939	2022-09-21	17:25:58.986	263.51804382	6324.433052	1663781158.986	0	899	2.9538405433	3.0112944143	480.39453569	491.73337333	2.1077618054	724.93529061	26.927911758	-1.2937105673	27.923929214	19.184555875	42.28974	-71.068513333	6	62711	29.2
9940	2022-09-21	17:25:59.921	263.51805465	6324.433312	1663781159.922	0	899	2.9502195064	3.0046007005	480.3986764	491.14208016	1.9994816846	724.93289973	26.928949154	-1.2279145623	27.923929214	19.185499772	42.28974	-71.068513333	6	62711	29.2
9941	2022-09-21	17:26:00.796	263.51806478	6324.433555	1663781160.797	0	899	2.9502629356	3.0046452749	481.89379646	492.67070492	1.9994941272	724.9317627	26.930566788	-1.2417981625	27.923929214	19.186815262	42.28974	-71.068513333	6	62711	29.2
9942	2022-09-21	17:26:01.627	263.51807439	6324.433785	1663781161.627	0	899	2.9459830449	3.0022602495	481.89379646	493.06397804	2.0708070551	724.94126963	26.930566788	-1.1467259317	27.923929214	19.191724701	42.28974	-71.068513333	6	62711	29.2
9943	2022-09-21	17:26:02.480	263.51808426	6324.434022	1663781162.48	0	899	2.9459830449	3.0022602495	479.58867349	490.70542288	2.0708070551	724.92972388	26.930566788	-1.1610406621	27.923929214	19.189287211	42.289911018	-71.068231561	2.0910192257	62729.567659	29.297724519
9944	2022-09-21	17:26:03.358	263.51809443	6324.434266	1663781163.359	0	899	2.952677463	3.0091118996	479.58867349	490.71123021	2.0718643136	724.94420619	26.930566788	-1.1840542065	27.923929214	19.192670772	42.289920878	-71.06821251	2	62730.440828	29.3
9945	2022-09-21	17:26:04.298	263.5181053	6324.434527	1663781164.298	0	899	2.952677463	3.0091118996	481.81269187	492.98682773	2.0718643136	724.9323682	26.930566788	-1.2075311822	27.923929214	19.189031816	42.289934546	-71.068187348	2	62731.372745	29.3
9946	2022-09-21	17:26:05.226	263.51811605	6324.434785	1663781165.227	0	899	2.9546417939	3.0102080241	481.81781805	492.81214384	2.0392472212	724.92730834	26.931847313	-1.176875225	27.923929214	19.190816109	42.289938934	-71.068163073	2	62732.303303	29.3
9947	2022-09-21	17:26:06.101	263.51812618	6324.435028	1663781166.102	0	899	2.9546795713	3.0102468179	480.64800849	491.6157017	2.0392582434	724.9487915	26.933252335	-1.1360006332	27.923929214	19.192825646	42.28991929	-71.068144761	2	62733.171292	29.3
9948	2022-09-21	17:26:07.036	263.51813699	6324.435288	1663781167.036	0	899	2.9578750973	3.0138056836	480.64800849	491.67572694	2.0501686056	724.94711728	26.933252335	-1.1360006332	27.923929214	19.192577362	42.289889736	-71.068152007	2	62734.068136	29.3
9949	2022-09-21	17:26:07.910	263.51814711	6324.435531	1663781167.91	0	899	2.9578750973	3.0138056836	480.63331275	491.66069402	2.0501686056	724.92808684	26.933252335	-1.2040279306	27.923929214	19.185158395	42.289864923	-71.068156386	2	62734.943888	29.3
9950	2022-09-21	17:26:08.822	263.51815766	6324.435784	1663781168.822	0	899	2.9614433471	3.0155664847	480.63331275	491.29006366	1.9827570934	724.93818432	26.933252335	-1.30989014	27.923929214	19.180288896	42.289816171	-71.068190565	2	62735.884298	29.211570248
9951	2022-09-21	17:26:09.744	263.51816834	6324.43604	1663781169.745	0	899	2.9614433471	3.0155664847	480.40195812	491.05357937	1.9827570934	724.9354248	26.933252335	-1.1815749407	27.923929214	19.190057755	42.289722014	-71.068249832	2	62736.765094	29.276509434
9952	2022-09-21	17:26:10.671	263.51817907	6324.436298	1663781170.672	0	899	2.9581149467	3.0125718645	480.40929505	491.13912781	1.9969679569	724.93639126	26.935090463	-1.1767243123	27.923929214	19.183095932	42.289646361	-71.068300601	2	62737.678679	29.3
9953	2022-09-21	17:26:11.559	263.51818935	6324.436544	1663781171.56	0	899	2.9581352936	3.0125927473	481.2235714	491.97162279	1.9969737637	724.92767334	26.935846329	-1.1734366417	27.923929214	19.165929794	42.289595454	-71.068335894	2	62738.576806	29.3
9954	2022-09-21	17:26:12.497	263.51820021	6324.436805	1663781172.498	0	899	2.9684866954	3.0283160421	481.2235714	492.9949773	2.1825716947	724.94088604	26.935846329	-1.1856710516	27.923929214	19.183234651	42.289556107	-71.068364395	2	62739.539814	29.3
9955	2022-09-21	17:26:13.404	263.51821069	6324.437057	1663781173.404	0	899	2.9684866954	3.0283160421	479.46624031	491.19465942	2.1825716947	724.94158936	26.935846329	-1.2271492481	27.923929214	19.184656143	42.289526142	-71.068388985	2	62740.461924	29.3
9956	2022-09-21	17:26:14.276	263.51822079	6324.437299	1663781174.276	0	899	2.9663486102	3.0264730612	479.46624031	491.26128603	2.1946727217	724.93830639	26.935846329	-1.2539785627	27.923929214	19.186218199	42.289501986	-71.068410813	2	62741.320574	29.3
9957	2022-09-21	17:26:15.148	263.51823088	6324.437541	1663781175.148	0	899	2.9663763024	3.0265015567	480.32608743	492.14233348	2.194681383	724.93447694	26.936872204	-1.2365379026	27.923929214	19.186713831	42.289476479	-71.068428797	2	62742.159763	29.3
9958	2022-09-21	17:26:16.022	263.518241	6324.437784	1663781176.022	0	899	2.9715030167	3.0296176302	480.33344181	491.73331294	2.1191075029	724.93894423	26.938714981	-1.180055113	27.923929214	19.18869011	42.289430472	-71.068440438	2	62743.023887	29.3
9959	2022-09-21	17:26:16.974	263.51825203	6324.438049	1663781176.975	0	899	2.9715030167	3.0296176302	481.3960491	492.82113935	2.1191075029	724.93328857	26.938714981	-1.176692009	27.923929214	19.188976288	42.289379546	-71.068458927	2	62744.050895	29.3
9960	2022-09-21	17:26:17.888	263.51826259	6324.438302	1663781177.888	0	899	2.9695865092	3.0253080991	481.3960491	492.35593012	2.0347419751	724.92771699	26.938714981	-1.1519969236	27.923929214	19.19026659	42.289343691	-71.068468966	2	62744.911404	29.3
9961	2022-09-21	17:26:18.802	263.51827318	6324.438556	1663781178.803	0	899	2.9695865092	3.0253080991	479.96410239	490.89138246	2.0347419751	724.92211348	26.938714981	-1.1491512668	27.923929214	19.192406332	42.289306376	-71.068478771	2	62745.877137	29.3
9962	2022-09-21	17:26:19.694	263.51828351	6324.438804	1663781179.695	0	899	2.9656001687	3.0217068673	479.96867698	490.98673147	2.0512464303	724.92692435	26.939862119	-1.1406788242	27.923929214	19.19203949	42.289260799	-71.068494048	2	62746.766272	29.3
9963	2022-09-21	17:26:20.618	263.5182942	6324.439061	1663781180.619	0	899	2.965640038	3.0217478158	480.64153092	491.67509545	2.0512580885	724.93022226	26.941339493	-1.1425112486	27.923929214	19.187842338	42.289215062	-71.068509806	2	62747.688377	29.3
9964	2022-09-21	17:26:21.506	263.51830448	6324.439307	1663781181.507	0	899	2.963784987	3.020736516	480.64153092	491.84872438	2.0828020549	724.91884264	26.941339493	-1.1425112486	27.923929214	19.174211502	42.28917591	-71.068520782	2	62748.578156	29.3
9965	2022-09-21	17:26:22.342	263.51831414	6324.439539	1663781182.342	0	899	2.963784987	3.020736516	481.59041413	492.81973285	2.0828020549	724.92492069	26.941339493	-1.1652876454	27.923929214	19.186138279	42.289142447	-71.068527763	2	62749.414414	29.3
9966	2022-09-21	17:26:23.190	263.51832396	6324.439775	1663781183.19	0	899	2.9614962638	3.0200509364	481.59041413	493.14609841	2.1419175252	724.92559814	26.941339493	-1.1815749407	27.923929214	19.190776825	42.289110777	-71.068533863	2	62750.263527	29.3
9967	2022-09-21	17:26:24.081	263.51833427	6324.440023	1663781184.081	0	899	2.9614962638	3.0200509364	480.22538672	491.74831739	2.1419175252	724.93656669	26.941339493	-1.1490650264	27.923929214	19.191884552	42.289080055	-71.068541041	2	62751.156156	29.3
9968	2022-09-21	17:26:24.967	263.51834454	6324.440269	1663781184.968	0	899	2.9658701828	3.0227520595	480.22538672	491.40123273	2.078867671	724.92559814	26.941339493	-1.1392560005	27.923929214	19.192218781	42.28905261	-71.068547173	2	62752.043393	29.3
9969	2022-09-21	17:26:25.845	263.51835469	6324.440513	1663781185.845	0	899	2.965932725	3.022816318	479.94204462	491.11139856	2.0788862037	724.92952905	26.943656808	-1.3812159031	27.923929214	19.183968424	42.289038195	-71.068557263	2	62752.908284	29.3
9970	2022-09-21	17:26:26.753	263.5183652	6324.440765	1663781186.753	0	899	2.9655693998	3.0239464152	479.94387808	491.4091352	2.1326679925	724.92481641	26.944116592	-1.176692009	27.923929214	19.187175751	42.289024218	-71.068568016	2	62753.829939	29.3
9971	2022-09-21	17:26:27.707	263.51837625	6324.44103	1663781187.708	0	899	2.9655693998	3.0239464152	480.76893089	492.25389749	2.1326679925	724.93760954	26.944116592	-1.1581087002	27.923929214	19.19101998	42.289011911	-71.068579755	2	62754.731662	29.3
9972	2022-09-21	17:26:28.651	263.51838716	6324.441292	1663781188.651	0	899	2.963591939	3.0224741242	480.76893089	492.36145889	2.1521710318	724.93523159	26.944116592	-1.2206386328	27.923929214	19.186815262	42.288998354	-71.068592204	2	62755.66531	29.3
9973	2022-09-21	17:26:29.572	263.51839784	6324.441548	1663781189.573	0	899	2.9636018968	3.022484365	483.046344	494.693803	2.1521740889	724.93928659	26.944485835	-1.3369242782	27.923929214	19.172843087	42.288985157	-71.068606887	2	62756.613237	29.3
9974	2022-09-21	17:26:30.513	263.51840873	6324.441809	1663781190.514	0	899	2.97309081	3.028257427	483.05551735	493.93033638	2.0125144904	724.9235185	26.946771622	-1.5136163235	27.923929214	19.14972496	42.288941429	-71.068639048	2	62757.55102	29.3
9975	2022-09-21	17:26:31.446	263.51841951	6324.442068	1663781191.446	0	899	2.97309081	3.028257427	480.38193798	491.19656789	2.0125144904	724.93485326	26.946771622	-1.3261235518	27.923929214	19.171116772	42.288880204	-71.068681955	2	62758.47047	29.3
9976	2022-09-21	17:26:32.357	263.51843006	6324.442321	1663781192.357	0	899	2.9746234528	3.0349948295	480.38193798	492.21510063	2.1974984563	724.92778733	26.946771622	-1.222287868	27.923929214	19.186839464	42.288822566	-71.068722064	2	62759.401682	29.3
9977	2022-09-21	17:26:33.269	263.51844061	6324.442575	1663781193.269	0	899	2.9746234528	3.0349948295	480.63946848	492.47897483	2.1974984563	724.93218994	26.946771622	-1.16855371	27.923929214	19.189697266	42.288768886	-71.068757392	2	62760.32328	29.3
9978	2022-09-21	17:26:34.178	263.51845115	6324.442827	1663781194.179	0	899	2.9733107945	3.0291054167	480.63946848	491.58274469	2.0348547239	724.92493848	26.946771622	-1.1755601926	27.923929214	19.185046872	42.288721068	-71.068790513	2	62761.205128	29.3
9979	2022-09-21	17:26:35.092	263.51846172	6324.443081	1663781195.093	0	899	2.9733107945	3.0291054167	480.68723946	491.63160333	2.0348547239	724.92459652	26.946771622	-1.176692009	27.923929214	19.184295654	42.288673222	-71.068823214	2	62762.162679	29.3
9980	2022-09-21	17:26:36.007	263.51847231	6324.443336	1663781196.008	0	899	2.9738254301	3.0333027456	480.69730475	492.3652882	2.1661626076	724.92700155	26.949291848	-1.2157665088	27.923929214	19.189482632	42.288637084	-71.068849517	2	62763.039448	29.3
9981	2022-09-21	17:26:36.910	263.51848275	6324.443586	1663781196.91	0	899	2.9738282521	3.0333056484	482.12013255	493.82265715	2.1661634767	724.92419434	26.949396133	-1.2173833847	27.923929214	19.189697266	42.288608915	-71.068876203	2	62763.928994	29.3
9982	2022-09-21	17:26:37.803	263.5184931	6324.443834	1663781197.804	0	899	2.9718396605	3.0296470472	482.12013255	493.50037631	2.1078842294	724.9170221	26.949396133	-1.1723695938	27.923929214	19.188192064	42.288579645	-71.068914813	2	62764.810651	29.3
9983	2022-09-21	17:26:38.711	263.51850361	6324.444087	1663781198.712	0	899	2.9718396605	3.0296470472	482.03987533	493.41822465	2.1078842294	724.90816998	26.949396133	-1.1392560005	27.923929214	19.189336777	42.288551482	-71.068958538	2	62765.728383	29.3
9984	2022-09-21	17:26:39.674	263.51851476	6324.444354	1663781199.675	0	899	2.9759152745	3.0312473585	482.04521737	492.91959754	2.0165597968	724.92154315	26.950730014	-1.1546162951	27.923929214	19.187727214	42.288521741	-71.069006455	2	62766.719752	29.3
9985	2022-09-21	17:26:40.542	263.5185248	6324.444595	1663781200.543	0	899	2.9759518773	3.031284935	483.32304525	494.22630971	2.0165702829	724.92228365	26.95208168	-1.1715395648	27.923929214	19.186654148	42.288502199	-71.06904733	2	62767.607325	29.3
9986	2022-09-21	17:26:41.474	263.51853559	6324.444854	1663781201.475	0	899	2.9783842811	3.0364558817	483.32304525	494.75875396	2.1127702624	724.93344258	26.95208168	-1.1888832154	27.923929214	19.18950331	42.288485128	-71.069097308	2	62768.538462	29.3
9987	2022-09-21	17:26:42.410	263.51854641	6324.445114	1663781202.41	0	899	2.9783842811	3.0364558817	479.45480932	490.79899329	2.1127702624	724.93615723	26.95208168	-1.5494247675	27.923929214	19.126676559	42.288467317	-71.069153048	2	62769.467467	29.3
9988	2022-09-21	17:26:43.332	263.51855708	6324.44537	1663781203.332	0	899	2.9800374572	3.0390608079	479.45480932	490.97926435	2.1455563474	724.931869	26.95208168	-1.2718612414	27.923929214	19.172120555	42.288450154	-71.069203236	2	62770.390782	29.3
9989	2022-09-21	17:26:44.220	263.51856737	6324.445617	1663781204.221	0	899	2.9800374572	3.0390608079	481.14117456	492.70616405	2.1455563474	724.92482611	26.95208168	-1.1383720747	27.923929214	19.191008915	42.288435157	-71.069247165	2	62771.290589	29.3
9990	2022-09-21	17:26:45.154	263.51857817	6324.445876	1663781205.154	0	899	2.9846512727	3.0421420013	481.14913714	492.3953169	2.0877273731	724.928736	26.954073609	-1.1351167579	27.923929214	19.157454535	42.288421303	-71.069297991	2	62772.24359	29.3
9991	2022-09-21	17:26:46.085	263.51858896	6324.446135	1663781206.086	0	899	2.9846701107	3.0421613586	480.39768835	491.62633472	2.087732944	724.92453144	26.954767227	-1.1360006332	27.923929214	19.146484375	42.288414186	-71.069346198	2	62773.162722	29.3
9992	2022-09-21	17:26:46.950	263.51859897	6324.446375	1663781206.951	0	899	2.9835576736	3.040657502	480.39768835	491.55375482	2.0745444916	724.92517534	26.954767227	-1.323946176	27.923929214	19.135436658	42.288409946	-71.069387453	2	62774.016277	29.3
9993	2022-09-21	17:26:47.811	263.51860892	6324.446614	1663781207.811	0	899	2.9835576736	3.040657502	481.79372281	492.98220878	2.0745444916	724.92529297	26.954767227	-1.7073071003	27.923929214	19.118394852	42.28840703	-71.069429739	2	62774.89115	29.3
9994	2022-09-21	17:26:48.746	263.51861975	6324.446874	1663781208.746	0	899	2.9797274933	3.0365989796	481.79372281	492.95166879	2.0690100087	724.9218459	26.954767227	-1.3545805626	27.923929214	19.168188461	42.288404104	-71.069470877	2	62775.768802	29.3
9995	2022-09-21	17:26:49.648	263.51863019	6324.447124	1663781209.648	0	899	2.9797274933	3.0365989796	482.36177381	493.53287539	2.0690100087	724.88342285	26.954767227	-1.4940844774	27.923929214	19.159088135	42.288402208	-71.069508678	2	62776.675284	29.3
9996	2022-09-21	17:26:50.579	263.51864097	6324.447383	1663781210.58	0	899	2.9860177711	3.0456001104	482.37244241	494.05375516	2.1612257105	724.90443916	26.95742933	-1.4121196815	27.923929214	19.169695898	42.288401667	-71.069546976	2	62777.660256	29.3
9997	2022-09-21	17:26:51.437	263.51865089	6324.447621	1663781211.437	0	899	2.9860192373	3.0456016185	480.55390164	492.1911784	2.1612261592	724.90057373	26.957483292	-1.2515640259	27.923929214	19.190418243	42.288401667	-71.069575028	2	62778.500929	29.3
9998	2022-09-21	17:26:52.282	263.51866068	6324.447856	1663781212.283	0	899	2.9917487965	3.0491010006	480.55390164	491.73230613	2.0779436045	724.9273908	26.957483292	-1.578194323	27.923929214	19.168207737	42.288402182	-71.069599795	2	62779.309309	29.3
9999	2022-09-21	17:26:53.128	263.51867047	6324.448091	1663781213.129	0	899	2.9917487965	3.0491010006	482.16081794	493.37660171	2.0779436045	724.92071533	26.957483292	-1.606392622	27.923929214	19.166290283	42.288403064	-71.069627313	2	62780.161324	29.3
10000	2022-09-21	17:26:53.990	263.51868045	6324.448331	1663781213.991	0	899	2.9991658187	3.0577578805	482.16081794	493.59160751	2.1168551481	724.9212404	26.957483292	-1.2854968452	27.923929214	19.183970799	42.288401581	-71.069658711	2	62781.051102	29.3
10001	2022-09-21	17:26:54.888	263.51869084	6324.44858	1663781214.889	0	899	2.9991924204	3.0577852259	481.47952921	492.894211	2.1168630863	724.92684229	26.958458035	-1.1831378897	27.923929214	19.190260578	42.288400082	-71.069694703	2	62781.950902	29.3
10002	2022-09-21	17:26:55.779	263.51870115	6324.448828	1663781215.779	0	899	3.0051690244	3.064753027	481.48673906	493.07231387	2.1477792708	724.93299431	26.960260391	-1.1408835649	27.923929214	19.19329834	42.288387559	-71.069750577	2	62782.829389	29.3
10003	2022-09-21	17:26:56.711	263.51871194	6324.449087	1663781216.712	0	899	3.0051690244	3.064753027	481.74557188	493.33737475	2.1477792708	724.92636614	26.960260391	-1.3203243712	27.923929214	19.174224336	42.288388636	-71.069782273	2	62783.727273	29.3
10004	2022-09-21	17:26:57.578	263.51872198	6324.449327	1663781217.579	0	899	3.0012446755	3.0598639591	481.74557188	493.16389795	2.1163809445	724.91259321	26.960260391	-1.1988863384	27.923929214	19.182790453	42.288390987	-71.069807762	2	62784.592065	29.3
10005	2022-09-21	17:26:58.466	263.51873225	6324.449574	1663781218.466	0	899	3.0012446755	3.0598639591	482.0531183	493.47873384	2.1163809445	724.91678766	26.960260391	-1.1753338378	27.923929214	19.188589993	42.288392518	-71.069835315	2	62785.510504	29.3
10006	2022-09-21	17:26:59.415	263.51874324	6324.449838	1663781219.416	0	899	2.9994321287	3.0573993517	482.05727303	493.36223234	2.0945261217	724.91928242	26.961297787	-1.1792358918	27.923929214	19.188976288	42.288394094	-71.069859123	2	62786.456173	29.3
10007	2022-09-21	17:27:00.315	263.51875365	6324.450088	1663781220.315	0	899	2.9994762791	3.0574447231	482.48857268	493.80371868	2.0945391566	724.91638184	26.962915421	-1.1832026243	27.923929214	19.188976288	42.288395573	-71.069878027	2	62787.344017	29.3
10008	2022-09-21	17:27:01.276	263.51876478	6324.450355	1663781221.277	0	899	2.9983441628	3.0580024575	482.48857268	494.13935878	2.1552043737	724.926411	26.962915421	-1.2119182601	27.923929214	19.188976288	42.288397848	-71.069898649	2	62788.354379	29.3
10009	2022-09-21	17:27:02.187	263.51877532	6324.450608	1663781222.188	0	899	2.9983441628	3.0580024575	482.71074313	494.36689404	2.1552043737	724.92801004	26.962915421	-1.2057633708	27.923929214	19.189155339	42.2884	-71.069913264	2	62789.268932	29.3
10010	2022-09-21	17:27:03.058	263.51878539	6324.450849	1663781223.058	0	899	3.0016993469	3.0599028727	482.71074313	494.06874164	2.1013437723	724.92400719	26.962915421	-1.1718090773	27.923929214	19.190057755	42.288400198	-71.069929047	2	62790.119023	29.3
10011	2022-09-21	17:27:03.943	263.51879564	6324.451095	1663781223.943	0	899	3.0016993469	3.0599028727	481.71007892	493.04453218	2.1013437723	724.91632686	26.962915421	-1.1481811487	27.923929214	19.189403622	42.28840173	-71.069946889	2	62791.019038	29.3
10012	2022-09-21	17:27:04.831	263.51880591	6324.451342	1663781224.831	0	899	3.0797622707	3.1386420743	481.71007892	492.88495982	2.0724306912	724.92749023	26.962915421	-1.1457666159	27.923929214	19.189336777	42.288404696	-71.06995727	2	62791.908818	29.3
10013	2022-09-21	17:27:05.687	263.51881583	6324.45158	1663781225.688	0	899	3.0798290024	3.1387106315	481.11226145	492.27337859	2.0724496765	724.91868541	26.9652966	-1.1442898433	27.923929214	19.190643311	42.288406239	-71.06996577	2	62792.743689	29.3
10014	2022-09-21	17:27:06.563	263.51882597	6324.451823	1663781226.564	0	899	3.0291801599	3.0880950701	481.11323408	492.46819175	2.1076088458	724.92121493	26.965539932	-1.1667751942	27.923929214	19.189174652	42.288427763	-71.069997868	2	62793.632885	29.3
10015	2022-09-21	17:27:07.444	263.51883617	6324.452068	1663781227.445	0	899	3.0291801599	3.0880950701	482.32823925	493.71187277	2.1076088458	724.92346272	26.965539932	-1.184830308	27.923929214	19.187896729	42.288455939	-71.070033456	2	62794.503349	29.3
10016	2022-09-21	17:27:08.391	263.51884713	6324.452331	1663781228.392	0	899	3.0142306139	3.0712430813	482.32823925	493.39767597	2.0507423516	724.93369521	26.965539932	-1.1789448482	27.923929214	19.172705442	42.288483469	-71.070059043	2	62795.442606	29.3
10017	2022-09-21	17:27:09.328	263.51885797	6324.452591	1663781229.329	0	899	3.0142306139	3.0712430813	482.43108938	493.50288651	2.0507423516	724.91746956	26.965539932	-1.1631856975	27.923929214	19.166700325	42.288507711	-71.07007521	2	62796.375118	29.3
10018	2022-09-21	17:27:10.233	263.51886844	6324.452843	1663781230.233	0	899	2.996632749	3.0562825129	482.43917669	494.09377724	2.1561088719	724.91863892	26.96755773	-1.2708156938	27.923929214	19.177100542	42.288528645	-71.070091979	2	62797.245168	29.275483215
10019	2022-09-21	17:27:11.119	263.5188787	6324.453089	1663781231.12	0	899	2.9966576137	3.0563080859	481.13587203	492.75902955	2.1561164361	724.92039156	26.96846962	-1.3806230517	27.923929214	19.169666783	42.288548554	-71.070112141	2	62798.152311	29.2
10020	2022-09-21	17:27:12.016	263.51888909	6324.453338	1663781232.017	0	899	2.9981748289	3.0575878064	481.13587203	492.70667785	2.1466331647	724.92106255	26.96846962	-1.4397144239	27.923929214	19.157045731	42.288569369	-71.070136884	2	62799.088757	29.2
10021	2022-09-21	17:27:12.914	263.51889948	6324.453587	1663781232.915	0	899	2.9981748289	3.0575878064	482.86038346	494.47266194	2.1466331647	724.93549595	26.96846962	-1.1591758633	27.923929214	19.190453422	42.288579701	-71.070172308	2	62799.974359	29.2
10022	2022-09-21	17:27:13.845	263.51891025	6324.453846	1663781233.846	0	899	2.9999096183	3.0600094977	482.86038346	494.6006591	2.1697329324	724.93133909	26.96846962	-1.1462408991	27.923929214	19.192757436	42.288588795	-71.070207047	2	62800.879495	29.2
10023	2022-09-21	17:27:14.734	263.51892054	6324.454093	1663781234.735	0	899	2.999937732	3.0600384175	480.61180848	492.29745966	2.1697415296	724.93028168	26.969499537	-1.1620215628	27.923929214	19.19035357	42.28859923	-71.070228807	2	62801.791107	29.2
10024	2022-09-21	17:27:15.573	263.51893025	6324.454326	1663781235.574	0	899	2.9978679809	3.0569929618	480.61878486	492.12207835	2.136643317	724.94638648	26.971246719	-1.1343729496	27.923929214	19.19329834	42.288609227	-71.070247374	2	62802.648016	29.2
10025	2022-09-21	17:27:16.494	263.51894091	6324.454582	1663781236.495	0	899	2.9978679809	3.0569929618	481.18757545	492.70448257	2.136643317	724.91453461	26.971246719	-1.1726605419	27.923929214	19.18923882	42.288622504	-71.070266922	2	62803.550239	29.2
10026	2022-09-21	17:27:17.426	263.51895169	6324.454841	1663781237.426	0	899	3.0039502949	3.0619316879	481.18757545	492.45786311	2.0919370071	724.92296434	26.971246719	-1.1767350996	27.923929214	19.189958989	42.288635304	-71.070282728	2	62804.454635	29.2
10027	2022-09-21	17:27:18.397	263.51896293	6324.45511	1663781238.397	0	899	3.0039502949	3.0619316879	482.25979926	493.55520035	2.0919370071	724.90905762	26.971246719	-1.1734366417	27.923929214	19.188257217	42.288645102	-71.070296183	2	62805.412229	29.2
10028	2022-09-21	17:27:19.272	263.51897306	6324.455353	1663781239.272	0	899	3.0055364671	3.0635157382	482.25979926	493.54880028	2.0907788099	724.93020003	26.971246719	-1.1836014181	27.923929214	19.18903923	42.288653478	-71.070307484	2	62806.298077	29.2
10029	2022-09-21	17:27:20.167	263.51898341	6324.455602	1663781240.167	0	899	3.0055473445	3.0635269158	481.25321139	492.5186673	2.0907820092	724.91125731	26.971644458	-1.2098379696	27.923929214	19.190336076	42.288663942	-71.070315988	2	62807.227533	29.222753346
10030	2022-09-21	17:27:21.085	263.51899404	6324.455857	1663781241.085	0	899	3.0033442359	3.0621184648	481.26162646	492.69072871	2.1204127462	724.91792793	26.973749161	-1.1416058304	27.923929214	19.193208076	42.288672245	-71.070327121	2	62808.115668	29.3
10031	2022-09-21	17:27:22.039	263.51900509	6324.456122	1663781242.04	0	899	3.0033442359	3.0621184648	481.50759388	492.94253742	2.1204127462	724.92717212	26.973749161	-1.1379732501	27.923929214	19.192895687	42.288678915	-71.070345394	2	62809.112426	29.3
10032	2022-09-21	17:27:23.005	263.51901626	6324.45639	1663781243.005	0	899	3.0159413966	3.0743982854	481.50759388	492.83284896	2.1005403229	724.94439697	26.973749161	-1.1441389322	27.923929214	19.179254532	42.288697328	-71.070362548	2	62810.066124	29.3
10033	2022-09-21	17:27:23.936	263.51902704	6324.456649	1663781243.936	0	899	3.0159413966	3.0743982854	480.56679001	491.86991699	2.1005403229	724.9303985	26.973749161	-1.2047608949	27.923929214	19.185606938	42.288706755	-71.070375176	2	62811.013225	29.3
10034	2022-09-21	17:27:24.849	263.51903762	6324.456903	1663781244.85	0	899	3.0091544894	3.0675093997	480.56754446	491.8764429	2.1015849915	724.92950116	26.973938127	-1.2061082914	27.923929214	19.186365267	42.288712954	-71.070387574	2	62811.943032	29.3
10035	2022-09-21	17:27:25.825	263.51904891	6324.457174	1663781245.826	0	899	3.0092203412	3.0675770789	481.86047172	493.19990321	2.1016044371	724.92311349	26.976343155	-1.2076174021	27.923929214	19.194377899	42.288716358	-71.070401943	2	62812.907298	29.3
10036	2022-09-21	17:27:26.778	263.51905993	6324.457438	1663781246.778	0	899	3.0150261612	3.0732874011	481.86047172	493.1593837	2.0942667726	724.92333176	26.976343155	-1.3056539242	27.923929214	19.186107623	42.288722398	-71.070414796	2	62813.859719	29.3
10037	2022-09-21	17:27:27.743	263.51907111	6324.457707	1663781247.744	0	899	3.0150261612	3.0732874011	481.00788023	492.28680021	2.0942667726	724.92755127	26.976343155	-1.2076174021	27.923929214	19.185375214	42.288728764	-71.07042074	2	62814.814596	29.3
10038	2022-09-21	17:27:28.660	263.51908171	6324.457961	1663781248.66	0	899	3.0581833517	3.1186052735	481.00788023	492.54106764	2.1403735711	724.92335642	26.976343155	-1.1735336915	27.923929214	19.18824235	42.288731161	-71.070430955	2	62815.696651	29.3
10039	2022-09-21	17:27:29.588	263.51909247	6324.458219	1663781249.589	0	899	3.0581833517	3.1186052735	480.13298952	491.64519956	2.1403735711	724.90935916	26.976343155	-1.1734366417	27.923929214	19.189336777	42.288731667	-71.070445537	2	62816.632231	29.3
10040	2022-09-21	17:27:30.467	263.51910264	6324.458463	1663781250.468	0	899	3.050734536	3.1095132156	480.13654477	491.36194181	2.0882518438	724.90702729	26.97723443	-1.2875233186	27.923929214	19.175664371	42.28873082	-71.070464373	2	62817.50826	29.3
10041	2022-09-21	17:27:31.380	263.51911319	6324.458717	1663781251.38	0	899	3.0507860379	3.1095661374	482.81293074	494.10098306	2.0882667496	724.92852298	26.979089737	-1.266320763	27.923929214	19.179137451	42.288733337	-71.070484675	2	62818.400394	29.3
10042	2022-09-21	17:27:32.278	263.51912359	6324.458966	1663781252.278	0	899	3.0317034246	3.0903710409	482.81293074	494.1504968	2.0972165293	724.91072416	26.979089737	-1.1727036609	27.923929214	19.191213658	42.288740872	-71.070501744	2	62819.304622	29.3
10043	2022-09-21	17:27:33.203	263.51913429	6324.459223	1663781253.203	0	899	3.0317034246	3.0903710409	481.9744157	493.29229147	2.0972165293	724.9223079	26.979089737	-1.1729623592	27.923929214	19.191151638	42.288749788	-71.070520022	2	62820.267548	29.3
10044	2022-09-21	17:27:34.101	263.5191447	6324.459473	1663781254.102	0	899	3.003671974	3.0621406984	481.9744157	493.3594597	2.1093756669	724.92072867	26.979089737	-1.1410884076	27.923929214	19.191452443	42.288760022	-71.070542555	2	62821.168868	29.3
10045	2022-09-21	17:27:35.000	263.51915509	6324.459722	1663781255	0	899	3.0037332197	3.0622036502	481.65603183	493.03365548	2.109393853	724.90555557	26.981330657	-1.1465857479	27.923929214	19.19203973	42.288768333	-71.070563333	2	62822	29.3
10046	2022-09-21	17:27:35.937	263.51916594	6324.459983	1663781255.937	0	899	3.0030517067	3.063796602	481.657811	493.48263009	2.1903086212	724.90349372	26.981775284	-1.1753769174	27.923929214	19.190434715	42.288781677	-71.070565033	2	62823.002004	29.3
10047	2022-09-21	17:27:36.773	263.51917562	6324.460215	1663781256.774	0	899	3.0030517067	3.063796602	482.08860969	493.924005	2.1903086212	724.93165194	26.981775284	-1.1800874756	27.923929214	19.191755648	42.28878587	-71.070579011	2	62823.840681	29.3
10048	2022-09-21	17:27:37.690	263.51918623	6324.460469	1663781257.69	0	899	2.9967506489	3.054764966	482.08860969	493.41369172	2.098035526	724.93462933	26.981775284	-1.1668506482	27.923929214	19.191874814	42.288786667	-71.07060249	2	62824.734951	29.3
10049	2022-09-21	17:27:38.609	263.51919687	6324.460725	1663781258.61	0	899	2.9967506489	3.054764966	481.44501076	492.75497355	2.098035526	724.92649225	26.981775284	-1.176692009	27.923929214	19.189697266	42.288785603	-71.070628079	2	62825.638067	29.3
10050	2022-09-21	17:27:39.608	263.51920844	6324.461002	1663781259.609	0	899	3.0104183564	3.070431977	481.44626211	493.09430913	2.1592642917	724.92920852	26.98208814	-1.1818444208	27.923929214	19.188008517	42.288781785	-71.070653335	2	62826.64293	29.3
10051	2022-09-21	17:27:40.559	263.51921944	6324.461267	1663781260.56	0	899	3.0104816768	3.0704971041	481.70024093	493.35453883	2.1592834957	724.91574481	26.984399796	-1.1457666159	27.923929214	19.185375214	42.288778983	-71.070675909	2	62827.610376	29.3
10052	2022-09-21	17:27:41.443	263.51922966	6324.461512	1663781261.443	0	899	3.0338187292	3.0902946082	481.70024093	492.57983061	2.0189174861	724.91360211	26.984399796	-1.1419830599	27.923929214	19.191793644	42.288777536	-71.070696962	2	62828.478469	29.3
10053	2022-09-21	17:27:42.315	263.51923977	6324.461754	1663781262.316	0	899	3.0338187292	3.0902946082	483.02456069	493.93406121	2.0189174861	724.9198188	26.984399796	-1.1589925613	27.923929214	19.191655228	42.288776083	-71.070718761	2	62829.350427	29.3
10054	2022-09-21	17:27:43.177	263.51924975	6324.461994	1663781263.178	0	899	3.0748033909	3.1330467472	483.02456069	494.12628013	2.0536904005	724.91629938	26.984399796	-1.1761961307	27.923929214	19.190167572	42.288774576	-71.070741363	2	62830.254509	29.3
10055	2022-09-21	17:27:44.000	263.51925926	6324.462222	1663781264	0	899	3.0748033909	3.1330467472	481.75040246	492.82283695	2.0536904005	724.91391416	26.984399796	-1.1773063915	27.923929214	19.189549907	42.288773073	-71.070761952	2	62831.078078	29.3
10056	2022-09-21	17:27:44.851	263.51926912	6324.462459	1663781264.852	0	899	3.0770138176	3.1357075757	481.75760948	492.90812946	2.0678156477	724.91075286	26.986200535	-1.1794407052	27.923929214	19.186952591	42.28877023	-71.070783273	2	62831.930931	29.3
10057	2022-09-21	17:27:45.759	263.51927963	6324.462711	1663781265.76	0	899	3.0770402991	3.13573478	481.80883177	492.96057884	2.0678231725	724.91348731	26.987146378	-1.1751398274	27.923929214	19.187582016	42.288793443	-71.070731218	2	62832.827416	29.382741617
10058	2022-09-21	17:27:46.627	263.51928966	6324.462952	1663781266.627	0	899	3.0316605799	3.0919253065	481.80883177	493.43226754	2.1532261807	724.92296555	26.987146378	-1.2046531565	27.923929214	19.189646803	42.288830181	-71.070702939	2	62833.682446	29.4
10059	2022-09-21	17:27:47.522	263.51930002	6324.463201	1663781267.522	0	899	3.0316605799	3.0919253065	482.47726494	494.11682638	2.1532261807	724.91186523	26.987146378	-1.570584178	27.923929214	19.192937851	42.288874196	-71.070662036	2	62834.565089	29.4
10060	2022-09-21	17:27:48.493	263.51931127	6324.463471	1663781268.494	0	899	3.0199614512	3.0780302293	482.47726494	493.73461468	2.084132189	724.90332678	26.987146378	-1.2550457534	27.923929214	19.189327922	42.289021035	-71.070328449	2	62835.540733	29.4
10061	2022-09-21	17:27:49.430	263.51932212	6324.463731	1663781269.431	0	899	3.0199614512	3.0780302293	482.35452702	493.60901299	2.084132189	724.90368652	26.987146378	-1.1490218639	27.923929214	19.188617706	42.289209744	-71.069856578	2	62836.47929	29.4
10062	2022-09-21	17:27:50.316	263.51933237	6324.463977	1663781270.317	0	899	3.0369441511	3.0978931574	482.36386003	494.11281083	2.1734800044	724.90812794	26.989475414	-1.2299087142	27.923929214	19.18989563	42.28933217	-71.069554888	2	62837.364191	29.363580875
10063	2022-09-21	17:27:51.203	263.51934264	6324.464223	1663781271.204	0	899	3.0369523158	3.0979015567	481.82047236	493.55620151	2.1734824752	724.90092094	26.989770889	-1.186716585	27.923929214	19.188604961	42.289395855	-71.069423324	2	62838.250718	29.32507177
10064	2022-09-21	17:27:52.141	263.5193535	6324.464484	1663781272.142	0	899	3.0154435157	3.0771555792	481.82047236	493.78883263	2.2155220067	724.89539221	26.989770889	-1.1371324426	27.923929214	19.190131952	42.289422212	-71.069411782	2	62839.155155	29.4
10065	2022-09-21	17:27:53.111	263.51936472	6324.464753	1663781273.112	0	899	3.0154435157	3.0771555792	481.8196392	493.78797878	2.2155220067	724.90125886	26.989770889	-1.1371216663	27.923929214	19.190170124	42.289446474	-71.069401987	2	62840.134615	29.4
10066	2022-09-21	17:27:54.006	263.51937508	6324.465002	1663781274.007	0	899	3.0193823525	3.0800288907	481.8196392	493.56505528	2.1752374952	724.89986516	26.989770889	-1.1568798908	27.923929214	19.185797912	42.289468654	-71.069392482	2	62841.08517	29.4
10067	2022-09-21	17:27:54.871	263.51938509	6324.465242	1663781274.872	0	899	3.01944636	3.0800947385	482.82892406	494.59905177	2.1752569938	724.90751436	26.992100735	-1.1453138353	27.923929214	19.189607304	42.289488878	-71.069383814	2	62841.951904	29.4
10068	2022-09-21	17:27:55.796	263.5193958	6324.465499	1663781275.797	0	899	3.0204765274	3.0812611816	482.83035081	494.62303178	2.1793194374	724.91034663	26.992456436	-1.1578392517	27.923929214	19.189663843	42.289507909	-71.069376445	2	62842.826579	29.4
10069	2022-09-21	17:27:56.750	263.51940684	6324.465764	1663781276.751	0	899	3.0204765274	3.0812611816	483.54415993	495.35427502	2.1793194374	724.91455644	26.992456436	-1.3219843969	27.923929214	19.17708071	42.289528919	-71.069368364	2	62843.796277	29.4
10070	2022-09-21	17:27:57.608	263.51941676	6324.466002	1663781277.608	0	899	3.048369911	3.1069858167	483.54415993	494.82657311	2.0841629156	724.90420512	26.992456436	-1.6959890664	27.923929214	19.147291689	42.289542142	-71.069362262	2	62844.660661	29.4
10071	2022-09-21	17:27:58.436	263.51942634	6324.466232	1663781278.436	0	899	3.048369911	3.1069858167	484.19462924	495.49221965	2.0841629156	724.9090653	26.992456436	-1.2123278672	27.923929214	19.159566867	42.289551969	-71.06935697	2	62845.454461	29.4
10072	2022-09-21	17:27:59.319	263.51943657	6324.466478	1663781279.32	0	899	3.0397980579	3.097142755	484.19520803	495.27812195	2.0454435285	724.9087969	26.992600334	-1.2142250033	27.923929214	19.154338458	42.289555774	-71.069312382	2	62846.307135	29.4
10073	2022-09-21	17:28:00.255	263.5194474	6324.466738	1663781280.255	0	899	3.0398692004	3.0972158178	483.27240938	494.33431301	2.0454637707	724.91455038	26.995172501	-1.7105624676	27.923929214	19.127397537	42.289547387	-71.069198657	2	62847.261341	29.4
10074	2022-09-21	17:28:01.164	263.51945793	6324.46699	1663781281.165	0	899	3.0584131481	3.1180002782	483.27240938	494.69828522	2.1112116494	724.90941736	26.995172501	-1.6522903206	27.923929214	19.134947897	42.289539454	-71.069124412	2	62848.163784	29.4
10075	2022-09-21	17:28:02.076	263.51946848	6324.467244	1663781282.077	0	899	3.0584131481	3.1180002782	483.17310498	494.59663299	2.1112116494	724.91827393	26.995172501	-1.2271492481	27.923929214	19.185375214	42.289536075	-71.069048452	2	62849.088757	29.4
10076	2022-09-21	17:28:02.943	263.51947851	6324.467484	1663781282.943	0	899	3.0513680464	3.1118087369	483.17310498	494.78781287	2.1457146977	724.90800466	26.995172501	-1.2559835342	27.923929214	19.168277917	42.289530381	-71.069001479	2	62849.942801	29.4
10077	2022-09-21	17:28:03.806	263.51948851	6324.467724	1663781283.807	0	899	3.0513680464	3.1118087369	484.57993905	496.22846499	2.1457146977	724.91593195	26.995172501	-1.2497963132	27.923929214	19.169875795	42.289521534	-71.06896729	2	62850.846639	29.4
10078	2022-09-21	17:28:04.674	263.51949854	6324.467965	1663781284.674	0	899	3.046030312	3.1053641467	484.57993905	496.03439458	2.1107915036	724.91808395	26.995172501	-1.2173833847	27.923929214	19.185375214	42.289506539	-71.068933522	2	62851.734216	29.4
10079	2022-09-21	17:28:05.565	263.51950885	6324.468213	1663781285.565	0	899	3.0460620714	3.1053967914	481.92489828	493.31664561	2.1108008098	724.91403986	26.996318426	-1.2160251851	27.923929214	19.184473594	42.289489241	-71.068902623	2	62852.621302	29.462130178
10080	2022-09-21	17:28:06.466	263.51951928	6324.468463	1663781286.466	0	899	3.0546390978	3.1164015651	481.93130662	493.75785515	2.1894078883	724.91567933	26.997919083	-1.2141280174	27.923929214	19.183214188	42.289472179	-71.068872749	2	62853.517518	29.5
10081	2022-09-21	17:28:07.367	263.51952971	6324.468713	1663781287.367	0	899	3.0546390978	3.1164015651	482.11583566	493.94691252	2.1894078883	724.91555321	26.997919083	-1.1986060206	27.923929214	19.186792172	42.289455069	-71.06884427	2	62854.413215	29.5
10082	2022-09-21	17:28:08.296	263.51954047	6324.468971	1663781288.297	0	899	3.0480165377	3.1092138308	482.11583566	493.86377154	2.1743881701	724.89874551	26.997919083	-1.2632055306	27.923929214	19.181560036	42.289434813	-71.068819851	2	62855.340793	29.5
10083	2022-09-21	17:28:09.233	263.51955132	6324.469232	1663781289.234	0	899	3.0480165377	3.1092138308	482.68041564	494.4421089	2.1743881701	724.91674805	26.997919083	-1.1539047956	27.923929214	19.193658829	42.289410733	-71.068800966	2	62856.28501	29.5
10084	2022-09-21	17:28:10.134	263.51956175	6324.469482	1663781290.135	0	899	3.0383005734	3.0963747106	482.68287436	493.87780852	2.0719759464	724.9242679	26.998532264	-1.150714163	27.923929214	19.191099546	42.289388082	-71.068782186	2	62857.179226	29.5
10085	2022-09-21	17:28:11.095	263.51957287	6324.469749	1663781291.096	0	899	3.038352801	3.0964283667	482.67273872	493.86752107	2.0719910074	724.91446913	27.000421524	-1.1408835649	27.923929214	19.183214188	42.2893681	-71.068758355	2	62858.15286	29.5
10086	2022-09-21	17:28:12.000	263.51958333	6324.47	1663781292	0	899	3.0418028251	3.10095327	482.67273872	494.06257626	2.1072606085	724.89462341	27.000421524	-1.4926508768	27.923929214	19.146404532	42.289347265	-71.068738932	2	62859.045778	29.5
10087	2022-09-21	17:28:12.928	263.51959409	6324.470258	1663781292.929	0	899	3.0418028251	3.10095327	482.37086647	493.7535806	2.1072606085	724.90599131	27.000421524	-1.4685702277	27.923929214	19.14991039	42.289325214	-71.06871688	2	62859.990844	29.5
10088	2022-09-21	17:28:13.882	263.51960513	6324.470523	1663781293.883	0	899	3.049316325	3.1110340052	482.37086647	494.22031686	2.1915949462	724.90165134	27.000421524	-1.1392560005	27.923929214	19.194019318	42.289305407	-71.068698581	2	62860.904306	29.5
10089	2022-09-21	17:28:14.785	263.51961557	6324.470774	1663781294.785	0	899	3.0493271582	3.1110451522	481.02652689	492.84297174	2.1915982387	724.91344245	27.000811987	-1.1464025485	27.923929214	19.190157758	42.289287016	-71.068688508	2	62861.81587	29.5
10090	2022-09-21	17:28:15.739	263.51962661	6324.471039	1663781295.739	0	899	3.038793985	3.0983749001	481.03618621	492.48172115	2.1243626525	724.92141582	27.003229141	-1.1606094364	27.923929214	19.190762526	42.289267606	-71.068684045	2	62862.786368	29.5
10091	2022-09-21	17:28:16.625	263.51963687	6324.471285	1663781296.626	0	899	3.038793985	3.0983749001	482.68169494	494.1663823	2.1243626525	724.90150138	27.003229141	-1.1720569323	27.923929214	19.189475634	42.289250572	-71.06868227	2	62863.638077	29.5
10092	2022-09-21	17:28:17.576	263.51964788	6324.471549	1663781297.577	0	899	3.038828353	3.097708573	482.68169494	494.03064093	2.0998308955	724.90737046	27.003229141	-1.160415411	27.923929214	19.188617706	42.289232759	-71.06867686	2	62864.576806	29.5
10093	2022-09-21	17:28:18.509	263.51965868	6324.471808	1663781298.51	0	899	3.038828353	3.097708573	482.26918884	493.60843587	2.0998308955	724.90002239	27.003229141	-1.2889569579	27.923929214	19.185457154	42.289215794	-71.06866781	2	62865.55235	29.5
10094	2022-09-21	17:28:19.401	263.51966899	6324.472056	1663781299.401	0	899	3.0326211059	3.0908235212	482.27009407	493.50133933	2.0802822019	724.90010081	27.003455093	-1.3122076325	27.923929214	19.185079701	42.28920017	-71.068659623	2	62866.445283	29.5
10095	2022-09-21	17:28:20.305	263.51967947	6324.472307	1663781300.306	0	899	3.0326872881	3.090891521	481.79515707	493.01544781	2.0803013998	724.902771	27.005853653	-1.1994791031	27.923929214	19.188257217	42.289183654	-71.068653413	2	62867.317317	29.531731732
10096	2022-09-21	17:28:21.220	263.51969005	6324.472561	1663781301.22	0	899	3.0354399796	3.0959264487	481.79515707	493.44662265	2.1583558762	724.8988122	27.005853653	-1.2121985638	27.923929214	19.189382553	42.289165738	-71.068648063	2	62868.232465	29.6
10097	2022-09-21	17:28:22.112	263.51970038	6324.472809	1663781302.113	0	899	3.0354399796	3.0959264487	483.23754653	494.92389406	2.1583558762	724.9071441	27.005853653	-1.2157557011	27.923929214	19.189697266	42.289149972	-71.068641243	2	62869.127127	29.6
10098	2022-09-21	17:28:23.039	263.5197111	6324.473066	1663781303.039	0	899	3.0538734286	3.1142331229	483.23754653	494.82861564	2.1411710685	724.89259995	27.005853653	-1.1785891056	27.923929214	19.189449487	42.289137179	-71.068638156	2	62870.053254	29.6
10099	2022-09-21	17:28:23.923	263.51972133	6324.473312	1663781303.923	0	899	3.0538734286	3.1142331229	483.80961171	495.41440254	2.1411710685	724.88278218	27.005853653	-1.2246700296	27.923929214	19.190367427	42.289118291	-71.06863525	2	62870.925049	29.6
10100	2022-09-21	17:28:24.809	263.5197316	6324.473558	1663781304.81	0	899	3.05306627	3.1128107104	483.80961171	495.29867788	2.120314288	724.8806213	27.005853653	-1.2531917095	27.923929214	19.189336777	42.289099338	-71.068633667	2	62871.799803	29.6
10101	2022-09-21	17:28:25.677	263.51974164	6324.473799	1663781305.678	0	899	3.0531136979	3.1128594665	482.59965682	494.06006717	2.1203282167	724.89606683	27.007561021	-1.1828253238	27.923929214	19.192084571	42.28908218	-71.068631002	2	62872.699264	29.6
10102	2022-09-21	17:28:26.566	263.51975193	6324.474046	1663781306.567	0	899	3.0537540079	3.1111795104	482.6035784	493.61493435	2.0390843382	724.91066676	27.0085392	-1.1932811311	27.923929214	19.18353466	42.289063589	-71.068632012	2	62873.603604	29.6
10103	2022-09-21	17:28:27.430	263.51976192	6324.474286	1663781307.43	0	899	3.0537540079	3.1111795104	482.47430327	493.48270961	2.0390843382	724.89056396	27.0085392	-1.1392560005	27.923929214	19.19329834	42.289045641	-71.068637233	2	62874.467936	29.6
10104	2022-09-21	17:28:28.325	263.51977229	6324.474535	1663781308.326	0	899	3.0413424626	3.100658719	482.47430327	493.89323889	2.1133684582	724.89760362	27.0085392	-1.2034566671	27.923929214	19.185704768	42.289028904	-71.068642886	2	62875.365731	29.6
10105	2022-09-21	17:28:29.226	263.51978272	6324.474785	1663781309.227	0	899	3.0413424626	3.100658719	482.84517289	494.27288605	2.1133684582	724.8992928	27.0085392	-1.1408835649	27.923929214	19.194019318	42.289011412	-71.068646846	2	62876.27686	29.6
10106	2022-09-21	17:28:30.098	263.51979281	6324.475027	1663781310.099	0	899	3.0422006176	3.1023303781	482.84787237	494.42974529	2.1411982662	724.8958336	27.009212203	-1.150455463	27.923929214	19.192695744	42.288987762	-71.068651945	2	62877.167153	29.6
10107	2022-09-21	17:28:30.976	263.51980296	6324.475271	1663781310.976	0	899	3.0422580126	3.1023893968	483.08570132	494.67337361	2.1412153492	724.90661621	27.011285782	-1.179947257	27.923929214	19.188617706	42.288959457	-71.068653299	2	62878.020346	29.6
10108	2022-09-21	17:28:31.875	263.51981337	6324.475521	1663781311.875	0	899	3.0377219741	3.0975617716	483.08570132	494.63424161	2.1341532108	724.89389301	27.011285782	-1.1521370956	27.923929214	19.19290962	42.28893507	-71.068651775	2	62878.934893	29.6
10109	2022-09-21	17:28:32.757	263.51982359	6324.475766	1663781312.758	0	899	3.0377219741	3.0975617716	483.232784	494.78484042	2.1341532108	724.90915584	27.011285782	-1.1812192462	27.923929214	19.191926767	42.288905979	-71.068650299	2	62879.820641	29.6
10110	2022-09-21	17:28:33.703	263.51983454	6324.476029	1663781313.704	0	899	3.0510276722	3.1082168442	483.232784	494.22279295	2.0326282315	724.90082515	27.011285782	-1.2046854607	27.923929214	19.191423555	42.288880806	-71.068644882	2	62880.767768	29.6
10111	2022-09-21	17:28:34.596	263.51984487	6324.476277	1663781314.597	0	899	3.0510276722	3.1082168442	485.08029492	496.11232122	2.0326282315	724.88665771	27.011285782	-1.2450534105	27.923929214	19.188617706	42.288864761	-71.068636166	2	62881.614312	29.6
10112	2022-09-21	17:28:35.447	263.51985471	6324.476513	1663781315.447	0	899	3.0475044602	3.106826918	485.08950135	496.54822612	2.10939315	724.89682189	27.013570558	-1.1759266695	27.923929214	19.190854142	42.28885446	-71.068632441	2	62882.464744	29.6
10113	2022-09-21	17:28:36.319	263.51986481	6324.476756	1663781316.32	0	899	3.0475130339	3.1068357305	482.58871855	493.98838401	2.1093956596	724.8994751	27.013879776	-1.1783196926	27.923929214	19.189336777	42.288845656	-71.068637057	2	62883.372372	29.6
10114	2022-09-21	17:28:37.283	263.51987597	6324.477023	1663781317.284	0	899	3.0523592762	3.1120044081	482.58871855	494.03232577	2.1173383046	724.89629197	27.013879776	-1.1767674645	27.923929214	19.189909133	42.288834628	-71.068639628	2	62884.317625	29.6
10115	2022-09-21	17:28:38.234	263.51988698	6324.477287	1663781318.235	0	899	3.0523592762	3.1120044081	482.81053574	494.2594029	2.1173383046	724.89311329	27.013879776	-1.164360588	27.923929214	19.190075868	42.288822429	-71.068630511	2	62885.231161	29.6
10116	2022-09-21	17:28:39.154	263.51989763	6324.477543	1663781319.155	0	899	3.0464519513	3.1047840257	482.81053574	494.02814991	2.075541782	724.88745117	27.013879776	-1.1636707783	27.923929214	19.192937851	42.288805156	-71.068625511	2	62886.173319	29.6
10117	2022-09-21	17:28:40.042	263.51990789	6324.477789	1663781320.042	0	899	3.0465088881	3.1048425226	482.85430328	494.07302507	2.0755581863	724.89116825	27.015933953	-1.2080162132	27.923929214	19.188320539	42.288788998	-71.06862167	2	62887.1002	29.6
10118	2022-09-21	17:28:40.936	263.51991824	6324.478038	1663781320.936	0	899	3.0549508745	3.1154267668	482.85634613	494.45655074	2.1444710734	724.89073575	27.016443253	-1.2153999687	27.923929214	19.1843	42.28878004	-71.0686366	2	62887.995992	29.6
10119	2022-09-21	17:28:41.819	263.51992847	6324.478283	1663781321.82	0	899	3.0549508745	3.1154267668	484.09009301	495.71993732	2.1444710734	724.90259517	27.016443253	-1.1930870828	27.923929214	19.183580487	42.288771706	-71.068646343	2	62888.829406	29.6
10120	2022-09-21	17:28:42.698	263.51993865	6324.478527	1663781322.699	0	899	3.0501837494	3.1091496324	484.09009301	495.44617285	2.0951476649	724.90061132	27.016443253	-1.1864578724	27.923929214	19.184656143	42.288754862	-71.068647169	2	62889.698699	29.6
10121	2022-09-21	17:28:43.598	263.51994906	6324.478777	1663781323.599	0	899	3.0501837494	3.1091496324	482.11067657	493.42032206	2.0951476649	724.88953243	27.016443253	-1.1513285818	27.923929214	19.181743988	42.288732328	-71.068648667	2	62890.6002	29.6
10122	2022-09-21	17:28:44.516	263.51995968	6324.479032	1663781324.516	0	899	3.0579290463	3.1181930951	482.11067657	493.64094051	2.1350633011	724.89097221	27.016443253	-1.184830308	27.923929214	19.18645668	42.288708275	-71.068650893	2	62891.535677	29.6
10123	2022-09-21	17:28:45.473	263.51997075	6324.479298	1663781325.473	0	899	3.0579478716	3.1182124515	483.10230061	494.65631125	2.1350688597	724.88981457	27.017119894	-1.1821139372	27.923929214	19.185254369	42.288687754	-71.068660579	2	62892.486124	29.6
10124	2022-09-21	17:28:46.456	263.51998213	6324.479571	1663781326.456	0	899	3.0523066029	3.1131251361	483.11097502	494.79348367	2.158215553	724.8751823	27.019281387	-1.1693405631	27.923929214	19.179744278	42.288670525	-71.068676246	2	62893.468487	29.6
10125	2022-09-21	17:28:47.372	263.51999274	6324.479826	1663781327.373	0	899	3.0523066029	3.1131251361	483.41106097	495.10082625	2.158215553	724.88555908	27.019281387	-1.1425112486	27.923929214	19.168809891	42.288652744	-71.06868402	2	62894.411824	29.6
10126	2022-09-21	17:28:48.282	263.52000328	6324.480079	1663781328.283	0	899	3.0517710408	3.1138496058	483.41106097	495.34614837	2.2024166992	724.87379021	27.019281387	-1.1837739131	27.923929214	19.182089433	42.288631785	-71.068685548	2	62895.328586	29.6
10127	2022-09-21	17:28:49.174	263.52001359	6324.480326	1663781329.174	0	899	3.0517710408	3.1138496058	483.95326854	495.90174268	2.2024166992	724.88991158	27.019281387	-1.1376283169	27.923929214	19.19329834	42.288608925	-71.068687426	2	62896.227811	29.6
10128	2022-09-21	17:28:50.088	263.52002418	6324.48058	1663781330.089	0	899	3.0532103534	3.112345861	483.95506415	495.32943518	2.0990168835	724.88729313	27.019728035	-1.1437939887	27.923929214	19.19230619	42.288586767	-71.068693805	2	62897.134283	29.6
10129	2022-09-21	17:28:50.950	263.52003414	6324.480819	1663781330.95	0	899	3.0532700039	3.1124071649	482.59313249	493.93559003	2.099034226	724.90325928	27.021875381	-1.1734366417	27.923929214	19.18753624	42.288576566	-71.068718584	2	62898.01002	29.6
10130	2022-09-21	17:28:51.836	263.52004441	6324.481066	1663781331.837	0	899	3.0548565833	3.1157235157	482.59313249	494.26265474	2.1581317644	724.88536506	27.021875381	-1.426671576	27.923929214	19.15571593	42.288567679	-71.068740803	2	62898.898798	29.6
10131	2022-09-21	17:28:52.707	263.52005449	6324.481308	1663781332.708	0	899	3.0548565833	3.1157235157	482.96189179	494.64033096	2.1581317644	724.87548828	27.021875381	-1.5136163235	27.923929214	19.144683838	42.288564135	-71.068774974	2	62899.759369	29.524063116
10132	2022-09-21	17:28:53.594	263.52006475	6324.481554	1663781333.594	0	899	3.0572134901	3.1169188089	482.96189179	494.40767492	2.116133132	724.87685975	27.021875381	-1.2210266827	27.923929214	19.183467827	42.288559049	-71.068808564	2	62900.642643	29.5
10133	2022-09-21	17:28:54.448	263.52007464	6324.481791	1663781334.449	0	899	3.0572155138	3.1169208892	483.7782577	495.24339129	2.1161337244	724.88827979	27.021948139	-1.1437616569	27.923929214	19.18657337	42.288550013	-71.068834973	2	62901.498998	29.5
10134	2022-09-21	17:28:55.299	263.52008449	6324.482028	1663781335.3	0	899	3.0511472471	3.1125758687	483.78900314	495.61026656	2.1802499175	724.88348389	27.024621964	-1.184830308	27.923929214	19.188976288	42.288542214	-71.068856171	2	62902.335885	29.5
10135	2022-09-21	17:28:56.194	263.52009485	6324.482276	1663781336.195	0	899	3.0511472471	3.1125758687	483.71932592	495.53888679	2.1802499175	724.89852036	27.024621964	-1.2042327803	27.923929214	19.18811836	42.288538592	-71.068875186	2	62903.211134	29.5
10136	2022-09-21	17:28:57.086	263.52010517	6324.482524	1663781337.087	0	899	3.0489649389	3.1060128408	483.71932592	494.70057188	2.0290459618	724.90015093	27.024621964	-1.2129100151	27.923929214	19.188545227	42.28853287	-71.068890883	2	62904.139053	29.5
10137	2022-09-21	17:28:57.990	263.52011564	6324.482775	1663781337.991	0	899	3.0489649389	3.1060128408	483.79137355	494.77425512	2.0290459618	724.88528301	27.024621964	-1.1991234323	27.923929214	19.189336777	42.28853	-71.068907469	2	62905.030097	29.5
10138	2022-09-21	17:28:58.852	263.52012561	6324.483015	1663781338.853	0	899	3.0548287657	3.1163479047	483.79137355	495.61585994	2.1808197325	724.89927178	27.024621964	-1.1960837233	27.923929214	19.188514015	42.28853	-71.068929786	2	62905.86699	29.5
10139	2022-09-21	17:28:59.724	263.52013571	6324.483257	1663781339.725	0	899	3.0548334166	3.1163526897	483.26778755	495.07948461	2.1808211367	724.89169898	27.024789305	-1.2128884713	27.923929214	19.187021142	42.288527584	-71.068950247	2	62906.724852	29.5
10140	2022-09-21	17:29:00.642	263.52014633	6324.483512	1663781340.643	0	899	3.0579363502	3.1195858377	483.27838689	495.10338843	2.1831721629	724.8950644	27.027429581	-1.4501378536	27.923929214	19.178894043	42.288531218	-71.068958942	2	62907.682692	29.5
10141	2022-09-21	17:29:01.492	263.52015616	6324.483748	1663781341.492	0	899	3.0579363502	3.1195858377	483.00270209	494.82095808	2.1831721629	724.88159948	27.027429581	-1.2313639076	27.923929214	19.186058032	42.288536099	-71.068963687	2	62908.553106	29.5
10142	2022-09-21	17:29:02.361	263.52016623	6324.483989	1663781342.362	0	899	3.0614022892	3.1221316329	483.00270209	494.63059794	2.148833831	724.89415736	27.027429581	-1.1490218639	27.923929214	19.189336777	42.28853901	-71.068969372	2	62909.405742	29.5
10143	2022-09-21	17:29:03.288	263.52017694	6324.484247	1663781343.288	0	899	3.0614022892	3.1221316329	483.92445529	495.5745416	2.148833831	724.89339422	27.027429581	-1.1537646963	27.923929214	19.189336777	42.288545088	-71.068975878	2	62910.305305	29.5
10144	2022-09-21	17:29:04.210	263.52018763	6324.484503	1663781344.211	0	899	3.0644728397	3.1244839236	483.92445529	495.42460583	2.1218204506	724.89934292	27.027429581	-1.1625173921	27.923929214	19.18882202	42.288559678	-71.068983549	2	62911.225838	29.5
10145	2022-09-21	17:29:05.082	263.52019771	6324.484745	1663781345.082	0	899	3.0645278238	3.1245404487	483.70195672	495.19690903	2.1218365513	724.90455759	27.029401703	-1.1701813936	27.923929214	19.159309703	42.28857	-71.06899163	2	62912.088935	29.5
10146	2022-09-21	17:29:05.950	263.52020775	6324.484986	1663781345.95	0	899	3.0632964108	3.1254489377	483.7040875	495.61552177	2.1968572471	724.90228271	27.029932022	-1.1701813936	27.923929214	19.151525497	42.28857	-71.069008087	2	62912.986556	29.5
10147	2022-09-21	17:29:06.859	263.52021829	6324.485239	1663781346.86	0	899	3.0632964108	3.1254489377	484.93979456	496.88165868	2.1968572471	724.91463364	27.029932022	-1.1445916528	27.923929214	19.180777809	42.288571409	-71.069023833	2	62913.845429	29.5
10148	2022-09-21	17:29:07.766	263.52022878	6324.485491	1663781347.767	0	899	3.0735732088	3.132821458	484.93979456	496.28316718	2.0892736705	724.88995361	27.029932022	-1.1425112486	27.923929214	19.170610428	42.288571667	-71.069039897	2	62914.793803	29.5
10149	2022-09-21	17:29:08.660	263.52023912	6324.485739	1663781348.66	0	899	3.0735732088	3.132821458	483.15787857	494.45956985	2.0892736705	724.90154221	27.029932022	-1.1994468416	27.923929214	19.175442235	42.288584526	-71.069049178	2	62915.701403	29.570140281
10150	2022-09-21	17:29:09.528	263.52024917	6324.48598	1663781349.528	0	899	3.0726052964	3.1323813592	483.15787857	494.5642678	2.1081821413	724.90734863	27.029932022	-1.1734366417	27.923929214	19.19329834	42.288598698	-71.069058432	2	62916.579858	29.6
10151	2022-09-21	17:29:10.453	263.52025987	6324.486237	1663781350.453	0	899	3.0726723472	3.1324502768	484.26937774	495.70211524	2.1082015977	724.89016825	27.032330582	-1.4590413839	27.923929214	19.161045024	42.288605842	-71.06907259	2	62917.504931	29.6
10152	2022-09-21	17:29:11.344	263.52027019	6324.486484	1663781351.344	0	899	3.0667840505	3.125401854	484.27028666	495.50189027	2.0719493273	724.8890591	27.032556534	-1.1828361315	27.923929214	19.143793157	42.288602191	-71.069087421	2	62918.383629	29.6
10153	2022-09-21	17:29:12.206	263.52028016	6324.486724	1663781352.206	0	899	3.0667840505	3.125401854	483.95406312	495.1783326	2.0719493273	724.89082953	27.032556534	-1.1848410581	27.923929214	19.143103985	42.288592991	-71.069101087	2	62919.241099	29.6
10154	2022-09-21	17:29:13.105	263.52029057	6324.486974	1663781353.105	0	899	3.0684150805	3.1282996364	483.95406312	495.41576446	2.1147641701	724.90515137	27.032556534	-1.484318614	27.923929214	19.175653458	42.2885859	-71.069117044	2	62920.153307	29.6
10155	2022-09-21	17:29:14.013	263.52030109	6324.487226	1663781354.014	0	899	3.0684150805	3.1282996364	486.22072061	497.73610422	2.1147641701	724.90825001	27.032556534	-1.492920379	27.923929214	19.175185892	42.288581156	-71.069129048	2	62921.061244	29.6
10156	2022-09-21	17:29:14.947	263.52031189	6324.487485	1663781354.947	0	899	3.0721743181	3.1348548243	486.2262662	498.266915	2.2088718279	724.90401919	27.033929623	-1.4008231321	27.923929214	19.180407657	42.288573716	-71.069139464	2	62921.954067	29.6
10157	2022-09-21	17:29:15.821	263.520322	6324.487728	1663781355.821	0	899	3.0722092957	3.1348908235	484.08082023	496.0683995	2.208882464	724.90517319	27.035181046	-1.2436090266	27.923929214	19.188368614	42.288564657	-71.069144338	2	62922.867647	29.6
10158	2022-09-21	17:29:16.698	263.52033216	6324.487972	1663781356.699	0	899	3.0695562904	3.1290303546	484.08082023	495.46236711	2.09977759	724.89025879	27.035181046	-1.2580746412	27.923929214	19.184295654	42.288555917	-71.069148708	2	62923.741617	29.6
10159	2022-09-21	17:29:17.607	263.52034267	6324.488224	1663781357.607	0	899	3.0695562904	3.1290303546	483.94619807	495.32457976	2.09977759	724.89405024	27.035181046	-1.2263839805	27.923929214	19.185965026	42.288549212	-71.069154121	2	62924.618182	29.661818182
10160	2022-09-21	17:29:18.569	263.52035382	6324.488492	1663781358.57	0	899	3.0716227029	3.1334500856	483.94619807	495.76871585	2.1797843765	724.89726692	27.035181046	-1.1961591607	27.923929214	19.184512044	42.288543704	-71.069161604	2	62925.592437	29.7
10161	2022-09-21	17:29:19.463	263.52036416	6324.48874	1663781359.463	0	899	3.0716333886	3.1334610791	484.23161575	496.06112395	2.1797875836	724.90647433	27.035563425	-1.1690387473	27.923929214	19.184225487	42.288536834	-71.069170638	2	62926.483254	29.7
10162	2022-09-21	17:29:20.377	263.52037473	6324.488994	1663781360.377	0	899	3.0756066223	3.13423367	484.24063442	495.44097824	2.0664367086	724.89349365	27.037805557	-1.1425112486	27.923929214	19.189336777	42.288527364	-71.06918097	2	62927.368836	29.7
10163	2022-09-21	17:29:21.265	263.52038501	6324.48924	1663781361.265	0	899	3.0756066223	3.13423367	483.84927003	495.04056171	2.0664367086	724.89236066	27.037805557	-1.153678463	27.923929214	19.188983917	42.288516855	-71.06919013	2	62928.269565	29.7
10164	2022-09-21	17:29:22.183	263.52039564	6324.489495	1663781362.183	0	899	3.0759628721	3.1357081083	483.84927003	495.25355422	2.1048594824	724.89914405	27.037805557	-1.1882364797	27.923929214	19.187081116	42.288506692	-71.069194179	2	62929.246246	29.7
10165	2022-09-21	17:29:23.049	263.52040567	6324.489736	1663781363.05	0	899	3.0759628721	3.1357081083	484.07554239	495.4851598	2.1048594824	724.88079834	27.037805557	-1.1392560005	27.923929214	19.192937851	42.288500431	-71.069193432	2	62930.105948	29.7
10166	2022-09-21	17:29:23.917	263.52041572	6324.489977	1663781363.918	0	899	3.0737469058	3.1341270685	484.07554239	495.61525846	2.1283014113	724.87888119	27.037805557	-1.1583027658	27.923929214	19.190497948	42.288491019	-71.069206877	2	62930.912639	29.7
10167	2022-09-21	17:29:24.778	263.52042567	6324.490216	1663781364.778	0	899	3.0737469058	3.1341270685	485.00326149	496.56509316	2.1283014113	724.88328785	27.037805557	-1.1701813936	27.923929214	19.188976288	42.288483506	-71.069218723	2	62931.779247	29.7
10168	2022-09-21	17:29:25.744	263.52043686	6324.490485	1663781365.745	0	899	3.0717699788	3.1311799421	485.01161522	496.39446394	2.0960744905	724.89861373	27.039879136	-1.1744499009	27.923929214	19.187688486	42.288476736	-71.069232761	2	62932.739645	29.773964497
10169	2022-09-21	17:29:26.634	263.52044715	6324.490732	1663781366.634	0	899	3.0717930509	3.1312036528	483.94470257	495.3025486	2.0960811491	724.89346334	27.040704727	-1.1767781949	27.923929214	19.187619797	42.288471661	-71.069246683	2	62933.667735	29.8
10170	2022-09-21	17:29:27.562	263.52045789	6324.490989	1663781367.562	0	899	3.0685777202	3.1296075325	483.94470257	495.62566758	2.1543070922	724.89285905	27.040704727	-1.1905000818	27.923929214	19.187570117	42.288466064	-71.069259539	2	62934.590431	29.8
10171	2022-09-21	17:29:28.463	263.52046832	6324.49124	1663781368.463	0	899	3.0685777202	3.1296075325	482.89753215	494.55322162	2.1543070922	724.91149902	27.040704727	-1.2190109491	27.923929214	19.185375214	42.288460849	-71.069271625	2	62935.496849	29.8
10172	2022-09-21	17:29:29.358	263.52047868	6324.491488	1663781369.358	0	899	3.0713492989	3.1313944274	482.89996174	494.35648975	2.1183389862	724.89334046	27.04131043	-1.1533658773	27.923929214	19.186019114	42.288457639	-71.069282502	2	62936.416834	29.8
10173	2022-09-21	17:29:30.266	263.5204892	6324.491741	1663781370.267	0	899	3.0714014453	3.1314480329	483.39958511	494.8680507	2.1183541977	724.91369629	27.043176651	-1.1392560005	27.923929214	19.183574677	42.288454482	-71.069292702	2	62937.327655	29.8
10174	2022-09-21	17:29:31.176	263.52049972	6324.491993	1663781371.176	0	899	3.0703747257	3.1293053577	483.39958511	494.6578334	2.0804084527	724.89875036	27.043176651	-1.291716503	27.923929214	19.150491803	42.288448809	-71.06930524	2	62938.238238	29.8
10175	2022-09-21	17:29:32.045	263.52050978	6324.492235	1663781372.045	0	899	3.0703747257	3.1293053577	483.32739741	494.58396448	2.0804084527	724.89265654	27.043176651	-1.2360960143	27.923929214	19.16706641	42.288444467	-71.069318087	2	62939.106509	29.8
10176	2022-09-21	17:29:32.950	263.52052025	6324.492486	1663781372.95	0	899	3.0693025808	3.131102229	483.32739741	495.13843834	2.1804403485	724.89231418	27.043176651	-1.1721863273	27.923929214	19.185265396	42.288440005	-71.069329987	2	62939.999014	29.8
10177	2022-09-21	17:29:33.888	263.52053112	6324.492747	1663781373.889	0	899	3.0693025808	3.131102229	482.75023951	494.54717647	2.1804403485	724.87999963	27.043176651	-1.1772740242	27.923929214	19.187793732	42.288436867	-71.069344098	2	62940.93988	29.893987976
10178	2022-09-21	17:29:34.831	263.52054203	6324.493009	1663781374.831	0	899	3.0814386091	3.1411970797	482.75023951	494.11084427	2.1016468608	724.8723282	27.043176651	-1.179947257	27.923929214	19.188976288	42.288432318	-71.069359497	2	62941.869822	29.9
10179	2022-09-21	17:29:35.720	263.52055231	6324.493256	1663781375.72	0	899	3.0814919579	3.1412519091	483.91889487	495.30708705	2.10166225	724.88259544	27.045079654	-1.1580332368	27.923929214	19.191273948	42.288429141	-71.069373033	2	62942.757758	29.9
10180	2022-09-21	17:29:36.690	263.52056354	6324.493525	1663781376.69	0	899	3.073227212	3.1330351216	483.92204048	495.35025887	2.1088651733	724.8923255	27.045862198	-1.2195823208	27.923929214	19.18820126	42.288428333	-71.069382845	2	62943.741344	29.9
10181	2022-09-21	17:29:37.642	263.52057457	6324.49379	1663781377.643	0	899	3.073227212	3.1330351216	483.41760742	494.83391321	2.1088651733	724.8873481	27.045862198	-1.2222663164	27.923929214	19.186815262	42.288428333	-71.069391997	2	62944.6997	29.9
10182	2022-09-21	17:29:38.523	263.52058476	6324.494034	1663781378.523	0	899	3.0727830903	3.1362925055	483.41760742	495.54528603	2.2370567844	724.89000818	27.045862198	-1.2308896164	27.923929214	19.187770199	42.28842735	-71.0694009	2	62945.590031	29.9
10183	2022-09-21	17:29:39.421	263.52059515	6324.494284	1663781379.421	0	899	3.0728004916	3.1363104217	482.6587273	494.76739732	2.2370621426	724.87815847	27.046484676	-1.2249610479	27.923929214	19.187949692	42.288400204	-71.069422901	2	62946.466981	29.9
10184	2022-09-21	17:29:40.335	263.52060573	6324.494538	1663781380.335	0	899	3.0759703084	3.1357427097	482.66699869	494.04858292	2.1057932871	724.88987803	27.048547745	-1.179947257	27.923929214	19.185735703	42.288356608	-71.069453814	2	62947.349349	29.9
10185	2022-09-21	17:29:41.243	263.52061625	6324.49479	1663781381.244	0	899	3.0759703084	3.1357427097	484.56110029	495.9873486	2.1057932871	724.8834754	27.048547745	-1.1426944898	27.923929214	19.182988716	42.288321875	-71.069472056	2	62948.255424	29.9
10186	2022-09-21	17:29:42.178	263.52062707	6324.49505	1663781382.179	0	899	3.0800744188	3.1416499302	484.56110029	496.31772899	2.1652382548	724.89395404	27.048547745	-1.150692635	27.923929214	19.18389045	42.288286709	-71.069468964	2	62949.189274	29.9
10187	2022-09-21	17:29:43.082	263.52063753	6324.495301	1663781383.083	0	899	3.0800744188	3.1416499302	484.01944097	495.7629277	2.1652382548	724.8918457	27.048547745	-1.1376283169	27.923929214	19.191497803	42.288254274	-71.069472569	2	62950.1353	29.9
10188	2022-09-21	17:29:44.005	263.52064821	6324.495557	1663781384.005	0	899	3.0802924024	3.1385046236	484.01944097	495.11816453	2.0490230912	724.88921513	27.048547745	-1.1792251093	27.923929214	19.189024704	42.288226955	-71.06947707	2	62951.0689	29.9
10189	2022-09-21	17:29:44.967	263.52065935	6324.495824	1663781384.968	0	899	3.0802924024	3.1385046236	484.0315959	495.13059817	2.0490230912	724.87652588	27.048547745	-1.5071057081	27.923929214	19.169530869	42.288208525	-71.069460175	2	62951.990431	29.9
10190	2022-09-21	17:29:45.878	263.5206699	6324.496077	1663781385.879	0	899	3.0761787896	3.1371908967	484.04056352	495.69145857	2.148476129	724.88659223	27.050778155	-1.2332718554	27.923929214	19.188524221	42.28819282	-71.06944759	2	62952.930785	29.9
10191	2022-09-21	17:29:46.757	263.52068007	6324.496322	1663781386.758	0	899	3.0761923808	3.1372048738	484.7787566	496.44744234	2.1484801439	724.87921143	27.051263809	-1.2417981625	27.923929214	19.189336777	42.288168614	-71.069433106	2	62953.813627	29.9
10192	2022-09-21	17:29:47.645	263.52069035	6324.496568	1663781387.646	0	899	3.0744978234	3.132718602	484.7787566	495.9175691	2.0531093335	724.88491195	27.051263809	-1.1907480142	27.923929214	19.188824041	42.288143484	-71.069422281	2	62954.66164	29.9
10193	2022-09-21	17:29:48.542	263.52070072	6324.496817	1663781388.542	0	899	3.0744978234	3.132718602	484.21700302	495.34290806	2.0531093335	724.89746094	27.051263809	-1.1815749407	27.923929214	19.18753624	42.288118985	-71.069413849	2	62955.538076	29.953807615
10194	2022-09-21	17:29:49.457	263.52071131	6324.497071	1663781389.457	0	899	3.0765318408	3.1360268453	484.22024147	495.58316414	2.0958306368	724.88504857	27.052068988	-1.1784705603	27.923929214	19.187994003	42.288095305	-71.069402426	2	62956.454454	30
10195	2022-09-21	17:29:50.408	263.52072233	6324.497336	1663781390.409	0	899	3.076580199	3.1360765418	483.60838568	494.95702749	2.0958445705	724.88291072	27.053796768	-1.1718090773	27.923929214	19.188976288	42.28807351	-71.069387896	2	62957.407816	30
10196	2022-09-21	17:29:51.345	263.52073316	6324.497596	1663781391.345	0	899	3.0783859738	3.1380933058	483.60838568	494.9907283	2.101925253	724.88541114	27.053796768	-1.1718090773	27.923929214	19.16977343	42.288055023	-71.069372752	2	62958.362395	30
10197	2022-09-21	17:29:52.230	263.5207434	6324.497842	1663781392.23	0	899	3.0783859738	3.1380933058	483.24352589	494.61728106	2.101925253	724.88664074	27.053796768	-1.172003101	27.923929214	19.143315903	42.288037671	-71.069355282	2	62959.283096	30
10198	2022-09-21	17:29:53.155	263.52075412	6324.498099	1663781393.156	0	899	3.0805062823	3.1398693679	483.24352589	494.5436255	2.0886243724	724.89344474	27.053796768	-1.176692009	27.923929214	19.188617706	42.288018889	-71.06933963	2	62960.222222	30
10199	2022-09-21	17:29:54.092	263.52076495	6324.498359	1663781394.092	0	899	3.0805062823	3.1398693679	485.00747444	496.34882198	2.0886243724	724.86760424	27.053796768	-1.1763578488	27.923929214	19.185660141	42.288000197	-71.069325621	2	62961.156805	30
10200	2022-09-21	17:29:54.987	263.52077532	6324.498608	1663781394.988	0	899	3.0824072011	3.1458480947	485.00747444	497.12374115	2.2278553962	724.8829754	27.053796768	-1.1750643253	27.923929214	19.174211502	42.287983333	-71.06932	2	62962	30
10201	2022-09-21	17:29:55.910	263.520786	6324.498864	1663781395.91	0	899	3.0824820107	3.1459251087	483.81696378	495.90361679	2.2278782658	724.89815536	27.05646453	-1.1917936478	27.923929214	19.189885108	42.287973537	-71.069295509	2	62962.979654	30
10202	2022-09-21	17:29:56.861	263.520797	6324.499128	1663781396.861	0	899	3.0817029967	3.1414572652	483.81703525	495.20096044	2.1013250264	724.89070422	27.056482315	-1.1565242137	27.923929214	19.188547678	42.287964005	-71.069273233	2	62963.932866	30.093286573
10203	2022-09-21	17:29:57.821	263.52080811	6324.499395	1663781397.821	0	899	3.0817029967	3.1414572652	483.37019364	494.74360491	2.1013250264	724.87268066	27.056482315	-1.1425112486	27.923929214	19.192577362	42.288060207	-71.06930249	2	62964.880671	30.1
10204	2022-09-21	17:29:58.716	263.52081847	6324.499643	1663781398.716	0	899	3.0803022373	3.1400688285	483.37019364	494.75115401	2.1026876951	724.90331587	27.056482315	-1.2638630985	27.923929214	19.18120671	42.288117281	-71.069319593	2	62965.775551	30.1
10205	2022-09-21	17:29:59.651	263.52082931	6324.499903	1663781399.652	0	899	3.0803476017	3.1401154526	484.64959799	496.06075471	2.1027007932	724.88577493	27.058101161	-1.1468444605	27.923929214	19.188848495	42.28817213	-71.069316312	2	62966.70217	30.1
10206	2022-09-21	17:30:00.558	263.52083979	6324.500155	1663781400.558	0	899	3.0812540781	3.144128601	484.65413772	496.65753574	2.2091736553	724.88901747	27.059228897	-1.1603831211	27.923929214	19.189330385	42.288218872	-71.069307559	2	62967.577438	30.1
10207	2022-09-21	17:30:01.477	263.52085044	6324.500411	1663781401.478	0	899	3.0812540781	3.144128601	483.52634945	495.50181561	2.2091736553	724.89558663	27.059228897	-1.1718090773	27.923929214	19.191858292	42.288260755	-71.069296947	2	62968.478958	30.1
10208	2022-09-21	17:30:02.359	263.52086065	6324.500656	1663781402.36	0	899	3.0869143973	3.1462556261	483.52634945	494.80532544	2.0836174451	724.89240876	27.059228897	-1.1613963953	27.923929214	19.192516617	42.288297842	-71.069285768	2	62969.362725	30.1
10209	2022-09-21	17:30:03.292	263.52087145	6324.500915	1663781403.293	0	899	3.0869143973	3.1462556261	484.82427861	496.13353074	2.0836174451	724.887146	27.059228897	-1.1376283169	27.923929214	19.194019318	42.288334252	-71.069274694	2	62970.311975	30.1
10210	2022-09-21	17:30:04.178	263.5208817	6324.501161	1663781404.179	0	899	3.0824485576	3.1458645171	484.82427861	496.93102491	2.22696816	724.8982257	27.059228897	-1.2820475512	27.923929214	19.174239203	42.288366049	-71.069263195	2	62971.231463	30.1
10211	2022-09-21	17:30:05.076	263.52089209	6324.50141	1663781405.077	0	899	3.0825058831	3.1459235311	484.94136541	497.05113317	2.2269856779	724.88063423	27.061273171	-1.2557894647	27.923929214	19.178849252	42.288395006	-71.069250206	2	62972.125239	30.1
10212	2022-09-21	17:30:05.970	263.52090243	6324.501658	1663781405.97	0	899	3.0928834341	3.1545042799	484.9435796	496.66921961	2.1580027248	724.88816177	27.061822891	-1.1815533654	27.923929214	19.171410264	42.288417772	-71.069240245	2	62972.978967	30.1
10213	2022-09-21	17:30:06.875	263.52091292	6324.50191	1663781406.876	0	899	3.0928834341	3.1545042799	484.51664073	496.23195762	2.1580027248	724.90037607	27.061822891	-1.1746762825	27.923929214	19.153494349	42.288419883	-71.06924	2	62973.929548	30.1
10214	2022-09-21	17:30:07.801	263.52092362	6324.502167	1663781407.801	0	899	3.1032890281	3.1636871573	484.51664073	495.95988808	2.1090428823	724.89987486	27.061822891	-1.1744607355	27.923929214	19.188750526	42.288421431	-71.069237137	2	62974.858859	30.1
10215	2022-09-21	17:30:08.716	263.52093421	6324.502421	1663781408.716	0	899	3.1032890281	3.1636871573	486.81625091	498.31381014	2.1090428823	724.9048854	27.061822891	-1.1791496435	27.923929214	19.188075779	42.288422884	-71.06923545	2	62975.730189	30.173018868
10216	2022-09-21	17:30:09.604	263.52094449	6324.502668	1663781409.604	0	899	3.103841835	3.164244557	486.81625091	498.31263173	2.1088317089	724.88812256	27.061822891	-1.1864578724	27.923929214	19.18753624	42.28845045	-71.069219935	2	62976.602603	30.2
10217	2022-09-21	17:30:10.466	263.52095447	6324.502907	1663781410.466	0	899	3.1039149608	3.1643197195	485.286955	496.74733773	2.108852724	724.8817264	27.064412641	-1.2032518695	27.923929214	19.184452335	42.288488969	-71.0691993	2	62977.45858	30.2
10218	2022-09-21	17:30:11.361	263.52096483	6324.503156	1663781411.361	0	899	3.0967652049	3.1576675824	485.28709512	496.86906889	2.130704844	724.8526963	27.064447403	-1.1830301577	27.923929214	19.188197938	42.288526887	-71.069178657	2	62978.369658	30.2
10219	2022-09-21	17:30:12.303	263.52097574	6324.503418	1663781412.304	0	899	3.0967652049	3.1576675824	485.95387153	497.55175874	2.130704844	724.87866211	27.064447403	-1.176692009	27.923929214	19.172771454	42.288561823	-71.069161059	2	62979.337799	30.2
10220	2022-09-21	17:30:13.247	263.52098667	6324.50368	1663781413.248	0	899	3.1031585858	3.1627866363	485.95387153	497.28461789	2.0827453339	724.88018233	27.064447403	-1.1816935413	27.923929214	19.174984711	42.288593252	-71.069150293	2	62980.2606	30.2
10221	2022-09-21	17:30:14.177	263.52099743	6324.503938	1663781414.178	0	899	3.1031585858	3.1627866363	482.65100874	493.90474388	2.0827453339	724.87453718	27.064447403	-1.2027344704	27.923929214	19.184295654	42.288623972	-71.069139231	2	62981.208738	30.2
10222	2022-09-21	17:30:15.076	263.52100784	6324.504188	1663781415.077	0	899	3.1029919331	3.1650781358	482.65386565	494.37417889	2.1670359561	724.8699454	27.065160019	-1.2128992144	27.923929214	19.18654433	42.288654997	-71.069128987	2	62982.086867	30.2
10223	2022-09-21	17:30:15.966	263.52101813	6324.504435	1663781415.966	0	899	3.1030459032	3.1651336516	484.58671474	496.35405214	2.1670518989	724.86108762	27.067071915	-1.2479314772	27.923929214	19.190645887	42.288690228	-71.06911824	2	62983.006205	30.2
10224	2022-09-21	17:30:16.851	263.52102838	6324.504681	1663781416.852	0	899	3.1032745796	3.1657506624	484.58671474	496.42708631	2.1801809461	724.89194554	27.067071915	-1.2662129402	27.923929214	19.186096191	42.288723823	-71.069104497	2	62983.922441	30.2
10225	2022-09-21	17:30:17.698	263.52103818	6324.504916	1663781417.699	0	899	3.1032745796	3.1657506624	485.57769199	497.44227706	2.1801809461	724.88733961	27.067071915	-1.1982179706	27.923929214	19.185898042	42.288750921	-71.069091206	2	62984.727615	30.2
10226	2022-09-21	17:30:18.614	263.52104877	6324.505171	1663781418.614	0	899	3.1010005584	3.1641884245	485.57769199	497.58686314	2.2061081868	724.87876074	27.067071915	-1.1425112486	27.923929214	19.185735703	42.288781919	-71.069076803	2	62985.657563	30.2
10227	2022-09-21	17:30:19.496	263.52105898	6324.505416	1663781419.496	0	899	3.1010005584	3.1641884245	484.67771765	496.66463089	2.2061081868	724.86865315	27.067071915	-1.3666101173	27.923929214	19.160709179	42.288807955	-71.069066183	2	62986.548323	30.2
10228	2022-09-21	17:30:20.398	263.52106942	6324.505666	1663781420.398	0	899	3.1045900333	3.1654560415	484.68765358	496.21912721	2.1241930705	724.86868953	27.069539999	-1.162883873	27.923929214	19.17465546	42.288831303	-71.069057899	2	62987.452138	30.2
10229	2022-09-21	17:30:21.331	263.52108022	6324.505925	1663781421.331	0	899	3.1045944513	3.1654605834	485.04681885	496.58684469	2.1241943491	724.890433	27.069696426	-1.1400320862	27.923929214	19.176372528	42.288853811	-71.069050186	2	62988.377629	30.2
10230	2022-09-21	17:30:22.203	263.52109031	6324.506168	1663781422.203	0	899	3.1036096264	3.1653788316	485.04681885	496.76250986	2.1557667768	724.86300679	27.069696426	-1.1541312475	27.923929214	19.179334994	42.28888359	-71.069041731	2	62989.217949	30.2
10231	2022-09-21	17:30:23.098	263.52110067	6324.506416	1663781423.098	0	899	3.1036096264	3.1653788316	485.85386621	497.58905043	2.1557667768	724.84844971	27.069696426	-1.1718090773	27.923929214	19.182855606	42.288943614	-71.069029148	2	62990.102204	30.2
10232	2022-09-21	17:30:23.971	263.52111079	6324.506659	1663781423.972	0	899	3.102255885	3.1658389566	485.85386621	497.94043011	2.2187488254	724.87346482	27.069696426	-1.1506818375	27.923929214	19.16743036	42.288988861	-71.06902185	2	62990.977956	30.2
10233	2022-09-21	17:30:24.835	263.52112079	6324.506899	1663781424.836	0	899	3.1023039554	3.1658884376	485.17335493	497.24307086	2.2187633681	724.87507357	27.071399752	-1.4136287937	27.923929214	19.178977398	42.289034223	-71.069014296	2	62991.884454	30.2
10234	2022-09-21	17:30:25.743	263.52113128	6324.507151	1663781425.743	0	899	3.1037540093	3.1661363854	485.17706713	497.01217157	2.1766457244	724.88246771	27.072320938	-1.6069099824	27.923929214	19.172712339	42.28906751	-71.069012023	2	62992.785996	30.2
10235	2022-09-21	17:30:26.648	263.52114176	6324.507402	1663781426.648	0	899	3.1037540093	3.1661363854	485.04863241	496.88060389	2.1766457244	724.88238525	27.072320938	-1.7333495617	27.923929214	19.16809082	42.289093683	-71.069010499	2	62993.700611	30.2700611
10236	2022-09-21	17:30:27.545	263.52115214	6324.507651	1663781427.545	0	899	3.1118529054	3.1733521277	485.04863241	496.68192057	2.1409514167	724.87625466	27.072320938	-1.4943431908	27.923929214	19.166538441	42.28911356	-71.069007027	2	62994.594675	30.3
10237	2022-09-21	17:30:28.473	263.52116288	6324.507909	1663781428.473	0	899	3.1118529054	3.1733521277	486.3609671	498.02572998	2.1409514167	724.86693689	27.072320938	-1.2693173964	27.923929214	19.184555963	42.289131309	-71.069013766	2	62995.525941	30.3
10238	2022-09-21	17:30:29.381	263.52117339	6324.508161	1663781429.381	0	899	3.1119152013	3.1740223076	486.3609671	498.14127454	2.161656957	724.88317912	27.072320938	-1.2662129402	27.923929214	19.182495117	42.289144166	-71.069029304	2	62996.416588	30.3
10239	2022-09-21	17:30:30.329	263.52118437	6324.508425	1663781430.33	0	899	3.1119535288	3.1740617301	485.01515956	496.76293244	2.1616682189	724.87786623	27.073674827	-1.3945173412	27.923929214	19.181052303	42.289152311	-71.069046355	2	62997.346639	30.3
10240	2022-09-21	17:30:31.257	263.52119512	6324.508683	1663781431.258	0	899	3.1054010936	3.165701032	485.02040107	496.44903759	2.104274659	724.88414476	27.074975967	-1.1398596022	27.923929214	19.190231487	42.289158131	-71.069062726	2	62998.292823	30.3
10241	2022-09-21	17:30:32.201	263.52120604	6324.508945	1663781432.202	0	899	3.1054010936	3.165701032	485.52331804	496.96380489	2.104274659	724.88879395	27.074975967	-1.1750643253	27.923929214	19.170251846	42.289162743	-71.069076563	2	62999.215336	30.3
10242	2022-09-21	17:30:33.125	263.52121674	6324.509202	1663781433.126	0	899	3.1074612194	3.1695553067	485.52331804	497.29778389	2.164249713	724.88319245	27.074975967	-1.176185379	27.923929214	19.177443536	42.289167231	-71.069089745	2	63000.169378	30.3
10243	2022-09-21	17:30:34.072	263.5212277	6324.509465	1663781434.073	0	899	3.1074612194	3.1695553067	484.80926213	496.56641135	2.164249713	724.87713623	27.074975967	-1.176692009	27.923929214	19.188257217	42.289170692	-71.069097359	2	63001.08307	30.3
10244	2022-09-21	17:30:34.976	263.52123815	6324.509716	1663781434.976	0	899	3.1094117139	3.1715985342	484.81807505	496.58565311	2.1660855118	724.85485395	27.077164543	-1.1677129884	27.923929214	19.192230023	42.28917858	-71.069105247	2	63002.029637	30.3
10245	2022-09-21	17:30:35.904	263.52124889	6324.509973	1663781435.904	0	899	3.1094283609	3.1716156578	486.11062286	497.90960121	2.1660904173	724.86376428	27.077753067	-1.1926882733	27.923929214	19.192012534	42.289185974	-71.06911264	2	63002.916826	30.3
10246	2022-09-21	17:30:36.773	263.52125896	6324.510215	1663781436.774	0	899	3.1103420944	3.1720591096	486.11062286	497.81654816	2.149409169	724.87836825	27.077753067	-1.2125434504	27.923929214	19.190705584	42.289192065	-71.069120081	2	63003.809721	30.3
10247	2022-09-21	17:30:37.644	263.52126904	6324.510457	1663781437.645	0	899	3.1103420944	3.1720591096	486.07071709	497.77568142	2.149409169	724.871521	27.077753067	-1.1864578724	27.923929214	19.190418243	42.289196828	-71.069127491	2	63004.698881	30.3
10248	2022-09-21	17:30:38.555	263.52127958	6324.51071	1663781438.556	0	899	3.1180947321	3.1800671363	486.07071709	497.79497439	2.1528685379	724.87214024	27.077753067	-1.1521370695	27.923929214	19.189616096	42.289202442	-71.069135135	2	63005.616232	30.3
10249	2022-09-21	17:30:39.473	263.5212902	6324.510965	1663781439.473	0	899	3.1180947321	3.1800671363	483.90717473	495.57924635	2.1528685379	724.87829671	27.077753067	-1.1457666159	27.923929214	19.190418243	42.289209459	-71.0691419	2	63006.53507	30.3
10250	2022-09-21	17:30:40.377	263.52130066	6324.511216	1663781440.377	0	899	3.1190089196	3.1806137981	483.91052797	495.50975782	2.1397331814	724.87212569	27.078587349	-1.1700844015	27.923929214	19.187670449	42.289215503	-71.069149339	2	63007.433925	30.3
10251	2022-09-21	17:30:41.272	263.52131102	6324.511464	1663781441.272	0	899	3.1190597145	3.180666029	484.13340066	495.73805459	2.139747922	724.87520655	27.080377579	-1.1678638529	27.923929214	19.189635018	42.289220475	-71.069157678	2	63008.321321	30.3
10252	2022-09-21	17:30:42.213	263.52132191	6324.511726	1663781442.213	0	899	3.1159262417	3.1773309535	484.13340066	495.71160217	2.1349843617	724.87208446	27.080377579	-1.1425112486	27.923929214	19.189974008	42.289226757	-71.06916509	2	63009.263527	30.3
10253	2022-09-21	17:30:43.138	263.52133262	6324.511983	1663781443.138	0	899	3.1159262417	3.1773309535	485.02714152	496.62671712	2.1349843617	724.87209133	27.080377579	-1.2223848949	27.923929214	19.18286705	42.289232935	-71.069173487	2	63010.19019	30.3
10254	2022-09-21	17:30:44.082	263.52134354	6324.512245	1663781444.082	0	899	3.1211689178	3.1816818135	485.02714152	496.43828681	2.1010996228	724.88177773	27.080377579	-1.2472092979	27.923929214	19.184920393	42.289239607	-71.069190456	2	63011.127358	30.3
10255	2022-09-21	17:30:44.926	263.52135331	6324.512479	1663781444.926	0	899	3.1212201321	3.1817344489	485.30187369	496.71956367	2.1011142068	724.87736056	27.082181349	-1.4275447067	27.923929214	19.166173543	42.289247569	-71.069203726	2	63011.923585	30.3
10256	2022-09-21	17:30:45.809	263.52136353	6324.512725	1663781445.809	0	899	3.1194050391	3.1794305814	485.30505886	496.63684735	2.0856536976	724.87740826	27.082971573	-1.5170117901	27.923929214	19.162927413	42.28925395	-71.069219041	2	63012.842437	30.3
10257	2022-09-21	17:30:46.723	263.52137411	6324.512979	1663781446.723	0	899	3.1194050391	3.1794305814	486.65493959	498.01824757	2.0856536976	724.87927327	27.082971573	-1.5031066667	27.923929214	19.173093404	42.289256276	-71.069228046	2	63013.765531	30.3
10258	2022-09-21	17:30:47.638	263.5213847	6324.513233	1663781447.638	0	899	3.1179001522	3.176925974	486.65493959	497.83365702	2.0525341979	724.86758686	27.082971573	-1.2255215645	27.923929214	19.188976288	42.289258871	-71.069236612	2	63014.661165	30.3
10259	2022-09-21	17:30:48.559	263.52139537	6324.513489	1663781448.56	0	899	3.1179001522	3.176925974	484.1147511	495.23511908	2.0525341979	724.86426751	27.082971573	-1.195167461	27.923929214	19.164622515	42.289259043	-71.069241914	2	63015.574148	30.3
10260	2022-09-21	17:30:49.516	263.52140645	6324.513755	1663781449.517	0	899	3.1199244018	3.1821784174	484.1149632	495.838423	2.1612166214	724.87274089	27.083024322	-1.1822432501	27.923929214	19.186600628	42.289257402	-71.069245196	2	63016.558824	30.3
10261	2022-09-21	17:30:50.505	263.52141788	6324.514029	1663781450.505	0	899	3.1199982584	3.1822543835	484.87841146	496.62047956	2.1612382637	724.86968994	27.085626602	-1.5364035368	27.923929214	19.176012039	42.289254882	-71.069248451	2	63017.535344	30.3
10262	2022-09-21	17:30:51.377	263.52142797	6324.514271	1663781451.377	0	899	3.1187291483	3.1804044815	484.87841146	496.51523649	2.1423212829	724.8634785	27.085626602	-1.2949070994	27.923929214	19.184336214	42.289252669	-71.069251993	2	63018.398528	30.3
10263	2022-09-21	17:30:52.257	263.52143817	6324.514516	1663781452.258	0	899	3.1187291483	3.1804044815	484.55115368	496.1801247	2.1423212829	724.85852051	27.085626602	-1.1783196926	27.923929214	19.186815262	42.289250682	-71.069256477	2	63019.295411	30.3
10264	2022-09-21	17:30:53.107	263.521448	6324.514752	1663781453.107	0	899	3.1170474906	3.1783208478	484.55115368	496.11027818	2.1297537656	724.87047693	27.085626602	-1.1745361982	27.923929214	19.186753355	42.289247744	-71.069260393	2	63020.117771	30.3
10265	2022-09-21	17:30:54.000	263.52145833	6324.515	1663781454	0	899	3.1170474906	3.1783208478	484.67177474	496.23377669	2.1297537656	724.8536377	27.085626602	-1.1343729496	27.923929214	19.186096191	42.289243161	-71.069263592	2	63021.051675	30.3
10266	2022-09-21	17:30:54.881	263.52146853	6324.515245	1663781454.881	0	899	3.122138035	3.1849556558	484.67936363	496.51476633	2.1788811847	724.86681401	27.087511821	-1.135515562	27.923929214	19.181798215	42.289240351	-71.069267807	2	63021.894737	30.3
10267	2022-09-21	17:30:55.789	263.52147904	6324.515497	1663781455.789	0	899	3.1221607652	3.1849790407	487.08335369	498.97749704	2.1788878952	724.86572266	27.088312149	-1.1360006332	27.923929214	19.179973602	42.289218017	-71.069299935	2	63022.82438	30.3
10268	2022-09-21	17:30:56.687	263.52148944	6324.515747	1663781456.688	0	899	3.1252360081	3.1875123712	487.08335369	498.86281063	2.1583745803	724.87511803	27.088312149	-1.1672278974	27.923929214	19.183596579	42.289198219	-71.069326432	2	63023.697608	30.369760766
10269	2022-09-21	17:30:57.611	263.52150014	6324.516003	1663781457.612	0	899	3.1252360081	3.1875123712	484.15486611	495.8635015	2.1583745803	724.8848877	27.088312149	-1.1978515387	27.923929214	19.188976288	42.289186339	-71.069336066	2	63024.639327	30.336067298
10270	2022-09-21	17:30:58.571	263.52151124	6324.51627	1663781458.571	0	899	3.1225577378	3.1842515591	484.15486611	495.76351401	2.140374438	724.85603949	27.088312149	-1.2228376179	27.923929214	19.188104061	42.289179223	-71.069337694	2	63025.616617	30.3
10271	2022-09-21	17:30:59.532	263.52152237	6324.516537	1663781459.533	0	899	3.1225577378	3.1842515591	486.2479073	497.90674035	2.140374438	724.84662552	27.088312149	-1.1745038198	27.923929214	19.191068296	42.289171832	-71.069340267	2	63026.58016	30.3
10272	2022-09-21	17:31:00.463	263.52153315	6324.516796	1663781460.464	0	899	3.1226083472	3.1833472458	486.25833826	497.73603533	2.1078434466	724.8611333	27.090895028	-1.1394500219	27.923929214	19.186842975	42.28916425	-71.069335951	2	63027.489952	30.3
10273	2022-09-21	17:31:01.338	263.52154326	6324.517038	1663781461.338	0	899	3.1226129972	3.1833520252	484.34231284	495.7747912	2.1078447745	724.8699555	27.091058731	-1.1515873442	27.923929214	19.187696785	42.289158806	-71.069328806	2	63028.358193	30.3
10274	2022-09-21	17:31:02.239	263.52155369	6324.517289	1663781462.239	0	899	3.1267666231	3.1870297956	484.34231284	495.66973392	2.0889176604	724.84683975	27.091058731	-1.1666997119	27.923929214	19.188116364	42.289155698	-71.069327151	2	63029.290581	30.3
10275	2022-09-21	17:31:03.173	263.5215645	6324.517548	1663781463.173	0	899	3.1267666231	3.1870297956	486.39071545	497.76604297	2.0889176604	724.8621042	27.091058731	-1.1779208262	27.923929214	19.188436268	42.289152219	-71.069326847	2	63030.22288	30.3
10276	2022-09-21	17:31:04.025	263.52157436	6324.517785	1663781464.025	0	899	3.1238801654	3.1859332149	486.39071545	498.11617527	2.1517009716	724.86618588	27.091058731	-1.1760883647	27.923929214	19.188216633	42.289148116	-71.069321341	2	63031.065107	30.3
10277	2022-09-21	17:31:04.888	263.52158435	6324.518024	1663781464.888	0	899	3.1238982791	3.1859518437	485.82036742	497.53210723	2.1517062497	724.85793764	27.091696164	-1.1767027583	27.923929214	19.187808397	42.28914519	-71.069316952	2	63031.943032	30.3
10278	2022-09-21	17:31:05.849	263.52159549	6324.518292	1663781465.85	0	899	3.1397052902	3.200689558	485.82801562	497.279117	2.1048915077	724.85217285	27.09359169	-1.1815749407	27.923929214	19.188617706	42.289137775	-71.069326781	2	63032.866986	30.3
10279	2022-09-21	17:31:06.760	263.52160603	6324.518545	1663781466.761	0	899	3.1397052902	3.200689558	486.16333023	497.62233506	2.1048915077	724.8493135	27.09359169	-1.2041680694	27.923929214	19.186742909	42.289107799	-71.069266474	2	63033.824786	30.3
10280	2022-09-21	17:31:07.684	263.52161671	6324.518801	1663781467.684	0	899	3.1300979381	3.1908453585	486.16333023	497.61282776	2.1031853038	724.85248449	27.09359169	-1.3725386187	27.923929214	19.18483436	42.289078332	-71.069199294	2	63034.736893	30.3
10281	2022-09-21	17:31:08.628	263.52162765	6324.519064	1663781468.629	0	899	3.1300979381	3.1908453585	484.05446147	495.45429362	2.1031853038	724.85162677	27.09359169	-1.5005950928	27.923929214	19.183574677	42.289050369	-71.069136375	2	63035.654369	30.3
10282	2022-09-21	17:31:09.538	263.52163817	6324.519316	1663781469.538	0	899	3.1333101937	3.1944269758	484.05446147	495.51208486	2.1136008278	724.84023381	27.09359169	-1.301266765	27.923929214	19.182258025	42.289025224	-71.06907824	2	63036.554108	30.3
10283	2022-09-21	17:31:10.506	263.52164939	6324.519585	1663781470.507	0	899	3.1333416225	3.1944592821	486.23988768	497.74929035	2.1136097965	724.8471421	27.094694365	-1.2015056105	27.923929214	19.179639816	42.289000007	-71.069017128	2	63037.533062	30.3
10284	2022-09-21	17:31:11.407	263.5216598	6324.519835	1663781471.407	0	899	3.1313575263	3.1912248427	486.24627999	497.52660129	2.0724680388	724.86643325	27.096277237	-1.2417981625	27.923929214	19.177093506	42.288977461	-71.068962964	2	63038.434911	30.3
10285	2022-09-21	17:31:12.336	263.52167057	6324.520094	1663781472.337	0	899	3.1313575263	3.1912248427	486.16051814	497.43884987	2.0724680388	724.8478248	27.096277237	-1.2163593343	27.923929214	19.181596339	42.288955334	-71.068912156	2	63039.369183	30.3
10286	2022-09-21	17:31:13.246	263.5216811	6324.520346	1663781473.247	0	899	3.126235717	3.1888225124	486.16051814	497.97271545	2.1682423504	724.83618285	27.096277237	-1.1754954998	27.923929214	19.185705564	42.288936404	-71.068869226	2	63040.287081	30.328708134
10287	2022-09-21	17:31:14.200	263.52169213	6324.520611	1663781474.2	0	899	3.126235717	3.1888225124	486.36515996	498.18232943	2.1682423504	724.83929565	27.096277237	-1.1742343145	27.923929214	19.186859131	42.288919692	-71.06882923	2	63041.218487	30.4
10288	2022-09-21	17:31:15.167	263.52170332	6324.52088	1663781475.167	0	899	3.1267183356	3.1884037931	486.37411155	498.01880311	2.1372972527	724.8698682	27.098493298	-1.1553600592	27.923929214	19.162210831	42.288902886	-71.068786458	2	63042.226857	30.4
10289	2022-09-21	17:31:16.065	263.52171373	6324.521129	1663781476.066	0	899	3.1267290847	3.1884148458	486.04261178	497.67938396	2.1373003611	724.8616333	27.098871231	-1.1522772312	27.923929214	19.157646179	42.288890437	-71.068752759	2	63043.131132	30.4
10290	2022-09-21	17:31:17.017	263.52172475	6324.521394	1663781477.018	0	899	3.1318237605	3.1919201532	486.04261178	497.35983473	2.0799449446	724.86201325	27.098871231	-1.1905432079	27.923929214	19.188833552	42.288893488	-71.068760517	2	63044.031031	30.4
10291	2022-09-21	17:31:17.937	263.52173538	6324.521649	1663781477.937	0	899	3.1318237605	3.1919201532	486.1126109	497.43146374	2.0799449446	724.85636851	27.098871231	-1.1713455165	27.923929214	19.19229126	42.288898088	-71.068775849	2	63044.950951	30.4
10292	2022-09-21	17:31:18.825	263.52174567	6324.521896	1663781478.826	0	899	3.1344376567	3.1968695965	486.1126109	497.86334053	2.1574332251	724.85772543	27.098871231	-1.1578392651	27.923929214	19.187908653	42.288904316	-71.068791624	2	63045.897436	30.4
10293	2022-09-21	17:31:19.720	263.52175603	6324.522145	1663781479.721	0	899	3.1344376567	3.1968695965	487.55436388	499.33994478	2.1574332251	724.85879739	27.098871231	-1.1783196926	27.923929214	19.186096191	42.288910337	-71.068809345	2	63046.800601	30.4
10294	2022-09-21	17:31:20.632	263.52176659	6324.522398	1663781480.633	0	899	3.1670294773	3.2320495497	487.56041315	499.70996403	2.2224136346	724.85651767	27.100365178	-1.2254030831	27.923929214	19.185695118	42.288917614	-71.068825229	2	63047.713714	30.4
10295	2022-09-21	17:31:21.545	263.52177714	6324.522651	1663781481.545	0	899	3.167063806	3.2320848873	485.64820709	497.75016446	2.2224238257	724.84845052	27.101556778	-1.2403860945	27.923929214	19.182366327	42.288922058	-71.068838231	2	63048.617357	30.4
10296	2022-09-21	17:31:22.427	263.52178735	6324.522896	1663781482.427	0	899	3.1656160613	3.2293057535	485.64820709	497.50676143	2.1787903257	724.84670394	27.101556778	-1.4696696997	27.923929214	19.172410965	42.288925849	-71.068847525	2	63049.503055	30.4
10297	2022-09-21	17:31:23.276	263.52179719	6324.523132	1663781483.277	0	899	3.1656160613	3.2293057535	486.14338637	498.01403199	2.1787903257	724.86196718	27.101556778	-1.4495881109	27.923929214	19.173376816	42.288954693	-71.068812421	2	63050.351456	30.4
10298	2022-09-21	17:31:24.194	263.52180781	6324.523387	1663781484.195	0	899	3.1536995271	3.2153905208	486.14338637	497.68360808	2.119549159	724.84336075	27.101556778	-1.253234808	27.923929214	19.184614308	42.289018781	-71.068717872	2	63051.250501	30.4
10299	2022-09-21	17:31:25.117	263.52181848	6324.523644	1663781485.117	0	899	3.1537696578	3.2154626151	486.30273751	497.84685313	2.119569099	724.83458907	27.104001418	-1.4705105002	27.923929214	19.177300586	42.289065885	-71.068653142	2	63052.177009	30.4
10300	2022-09-21	17:31:26.007	263.5218288	6324.523891	1663781486.008	0	899	3.1365343753	3.1980137076	486.30321746	497.87068129	2.1237543232	724.8481514	27.104120255	-1.5173998147	27.923929214	19.181833671	42.289070654	-71.068660131	2	63053.078469	30.4
10301	2022-09-21	17:31:26.903	263.52183916	6324.52414	1663781486.903	0	899	3.1365343753	3.1980137076	486.21196402	497.77725725	2.1237543232	724.83784899	27.104120255	-1.5380311012	27.923929214	19.185014725	42.289077791	-71.068661558	2	63053.934928	30.4
10302	2022-09-21	17:31:27.779	263.52184931	6324.524383	1663781487.78	0	899	3.1353555292	3.1973622587	486.21196402	497.88128428	2.1424092547	724.83525641	27.104120255	-1.33007946	27.923929214	19.17090853	42.289095048	-71.068696489	2	63054.835744	30.4
10303	2022-09-21	17:31:28.642	263.52185929	6324.524623	1663781488.643	0	899	3.1353555292	3.1973622587	485.32975931	496.97790623	2.1424092547	724.84195532	27.104120255	-1.1926666711	27.923929214	19.16141457	42.289110282	-71.06872723	2	63055.716904	30.4
10304	2022-09-21	17:31:29.540	263.52186969	6324.524872	1663781489.541	0	899	3.1396744673	3.2001093762	485.32975931	496.66576489	2.0863083859	724.82409991	27.104120255	-1.1473941803	27.923929214	19.13243866	42.28911987	-71.068743484	2	63056.584354	30.4
10305	2022-09-21	17:31:30.448	263.5218802	6324.525125	1663781490.449	0	899	3.1397386808	3.2001753586	486.2011743	497.55763435	2.0863264377	724.84243107	27.106368652	-1.3939136946	27.923929214	19.131215304	42.289127292	-71.068752292	2	63057.475076	30.4
10306	2022-09-21	17:31:31.352	263.52189066	6324.525376	1663781491.353	0	899	3.1379555661	3.2030154786	486.20306271	498.43905742	2.2439330363	724.86468506	27.106836319	-1.1408835649	27.923929214	19.152965546	42.28913358	-71.068759855	2	63058.382643	30.4
10307	2022-09-21	17:31:32.259	263.52190115	6324.525628	1663781492.259	0	899	3.1379555661	3.2030154786	486.22875151	498.46539272	2.2439330363	724.83680856	27.106836319	-1.1723371744	27.923929214	19.180216998	42.289138069	-71.068767338	2	63059.280561	30.4
10308	2022-09-21	17:31:33.138	263.52191132	6324.525872	1663781493.138	0	899	3.1406961152	3.2038099376	486.22875151	498.0874245	2.1762720991	724.84333488	27.106836319	-1.1441389322	27.923929214	19.164850235	42.289142775	-71.068774442	2	63060.166322	30.4
10309	2022-09-21	17:31:33.987	263.52192116	6324.526108	1663781493.988	0	899	3.1406961152	3.2038099376	485.83661554	497.6857247	2.1762720991	724.84390279	27.106836319	-1.170353835	27.923929214	19.173396774	42.28914847	-71.06878	2	63061.041148	30.4
10310	2022-09-21	17:31:34.923	263.52193198	6324.526368	1663781494.923	0	899	3.1366457029	3.1964667579	485.83661554	497.07962603	2.0674705442	724.84329244	27.106836319	-1.1750643253	27.923929214	19.17493248	42.289151453	-71.06878	2	63061.935885	30.4
10311	2022-09-21	17:31:35.844	263.52194264	6324.526623	1663781495.844	0	899	3.1367122296	3.1965351005	486.33456405	497.58920116	2.0674890956	724.84053292	27.109167983	-1.56039794	27.923929214	19.147238927	42.289154708	-71.068781521	2	63062.912393	30.4
10312	2022-09-21	17:31:36.707	263.52195264	6324.526863	1663781496.708	0	899	3.1389497957	3.2005581979	486.33537707	497.91903496	2.1265209786	724.840271	27.109369278	-1.7024241686	27.923929214	19.150444031	42.289156326	-71.068782993	2	63063.795524	30.4
10313	2022-09-21	17:31:37.579	263.52196273	6324.527106	1663781497.58	0	899	3.1389497957	3.2005581979	487.00457016	498.60416706	2.1265209786	724.83405673	27.109369278	-1.1922032241	27.923929214	19.184672324	42.289158777	-71.068784388	2	63064.633019	30.4
10314	2022-09-21	17:31:38.509	263.52197348	6324.527364	1663781498.509	0	899	3.1437087003	3.2016021844	487.00457016	497.88546322	1.9976425209	724.84689634	27.109369278	-1.3446421884	27.923929214	19.184925471	42.289160888	-71.068785888	2	63065.532544	30.4
10315	2022-09-21	17:31:39.404	263.52198384	6324.527612	1663781499.404	0	899	3.1437087003	3.2016021844	485.49663499	496.34383703	1.9976425209	724.84233002	27.109369278	-1.1796131047	27.923929214	19.17965606	42.289163141	-71.068787404	2	63066.442227	30.4
10316	2022-09-21	17:31:40.312	263.52199435	6324.527864	1663781500.312	0	899	3.1411966775	3.2037634804	485.50367013	497.23972444	2.1574412174	724.83505754	27.111114035	-1.1807557518	27.923929214	19.185165948	42.289165	-71.068786445	2	63067.377756	30.4
10317	2022-09-21	17:31:41.266	263.52200539	6324.528129	1663781501.266	0	899	3.1412244305	3.2037920247	486.46994963	498.22940678	2.1574492818	724.82598837	27.112085342	-1.1841296494	27.923929214	19.18701662	42.289165	-71.068781111	2	63068.333333	30.4
10318	2022-09-21	17:31:42.158	263.52201573	6324.528377	1663781502.159	0	899	3.1442076495	3.2052424477	486.46994963	497.92922137	2.1036432074	724.83940397	27.112085342	-1.1908989008	27.923929214	19.18679418	42.289165	-71.068775529	2	63069.227455	30.4
10319	2022-09-21	17:31:42.992	263.52202537	6324.528609	1663781502.992	0	899	3.1442076495	3.2052424477	485.71145817	497.15286291	2.1036432074	724.83857495	27.112085342	-1.1929684877	27.923929214	19.187175751	42.289165102	-71.068771565	2	63070.061144	30.4
10320	2022-09-21	17:31:43.878	263.52203563	6324.528855	1663781503.878	0	899	3.1410510079	3.2004294346	485.71145817	496.85236568	2.0496319629	724.83252398	27.112085342	-1.1899503469	27.923929214	19.187875242	42.289166558	-71.068770108	2	63070.934911	30.4
10321	2022-09-21	17:31:44.759	263.52204582	6324.5291	1663781504.759	0	899	3.141078136	3.2004572966	486.53260301	497.69238708	2.0496394521	724.83803371	27.113034823	-1.1744607174	27.923929214	19.189418389	42.28916943	-71.068767236	2	63071.829095	30.4
10322	2022-09-21	17:31:45.710	263.52205683	6324.529364	1663781505.71	0	899	3.1432499436	3.2057874249	486.53875467	498.28658419	2.1550687001	724.8414436	27.114557266	-1.1473941803	27.923929214	19.191858292	42.289172574	-71.068766667	2	63072.772189	30.4
10323	2022-09-21	17:31:46.641	263.5220676	6324.529623	1663781506.641	0	899	3.1432499436	3.2057874249	486.08873402	497.82569748	2.1550687001	724.83436069	27.114557266	-1.1482673086	27.923929214	19.191664917	42.289175671	-71.068771343	2	63073.701403	30.4
10324	2022-09-21	17:31:47.486	263.52207738	6324.529857	1663781507.486	0	899	3.1451504979	3.2072142385	486.08873402	497.72935113	2.137791916	724.84091045	27.114557266	-1.1482781061	27.923929214	19.19072995	42.289178492	-71.068776071	2	63074.547548	30.4
10325	2022-09-21	17:31:48.361	263.52208751	6324.5301	1663781508.361	0	899	3.1451504979	3.2072142385	486.77084008	498.42779193	2.137791916	724.83044434	27.114557266	-1.1441389322	27.923929214	19.18645668	42.289181329	-71.068780991	2	63075.39868	30.4
10326	2022-09-21	17:31:49.246	263.52209777	6324.530346	1663781509.247	0	899	3.143398653	3.2029222291	486.77084008	497.95505605	2.0530431463	724.83709434	27.114557266	-1.2023464441	27.923929214	19.186170199	42.289184681	-71.068788145	2	63076.269565	30.4
10327	2022-09-21	17:31:50.128	263.52210797	6324.530591	1663781510.129	0	899	3.1434303779	3.2029548137	487.13634396	498.32900677	2.0530519127	724.8132304	27.115666813	-1.2029177219	27.923929214	19.180131609	42.289189309	-71.068798618	2	63077.195167	30.4
10328	2022-09-21	17:31:51.036	263.52211847	6324.530843	1663781511.036	0	899	3.1442790235	3.2076072116	487.14296678	499.05081884	2.1810786976	724.83527743	27.117303848	-1.217210866	27.923929214	19.170969009	42.289193333	-71.068806597	2	63078.041709	30.4
10329	2022-09-21	17:31:51.953	263.5221291	6324.531098	1663781511.954	0	899	3.1442790235	3.2076072116	487.71528299	499.6371249	2.1810786976	724.83577299	27.117303848	-1.3400394553	27.923929214	19.176070801	42.289193333	-71.068805041	2	63078.975585	30.4
10330	2022-09-21	17:31:52.857	263.52213955	6324.531349	1663781512.857	0	899	3.1507287252	3.2127417421	487.71528299	499.36452061	2.1323696812	724.84053454	27.117303848	-1.1867812596	27.923929214	19.185986715	42.289193333	-71.068800733	2	63079.853398	30.4
10331	2022-09-21	17:31:53.812	263.5221506	6324.531614	1663781513.812	0	899	3.1507287252	3.2127417421	486.23062617	497.84440227	2.1323696812	724.84344482	27.117303848	-1.1376283169	27.923929214	19.191137314	42.289194676	-71.068798657	2	63080.805611	30.4
10332	2022-09-21	17:31:54.766	263.52216164	6324.531879	1663781514.766	0	899	3.1516193047	3.213573288	486.23090037	497.83028954	2.1297885146	724.83216504	27.117371755	-1.1751398077	27.923929214	19.189716352	42.289195	-71.068795583	2	63081.82519	30.4
10333	2022-09-21	17:31:55.676	263.52217218	6324.532132	1663781515.676	0	899	3.1516908462	3.2136468426	487.67504015	499.30899471	2.129808969	724.84101433	27.119867325	-1.1669260263	27.923929214	19.188617706	42.28919848	-71.06879384	2	63082.696097	30.4
10334	2022-09-21	17:31:56.625	263.52218316	6324.532396	1663781516.625	0	899	3.1595948487	3.2214558005	487.67504015	499.26189641	2.1213868648	724.83905838	27.119867325	-1.1749026373	27.923929214	19.186676278	42.289194727	-71.068802825	2	63083.632757	30.4
10335	2022-09-21	17:31:57.558	263.52219396	6324.532655	1663781517.558	0	899	3.1595948487	3.2214558005	485.90452272	497.44931259	2.1213868648	724.80216808	27.119867325	-1.1705262937	27.923929214	19.18826227	42.289838537	-71.068114912	2	63084.581892	30.4
10336	2022-09-21	17:31:58.486	263.52220471	6324.532913	1663781518.487	0	899	3.1597932428	3.2216673953	485.90452272	497.45105828	2.1217001947	724.83781666	27.119867325	-1.1734366417	27.923929214	19.188257217	42.290323767	-71.067610707	2	63085.510848	30.4
10337	2022-09-21	17:31:59.361	263.52221483	6324.533156	1663781519.361	0	899	3.1597932428	3.2216673953	485.63760893	497.17780182	2.1217001947	724.83971845	27.119867325	-1.2607047574	27.923929214	19.174090846	42.290347752	-71.067601212	2	63086.378758	30.4
10338	2022-09-21	17:32:00.332	263.52222608	6324.533426	1663781520.333	0	899	3.1618481145	3.2234318058	485.64516509	497.1236463	2.1105842087	724.83200781	27.121740821	-1.2693927667	27.923929214	19.173015468	42.290359247	-71.06759318	2	63087.364012	30.4
10339	2022-09-21	17:32:01.223	263.52223639	6324.533673	1663781521.224	0	899	3.1618732245	3.2234576158	487.52988145	499.05294857	2.1105913002	724.83392334	27.122613907	-1.1815749407	27.923929214	19.188257217	42.290361602	-71.067662292	2	63088.276276	30.4
10340	2022-09-21	17:32:02.109	263.52224664	6324.533919	1663781522.11	0	899	3.1606271791	3.2214407107	487.52988145	498.91263576	2.0854776342	724.83032186	27.122613907	-1.4846419293	27.923929214	19.15968924	42.290344583	-71.067873636	2	63089.16075	30.4
10341	2022-09-21	17:32:03.042	263.52225743	6324.534178	1663781523.042	0	899	3.1606271791	3.2214407107	487.4512389	498.83215708	2.0854776342	724.82721432	27.122613907	-1.4485964159	27.923929214	19.163762377	42.290322525	-71.067996857	2	63090.082485	30.4
10342	2022-09-21	17:32:03.891	263.52226726	6324.534414	1663781523.891	0	899	3.1642153982	3.2255316498	487.4512389	498.9135547	2.100050528	724.82552191	27.122613907	-1.18244808	27.923929214	19.188929248	42.290296589	-71.068086195	2	63090.947047	30.4
10343	2022-09-21	17:32:04.753	263.52227725	6324.534654	1663781524.754	0	899	3.1642153982	3.2255316498	485.24555296	496.6560025	2.100050528	724.8250211	27.122613907	-1.1750643253	27.923929214	19.181413651	42.290280117	-71.068153906	2	63091.811812	30.481181181
10344	2022-09-21	17:32:05.648	263.5222876	6324.534902	1663781525.649	0	899	3.1779258075	3.2385639757	485.25297766	496.48803137	2.0684691473	724.83350458	27.124456279	-1.4825400311	27.923929214	19.157466004	42.290267077	-71.06820909	2	63092.719227	30.428077314
10345	2022-09-21	17:32:06.532	263.52229784	6324.535148	1663781526.533	0	899	3.1779484161	3.2385872018	486.13441393	497.38991018	2.0684753735	724.824646	27.125238419	-1.2092450857	27.923929214	19.185014725	42.290255339	-71.068253981	2	63093.599606	30.4
10346	2022-09-21	17:32:07.430	263.52230822	6324.535397	1663781527.43	0	899	3.16912703	3.2314762392	486.13441393	497.74104594	2.1315004923	724.81244947	27.125238419	-1.16195687	27.923929214	19.175063152	42.29024016	-71.068285633	2	63094.491984	30.4
10347	2022-09-21	17:32:08.309	263.5223184	6324.535642	1663781528.31	0	899	3.16912703	3.2314762392	487.13163639	498.76207744	2.1315004923	724.8164204	27.125238419	-1.1545408206	27.923929214	19.178068603	42.290216512	-71.068312434	2	63095.36785	30.4
10348	2022-09-21	17:32:09.203	263.52232875	6324.53589	1663781529.204	0	899	3.1606245838	3.2219614156	487.13163639	498.6033683	2.1030832236	724.82551989	27.125238419	-1.1500782375	27.923929214	19.189592715	42.290189473	-71.068334093	2	63096.257375	30.4
10349	2022-09-21	17:32:10.138	263.52233957	6324.53615	1663781530.139	0	899	3.160652403	3.2219900075	487.26446861	498.7393724	2.1030910556	724.81804773	27.126206089	-1.1535706938	27.923929214	19.18951416	42.290176372	-71.068324051	2	63097.196172	30.4
10350	2022-09-21	17:32:11.111	263.52235083	6324.53642	1663781531.112	0	899	3.1707951184	3.2342530041	487.27092619	499.1061732	2.1675397109	724.83255834	27.127801895	-1.1538509423	27.923929214	19.192306418	42.290166112	-71.068314666	2	63098.133267	30.4
10351	2022-09-21	17:32:12.065	263.52236187	6324.536685	1663781532.066	0	899	3.1707951184	3.2342530041	485.44373768	497.23460439	2.1675397109	724.83813477	27.127801895	-1.1490218639	27.923929214	19.19329834	42.290151667	-71.068324559	2	63099.091942	30.4
10352	2022-09-21	17:32:12.982	263.52237248	6324.536939	1663781532.982	0	899	3.1672343123	3.2306542789	485.44373768	497.24083293	2.1686575505	724.82957246	27.127801895	-1.1443006187	27.923929214	19.190513611	42.290151547	-71.068337146	2	63100.035957	30.4
10353	2022-09-21	17:32:13.880	263.52238287	6324.537189	1663781533.88	0	899	3.1672343123	3.2306542789	487.63423998	499.4845681	2.1686575505	724.83260886	27.127801895	-1.143060996	27.923929214	19.186124814	42.290148638	-71.068348782	2	63100.908649	30.4
10354	2022-09-21	17:32:14.730	263.52239271	6324.537425	1663781534.73	0	899	3.1788386909	3.2397513035	487.63423998	498.9724607	2.0770694036	724.82938208	27.127801895	-1.1425112486	27.923929214	19.183935165	42.290143206	-71.068362818	2	63101.769074	30.4
10355	2022-09-21	17:32:15.592	263.5224027	6324.537665	1663781535.593	0	899	3.1788854286	3.2397993229	488.6979837	500.06101037	2.0770823246	724.83614122	27.129418316	-1.3760849822	27.923929214	19.155767618	42.290138579	-71.0683749	2	63102.617476	30.4
10356	2022-09-21	17:32:16.420	263.52241227	6324.537894	1663781536.42	0	899	3.1733800561	3.2370431159	488.7020749	500.60088163	2.1726735553	724.80700684	27.130426407	-1.2447300952	27.923929214	19.17885582	42.29013439	-71.068387589	2	63103.45531	30.4
10357	2022-09-21	17:32:17.296	263.52242242	6324.538138	1663781537.297	0	899	3.1733800561	3.2370431159	488.7378943	500.63757316	2.1726735553	724.83304904	27.130426407	-1.176692009	27.923929214	19.188257217	42.290130469	-71.068402057	2	63104.359359	30.4
10358	2022-09-21	17:32:18.244	263.52243339	6324.538401	1663781538.245	0	899	3.1697274343	3.2314742491	488.7378943	500.29128812	2.1109080456	724.83691487	27.130426407	-1.1682842709	27.923929214	19.188133076	42.290128825	-71.068415105	2	63105.294737	30.4
10359	2022-09-21	17:32:19.161	263.522444	6324.538656	1663781539.162	0	899	3.1697274343	3.2314742491	486.50925484	498.00996531	2.1109080456	724.82930326	27.130426407	-1.1443544831	27.923929214	19.188898087	42.290126746	-71.068422742	2	63106.177515	30.4
10360	2022-09-21	17:32:20.052	263.52245432	6324.538904	1663781540.053	0	899	3.171134204	3.2323038035	486.519176	497.9071	2.0906383787	724.82670624	27.13288196	-1.1709897976	27.923929214	19.180456389	42.29010895	-71.068420843	2	63107.056213	30.4
10361	2022-09-21	17:32:20.904	263.52246418	6324.53914	1663781540.905	0	899	3.1711425983	3.2323124296	487.82886205	499.24745487	2.0906407202	724.82026925	27.133172989	-1.1547994961	27.923929214	19.176115162	42.290068338	-71.068433447	2	63107.89645	30.4
10362	2022-09-21	17:32:21.785	263.52247436	6324.539385	1663781541.785	0	899	3.1731155656	3.2352832461	487.82886205	499.42724277	2.1227937976	724.83066907	27.133172989	-1.1425112486	27.923929214	19.174211502	42.290037114	-71.0684419	2	63108.827991	30.4
10363	2022-09-21	17:32:22.634	263.5224842	6324.539621	1663781542.635	0	899	3.1731155656	3.2352832461	487.11654837	498.69799347	2.1227937976	724.81778055	27.133172989	-1.2175881089	27.923929214	19.185544248	42.29001015	-71.068451261	2	63109.679487	30.4
10364	2022-09-21	17:32:23.546	263.52249476	6324.539874	1663781543.547	0	899	3.1780556058	3.243678442	487.11654837	499.32536604	2.2349749358	724.81873488	27.133172989	-1.20698143	27.923929214	19.187750482	42.289988057	-71.068457986	2	63110.597152	30.4
10365	2022-09-21	17:32:24.415	263.52250481	6324.540116	1663781544.416	0	899	3.1780556058	3.243678442	486.75313404	498.95284331	2.2349749358	724.81409217	27.133172989	-1.1392560005	27.923929214	19.189697266	42.289972891	-71.06846237	2	63111.473948	30.4
10366	2022-09-21	17:32:25.283	263.52251486	6324.540357	1663781545.284	0	899	3.1724309705	3.2315372715	486.76257967	497.76586823	2.0205986875	724.79833014	27.135509706	-1.1605340156	27.923929214	19.192051793	42.289960994	-71.068466717	2	63112.343343	30.4
10367	2022-09-21	17:32:26.194	263.52252539	6324.540609	1663781546.194	0	899	3.1724357525	3.231542181	487.44445549	498.46316506	2.0205999762	724.81524941	27.13567543	-1.1620430946	27.923929214	19.192218781	42.289953333	-71.06847	2	63113	30.4
10368	2022-09-21	17:32:27.082	263.52253568	6324.540856	1663781547.083	0	899	3.1776114455	3.2394877585	487.44445549	498.96277192	2.1101024404	724.81294058	27.13567543	-1.1394069084	27.923929214	19.19329119	42.28993382	-71.06847798	2	63114.131365	30.4
10369	2022-09-21	17:32:27.938	263.52254559	6324.541094	1663781547.939	0	899	3.1776114455	3.2394877585	487.08546967	498.59530327	2.1101024404	724.80605816	27.13567543	-1.1632072641	27.923929214	19.189926463	42.289914946	-71.068486691	2	63115.002959	30.4
10370	2022-09-21	17:32:28.887	263.52255656	6324.541358	1663781548.887	0	899	3.1713784758	3.2348127493	487.08546967	498.90960707	2.1663582569	724.8133937	27.13567543	-1.1594453284	27.923929214	19.190210065	42.289897806	-71.068494482	2	63115.93787	30.4
10371	2022-09-21	17:32:29.763	263.5225667	6324.541601	1663781549.763	0	899	3.1714331829	3.2348690229	486.07080799	497.8704024	2.166374069	724.82649888	27.137571966	-1.1607173073	27.923929214	19.190505337	42.289892598	-71.068493644	2	63116.813814	30.4
10372	2022-09-21	17:32:30.632	263.52257677	6324.541842	1663781550.633	0	899	3.1706232257	3.2337849155	486.07448573	497.82597586	2.1577347909	724.82308697	27.138483047	-1.172865416	27.923929214	19.184428575	42.289889382	-71.068492191	2	63117.685371	30.4
10373	2022-09-21	17:32:31.549	263.52258737	6324.542097	1663781551.549	0	899	3.1706232257	3.2337849155	487.86108202	499.65576546	2.1577347909	724.81707966	27.138483047	-1.1750643253	27.923929214	19.174211502	42.289880881	-71.06849353	2	63118.55896	30.4
10374	2022-09-21	17:32:32.437	263.52259765	6324.542344	1663781552.437	0	899	3.1754550311	3.2376956846	487.86108202	499.46530922	2.1237019797	724.81424334	27.138483047	-1.1834073872	27.923929214	19.179291416	42.289869392	-71.068497804	2	63119.42057	30.4
10375	2022-09-21	17:32:33.299	263.52260764	6324.542583	1663781553.3	0	899	3.1754550311	3.2376956846	488.27115427	499.88513541	2.1237019797	724.80749512	27.138483047	-1.1994791031	27.923929214	19.18753624	42.289859573	-71.06850062	2	63120.314103	30.4
10376	2022-09-21	17:32:34.255	263.52261869	6324.542849	1663781554.255	0	899	3.1790126518	3.2400623808	488.27115427	499.64921787	2.0815450913	724.81997943	27.138483047	-1.2015164025	27.923929214	19.186033805	42.289852506	-71.068497336	2	63121.299235	30.4
10377	2022-09-21	17:32:35.163	263.5226292	6324.543101	1663781555.163	0	899	3.1790472764	3.2400979571	488.22947436	499.60662036	2.0815546841	724.8108953	27.139680509	-1.1708605108	27.923929214	19.179413915	42.289848476	-71.068497413	2	63122.180972	30.4
10378	2022-09-21	17:32:36.088	263.52263992	6324.543358	1663781556.089	0	899	3.1716697668	3.2340943669	488.23439402	499.89592181	2.1323502226	724.83374023	27.140893936	-1.184830308	27.923929214	19.186096191	42.289856667	-71.06851007	2	63123.130224	30.4
10379	2022-09-21	17:32:37.062	263.52265119	6324.543629	1663781557.063	0	899	3.1716697668	3.2340943669	487.28409718	498.92292703	2.1323502226	724.82300654	27.140893936	-1.1840326352	27.923929214	19.187243102	42.289856123	-71.068522075	2	63124.081612	30.4
10380	2022-09-21	17:32:38.009	263.52266215	6324.543892	1663781558.01	0	899	3.1754761281	3.2375803389	487.28409718	498.84901059	2.119121941	724.81141713	27.140893936	-1.2281409502	27.923929214	19.186656346	42.289849516	-71.068527054	2	63125.058116	30.4
10381	2022-09-21	17:32:38.898	263.52267244	6324.544139	1663781558.899	0	899	3.1754761281	3.2375803389	486.1297526	497.66726947	2.119121941	724.81160145	27.140893936	-1.2273540821	27.923929214	19.184762955	42.289842093	-71.068532993	2	63125.948898	30.4
10382	2022-09-21	17:32:39.865	263.52268362	6324.544407	1663781559.865	0	899	3.1798169582	3.2422101211	486.13781289	497.71353446	2.1259414491	724.82229634	27.142890513	-1.2084689859	27.923929214	19.172764961	42.289816858	-71.068555223	2	63126.875598	30.4
10383	2022-09-21	17:32:40.742	263.52269377	6324.544651	1663781560.742	0	899	3.1798377672	3.2422315146	488.15922171	499.78310922	2.1259473358	724.82617188	27.143610001	-1.2222663164	27.923929214	19.16809082	42.289794916	-71.068571839	2	63127.736686	30.4
10384	2022-09-21	17:32:41.645	263.52270424	6324.544902	1663781561.646	0	899	3.186486609	3.2488173595	488.15922171	499.74699601	2.1194955723	724.82512134	27.143610001	-1.1601460138	27.923929214	19.182103151	42.289775581	-71.068587294	2	63128.637638	30.4
10385	2022-09-21	17:32:42.535	263.52271453	6324.545149	1663781562.535	0	899	3.186486609	3.2488173595	486.5201423	498.06900864	2.1194955723	724.81974782	27.143610001	-1.1385122246	27.923929214	19.189119693	42.28976741	-71.068595181	2	63129.554154	30.4
10386	2022-09-21	17:32:43.436	263.52272495	6324.545399	1663781563.436	0	899	3.1857923185	3.2477876456	486.5201423	498.00912043	2.1087582003	724.81567342	27.143610001	-1.1376283169	27.923929214	19.191858292	42.289743213	-71.068612842	2	63130.485249	30.4
10387	2022-09-21	17:32:44.282	263.52273476	6324.545634	1663781564.283	0	899	3.1857923185	3.2477876456	487.50496031	499.01719453	2.1087582003	724.82372521	27.143610001	-1.152568214	27.923929214	19.188703019	42.289700676	-71.068643794	2	63131.331068	30.4
10388	2022-09-21	17:32:45.174	263.52274508	6324.545882	1663781565.175	0	899	3.190872886	3.252479922	487.51233223	498.93405501	2.0925273596	724.82997101	27.14543095	-1.6482588834	27.923929214	19.169600354	42.289655847	-71.068679125	2	63132.203407	30.4
10389	2022-09-21	17:32:46.069	263.52275544	6324.546131	1663781566.07	0	899	3.1908953217	3.2525029776	487.88268774	499.31312223	2.0925335852	724.83331299	27.146203995	-1.5364035368	27.923929214	19.165929794	42.289616332	-71.068711523	2	63133.095694	30.4
10390	2022-09-21	17:32:46.959	263.52276573	6324.546378	1663781566.959	0	899	3.189645589	3.2538023589	487.88268774	499.79275049	2.1782452473	724.81589493	27.146203995	-1.5270472054	27.923929214	19.163392136	42.289583721	-71.06873988	2	63133.946411	30.4
10391	2022-09-21	17:32:47.854	263.52277609	6324.546626	1663781567.854	0	899	3.189645589	3.2538023589	486.85253149	498.73744634	2.1782452473	724.79571533	27.146203995	-1.4859461784	27.923929214	19.152244568	42.289572703	-71.06875063	2	63134.896368	30.4
10392	2022-09-21	17:32:48.753	263.52278649	6324.546876	1663781568.753	0	899	3.1898153738	3.253254457	486.85253149	498.60331438	2.1542411591	724.80882172	27.146203995	-1.3890523003	27.923929214	19.155634646	42.289562301	-71.068758357	2	63135.802803	30.4
10393	2022-09-21	17:32:49.690	263.52279735	6324.547136	1663781569.691	0	899	3.1898153738	3.253254457	487.00441694	498.75886578	2.1542411591	724.82141113	27.146203995	-1.196223855	27.923929214	19.186096191	42.289553813	-71.068768662	2	63136.742485	30.4
10394	2022-09-21	17:32:50.535	263.52280712	6324.547371	1663781570.535	0	899	3.1885353053	3.2513237986	487.01431015	498.65264211	2.1334147518	724.81622355	27.148650251	-1.4835532635	27.923929214	19.179589556	42.289544805	-71.068778529	2	63137.588176	30.4
10395	2022-09-21	17:32:51.410	263.52281725	6324.547614	1663781571.41	0	899	3.18854313	3.2513318439	485.92000469	497.53219803	2.1334169671	724.81920457	27.148920059	-1.5152440071	27.923929214	19.176733017	42.289534581	-71.068788752	2	63138.464464	30.4
10396	2022-09-21	17:32:52.374	263.5228284	6324.547882	1663781572.374	0	899	3.1914179538	3.252638043	485.92000469	497.23069012	2.0792833488	724.81588321	27.148920059	-1.396985804	27.923929214	19.180651406	42.289522353	-71.068800316	2	63139.398699	30.4
10397	2022-09-21	17:32:53.272	263.5228388	6324.548131	1663781573.272	0	899	3.1914179538	3.252638043	486.52374071	497.84847921	2.0792833488	724.8191112	27.148920059	-1.1785999497	27.923929214	19.187911027	42.289504681	-71.068804872	2	63140.259566	30.4
10398	2022-09-21	17:32:54.243	263.52285005	6324.548401	1663781574.244	0	899	3.1870698123	3.250148761	486.52374071	498.20974943	2.1440586539	724.81698669	27.148920059	-1.1994791031	27.923929214	19.188976288	42.289471625	-71.068791474	2	63141.264463	30.4
10399	2022-09-21	17:32:55.150	263.52286053	6324.548653	1663781575.15	0	899	3.1871343027	3.2502150786	487.42573134	499.13350799	2.144077012	724.82200532	27.151144811	-1.1636060942	27.923929214	19.17127205	42.289442677	-71.068779467	2	63142.188533	30.4
10400	2022-09-21	17:32:56.038	263.52287081	6324.548899	1663781576.038	0	899	3.1932535316	3.2563756127	487.42734945	499.12031965	2.1414220504	724.82813996	27.151544571	-1.1911145449	27.923929214	19.176771025	42.289416689	-71.068769452	2	63143.054809	30.4
10401	2022-09-21	17:32:56.964	263.52288154	6324.549157	1663781576.965	0	899	3.1932535316	3.2563756127	487.93907545	499.64432153	2.1414220504	724.82492045	27.151544571	-1.2000935899	27.923929214	19.190078268	42.289387986	-71.068759877	2	63144.012253	30.4
10402	2022-09-21	17:32:57.858	263.52289189	6324.549405	1663781577.859	0	899	3.192807964	3.2551814357	487.93907545	499.50655351	2.1168016816	724.82397461	27.151544571	-1.1701813936	27.923929214	19.19329834	42.289364112	-71.068751451	2	63144.854854	30.4
10403	2022-09-21	17:32:58.782	263.52290258	6324.549662	1663781578.783	0	899	3.192807964	3.2551814357	487.04253796	498.58876198	2.1168016816	724.8092134	27.151544571	-1.2446546689	27.923929214	19.189262516	42.289338063	-71.068743145	2	63145.82265	30.4
10404	2022-09-21	17:32:59.700	263.52291319	6324.549917	1663781579.7	0	899	3.1937958722	3.2556667098	487.04857048	498.49795697	2.0994305424	724.81311399	27.153036092	-1.1994899717	27.923929214	19.187688259	42.289300005	-71.068752776	2	63146.740631	30.4
10405	2022-09-21	17:33:00.588	263.52292348	6324.550164	1663781580.589	0	899	3.1938252379	3.2556968897	486.61314857	498.05234484	2.0994387106	724.82733397	27.154047012	-1.1652984619	27.923929214	19.186815262	42.289261376	-71.068766651	2	63147.599043	30.4
10406	2022-09-21	17:33:01.506	263.5229341	6324.550418	1663781581.506	0	899	3.1895082124	3.253884403	486.61314857	498.53353425	2.1856398909	724.82585296	27.154047012	-1.1523634124	27.923929214	19.185017605	42.289228135	-71.068785154	2	63148.506612	30.4
10407	2022-09-21	17:33:02.430	263.5229448	6324.550675	1663781582.431	0	899	3.1895082124	3.253884403	487.86010552	499.81103746	2.1856398909	724.82368924	27.154047012	-1.1773387588	27.923929214	19.185300044	42.289191311	-71.068801805	2	63149.44044	30.4
10408	2022-09-21	17:33:03.342	263.52295535	6324.550928	1663781583.342	0	899	3.2009497867	3.2637027207	487.86010552	499.46664384	2.1241192642	724.82756517	27.154047012	-1.1467259285	27.923929214	19.19161021	42.289146346	-71.06881258	2	63150.364012	30.4
10409	2022-09-21	17:33:04.260	263.52296598	6324.551184	1663781584.261	0	899	3.2009497867	3.2637027207	487.41257202	499.0084632	2.1241192642	724.82790228	27.154047012	-1.1929684877	27.923929214	19.187175751	42.289111082	-71.068817462	2	63151.304609	30.4
10410	2022-09-21	17:33:05.109	263.52297581	6324.551419	1663781585.11	0	899	3.1910758571	3.2518773631	487.41983109	498.6887572	2.0655496197	724.82325553	27.155840476	-1.3809787351	27.923929214	19.169661137	42.289093937	-71.068808305	2	63152.155155	30.4
10411	2022-09-21	17:33:05.960	263.52298565	6324.551656	1663781585.96	0	899	3.1911008627	3.2519030506	487.83545867	499.11403217	2.0655564689	724.81312046	27.156702042	-1.4954858284	27.923929214	19.168545439	42.28906986	-71.06878991	2	63153.006012	30.400601202
10412	2022-09-21	17:33:06.871	263.52299619	6324.551909	1663781586.871	0	899	3.197484307	3.2599282399	487.83545867	499.39659606	2.1161071881	724.80542316	27.156702042	-1.5164728552	27.923929214	19.183301484	42.28904856	-71.068776217	2	63153.918838	30.491883768
10413	2022-09-21	17:33:07.746	263.52300633	6324.552152	1663781587.747	0	899	3.197484307	3.2599282399	486.72402562	498.25882333	2.1161071881	724.8046875	27.156702042	-1.179947257	27.923929214	19.188976288	42.289029407	-71.068768362	2	63154.796593	30.5
10414	2022-09-21	17:33:08.653	263.52301682	6324.552404	1663781588.653	0	899	3.1920274501	3.2536335769	486.72402562	498.12296933	2.0917545323	724.81111317	27.156702042	-1.1791388767	27.923929214	19.188085177	42.288995679	-71.068772531	2	63155.703704	30.5
10415	2022-09-21	17:33:09.535	263.52302703	6324.552649	1663781589.535	0	899	3.1920274501	3.2536335769	487.71536428	499.13752487	2.0917545323	724.82263184	27.156702042	-1.1815749407	27.923929214	19.184656143	42.288958868	-71.068778914	2	63156.587174	30.5
10416	2022-09-21	17:33:10.433	263.52303742	6324.552898	1663781590.433	0	899	3.1927400472	3.2572990168	487.72308621	499.69254768	2.1895477296	724.82354453	27.158608683	-1.1712915968	27.923929214	19.187688828	42.288916532	-71.068785721	2	63157.486486	30.5
10417	2022-09-21	17:33:11.296	263.52304742	6324.553138	1663781591.297	0	899	3.1927635516	3.2573232016	488.07649414	500.05466701	2.1895545505	724.81608854	27.159418106	-1.1706771985	27.923929214	19.188561623	42.288874423	-71.068794615	2	63158.346154	30.5
10418	2022-09-21	17:33:12.121	263.52305696	6324.553367	1663781592.121	0	899	3.1946715884	3.2563881213	488.07649414	499.51816422	2.093730663	724.8046681	27.159418106	-1.1745577309	27.923929214	19.18806839	42.288838169	-71.0688047	2	63159.163951	30.5
10419	2022-09-21	17:33:13.030	263.52306749	6324.55362	1663781593.031	0	899	3.1946715884	3.2563881213	487.86229535	499.2989441	2.093730663	724.82426766	27.159418106	-1.1393098934	27.923929214	19.192517742	42.288800993	-71.06881152	2	63160.087771	30.5
10420	2022-09-21	17:33:13.943	263.52307804	6324.553873	1663781593.943	0	899	3.1960200053	3.2595865764	487.86229535	499.63821099	2.1543770771	724.83992378	27.159418106	-1.141357935	27.923929214	19.192267336	42.288777009	-71.068810021	2	63160.987179	30.5
10421	2022-09-21	17:33:14.815	263.52308815	6324.554116	1663781594.816	0	899	3.1960472878	3.2596146357	487.41509454	499.18025927	2.1543848593	724.82354615	27.160356673	-1.1729839764	27.923929214	19.189491954	42.288754456	-71.068808519	2	63161.88843	30.5
10422	2022-09-21	17:33:15.769	263.52309919	6324.554381	1663781595.77	0	899	3.1916917774	3.2524129316	487.42191844	498.67376063	2.0624802254	724.811635	27.162042618	-1.1945422927	27.923929214	19.189807488	42.288731714	-71.068808333	2	63162.798113	30.5
10423	2022-09-21	17:33:16.664	263.52310954	6324.554629	1663781596.664	0	899	3.1916917774	3.2524129316	489.04174831	500.3309833	2.0624802254	724.80710708	27.162042618	-1.4462034134	27.923929214	19.166470963	42.288693136	-71.068815039	2	63163.670611	30.5
10424	2022-09-21	17:33:17.558	263.52311988	6324.554877	1663781597.558	0	899	3.1988586478	3.2612841532	489.04174831	500.623041	2.1146031817	724.80214343	27.162042618	-1.6551251948	27.923929214	19.146717324	42.288648705	-71.068827975	2	63164.578512	30.5
10425	2022-09-21	17:33:18.476	263.52313051	6324.555132	1663781598.476	0	899	3.1988586478	3.2612841532	487.77756973	499.32892464	2.1146031817	724.82616177	27.162042618	-1.1360006332	27.923929214	19.181774139	42.28861535	-71.068839328	2	63165.519348	30.5
10426	2022-09-21	17:33:19.355	263.52314069	6324.555377	1663781599.356	0	899	3.1961729478	3.2588260211	487.77756973	499.38098901	2.1239126829	724.81999924	27.162042618	-1.2388985883	27.923929214	19.184236249	42.288592932	-71.068843333	2	63166.390057	30.5
10427	2022-09-21	17:33:20.266	263.52315123	6324.555629	1663781600.266	0	899	3.1962201595	3.2588745576	487.37519304	498.96911464	2.123925959	724.82882791	27.163666719	-1.2025727547	27.923929214	19.186057425	42.288569513	-71.068845122	2	63167.268245	30.5
10428	2022-09-21	17:33:21.190	263.52316193	6324.555886	1663781601.191	0	899	3.1971576662	3.2589773015	487.37874783	498.81429017	2.0955622074	724.82982994	27.164545059	-1.174040286	27.923929214	19.187216336	42.28854472	-71.068850621	2	63168.186354	30.5
10429	2022-09-21	17:33:22.065	263.52317205	6324.556129	1663781602.065	0	899	3.1971576662	3.2589773015	488.18660855	499.64110602	2.0955622074	724.81991395	27.164545059	-1.1762069377	27.923929214	19.188149787	42.288519665	-71.068853458	2	63169.075075	30.5
10430	2022-09-21	17:33:23.003	263.52318292	6324.55639	1663781603.004	0	899	3.1990098976	3.2617792718	488.18660855	499.81104357	2.1259286492	724.80824249	27.164545059	-1.3395759499	27.923929214	19.184471989	42.288495097	-71.068855292	2	63170.014577	30.501457726
10431	2022-09-21	17:33:23.914	263.52319345	6324.556643	1663781603.914	0	899	3.1990098976	3.2617792718	488.18978862	499.81429937	2.1259286492	724.80932092	27.164545059	-1.4811925928	27.923929214	19.181404493	42.288500993	-71.068872979	2	63170.898931	30.5898931
10432	2022-09-21	17:33:24.801	263.52320372	6324.556889	1663781604.801	0	899	3.1978895107	3.2593012285	488.19365326	499.56981376	2.0815277252	724.80418265	27.16549838	-1.1420261773	27.923929214	19.19166186	42.288505649	-71.068890931	2	63171.796541	30.6
10433	2022-09-21	17:33:25.736	263.52321455	6324.557149	1663781605.737	0	899	3.1979407798	3.2593539068	489.0104441	500.40571702	2.0815418471	724.79933783	27.167261124	-1.1441389322	27.923929214	19.19329834	42.288510472	-71.068908954	2	63172.761117	30.6
10434	2022-09-21	17:33:26.667	263.52322532	6324.557408	1663781606.668	0	899	3.2025623887	3.2653057275	489.0104441	500.63668238	2.1227518581	724.8079551	27.167261124	-1.1907480024	27.923929214	19.190832201	42.288512872	-71.068931412	2	63173.72314	30.6
10435	2022-09-21	17:33:27.594	263.52323604	6324.557665	1663781607.594	0	899	3.2025623887	3.2653057275	486.73759288	498.30979405	2.1227518581	724.82296288	27.167261124	-1.2620844904	27.923929214	19.18888591	42.288515496	-71.06895023	2	63174.648915	30.6
10436	2022-09-21	17:33:28.489	263.5232464	6324.557914	1663781608.489	0	899	3.1976053801	3.2611933905	486.73759288	498.48448847	2.154041855	724.80731201	27.167261124	-1.459903717	27.923929214	19.186815262	42.288516667	-71.068965668	2	63175.54008	30.6
10437	2022-09-21	17:33:29.349	263.52325637	6324.558153	1663781609.35	0	899	3.1976212319	3.2612096936	487.03348796	498.78754992	2.1540463739	724.82392449	27.167806196	-1.3990876833	27.923929214	19.187258916	42.288516667	-71.068978033	2	63176.402806	30.6
10438	2022-09-21	17:33:30.227	263.52326653	6324.558397	1663781610.228	0	899	3.205269832	3.2697547354	487.04202134	498.93412992	2.1787045017	724.83544599	27.169916153	-1.1636707783	27.923929214	19.188976288	42.28851713	-71.068987781	2	63177.278107	30.6
10439	2022-09-21	17:33:31.115	263.52327681	6324.558643	1663781611.116	0	899	3.205269832	3.2697547354	487.13952283	499.03401211	2.1787045017	724.82354736	27.169916153	-1.1815749407	27.923929214	19.181055069	42.288518862	-71.068995	2	63178.158698	30.6
10440	2022-09-21	17:33:31.983	263.52328684	6324.558884	1663781611.983	0	899	3.2097344701	3.2749864109	487.13952283	499.15928464	2.2010980341	724.80814387	27.169916153	-1.1815749407	27.923929214	19.181055069	42.288521667	-71.068995	2	63179	30.6
10441	2022-09-21	17:33:32.822	263.52329655	6324.559117	1663781612.822	0	899	3.2097344701	3.2749864109	487.35051737	499.3754853	2.2010980341	724.83250821	27.169916153	-1.1825450596	27.923929214	19.178907597	42.288523111	-71.068993555	2	63179.866864	30.6
10442	2022-09-21	17:33:33.697	263.52330669	6324.559361	1663781613.698	0	899	3.2057953731	3.270549268	487.35051737	499.29803934	2.1872612304	724.81939697	27.169916153	-1.2125003338	27.923929214	19.188976288	42.288528278	-71.06899457	2	63180.741742	30.6
10443	2022-09-21	17:33:34.576	263.52331686	6324.559605	1663781614.577	0	899	3.2058062155	3.2705604239	487.62984675	499.58423408	2.1872643609	724.82200491	27.170288023	-1.1785352364	27.923929214	19.191555263	42.288538297	-71.068999148	2	63181.622244	30.6
10444	2022-09-21	17:33:35.477	263.52332729	6324.559855	1663781615.478	0	899	3.2051419319	3.2687739308	487.63822683	499.38722638	2.1505331209	724.82127492	27.172357559	-1.1360006332	27.923929214	19.191497803	42.288550441	-71.069006109	2	63182.533062	30.6
10445	2022-09-21	17:33:36.400	263.52333796	6324.560111	1663781616.4	0	899	3.2051419319	3.2687739308	487.8530402	499.60721539	2.1505331209	724.81208811	27.172357559	-1.2283564877	27.923929214	19.183714102	42.288562485	-71.069012182	2	63183.436381	30.6
10446	2022-09-21	17:33:37.325	263.52334867	6324.560368	1663781617.325	0	899	3.2025390124	3.2656411668	487.8530402	499.51845097	2.1346721264	724.81858128	27.172357559	-1.2278714614	27.923929214	19.186633407	42.288574837	-71.069016612	2	63184.322485	30.6
10447	2022-09-21	17:33:38.171	263.52335846	6324.560603	1663781618.171	0	899	3.2025390124	3.2656411668	489.49575026	501.20044107	2.1346721264	724.82833074	27.172357559	-1.2026482094	27.923929214	19.188950166	42.28858788	-71.069020288	2	63185.172826	30.6
10448	2022-09-21	17:33:39.089	263.5233691	6324.560858	1663781619.09	0	899	3.2133547254	3.274937353	489.49575026	500.87885397	2.0773547786	724.82787278	27.172357559	-1.2011067867	27.923929214	19.188976288	42.288604223	-71.069021667	2	63186.153398	30.615339806
10449	2022-09-21	17:33:39.964	263.52337922	6324.561101	1663781619.965	0	899	3.2134323191	3.2750170751	487.47681995	498.81309246	2.0773760067	724.83087158	27.175012589	-1.16855371	27.923929214	19.189697266	42.288618373	-71.069021686	2	63187.002959	30.7
10450	2022-09-21	17:33:40.832	263.52338926	6324.561342	1663781620.832	0	899	3.207587102	3.2713158058	487.47681995	499.23085022	2.1521278498	724.82572118	27.175012589	-1.3570166589	27.923929214	19.163468569	42.288629773	-71.069027387	2	63187.857988	30.7
10451	2022-09-21	17:33:41.740	263.52339978	6324.561595	1663781621.741	0	899	3.207587102	3.2713158058	488.94196494	500.73132274	2.1521278498	724.81176758	27.175012589	-1.4712973833	27.923929214	19.147563934	42.288642054	-71.069032228	2	63188.779022	30.7
10452	2022-09-21	17:33:42.638	263.52341017	6324.561844	1663781622.639	0	899	3.2061720626	3.2693728347	488.94196494	500.63843735	2.1355679207	724.82753486	27.175012589	-1.2941956481	27.923929214	19.17436001	42.288654766	-71.069036589	2	63189.651052	30.7
10453	2022-09-21	17:33:43.546	263.52342067	6324.562096	1663781623.546	0	899	3.2061720626	3.2693728347	488.15928618	499.83703535	2.1355679207	724.82802799	27.175012589	-1.2024757341	27.923929214	19.187142745	42.288667241	-71.069039238	2	63190.543086	30.7
10454	2022-09-21	17:33:44.507	263.52343181	6324.562363	1663781624.508	0	899	3.2113000586	3.2743522871	488.15928618	499.79079535	2.1273085804	724.81944952	27.175012589	-1.176692009	27.923929214	19.189336777	42.288685164	-71.06903493	2	63191.507014	30.7
10455	2022-09-21	17:33:45.437	263.52344257	6324.562622	1663781625.438	0	899	3.2113447299	3.274398214	487.68937632	499.30975885	2.1273211036	724.81675508	27.176542105	-1.1804862749	27.923929214	19.188077371	42.288703243	-71.06903	2	63192.438438	30.7
10456	2022-09-21	17:33:46.345	263.52345307	6324.562874	1663781626.345	0	899	3.2159804384	3.2802559104	487.69381067	499.52330218	2.1646765009	724.81725306	27.1776371	-1.1817797833	27.923929214	19.187385837	42.288716437	-71.06903	2	63193.357808	30.7
10457	2022-09-21	17:33:47.292	263.52346403	6324.563137	1663781627.292	0	899	3.2159804384	3.2802559104	487.99550346	499.83231283	2.1646765009	724.83243384	27.1776371	-1.1783196926	27.923929214	19.187896729	42.288730803	-71.06903	2	63194.316505	30.7
10458	2022-09-21	17:33:48.151	263.52347398	6324.563376	1663781628.152	0	899	3.2192158079	3.2811075938	487.99550346	499.38007069	2.0838574041	724.8223307	27.1776371	-1.1719815439	27.923929214	19.187896729	42.288749231	-71.069027949	2	63195.153846	30.7
10459	2022-09-21	17:33:49.003	263.52348383	6324.563612	1663781629.003	0	899	3.2192158079	3.2811075938	487.6568743	499.03354156	2.0838574041	724.82308576	27.1776371	-1.2411406443	27.923929214	19.176449605	42.288781402	-71.069016759	2	63195.993097	30.7
10460	2022-09-21	17:33:49.908	263.52349432	6324.563864	1663781629.909	0	899	3.2099383311	3.2716494751	487.6568743	499.03312038	2.0837820143	724.81662937	27.1776371	-1.2808618546	27.923929214	19.169891357	42.288818485	-71.06900386	2	63196.96047	30.7
10461	2022-09-21	17:33:50.862	263.52350536	6324.564129	1663781630.863	0	899	3.2099966833	3.271709433	488.18206992	499.57065762	2.0837980451	724.81972398	27.179635901	-1.2040063664	27.923929214	19.187443323	42.288852159	-71.068989551	2	63197.918838	30.7
10462	2022-09-21	17:33:51.779	263.52351596	6324.564383	1663781631.779	0	899	3.2113440676	3.2726393961	488.18460636	499.49114822	2.0691152272	724.82250492	27.180261612	-1.1784813175	27.923929214	19.190667677	42.28887932	-71.068986982	2	63198.81068	30.7
10463	2022-09-21	17:33:52.687	263.52352648	6324.564636	1663781632.688	0	899	3.2113440676	3.2726393961	489.16548838	500.49474784	2.0691152272	724.82508254	27.180261612	-1.1972802112	27.923929214	19.183961654	42.288905271	-71.068984282	2	63199.715431	30.7
10464	2022-09-21	17:33:53.588	263.5235369	6324.564886	1663781633.588	0	899	3.2114149509	3.2774864643	489.16548838	501.38106733	2.2270440262	724.83282471	27.180261612	-1.4875738621	27.923929214	19.128477097	42.288932879	-71.06897819	2	63200.617234	30.7
10465	2022-09-21	17:33:54.496	263.52354741	6324.565138	1663781634.496	0	899	3.2114310064	3.2775029928	488.02066021	500.20767662	2.2270487382	724.82688772	27.180811333	-1.2166287962	27.923929214	19.175001953	42.288945878	-71.068975878	2	63201.526527	30.7
10466	2022-09-21	17:33:55.420	263.5235581	6324.565394	1663781635.42	0	899	3.2104594898	3.2739725981	488.0289443	499.74577721	2.1431066396	724.8192648	27.182855606	-1.1652984619	27.923929214	19.189336777	42.288947444	-71.068977444	2	63202.466391	30.7
10467	2022-09-21	17:33:56.318	263.5235685	6324.565644	1663781636.318	0	899	3.2104594898	3.2739725981	489.70383484	501.46087933	2.1431066396	724.81195756	27.182855606	-1.5113095827	27.923929214	19.123514302	42.288949589	-71.068978333	2	63203.376726	30.7
10468	2022-09-21	17:33:57.220	263.52357894	6324.565894	1663781637.22	0	899	3.2097451989	3.2722670311	489.70383484	501.27921966	2.1107578581	724.80400884	27.182855606	-1.3191386761	27.923929214	19.151761049	42.288959418	-71.068977041	2	63204.258373	30.7
10469	2022-09-21	17:33:58.125	263.52358942	6324.566146	1663781638.126	0	899	3.2097451989	3.2722670311	489.63202601	501.20571346	2.1107578581	724.82499766	27.182855606	-1.3037244634	27.923929214	19.156587727	42.288982584	-71.068974709	2	63205.137605	30.7
10470	2022-09-21	17:33:58.993	263.52359946	6324.566387	1663781638.993	0	899	3.2167627122	3.2776376658	489.63202601	500.87496366	2.0517911681	724.82149844	27.182855606	-1.3526294918	27.923929214	19.175957699	42.288988641	-71.068983641	2	63206.046092	30.7
10471	2022-09-21	17:33:59.869	263.52360961	6324.566631	1663781639.87	0	899	3.2167627122	3.2776376658	488.45607545	499.6720109	2.0517911681	724.81361601	27.182855606	-1.3752657175	27.923929214	19.185735703	42.288994499	-71.068989499	2	63206.92485	30.7
10472	2022-09-21	17:34:00.779	263.52362014	6324.566883	1663781640.78	0	899	3.2166661361	3.2795167344	488.46326757	500.04521576	2.1171665291	724.82341519	27.184628859	-1.4283208073	27.923929214	19.159451819	42.289000572	-71.068992786	2	63207.835836	30.7
10473	2022-09-21	17:34:01.673	263.52363047	6324.567131	1663781641.673	0	899	3.2166874679	3.2795386629	490.04060582	501.65998765	2.1171724711	724.82025146	27.185358047	-1.4501378536	27.923929214	19.148643494	42.289005054	-71.06899785	2	63208.677509	30.7
10474	2022-09-21	17:34:02.578	263.52364096	6324.567383	1663781642.579	0	899	3.2213181016	3.2845094619	490.04060582	501.70627062	2.125409621	724.83126609	27.185358047	-1.500659776	27.923929214	19.169959542	42.289010648	-71.069002986	2	63209.597222	30.7
10475	2022-09-21	17:34:03.486	263.52365146	6324.567635	1663781643.486	0	899	3.2213181016	3.2845094619	489.36653693	501.01615518	2.125409621	724.82294025	27.185358047	-1.3785425993	27.923929214	19.179019675	42.28901072	-71.069010227	2	63210.522682	30.7
10476	2022-09-21	17:34:04.315	263.52366106	6324.567866	1663781644.316	0	899	3.2307296423	3.294136543	489.36653693	501.02186178	2.126426538	724.8245603	27.185358047	-1.2363115715	27.923929214	19.179973602	42.289007214	-71.069017799	2	63211.335922	30.7
10477	2022-09-21	17:34:05.232	263.52367167	6324.56812	1663781645.232	0	899	3.2308076532	3.2942167456	489.03007401	500.67750712	2.1264482681	724.80249023	27.188013077	-1.204362154	27.923929214	19.185735703	42.289005	-71.06902524	2	63212.228797	30.7
10478	2022-09-21	17:34:06.137	263.52368214	6324.568371	1663781646.137	0	899	3.2270688367	3.2918039893	489.03007401	500.93594527	2.1725093988	724.80707878	27.188013077	-1.2005894405	27.923929214	19.186260413	42.289004384	-71.069032694	2	63213.123246	30.7
10479	2022-09-21	17:34:07.000	263.52369214	6324.568611	1663781647.001	0	899	3.2270688367	3.2918039893	489.57415682	501.49327425	2.1725093988	724.81054688	27.188013077	-1.1473941803	27.923929214	19.193658829	42.289000055	-71.069039908	2	63213.988978	30.7
10480	2022-09-21	17:34:07.852	263.523702	6324.568848	1663781647.853	0	899	3.2313407833	3.2959349964	489.57415682	501.45142661	2.1650624537	724.81805541	27.188013077	-1.1898209717	27.923929214	19.177231378	42.288997055	-71.069050306	2	63214.883403	30.7
10481	2022-09-21	17:34:08.704	263.52371186	6324.569085	1663781648.705	0	899	3.2313407833	3.2959349964	489.31027562	501.18114355	2.1650624537	724.82873252	27.188013077	-1.2139555429	27.923929214	19.170026615	42.288994303	-71.069056394	2	63215.709091	30.7
10482	2022-09-21	17:34:09.658	263.52372291	6324.56935	1663781649.659	0	899	3.2274041865	3.2921833456	489.31139236	501.2310009	2.1737357448	724.8235987	27.188287937	-1.2169522181	27.923929214	19.185037853	42.288993333	-71.069063844	2	63216.661241	30.7
10483	2022-09-21	17:34:10.585	263.52373363	6324.569607	1663781650.586	0	899	3.2274722572	3.2922533724	490.09678997	502.03563994	2.1737551481	724.82705062	27.190607071	-1.3872414472	27.923929214	19.160250986	42.288993333	-71.069070831	2	63217.624606	30.762460568
10484	2022-09-21	17:34:11.487	263.52374407	6324.569858	1663781651.488	0	899	3.2272575519	3.2894672799	490.09678997	501.5605984	2.089239297	724.82597139	27.190607071	-1.1376283169	27.923929214	19.19329834	42.288992424	-71.06907788	2	63218.545546	30.8
10485	2022-09-21	17:34:12.374	263.52375433	6324.570104	1663781652.374	0	899	3.2272575519	3.2894672799	488.40853728	499.83285595	2.089239297	724.81935291	27.190607071	-1.1767566709	27.923929214	19.189205827	42.288991667	-71.069085927	2	63219.426036	30.8
10486	2022-09-21	17:34:13.273	263.52376475	6324.570354	1663781653.274	0	899	3.2226935783	3.2866108398	488.40853728	500.16442563	2.1484503975	724.82306474	27.190607071	-1.1832780585	27.923929214	19.18630096	42.288991667	-71.069093212	2	63220.309038	30.8
10487	2022-09-21	17:34:14.174	263.52377517	6324.570604	1663781654.175	0	899	3.2226935783	3.2866108398	488.60214873	500.36269726	2.1484503975	724.81982422	27.190607071	-1.2190109491	27.923929214	19.182495117	42.288991345	-71.069097955	2	63221.193286	30.8
10488	2022-09-21	17:34:15.038	263.52378516	6324.570844	1663781655.038	0	899	3.2222528379	3.2854112071	488.60331634	500.225282	2.1237169245	724.81945154	27.190894866	-1.2474679465	27.923929214	19.18035828	42.288990351	-71.069103567	2	63222.07014	30.8
10489	2022-09-21	17:34:15.904	263.52379519	6324.571084	1663781655.904	0	899	3.2223239976	3.2854843634	487.26701046	498.85730152	2.1237367735	724.8272701	27.193323135	-1.3475201659	27.923929214	19.173093632	42.288994689	-71.06910646	2	63222.937876	30.8
10490	2022-09-21	17:34:16.819	263.52380578	6324.571339	1663781656.819	0	899	3.230576608	3.2949448215	487.26701046	499.04957358	2.1581357763	724.81028697	27.193323135	-1.1419507218	27.923929214	19.190646165	42.289002115	-71.06910809	2	63223.853854	30.8
10491	2022-09-21	17:34:17.752	263.52381657	6324.571598	1663781657.752	0	899	3.230576608	3.2949448215	490.11279342	501.96417019	2.1581357763	724.81969487	27.193323135	-1.2321938971	27.923929214	19.170129435	42.289009905	-71.069109648	2	63224.788577	30.8
10492	2022-09-21	17:34:18.638	263.52382684	6324.571844	1663781658.639	0	899	3.2410591928	3.3054218853	490.11279342	501.92466231	2.151110699	724.82281818	27.193323135	-1.3652303598	27.923929214	19.149400244	42.289019561	-71.069108872	2	63225.676677	30.8
10493	2022-09-21	17:34:19.552	263.52383741	6324.572098	1663781659.552	0	899	3.2410591928	3.3054218853	487.08910298	498.82810001	2.151110699	724.80605453	27.193323135	-1.5298929214	27.923929214	19.14396286	42.289027967	-71.069108333	2	63226.556079	30.8
10494	2022-09-21	17:34:20.450	263.52384781	6324.572347	1663781660.451	0	899	3.2455676358	3.3076654648	487.09235952	498.40089669	2.0740073566	724.8052542	27.194128314	-1.4326217411	27.923929214	19.157356237	42.289032417	-71.069109834	2	63227.450053	30.8
10495	2022-09-21	17:34:21.355	263.52385828	6324.572599	1663781661.355	0	899	3.245618634	3.3077178595	488.68737923	500.03302423	2.0740211492	724.81165278	27.195856094	-1.1922032565	27.923929214	19.188098907	42.289033979	-71.069111667	2	63228.387589	30.8
10496	2022-09-21	17:34:22.302	263.52386925	6324.572862	1663781662.303	0	899	3.2386322587	3.3020680888	488.68737923	500.3033303	2.1222867279	724.8145275	27.195856094	-1.1368414093	27.923929214	19.19109438	42.289035536	-71.069113274	2	63229.321561	30.832156134
10497	2022-09-21	17:34:23.246	263.52388016	6324.573124	1663781663.246	0	899	3.2386322587	3.3020680888	489.25206582	500.88143932	2.1222867279	724.80962326	27.195856094	-1.1659990241	27.923929214	19.187673948	42.289036667	-71.069116667	2	63230.227564	30.9
10498	2022-09-21	17:34:24.186	263.52389104	6324.573385	1663781664.186	0	899	3.2230175803	3.2870220236	489.25206582	501.04319661	2.1511117134	724.80943248	27.195856094	-1.1734366417	27.923929214	19.187758263	42.289036667	-71.069117403	2	63231.220753	30.9
10499	2022-09-21	17:34:25.076	263.52390135	6324.573632	1663781665.077	0	899	3.2230842597	3.2870905987	487.27903385	499.02271924	2.1511305486	724.81113297	27.198130968	-1.1763255107	27.923929214	19.189255822	42.289036667	-71.069120393	2	63232.117813	30.9
10500	2022-09-21	17:34:25.951	263.52391148	6324.573876	1663781665.952	0	899	3.2329573196	3.2956843795	487.28020156	498.75295275	2.1026392809	724.80838397	27.198419571	-1.176692009	27.923929214	19.189336777	42.289036667	-71.069123142	2	63232.942507	30.9
10501	2022-09-21	17:34:26.813	263.52392146	6324.574115	1663781666.814	0	899	3.2329573196	3.2956843795	488.52808993	500.03022199	2.1026392809	724.8113945	27.198419571	-1.1798825832	27.923929214	19.187572012	42.289039342	-71.069124671	2	63233.802605	30.9
10502	2022-09-21	17:34:27.625	263.52393086	6324.574341	1663781667.626	0	899	3.2339393453	3.2932782752	488.52808993	499.40324396	1.9905208712	724.81798346	27.198419571	-1.1602753251	27.923929214	19.188406698	42.289038989	-71.069127022	2	63234.606509	30.9
10503	2022-09-21	17:34:28.487	263.52394083	6324.57458	1663781668.488	0	899	3.2339393453	3.2932782752	489.55841534	500.45650551	1.9905208712	724.82041759	27.198419571	-1.1394500243	27.923929214	19.18890751	42.28904328	-71.069128333	2	63235.494658	30.9
10504	2022-09-21	17:34:29.371	263.52395106	6324.574826	1663781669.372	0	899	3.2328160372	3.2973644349	489.55841534	501.42140531	2.1625889089	724.80517578	27.198419571	-1.1441389322	27.923929214	19.178533554	42.289048969	-71.069129605	2	63236.381616	30.9
10505	2022-09-21	17:34:30.263	263.52396139	6324.575073	1663781670.264	0	899	3.232834546	3.2973834728	488.66860565	500.51006312	2.1625941492	724.82338689	27.199049122	-1.1618706509	27.923929214	19.180703826	42.28905	-71.069132433	2	63237.229908	30.9
10506	2022-09-21	17:34:31.213	263.52397238	6324.575337	1663781671.214	0	899	3.2333898547	3.2970743727	488.67707169	500.35748746	2.1338337354	724.82192771	27.201135635	-1.2138585129	27.923929214	19.185756911	42.289050338	-71.069135676	2	63238.202944	30.9
10507	2022-09-21	17:34:32.132	263.52398302	6324.575592	1663781672.133	0	899	3.2333898547	3.2970743727	488.76222668	500.44467784	2.1338337354	724.82574463	27.201135635	-1.2255215645	27.923929214	19.18645668	42.289051667	-71.069138594	2	63239.156311	30.9
10508	2022-09-21	17:34:33.053	263.52399368	6324.575848	1663781673.054	0	899	3.2331643626	3.2965908526	488.76222668	500.39796486	2.125499875	724.80886255	27.201135635	-1.2230208031	27.923929214	19.186418483	42.289051667	-71.069140179	2	63240.053775	30.9
10509	2022-09-21	17:34:33.927	263.5240038	6324.576091	1663781673.928	0	899	3.2331643626	3.2965908526	488.46497955	500.09364131	2.125499875	724.82004532	27.201135635	-1.1797101963	27.923929214	19.185530391	42.289051667	-71.069143192	2	63240.957601	30.9
10510	2022-09-21	17:34:34.775	263.5240136	6324.576326	1663781674.775	0	899	3.2414001916	3.3021974175	488.46497955	499.58126395	2.0339308554	724.8168335	27.201135635	-1.1832026243	27.923929214	19.185014725	42.289050342	-71.069145983	2	63241.794872	30.9
10511	2022-09-21	17:34:35.696	263.52402426	6324.576582	1663781675.696	0	899	3.241473113	3.3022722964	488.06374087	499.1710022	2.0339502217	724.81814312	27.203609378	-1.1494422883	27.923929214	19.189136871	42.28905	-71.069149084	2	63242.725331	30.9
10512	2022-09-21	17:34:36.582	263.52403451	6324.576828	1663781676.582	0	899	3.2438505463	3.3080126918	488.06422818	499.7797916	2.1427285965	724.80963862	27.20372963	-1.2084581584	27.923929214	19.184383834	42.289048988	-71.069152025	2	63243.607495	30.9
10513	2022-09-21	17:34:37.506	263.52404522	6324.577085	1663781677.507	0	899	3.2438505463	3.3080126918	489.23403485	500.97767848	2.1427285965	724.81018026	27.20372963	-1.2519844478	27.923929214	19.179546659	42.289048333	-71.069154213	2	63244.528056	30.9
10514	2022-09-21	17:34:38.410	263.52405567	6324.577336	1663781678.41	0	899	3.2412836316	3.3058690667	489.23403485	501.06487753	2.1582631494	724.80450439	27.20372963	-1.176692009	27.923929214	19.186815262	42.289047601	-71.069156465	2	63245.439471	30.9
10515	2022-09-21	17:34:39.249	263.52406538	6324.577569	1663781679.249	0	899	3.2412836316	3.3058690667	487.60502181	499.39647107	2.1582631494	724.80832051	27.20372963	-1.1762931726	27.923929214	19.186550734	42.289046193	-71.069158807	2	63246.284024	30.9
10516	2022-09-21	17:34:40.121	263.52407547	6324.577811	1663781680.121	0	899	3.2357914352	3.2995364443	487.60502181	499.26223533	2.1342668195	724.80578613	27.20372963	-1.1750643253	27.923929214	19.185735703	42.289044756	-71.069160488	2	63247.146293	30.9
[truncated: 14,856 more rows]
