# Supplementary material for: A simple method to measure methane emissions from indoor gas leaks
Source: PLoS One. 2023 Nov 30;18(11):e0295055. doi: 10.1371/journal.pone.0295055 (PMC10688665; doi:10.1371/journal.pone.0295055)
Supplement: S1 Data — (ZIP) [file pone.0295055.s011.zip › data and code/data/raw data/cavity ringdown spectrometer data/experiments/R11.dat]

DATE	TIME	FRAC_DAYS_SINCE_JAN1	FRAC_HRS_SINCE_JAN1	EPOCH_TIME	ALARM_STATUS	INST_STATUS	CH4	CH4_dry	CO2	CO2_dry	H2O	CavityPressure	CavityTemp	Battery_Current	Battery_Temperature	Battery_Voltage	GPS_ABS_LAT	GPS_ABS_LONG	GPS_FIT	GPS_TIME	GPS_ALTITUDE
10863	2022-09-06	15:09:00.515	248.42292263	5962.150143	1662476940.515	0	899	2.3271569477	2.3818563815	520.53429289	535.39411566	2.5370131265	730.82207161	30.815190334	-1.3858077566	30.663228989	19.116744755	0	0	0	0	0
10864	2022-09-06	15:09:01.431	248.42293324	5962.150398	1662476941.432	0	899	2.327170801	2.3818707039	518.10844737	532.8990579	2.5370196257	730.78015137	30.815851212	-1.2417981625	30.663228989	19.128477097	0	0	0	0	0
10865	2022-09-06	15:09:02.394	248.42294439	5962.150665	1662476942.395	0	899	2.3292115	2.382385879	518.10844737	532.4719321	2.4657314518	730.80450925	30.815851212	-1.21215547	30.663228989	19.131935587	0	0	0	0	0
10866	2022-09-06	15:09:03.329	248.42295521	5962.150925	1662476943.33	0	899	2.3292115	2.382385879	517.37573397	531.71890573	2.4657314518	730.80020647	30.815851212	-1.1529024216	30.663228989	19.138921738	0	0	0	0	0
10867	2022-09-06	15:09:04.171	248.42296494	5962.151159	1662476944.171	0	899	2.3259299632	2.3805081809	517.37573397	532.12030979	2.5328246596	730.80065473	30.815851212	-1.1994791031	30.663228989	19.138921738	0	0	0	0	0
10868	2022-09-06	15:09:05.042	248.42297503	5962.151401	1662476945.043	0	899	2.3259704852	2.3805500726	519.1090752	533.9031632	2.5328436489	730.81481974	30.817785339	-1.3869072649	30.663228989	19.113880094	0	0	0	0	0
10869	2022-09-06	15:09:05.996	248.42298608	5962.151666	1662476945.997	0	899	2.3292808718	2.3829187323	519.115163	533.63216688	2.4866672255	730.81315764	30.819208145	-1.403517997	30.663228989	19.111003497	0	0	0	0	0
10870	2022-09-06	15:09:06.937	248.42299696	5962.151927	1662476946.937	0	899	2.3292808718	2.3829187323	517.75011425	532.22894468	2.4866672255	730.81639251	30.819208145	-1.2099565283	30.663228989	19.134766396	0	0	0	0	0
10871	2022-09-06	15:09:07.851	248.42300753	5962.152181	1662476947.851	0	899	2.3461383726	2.3991125306	517.75011425	531.94570691	2.4393206856	730.8213501	30.819208145	-1.1701813936	30.663228989	19.13820076	0	0	0	0	0
10872	2022-09-06	15:09:08.727	248.42301769	5962.152424	1662476948.728	0	899	2.3461383726	2.3991125306	518.17582221	532.38308687	2.4393206856	730.8062639	30.819208145	-1.1501428986	30.663228989	19.13785937	0	0	0	0	0
10873	2022-09-06	15:09:09.599	248.42302778	5962.152667	1662476949.6	0	899	2.3385967977	2.3937742924	518.18309403	533.03236508	2.5464446055	730.798086	30.820910662	-1.1918043838	30.663228989	19.13223854	0	0	0	0	0
10874	2022-09-06	15:09:10.535	248.4230386	5962.152926	1662476950.535	0	899	2.3386277909	2.3938063389	516.09586555	530.88541088	2.5464591287	730.81297535	30.822381973	-1.2212746333	30.663228989	19.127328304	0	0	0	0	0
10875	2022-09-06	15:09:11.454	248.42304925	5962.153182	1662476951.455	0	899	2.3475378762	2.4017930386	516.09586555	530.58125463	2.4955193436	730.80498095	30.822381973	-1.1897132397	30.663228989	19.127037048	0	0	0	0	0
10876	2022-09-06	15:09:12.355	248.42305968	5962.153432	1662476952.356	0	899	2.3475378762	2.4017930386	516.34514519	530.83753087	2.4955193436	730.8052736	30.822381973	-1.1897132397	30.663228989	19.1296414	0	0	0	0	0
10877	2022-09-06	15:09:13.253	248.42307006	5962.153681	1662476953.253	0	899	2.3612252601	2.4168804117	516.34514519	531.12673505	2.5439329648	730.7909845	30.822381973	-1.1726390431	30.663228989	19.133891895	0	0	0	0	0
10878	2022-09-06	15:09:14.154	248.42308049	5962.153932	1662476954.154	0	899	2.3612252601	2.4168804117	517.74524754	532.56691861	2.5439329648	730.79182525	30.822381973	-1.1661715444	30.663228989	19.13517952	0	0	0	0	0
10879	2022-09-06	15:09:15.112	248.42309159	5962.154198	1662476955.113	0	899	2.3384551646	2.3918552907	517.7556622	532.11334344	2.466396161	730.7885055	30.824822369	-1.1788585983	30.663228989	19.13701809	0	0	0	0	0
10880	2022-09-06	15:09:16.012	248.42310199	5962.154448	1662476956.012	0	899	2.338471256	2.3918719113	521.8830388	536.35521877	2.4664034649	730.77087402	30.825586319	-1.1815749407	30.663228989	19.136760712	0	0	0	0	0
10881	2022-09-06	15:09:16.901	248.42311228	5962.154695	1662476956.901	0	899	2.3597767818	2.4152111077	521.8830388	536.77277243	2.5355905705	730.79744736	30.825586319	-1.1826528571	30.663228989	19.133476396	0	0	0	0	0
10882	2022-09-06	15:09:17.779	248.42312244	5962.154939	1662476957.779	0	899	2.3597767818	2.4152111077	518.20814845	532.99303456	2.5355905705	730.79691623	30.825586319	-1.1831055951	30.663228989	19.133520126	0	0	0	0	0
10883	2022-09-06	15:09:18.707	248.42313318	5962.155196	1662476958.707	0	899	2.362991461	2.4181289754	518.20814845	532.89338091	2.5189710585	730.80926756	30.825586319	-1.176692009	30.663228989	19.133520126	0	0	0	0	0
10884	2022-09-06	15:09:19.615	248.42314369	5962.155449	1662476959.615	0	899	2.362991461	2.4181289754	558.99742652	574.83856522	2.5189710585	730.81014954	30.825586319	-1.1624635292	30.663228989	19.136247913	0	0	0	0	0
10885	2022-09-06	15:09:20.555	248.42315458	5962.15571	1662476960.556	0	899	2.34891744	2.4043443368	559.01175784	575.03274424	2.5467091833	730.80393487	30.828698708	-1.158658435	30.663228989	19.137046372	0	0	0	0	0
10886	2022-09-06	15:09:21.506	248.42316558	5962.155974	1662476961.506	0	899	2.3489226139	2.4043496867	520.71488315	535.63831558	2.5467115974	730.8011899	30.828943253	-1.1571601629	30.663228989	19.137840271	0	0	0	0	0
10887	2022-09-06	15:09:22.453	248.42317654	5962.156237	1662476962.453	0	899	2.3443100517	2.400054076	520.71488315	535.75375617	2.5658587558	730.80698541	30.828943253	-1.3554105261	30.663228989	19.134396787	0	0	0	0	0
10888	2022-09-06	15:09:23.358	248.42318701	5962.156488	1662476963.358	0	899	2.3443100517	2.400054076	518.15435908	533.11928108	2.5658587558	730.80756585	30.828943253	-1.4832298392	30.663228989	19.129386409	0	0	0	0	0
10889	2022-09-06	15:09:24.282	248.42319771	5962.156745	1662476964.282	0	899	2.3606029563	2.4172400181	518.15435908	533.25475924	2.5884298183	730.80611152	30.828943253	-1.1571601629	30.663228989	19.121635437	0	0	0	0	0
10890	2022-09-06	15:09:25.255	248.42320897	5962.157015	1662476965.255	0	899	2.360627322	2.417265226	541.91928229	557.71232791	2.5884413163	730.80677806	30.830089178	-1.1734582596	30.663228989	19.122794322	0	0	0	0	0
10891	2022-09-06	15:09:26.158	248.42321943	5962.157266	1662476966.159	0	899	2.3700924873	2.4253786651	541.92847315	557.28115127	2.5182130393	730.80271012	30.832147598	-1.1947578847	30.663228989	19.125877696	0	0	0	0	0
10892	2022-09-06	15:09:27.075	248.42323005	5962.157521	1662476967.076	0	899	2.3700924873	2.4253786651	576.01167164	592.32991699	2.5182130393	730.79504475	30.832147598	-1.2106786982	30.663228989	19.134222675	0	0	0	0	0
10893	2022-09-06	15:09:27.933	248.42323997	5962.157759	1662476967.933	0	899	2.3704354511	2.4262389264	576.01167164	592.48096085	2.5408740345	730.81277163	30.832147598	-1.2766795387	30.663228989	19.136264384	0	0	0	0	0
10894	2022-09-06	15:09:28.826	248.42325031	5962.158007	1662476968.827	0	899	2.3704354511	2.4262389264	547.04943228	562.69063498	2.5408740345	730.81484197	30.832147598	-1.1571601629	30.663228989	19.135320663	0	0	0	0	0
10895	2022-09-06	15:09:29.719	248.42326064	5962.158255	1662476969.719	0	899	2.3707728031	2.4246650705	547.051479	562.15233247	2.4554446817	730.81526194	30.832601724	-1.1915456941	30.663228989	19.136803343	0	0	0	0	0
10896	2022-09-06	15:09:30.650	248.42327141	5962.158514	1662476970.65	0	899	2.3708328361	2.4247270688	539.24273224	554.12819912	2.4554714403	730.82137233	30.835412979	-1.1620430946	30.663228989	19.132078171	0	0	0	0	0
10897	2022-09-06	15:09:31.571	248.42328207	5962.15877	1662476971.571	0	899	2.3699812415	2.424350748	539.24273224	554.26552165	2.4775098705	730.80269719	30.835412979	-1.3781222366	30.663228989	19.106412332	0	0	0	0	0
10898	2022-09-06	15:09:32.507	248.42329292	5962.15903	1662476972.508	0	899	2.3699812415	2.424350748	557.09243296	572.61249805	2.4775098705	730.82218438	30.835412979	-1.179947257	30.663228989	19.133878708	0	0	0	0	0
10899	2022-09-06	15:09:33.430	248.42330359	5962.159286	1662476973.43	0	899	2.3875375084	2.4437576278	557.09243296	573.02478207	2.5414939928	730.81717222	30.835412979	-1.1923972029	30.663228989	19.133354187	0	0	0	0	0
10900	2022-09-06	15:09:34.384	248.42331463	5962.159551	1662476974.384	0	899	2.3875375084	2.4437576278	542.05388866	557.55614876	2.5414939928	730.79865876	30.835412979	-1.1966227001	30.663228989	19.137142106	0	0	0	0	0
10901	2022-09-06	15:09:35.341	248.42332571	5962.159817	1662476975.341	0	899	2.392081872	2.4485425741	542.06808584	557.60769714	2.5473819612	730.80701856	30.83859186	-1.170741911	30.663228989	19.138210309	0	0	0	0	0
10902	2022-09-06	15:09:36.233	248.42333603	5962.160065	1662476976.233	0	899	2.3920837357	2.4485445012	534.63675601	549.96333667	2.5473828154	730.79709893	30.83867836	-1.1655571255	30.663228989	19.138043195	0	0	0	0	0
10903	2022-09-06	15:09:37.181	248.42334701	5962.160328	1662476977.182	0	899	2.3884582886	2.4430287577	534.63675601	549.47034156	2.4676556901	730.80474571	30.83867836	-1.1490218639	30.663228989	19.136239879	0	0	0	0	0
10904	2022-09-06	15:09:38.151	248.42335824	5962.160598	1662476978.152	0	899	2.3884582886	2.4430287577	526.84122661	541.4585239	2.4676556901	730.77805677	30.83867836	-1.1490218639	30.663228989	19.128118515	0	0	0	0	0
10905	2022-09-06	15:09:39.072	248.42336889	5962.160853	1662476979.072	0	899	2.3787932514	2.4351276894	526.84122661	541.99498189	2.5556871063	730.78444566	30.83867836	-1.1476421309	30.663228989	19.128118515	0	0	0	0	0
10906	2022-09-06	15:09:40.002	248.42337965	5962.161112	1662476980.002	0	899	2.3787932514	2.4351276894	524.08269853	539.15710911	2.5556871063	730.81494141	30.83867836	-1.1425112486	30.663228989	19.128118515	0	0	0	0	0
10907	2022-09-06	15:09:40.901	248.42339007	5962.161362	1662476980.902	0	899	2.3948983033	2.450369298	524.09548862	538.83778821	2.500862796	730.79777072	30.841639576	-1.2719905463	30.663228989	19.133469045	0	0	0	0	0
10908	2022-09-06	15:09:41.793	248.42340039	5962.161609	1662476981.794	0	899	2.3949074978	2.4503787992	527.80066316	542.64721095	2.5008669282	730.8059749	30.842065811	-1.5312726213	30.663228989	19.105919491	0	0	0	0	0
10909	2022-09-06	15:09:42.729	248.42341122	5962.161869	1662476982.729	0	899	2.3908464	2.4479762797	527.80066316	543.11944507	2.5781700526	730.81291189	30.842065811	-1.4743155265	30.663228989	19.105685632	0	0	0	0	0
10910	2022-09-06	15:09:43.641	248.42342178	5962.162123	1662476983.642	0	899	2.3908464	2.4479762797	545.81778607	561.65949339	2.5781700526	730.81425587	30.842065811	-1.1575589614	30.663228989	19.132106819	0	0	0	0	0
10911	2022-09-06	15:09:44.584	248.42343269	5962.162384	1662476984.584	0	899	2.3961719876	2.4497769684	545.82288451	560.64952766	2.4173194832	730.79842554	30.84319961	-1.2077359703	30.663228989	19.134695344	0	0	0	0	0
10912	2022-09-06	15:09:45.499	248.42344328	5962.162639	1662476985.499	0	899	2.3962199692	2.4498264957	586.91094094	602.85383443	2.4173403157	730.78814172	30.845422745	-1.1522772312	30.663228989	19.13820076	0	0	0	0	0
10913	2022-09-06	15:09:46.433	248.42345409	5962.162898	1662476986.433	0	899	2.4025257949	2.4580673464	586.91094094	603.38854518	2.496201757	730.79898334	30.845422745	-1.1676267614	30.663228989	19.137564463	0	0	0	0	0
10914	2022-09-06	15:09:47.358	248.4234648	5962.163155	1662476987.359	0	899	2.4025257949	2.4580673464	579.14924123	595.4089347	2.496201757	730.79065507	30.845422745	-1.1450443828	30.663228989	19.137821223	0	0	0	0	0
10915	2022-09-06	15:09:48.232	248.42347491	5962.163398	1662476988.232	0	899	2.3903087931	2.4466743346	579.14924123	595.73610258	2.5450303897	730.79706093	30.845422745	-1.1475882775	30.663228989	19.137687481	0	0	0	0	0
10916	2022-09-06	15:09:49.134	248.42348535	5962.163648	1662476989.134	0	899	2.3903087931	2.4466743346	545.97807293	561.61491047	2.5450303897	730.80475864	30.845422745	-1.1496686256	30.663228989	19.137479782	0	0	0	0	0
10917	2022-09-06	15:09:50.032	248.42349575	5962.163898	1662476990.033	0	899	2.3829019514	2.4402435856	545.98334562	561.9421848	2.5959261932	730.79573918	30.846594943	-1.1662146421	30.663228989	19.135743918	0	0	0	0	0
10918	2022-09-06	15:09:50.970	248.42350661	5962.164159	1662476990.971	0	899	2.3829422924	2.4402853252	539.48645371	555.25551001	2.5959451076	730.80841388	30.848474503	-1.1989833211	30.663228989	19.132875544	0	0	0	0	0
10919	2022-09-06	15:09:51.828	248.42351654	5962.164397	1662476991.829	0	899	2.3985912691	2.4561404626	539.48645371	555.20871812	2.5884602303	730.80249347	30.848474503	-1.2497747284	30.663228989	19.130488844	0	0	0	0	0
10920	2022-09-06	15:09:52.732	248.42352699	5962.164648	1662476992.732	0	899	2.3985912691	2.4561404626	569.09973585	585.68502073	2.5884602303	730.78540807	30.848474503	-1.2857447863	30.663228989	19.128118515	0	0	0	0	0
10921	2022-09-06	15:09:53.634	248.42353743	5962.164898	1662476993.634	0	899	2.3988499216	2.455683803	569.09973585	585.47607407	2.5567621302	730.79330869	30.848474503	-1.2193343339	30.663228989	19.130286059	0	0	0	0	0
10922	2022-09-06	15:09:54.529	248.4235478	5962.165147	1662476994.53	0	899	2.3988499216	2.455683803	564.23684757	580.47325195	2.5567621302	730.79023955	30.848474503	-1.225262893	30.663228989	19.129642032	0	0	0	0	0
10923	2022-09-06	15:09:55.444	248.42355838	5962.165401	1662476995.444	0	899	2.4034817763	2.46052251	564.24597527	580.51047069	2.5610214442	730.79067205	30.850438541	-1.1826528571	30.663228989	19.133249826	0	0	0	0	0
10924	2022-09-06	15:09:56.334	248.42356868	5962.165648	1662476996.334	0	899	2.4035139121	2.4605557445	585.02521261	601.88877326	2.5610361818	730.80268062	30.851922989	-1.1748271588	30.663228989	19.133335669	0	0	0	0	0
10925	2022-09-06	15:09:57.247	248.42357926	5962.165902	1662476997.248	0	899	2.4077706101	2.4631765459	585.02521261	601.37371492	2.4849417289	730.80002296	30.851922989	-1.1637785103	30.663228989	19.134945863	0	0	0	0	0
10926	2022-09-06	15:09:58.154	248.42358976	5962.166154	1662476998.155	0	899	2.4077706101	2.4631765459	593.38887125	609.97109561	2.4849417289	730.79380465	30.851922989	-1.1561253568	30.663228989	19.137764078	0	0	0	0	0
10927	2022-09-06	15:09:59.111	248.42360082	5962.16642	1662476999.111	0	899	2.410519702	2.4657028019	593.38991784	609.88623402	2.4724118663	730.80080106	30.852137218	-1.1617952017	30.663228989	19.137768777	0	0	0	0	0
10928	2022-09-06	15:10:00.006	248.42361118	5962.166668	1662477000.006	0	899	2.4105852853	2.4657705476	616.63065976	633.77327788	2.4724408177	730.80285645	30.855157852	-1.2271492481	30.663228989	19.136760712	0	0	0	0	0
10929	2022-09-06	15:10:00.928	248.42362186	5962.166925	1662477000.929	0	899	2.4074795612	2.462559258	616.63065976	633.76250607	2.4709292209	730.80386049	30.855157852	-1.425162478	30.663228989	19.102132608	0	0	0	0	0
10930	2022-09-06	15:10:01.789	248.42363182	5962.167164	1662477001.789	0	899	2.4074795612	2.462559258	579.56660362	595.66869946	2.4709292209	730.8111451	30.855157852	-1.4016315621	30.663228989	19.10235213	0	0	0	0	0
10931	2022-09-06	15:10:02.673	248.42364205	5962.167409	1662477002.673	0	899	2.4101417724	2.467216889	579.56660362	596.23641762	2.5556120848	730.80127438	30.855157852	-1.151684315	30.663228989	19.135072544	0	0	0	0	0
10932	2022-09-06	15:10:03.615	248.42365296	5962.167671	1662477003.616	0	899	2.4101417724	2.467216889	665.93118159	685.08506116	2.5556120848	730.80323114	30.855157852	-1.1675296848	30.663228989	19.132133888	0	0	0	0	0
10933	2022-09-06	15:10:04.482	248.42366299	5962.167912	1662477004.482	0	899	2.4206669717	2.475989588	665.93339363	684.41528327	2.4683648404	730.78214451	30.855561654	-1.1496794192	30.663228989	19.131633645	0	0	0	0	0
10934	2022-09-06	15:10:05.381	248.42367339	5962.168161	1662477005.381	0	899	2.4207320243	2.476056782	674.06134053	692.76903039	2.4683933907	730.79484952	30.858545303	-1.1425112486	30.663228989	19.130998611	0	0	0	0	0
10935	2022-09-06	15:10:06.275	248.42368374	5962.16841	1662477006.275	0	899	2.404365674	2.4618152123	674.06134053	693.62400392	2.5780215665	730.78608835	30.858545303	-1.149797974	30.663228989	19.121263656	0	0	0	0	0
10936	2022-09-06	15:10:07.184	248.42369426	5962.168662	1662477007.184	0	899	2.404365674	2.4618152123	596.4033174	613.71218329	2.5780215665	730.80993652	30.858545303	-1.184830308	30.663228989	19.074460983	0	0	0	0	0
10937	2022-09-06	15:10:08.112	248.42370501	5962.16892	1662477008.113	0	899	2.4019460316	2.4572489437	596.4033174	613.07917526	2.4863043968	730.80764225	30.858545303	-1.3419581123	30.663228989	19.112609825	0	0	0	0	0
10938	2022-09-06	15:10:09.003	248.42371531	5962.169168	1662477009.003	0	899	2.4019460316	2.4572489437	571.21763071	587.18927898	2.4863043968	730.8030731	30.858545303	-1.3221891116	30.663228989	19.114994592	0	0	0	0	0
10939	2022-09-06	15:10:09.857	248.4237252	5962.169405	1662477009.857	0	899	2.3946210644	2.4521715898	571.21763071	587.89276455	2.5927096928	730.80115474	30.858545303	-1.2385427952	30.663228989	19.107591629	0	0	0	0	0
10940	2022-09-06	15:10:10.790	248.42373601	5962.169664	1662477010.791	0	899	2.3946682066	2.4522203644	551.21130743	567.3025518	2.5927316617	730.81433429	30.860731049	-1.5816112836	30.663228989	19.083518502	0	0	0	0	0
10941	2022-09-06	15:10:11.744	248.42374705	5962.169929	1662477011.745	0	899	2.3866059871	2.4458195002	551.21593259	567.83045583	2.6745571303	730.80130348	30.861749649	-1.6213863993	30.663228989	19.08464188	0	0	0	0	0
10942	2022-09-06	15:10:12.680	248.42375787	5962.170189	1662477012.68	0	899	2.3866059871	2.4458195002	543.07407381	559.4431885	2.6745571303	730.80995067	30.861749649	-1.5145433036	30.663228989	19.096451766	0	0	0	0	0
10943	2022-09-06	15:10:13.569	248.42376816	5962.170436	1662477013.569	0	899	2.3919313763	2.4489972921	543.07407381	558.81123495	2.5742098087	730.81425102	30.861749649	-1.3837489584	30.663228989	19.10981129	0	0	0	0	0
10944	2022-09-06	15:10:14.507	248.42377903	5962.170697	1662477014.508	0	899	2.3919402585	2.4490064796	539.02923434	554.64921011	2.5742139231	730.79570846	30.86216194	-1.6472240971	30.663228989	19.080408589	0	0	0	0	0
10945	2022-09-06	15:10:15.463	248.42379008	5962.170962	1662477015.463	0	899	2.3985227498	2.4543332289	539.04122773	554.27402012	2.5121043667	730.82840431	30.864862442	-1.1903276515	30.663228989	19.133520126	0	0	0	0	0
10946	2022-09-06	15:10:16.349	248.42380035	5962.171208	1662477016.35	0	899	2.3985227498	2.4543332289	536.58159136	551.74487678	2.5121043667	730.7945977	30.864862442	-1.2017966683	30.663228989	19.134516596	0	0	0	0	0
10947	2022-09-06	15:10:17.305	248.4238114	5962.171474	1662477017.305	0	899	2.3902977372	2.4480515996	536.58159136	552.32982087	2.606249094	730.78173869	30.864862442	-1.151263983	30.663228989	19.137642121	0	0	0	0	0
10948	2022-09-06	15:10:18.249	248.42382233	5962.171736	1662477018.249	0	899	2.3902977372	2.4480515996	534.89204108	550.59068367	2.606249094	730.8088294	30.864862442	-1.1945961714	30.663228989	19.138921738	0	0	0	0	0
10949	2022-09-06	15:10:19.144	248.4238327	5962.171985	1662477019.145	0	899	2.3934762354	2.4480392259	534.89204108	549.69940801	2.4622675813	730.81820861	30.864862442	-1.4697882861	30.663228989	19.12411086	0	0	0	0	0
10950	2022-09-06	15:10:20.098	248.42384373	5962.172249	1662477020.098	0	899	2.3935156515	2.4480799361	532.82091809	547.57105776	2.4622850344	730.80774734	30.866690869	-1.3608971479	30.663228989	19.125215505	0	0	0	0	0
10951	2022-09-06	15:10:20.993	248.42385409	5962.172498	1662477020.993	0	899	2.4038513616	2.4595987057	532.82749487	547.83407546	2.5038907792	730.82692168	30.868188858	-1.1867705505	30.663228989	19.123891275	0	0	0	0	0
10952	2022-09-06	15:10:21.875	248.42386429	5962.172743	1662477021.875	0	899	2.4038513616	2.4595987057	531.90612632	546.88675744	2.5038907792	730.81580802	30.868188858	-1.2088894031	30.663228989	19.127955291	0	0	0	0	0
10953	2022-09-06	15:10:22.765	248.42387459	5962.17299	1662477022.765	0	899	2.4065722055	2.4642133955	531.90612632	547.38063356	2.5841045371	730.8167854	30.868188858	-1.3130592487	30.663228989	19.128585399	0	0	0	0	0
10954	2022-09-06	15:10:23.657	248.42388493	5962.173238	1662477023.658	0	899	2.4065722055	2.4642133955	529.59818324	545.00554652	2.5841045371	730.83147506	30.868188858	-1.5098436755	30.663228989	19.124046692	0	0	0	0	0
10955	2022-09-06	15:10:24.618	248.42389605	5962.173505	1662477024.619	0	899	2.4085288588	2.4645515856	529.59818324	544.55860129	2.5112027923	730.82309991	30.868188858	-1.4973398447	30.663228989	19.124876022	0	0	0	0	0
10956	2022-09-06	15:10:25.561	248.42390696	5962.173767	1662477025.561	0	899	2.4085870986	2.4646117767	525.64832188	540.49732072	2.5112289287	730.81711321	30.870873596	-1.2189139775	30.663228989	19.134556928	0	0	0	0	0
10957	2022-09-06	15:10:26.492	248.42391773	5962.174026	1662477026.492	0	899	2.4137509056	2.4676542969	525.65096926	539.90446762	2.4131661605	730.81799882	30.871484756	-1.1852829969	30.663228989	19.135758785	0	0	0	0	0
10958	2022-09-06	15:10:27.414	248.42392841	5962.174282	1662477027.415	0	899	2.4137509056	2.4676542969	524.52628989	538.74929155	2.4131661605	730.82060515	30.871484756	-1.2330670665	30.663228989	19.132565088	0	0	0	0	0
10959	2022-09-06	15:10:28.316	248.42393885	5962.174532	1662477028.317	0	899	2.4188259458	2.4742805381	524.52628989	539.12971141	2.4759623278	730.81485976	30.871484756	-1.2613300085	30.663228989	19.114793777	0	0	0	0	0
10960	2022-09-06	15:10:29.240	248.42394955	5962.174789	1662477029.241	0	899	2.4188259458	2.4742805381	525.21536788	539.83797413	2.4759623278	730.8251173	30.871484756	-1.2544528901	30.663228989	19.11818253	0	0	0	0	0
10961	2022-09-06	15:10:30.170	248.4239603	5962.175047	1662477030.17	0	899	2.4120855066	2.4682541045	525.21536788	540.06875654	2.5139646657	730.81195068	30.871484756	-1.2255215645	30.663228989	19.13243866	0	0	0	0	0
10962	2022-09-06	15:10:31.043	248.42397042	5962.17529	1662477031.044	0	899	2.4121552127	2.4683261487	523.92690715	538.74404692	2.5139959366	730.81150606	30.874693346	-1.4933083768	30.663228989	19.093525223	0	0	0	0	0
10963	2022-09-06	15:10:31.982	248.42398127	5962.175551	1662477031.982	0	899	2.421048915	2.4776258555	523.92728411	538.7969651	2.5226627165	730.81502427	30.874780655	-1.4690552547	30.663228989	19.096372756	0	0	0	0	0
10964	2022-09-06	15:10:32.947	248.42399245	5962.175819	1662477032.948	0	899	2.421048915	2.4776258555	524.02049392	538.89282032	2.5226627165	730.7925415	30.874780655	-1.160415411	30.663228989	19.134599686	0	0	0	0	0
10965	2022-09-06	15:10:33.957	248.42400413	5962.176099	1662477033.957	0	899	2.4164847649	2.4734935918	524.02049392	539.03535589	2.5461663247	730.80538961	30.874780655	-1.1713670421	30.663228989	19.13672043	0	0	0	0	0
10966	2022-09-06	15:10:34.862	248.42401462	5962.176351	1662477034.863	0	899	2.4165132679	2.4735230635	526.96745062	542.06683117	2.5461792518	730.80270729	30.876090283	-1.1666781168	30.663228989	19.137256559	0	0	0	0	0
10967	2022-09-06	15:10:35.763	248.42402503	5962.176601	1662477035.763	0	899	2.414067545	2.4710805886	526.97607585	542.09194227	2.5488411589	730.80742276	30.878076553	-1.1571709123	30.663228989	19.13675499	0	0	0	0	0
10968	2022-09-06	15:10:36.694	248.42403582	5962.17686	1662477036.695	0	899	2.414067545	2.4710805886	525.65866339	540.73674095	2.5488411589	730.80230713	30.878076553	-1.1620430946	30.663228989	19.134599686	0	0	0	0	0
10969	2022-09-06	15:10:37.674	248.42404716	5962.177132	1662477037.675	0	899	2.4351886014	2.4908910106	525.65866339	540.26007713	2.4704422653	730.80353349	30.878076553	-1.1544545865	30.663228989	19.136912807	0	0	0	0	0
10970	2022-09-06	15:10:38.572	248.42405755	5962.177381	1662477038.572	0	899	2.4351886014	2.4908910106	524.46894965	539.03731628	2.4704422653	730.79823354	30.878076553	-1.152212555	30.663228989	19.137835496	0	0	0	0	0
10971	2022-09-06	15:10:39.483	248.42406809	5962.177634	1662477039.483	0	899	2.4321153585	2.4910464377	524.47393907	539.91074037	2.6134730454	730.78809402	30.879230967	-1.1489787465	30.663228989	19.129650798	0	0	0	0	0
10972	2022-09-06	15:10:40.426	248.424079	5962.177896	1662477040.426	0	899	2.4321649415	2.4910977518	525.16912747	540.62652984	2.6134959795	730.78822903	30.881494522	-1.1522772312	30.663228989	19.113353729	0	0	0	0	0
10973	2022-09-06	15:10:41.381	248.42409006	5962.178161	1662477041.381	0	899	2.4244923919	2.4814025105	525.16912747	540.14086077	2.533656457	730.7985852	30.881494522	-1.1479332108	30.663228989	19.12679892	0	0	0	0	0
10974	2022-09-06	15:10:42.306	248.42410078	5962.178419	1662477042.307	0	899	2.4244923919	2.4814025105	527.20712219	542.23695545	2.533656457	730.78015137	30.881494522	-1.1539047956	30.663228989	19.136760712	0	0	0	0	0
10975	2022-09-06	15:10:43.279	248.42411203	5962.178689	1662477043.279	0	899	2.4266445848	2.483047402	527.20712219	542.08905015	2.5094077858	730.79323512	30.881494522	-1.1570199775	30.663228989	19.136395878	0	0	0	0	0
10976	2022-09-06	15:10:44.232	248.42412306	5962.178953	1662477044.232	0	899	2.4266445848	2.483047402	528.21071304	543.12097023	2.5094077858	730.80491951	30.881494522	-1.1688986432	30.663228989	19.136089969	0	0	0	0	0
10977	2022-09-06	15:10:45.194	248.42413419	5962.179221	1662477045.194	0	899	2.4162073047	2.4724274991	528.21488094	543.14125588	2.5120265932	730.80838235	30.882452087	-1.1754308078	30.663228989	19.135176513	0	0	0	0	0
10978	2022-09-06	15:10:46.138	248.42414512	5962.179483	1662477046.138	0	899	2.4162548693	2.472476658	528.23684244	543.16396804	2.5120478794	730.81054688	30.884637833	-1.2059897184	30.663228989	19.129919052	0	0	0	0	0
10979	2022-09-06	15:10:47.026	248.42415541	5962.17973	1662477047.027	0	899	2.4089985331	2.4647888291	528.23684244	543.09368349	2.5005434389	730.82016941	30.884637833	-1.2559080898	30.663228989	19.133078733	0	0	0	0	0
10980	2022-09-06	15:10:47.907	248.42416559	5962.179974	1662477047.907	0	899	2.4089985331	2.4647888291	526.36776591	541.17203855	2.5005434389	730.80249023	30.884637833	-1.2271492481	30.663228989	19.135320663	0	0	0	0	0
10981	2022-09-06	15:10:48.844	248.42417644	5962.180234	1662477048.844	0	899	2.4195299692	2.4764360816	526.36776591	541.40353539	2.5385589285	730.7906672	30.884637833	-1.1872663395	30.663228989	19.132241192	0	0	0	0	0
10982	2022-09-06	15:10:49.752	248.42418694	5962.180487	1662477049.752	0	899	2.4195322813	2.4764384721	527.92321936	543.00342696	2.5385599728	730.79900517	30.884743937	-1.1837846704	30.663228989	19.130673933	0	0	0	0	0
10983	2022-09-06	15:10:50.650	248.42419734	5962.180736	1662477050.65	0	899	2.4252636337	2.4841859767	527.93669735	543.51721869	2.6203020488	730.78381348	30.887842178	-1.2483087778	30.663228989	19.131719589	0	0	0	0	0
10984	2022-09-06	15:10:51.546	248.42420771	5962.180985	1662477051.546	0	899	2.4252636337	2.4841859767	528.14474672	543.73140803	2.6203020488	730.79933742	30.887842178	-1.1654385123	30.663228989	19.129428927	0	0	0	0	0
10985	2022-09-06	15:10:52.457	248.42421825	5962.181238	1662477052.457	0	899	2.4294546989	2.4869430937	528.14474672	543.32384154	2.5536994871	730.80743166	30.887842178	-1.1473941803	30.663228989	19.137840271	0	0	0	0	0
10986	2022-09-06	15:10:53.382	248.42422897	5962.181495	1662477053.383	0	899	2.4294546989	2.4869430937	528.15018043	543.32943142	2.5536994871	730.79412235	30.887842178	-1.1715071975	30.663228989	19.133127882	0	0	0	0	0
10987	2022-09-06	15:10:54.273	248.42423928	5962.181743	1662477054.274	0	899	2.4128831971	2.4691395568	528.15018043	543.1050492	2.5169897328	730.81235934	30.887842178	-1.1555324793	30.663228989	19.138561249	0	0	0	0	0
10988	2022-09-06	15:10:55.161	248.42424955	5962.181989	1662477055.161	0	899	2.4129492604	2.4692078389	530.10163632	545.11194357	2.5170193975	730.78491615	30.890882214	-1.6360029298	30.663228989	19.073068	0	0	0	0	0
10989	2022-09-06	15:10:56.072	248.42426009	5962.182242	1662477056.072	0	899	2.4105095672	2.4656946313	530.10288725	544.84040514	2.4725080609	730.80548298	30.891168594	-1.6639640829	30.663228989	19.069259353	0	0	0	0	0
10990	2022-09-06	15:10:57.006	248.4242709	5962.182502	1662477057.006	0	899	2.4105095672	2.4656946313	529.51123093	544.23230004	2.4725080609	730.77880859	30.891168594	-1.1587878466	30.663228989	19.13820076	0	0	0	0	0
10991	2022-09-06	15:10:57.990	248.42428229	5962.182775	1662477057.99	0	899	2.4105036978	2.4669782143	529.51123093	544.57799803	2.5289640856	730.79729982	30.891168594	-1.2924709983	30.663228989	19.102764168	0	0	0	0	0
10992	2022-09-06	15:10:58.907	248.42429292	5962.18303	1662477058.908	0	899	2.4105036978	2.4669782143	528.65777253	543.70025523	2.5289640856	730.78686523	30.891168594	-1.3313190937	30.663228989	19.092466354	0	0	0	0	0
10993	2022-09-06	15:10:59.898	248.42430439	5962.183305	1662477059.899	0	899	2.4035172378	2.4599444268	528.65777253	543.73149043	2.5340698118	730.80439081	30.891168594	-1.1779208302	30.663228989	19.132748976	0	0	0	0	0
10994	2022-09-06	15:11:00.848	248.42431537	5962.183569	1662477060.848	0	899	2.4035807602	2.4600100976	528.4250856	543.49234516	2.5340986415	730.77474955	30.894103132	-1.1528916398	30.663228989	19.13820076	0	0	0	0	0
10995	2022-09-06	15:11:01.790	248.42432628	5962.183831	1662477061.791	0	899	2.4061317544	2.4624209799	528.42692483	543.4406289	2.5253316715	730.76746091	30.894525528	-1.1505309746	30.663228989	19.136075683	0	0	0	0	0
10996	2022-09-06	15:11:02.721	248.42433706	5962.184089	1662477062.722	0	899	2.4061317544	2.4624209799	527.95176907	542.95197299	2.5253316715	730.77286595	30.894525528	-1.1490218639	30.663228989	19.134239197	0	0	0	0	0
10997	2022-09-06	15:11:03.647	248.42434777	5962.184346	1662477063.647	0	899	2.4028741872	2.4592197469	527.95176907	542.98751508	2.5311496034	730.78955765	30.894525528	-1.1817905366	30.687966795	19.132727137	0	0	0	0	0
10998	2022-09-06	15:11:04.563	248.42435838	5962.184601	1662477064.564	0	899	2.402890247	2.4592363492	529.05192887	544.11905134	2.5311568858	730.783383	30.895267651	-1.2471230314	30.912256241	19.12409267	0	0	0	0	0
10999	2022-09-06	15:11:05.506	248.42436928	5962.184863	1662477065.506	0	899	2.4177862702	2.4735226795	529.06226356	543.87358589	2.4893074812	730.78304953	30.897638321	-1.1913409233	30.912256241	19.134239197	0	0	0	0	0
11000	2022-09-06	15:11:06.466	248.42438039	5962.185129	1662477066.466	0	899	2.4177862702	2.4735226795	529.37528703	544.19537259	2.4893074812	730.77676978	30.897638321	-1.1715072607	30.760531028	19.127218992	0	0	0	0	0
11001	2022-09-06	15:11:07.428	248.42439154	5962.185397	1662477067.429	0	899	2.4208018705	2.4767593288	529.37528703	544.23580893	2.4959140545	730.77478795	30.897638321	-1.1780286451	30.663228989	19.127094913	0	0	0	0	0
11002	2022-09-06	15:11:08.367	248.4244024	5962.185658	1662477068.367	0	899	2.4208018705	2.4767593288	528.29078744	543.12086548	2.4959140545	730.78403377	30.897638321	-1.2157557011	30.663228989	19.135679245	0	0	0	0	0
11003	2022-09-06	15:11:09.338	248.42441363	5962.185927	1662477069.338	0	899	2.4278720543	2.485572705	528.29078744	543.5404013	2.5645412811	730.78500023	30.897638321	-1.2450534105	30.663228989	19.134599686	0	0	0	0	0
11004	2022-09-06	15:11:10.295	248.42442471	5962.186193	1662477070.295	0	899	2.4278922849	2.4855936283	529.1000112	544.37304044	2.5645504801	730.79056332	30.898563549	-1.2183426492	30.663228989	19.134800223	0	0	0	0	0
11005	2022-09-06	15:11:11.259	248.42443588	5962.186461	1662477071.26	0	899	2.4234278862	2.4794865678	529.11047991	543.97436469	2.4976787247	730.77623582	30.900964737	-1.1776513572	30.663228989	19.134359511	0	0	0	0	0
11006	2022-09-06	15:11:12.250	248.42444734	5962.186736	1662477072.25	0	899	2.4234278862	2.4794865678	528.27663992	543.11710029	2.4976787247	730.77099609	30.900964737	-1.1473941803	30.663228989	19.136400223	0	0	0	0	0
11007	2022-09-06	15:11:13.256	248.42445899	5962.187016	1662477073.257	0	899	2.4397027068	2.4959576735	528.27663992	543.06948936	2.4898839806	730.77121113	30.900964737	-1.1531286958	30.663228989	19.127835672	0	0	0	0	0
11008	2022-09-06	15:11:14.207	248.42446999	5962.18728	1662477074.207	0	899	2.4397027068	2.4959576735	531.10049779	545.97242115	2.4898839806	730.77850382	30.900964737	-1.4111818936	30.663228989	19.097379078	0	0	0	0	0
11009	2022-09-06	15:11:15.164	248.42448106	5962.187546	1662477075.164	0	899	2.4486120515	2.5072471644	531.1084027	546.55626065	2.5835452467	730.7812023	30.902771135	-1.3065162226	30.663228989	19.104901206	0	0	0	0	0
11010	2022-09-06	15:11:16.104	248.42449194	5962.187807	1662477076.104	0	899	2.4486455712	2.5072818407	531.43919993	546.89677322	2.5835604716	730.77701715	30.904291153	-1.4809770134	30.663228989	19.126512022	0	0	0	0	0
11011	2022-09-06	15:11:17.069	248.42450311	5962.188075	1662477077.069	0	899	2.4242954555	2.4808148737	531.43919993	546.48639162	2.516858384	730.78898651	30.904291153	-1.4394341178	30.663228989	19.128145774	0	0	0	0	0
11012	2022-09-06	15:11:18.019	248.42451411	5962.188339	1662477078.019	0	899	2.4242954555	2.4808148737	529.33248963	544.32003183	2.516858384	730.78127344	30.904291153	-1.1709359071	30.663228989	19.132527661	0	0	0	0	0
11013	2022-09-06	15:11:18.924	248.42452459	5962.18859	1662477078.925	0	899	2.4320432714	2.4888060986	529.33248963	544.33670725	2.5195814984	730.77798159	30.904291153	-1.439768297	30.663228989	19.134196275	0	0	0	0	0
11014	2022-09-06	15:11:19.838	248.42453516	5962.188844	1662477079.838	0	899	2.4320731954	2.4888370286	534.09918821	549.23860295	2.519594844	730.77329764	30.90565737	-1.5745617791	30.663228989	19.122598358	0	0	0	0	0
11015	2022-09-06	15:11:20.759	248.42454582	5962.1891	1662477080.759	0	899	2.4281675893	2.4864888136	534.1071427	549.68939594	2.5911680324	730.78143715	30.907464981	-1.5819778442	30.663228989	19.102909088	0	0	0	0	0
11016	2022-09-06	15:11:21.698	248.4245567	5962.189361	1662477081.699	0	899	2.4281675893	2.4864888136	535.37674373	550.99603682	2.5911680324	730.75798671	30.907464981	-1.6507920303	30.663228989	19.101306915	0	0	0	0	0
11017	2022-09-06	15:11:22.635	248.42456755	5962.189621	1662477082.636	0	899	2.4349049186	2.4909879754	535.37674373	550.3519684	2.4872274409	730.7847864	30.907464981	-1.701292394	30.663228989	19.099234941	0	0	0	0	0
11018	2022-09-06	15:11:23.519	248.42457778	5962.189867	1662477083.52	0	899	2.4349049186	2.4909879754	534.45482691	549.40426429	2.4872274409	730.7717176	30.907464981	-1.6877752542	30.663228989	19.096788406	0	0	0	0	0
11019	2022-09-06	15:11:24.394	248.42458791	5962.19011	1662477084.395	0	899	2.4375041281	2.4940249373	534.45933001	549.51000436	2.5035889925	730.77683041	30.908487623	-1.5226169051	30.897413557	19.111121032	0	0	0	0	0
11020	2022-09-06	15:11:25.266	248.42459799	5962.190352	1662477085.266	0	899	2.4375553701	2.4940778908	536.43076222	551.53709376	2.5036116501	730.78798286	30.910821915	-1.2271492481	30.912256241	19.129558563	0	0	0	0	0
11021	2022-09-06	15:11:26.171	248.42460846	5962.190603	1662477086.171	0	899	2.4481181702	2.5052451061	536.43076222	551.63322329	2.5191043817	730.79678769	30.910821915	-1.2299518822	30.912256241	19.129245821	0	0	0	0	0
11022	2022-09-06	15:11:27.061	248.42461876	5962.19085	1662477087.061	0	899	2.4481181702	2.5052451061	534.49032091	549.63778983	2.5191043817	730.78323506	30.910821915	-1.223128674	30.912256241	19.130035009	0	0	0	0	0
11023	2022-09-06	15:11:27.971	248.42462931	5962.191103	1662477087.972	0	899	2.4495935794	2.5069431963	534.49032091	549.6879205	2.5272108793	730.78666313	30.910821915	-1.1813378216	30.912256241	19.132731798	0	0	0	0	0
11024	2022-09-06	15:11:28.851	248.42463948	5962.191348	1662477088.851	0	899	2.4495935794	2.5069431963	537.13397449	552.40674324	2.5272108793	730.78376133	30.910821915	-1.3569950986	30.767127776	19.117821813	0	0	0	0	0
11025	2022-09-06	15:11:29.750	248.42464988	5962.191597	1662477089.75	0	899	2.4545510621	2.5127701974	537.13998455	552.61416904	2.5595783755	730.78724155	30.912180048	-1.3497083827	30.768776963	19.12216952	0	0	0	0	0
11026	2022-09-06	15:11:30.663	248.42466045	5962.191851	1662477090.663	0	899	2.4545918731	2.5128124029	542.13956223	557.75789195	2.5595966965	730.78086035	30.91402626	-1.1505632866	30.912256241	19.138508727	0	0	0	0	0
11027	2022-09-06	15:11:31.571	248.42467096	5962.192103	1662477091.571	0	899	2.4561492456	2.5140524395	542.13956223	557.66244447	2.5443897812	730.79889361	30.91402626	-1.2860142845	30.912256241	19.128052844	0	0	0	0	0
11028	2022-09-06	15:11:32.460	248.42468126	5962.19235	1662477092.461	0	899	2.4561492456	2.5140524395	543.73585783	559.30444622	2.5443897812	730.79880347	30.91402626	-1.4621781474	30.912256241	19.113257313	0	0	0	0	0
11029	2022-09-06	15:11:33.338	248.42469142	5962.192594	1662477093.339	0	899	2.4479554133	2.504373112	543.73585783	558.95412763	2.4886956559	730.78338623	30.91402626	-1.1929684877	30.912256241	19.136760712	0	0	0	0	0
11030	2022-09-06	15:11:34.259	248.42470208	5962.19285	1662477094.26	0	899	2.4479554133	2.504373112	539.6279738	554.7312707	2.4886956559	730.80219799	30.91402626	-1.219593101	30.912256241	19.134589871	0	0	0	0	0
11031	2022-09-06	15:11:35.168	248.4247126	5962.193102	1662477095.169	0	899	2.4434296774	2.5027883011	539.63545366	555.55986348	2.6200836757	730.80126549	30.915708769	-1.298270235	30.912256241	19.134060146	0	0	0	0	0
11032	2022-09-06	15:11:36.107	248.42472346	5962.193363	1662477096.107	0	899	2.4434671943	2.5028271313	540.38424679	556.3308617	2.6201009948	730.8016321	30.917413712	-1.161310113	30.912256241	19.138086268	0	0	0	0	0
11033	2022-09-06	15:11:37.049	248.42473437	5962.193625	1662477097.05	0	899	2.4483456788	2.505718888	540.38424679	555.76365831	2.5294858313	730.79500191	30.917413712	-1.1564271663	30.912256241	19.135033513	0	0	0	0	0
11034	2022-09-06	15:11:37.944	248.42474472	5962.193873	1662477097.944	0	899	2.4483456788	2.505718888	536.89815519	552.17835205	2.5294858313	730.79029978	30.917413712	-1.1637570116	30.912256241	19.132560414	0	0	0	0	0
11035	2022-09-06	15:11:38.869	248.42475544	5962.194131	1662477098.87	0	899	2.4466775701	2.502676575	536.89815519	551.82082198	2.4719007875	730.77920027	30.917413712	-1.1827067792	30.912256241	19.13219822	0	0	0	0	0
11036	2022-09-06	15:11:39.772	248.42476588	5962.194381	1662477099.772	0	899	2.4466962733	2.5026958948	539.12912662	554.11385221	2.4719089224	730.79078887	30.918262545	-1.2176635992	30.912256241	19.129093423	0	0	0	0	0
11037	2022-09-06	15:11:40.701	248.42477664	5962.194639	1662477100.702	0	899	2.4528132515	2.5106708377	539.13891097	554.58474007	2.545809999	730.79362478	30.920465469	-1.2056340887	30.912256241	19.13223139	0	0	0	0	0
11038	2022-09-06	15:11:41.628	248.42478737	5962.194897	1662477101.629	0	899	2.4528132515	2.5106708377	537.47888171	552.87715251	2.545809999	730.79329535	30.920465469	-1.2147209013	30.912256241	19.132495514	0	0	0	0	0
11039	2022-09-06	15:11:42.529	248.42479779	5962.195147	1662477102.529	0	899	2.4581188864	2.515698537	537.47888171	552.76958076	2.5285170314	730.79127149	30.920465469	-1.1887215384	30.912256241	19.134537034	0	0	0	0	0
11040	2022-09-06	15:11:43.483	248.42480883	5962.195412	1662477103.483	0	899	2.4581188864	2.515698537	537.70968975	553.00695505	2.5285170314	730.80742519	30.920465469	-1.1864578724	30.912256241	19.136039734	0	0	0	0	0
11041	2022-09-06	15:11:44.433	248.42481983	5962.195676	1662477104.433	0	899	2.4562923278	2.514230265	537.70968975	553.11411493	2.5457364087	730.80208077	30.920465469	-1.187190869	30.912256241	19.134905076	0	0	0	0	0
11042	2022-09-06	15:11:45.381	248.4248308	5962.195939	1662477105.381	0	899	2.4563584753	2.5142986603	539.03959394	554.48230267	2.5457659233	730.80711799	30.923455788	-1.226480994	30.912256241	19.129954471	0	0	0	0	0
11043	2022-09-06	15:11:46.260	248.42484098	5962.196184	1662477106.261	0	899	2.4702927982	2.5255871977	539.040951	553.69169101	2.418656719	730.80105934	30.923761368	-1.196223855	30.912256241	19.133878708	0	0	0	0	0
11044	2022-09-06	15:11:47.220	248.42485208	5962.19645	1662477107.22	0	899	2.4702927982	2.5255871977	534.80929561	549.34502231	2.418656719	730.7975088	30.923761368	-1.364120121	30.912256241	19.13219145	0	0	0	0	0
11045	2022-09-06	15:11:48.184	248.42486325	5962.196718	1662477108.185	0	899	2.4585628015	2.5165455737	534.80929561	550.12831447	2.5453624366	730.79576222	30.923761368	-1.2345545639	30.912256241	19.135450805	0	0	0	0	0
11046	2022-09-06	15:11:49.105	248.42487391	5962.196974	1662477109.106	0	899	2.4585628015	2.5165455737	536.58844127	551.95842178	2.5453624366	730.79756983	30.923761368	-1.1897132397	30.912256241	19.134239197	0	0	0	0	0
11047	2022-09-06	15:11:50.007	248.42488435	5962.197224	1662477110.008	0	899	2.461426971	2.5201196089	536.59847919	552.13966672	2.5728705165	730.78077425	30.926031997	-1.2208542247	30.912256241	19.133474211	0	0	0	0	0
11048	2022-09-06	15:11:50.868	248.42489431	5962.197463	1662477110.868	0	899	2.4614476681	2.5201410171	533.92325678	549.38702102	2.5728798306	730.78356934	30.926965714	-1.2336598635	30.912256241	19.133159637	0	0	0	0	0
11049	2022-09-06	15:11:51.759	248.42490462	5962.197711	1662477111.759	0	899	2.459741669	2.5181120967	533.92325678	549.31223792	2.5607859043	730.81607965	30.926965714	-1.2302644284	30.912256241	19.133223982	0	0	0	0	0
11050	2022-09-06	15:11:52.635	248.42491477	5962.197954	1662477112.636	0	899	2.459741669	2.5181120967	534.21661735	549.61405386	2.5607859043	730.8046778	30.926965714	-1.1973772088	30.912256241	19.133473933	0	0	0	0	0
11051	2022-09-06	15:11:53.609	248.42492604	5962.198225	1662477113.61	0	899	2.4609160927	2.5177597386	534.21661735	549.20216638	2.4941530242	730.7888891	30.926965714	-1.1496147541	30.912256241	19.13395749	0	0	0	0	0
11052	2022-09-06	15:11:54.545	248.42493686	5962.198485	1662477114.545	0	899	2.4609160927	2.5177597386	533.61366084	548.58229607	2.4941530242	730.78806654	30.926965714	-1.1457666159	30.912256241	19.134239197	0	0	0	0	0
11053	2022-09-06	15:11:55.447	248.42494731	5962.198736	1662477115.448	0	899	2.4672206561	2.5244950854	533.62719127	548.67147089	2.5063498724	730.79000753	30.930043341	-1.1451413695	30.912256241	19.138217774	0	0	0	0	0
11054	2022-09-06	15:11:56.361	248.42495789	5962.198989	1662477116.362	0	899	2.4672255057	2.5245000972	533.59116905	548.6344462	2.5063519935	730.80658565	30.930261612	-1.1495823813	30.912256241	19.138570798	0	0	0	0	0
11055	2022-09-06	15:11:57.283	248.42496856	5962.199246	1662477117.284	0	899	2.4716652529	2.5292429105	533.59116905	548.68713849	2.514889489	730.79431597	30.930261612	-1.1913409233	30.912256241	19.139282227	0	0	0	0	0
11056	2022-09-06	15:11:58.135	248.42497843	5962.199482	1662477118.136	0	899	2.4716652529	2.5292429105	533.57959569	548.67523771	2.514889489	730.79208394	30.930261612	-1.1596716934	30.912256241	19.138742687	0	0	0	0	0
11057	2022-09-06	15:11:59.040	248.4249889	5962.199734	1662477119.041	0	899	2.4630004524	2.5202471138	533.57959569	548.64109297	2.5093572374	730.77802848	30.930261612	-1.1765410845	30.912256241	19.137080452	0	0	0	0	0
11058	2022-09-06	15:11:59.973	248.42499969	5962.199993	1662477119.973	0	899	2.4630649366	2.5203137571	532.78085305	547.81997831	2.5093855226	730.78661746	30.933168866	-1.5060709652	30.912256241	19.090559334	0	0	0	0	0
11059	2022-09-06	15:12:00.898	248.42501041	5962.20025	1662477120.899	0	899	2.4637719457	2.5202808974	532.78215713	547.62174238	2.476987178	730.79682205	30.933465958	-1.534592604	30.912256241	19.101743774	0	0	0	0	0
11060	2022-09-06	15:12:01.809	248.42502095	5962.200503	1662477121.81	0	899	2.4637719457	2.5202808974	532.59089799	547.4251561	2.476987178	730.79360052	30.933465958	-1.4318671187	30.912256241	19.129400455	0	0	0	0	0
11061	2022-09-06	15:12:02.707	248.42503134	5962.200752	1662477122.708	0	899	2.4777534502	2.535931599	532.59089799	547.77889257	2.5344155105	730.78640242	30.933465958	-1.1806694909	30.912256241	19.131385715	0	0	0	0	0
11062	2022-09-06	15:12:03.595	248.42504161	5962.200999	1662477123.595	0	899	2.4777534502	2.535931599	532.59419429	547.78228287	2.5344155105	730.79571533	30.933465958	-1.1620430946	30.912256241	19.124517441	0	0	0	0	0
11063	2022-09-06	15:12:04.506	248.42505215	5962.201252	1662477124.506	0	899	2.4854128367	2.5419050665	532.5958225	547.29606477	2.4551885205	730.79827153	30.933837019	-1.1530640473	30.912256241	19.133031024	0	0	0	0	0
11064	2022-09-06	15:12:05.430	248.42506285	5962.201508	1662477125.43	0	899	2.4854783012	2.5419726742	534.12056113	548.86305969	2.4552163627	730.78768052	30.936761856	-1.1473941803	30.912256241	19.138921738	0	0	0	0	0
11065	2022-09-06	15:12:06.395	248.42507403	5962.201777	1662477126.396	0	899	2.4816433944	2.538964939	534.12056113	549.10318652	2.4941159243	730.77449854	30.936761856	-1.1616226948	30.912256241	19.138397078	0	0	0	0	0
11066	2022-09-06	15:12:07.321	248.42508473	5962.202034	1662477127.321	0	899	2.4816433944	2.538964939	534.11264103	549.09504426	2.4941159243	730.78949864	30.936761856	-1.196223855	30.912256241	19.137121201	0	0	0	0	0
11067	2022-09-06	15:12:08.233	248.4250953	5962.202287	1662477128.234	0	899	2.497818238	2.5552612238	534.11264103	549.0292449	2.4834599234	730.79524201	30.936761856	-1.45180865	30.912256241	19.09931913	0	0	0	0	0
11068	2022-09-06	15:12:09.221	248.42510674	5962.202562	1662477129.222	0	899	2.4978247389	2.55526794	537.44449206	552.45416456	2.4834627062	730.7917816	30.937050864	-1.4654658528	30.912256241	19.097361078	0	0	0	0	0
11069	2022-09-06	15:12:10.168	248.4251177	5962.202825	1662477130.169	0	899	2.4886323231	2.5460129923	537.45807581	552.50735979	2.4897769849	730.78798852	30.94011879	-1.196223855	30.912256241	19.137840271	0	0	0	0	0
11070	2022-09-06	15:12:11.049	248.42512788	5962.203069	1662477131.049	0	899	2.4886323231	2.5460129923	537.86920293	552.92999883	2.4897769849	730.78365988	30.94011879	-1.4957014109	30.912256241	19.126972287	0	0	0	0	0
11071	2022-09-06	15:12:11.971	248.42513856	5962.203326	1662477131.972	0	899	2.4863952976	2.5430627048	537.86920293	552.75533939	2.461680738	730.7942133	30.94011879	-1.3378836469	30.912256241	19.133893916	0	0	0	0	0
11072	2022-09-06	15:12:12.881	248.4251491	5962.203578	1662477132.882	0	899	2.4863952976	2.5430627048	535.43448087	550.25323365	2.461680738	730.7827488	30.94011879	-1.2248533159	30.912256241	19.138277534	0	0	0	0	0
11073	2022-09-06	15:12:13.802	248.42515976	5962.203834	1662477133.803	0	899	2.4787888958	2.5357568375	535.43448087	550.37813729	2.4818662763	730.77513234	30.94011879	-1.1858111999	30.912256241	19.137182135	0	0	0	0	0
11074	2022-09-06	15:12:14.739	248.42517059	5962.204094	1662477134.739	0	899	2.4787888958	2.5357568375	536.64534849	551.6227995	2.4818662763	730.79443359	30.94011879	-1.1522772312	30.912256241	19.13820076	0	0	0	0	0
11075	2022-09-06	15:12:15.680	248.42518149	5962.204356	1662477135.681	0	899	2.4789874625	2.5358962352	536.65889248	551.61988588	2.4791522318	730.77553048	30.943182269	-1.1506171653	30.912256241	19.136219012	0	0	0	0	0
11076	2022-09-06	15:12:16.582	248.42519192	5962.204606	1662477136.582	0	899	2.4789912884	2.5359001876	534.97795255	549.89209484	2.4791538792	730.79140285	30.943353653	-1.1670015285	30.912256241	19.115464116	0	0	0	0	0
11077	2022-09-06	15:12:17.506	248.42520262	5962.204863	1662477137.506	0	899	2.4718906124	2.5293544341	534.97795255	550.08170263	2.5098066736	730.80068384	30.943353653	-1.1531933838	30.912256241	19.103644756	0	0	0	0	0
11078	2022-09-06	15:12:18.404	248.42521301	5962.205112	1662477138.404	0	899	2.4718906124	2.5293544341	535.5158018	550.6347367	2.5098066736	730.79544613	30.943353653	-1.1506495476	30.912256241	19.134599686	0	0	0	0	0
11079	2022-09-06	15:12:19.328	248.42522372	5962.205369	1662477139.329	0	899	2.4690935604	2.5251467441	535.5158018	550.27861327	2.4522746998	730.78774923	30.943353653	-1.1535598687	30.912256241	19.134599686	0	0	0	0	0
11080	2022-09-06	15:12:20.197	248.42523376	5962.20561	1662477140.197	0	899	2.4691397644	2.5251944589	535.39278591	550.15232834	2.4522944578	730.78672053	30.945431678	-1.2982917227	30.912256241	19.129105309	0	0	0	0	0
11081	2022-09-06	15:12:21.088	248.42524409	5962.205858	1662477141.089	0	899	2.4768655677	2.5346675795	535.39788848	550.57220018	2.5192855731	730.78230902	30.946588516	-1.4584917272	30.912256241	19.103498686	0	0	0	0	0
11082	2022-09-06	15:12:21.980	248.42525441	5962.206106	1662477141.981	0	899	2.4768655677	2.5346675795	537.04070352	552.26157608	2.5192855731	730.78942871	30.946588516	-1.4712973833	30.912256241	19.099668503	0	0	0	0	0
11083	2022-09-06	15:12:22.868	248.42526468	5962.206352	1662477142.868	0	899	2.4780871354	2.5352535957	537.04070352	552.08595211	2.491009301	730.78952451	30.946588516	-1.1897132397	30.912256241	19.133159637	0	0	0	0	0
11084	2022-09-06	15:12:23.792	248.42527538	5962.206609	1662477143.793	0	899	2.4780871354	2.5352535957	535.69624405	550.70382747	2.491009301	730.77001306	30.946588516	-1.1588632918	30.912256241	19.135940602	0	0	0	0	0
11085	2022-09-06	15:12:24.756	248.42528653	5962.206877	1662477144.756	0	899	2.484500224	2.5417239999	535.70349713	550.68743861	2.4871591496	730.78423628	30.948232019	-1.1465857874	30.912256241	19.136939762	0	0	0	0	0
11086	2022-09-06	15:12:25.674	248.42529716	5962.207132	1662477145.675	0	899	2.4845365105	2.5417614903	537.36617736	552.39672214	2.48717479	730.79860541	30.949853897	-1.1482996467	30.912256241	19.136960895	0	0	0	0	0
11087	2022-09-06	15:12:26.579	248.42530764	5962.207383	1662477146.58	0	899	2.4929516044	2.550525872	537.36617736	552.43761593	2.493757065	730.79840088	30.949853897	-1.1522772312	30.912256241	19.137840271	0	0	0	0	0
11088	2022-09-06	15:12:27.516	248.42531848	5962.207644	1662477147.517	0	899	2.4929516044	2.550525872	538.02650375	553.11646241	2.493757065	730.78143917	30.949853897	-1.1679069625	30.912256241	19.134728451	0	0	0	0	0
11089	2022-09-06	15:12:28.417	248.4253289	5962.207894	1662477148.417	0	899	2.4836090292	2.5407901677	538.02650375	553.06957608	2.4862194097	730.77521035	30.949853897	-1.1984335547	30.912256241	19.135854544	0	0	0	0	0
11090	2022-09-06	15:12:29.357	248.42533978	5962.208155	1662477149.357	0	899	2.4836090292	2.5407901677	535.91457371	550.89859705	2.4862194097	730.77471924	30.949853897	-1.456648469	30.912256241	19.127758026	0	0	0	0	0
11091	2022-09-06	15:12:30.279	248.42535046	5962.208411	1662477150.28	0	899	2.4877043095	2.545260923	535.92450484	550.98272644	2.4981492323	730.78794083	30.952103305	-1.4704889304	30.912256241	19.132415531	0	0	0	0	0
11092	2022-09-06	15:12:31.163	248.42536068	5962.208656	1662477151.163	0	899	2.4877257017	2.5452830283	536.86032244	551.94489574	2.4981584819	730.77663437	30.953058243	-1.1620430946	30.912256241	19.121995926	0	0	0	0	0
11093	2022-09-06	15:12:32.101	248.42537155	5962.208917	1662477152.102	0	899	2.4879625354	2.5458943666	536.86032244	552.04207227	2.5138093153	730.77448399	30.953058243	-1.1557911563	30.912256241	19.13333841	0	0	0	0	0
11094	2022-09-06	15:12:33.030	248.4253823	5962.209175	1662477153.031	0	899	2.4879625354	2.5458943666	537.15705199	552.34719297	2.5138093153	730.77864085	30.953058243	-1.3355121589	30.912256241	19.110102609	0	0	0	0	0
11095	2022-09-06	15:12:33.921	248.42539262	5962.209423	1662477153.922	0	899	2.4903798054	2.5496563787	537.15705199	552.68639147	2.5683658734	730.77497955	30.953058243	-1.4965313926	30.912256241	19.081656614	0	0	0	0	0
11096	2022-09-06	15:12:34.907	248.42540403	5962.209697	1662477154.908	0	899	2.4904268874	2.5497050754	539.41385215	555.00856688	2.5683867805	730.77538982	30.95515769	-1.6346663616	30.912256241	19.084789895	0	0	0	0	0
11097	2022-09-06	15:12:35.834	248.42541475	5962.209954	1662477155.834	0	899	2.5075908148	2.5685493487	539.41889747	555.34774627	2.621815063	730.77655151	30.956293106	-1.6301606499	30.912256241	19.098032996	0	0	0	0	0
11098	2022-09-06	15:12:36.786	248.42542578	5962.210219	1662477156.787	0	899	2.5075908148	2.5685493487	539.7418874	555.68027398	2.621815063	730.7744464	30.956293106	-1.5366190546	30.912256241	19.113353729	0	0	0	0	0
11099	2022-09-06	15:12:37.747	248.4254369	5962.210486	1662477157.748	0	899	2.4883897247	2.5454492597	539.7418874	554.77160372	2.4763911219	730.76966019	30.956293106	-1.5828185681	30.912256241	19.102492604	0	0	0	0	0
11100	2022-09-06	15:12:38.684	248.42544774	5962.210746	1662477158.685	0	899	2.4883897247	2.5454492597	539.40075875	554.42097597	2.4763911219	730.77584536	30.956293106	-1.5559353828	30.912256241	19.088504791	0	0	0	0	0
11101	2022-09-06	15:12:39.644	248.42545885	5962.211012	1662477159.645	0	899	2.4907687115	2.5483470059	539.40135145	554.54425721	2.4960638202	730.7665191	30.956426494	-1.317931431	30.912256241	19.119451434	0	0	0	0	0
11102	2022-09-06	15:12:40.596	248.42546987	5962.211277	1662477160.597	0	899	2.4908410132	2.5484217153	537.98662088	553.09000421	2.496095018	730.77456402	30.95965004	-1.200955938	30.912256241	19.134449397	0	0	0	0	0
11103	2022-09-06	15:12:41.548	248.42548088	5962.211541	1662477161.548	0	899	2.5106153045	2.5695392637	537.98662088	553.32174068	2.5333320452	730.77568085	30.95965004	-1.1746332132	30.912256241	19.132687727	0	0	0	0	0
11104	2022-09-06	15:12:42.503	248.42549194	5962.211807	1662477162.504	0	899	2.5106153045	2.5695392637	540.34545219	555.74780966	2.5333320452	730.77196053	30.95965004	-1.4810632467	30.912256241	19.085624695	0	0	0	0	0
11105	2022-09-06	15:12:43.426	248.42550262	5962.212063	1662477163.426	0	899	2.5162457705	2.5741836543	540.34545219	555.45476002	2.4864432676	730.77653372	30.95965004	-1.3615007543	30.912256241	19.105745846	0	0	0	0	0
11106	2022-09-06	15:12:44.362	248.42551346	5962.212323	1662477164.363	0	899	2.5162457705	2.5741836543	541.82818746	556.97895599	2.4864432676	730.77382069	30.95965004	-1.1750643253	30.912256241	19.137121201	0	0	0	0	0
11107	2022-09-06	15:12:45.243	248.42552366	5962.212568	1662477165.244	0	899	2.5102330003	2.5694537262	541.83997528	557.36548154	2.5461757641	730.78480823	30.962291124	-1.1581086757	30.912256241	19.13481178	0	0	0	0	0
11108	2022-09-06	15:12:46.201	248.42553475	5962.212834	1662477166.202	0	899	2.5102478019	2.5694690308	538.10156107	553.51998968	2.5461822287	730.76611086	30.962945938	-1.1937877335	30.912256241	19.13388587	0	0	0	0	0
11109	2022-09-06	15:12:47.084	248.42554495	5962.213079	1662477167.084	0	899	2.5079363124	2.5662535709	538.10156107	553.29755318	2.5104581592	730.74915076	30.962945938	-1.2312776845	30.912256241	19.128733111	0	0	0	0	0
11110	2022-09-06	15:12:47.982	248.42555535	5962.213328	1662477167.982	0	899	2.5079363124	2.5662535709	538.4290031	553.63424217	2.5104581592	730.75914113	30.962945938	-1.244255812	30.912256241	19.126405943	0	0	0	0	0
11111	2022-09-06	15:12:48.944	248.42556649	5962.213596	1662477168.945	0	899	2.5078288501	2.5663640287	538.4290031	553.6919963	2.5197307911	730.77240799	30.962945938	-1.2503460488	30.912256241	19.128360849	0	0	0	0	0
11112	2022-09-06	15:12:49.846	248.42557693	5962.213846	1662477169.847	0	899	2.5078544542	2.5663904937	537.43331254	552.66814951	2.5197418682	730.76505628	30.964079737	-1.3166918162	30.912256241	19.124789067	0	0	0	0	0
11113	2022-09-06	15:12:50.753	248.42558742	5962.214098	1662477170.753	0	899	2.5049426963	2.5640836794	537.44207406	552.85336718	2.5480726114	730.76515167	30.966058731	-1.1838493702	30.912256241	19.135606639	0	0	0	0	0
11114	2022-09-06	15:12:51.651	248.42559782	5962.214348	1662477171.652	0	899	2.5049426963	2.5640836794	536.03312667	551.40401786	2.5480726114	730.77273297	30.966058731	-1.1895084318	30.912256241	19.120638702	0	0	0	0	0
11115	2022-09-06	15:12:52.539	248.42560809	5962.214594	1662477172.539	0	899	2.4934234418	2.5513714394	536.03312667	551.16236539	2.5091128708	730.77882597	30.966058731	-1.1898857308	30.912256241	19.10468008	0	0	0	0	0
11116	2022-09-06	15:12:53.510	248.42561934	5962.214864	1662477173.511	0	899	2.4934234418	2.5513714394	539.47652985	554.70295672	2.5091128708	730.78272172	30.966058731	-1.1832026243	30.912256241	19.130998611	0	0	0	0	0
11117	2022-09-06	15:12:54.423	248.4256299	5962.215118	1662477174.423	0	899	2.4958359438	2.552073025	539.47692503	554.23732834	2.4343618294	730.78448082	30.966147656	-1.1656972612	30.912256241	19.131719488	0	0	0	0	0
11118	2022-09-06	15:12:55.365	248.42564081	5962.215379	1662477175.366	0	899	2.4959093903	2.5521488551	540.44897288	555.23616449	2.4343926763	730.78472173	30.969415665	-1.1506495476	30.912256241	19.137840271	0	0	0	0	0
11119	2022-09-06	15:12:56.286	248.42565147	5962.215635	1662477176.287	0	899	2.5001734064	2.5563293581	540.44897288	555.18880234	2.426802526	730.7756574	30.969415665	-1.1839248574	30.912256241	19.133634567	0	0	0	0	0
11120	2022-09-06	15:12:57.230	248.42566238	5962.215897	1662477177.23	0	899	2.5001734064	2.5563293581	534.10873613	548.67564637	2.426802526	730.78123909	30.969415665	-1.1842805605	30.912256241	19.133520126	0	0	0	0	0
11121	2022-09-06	15:12:58.148	248.42567301	5962.216152	1662477178.148	0	899	2.5134765596	2.5735381814	534.10873613	549.61098188	2.5782314005	730.76743301	30.969415665	-1.1991126387	30.912256241	19.131955065	0	0	0	0	0
11122	2022-09-06	15:12:59.082	248.42568382	5962.216412	1662477179.082	0	899	2.5134765596	2.5735381814	535.35973027	550.89828552	2.5782314005	730.76836875	30.969415665	-1.189961131	30.912256241	19.133070636	0	0	0	0	0
11123	2022-09-06	15:12:59.948	248.42569385	5962.216652	1662477179.949	0	899	2.5244794363	2.583477434	535.36779501	550.56320996	2.5228303943	730.78244685	30.971244294	-1.1495177651	30.912256241	19.13804797	0	0	0	0	0
11124	2022-09-06	15:13:00.884	248.42570468	5962.216912	1662477180.884	0	899	2.5245100155	2.5835090427	537.34992411	552.60167989	2.5228435532	730.77249044	30.972589493	-1.1545624141	30.912256241	19.13820076	0	0	0	0	0
11125	2022-09-06	15:13:01.819	248.42571551	5962.217172	1662477181.82	0	899	2.5264898547	2.5848136937	537.34992411	552.41442131	2.4927131878	730.78014692	30.972589493	-1.2159173765	30.912256241	19.133398006	0	0	0	0	0
11126	2022-09-06	15:13:02.755	248.42572633	5962.217432	1662477182.755	0	899	2.5264898547	2.5848136937	538.25165474	553.34143178	2.4927131878	730.77366183	30.972589493	-1.2324095088	30.912256241	19.132389523	0	0	0	0	0
11127	2022-09-06	15:13:03.653	248.42573672	5962.217681	1662477183.653	0	899	2.5081706863	2.5666009355	538.25165474	553.48004992	2.5149817909	730.7684314	30.972589493	-1.2253168498	30.912256241	19.134149551	0	0	0	0	0
11128	2022-09-06	15:13:04.548	248.42574708	5962.21793	1662477184.548	0	899	2.5081706863	2.5666009355	535.44389704	550.59285421	2.5149817909	730.76835865	30.972589493	-1.2304046154	30.912256241	19.136400223	0	0	0	0	0
11129	2022-09-06	15:13:05.440	248.42575742	5962.218178	1662477185.441	0	899	2.5153484775	2.5728219073	535.45667675	550.31400548	2.4678163943	730.78569142	30.975486844	-1.1907264594	30.912256241	19.134177353	0	0	0	0	0
11130	2022-09-06	15:13:06.348	248.42576792	5962.21843	1662477186.348	0	899	2.5153602692	2.5728340871	538.16449672	553.09699038	2.467821376	730.78156407	30.976007462	-1.1913409233	30.912256241	19.132799149	0	0	0	0	0
11131	2022-09-06	15:13:07.243	248.42577828	5962.218679	1662477187.243	0	899	2.518303495	2.5784146633	538.16449672	553.7672947	2.5754780959	730.76886188	30.976007462	-1.1544222579	30.912256241	19.136066348	0	0	0	0	0
11132	2022-09-06	15:13:08.142	248.42578869	5962.218929	1662477188.143	0	899	2.518303495	2.5784146633	536.58560112	552.14262278	2.5754780959	730.77128551	30.976007462	-1.1889047844	30.912256241	19.133579444	0	0	0	0	0
11133	2022-09-06	15:13:09.082	248.42579956	5962.219189	1662477189.082	0	899	2.5094311299	2.5676854604	536.58560112	551.71329113	2.5063507502	730.77498682	30.976007462	-1.1491512139	30.912256241	19.136945724	0	0	0	0	0
11134	2022-09-06	15:13:10.022	248.42581044	5962.219451	1662477190.022	0	899	2.5094872831	2.5677434915	538.46931699	553.65026407	2.5063749009	730.77844238	30.978492522	-1.1512639073	30.912256241	19.107049513	0	0	0	0	0
11135	2022-09-06	15:13:10.931	248.42582097	5962.219703	1662477190.932	0	899	2.5122903246	2.5712823952	538.47264282	553.82915012	2.5345409828	730.78414978	30.979242325	-1.1523741823	30.912256241	19.115646779	0	0	0	0	0
11136	2022-09-06	15:13:11.848	248.42583159	5962.219958	1662477191.849	0	899	2.5122903246	2.5712823952	537.65383755	552.98699364	2.5345409828	730.76899729	30.979242325	-1.1520939821	30.912256241	19.134721225	0	0	0	0	0
11137	2022-09-06	15:13:12.742	248.42584192	5962.220206	1662477192.742	0	899	2.5045248356	2.5618339072	537.65383755	552.59385948	2.4713135949	730.76872486	30.979242325	-1.155209164	30.912256241	19.126328967	0	0	0	0	0
11138	2022-09-06	15:13:13.641	248.42585234	5962.220456	1662477193.642	0	899	2.5045248356	2.5618339072	536.15281395	551.05112628	2.4713135949	730.78438664	30.979242325	-1.1756895765	30.912256241	19.115737763	0	0	0	0	0
11139	2022-09-06	15:13:14.573	248.42586312	5962.220715	1662477194.574	0	899	2.5124917965	2.5707621726	536.16023702	551.26161043	2.5040406517	730.76069328	30.980923015	-1.327578768	30.912256241	19.123214583	0	0	0	0	0
11140	2022-09-06	15:13:15.500	248.42587385	5962.220972	1662477195.501	0	899	2.5125283382	2.5707999352	536.53013479	551.64202398	2.5040563345	730.76332587	30.982538223	-1.1898425786	30.912256241	19.137051829	0	0	0	0	0
11141	2022-09-06	15:13:16.407	248.42588434	5962.221224	1662477196.407	0	899	2.5145625173	2.5719529665	536.53013479	551.4003205	2.4650858922	730.77839024	30.982538223	-1.2190109491	30.912256241	19.128837585	0	0	0	0	0
11142	2022-09-06	15:13:17.346	248.42589522	5962.221485	1662477197.347	0	899	2.5145625173	2.5719529665	537.60924164	552.50933531	2.4650858922	730.78052607	30.982538223	-1.4224677086	30.912256241	19.118034363	0	0	0	0	0
11143	2022-09-06	15:13:18.246	248.42590563	5962.221735	1662477198.246	0	899	2.5093347587	2.5695635714	537.60924164	553.28269881	2.5894074281	730.77872533	30.982538223	-1.3296267821	30.912256241	19.127907469	0	0	0	0	0
11144	2022-09-06	15:13:19.148	248.42591606	5962.221986	1662477199.148	0	899	2.5093347587	2.5695635714	537.40140264	553.06880048	2.5894074281	730.79093842	30.982538223	-1.2336598635	30.912256241	19.133878708	0	0	0	0	0
11145	2022-09-06	15:13:20.099	248.42592708	5962.22225	1662477200.1	0	899	2.5023535424	2.5612319375	537.41188483	552.76950448	2.5395835777	730.78481631	30.984906064	-1.4837364795	30.912256241	19.133878708	0	0	0	0	0
11146	2022-09-06	15:13:21.002	248.42593752	5962.222501	1662477201.002	0	899	2.5023696399	2.5612485808	537.83577277	553.20554966	2.539590613	730.78677186	30.985620499	-1.4133269905	30.912256241	19.131446194	0	0	0	0	0
11147	2022-09-06	15:13:21.914	248.42594808	5962.222754	1662477201.914	0	899	2.4975862323	2.5560151749	537.83577277	553.11686064	2.5253411405	730.79571533	30.985620499	-1.198401223	30.912256241	19.132418007	0	0	0	0	0
11148	2022-09-06	15:13:22.812	248.42595848	5962.223004	1662477202.813	0	899	2.4975862323	2.5560151749	536.46215698	551.70421743	2.5253411405	730.80574935	30.985620499	-1.1748271999	30.912256241	19.119830239	0	0	0	0	0
11149	2022-09-06	15:13:23.694	248.42596868	5962.223248	1662477203.694	0	899	2.4981772604	2.5551838003	536.46215698	551.32785294	2.4646655283	730.8021406	30.985620499	-1.1607388455	30.912256241	19.114554323	0	0	0	0	0
11150	2022-09-06	15:13:24.634	248.42597956	5962.223509	1662477204.634	0	899	2.4982202671	2.5552282206	537.94820822	552.85519716	2.4646838	730.78944569	30.987532395	-1.1803138082	30.912256241	19.134808951	0	0	0	0	0
11151	2022-09-06	15:13:25.552	248.42599019	5962.223764	1662477205.552	0	899	2.5033081292	2.5611292748	537.9546116	553.04457211	2.4940815342	730.79649343	30.988977432	-1.1932056787	30.912256241	19.134747044	0	0	0	0	0
11152	2022-09-06	15:13:26.438	248.42600045	5962.224011	1662477206.439	0	899	2.5033081292	2.5611292748	538.15706465	553.25270409	2.4940815342	730.79180504	30.988977432	-1.1750643253	30.912256241	19.136400223	0	0	0	0	0
11153	2022-09-06	15:13:27.328	248.42601075	5962.224258	1662477207.329	0	899	2.5096573021	2.56834718	538.15706465	553.4416656	2.5244392915	730.80859739	30.988977432	-1.1844422557	30.912256241	19.132596073	0	0	0	0	0
11154	2022-09-06	15:13:28.236	248.42602126	5962.22451	1662477208.237	0	899	2.5096573021	2.56834718	536.04604657	551.27069092	2.5244392915	730.79860824	30.988977432	-1.1813701328	30.912256241	19.134225428	0	0	0	0	0
11155	2022-09-06	15:13:29.140	248.42603171	5962.224761	1662477209.14	0	899	2.5306636565	2.5889899449	536.04604657	551.04971777	2.4887967556	730.78693314	30.988977432	-1.1490218639	30.912256241	19.137121201	0	0	0	0	0
11156	2022-09-06	15:13:30.038	248.42604211	5962.225011	1662477210.038	0	899	2.5307260215	2.5890543806	536.20429169	551.21255582	2.4888231679	730.79371289	30.991714313	-1.1713778752	30.912256241	19.136538689	0	0	0	0	0
11157	2022-09-06	15:13:30.961	248.4260528	5962.225267	1662477210.962	0	899	2.5281737062	2.5874066013	536.20716521	551.46485913	2.5290285564	730.78584946	30.992364883	-1.1917828393	30.912256241	19.135565537	0	0	0	0	0
11158	2022-09-06	15:13:31.936	248.42606407	5962.225538	1662477211.936	0	899	2.5281737062	2.5874066013	536.3404528	551.6019394	2.5290285564	730.78699013	30.992364883	-1.2702012323	30.912256241	19.128376045	0	0	0	0	0
11159	2022-09-06	15:13:32.877	248.42607497	5962.225799	1662477212.877	0	899	2.5122387159	2.5698042427	536.3404528	551.26480483	2.4746734357	730.77892905	30.992364883	-1.4714589908	30.912256241	19.125416257	0	0	0	0	0
11160	2022-09-06	15:13:33.812	248.4260858	5962.226059	1662477213.813	0	899	2.5122387159	2.5698042427	537.25319657	552.20294686	2.4746734357	730.77299611	30.992364883	-1.3998853292	30.912256241	19.128211141	0	0	0	0	0
11161	2022-09-06	15:13:34.704	248.42609612	5962.226307	1662477214.705	0	899	2.5102319941	2.5678298565	537.2635219	552.23401313	2.4779673338	730.76730367	30.994697962	-1.1887107835	30.912256241	19.132894642	0	0	0	0	0
11162	2022-09-06	15:13:35.621	248.42610674	5962.226562	1662477215.622	0	899	2.510250997	2.5678494875	536.74308121	551.69912082	2.4779754122	730.77302642	30.995538712	-1.167518941	30.912256241	19.134888617	0	0	0	0	0
11163	2022-09-06	15:13:36.622	248.42611832	5962.22684	1662477216.623	0	899	2.5196023471	2.5785401369	536.74308121	551.99151104	2.5250815263	730.76423817	30.995538712	-1.1587231317	30.912256241	19.135332588	0	0	0	0	0
11164	2022-09-06	15:13:37.529	248.42612882	5962.227092	1662477217.53	0	899	2.5196023471	2.5785401369	536.66324509	551.90940683	2.5250815263	730.75837798	30.995538712	-1.1783196926	30.912256241	19.131719589	0	0	0	0	0
11165	2022-09-06	15:13:38.467	248.42613966	5962.227352	1662477218.467	0	899	2.5187411876	2.5764794088	536.66324509	551.60274002	2.4756667196	730.75363745	30.995538712	-1.1766165392	30.912256241	19.132839291	0	0	0	0	0
11166	2022-09-06	15:13:39.341	248.42614978	5962.227595	1662477219.341	0	899	2.5187421685	2.576480422	538.624603	553.6187003	2.4756671348	730.75762576	30.995581962	-1.1956633377	30.912256241	19.136395448	0	0	0	0	0
11167	2022-09-06	15:13:40.306	248.42616096	5962.227863	1662477220.307	0	899	2.5201005593	2.5798087557	538.63889926	554.13912531	2.5568302459	730.78042946	30.998804092	-1.1539047956	30.912256241	19.136039734	0	0	0	0	0
11168	2022-09-06	15:13:41.226	248.42617161	5962.228119	1662477221.227	0	899	2.5201005593	2.5798087557	537.50989708	552.97763423	2.5568302459	730.78486563	30.998804092	-1.5395294317	30.912256241	19.07519146	0	0	0	0	0
11169	2022-09-06	15:13:42.121	248.42618196	5962.228367	1662477222.121	0	899	2.5325631805	2.5918201841	537.50989708	552.78426576	2.5257494905	730.79955085	30.998804092	-1.3452888743	30.912256241	19.092619321	0	0	0	0	0
11170	2022-09-06	15:13:43.010	248.42619226	5962.228614	1662477223.011	0	899	2.5325631805	2.5918201841	538.54600697	553.84981868	2.5257494905	730.80330228	30.998804092	-1.1599842444	30.912256241	19.113282109	0	0	0	0	0
11171	2022-09-06	15:13:43.931	248.42620292	5962.22887	1662477223.932	0	899	2.5362137282	2.5968315851	538.54600697	554.18038912	2.5787678544	730.78773226	30.998804092	-1.1582811755	30.912256241	19.100839842	0	0	0	0	0
11172	2022-09-06	15:13:44.842	248.42621346	5962.229123	1662477224.843	0	899	2.5362396568	2.5968584067	537.70514848	553.31519062	2.578779208	730.81255497	30.999939508	-1.2737044893	30.912256241	19.107917988	0	0	0	0	0
11173	2022-09-06	15:13:45.762	248.4262241	5962.229378	1662477225.762	0	899	2.5158894804	2.575178281	537.71444735	553.10469054	2.5434360283	730.77880617	31.002038956	-1.4978248773	30.912256241	19.094763825	0	0	0	0	0
11174	2022-09-06	15:13:46.690	248.42623485	5962.229636	1662477226.691	0	899	2.5158894804	2.575178281	537.81657867	553.20974502	2.5434360283	730.78154628	31.002038956	-1.4410402127	30.912256241	19.083209423	0	0	0	0	0
11175	2022-09-06	15:13:47.625	248.42624566	5962.229896	1662477227.625	0	899	2.5328978705	2.5915729956	537.81657867	552.94685097	2.5011862526	730.77684173	31.002038956	-1.3949053611	30.912256241	19.088468084	0	0	0	0	0
11176	2022-09-06	15:13:48.578	248.4262567	5962.230161	1662477228.579	0	899	2.5328978705	2.5915729956	535.83762856	550.91222751	2.5011862526	730.77319942	31.002038956	-1.6228631711	30.912256241	19.083428061	0	0	0	0	0
11177	2022-09-06	15:13:49.591	248.42626841	5962.230442	1662477229.591	0	899	2.5555810135	2.6143028151	535.84408357	550.79636005	2.4814123276	730.75699924	31.003501374	-1.6253423667	30.912256241	19.103259826	0	0	0	0	0
11178	2022-09-06	15:13:50.517	248.42627914	5962.230699	1662477230.518	0	899	2.5556232029	2.614346401	538.42790685	553.45239254	2.4814299696	730.74284474	31.005334854	-1.5163973183	30.912256241	19.11060289	0	0	0	0	0
11179	2022-09-06	15:13:51.434	248.42628975	5962.230954	1662477231.434	0	899	2.5441444508	2.6050732575	538.42790685	554.09022337	2.5837957949	730.76157202	31.005334854	-1.2011067867	30.912256241	19.130277634	0	0	0	0	0
11180	2022-09-06	15:13:52.378	248.42630068	5962.231216	1662477232.379	0	899	2.5441444508	2.6050732575	538.89503832	554.57094322	2.5837957949	730.76571069	31.005334854	-1.2726373672	30.912256241	19.128623697	0	0	0	0	0
11181	2022-09-06	15:13:53.279	248.42631111	5962.231467	1662477233.28	0	899	2.5379189315	2.5971402159	538.89503832	554.1670375	2.5190563361	730.7472041	31.005334854	-1.2597023249	30.912256241	19.131719589	0	0	0	0	0
11182	2022-09-06	15:13:54.171	248.42632144	5962.231714	1662477234.172	0	899	2.5379189315	2.5971402159	537.31755649	552.54485068	2.5190563361	730.76471311	31.005334854	-1.2259742898	30.912256241	19.1299429	0	0	0	0	0
11183	2022-09-06	15:13:55.069	248.42633183	5962.231964	1662477235.07	0	899	2.5873867263	2.6501069552	537.32596481	553.14785035	2.6145664697	730.75506996	31.007234624	-1.2397069821	30.912256241	19.131263139	0	0	0	0	0
11184	2022-09-06	15:13:55.969	248.42634223	5962.232214	1662477235.969	0	899	2.587413564	2.6501347305	537.97826682	553.81943263	2.6145781492	730.74332696	31.008386612	-1.205526303	30.912256241	19.13698761	0	0	0	0	0
11185	2022-09-06	15:13:56.880	248.42635278	5962.232467	1662477236.88	0	899	2.5846945639	2.6452957698	537.97826682	553.29755392	2.5308271393	730.7389967	31.008386612	-1.258689143	30.912256241	19.109075218	0	0	0	0	0
11186	2022-09-06	15:13:57.740	248.42636273	5962.232706	1662477237.74	0	899	2.5846945639	2.6452957698	537.04053482	552.33311937	2.5308271393	730.7254962	31.008386612	-1.3581592516	30.912256241	19.102068528	0	0	0	0	0
11187	2022-09-06	15:13:58.631	248.42637304	5962.232953	1662477238.631	0	899	2.5381284038	2.5986020494	537.04053482	552.5821445	2.5708801341	730.72483694	31.008386612	-1.4821196037	30.912256241	19.112383078	0	0	0	0	0
11188	2022-09-06	15:13:59.493	248.42638302	5962.233193	1662477239.493	0	899	2.5381534553	2.598627961	538.61867963	554.20602799	2.5708910623	730.74314183	31.00948282	-1.2804090795	30.912256241	19.119274468	0	0	0	0	0
11189	2022-09-06	15:14:00.437	248.42639395	5962.233455	1662477240.437	0	899	2.5317786895	2.5918466985	538.62911573	554.1506464	2.5602913045	730.73604963	31.011835098	-1.273672122	30.912256241	19.119636725	0	0	0	0	0
11190	2022-09-06	15:14:01.431	248.42640546	5962.233731	1662477241.432	0	899	2.5317786895	2.5918466985	538.30334645	553.81548951	2.5602913045	730.74039404	31.011835098	-1.1490218639	30.912256241	19.137479782	0	0	0	0	0
11191	2022-09-06	15:14:02.374	248.42641637	5962.233993	1662477242.374	0	899	2.538929472	2.5984461879	538.30334645	553.62892145	2.5303505191	730.73189762	31.011835098	-1.1534413312	30.912256241	19.136287373	0	0	0	0	0
11192	2022-09-06	15:14:03.263	248.42642666	5962.23424	1662477243.263	0	899	2.538929472	2.5984461879	538.48286644	553.8135524	2.5303505191	730.73718262	31.011835098	-1.1506495476	30.912256241	19.133878708	0	0	0	0	0
11193	2022-09-06	15:14:04.178	248.42643726	5962.234494	1662477244.179	0	899	2.5528154842	2.6129615786	538.48286644	553.89178311	2.5429033975	730.74292113	31.011835098	-1.149054202	30.912256241	19.102466267	0	0	0	0	0
11194	2022-09-06	15:14:05.072	248.4264476	5962.234742	1662477245.073	0	899	2.5528713959	2.6130193883	539.64192584	555.08415932	2.5429273839	730.74793855	31.014267612	-1.1557265275	30.912256241	19.129941776	0	0	0	0	0
11195	2022-09-06	15:14:06.003	248.42645838	5962.235001	1662477246.004	0	899	2.5557169347	2.6155324907	539.64494961	554.98431928	2.5264428542	730.75380399	31.014947891	-1.1701813936	30.912256241	19.136760712	0	0	0	0	0
11196	2022-09-06	15:14:06.943	248.42646925	5962.235262	1662477246.943	0	899	2.5557169347	2.6155324907	536.76849254	552.02609913	2.5264428542	730.7442154	31.014947891	-1.1983149557	30.912256241	19.133993225	0	0	0	0	0
11197	2022-09-06	15:14:07.815	248.42647934	5962.235504	1662477247.815	0	899	2.5564336314	2.6167956991	536.76849254	552.161854	2.548295253	730.75642163	31.014947891	-1.1941111119	30.912256241	19.132691908	0	0	0	0	0
11198	2022-09-06	15:14:08.711	248.42648972	5962.235753	1662477248.712	0	899	2.5564336314	2.6167956991	540.04999384	555.53746167	2.548295253	730.75652753	31.014947891	-1.1897132397	30.912256241	19.132125008	0	0	0	0	0
11199	2022-09-06	15:14:09.647	248.42650054	5962.236013	1662477249.647	0	899	2.5413765543	2.603550919	540.05028781	556.10014094	2.638157595	730.77443831	31.015013979	-1.1894868778	30.912256241	19.133512964	0	0	0	0	0
11200	2022-09-06	15:14:10.572	248.42651126	5962.23627	1662477250.573	0	899	2.541451157	2.6036281521	539.20470261	555.22963425	2.6381909488	730.7575914	31.018274307	-1.1752476195	30.912256241	19.134926499	0	0	0	0	0
11201	2022-09-06	15:14:11.563	248.42652273	5962.236546	1662477251.564	0	899	2.5471278986	2.6075938465	539.20470261	554.75154572	2.5616888203	730.76112174	31.018274307	-1.163455195	30.912256241	19.137375232	0	0	0	0	0
11202	2022-09-06	15:14:12.500	248.42653356	5962.236806	1662477252.5	0	899	2.5471278986	2.6075938465	538.09520328	553.61005629	2.5616888203	730.74957275	31.018274307	-1.1441389322	30.912256241	19.136039734	0	0	0	0	0
11203	2022-09-06	15:14:13.464	248.42654473	5962.237074	1662477253.465	0	899	2.5443077619	2.6031777088	538.09520328	553.2153794	2.4983039962	730.76587925	31.018274307	-1.2699640974	30.912256241	19.125120769	0	0	0	0	0
11204	2022-09-06	15:14:14.436	248.42655597	5962.237343	1662477254.436	0	899	2.5443161834	2.6031864111	538.51398135	553.64594707	2.4983075577	730.76709106	31.018641933	-1.189594692	30.912256241	19.123325032	0	0	0	0	0
11205	2022-09-06	15:14:15.312	248.42656612	5962.237587	1662477255.313	0	899	2.5501616246	2.6096134694	538.52683479	553.77419432	2.5167762387	730.74082492	31.021539688	-1.2271492481	30.912256241	19.128118515	0	0	0	0	0
11206	2022-09-06	15:14:16.188	248.42657626	5962.23783	1662477256.189	0	899	2.5501616246	2.6096134694	539.5024701	554.77745288	2.5167762387	730.7374215	31.021539688	-1.2387045125	30.912256241	19.129716343	0	0	0	0	0
11207	2022-09-06	15:14:17.092	248.42658672	5962.238081	1662477257.093	0	899	2.5581608268	2.6163886485	539.5024701	554.41446042	2.4585765895	730.75212087	31.021539688	-1.2052567495	30.912256241	19.132556461	0	0	0	0	0
11208	2022-09-06	15:14:18.043	248.42659773	5962.238346	1662477258.044	0	899	2.5581608268	2.6163886485	538.74416889	553.63519957	2.4585765895	730.75689778	31.021539688	-1.1782226784	30.912256241	19.137783051	0	0	0	0	0
11209	2022-09-06	15:14:18.920	248.42660787	5962.238589	1662477258.92	0	899	2.5568004685	2.6147035349	538.74416889	553.55966939	2.4464399732	730.7578606	31.021539688	-1.1595639464	30.912256241	19.116470362	0	0	0	0	0
11210	2022-09-06	15:14:19.746	248.42661744	5962.238819	1662477259.747	0	899	2.5568082102	2.6147115292	540.08232789	554.93464775	2.4464431636	730.74789085	31.021875988	-1.1514580052	30.912256241	19.104489282	0	0	0	0	0
11211	2022-09-06	15:14:20.676	248.42662819	5962.239077	1662477260.676	0	899	2.5685603133	2.6291494987	540.09495056	555.5685101	2.5458645076	730.74704687	31.024713516	-1.175937441	30.912256241	19.136641344	0	0	0	0	0
11212	2022-09-06	15:14:21.578	248.42663863	5962.239327	1662477261.578	0	899	2.5685603133	2.6291494987	539.71025711	555.1727953	2.5458645076	730.76386589	31.024713516	-1.1558990084	30.912256241	19.137493134	0	0	0	0	0
11213	2022-09-06	15:14:22.444	248.42664866	5962.239568	1662477262.444	0	899	2.5512948127	2.6102167507	539.71025711	554.84750291	2.493767182	730.75311966	31.024713516	-1.1522772312	30.912256241	19.138561249	0	0	0	0	0
11214	2022-09-06	15:14:23.348	248.42665913	5962.239819	1662477263.349	0	899	2.5512948127	2.6102167507	539.70290876	554.83994846	2.493767182	730.76822971	31.024713516	-1.1474265184	30.912256241	19.137486944	0	0	0	0	0
11215	2022-09-06	15:14:24.269	248.42666978	5962.240075	1662477264.269	0	899	2.5601549333	2.6192435218	539.71224779	554.83978069	2.4922017262	730.75256752	31.026814379	-1.1584428636	30.912256241	19.137675595	0	0	0	0	0
11216	2022-09-06	15:14:25.194	248.4266805	5962.240332	1662477265.195	0	899	2.5601803689	2.6192698032	537.54503972	552.61189446	2.4922123907	730.75683311	31.027917862	-1.1696208723	30.912256241	19.137780587	0	0	0	0	0
11217	2022-09-06	15:14:26.109	248.42669109	5962.240586	1662477266.11	0	899	2.5593148422	2.6189816276	537.54503972	552.76499938	2.516840208	730.74245023	31.027917862	-1.1917289077	30.912256241	19.1372653	0	0	0	0	0
11218	2022-09-06	15:14:27.000	248.4267014	5962.240834	1662477267.001	0	899	2.5593148422	2.6189816276	539.65418569	554.93386336	2.516840208	730.76812744	31.027917862	-1.1539047956	30.912256241	19.136400223	0	0	0	0	0
11219	2022-09-06	15:14:27.897	248.42671177	5962.241083	1662477267.897	0	899	2.5493351886	2.6102296142	539.65418569	555.3111661	2.5772365391	730.76097137	31.027917862	-1.2274187709	30.912256241	19.131964462	0	0	0	0	0
11220	2022-09-06	15:14:28.759	248.42672176	5962.241322	1662477268.76	0	899	2.5493351886	2.6102296142	538.7505293	554.38129194	2.5772365391	730.77178187	31.027917862	-1.2212315324	30.912256241	19.130998611	0	0	0	0	0
11221	2022-09-06	15:14:29.717	248.42673285	5962.241588	1662477269.718	0	899	2.5455534815	2.603593573	538.7547121	553.67165986	2.4626934339	730.75926522	31.028860471	-1.1910067481	30.912256241	19.130368909	0	0	0	0	0
11222	2022-09-06	15:14:30.615	248.42674323	5962.241838	1662477270.615	0	899	2.545606017	2.603647834	541.36201043	556.35128555	2.4627153249	730.75687878	31.031152725	-1.1783196926	30.912256241	19.128837585	0	0	0	0	0
11223	2022-09-06	15:14:31.503	248.42675351	5962.242084	1662477271.503	0	899	2.5617883266	2.6221045145	541.36201043	556.84265939	2.5412028975	730.74821866	31.031152725	-1.1949087823	30.912256241	19.130755039	0	0	0	0	0
11224	2022-09-06	15:14:32.447	248.42676443	5962.242346	1662477272.447	0	899	2.5617883266	2.6221045145	538.28333582	553.67594779	2.5412028975	730.7632418	31.031152725	-1.1571601629	30.912256241	19.137121201	0	0	0	0	0
11225	2022-09-06	15:14:33.407	248.42677556	5962.242613	1662477273.408	0	899	2.5655923253	2.6266682064	538.28333582	553.84756257	2.5687389943	730.76219086	31.031152725	-1.1523742431	30.912256241	19.137223528	0	0	0	0	0
11226	2022-09-06	15:14:34.410	248.42678715	5962.242892	1662477274.41	0	899	2.5656097337	2.626686212	537.93897202	553.49328841	2.5687465015	730.76008414	31.031906368	-1.158324323	30.912256241	19.135950089	0	0	0	0	0
11227	2022-09-06	15:14:35.332	248.42679784	5962.243148	1662477275.333	0	899	2.5671944095	2.6267992542	537.95091255	553.11954605	2.5067448455	730.75727733	31.034601212	-1.1907372033	30.912256241	19.134356467	0	0	0	0	0
11228	2022-09-06	15:14:36.288	248.42680889	5962.243413	1662477276.288	0	899	2.5671944095	2.6267992542	541.09325245	556.35049069	2.5067448455	730.76288246	31.034601212	-1.3052766323	30.912256241	19.093547821	0	0	0	0	0
11229	2022-09-06	15:14:37.176	248.42681917	5962.24366	1662477277.176	0	899	2.574514519	2.6353658876	541.09325245	556.62664061	2.5508497873	730.76416379	31.034601212	-1.1997485903	30.912256241	19.12502741	0	0	0	0	0
11230	2022-09-06	15:14:38.068	248.42682949	5962.243908	1662477278.068	0	899	2.574514519	2.6353658876	540.49888374	556.01520912	2.5508497873	730.75256469	31.034601212	-1.1580979161	30.912256241	19.135711392	0	0	0	0	0
11231	2022-09-06	15:14:39.036	248.42684071	5962.244177	1662477279.037	0	899	2.5720588685	2.6315417078	540.49888374	555.67911127	2.4971054795	730.75625792	31.034601212	-1.440113235	30.912256241	19.099011112	0	0	0	0	0
11232	2022-09-06	15:14:39.914	248.42685086	5962.244421	1662477279.914	0	899	2.5720974328	2.631581557	541.57944857	556.79012538	2.4971216058	730.75797822	31.036266542	-1.5002717632	30.912256241	19.092998732	0	0	0	0	0
11233	2022-09-06	15:14:40.835	248.42686153	5962.244677	1662477280.836	0	899	2.5738227054	2.6343517371	541.58604134	557.05499048	2.5383144393	730.75089006	31.037744522	-1.392048966	30.912256241	19.101591047	0	0	0	0	0
11234	2022-09-06	15:14:41.798	248.42687266	5962.244944	1662477281.798	0	899	2.5738227054	2.6343517371	538.61310538	553.9971406	2.5383144393	730.75878179	31.037744522	-1.1481595466	30.912256241	19.133070636	0	0	0	0	0
11235	2022-09-06	15:14:42.720	248.42688333	5962.2452	1662477282.72	0	899	2.575130533	2.6351397026	538.61310538	553.85658352	2.5157612747	730.75650004	31.037744522	-1.1482996467	30.912256241	19.138000223	0	0	0	0	0
11236	2022-09-06	15:14:43.707	248.42689476	5962.245474	1662477283.707	0	899	2.575130533	2.6351397026	541.27282472	556.5915765	2.5157612747	730.76322806	31.037744522	-1.1575589567	30.912256241	19.136343091	0	0	0	0	0
11237	2022-09-06	15:14:44.677	248.42690598	5962.245744	1662477284.677	0	899	2.5678487121	2.6280630152	541.27407801	556.68929113	2.5311585176	730.75134803	31.038025648	-1.184830308	30.912256241	19.131638091	0	0	0	0	0
11238	2022-09-06	15:14:45.582	248.42691647	5962.245995	1662477285.583	0	899	2.5679177055	2.6281343396	541.69119045	557.11846635	2.5311878101	730.76118196	31.041009903	-1.1724126852	30.912256241	19.134752476	0	0	0	0	0
11239	2022-09-06	15:14:46.483	248.4269269	5962.246246	1662477286.484	0	899	2.555544981	2.6153319673	541.69119045	557.08237463	2.5254297656	730.76323372	31.041009903	-1.1537970383	30.912256241	19.134795448	0	0	0	0	0
11240	2022-09-06	15:14:47.391	248.42693741	5962.246498	1662477287.392	0	899	2.555544981	2.6153319673	541.39093954	556.77359262	2.5254297656	730.75573367	31.041009903	-1.1441389322	30.912256241	19.133878708	0	0	0	0	0
11241	2022-09-06	15:14:48.321	248.42694816	5962.246756	1662477288.321	0	899	2.5580278997	2.6176621275	541.39093954	556.71913157	2.516734859	730.75695841	31.041009903	-1.2318813556	30.912256241	19.134170823	0	0	0	0	0
11242	2022-09-06	15:14:49.194	248.42695828	5962.246999	1662477289.195	0	899	2.5580278997	2.6176621275	541.18176518	556.50403494	2.516734859	730.75871348	31.041009903	-1.184830308	30.912256241	19.1313591	0	0	0	0	0
11243	2022-09-06	15:14:50.171	248.42696957	5962.24727	1662477290.171	0	899	2.5513494788	2.6130467408	541.19361827	557.09069968	2.6083998587	730.76177696	31.043669176	-1.219593037	30.912256241	19.131051133	0	0	0	0	0
11244	2022-09-06	15:14:51.145	248.42698086	5962.247541	1662477291.146	0	899	2.5513598961	2.6130575212	541.94070699	557.85976229	2.6084044462	730.73909492	31.044122696	-1.1960836894	30.912256241	19.130719292	0	0	0	0	0
11245	2022-09-06	15:14:52.030	248.4269911	5962.247786	1662477292.031	0	899	2.5844307458	2.6443313435	541.94070699	557.19511507	2.5024807064	730.75070777	31.044122696	-1.1912869483	30.912256241	19.131618664	0	0	0	0	0
11246	2022-09-06	15:14:52.878	248.42700091	5962.248022	1662477292.879	0	899	2.5844307458	2.6443313435	542.73701579	558.01383816	2.5024807064	730.74456787	31.044122696	-1.188085556	30.912256241	19.132799149	0	0	0	0	0
11247	2022-09-06	15:14:53.811	248.4270117	5962.248281	1662477293.811	0	899	2.5951735788	2.6548878598	542.73701579	557.90274513	2.4847773559	730.74772876	31.044122696	-1.1862423302	30.912256241	19.132935227	0	0	0	0	0
11248	2022-09-06	15:14:54.664	248.42702159	5962.248518	1662477294.665	0	899	2.5951735788	2.6548878598	542.97007754	558.14231934	2.4847773559	730.74920493	31.044122696	-1.1832026243	30.912256241	19.133159637	0	0	0	0	0
11249	2022-09-06	15:14:55.576	248.42703214	5962.248771	1662477295.577	0	899	2.6114212792	2.6697894518	542.98481626	557.72113347	2.4152079986	730.74517337	31.047418594	-1.4851054632	30.912256241	19.110706039	0	0	0	0	0
11250	2022-09-06	15:14:56.479	248.42704258	5962.249022	1662477296.479	0	899	2.6114212792	2.6697894518	542.4044188	557.12498434	2.4152079986	730.76739825	31.047418594	-1.3997991535	30.928748112	19.120955815	0	0	0	0	0
11251	2022-09-06	15:14:57.362	248.42705281	5962.249267	1662477297.363	0	899	2.600410273	2.6604221831	542.4044188	557.60594029	2.491967328	730.76902761	31.047418594	-1.1490218639	31.161283493	19.136760712	0	0	0	0	0
11252	2022-09-06	15:14:58.286	248.4270635	5962.249524	1662477298.286	0	899	2.600410273	2.6604221831	543.52725626	558.76024659	2.491967328	730.77292982	31.047418594	-1.4910231947	30.941941609	19.0849333	0	0	0	0	0
11253	2022-09-06	15:14:59.171	248.42707374	5962.24977	1662477299.171	0	899	2.5832968949	2.6424935911	543.52725626	558.65234492	2.4747935811	730.75103234	31.047418594	-1.6568498611	30.912256241	19.093547821	0	0	0	0	0
11254	2022-09-06	15:15:00.115	248.42708468	5962.250032	1662477300.116	0	899	2.5833763894	2.6425757098	544.4969651	559.6492449	2.4748263844	730.75191715	31.050836563	-1.1522772312	30.912256241	19.130998611	0	0	0	0	0
11255	2022-09-06	15:15:01.028	248.42709523	5962.250286	1662477301.028	0	899	2.5774820654	2.6362418785	544.4969651	559.57077206	2.4623546574	730.76950336	31.050836563	-1.3555722189	30.912256241	19.127707563	0	0	0	0	0
11256	2022-09-06	15:15:01.963	248.42710606	5962.250546	1662477301.964	0	899	2.5774820654	2.6362418785	550.23098122	565.46352819	2.4623546574	730.77015979	31.050836563	-1.4846527024	30.912256241	19.116439453	0	0	0	0	0
11257	2022-09-06	15:15:02.861	248.42711645	5962.250795	1662477302.861	0	899	2.5620382612	2.6223785805	550.23098122	565.97002795	2.5419538984	730.76864968	31.050836563	-1.3405245085	30.912256241	19.122825673	0	0	0	0	0
11258	2022-09-06	15:15:03.809	248.42712743	5962.251058	1662477303.81	0	899	2.5620382612	2.6223785805	548.50973592	564.19954739	2.5419538984	730.75915366	31.050836563	-1.282252337	30.912256241	19.130444748	0	0	0	0	0
11259	2022-09-06	15:15:04.706	248.4271378	5962.251307	1662477304.706	0	899	2.5658431203	2.6241921625	548.51243627	563.6594732	2.456368683	730.75220495	31.051434384	-1.350818608	30.960082667	19.128825573	0	0	0	0	0
11260	2022-09-06	15:15:05.631	248.42714851	5962.251564	1662477305.631	0	899	2.5659012167	2.6242521621	549.83540639	565.01912899	2.4563926403	730.74942441	31.053949356	-1.4389490647	31.026050151	19.127800506	0	0	0	0	0
11261	2022-09-06	15:15:06.536	248.42715899	5962.251816	1662477306.537	0	899	2.5646471633	2.6232359954	549.83540639	565.08881723	2.4673623471	730.75337674	31.053949356	-1.2393081543	30.912256241	19.127671362	0	0	0	0	0
11262	2022-09-06	15:15:07.421	248.42716924	5962.252062	1662477307.422	0	899	2.5646471633	2.6232359954	546.0456692	561.193946	2.4673623471	730.7612915	31.053949356	-1.1897132397	30.912256241	19.116954803	0	0	0	0	0
11263	2022-09-06	15:15:08.413	248.42718071	5962.252337	1662477308.413	0	899	2.5623791729	2.6221637352	546.0456692	561.51836508	2.5187479063	730.74322954	31.053949356	-1.189961165	31.006259906	19.131820919	0	0	0	0	0
11264	2022-09-06	15:15:09.371	248.42719181	5962.252603	1662477309.372	0	899	2.5623829773	2.6221676675	557.58792473	573.3876912	2.5187495171	730.73247846	31.054114272	-1.1879993211	31.161283493	19.131944682	0	0	0	0	0
11265	2022-09-06	15:15:10.262	248.42720211	5962.252851	1662477310.262	0	899	2.5887317618	2.6503149397	557.60145891	573.712809	2.566965706	730.75493213	31.057062149	-1.1864578724	31.161283493	19.129558563	0	0	0	0	0
11266	2022-09-06	15:15:11.125	248.42721211	5962.253091	1662477311.126	0	899	2.5887317618	2.6503149397	592.98392898	610.11762103	2.566965706	730.77175924	31.057062149	-1.1606525775	31.161283493	19.136168322	0	0	0	0	0
11267	2022-09-06	15:15:11.986	248.42722207	5962.25333	1662477311.987	0	899	2.5966965613	2.6567972712	592.98392898	609.65162999	2.4990597515	730.75516374	31.057062149	-1.1739432922	31.161283493	19.136461927	0	0	0	0	0
11268	2022-09-06	15:15:12.901	248.42723265	5962.253584	1662477312.901	0	899	2.5966965613	2.6567972712	581.54783558	597.89408878	2.4990597515	730.7572357	31.057062149	-1.2248640424	31.161283493	19.135789505	0	0	0	0	0
11269	2022-09-06	15:15:13.813	248.42724322	5962.253837	1662477313.814	0	899	2.6043831672	2.6688641168	581.54783558	599.03958556	2.6690727837	730.75462331	31.057062149	-1.231245344	31.040892835	19.135169276	0	0	0	0	0
11270	2022-09-06	15:15:14.744	248.42725399	5962.254096	1662477314.745	0	899	2.6043978951	2.6688793703	568.32297078	585.41698721	2.6690792854	730.74703232	31.057690286	-1.2162192184	30.95843348	19.134239197	0	0	0	0	0
11271	2022-09-06	15:15:15.686	248.42726488	5962.254357	1662477315.686	0	899	2.6088279792	2.6705128905	568.33588107	584.65731961	2.5517593857	730.748251	31.0604496	-1.1498518298	31.161283493	19.135135651	0	0	0	0	0
11272	2022-09-06	15:15:16.546	248.42727485	5962.254596	1662477316.547	0	899	2.6088279792	2.6705128905	568.16245567	584.47891379	2.5517593857	730.76610803	31.0604496	-1.1494961251	31.161283493	19.135400418	0	0	0	0	0
11273	2022-09-06	15:15:17.532	248.42728626	5962.25487	1662477317.533	0	899	2.6102606422	2.6715789551	568.16245567	584.37252026	2.5355818719	730.75439089	31.0604496	-1.1694375845	31.021102589	19.133984837	0	0	0	0	0
11274	2022-09-06	15:15:18.470	248.42729711	5962.255131	1662477318.47	0	899	2.6102606422	2.6715789551	556.50376629	572.38120048	2.5355818719	730.75073	31.0604496	-1.1957926427	30.912256241	19.131826906	0	0	0	0	0
11275	2022-09-06	15:15:19.319	248.42730693	5962.255366	1662477319.319	0	899	2.6238270619	2.6851818011	556.50596667	572.31039646	2.5242355221	730.76209547	31.060929797	-1.2160251504	30.948538357	19.130443712	0	0	0	0	0
11276	2022-09-06	15:15:20.204	248.42731719	5962.255612	1662477320.205	0	899	2.6238935748	2.685250555	553.0518069	568.75831704	2.5242630857	730.76304495	31.063745499	-1.2271492481	31.161283493	19.133520126	0	0	0	0	0
11277	2022-09-06	15:15:21.043	248.4273269	5962.255846	1662477321.044	0	899	2.6035611148	2.6633216347	553.0518069	568.46772299	2.4788269248	730.75065401	31.063745499	-1.2627204996	31.161283493	19.127695968	0	0	0	0	0
11278	2022-09-06	15:15:21.927	248.42733712	5962.256091	1662477321.927	0	899	2.6035611148	2.6633216347	552.50840892	567.90917818	2.4788269248	730.73817414	31.063745499	-1.1913409233	31.161283493	19.124517441	0	0	0	0	0
11279	2022-09-06	15:15:22.891	248.42734829	5962.256359	1662477322.892	0	899	2.5916622817	2.6519899618	552.50840892	568.12778031	2.5130446427	730.75664636	31.063745499	-1.4460956506	31.161283493	19.094661321	0	0	0	0	0
11280	2022-09-06	15:15:23.808	248.42735889	5962.256613	1662477323.808	0	899	2.5916622817	2.6519899618	547.42359039	562.89921434	2.5130446427	730.75792851	31.063745499	-1.3037891254	31.161283493	19.116463604	0	0	0	0	0
11281	2022-09-06	15:15:24.729	248.42736955	5962.256869	1662477324.729	0	899	2.5953511217	2.6551184867	547.43391292	562.7434996	2.486770216	730.73839402	31.066035328	-1.1757865592	31.161283493	19.134545598	0	0	0	0	0
11282	2022-09-06	15:15:25.628	248.42737997	5962.257119	1662477325.629	0	899	2.5953710634	2.65513909	548.91593466	564.26701994	2.486778447	730.7635009	31.066888809	-1.1832026243	31.161283493	19.133520126	0	0	0	0	0
11283	2022-09-06	15:15:26.523	248.42739031	5962.257368	1662477326.523	0	899	2.5644037249	2.626152853	548.91593466	564.97091192	2.597564166	730.76710318	31.066888809	-1.1920199513	31.161283493	19.130967993	0	0	0	0	0
11284	2022-09-06	15:15:27.430	248.42740082	5962.25762	1662477327.431	0	899	2.5644037249	2.626152853	547.51379719	563.52776401	2.597564166	730.7522773	31.066888809	-1.1882580227	31.161283493	19.13315725	0	0	0	0	0
11285	2022-09-06	15:15:28.342	248.42741137	5962.257873	1662477328.342	0	899	2.5891986993	2.6476909828	547.51379719	562.53318404	2.4405445214	730.75533957	31.066888809	-1.2141280174	31.161283493	19.132799149	0	0	0	0	0
11286	2022-09-06	15:15:29.273	248.42742215	5962.258132	1662477329.274	0	899	2.5892095815	2.6477022192	549.13328382	564.19712441	2.4405489401	730.76542128	31.067355668	-1.1822648159	31.161283493	19.136915131	0	0	0	0	0
11287	2022-09-06	15:15:30.181	248.42743266	5962.258384	1662477330.182	0	899	2.5998147005	2.6607571326	549.14566261	564.77952437	2.5302882686	730.75210187	31.070093155	-1.1522772312	31.161283493	19.136760712	0	0	0	0	0
11288	2022-09-06	15:15:31.039	248.42744258	5962.258622	1662477331.039	0	899	2.5998147005	2.6607571326	547.80834659	563.40413573	2.5302882686	730.74932983	31.070093155	-1.1522772312	31.161283493	19.137417875	0	0	0	0	0
11289	2022-09-06	15:15:31.970	248.42745337	5962.258881	1662477331.971	0	899	2.610572624	2.6710645508	547.80834659	563.22418343	2.5018916004	730.76081858	31.070093155	-1.1652553113	31.161283493	19.137275557	0	0	0	0	0
11290	2022-09-06	15:15:32.849	248.42746354	5962.259125	1662477332.85	0	899	2.610572624	2.6710645508	546.80545308	562.19306756	2.5018916004	730.75008488	31.070093155	-1.1747517238	31.161283493	19.136913502	0	0	0	0	0
11291	2022-09-06	15:15:33.757	248.42747405	5962.259377	1662477333.758	0	899	2.6113573691	2.6713219524	546.80545308	562.05367325	2.4798421738	730.76494715	31.070093155	-1.1638324221	31.161283493	19.135846359	0	0	0	0	0
11292	2022-09-06	15:15:34.667	248.42748458	5962.25963	1662477334.668	0	899	2.6113749963	2.6713401627	546.76137297	562.00840949	2.4798493848	730.74203269	31.070842958	-1.1649642551	31.161283493	19.135261902	0	0	0	0	0
11293	2022-09-06	15:15:35.592	248.42749529	5962.259887	1662477335.593	0	899	2.621783262	2.6834235435	546.77256191	562.38541279	2.5376448564	730.75109297	31.073328018	-1.1956202218	31.161283493	19.133962176	0	0	0	0	0
11294	2022-09-06	15:15:36.517	248.427506	5962.260144	1662477336.518	0	899	2.621783262	2.6834235435	546.78498882	562.39819455	2.5376448564	730.76018357	31.073328018	-1.1714317664	31.161283493	19.136051671	0	0	0	0	0
11295	2022-09-06	15:15:37.434	248.42751661	5962.260399	1662477337.435	0	899	2.5927512255	2.6520535308	546.78498882	561.97215931	2.4702718289	730.75423527	31.073328018	-1.1501860208	31.161283493	19.136803684	0	0	0	0	0
11296	2022-09-06	15:15:38.339	248.42752708	5962.26065	1662477338.34	0	899	2.5927512255	2.6520535308	549.26168156	564.51764318	2.4702718289	730.75168756	31.073328018	-1.1587878466	31.161283493	19.137121201	0	0	0	0	0
11297	2022-09-06	15:15:39.263	248.42753778	5962.260907	1662477339.264	0	899	2.5893805758	2.6469706338	549.26481147	564.09769177	2.4035537998	730.74136737	31.074020019	-1.1909097378	31.161283493	19.133409904	0	0	0	0	0
11298	2022-09-06	15:15:40.183	248.42754841	5962.261162	1662477340.183	0	899	2.5894405638	2.6470325435	549.95087022	564.80242975	2.4035777874	730.73873032	31.076593399	-1.1864578724	31.161283493	19.1313591	0	0	0	0	0
11299	2022-09-06	15:15:41.105	248.4275591	5962.261418	1662477341.106	0	899	2.6018961421	2.6609133996	549.95087022	565.09851909	2.4502124267	730.74573562	31.076593399	-1.2018505193	31.161283493	19.131925785	0	0	0	0	0
11300	2022-09-06	15:15:42.055	248.42757009	5962.261682	1662477342.056	0	899	2.6018961421	2.6609133996	546.05004722	561.09025322	2.4502124267	730.74851414	31.076593399	-1.2287553138	31.161283493	19.13165911	0	0	0	0	0
11301	2022-09-06	15:15:43.068	248.42758181	5962.261963	1662477343.068	0	899	2.6022797211	2.6637995558	546.05004722	561.72885841	2.5513443146	730.7415048	31.076593399	-1.2435659675	31.161283493	19.129713576	0	0	0	0	0
11302	2022-09-06	15:15:44.049	248.42759317	5962.262236	1662477344.05	0	899	2.6022797211	2.6637995558	548.75366527	564.51010583	2.5513443146	730.73543038	31.076593399	-1.1915780393	31.161283493	19.133277893	0	0	0	0	0
11303	2022-09-06	15:15:44.976	248.42760389	5962.262493	1662477344.976	0	899	2.6170833766	2.6779445231	548.76262439	564.26119017	2.5106952927	730.74082815	31.078576031	-1.1676806275	31.161283493	19.136025044	0	0	0	0	0
11304	2022-09-06	15:15:45.855	248.42761406	5962.262738	1662477345.855	0	899	2.6171150364	2.6779772437	549.66353802	565.18763127	2.5107083771	730.73968021	31.079919815	-1.1946716553	31.161283493	19.132605584	0	0	0	0	0
11305	2022-09-06	15:15:46.773	248.42762469	5962.262993	1662477346.773	0	899	2.616388838	2.6771196205	549.66353802	565.15826617	2.5060893725	730.74928658	31.079919815	-1.1651475422	31.161283493	19.134878563	0	0	0	0	0
11306	2022-09-06	15:15:47.657	248.42763492	5962.263238	1662477347.657	0	899	2.616388838	2.6771196205	547.2946661	562.72261698	2.5060893725	730.75166978	31.079919815	-1.1680794686	31.161283493	19.133609873	0	0	0	0	0
11307	2022-09-06	15:15:48.558	248.42764535	5962.263488	1662477348.558	0	899	2.616290021	2.6770411656	547.2946661	562.72840067	2.5070030977	730.7299546	31.079919815	-1.2171030652	31.161283493	19.127514012	0	0	0	0	0
11308	2022-09-06	15:15:49.483	248.42765606	5962.263746	1662477349.484	0	899	2.6163211951	2.6770733827	547.18172518	562.61235625	2.5070159665	730.74102298	31.081243389	-1.1539047956	31.161283493	19.136602402	0	0	0	0	0
11309	2022-09-06	15:15:50.457	248.42766733	5962.264016	1662477350.457	0	899	2.60886064	2.6693818583	547.19102478	562.60714093	2.5046809448	730.74373601	31.083307266	-1.1612346275	31.161283493	19.137479782	0	0	0	0	0
11310	2022-09-06	15:15:51.346	248.42767763	5962.264263	1662477351.347	0	899	2.60886064	2.6693818583	548.75424633	564.21440342	2.5046809448	730.73703953	31.083307266	-1.1864578724	31.161283493	19.137479782	0	0	0	0	0
11311	2022-09-06	15:15:52.299	248.42768865	5962.264528	1662477352.299	0	899	2.6156894815	2.6780489486	548.75424633	564.64453514	2.5724049664	730.73745141	31.083307266	-1.4513019971	31.161283493	19.117842175	0	0	0	0	0
11312	2022-09-06	15:15:53.186	248.42769891	5962.264774	1662477353.186	0	899	2.6156894815	2.6780489486	547.12303014	562.96608379	2.5724049664	730.74118507	31.083307266	-1.5513757451	31.161283493	19.1229928	0	0	0	0	0
11313	2022-09-06	15:15:54.115	248.42770968	5962.265032	1662477354.116	0	899	2.6230981517	2.684459434	547.12303014	562.66699476	2.5251840427	730.75685615	31.083307266	-1.1667859831	31.161283493	19.128766041	0	0	0	0	0
11314	2022-09-06	15:15:54.997	248.42771988	5962.265277	1662477354.998	0	899	2.6231526202	2.6845157385	549.99973308	565.62556963	2.525206632	730.73885037	31.08561387	-1.3966839621	31.161283493	19.099194306	0	0	0	0	0
11315	2022-09-06	15:15:55.898	248.42773031	5962.265527	1662477355.899	0	899	2.6083455799	2.6691403605	550.00324604	565.57206284	2.5162300096	730.7677103	31.086389542	-1.3471860357	31.161283493	19.106539695	0	0	0	0	0
11316	2022-09-06	15:15:56.805	248.42774081	5962.265779	1662477356.806	0	899	2.6083455799	2.6691403605	547.86226002	563.37047242	2.5162300096	730.75589454	31.086389542	-1.147825384	31.161283493	19.136062155	0	0	0	0	0
11317	2022-09-06	15:15:57.644	248.42775052	5962.266012	1662477357.645	0	899	2.6009200599	2.6596453213	547.86226002	562.88302895	2.4392521049	730.75092482	31.086389542	-1.1693944742	31.161283493	19.136605534	0	0	0	0	0
11318	2022-09-06	15:15:58.502	248.42776044	5962.266251	1662477358.502	0	899	2.6009200599	2.6596453213	547.66143002	562.67669278	2.4392521049	730.73917333	31.086389542	-1.2059897184	31.161283493	19.135679245	0	0	0	0	0
11319	2022-09-06	15:15:59.467	248.42777162	5962.266519	1662477359.468	0	899	2.6080573344	2.6678465445	547.66143002	562.9080006	2.4758106418	730.73256456	31.086389542	-1.1930547211	31.161283493	19.136395448	0	0	0	0	0
11320	2022-09-06	15:16:00.398	248.4277824	5962.266777	1662477360.399	0	899	2.608124055	2.6679154688	548.9493645	564.23196354	2.4758379283	730.7413128	31.089231314	-1.2016026026	31.161283493	19.131177094	0	0	0	0	0
11321	2022-09-06	15:16:01.315	248.427793	5962.267032	1662477361.315	0	899	2.6142028478	2.676112086	548.95155521	564.74123926	2.5556808302	730.74718511	31.089715958	-1.188085556	31.161283493	19.128477097	0	0	0	0	0
11322	2022-09-06	15:16:02.177	248.42780299	5962.267272	1662477362.178	0	899	2.6142028478	2.676112086	546.84018251	562.56913642	2.5556808302	730.76100048	31.089715958	-1.1808634894	31.161283493	19.127199173	0	0	0	0	0
11323	2022-09-06	15:16:03.128	248.42781398	5962.267536	1662477363.128	0	899	2.6003777825	2.662419382	546.84018251	562.68715475	2.5743167009	730.7635971	31.089715958	-1.1847978988	31.161283493	19.126446073	0	0	0	0	0
11324	2022-09-06	15:16:04.048	248.42782463	5962.267791	1662477364.048	0	899	2.6003777825	2.662419382	547.98887214	563.86913245	2.5743167009	730.76206152	31.089715958	-1.188085556	31.161283493	19.125957489	0	0	0	0	0
11325	2022-09-06	15:16:04.980	248.42783543	5962.26805	1662477364.981	0	899	2.6003969438	2.6607435804	547.9986358	563.44310154	2.5055640067	730.75023889	31.091879674	-1.1595207492	31.161283493	19.130507185	0	0	0	0	0
11326	2022-09-06	15:16:05.871	248.42784573	5962.268298	1662477365.871	0	899	2.6004184464	2.660765802	548.4242399	563.88075722	2.5055729326	730.74002338	31.092798233	-1.1500674131	31.161283493	19.13243866	0	0	0	0	0
11327	2022-09-06	15:16:06.832	248.42785686	5962.268565	1662477366.833	0	899	2.6018245261	2.663929151	548.4242399	564.32445201	2.5754713758	730.73120036	31.092798233	-1.1838062054	31.161283493	19.132620098	0	0	0	0	0
11328	2022-09-06	15:16:07.766	248.42786767	5962.268824	1662477367.767	0	899	2.6018245261	2.663929151	547.72628007	563.60625655	2.5754713758	730.76389095	31.092798233	-1.2209189262	31.161283493	19.106628544	0	0	0	0	0
11329	2022-09-06	15:16:08.746	248.427879	5962.269096	1662477368.746	0	899	2.6121746656	2.6732599262	547.72628007	563.28213913	2.5243565536	730.75937961	31.092798233	-1.2450750174	31.161283493	19.086335959	0	0	0	0	0
11330	2022-09-06	15:16:09.634	248.42788928	5962.269343	1662477369.634	0	899	2.6121777738	2.673263139	546.06275392	561.5713757	2.5243578476	730.75458168	31.092930409	-1.3120135803	31.161283493	19.084914416	0	0	0	0	0
11331	2022-09-06	15:16:10.517	248.42789951	5962.269588	1662477370.518	0	899	2.6157580121	2.6747441567	546.07711748	561.03006029	2.4362576651	730.75173768	31.096124649	-1.3318688285	31.161283493	19.100082221	0	0	0	0	0
11332	2022-09-06	15:16:11.434	248.42791013	5962.269843	1662477371.435	0	899	2.6157580121	2.6747441567	548.7900982	563.81732913	2.4362576651	730.75067624	31.096124649	-1.4928449084	31.161283493	19.096652656	0	0	0	0	0
11333	2022-09-06	15:16:12.364	248.42792088	5962.270101	1662477372.364	0	899	2.6306084209	2.6928637988	548.7900982	564.56434793	2.553982641	730.75322314	31.096124649	-1.5116329935	31.161283493	19.093141556	0	0	0	0	0
11334	2022-09-06	15:16:13.296	248.42793168	5962.27036	1662477373.297	0	899	2.6306084209	2.6928637988	547.75955227	563.50418032	2.553982641	730.78514251	31.096124649	-1.5136163235	31.161283493	19.091386795	0	0	0	0	0
11335	2022-09-06	15:16:14.170	248.42794178	5962.270603	1662477374.17	0	899	2.6341993591	2.6963358204	547.75964981	563.45252948	2.5458217341	730.75128497	31.096146274	-1.3128975014	31.161283493	19.115268606	0	0	0	0	0
11336	2022-09-06	15:16:15.059	248.42795207	5962.27085	1662477375.059	0	899	2.6342762799	2.6964153558	550.92557821	566.70936347	2.5458537617	730.76718322	31.09939003	-1.1929684877	31.161283493	19.133159637	0	0	0	0	0
11337	2022-09-06	15:16:15.940	248.42796227	5962.271094	1662477375.94	0	899	2.6419631582	2.7055085963	550.92557821	567.02119142	2.5947224824	730.74003995	31.09939003	-1.2271168808	31.161283493	19.132686943	0	0	0	0	0
11338	2022-09-06	15:16:16.832	248.42797259	5962.271342	1662477376.832	0	899	2.6419631582	2.7055085963	549.61988712	565.6773538	2.5947224824	730.74242558	31.09939003	-1.237551112	31.161283493	19.115148734	0	0	0	0	0
11339	2022-09-06	15:16:17.772	248.42798347	5962.271603	1662477377.772	0	899	2.638957526	2.7009708879	549.61988712	565.30623808	2.5364180071	730.75008205	31.09939003	-1.2113900927	31.161283493	19.098075905	0	0	0	0	0
11340	2022-09-06	15:16:18.730	248.42799456	5962.271869	1662477378.73	0	899	2.638957526	2.7009708879	547.00885875	562.62069002	2.5364180071	730.76751709	31.09939003	-1.1506495476	31.161283493	19.136400223	0	0	0	0	0
11341	2022-09-06	15:16:19.594	248.42800456	5962.272109	1662477379.594	0	899	2.6343417936	2.6985948847	547.0122343	563.21938629	2.6303393859	730.74564266	31.100139428	-1.1490973479	31.161283493	19.136572112	0	0	0	0	0
11342	2022-09-06	15:16:20.460	248.42801458	5962.27235	1662477380.46	0	899	2.6343985639	2.6986536509	548.0627281	564.30115988	2.6303638073	730.75687919	31.10253334	-1.1441389322	31.161283493	19.137121201	0	0	0	0	0
11343	2022-09-06	15:16:21.368	248.4280251	5962.272602	1662477381.369	0	899	2.6233334225	2.6885663637	548.0627281	564.61946794	2.6804126211	730.74005491	31.10253334	-1.1818875753	31.161283493	19.117664451	0	0	0	0	0
11344	2022-09-06	15:16:22.252	248.42803532	5962.272848	1662477382.252	0	899	2.6233334225	2.6885663637	547.54130491	564.08229278	2.6804126211	730.74068385	31.10253334	-1.184830308	31.161283493	19.13243866	0	0	0	0	0
11345	2022-09-06	15:16:23.204	248.42804635	5962.273112	1662477383.205	0	899	2.6295703182	2.689602546	547.54130491	562.72097141	2.4657657022	730.7370561	31.10253334	-1.187783745	31.161283493	19.127864926	0	0	0	0	0
11346	2022-09-06	15:16:24.111	248.42805685	5962.273364	1662477384.112	0	899	2.6295703182	2.689602546	546.34818514	561.49477439	2.4657657022	730.73886048	31.10253334	-1.184916501	31.161283493	19.131137178	0	0	0	0	0
11347	2022-09-06	15:16:24.999	248.42806712	5962.273611	1662477384.999	0	899	2.6321091047	2.6942124528	546.36251691	562.01947232	2.5464703859	730.73773921	31.105718891	-1.2260605823	31.161283493	19.131466417	0	0	0	0	0
11348	2022-09-06	15:16:25.865	248.42807715	5962.273852	1662477385.866	0	899	2.6321138886	2.6942173993	547.0020849	562.67738086	2.5464723799	730.73372787	31.105920792	-1.2349856926	31.161283493	19.134334867	0	0	0	0	0
11349	2022-09-06	15:16:26.770	248.42808763	5962.274103	1662477386.771	0	899	2.6276672777	2.6936880202	547.0020849	563.69967005	2.7076253035	730.74306422	31.105920792	-1.2225465151	31.161283493	19.135281228	0	0	0	0	0
11350	2022-09-06	15:16:27.701	248.4280984	5962.274362	1662477387.702	0	899	2.6276672777	2.6936880202	547.49416764	564.20677392	2.7076253035	730.72589516	31.105920792	-1.1925373212	31.161283493	19.133819087	0	0	0	0	0
11351	2022-09-06	15:16:28.612	248.42810895	5962.274615	1662477388.613	0	899	2.6194618495	2.6832412592	547.49416764	563.68733584	2.625888172	730.73283699	31.105920792	-1.1657187599	31.161283493	19.133337855	0	0	0	0	0
11352	2022-09-06	15:16:29.566	248.42811999	5962.27488	1662477389.567	0	899	2.6195314037	2.6833132543	546.31329733	562.47172938	2.6259182127	730.72918216	31.108870487	-1.1518891742	31.161283493	19.136617623	0	0	0	0	0
11353	2022-09-06	15:16:30.428	248.42812997	5962.275119	1662477390.429	0	899	2.6225967646	2.6820105662	546.31444289	561.34337901	2.4472723966	730.72626905	31.109125137	-1.1701706443	31.161283493	19.135176564	0	0	0	0	0
11354	2022-09-06	15:16:31.295	248.42813999	5962.27536	1662477391.295	0	899	2.6225967646	2.6820105662	547.08594465	562.13610452	2.4472723966	730.72856615	31.109125137	-1.1871693805	31.161283493	19.133583069	0	0	0	0	0
11355	2022-09-06	15:16:32.253	248.42815108	5962.275626	1662477392.253	0	899	2.6292270767	2.6914971157	547.08594465	562.82323709	2.5558812596	730.73291703	31.109125137	-1.1995222758	31.161283493	19.132696265	0	0	0	0	0
11356	2022-09-06	15:16:33.213	248.4281622	5962.275893	1662477393.214	0	899	2.6292270767	2.6914971157	549.43080827	565.23555228	2.5558812596	730.72707503	31.109125137	-1.2515640259	31.161283493	19.136760712	0	0	0	0	0
11357	2022-09-06	15:16:34.108	248.42817256	5962.276141	1662477394.109	0	899	2.6347302176	2.6982788703	549.43080827	565.52785836	2.6018063554	730.73417573	31.109125137	-1.183353473	31.161283493	19.136760712	0	0	0	0	0
11358	2022-09-06	15:16:35.006	248.42818294	5962.276391	1662477395.006	0	899	2.6347639388	2.6983137638	549.25958072	565.35170559	2.6018207027	730.73681439	31.110546933	-1.168844752	31.161283493	19.135205743	0	0	0	0	0
11359	2022-09-06	15:16:35.918	248.42819351	5962.276644	1662477395.919	0	899	2.6384346054	2.6975388913	549.26764252	564.20808082	2.4205090697	730.73672586	31.112329483	-1.1786430498	31.161283493	19.133159637	0	0	0	0	0
11360	2022-09-06	15:16:36.808	248.4282038	5962.276891	1662477396.808	0	899	2.6384346054	2.6975388913	546.88176551	561.7573064	2.4205090697	730.73980713	31.112329483	-1.179947257	31.161283493	19.133159637	0	0	0	0	0
11361	2022-09-06	15:16:37.743	248.42821462	5962.277151	1662477397.743	0	899	2.6238479224	2.6843097437	546.88176551	562.18563012	2.4883075216	730.7160592	31.112329483	-1.1826959541	31.161283493	19.129997241	0	0	0	0	0
11362	2022-09-06	15:16:38.701	248.42822572	5962.277417	1662477398.702	0	899	2.6238479224	2.6843097437	547.5884658	562.91210661	2.4883075216	730.72282925	31.112329483	-1.1883658147	31.161283493	19.123887081	0	0	0	0	0
11363	2022-09-06	15:16:39.581	248.42823589	5962.277661	1662477399.581	0	899	2.6367340412	2.6995363822	547.59437089	563.43615671	2.570053136	730.74093689	31.113639112	-1.232528081	31.161283493	19.126202211	0	0	0	0	0
11364	2022-09-06	15:16:40.471	248.4282462	5962.277909	1662477400.472	0	899	2.6367811857	2.699585145	547.73463862	563.58060796	2.5700729349	730.72234461	31.115625381	-1.2678406239	31.161283493	19.119474411	0	0	0	0	0
11365	2022-09-06	15:16:41.423	248.42825721	5962.278173	1662477401.423	0	899	2.6644430991	2.7268128338	547.73463862	563.30633692	2.5268183481	730.72807261	31.115625381	-1.1859297823	31.161283493	19.131557401	0	0	0	0	0
11366	2022-09-06	15:16:42.391	248.42826843	5962.278442	1662477402.392	0	899	2.6644430991	2.7268128338	546.27313387	561.80328265	2.5268183481	730.74145346	31.115625381	-1.1983581268	31.161283493	19.137776242	0	0	0	0	0
11367	2022-09-06	15:16:43.377	248.42827983	5962.278716	1662477403.377	0	899	2.6359824559	2.6965830936	546.27313387	561.52436019	2.4826691188	730.73652214	31.115625381	-1.1985305903	31.161283493	19.138057709	0	0	0	0	0
11368	2022-09-06	15:16:44.292	248.42829043	5962.27897	1662477404.293	0	899	2.6359824559	2.6965830936	546.90888078	562.17785632	2.4826691188	730.72009601	31.115625381	-1.160415411	31.161283493	19.136760712	0	0	0	0	0
11369	2022-09-06	15:16:45.141	248.42830025	5962.279206	1662477405.142	0	899	2.6305056503	2.6906465669	546.91969429	562.10428396	2.4692714971	730.73479376	31.118026569	-1.1921385566	31.161283493	19.135460986	0	0	0	0	0
11370	2022-09-06	15:16:46.049	248.42831075	5962.279458	1662477406.049	0	899	2.6305275585	2.6906691968	547.05284832	562.24119087	2.4692803581	730.7391414	31.118951797	-1.1923972376	31.161283493	19.134783511	0	0	0	0	0
11371	2022-09-06	15:16:46.900	248.4283206	5962.279694	1662477406.9	0	899	2.6457417549	2.7073066506	547.05284832	562.51253469	2.5121823074	730.73147401	31.118951797	-1.1838278273	31.161283493	19.133741758	0	0	0	0	0
11372	2022-09-06	15:16:47.772	248.42833069	5962.279937	1662477407.772	0	899	2.6457417549	2.7073066506	548.85836068	564.36907074	2.5121823074	730.72651197	31.118951797	-1.169211285	31.161283493	19.13516565	0	0	0	0	0
11373	2022-09-06	15:16:48.653	248.42834089	5962.280181	1662477408.653	0	899	2.6543808097	2.7163380765	548.85836068	564.41735659	2.5197873073	730.738411	31.118951797	-1.1506495476	31.161283493	19.136524996	0	0	0	0	0
11374	2022-09-06	15:16:49.561	248.4283514	5962.280434	1662477409.561	0	899	2.6544188527	2.716377399	547.31515848	562.83050633	2.5198028676	730.74221862	31.120543966	-1.1649427351	31.161283493	19.135751724	0	0	0	0	0
11375	2022-09-06	15:16:50.424	248.4283614	5962.280674	1662477410.425	0	899	2.6453477891	2.7072409679	547.321874	562.87437102	2.5256393193	730.73650881	31.122034073	-1.1731456937	31.161283493	19.136695483	0	0	0	0	0
11376	2022-09-06	15:16:51.292	248.42837145	5962.280915	1662477411.293	0	899	2.6453477891	2.7072409679	547.08107689	562.6267315	2.5256393193	730.74084473	31.122034073	-1.1522772312	31.161283493	19.132078171	0	0	0	0	0
11377	2022-09-06	15:16:52.285	248.42838293	5962.28119	1662477412.285	0	899	2.6422273328	2.7029673885	547.08107689	562.35381128	2.4825032979	730.74623118	31.122034073	-1.4638705119	31.161283493	19.097120171	0	0	0	0	0
11378	2022-09-06	15:16:53.214	248.42839369	5962.281449	1662477413.215	0	899	2.6422273328	2.7029673885	548.15204345	563.45467576	2.4825032979	730.74246883	31.122034073	-1.3206585077	31.161283493	19.11758678	0	0	0	0	0
11379	2022-09-06	15:16:54.085	248.42840377	5962.281691	1662477414.086	0	899	2.6511695853	2.7101909368	548.15204345	562.9692632	2.4058287796	730.72439717	31.122034073	-1.1506495476	31.161283493	19.135320663	0	0	0	0	0
11380	2022-09-06	15:16:54.967	248.42841398	5962.281936	1662477414.968	0	899	2.6512289678	2.7102522236	546.62094409	561.39692281	2.4058519982	730.73835482	31.124522367	-1.1543359993	31.161283493	19.135591381	0	0	0	0	0
11381	2022-09-06	15:16:55.888	248.42842464	5962.282191	1662477415.889	0	899	2.6485603644	2.7119128701	546.62457912	562.50594901	2.5807356383	730.73058557	31.125329971	-1.1517597579	31.161283493	19.136347701	0	0	0	0	0
11382	2022-09-06	15:16:56.776	248.42843492	5962.282438	1662477416.777	0	899	2.6485603644	2.7119128701	547.67335397	563.58519447	2.5807356383	730.73463612	31.125329971	-1.1511668906	31.161283493	19.136854083	0	0	0	0	0
11383	2022-09-06	15:16:57.638	248.42844488	5962.282677	1662477417.638	0	899	2.649420109	2.7104013616	547.67335397	562.98175503	2.4855253052	730.74373844	31.125329971	-1.2129315462	31.161283493	19.131024872	0	0	0	0	0
11384	2022-09-06	15:16:58.471	248.42845454	5962.282909	1662477418.472	0	899	2.649420109	2.7104013616	546.67520828	561.95570947	2.4855253052	730.74403351	31.125329971	-1.1945961714	31.161283493	19.130638123	0	0	0	0	0
11385	2022-09-06	15:16:59.371	248.42846494	5962.283159	1662477419.371	0	899	2.6400785817	2.701453164	546.67520828	562.10943071	2.5098430323	730.74254037	31.125329971	-1.1897132397	31.161283493	19.133159637	0	0	0	0	0
11386	2022-09-06	15:17:00.285	248.42847552	5962.283413	1662477420.285	0	899	2.6401414518	2.70151814	548.03120277	563.5038721	2.5098687855	730.73764058	31.127975502	-1.1682087878	31.161283493	19.135024443	0	0	0	0	0
11387	2022-09-06	15:17:01.184	248.42848593	5962.283662	1662477421.184	0	899	2.6177743536	2.6805973599	548.03441297	564.00961706	2.5890627952	730.74399349	31.128686905	-1.1555324793	31.161283493	19.136760712	0	0	0	0	0
11388	2022-09-06	15:17:02.088	248.4284964	5962.283914	1662477422.089	0	899	2.6177743536	2.6805973599	547.35113871	563.30642535	2.5890627952	730.75549155	31.128686905	-1.2456462944	31.161283493	19.129751066	0	0	0	0	0
11389	2022-09-06	15:17:03.022	248.4285072	5962.284173	1662477423.022	0	899	2.6242115588	2.6852948803	547.35113871	562.82419832	2.512963123	730.77172852	31.128686905	-1.1425112486	31.161283493	19.136039734	0	0	0	0	0
11390	2022-09-06	15:17:03.950	248.42851794	5962.284431	1662477423.95	0	899	2.6242115588	2.6852948803	546.69163079	562.14604679	2.512963123	730.72571609	31.128686905	-1.1490218639	31.161283493	19.127397537	0	0	0	0	0
11391	2022-09-06	15:17:04.867	248.42852855	5962.284685	1662477424.867	0	899	2.6595808049	2.7215513943	546.69898176	562.16965682	2.5155012744	730.72364171	31.130319898	-1.148159515	31.161283493	19.132930111	0	0	0	0	0
11392	2022-09-06	15:17:05.756	248.42853885	5962.284932	1662477425.757	0	899	2.6596155006	2.721587255	547.22655949	562.71225364	2.5155154145	730.75933676	31.13176918	-1.149442229	31.161283493	19.136753082	0	0	0	0	0
11393	2022-09-06	15:17:06.637	248.42854904	5962.285177	1662477426.637	0	899	2.6669111231	2.7296776883	547.22655949	562.86872542	2.5402265315	730.75296041	31.13176918	-1.2178899634	31.161283493	19.132458883	0	0	0	0	0
11394	2022-09-06	15:17:07.523	248.42855931	5962.285423	1662477427.524	0	899	2.6669111231	2.7296776883	547.82583025	563.485126	2.5402265315	730.74515235	31.13176918	-1.1603076229	31.161283493	19.136121245	0	0	0	0	0
11395	2022-09-06	15:17:08.453	248.42857007	5962.285682	1662477428.454	0	899	2.6648621872	2.7269131308	547.82583025	563.31767887	2.513810532	730.74221135	31.13176918	-1.1544006463	31.161283493	19.136510041	0	0	0	0	0
11396	2022-09-06	15:17:09.421	248.42858127	5962.285951	1662477429.422	0	899	2.6648621872	2.7269131308	543.87903715	559.25927526	2.513810532	730.72852977	31.13176918	-1.1571601629	31.161283493	19.137121201	0	0	0	0	0
11397	2022-09-06	15:17:10.341	248.42859191	5962.286206	1662477430.341	0	899	2.6413239341	2.7035810719	543.89153061	559.46168353	2.5439302995	730.72553824	31.13455881	-1.196094505	31.161283493	19.133407972	0	0	0	0	0
11398	2022-09-06	15:17:11.243	248.42860236	5962.286457	1662477431.244	0	899	2.6413352452	2.7035927671	544.80280432	560.39907416	2.5439349937	730.72070312	31.135034561	-1.2027344704	31.161283493	19.136760712	0	0	0	0	0
11399	2022-09-06	15:17:12.197	248.4286134	5962.286722	1662477432.198	0	899	2.6511563695	2.7132751623	544.80280432	560.30621989	2.5292084422	730.73546878	31.135034561	-1.2027344704	31.161283493	19.133636601	0	0	0	0	0
11400	2022-09-06	15:17:13.072	248.42862353	5962.286965	1662477433.073	0	899	2.6511563695	2.7132751623	547.45981554	563.03884148	2.5292084422	730.74003631	31.135034561	-1.1949734719	31.161283493	19.131441887	0	0	0	0	0
11401	2022-09-06	15:17:13.993	248.42863419	5962.287221	1662477433.994	0	899	2.669105757	2.7304806198	547.45981554	562.74735805	2.4831725057	730.73725254	31.135034561	-1.4850623466	31.161283493	19.09564497	0	0	0	0	0
11402	2022-09-06	15:17:14.887	248.42864453	5962.287469	1662477434.887	0	899	2.6691378769	2.7305138039	546.81010897	562.07959014	2.4831853819	730.73546636	31.136371474	-1.3760310854	31.161283493	19.108182238	0	0	0	0	0
11403	2022-09-06	15:17:15.832	248.42865547	5962.287731	1662477435.833	0	899	2.6740371407	2.7355887917	546.81851715	562.10397038	2.4856750068	730.74669763	31.138238907	-1.1540234523	31.161283493	19.133367437	0	0	0	0	0
11404	2022-09-06	15:17:16.755	248.42866615	5962.287988	1662477436.755	0	899	2.6740371407	2.7355887917	546.83365761	562.11953407	2.4856750068	730.7491738	31.138238907	-1.4679234794	31.161283493	19.112599531	0	0	0	0	0
11405	2022-09-06	15:17:17.648	248.42867648	5962.288236	1662477437.648	0	899	2.66631396	2.7291727449	546.83365761	562.49119513	2.5444294308	730.75409542	31.138238907	-1.5802531321	31.161283493	19.098794066	0	0	0	0	0
11406	2022-09-06	15:17:18.535	248.42868675	5962.288482	1662477438.535	0	899	2.66631396	2.7291727449	546.01068607	561.64465936	2.5444294308	730.72890205	31.138238907	-1.252404854	31.161283493	19.119422483	0	0	0	0	0
11407	2022-09-06	15:17:19.459	248.42869744	5962.288739	1662477439.459	0	899	2.6770444846	2.7378625528	546.01916174	561.0824733	2.4540105999	730.73035153	31.140124125	-1.1497009637	31.161283493	19.11255666	0	0	0	0	0
11408	2022-09-06	15:17:20.369	248.42870799	5962.288992	1662477440.37	0	899	2.6770770066	2.7378961392	546.6604103	561.74149344	2.4540234462	730.734375	31.14147377	-1.1490218639	31.161283493	19.102190018	0	0	0	0	0
11409	2022-09-06	15:17:21.273	248.42871845	5962.289243	1662477441.274	0	899	2.6649169715	2.7250421631	546.6604103	561.63695756	2.4374667569	730.74416649	31.14147377	-1.4636657017	31.161283493	19.109740339	0	0	0	0	0
11410	2022-09-06	15:17:22.187	248.42872903	5962.289497	1662477442.188	0	899	2.6649169715	2.7250421631	546.60228821	561.57724313	2.4374667569	730.72224032	31.14147377	-1.1777160112	31.161283493	19.102638421	0	0	0	0	0
11411	2022-09-06	15:17:23.128	248.42873992	5962.289758	1662477443.129	0	899	2.6697284696	2.733558476	546.60228821	562.47580447	2.5795976572	730.72082479	31.14147377	-1.1506495476	31.161283493	19.129919052	0	0	0	0	0
11412	2022-09-06	15:17:24.082	248.42875096	5962.290023	1662477444.083	0	899	2.6697284696	2.733558476	545.3971526	561.23567132	2.5795976572	730.74053066	31.14147377	-1.3688198525	31.161283493	19.112175405	0	0	0	0	0
11413	2022-09-06	15:17:24.976	248.4287613	5962.290271	1662477444.976	0	899	2.6637634827	2.7263802296	545.41018944	560.98150837	2.5372282149	730.72642426	31.14437678	-1.4986117115	31.161283493	19.115658766	0	0	0	0	0
11414	2022-09-06	15:17:25.828	248.42877116	5962.290508	1662477445.828	0	899	2.6637772931	2.7263945079	546.55313769	562.15712336	2.5372338833	730.72209117	31.144952774	-1.4893955111	31.161283493	19.116803618	0	0	0	0	0
11415	2022-09-06	15:17:26.714	248.42878142	5962.290754	1662477446.715	0	899	2.6792717892	2.7422602574	546.55313769	562.15887254	2.5375104074	730.72399054	31.144952774	-1.4202795226	31.161283493	19.118468581	0	0	0	0	0
11416	2022-09-06	15:17:27.631	248.42879204	5962.291009	1662477447.632	0	899	2.6792717892	2.7422602574	546.80216916	562.4150146	2.5375104074	730.71801758	31.144952774	-1.1897132397	31.161283493	19.1313591	0	0	0	0	0
11417	2022-09-06	15:17:28.604	248.42880329	5962.291279	1662477448.604	0	899	2.6806892411	2.7433338023	546.80216916	562.32110278	2.5226684264	730.73426182	31.144952774	-1.1910713895	31.161283493	19.130907892	0	0	0	0	0
11418	2022-09-06	15:17:29.529	248.428814	5962.291536	1662477449.53	0	899	2.6806936739	2.7433383844	543.50285618	558.92816246	2.522670224	730.73145299	31.145136486	-1.1901551311	31.161283493	19.130664042	0	0	0	0	0
11419	2022-09-06	15:17:30.469	248.42882487	5962.291797	1662477450.469	0	899	2.6700836849	2.7309520869	543.51582796	558.56185614	2.4622563971	730.73535763	31.148035049	-1.1457666159	31.161283493	19.136760712	0	0	0	0	0
11420	2022-09-06	15:17:31.391	248.42883554	5962.292053	1662477451.391	0	899	2.6700836849	2.7309520869	547.32059855	562.47195336	2.4622563971	730.73427557	31.148035049	-1.4003381066	31.161283493	19.103940383	0	0	0	0	0
11421	2022-09-06	15:17:32.331	248.42884642	5962.292314	1662477452.331	0	899	2.6681164236	2.7326452542	547.32059855	563.39962955	2.6087111436	730.71975971	31.148035049	-1.1875034847	31.161283493	19.134110508	0	0	0	0	0
11422	2022-09-06	15:17:33.242	248.42885697	5962.292567	1662477453.242	0	899	2.6681164236	2.7326452542	545.55840026	561.58566189	2.6087111436	730.72146425	31.148035049	-1.1832026243	31.161283493	19.133159637	0	0	0	0	0
11423	2022-09-06	15:17:34.184	248.42886788	5962.292829	1662477454.185	0	899	2.6671634544	2.7279618347	545.55840026	560.66011128	2.4621197646	730.72041452	31.148035049	-1.1855524392	31.161283493	19.132639197	0	0	0	0	0
11424	2022-09-06	15:17:35.124	248.42887875	5962.29309	1662477455.124	0	899	2.6672098146	2.7280097175	546.3191882	561.44207515	2.4621382064	730.72205681	31.149966145	-1.2001905639	31.161283493	19.130920221	0	0	0	0	0
11425	2022-09-06	15:17:36.006	248.42888897	5962.293335	1662477456.007	0	899	2.6525606688	2.7153231144	546.32491568	562.0251773	2.5534878521	730.71581587	31.151239395	-1.2234735307	31.161283493	19.131493032	0	0	0	0	0
11426	2022-09-06	15:17:36.934	248.42889971	5962.293593	1662477456.935	0	899	2.6525606688	2.7153231144	546.36138517	562.06269485	2.5534878521	730.73647889	31.151239395	-1.188268772	31.161283493	19.13532516	0	0	0	0	0
11427	2022-09-06	15:17:37.875	248.4289106	5962.293854	1662477457.876	0	899	2.6442221714	2.7039464716	546.36138517	561.34638302	2.4401045483	730.72187856	31.151239395	-1.1779639263	31.161283493	19.136617471	0	0	0	0	0
11428	2022-09-06	15:17:38.887	248.4289223	5962.294135	1662477458.887	0	899	2.6442221714	2.7039464716	545.25034548	560.20487096	2.4401045483	730.72329894	31.151239395	-1.4605182188	31.161283493	19.131759719	0	0	0	0	0
11429	2022-09-06	15:17:39.766	248.42893249	5962.29438	1662477459.767	0	899	2.6521888586	2.7163331297	545.25877308	561.27739581	2.608737005	730.72716073	31.153116529	-1.2915009197	31.161283493	19.134845052	0	0	0	0	0
11430	2022-09-06	15:17:40.657	248.42894279	5962.294627	1662477460.657	0	899	2.6522227273	2.7163681791	546.33388749	562.38418588	2.608751361	730.73050472	31.154535294	-1.1464780277	31.161283493	19.135748655	0	0	0	0	0
11431	2022-09-06	15:17:41.608	248.4289538	5962.294891	1662477461.608	0	899	2.6644497813	2.7258311726	546.33388749	561.61841039	2.4876726361	730.72755523	31.154535294	-1.1488170561	31.161283493	19.130283596	0	0	0	0	0
11432	2022-09-06	15:17:42.480	248.4289639	5962.295134	1662477462.481	0	899	2.6644497813	2.7258311726	545.93809041	561.21154028	2.4876726361	730.71057008	31.154535294	-1.1535383266	31.161283493	19.136135695	0	0	0	0	0
11433	2022-09-06	15:17:43.335	248.42897378	5962.295371	1662477463.335	0	899	2.6710862881	2.7315026095	545.93809041	560.93273656	2.4434761985	730.71760488	31.154535294	-1.1641235004	31.161283493	19.137463159	0	0	0	0	0
11434	2022-09-06	15:17:44.174	248.4289835	5962.295604	1662477464.174	0	899	2.6710862881	2.7315026095	546.46789531	561.47709299	2.4434761985	730.72980545	31.154535294	-1.1734366417	31.161283493	19.137121201	0	0	0	0	0
11435	2022-09-06	15:17:45.105	248.42899427	5962.295863	1662477465.105	0	899	2.67417634	2.7368431506	546.47772735	562.03096115	2.5295492403	730.72757221	31.156720433	-1.1620107692	31.161283493	19.134845014	0	0	0	0	0
11436	2022-09-06	15:17:46.071	248.42900545	5962.296131	1662477466.071	0	899	2.6741986684	2.736866233	546.06720585	561.60881336	2.5295583421	730.72835111	31.157648087	-1.186209996	31.161283493	19.131859546	0	0	0	0	0
11437	2022-09-06	15:17:46.993	248.42901613	5962.296387	1662477466.994	0	899	2.6843455351	2.7462393203	546.06720585	561.3576856	2.4897980195	730.72153336	31.157648087	-1.1722509608	31.161283493	19.13142563	0	0	0	0	0
11438	2022-09-06	15:17:47.842	248.42902595	5962.296623	1662477467.842	0	899	2.6843455351	2.7462393203	545.81532133	561.09874804	2.4897980195	730.70153809	31.157648087	-1.184830308	31.161283493	19.116594315	0	0	0	0	0
11439	2022-09-06	15:17:48.788	248.4290369	5962.296886	1662477468.788	0	899	2.668516732	2.7300620383	545.81532133	561.10286405	2.4904502826	730.73673435	31.157648087	-1.1833750941	31.161283493	19.121316139	0	0	0	0	0
11440	2022-09-06	15:17:49.717	248.42904766	5962.297144	1662477469.718	0	899	2.6685697408	2.7301168087	547.37374241	562.7050693	2.4904716018	730.73026867	31.159855053	-1.1901335882	31.161283493	19.13243866	0	0	0	0	0
11441	2022-09-06	15:17:50.691	248.42905894	5962.297414	1662477470.692	0	899	2.6613815849	2.7213442289	547.37809993	562.35353683	2.4341803291	730.73209245	31.160821915	-1.216326967	31.161283493	19.129691168	0	0	0	0	0
11442	2022-09-06	15:17:51.572	248.42906912	5962.297659	1662477471.572	0	899	2.6613815849	2.7213442289	544.43942475	559.33446393	2.4341803291	730.72883252	31.160821915	-1.2401704788	31.161283493	19.126676559	0	0	0	0	0
11443	2022-09-06	15:17:52.473	248.42907955	5962.297909	1662477472.473	0	899	2.665374811	2.7276294939	544.43942475	559.88332387	2.5214020528	730.72484099	31.160821915	-1.163509061	31.161283493	19.133946766	0	0	0	0	0
11444	2022-09-06	15:17:53.407	248.42909037	5962.298169	1662477473.408	0	899	2.665374811	2.7276294939	544.93434889	560.39228734	2.5214020528	730.71422895	31.160821915	-1.1737815979	31.161283493	19.133624108	0	0	0	0	0
11445	2022-09-06	15:17:54.375	248.42910156	5962.298437	1662477474.375	0	899	2.6776771943	2.7406256725	544.93454658	560.49344438	2.5374118792	730.7094484	31.160865973	-1.1801628411	31.161283493	19.136352526	0	0	0	0	0
11446	2022-09-06	15:17:55.267	248.4291119	5962.298686	1662477475.268	0	899	2.6777563032	2.7407074615	545.04619037	560.60847959	2.5374441849	730.73357629	31.164148331	-1.196223855	31.161283493	19.132799149	0	0	0	0	0
11447	2022-09-06	15:17:56.207	248.42912278	5962.298947	1662477476.208	0	899	2.7005434449	2.7640386643	545.04619037	560.61053893	2.5377706393	730.72867327	31.164148331	-1.1681979879	31.161283493	19.135898906	0	0	0	0	0
11448	2022-09-06	15:17:57.115	248.42913329	5962.299199	1662477477.116	0	899	2.7005434449	2.7640386643	544.84330263	560.40185753	2.5377706393	730.72075729	31.164148331	-1.1539047956	31.161283493	19.137479782	0	0	0	0	0
11449	2022-09-06	15:17:58.006	248.42914359	5962.299446	1662477478.006	0	899	2.7124144732	2.7759876951	544.84330263	560.35255337	2.5299511762	730.73445463	31.164148331	-1.1527730455	31.161283493	19.137479782	0	0	0	0	0
11450	2022-09-06	15:17:58.915	248.42915412	5962.299699	1662477478.916	0	899	2.7124144732	2.7759876951	546.69478924	562.25674352	2.5299511762	730.74179582	31.164148331	-1.1841943248	31.161283493	19.136878967	0	0	0	0	0
11451	2022-09-06	15:17:59.865	248.4291651	5962.299963	1662477479.865	0	899	2.7025483173	2.7667767765	546.70698589	562.48816869	2.5645362157	730.72579693	31.166857928	-1.1704400936	31.161283493	19.137212753	0	0	0	0	0
11452	2022-09-06	15:18:00.750	248.42917536	5962.300209	1662477480.751	0	899	2.7025633213	2.7667922943	546.57925398	562.35678852	2.5645423515	730.73006454	31.167474747	-1.1547025284	31.161283493	19.137299304	0	0	0	0	0
11453	2022-09-06	15:18:01.630	248.42918553	5962.300453	1662477481.63	0	899	2.7060226214	2.7675069549	546.57925398	561.65997128	2.4543200959	730.72527146	31.167474747	-1.1522772312	31.161283493	19.136052479	0	0	0	0	0
11454	2022-09-06	15:18:02.576	248.42919649	5962.300716	1662477482.577	0	899	2.7060226214	2.7675069549	546.26166961	561.33362441	2.4543200959	730.72128357	31.167474747	-1.1522772312	31.161283493	19.132078171	0	0	0	0	0
11455	2022-09-06	15:18:03.533	248.42920757	5962.300982	1662477483.534	0	899	2.7098380922	2.7739664622	546.26166961	561.96274123	2.5539033068	730.74200965	31.167474747	-1.1900689381	31.161283493	19.127867503	0	0	0	0	0
11456	2022-09-06	15:18:04.469	248.42921839	5962.301241	1662477484.469	0	899	2.7098982209	2.7740286416	547.61059595	563.35059429	2.5539277283	730.72506936	31.169940001	-1.1933996914	31.161283493	19.132019889	0	0	0	0	0
11457	2022-09-06	15:18:05.388	248.42922904	5962.301497	1662477485.389	0	899	2.6915783176	2.7520916791	547.61420348	562.56392269	2.4290912866	730.7340775	31.170740128	-1.1945961714	31.161283493	19.133520126	0	0	0	0	0
11458	2022-09-06	15:18:06.282	248.42923938	5962.301745	1662477486.282	0	899	2.6915783176	2.7520916791	547.26948979	562.2097984	2.4290912866	730.74321903	31.170740128	-1.1958142353	31.161283493	19.133338132	0	0	0	0	0
11459	2022-09-06	15:18:07.194	248.42924994	5962.301999	1662477487.195	0	899	2.7039832304	2.7671734608	547.26948979	562.80201163	2.5227197661	730.72734464	31.170740128	-1.160415411	31.161283493	19.136039734	0	0	0	0	0
11460	2022-09-06	15:18:08.104	248.42926046	5962.302251	1662477488.104	0	899	2.7039832304	2.7671734608	545.68482895	561.17237518	2.5227197661	730.73344169	31.170740128	-1.1457126551	31.161283493	19.135743703	0	0	0	0	0
11461	2022-09-06	15:18:09.039	248.4292713	5962.302511	1662477489.04	0	899	2.6915208255	2.7544162659	545.69223859	561.17911617	2.5225805493	730.73131071	31.172389289	-1.1649319423	31.161283493	19.132245512	0	0	0	0	0
11462	2022-09-06	15:18:09.967	248.42928204	5962.302769	1662477489.968	0	899	2.6915562821	2.7544529165	545.69659511	561.18368675	2.5225948707	730.72571892	31.173852921	-1.184830308	31.161283493	19.129198074	0	0	0	0	0
11463	2022-09-06	15:18:10.852	248.42929228	5962.303015	1662477490.853	0	899	2.6946566691	2.7570625603	545.69659511	561.04449837	2.5005435518	730.72648611	31.173852921	-1.1906510213	31.161283493	19.129412935	0	0	0	0	0
11464	2022-09-06	15:18:11.773	248.42930294	5962.303271	1662477491.774	0	899	2.6946566691	2.7570625603	546.82466313	562.20429368	2.5005435518	730.72495942	31.173852921	-1.28426805	31.161283493	19.129221948	0	0	0	0	0
11465	2022-09-06	15:18:12.727	248.42931398	5962.303536	1662477492.728	0	899	2.7063835547	2.7683968332	546.82466313	562.04053217	2.4746387176	730.7385739	31.173852921	-1.4484886452	31.161283493	19.128839733	0	0	0	0	0
11466	2022-09-06	15:18:13.619	248.42932431	5962.303783	1662477493.62	0	899	2.7063835547	2.7683968332	547.14698464	562.37182256	2.4746387176	730.73573152	31.173852921	-1.1886137598	31.161283493	19.133047104	0	0	0	0	0
11467	2022-09-06	15:18:14.568	248.42933528	5962.304047	1662477494.568	0	899	2.6825811931	2.7457128824	547.15049169	562.78956823	2.5400820437	730.73049826	31.174631422	-1.153516767	31.161283493	19.135937078	0	0	0	0	0
11468	2022-09-06	15:18:15.463	248.42934564	5962.304295	1662477495.463	0	899	2.6826412375	2.7457749633	543.30204384	558.83127517	2.5401065464	730.71203613	31.177118301	-1.1522772312	31.161283493	19.136760712	0	0	0	0	0
11469	2022-09-06	15:18:16.438	248.42935693	5962.304566	1662477496.439	0	899	2.6691710451	2.732433524	543.30204384	558.94202187	2.5577144379	730.72853664	31.177118301	-1.1858650493	31.161283493	19.133975061	0	0	0	0	0
11470	2022-09-06	15:18:17.358	248.42936757	5962.304822	1662477497.358	0	899	2.6691710451	2.732433524	544.67260776	560.35204006	2.5577144379	730.74321297	31.177118301	-1.1572032804	31.161283493	19.137004221	0	0	0	0	0
11471	2022-09-06	15:18:18.325	248.42937876	5962.30509	1662477498.325	0	899	2.6861174787	2.7450440503	544.67260776	559.17989402	2.3714682331	730.72281551	31.177118301	-1.1587878466	31.161283493	19.137121201	0	0	0	0	0
11472	2022-09-06	15:18:19.213	248.42938904	5962.305337	1662477499.213	0	899	2.6861275439	2.7450544337	544.46701263	558.96884694	2.3714720628	730.71228108	31.177534634	-1.2139771403	31.161283493	19.135241692	0	0	0	0	0
11473	2022-09-06	15:18:20.078	248.42939905	5962.305577	1662477500.078	0	899	2.6696953737	2.7326571036	544.47923742	560.07514266	2.545346828	730.72528076	31.180261612	-1.5184992552	31.161283493	19.128477097	0	0	0	0	0
11474	2022-09-06	15:18:21.006	248.42940979	5962.305835	1662477501.006	0	899	2.6696953737	2.7326571036	545.83394648	561.46865561	2.545346828	730.73495746	31.180261612	-1.2121554282	31.161283493	19.131149153	0	0	0	0	0
11475	2022-09-06	15:18:21.944	248.42942065	5962.306096	1662477501.944	0	899	2.6851376066	2.7458197781	545.83394648	560.81284271	2.4414314758	730.73408801	31.180261612	-1.1808419764	31.161283493	19.132045443	0	0	0	0	0
11476	2022-09-06	15:18:22.842	248.42943104	5962.306345	1662477502.842	0	899	2.6851376066	2.7458197781	546.31996392	561.31219754	2.4414314758	730.73296755	31.180261612	-1.1676375219	31.161283493	19.133774157	0	0	0	0	0
11477	2022-09-06	15:18:23.813	248.42944229	5962.306615	1662477503.814	0	899	2.6881671712	2.7499086837	546.31996392	561.55790585	2.4803584428	730.73647849	31.180261612	-1.1783088454	31.161283493	19.121504853	0	0	0	0	0
11478	2022-09-06	15:18:24.747	248.4294531	5962.306874	1662477504.748	0	899	2.6882130079	2.7499560373	544.63642539	559.82752486	2.4803766704	730.73817292	31.182156127	-1.1827498398	31.161283493	19.125363887	0	0	0	0	0
11479	2022-09-06	15:18:25.660	248.42946366	5962.307128	1662477505.66	0	899	2.697076355	2.7593397714	544.64284641	559.91219355	2.4927758073	730.73497808	31.183588028	-1.2039093474	31.161283493	19.131998416	0	0	0	0	0
11480	2022-09-06	15:18:26.578	248.42947428	5962.307383	1662477506.578	0	899	2.697076355	2.7593397714	545.94603242	561.25191506	2.4927758073	730.73768909	31.183588028	-1.2727235556	31.161283493	19.132799149	0	0	0	0	0
11481	2022-09-06	15:18:27.503	248.429485	5962.30764	1662477507.504	0	899	2.6985065835	2.7615671479	545.94603242	561.44057715	2.5226540731	730.74834963	31.183588028	-1.2248209833	31.161283493	19.111051193	0	0	0	0	0
11482	2022-09-06	15:18:28.367	248.42949499	5962.30788	1662477508.367	0	899	2.6985065835	2.7615671479	545.27373318	560.74919732	2.5226540731	730.73762846	31.183588028	-1.188085556	31.161283493	19.13243866	0	0	0	0	0
11483	2022-09-06	15:18:29.240	248.4295051	5962.308122	1662477509.241	0	899	2.6968144398	2.7587374959	545.27859194	560.48327742	2.4796903915	730.73267976	31.18467029	-1.1849811756	31.161283493	19.119002727	0	0	0	0	0
11484	2022-09-06	15:18:30.127	248.42951536	5962.308369	1662477510.127	0	899	2.6968659471	2.7587907074	544.68153869	559.86970428	2.4797108032	730.73376465	31.186792374	-1.188085556	31.161283493	19.11299324	0	0	0	0	0
11485	2022-09-06	15:18:30.982	248.42952525	5962.308606	1662477510.982	0	899	2.6971297581	2.7602904572	544.68153869	560.1728058	2.5278284589	730.73921456	31.186792374	-1.5057259751	31.161283493	19.087467838	0	0	0	0	0
11486	2022-09-06	15:18:31.941	248.42953637	5962.308873	1662477511.942	0	899	2.6971297581	2.7602904572	543.58334832	559.04338185	2.5278284589	730.75444869	31.186792374	-1.3339492572	31.161283493	19.101576963	0	0	0	0	0
11487	2022-09-06	15:18:32.891	248.42954736	5962.309137	1662477512.892	0	899	2.6942105312	2.7584330346	543.58334832	559.32169946	2.5720549337	730.75629107	31.186792374	-1.4212928237	31.161283493	19.09542906	0	0	0	0	0
11488	2022-09-06	15:18:33.811	248.429558	5962.309392	1662477513.811	0	899	2.6942105312	2.7584330346	543.58151109	559.31980903	2.5720549337	730.76678467	31.186792374	-1.2597023249	31.161283493	19.122716904	0	0	0	0	0
11489	2022-09-06	15:18:34.697	248.42956826	5962.309638	1662477514.698	0	899	2.7000676302	2.7643966144	543.59015391	559.32055878	2.5707615502	730.77053651	31.188723469	-1.2037907807	31.161283493	19.099278229	0	0	0	0	0
11490	2022-09-06	15:18:35.595	248.42957866	5962.309888	1662477515.596	0	899	2.7000985715	2.7644286182	543.95587652	559.69694465	2.570774247	730.74420651	31.189996719	-1.2902181172	31.161283493	19.086361411	0	0	0	0	0
11491	2022-09-06	15:18:36.502	248.42958914	5962.310139	1662477516.502	0	899	2.688274926	2.7502847288	543.95587652	559.19351246	2.4907959281	730.75162774	31.189996719	-1.6568498611	31.161283493	19.093906403	0	0	0	0	0
11492	2022-09-06	15:18:37.420	248.42959977	5962.310394	1662477517.42	0	899	2.688274926	2.7502847288	543.51130947	558.73649193	2.4907959281	730.75193251	31.189996719	-1.6443460303	31.161283493	19.104972688	0	0	0	0	0
11493	2022-09-06	15:18:38.388	248.42961098	5962.310664	1662477518.389	0	899	2.6996039342	2.7588000689	543.51130947	557.98120752	2.3704378701	730.75234763	31.189996719	-1.6140350214	31.161283493	19.12288859	0	0	0	0	0
11494	2022-09-06	15:18:39.269	248.42962117	5962.310908	1662477519.269	0	899	2.6996039342	2.7588000689	544.29042344	558.78106384	2.3704378701	730.75959182	31.189996719	-1.2369152308	31.161283493	19.129198074	0	0	0	0	0
11495	2022-09-06	15:18:40.141	248.42963127	5962.311151	1662477520.142	0	899	2.7243837249	2.7870810815	544.29930845	559.51112685	2.4851641634	730.73967253	31.191979351	-1.3989260552	31.161283493	19.126193432	0	0	0	0	0
11496	2022-09-06	15:18:41.010	248.42964133	5962.311392	1662477521.011	0	899	2.7244166743	2.7871151235	545.50931424	560.755031	2.4851771175	730.74258686	31.193323135	-1.7068005682	31.161283493	19.092954901	0	0	0	0	0
11497	2022-09-06	15:18:41.990	248.42965266	5962.311664	1662477521.99	0	899	2.7223066227	2.785433914	545.50931424	560.87177032	2.5036853635	730.74581	31.193323135	-1.3388969014	31.161283493	19.121125038	0	0	0	0	0
11498	2022-09-06	15:18:42.895	248.42966315	5962.311916	1662477522.896	0	899	2.7223066227	2.785433914	542.90317854	558.19224147	2.5036853635	730.76013184	31.193323135	-1.1636707783	31.161283493	19.135320663	0	0	0	0	0
11499	2022-09-06	15:18:43.792	248.42967353	5962.312165	1662477523.793	0	899	2.6875689054	2.7504592411	542.90317854	558.33241073	2.5260046972	730.75828866	31.193323135	-1.1636707783	31.161283493	19.135320663	0	0	0	0	0
11500	2022-09-06	15:18:44.707	248.42968412	5962.312419	1662477524.708	0	899	2.6876074171	2.7504990515	542.23558409	557.64594122	2.5260202981	730.75267746	31.194915304	-1.3578897486	31.161283493	19.114857945	0	0	0	0	0
11501	2022-09-06	15:18:45.644	248.42969495	5962.312679	1662477525.644	0	899	2.6860038682	2.7492177637	542.24223678	557.7414301	2.5401470994	730.74997413	31.196405411	-1.5314127341	31.161283493	19.104707756	0	0	0	0	0
11502	2022-09-06	15:18:46.608	248.42970612	5962.312947	1662477526.609	0	899	2.6860038682	2.7492177637	544.571183	560.13694581	2.5401470994	730.75009297	31.196405411	-1.5108892239	31.161283493	19.122275321	0	0	0	0	0
11503	2022-09-06	15:18:47.522	248.42971669	5962.313201	1662477527.522	0	899	2.7056504427	2.768741765	544.571183	559.9932559	2.5173443832	730.74411718	31.196405411	-1.1879454243	31.161283493	19.123968137	0	0	0	0	0
11504	2022-09-06	15:18:48.417	248.42972705	5962.313449	1662477528.417	0	899	2.7056504427	2.768741765	544.28114134	559.69500036	2.5173443832	730.76174704	31.196405411	-1.1942404864	31.161283493	19.13273037	0	0	0	0	0
11505	2022-09-06	15:18:49.338	248.42973771	5962.313705	1662477529.338	0	899	2.7138096512	2.7754493535	544.28909153	559.30134423	2.4534808977	730.74152501	31.198179472	-1.2217812546	31.161283493	19.127574201	0	0	0	0	0
11506	2022-09-06	15:18:50.279	248.42974861	5962.313967	1662477530.28	0	899	2.7138512932	2.7754923583	546.25824428	561.32491135	2.4534971241	730.73541219	31.199884415	-1.1978515387	31.161283493	19.127397537	0	0	0	0	0
11507	2022-09-06	15:18:51.200	248.42975926	5962.314222	1662477531.2	0	899	2.7107998652	2.7752233944	546.25824428	562.0262191	2.5644959618	730.7418225	31.199884415	-1.2124572882	31.161283493	19.128071981	0	0	0	0	0
11508	2022-09-06	15:18:52.082	248.42976948	5962.314467	1662477532.083	0	899	2.7107998652	2.7752233944	543.78820798	559.48488417	2.5644959618	730.72473145	31.199884415	-1.1815749407	31.161283493	19.130998611	0	0	0	0	0
11509	2022-09-06	15:18:52.953	248.42977955	5962.314709	1662477532.953	0	899	2.7118014108	2.7769127225	543.78820798	559.64741593	2.5902976347	730.73720929	31.199884415	-1.1858003732	31.161283493	19.124921849	0	0	0	0	0
11510	2022-09-06	15:18:53.832	248.42978973	5962.314954	1662477533.833	0	899	2.7118014108	2.7769127225	543.42415659	559.27274723	2.5902976347	730.74434556	31.199884415	-1.1896377462	31.161283493	19.125413352	0	0	0	0	0
11511	2022-09-06	15:18:54.778	248.42980067	5962.315216	1662477534.778	0	899	2.7261605823	2.7908069732	543.43280855	559.08462739	2.5589979587	730.74577321	31.201818138	-1.1890017552	31.161283493	19.132203475	0	0	0	0	0
11512	2022-09-06	15:18:55.693	248.42981126	5962.31547	1662477535.693	0	899	2.7261910086	2.7908384394	544.36807283	560.04690651	2.5590102687	730.73862846	31.203058243	-1.206528696	31.161283493	19.13147608	0	0	0	0	0
11513	2022-09-06	15:18:56.596	248.42982172	5962.315721	1662477536.597	0	899	2.7299403451	2.7927159918	544.36807283	559.56974727	2.483246767	730.71974192	31.203058243	-1.2369475317	31.161283493	19.132368088	0	0	0	0	0
11514	2022-09-06	15:18:57.512	248.42983231	5962.315976	1662477537.512	0	899	2.7299403451	2.7927159918	546.0529636	561.30168922	2.483246767	730.72894368	31.203058243	-1.2076497354	31.161283493	19.118103141	0	0	0	0	0
11515	2022-09-06	15:18:58.403	248.42984263	5962.316223	1662477538.403	0	899	2.7262964049	2.790229585	546.0529636	561.60510484	2.53128953	730.72040522	31.203058243	-1.267215428	31.161283493	19.098814794	0	0	0	0	0
11516	2022-09-06	15:18:59.354	248.42985363	5962.316487	1662477539.354	0	899	2.7262964049	2.790229585	544.33092071	559.83401642	2.53128953	730.72049496	31.203058243	-1.1490218639	31.161283493	19.136039734	0	0	0	0	0
11517	2022-09-06	15:19:00.292	248.4298645	5962.316748	1662477540.293	0	899	2.7284521814	2.7925490004	544.34269572	559.87366245	2.5356606395	730.71755678	31.205685584	-1.2022709878	31.161283493	19.132629117	0	0	0	0	0
11518	2022-09-06	15:19:01.174	248.42987471	5962.316993	1662477541.175	0	899	2.7284626032	2.7925597751	544.1371483	559.66227672	2.5356648141	730.70676932	31.206110001	-1.1923326064	31.161283493	19.130437851	0	0	0	0	0
11519	2022-09-06	15:19:02.155	248.42988606	5962.317266	1662477542.156	0	899	2.7216360351	2.7867250255	544.1371483	559.94345359	2.5802920973	730.69546489	31.206110001	-1.217836054	31.161283493	19.132897282	0	0	0	0	0
11520	2022-09-06	15:19:03.062	248.42989656	5962.317517	1662477543.063	0	899	2.7216360351	2.7867250255	544.3896615	560.20330189	2.5802920973	730.7036723	31.206110001	-1.1924188271	31.161283493	19.131456577	0	0	0	0	0
11521	2022-09-06	15:19:03.940	248.42990671	5962.317761	1662477543.94	0	899	2.7230587234	2.7848449834	544.3896615	559.3891943	2.4510170776	730.71679688	31.206110001	-1.184830308	31.161283493	19.130998611	0	0	0	0	0
11522	2022-09-06	15:19:04.858	248.42991735	5962.318016	1662477544.859	0	899	2.7231277283	2.7849162442	542.89991543	557.85856924	2.451043849	730.71941775	31.208925702	-1.1890018192	31.161283493	19.095927813	0	0	0	0	0
11523	2022-09-06	15:19:05.789	248.42992812	5962.318275	1662477545.79	0	899	2.7284496218	2.7908831687	542.90206183	557.98805943	2.4713360633	730.70980734	31.209405899	-1.1871909306	31.161283493	19.111709999	0	0	0	0	0
11524	2022-09-06	15:19:06.737	248.4299391	5962.318538	1662477546.738	0	899	2.7284496218	2.7908831687	543.94660295	559.06162594	2.4713360633	730.71411133	31.209405899	-1.184830308	31.161283493	19.132078171	0	0	0	0	0
11525	2022-09-06	15:19:07.647	248.42994962	5962.318791	1662477547.647	0	899	2.7054124414	2.7696592738	543.94660295	559.63590864	2.5626000475	730.72061905	31.209405899	-1.1897455533	31.161283493	19.130786176	0	0	0	0	0
11526	2022-09-06	15:19:08.559	248.42996017	5962.319044	1662477548.559	0	899	2.7054124414	2.7696592738	545.21039976	560.93615773	2.5626000475	730.70939303	31.209405899	-1.2371199826	31.161283493	19.121054542	0	0	0	0	0
11527	2022-09-06	15:19:09.453	248.42997053	5962.319293	1662477549.454	0	899	2.726991014	2.7894420698	545.21272943	560.37534896	2.4733062404	730.71347875	31.2099249	-1.1820599875	31.161283493	19.13378929	0	0	0	0	0
11528	2022-09-06	15:19:10.365	248.42998109	5962.319546	1662477550.366	0	899	2.7270584166	2.7895116966	545.27432125	560.43881973	2.4733325903	730.69781494	31.21267128	-1.1587878466	31.161283493	19.137121201	0	0	0	0	0
11529	2022-09-06	15:19:11.280	248.42999168	5962.3198	1662477551.281	0	899	2.7262919674	2.7890077337	545.27432125	560.507164	2.4841766147	730.73213206	31.21267128	-1.1512208269	31.161283493	19.136841881	0	0	0	0	0
11530	2022-09-06	15:19:12.184	248.43000214	5962.320051	1662477552.185	0	899	2.7262919674	2.7890077337	543.49167943	558.6747221	2.4841766147	730.72658675	31.21267128	-1.1490218639	31.161283493	19.136760712	0	0	0	0	0
11531	2022-09-06	15:19:13.098	248.43001271	5962.320305	1662477553.098	0	899	2.7222968894	2.7848355326	543.49167943	558.65396118	2.480872003	730.71549614	31.21267128	-1.1503800304	31.161283493	19.136459906	0	0	0	0	0
11532	2022-09-06	15:19:13.996	248.4300231	5962.320554	1662477553.996	0	899	2.7222968894	2.7848355326	544.21013515	559.39246031	2.480872003	730.72242302	31.21267128	-1.1529455027	31.161283493	19.136104192	0	0	0	0	0
11533	2022-09-06	15:19:14.868	248.43003321	5962.320797	1662477554.869	0	899	2.7244222553	2.7870417938	544.21460394	559.40487072	2.4821146387	730.73272099	31.213668659	-1.15734342	31.161283493	19.121828989	0	0	0	0	0
11534	2022-09-06	15:19:15.799	248.43004398	5962.321056	1662477555.8	0	899	2.7244763677	2.7870976984	544.40461073	559.60031476	2.4821358888	730.74003146	31.215875626	-1.5015651951	31.161283493	19.091488478	0	0	0	0	0
11535	2022-09-06	15:19:16.644	248.43005376	5962.32129	1662477556.645	0	899	2.7102352682	2.7752301492	544.40461073	560.26246612	2.5872333617	730.72973431	31.215875626	-1.5091860807	31.161283493	19.103934964	0	0	0	0	0
11536	2022-09-06	15:19:17.520	248.4300639	5962.321534	1662477557.521	0	899	2.7102352682	2.7752301492	543.1881174	559.0105378	2.5872333617	730.72590728	31.215875626	-1.2304046154	31.161283493	19.136760712	0	0	0	0	0
11537	2022-09-06	15:19:18.417	248.43007427	5962.321783	1662477558.417	0	899	2.7121992278	2.7752975703	543.1881174	558.53541402	2.5116773548	730.74247529	31.215875626	-1.2034674543	31.161283493	19.13524394	0	0	0	0	0
11538	2022-09-06	15:19:19.322	248.43008475	5962.322034	1662477559.322	0	899	2.7121992278	2.7752975703	544.96736035	560.36492789	2.5116773548	730.73462318	31.215875626	-1.1473941803	31.161283493	19.137840271	0	0	0	0	0
11539	2022-09-06	15:19:20.176	248.43009463	5962.322271	1662477560.176	0	899	2.7381030831	2.8002970573	544.9819525	560.01391916	2.4535768214	730.72787657	31.21912787	-1.516796206	31.161283493	19.088092981	0	0	0	0	0
11540	2022-09-06	15:19:21.062	248.43010488	5962.322517	1662477561.062	0	899	2.7381041588	2.8002981683	544.10413425	559.11189109	2.4535772369	730.72377065	31.219171524	-1.3104829986	31.161283493	19.115089366	0	0	0	0	0
11541	2022-09-06	15:19:21.954	248.43011522	5962.322765	1662477561.955	0	899	2.7262102445	2.7891247354	544.10413425	559.35314282	2.4919435727	730.73698173	31.219171524	-1.1858974435	31.161283493	19.130891295	0	0	0	0	0
11542	2022-09-06	15:19:22.842	248.43012549	5962.323012	1662477562.842	0	899	2.7262102445	2.7891247354	543.94658042	559.19117341	2.4919435727	730.73614744	31.219171524	-1.2026050928	31.161283493	19.132155248	0	0	0	0	0
11543	2022-09-06	15:19:23.793	248.4301365	5962.323276	1662477563.794	0	899	2.7167150311	2.7821265042	543.94658042	559.85493806	2.5973621686	730.73842515	31.219171524	-1.1934427915	31.161283493	19.134535164	0	0	0	0	0
11544	2022-09-06	15:19:24.714	248.43014716	5962.323532	1662477564.715	0	899	2.7167710748	2.7821844929	545.96949427	561.93716054	2.5973852649	730.7436483	31.221463778	-1.1825342739	31.161283493	19.134012639	0	0	0	0	0
11545	2022-09-06	15:19:25.631	248.43015777	5962.323786	1662477565.631	0	899	2.7238197213	2.7858390326	545.97373133	561.0696831	2.4593841793	730.7318762	31.222406387	-1.1929684877	31.161283493	19.13243866	0	0	0	0	0
11546	2022-09-06	15:19:26.530	248.43016818	5962.324036	1662477566.531	0	899	2.7238197213	2.7858390326	544.48246734	559.53718627	2.4593841793	730.74164142	31.222406387	-1.1826851652	31.161283493	19.134671735	0	0	0	0	0
11547	2022-09-06	15:19:27.403	248.43017828	5962.324279	1662477567.403	0	899	2.7427052405	2.8079287544	544.48246734	560.20929752	2.5660999179	730.7404862	31.222406387	-1.1506495476	31.161283493	19.135320663	0	0	0	0	0
11548	2022-09-06	15:19:28.321	248.4301889	5962.324534	1662477568.321	0	899	2.7427052405	2.8079287544	545.05828578	560.80174789	2.5660999179	730.75288442	31.222406387	-1.1984443617	31.161283493	19.117657504	0	0	0	0	0
11549	2022-09-06	15:19:29.250	248.43019965	5962.324792	1662477569.25	0	899	2.7561592796	2.8190975468	545.05828578	560.17298882	2.466380815	730.73953227	31.222406387	-1.2206386328	31.161283493	19.136400223	0	0	0	0	0
11550	2022-09-06	15:19:30.104	248.43020954	5962.325029	1662477570.104	0	899	2.7562236467	2.8191640319	543.76584193	558.84486095	2.4664056434	730.74772836	31.225001392	-1.4314790664	31.161283493	19.117225685	0	0	0	0	0
11551	2022-09-06	15:19:31.058	248.43022058	5962.325294	1662477571.058	0	899	2.7528026204	2.8166308076	543.76884309	559.08077249	2.5034449144	730.74503594	31.225671768	-1.3565962046	31.161283493	19.12175248	0	0	0	0	0
11552	2022-09-06	15:19:32.029	248.43023183	5962.325564	1662477572.03	0	899	2.7528026204	2.8166308076	543.03979471	558.33119492	2.5034449144	730.74993977	31.225671768	-1.1832133705	31.161283493	19.134492735	0	0	0	0	0
11553	2022-09-06	15:19:32.970	248.43024271	5962.325825	1662477572.97	0	899	2.7474951428	2.8095960704	543.03979471	557.94430904	2.4417975564	730.74295913	31.225671768	-1.1511884959	31.161283493	19.135923386	0	0	0	0	0
11554	2022-09-06	15:19:33.914	248.43025365	5962.326087	1662477573.915	0	899	2.7474951428	2.8095960704	545.02607793	559.98510868	2.4417975564	730.71331787	31.225671768	-1.1539047956	31.161283493	19.133520126	0	0	0	0	0
11555	2022-09-06	15:19:34.844	248.4302644	5962.326346	1662477574.844	0	899	2.7408174921	2.8060628618	545.02916037	560.7879833	2.5686666955	730.74014343	31.226358717	-1.1731132798	31.161283493	19.133283779	0	0	0	0	0
11556	2022-09-06	15:19:35.709	248.43027441	5962.326586	1662477575.709	0	899	2.7408780803	2.8061255288	545.58417153	561.35919656	2.5686911722	730.73416279	31.228815079	-1.1880316561	31.161283493	19.134080066	0	0	0	0	0
11557	2022-09-06	15:19:36.621	248.43028498	5962.326839	1662477576.622	0	899	2.728718212	2.794614471	545.58417153	561.58821107	2.6049195269	730.72634625	31.228815079	-1.146898366	31.161283493	19.135649536	0	0	0	0	0
11558	2022-09-06	15:19:37.520	248.43029538	5962.327089	1662477577.521	0	899	2.728718212	2.794614471	546.40308308	562.43114438	2.6049195269	730.72961426	31.228815079	-1.1457666159	31.161283493	19.136400223	0	0	0	0	0
11559	2022-09-06	15:19:38.430	248.43030591	5962.327342	1662477578.431	0	899	2.7250598455	2.792060738	546.40308308	562.72320224	2.6510088717	730.73020036	31.228815079	-1.1522341146	31.161283493	19.13461161	0	0	0	0	0
11560	2022-09-06	15:19:39.369	248.43031678	5962.327603	1662477579.37	0	899	2.725060916	2.7920618465	544.91811926	561.19388795	2.6510093207	730.73304839	31.228858733	-1.1522772312	31.161283493	19.13535881	0	0	0	0	0
11561	2022-09-06	15:19:40.296	248.43032751	5962.32786	1662477580.297	0	899	2.7195336332	2.7831252852	544.93270942	560.40820672	2.5241944361	730.73195259	31.232110977	-1.1522772312	31.161283493	19.13820076	0	0	0	0	0
11562	2022-09-06	15:19:41.247	248.43033852	5962.328124	1662477581.248	0	899	2.7195336332	2.7831252852	545.07880544	560.5584517	2.5241944361	730.72690971	31.232110977	-1.1946392959	31.161283493	19.131952538	0	0	0	0	0
11563	2022-09-06	15:19:42.125	248.43034867	5962.328368	1662477582.125	0	899	2.7179980333	2.780376244	545.07880544	560.27027191	2.4784764591	730.72592183	31.232110977	-1.1920523217	31.161283493	19.130197525	0	0	0	0	0
11564	2022-09-06	15:19:43.051	248.43035939	5962.328625	1662477583.051	0	899	2.7179980333	2.780376244	543.08670047	558.22264654	2.4784764591	730.72772419	31.232110977	-1.184830308	31.161283493	19.129558563	0	0	0	0	0
11565	2022-09-06	15:19:43.967	248.43037	5962.32888	1662477583.968	0	899	2.7249405693	2.7872090072	543.08670047	558.15720335	2.4680496281	730.73413328	31.232110977	-1.2112392029	31.161283493	19.130727124	0	0	0	0	0
11566	2022-09-06	15:19:44.832	248.43038001	5962.32912	1662477584.833	0	899	2.7249636843	2.7872328833	543.97556147	559.07078672	2.4680586529	730.74258766	31.233053586	-1.2037045529	31.161283493	19.129680078	0	0	0	0	0
11567	2022-09-06	15:19:45.756	248.43039071	5962.329377	1662477585.757	0	899	2.7208038082	2.783313654	543.98582744	559.16323739	2.4810855087	730.74050277	31.23534584	-1.3890738669	31.161283493	19.098137192	0	0	0	0	0
11568	2022-09-06	15:19:46.693	248.43040154	5962.329637	1662477586.693	0	899	2.7208038082	2.783313654	544.489329	559.68078684	2.4810855087	730.72701481	31.23534584	-1.4996357596	31.161283493	19.077782271	0	0	0	0	0
11569	2022-09-06	15:19:47.589	248.43041192	5962.329886	1662477587.59	0	899	2.7254632693	2.7909279728	544.489329	560.37517096	2.5912781386	730.72977958	31.23534584	-1.4914328373	31.161283493	19.071903987	0	0	0	0	0
11570	2022-09-06	15:19:48.506	248.43042253	5962.330141	1662477588.507	0	899	2.7254632693	2.7909279728	543.62695888	559.48764061	2.5912781386	730.73980713	31.23534584	-1.5038504601	31.161283493	19.091747284	0	0	0	0	0
11571	2022-09-06	15:19:49.440	248.43043334	5962.3304	1662477589.441	0	899	2.723003444	2.7876463416	543.63050647	559.30541222	2.5617609093	730.71766188	31.236138489	-1.5675336991	31.161283493	19.099370565	0	0	0	0	0
11572	2022-09-06	15:19:50.322	248.43044355	5962.330645	1662477590.323	0	899	2.7230632899	2.7877082352	543.84971428	559.53109347	2.56178518	730.71576049	31.238580704	-1.196223855	31.161283493	19.1313591	0	0	0	0	0
11573	2022-09-06	15:19:51.209	248.43045381	5962.330891	1662477591.209	0	899	2.724753774	2.7898351075	543.84971428	559.62763753	2.5771124141	730.7135705	31.238580704	-1.1612993621	31.161283493	19.127172723	0	0	0	0	0
11574	2022-09-06	15:19:52.186	248.43046512	5962.331163	1662477592.186	0	899	2.724753774	2.7898351075	543.58087387	559.35099764	2.5771124141	730.69905626	31.238580704	-1.3823476643	31.161283493	19.121179555	0	0	0	0	0
11575	2022-09-06	15:19:53.085	248.43047553	5962.331413	1662477593.086	0	899	2.7451826406	2.809864992	543.58087387	559.13662783	2.5430552793	730.71488175	31.238580704	-1.1539047956	31.161283493	19.137479782	0	0	0	0	0
11576	2022-09-06	15:19:54.022	248.43048637	5962.331673	1662477594.022	0	899	2.7451826406	2.809864992	543.0326596	558.57272521	2.5430552793	730.71306524	31.238580704	-1.2026482299	31.161283493	19.137479782	0	0	0	0	0
11577	2022-09-06	15:19:54.907	248.43049662	5962.331919	1662477594.908	0	899	2.7484790246	2.8127631608	543.04010487	558.46562697	2.5247948889	730.7065842	31.240246034	-1.1825127736	31.161283493	19.137289805	0	0	0	0	0
11578	2022-09-06	15:19:55.805	248.43050701	5962.332168	1662477595.806	0	899	2.7485155807	2.8128009492	543.00841759	558.43313054	2.5248093652	730.70581378	31.241724014	-1.1631534029	31.161283493	19.134931665	0	0	0	0	0
11579	2022-09-06	15:19:56.815	248.43051869	5962.332449	1662477596.815	0	899	2.7601188477	2.8242813594	543.00841759	558.33847314	2.5097406909	730.71676454	31.241724014	-1.184366767	31.161283493	19.125820501	0	0	0	0	0
11580	2022-09-06	15:19:57.789	248.43052998	5962.332719	1662477597.79	0	899	2.7601188477	2.8242813594	544.80057468	560.18122589	2.5097406909	730.71472168	31.241724014	-1.1929684877	31.161283493	19.132799149	0	0	0	0	0
11581	2022-09-06	15:19:58.750	248.43054109	5962.332986	1662477598.75	0	899	2.7585640372	2.8231923838	544.80057468	560.30221617	2.5289370928	730.71588984	31.241724014	-1.2008480655	31.161283493	19.132696493	0	0	0	0	0
11582	2022-09-06	15:19:59.697	248.43055205	5962.333249	1662477599.697	0	899	2.7586188143	2.8232490105	542.99557273	558.44599109	2.5289587409	730.71662428	31.243930577	-1.2606077747	31.161283493	19.106155067	0	0	0	0	0
11583	2022-09-06	15:20:00.594	248.43056243	5962.333498	1662477600.594	0	899	2.7575750479	2.8215469298	543.00016956	558.29839312	2.5047091563	730.73059688	31.244958878	-1.2583441726	31.161283493	19.110219273	0	0	0	0	0
11584	2022-09-06	15:20:01.492	248.43057282	5962.333748	1662477601.492	0	899	2.7575750479	2.8215469298	543.01289794	558.31148011	2.5047091563	730.72265989	31.244958878	-1.2209836245	31.161283493	19.137135449	0	0	0	0	0
11585	2022-09-06	15:20:02.368	248.43058296	5962.333991	1662477602.368	0	899	2.7683516379	2.832023087	543.01289794	558.1797266	2.4837243778	730.72569184	31.244958878	-1.1506495476	31.161283493	19.137479782	0	0	0	0	0
11586	2022-09-06	15:20:03.224	248.43059288	5962.334229	1662477603.225	0	899	2.7683516379	2.832023087	543.47958828	558.65945201	2.4837243778	730.73014579	31.244958878	-1.1704724324	31.161283493	19.134974297	0	0	0	0	0
11587	2022-09-06	15:20:04.183	248.43060397	5962.334495	1662477604.183	0	899	2.7619202684	2.8274414004	543.47958828	559.13918171	2.5600192671	730.72161865	31.244958878	-1.1457666159	31.161283493	19.136039734	0	0	0	0	0
11588	2022-09-06	15:20:05.078	248.43061433	5962.334744	1662477605.078	0	899	2.761992	2.8275155846	543.98995096	559.66443032	2.5600479295	730.72527753	31.247844911	-1.4580173721	31.161283493	19.096147196	0	0	0	0	0
11589	2022-09-06	15:20:06.013	248.43062515	5962.335004	1662477606.013	0	899	2.749201731	2.8133205647	543.99137651	559.39991931	2.5178035857	730.69676562	31.248163223	-1.4656166801	31.161283493	19.095753663	0	0	0	0	0
11590	2022-09-06	15:20:06.944	248.43063593	5962.335262	1662477606.944	0	899	2.749201731	2.8133205647	542.69376032	558.06554817	2.5178035857	730.72886526	31.248163223	-1.189670123	31.161283493	19.132980587	0	0	0	0	0
11591	2022-09-06	15:20:07.828	248.43064616	5962.335508	1662477607.828	0	899	2.7455574184	2.8123180944	542.69376032	558.72348214	2.6224773096	730.73039438	31.248163223	-1.1686507227	31.161283493	19.13494825	0	0	0	0	0
11592	2022-09-06	15:20:08.700	248.43065626	5962.33575	1662477608.701	0	899	2.7455574184	2.8123180944	545.53620761	561.64988771	2.6224773096	730.72629411	31.248163223	-1.1592943818	31.161283493	19.136188254	0	0	0	0	0
11593	2022-09-06	15:20:09.566	248.43066628	5962.335991	1662477609.567	0	899	2.755938942	2.8205051477	545.54392729	561.06656548	2.5289126188	730.73102898	31.249882111	-1.1718952829	31.161283493	19.134563737	0	0	0	0	0
11594	2022-09-06	15:20:10.460	248.43067662	5962.336239	1662477610.46	0	899	2.755975782	2.8205432316	543.90334098	559.37939046	2.5289271923	730.73563532	31.251367569	-1.1534844976	31.161283493	19.136600406	0	0	0	0	0
11595	2022-09-06	15:20:11.392	248.43068742	5962.336498	1662477611.393	0	899	2.7269544202	2.7913813561	543.90334098	559.51070208	2.5497861552	730.73202333	31.251367569	-1.1593914782	31.161283493	19.137460784	0	0	0	0	0
11596	2022-09-06	15:20:12.309	248.43069803	5962.336753	1662477612.31	0	899	2.7269544202	2.7913813561	542.85415225	558.43140678	2.5497861552	730.73411146	31.251367569	-1.1701813936	31.161283493	19.137121201	0	0	0	0	0
11597	2022-09-06	15:20:13.234	248.43070874	5962.33701	1662477613.235	0	899	2.7277857476	2.7902351934	542.85415225	557.94636811	2.4725394584	730.71139223	31.251367569	-1.1589386984	31.161283493	19.134561577	0	0	0	0	0
11598	2022-09-06	15:20:14.221	248.43072016	5962.337284	1662477614.222	0	899	2.7277857476	2.7902351934	544.66727259	559.8098961	2.4725394584	730.71221924	31.251367569	-1.1522772312	31.161283493	19.136400223	0	0	0	0	0
11599	2022-09-06	15:20:15.107	248.43073041	5962.33753	1662477615.107	0	899	2.7503708969	2.8123800157	544.67919955	559.5908226	2.4357741169	730.72330621	31.254027449	-1.1536029956	31.161283493	19.137573242	0	0	0	0	0
11600	2022-09-06	15:20:16.016	248.43074094	5962.337782	1662477616.017	0	899	2.7503858831	2.8123954887	543.74303075	558.62906034	2.4357798386	730.71933084	31.25463295	-1.1539047956	31.161283493	19.137211124	0	0	0	0	0
11601	2022-09-06	15:20:16.953	248.43075178	5962.338043	1662477616.954	0	899	2.7460055591	2.8114163508	543.74303075	559.47479919	2.5702756038	730.71707497	31.25463295	-1.1708065256	31.161283493	19.135358191	0	0	0	0	0
11602	2022-09-06	15:20:17.869	248.43076238	5962.338297	1662477617.87	0	899	2.7460055591	2.8114163508	543.46817244	559.19198857	2.5702756038	730.72036844	31.25463295	-1.2059897184	31.161283493	19.13243866	0	0	0	0	0
11603	2022-09-06	15:20:18.809	248.43077326	5962.338558	1662477618.81	0	899	2.7482385069	2.8123911875	543.46817244	558.87548584	2.5199651473	730.69521266	31.25463295	-1.1987569111	31.161283493	19.132002546	0	0	0	0	0
11604	2022-09-06	15:20:19.753	248.43078419	5962.338821	1662477619.754	0	899	2.7482528016	2.8124059631	544.21654981	559.64511528	2.5199707981	730.71105917	31.255210965	-1.242455672	31.161283493	19.12584037	0	0	0	0	0
11605	2022-09-06	15:20:20.674	248.43079484	5962.339076	1662477620.674	0	899	2.7674022985	2.8313959115	544.22900005	559.51234734	2.4968444354	730.70753772	31.257989883	-1.4879080586	31.161283493	19.105740086	0	0	0	0	0
11606	2022-09-06	15:20:21.565	248.43080516	5962.339324	1662477621.566	0	899	2.7674022985	2.8313959115	543.24928462	558.50511897	2.4968444354	730.71031704	31.257989883	-1.4074954718	31.161283493	19.116481465	0	0	0	0	0
11607	2022-09-06	15:20:22.505	248.43081603	5962.339585	1662477622.505	0	899	2.7656809911	2.8304835926	543.24928462	558.70858809	2.5292237628	730.71195893	31.257989883	-1.1845931091	31.161283493	19.135736541	0	0	0	0	0
11608	2022-09-06	15:20:23.476	248.43082728	5962.339855	1662477623.477	0	899	2.7656809911	2.8304835926	542.54753445	557.98686814	2.5292237628	730.72368738	31.257989883	-1.1441389322	31.161283493	19.136400223	0	0	0	0	0
11609	2022-09-06	15:20:24.352	248.43083742	5962.340098	1662477624.353	0	899	2.7626103132	2.8280995539	542.54825662	558.16944603	2.5581777454	730.70978026	31.258151566	-1.1479978538	31.161283493	19.133576084	0	0	0	0	0
11610	2022-09-06	15:20:25.194	248.43084715	5962.340332	1662477625.194	0	899	2.7626821608	2.8281738564	542.19285223	557.80398881	2.5582064281	730.71153128	31.261041641	-1.1571601629	31.161283493	19.136039734	0	0	0	0	0
11611	2022-09-06	15:20:26.121	248.43085788	5962.340589	1662477626.121	0	899	2.7600751278	2.8241429164	542.19285223	557.47741854	2.5061584076	730.72172698	31.261041641	-1.2266857545	31.161283493	19.135341467	0	0	0	0	0
11612	2022-09-06	15:20:27.013	248.43086821	5962.340837	1662477627.013	0	899	2.7600751278	2.8241429164	542.81029891	558.11227122	2.5061584076	730.71223702	31.261041641	-1.1864578724	31.161283493	19.134239197	0	0	0	0	0
11613	2022-09-06	15:20:27.960	248.43087917	5962.3411	1662477627.96	0	899	2.7551613939	2.820465712	542.81029891	558.43702707	2.5578585769	730.71882195	31.261041641	-1.1659344095	31.161283493	19.136376842	0	0	0	0	0
11614	2022-09-06	15:20:28.875	248.43088976	5962.341354	1662477628.875	0	899	2.7551613939	2.820465712	544.50448762	560.17998904	2.5578585769	730.72588545	31.261041641	-1.1575051159	31.161283493	19.137121201	0	0	0	0	0
11615	2022-09-06	15:20:29.822	248.43090072	5962.341617	1662477629.822	0	899	2.7723226391	2.8355516686	544.5089313	559.58962721	2.4633969819	730.71456808	31.262032957	-1.1532149291	31.161283493	19.13690634	0	0	0	0	0
11616	2022-09-06	15:20:30.743	248.43091139	5962.341873	1662477630.744	0	899	2.7723808935	2.8356118375	544.64456044	559.72915316	2.4634192982	730.72711182	31.264368057	-1.1669260263	31.161283493	19.136400223	0	0	0	0	0
11617	2022-09-06	15:20:31.648	248.43092185	5962.342124	1662477631.648	0	899	2.7732376071	2.8382767579	544.64456044	560.1578289	2.5314862687	730.71547067	31.264368057	-1.173393525	31.161283493	19.135327181	0	0	0	0	0
11618	2022-09-06	15:20:32.505	248.43093177	5962.342363	1662477632.505	0	899	2.7732376071	2.8382767579	542.59840327	558.05339045	2.5314862687	730.6889988	31.264368057	-1.1864578724	31.161283493	19.133159637	0	0	0	0	0
11619	2022-09-06	15:20:33.391	248.43094203	5962.342609	1662477633.391	0	899	2.7573976888	2.8213337411	542.59840327	557.8776916	2.5034954653	730.70313106	31.264368057	-1.1955447584	31.161283493	19.132956713	0	0	0	0	0
11620	2022-09-06	15:20:34.286	248.4309524	5962.342857	1662477634.287	0	899	2.7573976888	2.8213337411	542.77678677	558.06109828	2.5034954653	730.71044922	31.264368057	-1.2059897184	31.161283493	19.133159637	0	0	0	0	0
11621	2022-09-06	15:20:35.200	248.43096297	5962.343111	1662477635.201	0	899	2.7456760856	2.8110119571	542.79073941	558.47877049	2.5677009995	730.71889632	31.267490551	-1.2399441162	31.161283493	19.107760954	0	0	0	0	0
11622	2022-09-06	15:20:36.177	248.43097427	5962.343383	1662477636.177	0	899	2.7456765999	2.811012489	543.87019766	559.58942913	2.5677012068	730.71441772	31.267511368	-1.1645007441	31.161283493	19.132382488	0	0	0	0	0
11623	2022-09-06	15:20:37.075	248.43098468	5962.343632	1662477637.076	0	899	2.7608802432	2.8256747148	543.87019766	559.37226037	2.5332102804	730.72159642	31.267511368	-1.1537216128	31.161283493	19.135921213	0	0	0	0	0
11624	2022-09-06	15:20:37.971	248.43099505	5962.343881	1662477637.972	0	899	2.7608802432	2.8256747148	543.11464216	558.59516909	2.5332102804	730.7017317	31.267511368	-1.4794355631	31.161283493	19.105430603	0	0	0	0	0
11625	2022-09-06	15:20:38.851	248.43100522	5962.344125	1662477638.851	0	899	2.7571334744	2.8207154312	543.11464216	558.32482124	2.4901761526	730.6793892	31.267511368	-1.290670852	31.161283493	19.123058951	0	0	0	0	0
11626	2022-09-06	15:20:39.773	248.4310159	5962.344382	1662477639.774	0	899	2.7571569408	2.8207396775	543.36152083	558.57867126	2.4901852903	730.70367674	31.268457211	-1.1744499041	31.161283493	19.131279712	0	0	0	0	0
11627	2022-09-06	15:20:40.650	248.43102604	5962.344625	1662477640.65	0	899	2.7581846185	2.8215109935	543.37148695	558.52159134	2.4794670227	730.70222483	31.270685196	-1.2170275844	31.161283493	19.121736703	0	0	0	0	0
11628	2022-09-06	15:20:41.549	248.43103646	5962.344875	1662477641.55	0	899	2.7581846185	2.8215109935	542.63516658	557.76474112	2.4794670227	730.69479997	31.270685196	-1.173469009	31.161283493	19.136512428	0	0	0	0	0
11629	2022-09-06	15:20:42.454	248.43104693	5962.345126	1662477642.455	0	899	2.7555142018	2.8200863957	542.63516658	558.07887117	2.5295227136	730.69799724	31.270685196	-1.1546701461	31.194267235	19.136808459	0	0	0	0	0
11630	2022-09-06	15:20:43.362	248.43105744	5962.345379	1662477643.363	0	899	2.7555142018	2.8200863957	543.17781989	558.63696871	2.5295227136	730.72070312	31.270685196	-1.1490218639	31.410310745	19.137121201	0	0	0	0	0
11631	2022-09-06	15:20:44.282	248.43106808	5962.345634	1662477644.282	0	899	2.7511474856	2.814054151	543.18123054	558.26384011	2.4695604902	730.71137162	31.271447933	-1.1854769915	31.219005042	19.133404826	0	0	0	0	0
11632	2022-09-06	15:20:45.184	248.43107852	5962.345884	1662477645.184	0	899	2.7512124631	2.8141212694	543.71816518	558.81584191	2.4695856375	730.70347747	31.274072647	-1.1539047956	31.161283493	19.137121201	0	0	0	0	0
11633	2022-09-06	15:20:46.069	248.43108877	5962.346131	1662477646.07	0	899	2.7599441803	2.8248028057	543.71816518	559.23660189	2.5365011242	730.71078956	31.274072647	-1.1682519352	31.161283493	19.136832332	0	0	0	0	0
11634	2022-09-06	15:20:47.023	248.4310998	5962.346395	1662477647.023	0	899	2.7599441803	2.8248028057	542.64375157	558.13152309	2.5365011242	730.70654297	31.274072647	-1.1718090773	31.161283493	19.136760712	0	0	0	0	0
11635	2022-09-06	15:20:47.897	248.43110992	5962.346638	1662477647.897	0	899	2.7528311099	2.8179631459	542.64375157	558.23752238	2.5533761654	730.71776454	31.274072647	-1.2678190675	31.324553016	19.128972148	0	0	0	0	0
11636	2022-09-06	15:20:48.762	248.43111993	5962.346878	1662477648.762	0	899	2.7528311099	2.8179631459	543.01434581	558.61876626	2.5533761654	730.71223541	31.274072647	-1.1715395458	31.161283493	19.131098918	0	0	0	0	0
11637	2022-09-06	15:20:49.687	248.43113064	5962.347135	1662477649.687	0	899	2.7464252564	2.8105099438	543.01953342	558.40793465	2.5189793009	730.69808697	31.275233123	-1.1487739844	31.161283493	19.135847092	0	0	0	0	0
11638	2022-09-06	15:20:50.595	248.43114116	5962.347388	1662477650.596	0	899	2.7464712418	2.8105574757	542.36577182	557.73576049	2.5189974857	730.70539826	31.277093887	-1.1457666159	31.177775364	19.135055542	0	0	0	0	0
11639	2022-09-06	15:20:51.509	248.43115174	5962.347642	1662477651.51	0	899	2.7703587281	2.8349272145	542.36577182	557.71780787	2.5161362108	730.71282474	31.277093887	-1.1457666159	31.410310745	19.136400223	0	0	0	0	0
11640	2022-09-06	15:20:52.437	248.43116248	5962.347899	1662477652.438	0	899	2.7703587281	2.8349272145	543.15715114	558.53158773	2.5161362108	730.71643915	31.277093887	-1.1601567742	31.255287158	19.126338302	0	0	0	0	0
11641	2022-09-06	15:20:53.443	248.43117411	5962.348179	1662477653.443	0	899	2.7588069254	2.8220787188	543.15715114	558.28473433	2.4768315737	730.70754015	31.277093887	-1.1935614	31.398766436	19.129475095	0	0	0	0	0
11642	2022-09-06	15:20:54.348	248.43118459	5962.34843	1662477654.349	0	899	2.7588069254	2.8220787188	543.29248574	558.42383817	2.4768315737	730.71154543	31.277093887	-1.2727235556	31.161283493	19.127758026	0	0	0	0	0
11643	2022-09-06	15:20:55.266	248.43119521	5962.348685	1662477655.266	0	899	2.7534254168	2.8178294331	543.30390745	558.73793187	2.5249553643	730.71282999	31.279647663	-1.1999965725	31.215706667	19.124773733	0	0	0	0	0
11644	2022-09-06	15:20:56.236	248.43120645	5962.348955	1662477656.237	0	899	2.7534438035	2.8178484397	543.0730495	558.50056145	2.5249626342	730.72363281	31.280389786	-1.1636707783	31.410310745	19.112272263	0	0	0	0	0
11645	2022-09-06	15:20:57.109	248.43121655	5962.349197	1662477657.11	0	899	2.7612623206	2.8255218855	543.0730495	558.42184431	2.5124334089	730.69547095	31.280389786	-1.4539321195	31.410310745	19.086458332	0	0	0	0	0
11646	2022-09-06	15:20:57.973	248.43122654	5962.349437	1662477657.973	0	899	2.7612623206	2.8255218855	543.02453756	558.37196129	2.5124334089	730.69464556	31.280389786	-1.4783577201	31.294867648	19.102943155	0	0	0	0	0
11647	2022-09-06	15:20:58.944	248.43123778	5962.349707	1662477658.944	0	899	2.7819681001	2.8485713358	543.02453756	558.81553176	2.5829957021	730.69615002	31.280389786	-1.4856552304	31.161283493	19.082399962	0	0	0	0	0
11648	2022-09-06	15:20:59.869	248.4312485	5962.349964	1662477659.87	0	899	2.7820130311	2.8486178175	542.0685561	557.8318636	2.5830136889	730.70000776	31.282184664	-1.5078279554	31.298166022	19.073507094	0	0	0	0	0
11649	2022-09-06	15:21:00.773	248.43125895	5962.350215	1662477660.773	0	899	2.7892440712	2.8530706693	542.07511828	557.13859391	2.4714089963	730.69505542	31.283655167	-1.5217546225	31.410310745	19.073020935	0	0	0	0	0
11650	2022-09-06	15:21:01.664	248.43126926	5962.350462	1662477661.664	0	899	2.7892440712	2.8530706693	543.07308714	558.16429486	2.4714089963	730.70278466	31.283655167	-1.509078325	31.248690409	19.105740629	0	0	0	0	0
11651	2022-09-06	15:21:02.611	248.43128023	5962.350726	1662477662.612	0	899	2.7874440936	2.8509136772	543.07308714	558.0892161	2.4594445555	730.70581136	31.283655167	-1.4886410292	31.161283493	19.117876647	0	0	0	0	0
11652	2022-09-06	15:21:03.522	248.43129076	5962.350978	1662477663.522	0	899	2.7874440936	2.8509136772	542.36205978	557.35852862	2.4594445555	730.69629634	31.283655167	-1.4548267884	31.176126177	19.111656644	0	0	0	0	0
11653	2022-09-06	15:21:04.397	248.43130089	5962.351221	1662477664.397	0	899	2.781296474	2.8465535815	542.36205978	557.81720677	2.5325843055	730.69472357	31.283655167	-1.2206386328	31.410310745	19.136039734	0	0	0	0	0
11654	2022-09-06	15:21:05.273	248.43131103	5962.351465	1662477665.273	0	899	2.78136242	2.8466217576	545.24319107	560.78060213	2.5326101964	730.70947791	31.286290188	-1.2259419817	31.410310745	19.134573071	0	0	0	0	0
11655	2022-09-06	15:21:06.161	248.43132132	5962.351712	1662477666.162	0	899	2.789602113	2.8554460813	545.2458834	560.87672006	2.5474020162	730.7117831	31.28689003	-1.2271492481	31.410310745	19.134239197	0	0	0	0	0
11656	2022-09-06	15:21:07.098	248.43133215	5962.351972	1662477667.098	0	899	2.789602113	2.8554460813	544.51579104	560.12569777	2.5474020162	730.70590311	31.28689003	-1.1663547604	31.410310745	19.137601789	0	0	0	0	0
11657	2022-09-06	15:21:07.992	248.4313425	5962.35222	1662477667.992	0	899	2.7908078472	2.8537912235	544.51579104	559.43783627	2.4381431153	730.71037202	31.28689003	-1.1751721513	31.266831467	19.135351181	0	0	0	0	0
11658	2022-09-06	15:21:08.880	248.43135278	5962.352467	1662477668.88	0	899	2.7908262703	2.8538102457	544.45775075	559.37824906	2.438150055	730.72052527	31.287623664	-1.184830308	31.161283493	19.132733137	0	0	0	0	0
11659	2022-09-06	15:21:09.763	248.431363	5962.352712	1662477669.763	0	899	2.7813568133	2.8447991261	544.46950846	559.55084151	2.4636718186	730.70816303	31.290246964	-1.184830308	31.161283493	19.129919052	0	0	0	0	0
11660	2022-09-06	15:21:10.680	248.43137362	5962.352967	1662477670.681	0	899	2.7813568133	2.8447991261	542.2423863	557.26203	2.4636718186	730.69349721	31.290246964	-1.1769507302	31.161283493	19.131354604	0	0	0	0	0
11661	2022-09-06	15:21:11.605	248.43138432	5962.353224	1662477671.605	0	899	2.7697006228	2.8351861155	542.2423863	557.8137083	2.551637527	730.71530899	31.290246964	-1.1601028774	31.182722925	19.134619113	0	0	0	0	0
11662	2022-09-06	15:21:12.523	248.43139495	5962.353479	1662477672.524	0	899	2.7697006228	2.8351861155	542.10252203	557.66982761	2.551637527	730.71056523	31.290246964	-1.324161764	31.410310745	19.127507393	0	0	0	0	0
11663	2022-09-06	15:21:13.405	248.43140516	5962.353724	1662477673.406	0	899	2.7742479092	2.8391300123	542.10252203	557.50028056	2.5246146178	730.70347949	31.290246964	-1.462673987	31.367431881	19.124712483	0	0	0	0	0
11664	2022-09-06	15:21:14.355	248.43141616	5962.353988	1662477674.356	0	899	2.7742479092	2.8391300123	541.0206114	556.38763959	2.5246146178	730.70019531	31.290246964	-1.1864578724	31.161283493	19.136039734	0	0	0	0	0
11665	2022-09-06	15:21:15.319	248.4314273	5962.354255	1662477675.319	0	899	2.7710102904	2.8365248945	541.03090895	556.56699976	2.5515669995	730.70455185	31.292559024	-1.1721431854	31.161283493	19.135353088	0	0	0	0	0
11666	2022-09-06	15:21:16.257	248.43143817	5962.354516	1662477676.258	0	899	2.7710317772	2.8365471136	543.09258599	558.68793297	2.5515755305	730.71005471	31.293420792	-1.1506495476	31.161283493	19.137479782	0	0	0	0	0
11667	2022-09-06	15:21:17.154	248.43144855	5962.354765	1662477677.155	0	899	2.7726842839	2.8364751346	543.09258599	558.26636135	2.4844763572	730.71536598	31.293420792	-1.1560822465	31.369081068	19.136578958	0	0	0	0	0
11668	2022-09-06	15:21:18.035	248.43145874	5962.35501	1662477678.035	0	899	2.7726842839	2.8364751346	541.83374483	556.9723487	2.4844763572	730.71798443	31.293420792	-1.2015272205	31.410310745	19.13179318	0	0	0	0	0
11669	2022-09-06	15:21:18.947	248.43146931	5962.355263	1662477678.948	0	899	2.7624689538	2.8258689411	541.83374483	556.93504992	2.4785210366	730.71444722	31.293420792	-1.1852075059	31.410310745	19.135451828	0	0	0	0	0
11670	2022-09-06	15:21:19.822	248.43147943	5962.355506	1662477679.823	0	899	2.7624689538	2.8258689411	542.67223683	557.79691131	2.4785210366	730.72125244	31.293420792	-1.1734366417	31.410310745	19.137121201	0	0	0	0	0
11671	2022-09-06	15:21:20.709	248.43148969	5962.355753	1662477680.709	0	899	2.7653759855	2.8297601811	542.68384027	558.02855588	2.5135359329	730.72073991	31.296018222	-1.1569769248	31.410310745	19.137209065	0	0	0	0	0
11672	2022-09-06	15:21:21.627	248.43150031	5962.356008	1662477681.627	0	899	2.7653888089	2.8297734349	544.33540055	559.72684667	2.5135409587	730.72024435	31.296533585	-1.3531253377	31.410310745	19.123958322	0	0	0	0	0
11673	2022-09-06	15:21:22.546	248.43151095	5962.356263	1662477682.546	0	899	2.7795889246	2.8431547111	544.33540055	559.45215863	2.469894409	730.73089236	31.296533585	-1.4859461784	31.410310745	19.114793777	0	0	0	0	0
11674	2022-09-06	15:21:23.450	248.43152142	5962.356514	1662477683.451	0	899	2.7795889246	2.8431547111	543.05603532	558.13726411	2.469894409	730.70934088	31.296533585	-1.2505723846	31.410310745	19.130467333	0	0	0	0	0
11675	2022-09-06	15:21:24.325	248.43153155	5962.356757	1662477684.326	0	899	2.7886525544	2.8520292059	543.05603532	558.04307371	2.4548828707	730.70799124	31.296533585	-1.1521909963	31.410310745	19.13575564	0	0	0	0	0
11676	2022-09-06	15:21:25.246	248.43154221	5962.357013	1662477685.247	0	899	2.788716122	2.8520948552	542.97391729	557.95884076	2.4549069996	730.70536632	31.299066948	-1.1510376046	31.410310745	19.13458252	0	0	0	0	0
11677	2022-09-06	15:21:26.150	248.43155266	5962.357264	1662477686.15	0	899	2.7814293708	2.84259289	542.97746205	557.47437346	2.3770222927	730.71928436	31.299860001	-1.179947257	31.161283493	19.137479782	0	0	0	0	0
11678	2022-09-06	15:21:27.130	248.431564	5962.357536	1662477687.13	0	899	2.7814293708	2.84259289	542.53698381	557.02213492	2.3770222927	730.72375367	31.299860001	-1.2202721368	31.161283493	19.13655751	0	0	0	0	0
11679	2022-09-06	15:21:27.994	248.43157402	5962.357776	1662477687.995	0	899	2.7585093884	2.820640394	542.53698381	557.37517841	2.4334146386	730.71398926	31.299860001	-1.2271492481	31.161283493	19.136400223	0	0	0	0	0
11680	2022-09-06	15:21:28.914	248.43158465	5962.358032	1662477688.914	0	899	2.7585093884	2.820640394	542.39699067	557.23135652	2.4334146386	730.69820136	31.299860001	-1.1865118553	31.400415623	19.105968854	0	0	0	0	0
11681	2022-09-06	15:21:29.809	248.43159502	5962.358281	1662477689.81	0	899	2.7861713165	2.8500958547	542.40532878	557.5179488	2.4777848165	730.71738702	31.301727434	-1.2028530536	31.410310745	19.119610186	0	0	0	0	0
11682	2022-09-06	15:21:30.720	248.43160556	5962.358533	1662477690.72	0	899	2.7862048321	2.8501304784	543.71735777	558.86661461	2.4777976687	730.71475563	31.303064346	-1.2062700363	31.337746513	19.129752974	0	0	0	0	0
11683	2022-09-06	15:21:31.638	248.43161618	5962.358788	1662477691.638	0	899	2.807853683	2.8730484364	543.71735777	559.04913339	2.5068315625	730.70516867	31.303064346	-1.1832026243	31.190968861	19.12839138	0	0	0	0	0
11684	2022-09-06	15:21:32.551	248.43162675	5962.359042	1662477692.551	0	899	2.807853683	2.8730484364	542.38366914	557.67783732	2.5068315625	730.70515048	31.303064346	-1.2038986201	31.410310745	19.130047602	0	0	0	0	0
11685	2022-09-06	15:21:33.469	248.43163737	5962.359297	1662477693.469	0	899	2.7954310616	2.8595565102	542.38366914	557.49295341	2.4773489721	730.71340801	31.303064346	-1.2342204163	31.410310745	19.133283779	0	0	0	0	0
11686	2022-09-06	15:21:34.453	248.43164877	5962.359571	1662477694.454	0	899	2.7954310616	2.8595565102	544.21639669	559.3767356	2.4773489721	730.71008301	31.303064346	-1.2304046154	31.410310745	19.13243866	0	0	0	0	0
11687	2022-09-06	15:21:35.398	248.43165971	5962.359833	1662477695.399	0	899	2.7904326587	2.8559382134	544.23005	559.74654109	2.533872603	730.71348643	31.306112062	-1.1528053631	31.410310745	19.136364564	0	0	0	0	0
11688	2022-09-06	15:21:36.299	248.43167013	5962.360083	1662477696.299	0	899	2.7904358251	2.8559414869	543.83187123	559.33701769	2.5338738428	730.69482341	31.306238174	-1.1506495476	31.410310745	19.136760712	0	0	0	0	0
11689	2022-09-06	15:21:37.219	248.43168078	5962.360339	1662477697.219	0	899	2.8012383298	2.8673020459	543.83187123	559.40916126	2.5453353531	730.72507057	31.306238174	-1.1585722625	31.410310745	19.134656931	0	0	0	0	0
11690	2022-09-06	15:21:38.135	248.43169139	5962.360593	1662477698.136	0	899	2.8012383298	2.8673020459	542.61400866	558.15641475	2.5453353531	730.72457946	31.306238174	-1.1739649102	31.410310745	19.133970539	0	0	0	0	0
11691	2022-09-06	15:21:39.030	248.43170175	5962.360842	1662477699.031	0	899	2.7996046772	2.8642425854	542.61400866	557.82826715	2.4930612636	730.71519218	31.306238174	-1.1757111163	31.410310745	19.13441658	0	0	0	0	0
11692	2022-09-06	15:21:39.982	248.43171275	5962.361106	1662477699.982	0	899	2.7996613401	2.8643011337	541.94998685	557.14576328	2.4930830216	730.70710603	31.308487583	-1.1691142265	31.410310745	19.136149552	0	0	0	0	0
11693	2022-09-06	15:21:40.897	248.43172334	5962.36136	1662477700.897	0	899	2.7831721324	2.8486850496	541.95438327	557.44825069	2.5406097271	730.71349006	31.309473038	-1.2242173154	31.410310745	19.134179879	0	0	0	0	0
11694	2022-09-06	15:21:41.782	248.4317336	5962.361606	1662477701.783	0	899	2.7831721324	2.8486850496	542.65882178	558.1728283	2.5406097271	730.71502968	31.309473038	-1.2135028705	31.410310745	19.132166982	0	0	0	0	0
11695	2022-09-06	15:21:42.700	248.43174422	5962.361861	1662477702.701	0	899	2.7972232884	2.8606826687	542.65882178	557.60837475	2.4506517305	730.72635676	31.309473038	-1.1701706443	31.410310745	19.134385014	0	0	0	0	0
11696	2022-09-06	15:21:43.648	248.43175519	5962.362124	1662477703.648	0	899	2.7972232884	2.8606826687	542.34503113	557.28593958	2.4506517305	730.73822021	31.309473038	-1.1522772312	31.410310745	19.136760712	0	0	0	0	0
11697	2022-09-06	15:21:44.548	248.4317656	5962.362374	1662477704.548	0	899	2.8028582329	2.8690943915	542.3525346	557.91915552	2.5503850564	730.71976375	31.311153728	-1.1580871857	31.410310745	19.135658732	0	0	0	0	0
11698	2022-09-06	15:21:45.447	248.43177602	5962.362624	1662477705.448	0	899	2.802898967	2.869136513	542.05868478	557.61697192	2.5504010393	730.72411139	31.312768936	-1.1790634196	31.410310745	19.134265811	0	0	0	0	0
11699	2022-09-06	15:21:46.368	248.43178667	5962.36288	1662477706.368	0	899	2.8037845538	2.8689776395	542.05868478	557.36558677	2.510324292	730.72688829	31.312768936	-1.2466810942	31.410310745	19.132799149	0	0	0	0	0
11700	2022-09-06	15:21:47.331	248.43179781	5962.363148	1662477707.331	0	899	2.8037845538	2.8689776395	541.4662209	556.75639262	2.510324292	730.72009601	31.312768936	-1.2041680742	31.410310745	19.133552943	0	0	0	0	0
11701	2022-09-06	15:21:48.257	248.43180854	5962.363405	1662477708.258	0	899	2.7676832982	2.8341532165	541.4662209	557.26173703	2.5909395181	730.7153389	31.312768936	-1.1674326864	31.410310745	19.132644578	0	0	0	0	0
11702	2022-09-06	15:21:49.134	248.43181869	5962.363649	1662477709.135	0	899	2.7676832982	2.8341532165	542.2132664	558.03057515	2.5909395181	730.70019531	31.312768936	-1.2304046154	31.410310745	19.129919052	0	0	0	0	0
11703	2022-09-06	15:21:50.000	248.4318287	5962.363889	1662477710	0	899	2.7720414376	2.8388862881	542.22450902	558.10668336	2.6012099932	730.70146452	31.315287748	-1.1951890134	31.410310745	19.130206392	0	0	0	0	0
11704	2022-09-06	15:21:50.877	248.43183885	5962.364133	1662477710.877	0	899	2.7720570133	2.8389024053	542.78141529	558.67994149	2.601216296	730.70508136	31.315912247	-1.1958034181	31.410310745	19.129872215	0	0	0	0	0
11705	2022-09-06	15:21:51.767	248.43184917	5962.36438	1662477711.768	0	899	2.7781620718	2.8444659286	542.78141529	558.51567068	2.5750965094	730.69892045	31.315912247	-1.199403687	31.410310745	19.106214498	0	0	0	0	0
11706	2022-09-06	15:21:52.667	248.43185958	5962.36463	1662477712.668	0	899	2.7781620718	2.8444659286	543.24010901	558.9876611	2.5750965094	730.70540392	31.315912247	-1.188085556	31.410310745	19.120118552	0	0	0	0	0
11707	2022-09-06	15:21:53.604	248.43187042	5962.36489	1662477713.604	0	899	2.7880597086	2.8559334604	543.24010901	559.30490352	2.6254830933	730.7150119	31.315912247	-1.188085556	31.410310745	19.134599686	0	0	0	0	0
11708	2022-09-06	15:21:54.515	248.43188096	5962.365143	1662477714.515	0	899	2.7880628113	2.855936672	542.25216986	558.28775678	2.6254843533	730.72390282	31.316035934	-1.1551121181	31.410310745	19.134917202	0	0	0	0	0
11709	2022-09-06	15:21:55.467	248.43189198	5962.365408	1662477715.467	0	899	2.8040796487	2.8706798896	542.26551239	557.90876262	2.5629874981	730.72033691	31.31902504	-1.1506495476	31.410310745	19.134960175	0	0	0	0	0
11710	2022-09-06	15:21:56.421	248.43190302	5962.365673	1662477716.421	0	899	2.8040796487	2.8706798896	542.67407459	558.329111	2.5629874981	730.698762	31.31902504	-1.1776189623	31.410310745	19.133964652	0	0	0	0	0
11711	2022-09-06	15:21:57.365	248.43191396	5962.365935	1662477717.366	0	899	2.8199252488	2.8844215094	542.67407459	557.74658196	2.4701951543	730.69942247	31.31902504	-1.2108942941	31.410310745	19.136349634	0	0	0	0	0
11712	2022-09-06	15:21:58.265	248.43192436	5962.366185	1662477718.265	0	899	2.8199252488	2.8844215094	541.6947087	556.74001466	2.4701951543	730.71032715	31.31902504	-1.196223855	31.410310745	19.136400223	0	0	0	0	0
11713	2022-09-06	15:21:59.226	248.4319355	5962.366452	1662477719.227	0	899	2.8283770479	2.8946379725	541.69748443	557.11012553	2.5288245071	730.70756399	31.319647517	-1.1627222063	31.410310745	19.135607978	0	0	0	0	0
11714	2022-09-06	15:22:00.151	248.4319462	5962.366709	1662477720.152	0	899	2.8284466354	2.8947099097	543.13344774	558.58711419	2.528851337	730.71337406	31.322381973	-1.1490218639	31.410310745	19.134239197	0	0	0	0	0
11715	2022-09-06	15:22:01.026	248.43195632	5962.366952	1662477721.026	0	899	2.8109642783	2.8776311954	543.13344774	558.77889604	2.5593559717	730.71104502	31.322381973	-1.1490218639	31.410310745	19.134239197	0	0	0	0	0
11716	2022-09-06	15:22:01.928	248.43196677	5962.367202	1662477721.929	0	899	2.8109642783	2.8776311954	541.31185414	556.9048298	2.5593559717	730.71168205	31.322381973	-1.160792706	31.410310745	19.134105859	0	0	0	0	0
11717	2022-09-06	15:22:02.865	248.4319776	5962.367463	1662477722.865	0	899	2.799643324	2.8631358839	541.31185414	556.21917539	2.4498321617	730.7167035	31.322381973	-1.1862854058	31.410310745	19.134506958	0	0	0	0	0
11718	2022-09-06	15:22:03.809	248.43198853	5962.367725	1662477723.809	0	899	2.799643324	2.8631358839	542.91633347	557.86784088	2.4498321617	730.7210083	31.322381973	-1.1864578724	31.410310745	19.1313591	0	0	0	0	0
11719	2022-09-06	15:22:04.723	248.43199912	5962.367979	1662477724.724	0	899	2.7952713392	2.8594557795	542.91633347	558.05530568	2.4797153372	730.71488821	31.322381973	-1.1864578724	31.410310745	19.1313591	0	0	0	0	0
11720	2022-09-06	15:22:05.612	248.43200941	5962.368226	1662477725.613	0	899	2.7953387387	2.8595254093	543.38568001	558.53790167	2.4797411212	730.69110067	31.325061861	-1.1836553409	31.410310745	19.130738391	0	0	0	0	0
11721	2022-09-06	15:22:06.553	248.4320203	5962.368487	1662477726.554	0	899	2.7922915622	2.8585962108	543.38761634	559.05952871	2.5623981891	730.69797945	31.325494766	-1.2113362401	31.410310745	19.127607573	0	0	0	0	0
11722	2022-09-06	15:22:07.453	248.43203072	5962.368737	1662477727.454	0	899	2.7922915622	2.8585962108	543.16679295	558.83233653	2.5623981891	730.7024807	31.325494766	-1.2032950161	31.410310745	19.129298229	0	0	0	0	0
11723	2022-09-06	15:22:08.365	248.43204127	5962.368991	1662477728.366	0	899	2.7952362176	2.8597496964	543.16679295	558.39096194	2.4921713191	730.71515014	31.325494766	-1.1506495476	31.410310745	19.134239197	0	0	0	0	0
11724	2022-09-06	15:22:09.200	248.43205094	5962.369222	1662477729.201	0	899	2.7952362176	2.8597496964	541.5031648	556.68070472	2.4921713191	730.71378352	31.325494766	-1.2027128706	31.410310745	19.102187782	0	0	0	0	0
11725	2022-09-06	15:22:10.065	248.43206094	5962.369463	1662477730.065	0	899	2.7923361212	2.8572830247	541.5077917	556.80387408	2.5110805463	730.70317553	31.326532768	-1.2695005651	31.410310745	19.081849686	0	0	0	0	0
11726	2022-09-06	15:22:10.956	248.43207125	5962.36971	1662477730.956	0	899	2.7923920805	2.8573408599	542.35951093	557.67978814	2.5111022477	730.70040105	31.328760147	-1.3300687106	31.410310745	19.085166161	0	0	0	0	0
11727	2022-09-06	15:22:11.865	248.43208177	5962.369963	1662477731.865	0	899	2.7952760367	2.8606892608	542.35951093	557.77388242	2.5260987535	730.70329719	31.328760147	-1.3812158574	31.410310745	19.093179703	0	0	0	0	0
11728	2022-09-06	15:22:12.769	248.43209223	5962.370214	1662477732.769	0	899	2.7952760367	2.8606892608	542.11573366	557.52317676	2.5260987535	730.70661653	31.328760147	-1.4961648848	31.410310745	19.091687259	0	0	0	0	0
11729	2022-09-06	15:22:13.644	248.43210237	5962.370457	1662477733.645	0	899	2.8014798255	2.8665134003	542.11573366	557.39923271	2.5063349234	730.68025339	31.328760147	-1.493060427	31.410310745	19.100460179	0	0	0	0	0
11730	2022-09-06	15:22:14.532	248.43211265	5962.370704	1662477734.533	0	899	2.8014798255	2.8665134003	542.08291287	557.36548662	2.5063349234	730.68975183	31.328760147	-1.4533931017	31.410310745	19.091026306	0	0	0	0	0
11731	2022-09-06	15:22:15.387	248.43212253	5962.370941	1662477735.387	0	899	2.7987539429	2.8625780801	542.09707522	557.10914859	2.4631057944	730.69172113	31.331933975	-1.2059897184	31.410310745	19.130638123	0	0	0	0	0
11732	2022-09-06	15:22:16.266	248.43213271	5962.371185	1662477736.266	0	899	2.7987539429	2.8625780801	542.75849559	557.7888854	2.4631057944	730.68429181	31.331933975	-1.25307315	31.410310745	19.126669524	0	0	0	0	0
11733	2022-09-06	15:22:17.177	248.43214326	5962.371438	1662477737.178	0	899	2.8085023074	2.8733073051	542.75849559	557.96776341	2.4916203955	730.69778341	31.331933975	-1.4975984854	31.410310745	19.114571603	0	0	0	0	0
11734	2022-09-06	15:22:18.059	248.43215347	5962.371683	1662477738.06	0	899	2.8085023074	2.8733073051	543.05501117	558.272588	2.4916203955	730.70376284	31.331933975	-1.4983314686	31.410310745	19.114569228	0	0	0	0	0
11735	2022-09-06	15:22:19.015	248.43216453	5962.371949	1662477739.015	0	899	2.8063512438	2.8717193129	543.05501117	558.41727756	2.5146591253	730.69092605	31.331933975	-1.1696532159	31.410310745	19.132556461	0	0	0	0	0
11736	2022-09-06	15:22:19.940	248.43217524	5962.372206	1662477739.941	0	899	2.8064267166	2.8717973195	543.42702902	558.80000261	2.5146882901	730.67442473	31.334923081	-1.508237549	31.410310745	19.086001908	0	0	0	0	0
11737	2022-09-06	15:22:20.885	248.43218618	5962.372468	1662477740.886	0	899	2.7906275422	2.8567539453	543.4275823	559.0676713	2.5571577414	730.68862571	31.335046768	-1.320669291	31.410310745	19.113699376	0	0	0	0	0
11738	2022-09-06	15:22:21.861	248.43219748	5962.372739	1662477741.862	0	899	2.7906275422	2.8567539453	541.13936942	556.71360264	2.5571577414	730.6915934	31.335046768	-1.1955878545	31.410310745	19.128871589	0	0	0	0	0
11739	2022-09-06	15:22:22.767	248.43220796	5962.372991	1662477742.768	0	899	2.7939485712	2.8592646631	541.13936942	556.50344621	2.5236044757	730.67183256	31.335046768	-1.197916154	31.410310745	19.12450011	0	0	0	0	0
11740	2022-09-06	15:22:23.724	248.43221904	5962.373257	1662477743.725	0	899	2.7939485712	2.8592646631	543.38128033	558.80900965	2.5236044757	730.68084717	31.335046768	-1.1490218639	31.410310745	19.137121201	0	0	0	0	0
11741	2022-09-06	15:22:24.622	248.43222943	5962.373506	1662477744.623	0	899	2.8039621989	2.8686312627	543.38505897	558.60451263	2.4904469834	730.68600524	31.335891559	-1.1580332604	31.410310745	19.135398978	0	0	0	0	0
11742	2022-09-06	15:22:25.559	248.43224027	5962.373766	1662477745.559	0	899	2.804025574	2.8686967443	540.50962664	555.64869517	2.4904712586	730.69170415	31.338403702	-1.2189786442	31.410310745	19.131422346	0	0	0	0	0
11743	2022-09-06	15:22:26.483	248.43225097	5962.374023	1662477746.484	0	899	2.7874363211	2.8527873106	540.50962664	555.90011186	2.5306858034	730.68356869	31.338403702	-1.3427342311	31.410310745	19.119715141	0	0	0	0	0
11744	2022-09-06	15:22:27.453	248.4322622	5962.374293	1662477747.454	0	899	2.7874363211	2.8527873106	540.589883	555.98265345	2.5306858034	730.68232778	31.338403702	-1.5402624726	31.410310745	19.099956816	0	0	0	0	0
11745	2022-09-06	15:22:28.413	248.4322733	5962.374559	1662477748.413	0	899	2.8100096608	2.8748363961	540.589883	555.73531941	2.4911304537	730.69055176	31.338403702	-1.6503392458	31.410310745	19.125957489	0	0	0	0	0
11746	2022-09-06	15:22:29.326	248.43228388	5962.374813	1662477749.327	0	899	2.8100096608	2.8748363961	541.8982633	557.08035595	2.4911304537	730.69248589	31.338403702	-1.2048902448	31.410310745	19.131490632	0	0	0	0	0
11747	2022-09-06	15:22:30.249	248.43229455	5962.375069	1662477750.249	0	899	2.8020400536	2.8672812026	541.90681499	557.23034593	2.5136613527	730.7005013	31.340320852	-1.1904353843	31.410310745	19.132167235	0	0	0	0	0
11748	2022-09-06	15:22:31.141	248.43230487	5962.375317	1662477751.141	0	899	2.8020701955	2.867312356	543.03199078	558.38741163	2.5136730141	730.67445262	31.341516495	-1.188085556	31.410310745	19.133159637	0	0	0	0	0
11749	2022-09-06	15:22:32.069	248.43231562	5962.375575	1662477752.07	0	899	2.8117855136	2.8774776836	543.03199078	558.4401609	2.5220697844	730.69751542	31.341516495	-1.2372169668	31.410310745	19.129367778	0	0	0	0	0
11750	2022-09-06	15:22:32.956	248.43232588	5962.375821	1662477752.956	0	899	2.8117855136	2.8774776836	540.99651527	556.34693013	2.5220697844	730.69319082	31.341516495	-1.2341125698	31.410310745	19.129388809	0	0	0	0	0
11751	2022-09-06	15:22:33.855	248.4323363	5962.376071	1662477753.856	0	899	2.8243689517	2.892350226	540.99772038	556.81463762	2.5965331797	730.67670001	31.341787111	-1.1941757865	31.410310745	19.132109206	0	0	0	0	0
11752	2022-09-06	15:22:34.686	248.4323459	5962.376302	1662477754.686	0	899	2.8244419494	2.8924257568	542.06198764	557.91020222	2.5965621218	730.70135498	31.344659805	-1.1897132397	31.410310745	19.13243866	0	0	0	0	0
11753	2022-09-06	15:22:35.552	248.43235594	5962.376542	1662477755.553	0	899	2.8245174836	2.8906311902	542.06198764	557.47169604	2.5267034674	730.69307886	31.344659805	-1.1897132397	31.410310745	19.13243866	0	0	0	0	0
11754	2022-09-06	15:22:36.437	248.43236618	5962.376788	1662477756.438	0	899	2.8245174836	2.8906311902	543.35039235	558.79672745	2.5267034674	730.69275145	31.344659805	-1.1916534774	31.410310745	19.132009696	0	0	0	0	0
11755	2022-09-06	15:22:37.346	248.4323767	5962.377041	1662477757.347	0	899	2.8259657367	2.8924350817	543.35039235	558.87222815	2.538710819	730.69118151	31.344659805	-1.2233442155	31.410310745	19.128811615	0	0	0	0	0
11756	2022-09-06	15:22:38.290	248.43238763	5962.377303	1662477758.291	0	899	2.8259657367	2.8924350817	542.43895654	557.93475544	2.538710819	730.68737793	31.344659805	-1.2515640259	31.410310745	19.130998611	0	0	0	0	0
11757	2022-09-06	15:22:39.196	248.4323981	5962.377554	1662477759.196	0	899	2.8188402501	2.8833694111	542.43895654	557.51848566	2.4723570279	730.68442884	31.344659805	-1.2009128072	31.410310745	19.131906585	0	0	0	0	0
11758	2022-09-06	15:22:40.105	248.43240862	5962.377807	1662477760.105	0	899	2.818889865	2.8834206628	543.38641725	558.49240315	2.4723757954	730.6958024	31.346616164	-1.2074665013	31.410310745	19.129979531	0	0	0	0	0
11759	2022-09-06	15:22:41.016	248.43241917	5962.37806	1662477761.016	0	899	2.8210900328	2.887948687	543.39268163	559.03421493	2.557546936	730.69747258	31.348016739	-1.4856659727	31.410310745	19.109446254	0	0	0	0	0
11760	2022-09-06	15:22:41.940	248.43242987	5962.378317	1662477761.941	0	899	2.8210900328	2.887948687	541.30209292	556.88344872	2.557546936	730.70004171	31.348016739	-1.4657029671	31.410310745	19.111223132	0	0	0	0	0
11761	2022-09-06	15:22:42.834	248.43244021	5962.378565	1662477762.834	0	899	2.8119498398	2.8766584816	541.30209292	556.42922819	2.4850174	730.70058335	31.348016739	-1.1832026243	31.410310745	19.130315806	0	0	0	0	0
11762	2022-09-06	15:22:43.752	248.43245083	5962.37882	1662477763.752	0	899	2.8119498398	2.8766584816	542.91445445	558.0866485	2.4850174	730.68606668	31.348016739	-1.2660513074	31.410310745	19.130277634	0	0	0	0	0
11763	2022-09-06	15:22:44.680	248.43246157	5962.379078	1662477764.68	0	899	2.8070287911	2.8724258849	542.92185136	558.2834767	2.5151568427	730.68534194	31.349671964	-1.401038743	31.410310745	19.111862271	0	0	0	0	0
11764	2022-09-06	15:22:45.566	248.43247184	5962.379324	1662477765.567	0	899	2.8070679128	2.8724663204	541.58920982	556.91322364	2.5151719609	730.68372875	31.351221085	-1.4663173237	31.410310745	19.099792847	0	0	0	0	0
11765	2022-09-06	15:22:46.492	248.43248255	5962.379581	1662477766.492	0	899	2.802459939	2.867055457	541.58920982	556.74919104	2.4889819469	730.69434281	31.351221085	-1.1490218639	31.410310745	19.132112225	0	0	0	0	0
11766	2022-09-06	15:22:47.395	248.43249301	5962.379832	1662477767.396	0	899	2.802459939	2.867055457	541.83918432	557.00616274	2.4889819469	730.69504209	31.351221085	-1.1500135652	31.410310745	19.131094269	0	0	0	0	0
11767	2022-09-06	15:22:48.303	248.43250352	5962.380084	1662477768.304	0	899	2.7985804019	2.8626910268	541.83918432	556.91273122	2.474064332	730.70355346	31.351221085	-1.1660529999	31.410310745	19.132925514	0	0	0	0	0
11768	2022-09-06	15:22:49.186	248.43251373	5962.380329	1662477769.186	0	899	2.7986011122	2.8627124209	541.7354491	556.8061596	2.4740722284	730.69609989	31.352043644	-1.4259816937	31.410310745	19.102437556	0	0	0	0	0
11769	2022-09-06	15:22:50.082	248.4325241	5962.380578	1662477770.082	0	899	2.7826880576	2.8463799627	541.74675041	556.80474263	2.4719906314	730.69702148	31.354578018	-1.2011067867	31.410310745	19.133159637	0	0	0	0	0
11770	2022-09-06	15:22:50.956	248.43253421	5962.380821	1662477770.956	0	899	2.7826880576	2.8463799627	541.20744496	556.25044704	2.4719906314	730.69567548	31.354578018	-1.2030470363	31.410310745	19.125432602	0	0	0	0	0
11771	2022-09-06	15:22:51.832	248.43254436	5962.381065	1662477771.833	0	899	2.7933713077	2.8587867547	541.20744496	556.60013909	2.5278657581	730.69012411	31.354578018	-1.1731240757	31.410310745	19.126787148	0	0	0	0	0
11772	2022-09-06	15:22:52.778	248.4325553	5962.381327	1662477772.778	0	899	2.7933713077	2.8587867547	542.35252283	557.77778457	2.5278657581	730.69454572	31.354578018	-1.1540880977	31.410310745	19.13612175	0	0	0	0	0
11773	2022-09-06	15:22:53.720	248.4325662	5962.381589	1662477773.72	0	899	2.7900277278	2.8532809826	542.35252283	557.283467	2.4490282268	730.7044892	31.354578018	-1.1569338303	31.410310745	19.134805452	0	0	0	0	0
11774	2022-09-06	15:22:54.631	248.43257676	5962.381842	1662477774.632	0	899	2.790069326	2.8533239398	542.06229036	556.98534305	2.4490439752	730.68132858	31.356235264	-1.1744607355	31.410310745	19.135505676	0	0	0	0	0
11775	2022-09-06	15:22:55.588	248.43258784	5962.382108	1662477775.589	0	899	2.8008080486	2.8656849389	542.06851247	557.31735673	2.5010192719	730.67646921	31.357629776	-1.1721971248	31.410310745	19.137479782	0	0	0	0	0
11776	2022-09-06	15:22:56.493	248.43259831	5962.382359	1662477776.494	0	899	2.8008080486	2.8656849389	541.48636446	556.71883241	2.5010192719	730.6763916	31.357629776	-1.1718090773	31.410310745	19.137479782	0	0	0	0	0
11777	2022-09-06	15:22:57.428	248.43260913	5962.382619	1662477777.429	0	899	2.8216483317	2.8886554887	541.48636446	557.10471085	2.562600448	730.69368719	31.357629776	-1.1527729982	31.410310745	19.136863292	0	0	0	0	0
11778	2022-09-06	15:22:58.342	248.43261971	5962.382873	1662477778.343	0	899	2.8216483317	2.8886554887	542.73509494	558.38945906	2.562600448	730.68800243	31.357629776	-1.1490218639	31.410310745	19.136400223	0	0	0	0	0
11779	2022-09-06	15:22:59.280	248.43263057	5962.383134	1662477779.281	0	899	2.8164506015	2.8804561602	542.73509494	557.71260643	2.4547760539	730.6900845	31.357629776	-1.1506603269	31.410310745	19.136763099	0	0	0	0	0
11780	2022-09-06	15:23:00.197	248.43264118	5962.383388	1662477780.198	0	899	2.8165273142	2.8805353853	541.49781317	556.44136058	2.4548048913	730.70362177	31.360657281	-1.2141495525	31.410310745	19.131444628	0	0	0	0	0
11781	2022-09-06	15:23:01.088	248.43265149	5962.383636	1662477781.089	0	899	2.8104667259	2.8766641596	541.49887342	556.98960239	2.5421867185	730.69204166	31.360895157	-1.2261683144	31.410310745	19.130405211	0	0	0	0	0
11782	2022-09-06	15:23:01.983	248.43266184	5962.383884	1662477781.983	0	899	2.8104667259	2.8766641596	541.1714087	556.65276985	2.5421867185	730.69028579	31.360895157	-1.186759689	31.410310745	19.131707665	0	0	0	0	0
11783	2022-09-06	15:23:02.859	248.43267199	5962.384128	1662477782.86	0	899	2.815498149	2.8806637719	541.1714087	556.38292654	2.49908734	730.68439974	31.360895157	-1.2063778015	31.410310745	19.132320139	0	0	0	0	0
11784	2022-09-06	15:23:03.835	248.43268329	5962.384399	1662477783.836	0	899	2.815498149	2.8806637719	541.5220324	556.74340574	2.49908734	730.68142761	31.360895157	-1.2222663164	31.410310745	19.132799149	0	0	0	0	0
11785	2022-09-06	15:23:04.757	248.43269396	5962.384655	1662477784.758	0	899	2.8007999036	2.8647586769	541.53094545	556.54809691	2.4664228602	730.69557766	31.362894766	-1.1877621918	31.410310745	19.133955785	0	0	0	0	0
11786	2022-09-06	15:23:05.668	248.4327045	5962.384908	1662477785.669	0	899	2.8008279527	2.8647876491	541.14290371	556.14936104	2.4664335138	730.69325226	31.36400795	-1.1630563562	31.410310745	19.133261674	0	0	0	0	0
11787	2022-09-06	15:23:06.552	248.43271472	5962.385153	1662477786.552	0	899	2.8041165953	2.867440915	541.14290371	555.98207408	2.439672381	730.69029185	31.36400795	-1.1522772312	31.410310745	19.130638123	0	0	0	0	0
11788	2022-09-06	15:23:07.448	248.4327251	5962.385402	1662477787.449	0	899	2.8041165953	2.867440915	543.56728997	558.47294163	2.439672381	730.69416415	31.36400795	-1.1735337207	31.410310745	19.131882851	0	0	0	0	0
11789	2022-09-06	15:23:08.368	248.43273574	5962.385658	1662477788.368	0	899	2.8147486918	2.8813732213	543.56728997	559.19408757	2.5544069919	730.67502619	31.36400795	-1.2121878136	31.410310745	19.13417681	0	0	0	0	0
11790	2022-09-06	15:23:09.273	248.43274623	5962.385909	1662477789.274	0	899	2.8147486918	2.8813732213	541.99949115	557.58121673	2.5544069919	730.69388686	31.36400795	-1.1522772312	31.410310745	19.135679245	0	0	0	0	0
11791	2022-09-06	15:23:10.201	248.43275697	5962.386167	1662477790.202	0	899	2.8016459111	2.8675992676	542.01234498	557.5091885	2.5408199828	730.70137964	31.366889133	-1.1522772312	31.410310745	19.134420395	0	0	0	0	0
11792	2022-09-06	15:23:11.094	248.43276729	5962.386415	1662477791.094	0	899	2.8016563638	2.867610075	541.33452817	556.81201764	2.5408240715	730.69839498	31.367303848	-1.154303677	31.410310745	19.131997468	0	0	0	0	0
11793	2022-09-06	15:23:11.973	248.43277747	5962.386659	1662477791.973	0	899	2.8169194084	2.8827756469	541.33452817	556.70488266	2.5237221044	730.69749279	31.367303848	-1.1601243753	31.410310745	19.134024563	0	0	0	0	0
11794	2022-09-06	15:23:12.875	248.43278791	5962.38691	1662477792.875	0	899	2.8169194084	2.8827756469	540.92034565	556.27894007	2.5237221044	730.70075514	31.367303848	-1.1773171409	31.410310745	19.134239197	0	0	0	0	0
11795	2022-09-06	15:23:13.818	248.43279882	5962.387172	1662477793.818	0	899	2.815066554	2.8785839689	540.92034565	555.7407107	2.4376388728	730.7024912	31.367303848	-1.197269386	31.410310745	19.135083571	0	0	0	0	0
11796	2022-09-06	15:23:14.772	248.43280986	5962.387437	1662477794.772	0	899	2.8150756902	2.8785934022	540.70078682	555.51515761	2.4376422851	730.69383876	31.367664602	-1.2152274989	31.410310745	19.135913634	0	0	0	0	0
11797	2022-09-06	15:23:15.693	248.43282052	5962.387693	1662477795.693	0	899	2.8321338572	2.8981106045	540.71344261	556.0113627	2.5149618355	730.69146405	31.370508194	-1.4074092606	31.410310745	19.1084681	0	0	0	0	0
11798	2022-09-06	15:23:16.618	248.43283123	5962.387949	1662477796.618	0	899	2.8321338572	2.8981106045	542.80202266	558.15903307	2.5149618355	730.67959857	31.370508194	-1.5152224373	31.410310745	19.092911992	0	0	0	0	0
11799	2022-09-06	15:23:17.582	248.43284238	5962.388217	1662477797.582	0	899	2.8293443689	2.8939120391	542.80202266	557.84437028	2.4648201986	730.69075427	31.370508194	-1.1872770889	31.410310745	19.12857163	0	0	0	0	0
11800	2022-09-06	15:23:18.499	248.432853	5962.388472	1662477798.499	0	899	2.8293443689	2.8939120391	540.0555995	555.02183714	2.4648201986	730.6857122	31.370508194	-1.1936044701	31.410310745	19.122995629	0	0	0	0	0
11801	2022-09-06	15:23:19.378	248.43286317	5962.388716	1662477799.378	0	899	2.828219484	2.8949461417	540.0562724	555.53162113	2.5463279559	730.68658973	31.370659569	-1.2213069437	31.410310745	19.10825694	0	0	0	0	0
11802	2022-09-06	15:23:20.234	248.43287309	5962.388954	1662477800.235	0	899	2.8282987159	2.8950280682	540.42151735	555.90752468	2.5463587242	730.68905539	31.373773575	-1.7707856894	31.410310745	19.084903717	0	0	0	0	0
11803	2022-09-06	15:23:21.193	248.43288418	5962.38922	1662477801.193	0	899	2.8452247182	2.9108330723	540.42151735	555.55510017	2.4899882449	730.67293887	31.373773575	-1.3084134061	31.410310745	19.10903894	0	0	0	0	0
11804	2022-09-06	15:23:22.069	248.43289432	5962.389464	1662477802.069	0	899	2.8452247182	2.9108330723	541.2078578	556.36346074	2.4899882449	730.6786596	31.373773575	-1.4715668618	31.410310745	19.104594287	0	0	0	0	0
11805	2022-09-06	15:23:22.992	248.432905	5962.38972	1662477802.992	0	899	2.8376553585	2.9023856038	541.2078578	556.19972363	2.4638121695	730.68190174	31.373773575	-1.4789074699	31.410310745	19.103850232	0	0	0	0	0
11806	2022-09-06	15:23:23.947	248.43291606	5962.389986	1662477803.948	0	899	2.8376553585	2.9023856038	540.51643344	555.48914629	2.4638121695	730.68517622	31.373773575	-1.5042061064	31.410310745	19.090058535	0	0	0	0	0
11807	2022-09-06	15:23:24.839	248.43292639	5962.390233	1662477804.84	0	899	2.8295012481	2.8953278524	540.52672804	555.79865984	2.511650224	730.68972556	31.376087454	-1.2807756212	31.410310745	19.117790841	0	0	0	0	0
11808	2022-09-06	15:23:25.664	248.43293593	5962.390462	1662477805.664	0	899	2.8295254683	2.8953528847	541.18633048	556.47695661	2.5116594974	730.69136906	31.377038956	-1.3072492492	31.410310745	19.115818605	0	0	0	0	0
11809	2022-09-06	15:23:26.545	248.43294612	5962.390707	1662477806.545	0	899	2.8059603922	2.8703406459	541.18633048	556.26538301	2.4778482063	730.6891241	31.377038956	-1.5625860975	31.410310745	19.08594662	0	0	0	0	0
11810	2022-09-06	15:23:27.424	248.4329563	5962.390951	1662477807.424	0	899	2.8059603922	2.8703406459	540.63034218	555.69390323	2.4778482063	730.7041626	31.377038956	-1.4957121611	31.410310745	19.115873337	0	0	0	0	0
11811	2022-09-06	15:23:28.342	248.43296693	5962.391206	1662477808.343	0	899	2.8221950105	2.8876165086	540.63034218	555.85023302	2.5028592272	730.69108935	31.377038956	-1.4737765592	31.410310745	19.117106343	0	0	0	0	0
11812	2022-09-06	15:23:29.262	248.43297757	5962.391462	1662477809.262	0	899	2.8221950105	2.8876165086	542.0178291	557.27678064	2.5028592272	730.68739006	31.377038956	-1.1945961714	31.410310745	19.132799149	0	0	0	0	0
11813	2022-09-06	15:23:30.147	248.43298781	5962.391708	1662477810.147	0	899	2.8342728826	2.899372463	542.0276643	557.14642897	2.4804451835	730.69488445	31.379243497	-1.1956848869	31.410310745	19.131112572	0	0	0	0	0
11814	2022-09-06	15:23:31.082	248.43299863	5962.391967	1662477811.082	0	899	2.8343007095	2.899401211	541.68342726	556.7926559	2.4804556879	730.68648585	31.380334854	-1.1831164036	31.410310745	19.131651935	0	0	0	0	0
11815	2022-09-06	15:23:31.992	248.43300917	5962.39222	1662477811.992	0	899	2.8315920921	2.8972546818	541.68342726	556.93839411	2.5037259355	730.67296191	31.380334854	-1.1559852638	31.410310745	19.13532223	0	0	0	0	0
11816	2022-09-06	15:23:32.914	248.43301985	5962.392476	1662477812.915	0	899	2.8315920921	2.8972546818	540.69389038	555.92098975	2.5037259355	730.67965031	31.380334854	-1.1954370058	31.410310745	19.134203425	0	0	0	0	0
11817	2022-09-06	15:23:33.829	248.43303044	5962.392731	1662477813.83	0	899	2.8308268023	2.8958831201	540.69389038	555.7838168	2.4817835588	730.6922082	31.380334854	-1.2500442448	31.410310745	19.131787711	0	0	0	0	0
11818	2022-09-06	15:23:34.746	248.43304104	5962.392985	1662477814.746	0	899	2.8308751827	2.8959331029	541.58460192	556.69950125	2.4818018542	730.70306801	31.382234624	-1.2208757558	31.410310745	19.133586757	0	0	0	0	0
11819	2022-09-06	15:23:35.637	248.43305135	5962.393233	1662477815.637	0	899	2.8351685465	2.9016665636	541.58973719	557.01749465	2.5317256698	730.70203971	31.383386612	-1.1558881619	31.410310745	19.136572693	0	0	0	0	0
11820	2022-09-06	15:23:36.540	248.43306182	5962.393484	1662477816.541	0	899	2.8351685465	2.9016665636	541.77253249	557.20549707	2.5317256698	730.68795999	31.383386612	-1.160415411	31.410310745	19.135320663	0	0	0	0	0
11821	2022-09-06	15:23:37.436	248.43307218	5962.393732	1662477817.436	0	899	2.8356388461	2.9014913915	541.77253249	557.05241874	2.5073025068	730.69194506	31.383386612	-1.2790077988	31.410310745	19.128317953	0	0	0	0	0
11822	2022-09-06	15:23:38.312	248.43308233	5962.393976	1662477818.313	0	899	2.8356388461	2.9014913915	541.13803686	556.40002811	2.5073025068	730.69434281	31.383386612	-1.2678406239	31.410310745	19.130998611	0	0	0	0	0
11823	2022-09-06	15:23:39.194	248.43309252	5962.394221	1662477819.194	0	899	2.8396342628	2.9043081451	541.13803686	556.10436702	2.4600373108	730.69275832	31.383386612	-1.1934643297	31.410310745	19.131356713	0	0	0	0	0
11824	2022-09-06	15:23:40.059	248.43310253	5962.394461	1662477820.059	0	899	2.8396955819	2.9043714769	542.34955186	557.34953264	2.4600602248	730.69037108	31.385786991	-1.1642527936	31.410310745	19.135064826	0	0	0	0	0
11825	2022-09-06	15:23:40.982	248.43311322	5962.394717	1662477820.982	0	899	2.854887573	2.9199910381	542.35341319	557.37240663	2.4630772951	730.69677371	31.386651993	-1.1629593175	31.410310745	19.134682851	0	0	0	0	0
11826	2022-09-06	15:23:41.871	248.43312352	5962.394964	1662477821.872	0	899	2.854887573	2.9199910381	541.49610317	556.49135576	2.4630772951	730.69060673	31.386651993	-1.1956094196	31.410310745	19.134590566	0	0	0	0	0
11827	2022-09-06	15:23:42.815	248.43313443	5962.395226	1662477822.815	0	899	2.8335090905	2.8985603188	541.49610317	556.59285668	2.4792973362	730.68863825	31.386651993	-1.2011067867	31.410310745	19.135320663	0	0	0	0	0
11828	2022-09-06	15:23:43.733	248.43314506	5962.395481	1662477823.733	0	899	2.8335090905	2.8985603188	541.36680938	556.45995822	2.4792973362	730.71024671	31.386651993	-1.413844392	31.410310745	19.13469715	0	0	0	0	0
11829	2022-09-06	15:23:44.618	248.43315531	5962.395727	1662477824.619	0	899	2.8282399938	2.8939379786	541.37463698	556.6473341	2.507946592	730.70224464	31.388408674	-1.1684567163	31.410310745	19.13662702	0	0	0	0	0
11830	2022-09-06	15:23:45.566	248.43316628	5962.395991	1662477825.567	0	899	2.8282776026	2.8939768466	542.14661707	557.44118269	2.5079609777	730.70874549	31.389886856	-1.1560068052	31.410310745	19.136915889	0	0	0	0	0
11831	2022-09-06	15:23:46.486	248.43317693	5962.396246	1662477826.487	0	899	2.8641264466	2.9307775195	542.14661707	557.46869093	2.5123477246	730.70977783	31.389886856	-1.1497979654	31.410310745	19.136362025	0	0	0	0	0
11832	2022-09-06	15:23:47.332	248.43318671	5962.396481	1662477827.332	0	899	2.8641264466	2.9307775195	542.59352263	557.92822687	2.5123477246	730.70657935	31.389886856	-1.1636707783	31.410310745	19.135679245	0	0	0	0	0
11833	2022-09-06	15:23:48.256	248.43319741	5962.396738	1662477828.256	0	899	2.8638007951	2.9307993193	542.59352263	558.01031991	2.525425777	730.68953316	31.389886856	-1.1624635119	31.410310745	19.134677622	0	0	0	0	0
11834	2022-09-06	15:23:49.191	248.43320824	5962.396998	1662477829.192	0	899	2.8638007951	2.9307993193	542.36223423	557.77245988	2.525425777	730.71099975	31.389886856	-1.1506495476	31.410310745	19.124876022	0	0	0	0	0
11835	2022-09-06	15:23:50.122	248.43321902	5962.397256	1662477830.123	0	899	2.8617439413	2.9266915815	542.37297037	557.32031574	2.4515563086	730.7073146	31.392291884	-1.4328480738	31.410310745	19.129417015	0	0	0	0	0
11836	2022-09-06	15:23:51.000	248.43322918	5962.3975	1662477831.001	0	899	2.8617605906	2.9267087754	540.67321964	555.57375973	2.4515624611	730.69837194	31.392938614	-1.3710295799	31.410310745	19.131160951	0	0	0	0	0
11837	2022-09-06	15:23:51.907	248.43323966	5962.397752	1662477831.907	0	899	2.8645730332	2.9323545573	540.67321964	556.21167068	2.5535849162	730.69664396	31.392938614	-1.2328514342	31.410310745	19.131368309	0	0	0	0	0
11838	2022-09-06	15:23:52.808	248.43325009	5962.398002	1662477832.808	0	899	2.8645730332	2.9323545573	540.36858935	555.89828558	2.5535849162	730.70861816	31.392938614	-1.184830308	31.410310745	19.132078171	0	0	0	0	0
11839	2022-09-06	15:23:53.721	248.43326067	5962.398256	1662477833.722	0	899	2.865997782	2.9333798379	540.36858935	555.79859832	2.5376481689	730.68540864	31.392938614	-1.184830308	31.410310745	19.132078171	0	0	0	0	0
11840	2022-09-06	15:23:54.653	248.43327145	5962.398515	1662477834.653	0	899	2.865997782	2.9333798379	542.40362923	557.89174795	2.5376481689	730.67901692	31.392938614	-1.1859297223	31.410310745	19.127943671	0	0	0	0	0
11841	2022-09-06	15:23:55.605	248.43328248	5962.398779	1662477835.606	0	899	2.8644951127	2.9317031623	542.41742312	557.87388568	2.532542557	730.69284159	31.396028367	-1.2081132567	31.410310745	19.133668874	0	0	0	0	0
11842	2022-09-06	15:23:56.486	248.43329266	5962.399024	1662477836.486	0	899	2.8644972791	2.9317054021	541.96450736	557.40806904	2.5325433833	730.70729156	31.396112442	-1.2027344704	31.410310745	19.133878708	0	0	0	0	0
11843	2022-09-06	15:23:57.443	248.43330374	5962.39929	1662477837.443	0	899	2.8480355205	2.9157544695	541.96450736	557.61642647	2.5657522234	730.69867105	31.396112442	-1.1539047956	31.410310745	19.136400223	0	0	0	0	0
11844	2022-09-06	15:23:58.344	248.43331417	5962.39954	1662477838.344	0	899	2.8480355205	2.9157544695	542.2756334	557.93653782	2.5657522234	730.70368563	31.396112442	-1.1712376921	31.410310745	19.137040031	0	0	0	0	0
11845	2022-09-06	15:23:59.242	248.43332456	5962.399789	1662477839.242	0	899	2.8437245868	2.9106705923	542.2756334	557.78048827	2.5408970289	730.70489502	31.396112442	-1.1734366417	31.410310745	19.137121201	0	0	0	0	0
11846	2022-09-06	15:24:00.117	248.43333469	5962.400033	1662477840.117	0	899	2.8438026351	2.9107512892	542.74486237	558.26332251	2.5409271113	730.68046075	31.399163391	-1.1910282381	31.410310745	19.132579134	0	0	0	0	0
11847	2022-09-06	15:24:01.040	248.43334538	5962.400289	1662477841.041	0	899	2.8468545307	2.9128066156	542.74636556	558.01627708	2.5013377133	730.68332414	31.399499893	-1.1929684877	31.410310745	19.131088472	0	0	0	0	0
11848	2022-09-06	15:24:02.016	248.43335667	5962.40056	1662477842.016	0	899	2.8468545307	2.9128066156	542.14629443	557.39932323	2.5013377133	730.6724898	31.399499893	-1.1929684877	31.410310745	19.130277634	0	0	0	0	0
11849	2022-09-06	15:24:02.974	248.43336777	5962.400826	1662477842.975	0	899	2.8478982395	2.9155887468	542.14629443	557.79761303	2.5648203958	730.68068872	31.399499893	-1.1716365672	31.410310745	19.130297516	0	0	0	0	0
11850	2022-09-06	15:24:03.891	248.43337837	5962.401081	1662477843.891	0	899	2.8478982395	2.9155887468	541.05365802	556.67343311	2.5648203958	730.70605469	31.399499893	-1.2108727694	31.410310745	19.118755341	0	0	0	0	0
11851	2022-09-06	15:24:04.811	248.43338902	5962.401336	1662477844.811	0	899	2.8321456875	2.8969252479	541.06442211	556.09310762	2.4703367675	730.69740629	31.401917047	-1.2505400947	31.410310745	19.121497881	0	0	0	0	0
11852	2022-09-06	15:24:05.795	248.43340041	5962.40161	1662477845.795	0	899	2.8321649651	2.896945161	541.70506767	556.75159325	2.4703440212	730.70163631	31.402673721	-1.2356001541	31.410310745	19.126615461	0	0	0	0	0
11853	2022-09-06	15:24:06.687	248.43341073	5962.401858	1662477846.687	0	899	2.8271344364	2.8926380438	541.70506767	556.94764014	2.5016501735	730.69337676	31.402673721	-1.1994899527	31.410310745	19.106809288	0	0	0	0	0
11854	2022-09-06	15:24:07.569	248.43342094	5962.402103	1662477847.569	0	899	2.8271344364	2.8926380438	542.08213174	557.3353141	2.5016501735	730.68690622	31.402673721	-1.3389292434	31.410310745	19.092872203	0	0	0	0	0
11855	2022-09-06	15:24:08.539	248.43343218	5962.402372	1662477848.54	0	899	2.842171917	2.9064517686	542.08213174	556.96942971	2.443246021	730.68437872	31.402673721	-1.4134671428	31.410310745	19.103348473	0	0	0	0	0
11856	2022-09-06	15:24:09.502	248.43344331	5962.402639	1662477849.502	0	899	2.842171917	2.9064517686	541.53052391	556.40267298	2.443246021	730.68388397	31.402673721	-1.1539047956	31.410310745	19.134599686	0	0	0	0	0
11857	2022-09-06	15:24:10.420	248.43345394	5962.402894	1662477850.42	0	899	2.8426709955	2.9086836853	541.54386011	556.8165613	2.5071850468	730.68671746	31.405665859	-1.1676482807	31.410310745	19.13606578	0	0	0	0	0
11858	2022-09-06	15:24:11.302	248.43346414	5962.403139	1662477851.302	0	899	2.8426764219	2.9086892933	540.39287338	555.63312717	2.5071871114	730.70101343	31.405878067	-1.1783196926	31.410310745	19.134239197	0	0	0	0	0
11859	2022-09-06	15:24:12.147	248.43347392	5962.403374	1662477852.147	0	899	2.8381951026	2.9052349196	540.39287338	555.89594845	2.5492182523	730.70218441	31.405878067	-1.1805186422	31.410310745	19.133388204	0	0	0	0	0
11860	2022-09-06	15:24:13.028	248.43348412	5962.403619	1662477853.028	0	899	2.8381951026	2.9052349196	541.40878786	556.94100802	2.5492182523	730.70355871	31.405878067	-1.1837523718	31.410310745	19.13195706	0	0	0	0	0
11861	2022-09-06	15:24:13.987	248.43349523	5962.403886	1662477853.988	0	899	2.8318080963	2.8985520175	541.40878786	556.90716413	2.5438182217	730.68020973	31.405878067	-1.1871909298	31.410310745	19.129961014	0	0	0	0	0
11862	2022-09-06	15:24:14.914	248.43350596	5962.404143	1662477854.915	0	899	2.8318763629	2.8986226036	540.35493768	555.8233119	2.5438446763	730.67270322	31.408557955	-1.1941434548	31.410310745	19.131477356	0	0	0	0	0
11863	2022-09-06	15:24:15.838	248.43351664	5962.404399	1662477855.838	0	899	2.8412267288	2.9048967112	540.35686301	555.06023438	2.4213607027	730.69760556	31.40899086	-1.202551211	31.410310745	19.132273933	0	0	0	0	0
11864	2022-09-06	15:24:16.719	248.43352684	5962.404644	1662477856.719	0	899	2.8412267288	2.9048967112	541.52992388	556.2652148	2.4213607027	730.68399108	31.40899086	-1.1925589391	31.410310745	19.133054051	0	0	0	0	0
11865	2022-09-06	15:24:17.684	248.43353802	5962.404912	1662477857.685	0	899	2.8375082785	2.9022728345	541.52992388	556.53948217	2.4652139129	730.67419434	31.40899086	-1.1506495476	31.410310745	19.134599686	0	0	0	0	0
11866	2022-09-06	15:24:18.635	248.43354903	5962.405177	1662477858.636	0	899	2.8375082785	2.9022728345	542.00934836	557.03219483	2.4652139129	730.67879259	31.40899086	-1.1723803432	31.410310745	19.134255908	0	0	0	0	0
11867	2022-09-06	15:24:19.561	248.43355973	5962.405434	1662477859.561	0	899	2.8332732523	2.8990654241	542.01291141	557.29830788	2.507100026	730.67588594	31.409789572	-1.1884413058	31.410310745	19.126447905	0	0	0	0	0
11868	2022-09-06	15:24:20.437	248.43356987	5962.405677	1662477860.437	0	899	2.8333337859	2.8991279839	541.17193853	556.43376321	2.5071231338	730.68154281	31.412164688	-1.1652984619	31.410310745	19.104351044	0	0	0	0	0
11869	2022-09-06	15:24:21.336	248.43358029	5962.405927	1662477861.337	0	899	2.8380119603	2.9027108119	541.17193853	556.15361246	2.4623413381	730.68865926	31.412164688	-1.2031117196	31.410310745	19.12760319	0	0	0	0	0
11870	2022-09-06	15:24:22.223	248.43359056	5962.406173	1662477862.224	0	899	2.8380119603	2.9027108119	541.59626905	556.58969004	2.4623413381	730.68020367	31.412164688	-1.1864578724	31.410310745	19.136400223	0	0	0	0	0
11871	2022-09-06	15:24:23.138	248.43360115	5962.406427	1662477863.139	0	899	2.8290498282	2.8952494124	541.59626905	556.98801575	2.525949913	730.67533137	31.412164688	-1.2050519992	31.410310745	19.136125678	0	0	0	0	0
11872	2022-09-06	15:24:24.035	248.43361152	5962.406676	1662477864.035	0	899	2.8290498282	2.8952494124	541.63229753	557.02506813	2.525949913	730.67180426	31.412164688	-1.2005031985	31.410310745	19.134628296	0	0	0	0	0
11873	2022-09-06	15:24:24.960	248.43362222	5962.406933	1662477864.96	0	899	2.8380118827	2.9044854587	541.644501	557.05259117	2.5283389248	730.66988024	31.414902175	-1.4372243636	31.410310745	19.112854977	0	0	0	0	0
11874	2022-09-06	15:24:25.884	248.43363293	5962.40719	1662477865.885	0	899	2.838023801	2.9044977794	542.6973435	558.13541252	2.5283435054	730.68170166	31.415369034	-1.4794355631	31.410310745	19.109392166	0	0	0	0	0
11875	2022-09-06	15:24:26.811	248.43364365	5962.407448	1662477866.811	0	899	2.8506524981	2.9164587029	542.6973435	557.91154411	2.4926796522	730.66376258	31.415369034	-1.1670446499	31.410310745	19.134378054	0	0	0	0	0
11876	2022-09-06	15:24:27.690	248.43365383	5962.407692	1662477867.691	0	899	2.8506524981	2.9164587029	539.78877369	554.92143425	2.4926796522	730.66441739	31.415369034	-1.1587878466	31.410310745	19.134960175	0	0	0	0	0
11877	2022-09-06	15:24:28.615	248.43366454	5962.407949	1662477868.616	0	899	2.8564111685	2.9208508628	539.78877369	554.57569276	2.4372469951	730.66996957	31.415369034	-1.1829762704	31.410310745	19.133185658	0	0	0	0	0
11878	2022-09-06	15:24:29.546	248.43367531	5962.408207	1662477869.547	0	899	2.8564755091	2.9209172953	539.98436313	554.77678784	2.4372706788	730.67502619	31.417873092	-1.1966766032	31.410310745	19.130548477	0	0	0	0	0
11879	2022-09-06	15:24:30.471	248.43368602	5962.408464	1662477870.472	0	899	2.8593457048	2.9261408072	539.98747544	555.30736408	2.5217663981	730.67924126	31.41857338	-1.1913409233	31.410310745	19.129919052	0	0	0	0	0
11880	2022-09-06	15:24:31.321	248.43369584	5962.4087	1662477871.321	0	899	2.8593457048	2.9261408072	541.54982975	556.91404367	2.5217663981	730.68355333	31.41857338	-1.1893575523	31.410310745	19.130090739	0	0	0	0	0
11881	2022-09-06	15:24:32.197	248.433706	5962.408944	1662477872.198	0	899	2.8703823675	2.9359428645	541.54982975	556.57043908	2.466891749	730.67462482	31.41857338	-1.1539047956	31.410310745	19.133159637	0	0	0	0	0
11882	2022-09-06	15:24:33.105	248.4337165	5962.409196	1662477873.106	0	899	2.8703823675	2.9359428645	540.17143533	555.15381304	2.466891749	730.67322667	31.41857338	-1.1799903737	31.410310745	19.089008597	0	0	0	0	0
11883	2022-09-06	15:24:34.046	248.4337274	5962.409457	1662477874.047	0	899	2.8685419496	2.9328779768	540.17143533	554.88215015	2.4233475275	730.6771697	31.41857338	-1.2702874498	31.410310745	19.081367025	0	0	0	0	0
11884	2022-09-06	15:24:34.960	248.43373796	5962.409711	1662477874.96	0	899	2.868623053	2.9329617016	541.69489224	556.44728083	2.4233770862	730.65529486	31.421716488	-1.5510847276	31.410310745	19.094503681	0	0	0	0	0
11885	2022-09-06	15:24:35.934	248.43374924	5962.409982	1662477875.934	0	899	2.8709496515	2.9393821109	541.69557342	557.37857363	2.5719442853	730.66812558	31.421869278	-1.3178559289	31.410310745	19.093451582	0	0	0	0	0
11886	2022-09-06	15:24:36.903	248.43376045	5962.410251	1662477876.903	0	899	2.8709496515	2.9393821109	541.35706782	557.03026773	2.5719442853	730.67898944	31.421869278	-1.1635522053	31.410310745	19.100312757	0	0	0	0	0
11887	2022-09-06	15:24:37.812	248.43377097	5962.410503	1662477877.812	0	899	2.8573417906	2.9275518036	541.35706782	557.51645672	2.6494145662	730.68777122	31.421869278	-1.2471769882	31.410310745	19.112826303	0	0	0	0	0
11888	2022-09-06	15:24:38.713	248.43378141	5962.410754	1662477878.714	0	899	2.8573417906	2.9275518036	541.38025819	557.54033932	2.6494145662	730.69140706	31.421869278	-1.5087333918	31.410310745	19.123796463	0	0	0	0	0
11889	2022-09-06	15:24:39.657	248.43379234	5962.411016	1662477879.658	0	899	2.860214269	2.9273133597	541.38369451	556.80873221	2.532228397	730.67736331	31.422640504	-1.5904179243	31.410310745	19.08861495	0	0	0	0	0
11890	2022-09-06	15:24:40.605	248.4338033	5962.411279	1662477880.605	0	899	2.8602776541	2.9273788884	542.26025091	557.71041528	2.5322526069	730.67921943	31.425104141	-1.5364035368	31.410310745	19.117315292	0	0	0	0	0
11891	2022-09-06	15:24:41.503	248.4338137	5962.411529	1662477881.504	0	899	2.8599537728	2.9282480446	542.26025091	557.98827877	2.5765102321	730.69390869	31.425104141	-1.2534504245	31.410310745	19.130311486	0	0	0	0	0
11892	2022-09-06	15:24:42.459	248.43382476	5962.411794	1662477882.459	0	899	2.8599537728	2.9282480446	541.05417449	556.74722061	2.5765102321	730.69978423	31.425104141	-1.2255000602	31.410310745	19.131403614	0	0	0	0	0
11893	2022-09-06	15:24:43.400	248.43383565	5962.412056	1662477883.4	0	899	2.8745392993	2.9418101129	541.05417449	556.43207245	2.5261986472	730.68079503	31.425104141	-1.5119886398	31.410310745	19.121274948	0	0	0	0	0
11894	2022-09-06	15:24:44.311	248.43384619	5962.412309	1662477884.311	0	899	2.8745392993	2.9418101129	540.57089927	555.93506153	2.5261986472	730.67777277	31.425104141	-1.1838601212	31.410310745	19.134534533	0	0	0	0	0
11895	2022-09-06	15:24:45.190	248.43385637	5962.412553	1662477885.19	0	899	2.8565185104	2.9229556729	540.57878679	555.84803655	2.5109860576	730.6669457	31.42687699	-1.179634725	31.410310745	19.136089868	0	0	0	0	0
11896	2022-09-06	15:24:46.072	248.43386657	5962.412798	1662477886.072	0	899	2.8565529398	2.9229912565	541.9413288	557.24914693	2.5109991147	730.65821283	31.428216934	-1.200567881	31.410310745	19.136400223	0	0	0	0	0
11897	2022-09-06	15:24:46.994	248.43387726	5962.413054	1662477886.995	0	899	2.8600496932	2.9260236216	541.9413288	557.12295689	2.4908637465	730.6735274	31.428216934	-1.1709574745	31.410310745	19.136400223	0	0	0	0	0
11898	2022-09-06	15:24:47.950	248.43388832	5962.41332	1662477887.951	0	899	2.8600496932	2.9260236216	542.10780882	557.29410059	2.4908637465	730.68878174	31.428216934	-1.1490218639	31.410310745	19.136400223	0	0	0	0	0
11899	2022-09-06	15:24:48.865	248.4338989	5962.413574	1662477888.865	0	899	2.8527552707	2.9186964006	542.10780882	557.32551393	2.4958754936	730.67711836	31.428216934	-1.1767027583	31.410310745	19.133337577	0	0	0	0	0
11900	2022-09-06	15:24:49.737	248.433909	5962.413816	1662477889.738	0	899	2.8527884877	2.9187307243	542.962756	558.20453935	2.4958880316	730.69585656	31.429511405	-1.1841404059	31.410310745	19.131205944	0	0	0	0	0
11901	2022-09-06	15:24:50.638	248.43391943	5962.414066	1662477890.639	0	899	2.8518890613	2.920568898	542.97129054	558.85431417	2.5978690267	730.69200771	31.43142128	-1.1851105627	31.410310745	19.129704419	0	0	0	0	0
11902	2022-09-06	15:24:51.545	248.43392992	5962.414318	1662477891.545	0	899	2.8518890613	2.920568898	542.00259066	557.85727783	2.5978690267	730.68356909	31.43142128	-1.2139016974	31.410310745	19.12994957	0	0	0	0	0
11903	2022-09-06	15:24:52.453	248.43394043	5962.41457	1662477892.453	0	899	2.8494756687	2.9153515087	542.00259066	557.21978351	2.4962650442	730.6745274	31.43142128	-1.1899504062	31.410310745	19.132259925	0	0	0	0	0
11904	2022-09-06	15:24:53.309	248.43395035	5962.414808	1662477893.31	0	899	2.8494756687	2.9153515087	541.32166497	556.51974024	2.4962650442	730.67102051	31.43142128	-1.2157557011	31.410310745	19.1313591	0	0	0	0	0
11905	2022-09-06	15:24:54.219	248.43396087	5962.415061	1662477894.219	0	899	2.8555968367	2.9218325943	541.32166497	556.57026437	2.5043362116	730.66854717	31.43142128	-1.1678961871	31.410310745	19.135078809	0	0	0	0	0
11906	2022-09-06	15:24:55.091	248.43397096	5962.415303	1662477895.091	0	899	2.855638107	2.9218752445	541.75098344	557.01177423	2.5043518269	730.68313619	31.433028	-1.1692759288	31.410310745	19.134430172	0	0	0	0	0
11907	2022-09-06	15:24:56.016	248.43398167	5962.41556	1662477896.016	0	899	2.8739957225	2.9402219953	541.75824277	556.91878862	2.4883166537	730.66602977	31.434656143	-1.1777268088	31.410310745	19.102208775	0	0	0	0	0
11908	2022-09-06	15:24:56.990	248.43399294	5962.415831	1662477896.99	0	899	2.8739957225	2.9402219953	540.64040875	555.76967316	2.4883166537	730.66817368	31.434656143	-1.1849704073	31.410310745	19.122069959	0	0	0	0	0
11909	2022-09-06	15:24:57.908	248.43400358	5962.416086	1662477897.909	0	899	2.9030365482	2.9702056155	540.64040875	555.83185109	2.4982635858	730.67722508	31.434656143	-1.1772202001	31.410310745	19.134724232	0	0	0	0	0
11910	2022-09-06	15:24:58.780	248.43401367	5962.416328	1662477898.781	0	899	2.9030365482	2.9702056155	540.80563659	556.00172166	2.4982635858	730.67773438	31.434656143	-1.1587878466	31.410310745	19.131719589	0	0	0	0	0
11911	2022-09-06	15:24:59.727	248.43402463	5962.416591	1662477899.728	0	899	2.9062174517	2.9736327922	540.81145308	556.04691434	2.504533529	730.67301648	31.435962942	-1.1574727644	31.410310745	19.13518168	0	0	0	0	0
11912	2022-09-06	15:25:00.605	248.43403479	5962.416835	1662477900.606	0	899	2.9062678541	2.97368488	540.26503318	555.48521807	2.504552269	730.67984959	31.437891006	-1.1555324793	31.410310745	19.136039734	0	0	0	0	0
11913	2022-09-06	15:25:01.486	248.43404498	5962.417079	1662477901.486	0	899	2.8948369776	2.9620048272	540.26503318	555.48885921	2.5051350144	730.68000804	31.437891006	-1.1889479137	31.410310745	19.13308256	0	0	0	0	0
11914	2022-09-06	15:25:02.395	248.43405551	5962.417332	1662477902.396	0	899	2.8948369776	2.9620048272	541.8775079	557.14677095	2.5051350144	730.67637786	31.437891006	-1.2317304501	31.410310745	19.129364696	0	0	0	0	0
11915	2022-09-06	15:25:03.334	248.43406637	5962.417593	1662477903.334	0	899	2.8924244381	2.9593141599	541.8775079	557.0959824	2.4970300707	730.67327032	31.437891006	-1.176692009	31.410310745	19.134960175	0	0	0	0	0
11916	2022-09-06	15:25:04.276	248.43407727	5962.417854	1662477904.276	0	899	2.8924244381	2.9593141599	540.40404541	555.58113814	2.4970300707	730.68445511	31.437891006	-1.1560929966	31.410310745	19.134258296	0	0	0	0	0
11917	2022-09-06	15:25:05.217	248.43408817	5962.418116	1662477905.218	0	899	2.8870273223	2.954524339	540.40609215	555.75048224	2.5237856142	730.68761641	31.438351195	-1.1611160932	31.410310745	19.134253533	0	0	0	0	0
11918	2022-09-06	15:25:06.111	248.43409852	5962.418364	1662477906.112	0	899	2.8870938293	2.9545930875	539.56523231	554.88590346	2.5238106981	730.70556641	31.440912247	-1.1522772312	31.410310745	19.136400223	0	0	0	0	0
11919	2022-09-06	15:25:06.986	248.43410865	5962.418607	1662477906.987	0	899	2.8777369722	2.9426214416	539.56523231	554.33771768	2.4359132463	730.70419008	31.440912247	-1.1518999575	31.410310745	19.136400223	0	0	0	0	0
11920	2022-09-06	15:25:07.887	248.43411906	5962.418858	1662477907.887	0	899	2.8777369722	2.9426214416	542.01764866	556.8572775	2.4359132463	730.67355205	31.440912247	-1.1461007066	31.410310745	19.13577052	0	0	0	0	0
11921	2022-09-06	15:25:08.855	248.43413028	5962.419127	1662477908.856	0	899	2.8661072348	2.9339972744	542.01764866	557.61140636	2.5562410853	730.6720003	31.440912247	-1.4376232506	31.410310745	19.130089615	0	0	0	0	0
11922	2022-09-06	15:25:09.765	248.4341408	5962.419379	1662477909.765	0	899	2.8661521679	2.9340437419	539.32461418	554.8410017	2.5562583758	730.67418746	31.442655184	-1.3574154503	31.410310745	19.130490069	0	0	0	0	0
11923	2022-09-06	15:25:10.746	248.43415215	5962.419652	1662477910.746	0	899	2.8727850433	2.939406012	539.33204912	554.52151645	2.5038414222	730.681139	31.444330215	-1.2074125681	31.410310745	19.131639481	0	0	0	0	0
11924	2022-09-06	15:25:11.680	248.43416296	5962.419911	1662477911.68	0	899	2.8727850433	2.939406012	541.85678961	557.11736241	2.5038414222	730.67373475	31.444330215	-1.2262329929	31.410310745	19.130437813	0	0	0	0	0
11925	2022-09-06	15:25:12.638	248.43417406	5962.420177	1662477912.639	0	899	2.8737784178	2.9404040915	541.85678961	557.1131443	2.5031682982	730.68317701	31.444330215	-1.1955016654	31.410310745	19.108669369	0	0	0	0	0
11926	2022-09-06	15:25:13.522	248.43418428	5962.420423	1662477913.522	0	899	2.8737784178	2.9404040915	540.97938132	556.21103198	2.5031682982	730.68301493	31.444330215	-1.1606849535	31.410310745	19.097403356	0	0	0	0	0
11927	2022-09-06	15:25:14.510	248.43419573	5962.420697	1662477914.511	0	899	2.8787909848	2.945987109	540.98071663	556.31657752	2.5198160434	730.6882397	31.444630137	-1.2260282719	31.410310745	19.129798978	0	0	0	0	0
11928	2022-09-06	15:25:15.533	248.43420757	5962.420982	1662477915.534	0	899	2.8788669825	2.9460656639	538.65196715	553.9219909	2.5198447445	730.69449762	31.447565079	-1.2017966683	31.410310745	19.133533478	0	0	0	0	0
11929	2022-09-06	15:25:16.463	248.43421833	5962.42124	1662477916.464	0	899	2.8917001723	2.9594714376	538.65196715	553.98406166	2.5298041211	730.69576319	31.447565079	-1.2526527548	31.410310745	19.130779544	0	0	0	0	0
11930	2022-09-06	15:25:17.421	248.43422942	5962.421506	1662477917.422	0	899	2.8917001723	2.9594714376	539.73304829	555.09591451	2.5298041211	730.67401123	31.447565079	-1.7577644587	31.410310745	19.121635437	0	0	0	0	0
11931	2022-09-06	15:25:18.359	248.43424028	5962.421767	1662477918.36	0	899	2.8770321179	2.9437621374	539.73304829	554.93622664	2.5042287162	730.6725763	31.447565079	-1.3209603472	31.410310745	19.131218083	0	0	0	0	0
11932	2022-09-06	15:25:19.278	248.4342509	5962.422022	1662477919.278	0	899	2.8770321179	2.9437621374	543.1419204	558.44111972	2.5042287162	730.68020893	31.447565079	-1.2466810942	31.410310745	19.130638123	0	0	0	0	0
11933	2022-09-06	15:25:20.161	248.43426113	5962.422267	1662477920.162	0	899	2.8841220689	2.9491987141	543.14433969	558.02589242	2.4376793311	730.67886615	31.448106311	-1.2363115328	31.410310745	19.130824335	0	0	0	0	0
11934	2022-09-06	15:25:21.062	248.43427155	5962.422517	1662477921.062	0	899	2.8841895716	2.9492684119	541.71464517	556.55717985	2.4377039478	730.68766249	31.450708389	-1.1890772573	31.410310745	19.132492065	0	0	0	0	0
11935	2022-09-06	15:25:21.982	248.4342822	5962.422773	1662477921.982	0	899	2.8839296654	2.951036478	541.71464517	557.02334138	2.5121611127	730.68314104	31.450708389	-1.4651640125	31.410310745	19.096048822	0	0	0	0	0
11936	2022-09-06	15:25:22.885	248.43429266	5962.423024	1662477922.886	0	899	2.8839296654	2.951036478	541.32954882	556.62736231	2.5121611127	730.6734603	31.450708389	-1.2813361007	31.410310745	19.116581772	0	0	0	0	0
11937	2022-09-06	15:25:23.767	248.43430287	5962.423269	1662477923.768	0	899	2.8687974869	2.9330902055	541.32954882	556.06051404	2.4215409925	730.68806063	31.450708389	-1.1603291872	31.410310745	19.131620407	0	0	0	0	0
11938	2022-09-06	15:25:24.676	248.43431338	5962.423521	1662477924.676	0	899	2.8688464714	2.9331407721	540.19991461	554.90025083	2.4215588328	730.68085849	31.452606744	-1.1900905173	31.410310745	19.122653519	0	0	0	0	0
11939	2022-09-06	15:25:25.632	248.43432446	5962.423787	1662477925.633	0	899	2.8862795976	2.9518288232	540.20517801	555.10299884	2.4531937602	730.66992875	31.453790665	-1.1913409233	31.410310745	19.117673874	0	0	0	0	0
11940	2022-09-06	15:25:26.540	248.43433497	5962.424039	1662477926.541	0	899	2.8862795976	2.9518288232	541.67282593	556.61112167	2.4531937602	730.68326877	31.453790665	-1.4461926435	31.410310745	19.096847825	0	0	0	0	0
11941	2022-09-06	15:25:27.437	248.43434535	5962.424288	1662477927.438	0	899	2.8876057666	2.9540383457	541.67282593	556.80641695	2.4843938158	730.68153836	31.453790665	-1.1913409233	31.410310745	19.132078171	0	0	0	0	0
11942	2022-09-06	15:25:28.352	248.43435594	5962.424542	1662477928.353	0	899	2.8876057666	2.9540383457	540.76433001	555.87253891	2.4843938158	730.67315916	31.453790665	-1.2058927421	31.410310745	19.134010214	0	0	0	0	0
11943	2022-09-06	15:25:29.323	248.43436718	5962.424812	1662477929.324	0	899	2.885310564	2.9511689712	540.76503517	555.75403123	2.4653160428	730.66895259	31.453949114	-1.1710436984	31.410310745	19.135438957	0	0	0	0	0
11944	2022-09-06	15:25:30.256	248.43437797	5962.425071	1662477930.257	0	899	2.8853951557	2.9512563459	540.22775999	555.20205846	2.4653472291	730.67764505	31.457208633	-1.2092450857	31.410310745	19.133878708	0	0	0	0	0
11945	2022-09-06	15:25:31.200	248.4343889	5962.425334	1662477931.201	0	899	2.8747625009	2.9398348879	540.22775999	555.07684475	2.4452837024	730.65860814	31.457208633	-1.1695777604	31.410310745	19.133056527	0	0	0	0	0
11946	2022-09-06	15:25:32.072	248.43439898	5962.425576	1662477932.072	0	899	2.8747625009	2.9398348879	539.67248771	554.50630986	2.4452837024	730.66841216	31.457208633	-1.2083504374	31.410310745	19.131828801	0	0	0	0	0
11947	2022-09-06	15:25:32.976	248.43440944	5962.425827	1662477932.976	0	899	2.8685381202	2.9348092839	539.67248771	554.81384398	2.4945956877	730.66955526	31.457208633	-1.1913409233	31.410310745	19.134599686	0	0	0	0	0
11948	2022-09-06	15:25:33.960	248.43442083	5962.4261	1662477933.96	0	899	2.8685381202	2.9348092839	540.40748623	555.56946404	2.4945956877	730.68280029	31.457208633	-1.1913409233	31.410310745	19.134599686	0	0	0	0	0
11949	2022-09-06	15:25:34.901	248.43443172	5962.426361	1662477934.901	0	899	2.8690274097	2.9365814539	540.41211083	555.86652694	2.5413516131	730.67170079	31.458248454	-1.1922247355	31.410310745	19.135122514	0	0	0	0	0
11950	2022-09-06	15:25:35.812	248.43444228	5962.426615	1662477935.813	0	899	2.8690832658	2.9366392061	540.58923699	556.04885204	2.5413729616	730.67388956	31.460412979	-1.1864147952	31.410310745	19.134482706	0	0	0	0	0
11951	2022-09-06	15:25:36.743	248.43445306	5962.426873	1662477936.744	0	899	2.8656281769	2.93090889	540.58923699	555.5437974	2.4605830405	730.66858314	31.460412979	-1.1763578432	31.410310745	19.133535676	0	0	0	0	0
11952	2022-09-06	15:25:37.664	248.43446372	5962.427129	1662477937.665	0	899	2.8656281769	2.93090889	541.56762024	556.5492461	2.4605830405	730.66678928	31.460412979	-1.1565888346	31.410310745	19.132772534	0	0	0	0	0
11953	2022-09-06	15:25:38.617	248.43447473	5962.427394	1662477938.617	0	899	2.8793049653	2.9507810003	541.56762024	557.90012175	2.675955758	730.66778564	31.460412979	-1.1669260263	31.410310745	19.136039734	0	0	0	0	0
11954	2022-09-06	15:25:39.543	248.43448546	5962.427651	1662477939.544	0	899	2.8793049653	2.9507810003	541.04407666	557.36078923	2.675955758	730.68377847	31.460412979	-1.1669260263	31.410310745	19.136039734	0	0	0	0	0
11955	2022-09-06	15:25:40.509	248.43449663	5962.427919	1662477940.509	0	899	2.8730346872	2.9382568766	541.05288214	555.96805276	2.4522292413	730.67359005	31.462390559	-1.1994037052	31.410310745	19.132949665	0	0	0	0	0
11956	2022-09-06	15:25:41.437	248.43450737	5962.428177	1662477941.437	0	899	2.8730648109	2.9382879859	540.36224858	555.25844979	2.4522403357	730.68335325	31.46355629	-1.184830308	31.410310745	19.127397537	0	0	0	0	0
11957	2022-09-06	15:25:42.355	248.43451801	5962.428432	1662477942.356	0	899	2.8757978599	2.941865963	540.36224858	555.43794126	2.4809865568	730.66753867	31.46355629	-1.2135243961	31.410310745	19.127975274	0	0	0	0	0
11958	2022-09-06	15:25:43.260	248.43452848	5962.428684	1662477943.261	0	899	2.8757978599	2.941865963	541.96955387	557.09008913	2.4809865568	730.65983127	31.46355629	-1.1861668809	31.410310745	19.127531228	0	0	0	0	0
11959	2022-09-06	15:25:44.161	248.4345389	5962.428934	1662477944.161	0	899	2.8778591805	2.9445670046	541.96955387	557.22622043	2.5027114961	730.66832849	31.46355629	-1.1530533263	31.410310745	19.135215229	0	0	0	0	0
11960	2022-09-06	15:25:45.118	248.43454999	5962.4292	1662477945.119	0	899	2.8779157154	2.9446254286	540.39343902	555.60586988	2.5027327107	730.67000555	31.465740419	-1.1838493442	31.410310745	19.131943381	0	0	0	0	0
11961	2022-09-06	15:25:46.055	248.43456083	5962.42946	1662477946.056	0	899	2.8637970308	2.9296761064	540.39824764	555.49490308	2.48418161	730.67269352	31.466821671	-1.2130608622	31.410310745	19.129701804	0	0	0	0	0
11962	2022-09-06	15:25:47.042	248.43457225	5962.429734	1662477947.042	0	899	2.8637970308	2.9296761064	541.66449137	556.7965208	2.48418161	730.68400685	31.466821671	-1.1986275532	31.410310745	19.116897292	0	0	0	0	0
11963	2022-09-06	15:25:48.032	248.43458372	5962.430009	1662477948.033	0	899	2.8783410357	2.9462889981	541.66449137	557.19483084	2.5477484631	730.66949625	31.466821671	-1.1673680283	31.410310745	19.115020575	0	0	0	0	0
11964	2022-09-06	15:25:49.003	248.43459494	5962.430279	1662477949.003	0	899	2.8783410357	2.9462889981	540.97451517	556.48507199	2.5477484631	730.65716553	31.466821671	-1.1522772312	31.410310745	19.115154266	0	0	0	0	0
11965	2022-09-06	15:25:49.914	248.4346055	5962.430532	1662477949.915	0	899	2.8544189701	2.9195684564	540.98542057	555.97964481	2.4651751866	730.67051404	31.469271161	-1.1807341781	31.410310745	19.12803228	0	0	0	0	0
11966	2022-09-06	15:25:50.750	248.43461517	5962.430764	1662477950.751	0	899	2.8544352155	2.9195852363	539.79283584	554.75404356	2.4651812407	730.67402174	31.469903946	-1.2234951258	31.410310745	19.109945272	0	0	0	0	0
11967	2022-09-06	15:25:51.661	248.43462571	5962.431017	1662477951.661	0	899	2.8621592856	2.9309791469	539.79283584	555.55817744	2.593919648	730.68269682	31.469903946	-1.3454074836	31.410310745	19.092692811	0	0	0	0	0
11968	2022-09-06	15:25:52.625	248.43463687	5962.431285	1662477952.626	0	899	2.8621592856	2.9309791469	539.9100232	555.67878741	2.593919648	730.67059326	31.469903946	-1.578722477	31.410310745	19.108310699	0	0	0	0	0
11969	2022-09-06	15:25:53.563	248.43464773	5962.431546	1662477953.564	0	899	2.8805964848	2.9472758215	539.9100232	555.08768454	2.4993434778	730.66692064	31.469903946	-1.4700792767	31.410310745	19.116455179	0	0	0	0	0
11970	2022-09-06	15:25:54.440	248.43465788	5962.431789	1662477954.441	0	899	2.88059926	2.9472786892	541.5234167	556.7464394	2.4993445168	730.65743271	31.470011061	-1.258128538	31.410310745	19.128897206	0	0	0	0	0
11971	2022-09-06	15:25:55.390	248.43466887	5962.432053	1662477955.39	0	899	2.9000333603	2.9688578641	541.53735576	557.14712021	2.5609973993	730.65454102	31.473138809	-1.2597023249	31.410310745	19.130638123	0	0	0	0	0
11972	2022-09-06	15:25:56.315	248.43467958	5962.43231	1662477956.316	0	899	2.9000333603	2.9688578641	542.99456865	558.64633712	2.5609973993	730.68129543	31.473138809	-1.3946251538	31.410310745	19.128356277	0	0	0	0	0
11973	2022-09-06	15:25:57.187	248.43468968	5962.432552	1662477957.188	0	899	2.8864568257	2.9568504299	542.99456865	559.08068138	2.6300215077	730.6683871	31.473138809	-1.176692009	31.410310745	19.136760712	0	0	0	0	0
11974	2022-09-06	15:25:58.072	248.43469992	5962.432798	1662477958.073	0	899	2.8864568257	2.9568504299	542.16043712	558.22183885	2.6300215077	730.66613567	31.473138809	-1.4522074532	31.410310745	19.133374271	0	0	0	0	0
11975	2022-09-06	15:25:58.982	248.43471044	5962.433051	1662477958.982	0	899	2.8767899683	2.9463193217	542.16043712	558.07722591	2.6070168089	730.66550633	31.473138809	-1.2922015356	31.410310745	19.134962347	0	0	0	0	0
11976	2022-09-06	15:25:59.884	248.43472088	5962.433301	1662477959.884	0	899	2.8768645166	2.9463964681	538.7588379	554.57594433	2.6070459609	730.66947523	31.476019992	-1.1762607903	31.410310745	19.133252264	0	0	0	0	0
11977	2022-09-06	15:26:00.808	248.43473157	5962.433558	1662477960.808	0	899	2.8611037195	2.9294119847	538.7606767	554.38410536	2.5760142231	730.66260736	31.476434708	-1.1808419283	31.410310745	19.132558279	0	0	0	0	0
11978	2022-09-06	15:26:01.736	248.43474233	5962.433816	1662477961.737	0	899	2.8611037195	2.9294119847	541.6574049	557.36483529	2.5760142231	730.67557308	31.476434708	-1.2733164402	31.410310745	19.108230502	0	0	0	0	0
11979	2022-09-06	15:26:02.661	248.43475302	5962.434073	1662477962.661	0	899	2.8654767899	2.9322605552	541.6574049	556.98901438	2.516076242	730.67804076	31.476434708	-1.188398122	31.410310745	19.132656097	0	0	0	0	0
11980	2022-09-06	15:26:03.573	248.43476359	5962.434326	1662477963.574	0	899	2.8654767899	2.9322605552	541.57541839	556.90470724	2.516076242	730.66888428	31.476434708	-1.2059897184	31.410310745	19.1313591	0	0	0	0	0
11981	2022-09-06	15:26:04.505	248.43477436	5962.434585	1662477964.505	0	899	2.9003436801	2.9702994253	541.57861795	557.44575396	2.6018281641	730.66783132	31.477152578	-1.1738031495	31.410310745	19.13457652	0	0	0	0	0
11982	2022-09-06	15:26:05.385	248.43478456	5962.434829	1662477965.386	0	899	2.9004013773	2.9703591291	539.78079399	555.5953972	2.601850499	730.66893561	31.479364395	-1.1864578724	31.410310745	19.131719589	0	0	0	0	0
11983	2022-09-06	15:26:06.230	248.43479434	5962.435064	1662477966.231	0	899	2.9092040427	2.9798950622	539.78079399	555.71340392	2.6207085732	730.66209482	31.479364395	-1.1877837339	31.410310745	19.130545016	0	0	0	0	0
11984	2022-09-06	15:26:07.144	248.43480492	5962.435318	1662477967.145	0	899	2.9092040427	2.9798950622	542.50867138	558.52179956	2.6207085732	730.65725809	31.479364395	-1.187072296	31.410310745	19.128484726	0	0	0	0	0
11985	2022-09-06	15:26:08.058	248.43481549	5962.435572	1662477968.058	0	899	2.9022022103	2.9719062133	542.50867138	558.33537768	2.5910636066	730.68207555	31.479364395	-1.1920630379	31.410310745	19.131737576	0	0	0	0	0
11986	2022-09-06	15:26:08.973	248.43482608	5962.435826	1662477968.973	0	899	2.9022022103	2.9719062133	539.85067795	555.59984212	2.5910636066	730.67290734	31.479364395	-1.2117889472	31.410310745	19.130588531	0	0	0	0	0
11987	2022-09-06	15:26:09.911	248.43483693	5962.436086	1662477969.911	0	899	2.9010953278	2.9701094692	539.85586595	555.45451219	2.5669717407	730.67169311	31.480532147	-1.2862945321	31.410310745	19.125695159	0	0	0	0	0
11988	2022-09-06	15:26:10.813	248.43484738	5962.436337	1662477970.814	0	899	2.90115006	2.9701660787	540.10777797	555.7138337	2.5669926388	730.67663898	31.482629776	-1.4488119787	31.410310745	19.082273963	0	0	0	0	0
11989	2022-09-06	15:26:11.703	248.43485767	5962.436584	1662477971.703	0	899	2.8860223619	2.9544332379	540.10777797	555.65780568	2.5580346655	730.67150879	31.482629776	-1.1555324793	31.410310745	19.136400223	0	0	0	0	0
11990	2022-09-06	15:26:12.611	248.43486818	5962.436836	1662477972.611	0	899	2.8860223619	2.9544332379	540.10467484	555.6546132	2.5580346655	730.67160984	31.482629776	-1.1555324793	31.410310745	19.136400223	0	0	0	0	0
11991	2022-09-06	15:26:13.489	248.43487834	5962.43708	1662477973.489	0	899	2.8795319873	2.9497421929	540.10467484	556.10185004	2.6294907011	730.66948574	31.482629776	-1.1534090018	31.410310745	19.135784528	0	0	0	0	0
11992	2022-09-06	15:26:14.378	248.43488863	5962.437327	1662477974.378	0	899	2.8795379541	2.9497483696	542.62574104	558.69760163	2.6294930524	730.66742145	31.482860174	-1.1559313401	31.410310745	19.135369269	0	0	0	0	0
11993	2022-09-06	15:26:15.253	248.43489877	5962.437571	1662477975.254	0	899	2.8894840175	2.9573481889	542.64024751	558.11906302	2.5350909534	730.68035889	31.48610878	-1.2304046154	31.410310745	19.130998611	0	0	0	0	0
11994	2022-09-06	15:26:16.164	248.43490932	5962.437824	1662477976.165	0	899	2.8894840175	2.9573481889	541.62102286	557.07076498	2.5350909534	730.68554324	31.48610878	-1.2039848069	31.410310745	19.133767059	0	0	0	0	0
11995	2022-09-06	15:26:17.063	248.43491972	5962.438073	1662477977.064	0	899	2.8922908078	2.9614579042	541.62102286	557.35351421	2.5801766218	730.65911138	31.48610878	-1.1944344849	31.410310745	19.134239197	0	0	0	0	0
11996	2022-09-06	15:26:17.946	248.43492993	5962.438318	1662477977.946	0	899	2.8922908078	2.9614579042	541.11838986	556.83628121	2.5801766218	730.66461465	31.48610878	-1.1871046775	31.410310745	19.134370362	0	0	0	0	0
11997	2022-09-06	15:26:18.835	248.43494022	5962.438565	1662477978.835	0	899	2.906643969	2.9768676912	541.11838986	556.99840987	2.6060321418	730.67032851	31.48610878	-1.1547024684	31.410310745	19.136393061	0	0	0	0	0
11998	2022-09-06	15:26:19.753	248.43495086	5962.438821	1662477979.754	0	899	2.906643969	2.9768676912	539.35509627	555.18336948	2.6060321418	730.68045953	31.48610878	-1.1555324793	31.410310745	19.136760712	0	0	0	0	0
11999	2022-09-06	15:26:20.716	248.43496199	5962.439088	1662477980.716	0	899	2.9133381677	2.9835447673	539.36241625	555.1504802	2.5995659217	730.66802574	31.487757942	-1.1985952246	31.410310745	19.112029726	0	0	0	0	0
12000	2022-09-06	15:26:21.644	248.43497273	5962.439346	1662477981.644	0	899	2.9133717201	2.9835794856	539.54011689	555.33346324	2.5995788413	730.69023163	31.489038467	-1.226470131	31.410310745	19.103286869	0	0	0	0	0
12001	2022-09-06	15:26:22.546	248.43498317	5962.439596	1662477982.546	0	899	2.8914179505	2.9616794938	539.54011689	555.46624014	2.6208072506	730.6909495	31.489038467	-1.2107217746	31.410310745	19.129665804	0	0	0	0	0
12002	2022-09-06	15:26:23.438	248.43499351	5962.439844	1662477983.439	0	899	2.8914179505	2.9616794938	540.53804367	556.49362368	2.6208072506	730.69213867	31.489038467	-1.1945961714	31.410310745	19.130638123	0	0	0	0	0
12003	2022-09-06	15:26:24.344	248.43500398	5962.440096	1662477984.344	0	899	2.880989631	2.9508483845	540.5409376	556.46238422	2.6153474374	730.67922105	31.489689037	-1.212414136	31.410310745	19.129255661	0	0	0	0	0
12004	2022-09-06	15:26:25.289	248.43501493	5962.440358	1662477985.29	0	899	2.8810605461	2.9509217792	540.26575988	556.17927526	2.6153752186	730.67797609	31.492425919	-1.1897132397	31.410310745	19.130998611	0	0	0	0	0
12005	2022-09-06	15:26:26.259	248.43502615	5962.440628	1662477986.259	0	899	2.8859431971	2.9530398185	540.26575988	555.52047843	2.5100756119	730.68000278	31.492425919	-1.1519861363	31.410310745	19.134003128	0	0	0	0	0
12006	2022-09-06	15:26:27.201	248.43503706	5962.440889	1662477987.202	0	899	2.8859431971	2.9530398185	539.48222845	554.71482353	2.5100756119	730.68213254	31.492425919	-1.1850566296	31.410310745	19.124919386	0	0	0	0	0
12007	2022-09-06	15:26:28.101	248.43504747	5962.441139	1662477988.101	0	899	2.8898308307	2.9609190446	539.48222845	555.60386416	2.6523236871	730.67124808	31.492425919	-1.2515640259	31.410310745	19.127758026	0	0	0	0	0
12008	2022-09-06	15:26:28.993	248.4350578	5962.441387	1662477988.994	0	899	2.8898308307	2.9609190446	541.80035876	557.99126839	2.6523236871	730.67636977	31.492425919	-1.1687153917	31.410310745	19.133285725	0	0	0	0	0
12009	2022-09-06	15:26:29.911	248.43506841	5962.441642	1662477989.911	0	899	2.8838060895	2.9512732259	541.80667001	557.20124539	2.5254473222	730.6688572	31.493841449	-1.1490218639	31.410310745	19.13297801	0	0	0	0	0
12010	2022-09-06	15:26:30.835	248.43507912	5962.441899	1662477990.836	0	899	2.883850901	2.9513195488	539.38907737	554.71506639	2.5254642576	730.68341064	31.495569229	-1.1487308212	31.410310745	19.131964462	0	0	0	0	0
12011	2022-09-06	15:26:31.776	248.43509	5962.44216	1662477991.776	0	899	2.8760577797	2.9462433198	539.38907737	555.37880682	2.6316885467	730.66186523	31.495569229	-1.1473941803	31.410310745	19.136400223	0	0	0	0	0
12012	2022-09-06	15:26:32.694	248.43510064	5962.442415	1662477992.695	0	899	2.8760577797	2.9462433198	539.62283387	555.61949284	2.6316885467	730.6688766	31.495569229	-1.1609759441	31.410310745	19.127084808	0	0	0	0	0
12013	2022-09-06	15:26:33.615	248.43511128	5962.442671	1662477993.615	0	899	2.8800344938	2.9465503586	539.62283387	554.75801909	2.4938299093	730.66782889	31.495569229	-1.1952752885	31.410310745	19.105165153	0	0	0	0	0
12014	2022-09-06	15:26:34.539	248.43512199	5962.442928	1662477994.54	0	899	2.8800344938	2.9465503586	539.60391802	554.73857269	2.4938299093	730.69598389	31.495569229	-1.1832026243	31.410310745	19.133878708	0	0	0	0	0
12015	2022-09-06	15:26:35.453	248.43513256	5962.443181	1662477995.453	0	899	2.8899746089	2.9592459797	539.61371834	555.32429648	2.5859979135	730.69049153	31.497776196	-1.1628946579	31.410310745	19.122667755	0	0	0	0	0
12016	2022-09-06	15:26:36.390	248.4351434	5962.443442	1662477996.39	0	899	2.8900005319	2.9592727986	540.58636566	556.32532463	2.5860079241	730.66117242	31.498773575	-1.1490218639	31.410310745	19.136039734	0	0	0	0	0
12017	2022-09-06	15:26:37.319	248.43515416	5962.4437	1662477997.319	0	899	2.8814421345	2.9500274792	540.58636566	556.21498916	2.5683885121	730.67236611	31.498773575	-1.1504447397	31.410310745	19.132891775	0	0	0	0	0
12018	2022-09-06	15:26:38.233	248.43516475	5962.443954	1662477998.234	0	899	2.8814421345	2.9500274792	540.90309272	556.54087297	2.5683885121	730.67834473	31.498773575	-1.1506495476	31.410310745	19.13243866	0	0	0	0	0
12019	2022-09-06	15:26:39.131	248.43517514	5962.444203	1662477999.132	0	899	2.8756383689	2.9449230338	540.90309272	556.73317039	2.599073888	730.65908187	31.498773575	-1.465961611	31.410310745	19.095187812	0	0	0	0	0
12020	2022-09-06	15:26:40.056	248.43518584	5962.44446	1662478000.057	0	899	2.8756973588	2.944984073	541.50415465	557.3519674	2.5990968973	730.67489685	31.501054511	-1.2917919127	31.410310745	19.124363956	0	0	0	0	0
12021	2022-09-06	15:26:41.013	248.43519692	5962.444726	1662478001.014	0	899	2.8905162012	2.9574650288	541.50745354	556.73913631	2.5007991482	730.65582477	31.501794815	-1.206367064	31.410310745	19.133131027	0	0	0	0	0
12022	2022-09-06	15:26:41.937	248.43520762	5962.444983	1662478001.938	0	899	2.8905162012	2.9574650288	541.73744335	556.97559534	2.5007991482	730.66392022	31.501794815	-1.2279684425	31.410310745	19.122503609	0	0	0	0	0
12023	2022-09-06	15:26:42.796	248.43521756	5962.445221	1662478002.797	0	899	2.8982051682	2.9664289204	541.73744335	557.22581127	2.5407217737	730.64538372	31.501794815	-1.2067119704	31.410310745	19.127237168	0	0	0	0	0
12024	2022-09-06	15:26:43.694	248.43522795	5962.445471	1662478003.695	0	899	2.8982051682	2.9664289204	538.28437671	553.67402085	2.5407217737	730.66885275	31.501794815	-1.184830308	31.410310745	19.132078171	0	0	0	0	0
12025	2022-09-06	15:26:44.571	248.43523809	5962.445714	1662478004.571	0	899	2.8975339771	2.9648168742	538.28437671	553.46428642	2.5070457789	730.66503057	31.501794815	-1.1963424556	31.410310745	19.130805578	0	0	0	0	0
12026	2022-09-06	15:26:45.430	248.43524803	5962.445953	1662478005.43	0	899	2.8976193279	2.9649050821	540.23473572	555.46984574	2.5070776493	730.67288511	31.505070099	-1.1827175207	31.410310745	19.132068748	0	0	0	0	0
12027	2022-09-06	15:26:46.328	248.43525844	5962.446202	1662478006.329	0	899	2.8952227189	2.9613612093	540.23523438	555.22180219	2.4672794967	730.68527848	31.505182266	-1.1913409233	31.410310745	19.13243866	0	0	0	0	0
12028	2022-09-06	15:26:47.285	248.4352695	5962.446468	1662478007.285	0	899	2.8952227189	2.9613612093	538.65037272	553.59297518	2.4672794967	730.64728996	31.505182266	-1.2090187531	31.410310745	19.132829666	0	0	0	0	0
12029	2022-09-06	15:26:48.155	248.43527958	5962.44671	1662478008.156	0	899	2.895623183	2.9642799366	538.65037272	554.16259557	2.558700797	730.66075245	31.505182266	-1.4661880408	31.410310745	19.132757844	0	0	0	0	0
12030	2022-09-06	15:26:49.009	248.43528946	5962.446947	1662478009.009	0	899	2.895623183	2.9642799366	540.0502834	555.60282132	2.558700797	730.65547756	31.505182266	-1.504033676	31.410310745	19.091135252	0	0	0	0	0
12031	2022-09-06	15:26:49.888	248.43529963	5962.447191	1662478009.888	0	899	2.9051774125	2.9737482296	540.0579224	555.53977995	2.5473615128	730.64584169	31.506901154	-1.3127573863	31.410310745	19.115418478	0	0	0	0	0
12032	2022-09-06	15:26:50.773	248.43530987	5962.447437	1662478010.773	0	899	2.9052162236	2.9737883614	538.43934568	553.874895	2.5473761997	730.66435838	31.508386612	-1.1795808022	31.410310745	19.133030885	0	0	0	0	0
12033	2022-09-06	15:26:51.707	248.43532069	5962.447697	1662478011.708	0	899	2.920067452	2.9921400591	538.43934568	554.58398758	2.6609932225	730.64932635	31.508386612	-1.2742218877	31.410310745	19.12027575	0	0	0	0	0
12034	2022-09-06	15:26:52.628	248.43533134	5962.447952	1662478012.628	0	899	2.920067452	2.9921400591	541.13013378	557.35545665	2.6609932225	730.66263282	31.508386612	-1.1549611731	31.410310745	19.134726215	0	0	0	0	0
12035	2022-09-06	15:26:53.512	248.43534157	5962.448198	1662478013.512	0	899	2.8895910887	2.9558613417	541.13013378	556.20103204	2.476794792	730.65328595	31.508386612	-1.1551120621	31.410310745	19.134793237	0	0	0	0	0
12036	2022-09-06	15:26:54.398	248.43535184	5962.448444	1662478014.399	0	899	2.8896210884	2.9558923332	541.31386081	556.38994545	2.4768058897	730.66576259	31.509541025	-1.1765841577	31.410310745	19.132892255	0	0	0	0	0
12037	2022-09-06	15:26:55.375	248.43536314	5962.448715	1662478015.375	0	899	2.891734031	2.9586368469	541.3225844	556.53211256	2.4980906316	730.66589032	31.511499405	-1.1919336943	31.410310745	19.131828308	0	0	0	0	0
12038	2022-09-06	15:26:56.273	248.43537353	5962.448965	1662478016.273	0	899	2.891734031	2.9586368469	540.75558461	555.94918179	2.4980906316	730.67190532	31.511499405	-1.188085556	31.410310745	19.129558563	0	0	0	0	0
12039	2022-09-06	15:26:57.170	248.43538391	5962.449214	1662478017.17	0	899	2.8873109547	2.9557956494	540.75558461	556.33415565	2.5596145669	730.67099343	31.511499405	-1.1867704739	31.410310745	19.115300892	0	0	0	0	0
12040	2022-09-06	15:26:58.026	248.43539382	5962.449452	1662478018.026	0	899	2.8873109547	2.9557956494	539.64009708	555.18653215	2.5596145669	730.67443484	31.511499405	-1.1902844898	31.410310745	19.102091455	0	0	0	0	0
12041	2022-09-06	15:26:58.887	248.43540378	5962.449691	1662478018.887	0	899	2.8807687138	2.9499315282	539.64009708	555.37707918	2.590097881	730.66720318	31.511499405	-1.195835798	31.410310745	19.103367736	0	0	0	0	0
12042	2022-09-06	15:26:59.802	248.43541439	5962.449945	1662478019.803	0	899	2.8808112927	2.9499755811	540.14421598	555.8960026	2.5901144032	730.65884622	31.513142908	-1.176562659	31.410310745	19.109225039	0	0	0	0	0
12043	2022-09-06	15:27:00.694	248.43542471	5962.450193	1662478020.695	0	899	2.8851410529	2.9532038744	540.15142509	555.62794738	2.546079578	730.65837855	31.514764786	-1.1773387588	31.410310745	19.10803037	0	0	0	0	0
12044	2022-09-06	15:27:01.651	248.43543579	5962.450459	1662478021.652	0	899	2.8851410529	2.9532038744	540.13161283	555.60756746	2.546079578	730.65778639	31.514764786	-1.4236965464	31.410310745	19.07863718	0	0	0	0	0
12045	2022-09-06	15:27:02.575	248.43544648	5962.450716	1662478022.576	0	899	2.9047400419	2.9745931524	540.13161283	555.90898411	2.5942607836	730.65235547	31.514764786	-1.5705950031	31.410310745	19.068890224	0	0	0	0	0
12046	2022-09-06	15:27:03.517	248.43545738	5962.450977	1662478023.518	0	899	2.9047400419	2.9745931524	540.16769095	555.94611607	2.5942607836	730.66460454	31.514764786	-1.6535946131	31.410310745	19.072299957	0	0	0	0	0
12047	2022-09-06	15:27:04.479	248.43546851	5962.451244	1662478024.479	0	899	2.9162944084	2.9882950577	540.17338283	556.37480614	2.6617569174	730.67038227	31.516045311	-1.4856551996	31.410310745	19.088202243	0	0	0	0	0
12048	2022-09-06	15:27:05.434	248.43547956	5962.451509	1662478025.434	0	899	2.9163400618	2.9883423368	539.72434164	555.91240951	2.6617749012	730.67398253	31.517786026	-1.1995977526	31.410310745	19.108392501	0	0	0	0	0
12049	2022-09-06	15:27:06.372	248.43549043	5962.45177	1662478026.373	0	899	2.9130854681	2.9821454208	539.72434164	555.26504131	2.5583085008	730.66437657	31.517786026	-1.2125003338	31.410310745	19.130277634	0	0	0	0	0
12050	2022-09-06	15:27:07.296	248.43550111	5962.452027	1662478027.296	0	899	2.9130854681	2.9821454208	540.39522853	555.95524557	2.5583085008	730.66109118	31.517786026	-1.450073119	31.410310745	19.087052819	0	0	0	0	0
12051	2022-09-06	15:27:08.181	248.43551137	5962.452273	1662478028.182	0	899	2.9026416699	2.9711577941	540.39522853	555.88792777	2.5475488793	730.65156484	31.517786026	-1.4469687228	31.410310745	19.087668122	0	0	0	0	0
12052	2022-09-06	15:27:09.121	248.43552223	5962.452534	1662478029.121	0	899	2.9026416699	2.9711577941	541.03799456	556.54912139	2.5475488793	730.65768493	31.517786026	-1.1704832102	31.410310745	19.13439421	0	0	0	0	0
12053	2022-09-06	15:27:10.085	248.43553339	5962.452801	1662478030.085	0	899	2.9064853382	2.9740493518	541.04905838	556.32357628	2.5097052811	730.65253575	31.520271087	-1.1481487356	31.410310745	19.136593598	0	0	0	0	0
12054	2022-09-06	15:27:11.059	248.43554466	5962.453072	1662478031.059	0	899	2.9065049366	2.974069607	540.99497417	556.26801091	2.509712585	730.63470459	31.521020889	-1.1473941803	31.410310745	19.136760712	0	0	0	0	0
12055	2022-09-06	15:27:12.003	248.43555559	5962.453334	1662478032.003	0	899	2.9131167706	2.9823300487	540.99497417	556.60684813	2.5638296688	730.64691647	31.521020889	-1.1790849515	31.410310745	19.126076023	0	0	0	0	0
12056	2022-09-06	15:27:12.882	248.43556578	5962.453579	1662478032.883	0	899	2.9131167706	2.9823300487	541.21090674	556.82901201	2.5638296688	730.64938779	31.521020889	-1.1827391118	31.410310745	19.132963319	0	0	0	0	0
12057	2022-09-06	15:27:13.811	248.43557652	5962.453836	1662478033.811	0	899	2.9181455686	2.9885890979	541.21090674	557.08049384	2.6039362856	730.63830566	31.521020889	-1.1832026243	31.410310745	19.136039734	0	0	0	0	0
12058	2022-09-06	15:27:14.717	248.43558701	5962.454088	1662478034.718	0	899	2.9181455686	2.9885890979	539.72858729	555.55470928	2.6039362856	730.65715623	31.521020889	-1.153549117	31.410310745	19.136665218	0	0	0	0	0
12059	2022-09-06	15:27:15.584	248.43559704	5962.454329	1662478035.584	0	899	2.9251667438	2.9945871914	539.74295461	555.30087636	2.56097832	730.64945287	31.524255753	-1.188117917	31.410310745	19.131075006	0	0	0	0	0
12060	2022-09-06	15:27:16.461	248.4356072	5962.454573	1662478036.462	0	899	2.9251667438	2.9945871914	541.06315414	556.65913022	2.56097832	730.6607666	31.524255753	-1.1929684877	31.410310745	19.131719589	0	0	0	0	0
12061	2022-09-06	15:27:17.361	248.43561762	5962.454823	1662478037.362	0	899	2.9038416536	2.9746241623	541.06315414	557.08407102	2.6287501146	730.65719867	31.524255753	-1.1897994714	31.410310745	19.130315831	0	0	0	0	0
12062	2022-09-06	15:27:18.319	248.43562869	5962.455089	1662478038.319	0	899	2.9038416536	2.9746241623	539.12600538	555.08956316	2.6287501146	730.65696908	31.524255753	-1.2002337042	31.410310745	19.129114151	0	0	0	0	0
12063	2022-09-06	15:27:19.232	248.43563926	5962.455342	1662478039.232	0	899	2.9043036736	2.9747792219	539.12600538	555.01744094	2.6172136607	730.65633852	31.524255753	-1.1941973863	31.410310745	19.130382765	0	0	0	0	0
12064	2022-09-06	15:27:20.131	248.43564966	5962.455592	1662478040.131	0	899	2.9043449945	2.9748219887	540.91694204	556.86126856	2.6172297321	730.64833968	31.525837816	-1.186468711	31.410310745	19.132447817	0	0	0	0	0
12065	2022-09-06	15:27:21.015	248.4356599	5962.455838	1662478041.015	0	899	2.8971005019	2.9669678057	540.92389133	556.76951641	2.6014567183	730.63458252	31.527399063	-1.188085556	31.410310745	19.133878708	0	0	0	0	0
12066	2022-09-06	15:27:21.901	248.43567016	5962.456084	1662478041.902	0	899	2.8971005019	2.9669678057	540.2994718	556.12680536	2.6014567183	730.6531368	31.527399063	-1.295985049	31.410310745	19.122284087	0	0	0	0	0
12067	2022-09-06	15:27:22.809	248.43568066	5962.456336	1662478042.809	0	899	2.9058912295	2.9735039065	540.2994718	555.56700379	2.5119736104	730.6570572	31.527399063	-1.2326250889	31.410310745	19.129520303	0	0	0	0	0
12068	2022-09-06	15:27:23.739	248.43569142	5962.456594	1662478043.739	0	899	2.9058912295	2.9735039065	538.37469922	553.58784189	2.5119736104	730.65471846	31.527399063	-1.1883011393	31.410310745	19.134204043	0	0	0	0	0
12069	2022-09-06	15:27:24.641	248.43570187	5962.456845	1662478044.642	0	899	2.9193336923	2.987876977	538.37545134	553.72767204	2.5342978528	730.6561057	31.52756883	-1.2011067867	31.410310745	19.131257834	0	0	0	0	0
12070	2022-09-06	15:27:25.513	248.43571197	5962.457087	1662478045.514	0	899	2.9194133607	2.9879593423	540.53681432	555.9508548	2.5343277034	730.65328393	31.530603409	-1.1839679361	31.410310745	19.123419528	0	0	0	0	0
12071	2022-09-06	15:27:26.438	248.43572267	5962.457344	1662478046.439	0	899	2.9106338708	2.9778785508	540.53681432	555.70264455	2.494631516	730.66304228	31.530603409	-1.1522772312	31.410310745	19.136039734	0	0	0	0	0
12072	2022-09-06	15:27:27.315	248.43573281	5962.457588	1662478047.315	0	899	2.9106338708	2.9778785508	541.07527927	556.25621721	2.494631516	730.64202881	31.530603409	-1.1522772312	31.410310745	19.136039734	0	0	0	0	0
12073	2022-09-06	15:27:28.211	248.43574319	5962.457837	1662478048.212	0	899	2.9183828857	2.988760726	541.07527927	556.92472442	2.6013587102	730.64675802	31.530603409	-1.1510160459	31.410310745	19.134087455	0	0	0	0	0
12074	2022-09-06	15:27:29.068	248.4357531	5962.458074	1662478049.068	0	899	2.9183828857	2.988760726	540.19447377	556.01811793	2.6013587102	730.64882594	31.530603409	-1.1566966654	31.410310745	19.133520126	0	0	0	0	0
12075	2022-09-06	15:27:29.983	248.4357637	5962.458329	1662478049.984	0	899	2.9113821959	2.9809769739	540.20241537	555.88715998	2.5791315072	730.65725243	31.532390001	-1.2195499464	31.410310745	19.126627145	0	0	0	0	0
12076	2022-09-06	15:27:30.967	248.43577509	5962.458602	1662478050.968	0	899	2.9114185159	2.9810145457	540.65429158	556.35224337	2.5791453946	730.65197754	31.533777237	-1.2515640259	31.410310745	19.121274948	0	0	0	0	0
12077	2022-09-06	15:27:31.950	248.43578647	5962.458875	1662478051.951	0	899	2.9156356226	2.9836618148	540.65429158	555.97412061	2.5187323498	730.65072127	31.533777237	-1.2033596228	31.410310745	19.121274948	0	0	0	0	0
12078	2022-09-06	15:27:32.871	248.43579713	5962.459131	1662478052.872	0	899	2.9156356226	2.9836618148	539.15099366	554.42822566	2.5187323498	730.65822414	31.533777237	-1.1837415395	31.410310745	19.125429469	0	0	0	0	0
12079	2022-09-06	15:27:33.805	248.43580794	5962.459391	1662478053.806	0	899	2.9140717799	2.9822025623	539.15099366	554.4600809	2.5238392621	730.66963246	31.533777237	-1.212845267	31.410310745	19.129779588	0	0	0	0	0
12080	2022-09-06	15:27:34.694	248.43581823	5962.459637	1662478054.695	0	899	2.9141189694	2.9822513425	540.33306096	555.67582306	2.5238569027	730.64692092	31.535577976	-1.2220507055	31.410310745	19.132253053	0	0	0	0	0
12081	2022-09-06	15:27:35.563	248.43582829	5962.459879	1662478055.564	0	899	2.9273308896	2.9984359153	540.33998014	556.28313243	2.6197568285	730.66343921	31.537134171	-1.156190044	31.410310745	19.136116887	0	0	0	0	0
12082	2022-09-06	15:27:36.461	248.43583868	5962.460128	1662478056.462	0	899	2.9273308896	2.9984359153	540.41517518	556.36054616	2.6197568285	730.66040039	31.537134171	-1.1522772312	31.410310745	19.133520126	0	0	0	0	0
12083	2022-09-06	15:27:37.460	248.43585023	5962.460406	1662478057.46	0	899	2.9282681999	2.9996287204	540.41517518	556.41298537	2.628124657	730.64907978	31.537134171	-1.2872970349	31.410310745	19.128947593	0	0	0	0	0
12084	2022-09-06	15:27:38.375	248.43586083	5962.46066	1662478058.376	0	899	2.9282681999	2.9996287204	539.24242282	555.20551623	2.628124657	730.67541463	31.537134171	-1.1506495476	31.410310745	19.136039734	0	0	0	0	0
12085	2022-09-06	15:27:39.292	248.43587145	5962.460915	1662478059.293	0	899	2.9196790477	2.9923673413	539.24242282	555.55216859	2.6835211491	730.64654541	31.537134171	-1.1522772312	31.410310745	19.133878708	0	0	0	0	0
12086	2022-09-06	15:27:40.226	248.43588226	5962.461174	1662478060.227	0	899	2.9197172537	2.9924069193	540.44589651	556.79213726	2.6835363061	730.66084219	31.538589313	-1.1862100071	31.410310745	19.131656407	0	0	0	0	0
12087	2022-09-06	15:27:41.132	248.43589274	5962.461426	1662478061.133	0	899	2.9195511753	2.9890210198	540.4529969	556.07266054	2.5675730701	730.66333008	31.540185928	-1.2483087778	31.410310745	19.113714218	0	0	0	0	0
12088	2022-09-06	15:27:42.032	248.43590315	5962.461676	1662478062.032	0	899	2.9195511753	2.9890210198	539.81756571	555.41886471	2.5675730701	730.67039601	31.540185928	-1.2017319787	31.410310745	19.130413965	0	0	0	0	0
12089	2022-09-06	15:27:42.914	248.43591336	5962.461921	1662478062.914	0	899	2.9152325414	2.9861318916	539.81756571	555.76524262	2.6229422208	730.6722404	31.540185928	-1.1927421551	31.410310745	19.132026331	0	0	0	0	0
12090	2022-09-06	15:27:43.789	248.4359235	5962.462164	1662478063.79	0	899	2.9152325414	2.9861318916	539.35878148	555.29290465	2.6229422208	730.666647	31.540185928	-1.1766812091	31.410310745	19.133786347	0	0	0	0	0
12091	2022-09-06	15:27:44.749	248.43593459	5962.46243	1662478064.749	0	899	2.9208000157	2.9965546106	539.36181239	556.36051841	2.7928154485	730.64720063	31.540868835	-1.1506495476	31.410310745	19.135818103	0	0	0	0	0
12092	2022-09-06	15:27:45.744	248.43594612	5962.462707	1662478065.745	0	899	2.9208694495	2.9966266428	540.53016302	557.56587148	2.7928441055	730.65570068	31.543512344	-1.1506495476	31.410310745	19.134960175	0	0	0	0	0
12093	2022-09-06	15:27:46.707	248.43595727	5962.462974	1662478066.708	0	899	2.9132213453	2.9838592012	540.53016302	556.4507355	2.615258591	730.64532309	31.543512344	-1.1794730006	31.410310745	19.134273226	0	0	0	0	0
12094	2022-09-06	15:27:47.632	248.43596797	5962.463231	1662478067.633	0	899	2.9132213453	2.9838592012	540.74056791	556.66733757	2.615258591	730.6402212	31.543512344	-1.1773818242	31.410310745	19.131172357	0	0	0	0	0
12095	2022-09-06	15:27:48.549	248.43597859	5962.463486	1662478068.55	0	899	2.9146950188	2.9817367138	540.74056791	555.84492035	2.4838830714	730.65582275	31.543512344	-1.1522772312	31.410310745	19.136400223	0	0	0	0	0
12096	2022-09-06	15:27:49.457	248.4359891	5962.463738	1662478069.458	0	899	2.9147074461	2.9817495532	539.98261823	555.06582761	2.4838876427	730.65290358	31.543986478	-1.1520293059	31.410310745	19.13607106	0	0	0	0	0
12097	2022-09-06	15:27:50.385	248.43599984	5962.463996	1662478070.386	0	899	2.9090881961	2.9764119661	539.99434258	555.17095703	2.4987962228	730.65699657	31.546625137	-1.1529347304	31.410310745	19.134110419	0	0	0	0	0
12098	2022-09-06	15:27:51.351	248.43601102	5962.464264	1662478071.352	0	899	2.9090881961	2.9764119661	539.26699648	554.42316876	2.4987962228	730.66728766	31.546625137	-1.4957121611	31.410310745	19.114793777	0	0	0	0	0
12099	2022-09-06	15:27:52.299	248.43602198	5962.464528	1662478072.299	0	899	2.9143498018	2.9832869871	539.26699648	554.76002973	2.5527834067	730.65584296	31.546625137	-1.4645064769	31.410310745	19.11651077	0	0	0	0	0
12100	2022-09-06	15:27:53.237	248.43603285	5962.464788	1662478073.238	0	899	2.9143498018	2.9832869871	538.96086977	554.44510806	2.5527834067	730.64370344	31.546625137	-1.1815749407	31.410310745	19.132078171	0	0	0	0	0
12101	2022-09-06	15:27:54.168	248.43604362	5962.465047	1662478074.169	0	899	2.9126972449	2.982666697	538.96086977	554.68709855	2.5915476746	730.63023003	31.546625137	-1.4706075057	31.410310745	19.105384599	0	0	0	0	0
12102	2022-09-06	15:27:55.115	248.43605457	5962.46531	1662478075.115	0	899	2.912746528	2.9827176873	539.11500773	554.84585231	2.5915666021	730.65680134	31.548506718	-1.3152150816	31.410310745	19.113128271	0	0	0	0	0
12103	2022-09-06	15:27:56.095	248.43606593	5962.465582	1662478076.096	0	899	2.9120000431	2.9838013505	539.11992804	555.26865842	2.6583851407	730.6661377	31.54961586	-1.1907372901	31.410310745	19.131403614	0	0	0	0	0
12104	2022-09-06	15:27:57.028	248.43607671	5962.465841	1662478077.028	0	899	2.9120000431	2.9838013505	538.97618862	555.12061345	2.6583851407	730.65710651	31.54961586	-1.4305952337	31.410310745	19.131848165	0	0	0	0	0
12105	2022-09-06	15:27:57.966	248.43608757	5962.466102	1662478077.966	0	899	2.9205922976	2.9891687079	538.97618862	554.34634498	2.534426933	730.65570068	31.54961586	-1.4826909304	31.410310745	19.131719589	0	0	0	0	0
12106	2022-09-06	15:27:58.838	248.43609767	5962.466344	1662478078.839	0	899	2.9205922976	2.9891687079	539.89913548	555.29561181	2.534426933	730.64091886	31.54961586	-1.2088031169	31.410310745	19.131678689	0	0	0	0	0
12107	2022-09-06	15:27:59.783	248.43610861	5962.466607	1662478079.784	0	899	2.9252357833	2.9962750201	539.90815365	555.83520726	2.6192205409	730.67383783	31.551645784	-1.1837092267	31.410310745	19.134268578	0	0	0	0	0
12108	2022-09-06	15:28:00.696	248.43611917	5962.46686	1662478080.696	0	899	2.9252690846	2.9963094877	539.34816408	555.25877874	2.6192334119	730.67212076	31.552911758	-1.1801628798	31.410310745	19.127364531	0	0	0	0	0
12109	2022-09-06	15:28:01.657	248.4361303	5962.467127	1662478081.658	0	899	2.916257709	2.9855022899	539.34816408	554.90273458	2.5622637753	730.6536655	31.552911758	-1.1609544233	31.410310745	19.115826714	0	0	0	0	0
12110	2022-09-06	15:28:02.608	248.43614131	5962.467391	1662478082.609	0	899	2.916257709	2.9855022899	542.36683285	558.00846047	2.5622637753	730.65930176	31.552911758	-1.1490218639	31.410310745	19.134599686	0	0	0	0	0
12111	2022-09-06	15:28:03.490	248.43615152	5962.467636	1662478083.491	0	899	2.9198645599	2.9888020654	542.36683285	557.9194208	2.5480847264	730.64230326	31.552911758	-1.1490218639	31.410310745	19.134599686	0	0	0	0	0
12112	2022-09-06	15:28:04.364	248.43616162	5962.467879	1662478084.364	0	899	2.9198645599	2.9888020654	539.50943134	554.98008214	2.5480847264	730.64491686	31.552911758	-1.1702352596	31.410310745	19.131470598	0	0	0	0	0
12113	2022-09-06	15:28:05.276	248.43617218	5962.468132	1662478085.276	0	899	2.9304324908	3.0019905378	539.52198531	555.52590078	2.6333259241	730.65019661	31.555739586	-1.1809712814	31.410310745	19.132930932	0	0	0	0	0
12114	2022-09-06	15:28:06.217	248.43618307	5962.468394	1662478086.217	0	899	2.9304432167	3.0020016414	539.27077007	555.26725973	2.6333300846	730.64147868	31.556146622	-1.1541420048	31.410310745	19.134879472	0	0	0	0	0
12115	2022-09-06	15:28:07.163	248.43619402	5962.468656	1662478087.163	0	899	2.917917741	2.9881123673	539.27077007	555.02855039	2.5951495865	730.64873257	31.556146622	-1.1457666159	31.410310745	19.135320663	0	0	0	0	0
12116	2022-09-06	15:28:08.138	248.4362053	5962.468927	1662478088.138	0	899	2.917917741	2.9881123673	537.81656083	553.53184837	2.5951495865	730.65954186	31.556146622	-1.1829546516	31.410310745	19.131041255	0	0	0	0	0
12117	2022-09-06	15:28:09.019	248.4362155	5962.469172	1662478089.019	0	899	2.9135377294	2.9833906546	537.81656083	553.47859175	2.5866038984	730.65510286	31.556146622	-1.1883550401	31.410310745	19.126440844	0	0	0	0	0
12118	2022-09-06	15:28:09.934	248.4362261	5962.469426	1662478089.935	0	899	2.9136204478	2.9834762329	538.63519193	554.32126047	2.5866355984	730.64545284	31.559303877	-1.1975820586	31.410310745	19.116472307	0	0	0	0	0
12119	2022-09-06	15:28:10.865	248.43623687	5962.469685	1662478090.866	0	899	2.9298140009	2.9983516635	538.63567116	553.93883802	2.5252371859	730.6565867	31.559412003	-1.1891419738	31.410310745	19.109490072	0	0	0	0	0
12120	2022-09-06	15:28:11.778	248.43624743	5962.469938	1662478091.778	0	899	2.9298140009	2.9983516635	541.02247609	556.39345442	2.5252371859	730.65544482	31.559412003	-1.3004368362	31.410310745	19.100904983	0	0	0	0	0
12121	2022-09-06	15:28:12.690	248.436258	5962.470192	1662478092.691	0	899	2.9200879787	2.9918269739	541.02247609	557.16898079	2.6489531126	730.64422405	31.559412003	-1.5132606408	31.410310745	19.09098394	0	0	0	0	0
12122	2022-09-06	15:28:13.595	248.43626846	5962.470443	1662478093.595	0	899	2.9200879787	2.9918269739	540.34977342	556.47620169	2.6489531126	730.64730047	31.559412003	-1.4687211087	31.410310745	19.090605591	0	0	0	0	0
12123	2022-09-06	15:28:14.538	248.43627938	5962.470705	1662478094.538	0	899	2.9226747292	2.9912417296	540.35262018	555.74887202	2.5323229711	730.64891204	31.560052265	-1.3262313178	31.410310745	19.097025827	0	0	0	0	0
12124	2022-09-06	15:28:15.460	248.43629006	5962.470961	1662478095.461	0	899	2.9227348984	2.991303934	540.06151934	555.44961751	2.5323454755	730.65091246	31.56234169	-1.5233823061	31.410310745	19.08886528	0	0	0	0	0
12125	2022-09-06	15:28:16.355	248.43630041	5962.47121	1662478096.355	0	899	2.9158831156	2.984521191	540.06151934	555.50156185	2.5406561109	730.64080972	31.56234169	-1.4205382699	31.410310745	19.100634354	0	0	0	0	0
12126	2022-09-06	15:28:17.279	248.43631111	5962.471467	1662478097.28	0	899	2.9158831156	2.984521191	540.36262573	555.81127669	2.5406561109	730.65984622	31.56234169	-1.1929684877	31.410310745	19.126676559	0	0	0	0	0
12127	2022-09-06	15:28:18.204	248.43632182	5962.471724	1662478098.205	0	899	2.9163280434	2.9866338034	540.36262573	556.18609974	2.6005450725	730.65996951	31.56234169	-1.1929684877	31.410310745	19.128477097	0	0	0	0	0
12128	2022-09-06	15:28:19.082	248.43633197	5962.471967	1662478099.082	0	899	2.9163280434	2.9866338034	538.53592519	554.30590781	2.6005450725	730.65791897	31.56234169	-1.4870780541	31.410310745	19.089180346	0	0	0	0	0
12129	2022-09-06	15:28:19.982	248.43634238	5962.472217	1662478099.982	0	899	2.9190916694	2.9897613483	538.54205813	554.37918094	2.6112716273	730.63953728	31.563725693	-1.4679773628	31.410310745	19.085994342	0	0	0	0	0
12130	2022-09-06	15:28:20.897	248.43635297	5962.472471	1662478100.897	0	899	2.9191410534	2.9898124565	541.22770681	557.14392722	2.6112906973	730.65874274	31.565607071	-1.4554627013	31.410310745	19.099456951	0	0	0	0	0
12131	2022-09-06	15:28:21.788	248.43636329	5962.472719	1662478101.788	0	899	2.9151562555	2.9858700618	541.22770681	557.17540563	2.6163073741	730.65936279	31.565607071	-1.4924567938	31.410310745	19.098588943	0	0	0	0	0
12132	2022-09-06	15:28:22.700	248.43637384	5962.472972	1662478102.7	0	899	2.9151562555	2.9858700618	538.64943481	554.52116283	2.6163073741	730.65225119	31.565607071	-1.4451794269	31.410310745	19.127550656	0	0	0	0	0
12133	2022-09-06	15:28:23.595	248.4363842	5962.473221	1662478103.595	0	899	2.9202801264	2.9884100065	538.64943481	553.91140232	2.5185634547	730.65761298	31.565607071	-1.1541958945	31.410310745	19.125653854	0	0	0	0	0
12134	2022-09-06	15:28:24.516	248.43639487	5962.473477	1662478104.517	0	899	2.9202801264	2.9884100065	539.30374306	554.58424959	2.5185634547	730.65708347	31.565607071	-1.1587878466	31.410310745	19.118034363	0	0	0	0	0
12135	2022-09-06	15:28:25.493	248.43640617	5962.473748	1662478105.493	0	899	2.9327848854	3.0036626031	539.31430082	555.14641426	2.6068379322	730.64856685	31.567986229	-1.177478889	31.410310745	19.130957736	0	0	0	0	0
12136	2022-09-06	15:28:26.421	248.43641692	5962.474006	1662478106.422	0	899	2.9328098662	3.0036884546	539.8092712	555.65597497	2.6068475176	730.65621403	31.568933487	-1.1929684877	31.410310745	19.136400223	0	0	0	0	0
12137	2022-09-06	15:28:27.355	248.43642773	5962.474266	1662478107.356	0	899	2.9127365679	2.9796044386	539.8092712	554.85848778	2.4792158314	730.65078958	31.568933487	-1.2042219678	31.410310745	19.133614357	0	0	0	0	0
12138	2022-09-06	15:28:28.236	248.43643792	5962.47451	1662478108.236	0	899	2.9127365679	2.9796044386	538.96109447	553.98666493	2.4792158314	730.64147949	31.568933487	-1.160415411	31.410310745	19.133878708	0	0	0	0	0
12139	2022-09-06	15:28:29.140	248.43644838	5962.474761	1662478109.14	0	899	2.9152647776	2.9849542627	538.96487139	554.61411197	2.5792000547	730.65734055	31.56978515	-1.3615977701	31.410310745	19.112626069	0	0	0	0	0
12140	2022-09-06	15:28:30.063	248.43645907	5962.475018	1662478110.064	0	899	2.9153208509	2.9850122689	539.88833653	555.56452454	2.5792214706	730.65917969	31.57192421	-1.1864578724	31.410310745	19.130998611	0	0	0	0	0
12141	2022-09-06	15:28:31.010	248.43647003	5962.475281	1662478111.011	0	899	2.9293568244	2.9960384053	539.88833653	554.81205957	2.4587476975	730.65158303	31.57192421	-1.2247454646	31.410310745	19.128175735	0	0	0	0	0
12142	2022-09-06	15:28:31.980	248.43648125	5962.47555	1662478111.98	0	899	2.9293568244	2.9960384053	541.0192877	555.97427276	2.4587476975	730.64276123	31.57192421	-1.2255215645	31.410310745	19.128118515	0	0	0	0	0
12143	2022-09-06	15:28:32.868	248.43649154	5962.475797	1662478112.869	0	899	2.9378870534	3.0075556797	541.0192877	556.6019283	2.5590514984	730.64499164	31.57192421	-1.2078222028	31.410310745	19.130144372	0	0	0	0	0
12144	2022-09-06	15:28:33.780	248.43650209	5962.47605	1662478113.781	0	899	2.9378870534	3.0075556797	540.04041552	555.59486228	2.5590514984	730.6303044	31.57192421	-1.4291723903	31.410310745	19.117616489	0	0	0	0	0
12145	2022-09-06	15:28:34.693	248.43651265	5962.476304	1662478114.693	0	899	2.9397733887	3.0101091022	540.04660579	555.7407887	2.5813632031	730.650619	31.573317307	-1.3734656864	31.410310745	19.121513202	0	0	0	0	0
12146	2022-09-06	15:28:35.595	248.43652309	5962.476554	1662478115.595	0	899	2.9398277215	3.0101653096	540.09659969	555.79236433	2.5813837988	730.64768042	31.575372696	-1.1522772312	31.410310745	19.135679245	0	0	0	0	0
12147	2022-09-06	15:28:36.486	248.4365334	5962.476802	1662478116.486	0	899	2.945015826	3.0144387022	540.09659969	555.55981295	2.5442020644	730.65294521	31.575372696	-1.1508651348	31.410310745	19.135991987	0	0	0	0	0
12148	2022-09-06	15:28:37.368	248.43654361	5962.477047	1662478117.368	0	899	2.945015826	3.0144387022	539.54278346	554.99014072	2.5442020644	730.64312219	31.575372696	-1.1478900309	31.410310745	19.132681588	0	0	0	0	0
12149	2022-09-06	15:28:38.247	248.4365538	5962.477291	1662478118.248	0	899	2.9324043748	3.0003055355	539.54278346	554.71519284	2.5001563547	730.64354903	31.575372696	-1.1920630379	31.410310745	19.133842936	0	0	0	0	0
12150	2022-09-06	15:28:39.158	248.43656434	5962.477544	1662478119.159	0	899	2.9324043748	3.0003055355	539.74349652	554.92155012	2.5001563547	730.65213356	31.575372696	-1.2231501538	31.410310745	19.135545907	0	0	0	0	0
12151	2022-09-06	15:28:40.017	248.43657428	5962.477783	1662478120.018	0	899	2.9061461586	2.9735710304	539.75103608	554.95915893	2.5049396489	730.66356613	31.577070363	-1.1736414756	31.410310745	19.133557478	0	0	0	0	0
12152	2022-09-06	15:28:40.890	248.43658438	5962.478025	1662478120.89	0	899	2.906181543	2.9736075983	541.01641761	556.26027647	2.5049528157	730.65701274	31.578424454	-1.188085556	31.410310745	19.13243866	0	0	0	0	0
12153	2022-09-06	15:28:41.775	248.43659462	5962.478271	1662478121.775	0	899	2.9047355398	2.9751206593	541.01641761	556.94062947	2.6135554796	730.66086482	31.578424454	-1.2990678509	31.410310745	19.12110623	0	0	0	0	0
12154	2022-09-06	15:28:42.726	248.43660563	5962.478535	1662478122.726	0	899	2.9047355398	2.9751206593	540.80635193	556.72438074	2.6135554796	730.66559485	31.578424454	-1.413930649	31.410310745	19.115354437	0	0	0	0	0
12155	2022-09-06	15:28:43.698	248.43661689	5962.478805	1662478123.699	0	899	2.9219206298	2.9914149939	540.80635193	556.42902972	2.5664237992	730.65227221	31.578424454	-1.4358554905	31.410310745	19.1227646	0	0	0	0	0
12156	2022-09-06	15:28:44.688	248.43662834	5962.47908	1662478124.689	0	899	2.9219703306	2.9914663992	538.19054293	553.73777335	2.566442645	730.64920832	31.580316139	-1.1735984008	31.410310745	19.13335228	0	0	0	0	0
12157	2022-09-06	15:28:45.684	248.43663987	5962.479357	1662478125.685	0	899	2.938197628	3.0071804591	538.19622064	553.54257892	2.534177194	730.65874678	31.581598282	-1.1571601629	31.410310745	19.135679245	0	0	0	0	0
12158	2022-09-06	15:28:46.594	248.43665039	5962.479609	1662478126.594	0	899	2.938197628	3.0071804591	539.61794879	555.00484683	2.534177194	730.64386512	31.581598282	-1.1632288513	31.410310745	19.135600602	0	0	0	0	0
12159	2022-09-06	15:28:47.502	248.4366609	5962.479862	1662478127.502	0	899	2.9278110508	2.9966495689	539.61794879	555.02723876	2.5377626917	730.63555908	31.581598282	-1.1539047956	31.410310745	19.134599686	0	0	0	0	0
12160	2022-09-06	15:28:48.407	248.43667138	5962.480113	1662478128.407	0	899	2.9278110508	2.9966495689	539.84131249	555.25698081	2.5377626917	730.63716419	31.581598282	-1.1609220378	31.410310745	19.134008408	0	0	0	0	0
12161	2022-09-06	15:28:49.246	248.43668109	5962.480346	1662478129.246	0	899	2.9504610871	3.0209080191	539.84131249	555.49725716	2.5762027347	730.64054982	31.581598282	-1.188085556	31.410310745	19.131719589	0	0	0	0	0
12162	2022-09-06	15:28:50.220	248.43669237	5962.480617	1662478130.221	0	899	2.9505477177	3.0209976325	541.81126655	557.52454683	2.57623539	730.65045166	31.584863663	-1.2076174021	31.410310745	19.128477097	0	0	0	0	0
12163	2022-09-06	15:28:51.193	248.43670362	5962.480887	1662478131.193	0	899	2.942189874	3.0167862794	541.81126655	558.5018195	2.731673633	730.65245248	31.584863663	-1.2060005215	31.410310745	19.128834819	0	0	0	0	0
12164	2022-09-06	15:28:52.180	248.43671506	5962.481161	1662478132.181	0	899	2.942189874	3.0167862794	541.51179053	558.19311809	2.731673633	730.66052246	31.584863663	-1.1994791031	31.410310745	19.130277634	0	0	0	0	0
12165	2022-09-06	15:28:53.121	248.43672594	5962.481423	1662478133.121	0	899	2.9464168717	3.0180579006	541.51179053	557.50576457	2.6223442438	730.64385057	31.584863663	-1.173781575	31.410310745	19.133831012	0	0	0	0	0
12166	2022-09-06	15:28:53.992	248.43673602	5962.481664	1662478133.992	0	899	2.9464168717	3.0180579006	540.80507943	556.7781802	2.6223442438	730.63556838	31.584863663	-1.1559744165	31.410310745	19.133364406	0	0	0	0	0
12167	2022-09-06	15:28:54.915	248.43674671	5962.481921	1662478134.916	0	899	2.9533418811	3.0241595653	540.80507943	556.55647489	2.5869764404	730.63828101	31.584863663	-1.1490218639	31.410310745	19.133159637	0	0	0	0	0
12168	2022-09-06	15:28:55.851	248.43675755	5962.482181	1662478135.852	0	899	2.9534155591	3.0242357911	539.76405624	555.48530529	2.5870043026	730.63963025	31.587638135	-1.180065864	31.410310745	19.135324213	0	0	0	0	0
12169	2022-09-06	15:28:56.805	248.43676859	5962.482446	1662478136.806	0	899	2.9597737974	3.0319656978	539.76582984	555.75857966	2.6303869771	730.64168281	31.588037491	-1.1692004599	31.410310745	19.133764974	0	0	0	0	0
12170	2022-09-06	15:28:57.729	248.43677927	5962.482703	1662478137.729	0	899	2.9597737974	3.0319656978	539.29790511	555.27679077	2.6303869771	730.64617314	31.588037491	-1.148666145	31.410310745	19.132584944	0	0	0	0	0
12171	2022-09-06	15:28:58.667	248.43679014	5962.482963	1662478138.668	0	899	2.9449160864	3.0155828761	539.29790511	555.01683685	2.5888062482	730.64406924	31.588037491	-1.1534089908	31.410310745	19.135014351	0	0	0	0	0
12172	2022-09-06	15:28:59.569	248.43680058	5962.483214	1662478139.57	0	899	2.9449160864	3.0155828761	540.39620412	556.14714801	2.5888062482	730.66278076	31.588037491	-1.1571601629	31.410310745	19.134599686	0	0	0	0	0
12173	2022-09-06	15:29:00.460	248.43681089	5962.483461	1662478140.461	0	899	2.9459094021	3.0161887575	540.4052531	556.06436376	2.5740958093	730.64902764	31.59007267	-1.1944560405	31.410310745	19.131845651	0	0	0	0	0
12174	2022-09-06	15:29:01.368	248.43682139	5962.483713	1662478141.368	0	899	2.9459411797	3.0162216283	541.53688029	557.22885686	2.574107797	730.62579346	31.591272354	-1.3606169224	31.410310745	19.132799149	0	0	0	0	0
12175	2022-09-06	15:29:02.305	248.43683225	5962.483974	1662478142.306	0	899	2.9403143249	3.0106647535	541.53688029	557.27477039	2.5814267399	730.63046204	31.591272354	-1.2429084462	31.410310745	19.132799149	0	0	0	0	0
12176	2022-09-06	15:29:03.173	248.43684228	5962.484215	1662478143.173	0	899	2.9403143249	3.0106647535	538.47423677	554.12312176	2.5814267399	730.63422763	31.591272354	-1.1780609706	31.410310745	19.133867264	0	0	0	0	0
12177	2022-09-06	15:29:04.045	248.43685237	5962.484457	1662478144.045	0	899	2.94180234	3.0122507181	538.47423677	554.13705292	2.5836598561	730.62991313	31.591272354	-1.1609220813	31.575229455	19.136156714	0	0	0	0	0
12178	2022-09-06	15:29:04.944	248.43686279	5962.484707	1662478144.945	0	899	2.94180234	3.0122507181	540.99455567	556.73068134	2.5836598561	730.62072754	31.591272354	-1.1636707783	31.659337997	19.136400223	0	0	0	0	0
12179	2022-09-06	15:29:05.862	248.43687341	5962.484962	1662478145.863	0	899	2.9391366297	3.0087474389	541.00453038	556.56709811	2.5559149797	730.63482464	31.593513274	-1.1814994891	31.616459133	19.13104891	0	0	0	0	0
12180	2022-09-06	15:29:06.757	248.43688377	5962.485211	1662478146.758	0	899	2.9391572513	3.0087687648	539.8801523	555.41042449	2.5559227219	730.63014474	31.594293594	-1.1702891257	31.533999778	19.12682556	0	0	0	0	0
12181	2022-09-06	15:29:07.624	248.4368938	5962.485451	1662478147.624	0	899	2.936085355	3.0066480255	539.8801523	555.64024954	2.5926737657	730.64839627	31.594293594	-1.1539047956	31.659337997	19.131719589	0	0	0	0	0
12182	2022-09-06	15:29:08.520	248.43690418	5962.4857	1662478148.521	0	899	2.936085355	3.0066480255	539.613427	555.36573805	2.5926737657	730.65770959	31.594293594	-1.2070461101	31.659337997	19.132327288	0	0	0	0	0
12183	2022-09-06	15:29:09.453	248.43691497	5962.485959	1662478149.453	0	899	2.9465513002	3.0178536178	539.61822763	555.47981075	2.6101227412	730.65591249	31.595374846	-1.2278283456	31.576878642	19.13196421	0	0	0	0	0
12184	2022-09-06	15:29:10.367	248.43692554	5962.486213	1662478150.367	0	899	2.9466091661	3.0179135032	539.90739801	555.77761955	2.6101448716	730.64358864	31.597558975	-1.1864578724	31.410310745	19.130277634	0	0	0	0	0
12185	2022-09-06	15:29:11.306	248.43693642	5962.486474	1662478151.307	0	899	2.9331127844	3.0019701669	539.90739801	555.30118653	2.5339590505	730.63273974	31.597558975	-1.1850781646	31.51585872	19.129667282	0	0	0	0	0
12186	2022-09-06	15:29:12.204	248.43694682	5962.486724	1662478152.205	0	899	2.9331127844	3.0019701669	540.5427912	555.95469598	2.5339590505	730.65004947	31.597558975	-1.1825989911	31.659337997	19.129505334	0	0	0	0	0
12187	2022-09-06	15:29:13.112	248.43695733	5962.486976	1662478153.113	0	899	2.9248315374	2.9938289926	540.5427912	556.03014417	2.5460183981	730.63730647	31.597558975	-1.176692009	31.659337997	19.136039734	0	0	0	0	0
12188	2022-09-06	15:29:13.973	248.43696728	5962.487215	1662478153.973	0	899	2.9248315374	2.9938289926	540.51208589	555.9985591	2.5460183981	730.63879435	31.597558975	-1.4546327386	31.659337997	19.092898729	0	0	0	0	0
12189	2022-09-06	15:29:14.855	248.43697749	5962.48746	1662478154.855	0	899	2.9158362393	2.9837867187	540.51208589	555.80969802	2.515823694	730.61968994	31.597558975	-1.4875738621	31.659337997	19.087785721	0	0	0	0	0
12190	2022-09-06	15:29:15.743	248.43698778	5962.487707	1662478155.744	0	899	2.9159107908	2.9838637751	539.78158725	555.05869816	2.5158514655	730.62218794	31.600402567	-1.2329915288	31.659337997	19.12594055	0	0	0	0	0
12191	2022-09-06	15:29:16.681	248.43699863	5962.487967	1662478156.682	0	899	2.926966504	2.9967118921	539.78318942	555.40580312	2.5711413857	730.64320303	31.600763321	-1.3439414825	31.659337997	19.108383065	0	0	0	0	0
12192	2022-09-06	15:29:17.591	248.43700916	5962.48822	1662478157.591	0	899	2.926966504	2.9967118921	540.55335805	556.19826226	2.5711413857	730.62079625	31.600763321	-1.4898913909	31.659337997	19.09118305	0	0	0	0	0
12193	2022-09-06	15:29:18.503	248.43701971	5962.488473	1662478158.503	0	899	2.9412681072	3.0151886596	540.55335805	557.05869704	2.7083586068	730.63972039	31.600763321	-1.4465268282	31.659337997	19.097235989	0	0	0	0	0
12194	2022-09-06	15:29:19.434	248.4370305	5962.488732	1662478159.435	0	899	2.9412681072	3.0151886596	539.41223867	555.88273456	2.7083586068	730.64427983	31.600763321	-1.2206386328	31.659337997	19.135679245	0	0	0	0	0
12195	2022-09-06	15:29:20.313	248.43704067	5962.488976	1662478160.314	0	899	2.9385935775	3.007233913	539.42245062	554.72496062	2.5215503345	730.655923	31.603064265	-1.2196577061	31.522455468	19.124759699	0	0	0	0	0
12196	2022-09-06	15:29:21.237	248.43705137	5962.489233	1662478161.238	0	899	2.9386126089	3.0072535853	540.05030333	555.37066851	2.5215573852	730.64550781	31.603784561	-1.1864578724	31.659337997	19.129919052	0	0	0	0	0
12197	2022-09-06	15:29:22.130	248.43706169	5962.489481	1662478162.13	0	899	2.9623619644	3.0334284482	540.05030333	555.78695002	2.5881326238	730.64677338	31.603784561	-1.2694143223	31.659337997	19.119683323	0	0	0	0	0
12198	2022-09-06	15:29:23.015	248.43707193	5962.489726	1662478163.015	0	899	2.9623619644	3.0334284482	539.42788006	555.14638982	2.5881326238	730.64743547	31.603784561	-1.3222538399	31.659337997	19.11540399	0	0	0	0	0
12199	2022-09-06	15:29:23.957	248.43708284	5962.489988	1662478163.957	0	899	2.9709622999	3.0400248736	539.42788006	554.65657056	2.5096957568	730.64127496	31.603784561	-1.184830308	31.659337997	19.133878708	0	0	0	0	0
12200	2022-09-06	15:29:24.868	248.43709339	5962.490241	1662478164.869	0	899	2.9710282081	3.0400929907	540.05365508	555.30016211	2.5097197946	730.64613029	31.606251837	-1.5494247233	31.659337997	19.090074665	0	0	0	0	0
12201	2022-09-06	15:29:25.773	248.43710387	5962.490493	1662478165.774	0	899	2.9649132824	3.0352038744	540.05747258	555.60820176	2.5583784482	730.66172215	31.607110977	-1.4726554984	31.659337997	19.071967005	0	0	0	0	0
12202	2022-09-06	15:29:26.736	248.43711501	5962.49076	1662478166.737	0	899	2.9649132824	3.0352038744	539.41665992	554.94893716	2.5583784482	730.64214805	31.607110977	-1.2383595792	31.659337997	19.070603112	0	0	0	0	0
12203	2022-09-06	15:29:27.665	248.43712576	5962.491018	1662478167.666	0	899	2.9751722179	3.0474576859	539.41665992	555.33663615	2.6204071018	730.65087891	31.607110977	-1.5331481695	31.659337997	19.085985184	0	0	0	0	0
12204	2022-09-06	15:29:28.559	248.43713611	5962.491267	1662478168.56	0	899	2.9751722179	3.0474576859	541.94059902	557.93506508	2.6204071018	730.6478514	31.607110977	-1.5152439629	31.659337997	19.113823341	0	0	0	0	0
12205	2022-09-06	15:29:29.476	248.43714672	5962.491521	1662478169.477	0	899	2.9560637579	3.0269663294	541.94124874	557.73012707	2.5876757237	730.64515696	31.607256694	-1.4710709883	31.659337997	19.114600226	0	0	0	0	0
12206	2022-09-06	15:29:30.404	248.43715745	5962.491779	1662478170.404	0	899	2.95614343	3.0270487574	540.24601701	555.98569507	2.587705836	730.63311768	31.610254288	-1.2320321798	31.659337997	19.118034363	0	0	0	0	0
12207	2022-09-06	15:29:31.295	248.43716777	5962.492026	1662478171.295	0	899	2.9420214638	3.0137011941	540.24601701	556.23524338	2.6275538587	730.64282469	31.610254288	-1.2342958458	31.659337997	19.124199141	0	0	0	0	0
12208	2022-09-06	15:29:32.221	248.4371785	5962.492284	1662478172.222	0	899	2.9420214638	3.0137011941	540.3829957	556.37627613	2.6275538587	730.64343262	31.610254288	-1.2352875471	31.659337997	19.125597	0	0	0	0	0
12209	2022-09-06	15:29:33.121	248.43718891	5962.492534	1662478173.122	0	899	2.9481325053	3.017332646	540.3829957	555.78814245	2.5336069441	730.64668971	31.610254288	-1.2204338375	31.659337997	19.125850059	0	0	0	0	0
12210	2022-09-06	15:29:34.028	248.4371994	5962.492786	1662478174.028	0	899	2.9481325053	3.017332646	539.62459319	555.00811953	2.5336069441	730.66101195	31.610254288	-1.1873417982	31.659337997	19.126041046	0	0	0	0	0
12211	2022-09-06	15:29:34.927	248.43720981	5962.493036	1662478174.928	0	899	2.9557163998	3.0260907316	539.6343863	555.2401852	2.5691401342	730.67590494	31.612460042	-1.2209943415	31.659337997	19.126872877	0	0	0	0	0
12212	2022-09-06	15:29:35.805	248.43721997	5962.493279	1662478175.805	0	899	2.9557405044	3.0261156638	540.70691747	556.34378977	2.5691491806	730.67375698	31.613367081	-1.2197870719	31.659337997	19.130163925	0	0	0	0	0
12213	2022-09-06	15:29:36.710	248.43723045	5962.493531	1662478176.711	0	899	2.9581332278	3.0299550483	540.70691747	556.65389009	2.6186392809	730.64806886	31.613367081	-1.1897132397	31.659337997	19.134599686	0	0	0	0	0
12214	2022-09-06	15:29:37.614	248.4372409	5962.493782	1662478177.614	0	899	2.9581332278	3.0299550483	538.75860747	554.64811893	2.6186392809	730.64092452	31.613367081	-1.1749996673	31.659337997	19.132894377	0	0	0	0	0
12215	2022-09-06	15:29:38.529	248.43725149	5962.494036	1662478178.529	0	899	2.95507268	3.0231302834	538.75860747	553.82699158	2.4869968924	730.64545405	31.613367081	-1.1684674767	31.659337997	19.130781363	0	0	0	0	0
12216	2022-09-06	15:29:39.391	248.43726148	5962.494276	1662478179.392	0	899	2.95507268	3.0231302834	543.44644176	558.64593856	2.4869968924	730.67687827	31.613367081	-1.2206386328	31.659337997	19.1313591	0	0	0	0	0
12217	2022-09-06	15:29:40.299	248.43727199	5962.494528	1662478180.3	0	899	2.9598399911	3.0302929625	543.44957553	559.16132702	2.5684443031	730.68029543	31.614067974	-1.2550888559	31.659337997	19.130467093	0	0	0	0	0
12218	2022-09-06	15:29:41.224	248.4372827	5962.494785	1662478181.225	0	899	2.9599041769	3.0303593516	539.59872244	555.19929164	2.568468352	730.65629285	31.616479874	-1.266234521	31.659337997	19.129190445	0	0	0	0	0
12219	2022-09-06	15:29:42.101	248.43729284	5962.495028	1662478182.101	0	899	2.9558585561	3.0266833644	539.59872244	555.30312102	2.5850793167	730.65701759	31.616479874	-1.1898533303	31.659337997	19.131471305	0	0	0	0	0
12220	2022-09-06	15:29:43.048	248.4373038	5962.495291	1662478183.048	0	899	2.9558585561	3.0266833644	540.46142173	556.19092818	2.5850793167	730.64575195	31.616479874	-1.1864578724	31.659337997	19.131719589	0	0	0	0	0
12221	2022-09-06	15:29:43.970	248.43731448	5962.495547	1662478183.971	0	899	2.9612647354	3.0321486576	540.46142173	556.17523821	2.5825735879	730.6519165	31.616479874	-1.1864578724	31.659337997	19.131719589	0	0	0	0	0
12222	2022-09-06	15:29:44.862	248.4373248	5962.495795	1662478184.863	0	899	2.9613297966	3.0322159647	540.43738499	556.150656	2.5825980873	730.62795839	31.618923503	-1.4507629856	31.659337997	19.121275226	0	0	0	0	0
12223	2022-09-06	15:29:45.786	248.43733549	5962.496052	1662478185.786	0	899	2.9710915015	3.0411626033	540.44103883	555.92156078	2.5453924972	730.63198751	31.619745255	-1.3438768355	31.659337997	19.126917618	0	0	0	0	0
12224	2022-09-06	15:29:46.680	248.43734584	5962.4963	1662478186.681	0	899	2.9710915015	3.0411626033	541.11725986	556.61715165	2.5453924972	730.64017471	31.619745255	-1.1522772312	31.659337997	19.136039734	0	0	0	0	0
12225	2022-09-06	15:29:47.589	248.43735637	5962.496553	1662478187.59	0	899	2.9750469506	3.0445911275	541.11725986	556.47947057	2.5234066801	730.63231048	31.619745255	-1.1538940763	31.659337997	19.131747252	0	0	0	0	0
12226	2022-09-06	15:29:48.509	248.43736701	5962.496808	1662478188.51	0	899	2.9750469506	3.0445911275	538.78664999	554.08269515	2.5234066801	730.61968226	31.619745255	-1.1555324793	31.659337997	19.127397537	0	0	0	0	0
12227	2022-09-06	15:29:49.433	248.4373777	5962.497065	1662478189.433	0	899	2.9718881402	3.0418819522	538.78664999	554.19852336	2.5419836073	730.63613588	31.619745255	-1.1545731161	31.659337997	19.132067459	0	0	0	0	0
12228	2022-09-06	15:29:50.331	248.43738809	5962.497314	1662478190.331	0	899	2.9719622098	3.0419585373	540.52376812	555.98550251	2.5420109628	730.63773735	31.622517302	-1.5112017859	31.659337997	19.122296213	0	0	0	0	0
12229	2022-09-06	15:29:51.266	248.43739892	5962.497574	1662478191.267	0	899	2.9684351505	3.0376047901	540.52609773	555.82263935	2.5155890674	730.65909157	31.623041153	-1.3297237971	31.659337997	19.126035678	0	0	0	0	0
12230	2022-09-06	15:29:52.154	248.4374092	5962.497821	1662478192.155	0	899	2.9684351505	3.0376047901	539.09524379	554.35129317	2.5155890674	730.64713272	31.623041153	-1.1982503379	31.659337997	19.130066411	0	0	0	0	0
12231	2022-09-06	15:29:53.098	248.43742012	5962.498083	1662478193.098	0	899	2.9643111375	3.0343877743	539.09524379	554.57394103	2.5512770653	730.6534153	31.623041153	-1.1617736453	31.659337997	19.131203923	0	0	0	0	0
12232	2022-09-06	15:29:53.987	248.43743042	5962.49833	1662478193.988	0	899	2.9643111375	3.0343877743	539.70786428	555.2041513	2.5512770653	730.63555908	31.623041153	-1.1506495476	31.659337997	19.130998611	0	0	0	0	0
12233	2022-09-06	15:29:54.957	248.43744164	5962.498599	1662478194.958	0	899	2.96622228	3.0369776514	539.71121792	555.34831211	2.5737909768	730.63662376	31.623796412	-1.1515334552	31.659337997	19.131988424	0	0	0	0	0
12234	2022-09-06	15:29:55.914	248.43745271	5962.498865	1662478195.914	0	899	2.9662843389	3.0370418452	541.47824089	557.166677	2.573814228	730.63556555	31.626123428	-1.1629377951	31.659337997	19.134692792	0	0	0	0	0
12235	2022-09-06	15:29:56.831	248.43746332	5962.49912	1662478196.831	0	899	2.9624495198	3.0303069708	541.47824089	556.54015614	2.4738101787	730.64099121	31.626123428	-1.1701813936	31.659337997	19.134960175	0	0	0	0	0
12236	2022-09-06	15:29:57.721	248.43747363	5962.499367	1662478197.722	0	899	2.9624495198	3.0303069708	539.27375689	554.27435158	2.4738101787	730.63828465	31.626123428	-1.1736738216	31.659337997	19.134702341	0	0	0	0	0
12237	2022-09-06	15:29:58.615	248.43748397	5962.499615	1662478198.615	0	899	2.9593862291	3.0297933497	539.27375689	554.85698435	2.5671960191	730.64251992	31.626123428	-1.1660098508	31.659337997	19.13502865	0	0	0	0	0
12238	2022-09-06	15:29:59.503	248.43749426	5962.499862	1662478199.504	0	899	2.9593862291	3.0297933497	541.72552662	557.37960211	2.5671960191	730.65045166	31.626123428	-1.1522772312	31.659337997	19.135679245	0	0	0	0	0
12239	2022-09-06	15:30:00.490	248.43750568	5962.500136	1662478200.491	0	899	2.9469770939	3.0193655845	541.74008018	557.90550966	2.6485567023	730.64025879	31.629388809	-1.16855371	31.659337997	19.130277634	0	0	0	0	0
12240	2022-09-06	15:30:01.384	248.43751603	5962.500385	1662478201.385	0	899	2.9469770939	3.0193655845	539.71547559	555.82049122	2.6485567023	730.62823688	31.629388809	-1.2121446662	31.659337997	19.129238268	0	0	0	0	0
12241	2022-09-06	15:30:02.257	248.43752613	5962.500627	1662478202.258	0	899	2.9577173483	3.026964252	539.71547559	555.06190209	2.5272518445	730.64666748	31.629388809	-1.1994791031	31.659337997	19.129558563	0	0	0	0	0
12242	2022-09-06	15:30:03.138	248.43753633	5962.500872	1662478203.139	0	899	2.9577173483	3.026964252	541.30835709	556.70007604	2.5272518445	730.62623283	31.629388809	-1.2046099854	31.659337997	19.129274684	0	0	0	0	0
12243	2022-09-06	15:30:04.096	248.43754742	5962.501138	1662478204.097	0	899	2.9568826295	3.0253444507	541.3085425	556.52923383	2.4999370579	730.63770986	31.629430442	-1.229358947	31.659337997	19.126769742	0	0	0	0	0
12244	2022-09-06	15:30:05.026	248.43755818	5962.501396	1662478205.027	0	899	2.9569650862	3.0254296601	539.54128889	554.71247581	2.4999671605	730.65332031	31.63253212	-1.1539047956	31.659337997	19.121995926	0	0	0	0	0
12245	2022-09-06	15:30:05.918	248.43756851	5962.501644	1662478205.919	0	899	2.9828812512	3.0540711491	539.54128889	555.181662	2.5751034132	730.63781981	31.63253212	-1.1593374945	31.659337997	19.121681125	0	0	0	0	0
12246	2022-09-06	15:30:06.813	248.43757887	5962.501893	1662478206.814	0	899	2.9828812512	3.0540711491	538.77039354	554.38841972	2.5751034132	730.63482868	31.63253212	-1.4223922246	31.659337997	19.110741457	0	0	0	0	0
12247	2022-09-06	15:30:07.762	248.43758984	5962.502156	1662478207.762	0	899	2.9839620587	3.0552370683	538.77039354	554.40149341	2.5771982295	730.65908712	31.63253212	-1.1685968164	31.659337997	19.133485213	0	0	0	0	0
12248	2022-09-06	15:30:08.683	248.4376005	5962.502412	1662478208.683	0	899	2.9839620587	3.0552370683	540.68987371	556.37666258	2.5771982295	730.64093018	31.63253212	-1.1539047956	31.659337997	19.133878708	0	0	0	0	0
12249	2022-09-06	15:30:09.576	248.43761084	5962.50266	1662478209.577	0	899	2.9974280832	3.0684952725	540.68987371	556.26007944	2.5585807932	730.63661729	31.63253212	-1.1539047956	31.659337997	19.133878708	0	0	0	0	0
12250	2022-09-06	15:30:10.427	248.43762068	5962.502896	1662478210.427	0	899	2.9974486382	3.0685165302	539.20011631	554.72746891	2.5585883694	730.63844875	31.633294857	-1.1670661628	31.659337997	19.132908461	0	0	0	0	0
12251	2022-09-06	15:30:11.335	248.43763119	5962.503149	1662478211.335	0	899	2.9765174866	3.0472338706	539.21054153	554.77020367	2.5637148166	730.6453049	31.635644913	-1.2058065072	31.659337997	19.129919052	0	0	0	0	0
12252	2022-09-06	15:30:12.243	248.43764171	5962.503401	1662478212.244	0	899	2.9765174866	3.0472338706	538.94692736	554.49898255	2.5637148166	730.64501953	31.635644913	-1.184830308	31.659337997	19.129919052	0	0	0	0	0
12253	2022-09-06	15:30:13.167	248.4376524	5962.503658	1662478213.167	0	899	2.969175268	3.0393206415	538.94692736	554.41111891	2.5496347344	730.64885262	31.635644913	-1.1601567789	31.659337997	19.129398611	0	0	0	0	0
12254	2022-09-06	15:30:14.084	248.43766301	5962.503912	1662478214.084	0	899	2.9692124993	3.0393591412	539.83610167	555.32589289	2.5496485397	730.66029206	31.637039627	-1.1642744115	31.659337997	19.133536118	0	0	0	0	0
12255	2022-09-06	15:30:15.013	248.43767376	5962.50417	1662478215.013	0	899	2.9712578418	3.0416572704	539.84386788	555.37922584	2.5569033492	730.6619873	31.638788223	-1.1506495476	31.659337997	19.133878708	0	0	0	0	0
12256	2022-09-06	15:30:16.000	248.4376852	5962.504445	1662478216.001	0	899	2.9712578418	3.0416572704	539.63261735	555.16189606	2.5569033492	730.65081302	31.638788223	-1.1752260426	31.659337997	19.130933938	0	0	0	0	0
12257	2022-09-06	15:30:16.953	248.43769623	5962.504709	1662478216.954	0	899	2.968032412	3.0397988114	539.63261735	555.48225296	2.6081452361	730.63736831	31.638788223	-1.173350481	31.659337997	19.123846711	0	0	0	0	0
12258	2022-09-06	15:30:17.931	248.43770755	5962.504981	1662478217.932	0	899	2.968032412	3.0397988114	539.72096887	555.57319946	2.6081452361	730.62371988	31.638788223	-1.1522772312	31.659337997	19.116954803	0	0	0	0	0
12259	2022-09-06	15:30:18.801	248.4377176	5962.505223	1662478218.801	0	899	2.9620811782	3.0329244151	539.72096887	555.39986027	2.5804310781	730.64105225	31.638788223	-1.1522772312	31.659337997	19.116954803	0	0	0	0	0
12260	2022-09-06	15:30:19.681	248.4377278	5962.505467	1662478219.682	0	899	2.9620933848	3.0329370427	540.45624215	556.15652198	2.58043567	730.64258055	31.639246593	-1.1491727584	31.659337997	19.133111385	0	0	0	0	0
12261	2022-09-06	15:30:20.638	248.43773888	5962.505733	1662478220.639	0	899	2.9595529669	3.0317904896	540.46885905	556.49381242	2.6322013809	730.65311619	31.642084122	-1.1565026061	31.659337997	19.132372635	0	0	0	0	0
12262	2022-09-06	15:30:21.612	248.43775015	5962.506004	1662478221.613	0	899	2.9595529669	3.0317904896	540.64440892	556.67456736	2.6322013809	730.64767638	31.642084122	-1.1890557294	31.659337997	19.112330544	0	0	0	0	0
12263	2022-09-06	15:30:22.532	248.43776079	5962.506259	1662478222.532	0	899	2.9590023866	3.0299967471	540.64440892	556.40025711	2.5884342853	730.63987964	31.642084122	-1.2419921918	31.659337997	19.11379996	0	0	0	0	0
12264	2022-09-06	15:30:23.418	248.43777105	5962.506505	1662478223.419	0	899	2.9590023866	3.0299967471	539.87844724	555.61197322	2.5884342853	730.64416504	31.642084122	-1.5103610754	31.659337997	19.093187332	0	0	0	0	0
12265	2022-09-06	15:30:24.308	248.43778134	5962.506752	1662478224.308	0	899	2.9784494138	3.0487632109	539.87844724	555.35815605	2.5478409332	730.64239785	31.642084122	-1.4820765478	31.659337997	19.096926645	0	0	0	0	0
12266	2022-09-06	15:30:25.230	248.43779201	5962.507008	1662478225.23	0	899	2.9785327674	3.048849402	539.29114724	554.75420887	2.5478717234	730.65251554	31.645196915	-1.1555324793	31.659337997	19.135320663	0	0	0	0	0
12267	2022-09-06	15:30:26.155	248.43780273	5962.507266	1662478226.156	0	899	2.9877069755	3.0608473189	539.29114724	555.32870478	2.6397985312	730.64845246	31.645196915	-1.185035029	31.659337997	19.131914543	0	0	0	0	0
12268	2022-09-06	15:30:27.059	248.43781318	5962.507516	1662478227.059	0	899	2.9877069755	3.0608473189	539.33863049	555.37760009	2.6397985312	730.64764404	31.645196915	-1.1929684877	31.659337997	19.130998611	0	0	0	0	0
12269	2022-09-06	15:30:27.946	248.43782345	5962.507763	1662478227.946	0	899	2.9898818123	3.0606730869	539.33863049	554.84856745	2.5551608328	730.64268039	31.645196915	-1.1599842689	31.659337997	19.133106194	0	0	0	0	0
12270	2022-09-06	15:30:28.891	248.4378344	5962.508026	1662478228.892	0	899	2.9898818123	3.0606730869	538.96253597	554.46165746	2.5551608328	730.63556838	31.645196915	-1.1490218639	31.659337997	19.133213814	0	0	0	0	0
12271	2022-09-06	15:30:29.815	248.43784508	5962.508282	1662478229.815	0	899	2.9902180254	3.0605241837	538.96253597	554.35318285	2.5377743681	730.63186585	31.645196915	-1.1490218639	31.659337997	19.132799149	0	0	0	0	0
12272	2022-09-06	15:30:30.730	248.43785568	5962.508536	1662478230.731	0	899	2.9902867556	3.0605952441	540.93629595	556.38346334	2.5377995569	730.64638898	31.64775352	-1.1502291525	31.659337997	19.133319589	0	0	0	0	0
12273	2022-09-06	15:30:31.645	248.43786627	5962.508791	1662478231.646	0	899	2.9745084343	3.0478760937	540.9398576	557.14867138	2.6592723095	730.63891602	31.648553848	-1.1490218639	31.659337997	19.132078171	0	0	0	0	0
12274	2022-09-06	15:30:32.598	248.4378773	5962.509055	1662478232.599	0	899	2.9745084343	3.0478760937	541.46437452	557.688905	2.6592723095	730.62918798	31.648553848	-1.3516378482	31.659337997	19.102154384	0	0	0	0	0
12275	2022-09-06	15:30:33.500	248.43788773	5962.509306	1662478233.5	0	899	2.9947183347	3.0671374603	541.46437452	557.36945905	2.6084078088	730.64465292	31.648553848	-1.3630530124	31.659337997	19.133924408	0	0	0	0	0
12276	2022-09-06	15:30:34.471	248.43789898	5962.509576	1662478234.472	0	899	2.9947183347	3.0671374603	539.42994723	555.27527208	2.6084078088	730.65081787	31.648553848	-1.1620430946	31.659337997	19.118394852	0	0	0	0	0
12277	2022-09-06	15:30:35.457	248.43791039	5962.509849	1662478235.458	0	899	2.997484613	3.0651160565	539.43977831	554.21915234	2.4375705181	730.64349972	31.650769101	-1.1553276927	31.659337997	19.121320573	0	0	0	0	0
12278	2022-09-06	15:30:36.394	248.43792124	5962.51011	1662478236.395	0	899	2.9975046881	3.0651367846	538.81475801	553.57705183	2.4375775679	730.65382678	31.651514053	-1.1620430946	31.659337997	19.132799149	0	0	0	0	0
12279	2022-09-06	15:30:37.325	248.437932	5962.510368	1662478237.325	0	899	3.0074693624	3.0786969962	538.81475801	554.31399027	2.5558597827	730.64392777	31.651514053	-1.4649160335	31.659337997	19.080213926	0	0	0	0	0
12280	2022-09-06	15:30:38.236	248.43794256	5962.510621	1662478238.237	0	899	3.0074693624	3.0786969962	541.09883225	556.66376686	2.5558597827	730.64426852	31.651514053	-1.5229834247	31.659337997	19.08009135	0	0	0	0	0
12281	2022-09-06	15:30:39.134	248.43795295	5962.510871	1662478239.135	0	899	3.0019178383	3.0733533197	541.09883225	556.73842567	2.5677748416	730.64247465	31.651514053	-1.2915332041	31.659337997	19.109983267	0	0	0	0	0
12282	2022-09-06	15:30:40.085	248.43796396	5962.511135	1662478240.086	0	899	3.0019820366	3.073419721	539.53709046	555.13169241	2.5677985554	730.64506157	31.653892808	-1.4453195373	31.659337997	19.110036067	0	0	0	0	0
12283	2022-09-06	15:30:41.006	248.43797461	5962.511391	1662478241.006	0	899	2.9910217845	3.0603323877	539.54102597	554.72486137	2.5019955602	730.64727662	31.654779434	-1.5322427197	31.659337997	19.099685795	0	0	0	0	0
12284	2022-09-06	15:30:41.884	248.43798477	5962.511634	1662478241.884	0	899	2.9910217845	3.0603323877	539.56252708	554.74696756	2.5019955602	730.63716984	31.654779434	-1.2830284368	31.659337997	19.085086039	0	0	0	0	0
12285	2022-09-06	15:30:42.717	248.43799441	5962.511866	1662478242.717	0	899	2.977851957	3.048674419	539.56252708	555.14879552	2.5663472967	730.64038086	31.654779434	-1.2271492481	31.659337997	19.084184647	0	0	0	0	0
12286	2022-09-06	15:30:43.559	248.43800417	5962.5121	1662478243.56	0	899	2.977851957	3.048674419	539.82559972	555.41946751	2.5663472967	730.64774995	31.654779434	-1.3037567904	31.659337997	19.111450524	0	0	0	0	0
12287	2022-09-06	15:30:44.461	248.43801461	5962.512351	1662478244.462	0	899	2.9521130217	3.0236364327	539.83116017	555.71831528	2.6132087467	730.63930122	31.656031463	-1.2650488086	31.659337997	19.125563994	0	0	0	0	0
12288	2022-09-06	15:30:45.358	248.43802499	5962.5126	1662478245.359	0	899	2.9521648357	3.0236900573	540.97846802	556.89951246	2.6132285539	730.62992	31.65798378	-1.1499273114	31.659337997	19.126298488	0	0	0	0	0
12289	2022-09-06	15:30:46.273	248.43803557	5962.512854	1662478246.273	0	899	2.9691497375	3.0403353003	540.97846802	556.73242794	2.5865798851	730.62890261	31.65798378	-1.160415411	31.659337997	19.109392166	0	0	0	0	0
12290	2022-09-06	15:30:47.213	248.43804645	5962.513115	1662478247.213	0	899	2.9691497375	3.0403353003	538.96743483	554.66283098	2.5865798851	730.6447479	31.65798378	-1.166430197	31.659337997	19.113901934	0	0	0	0	0
12291	2022-09-06	15:30:48.105	248.43805677	5962.513363	1662478248.105	0	899	2.9877337508	3.0572317575	538.96743483	554.19315775	2.5113048807	730.63520944	31.65798378	-1.2101073849	31.659337997	19.129308157	0	0	0	0	0
12292	2022-09-06	15:30:48.971	248.43806681	5962.513603	1662478248.972	0	899	2.9877337508	3.0572317575	539.97471667	555.22889511	2.5113048807	730.62363297	31.65798378	-1.5047019523	31.659337997	19.104052588	0	0	0	0	0
12293	2022-09-06	15:30:49.875	248.43807727	5962.513854	1662478249.876	0	899	2.9842142974	3.0566489084	539.98191618	555.90299018	2.6179179374	730.6280368	31.659604445	-1.3502688968	31.659337997	19.117837009	0	0	0	0	0
12294	2022-09-06	15:30:50.801	248.43808797	5962.514111	1662478250.801	0	899	2.9842518724	3.0566877989	539.54946103	555.45787338	2.6179321726	730.63450815	31.66100502	-1.1889263691	31.659337997	19.13213169	0	0	0	0	0
12295	2022-09-06	15:30:51.723	248.43809865	5962.514368	1662478251.723	0	899	2.9824530756	3.0526345624	539.54946103	554.96965224	2.53982154	730.62709743	31.66100502	-1.160156711	31.659337997	19.134628334	0	0	0	0	0
12296	2022-09-06	15:30:52.604	248.43810884	5962.514612	1662478252.604	0	899	2.9824530756	3.0526345624	541.03165619	556.49420817	2.53982154	730.63055258	31.66100502	-1.1539047956	31.659337997	19.135320663	0	0	0	0	0
12297	2022-09-06	15:30:53.503	248.43811926	5962.514862	1662478253.504	0	899	2.9868743173	3.0575011462	541.03165619	556.56966589	2.5518699244	730.63469651	31.66100502	-1.3715792989	31.659337997	19.111379244	0	0	0	0	0
12298	2022-09-06	15:30:54.431	248.43813	5962.51512	1662478254.432	0	899	2.9868743173	3.0575011462	538.17508489	553.63105608	2.5518699244	730.65228271	31.66100502	-1.1929684877	31.659337997	19.133520126	0	0	0	0	0
12299	2022-09-06	15:30:55.434	248.43814161	5962.515399	1662478255.435	0	899	2.9902497025	3.059242017	538.17869997	553.25822043	2.4913935365	730.63541236	31.661821517	-1.1912438214	31.659337997	19.132947669	0	0	0	0	0
12300	2022-09-06	15:30:56.345	248.43815214	5962.515651	1662478256.345	0	899	2.9903106123	3.059304953	540.40593729	555.54800085	2.4914154526	730.63476845	31.664087296	-1.1636491785	31.659337997	19.132894225	0	0	0	0	0
12301	2022-09-06	15:30:57.249	248.4381626	5962.515903	1662478257.249	0	899	3.0292505709	3.1007311654	540.40593729	555.89369575	2.5467100148	730.62586177	31.664087296	-1.1885383366	31.659337997	19.131189346	0	0	0	0	0
12302	2022-09-06	15:30:58.144	248.43817297	5962.516151	1662478258.145	0	899	3.0292505709	3.1007311654	540.49761588	555.98800181	2.5467100148	730.63531211	31.664087296	-1.1891850509	31.659337997	19.130759877	0	0	0	0	0
12303	2022-09-06	15:30:59.048	248.43818343	5962.516402	1662478259.048	0	899	3.0141378381	3.0838324901	540.49761588	555.67519343	2.4966871674	730.63340709	31.664087296	-1.1892928446	31.659337997	19.130905505	0	0	0	0	0
12304	2022-09-06	15:30:59.971	248.43819412	5962.516659	1662478259.972	0	899	3.0142083199	3.0839053217	540.18161969	555.3504813	2.4967123802	730.62292763	31.666688363	-1.2077359632	31.659337997	19.131079781	0	0	0	0	0
12305	2022-09-06	15:31:00.880	248.43820463	5962.516911	1662478260.88	0	899	3.010920333	3.0814960408	540.18497869	555.56297309	2.5301663937	730.62394502	31.667444229	-1.1868567135	31.659337997	19.129835129	0	0	0	0	0
12306	2022-09-06	15:31:01.776	248.438215	5962.51716	1662478261.776	0	899	3.010920333	3.0814960408	539.19863101	554.54854604	2.5301663937	730.62693089	31.667444229	-1.1532257432	31.659337997	19.126692361	0	0	0	0	0
12307	2022-09-06	15:31:02.677	248.43822544	5962.517411	1662478262.678	0	899	3.0103379055	3.080609267	539.19863101	554.48499966	2.5199806448	730.63378906	31.667444229	-1.1978515387	31.659337997	19.111553192	0	0	0	0	0
12308	2022-09-06	15:31:03.530	248.43823531	5962.517647	1662478263.531	0	899	3.0103379055	3.080609267	541.72898163	557.08708612	2.5199806448	730.62665886	31.667444229	-1.1577529757	31.659337997	19.120138535	0	0	0	0	0
12309	2022-09-06	15:31:04.460	248.43824608	5962.517906	1662478264.461	0	899	3.0090466608	3.0819792864	541.72898163	557.67854681	2.6142528359	730.63030319	31.667444229	-1.1616550439	31.659337997	19.124576556	0	0	0	0	0
12310	2022-09-06	15:31:05.394	248.43825689	5962.518165	1662478265.395	0	899	3.0091040875	3.0820387207	540.58729668	556.50338346	2.6142743828	730.63780081	31.669567121	-1.1771878604	31.659337997	19.133052194	0	0	0	0	0
12311	2022-09-06	15:31:06.362	248.43826809	5962.518434	1662478266.363	0	899	2.9985917452	3.069367251	540.59197045	556.08910083	2.5473556399	730.62011476	31.670618057	-1.1473941803	31.659337997	19.135320663	0	0	0	0	0
12312	2022-09-06	15:31:07.269	248.43827858	5962.518686	1662478267.269	0	899	2.9985917452	3.069367251	540.25024716	555.73758137	2.5473556399	730.63744551	31.670618057	-1.1478145754	31.659337997	19.135227557	0	0	0	0	0
12313	2022-09-06	15:31:08.250	248.43828993	5962.518958	1662478268.25	0	899	2.979322616	3.0494472368	540.25024716	555.69418452	2.5404161062	730.63994189	31.670618057	-1.1522772312	31.659337997	19.134239197	0	0	0	0	0
12314	2022-09-06	15:31:09.142	248.43830027	5962.519206	1662478269.143	0	899	2.979322616	3.0494472368	538.48541744	553.87890425	2.5404161062	730.65083242	31.670618057	-1.1601998301	31.659337997	19.132837296	0	0	0	0	0
12315	2022-09-06	15:31:10.055	248.43831083	5962.51946	1662478270.056	0	899	2.9748677124	3.0478661666	538.49461426	554.54659351	2.6458987784	730.65188821	31.672694061	-1.2059466018	31.659337997	19.132569964	0	0	0	0	0
12316	2022-09-06	15:31:10.950	248.43832118	5962.519708	1662478270.95	0	899	2.9748995202	3.0478991004	538.40867742	554.45817129	2.6459109965	730.64593708	31.673883438	-1.2307386801	31.659337997	19.13243866	0	0	0	0	0
12317	2022-09-06	15:31:11.911	248.4383323	5962.519975	1662478271.911	0	899	2.9939922794	3.0655593349	538.40867742	554.04079981	2.5790447465	730.65254262	31.673883438	-1.4009201708	31.659337997	19.130669929	0	0	0	0	0
12318	2022-09-06	15:31:12.855	248.43834324	5962.520238	1662478272.856	0	899	2.9939922794	3.0655593349	540.080491	555.76115272	2.5790447465	730.65216064	31.673883438	-1.4892015457	31.659337997	19.129919052	0	0	0	0	0
12319	2022-09-06	15:31:13.743	248.43835351	5962.520484	1662478273.743	0	899	2.9989670948	3.0729996276	540.080491	556.27709848	2.6614331057	730.63704656	31.673883438	-1.2465733566	31.659337997	19.129038122	0	0	0	0	0
12320	2022-09-06	15:31:14.645	248.43836396	5962.520735	1662478274.646	0	899	2.9990198928	3.0730543058	539.11439086	555.28215235	2.6614533418	730.62707802	31.675841818	-1.1729085145	31.659337997	19.130650767	0	0	0	0	0
12321	2022-09-06	15:31:15.538	248.43837428	5962.520983	1662478275.538	0	899	3.0166865129	3.0882241223	539.11951083	554.64750844	2.5590635264	730.65187042	31.676996231	-1.1620430946	31.659337997	19.131719589	0	0	0	0	0
12322	2022-09-06	15:31:16.453	248.43838487	5962.521237	1662478276.453	0	899	3.0166865129	3.0882241223	542.05993934	557.67262868	2.5590635264	730.64855634	31.676996231	-1.1653414988	31.659337997	19.126611053	0	0	0	0	0
12323	2022-09-06	15:31:17.391	248.43839574	5962.521498	1662478277.392	0	899	3.012300512	3.0838530835	542.05993934	557.69876084	2.5632267167	730.62305051	31.676996231	-1.1818659613	31.659337997	19.127619207	0	0	0	0	0
12324	2022-09-06	15:31:18.315	248.43840642	5962.521754	1662478278.315	0	899	3.012300512	3.0838530835	540.17212279	555.75647942	2.5632267167	730.6221079	31.676996231	-1.1917504964	31.659337997	19.132374201	0	0	0	0	0
12325	2022-09-06	15:31:19.227	248.43841699	5962.522008	1662478279.228	0	899	3.0172831894	3.0880716142	540.17212279	555.56364161	2.5323885399	730.62849881	31.676996231	-1.1692759438	31.659337997	19.133569263	0	0	0	0	0
12326	2022-09-06	15:31:20.158	248.43842777	5962.522266	1662478280.159	0	899	3.017361675	3.0881527551	540.05211812	555.44039535	2.5324169892	730.64123495	31.679889742	-1.3019782652	31.659337997	19.095814699	0	0	0	0	0
12327	2022-09-06	15:31:21.118	248.43843888	5962.522533	1662478281.119	0	899	3.0194161301	3.0899245622	540.05322792	555.3693154	2.5208594656	730.63022315	31.680139542	-1.2490741283	31.659337997	19.117765528	0	0	0	0	0
12328	2022-09-06	15:31:22.038	248.43844951	5962.522788	1662478282.038	0	899	3.0194161301	3.0899245622	539.57194853	554.87438676	2.5208594656	730.632015	31.680139542	-1.201343988	31.659337997	19.131544871	0	0	0	0	0
12329	2022-09-06	15:31:22.997	248.43846062	5962.523055	1662478282.998	0	899	3.0048652911	3.0763906223	539.57194853	555.17173015	2.5684661903	730.64530005	31.680139542	-1.1717659606	31.659337997	19.134060146	0	0	0	0	0
12330	2022-09-06	15:31:23.915	248.43847125	5962.52331	1662478283.916	0	899	3.0048652911	3.0763906223	538.28141624	553.84388676	2.5684661903	730.62990019	31.680139542	-1.1541958874	31.659337997	19.133750916	0	0	0	0	0
12331	2022-09-06	15:31:24.845	248.43848201	5962.523568	1662478284.846	0	899	3.0028833782	3.0736586929	538.28668312	553.69552354	2.5437921523	730.63584041	31.681328919	-1.1531610631	31.659337997	19.132109901	0	0	0	0	0
12332	2022-09-06	15:31:25.732	248.43849227	5962.523814	1662478285.732	0	899	3.0029394195	3.073716639	539.06004683	554.49115328	2.5438126558	730.63244629	31.683404922	-1.1490218639	31.659337997	19.130277634	0	0	0	0	0
12333	2022-09-06	15:31:26.611	248.43850244	5962.524059	1662478286.611	0	899	3.0013840122	3.0718611485	539.06004683	554.4334082	2.5345573497	730.62846081	31.683404922	-1.1521478789	31.659337997	19.134774113	0	0	0	0	0
12334	2022-09-06	15:31:27.513	248.43851289	5962.524309	1662478287.514	0	899	3.0013840122	3.0718611485	538.00583779	553.34913435	2.5345573497	730.62546565	31.683404922	-1.168316628	31.659337997	19.134497207	0	0	0	0	0
12335	2022-09-06	15:31:28.450	248.43852374	5962.52457	1662478288.451	0	899	3.0008346341	3.0711380283	538.00583779	553.31393973	2.5289043993	730.63378906	31.683404922	-1.1913409233	31.659337997	19.130638123	0	0	0	0	0
12336	2022-09-06	15:31:29.342	248.43853405	5962.524817	1662478289.342	0	899	3.0008420378	3.0711456821	540.74051807	556.12644786	2.5289070941	730.6323226	31.683679379	-1.1911900122	31.659337997	19.130337671	0	0	0	0	0
12337	2022-09-06	15:31:30.246	248.43854453	5962.525069	1662478290.247	0	899	2.9882907977	3.0636020828	540.75246523	557.31006439	2.7157085326	730.6324669	31.686365128	-1.1897132397	31.659337997	19.127397537	0	0	0	0	0
12338	2022-09-06	15:31:31.127	248.43855471	5962.525313	1662478291.127	0	899	2.9882907977	3.0636020828	537.52979325	553.98871563	2.7157085326	730.6403651	31.686365128	-1.2001258853	31.659337997	19.124106489	0	0	0	0	0
12339	2022-09-06	15:31:32.072	248.43856566	5962.525576	1662478292.073	0	899	2.989170551	3.0610248326	537.52979325	553.22475197	2.5932312898	730.63700897	31.686365128	-1.2471122607	31.659337997	19.1270348	0	0	0	0	0
12340	2022-09-06	15:31:32.953	248.43857584	5962.52582	1662478292.953	0	899	2.989170551	3.0610248326	540.12925763	555.90011631	2.5932312898	730.63963065	31.686365128	-1.2677435899	31.659337997	19.127234882	0	0	0	0	0
12341	2022-09-06	15:31:33.869	248.43858646	5962.526075	1662478293.87	0	899	2.9976396278	3.0702203868	540.12925763	556.01514024	2.6116045076	730.62970254	31.686365128	-1.4273399399	31.659337997	19.124001775	0	0	0	0	0
12342	2022-09-06	15:31:34.809	248.43859734	5962.526336	1662478294.81	0	899	2.9976766831	3.0702587363	538.14070026	553.96818388	2.6116184509	730.62439854	31.687740238	-1.3807739351	31.659337997	19.124066233	0	0	0	0	0
12343	2022-09-06	15:31:35.730	248.438608	5962.526592	1662478295.731	0	899	3.0008515618	3.0753815903	538.14920377	554.38665353	2.6772426319	730.63400976	31.689661026	-1.1860590731	31.659337997	19.124056027	0	0	0	0	0
12344	2022-09-06	15:31:36.607	248.43861814	5962.526835	1662478296.607	0	899	3.0008515618	3.0753815903	540.02069966	556.31461763	2.6772426319	730.63239091	31.689661026	-1.1844960814	31.659337997	19.128897534	0	0	0	0	0
12345	2022-09-06	15:31:37.482	248.43862826	5962.527078	1662478297.482	0	899	3.0000098276	3.072650967	540.02069966	555.90404687	2.6117095196	730.63080481	31.689661026	-1.1539047956	31.659337997	19.1313591	0	0	0	0	0
12346	2022-09-06	15:31:38.365	248.4386385	5962.527324	1662478298.366	0	899	3.0000098276	3.072650967	539.67350731	555.54664273	2.6117095196	730.64240149	31.689661026	-1.1620862223	31.659337997	19.13086492	0	0	0	0	0
12347	2022-09-06	15:31:39.334	248.4386497	5962.527593	1662478299.334	0	899	2.9970143473	3.0673665411	539.67757372	555.0636373	2.5337713633	730.63181047	31.690576958	-1.2125326948	31.659337997	19.134170595	0	0	0	0	0
12348	2022-09-06	15:31:40.273	248.43866058	5962.527854	1662478300.274	0	899	2.997074356	3.0674285811	541.38128498	556.81605819	2.5337932756	730.64630127	31.692804337	-1.1750643253	31.659337997	19.134239197	0	0	0	0	0
12349	2022-09-06	15:31:41.197	248.43867126	5962.52811	1662478301.197	0	899	3.0083647574	3.0775648678	541.38128498	556.50438909	2.4840196455	730.63155542	31.692804337	-1.1726066758	31.659337997	19.132743772	0	0	0	0	0
12350	2022-09-06	15:31:42.104	248.43868176	5962.528362	1662478302.104	0	899	3.0083647574	3.0775648678	538.60849935	553.65414766	2.4840196455	730.63744107	31.692804337	-1.153419763	31.659337997	19.133626508	0	0	0	0	0
12351	2022-09-06	15:31:42.996	248.43869208	5962.52861	1662478302.996	0	899	3.0032897072	3.0752526302	538.60849935	554.28443444	2.5851363337	730.66638184	31.692804337	-1.1490218639	31.659337997	19.134599686	0	0	0	0	0
12352	2022-09-06	15:31:43.934	248.43870295	5962.528871	1662478303.935	0	899	3.0032897072	3.0752526302	538.34140248	554.00956385	2.5851363337	730.64637362	31.692804337	-1.2211560327	31.659337997	19.124959592	0	0	0	0	0
12353	2022-09-06	15:31:44.878	248.43871387	5962.529133	1662478304.878	0	899	3.0069988285	3.0779654535	538.34751123	553.77870186	2.5470992365	730.63603605	31.694183691	-1.2720875977	31.659337997	19.106287028	0	0	0	0	0
12354	2022-09-06	15:31:45.736	248.4387238	5962.529371	1662478305.736	0	899	3.0070481596	3.0780164637	539.91526912	555.39151076	2.5471172848	730.62354445	31.696008682	-1.1506495476	31.659337997	19.131719589	0	0	0	0	0
12355	2022-09-06	15:31:46.622	248.43873406	5962.529617	1662478306.623	0	899	3.0050127576	3.0769460257	539.91526912	555.61367735	2.582648893	730.63446207	31.696008682	-1.1846793851	31.659337997	19.120517908	0	0	0	0	0
12356	2022-09-06	15:31:47.536	248.43874463	5962.529871	1662478307.536	0	899	3.0050127576	3.0769460257	539.50017532	555.18651442	2.582648893	730.64462705	31.696008682	-1.2143652076	31.659337997	19.110887616	0	0	0	0	0
12357	2022-09-06	15:31:48.470	248.43875544	5962.530131	1662478308.47	0	899	3.002578724	3.0735022941	539.50017532	554.9778412	2.5492504336	730.66267607	31.696008682	-1.2011067867	31.659337997	19.115873337	0	0	0	0	0
12358	2022-09-06	15:31:49.397	248.43876617	5962.530388	1662478309.397	0	899	3.002578724	3.0735022941	540.03985372	555.53300238	2.5492504336	730.63776201	31.696008682	-1.3442648815	31.659337997	19.10499857	0	0	0	0	0
12359	2022-09-06	15:31:50.355	248.43877727	5962.530654	1662478310.356	0	899	3.0142335052	3.0837510864	540.04275736	555.16836479	2.4904096584	730.6508684	31.696662284	-1.5422889373	31.659337997	19.087458238	0	0	0	0	0
12360	2022-09-06	15:31:51.276	248.43878793	5962.53091	1662478311.277	0	899	3.0142968315	3.0838165186	540.56450278	555.70486458	2.4904322571	730.64087399	31.698999405	-1.4061912298	31.659337997	19.08886528	0	0	0	0	0
12361	2022-09-06	15:31:52.171	248.43879829	5962.531159	1662478312.172	0	899	3.0127068253	3.0850143671	540.56450278	556.32342566	2.5892969558	730.635878	31.698999405	-1.3373770437	31.659337997	19.10028421	0	0	0	0	0
12362	2022-09-06	15:31:53.025	248.43880816	5962.531396	1662478313.025	0	899	3.0127068253	3.0850143671	540.63887372	556.39996472	2.5892969558	730.63623047	31.698999405	-1.1587878466	31.659337997	19.129919052	0	0	0	0	0
12363	2022-09-06	15:31:53.940	248.43881875	5962.53165	1662478313.94	0	899	3.0077943746	3.0789823197	540.63887372	556.180181	2.5541989166	730.63800979	31.698999405	-1.211174586	31.659337997	19.134103724	0	0	0	0	0
12364	2022-09-06	15:31:54.842	248.4388292	5962.531901	1662478314.843	0	899	3.0077943746	3.0789823197	539.59672249	555.1080719	2.5541989166	730.63464355	31.698999405	-1.2173833847	31.659337997	19.134599686	0	0	0	0	0
12365	2022-09-06	15:31:55.720	248.43883935	5962.532144	1662478315.72	0	899	3.0062173896	3.0785617866	539.60989938	555.38319857	2.5960465875	730.63902111	31.701967896	-1.5087010592	31.659337997	19.113588838	0	0	0	0	0
12366	2022-09-06	15:31:56.637	248.43884997	5962.532399	1662478316.637	0	899	3.0062262372	3.0785709413	539.66336751	555.43825026	2.5960498877	730.63738569	31.702295303	-1.1864578724	31.659337997	19.125957489	0	0	0	0	0
12367	2022-09-06	15:31:57.595	248.43886105	5962.532665	1662478317.595	0	899	3.0019741244	3.0761902244	539.66336751	555.87146723	2.6652649965	730.64288451	31.702295303	-1.1721970751	31.659337997	19.129262368	0	0	0	0	0
12368	2022-09-06	15:31:58.496	248.43887148	5962.532916	1662478318.496	0	899	3.0019741244	3.0761902244	540.76876587	557.01006482	2.6652649965	730.64201951	31.702295303	-1.1708173926	31.659337997	19.1313603	0	0	0	0	0
12369	2022-09-06	15:31:59.398	248.43888192	5962.533166	1662478319.398	0	899	2.9994367672	3.0695999951	540.76876587	556.13184678	2.5251270263	730.61437503	31.702295303	-1.5022227764	31.659337997	19.086343765	0	0	0	0	0
12370	2022-09-06	15:32:00.319	248.43889258	5962.533422	1662478320.319	0	899	2.9994472241	3.0696108048	539.61064674	554.94084956	2.5251308288	730.6189175	31.702683139	-1.46187636	31.659337997	19.08879078	0	0	0	0	0
12371	2022-09-06	15:32:01.250	248.43890336	5962.533681	1662478321.25	0	899	3.0037543361	3.074352059	539.62260764	555.02624884	2.5368369175	730.6297276	31.705377579	-1.1593267452	31.659337997	19.122403947	0	0	0	0	0
12372	2022-09-06	15:32:02.157	248.43891385	5962.533933	1662478322.157	0	899	3.0037543361	3.074352059	539.20711551	554.59889639	2.5368369175	730.61368546	31.705377579	-1.1487200473	31.659337997	19.129808969	0	0	0	0	0
12373	2022-09-06	15:32:03.111	248.43892491	5962.534198	1662478323.112	0	899	3.0050160404	3.0766216842	539.20711551	554.81315433	2.5711570902	730.62256223	31.705377579	-1.1490218639	31.659337997	19.129558563	0	0	0	0	0
12374	2022-09-06	15:32:03.996	248.43893514	5962.534443	1662478323.996	0	899	3.0050160404	3.0766216842	538.85299622	554.44878593	2.5711570902	730.61985041	31.705377579	-1.1634767442	31.659337997	19.134160995	0	0	0	0	0
12375	2022-09-06	15:32:04.927	248.43894591	5962.534702	1662478324.927	0	899	3.0096335098	3.0792788528	538.86306237	554.0067232	2.4986102482	730.6094037	31.70764841	-1.2030470363	31.659337997	19.132653521	0	0	0	0	0
12376	2022-09-06	15:32:05.821	248.43895626	5962.53495	1662478325.821	0	899	3.0096595903	3.0793058036	539.07984194	554.22965322	2.4986196007	730.60662074	31.708612442	-1.2011067867	31.659337997	19.13243866	0	0	0	0	0
12377	2022-09-06	15:32:06.717	248.43896663	5962.535199	1662478326.717	0	899	3.0182137077	3.0924003413	539.07984194	555.17642689	2.6502412322	730.61473275	31.708612442	-1.1659667318	31.659337997	19.132775136	0	0	0	0	0
12378	2022-09-06	15:32:07.621	248.43897711	5962.535451	1662478327.622	0	899	3.0182137077	3.0924003413	539.49468499	555.60365689	2.6502412322	730.61712646	31.708612442	-1.1636707783	31.659337997	19.133878708	0	0	0	0	0
12379	2022-09-06	15:32:08.523	248.43898755	5962.535701	1662478328.524	0	899	3.0086776497	3.0799559805	539.49468499	555.01830835	2.5566334448	730.62277484	31.708612442	-1.3989583404	31.659337997	19.106148309	0	0	0	0	0
12380	2022-09-06	15:32:09.500	248.43899885	5962.535972	1662478329.501	0	899	3.0087223661	3.0800022247	539.98109973	555.518822	2.5566498579	730.61640334	31.710265848	-1.3479189936	31.659337997	19.111461602	0	0	0	0	0
12381	2022-09-06	15:32:10.437	248.43900969	5962.536233	1662478330.437	0	899	3.0106427274	3.0799392179	539.98744667	555.08124078	2.4855617067	730.60644208	31.711694717	-1.2141280174	31.659337997	19.126676559	0	0	0	0	0
12382	2022-09-06	15:32:11.328	248.43902001	5962.53648	1662478331.329	0	899	3.0106427274	3.0799392179	540.74820894	555.86326797	2.4855617067	730.59961059	31.711694717	-1.196353156	31.659337997	19.129684549	0	0	0	0	0
12383	2022-09-06	15:32:12.267	248.43903088	5962.536741	1662478332.268	0	899	3.0242823003	3.097891528	540.74820894	556.73598755	2.6249528613	730.59959321	31.711694717	-1.5094232828	31.659337997	19.089026798	0	0	0	0	0
12384	2022-09-06	15:32:13.142	248.43904101	5962.536984	1662478333.143	0	899	3.0242823003	3.097891528	539.42031813	555.36883628	2.6249528613	730.61036733	31.711694717	-1.2398255598	31.659337997	19.122820418	0	0	0	0	0
12385	2022-09-06	15:32:14.017	248.43905113	5962.537227	1662478334.018	0	899	3.0250321917	3.096825154	539.42031813	554.96948293	2.5610652428	730.61393081	31.711694717	-1.1565241624	31.659337997	19.1335476	0	0	0	0	0
12386	2022-09-06	15:32:14.888	248.43906122	5962.537469	1662478334.889	0	899	3.0250339063	3.0968269273	539.2333739	554.77715382	2.5610658698	730.61741466	31.711757774	-1.1681009863	31.659337997	19.132481594	0	0	0	0	0
12387	2022-09-06	15:32:15.808	248.43907185	5962.537724	1662478335.808	0	899	3.016691804	3.089436743	539.24717271	555.04227024	2.6012310608	730.60835276	31.714868546	-1.1636169123	31.659337997	19.134764412	0	0	0	0	0
12388	2022-09-06	15:32:16.719	248.4390824	5962.537978	1662478336.719	0	899	3.016691804	3.089436743	538.93950604	554.7255917	2.6012310608	730.59693272	31.714868546	-1.1814348682	31.659337997	19.131740671	0	0	0	0	0
12389	2022-09-06	15:32:17.648	248.43909315	5962.538236	1662478337.648	0	899	3.0216799365	3.0971003725	538.93950604	555.28206968	2.6902287696	730.59289551	31.714868546	-1.1506495476	31.659337997	19.102550507	0	0	0	0	0
12390	2022-09-06	15:32:18.604	248.43910421	5962.538501	1662478338.604	0	899	3.0216799365	3.0971003725	539.04263619	555.3883271	2.6902287696	730.60037332	31.714868546	-1.1523742139	31.659337997	19.129765466	0	0	0	0	0
12391	2022-09-06	15:32:19.542	248.43911508	5962.538762	1662478339.543	0	899	2.997931288	3.0690423148	539.0441561	554.57397293	2.5597027073	730.61389201	31.715211313	-1.1573326327	31.659337997	19.129125848	0	0	0	0	0
12392	2022-09-06	15:32:20.456	248.43912565	5962.539016	1662478340.456	0	899	2.9980092242	3.0691229171	539.84197622	555.39495786	2.5597314515	730.59545898	31.718103409	-1.1587878466	31.659337997	19.134599686	0	0	0	0	0
12393	2022-09-06	15:32:21.365	248.43913618	5962.539268	1662478341.366	0	899	3.0063673213	3.0774182894	539.84197622	555.33775642	2.5505798477	730.61014057	31.718103409	-1.1700628222	31.659337997	19.134360951	0	0	0	0	0
12394	2022-09-06	15:32:22.267	248.43914662	5962.539519	1662478342.268	0	899	3.0063673213	3.0774182894	541.75056343	557.30112826	2.5505798477	730.61859131	31.718103409	-1.1539047956	31.659337997	19.134599686	0	0	0	0	0
12395	2022-09-06	15:32:23.180	248.43915718	5962.539772	1662478343.18	0	899	3.0172566754	3.0869496333	541.75056343	556.94715245	2.4941054338	730.611816	31.718103409	-1.1536568885	31.659337997	19.134160995	0	0	0	0	0
12396	2022-09-06	15:32:24.042	248.43916716	5962.540012	1662478344.043	0	899	3.0172566754	3.0869496333	541.14278006	556.32232021	2.4941054338	730.59639391	31.718103409	-1.1660745618	31.659337997	19.131566799	0	0	0	0	0
12397	2022-09-06	15:32:25.010	248.43917837	5962.540281	1662478345.011	0	899	3.006807221	3.0817951249	541.14589998	557.54189327	2.6880844251	730.59624193	31.718804303	-1.2551966937	31.659337997	19.130953681	0	0	0	0	0
12398	2022-09-06	15:32:25.914	248.43918882	5962.540532	1662478345.914	0	899	3.0068724088	3.0818626581	539.22889103	555.56695918	2.6881095991	730.60750231	31.721216202	-1.4991507112	31.659337997	19.12314775	0	0	0	0	0
12399	2022-09-06	15:32:26.855	248.43919972	5962.540793	1662478346.856	0	899	3.0033272539	3.0725383262	539.22889103	554.31965848	2.4884775305	730.61919358	31.721216202	-1.4235240766	31.659337997	19.122088426	0	0	0	0	0
12400	2022-09-06	15:32:27.756	248.43921015	5962.541044	1662478347.757	0	899	3.0033272539	3.0725383262	538.98598005	554.06994943	2.4884775305	730.60718056	31.721216202	-1.2678406239	31.659337997	19.130277634	0	0	0	0	0
12401	2022-09-06	15:32:28.668	248.43922071	5962.541297	1662478348.669	0	899	3.0040449723	3.0745469891	538.98598005	554.34899478	2.5332372213	730.60907831	31.721216202	-1.3373662004	31.659337997	19.115839737	0	0	0	0	0
12402	2022-09-06	15:32:29.607	248.43923156	5962.541558	1662478349.607	0	899	3.0040449723	3.0745469891	540.67345586	556.08456964	2.5332372213	730.60795421	31.721216202	-1.1539047956	31.659337997	19.134239197	0	0	0	0	0
12403	2022-09-06	15:32:30.546	248.43924243	5962.541818	1662478350.546	0	899	3.0071642101	3.0790483976	540.67941522	556.37796563	2.579124505	730.61437382	31.722556146	-1.1707202922	31.659337997	19.131449289	0	0	0	0	0
12404	2022-09-06	15:32:31.405	248.43925238	5962.542057	1662478351.406	0	899	3.007212131	3.0790979707	541.24806582	556.96323824	2.579142259	730.61281682	31.724328995	-1.2171138162	31.659337997	19.127223261	0	0	0	0	0
12405	2022-09-06	15:32:32.306	248.43926281	5962.542307	1662478352.307	0	899	3.0103315499	3.0810773721	541.24806582	556.69668273	2.5366096978	730.58703613	31.724328995	-1.1994791031	31.659337997	19.128477097	0	0	0	0	0
12406	2022-09-06	15:32:33.209	248.43927325	5962.542558	1662478353.209	0	899	3.0103315499	3.0810773721	539.33280677	554.72675725	2.5366096978	730.60335233	31.724328995	-1.1977005439	31.659337997	19.128691768	0	0	0	0	0
12407	2022-09-06	15:32:34.118	248.43928378	5962.542811	1662478354.119	0	899	3.0184943925	3.0915950437	539.33280677	555.1985245	2.6121258568	730.59543594	31.724328995	-1.1457666159	31.659337997	19.134960175	0	0	0	0	0
12408	2022-09-06	15:32:35.016	248.43929418	5962.54306	1662478355.017	0	899	3.0184955331	3.0915962241	539.77950556	555.65836663	2.6121262832	730.60168255	31.724371032	-1.1503369816	31.659337997	19.134321023	0	0	0	0	0
12409	2022-09-06	15:32:35.937	248.43930484	5962.543316	1662478355.938	0	899	3.0199631113	3.0913076494	539.79341128	555.28174418	2.5496111927	730.60641823	31.727502823	-1.3642602575	31.659337997	19.103696798	0	0	0	0	0
12410	2022-09-06	15:32:36.891	248.43931587	5962.543581	1662478356.891	0	899	3.0199631113	3.0913076494	539.57481791	555.05687869	2.5496111927	730.6188597	31.727502823	-1.4694217491	31.659337997	19.101669122	0	0	0	0	0
12411	2022-09-06	15:32:37.762	248.43932595	5962.543823	1662478357.762	0	899	3.0184610375	3.089886713	539.57481791	555.08232451	2.5536845823	730.60485516	31.727502823	-1.304134076	31.659337997	19.10419041	0	0	0	0	0
12412	2022-09-06	15:32:38.694	248.43933675	5962.544082	1662478358.695	0	899	3.0184610375	3.089886713	539.46313563	554.96743246	2.5536845823	730.59755682	31.727502823	-1.1750859401	31.659337997	19.110148234	0	0	0	0	0
12413	2022-09-06	15:32:39.614	248.43934738	5962.544337	1662478359.614	0	899	3.0204186908	3.0921589597	539.46313563	555.02591742	2.5630474283	730.6068479	31.727502823	-1.2027344704	31.659337997	19.131719589	0	0	0	0	0
12414	2022-09-06	15:32:40.555	248.43935828	5962.544599	1662478360.555	0	899	3.0204546414	3.0921961417	540.03281001	555.61210855	2.5630606066	730.61569679	31.728827003	-1.1796454752	31.659337997	19.132620414	0	0	0	0	0
12415	2022-09-06	15:32:41.469	248.43936885	5962.544853	1662478361.469	0	899	3.0449237092	3.1146185507	540.0410265	555.05176409	2.4720156927	730.62034354	31.730676651	-1.2054076589	31.659337997	19.129104501	0	0	0	0	0
12416	2022-09-06	15:32:42.417	248.43937984	5962.545116	1662478362.418	0	899	3.0449237092	3.1146185507	538.56511271	553.53482646	2.4720156927	730.60252128	31.730676651	-1.484318614	31.659337997	19.106151581	0	0	0	0	0
12417	2022-09-06	15:32:43.325	248.43939035	5962.545368	1662478363.326	0	899	3.0371859274	3.1090156377	538.56511271	554.03514794	2.5523290491	730.61140856	31.730676651	-1.4033562877	31.659337997	19.112328258	0	0	0	0	0
12418	2022-09-06	15:32:44.270	248.43940128	5962.545631	1662478364.271	0	899	3.0371859274	3.1090156377	538.5536712	554.02337777	2.5523290491	730.61541748	31.730676651	-1.1539047956	31.659337997	19.1313591	0	0	0	0	0
12419	2022-09-06	15:32:45.204	248.43941209	5962.54589	1662478365.205	0	899	3.035476632	3.1075946891	538.56687376	554.1081604	2.5637466301	730.59824235	31.733656864	-1.1995438069	31.659337997	19.116039402	0	0	0	0	0
12420	2022-09-06	15:32:46.084	248.43942227	5962.546134	1662478366.084	0	899	3.0354794166	3.1075975692	541.57402102	557.20209051	2.5637476461	730.59002686	31.733758926	-1.2011067867	31.659337997	19.115514755	0	0	0	0	0
12421	2022-09-06	15:32:46.976	248.4394326	5962.546382	1662478366.977	0	899	3.0369416868	3.1110594119	541.57402102	557.62984364	2.6318990722	730.59883532	31.733758926	-1.1857788373	31.659337997	19.129206891	0	0	0	0	0
12422	2022-09-06	15:32:47.904	248.43944333	5962.54664	1662478367.904	0	899	3.0369416868	3.1110594119	540.09854703	556.11062688	2.6318990722	730.58764446	31.733758926	-1.1563301971	31.659337997	19.130968018	0	0	0	0	0
12423	2022-09-06	15:32:48.911	248.43945499	5962.54692	1662478368.911	0	899	3.0402187052	3.1139700616	540.09854703	556.01381437	2.6164415311	730.59816555	31.733758926	-1.1457666159	31.659337997	19.131719589	0	0	0	0	0
12424	2022-09-06	15:32:49.841	248.43946575	5962.547178	1662478369.841	0	899	3.0402391949	3.1139912684	541.12914355	557.07482761	2.6164491487	730.59592018	31.734508729	-1.2266857371	31.659337997	19.132622788	0	0	0	0	0
12425	2022-09-06	15:32:50.769	248.43947649	5962.547436	1662478370.769	0	899	3.0254924979	3.095985543	541.14020483	556.45278751	2.5153753602	730.60752899	31.73699379	-1.1528700156	31.659337997	19.1310768	0	0	0	0	0
12426	2022-09-06	15:32:51.688	248.43948714	5962.547691	1662478371.689	0	899	3.0254924979	3.095985543	539.67301073	554.94407638	2.5153753602	730.60703545	31.73699379	-1.1490218639	31.659337997	19.134239197	0	0	0	0	0
12427	2022-09-06	15:32:52.591	248.43949758	5962.547942	1662478372.591	0	899	3.0233277043	3.0935960988	539.67301073	554.90612551	2.5092958812	730.61356743	31.73699379	-1.402375346	31.659337997	19.102708955	0	0	0	0	0
12428	2022-09-06	15:32:53.483	248.43950792	5962.54819	1662478373.484	0	899	3.0233277043	3.0935960988	539.75406322	554.98946584	2.5092958812	730.60375249	31.73699379	-1.1856063754	31.659337997	19.12995466	0	0	0	0	0
12429	2022-09-06	15:32:54.417	248.43951872	5962.548449	1662478374.417	0	899	3.0181958547	3.0935900365	539.7562302	556.13681858	2.6923438656	730.60490407	31.737481869	-1.1561684798	31.659337997	19.133136055	0	0	0	0	0
12430	2022-09-06	15:32:55.339	248.4395294	5962.548706	1662478375.34	0	899	3.0182695435	3.0936663812	537.51154724	553.82419098	2.6923722623	730.61309936	31.740198135	-1.1506495476	31.659337997	19.130998611	0	0	0	0	0
12431	2022-09-06	15:32:56.359	248.4395412	5962.548989	1662478376.36	0	899	3.0251368835	3.0979941674	537.51154724	553.23600187	2.5980519789	730.61034429	31.740198135	-1.1848625884	31.659337997	19.132314682	0	0	0	0	0
12432	2022-09-06	15:32:57.269	248.43955172	5962.549241	1662478377.269	0	899	3.0251368835	3.0979941674	540.0778108	555.87733934	2.5980519789	730.59742545	31.740198135	-1.1663547604	31.659337997	19.129734595	0	0	0	0	0
12433	2022-09-06	15:32:58.092	248.43956126	5962.54947	1662478378.093	0	899	3.0366389943	3.1119698028	540.0778108	556.35432879	2.6741927624	730.59973953	31.740198135	-1.1602645434	31.659337997	19.130641028	0	0	0	0	0
12434	2022-09-06	15:32:59.009	248.43957187	5962.549725	1662478379.01	0	899	3.0366389943	3.1119698028	537.89062881	554.10123091	2.6741927624	730.60583819	31.740198135	-1.1497871694	31.659337997	19.12228487	0	0	0	0	0
12435	2022-09-06	15:32:59.895	248.43958213	5962.549971	1662478379.896	0	899	3.039686247	3.1122906328	537.89062881	553.49584732	2.5771409115	730.60462436	31.740198135	-1.1473941803	31.659337997	19.118755341	0	0	0	0	0
12436	2022-09-06	15:33:00.834	248.43959299	5962.550232	1662478380.834	0	899	3.0397551594	3.1123619193	542.55322268	558.29387044	2.5771661517	730.60373309	31.742720383	-1.1758512219	31.659337997	19.124192421	0	0	0	0	0
12437	2022-09-06	15:33:01.760	248.43960372	5962.550489	1662478381.761	0	899	3.0518739431	3.1221263852	542.55613054	557.7232272	2.4858012429	730.57950375	31.743371964	-1.3722475799	31.659337997	19.103742334	0	0	0	0	0
12438	2022-09-06	15:33:02.700	248.43961458	5962.55075	1662478382.7	0	899	3.0518739431	3.1221263852	538.79692143	553.85892982	2.4858012429	730.5858506	31.743371964	-1.4686563986	31.659337997	19.08245026	0	0	0	0	0
12439	2022-09-06	15:33:03.594	248.43962493	5962.550998	1662478383.594	0	899	3.053862166	3.1287956166	538.79692143	554.85717968	2.6457816032	730.60025651	31.743371964	-1.1919552475	31.659337997	19.077488943	0	0	0	0	0
12440	2022-09-06	15:33:04.466	248.43963502	5962.551241	1662478384.466	0	899	3.0538797072	3.1288137788	539.37255067	555.45000814	2.6457881685	730.59827428	31.744011014	-1.5868069099	31.659337997	19.090353025	0	0	0	0	0
12441	2022-09-06	15:33:05.398	248.43964582	5962.5515	1662478385.399	0	899	3.0398705492	3.1118538201	539.38352586	554.89657654	2.5554526828	730.59780459	31.746484756	-1.5297420104	31.659337997	19.097140356	0	0	0	0	0
12442	2022-09-06	15:33:06.346	248.43965679	5962.551763	1662478386.347	0	899	3.0398705492	3.1118538201	539.60845701	555.12797687	2.5554526828	730.59985352	31.746484756	-1.5282652378	31.659337997	19.093547821	0	0	0	0	0
12443	2022-09-06	15:33:07.286	248.43966766	5962.552024	1662478387.286	0	899	3.0386842638	3.1098277431	539.60845701	554.9520476	2.5272850114	730.60157786	31.746484756	-1.6503392466	31.659337997	19.106625993	0	0	0	0	0
12444	2022-09-06	15:33:08.226	248.43967855	5962.552285	1662478388.227	0	899	3.0386842638	3.1098277431	539.27463904	554.60873763	2.5272850114	730.59436035	31.746484756	-1.4989674091	31.659337997	19.124517441	0	0	0	0	0
12445	2022-09-06	15:33:09.138	248.43968911	5962.552539	1662478389.139	0	899	3.0290812726	3.1010852893	539.27463904	554.84458634	2.5650655478	730.59737331	31.746484756	-1.6468144292	31.659337997	19.075753155	0	0	0	0	0
12446	2022-09-06	15:33:10.072	248.43969991	5962.552798	1662478390.072	0	899	3.0291335459	3.1011393547	539.39877854	554.97242946	2.5650846713	730.58503652	31.748404737	-1.3480914626	31.659337997	19.108904618	0	0	0	0	0
12447	2022-09-06	15:33:10.993	248.43971057	5962.553054	1662478390.993	0	899	3.0200653544	3.0890932522	539.40380014	554.37547598	2.4685906701	730.59790403	31.749536514	-1.1895838676	31.659337997	19.133321055	0	0	0	0	0
12448	2022-09-06	15:33:11.891	248.43972096	5962.553303	1662478391.891	0	899	3.0200653544	3.0890932522	540.22315334	555.21757112	2.4685906701	730.6030997	31.749536514	-1.4120011511	31.659337997	19.100783026	0	0	0	0	0
12449	2022-09-06	15:33:12.752	248.43973093	5962.553542	1662478392.752	0	899	3.0363909454	3.1092485674	540.22315334	555.96813752	2.5886599442	730.6092792	31.749536514	-1.4875738621	31.659337997	19.082023621	0	0	0	0	0
12450	2022-09-06	15:33:13.628	248.43974106	5962.553786	1662478393.628	0	899	3.0363909454	3.1092485674	538.91500664	554.62186445	2.5886599442	730.61290574	31.749536514	-1.3194188961	31.659337997	19.104739385	0	0	0	0	0
12451	2022-09-06	15:33:14.496	248.43975111	5962.554027	1662478394.496	0	899	3.0258378353	3.0972858001	538.91774809	554.3732687	2.548379106	730.61099385	31.75015495	-1.1564594815	31.659337997	19.128545092	0	0	0	0	0
12452	2022-09-06	15:33:15.381	248.43976135	5962.554273	1662478395.381	0	899	3.0259056733	3.0973559483	538.22699288	553.66285725	2.5484037889	730.60266113	31.752649307	-1.1864578724	31.659337997	19.131719589	0	0	0	0	0
12453	2022-09-06	15:33:16.325	248.43977229	5962.554535	1662478396.326	0	899	3.0141622215	3.0886971534	538.22699288	554.39577158	2.6658762502	730.60916077	31.752649307	-1.2081240723	31.659337997	19.132357705	0	0	0	0	0
12454	2022-09-06	15:33:17.243	248.43978292	5962.55479	1662478397.244	0	899	3.0141622215	3.0886971534	539.33201715	555.53399168	2.6658762502	730.59608065	31.752649307	-1.1990156292	31.659337997	19.13243866	0	0	0	0	0
12455	2022-09-06	15:33:18.211	248.43979412	5962.555059	1662478398.212	0	899	3.0207933324	3.0918449874	539.33201715	554.73901325	2.5387032614	730.5938074	31.752649307	-1.1592405703	31.659337997	19.133859634	0	0	0	0	0
12456	2022-09-06	15:33:19.082	248.43980419	5962.555301	1662478399.082	0	899	3.0207933324	3.0918449874	539.69753249	555.11497019	2.5387032614	730.59373141	31.752649307	-1.1599196582	31.659337997	19.133850098	0	0	0	0	0
12457	2022-09-06	15:33:19.994	248.43981476	5962.555554	1662478399.995	0	899	3.0467726797	3.1176816235	539.7048966	554.95958664	2.5126078239	730.60525048	31.75430817	-1.1821678095	31.659337997	19.132620098	0	0	0	0	0
12458	2022-09-06	15:33:20.900	248.43982523	5962.555806	1662478400.9	0	899	3.0468175091	3.1177279574	539.24499845	554.48678916	2.5126237959	730.616544	31.755945206	-1.1800874677	31.659337997	19.12998778	0	0	0	0	0
12459	2022-09-06	15:33:21.818	248.43983586	5962.556061	1662478401.818	0	899	3.0646529475	3.1353177146	539.24499845	554.34490333	2.4898709059	730.59744202	31.755945206	-1.3699301205	31.659337997	19.10695724	0	0	0	0	0
12460	2022-09-06	15:33:22.687	248.43984593	5962.556302	1662478402.688	0	899	3.0646529475	3.1353177146	539.22544784	554.32480526	2.4898709059	730.58978797	31.755945206	-1.5309708379	31.659337997	19.093148857	0	0	0	0	0
12461	2022-09-06	15:33:23.582	248.43985628	5962.556551	1662478403.583	0	899	3.0556450613	3.1296506271	539.22544784	555.08913091	2.612305587	730.61236572	31.755945206	-1.5364035368	31.659337997	19.121995926	0	0	0	0	0
12462	2022-09-06	15:33:24.456	248.43986639	5962.556793	1662478404.456	0	899	3.055651228	3.1296570092	538.05013155	553.87925175	2.6123078647	730.59157133	31.756169742	-1.2080054836	31.659337997	19.130359094	0	0	0	0	0
12463	2022-09-06	15:33:25.328	248.43987649	5962.557036	1662478405.329	0	899	3.0394933476	3.1127792323	538.06277892	553.82126225	2.6009228455	730.59217804	31.759027481	-1.1571601629	31.659337997	19.133878708	0	0	0	0	0
12464	2022-09-06	15:33:26.240	248.43988705	5962.557289	1662478406.241	0	899	3.0394933476	3.1127792323	539.11477031	554.90406378	2.6009228455	730.60233332	31.759027481	-1.2143328514	31.659337997	19.12656222	0	0	0	0	0
12465	2022-09-06	15:33:27.198	248.43989814	5962.557555	1662478407.199	0	899	3.0515896849	3.1228075395	539.11477031	554.39521225	2.5194115841	730.60809326	31.759027481	-1.4892015457	31.659337997	19.091386795	0	0	0	0	0
12466	2022-09-06	15:33:28.072	248.43990825	5962.557798	1662478408.073	0	899	3.0515896849	3.1228075395	538.89877992	554.17309992	2.5194115841	730.59693959	31.759027481	-1.2062485076	31.659337997	19.12250942	0	0	0	0	0
12467	2022-09-06	15:33:29.022	248.43991924	5962.558062	1662478409.022	0	899	3.0478000451	3.1189715849	538.89877992	554.18219069	2.5208697015	730.59191127	31.759027481	-1.2318274596	31.659337997	19.123718527	0	0	0	0	0
12468	2022-09-06	15:33:29.970	248.43993021	5962.558325	1662478409.97	0	899	3.04783344	3.1190061044	539.22183121	554.5144783	2.5208816349	730.56264996	31.760246567	-1.3868102554	31.659337997	19.130615272	0	0	0	0	0
12469	2022-09-06	15:33:30.915	248.43994116	5962.558588	1662478410.916	0	899	3.0329186764	3.1051354101	539.23050109	554.82554208	2.5692877861	730.60590368	31.762201309	-1.2217165634	31.659337997	19.125682944	0	0	0	0	0
12470	2022-09-06	15:33:31.888	248.43995242	5962.558858	1662478411.889	0	899	3.0329186764	3.1051354101	540.22880272	555.85271551	2.5692877861	730.6003418	31.762201309	-1.2271492481	31.659337997	19.125597	0	0	0	0	0
12471	2022-09-06	15:33:32.841	248.43996344	5962.559123	1662478412.841	0	899	3.0404421134	3.1152021185	540.22880272	556.36555393	2.6511759256	730.60450229	31.762201309	-1.1526759729	31.659337997	19.133666866	0	0	0	0	0
12472	2022-09-06	15:33:33.743	248.43997389	5962.559373	1662478413.744	0	899	3.0404421134	3.1152021185	538.36911101	554.45031283	2.6511759256	730.58807737	31.762201309	-1.1662577635	31.659337997	19.133166787	0	0	0	0	0
12473	2022-09-06	15:33:34.671	248.43998463	5962.559631	1662478414.672	0	899	3.0432112444	3.1138329889	538.37467952	553.5476608	2.5055240759	730.58517517	31.763458795	-1.2983995431	31.659337997	19.12413995	0	0	0	0	0
12474	2022-09-06	15:33:35.598	248.43999535	5962.559888	1662478415.598	0	899	3.0432619905	3.1138854332	540.45636462	555.68812674	2.5055421268	730.60045578	31.765314102	-1.4744448425	31.659337997	19.111833838	0	0	0	0	0
12475	2022-09-06	15:33:36.512	248.44000593	5962.560142	1662478416.512	0	899	3.0448190584	3.1185999742	540.45636462	556.36439745	2.6136042366	730.60577393	31.765314102	-1.204362154	31.659337997	19.13243866	0	0	0	0	0
12476	2022-09-06	15:33:37.382	248.44001601	5962.560384	1662478417.383	0	899	3.0448190584	3.1185999742	538.12428208	553.96367135	2.6136042366	730.60503827	31.765314102	-1.2004816469	31.659337997	19.132295672	0	0	0	0	0
12477	2022-09-06	15:33:38.368	248.44002742	5962.560658	1662478418.369	0	899	3.0549097424	3.1267314263	538.12428208	553.48980727	2.5375841865	730.59418452	31.765314102	-1.1688016653	31.659337997	19.13312821	0	0	0	0	0
12478	2022-09-06	15:33:39.285	248.44003802	5962.560913	1662478419.285	0	899	3.0549097424	3.1267314263	540.14795267	555.57126146	2.5375841865	730.60361263	31.765314102	-1.1571601629	31.659337997	19.134960175	0	0	0	0	0
12479	2022-09-06	15:33:40.299	248.44004977	5962.561194	1662478420.3	0	899	3.0361896903	3.1100819344	540.15073622	556.11937242	2.6247169802	730.613565	31.765940622	-1.1661823175	31.659337997	19.133703219	0	0	0	0	0
12480	2022-09-06	15:33:41.249	248.44006075	5962.561458	1662478421.249	0	899	3.0362558716	3.1101504393	540.66011854	556.64396874	2.6247416988	730.60546107	31.76836586	-1.1926666838	31.659337997	19.129874981	0	0	0	0	0
12481	2022-09-06	15:33:42.138	248.44007104	5962.561705	1662478422.138	0	899	3.0255573335	3.0981379678	540.66011854	556.4141216	2.5880666708	730.60163404	31.76836586	-1.194865672	31.659337997	19.129087991	0	0	0	0	0
12482	2022-09-06	15:33:43.032	248.44008139	5962.561953	1662478423.032	0	899	3.0255573335	3.0981379678	539.94120909	555.67426424	2.5880666708	730.59705398	31.76836586	-1.1915349013	31.659337997	19.129874981	0	0	0	0	0
12483	2022-09-06	15:33:43.944	248.44009196	5962.562207	1662478423.945	0	899	3.028616714	3.1002217285	539.94120909	555.44597752	2.5515620633	730.59803135	31.76836586	-1.2287553533	31.659337997	19.128184022	0	0	0	0	0
12484	2022-09-06	15:33:44.887	248.44010286	5962.562469	1662478424.887	0	899	3.0286778775	3.1002849777	538.75377009	554.2245793	2.5515843269	730.59239793	31.770612843	-1.4273830589	31.659337997	19.127495103	0	0	0	0	0
12485	2022-09-06	15:33:45.802	248.44011345	5962.562723	1662478425.802	0	899	3.0242074975	3.0936720469	538.75760678	553.78568516	2.4805295439	730.58605957	31.771478653	-1.4712973833	31.659337997	19.129198074	0	0	0	0	0
12486	2022-09-06	15:33:46.660	248.44012338	5962.562961	1662478426.66	0	899	3.0242074975	3.0936720469	539.45639812	554.50396855	2.4805295439	730.5914436	31.771478653	-1.2343928624	31.659337997	19.127080917	0	0	0	0	0
12487	2022-09-06	15:33:47.539	248.44013355	5962.563205	1662478427.539	0	899	3.03564083	3.1082121268	539.45639812	555.12082574	2.5793465019	730.60832447	31.771478653	-1.161633546	31.659337997	19.132326871	0	0	0	0	0
12488	2022-09-06	15:33:48.436	248.44014394	5962.563454	1662478428.436	0	899	3.03564083	3.1082121268	542.53564009	558.28948099	2.5793465019	730.61077881	31.771478653	-1.1457666159	31.659337997	19.134960175	0	0	0	0	0
12489	2022-09-06	15:33:49.378	248.44015485	5962.563716	1662478429.379	0	899	3.0381835458	3.1112074885	542.53564009	558.37490305	2.5929357583	730.59477224	31.771478653	-1.1831164013	31.659337997	19.129765542	0	0	0	0	0
12490	2022-09-06	15:33:50.311	248.44016564	5962.563975	1662478430.311	0	899	3.0382527829	3.111279126	539.52233924	555.27378886	2.592961289	730.599381	31.774014239	-1.2576758475	31.659337997	19.129785184	0	0	0	0	0
12491	2022-09-06	15:33:51.216	248.44017611	5962.564227	1662478431.216	0	899	3.0398737681	3.113047333	539.52490063	555.29988172	2.5967129527	730.59112549	31.774591446	-1.1490218639	31.659337997	19.134239197	0	0	0	0	0
12492	2022-09-06	15:33:52.109	248.44018646	5962.564475	1662478432.11	0	899	3.0398737681	3.113047333	538.61619733	554.36460916	2.5967129527	730.58718448	31.774591446	-1.2120799703	31.659337997	19.125582234	0	0	0	0	0
12493	2022-09-06	15:33:52.989	248.44019663	5962.564719	1662478432.989	0	899	3.0384598266	3.1123499718	538.61619733	554.52705577	2.6227297894	730.60078925	31.774591446	-1.302463256	31.659337997	19.113173921	0	0	0	0	0
12494	2022-09-06	15:33:53.894	248.44020711	5962.564971	1662478433.894	0	899	3.0384598266	3.1123499718	539.27243931	555.2026833	2.6227297894	730.59865019	31.774591446	-1.1510914761	31.659337997	19.13355245	0	0	0	0	0
12495	2022-09-06	15:33:54.749	248.440217	5962.565208	1662478434.749	0	899	3.0410865411	3.114061629	539.27243931	554.99075284	2.588826099	730.58850098	31.774591446	-1.1587878466	31.659337997	19.130998611	0	0	0	0	0
12496	2022-09-06	15:33:55.671	248.44022769	5962.565464	1662478435.672	0	899	3.0411782931	3.1141565569	538.45134534	554.14593678	2.5888598464	730.59805884	31.77794838	-1.1607388661	31.659337997	19.133654891	0	0	0	0	0
12497	2022-09-06	15:33:56.588	248.44023829	5962.565719	1662478436.588	0	899	3.0520841104	3.1274472698	538.45134534	554.60327088	2.6621011637	730.58439222	31.77794838	-1.1506495476	31.659337997	19.133159637	0	0	0	0	0
12498	2022-09-06	15:33:57.539	248.44024929	5962.565983	1662478437.539	0	899	3.0520841104	3.1274472698	536.97011878	553.07761196	2.6621011637	730.59646788	31.77794838	-1.1815534001	31.659337997	19.13025016	0	0	0	0	0
12499	2022-09-06	15:33:58.421	248.44025951	5962.566228	1662478438.422	0	899	3.0834294351	3.1549368748	536.97011878	552.09339493	2.503894401	730.59730217	31.77794838	-1.2311052376	31.659337997	19.124237515	0	0	0	0	0
12500	2022-09-06	15:33:59.325	248.44026997	5962.566479	1662478439.325	0	899	3.0834294351	3.1549368748	540.43481772	555.65567397	2.503894401	730.59971528	31.77794838	-1.2417981625	31.659337997	19.123435974	0	0	0	0	0
12501	2022-09-06	15:34:00.236	248.44028051	5962.566732	1662478440.236	0	899	3.0601677653	3.133375927	540.43715347	556.14094965	2.5810858728	730.59004909	31.778473848	-1.2277852486	31.659337997	19.125105536	0	0	0	0	0
12502	2022-09-06	15:34:01.141	248.44029098	5962.566984	1662478441.141	0	899	3.0602406042	3.1334512793	539.18417512	554.85172859	2.5811124175	730.57776283	31.781122208	-1.1940248699	31.659337997	19.131373791	0	0	0	0	0
12503	2022-09-06	15:34:02.052	248.44030154	5962.567237	1662478442.053	0	899	3.0336336509	3.1026332494	539.18417512	554.07636354	2.4568100302	730.58123658	31.781122208	-1.2230423768	31.659337997	19.129919052	0	0	0	0	0
12504	2022-09-06	15:34:02.940	248.44031181	5962.567483	1662478442.94	0	899	3.0336336509	3.1026332494	539.55784562	554.46035476	2.4568100302	730.58984375	31.781122208	-1.2369152308	31.659337997	19.129919052	0	0	0	0	0
12505	2022-09-06	15:34:03.864	248.4403225	5962.56774	1662478443.864	0	899	3.0351335137	3.1077747377	539.55784562	555.24302573	2.5821952386	730.60304351	31.781122208	-1.169491531	31.659337997	19.132007599	0	0	0	0	0
12506	2022-09-06	15:34:04.818	248.44033354	5962.568005	1662478444.818	0	899	3.0351335137	3.1077747377	538.71227614	554.37287518	2.5821952386	730.61425781	31.781122208	-1.176692009	31.659337997	19.1313591	0	0	0	0	0
12507	2022-09-06	15:34:05.703	248.44034378	5962.568251	1662478445.703	0	899	3.0465429611	3.1195388008	538.72454371	554.40310275	2.5850156199	730.5982375	31.783890819	-1.1508866367	31.659337997	19.133262521	0	0	0	0	0
12508	2022-09-06	15:34:06.601	248.44035419	5962.568501	1662478446.602	0	899	3.0465532205	3.1195494148	539.77335039	555.48245649	2.5850193812	730.60048084	31.784265518	-1.1704615923	31.659337997	19.134029666	0	0	0	0	0
12509	2022-09-06	15:34:07.515	248.44036476	5962.568754	1662478447.515	0	899	3.0481582962	3.1231329518	539.77335039	555.90188576	2.6520362845	730.58892822	31.784265518	-1.1571601629	31.659337997	19.131719589	0	0	0	0	0
12510	2022-09-06	15:34:08.390	248.44037488	5962.568997	1662478448.39	0	899	3.0481582962	3.1231329518	538.58177952	554.67471051	2.6520362845	730.59724073	31.784265518	-1.155791184	31.659337997	19.133505006	0	0	0	0	0
12511	2022-09-06	15:34:09.325	248.44038572	5962.569257	1662478449.326	0	899	3.0226645844	3.0948938523	538.58177952	554.2138908	2.5782374321	730.59701437	31.784265518	-1.1539047956	31.659337997	19.131719589	0	0	0	0	0
12512	2022-09-06	15:34:10.239	248.44039628	5962.569511	1662478450.239	0	899	3.0227413055	3.0949732178	539.60240989	555.26432129	2.5782657082	730.58771399	31.787089708	-1.4669748489	31.659337997	19.094472127	0	0	0	0	0
12513	2022-09-06	15:34:11.082	248.44040605	5962.569745	1662478451.083	0	899	3.0377951954	3.1099078843	539.60369075	555.16178893	2.5616489835	730.6083758	31.787378311	-1.3489214711	31.659337997	19.100014099	0	0	0	0	0
12514	2022-09-06	15:34:12.000	248.44041667	5962.57	1662478452	0	899	3.0377951954	3.1099078843	539.25536237	554.80341739	2.5616489835	730.61436048	31.787378311	-1.2050843152	31.659337997	19.103588761	0	0	0	0	0
12515	2022-09-06	15:34:12.880	248.44042685	5962.570244	1662478452.88	0	899	3.0509547227	3.1210499296	539.25536237	554.30083785	2.4810930956	730.60859407	31.787378311	-1.2094822175	31.659337997	19.111545361	0	0	0	0	0
12516	2022-09-06	15:34:13.782	248.4404373	5962.570495	1662478453.783	0	899	3.0509547227	3.1210499296	540.59274043	555.67552938	2.4810930956	730.61769276	31.787378311	-1.2434258461	31.659337997	19.1313591	0	0	0	0	0
12517	2022-09-06	15:34:14.714	248.44044809	5962.570754	1662478454.715	0	899	3.0343854658	3.1082731499	540.597672	556.58808038	2.6260822976	730.60027955	31.788487453	-1.3323323427	31.659337997	19.119319815	0	0	0	0	0
12518	2022-09-06	15:34:15.638	248.44045877	5962.571011	1662478455.638	0	899	3.0344367779	3.1083262645	541.16619582	557.17354107	2.6261014858	730.58251953	31.790369034	-1.5119886398	31.659337997	19.099308014	0	0	0	0	0
12519	2022-09-06	15:34:16.563	248.44046949	5962.571268	1662478456.564	0	899	3.0456540902	3.1181231161	541.16619582	556.8061681	2.5675246351	730.58801229	31.790369034	-1.2605538913	31.659337997	19.1056874	0	0	0	0	0
12520	2022-09-06	15:34:17.496	248.44048029	5962.571527	1662478457.497	0	899	3.0456540902	3.1181231161	540.31421833	555.92956803	2.5675246351	730.59451355	31.790369034	-1.1681980274	31.659337997	19.117163627	0	0	0	0	0
12521	2022-09-06	15:34:18.461	248.44049146	5962.571795	1662478458.462	0	899	3.046329638	3.1191501776	540.31421833	556.00219334	2.5791289846	730.59791413	31.790369034	-1.4863450827	31.659337997	19.092223805	0	0	0	0	0
12522	2022-09-06	15:34:19.411	248.44050245	5962.572059	1662478459.412	0	899	3.046329638	3.1191501776	539.14627587	554.80033978	2.5791289846	730.59275606	31.790369034	-1.4778079987	31.659337997	19.085985184	0	0	0	0	0
12523	2022-09-06	15:34:20.312	248.44051288	5962.572309	1662478460.313	0	899	3.0445512062	3.1195986915	539.15164603	555.29653856	2.6576199173	730.59106486	31.791580036	-1.3709649092	31.659337997	19.099473852	0	0	0	0	0
12524	2022-09-06	15:34:21.223	248.44052341	5962.572562	1662478461.223	0	899	3.044607418	3.1196569025	539.72947571	555.89180414	2.6576411195	730.58877826	31.793634415	-1.4070211957	31.659337997	19.117815157	0	0	0	0	0
12525	2022-09-06	15:34:22.161	248.44053428	5962.572823	1662478462.162	0	899	3.0370867869	3.1099961393	539.72947571	555.46767193	2.5898752503	730.59570474	31.793634415	-1.3210034631	31.659337997	19.124819737	0	0	0	0	0
12526	2022-09-06	15:34:23.075	248.44054485	5962.573076	1662478463.075	0	899	3.0370867869	3.1099961393	541.38326924	557.16968911	2.5898752503	730.60421248	31.793634415	-1.161816762	31.659337997	19.133562871	0	0	0	0	0
12527	2022-09-06	15:34:24.058	248.44055623	5962.573349	1662478464.058	0	899	3.0443783443	3.1173506164	541.38326924	557.14534837	2.5859949505	730.59471524	31.793634415	-1.2074773027	31.659337997	19.134086407	0	0	0	0	0
12528	2022-09-06	15:34:25.022	248.44056738	5962.573617	1662478465.022	0	899	3.0444091164	3.1173824525	538.53297819	554.21214312	2.5860062452	730.58937649	31.794759119	-1.1940464429	31.659337997	19.133354831	0	0	0	0	0
12529	2022-09-06	15:34:26.006	248.44057878	5962.573891	1662478466.007	0	899	3.042800592	3.1141357378	538.54218978	553.87604557	2.5305881471	730.59148402	31.79683876	-1.1632826802	31.659337997	19.127708107	0	0	0	0	0
12530	2022-09-06	15:34:26.871	248.44058878	5962.574131	1662478466.871	0	899	3.042800592	3.1141357378	539.19067159	554.54299153	2.5305881471	730.58562626	31.79683876	-1.1770800313	31.659337997	19.121349789	0	0	0	0	0
12531	2022-09-06	15:34:27.809	248.44059965	5962.574392	1662478467.81	0	899	3.0320938033	3.1036136745	539.19067159	554.63756405	2.5457427832	730.57341074	31.79683876	-1.1473941803	31.659337997	19.133520126	0	0	0	0	0
12532	2022-09-06	15:34:28.769	248.44061075	5962.574658	1662478468.769	0	899	3.0320938033	3.1036136745	537.31413369	552.70726654	2.5457427832	730.5861485	31.79683876	-1.2226758651	31.659337997	19.132593837	0	0	0	0	0
12533	2022-09-06	15:34:29.670	248.44062118	5962.574908	1662478469.67	0	899	3.0449889252	3.1185399842	537.31936595	553.0846573	2.6055119413	730.59322049	31.798022681	-1.2452043303	31.659337997	19.131386574	0	0	0	0	0
12534	2022-09-06	15:34:30.558	248.44063146	5962.575155	1662478470.558	0	899	3.0450408746	3.1185937437	539.10358136	554.92134276	2.6055311493	730.6060791	31.799921036	-1.2141280174	31.659337997	19.130277634	0	0	0	0	0
12535	2022-09-06	15:34:31.448	248.44064177	5962.575402	1662478471.449	0	899	3.0363515967	3.1074542133	539.10358136	554.43579575	2.5277626915	730.60370924	31.799921036	-1.1478469632	31.659337997	19.133687922	0	0	0	0	0
12536	2022-09-06	15:34:32.329	248.44065197	5962.575647	1662478472.33	0	899	3.0363515967	3.1074542133	539.81472908	555.16716865	2.5277626915	730.60207827	31.799921036	-1.1757003487	31.659337997	19.131088472	0	0	0	0	0
12537	2022-09-06	15:34:33.236	248.44066245	5962.575899	1662478473.236	0	899	3.0274732994	3.09657232	539.81472908	554.77644678	2.465165717	730.59096017	31.799921036	-1.1897132397	31.659337997	19.130277634	0	0	0	0	0
12538	2022-09-06	15:34:34.134	248.44067286	5962.576149	1662478474.135	0	899	3.0274732994	3.09657232	538.21643068	553.13384931	2.465165717	730.58207733	31.799921036	-1.1860914372	31.659337997	19.130354029	0	0	0	0	0
12539	2022-09-06	15:34:35.053	248.4406835	5962.576404	1662478475.054	0	899	3.0189204844	3.0911898737	538.22316219	553.87306798	2.5827606281	730.60006774	31.80144166	-1.1571709423	31.659337997	19.130998611	0	0	0	0	0
12540	2022-09-06	15:34:35.992	248.44069435	5962.576664	1662478475.992	0	899	3.0189611972	3.0912319923	539.97992924	555.68101068	2.5827756792	730.59999741	31.802942276	-1.1501860208	31.659337997	19.133852902	0	0	0	0	0
12541	2022-09-06	15:34:36.869	248.44070451	5962.576908	1662478476.87	0	899	3.0477457459	3.120232105	539.97992924	555.57860295	2.5664029161	730.59841777	31.802942276	-1.1490218639	31.659337997	19.134239197	0	0	0	0	0
12542	2022-09-06	15:34:37.778	248.44071502	5962.577161	1662478477.778	0	899	3.0477457459	3.120232105	538.95654468	554.52565535	2.5664029161	730.5891279	31.802942276	-1.4099099533	31.659337997	19.126853892	0	0	0	0	0
12543	2022-09-06	15:34:38.691	248.4407256	5962.577414	1662478478.692	0	899	3.0694735513	3.1397498349	538.95654468	553.94132152	2.47268728	730.60547966	31.802942276	-1.3982253564	31.659337997	19.099110218	0	0	0	0	0
12544	2022-09-06	15:34:39.602	248.44073615	5962.577667	1662478479.603	0	899	3.0695072693	3.1397846661	538.18561018	553.14902548	2.4726990173	730.61234066	31.804164596	-1.5447465726	31.659337997	19.082104083	0	0	0	0	0
12545	2022-09-06	15:34:40.493	248.44074645	5962.577915	1662478480.493	0	899	3.0400226316	3.1118458907	538.19478887	553.63829578	2.5497786573	730.61280024	31.806238174	-1.5636317027	31.659337997	19.08887248	0	0	0	0	0
12546	2022-09-06	15:34:41.364	248.44075653	5962.578157	1662478481.364	0	899	3.0400226316	3.1118458907	540.83931515	556.35870678	2.5497786573	730.59579165	31.806238174	-1.476180315	31.659337997	19.128837585	0	0	0	0	0
12547	2022-09-06	15:34:42.252	248.44076681	5962.578403	1662478482.252	0	899	3.0485665432	3.1198513864	540.83931515	556.19841689	2.5241708488	730.59625365	31.806238174	-1.4433577621	31.659337997	19.128873396	0	0	0	0	0
12548	2022-09-06	15:34:43.145	248.44077715	5962.578652	1662478483.146	0	899	3.0485665432	3.1198513864	539.54439154	554.86671921	2.5241708488	730.59979046	31.806238174	-1.159736413	31.659337997	19.129455907	0	0	0	0	0
12549	2022-09-06	15:34:44.076	248.44078793	5962.57891	1662478484.077	0	899	3.0637477778	3.1377519316	539.54439154	555.374962	2.6055112125	730.60070882	31.806238174	-1.2039741041	31.659337997	19.118006889	0	0	0	0	0
12550	2022-09-06	15:34:45.006	248.44079868	5962.579168	1662478485.006	0	899	3.0637477778	3.1377519316	540.75571973	556.62183132	2.6055112125	730.59838867	31.806238174	-1.2108727694	31.659337997	19.113714218	0	0	0	0	0
12551	2022-09-06	15:34:45.892	248.44080895	5962.579415	1662478485.893	0	899	3.061579618	3.1326040386	540.76653832	556.00184517	2.5047111596	730.59721971	31.808670688	-1.1741912089	31.659337997	19.129531974	0	0	0	0	0
12552	2022-09-06	15:34:46.865	248.44082021	5962.579685	1662478486.866	0	899	3.0615983351	3.1326233819	539.99480629	555.20841204	2.5047177767	730.5956142	31.809350967	-1.1513501635	31.659337997	19.13339121	0	0	0	0	0
12553	2022-09-06	15:34:47.776	248.44083074	5962.579938	1662478487.776	0	899	3.0489839777	3.1202390519	539.99480629	555.32138079	2.5228032611	730.57726202	31.809350967	-1.1490218639	31.659337997	19.133520126	0	0	0	0	0
12554	2022-09-06	15:34:48.595	248.44084022	5962.580165	1662478488.595	0	899	3.0489839777	3.1202390519	538.43849333	553.72089528	2.5228032611	730.58723783	31.809350967	-1.1698472279	31.659337997	19.131326094	0	0	0	0	0
12555	2022-09-06	15:34:49.486	248.44085054	5962.580413	1662478489.487	0	899	3.0427865257	3.1140392099	538.44226495	553.75553747	2.5277412024	730.60101965	31.81020263	-1.2115195145	31.659337997	19.128623242	0	0	0	0	0
12556	2022-09-06	15:34:50.352	248.44086057	5962.580654	1662478490.353	0	899	3.0428450179	3.1140996775	540.61738846	555.99265275	2.5277622003	730.60486123	31.81234169	-1.1522772312	31.659337997	19.130998611	0	0	0	0	0
12557	2022-09-06	15:34:51.242	248.44087086	5962.580901	1662478491.242	0	899	3.033100099	3.1053596756	540.61738846	556.26092102	2.5706263675	730.60700918	31.81234169	-1.175042814	31.659337997	19.131227392	0	0	0	0	0
12558	2022-09-06	15:34:52.141	248.44088126	5962.58115	1662478492.141	0	899	3.033100099	3.1053596756	539.8673493	555.48917841	2.5706263675	730.58753694	31.81234169	-1.2307279307	31.659337997	19.130676535	0	0	0	0	0
12559	2022-09-06	15:34:53.023	248.44089148	5962.581396	1662478493.024	0	899	3.0473821749	3.119239256	539.8673493	555.32856628	2.5449329154	730.5617502	31.81234169	-1.4533177291	31.659337997	19.110501157	0	0	0	0	0
12560	2022-09-06	15:34:53.894	248.44090156	5962.581637	1662478493.895	0	899	3.0473821749	3.119239256	539.86359017	555.32469949	2.5449329154	730.55550844	31.81234169	-1.4908292294	31.659337997	19.107591629	0	0	0	0	0
12561	2022-09-06	15:34:54.780	248.44091182	5962.581884	1662478494.781	0	899	3.0630359539	3.1357582281	539.8673232	555.43526163	2.5620071413	730.54539722	31.813182439	-1.2359235066	31.659337997	19.12502909	0	0	0	0	0
12562	2022-09-06	15:34:55.687	248.44092231	5962.582136	1662478495.688	0	899	3.0631001759	3.1358246494	541.02244664	556.62384033	2.5620303544	730.5723877	31.815515518	-1.1506495476	31.659337997	19.129558563	0	0	0	0	0
12563	2022-09-06	15:34:56.582	248.44093267	5962.582384	1662478496.583	0	899	3.0606772219	3.1343689986	541.02244664	556.84497886	2.5973134157	730.5664204	31.815515518	-1.2137292181	31.659337997	19.12797266	0	0	0	0	0
12564	2022-09-06	15:34:57.453	248.44094275	5962.582626	1662478497.454	0	899	3.0606772219	3.1343689986	539.14993699	554.91770652	2.5973134157	730.57264194	31.815515518	-1.1857896238	31.659337997	19.131120619	0	0	0	0	0
12565	2022-09-06	15:34:58.375	248.44095341	5962.582882	1662478498.375	0	899	3.0561004173	3.1277165006	539.14993699	554.49445199	2.5295230364	730.56599719	31.815515518	-1.1888509065	31.659337997	19.13350819	0	0	0	0	0
12566	2022-09-06	15:34:59.325	248.44096442	5962.583146	1662478499.326	0	899	3.0561004173	3.1277165006	539.65650723	555.0154395	2.5295230364	730.56939131	31.815515518	-1.1822108954	31.659337997	19.132689331	0	0	0	0	0
12567	2022-09-06	15:35:00.240	248.440975	5962.5834	1662478500.24	0	899	3.0529126506	3.1273074487	539.66291194	555.63775177	2.6280126116	730.57490873	31.816958535	-1.1656109821	31.659337997	19.133106232	0	0	0	0	0
12568	2022-09-06	15:35:01.209	248.44098622	5962.583669	1662478501.209	0	899	3.0529584615	3.1273548702	539.02274687	554.97874337	2.6280296533	730.57626403	31.818628311	-1.1475235326	31.659337997	19.133548623	0	0	0	0	0
12569	2022-09-06	15:35:02.155	248.44099718	5962.583932	1662478502.156	0	899	3.0539036669	3.1289593598	539.02274687	555.11586245	2.6499590999	730.57359466	31.818628311	-1.1501536464	31.659337997	19.133634517	0	0	0	0	0
12570	2022-09-06	15:35:03.128	248.44100843	5962.584202	1662478503.128	0	899	3.0539036669	3.1289593598	538.88069742	554.96957196	2.6499590999	730.55130631	31.818628311	-1.1710760191	31.659337997	19.134251133	0	0	0	0	0
12571	2022-09-06	15:35:04.076	248.44101941	5962.584466	1662478504.077	0	899	3.0588449499	3.131326079	538.88069742	554.38972632	2.5571258913	730.57562337	31.818628311	-1.1533766717	31.659337997	19.133574745	0	0	0	0	0
12572	2022-09-06	15:35:04.974	248.4410298	5962.584715	1662478504.975	0	899	3.0588449499	3.131326079	538.66302905	554.16579343	2.5571258913	730.5690918	31.818628311	-1.1506495476	31.659337997	19.133520126	0	0	0	0	0
12573	2022-09-06	15:35:05.946	248.44104104	5962.584985	1662478505.946	0	899	3.0644671027	3.1360080428	538.67630943	553.94916207	2.5201879445	730.55343446	31.821625905	-1.1894545681	31.659337997	19.13145928	0	0	0	0	0
12574	2022-09-06	15:35:06.871	248.44105175	5962.585242	1662478506.871	0	899	3.0644711155	3.1360121907	540.55484086	555.8809636	2.5201893706	730.56727368	31.821771622	-1.1595423648	31.659337997	19.132484436	0	0	0	0	0
12575	2022-09-06	15:35:07.799	248.44106249	5962.5855	1662478507.799	0	899	3.0501893034	3.1238526444	540.55484086	556.41217861	2.6050515829	730.56500244	31.821771622	-1.1506495476	31.659337997	19.132799149	0	0	0	0	0
12576	2022-09-06	15:35:08.660	248.44107245	5962.585739	1662478508.66	0	899	3.0501893034	3.1238526444	538.35903263	554.15195569	2.6050515829	730.55597571	31.821771622	-1.2989492843	31.659337997	19.128807472	0	0	0	0	0
12577	2022-09-06	15:35:09.632	248.44108372	5962.586009	1662478509.633	0	899	3.0387426601	3.112125849	538.35903263	554.15115307	2.6049229626	730.56992082	31.821771622	-1.7007964849	31.659337997	19.128837585	0	0	0	0	0
12578	2022-09-06	15:35:10.497	248.44109373	5962.586249	1662478510.498	0	899	3.0388267915	3.1122129113	537.99808538	553.77981222	2.6049541299	730.56801782	31.824852482	-1.2142250877	31.659337997	19.133073769	0	0	0	0	0
12579	2022-09-06	15:35:11.414	248.44110434	5962.586504	1662478511.415	0	899	3.0287439952	3.1000811935	537.99836171	553.38862264	2.542133975	730.56210752	31.824914932	-1.1771770629	31.659337997	19.133159637	0	0	0	0	0
12580	2022-09-06	15:35:12.298	248.44111456	5962.586749	1662478512.298	0	899	3.0287439952	3.1000811935	537.7862753	553.17046918	2.542133975	730.56453275	31.824914932	-1.1600597284	31.659337997	19.132830184	0	0	0	0	0
12581	2022-09-06	15:35:13.246	248.44112553	5962.587013	1662478513.246	0	899	3.047245578	3.1218439957	537.7862753	553.77919786	2.639817322	730.56803197	31.824914932	-1.1851536272	31.659337997	19.130467004	0	0	0	0	0
12582	2022-09-06	15:35:14.153	248.44113603	5962.587265	1662478514.153	0	899	3.047245578	3.1218439957	539.58715465	555.63363254	2.639817322	730.56512451	31.824914932	-1.1832026243	31.659337997	19.129198074	0	0	0	0	0
12583	2022-09-06	15:35:15.052	248.44114644	5962.587514	1662478515.052	0	899	3.0612574731	3.1320153255	539.59787065	554.74451967	2.4957795362	730.5772216	31.827329661	-1.2169629446	31.659337997	19.123665298	0	0	0	0	0
12584	2022-09-06	15:35:15.927	248.44115657	5962.587758	1662478515.928	0	899	3.0612775161	3.1320360366	538.88668144	554.0134112	2.4957865981	730.57288851	31.828058243	-1.3627511666	31.659337997	19.122524981	0	0	0	0	0
12585	2022-09-06	15:35:16.815	248.44116685	5962.588004	1662478516.816	0	899	3.0558176137	3.1296326114	538.88668144	554.69846995	2.605593768	730.57814359	31.828058243	-1.4438751786	31.659337997	19.1248739	0	0	0	0	0
12586	2022-09-06	15:35:17.703	248.44117713	5962.588251	1662478517.704	0	899	3.0558176137	3.1296326114	537.76956171	553.54857215	2.605593768	730.57559224	31.828058243	-1.1542713247	31.659337997	19.133240807	0	0	0	0	0
12587	2022-09-06	15:35:18.608	248.4411876	5962.588502	1662478518.609	0	899	3.0549039227	3.1264611283	537.76956171	553.06816475	2.5284582881	730.56389209	31.828058243	-1.1506495476	31.659337997	19.13243866	0	0	0	0	0
12588	2022-09-06	15:35:19.497	248.44119789	5962.588749	1662478519.498	0	899	3.0549408961	3.1264993508	538.20443826	553.51549515	2.5284715132	730.56107436	31.829405058	-1.1616442819	31.659337997	19.124006461	0	0	0	0	0
12589	2022-09-06	15:35:20.410	248.44120845	5962.589003	1662478520.41	0	899	3.066416432	3.1388458126	538.21171498	553.65196802	2.5491784778	730.57458617	31.831048965	-1.1750643253	31.659337997	19.113714218	0	0	0	0	0
12590	2022-09-06	15:35:21.351	248.44121935	5962.589264	1662478521.352	0	899	3.066416432	3.1388458126	538.26931196	553.71121734	2.5491784778	730.5678521	31.831048965	-1.1750643253	31.659337997	19.119785625	0	0	0	0	0
12591	2022-09-06	15:35:22.319	248.44123056	5962.589533	1662478522.32	0	899	3.0629148674	3.1382677258	538.26931196	554.35617664	2.6525598746	730.57835338	31.831048965	-1.1674973673	31.659337997	19.121352025	0	0	0	0	0
12592	2022-09-06	15:35:23.309	248.441242	5962.589808	1662478523.309	0	899	3.0629148674	3.1382677258	538.20474387	554.28967885	2.6525598746	730.57511083	31.831048965	-1.1457666159	31.659337997	19.103990555	0	0	0	0	0
12593	2022-09-06	15:35:24.186	248.44125215	5962.590052	1662478524.186	0	899	3.064305675	3.1375716026	538.20474387	553.83483285	2.5796682684	730.57469773	31.831048965	-1.1987354195	31.659337997	19.109012844	0	0	0	0	0
12594	2022-09-06	15:35:25.111	248.44126286	5962.590309	1662478525.111	0	899	3.0643744621	3.1376427621	539.84571093	555.523612	2.5796932946	730.57614762	31.833546961	-1.1800551083	31.659337997	19.126048259	0	0	0	0	0
12595	2022-09-06	15:35:26.036	248.44127356	5962.590566	1662478526.036	0	899	3.0784299214	3.1490919997	539.84857602	554.89682878	2.4788857601	730.57836995	31.834192276	-1.1489464084	31.659337997	19.109089858	0	0	0	0	0
12596	2022-09-06	15:35:27.016	248.44128492	5962.590838	1662478527.017	0	899	3.0784299214	3.1490919997	537.00531955	551.97431668	2.4788857601	730.5908866	31.834192276	-1.238618257	31.659337997	19.09769969	0	0	0	0	0
12597	2022-09-06	15:35:27.984	248.44129612	5962.591107	1662478527.985	0	899	3.080774296	3.151643367	537.00531955	552.00689787	2.4841346178	730.61075132	31.834192276	-1.4988596518	31.659337997	19.11331269	0	0	0	0	0
12598	2022-09-06	15:35:28.930	248.44130707	5962.59137	1662478528.931	0	899	3.080774296	3.151643367	538.92975549	553.98509413	2.4841346178	730.58261977	31.834192276	-1.3541494071	31.659337997	19.116095802	0	0	0	0	0
12599	2022-09-06	15:35:29.855	248.44131777	5962.591626	1662478529.855	0	899	3.0630206938	3.1337919419	538.93307707	554.0551908	2.4948368492	730.58149931	31.834941675	-1.2585597788	31.659337997	19.118757652	0	0	0	0	0
12600	2022-09-06	15:35:30.782	248.4413285	5962.591884	1662478530.782	0	899	3.0630865864	3.1338600301	537.75228207	552.84140768	2.4948600441	730.57496613	31.837335587	-1.4783900139	31.659337997	19.107409698	0	0	0	0	0
12601	2022-09-06	15:35:31.697	248.4413391	5962.592138	1662478531.698	0	899	3.0584400587	3.1323834198	537.75228207	553.54474177	2.607832693	730.58113472	31.837335587	-1.468042016	31.659337997	19.123435974	0	0	0	0	0
12602	2022-09-06	15:35:32.585	248.44134937	5962.592385	1662478532.586	0	899	3.0584400587	3.1323834198	538.5121313	554.3269059	2.607832693	730.58394395	31.837335587	-1.502966509	31.659337997	19.097679947	0	0	0	0	0
12603	2022-09-06	15:35:33.575	248.44136082	5962.59266	1662478533.575	0	899	3.0695753161	3.1422385899	538.5121313	553.99510981	2.5546491159	730.56927126	31.837335587	-1.2337677116	31.659337997	19.119441405	0	0	0	0	0
12604	2022-09-06	15:35:34.530	248.44137189	5962.592925	1662478534.531	0	899	3.0695898104	3.1422535791	538.73382459	554.22320961	2.5546543292	730.57623008	31.837861055	-1.1690926844	31.659337997	19.131402009	0	0	0	0	0
12605	2022-09-06	15:35:35.470	248.44138275	5962.593186	1662478535.47	0	899	3.0765154266	3.1496198425	538.74555851	554.29442597	2.5641352445	730.59069824	31.840509415	-1.1978515387	31.659337997	19.129919052	0	0	0	0	0
12606	2022-09-06	15:35:36.404	248.44139356	5962.593446	1662478536.404	0	899	3.0765154266	3.1496198425	538.65591752	554.20219783	2.5641352445	730.58105469	31.840509415	-1.2434258461	31.659337997	19.133159637	0	0	0	0	0
12607	2022-09-06	15:35:37.345	248.44140447	5962.593707	1662478537.346	0	899	3.0564431099	3.1290595335	538.65591752	554.19982455	2.563754785	730.57489054	31.840509415	-1.2410544102	31.659337997	19.132491055	0	0	0	0	0
12608	2022-09-06	15:35:38.309	248.44141561	5962.593975	1662478538.309	0	899	3.0564431099	3.1290595335	538.26330179	553.79587917	2.563754785	730.5760498	31.840509415	-1.1636707783	31.659337997	19.133878708	0	0	0	0	0
12609	2022-09-06	15:35:39.252	248.44142653	5962.594237	1662478539.252	0	899	3.0649264902	3.137220871	538.26330179	553.68364058	2.5457450123	730.56495677	31.840509415	-1.1854985952	31.659337997	19.13162551	0	0	0	0	0
12610	2022-09-06	15:35:40.115	248.44143653	5962.594477	1662478540.116	0	899	3.0649813626	3.1372776104	540.48949054	555.97372914	2.5457647103	730.56827368	31.842501748	-1.2088462864	31.659337997	19.126760849	0	0	0	0	0
12611	2022-09-06	15:35:40.983	248.44144656	5962.594718	1662478540.983	0	899	3.0494697238	3.1261906293	540.49501362	557.0161073	2.7111510702	730.57159788	31.843744278	-1.1600381775	31.659337997	19.133017837	0	0	0	0	0
12612	2022-09-06	15:35:41.908	248.44145728	5962.594975	1662478541.909	0	899	3.0494697238	3.1261906293	539.75471051	556.25317564	2.7111510702	730.57464923	31.843744278	-1.1555324793	31.659337997	19.133878708	0	0	0	0	0
12613	2022-09-06	15:35:42.846	248.44146814	5962.595235	1662478542.847	0	899	3.0680673948	3.1415714775	539.75471051	555.46164266	2.5847584955	730.58020262	31.843744278	-1.1781687618	31.659337997	19.133678702	0	0	0	0	0
12614	2022-09-06	15:35:43.730	248.44147837	5962.595481	1662478543.731	0	899	3.0680673948	3.1415714775	539.01604332	554.70148015	2.5847584955	730.56737513	31.843744278	-1.1534736528	31.659337997	19.132629647	0	0	0	0	0
12615	2022-09-06	15:35:44.638	248.44148888	5962.595733	1662478544.639	0	899	3.0687197695	3.1407848422	539.01604332	554.38960513	2.5347906581	730.56567383	31.843744278	-1.1539047956	31.659337997	19.13243866	0	0	0	0	0
12616	2022-09-06	15:35:45.569	248.44149964	5962.595991	1662478545.569	0	899	3.0687861121	3.140853432	538.24606116	553.59780943	2.5348143422	730.57990189	31.846150114	-1.1497656217	31.659337997	19.133964943	0	0	0	0	0
12617	2022-09-06	15:35:46.499	248.44151041	5962.59625	1662478546.499	0	899	3.0543331166	3.1291866737	538.24797479	554.27219256	2.6426303934	730.58038977	31.846582413	-1.1595962458	31.659337997	19.133720133	0	0	0	0	0
12618	2022-09-06	15:35:47.394	248.44152076	5962.596498	1662478547.394	0	899	3.0543331166	3.1291866737	538.95693683	555.00226116	2.6426303934	730.58104175	31.846582413	-1.1633797355	31.659337997	19.133455668	0	0	0	0	0
12619	2022-09-06	15:35:48.266	248.44153087	5962.596741	1662478548.267	0	899	3.058563041	3.1307235894	538.95693683	554.40064559	2.5463057683	730.57397461	31.846582413	-1.1620430946	31.659337997	19.133159637	0	0	0	0	0
12620	2022-09-06	15:35:49.186	248.4415415	5962.596996	1662478549.186	0	899	3.058563041	3.1307235894	539.31506975	554.76904074	2.5463057683	730.58740962	31.846582413	-1.1884305177	31.659337997	19.088857815	0	0	0	0	0
12621	2022-09-06	15:35:50.161	248.44155279	5962.597267	1662478550.161	0	899	3.0494058492	3.1244225464	539.31641255	555.43374692	2.652428164	730.58679603	31.846885163	-1.190769595	31.659337997	19.089074798	0	0	0	0	0
12622	2022-09-06	15:35:51.115	248.44156384	5962.597532	1662478551.116	0	899	3.0494870308	3.1245066095	538.22306362	554.30791413	2.6524586832	730.56123766	31.849847794	-1.2011067867	31.659337997	19.112272263	0	0	0	0	0
12623	2022-09-06	15:35:51.993	248.44157399	5962.597776	1662478551.993	0	899	3.0563453925	3.1307484612	538.22306362	554.13907437	2.6254159953	730.55887184	31.849847794	-1.2371954081	31.659337997	19.119226936	0	0	0	0	0
12624	2022-09-06	15:35:52.924	248.44158478	5962.598035	1662478552.925	0	899	3.0563453925	3.1307484612	537.66694115	553.56650657	2.6254159953	730.56308812	31.849847794	-1.2251766312	31.659337997	19.12394228	0	0	0	0	0
12625	2022-09-06	15:35:53.851	248.4415955	5962.598292	1662478553.851	0	899	3.0744950374	3.14804328	537.66694115	553.28967182	2.5809943892	730.5776929	31.849847794	-1.2224603102	31.659337997	19.126832735	0	0	0	0	0
12626	2022-09-06	15:35:54.806	248.44160656	5962.598557	1662478554.807	0	899	3.0744950374	3.14804328	539.84002108	555.52589389	2.5809943892	730.58129883	31.849847794	-1.2548193932	31.659337997	19.127397537	0	0	0	0	0
12627	2022-09-06	15:35:55.756	248.44161756	5962.598821	1662478555.757	0	899	3.0632829014	3.1364080802	539.85345851	555.50640959	2.5756677005	730.58548236	31.852874491	-1.3648315423	31.659337997	19.127912294	0	0	0	0	0
12628	2022-09-06	15:35:56.703	248.44162852	5962.599084	1662478556.704	0	899	3.0632869513	3.1364122696	538.53087309	554.14548524	2.5756691723	730.57731295	31.853021622	-1.1771015576	31.659337997	19.130795586	0	0	0	0	0
12629	2022-09-06	15:35:57.592	248.4416388	5962.599331	1662478557.592	0	899	3.0645444684	3.1377927812	538.53087309	554.16542982	2.578866263	730.59979248	31.853021622	-1.4924567938	31.659337997	19.113353729	0	0	0	0	0
12630	2022-09-06	15:35:58.545	248.44164983	5962.599596	1662478558.545	0	899	3.0645444684	3.1377927812	539.88161077	555.55538194	2.578866263	730.57093579	31.853021622	-1.1995115004	31.659337997	19.131025049	0	0	0	0	0
12631	2022-09-06	15:35:59.487	248.44166074	5962.599858	1662478559.488	0	899	3.0718434888	3.1477292611	539.88256823	556.08487485	2.663289899	730.57057806	31.853237266	-1.1793975262	31.659337997	19.132018904	0	0	0	0	0
12632	2022-09-06	15:36:00.417	248.44167149	5962.600116	1662478560.417	0	899	3.0719192474	3.1478077201	537.95324872	554.09783218	2.6633182879	730.57701303	31.855981827	-1.5038504601	31.659337997	19.126676559	0	0	0	0	0
12633	2022-09-06	15:36:01.342	248.4416822	5962.600373	1662478561.342	0	899	3.0699840417	3.1416611763	537.95324872	553.20718324	2.5204422146	730.57184404	31.855981827	-1.2770999125	31.659337997	19.129906016	0	0	0	0	0
12634	2022-09-06	15:36:02.256	248.44169278	5962.600627	1662478562.256	0	899	3.0699840417	3.1416611763	539.41965014	554.7151652	2.5204422146	730.57765733	31.855981827	-1.1490218639	31.659337997	19.133520126	0	0	0	0	0
12635	2022-09-06	15:36:03.102	248.44170258	5962.600862	1662478563.103	0	899	3.0688691358	3.1439899366	539.41965014	555.45964977	2.6395780969	730.57069771	31.855981827	-1.1558774544	31.659337997	19.120627536	0	0	0	0	0
12636	2022-09-06	15:36:03.983	248.44171277	5962.601106	1662478563.983	0	899	3.0688691358	3.1439899366	538.08088377	554.0810743	2.6395780969	730.57049682	31.855981827	-1.1744391673	31.659337997	19.119876205	0	0	0	0	0
12637	2022-09-06	15:36:04.944	248.4417239	5962.601374	1662478564.945	0	899	3.057256052	3.1278169432	538.09074027	553.17264532	2.4921729865	730.56711684	31.858209206	-1.1951997959	31.659337997	19.130083223	0	0	0	0	0
12638	2022-09-06	15:36:05.914	248.44173512	5962.601643	1662478565.914	0	899	3.057281214	3.1278429427	538.46401081	553.55643328	2.4921818519	730.57836914	31.859125137	-1.188085556	31.659337997	19.129558563	0	0	0	0	0
12639	2022-09-06	15:36:06.848	248.44174593	5962.601902	1662478566.848	0	899	3.0525495225	3.1230267317	538.46401081	553.56174744	2.4930354347	730.57437922	31.859125137	-1.2415070952	31.659337997	19.127135826	0	0	0	0	0
12640	2022-09-06	15:36:07.743	248.44175628	5962.602151	1662478567.743	0	899	3.0525495225	3.1230267317	538.03230424	553.11793645	2.4930354347	730.56055415	31.859125137	-1.1745361279	31.659337997	19.127404838	0	0	0	0	0
12641	2022-09-06	15:36:08.657	248.44176687	5962.602405	1662478568.658	0	899	3.0520141957	3.1238230263	538.03230424	553.40708472	2.5394922215	730.56787433	31.859125137	-1.1528700148	31.659337997	19.132341385	0	0	0	0	0
12642	2022-09-06	15:36:09.568	248.44177741	5962.602658	1662478569.568	0	899	3.0520141957	3.1238230263	536.69965561	552.0363544	2.5394922215	730.57940674	31.859125137	-1.1506495476	31.659337997	19.1313591	0	0	0	0	0
12643	2022-09-06	15:36:10.509	248.44178831	5962.602919	1662478570.51	0	899	3.066109467	3.138326338	536.71387788	552.06730641	2.5421198441	730.57304776	31.862347268	-1.1748379872	31.659337997	19.131130307	0	0	0	0	0
12644	2022-09-06	15:36:11.453	248.44179922	5962.603181	1662478571.453	0	899	3.0661106585	3.13832757	540.27179163	555.72700178	2.5421202712	730.56651822	31.862390518	-1.1598872333	31.659337997	19.133503415	0	0	0	0	0
12645	2022-09-06	15:36:12.374	248.44180988	5962.603437	1662478572.374	0	899	3.0561551718	3.1298213484	540.27179163	556.09034307	2.6001837273	730.54998779	31.862390518	-1.1490218639	31.659337997	19.133159637	0	0	0	0	0
12646	2022-09-06	15:36:13.305	248.44182067	5962.603696	1662478573.306	0	899	3.0561551718	3.1298213484	539.23141976	555.01951029	2.6001837273	730.56599315	31.862390518	-1.157106293	31.659337997	19.129803904	0	0	0	0	0
12647	2022-09-06	15:36:14.313	248.44183234	5962.603976	1662478574.314	0	899	3.0793088885	3.1544801234	539.23141976	555.22196624	2.6325664613	730.54281636	31.862390518	-1.1522772312	31.659337997	19.1313591	0	0	0	0	0
12648	2022-09-06	15:36:15.236	248.44184301	5962.604232	1662478575.236	0	899	3.0793737571	3.1545472767	537.35571207	553.29078508	2.6325904317	730.56268068	31.864734915	-1.1547348357	31.659337997	19.131631258	0	0	0	0	0
12649	2022-09-06	15:36:16.144	248.44185352	5962.604484	1662478576.144	0	899	3.0918262497	3.1647221415	537.35883806	552.74626709	2.5446199188	730.55076549	31.865442276	-1.4246450773	31.659337997	19.114046653	0	0	0	0	0
12650	2022-09-06	15:36:17.101	248.44186459	5962.60475	1662478577.101	0	899	3.0918262497	3.1647221415	538.11945974	553.52866939	2.5446199188	730.55733707	31.865442276	-1.5119886398	31.659337997	19.108310699	0	0	0	0	0
12651	2022-09-06	15:36:18.026	248.4418753	5962.605007	1662478578.026	0	899	3.1015142595	3.1751946501	538.11945974	553.6464346	2.5635218313	730.57284647	31.865442276	-1.2144406363	31.659337997	19.130681979	0	0	0	0	0
12652	2022-09-06	15:36:18.934	248.44188582	5962.60526	1662478578.935	0	899	3.1015142595	3.1751946501	538.11691624	553.64381771	2.5635218313	730.58076245	31.865442276	-1.1891419232	31.659337997	19.134020142	0	0	0	0	0
12653	2022-09-06	15:36:19.844	248.44189634	5962.605512	1662478579.844	0	899	3.105454237	3.1804537487	538.11691624	553.90305398	2.605102444	730.57805426	31.865442276	-1.1945961714	31.659337997	19.134239197	0	0	0	0	0
12654	2022-09-06	15:36:20.756	248.4419069	5962.605766	1662478580.756	0	899	3.1055205134	3.1805223344	539.13628163	554.95247354	2.6051264752	730.56613826	31.867817392	-1.1848518067	31.659337997	19.131544353	0	0	0	0	0
12655	2022-09-06	15:36:21.630	248.44191701	5962.606008	1662478581.63	0	899	3.0637443392	3.1352878029	539.13982287	554.42998305	2.520855805	730.5532752	31.868616104	-1.1724665339	31.659337997	19.114672099	0	0	0	0	0
12656	2022-09-06	15:36:22.535	248.44192749	5962.60626	1662478582.535	0	899	3.0637443392	3.1352878029	538.49835041	553.77031824	2.520855805	730.56427527	31.868616104	-1.160415411	31.659337997	19.093547821	0	0	0	0	0
12657	2022-09-06	15:36:23.473	248.44193834	5962.60652	1662478583.473	0	899	3.0459965414	3.1193655423	538.49835041	554.25368761	2.598374762	730.57461002	31.868616104	-1.1578284273	31.659337997	19.090304065	0	0	0	0	0
12658	2022-09-06	15:36:24.355	248.44194856	5962.606766	1662478584.356	0	899	3.0459965414	3.1193655423	538.25216261	554.00029687	2.598374762	730.56483712	31.868616104	-1.1494530305	31.659337997	19.130467484	0	0	0	0	0
12659	2022-09-06	15:36:25.220	248.44195858	5962.607006	1662478585.221	0	899	3.0486951483	3.1215672557	538.26316657	553.89051657	2.5789569191	730.56661037	31.871101973	-1.179516096	31.659337997	19.127066189	0	0	0	0	0
12660	2022-09-06	15:36:26.128	248.44196909	5962.607258	1662478586.129	0	899	3.04871065	3.121583292	537.68127592	553.29176724	2.5789625873	730.55914509	31.871667862	-1.1871477515	31.659337997	19.125673395	0	0	0	0	0
12661	2022-09-06	15:36:26.973	248.44197887	5962.607493	1662478586.974	0	899	3.0713604966	3.1437951059	537.68127592	553.08247604	2.5453490316	730.54394531	31.871667862	-1.1897132397	31.659337997	19.125957489	0	0	0	0	0
12662	2022-09-06	15:36:27.918	248.4419898	5962.607755	1662478587.919	0	899	3.0713604966	3.1437951059	537.46604533	552.86108043	2.5453490316	730.55511555	31.871667862	-1.2092127089	31.659337997	19.125535005	0	0	0	0	0
12663	2022-09-06	15:36:28.819	248.44200023	5962.608006	1662478588.82	0	899	3.0916039664	3.1616940904	537.46604533	552.26241753	2.4490205872	730.54592512	31.871667862	-1.1981209319	31.659337997	19.132106819	0	0	0	0	0
12664	2022-09-06	15:36:29.723	248.44201068	5962.608256	1662478589.723	0	899	3.0916362037	3.1617273817	538.61770548	553.44585142	2.4490316254	730.55992116	31.872828338	-1.1809282161	31.659337997	19.114126029	0	0	0	0	0
12665	2022-09-06	15:36:30.680	248.44202177	5962.608522	1662478590.681	0	899	3.0937079826	3.1666052451	538.62594764	554.04052428	2.5431545172	730.56479589	31.874689102	-1.201764297	31.659337997	19.091930604	0	0	0	0	0
12666	2022-09-06	15:36:31.592	248.44203231	5962.608776	1662478591.592	0	899	3.0937079826	3.1666052451	537.32856602	552.70601377	2.5431545172	730.55450439	31.874689102	-1.1832026243	31.659337997	19.125957489	0	0	0	0	0
12667	2022-09-06	15:36:32.526	248.44204313	5962.609035	1662478592.526	0	899	3.0918386953	3.1639794599	537.32856602	552.55489803	2.5188513609	730.5496232	31.874689102	-1.1818552041	31.659337997	19.124765396	0	0	0	0	0
12668	2022-09-06	15:36:33.453	248.44205387	5962.609293	1662478593.454	0	899	3.0918386953	3.1639794599	539.28415028	554.56589787	2.5188513609	730.55537788	31.874689102	-1.1879778035	31.659337997	19.127349854	0	0	0	0	0
12669	2022-09-06	15:36:34.361	248.44206436	5962.609545	1662478594.361	0	899	3.0885768278	3.1628028435	539.28415028	555.02653614	2.5926236824	730.53799135	31.874689102	-1.6524519352	31.659337997	19.116999721	0	0	0	0	0
12670	2022-09-06	15:36:35.269	248.44207487	5962.609797	1662478595.269	0	899	3.0886421589	3.1628704397	538.46243348	554.1809803	2.5926473873	730.5558795	31.8770432	-1.3205506786	31.659337997	19.100835724	0	0	0	0	0
12671	2022-09-06	15:36:36.198	248.44208564	5962.610055	1662478596.199	0	899	3.0897550914	3.1650941561	538.46606342	554.41536328	2.6295960868	730.55717579	31.87786293	-1.1768428577	31.659337997	19.114307846	0	0	0	0	0
12672	2022-09-06	15:36:37.089	248.44209595	5962.610303	1662478597.09	0	899	3.0897550914	3.1650941561	538.94543483	554.90893361	2.6295960868	730.54732003	31.87786293	-1.4528973395	31.659337997	19.083027758	0	0	0	0	0
12673	2022-09-06	15:36:37.990	248.44210638	5962.610553	1662478597.991	0	899	3.0917385258	3.163205517	538.94543483	554.07474839	2.4959365685	730.54193115	31.87786293	-1.4908292294	31.659337997	19.076622009	0	0	0	0	0
12674	2022-09-06	15:36:38.956	248.44211755	5962.610821	1662478598.956	0	899	3.0917385258	3.163205517	538.67866612	553.80049093	2.4959365685	730.5526026	31.87786293	-1.1979377483	31.659337997	19.127965283	0	0	0	0	0
12675	2022-09-06	15:36:39.858	248.44212799	5962.611072	1662478599.858	0	899	3.0926338382	3.1659421778	538.68396283	554.19297724	2.5580313302	730.53802207	31.879058573	-1.2773046936	31.659337997	19.123443275	0	0	0	0	0
12676	2022-09-06	15:36:40.740	248.44213819	5962.611317	1662478600.74	0	899	3.0926871124	3.1659972737	538.16758066	553.66184682	2.5580503778	730.54644775	31.880975723	-1.3394573927	31.659337997	19.114793777	0	0	0	0	0
12677	2022-09-06	15:36:41.713	248.44214947	5962.611587	1662478601.714	0	899	3.090909645	3.1673487505	538.16758066	554.33592356	2.6660922074	730.5521414	31.880975723	-1.4566376509	31.659337997	19.091541808	0	0	0	0	0
12678	2022-09-06	15:36:42.615	248.4421599	5962.611838	1662478602.615	0	899	3.090909645	3.1673487505	538.752602	554.93852089	2.6660922074	730.56707764	31.880975723	-1.4875738621	31.659337997	19.082384109	0	0	0	0	0
12679	2022-09-06	15:36:43.480	248.44216991	5962.612078	1662478603.48	0	899	3.0908477996	3.1632808521	538.752602	554.0863842	2.5296153613	730.56747538	31.880975723	-1.531326515	31.659337997	19.114063402	0	0	0	0	0
12680	2022-09-06	15:36:44.428	248.44218089	5962.612341	1662478604.429	0	899	3.0908477996	3.1632808521	538.86845451	554.20553406	2.5296153613	730.55786739	31.880975723	-1.3688629195	31.659337997	19.122096194	0	0	0	0	0
12681	2022-09-06	15:36:45.375	248.44219184	5962.612604	1662478605.375	0	899	3.0956888171	3.1707596382	538.88109256	554.75492488	2.6155516456	730.55363818	31.883827601	-1.160275363	31.659337997	19.126636505	0	0	0	0	0
12682	2022-09-06	15:36:46.321	248.44220279	5962.612867	1662478606.321	0	899	3.0956969233	3.1707680281	539.10080267	554.98112549	2.6155546062	730.55679665	31.884119034	-1.1727576437	31.659337997	19.128623432	0	0	0	0	0
12683	2022-09-06	15:36:47.255	248.4422136	5962.613126	1662478607.255	0	899	3.0857657054	3.1581426132	539.10080267	554.45791828	2.5317670402	730.5550335	31.884119034	-1.3047808298	31.659337997	19.114180735	0	0	0	0	0
12684	2022-09-06	15:36:48.198	248.44222453	5962.613389	1662478608.199	0	899	3.0857657054	3.1581426132	538.37564175	553.71210003	2.5317670402	730.55498095	31.884119034	-1.2859711268	31.659337997	19.122147983	0	0	0	0	0
12685	2022-09-06	15:36:49.158	248.44223564	5962.613655	1662478609.159	0	899	3.0718900927	3.1469823462	538.37564175	554.36266405	2.6360660369	730.56481934	31.884119034	-1.1783196926	31.659337997	19.133878708	0	0	0	0	0
12686	2022-09-06	15:36:50.084	248.44224634	5962.613912	1662478610.084	0	899	3.0719030511	3.1469957616	539.92477999	555.95783393	2.6360708437	730.55570853	31.884588519	-1.1929470143	31.659337997	19.131575149	0	0	0	0	0
12687	2022-09-06	15:36:51.045	248.44225747	5962.614179	1662478611.045	0	899	3.0955882276	3.171724696	539.93638095	556.06876385	2.6518728634	730.55335119	31.887201309	-1.2673663359	31.659337997	19.11952793	0	0	0	0	0
12688	2022-09-06	15:36:52.010	248.44226865	5962.614447	1662478612.011	0	899	3.0955882276	3.171724696	538.8262632	554.92547766	2.6518728634	730.56295029	31.887201309	-1.2064640017	31.659337997	19.128200897	0	0	0	0	0
12689	2022-09-06	15:36:52.881	248.44227873	5962.614689	1662478612.882	0	899	3.0977711258	3.1703427993	538.8262632	554.15712659	2.5288109827	730.56970255	31.887201309	-1.2290140138	31.659337997	19.128041691	0	0	0	0	0
12690	2022-09-06	15:36:53.786	248.44228919	5962.614941	1662478613.786	0	899	3.0977711258	3.1703427993	538.23406768	553.54808173	2.5288109827	730.56661118	31.887201309	-1.1539047956	31.659337997	19.130277634	0	0	0	0	0
12691	2022-09-06	15:36:54.667	248.4422994	5962.615186	1662478614.668	0	899	3.0773319423	3.1511842013	538.23406768	553.92369819	2.5890798717	730.55548783	31.887201309	-1.1539047956	31.659337997	19.130277634	0	0	0	0	0
12692	2022-09-06	15:36:55.601	248.44231021	5962.615445	1662478615.602	0	899	3.077379017	3.1512329058	537.46365576	553.13093523	2.5890969923	730.5526503	31.888903826	-1.1530317313	31.659337997	19.131243485	0	0	0	0	0
12693	2022-09-06	15:36:56.555	248.44232125	5962.61571	1662478616.556	0	899	3.0863404211	3.1625060228	537.47015877	553.5834169	2.6606207301	730.56354326	31.890375137	-1.1627222252	31.659337997	19.131774208	0	0	0	0	0
12694	2022-09-06	15:36:57.539	248.44233264	5962.615983	1662478617.54	0	899	3.0863404211	3.1625060228	538.15312527	554.28685861	2.6606207301	730.57558497	31.890375137	-1.1783196926	31.659337997	19.131719589	0	0	0	0	0
12695	2022-09-06	15:36:58.438	248.44234304	5962.616233	1662478618.439	0	899	3.0820094418	3.153313781	538.15312527	553.27345926	2.4980678203	730.57629152	31.890375137	-1.1721108939	31.659337997	19.131203923	0	0	0	0	0
12696	2022-09-06	15:36:59.296	248.44235297	5962.616471	1662478619.297	0	899	3.0820099903	3.1533143477	538.78282429	553.92085195	2.4980680125	730.57482223	31.890394943	-1.1682196153	31.659337997	19.130638123	0	0	0	0	0
[truncated: 19,729 more rows]
