# Supplementary material for: A simple method to measure methane emissions from indoor gas leaks
Source: PLoS One. 2023 Nov 30;18(11):e0295055. doi: 10.1371/journal.pone.0295055 (PMC10688665; doi:10.1371/journal.pone.0295055)
Supplement: S1 Data — (ZIP) [file pone.0295055.s011.zip › data and code/data/raw data/cavity ringdown spectrometer data/experiments/R10.dat]

DATE	TIME	FRAC_DAYS_SINCE_JAN1	FRAC_HRS_SINCE_JAN1	EPOCH_TIME	ALARM_STATUS	INST_STATUS	CH4	CH4_dry	CO2	CO2_dry	H2O	CavityPressure	CavityTemp	Battery_Current	Battery_Temperature	Battery_Voltage	GPS_ABS_LAT	GPS_ABS_LONG	GPS_FIT	GPS_TIME	GPS_ALTITUDE
8980	2022-10-13	15:32:00.357	285.43889302	6850.533433	1665675120.357	0	899	2.0791508683	2.1150487349	505.04086231	515.61752632	1.875010549	729.7002709	26.207399621	-1.1970861724	30.912256241	19.170725917	42.406563443	-71.125984945	2	55915.033033	38.3
8981	2022-10-13	15:32:01.259	285.43890346	6850.533683	1665675121.259	0	899	2.0808807804	2.1155692935	505.0419828	515.25258569	1.8113980015	729.6973303	26.207666397	-1.2056016685	30.912256241	19.173046112	42.406566453	-71.12598344	2	55915.935936	38.3
8982	2022-10-13	15:32:02.223	285.43891462	6850.533951	1665675122.223	0	899	2.0808807804	2.1155692935	501.61985818	511.76127483	1.8113980015	729.71868048	26.207666397	-1.1994791031	30.912256241	19.171691895	42.406565141	-71.125983333	2	55916.915565	38.3
8983	2022-10-13	15:32:03.213	285.43892608	6850.534226	1665675123.213	0	899	2.0859819209	2.1208645496	501.61985818	511.79319818	1.8169866136	729.724573	26.207666397	-1.1871046294	30.912256241	19.170198188	42.406566491	-71.125981843	2	55917.894477	38.3
8984	2022-10-13	15:32:04.150	285.43893692	6850.534486	1665675124.15	0	899	2.0859819209	2.1208645496	501.34624548	511.51403636	1.8169866136	729.70936756	26.207666397	-1.2076174021	30.912256241	19.163768768	42.406566667	-71.125981667	2	55918.831663	38.3
8985	2022-10-13	15:32:05.108	285.43894801	6850.534752	1665675125.108	0	899	2.0825712694	2.11754316	501.36046633	511.57141005	1.8244933944	729.70365936	26.211076888	-1.1828791929	30.912256241	19.172139818	42.406566667	-71.125981667	2	55919.755981	38.3
8986	2022-10-13	15:32:06.099	285.43895949	6850.535028	1665675126.1	0	899	2.0825789418	2.1175510165	502.56738252	512.80292309	1.8244962272	729.69761567	26.211481094	-1.1679177829	30.912256241	19.172539882	42.406566667	-71.125982878	2	55920.726824	38.3
8987	2022-10-13	15:32:07.065	285.43897066	6850.535296	1665675127.065	0	899	2.0844331562	2.12031957	502.56738252	513.06211725	1.8697528087	729.69838123	26.211481094	-1.1846362676	30.912256241	19.165156548	42.406565519	-71.125985629	2	55921.688689	38.3
8988	2022-10-13	15:32:07.950	285.4389809	6850.535542	1665675127.95	0	899	2.0844331562	2.12031957	502.28756261	512.77645406	1.8697528087	729.7131865	26.211481094	-1.2369152308	30.912256241	19.173131943	42.406564011	-71.125987656	2	55922.593588	38.3
8989	2022-10-13	15:32:08.907	285.43899199	6850.535808	1665675128.908	0	899	2.0842370179	2.1179309242	502.28756261	512.13438918	1.7574987619	729.6795149	26.211481094	-1.204168071	30.912256241	19.172897983	42.40656236	-71.125990281	2	55923.584281	38.3
8990	2022-10-13	15:32:09.778	285.43900206	6850.536049	1665675129.778	0	899	2.0842613437	2.1179558118	500.67428217	510.48953128	1.7575074067	729.66800877	26.21276162	-1.1849056822	30.912256241	19.172656861	42.406561667	-71.125993137	2	55924.441093	38.3
8991	2022-10-13	15:32:10.667	285.43901235	6850.536296	1665675130.667	0	899	2.0823305589	2.1182870356	500.68572452	511.17226852	1.8752007864	729.65676294	26.215509415	-1.1771123701	30.912256241	19.168676477	42.406561667	-71.125995494	2	55925.296593	38.3
8992	2022-10-13	15:32:11.552	285.4390226	6850.536542	1665675131.553	0	899	2.0823305589	2.1182870356	500.29084301	510.76911647	1.8752007864	729.66015908	26.215509415	-1.2831470374	30.912256241	19.144187169	42.406561979	-71.125996979	2	55926.187182	38.3
8993	2022-10-13	15:32:12.447	285.43903295	6850.536791	1665675132.447	0	899	2.079928025	2.1133719594	500.29084301	510.04575455	1.748223189	729.67462118	26.215509415	-1.2260929425	30.912256241	19.171132902	42.406563333	-71.125998333	2	55927.09979	38.3
8994	2022-10-13	15:32:13.345	285.43904334	6850.53704	1665675133.345	0	899	2.079928025	2.1133719594	501.34203743	511.11744566	1.748223189	729.68541025	26.215509415	-1.1457666159	30.912256241	19.178173065	42.406563333	-71.125998333	2	55928.040434	38.3
8995	2022-10-13	15:32:14.276	285.43905412	6850.537299	1665675134.276	0	899	2.0783106404	2.1130882525	501.34649446	511.52112083	1.8181829352	729.68197975	26.216578338	-1.1570739351	30.912256241	19.176775661	42.406563333	-71.125998333	2	55928.95858	38.3
8996	2022-10-13	15:32:15.190	285.4390647	6850.537553	1665675135.19	0	899	2.0783649647	2.1131438753	500.22815951	510.38020382	1.8182029649	729.68025218	26.219446182	-1.1473941803	30.912256241	19.177453995	42.406564813	-71.125998333	2	55929.887984	38.3
8997	2022-10-13	15:32:16.105	285.43907529	6850.537807	1665675136.105	0	899	2.0787304254	2.1138812373	500.22815951	510.4873366	1.8370045474	729.66461384	26.219446182	-1.4662418658	30.912256241	19.132152191	42.406566323	-71.125998333	2	55930.793886	38.3
8998	2022-10-13	15:32:17.046	285.43908619	6850.538069	1665675137.047	0	899	2.0787304254	2.1138812373	498.90509042	509.13713269	1.8370045474	729.6717408	26.219446182	-1.2151951719	30.912256241	19.167456355	42.406570121	-71.125991425	2	55931.690858	38.3
8999	2022-10-13	15:32:17.944	285.43909659	6850.538318	1665675137.945	0	899	2.076222981	2.1103188653	498.90509042	508.84102613	1.7848812664	729.67970771	26.219446182	-1.1592297625	30.912256241	19.174615708	42.406571667	-71.125987396	2	55932.56213	38.356213018
9000	2022-10-13	15:32:18.937	285.43910807	6850.538594	1665675138.937	0	899	2.076222981	2.1103188653	499.93476603	509.89120824	1.7848812664	729.66619186	26.219446182	-1.1796670039	30.912256241	19.171331406	42.4065745	-71.125984778	2	55933.566701	38.456670114
9001	2022-10-13	15:32:19.898	285.43911919	6850.538861	1665675139.898	0	899	2.08342943	2.1188135042	499.94555454	510.24385757	1.8448903512	729.67680187	26.222040783	-1.4239660407	30.912256241	19.161748962	42.406579466	-71.125980534	2	55934.559917	38.5
9002	2022-10-13	15:32:20.809	285.43912975	6850.539114	1665675140.81	0	899	2.0834560753	2.118840796	498.96072874	509.23880203	1.8449002954	729.68366125	26.223443985	-1.4214760531	30.912256241	19.162490643	42.406582492	-71.125979158	2	55935.494908	38.5
9003	2022-10-13	15:32:21.661	285.43913961	6850.539351	1665675141.662	0	899	2.0866651633	2.1217222254	498.96072874	509.12757813	1.825334431	729.6901427	26.223443985	-1.1832457418	30.912256241	19.175564456	42.406584521	-71.125979406	2	55936.356356	38.5
9004	2022-10-13	15:32:22.555	285.43914995	6850.539599	1665675142.556	0	899	2.0866651633	2.1217222254	497.01050367	507.13761518	1.825334431	729.69169647	26.223443985	-1.167950102	30.912256241	19.176871483	42.406587904	-71.125977508	2	55937.247535	38.524753452
9005	2022-10-13	15:32:23.438	285.43916017	6850.539844	1665675143.439	0	899	2.0839485537	2.118008456	497.01050367	506.86144523	1.7765243438	729.70085498	26.223443985	-1.1472432779	30.912256241	19.176688036	42.406591667	-71.125974803	2	55938.118343	38.6
9006	2022-10-13	15:32:24.299	285.43917013	6850.540083	1665675144.299	0	899	2.0839485537	2.118008456	501.09609011	511.02800958	1.7765243438	729.70024301	26.223443985	-1.2369152308	30.912256241	19.170970917	42.406591667	-71.125973389	2	55938.966469	38.6
9007	2022-10-13	15:32:25.266	285.43918133	6850.540352	1665675145.267	0	899	2.0848772097	2.1184174256	501.10828477	510.88401949	1.7490803773	729.68556709	26.226370035	-1.1839032852	30.912256241	19.174395795	42.406599466	-71.125963975	2	55939.935872	38.6
9008	2022-10-13	15:32:26.201	285.43919215	6850.540612	1665675146.202	0	899	2.0848952555	2.1184358859	499.45872969	509.20232075	1.7490867581	729.69009622	26.227319717	-1.1425112486	30.912256241	19.177453995	42.406604228	-71.125954877	2	55940.845631	38.6
9009	2022-10-13	15:32:27.144	285.43920306	6850.540873	1665675147.144	0	899	2.0793445381	2.1151013892	499.45872969	509.87628132	1.8675985573	729.69576925	26.227319717	-1.1621293556	30.912256241	19.17411525	42.406607699	-71.125947935	2	55941.809721	38.6
9010	2022-10-13	15:32:28.026	285.43921326	6850.541118	1665675148.026	0	899	2.0793445381	2.1151013892	499.86458275	510.29059953	1.8675985573	729.70223494	26.227319717	-1.2054507796	30.912256241	19.175069177	42.406609463	-71.125942149	2	55942.67767	38.6
9011	2022-10-13	15:32:28.930	285.43922373	6850.541369	1665675148.93	0	899	2.0748307103	2.1082074078	499.86458275	509.61549914	1.7489825742	729.69014472	26.227319717	-1.2182779659	30.912256241	19.174852018	42.40661	-71.125937134	2	55943.573146	38.6
9012	2022-10-13	15:32:29.855	285.43923444	6850.541627	1665675149.856	0	899	2.074891141	2.108269227	499.74331212	509.49198487	1.7490040444	729.69303924	26.230515373	-1.1857572289	30.912256241	19.173132082	42.406610809	-71.125934191	2	55944.485437	38.6
9013	2022-10-13	15:32:30.776	285.43924509	6850.541882	1665675150.776	0	899	2.0793185018	2.1128575975	499.74702659	509.52202877	1.7536243841	729.69213867	26.231409073	-1.1815749407	30.912256241	19.172052383	42.406611667	-71.125931989	2	55945.403309	38.6
9014	2022-10-13	15:32:31.707	285.43925588	6850.542141	1665675151.708	0	899	2.0793185018	2.1128575975	497.01263497	506.73415272	1.7536243841	729.69831575	26.231409073	-1.1754092586	30.912256241	19.172733357	42.406611083	-71.12593	2	55946.350099	38.6
9015	2022-10-13	15:32:32.648	285.43926677	6850.542402	1665675152.649	0	899	2.0799522589	2.1125573704	497.01263497	506.45965438	1.7050323818	729.70886716	26.231409073	-1.1580224479	30.912256241	19.174102417	42.40661	-71.125929506	2	55947.29653	38.6
9016	2022-10-13	15:32:33.556	285.43927728	6850.542655	1665675153.557	0	899	2.0799522589	2.1125573704	498.16402447	507.63292904	1.7050323818	729.70541442	26.231409073	-1.1584320447	30.912256241	19.176458763	42.40661	-71.125927953	2	55948.228489	38.6
9017	2022-10-13	15:32:34.503	285.43928823	6850.542918	1665675154.503	0	899	2.0771818622	2.1116087084	498.17731521	508.19075599	1.8011059068	729.72240888	26.234616854	-1.1667536331	30.912256241	19.178237523	42.406610248	-71.125926914	2	55949.148504	38.6
9018	2022-10-13	15:32:35.395	285.43929856	6850.543166	1665675155.396	0	899	2.077195085	2.1116222443	498.69667169	508.72057905	1.8011107394	729.72516475	26.235315323	-1.1652984619	30.912256241	19.178173065	42.406611822	-71.125928178	2	55950.093294	38.6
9019	2022-10-13	15:32:36.381	285.43930997	6850.543439	1665675156.381	0	899	2.0804232528	2.1158606507	498.69667169	508.99970421	1.8502491721	729.72081509	26.235315323	-1.2392434521	30.912256241	19.173740475	42.406613594	-71.125926667	2	55951.052052	38.6
9020	2022-10-13	15:32:37.318	285.43932081	6850.543699	1665675157.318	0	899	2.0804232528	2.1158606507	497.66390708	507.94560277	1.8502491721	729.71248561	26.235315323	-1.1408835649	30.912256241	19.175653458	42.406618283	-71.125926667	2	55951.98999	38.6
9021	2022-10-13	15:32:38.301	285.43933219	6850.543973	1665675158.301	0	899	2.0777545944	2.1124534305	497.66390708	507.74354546	1.8146096593	729.71239628	26.235315323	-1.1457666159	30.912256241	19.178173065	42.406621636	-71.125921712	2	55952.990835	38.699083503
9022	2022-10-13	15:32:39.266	285.43934337	6850.544241	1665675159.267	0	899	2.0777712653	2.1124704991	499.56392999	509.68208617	1.814615796	729.72184339	26.236195684	-1.1819306478	30.912256241	19.171232956	42.40662324	-71.125921667	2	55953.943787	38.7
9023	2022-10-13	15:32:40.142	285.43935351	6850.544484	1665675160.143	0	899	2.0914264194	2.1254714098	499.57700913	509.43896106	1.7695115567	729.73187256	26.239343643	-1.1864578724	30.912256241	19.172771454	42.406620601	-71.125927132	2	55954.81982	38.7
9024	2022-10-13	15:32:41.022	285.43936368	6850.544728	1665675161.022	0	899	2.0914264194	2.1254714098	498.80526218	508.65197936	1.7695115567	729.72423953	26.239343643	-1.5438087334	30.912256241	19.124062822	42.406616706	-71.125933823	2	55955.658812	38.7
9025	2022-10-13	15:32:41.908	285.43937395	6850.544975	1665675161.909	0	899	2.0817378559	2.1165670695	498.80526218	508.92663901	1.8178878566	729.72923956	26.239343643	-1.3265007774	30.912256241	19.153018042	42.40661592	-71.125934826	2	55956.55205	38.7
9026	2022-10-13	15:32:42.825	285.43938456	6850.545229	1665675162.826	0	899	2.0817378559	2.1165670695	498.6049948	508.72230796	1.8178878566	729.7586678	26.239343643	-1.1716365538	30.912256241	19.172609632	42.406620639	-71.12593095	2	55957.476699	38.7
9027	2022-10-13	15:32:43.701	285.4393947	6850.545473	1665675163.702	0	899	2.0801189758	2.1154351358	498.6049948	508.87227293	1.8442900227	729.74465922	26.239343643	-1.1718953106	30.912256241	19.173971656	42.406626108	-71.125928333	2	55958.332347	38.7
9028	2022-10-13	15:32:44.657	285.43940576	6850.545738	1665675164.658	0	899	2.08015434	2.1154713578	499.61207498	509.90016615	1.8443032388	729.75299396	26.241209055	-1.1649319423	30.912256241	19.171820697	42.406628822	-71.125927355	2	55959.293375	38.7
9029	2022-10-13	15:32:45.576	285.4394164	6850.545994	1665675165.577	0	899	2.0808938284	2.1164913978	499.62080862	509.98740198	1.858058113	729.75266534	26.243310928	-1.1498410804	30.912256241	19.170341706	42.406629588	-71.125925	2	55960.247247	38.7
9030	2022-10-13	15:32:46.476	285.43942682	6850.546244	1665675166.477	0	899	2.0808938284	2.1164913978	499.50339849	509.86755571	1.858058113	729.76268642	26.243310928	-1.1750643253	30.912256241	19.173131943	42.406628094	-71.12592524	2	55961.143829	38.7
9031	2022-10-13	15:32:47.341	285.43943682	6850.546484	1665675167.341	0	899	2.0831253113	2.119098856	499.50339849	509.96615574	1.8753721932	729.77349328	26.243310928	-1.1696963373	30.912256241	19.172378111	42.406626694	-71.125926639	2	55961.983479	38.7
9032	2022-10-13	15:32:48.253	285.43944738	6850.546737	1665675168.254	0	899	2.0831253113	2.119098856	499.83394093	510.30362182	1.8753721932	729.76522201	26.243310928	-1.1425112486	30.912256241	19.165929794	42.406626667	-71.125926667	2	55962.941176	38.7
9033	2022-10-13	15:32:49.217	285.43945854	6850.547005	1665675169.218	0	899	2.0841659394	2.1170470403	499.83394093	509.39583678	1.7158183015	729.78222535	26.243310928	-1.1672494577	30.912256241	19.171403632	42.406628093	-71.125928093	2	55963.855796	38.7
9034	2022-10-13	15:32:50.158	285.43946943	6850.547266	1665675170.159	0	899	2.0842253653	2.1171078051	499.4483948	509.00303212	1.715838923	729.79558599	26.246439485	-1.1779423447	30.912256241	19.151160474	42.406630924	-71.125930924	2	55964.77712	38.7
9035	2022-10-13	15:32:51.071	285.43947999	6850.54752	1665675171.071	0	899	2.0807144057	2.1161671247	499.45175189	509.77341174	1.8507810351	729.7931846	26.247247696	-1.5803501606	30.912256241	19.099308014	42.406632812	-71.125932812	2	55965.687375	38.7
9036	2022-10-13	15:32:52.016	285.43949093	6850.547782	1665675172.016	0	899	2.0807144057	2.1161671247	499.07757606	509.3915032	1.8507810351	729.80436131	26.247247696	-1.2356324291	30.912256241	19.143953109	42.406633333	-71.125934407	2	55966.643947	38.7
9037	2022-10-13	15:32:52.882	285.43950096	6850.548023	1665675172.883	0	899	2.0906604184	2.1241280337	499.07757606	508.76558611	1.7406022145	729.80268951	26.247247696	-1.1851212876	30.912256241	19.164901961	42.406633333	-71.125934163	2	55967.501942	38.7
9038	2022-10-13	15:32:53.760	285.43951112	6850.548267	1665675173.761	0	899	2.0906604184	2.1241280337	500.2330401	509.94347983	1.7406022145	729.81052505	26.247247696	-1.2331317142	30.912256241	19.173740261	42.406632683	-71.125933983	2	55968.389957	38.7
9039	2022-10-13	15:32:54.619	285.43952106	6850.548506	1665675174.62	0	899	2.085982665	2.1208688551	500.24111187	510.38752536	1.8171684323	729.80209532	26.249187886	-1.5937917935	30.912256241	19.127013011	42.406630748	-71.125934541	2	55969.275598	38.7
9040	2022-10-13	15:32:55.575	285.43953213	6850.548771	1665675175.576	0	899	2.0860200414	2.1209071246	499.53998228	509.6722528	1.8171821569	729.80836861	26.251153946	-1.5302917263	30.912256241	19.116274297	42.406630496	-71.125932973	2	55970.216304	38.7
9041	2022-10-13	15:32:56.477	285.43954257	6850.549022	1665675176.478	0	899	2.0797495267	2.1145147664	499.53998228	509.66729091	1.8163099444	729.80716448	26.251153946	-1.2033164864	30.912256241	19.15121748	42.406637455	-71.125932545	2	55971.175728	38.7
9042	2022-10-13	15:32:57.362	285.43955281	6850.549267	1665675177.363	0	899	2.0797495267	2.1145147664	499.22314281	509.34402807	1.8163099444	729.8254152	26.251153946	-1.4925969736	30.912256241	19.148150981	42.406633273	-71.125936787	2	55972.036072	38.7
9043	2022-10-13	15:32:58.250	285.43956309	6850.549514	1665675178.251	0	899	2.081043502	2.1160079943	499.22314281	509.39588724	1.8254308137	729.80988357	26.251153946	-1.5029233923	30.912256241	19.131419011	42.40663179	-71.125939753	2	55972.925852	38.7
9044	2022-10-13	15:32:59.230	285.43957442	6850.549786	1665675179.23	0	899	2.081043502	2.1160079943	499.53069615	509.70970764	1.8254308137	729.81700084	26.251153946	-1.5396587849	30.912256241	19.126676559	42.406631667	-71.12594	2	55973.935884	38.7
9045	2022-10-13	15:33:00.148	285.43958505	6850.550041	1665675180.148	0	899	2.0858596279	2.1201030957	499.54423076	509.48978561	1.7843342567	729.80344376	26.254411849	-1.2723355056	30.912256241	19.161276116	42.406642748	-71.125938615	2	55974.831068	38.7
9046	2022-10-13	15:33:01.059	285.4395956	6850.550294	1665675181.06	0	899	2.0858731128	2.1201168968	499.73683558	509.6862527	1.7843391193	729.7807407	26.255121231	-1.2098163358	30.912256241	19.169573841	42.406650005	-71.125937082	2	55975.750763	38.7
9047	2022-10-13	15:33:01.992	285.43960639	6850.550553	1665675181.992	0	899	2.0827068117	2.1177782552	499.73683558	509.94312008	1.8294839815	729.75927371	26.255121231	-1.1513393802	30.912256241	19.173971176	42.406654954	-71.125939954	2	55976.657416	38.7
9048	2022-10-13	15:33:02.871	285.43961656	6850.550798	1665675182.871	0	899	2.0827068117	2.1177782552	499.25197818	509.44836028	1.8294839815	729.76440025	26.255121231	-1.1815749407	30.912256241	19.175292969	42.40665581	-71.125941667	2	55977.513807	38.7
9049	2022-10-13	15:33:03.795	285.43962726	6850.551054	1665675183.795	0	899	2.0819394459	2.1171743948	499.25197818	509.49985398	1.8385373944	729.76555467	26.255121231	-1.1821570262	30.912256241	19.172588449	42.406655708	-71.125942375	2	55978.425049	38.7
9050	2022-10-13	15:33:04.657	285.43963723	6850.551294	1665675184.657	0	899	2.0819879235	2.1172240445	500.27726414	510.5462883	1.8385554401	729.75572073	26.257676219	-1.2170060841	30.912256241	19.173339174	42.406656201	-71.125943799	2	55979.279279	38.7
9051	2022-10-13	15:33:05.576	285.43964788	6850.551549	1665675185.577	0	899	2.081655805	2.1149774446	500.28301305	509.99388821	1.7405082158	729.72720357	26.259057999	-1.3159372672	30.912256241	19.1751278	42.406656724	-71.125945	2	55980.206825	38.720682523
9052	2022-10-13	15:33:06.506	285.43965865	6850.551807	1665675186.507	0	899	2.081655805	2.1149774446	500.75881659	510.47892746	1.7405082158	729.69841478	26.259057999	-1.2548517605	30.912256241	19.17450584	42.406664176	-71.125945843	2	55981.168563	38.8
9053	2022-10-13	15:33:07.440	285.43966944	6850.552067	1665675187.44	0	899	2.0805845044	2.114792841	500.75881659	510.7436278	1.7869795354	729.67299223	26.259057999	-1.1457666159	30.912256241	19.175292969	42.406668121	-71.125950212	2	55982.127219	38.8
9054	2022-10-13	15:33:08.368	285.43968019	6850.552324	1665675188.368	0	899	2.0805845044	2.114792841	499.52347579	509.4836551	1.7869795354	729.66420195	26.259057999	-1.1767459216	30.912256241	19.175342269	42.406666597	-71.125951528	2	55983.041748	38.8
9055	2022-10-13	15:33:09.358	285.43969166	6850.5526	1665675189.359	0	899	2.0922875324	2.1273826592	499.52519526	509.68715971	1.8224543416	729.6889992	26.259471906	-1.1466504478	30.912256241	19.177354813	42.406664987	-71.125948327	2	55984.003945	38.8
9056	2022-10-13	15:33:10.276	285.43970227	6850.552854	1665675190.276	0	899	2.0923541242	2.1274508468	502.63298696	512.85831396	1.8224787923	729.69041716	26.262964249	-1.1815749407	30.912256241	19.173492432	42.406661972	-71.12594682	2	55984.908284	38.8
9057	2022-10-13	15:33:11.190	285.43971285	6850.553108	1665675191.19	0	899	2.0925127422	2.128492375	502.63298696	513.11567563	1.8674117323	729.69981536	26.262964249	-1.1976143469	30.912256241	19.169152064	42.406658925	-71.12595078	2	55985.822645	38.8
9058	2022-10-13	15:33:12.098	285.43972337	6850.553361	1665675192.099	0	899	2.0925127422	2.128492375	500.62241345	511.0631705	1.8674117323	729.71652484	26.262964249	-1.2824895382	30.912256241	19.171691895	42.40665713	-71.12595287	2	55986.721893	38.8
9059	2022-10-13	15:33:13.091	285.43973485	6850.553636	1665675193.091	0	899	2.0825888523	2.117057542	500.62241345	510.67102614	1.7986537483	729.70146695	26.262964249	-1.1634982627	30.912256241	19.175814572	42.406653055	-71.125954537	2	55987.722279	38.872227874
9060	2022-10-13	15:33:14.016	285.43974557	6850.553894	1665675194.017	0	899	2.0825888523	2.117057542	501.28960881	511.35161361	1.7986537483	729.70788453	26.262964249	-1.1681548933	30.912256241	19.17739296	42.406650576	-71.125956091	2	55988.654309	38.9
9061	2022-10-13	15:33:14.926	285.43975609	6850.554146	1665675194.926	0	899	2.0826641689	2.1168600011	501.29618052	511.2780284	1.7845819469	729.70708743	26.264540653	-1.1818660079	30.912256241	19.176095963	42.406648025	-71.125957654	2	55989.592437	38.9
9062	2022-10-13	15:33:15.854	285.43976683	6850.554404	1665675195.854	0	899	2.0827095474	2.1169064439	502.41572202	512.41995602	1.7845983384	729.70871679	26.266931534	-1.4142647942	30.912256241	19.147468365	42.406641577	-71.125964271	2	55990.508954	38.9
9063	2022-10-13	15:33:16.816	285.43977797	6850.554671	1665675196.817	0	899	2.0872676752	2.1236880564	502.41572202	513.0494555	1.8945637253	729.69947259	26.266931534	-1.2991109976	30.912256241	19.159419154	42.406638143	-71.125969262	2	55991.442886	38.9
9064	2022-10-13	15:33:17.746	285.43978873	6850.554929	1665675197.746	0	899	2.0872676752	2.1236880564	502.34626224	512.97852558	1.8945637253	729.70201869	26.266931534	-1.1734475103	30.912256241	19.173685491	42.406638071	-71.125971548	2	55992.385729	38.9
9065	2022-10-13	15:33:18.694	285.43979971	6850.555193	1665675198.695	0	899	2.0835159806	2.1185947783	502.34819232	512.60596895	1.829162363	729.69321184	26.267393542	-1.2625695925	30.912256241	19.176687493	42.406632592	-71.125979074	2	55993.361139	38.9
9066	2022-10-13	15:33:19.624	285.43981046	6850.555451	1665675199.624	0	899	2.0835807988	2.1186611556	498.97469	509.16371723	1.8291863517	729.68516773	26.270807266	-1.2369152308	30.912256241	19.173131943	42.406626825	-71.125983836	2	55994.301603	38.9
9067	2022-10-13	15:33:20.585	285.43982159	6850.555718	1665675200.585	0	899	2.0812090638	2.1166631803	498.97469	509.28443909	1.8504202275	729.69745884	26.270807266	-1.2423694789	30.912256241	19.173077034	42.406622886	-71.125984552	2	55995.268566	38.9
9068	2022-10-13	15:33:21.494	285.43983212	6850.555971	1665675201.495	0	899	2.0812090638	2.1166631803	499.68639646	510.01085073	1.8504202275	729.70189338	26.270807266	-1.2364732367	30.912256241	19.171820344	42.406621667	-71.125983019	2	55996.188363	38.9
9069	2022-10-13	15:33:22.397	285.43984256	6850.556221	1665675202.397	0	899	2.0795012014	2.1140325115	499.68639646	509.74947727	1.8044998451	729.70669535	26.270807266	-1.17151801	30.912256241	19.171167374	42.406621533	-71.125981533	2	55997.080366	38.9
9070	2022-10-13	15:33:23.311	285.43985314	6850.556475	1665675203.311	0	899	2.0795012014	2.1140325115	499.69401265	509.75724684	1.8044998451	729.71101309	26.270807266	-1.1441389322	30.912256241	19.176012039	42.406620015	-71.12598	2	55998.009294	38.9
9071	2022-10-13	15:33:24.253	285.43986404	6850.556737	1665675204.253	0	899	2.0828559109	2.1177513585	499.69691683	509.85026385	1.8203263648	729.70537805	26.271506139	-1.1727252401	30.912256241	19.176322065	42.406621475	-71.12598	2	55998.884758	38.9
9072	2022-10-13	15:33:25.193	285.43987492	6850.556998	1665675205.193	0	899	2.0829196874	2.1178166615	500.5624385	510.73350601	1.8203498619	729.71798282	26.274866104	-1.1392560005	30.912256241	19.177812576	42.406621667	-71.125981361	2	55999.816817	38.9
9073	2022-10-13	15:33:26.150	285.439886	6850.557264	1665675206.15	0	899	2.081203319	2.1161387708	500.5624385	510.75318695	1.8238019454	729.71599048	26.274866104	-1.1478577213	30.912256241	19.17844761	42.406622979	-71.125981667	2	56000.787386	38.9
9074	2022-10-13	15:33:27.078	285.43989675	6850.557522	1665675207.079	0	899	2.081203319	2.1161387708	501.98701653	512.2067674	1.8238019454	729.71148116	26.274866104	-1.1700089373	30.912256241	19.178734154	42.406623333	-71.125985452	2	56001.757098	38.9
9075	2022-10-13	15:33:28.029	285.43990774	6850.557786	1665675208.029	0	899	2.0828129722	2.116336204	501.98701653	511.78465145	1.7499138689	729.70104132	26.274866104	-1.1734366417	30.912256241	19.177093506	42.406622134	-71.125990265	2	56002.71972	38.9
9076	2022-10-13	15:33:28.953	285.43991845	6850.558043	1665675208.954	0	899	2.0828129722	2.116336204	503.17506067	512.99588348	1.7499138689	729.70244998	26.274866104	-1.1486985391	30.912256241	19.177736383	42.406621667	-71.12599813	2	56003.646293	38.9
9077	2022-10-13	15:33:29.947	285.43992995	6850.558319	1665675209.948	0	899	2.0835769231	2.1183552305	503.18572438	513.37198045	1.8136985516	729.69581614	26.277414625	-1.1719060323	30.912256241	19.147508457	42.406620674	-71.126006631	2	56004.595725	38.9
9078	2022-10-13	15:33:30.907	285.43994106	6850.558586	1665675210.908	0	899	2.0836038619	2.1183828116	500.88168704	511.02135764	1.8137084373	729.7073239	26.278833389	-1.184948817	30.912256241	19.149335444	42.40661822	-71.12601089	2	56005.534079	38.9
9079	2022-10-13	15:33:31.803	285.43995144	6850.558834	1665675211.804	0	899	2.085965892	2.1206889946	500.88168704	510.99351583	1.8088268508	729.7129557	26.278833389	-1.179451498	30.912256241	19.16460881	42.406618128	-71.126013128	2	56006.438438	38.9
9080	2022-10-13	15:33:32.721	285.43996206	6850.559089	1665675212.722	0	899	2.085965892	2.1206889946	499.5956601	509.68152649	1.8088268508	729.7188268	26.278833389	-1.1764872011	30.912256241	19.168770493	42.406618211	-71.126017385	2	56007.357715	38.9
9081	2022-10-13	15:33:33.644	285.43997274	6850.559346	1665675213.645	0	899	2.0883312918	2.1219992856	499.5956601	509.36290544	1.752780209	729.70756723	26.278833389	-1.1759913505	30.912256241	19.17287704	42.406610437	-71.126022579	2	56008.273786	38.9
9082	2022-10-13	15:33:34.552	285.43998325	6850.559598	1665675214.553	0	899	2.0883312918	2.1219992856	502.6896685	512.51740264	1.752780209	729.71384415	26.278833389	-1.1783196926	30.912256241	19.171331406	42.406596997	-71.126024466	2	56009.160321	38.9
9083	2022-10-13	15:33:35.470	285.43999387	6850.559853	1665675215.47	0	899	2.0817733807	2.1165559786	502.70493484	512.89156623	1.8154642926	729.70444231	26.282485393	-1.2288846922	30.912256241	19.170520782	42.40658933	-71.126021935	2	56010.080366	38.9
9084	2022-10-13	15:33:36.394	285.44000457	6850.56011	1665675216.395	0	899	2.0817793618	2.1165621025	501.81758554	511.98624857	1.8154664916	729.71225238	26.282800674	-1.3069043159	30.912256241	19.171331406	42.406581667	-71.126025	2	56011	38.9
9085	2022-10-13	15:33:37.236	285.44001431	6850.560343	1665675217.236	0	899	2.0828380625	2.1186621245	501.81758554	512.28643015	1.8679643341	729.7011363	26.282800674	-1.3227496297	30.912256241	19.176589928	42.406581667	-71.126018957	2	56011.906414	38.9
9086	2022-10-13	15:33:38.186	285.4400253	6850.560607	1665675218.186	0	899	2.0828380625	2.1186621245	500.86033223	511.30920677	1.8679643341	729.71548563	26.282800674	-1.2207356155	30.912256241	19.176260323	42.406580314	-71.126014276	2	56012.811499	38.9
9087	2022-10-13	15:33:39.117	285.44003608	6850.560866	1665675219.117	0	899	2.0841989201	2.11849997	500.86033223	510.8569018	1.7886872275	729.70707248	26.282800674	-1.4567130844	30.912256241	19.138498862	42.40658	-71.12601073	2	56013.780983	38.9
9088	2022-10-13	15:33:40.075	285.44004718	6850.561132	1665675220.076	0	899	2.084256932	2.1185593458	500.17958758	510.16268979	1.7887082168	729.71508264	26.28585506	-1.3638937694	30.912256241	19.129021297	42.40658	-71.12601	2	56014.754755	38.9
9089	2022-10-13	15:33:41.105	285.44005909	6850.561418	1665675221.105	0	899	2.0829203937	2.1181240574	500.18300388	510.43599402	1.8360813782	729.70853005	26.286676407	-1.2386398426	30.912256241	19.154992274	42.40658	-71.126007381	2	56015.785571	38.9
9090	2022-10-13	15:33:42.071	285.44007027	6850.561686	1665675222.071	0	899	2.0829203937	2.1181240574	502.08708736	512.37910831	1.8360813782	729.69955505	26.286676407	-1.2065610491	30.912256241	19.171677836	42.406578764	-71.126006667	2	56016.741617	38.9
9091	2022-10-13	15:33:42.974	285.44008073	6850.561937	1665675222.975	0	899	2.0838146846	2.1199480984	502.08708736	512.64736339	1.8829518741	729.66755161	26.286676407	-1.1701813936	30.912256241	19.178533554	42.406580478	-71.12600345	2	56017.643287	38.9
9092	2022-10-13	15:33:43.903	285.44009147	6850.562195	1665675223.903	0	899	2.0838146846	2.1199480984	502.56554492	513.13588423	1.8829518741	729.65301352	26.286676407	-1.1744930752	30.912256241	19.178151579	42.406577787	-71.125998757	2	56018.581892	38.958189217
9093	2022-10-13	15:33:44.882	285.44010281	6850.562467	1665675224.883	0	899	2.0839024906	2.1179212767	502.57174103	512.52106321	1.7744528084	729.66225327	26.288159036	-1.1759051598	30.912256241	19.176477079	42.406575881	-71.125993145	2	56019.528319	39
9094	2022-10-13	15:33:45.819	285.44011366	6850.562728	1665675225.82	0	899	2.0839502537	2.1179701536	502.02034302	511.95884721	1.774469955	729.67049019	26.29067421	-1.1474481655	30.912256241	19.175020812	42.406575939	-71.125988544	2	56020.436864	39
9095	2022-10-13	15:33:46.721	285.4401241	6850.562978	1665675226.722	0	899	2.081657749	2.1153216774	502.02034302	511.86536975	1.7581010321	729.68180554	26.29067421	-1.1407003821	30.912256241	19.176251835	42.406572671	-71.125984338	2	56021.349349	39
9096	2022-10-13	15:33:47.624	285.44013454	6850.563229	1665675227.624	0	899	2.081657749	2.1153216774	502.57291894	512.42878213	1.7581010321	729.69434645	26.29067421	-1.1446455267	30.912256241	19.172874842	42.406571808	-71.125978263	2	56022.2606	38.973940021
9097	2022-10-13	15:33:48.612	285.44014598	6850.563504	1665675228.613	0	899	2.0877530401	2.1231653455	502.57291894	512.91209912	1.8425778158	729.70356033	26.29067421	-1.1889263905	30.912256241	19.174037933	42.406585848	-71.125972404	2	56023.278739	38.9
9098	2022-10-13	15:33:49.595	285.44015736	6850.563777	1665675229.596	0	899	2.0877783364	2.1231912547	502.10140722	512.43094108	1.8425872282	729.70796456	26.292003846	-1.2187415393	30.912256241	19.176012039	42.406598989	-71.12597	2	56024.278739	38.9
9099	2022-10-13	15:33:50.543	285.44016833	6850.56404	1665675230.544	0	899	2.0870402698	2.1221012738	502.1122928	512.3426676	1.8252136059	729.70004212	26.294610977	-1.255304421	30.912256241	19.174581149	42.406606879	-71.125969624	2	56025.225472	38.9
9100	2022-10-13	15:33:51.446	285.44017877	6850.564291	1665675231.446	0	899	2.0870402698	2.1221012738	500.99538664	511.20300483	1.8252136059	729.70719051	26.294610977	-1.2092665844	30.912256241	19.169685452	42.406613999	-71.1259682	2	56026.079882	38.9
9101	2022-10-13	15:33:52.332	285.44018903	6850.564537	1665675232.332	0	899	2.0850791096	2.1200565731	500.99538664	511.18820928	1.8226207794	729.70133194	26.294610977	-1.1801520649	30.912256241	19.173131943	42.40662128	-71.125966744	2	56026.953649	38.9
9102	2022-10-13	15:33:53.243	285.44019958	6850.56479	1665675233.244	0	899	2.0850791096	2.1200565731	502.44263755	512.66490472	1.8226207794	729.69066453	26.294610977	-1.165212182	30.912256241	19.173918932	42.406623133	-71.125966667	2	56027.879959	38.9
9103	2022-10-13	15:33:54.122	285.44020976	6850.565034	1665675234.123	0	899	2.0805509148	2.1159942991	502.44263755	512.82418187	1.8504448436	729.67973843	26.294610977	-1.1441389322	30.912256241	19.17493248	42.406625796	-71.125967898	2	56028.738835	38.9
9104	2022-10-13	15:33:55.016	285.44022009	6850.565282	1665675235.016	0	899	2.0805823039	2.1160264522	501.13242858	511.4869684	1.8504566139	729.69198992	26.296266606	-1.1544869175	30.912256241	19.17477969	42.406626667	-71.125968333	2	56029.634791	38.9
9105	2022-10-13	15:33:55.966	285.44023109	6850.565546	1665675235.966	0	899	2.0841728364	2.1180398666	501.14180748	511.01712841	1.7664381641	729.67920164	26.298517227	-1.2803875168	30.912256241	19.139991823	42.406627702	-71.125968333	2	56030.621451	38.9
9106	2022-10-13	15:33:56.898	285.44024188	6850.565805	1665675236.898	0	899	2.0841728364	2.1180398666	502.75242387	512.65948303	1.7664381641	729.67578893	26.298517227	-1.2364839931	30.912256241	19.147659415	42.406629259	-71.125968333	2	56031.55534	38.9
9107	2022-10-13	15:33:57.865	285.44025308	6850.566074	1665675237.866	0	899	2.0854379533	2.1202962726	502.75242387	512.94426987	1.8162070119	729.67201364	26.298517227	-1.1752152214	30.912256241	19.163432734	42.406633459	-71.125966604	2	56032.51882	38.9
9108	2022-10-13	15:33:58.826	285.4402642	6850.566341	1665675238.827	0	899	2.0854379533	2.1202962726	502.19879597	512.37941877	1.8162070119	729.65102361	26.298517227	-1.1544006629	30.912256241	19.157580496	42.406638223	-71.125962665	2	56033.466986	38.853301435
9109	2022-10-13	15:33:59.730	285.44027466	6850.566592	1665675239.731	0	899	2.0818707029	2.11609002	502.20783502	512.21855427	1.7864573575	729.64902158	26.300681752	-1.146370223	30.912256241	19.162627252	42.406641236	-71.125958146	2	56034.370726	38.8
9110	2022-10-13	15:34:00.591	285.44028462	6850.566831	1665675240.591	0	899	2.0819025869	2.1161226526	501.53343883	511.53078091	1.7864688929	729.63157361	26.302362442	-1.204836427	30.912256241	19.160886537	42.406643333	-71.125953664	2	56035.267258	38.8
9111	2022-10-13	15:34:01.473	285.44029483	6850.567076	1665675241.473	0	899	2.0862399933	2.1197114006	501.53343883	511.29092852	1.7444265642	729.61354277	26.302362442	-1.438054399	30.912256241	19.135389467	42.406643562	-71.125949772	2	56036.137081	38.786291913
9112	2022-10-13	15:34:02.367	285.44030517	6850.567324	1665675242.367	0	899	2.0862399933	2.1197114006	503.48128264	513.27666823	1.7444265642	729.63405058	26.302362442	-1.2740386669	30.912256241	19.153417979	42.406645033	-71.125948301	2	56037.019648	38.7
9113	2022-10-13	15:34:03.319	285.4403162	6850.567589	1665675243.32	0	899	2.0880503517	2.1216289684	503.48128264	513.29960004	1.7484322962	729.64446739	26.302362442	-1.3746405856	30.912256241	19.130025636	42.406646675	-71.125946658	2	56038.004931	38.7
9114	2022-10-13	15:34:04.249	285.44032696	6850.567847	1665675244.249	0	899	2.0880503517	2.1216289684	501.71635723	511.50025708	1.7484322962	729.65470149	26.302362442	-1.7821792364	30.912256241	19.118755341	42.406648202	-71.125945131	2	56038.921105	38.7
9115	2022-10-13	15:34:05.178	285.44033772	6850.568105	1665675245.179	0	899	2.0856397328	2.12013344	501.72871154	511.79207149	1.7973478284	729.64707735	26.305323658	-1.3844711678	30.912256241	19.134058883	42.406649753	-71.125945	2	56039.851703	38.614829659
9116	2022-10-13	15:34:06.111	285.44034851	6850.568364	1665675246.111	0	899	2.085660013	2.1201541994	502.15234684	512.22424592	1.7973551972	729.6473514	26.306390762	-1.4957121611	30.912256241	19.135679245	42.406653695	-71.125945	2	56040.738926	38.6
9117	2022-10-13	15:34:07.108	285.44036005	6850.568641	1665675247.108	0	899	2.0883649743	2.123539842	502.15234684	512.41034761	1.8299006605	729.65173502	26.306390762	-1.4778618647	30.912256241	19.132388197	42.406657402	-71.125943799	2	56041.720721	38.6
9118	2022-10-13	15:34:08.046	285.4403709	6850.568902	1665675248.046	0	899	2.0883649743	2.123539842	502.47755973	512.74220396	1.8299006605	729.63626281	26.306390762	-1.5172812449	30.912256241	19.137065445	42.406662735	-71.125943333	2	56042.660321	38.533967936
9119	2022-10-13	15:34:08.986	285.44038178	6850.569163	1665675248.986	0	899	2.0826200309	2.1168653665	502.47755973	512.49767846	1.7871608543	729.62299352	26.306390762	-1.4080882878	30.912256241	19.151966714	42.40666714	-71.125942263	2	56043.642094	38.5
9120	2022-10-13	15:34:09.933	285.44039274	6850.569426	1665675249.933	0	899	2.082690027	2.1169370068	501.40335429	511.40219635	1.78718618	729.60323874	26.310079145	-1.2247455223	30.912256241	19.169375881	42.406667357	-71.125942643	2	56044.585646	38.5
9121	2022-10-13	15:34:10.894	285.44040387	6850.569693	1665675250.894	0	899	2.0829983556	2.1171001889	501.40388094	511.35873207	1.7794745102	729.6289305	26.31020546	-1.545641251	30.912256241	19.161898948	42.406666667	-71.125943333	2	56045.554622	38.5
9122	2022-10-13	15:34:11.825	285.44041464	6850.569951	1665675251.825	0	899	2.0829983556	2.1171001889	502.12456155	512.09372104	1.7794745102	729.66717327	26.31020546	-1.4856659545	30.912256241	19.162127956	42.406663481	-71.125944926	2	56046.477851	38.5
9123	2022-10-13	15:34:12.739	285.44042522	6850.570205	1665675252.739	0	899	2.0858245412	2.1206714275	502.12456155	512.29843664	1.8152901403	729.66143637	26.31020546	-1.4252271668	30.912256241	19.162701032	42.406659369	-71.125948559	2	56047.378549	38.5
9124	2022-10-13	15:34:13.661	285.4404359	6850.570462	1665675253.662	0	899	2.0858245412	2.1206714275	502.43091181	512.61099407	1.8152901403	729.66356573	26.31020546	-1.3710726823	30.912256241	19.1427631	42.406657796	-71.125951129	2	56048.32233	38.5
9125	2022-10-13	15:34:14.581	285.44044654	6850.570717	1665675254.581	0	899	2.0852977328	2.1198854204	502.43558528	512.54233852	1.8024556779	729.67118947	26.311324101	-1.211842878	30.912256241	19.139249524	42.406657025	-71.12595	2	56049.214772	38.5
9126	2022-10-13	15:34:15.490	285.44045707	6850.57097	1665675255.491	0	899	2.085354761	2.1199437999	501.26573431	511.349074	1.8024764619	729.65092175	26.314325333	-1.1620430946	30.912256241	19.177812576	42.406658498	-71.125950165	2	56050.099029	38.5
9127	2022-10-13	15:34:16.461	285.44046831	6850.571239	1665675256.462	0	899	2.0835506497	2.1180049111	501.26573431	511.31837495	1.7970966537	729.68086617	26.314325333	-1.1629054523	30.912256241	19.176575326	42.406660072	-71.125951738	2	56051.043086	38.5
9128	2022-10-13	15:34:17.375	285.44047889	6850.571493	1665675257.376	0	899	2.0835506497	2.1180049111	501.87293043	511.93774809	1.7970966537	729.66850877	26.314325333	-1.1392560005	30.912256241	19.177093506	42.406661598	-71.125953265	2	56051.958918	38.5
9129	2022-10-13	15:34:18.267	285.44048921	6850.571741	1665675258.268	0	899	2.0904734735	2.1247581288	501.87293043	511.85475203	1.7825665064	729.66069708	26.314325333	-1.146855228	30.912256241	19.178101571	42.40666311	-71.125953333	2	56052.865717	38.5
9130	2022-10-13	15:34:19.194	285.44049993	6850.571998	1665675259.194	0	899	2.090475383	2.124760083	502.00359595	511.98802029	1.7825671929	729.65908874	26.314425576	-1.1680039854	30.912256241	19.172359416	42.406664658	-71.125950684	2	56053.794795	38.5
9131	2022-10-13	15:34:20.086	285.44051027	6850.572246	1665675260.087	0	899	2.093979918	2.1288829311	502.01897373	512.16733201	1.8112007748	729.67702338	26.318109512	-1.1490218639	30.912256241	19.178173065	42.406666149	-71.12595	2	56054.689379	38.5
9132	2022-10-13	15:34:20.986	285.44052068	6850.572496	1665675260.987	0	899	2.093979918	2.1288829311	502.51435684	512.67272933	1.8112007748	729.68429949	26.318109512	-1.2172216595	30.912256241	19.176055908	42.406666667	-71.125951017	2	56055.610134	38.5
9133	2022-10-13	15:34:21.901	285.44053126	6850.57275	1665675261.901	0	899	2.0945465066	2.129465737	502.51435684	512.674707	1.8115463977	729.66112796	26.318109512	-1.254496006	30.912256241	19.174848923	42.406668488	-71.125951667	2	56056.546287	38.5
9134	2022-10-13	15:34:22.835	285.44054208	6850.57301	1665675262.836	0	899	2.0945465066	2.129465737	501.72277676	511.86712195	1.8115463977	729.65931348	26.318109512	-1.1706340645	30.912256241	19.176852738	42.40667	-71.12595247	2	56057.482249	38.5
9135	2022-10-13	15:34:23.792	285.44055315	6850.573276	1665675263.792	0	899	2.0870627724	2.1214598164	501.72277676	511.75085387	1.7911904569	729.63887762	26.318109512	-1.166408643	30.912256241	19.177253458	42.40667	-71.125954053	2	56058.431864	38.5
9136	2022-10-13	15:34:24.670	285.44056331	6850.573519	1665675264.67	0	899	2.0871336153	2.1215323273	502.75612686	512.80500453	1.7912160934	729.63970058	26.321834678	-1.1815749407	30.912256241	19.168271374	42.40667	-71.125958113	2	56059.311311	38.468868869
9137	2022-10-13	15:34:25.561	285.44057362	6850.573767	1665675265.561	0	899	2.0907543157	2.125385137	502.75688389	512.85623733	1.8000335824	729.63895644	26.322015762	-1.1779962581	30.912256241	19.170933389	42.406669661	-71.125967034	2	56060.203407	38.4
9138	2022-10-13	15:34:26.470	285.44058414	6850.574019	1665675266.47	0	899	2.0907543157	2.125385137	501.85077591	511.9319275	1.8000335824	729.62781691	26.322015762	-1.1910713935	30.912256241	19.173959783	42.406668515	-71.125975909	2	56061.109091	38.4
9139	2022-10-13	15:34:27.414	285.44059507	6850.574282	1665675267.414	0	899	2.0922127723	2.128534445	501.85077591	512.41853155	1.885126998	729.62272189	26.322015762	-1.197829931	30.912256241	19.173735296	42.406669957	-71.125983397	2	56062.012821	38.4
9140	2022-10-13	15:34:28.262	285.44060488	6850.574517	1665675268.262	0	899	2.0922127723	2.128534445	502.6443306	513.22879657	1.885126998	729.62933875	26.322015762	-1.1815749407	30.912256241	19.173492432	42.40666717	-71.125987579	2	56062.849112	38.4
9141	2022-10-13	15:34:29.167	285.44061537	6850.574769	1665675269.168	0	899	2.0894816036	2.1240736107	502.64692546	512.73887858	1.7991263041	729.62425141	26.322636623	-1.1781363708	30.912256241	19.17369475	42.406664154	-71.125992102	2	56063.753754	38.4
9142	2022-10-13	15:34:30.076	285.44062589	6850.575021	1665675270.077	0	899	2.0895441548	2.1241376413	503.24196303	513.34599318	1.7991490145	729.62831975	26.325922012	-1.188085556	30.912256241	19.176012039	42.406663333	-71.125995657	2	56064.697161	38.330283912
9143	2022-10-13	15:34:30.933	285.4406358	6850.575259	1665675270.933	0	899	2.0885978439	2.1233210852	503.24196303	513.38863483	1.8065918268	729.63397985	26.325922012	-1.1533766464	30.912256241	19.177383309	42.406661407	-71.125999556	2	56065.577823	38.3
9144	2022-10-13	15:34:31.842	285.44064633	6850.575512	1665675271.843	0	899	2.0885978439	2.1233210852	505.87086936	516.07054678	1.8065918268	729.62494907	26.325922012	-1.1442359465	30.912256241	19.177622599	42.40666	-71.12600248	2	56066.488166	38.3
9145	2022-10-13	15:34:32.739	285.4406567	6850.575761	1665675272.739	0	899	2.0869722909	2.1225142149	505.87086936	516.32004646	1.8498894711	729.63447258	26.325922012	-1.1912978067	30.912256241	19.174410523	42.406659361	-71.126003973	2	56067.38352	38.3
9146	2022-10-13	15:34:33.671	285.44066749	6850.57602	1665675273.671	0	899	2.0869722909	2.1225142149	503.94890466	514.358382	1.8498894711	729.64367069	26.325922012	-1.2078114866	30.912256241	19.171994102	42.406657806	-71.126005	2	56068.316505	38.3
9147	2022-10-13	15:34:34.558	285.44067775	6850.576266	1665675274.558	0	899	2.0879832373	2.1225578846	503.9542297	514.07461746	1.799507537	729.64737201	26.327192837	-1.2552398009	30.912256241	19.168292785	42.406656366	-71.126005	2	56069.180473	38.3
9148	2022-10-13	15:34:35.404	285.44068755	6850.576501	1665675275.404	0	899	2.0880351188	2.1226109934	507.60111268	517.79484595	1.7995263915	729.64659674	26.329919815	-1.476180315	30.912256241	19.154045105	42.406655	-71.126005	2	56070	38.3
9149	2022-10-13	15:34:36.306	285.440698	6850.576752	1665675276.307	0	899	2.0919136204	2.1264747429	507.60111268	517.77152478	1.7954903121	729.64895246	26.329919815	-1.1993713805	30.912256241	19.149580848	42.406653536	-71.126005	2	56070.878469	38.3
9150	2022-10-13	15:34:37.240	285.4407088	6850.577011	1665675277.24	0	899	2.0919136204	2.1264747429	507.32724625	517.4921711	1.7954903121	729.67402134	26.329919815	-1.2011067867	30.912256241	19.172410965	42.406651967	-71.126005	2	56071.819939	38.3
9151	2022-10-13	15:34:38.170	285.44071956	6850.577269	1665675278.17	0	899	2.0922387944	2.1258502837	507.32724625	517.21038968	1.7466686918	729.68393894	26.329919815	-1.1755817252	30.912256241	19.171706181	42.406650409	-71.126003742	2	56072.754509	38.3
9152	2022-10-13	15:34:39.121	285.44073057	6850.577534	1665675279.121	0	899	2.0922397884	2.1258513006	505.91915526	515.77486996	1.7466690418	729.68481526	26.329971958	-1.1777807198	30.912256241	19.171238198	42.406648821	-71.126003333	2	56073.707415	38.370741483
9153	2022-10-13	15:34:40.053	285.44074137	6850.577793	1665675280.054	0	899	2.0920764885	2.1268389266	505.93549531	516.13099092	1.8056396507	729.67838676	26.333856583	-1.1978515387	30.912256241	19.177812576	42.406649456	-71.126003333	2	56074.673319	38.4
9154	2022-10-13	15:34:40.971	285.44075199	6850.578048	1665675280.972	0	899	2.0920764885	2.1268389266	507.74907261	517.98111501	1.8056396507	729.67102253	26.333856583	-1.1845608018	30.912256241	19.176178976	42.406650968	-71.126003333	2	56075.580861	38.341913876
9155	2022-10-13	15:34:41.885	285.44076257	6850.578302	1665675281.886	0	899	2.0917978648	2.12467852	507.74907261	517.42669889	1.7096322066	729.68719402	26.333856583	-1.1560391298	30.912256241	19.176012039	42.406651667	-71.126004127	2	56076.476476	38.3
9156	2022-10-13	15:34:42.802	285.44077317	6850.578556	1665675282.802	0	899	2.0917978648	2.12467852	505.33850471	514.9701859	1.7096322066	729.6726434	26.333856583	-1.1478685133	30.912256241	19.171719873	42.406651667	-71.126005656	2	56077.393788	38.3
9157	2022-10-13	15:34:43.691	285.44078347	6850.578803	1665675283.692	0	899	2.0896141107	2.1252963767	505.33850471	515.80475317	1.8547628075	729.6993384	26.333856583	-1.156340937	30.912256241	19.166488344	42.406651183	-71.126006667	2	56078.289929	38.3
9158	2022-10-13	15:34:44.599	285.44079398	6850.579056	1665675284.6	0	899	2.0896420086	2.1253249553	507.72650251	518.24227009	1.8547732495	729.71808144	26.335321831	-1.1644037386	30.912256241	19.166846092	42.40665	-71.126006305	2	56079.217166	38.3
9159	2022-10-13	15:34:45.450	285.44080383	6850.579292	1665675285.451	0	899	2.0902207207	2.1251575404	507.73641982	518.02887496	1.8161331805	729.7074302	26.33767128	-1.1864578724	30.912256241	19.164850235	42.40665	-71.126005	2	56080.091262	38.3
9160	2022-10-13	15:34:46.316	285.44081385	6850.579532	1665675286.317	0	899	2.0902207207	2.1251575404	508.7861763	519.09991133	1.8161331805	729.7153486	26.33767128	-1.1818982907	30.912256241	19.173580233	42.40665	-71.126005	2	56080.932039	38.3
9161	2022-10-13	15:34:47.276	285.44082495	6850.579799	1665675287.276	0	899	2.0912372703	2.1265574066	508.7861763	519.20838425	1.8348506294	729.7206146	26.33767128	-1.1869645229	30.912256241	19.172473036	42.40665	-71.126001982	2	56081.905295	38.3
9162	2022-10-13	15:34:48.259	285.44083634	6850.580072	1665675288.26	0	899	2.0912372703	2.1265574066	506.33888742	516.71096399	1.8348506294	729.74312809	26.33767128	-1.1750643253	30.912256241	19.173131943	42.40665	-71.126000267	2	56082.839774	38.3
9163	2022-10-13	15:34:49.157	285.44084672	6850.580321	1665675289.157	0	899	2.0872346106	2.1212341863	506.33888742	516.34105941	1.770681029	729.73860825	26.33767128	-1.1763039519	30.912256241	19.173131943	42.406651233	-71.126	2	56083.739573	38.226042726
9164	2022-10-13	15:34:50.020	285.44085672	6850.580561	1665675290.021	0	899	2.0872716473	2.1212720848	507.85508557	517.88728494	1.7706942785	729.71887288	26.339618746	-1.1924295891	30.912256241	19.172783391	42.406651667	-71.126000999	2	56084.599606	38.140039448
9165	2022-10-13	15:34:50.891	285.44086681	6850.580803	1665675290.892	0	899	2.0910230335	2.1259850415	507.86387164	518.16239192	1.8167351451	729.7208737	26.3416996	-1.197118501	30.912256241	19.158102692	42.406651667	-71.126001667	2	56085.505435	38.049456522
9166	2022-10-13	15:34:51.759	285.44087685	6850.581044	1665675291.76	0	899	2.0910230335	2.1259850415	507.78114479	518.07798752	1.8167351451	729.72554228	26.3416996	-1.1864040364	30.912256241	19.161470186	42.406650988	-71.126001667	2	56086.407298	38
9167	2022-10-13	15:34:52.645	285.44088711	6850.581291	1665675292.646	0	899	2.1147194585	2.1511775749	507.78114479	518.39945174	1.8722913036	729.71961258	26.3416996	-1.1776729309	30.912256241	19.168445777	42.406649525	-71.126001191	2	56087.285285	38
9168	2022-10-13	15:34:53.533	285.44089738	6850.581537	1665675293.534	0	899	2.1147194585	2.1511775749	506.242248	516.82837479	1.8722913036	729.71831588	26.3416996	-1.1609543838	30.912256241	19.17518785	42.406648333	-71.125999436	2	56088.169096	38
9169	2022-10-13	15:34:54.424	285.44090769	6850.581784	1665675294.424	0	899	2.1116445733	2.1471580798	506.24458725	516.57058401	1.8271953893	729.73749224	26.342255384	-1.1578284115	30.912256241	19.178789	42.406648333	-71.125996607	2	56089.035605	37.996439471
9170	2022-10-13	15:34:55.302	285.44091786	6850.582029	1665675295.303	0	899	2.1117072759	2.1472222892	506.90612781	517.24575028	1.8272182691	729.74784598	26.345514297	-1.2190109491	30.912256241	19.178173065	42.406648333	-71.125995117	2	56089.929807	37.907019329
9171	2022-10-13	15:34:56.224	285.44092853	6850.582285	1665675296.225	0	899	2.1100067154	2.1450318576	506.90612781	517.1108836	1.8038549629	729.73310215	26.345514297	-1.2085336084	30.912256241	19.174061756	42.406646887	-71.125995	2	56090.867752	37.9
9172	2022-10-13	15:34:57.134	285.44093905	6850.582537	1665675297.134	0	899	2.1100067154	2.1450318576	506.78593427	516.98827039	1.8038549629	729.74855779	26.345514297	-1.1750643253	30.912256241	19.172410965	42.406645461	-71.125995	2	56091.723305	37.9
9173	2022-10-13	15:34:58.055	285.44094971	6850.582793	1665675298.055	0	899	2.1029650503	2.1371139934	506.78593427	516.765599	1.7652451787	729.75796327	26.345514297	-1.4717069067	30.912256241	19.166001869	42.406643891	-71.125995	2	56092.665598	37.9
9174	2022-10-13	15:34:58.963	285.44096023	6850.583046	1665675298.964	0	899	2.1029650503	2.1371139934	505.96865418	515.93222497	1.7652451787	729.76699526	26.345514297	-1.3021183267	30.912256241	19.170459078	42.406643333	-71.125994063	2	56093.562264	37.9
9175	2022-10-13	15:34:59.821	285.44097015	6850.583284	1665675299.821	0	899	2.0968555356	2.1320020889	505.97311584	516.25885257	1.821170348	729.74194538	26.346574935	-1.1709143389	30.912256241	19.17315358	42.406643333	-71.125993333	2	56094.387574	37.938757396
9176	2022-10-13	15:35:00.710	285.44098044	6850.583531	1665675300.71	0	899	2.0969099017	2.132057757	506.72256808	517.02365507	1.8211902604	729.73730469	26.349420547	-1.1408835649	30.912256241	19.178173065	42.406642872	-71.125993333	2	56095.27686	38
9177	2022-10-13	15:35:01.609	285.44099086	6850.583781	1665675301.61	0	899	2.0932136164	2.12693377	506.72256808	516.62132555	1.7514229337	729.73690937	26.349420547	-1.1589279183	30.912256241	19.176628113	42.406641667	-71.125993657	2	56096.194363	38
9178	2022-10-13	15:35:02.509	285.44100126	6850.58403	1665675302.509	0	899	2.0932136164	2.12693377	505.15942117	515.02764277	1.7514229337	729.72223022	26.349420547	-1.1913409233	30.912256241	19.173852921	42.406641667	-71.125995241	2	56097.072389	38
9179	2022-10-13	15:35:03.420	285.44101181	6850.584283	1665675303.42	0	899	2.0950226655	2.13051229	505.15942117	515.53831538	1.8402330035	729.71634174	26.349420547	-1.1950596571	30.912256241	19.176842102	42.406641643	-71.125998478	2	56098.014463	37.998553719
9180	2022-10-13	15:35:04.319	285.44102221	6850.584533	1665675304.319	0	899	2.0950262571	2.1305159685	507.51771958	517.94507456	1.840234334	729.70481418	26.349608706	-1.2375295849	30.912256241	19.178089597	42.406640095	-71.126007765	2	56098.943182	37.905681818
9181	2022-10-13	15:35:05.207	285.44103249	6850.58478	1665675305.207	0	899	2.0910788539	2.1252268958	507.53405193	517.58518717	1.7750719283	729.71786115	26.353479385	-1.1687369615	30.912256241	19.176809412	42.406638671	-71.126017633	2	56099.797129	37.9
9182	2022-10-13	15:35:06.069	285.44104248	6850.585019	1665675306.07	0	899	2.0910788539	2.1252268958	507.12896022	517.17207308	1.7750719283	729.73010294	26.353479385	-1.1473941803	30.912256241	19.177453995	42.406638333	-71.12602428	2	56100.642012	37.835798817
9183	2022-10-13	15:35:07.049	285.44105382	6850.585292	1665675307.05	0	899	2.0911022226	2.1271938537	507.12896022	517.74563872	1.8743681441	729.74634759	26.353479385	-1.1787615801	30.912256241	19.173897825	42.406639451	-71.12603002	2	56101.670652	37.8
9184	2022-10-13	15:35:08.005	285.44106487	6850.585557	1665675308.005	0	899	2.0911022226	2.1271938537	505.91494508	516.50620833	1.8743681441	729.73341056	26.353479385	-1.5119886398	30.912256241	19.124156952	42.40664	-71.126033777	2	56102.63301	37.736699029
9185	2022-10-13	15:35:08.913	285.44107538	6850.585809	1665675308.913	0	899	2.0923885359	2.127804355	505.91494508	516.30077366	1.8387430841	729.7294162	26.353479385	-1.322555643	30.912256241	19.154265271	42.406640871	-71.126036742	2	56103.522682	37.647731755
9186	2022-10-13	15:35:09.811	285.44108578	6850.586059	1665675309.811	0	899	2.0924133871	2.1278298073	507.27059772	517.68430946	1.838752294	729.73284225	26.354782951	-1.2384781601	30.912256241	19.170362788	42.406641667	-71.12603762	2	56104.428128	37.6
9187	2022-10-13	15:35:10.730	285.44109641	6850.586314	1665675310.73	0	899	2.0904566896	2.1262500686	507.28170303	517.81676866	1.8597039493	729.74354038	26.357416153	-1.1994468313	30.912256241	19.173566439	42.406642268	-71.126037268	2	56105.360947	37.6
9188	2022-10-13	15:35:11.628	285.44110681	6850.586563	1665675311.628	0	899	2.0904566896	2.1262500686	506.25455171	516.76828579	1.8597039493	729.73441946	26.357416153	-1.3137706494	30.912256241	19.154358807	42.406643726	-71.126038726	2	56106.235627	37.576437323
9189	2022-10-13	15:35:12.523	285.44111718	6850.586812	1665675312.524	0	899	2.0907672236	2.1256626022	506.25455171	516.50206334	1.8135479266	729.76336225	26.357416153	-1.4692061737	30.912256241	19.131463802	42.406645	-71.12604	2	56107.092391	37.5
9190	2022-10-13	15:35:13.474	285.44112818	6850.587076	1665675313.475	0	899	2.0907672236	2.1256626022	505.07579348	515.29944491	1.8135479266	729.76630245	26.357416153	-1.3652304048	30.912256241	19.162106798	42.406645185	-71.126040185	2	56108.111005	37.5
9191	2022-10-13	15:35:14.384	285.44113872	6850.587329	1665675314.385	0	899	2.0899374214	2.1237294168	505.0778252	514.98109748	1.7578026276	729.76105909	26.357899988	-1.6575828964	30.912256241	19.150875875	42.406646636	-71.126041636	2	56108.981818	37.5
9192	2022-10-13	15:35:15.253	285.44114876	6850.58757	1665675315.253	0	899	2.0900014274	2.1237949013	506.4516524	516.38199266	1.7578253312	729.76400817	26.361261368	-1.1425112486	30.912256241	19.178894043	42.406646667	-71.126041667	2	56109.837278	37.5
9193	2022-10-13	15:35:16.088	285.44115844	6850.587802	1665675316.089	0	899	2.0897759347	2.1241047723	506.4516524	516.54094442	1.7854126937	729.75173445	26.361261368	-1.1933134865	30.912256241	19.154685507	42.406646667	-71.126040472	2	56110.71688	37.5
9194	2022-10-13	15:35:16.946	285.44116836	6850.588041	1665675316.946	0	899	2.0897759347	2.1241047723	506.61971367	516.71235373	1.7854126937	729.73080262	26.361261368	-1.6031372547	30.912256241	19.130998611	42.406647654	-71.126038025	2	56111.592593	37.5
9195	2022-10-13	15:35:17.812	285.44117839	6850.588281	1665675317.813	0	899	2.093017113	2.1284446394	506.61971367	517.02032494	1.8387975913	729.71955518	26.361261368	-1.3244743489	30.912256241	19.143943168	42.406649056	-71.126036667	2	56112.433553	37.5
9196	2022-10-13	15:35:18.720	285.4411889	6850.588534	1665675318.721	0	899	2.093017113	2.1284446394	506.65239165	517.05367378	1.8387975913	729.71198116	26.361261368	-1.2394914232	30.912256241	19.147200679	42.40665	-71.126036667	2	56113.317477	37.5
9197	2022-10-13	15:35:19.573	285.44119877	6850.588771	1665675319.574	0	899	2.0911318326	2.126099715	506.65239165	516.92754121	1.8169423947	729.68206342	26.361261368	-1.4468824863	30.912256241	19.136039734	42.406649692	-71.126036667	2	56114.184689	37.5
9198	2022-10-13	15:35:20.401	285.44120836	6850.589001	1665675320.402	0	899	2.0912068373	2.1261765117	507.99541075	518.29795638	1.8169698795	729.66353259	26.365198135	-1.2591310518	30.912256241	19.162347326	42.406648372	-71.126036667	2	56114.977033	37.5
9199	2022-10-13	15:35:21.286	285.4412186	6850.589246	1665675321.287	0	899	2.0909339906	2.1245880981	507.99541075	517.91036499	1.7499223953	729.68885126	26.365198135	-1.1972047406	30.912256241	19.166926971	42.406645365	-71.126036667	2	56115.890383	37.589038263
9200	2022-10-13	15:35:22.131	285.44122837	6850.589481	1665675322.131	0	899	2.0909339906	2.1245880981	506.36011395	516.24315078	1.7499223953	729.70945689	26.365198135	-1.1742235627	30.912256241	19.164728531	42.406643806	-71.126037861	2	56116.716505	37.6
9201	2022-10-13	15:35:22.989	285.4412383	6850.589719	1665675322.989	0	899	2.0929255871	2.1281369155	506.36011395	516.69218817	1.8278405166	729.69915771	26.365198135	-1.1457666159	30.912256241	19.157287598	42.406644293	-71.126039293	2	56117.575788	37.6
9202	2022-10-13	15:35:23.858	285.44124837	6850.589961	1665675323.859	0	899	2.0929255871	2.1281369155	506.77551207	517.11606232	1.8278405166	729.69713911	26.365198135	-1.2127051456	30.912256241	19.177033885	42.406645769	-71.12604	2	56118.461303	37.6
9203	2022-10-13	15:35:24.740	285.44125856	6850.590206	1665675324.74	0	899	2.0873662665	2.1232069507	506.78377333	517.33811669	1.8648307388	729.67763979	26.36715894	-1.2181809991	30.912256241	19.178894043	42.40664607	-71.126039403	2	56119.358087	37.635808749
9204	2022-10-13	15:35:25.601	285.44126853	6850.590445	1665675325.601	0	899	2.0874021034	2.123243667	505.02924638	515.54712748	1.8648442417	729.67002171	26.36904335	-1.2062269449	30.912256241	19.177248519	42.406645	-71.126038695	2	56120.216777	37.7
9205	2022-10-13	15:35:26.486	285.44127878	6850.590691	1665675326.487	0	899	2.09267409	2.12813539	505.02924638	515.40883238	1.8408180028	729.69002791	26.36904335	-1.1500997946	30.912256241	19.168467023	42.406645095	-71.12604	2	56121.056877	37.7
9206	2022-10-13	15:35:27.358	285.44128887	6850.590933	1665675327.358	0	899	2.09267409	2.12813539	505.36027275	515.74666215	1.8408180028	729.70707288	26.36904335	-1.173641523	30.912256241	19.173675524	42.406646596	-71.12604	2	56121.957601	37.7
9207	2022-10-13	15:35:28.216	285.4412988	6850.591171	1665675328.216	0	899	2.0946561759	2.1304169068	505.36027275	515.82473035	1.854373622	729.69654856	26.36904335	-1.1783196926	30.912256241	19.17493248	42.406648097	-71.126035709	2	56122.858193	37.7
9208	2022-10-13	15:35:29.071	285.44130869	6850.591409	1665675329.071	0	899	2.0946561759	2.1304169068	506.7887315	517.28276809	1.854373622	729.6889604	26.36904335	-1.1994467997	30.912256241	19.17693608	42.406650738	-71.126032595	2	56123.721443	37.7
9209	2022-10-13	15:35:29.934	285.44131868	6850.591648	1665675329.934	0	899	2.0956810719	2.1298104115	506.79659115	516.80550256	1.7702817578	729.68004401	26.370908762	-1.2225357657	30.912256241	19.176924004	42.406651667	-71.126030705	2	56124.576923	37.757692308
9210	2022-10-13	15:35:30.793	285.44132863	6850.591887	1665675330.794	0	899	2.0957212035	2.1298514768	504.01878208	513.9729155	1.7702960555	729.68812935	26.373010635	-1.2294451859	30.912256241	19.162360033	42.406652386	-71.12603	2	56125.431431	37.8
9211	2022-10-13	15:35:31.757	285.44133979	6850.592155	1665675331.758	0	899	2.0934306475	2.128703349	504.01878208	514.31857678	1.8305392073	729.67846195	26.373010635	-1.3791893681	30.912256241	19.165803114	42.406652661	-71.126028656	2	56126.403259	37.8
9212	2022-10-13	15:35:32.734	285.4413511	6850.592426	1665675332.735	0	899	2.0934306475	2.128703349	506.43057258	516.77965304	1.8305392073	729.67555934	26.373010635	-1.3736920191	30.912256241	19.173057682	42.406651667	-71.126026034	2	56127.379612	37.762038835
9213	2022-10-13	15:35:33.697	285.44136225	6850.592694	1665675333.698	0	899	2.0952696899	2.1305735043	506.43057258	516.77969021	1.8305456514	729.6655617	26.373010635	-1.1856171572	30.912256241	19.176425757	42.406651158	-71.126025509	2	56128.305372	37.7
9214	2022-10-13	15:35:34.611	285.44137281	6850.592948	1665675334.611	0	899	2.0953111329	2.1306159451	506.07919843	516.42122363	1.8305609221	729.67619637	26.375181628	-1.169707078	30.912256241	19.176425757	42.406650617	-71.126026358	2	56129.185068	37.7
9215	2022-10-13	15:35:35.529	285.44138344	6850.593203	1665675335.529	0	899	2.0954123012	2.1314812342	506.08688436	516.65320251	1.869421511	729.66691498	26.377008438	-1.1759158689	30.912256241	19.178777063	42.406652878	-71.126025	2	56130.136711	37.686328872
9216	2022-10-13	15:35:36.420	285.44139375	6850.59345	1665675336.42	0	899	2.0954123012	2.1314812342	505.06534437	515.61033434	1.869421511	729.68121823	26.377008438	-1.2352875471	30.912256241	19.178533554	42.406650038	-71.126025	2	56130.988528	37.601147228
9217	2022-10-13	15:35:37.308	285.44140403	6850.593697	1665675337.308	0	899	2.0979749926	2.1339641053	505.06534437	515.57401614	1.8631142346	729.6857122	26.377008438	-1.1603722991	30.912256241	19.178533554	42.40665	-71.126026587	2	56131.952174	37.504782609
9218	2022-10-13	15:35:38.190	285.44141425	6850.593942	1665675338.191	0	899	2.0979749926	2.1339641053	505.84807147	516.37302911	1.8631142346	729.69179348	26.377008438	-1.1886568835	30.912256241	19.175309806	42.40665	-71.126025309	2	56132.814563	37.5
9219	2022-10-13	15:35:39.042	285.44142411	6850.594179	1665675339.043	0	899	2.0979801715	2.1335305068	505.84807147	516.24422849	1.8407732673	729.69358209	26.377008438	-1.1889478923	30.912256241	19.136337937	42.40665	-71.126023878	2	56133.673116	37.5
9220	2022-10-13	15:35:39.930	285.44143439	6850.594425	1665675339.931	0	899	2.0980272691	2.1335787447	505.21784242	515.60114734	1.8407906963	729.68701697	26.37947248	-1.1818767952	30.912256241	19.155989944	42.40665	-71.126023333	2	56134.542065	37.5
9221	2022-10-13	15:35:40.891	285.44144551	6850.594692	1665675340.892	0	899	2.105383018	2.1414051826	505.22377179	515.70827443	1.8583452925	729.68433587	26.380884171	-1.1814887089	30.912256241	19.156530507	42.40665	-71.126023333	2	56135.482966	37.548296593
9222	2022-10-13	15:35:41.799	285.44145602	6850.594944	1665675341.8	0	899	2.105383018	2.1414051826	505.24308288	515.72798627	1.8583452925	729.6931411	26.380884171	-1.206151412	30.912256241	19.168799179	42.40665	-71.126023333	2	56136.405377	37.6
9223	2022-10-13	15:35:42.730	285.44146679	6850.595203	1665675342.731	0	899	2.0990940575	2.1345616623	505.24308288	515.59703963	1.8356023685	729.68291387	26.380884171	-1.183418176	30.912256241	19.174422713	42.406649396	-71.126022126	2	56137.362157	37.6
9224	2022-10-13	15:35:43.612	285.441477	6850.595448	1665675343.613	0	899	2.0990940575	2.1345616623	506.7727785	517.15808333	1.8356023685	729.70491968	26.380884171	-1.1576667795	30.912256241	19.17624202	42.406647927	-71.126020407	2	56138.244019	37.6
9225	2022-10-13	15:35:44.553	285.44148789	6850.595709	1665675344.554	0	899	2.0943069413	2.1282326989	506.78222485	516.7374984	1.7610265243	729.69173689	26.383126303	-1.1936907216	30.912256241	19.173637794	42.406646667	-71.126021422	2	56139.146602	37.6
9226	2022-10-13	15:35:45.421	285.44149793	6850.59595	1665675345.421	0	899	2.0943392751	2.128265781	506.30284026	516.24876277	1.7610379918	729.70529316	26.384820938	-1.1821570112	30.912256241	19.176073074	42.406646667	-71.126020019	2	56139.98835	37.6
9227	2022-10-13	15:35:46.355	285.44150875	6850.59621	1665675346.356	0	899	2.1321299817	2.167876314	506.30284026	516.59774349	1.8215975856	729.69270456	26.384820938	-1.1473510636	30.912256241	19.178533554	42.406648333	-71.12602	2	56141.002828	37.6
9228	2022-10-13	15:35:47.234	285.44151892	6850.596454	1665675347.235	0	899	2.1321299817	2.167876314	505.74202516	516.02552507	1.8215975856	729.70799326	26.384820938	-1.1408835649	30.912256241	19.178533554	42.406648333	-71.12602	2	56141.831291	37.6
9229	2022-10-13	15:35:48.128	285.44152926	6850.596702	1665675348.128	0	899	2.1147582096	2.150014022	505.74202516	515.96752579	1.8115273245	729.69236341	26.384820938	-1.4247528646	30.912256241	19.148412603	42.406648333	-71.126018808	2	56142.715431	37.6
9230	2022-10-13	15:35:49.035	285.44153976	6850.596954	1665675349.035	0	899	2.1147582096	2.150014022	505.2731304	515.48915054	1.8115273245	729.69810152	26.384820938	-1.1783196926	30.912256241	19.178894043	42.406645005	-71.126015005	2	56143.665598	37.6
9231	2022-10-13	15:35:49.914	285.44154994	6850.597199	1665675349.915	0	899	2.1082631855	2.1429362968	505.28359152	515.36145009	1.7874710129	729.68998668	26.387311253	-1.2109805211	30.912256241	19.178170678	42.406641381	-71.126012357	2	56144.585744	37.6
9232	2022-10-13	15:35:50.825	285.44156049	6850.597452	1665675350.826	0	899	2.1082868646	2.1429605323	506.69507343	516.80113278	1.7874794808	729.68784479	26.388544083	-1.2075311688	30.912256241	19.175642557	42.406639187	-71.126010853	2	56145.488038	37.6
9233	2022-10-13	15:35:51.780	285.44157154	6850.597717	1665675351.781	0	899	2.0978885133	2.1331231235	506.69507343	517.01628179	1.8247736595	729.70128505	26.388544083	-1.1554893626	30.912256241	19.176811029	42.406637632	-71.126007896	2	56146.420842	37.6
9234	2022-10-13	15:35:52.661	285.44158174	6850.597962	1665675352.662	0	899	2.0978885133	2.1331231235	506.15206634	516.46221382	1.8247736595	729.7023469	26.388544083	-1.1455294146	30.912256241	19.177812576	42.406635075	-71.126005	2	56147.318277	37.631827731
9235	2022-10-13	15:35:53.542	285.44159193	6850.598206	1665675353.543	0	899	2.0942758899	2.1287113198	506.15206634	516.24499895	1.7870808212	729.69238605	26.388544083	-1.1494745821	30.912256241	19.176839828	42.406630589	-71.126005719	2	56148.215613	37.7
9236	2022-10-13	15:35:54.490	285.44160289	6850.598469	1665675354.49	0	899	2.0942758899	2.1287113198	505.55602006	515.6370672	1.7870808212	729.69575591	26.388544083	-1.1734366417	30.912256241	19.173492432	42.406626492	-71.126008683	2	56149.104781	37.7
9237	2022-10-13	15:35:55.387	285.44161328	6850.598719	1665675355.387	0	899	2.0903520111	2.1246596782	505.57190873	515.63465887	1.7838456197	729.69604088	26.392324422	-1.1480733314	30.912256241	19.176769396	42.406625027	-71.126011694	2	56150.016268	37.7
9238	2022-10-13	15:35:56.325	285.44162414	6850.598979	1665675356.326	0	899	2.0903549901	2.124662727	505.68419855	515.74918985	1.7838466919	729.66719752	26.39248085	-1.1497332931	30.912256241	19.178815261	42.406626525	-71.126013191	2	56150.914833	37.7
9239	2022-10-13	15:35:57.259	285.44163495	6850.599239	1665675357.26	0	899	2.0971742724	2.1336427199	505.68419855	516.35047749	1.8882132116	729.65826659	26.39248085	-1.1587878466	30.912256241	19.177812576	42.406628076	-71.126013333	2	56151.845846	37.7
9240	2022-10-13	15:35:58.154	285.44164531	6850.599487	1665675358.155	0	899	2.0971742724	2.1336427199	506.91848196	517.61079536	1.8882132116	729.65467602	26.39248085	-1.1918691002	30.912256241	19.177682106	42.406629632	-71.126017229	2	56152.77918	37.622082019
9241	2022-10-13	15:35:59.098	285.44165624	6850.59975	1665675359.099	0	899	2.1006531625	2.1352083859	506.91848196	517.03108286	1.787841001	729.65299776	26.39248085	-1.2548193932	30.912256241	19.16809082	42.406632449	-71.126019558	2	56153.734735	37.526526527
9242	2022-10-13	15:36:00.012	285.44166681	6850.600003	1665675360.012	0	899	2.1007160292	2.1352727301	507.12592921	517.24279875	1.7878635694	729.66216839	26.395765835	-1.1937015057	30.912256241	19.166889191	42.406633333	-71.126018918	2	56154.649299	37.5
9243	2022-10-13	15:36:00.956	285.44167773	6850.600266	1665675360.956	0	899	2.1180886216	2.1536808251	507.12867708	517.46405833	1.8256982083	729.6612852	26.396417618	-1.1825019658	30.912256241	19.167676244	42.406631467	-71.126019266	2	56155.559849	37.5
9244	2022-10-13	15:36:01.891	285.44168855	6850.600525	1665675361.891	0	899	2.1180886216	2.1536808251	505.26264527	515.55999643	1.8256982083	729.67119108	26.396417618	-1.1841942893	30.912256241	19.170754578	42.40663	-71.126019193	2	56156.483971	37.5
9245	2022-10-13	15:36:02.825	285.44169936	6850.600785	1665675362.825	0	899	2.1154807913	2.1506446325	505.26264527	515.44821849	1.8062718363	729.65081545	26.396417618	-1.158518297	30.912256241	19.16937295	42.40663	-71.126016834	2	56157.449845	37.544984488
9246	2022-10-13	15:36:03.694	285.44170942	6850.601026	1665675363.694	0	899	2.1154807913	2.1506446325	506.21159551	516.41629859	1.8062718363	729.66388748	26.396417618	-1.1425112486	30.912256241	19.169158456	42.40663	-71.126014471	2	56158.317625	37.6
9247	2022-10-13	15:36:04.513	285.4417189	6850.601254	1665675364.513	0	899	2.1041489323	2.1400266143	506.21159551	516.68047077	1.8520839005	729.66344285	26.396417618	-1.1425112486	30.912256241	19.178173065	42.40663	-71.126013006	2	56159.098242	37.6
9248	2022-10-13	15:36:05.371	285.44172884	6850.601492	1665675365.372	0	899	2.104216831	2.1400961675	503.986148	514.40914396	1.8521091097	729.65130454	26.399959678	-1.2517688393	30.912256241	19.171147302	42.40663	-71.126010045	2	56159.986556	37.6
9249	2022-10-13	15:36:06.255	285.44173906	6850.601738	1665675366.255	0	899	2.0978006911	2.1338384242	503.98754605	514.48888575	1.8657411409	729.68068872	26.40029335	-1.3320520769	30.912256241	19.170840737	42.40663	-71.12600857	2	56160.857988	37.6
9250	2022-10-13	15:36:07.163	285.44174957	6850.60199	1665675367.163	0	899	2.0978006911	2.1338384242	505.52626867	516.05966997	1.8657411409	729.68422229	26.40029335	-1.188085556	30.912256241	19.179254532	42.406631295	-71.126009629	2	56161.777213	37.6
9251	2022-10-13	15:36:08.065	285.44176001	6850.60224	1665675368.065	0	899	2.0969863957	2.1312721162	505.52626867	515.54972996	1.7771735135	729.68735287	26.40029335	-1.1940572325	30.912256241	19.178576728	42.406631667	-71.126008895	2	56162.663107	37.6
9252	2022-10-13	15:36:08.947	285.44177023	6850.602486	1665675368.948	0	899	2.0969863957	2.1312721162	505.99793961	516.03075309	1.7771735135	729.69535171	26.40029335	-1.2092450857	30.912256241	19.174571991	42.406631667	-71.126009214	2	56163.5286	37.6
9253	2022-10-13	15:36:09.849	285.44178067	6850.602736	1665675369.85	0	899	2.1013712674	2.1359060931	506.00762445	516.09261595	1.786201991	729.66881435	26.402595709	-1.2197978702	30.912256241	19.17138826	42.406630899	-71.126009232	2	56164.46087	37.6
9254	2022-10-13	15:36:10.790	285.44179156	6850.602997	1665675370.791	0	899	2.1014019715	2.1359375182	506.87485246	516.97719176	1.7862130001	729.6787267	26.4041996	-1.2262653728	30.912256241	19.168388367	42.406630731	-71.126007602	2	56165.438856	37.6
9255	2022-10-13	15:36:11.724	285.44180237	6850.603257	1665675371.725	0	899	2.1061221495	2.1406034579	506.87485246	516.93858864	1.7795203893	729.68214871	26.4041996	-1.4089614177	30.912256241	19.160737448	42.406631067	-71.126005467	2	56166.359961	37.6
9256	2022-10-13	15:36:12.631	285.44181287	6850.603509	1665675372.632	0	899	2.1061221495	2.1406034579	506.31278202	516.36535859	1.7795203893	729.6905942	26.4041996	-1.3743602677	30.912256241	19.165125108	42.406629555	-71.126002889	2	56167.266805	37.6
9257	2022-10-13	15:36:13.542	285.4418234	6850.603762	1665675373.542	0	899	2.1000965865	2.1342448539	506.31278202	516.29659572	1.7675832794	729.69621307	26.4041996	-1.1510159914	30.912256241	19.177144878	42.406627692	-71.126001667	2	56168.192344	37.58076555
9258	2022-10-13	15:36:14.446	285.44183387	6850.604013	1665675374.446	0	899	2.1001333347	2.1342824558	505.68083076	515.65225827	1.7675963262	729.69772036	26.406120389	-1.2010852738	30.912256241	19.1748323	42.406624793	-71.12600146	2	56169.061983	37.5
9259	2022-10-13	15:36:15.377	285.44184464	6850.604271	1665675375.377	0	899	2.1027572917	2.1376644583	505.68969054	515.87064883	1.803975011	729.69973088	26.408227921	-1.2180408903	30.912256241	19.176330364	42.406621667	-71.125998297	2	56170.02201	37.5
9260	2022-10-13	15:36:16.280	285.4418551	6850.604522	1665675376.281	0	899	2.1027572917	2.1376644583	507.30398226	517.51744079	1.803975011	729.70587967	26.408227921	-1.3475956917	30.912256241	19.173492432	42.406621667	-71.125996855	2	56170.887081	37.5
9261	2022-10-13	15:36:17.145	285.44186512	6850.604763	1665675377.146	0	899	2.1027012184	2.1388976214	507.30398226	517.89630005	1.8695232554	729.70815939	26.408227921	-1.176508793	30.912256241	19.175933838	42.406620419	-71.125995419	2	56171.748497	37.5
9262	2022-10-13	15:36:18.020	285.44187524	6850.605006	1665675378.021	0	899	2.1027012184	2.1388976214	505.69849612	516.25729196	1.8695232554	729.71702889	26.408227921	-1.1604262322	30.912256241	19.174464674	42.40662101	-71.125995	2	56172.605825	37.5
9263	2022-10-13	15:36:18.948	285.44188598	6850.605264	1665675378.949	0	899	2.0993767976	2.1333489879	505.69849612	515.62201895	1.7592076148	729.73970001	26.408227921	-1.454287799	30.912256241	19.153776725	42.406621667	-71.125996859	2	56173.557692	37.5
9264	2022-10-13	15:36:19.832	285.4418962	6850.605509	1665675379.832	0	899	2.0994213716	2.1333945924	504.69874406	514.6027388	1.7592233708	729.71949738	26.410558574	-1.5056182201	30.912256241	19.138439065	42.406620896	-71.126000646	2	56174.462525	37.453747535
9265	2022-10-13	15:36:20.753	285.44190686	6850.605765	1665675380.753	0	899	2.0966332255	2.1326421919	504.70484268	515.21857576	1.865297518	729.71528716	26.4120121	-1.3980421815	30.912256241	19.144291215	42.406618725	-71.126003333	2	56175.382503	37.361749746
9266	2022-10-13	15:36:21.642	285.44191716	6850.606012	1665675381.643	0	899	2.0966332255	2.1326421919	505.30772014	515.83401204	1.865297518	729.70793991	26.4120121	-1.1873525918	30.912256241	19.173673175	42.406615332	-71.126003333	2	56176.266981	37.246603774
9267	2022-10-13	15:36:22.602	285.44192828	6850.606279	1665675382.603	0	899	2.096023976	2.1319040342	505.30772014	515.7992537	1.8592634957	729.70646253	26.4120121	-1.2068413022	30.912256241	19.172900257	42.406611046	-71.126002403	2	56177.186165	37.08138352
9268	2022-10-13	15:36:23.503	285.4419387	6850.606529	1665675383.504	0	899	2.096023976	2.1319040342	504.88436819	515.36711183	1.8592634957	729.71449452	26.4120121	-1.2355138837	30.912256241	19.167152443	42.406608157	-71.12599798	2	56178.106092	36.989390756
9269	2022-10-13	15:36:24.427	285.4419494	6850.606786	1665675384.428	0	899	2.0993147938	2.1325381422	504.8928594	514.5817431	1.7210839197	729.70551911	26.414035153	-1.3124556155	30.912256241	19.144287008	42.406606552	-71.125994771	2	56179.068803	36.9
9270	2022-10-13	15:36:25.351	285.44196009	6850.607042	1665675385.352	0	899	2.0993519757	2.1325761647	505.90955834	515.6180264	1.7210967787	729.70098351	26.415979385	-1.193755449	30.912256241	19.170200803	42.406605101	-71.125991868	2	56179.93968	36.9
9271	2022-10-13	15:36:26.204	285.44196997	6850.607279	1665675386.205	0	899	2.1005993025	2.135050506	505.90955834	515.97180578	1.7825909597	729.70258458	26.415979385	-1.2222663164	30.912256241	19.173492432	42.406602365	-71.125989031	2	56180.790581	36.820941884
9272	2022-10-13	15:36:27.036	285.44197958	6850.60751	1665675387.036	0	899	2.1005993025	2.135050506	506.10988632	516.17611817	1.7825909597	729.68098904	26.415979385	-1.3138892145	30.912256241	19.169020899	42.406600628	-71.125987295	2	56181.623246	36.675350701
9273	2022-10-13	15:36:27.970	285.44199039	6850.607769	1665675387.97	0	899	2.0990224884	2.1335088905	506.10988632	516.1940338	1.7857015922	729.6728164	26.415979385	-1.239157252	30.912256241	19.145687457	42.406598013	-71.125986667	2	56182.596154	36.540384615
9274	2022-10-13	15:36:28.937	285.44200159	6850.608038	1665675388.937	0	899	2.0990224884	2.1335088905	505.38787497	515.4576365	1.7857015922	729.68720008	26.415979385	-1.1457666159	30.912256241	19.129198074	42.406595755	-71.125986667	2	56183.54689	36.445311049
9275	2022-10-13	15:36:29.816	285.44201177	6850.608282	1665675389.817	0	899	2.0992939452	2.1344548449	505.39836116	515.66464195	1.8198201209	729.68768513	26.418475359	-1.3956276486	30.912256241	19.147322686	42.406595	-71.125987955	2	56184.386588	36.322682446
9276	2022-10-13	15:36:30.674	285.4420217	6850.608521	1665675390.675	0	899	2.0993220822	2.1344836553	506.8398344	517.13545558	1.8198304103	729.67785645	26.419946671	-1.614530921	31.161283493	19.13820076	42.406595	-71.125990435	2	56185.260773	36.147845304
9277	2022-10-13	15:36:31.588	285.44203227	6850.608774	1665675391.588	0	899	2.0938012123	2.1280429898	506.8398344	516.89173697	1.7775890188	729.6807352	26.419946671	-1.5863110617	31.133247312	19.137714171	42.406595401	-71.125992469	2	56186.240631	35.951873767
9278	2022-10-13	15:36:32.516	285.44204301	6850.609032	1665675392.516	0	899	2.0938012123	2.1280429898	506.04296482	516.07906347	1.7775890188	729.66479088	26.419946671	-1.4917022953	30.912256241	19.147780147	42.406596667	-71.125995528	2	56187.158317	35.815831663
9279	2022-10-13	15:36:33.428	285.44205358	6850.609286	1665675393.429	0	899	2.0982933562	2.134308911	506.04296482	516.57813681	1.8641818977	729.66322539	26.419946671	-1.6247495342	30.912256241	19.165149449	42.406596667	-71.125998453	2	56188.071992	35.9
9280	2022-10-13	15:36:34.328	285.44206398	6850.609536	1665675394.328	0	899	2.0982933562	2.134308911	504.82543553	515.33526011	1.8641818977	729.6477172	26.419946671	-1.4875738621	30.912256241	19.164850235	42.406596667	-71.125999931	2	56188.95858	35.9
9281	2022-10-13	15:36:35.171	285.44207375	6850.60977	1665675395.172	0	899	2.1012763562	2.1354422119	504.83805863	514.79232642	1.7675020802	729.64399204	26.422954572	-1.2715378273	30.912256241	19.167103066	42.406596667	-71.126	2	56189.81587	35.9
9282	2022-10-13	15:36:36.085	285.44208432	6850.610024	1665675396.085	0	899	2.1012906312	2.1354568185	506.17999855	516.16075554	1.7675071457	729.6511667	26.423700333	-1.1425112486	30.912256241	19.178894043	42.40659787	-71.126	2	56190.721893	35.9
9283	2022-10-13	15:36:37.000	285.44209492	6850.610278	1665675397.001	0	899	2.0958211607	2.130768691	506.17999855	516.4165365	1.8119058961	729.65463196	26.423700333	-1.3163683675	31.121703003	19.147697285	42.406598333	-71.126	2	56191.597549	35.9
9284	2022-10-13	15:36:37.976	285.4421062	6850.610549	1665675397.976	0	899	2.0958211607	2.130768691	508.06748219	518.34219095	1.8119058961	729.6526077	26.423700333	-1.2917918677	30.978223725	19.161920434	42.406598333	-71.126	2	56192.549098	35.9
9285	2022-10-13	15:36:38.868	285.44211654	6850.610797	1665675398.869	0	899	2.096481595	2.1311109047	508.06748219	518.24509107	1.7951189759	729.66730909	26.423700333	-1.2206494058	30.912256241	19.171316715	42.406597582	-71.126000751	2	56193.450661	35.9
9286	2022-10-13	15:36:39.740	285.44212663	6850.611039	1665675399.741	0	899	2.0965377931	2.1311684291	506.19780202	516.33807442	1.7951392758	729.65206889	26.426642955	-1.418188388	30.912256241	19.159346751	42.406596667	-71.126001667	2	56194.354701	35.9
9287	2022-10-13	15:36:40.604	285.44213662	6850.611279	1665675400.604	0	899	2.096137294	2.1320013331	506.20211372	516.70693813	1.8583485898	729.65190599	26.427667618	-1.3976001668	30.912256241	19.160098246	42.406596247	-71.126001247	2	56195.251701	35.9
9288	2022-10-13	15:36:41.489	285.44214686	6850.611525	1665675401.489	0	899	2.096137294	2.1320013331	508.56984117	519.12380121	1.8583485898	729.64739505	26.427667618	-1.1408835649	30.912256241	19.173492432	42.406595	-71.126	2	56196.115115	35.9
9289	2022-10-13	15:36:42.401	285.44215742	6850.611778	1665675402.401	0	899	2.0958156971	2.1310577664	508.56984117	518.94172264	1.8269288489	729.67056699	26.427667618	-1.2045776781	31.059033893	19.173401713	42.406595047	-71.126000047	2	56197.028484	35.9
9290	2022-10-13	15:36:43.336	285.44216825	6850.612038	1665675403.337	0	899	2.0958156971	2.1310577664	506.03472827	516.35490811	1.8269288489	729.69641679	26.427667618	-1.1928068478	30.912256241	19.174107015	42.406596634	-71.126001634	2	56197.980671	35.9
9291	2022-10-13	15:36:44.278	285.44217914	6850.612299	1665675404.278	0	899	2.0950328359	2.130676623	506.04180155	516.48409833	1.8480842041	729.70724508	26.429349116	-1.1571924584	30.912256241	19.173916255	42.406596667	-71.126001667	2	56198.90927	35.9
9292	2022-10-13	15:36:45.183	285.44218962	6850.612551	1665675405.183	0	899	2.0950764588	2.1307213066	505.58199958	516.01490177	1.8481004382	729.70746213	26.431634903	-1.1480517206	30.943590796	19.174081386	42.406596667	-71.12600426	2	56199.77799	35.9
9293	2022-10-13	15:36:46.140	285.44220069	6850.612817	1665675406.14	0	899	2.0948584315	2.1290138324	505.58199958	515.57851155	1.7722964174	729.71310445	26.431634903	-1.1978515387	31.161283493	19.178173065	42.406594245	-71.126005	2	56200.726453	35.682064128
9294	2022-10-13	15:36:47.049	285.44221122	6850.613069	1665675407.049	0	899	2.0948584315	2.1290138324	504.49511389	514.47013563	1.7722964174	729.71007209	26.431634903	-1.148526082	30.925449738	19.173740412	42.406593333	-71.126002843	2	56201.646999	35.535300102
9295	2022-10-13	15:36:48.022	285.44222248	6850.613339	1665675408.022	0	899	2.0967479129	2.1313206146	504.49511389	514.58329793	1.7920081828	729.70476365	26.431634903	-1.1468875874	30.912256241	19.177212747	42.406594346	-71.125997615	2	56202.607767	35.5
9296	2022-10-13	15:36:48.963	285.44223337	6850.613601	1665675408.963	0	899	2.0967479129	2.1313206146	506.25829241	516.38173401	1.7920081828	729.71753617	26.431634903	-1.1482241912	30.912256241	19.177608237	42.406596823	-71.125991354	2	56203.546843	35.5
9297	2022-10-13	15:36:49.858	285.44224374	6850.61385	1665675409.859	0	899	2.0957586841	2.1314791673	506.27179186	516.73775506	1.8513634574	729.70239258	26.434842684	-1.186447123	31.116755441	19.173415355	42.406598333	-71.125986076	2	56204.451451	35.454854855
9298	2022-10-13	15:36:50.736	285.4422539	6850.614094	1665675410.737	0	899	2.0957720183	2.1314928263	504.76884607	515.20376803	1.8513684269	729.68893372	26.435541153	-1.1861884539	31.032646899	19.17351532	42.406598884	-71.125982782	2	56205.330661	35.4
9299	2022-10-13	15:36:51.642	285.44226439	6850.614345	1665675411.643	0	899	2.0950261448	2.1284207435	504.76884607	514.52544332	1.7333018495	729.67890819	26.435541153	-1.1819845951	30.912256241	19.174049592	42.40659959	-71.125980847	2	56206.245868	35.4
9300	2022-10-13	15:36:52.538	285.44227475	6850.614594	1665675412.538	0	899	2.0950261448	2.1284207435	507.14832166	516.95091142	1.7333018495	729.68519683	26.435541153	-1.2045561194	30.912256241	19.173492432	42.406598609	-71.125978058	2	56207.165331	35.4
9301	2022-10-13	15:36:53.444	285.44228524	6850.614846	1665675413.445	0	899	2.0960599901	2.1305023082	507.14832166	517.25451095	1.7859357037	729.6917862	26.435541153	-1.206367019	30.971626976	19.173406487	42.406600124	-71.125976172	2	56208.074148	35.39258517
9302	2022-10-13	15:36:54.404	285.44229635	6850.615112	1665675414.405	0	899	2.0960599901	2.1305023082	505.48541041	515.55846207	1.7859357037	729.70138368	26.435541153	-1.1815749407	31.161283493	19.173131943	42.406601727	-71.12596982	2	56209.036036	35.3
9303	2022-10-13	15:36:55.293	285.44230664	6850.615359	1665675415.294	0	899	2.0959251149	2.1306540439	505.50004782	515.65816283	1.8006690776	729.68887875	26.439024603	-1.3903673769	30.932046486	19.154883063	42.40660321	-71.12596537	2	56209.925926	35.3
9304	2022-10-13	15:36:56.184	285.44231694	6850.615607	1665675416.184	0	899	2.0959308564	2.1306599213	504.53012337	514.66875952	1.8006711586	729.68034595	26.439325333	-1.2048795539	30.912256241	19.168843288	42.406604717	-71.125965	2	56210.830112	35.3
9305	2022-10-13	15:36:57.145	285.44232808	6850.615874	1665675417.146	0	899	2.0994934225	2.1348265586	504.53012337	514.8281655	1.8284161286	729.69109097	26.439325333	-1.2434258461	30.912256241	19.171331406	42.406606328	-71.125965	2	56211.796593	35.379659319
9306	2022-10-13	15:36:58.121	285.44233937	6850.616145	1665675418.122	0	899	2.0994934225	2.1348265586	506.16220917	516.49356405	1.8284161286	729.67685078	26.439325333	-1.5483683277	31.139844061	19.151914571	42.406609095	-71.125966214	2	56212.728558	35.4
9307	2022-10-13	15:36:59.051	285.44235013	6850.616403	1665675419.051	0	899	2.0996062312	2.1341250755	506.16220917	516.25410297	1.7868653747	729.6721733	26.439325333	-1.3172738489	31.00955828	19.166101418	42.40661	-71.125959173	2	56213.642285	35.4
9308	2022-10-13	15:36:59.927	285.44236027	6850.616646	1665675419.927	0	899	2.0996821084	2.1342027352	505.79059776	515.87523917	1.7868926184	729.67143239	26.443292618	-1.1945961714	30.912256241	19.177453995	42.40661176	-71.12595324	2	56214.527976	35.347202442
9309	2022-10-13	15:37:00.796	285.44237032	6850.616888	1665675420.796	0	899	2.1096522715	2.1441722626	505.79059776	515.82723075	1.7785515452	729.68763905	26.443292618	-1.1675297077	30.912256241	19.177674843	42.406612647	-71.125950293	2	56215.412004	35.258799593
9310	2022-10-13	15:37:01.684	285.44238061	6850.617135	1665675421.685	0	899	2.1096522715	2.1441722626	505.08256217	515.10514528	1.7785515452	729.67299869	26.443292618	-1.1475019739	30.912256241	19.173984035	42.406611667	-71.125946775	2	56216.311623	35.2
9311	2022-10-13	15:37:02.665	285.44239197	6850.617407	1665675422.666	0	899	2.1062289773	2.1405803114	505.08256217	515.07227569	1.7728318173	729.68369157	26.443292618	-1.1583026948	30.912256241	19.173852921	42.406611667	-71.12594384	2	56217.304033	35.169596691
9312	2022-10-13	15:37:03.726	285.44240425	6850.617702	1665675423.727	0	899	2.1062289773	2.1405803114	505.29419582	515.28809511	1.7728318173	729.69367991	26.443292618	-1.4185656799	30.912256241	19.151895157	42.406612314	-71.125945	2	56218.388388	35.1
9313	2022-10-13	15:37:04.644	285.44241487	6850.617957	1665675424.645	0	899	2.1007712632	2.136513203	505.29983424	515.72697317	1.8481107445	729.70974388	26.444634987	-1.400564474	31.001312344	19.152853732	42.406612844	-71.12594549	2	56219.29378	35.041244019
9314	2022-10-13	15:37:05.578	285.44242568	6850.618216	1665675425.579	0	899	2.1008174058	2.1365604674	505.57487552	516.00778875	1.8481278707	729.72070353	26.44704628	-1.1803676522	31.139844061	19.175261933	42.406611667	-71.125947649	2	56220.196393	34.880360721
9315	2022-10-13	15:37:06.525	285.44243663	6850.618479	1665675426.525	0	899	2.1001076094	2.1352305244	505.57487552	515.82961983	1.8171937638	729.70910038	26.44704628	-1.184830308	30.912256241	19.17493248	42.406611667	-71.125951434	2	56221.139806	34.786019417
9316	2022-10-13	15:37:07.390	285.44244664	6850.618719	1665675427.39	0	899	2.1001076094	2.1352305244	504.68109633	514.91771181	1.8171937638	729.71307616	26.44704628	-1.1432118716	30.912256241	19.172915162	42.406611667	-71.125950034	2	56221.979612	34.702038835
9317	2022-10-13	15:37:08.292	285.44245709	6850.61897	1665675428.293	0	899	2.0963417833	2.1308588905	504.68109633	514.75867391	1.7895142241	729.72500631	26.44704628	-1.1490218639	30.912256241	19.178173065	42.406611667	-71.125945651	2	56222.869822	34.526035503
9318	2022-10-13	15:37:09.187	285.44246744	6850.619219	1665675429.187	0	899	2.0963417833	2.1308588905	505.11273513	515.19893176	1.7895142241	729.693285	26.44704628	-1.1913409233	30.912256241	19.175292969	42.406611667	-71.125942373	2	56223.788004	34.421199586
9319	2022-10-13	15:37:10.079	285.44247778	6850.619467	1665675430.08	0	899	2.0980880185	2.1330348227	505.12285113	515.32672216	1.8099433235	729.70261934	26.449455552	-1.2123063803	31.062332267	19.174107267	42.406611667	-71.12593944	2	56224.667961	34.333203883
9320	2022-10-13	15:37:10.980	285.44248821	6850.619717	1665675430.981	0	899	2.0981183773	2.1330659041	504.63846643	514.83261601	1.8099543732	729.69670216	26.451044083	-1.2352875471	31.161283493	19.174211502	42.406610687	-71.125935394	2	56225.587802	34.241219769
9321	2022-10-13	15:37:11.890	285.44249873	6850.619969	1665675431.89	0	899	2.1002295497	2.1347035825	504.63846643	514.68388079	1.7840620974	729.69542366	26.451044083	-1.2491710747	31.00955828	19.173993029	42.40661	-71.125934157	2	56226.494264	34.150573614
9322	2022-10-13	15:37:12.789	285.44250914	6850.620219	1665675432.79	0	899	2.1002295497	2.1347035825	504.18378306	514.22014643	1.7840620974	729.69707201	26.451044083	-1.2343066102	30.98646966	19.173101476	42.40661	-71.12593437	2	56227.3778	34.062219959
9323	2022-10-13	15:37:13.729	285.44252001	6850.62048	1665675433.729	0	899	2.0985206801	2.1321194031	504.18378306	513.97245724	1.7408714541	729.69903807	26.451044083	-1.1759913505	31.161283493	19.173391342	42.40661	-71.125934463	2	56228.338843	34
9324	2022-10-13	15:37:14.622	285.44253036	6850.620729	1665675434.623	0	899	2.0985538111	2.132153292	503.7292715	513.50918778	1.7408830502	729.69383715	26.452777319	-1.1757865426	31.050787957	19.173253483	42.406610823	-71.125937078	2	56229.246842	34
9325	2022-10-13	15:37:15.522	285.44254076	6850.620978	1665675435.522	0	899	2.0994451122	2.1350203631	503.73837081	514.09119631	1.8407779585	729.69936184	26.454950333	-1.1717443671	30.912256241	19.173211268	42.406613768	-71.125937899	2	56230.130252	33.98697479
9326	2022-10-13	15:37:16.404	285.44255097	6850.621223	1665675436.404	0	899	2.0994451122	2.1350203631	506.84783369	517.26456485	1.8407779585	729.72524923	26.454950333	-1.1490218639	30.912256241	19.178533554	42.406616853	-71.125934814	2	56231.055843	33.894415719
9327	2022-10-13	15:37:17.290	285.44256124	6850.62147	1665675437.291	0	899	2.1019881858	2.1361455557	506.84783369	516.83584405	1.7664812683	729.72820277	26.454950333	-1.1783088596	31.057384706	19.176578522	42.40661991	-71.125931756	2	56231.973113	33.802688728
9328	2022-10-13	15:37:18.194	285.4425717	6850.621721	1665675438.195	0	899	2.1019881858	2.1361455557	503.17762144	513.09330611	1.7664812683	729.70239581	26.454950333	-1.1837631093	30.912256241	19.176902518	42.40662	-71.125930224	2	56232.865878	33.8
9329	2022-10-13	15:37:19.073	285.44258187	6850.621965	1665675439.074	0	899	2.0972618086	2.1319679867	503.17762144	513.27595729	1.7983804245	729.68719604	26.454950333	-1.1669260263	30.912256241	19.176733017	42.406622302	-71.12593	2	56233.69052	33.730947955
9330	2022-10-13	15:37:19.977	285.44259234	6850.622216	1665675439.978	0	899	2.0973051045	2.1320123063	504.69890242	514.82785905	1.7983960887	729.65347229	26.457216718	-1.178438174	31.059033893	19.174823003	42.406624286	-71.12593	2	56234.571572	33.585685686
9331	2022-10-13	15:37:20.874	285.44260271	6850.622465	1665675440.874	0	899	2.0999904531	2.1344737971	504.70552608	514.75614634	1.784736072	729.63323045	26.458795547	-1.435068571	31.161283493	19.141850048	42.406625793	-71.125929207	2	56235.476094	33.452390641
9332	2022-10-13	15:37:21.835	285.44261384	6850.622732	1665675441.836	0	899	2.0999904531	2.1344737971	505.66618354	515.73593417	1.784736072	729.6572112	26.458795547	-1.2608341279	31.161283493	19.161874973	42.406626667	-71.125929874	2	56236.462254	33.4
9333	2022-10-13	15:37:22.726	285.44262414	6850.622979	1665675442.726	0	899	2.0987060294	2.1328059059	505.66618354	515.62968901	1.7662693224	729.66506534	26.458795547	-1.1403338578	31.077174951	19.17175514	42.406626667	-71.125932285	2	56237.370741	33.4
9334	2022-10-13	15:37:23.581	285.44263404	6850.623217	1665675443.581	0	899	2.0987060294	2.1328059059	504.76371141	514.70943481	1.7662693224	729.65971769	26.458795547	-1.179785659	31.067279828	19.171254329	42.40662592	-71.125934453	2	56238.223866	33.377613412
9335	2022-10-13	15:37:24.454	285.44264416	6850.62346	1665675444.455	0	899	2.1007804021	2.1344161461	504.76797764	514.56823981	1.740914308	729.68564833	26.459812329	-1.2001582645	31.161283493	19.176570185	42.406623033	-71.125938633	2	56239.089969	33.291003102
9336	2022-10-13	15:37:25.309	285.44265404	6850.623697	1665675445.309	0	899	2.1008362771	2.1344732992	503.680112	513.45936472	1.7409338449	729.69116534	26.462732315	-1.188085556	31.161283493	19.178173065	42.40662009	-71.125941577	2	56239.973113	33.202688728
9337	2022-10-13	15:37:26.174	285.44266405	6850.623937	1665675446.174	0	899	2.1020498485	2.13647536	503.680112	513.68358907	1.7800736334	729.70761816	26.462732315	-1.2244652628	31.161283493	19.175920436	42.406618621	-71.125943046	2	56240.827416	33.2
9338	2022-10-13	15:37:27.066	285.44267439	6850.624185	1665675447.067	0	899	2.1020498485	2.13647536	507.14472056	517.21700743	1.7800736334	729.72478884	26.462732315	-1.2079084346	31.016155028	19.172714473	42.406618333	-71.125944551	2	56241.730417	33.126958291
9339	2022-10-13	15:37:27.953	285.44268465	6850.624432	1665675447.954	0	899	2.1015264032	2.1351235658	507.14472056	516.97629321	1.7383412773	729.735816	26.462732315	-1.1841080686	31.138194874	19.171591626	42.406616289	-71.125947045	2	56242.613412	33.1
9340	2022-10-13	15:37:28.811	285.44269457	6850.62467	1665675448.811	0	899	2.1015264032	2.1351235658	505.66310227	515.46595209	1.7383412773	729.74507717	26.462732315	-1.1613855591	31.00955828	19.175421052	42.406614258	-71.125947592	2	56243.444976	33.055502392
9341	2022-10-13	15:37:29.647	285.44270425	6850.624902	1665675449.647	0	899	2.1013934112	2.136616637	505.66701671	515.94670971	1.8212014002	729.74556505	26.463663606	-1.1485583514	30.971626976	19.177555198	42.406612919	-71.125946667	2	56244.248544	33
9342	2022-10-13	15:37:30.540	285.44271459	6850.62515	1665675450.541	0	899	2.1014503542	2.1366749439	504.88846808	515.15245372	1.8212222231	729.74272469	26.466638565	-1.1683812702	31.024400964	19.175347019	42.406611667	-71.125946667	2	56245.122075	33
9343	2022-10-13	15:37:31.413	285.44272469	6850.625393	1665675451.413	0	899	2.102544672	2.1369345392	504.88846808	514.90316048	1.7778484411	729.74697047	26.466638565	-1.1808419709	30.912256241	19.173725343	42.406611667	-71.125946652	2	56246.008876	33
9344	2022-10-13	15:37:32.309	285.44273506	6850.625641	1665675452.309	0	899	2.102544672	2.1369345392	503.77238745	513.76494189	1.7778484411	729.73906864	26.466638565	-1.1783196926	30.912256241	19.172052383	42.406611667	-71.125945179	2	56246.892505	33
9345	2022-10-13	15:37:33.240	285.44274584	6850.6259	1665675453.241	0	899	2.1012667767	2.1358501779	503.77238745	513.82750241	1.7887612249	729.72836284	26.466638565	-1.2580315854	31.15138837	19.167902069	42.406613041	-71.125945	2	56247.824649	33.08246493
9346	2022-10-13	15:37:34.181	285.44275674	6850.626162	1665675454.182	0	899	2.1013247061	2.1359094696	505.0483967	515.12909994	1.7887820326	729.74536699	26.469665262	-1.1937014859	31.161283493	19.170062135	42.406613333	-71.125945	2	56248.766767	33.1
9347	2022-10-13	15:37:35.055	285.44276685	6850.626404	1665675455.056	0	899	2.1056851493	2.1413427622	505.05208918	515.42508988	1.8395920758	729.74739489	26.470544815	-1.179947257	31.161283493	19.170610428	42.406614475	-71.125945	2	56249.684829	33.1
9348	2022-10-13	15:37:35.901	285.44277663	6850.626639	1665675455.901	0	899	2.1056851493	2.1413427622	505.85265451	516.24209761	1.8395920758	729.73913372	26.470544815	-1.4445110702	31.161283493	19.136841414	42.406617594	-71.125945865	2	56250.518868	33.1
9349	2022-10-13	15:37:36.819	285.44278726	6850.626894	1665675456.819	0	899	2.1028235233	2.1369973273	505.85265451	515.82189085	1.7666267434	729.7366042	26.470544815	-1.3516701397	31.161283493	19.146252411	42.40662	-71.125947337	2	56251.402367	33.1
9350	2022-10-13	15:37:37.753	285.44279807	6850.627154	1665675457.753	0	899	2.1028235233	2.1369973273	505.56567954	515.52926023	1.7666267434	729.71596744	26.470544815	-1.1659559256	31.161283493	19.161107929	42.406619416	-71.125949501	2	56252.350427	33.1
9351	2022-10-13	15:37:38.653	285.44280848	6850.627404	1665675458.653	0	899	2.1028356006	2.1380479313	505.56567954	515.83305103	1.819419263	729.69910517	26.470544815	-1.2026913284	31.161283493	19.153827124	42.406617846	-71.125952154	2	56253.292292	33.1
9352	2022-10-13	15:37:39.578	285.4428192	6850.627661	1665675459.579	0	899	2.102857402	2.1380702543	506.11383047	516.39238006	1.8194272222	729.69087997	26.47168306	-1.1538401889	31.161283493	19.163795812	42.406616667	-71.125953333	2	56254.215976	33.1
9353	2022-10-13	15:37:40.497	285.44282984	6850.627916	1665675460.498	0	899	2.0996149848	2.1343573655	506.12547505	516.28216838	1.7982409873	729.67731521	26.474451065	-1.1473080299	31.161283493	19.135930851	42.406616874	-71.12595354	2	56255.124248	33.1
9354	2022-10-13	15:37:41.418	285.4428405	6850.628172	1665675461.419	0	899	2.0996149848	2.1343573655	505.15005224	515.28717123	1.7982409873	729.6811293	26.474451065	-1.3467871756	31.161283493	19.137080767	42.406618255	-71.125954922	2	56256.047047	33.104704705
9355	2022-10-13	15:37:42.305	285.44285076	6850.628418	1665675462.306	0	899	2.1005673695	2.1352414658	505.15005224	515.26257549	1.7939635358	729.71252724	26.474451065	-1.647450436	31.161283493	19.118481087	42.406616775	-71.125953442	2	56256.934935	33.193493493
9356	2022-10-13	15:37:43.187	285.44286097	6850.628663	1665675463.188	0	899	2.1005673695	2.1352414658	505.70181398	515.82538287	1.7939635358	729.7241219	26.474451065	-1.4582761526	31.161283493	19.1313591	42.406615382	-71.125953333	2	56257.770755	33.2
9357	2022-10-13	15:37:44.079	285.4428713	6850.628911	1665675464.08	0	899	2.0985168764	2.1334246515	505.702593	515.90463403	1.8075916025	729.74339769	26.474636394	-1.3097500438	31.149739183	19.156633162	42.406613864	-71.125956742	2	56258.681723	33.268172269
9358	2022-10-13	15:37:44.983	285.44288176	6850.629162	1665675464.984	0	899	2.0985897481	2.1334992554	507.04839677	517.27774095	1.8076180887	729.73957511	26.478448868	-1.4957121611	30.912256241	19.156206131	42.406612375	-71.12596025	2	56259.57512	33.357511962
9359	2022-10-13	15:37:45.871	285.44289203	6850.629409	1665675465.871	0	899	2.0970312315	2.1319731033	507.04839677	517.29489365	1.8105890872	729.74665155	26.478448868	-1.3164330974	31.075525764	19.152193234	42.406611667	-71.12596392	2	56260.450661	33.4
9360	2022-10-13	15:37:46.793	285.44290271	6850.629665	1665675466.794	0	899	2.0970312315	2.1319731033	506.79835908	517.03980316	1.8105890872	729.73916889	26.478448868	-1.3492556408	31.161283493	19.155643981	42.406611667	-71.125967327	2	56261.39607	33.4
9361	2022-10-13	15:37:47.688	285.44291307	6850.629914	1665675467.689	0	899	2.099089323	2.1345359813	506.79835908	517.17805628	1.8345403698	729.74825666	26.478448868	-1.5555688403	31.161283493	19.15784683	42.406612704	-71.125968333	2	56262.311311	33.431131131
9362	2022-10-13	15:37:48.575	285.44292332	6850.63016	1665675468.575	0	899	2.099089323	2.1345359813	506.41618588	516.78805583	1.8345403698	729.7131768	26.478448868	-1.5251500638	31.161283493	19.145079	42.406616008	-71.125967997	2	56263.201629	33.5
9363	2022-10-13	15:37:49.453	285.44293348	6850.630404	1665675469.453	0	899	2.0964169028	2.1312323985	506.4185066	516.61813134	1.8046676256	729.7005692	26.479000205	-1.252243143	31.161283493	19.172472	42.406620314	-71.125966823	2	56264.094094	33.509409409
9364	2022-10-13	15:37:50.328	285.44294361	6850.630647	1665675470.328	0	899	2.0964786328	2.1312955933	503.87502782	514.02355374	1.8046900488	729.69701098	26.482233047	-1.2466810942	31.161283493	19.17493248	42.406623233	-71.125968283	2	56264.96997	33.596996997
9365	2022-10-13	15:37:51.256	285.44295435	6850.630904	1665675471.256	0	899	2.1020350651	2.1375336056	503.87502782	514.19547639	1.8346490515	729.7022794	26.482233047	-1.2196038267	31.011207467	19.172773829	42.406624788	-71.125968333	2	56265.872692	33.687269193
9366	2022-10-13	15:37:52.165	285.44296488	6850.631157	1665675472.166	0	899	2.1020350651	2.1375336056	505.99404395	516.35789455	1.8346490515	729.71831144	26.482233047	-1.1929684877	31.161283493	19.176012039	42.406626261	-71.125968333	2	56266.756311	33.775631068
9367	2022-10-13	15:37:53.098	285.44297567	6850.631416	1665675473.098	0	899	2.1006261868	2.1358660592	505.99404395	516.28903542	1.8227024071	729.71768896	26.482233047	-1.1488601727	31.161283493	19.175698577	42.406627804	-71.125968333	2	56267.682365	33.8
9368	2022-10-13	15:37:54.013	285.44298626	6850.63167	1665675474.013	0	899	2.1006261868	2.1358660592	505.12266118	515.39992343	1.8227024071	729.72776542	26.482233047	-1.1454216052	31.012856654	19.176511765	42.406630299	-71.125969316	2	56268.589744	33.858974359
9369	2022-10-13	15:37:54.940	285.44299699	6850.631928	1665675474.94	0	899	2.1059710905	2.1410130873	505.13816435	515.33180327	1.8081105427	729.7361814	26.485925472	-1.1473941803	30.912256241	19.147354467	42.406632546	-71.12597088	2	56269.527893	33.952789256
9370	2022-10-13	15:37:55.852	285.44300756	6850.632181	1665675475.853	0	899	2.1059740212	2.1410160877	504.9935573	515.18428417	1.8081116045	729.73119268	26.486078262	-1.1712808088	31.096965196	19.168038539	42.406633333	-71.125971667	2	56270.487179	34
9371	2022-10-13	15:37:56.769	285.44301817	6850.632436	1665675476.77	0	899	2.1094029393	2.1452160203	504.9935573	515.39231281	1.8442768242	729.70743546	26.486078262	-1.1408835649	31.161283493	19.177453995	42.406633333	-71.125971667	2	56271.406134	34.040613383
9372	2022-10-13	15:37:57.653	285.44302839	6850.632681	1665675477.653	0	899	2.1094029393	2.1452160203	506.04438788	516.46478195	1.8442768242	729.72482603	26.486078262	-1.1807233664	31.161283493	19.175233235	42.406632932	-71.125972068	2	56272.240631	34.1
9373	2022-10-13	15:37:58.581	285.44303913	6850.632939	1665675478.581	0	899	2.1052367418	2.1404811723	506.04438788	516.31910942	1.8190077092	729.71975324	26.486078262	-1.2231501949	31.161283493	19.174462767	42.406631085	-71.125973042	2	56273.174586	34.1
9374	2022-10-13	15:37:59.461	285.44304933	6850.633184	1665675479.462	0	899	2.10524071	2.1404852354	505.39504546	515.65659108	1.8190091561	729.71912349	26.486285216	-1.1889371382	31.161283493	19.177530289	42.406628333	-71.125971667	2	56274.13215	34.1
9375	2022-10-13	15:38:00.309	285.44305914	6850.633419	1665675480.31	0	899	2.1192617342	2.1553193329	505.41058535	515.84031949	1.848164531	729.71709235	26.489984512	-1.1750643253	31.161283493	19.178894043	42.406628333	-71.125971667	2	56274.968442	34.1
9376	2022-10-13	15:38:01.227	285.44306977	6850.633674	1665675481.228	0	899	2.1192617342	2.1553193329	505.02840417	515.45025155	1.848164531	729.70240673	26.489984512	-1.1490757813	31.161283493	19.177553733	42.406628333	-71.125971667	2	56275.901322	34.1
9377	2022-10-13	15:38:02.132	285.44308024	6850.633926	1665675482.133	0	899	2.1114472274	2.1463821806	505.02840417	515.16214591	1.798078163	729.69964802	26.489984512	-1.1425112486	31.161283493	19.178533554	42.406627025	-71.125970358	2	56276.785228	34.178522838
9378	2022-10-13	15:38:03.033	285.44309067	6850.634176	1665675483.034	0	899	2.1114472274	2.1463821806	505.33677103	515.47670037	1.798078163	729.6869717	26.489984512	-1.144041918	31.161283493	19.176840334	42.406625532	-71.125967731	2	56277.680681	34.2
9379	2022-10-13	15:38:03.915	285.44310088	6850.634421	1665675483.916	0	899	2.1191212067	2.1539144909	505.33677103	515.39874287	1.7845241141	729.67767172	26.489984512	-1.1644684203	31.161283493	19.176537255	42.406625	-71.125965726	2	56278.564128	34.2
9380	2022-10-13	15:38:04.825	285.4431114	6850.634674	1665675484.825	0	899	2.1191410383	2.1539347878	506.873076	516.96567851	1.7845311614	729.67250314	26.491012005	-1.1714101967	31.161283493	19.175101628	42.406623511	-71.125963511	2	56279.446748	34.2
9381	2022-10-13	15:38:05.691	285.44312144	6850.634914	1665675485.692	0	899	2.1184172369	2.1542424153	506.88468985	517.28133875	1.8371695762	729.67879865	26.493768692	-1.1728115098	31.161283493	19.171691895	42.406620264	-71.125960731	2	56280.280561	34.228056112
9382	2022-10-13	15:38:06.545	285.44313131	6850.635151	1665675486.545	0	899	2.1184172369	2.1542424153	505.74233799	516.11555626	1.8371695762	729.67044532	26.493768692	-1.190618684	31.161283493	19.170289551	42.406616896	-71.125957876	2	56281.137335	34.3
9383	2022-10-13	15:38:07.430	285.44314156	6850.635397	1665675487.431	0	899	2.1126266827	2.1493482507	505.74233799	516.40530087	1.8874257848	729.67050595	26.493768692	-1.1945961714	31.161283493	19.164129257	42.406618333	-71.125955	2	56282	34.3
9384	2022-10-13	15:38:08.290	285.44315152	6850.635636	1665675488.291	0	899	2.1126266827	2.1493482507	505.54332357	516.20209047	1.8874257848	729.69578866	26.493768692	-1.2704707266	31.161283493	19.172893335	42.406618333	-71.125955	2	56282.928645	34.207135471
9385	2022-10-13	15:38:09.161	285.4431616	6850.635878	1665675489.162	0	899	2.1049115782	2.1401609305	505.54332357	515.81090137	1.8195339532	729.69294547	26.493768692	-1.2385427952	31.161283493	19.173852921	42.406619693	-71.12595636	2	56283.81587	34.2
9386	2022-10-13	15:38:10.002	285.44317132	6850.636112	1665675490.002	0	899	2.104983607	2.140234683	506.16538296	516.44574625	1.8195602282	729.70859189	26.49752579	-1.2308357772	31.161283493	19.17351153	42.40662	-71.125956667	2	56284.649901	34.2
9387	2022-10-13	15:38:10.877	285.44318145	6850.636355	1665675490.877	0	899	2.1065193313	2.1403489487	506.16626725	516.02349415	1.7460953518	729.72621367	26.497735977	-1.1998456361	31.161283493	19.173492432	42.406620868	-71.125957535	2	56285.521042	34.2
9388	2022-10-13	15:38:11.767	285.44319176	6850.636602	1665675491.768	0	899	2.1065193313	2.1403489487	504.67612524	514.50433268	1.7460953518	729.74972676	26.497735977	-1.1970106798	31.161283493	19.171045404	42.406621667	-71.125957036	2	56286.389255	34.2
9389	2022-10-13	15:38:12.698	285.44320253	6850.636861	1665675492.699	0	899	2.1082575825	2.143099107	504.67612524	514.79095501	1.7960166095	729.74803798	26.497735977	-1.248815407	31.161283493	19.165128468	42.406621667	-71.12595452	2	56287.287894	34.22878942
9390	2022-10-13	15:38:13.592	285.44321287	6850.637109	1665675493.592	0	899	2.1082575825	2.143099107	505.25828885	515.38478647	1.7960166095	729.74492074	26.497735977	-1.1969891794	31.161283493	19.171028693	42.406621339	-71.125952352	2	56288.196338	34.3
9391	2022-10-13	15:38:14.500	285.44322339	6850.637361	1665675494.501	0	899	2.1049186061	2.1390127593	505.25978604	515.18412949	1.7608484832	729.73773395	26.498092487	-1.1484505467	31.161283493	19.178173065	42.406619798	-71.125948333	2	56289.121058	34.3
9392	2022-10-13	15:38:15.401	285.44323382	6850.637612	1665675495.402	0	899	2.1049854888	2.1390811898	505.97061841	515.90905996	1.7608720945	729.72587252	26.501581192	-1.1587878466	31.161283493	19.178173065	42.406618273	-71.125948273	2	56290.036489	34.3
9393	2022-10-13	15:38:16.315	285.4432444	6850.637866	1665675496.316	0	899	2.1059431319	2.1403023393	505.97061841	515.98156099	1.7734684476	729.71547148	26.501581192	-1.2078114866	31.161283493	19.154489138	42.40661677	-71.12594677	2	56290.93787	34.3
9394	2022-10-13	15:38:17.262	285.44325535	6850.638128	1665675497.262	0	899	2.1059431319	2.1403023393	505.79716689	515.80467762	1.7734684476	729.69479956	26.501581192	-1.1783196926	31.161283493	19.174211502	42.406616667	-71.125945168	2	56291.899185	34.210081466
9395	2022-10-13	15:38:18.256	285.44326686	6850.638405	1665675498.257	0	899	2.1026696112	2.137001544	505.79716689	515.81232735	1.7747977628	729.67168826	26.501581192	-1.5035593944	31.161283493	19.16670995	42.406615239	-71.125946428	2	56292.856597	34.2
9396	2022-10-13	15:38:19.203	285.44327781	6850.638668	1665675499.203	0	899	2.1026852087	2.1370175054	504.90862075	514.90621924	1.7748033187	729.67783704	26.502395668	-1.2399441588	31.161283493	19.172171081	42.406612341	-71.125947996	2	56293.797595	34.2
9397	2022-10-13	15:38:20.164	285.44328895	6850.638935	1665675500.165	0	899	2.1027995847	2.1388587585	504.92185239	515.42382623	1.8624692877	729.6839927	26.505548477	-1.1903707389	31.161283493	19.169099808	42.406611667	-71.125946957	2	56294.826087	34.2
9398	2022-10-13	15:38:21.023	285.44329889	6850.639173	1665675501.024	0	899	2.1027995847	2.1388587585	505.4139708	515.92618032	1.8624692877	729.68069519	26.505548477	-1.2011067867	31.161283493	19.169891357	42.406611667	-71.125945501	2	56295.6997	34.2
9399	2022-10-13	15:38:21.924	285.44330931	6850.639423	1665675501.924	0	899	2.1043186935	2.1394420814	505.4139708	515.64500313	1.8136409846	729.67611634	26.505548477	-1.207250948	31.161283493	19.170797348	42.406612638	-71.125943056	2	56296.58309	34.2
9400	2022-10-13	15:38:22.875	285.44332031	6850.639688	1665675502.875	0	899	2.1043186935	2.1394420814	504.24448395	514.4518425	1.8136409846	729.67249141	26.505548477	-1.2143220641	31.161283493	19.171484196	42.406613333	-71.125940782	2	56297.531027	34.253102747
9401	2022-10-13	15:38:23.755	285.4433305	6850.639932	1665675503.755	0	899	2.1013472903	2.1359461135	504.24448395	514.31313827	1.7894785221	729.66557706	26.505548477	-1.2348455641	31.161283493	19.171961664	42.406611202	-71.12594	2	56298.426246	34.3
9402	2022-10-13	15:38:24.608	285.44334038	6850.640169	1665675504.609	0	899	2.1013772625	2.1359767909	505.58605918	515.68156379	1.7894892937	729.66852736	26.507114575	-1.2014624867	31.161283493	19.171450773	42.406607871	-71.12594	2	56299.277512	34.3
9403	2022-10-13	15:38:25.513	285.44335084	6850.64042	1665675505.513	0	899	2.0995477702	2.1339870808	505.59525198	515.65281668	1.7828636011	729.64062217	26.509302139	-1.1977221129	31.161283493	19.164906003	42.406606414	-71.12594	2	56300.151577	34.3
9404	2022-10-13	15:38:26.398	285.4433611	6850.640666	1665675506.399	0	899	2.0995477702	2.1339870808	505.74078412	515.80124381	1.7828636011	729.63499158	26.509302139	-1.4778079987	31.161283493	19.133159637	42.406605	-71.12594	2	56301	34.3
9405	2022-10-13	15:38:27.311	285.44337166	6850.64092	1665675507.311	0	899	2.1054547382	2.1395041021	505.74078412	515.65894647	1.7581314148	729.6403271	26.509302139	-1.269231115	31.161283493	19.162509805	42.40660656	-71.12594156	2	56301.935922	34.3
9406	2022-10-13	15:38:28.210	285.44338206	6850.641169	1665675508.21	0	899	2.1054547382	2.1395041021	506.30424096	516.23345335	1.7581314148	729.64973621	26.509302139	-1.1978515387	31.161283493	19.173852921	42.406606667	-71.125947143	2	56302.821499	34.3
9407	2022-10-13	15:38:29.134	285.44339277	6850.641426	1665675509.135	0	899	2.1013383265	2.1368549553	506.30424096	516.68320025	1.8361668642	729.64302841	26.509302139	-1.1816827919	31.161283493	19.170871899	42.406606667	-71.125948333	2	56303.782334	34.3
9408	2022-10-13	15:38:30.082	285.44340374	6850.64169	1665675510.083	0	899	2.1013878349	2.1369056595	507.46366995	517.86650246	1.8361851215	729.65203413	26.51188906	-1.2376050775	31.161283493	19.170728052	42.406607885	-71.125949551	2	56304.730769	34.3
9409	2022-10-13	15:38:31.013	285.4434145	6850.641948	1665675511.013	0	899	2.1100777122	2.1455267981	507.46923454	517.80906756	1.8252676311	729.6571724	26.513208389	-1.1718090773	31.161283493	19.174211502	42.406608333	-71.125947772	2	56305.668362	34.3
9410	2022-10-13	15:38:31.936	285.44342519	6850.642204	1665675511.936	0	899	2.1100777122	2.1455267981	505.73789246	516.04244889	1.8252676311	729.65110284	26.513208389	-1.1744822611	31.161283493	19.173028946	42.406611324	-71.12594567	2	56306.598196	34.3
9411	2022-10-13	15:38:32.821	285.44343543	6850.64245	1665675512.821	0	899	2.1138392927	2.1490991973	505.73789246	515.96896174	1.8125088105	729.65054948	26.513208389	-1.1775219598	31.161283493	19.173496246	42.406614854	-71.125943479	2	56307.456173	34.3
9412	2022-10-13	15:38:33.720	285.44344584	6850.6427	1665675513.721	0	899	2.1138392927	2.1490991973	506.28699242	516.52916999	1.8125088105	729.65791048	26.513208389	-1.179947257	31.161283493	19.174211502	42.406617744	-71.125940589	2	56308.323323	34.267667668
9413	2022-10-13	15:38:34.599	285.44345602	6850.642944	1665675514.6	0	899	2.1216829261	2.1558025191	506.29609839	516.16934192	1.7484383411	729.66013806	26.515372308	-1.3026465028	31.161283493	19.168519153	42.406620689	-71.125937644	2	56309.206721	34.2
9414	2022-10-13	15:38:35.500	285.44346645	6850.643195	1665675515.501	0	899	2.121717183	2.1558375631	505.13834716	514.98908191	1.7484502554	729.66191657	26.517145157	-1.1654062097	31.161283493	19.177219138	42.406623734	-71.125934799	2	56310.120316	34.187968442
9415	2022-10-13	15:38:36.417	285.44347705	6850.643449	1665675516.417	0	899	2.1056514846	2.1401294778	505.13834716	515.16888762	1.7797433743	729.65561014	26.517145157	-1.2071862915	31.161283493	19.174765138	42.406626789	-71.125933252	2	56311.024415	34.097558494
9416	2022-10-13	15:38:37.349	285.44348785	6850.643708	1665675517.35	0	899	2.1056514846	2.1401294778	504.93319771	514.95966451	1.7797433743	729.65518532	26.517145157	-1.1490218639	31.161283493	19.177812576	42.406631534	-71.125930088	2	56311.97355	34.002644964
9417	2022-10-13	15:38:38.323	285.44349912	6850.643979	1665675518.324	0	899	2.1046275892	2.1393537832	504.93319771	515.03702244	1.7932053799	729.67828288	26.517145157	-1.180841937	31.161283493	19.174306945	42.406633225	-71.125928442	2	56312.934911	34.093491124
9418	2022-10-13	15:38:39.290	285.44351031	6850.644247	1665675519.291	0	899	2.1046743771	2.1394016744	505.72907186	515.84891905	1.7932222045	729.68795514	26.519586159	-1.1843236369	31.161283493	19.173503712	42.406639165	-71.125926875	2	56313.874757	34.012524272
9419	2022-10-13	15:38:40.211	285.44352097	6850.644503	1665675520.212	0	899	2.1095948946	2.1444474369	505.7344612	515.86726905	1.7954549473	729.69502066	26.520868301	-1.1832026243	31.161283493	19.173131943	42.406644231	-71.125926667	2	56314.846154	34
9420	2022-10-13	15:38:41.092	285.44353117	6850.644748	1665675521.093	0	899	2.1095948946	2.1444474369	505.41816429	515.54463488	1.7954549473	729.70395524	26.520868301	-1.205483135	31.161283493	19.17330632	42.406651248	-71.125927916	2	56315.749746	33.925025432
9421	2022-10-13	15:38:42.000	285.44354167	6850.645	1665675522	0	899	2.1071284223	2.1409781912	505.41816429	515.26384878	1.7466219729	729.7049411	26.520868301	-1.1815749407	31.161283493	19.169891357	42.406656699	-71.125928333	2	56316.673116	33.9
9422	2022-10-13	15:38:42.947	285.44355264	6850.645263	1665675522.948	0	899	2.1071284223	2.1409781912	503.59957655	513.40983446	1.7466219729	729.71221883	26.520868301	-1.4295495985	31.161283493	19.138248519	42.406660362	-71.125926304	2	56317.608738	33.9
9423	2022-10-13	15:38:43.775	285.44356221	6850.645493	1665675523.775	0	899	2.1046933107	2.1387816207	503.60415492	513.49533962	1.760736969	729.70518322	26.521962084	-1.4264452023	31.161283493	19.139192632	42.406662397	-71.125925	2	56318.438469	33.856153051
9424	2022-10-13	15:38:44.599	285.44357176	6850.645722	1665675524.6	0	899	2.1047495597	2.1388391715	505.62609667	515.55710811	1.7607568294	729.71356201	26.524896622	-1.188085556	31.161283493	19.170610428	42.406662863	-71.12592453	2	56319.282282	33.8
9425	2022-10-13	15:38:45.467	285.44358179	6850.645963	1665675525.467	0	899	2.106655535	2.140636253	505.62609667	515.51629149	1.7536589253	729.69729958	26.524896622	-1.1788370459	31.161283493	19.172027259	42.406661917	-71.125923584	2	56320.150301	33.8
9426	2022-10-13	15:38:46.378	285.44359235	6850.646216	1665675526.379	0	899	2.106655535	2.140636253	505.67100091	515.56207406	1.7536589253	729.70373131	26.524896622	-1.1457666159	31.161283493	19.177093506	42.406663333	-71.125925	2	56321	33.8
9427	2022-10-13	15:38:47.286	285.44360285	6850.646468	1665675527.286	0	899	2.1027156894	2.1377443309	505.67100091	515.8873371	1.8101851022	729.67751287	26.524896622	-1.1556079317	31.161283493	19.172492855	42.406661785	-71.125926549	2	56321.929187	33.8
9428	2022-10-13	15:38:48.217	285.44361363	6850.646727	1665675528.218	0	899	2.1027156894	2.1377443309	505.78840978	516.00711806	1.8101851022	729.65997759	26.524896622	-1.1734366417	31.161283493	19.173131943	42.406661667	-71.125925278	2	56322.83301	33.716699029
9429	2022-10-13	15:38:49.105	285.4436239	6850.646974	1665675529.105	0	899	2.1047126596	2.1384102955	505.78840978	515.60817188	1.7408600231	729.67183862	26.524896622	-1.5369748296	31.161283493	19.167560641	42.406661667	-71.125922535	2	56323.7394	33.773940021
9430	2022-10-13	15:38:50.009	285.44363437	6850.647225	1665675530.01	0	899	2.1047706287	2.1384695908	503.25829642	513.02905274	1.7408802599	729.66961751	26.527920893	-1.2705892719	31.161283493	19.171796357	42.406662792	-71.125920541	2	56324.675284	33.8
9431	2022-10-13	15:38:50.927	285.44364499	6850.64748	1665675530.927	0	899	2.1075932542	2.1420993136	503.26211323	513.25431392	1.7795541917	729.69190262	26.528833389	-1.3686042219	31.161283493	19.15958618	42.4066664	-71.12591591	2	56325.613428	33.861342828
9432	2022-10-13	15:38:51.828	285.44365542	6850.64773	1665675531.828	0	899	2.1075932542	2.1420993136	505.47040301	515.50644899	1.7795541917	729.69942651	26.528833389	-1.4719763876	31.161283493	19.147220561	42.406670941	-71.125911595	2	56326.521522	33.952152152
9433	2022-10-13	15:38:52.802	285.4436667	6850.648001	1665675532.803	0	899	2.1013471801	2.1371157205	505.47040301	515.90598128	1.8489647633	729.69020495	26.528833389	-1.335091789	31.161283493	19.154820966	42.406674103	-71.12591	2	56327.461896	34.046189591
9434	2022-10-13	15:38:53.831	285.4436786	6850.648286	1665675533.831	0	899	2.1013471801	2.1371157205	505.18991197	515.61969942	1.8489647633	729.71139506	26.528833389	-1.1425112486	31.161283493	19.137121201	42.406675716	-71.125907852	2	56328.429665	34.1
9435	2022-10-13	15:38:54.770	285.44368948	6850.648547	1665675534.771	0	899	2.1023048241	2.1378504593	505.2039238	515.56403329	1.8368107415	729.67826227	26.532170517	-1.4651100833	31.161283493	19.130968372	42.406676044	-71.125904377	2	56329.373507	34.137350706
9436	2022-10-13	15:38:55.631	285.44369943	6850.648786	1665675535.631	0	899	2.1023157203	2.1378616187	504.99204427	515.34783191	1.8368147596	729.66609242	26.532739639	-1.5274567707	31.161283493	19.118364183	42.40667407	-71.125902868	2	56330.279093	34.2
9437	2022-10-13	15:38:56.578	285.44371039	6850.649049	1665675536.578	0	899	2.1028963841	2.1379090525	504.99204427	515.18911519	1.8092202453	729.66978	26.532739639	-1.5636747539	31.161283493	19.12827992	42.406671667	-71.125902027	2	56331.216433	34.2
9438	2022-10-13	15:38:57.515	285.44372124	6850.64931	1665675537.515	0	899	2.1028963841	2.1379090525	504.18460154	514.36536814	1.8092202453	729.6814749	26.532739639	-1.621127682	31.161283493	19.168766994	42.406671921	-71.125903588	2	56332.15286	34.215285996
9439	2022-10-13	15:38:58.447	285.44373204	6850.649569	1665675538.448	0	899	2.1050297322	2.1394338108	504.18460154	514.17762781	1.7765053959	729.66978849	26.532739639	-1.3880822335	31.161283493	19.143460293	42.406673333	-71.125905	2	56333.072978	34.30729783
9440	2022-10-13	15:38:59.315	285.44374208	6850.64981	1665675539.316	0	899	2.1050297322	2.1394338108	504.59384667	514.59498425	1.7765053959	729.6813112	26.532739639	-1.5884884596	31.161283493	19.115154266	42.406673333	-71.125905	2	56333.928994	34.392899408
9441	2022-10-13	15:39:00.206	285.44375238	6850.650057	1665675540.206	0	899	2.1101278789	2.1444744982	504.60816325	514.5686184	1.7693696179	729.68466773	26.536153364	-1.2902936533	31.161283493	19.164317276	42.406673333	-71.125899452	2	56334.832146	34.4
9442	2022-10-13	15:39:01.125	285.44376302	6850.650312	1665675541.125	0	899	2.1101367571	2.1444835829	504.91587925	514.88242646	1.76937276	729.67626064	26.536615372	-1.2519844518	31.161283493	19.171205281	42.406673333	-71.125895815	2	56335.755511	34.475551102
9443	2022-10-13	15:39:02.122	285.44377457	6850.65059	1665675542.123	0	899	2.1149291692	2.1509331114	504.91587925	515.34123346	1.8491775188	729.6905946	26.536615372	-1.2868550976	31.161283493	19.166635374	42.406673333	-71.125895	2	56336.792017	34.579201681
9444	2022-10-13	15:39:03.084	285.44378569	6850.650857	1665675543.084	0	899	2.1149291692	2.1509331114	504.29360009	514.70610566	1.8491775188	729.69780969	26.536615372	-1.176692009	31.161283493	19.157287598	42.406674627	-71.125895	2	56337.776195	34.677619532
9445	2022-10-13	15:39:04.023	285.44379656	6850.651118	1665675544.023	0	899	2.1070128883	2.1402474027	504.29360009	513.93876171	1.7154608596	729.68182777	26.536615372	-1.3051581146	31.161283493	19.157005891	42.406676165	-71.125893835	2	56338.698737	34.7
9446	2022-10-13	15:39:04.930	285.44380706	6850.651369	1665675544.93	0	899	2.107050094	2.1402854468	505.11505769	514.77600396	1.7154736452	729.68789127	26.538554349	-1.2418736156	31.161283493	19.166971762	42.406676667	-71.125892321	2	56339.607325	34.7
9447	2022-10-13	15:39:05.835	285.44381753	6850.651621	1665675545.835	0	899	2.1065815281	2.1410373805	505.122676	515.14200152	1.7778462645	729.66262312	26.540369034	-1.1802598577	31.161283493	19.177574158	42.406676667	-71.125891667	2	56340.496651	34.749665072
9448	2022-10-13	15:39:06.726	285.44382786	6850.651869	1665675546.727	0	899	2.1065815281	2.1410373805	506.00623427	516.04308554	1.7778462645	729.6609109	26.540369034	-1.1678961997	31.161283493	19.178399863	42.406676667	-71.125891667	2	56341.366366	34.8
9449	2022-10-13	15:39:07.653	285.44383858	6850.652126	1665675547.653	0	899	2.1056316517	2.1407230609	506.00623427	516.23349381	1.8109054535	729.64278629	26.540369034	-1.1703862181	31.161283493	19.176032262	42.40667763	-71.125890703	2	56342.288955	34.8
9450	2022-10-13	15:39:08.578	285.44384928	6850.652383	1665675548.578	0	899	2.1056316517	2.1407230609	503.98336088	514.16973465	1.8109054535	729.63963591	26.540369034	-1.2093420984	31.161283493	19.169886583	42.406680341	-71.12588663	2	56343.204409	34.820440882
9451	2022-10-13	15:39:09.533	285.44386035	6850.652648	1665675549.534	0	899	2.1055646646	2.1392498119	503.99045666	513.76770224	1.7395319216	729.646967	26.542063063	-1.3469704611	31.161283493	19.160828622	42.406681126	-71.125879459	2	56344.162325	34.9
9452	2022-10-13	15:39:10.437	285.44387081	6850.652899	1665675550.438	0	899	2.1056064983	2.1392926019	503.98716905	513.76443444	1.7395465097	729.64994802	26.544244766	-1.4841352828	31.161283493	19.151373225	42.406678333	-71.12587655	2	56345.070248	34.9
9453	2022-10-13	15:39:11.331	285.44388115	6850.653148	1665675551.331	0	899	2.1026103889	2.136522701	503.98716905	513.84438522	1.7534982759	729.66432847	26.544244766	-1.1832026243	31.161283493	19.169530869	42.406678333	-71.125875012	2	56345.992769	34.9
9454	2022-10-13	15:39:12.233	285.44389159	6850.653398	1665675552.233	0	899	2.1026103889	2.136522701	504.04875553	513.90717623	1.7534982759	729.68012889	26.544244766	-1.1822324739	31.161283493	19.170508037	42.406679828	-71.125870516	2	56346.896794	34.9
9455	2022-10-13	15:39:13.108	285.44390171	6850.653641	1665675553.108	0	899	2.1055865888	2.1415777104	504.04875553	514.49881344	1.8565942361	729.67351729	26.544244766	-1.2077036228	31.161283493	19.172662735	42.406681289	-71.125866132	2	56347.773547	34.9
9456	2022-10-13	15:39:13.986	285.44391189	6850.653885	1665675553.987	0	899	2.1055865888	2.1415777104	504.15938857	514.61174016	1.8565942361	729.66952211	26.544244766	-1.2255215645	31.161283493	19.173492432	42.406682774	-71.125862786	2	56348.664293	34.9
9457	2022-10-13	15:39:14.934	285.44392286	6850.654149	1665675554.935	0	899	2.1061509345	2.1409753466	504.16827709	514.27808543	1.7969151973	729.68215033	26.546366041	-1.1795592071	31.161283493	19.176229995	42.406683333	-71.125861667	2	56349.6	34.96
9458	2022-10-13	15:39:15.805	285.44393293	6850.65439	1665675555.805	0	899	2.1061851701	2.1410103912	503.58072726	513.67882446	1.7969275265	729.6849058	26.548151016	-1.2042651074	31.161283493	19.174193894	42.406682581	-71.125860914	2	56350.451677	35
9459	2022-10-13	15:39:16.697	285.44394326	6850.654638	1665675556.698	0	899	2.1079125185	2.1438881757	503.58072726	514.00502357	1.8537965167	729.6769777	26.548151016	-1.1679932408	31.161283493	19.172154256	42.406681113	-71.125859446	2	56351.332347	35
9460	2022-10-13	15:39:17.612	285.44395385	6850.654892	1665675557.613	0	899	2.1079125185	2.1438881757	503.3910431	513.81141287	1.8537965167	729.68827123	26.548151016	-1.1392560005	31.161283493	19.170785197	42.406679229	-71.125858333	2	56352.231293	35
9461	2022-10-13	15:39:18.507	285.44396421	6850.655141	1665675558.508	0	899	2.1060309542	2.1406273049	503.3910431	513.41950598	1.7854376347	729.69496165	26.548151016	-1.1435245497	31.161283493	19.169650804	42.406676309	-71.125858154	2	56353.107438	34.989256198
9462	2022-10-13	15:39:19.431	285.44397491	6850.655398	1665675559.432	0	899	2.1060577611	2.1406547411	506.38156702	516.46966184	1.7854472275	729.69461282	26.549548762	-1.2030255171	31.161283493	19.164756345	42.406673629	-71.125856371	2	56354.059172	34.9
9463	2022-10-13	15:39:20.368	285.44398574	6850.655658	1665675560.368	0	899	2.1084748116	2.142945092	506.39276631	516.432451	1.7770073634	729.70057405	26.552209854	-1.1867273896	31.161283493	19.173492432	42.406678245	-71.125851755	2	56354.982249	34.9
9464	2022-10-13	15:39:21.312	285.44399668	6850.65592	1665675561.313	0	899	2.1084748116	2.142945092	504.93985195	514.95073133	1.7770073634	729.68590945	26.552209854	-1.1783196926	31.161283493	19.173492432	42.406675237	-71.125856311	2	56355.928858	34.807114228
9465	2022-10-13	15:39:22.214	285.44400712	6850.656171	1665675562.215	0	899	2.1082003675	2.1417387764	504.93985195	514.68046789	1.729941475	729.69122234	26.552209854	-1.1852182821	31.161283493	19.169219162	42.406676409	-71.125856667	2	56356.845371	34.884537131
9466	2022-10-13	15:39:23.122	285.44401763	6850.656423	1665675563.123	0	899	2.1082003675	2.1417387764	504.67900418	514.4145882	1.729941475	729.69927251	26.552209854	-1.1826204898	31.161283493	19.172058863	42.406676667	-71.125855321	2	56357.807692	34.9
9467	2022-10-13	15:39:23.994	285.44402772	6850.656665	1665675563.995	0	899	2.1123294467	2.1464323228	504.68280529	514.56345546	1.7552107178	729.70630691	26.553116085	-1.1723695117	31.161283493	19.175478222	42.406676667	-71.125853863	2	56358.682446	34.9
9468	2022-10-13	15:39:24.881	285.44403797	6850.656911	1665675564.881	0	899	2.1123812846	2.1464853566	504.42684242	514.30258567	1.7552288998	729.71417236	26.555810928	-1.1490218639	31.161283493	19.178173065	42.406674783	-71.12585145	2	56359.56513	34.9
9469	2022-10-13	15:39:25.773	285.4440483	6850.657159	1665675565.773	0	899	2.1082607404	2.1429722375	504.42684242	514.49880129	1.7894198663	729.70213833	26.555810928	-1.1745469381	31.161283493	19.177486319	42.406673333	-71.12584618	2	56360.458458	34.854154154
9470	2022-10-13	15:39:26.638	285.44405832	6850.6574	1665675566.639	0	899	2.1082607404	2.1429722375	504.4520177	514.52447926	1.7894198663	729.70003646	26.555810928	-1.3808817516	31.161283493	19.157895537	42.406671679	-71.125841667	2	56361.330957	34.8
9471	2022-10-13	15:39:27.540	285.44406876	6850.65765	1665675567.541	0	899	2.1049448875	2.1407164504	504.4520177	514.84958922	1.8460107403	729.7137342	26.555810928	-1.1988215889	31.161283493	19.170229047	42.406668333	-71.125840459	2	56362.241617	34.775838264
9472	2022-10-13	15:39:28.437	285.44407914	6850.657899	1665675568.438	0	899	2.1049448875	2.1407164504	504.90265763	515.30951756	1.8460107403	729.71213557	26.555810928	-1.1408835649	31.161283493	19.176012039	42.406668132	-71.125836667	2	56363.120641	34.7
9473	2022-10-13	15:39:29.367	285.4440899	6850.658158	1665675569.367	0	899	2.1065880045	2.140273262	504.90878402	514.69910281	1.73870579	729.72550025	26.557270922	-1.1982934341	31.161283493	19.172021007	42.406666673	-71.125836667	2	56363.99623	34.7
9474	2022-10-13	15:39:30.256	285.4441002	6850.658405	1665675570.257	0	899	2.1066355174	2.1403218605	505.16900292	514.96446249	1.7387223438	729.70541685	26.559747696	-1.1832026243	31.161283493	19.171331406	42.406671036	-71.125826473	2	56364.873767	34.612623274
9475	2022-10-13	15:39:31.173	285.4441108	6850.658659	1665675571.173	0	899	2.1050134816	2.1402257197	505.16900292	515.41763979	1.8175631355	729.71259677	26.559747696	-1.1802921966	31.161283493	19.173263449	42.406674339	-71.125814312	2	56365.801628	34.519837233
9476	2022-10-13	15:39:32.078	285.44412128	6850.658911	1665675572.079	0	899	2.1050134816	2.1402257197	505.99412995	516.25950662	1.8175631355	729.70666949	26.559747696	-1.2213177302	31.161283493	19.168675101	42.406675	-71.125809135	2	56366.759615	34.5
9477	2022-10-13	15:39:32.980	285.44413172	6850.659161	1665675572.981	0	899	2.1065710462	2.1416034161	505.99412995	516.1993098	1.8071155421	729.69630806	26.559747696	-1.2417981625	31.161283493	19.166290283	42.406675	-71.125803951	2	56367.657282	34.5
9478	2022-10-13	15:39:33.831	285.44414156	6850.659398	1665675573.831	0	899	2.1065710462	2.1416034161	504.15234145	514.32037505	1.8071155421	729.67888353	26.559747696	-1.2339509102	31.161283493	19.16765453	42.406673287	-71.125799097	2	56368.513961	34.5
9479	2022-10-13	15:39:34.720	285.44415186	6850.659645	1665675574.721	0	899	2.1063900363	2.1423578122	504.159497	514.60104813	1.8547143453	729.67674084	26.561455468	-1.2351258385	31.161283493	19.170716557	42.406673047	-71.125793905	2	56369.414201	34.5
9480	2022-10-13	15:39:35.614	285.4441622	6850.659893	1665675575.614	0	899	2.1064333768	2.1424022105	504.44044499	514.8879074	1.8547304547	729.6660128	26.563714981	-1.2286044707	31.161283493	19.171918692	42.406675491	-71.125788034	2	56370.294872	34.5
9481	2022-10-13	15:39:36.507	285.44417255	6850.660141	1665675576.508	0	899	2.105497246	2.1409348686	504.44044499	514.73766153	1.8285910018	729.67924894	26.563714981	-1.2034027647	31.161283493	19.173053299	42.406676667	-71.12578303	2	56371.182096	34.5
9482	2022-10-13	15:39:37.424	285.44418315	6850.660396	1665675577.424	0	899	2.105497246	2.1409348686	504.35845571	514.65399859	1.8285910018	729.6854438	26.563714981	-1.1789017079	31.161283493	19.173841855	42.406676843	-71.125781314	2	56372.10566	34.489433962
9483	2022-10-13	15:39:38.308	285.44419338	6850.660641	1665675578.308	0	899	2.1045083861	2.1395432369	504.35845571	514.54137458	1.8089837235	729.68463862	26.563714981	-1.16855371	31.161283493	19.172410965	42.406678233	-71.125778535	2	56372.939623	34.406037736
9484	2022-10-13	15:39:39.221	285.44420396	6850.660895	1665675579.222	0	899	2.1045083861	2.1395432369	506.0434397	516.26037813	1.8089837235	729.70948761	26.563714981	-1.1962993358	31.161283493	19.166614558	42.406679751	-71.125775497	2	56373.850851	34.4
9485	2022-10-13	15:39:40.112	285.44421427	6850.661142	1665675580.113	0	899	2.1098223	2.1458845057	506.05275695	516.54397761	1.856527544	729.7302719	26.565930436	-1.1966119168	31.161283493	19.167789674	42.406678761	-71.125772522	2	56374.743487	34.4
9486	2022-10-13	15:39:41.029	285.44422488	6850.661397	1665675581.03	0	899	2.1098536115	2.1459165822	505.4920117	515.97167429	1.856539175	729.74510749	26.567560196	-1.1734366417	31.161283493	19.172410965	42.406677213	-71.125770546	2	56375.672431	34.4
9487	2022-10-13	15:39:41.946	285.44423549	6850.661652	1665675581.946	0	899	2.1090770011	2.142526189	505.4920117	515.21319639	1.7247052845	729.74554039	26.567560196	-1.1824911399	31.161283493	19.172410965	42.406676667	-71.125767024	2	56376.59519	34.340480962
9488	2022-10-13	15:39:42.857	285.44424603	6850.661905	1665675582.857	0	899	2.1090770011	2.142526189	505.52614751	515.24798867	1.7247052845	729.7306373	26.567560196	-1.3050071419	31.161283493	19.164789326	42.406678333	-71.125761667	2	56377.5	34.3
9489	2022-10-13	15:39:43.767	285.44425657	6850.662158	1665675583.768	0	899	2.1044522894	2.1389866524	505.52614751	515.58660611	1.7836056094	729.71112303	26.567560196	-1.5307875177	31.161283493	19.15331411	42.40668	-71.125755677	2	56378.398422	34.260157791
9490	2022-10-13	15:39:44.694	285.4442673	6850.662415	1665675584.695	0	899	2.104491453	2.1390267344	503.59127223	513.61330525	1.7836196215	729.70369574	26.569603863	-1.3626648898	31.161283493	19.163981798	42.406680529	-71.12575008	2	56379.317317	34.2
9491	2022-10-13	15:39:45.641	285.44427825	6850.662678	1665675585.641	0	899	2.1206938548	2.1550214702	503.59906768	513.48441837	1.7597358806	729.69649642	26.571466446	-1.2143328127	31.161283493	19.173768997	42.406681197	-71.125746667	2	56380.282051	34.2
9492	2022-10-13	15:39:46.569	285.444289	6850.662936	1665675586.57	0	899	2.1206938548	2.1550214702	503.5092299	513.39281713	1.7597358806	729.68855862	26.571466446	-1.1994791031	31.161283493	19.177812576	42.406679571	-71.125746667	2	56381.257515	34.2
9493	2022-10-13	15:39:47.536	285.4443002	6850.663205	1665675587.537	0	899	2.1153352524	2.151523553	503.5092299	513.95695186	1.8581361786	729.66100913	26.571466446	-1.1572248407	31.161283493	19.175053805	42.406678333	-71.125746295	2	56382.22288	34.2
9494	2022-10-13	15:39:48.509	285.44431146	6850.663475	1665675588.51	0	899	2.1153352524	2.151523553	503.32067953	513.76448909	1.8581361786	729.664533	26.571466446	-1.1425112486	31.161283493	19.173492432	42.406677421	-71.12574652	2	56383.182446	34.236489152
9495	2022-10-13	15:39:49.444	285.44432227	6850.663734	1665675589.444	0	899	2.1113905672	2.1458519411	503.32130851	513.28368784	1.7741416426	729.6725189	26.571616811	-1.1748595451	31.161283493	19.173506756	42.406673333	-71.125753663	2	56384.098963	34.419792648
9496	2022-10-13	15:39:50.359	285.44433287	6850.663989	1665675590.36	0	899	2.1114604328	2.1459234363	506.13767725	516.15594448	1.7741664254	729.67785645	26.575250626	-1.1864578724	31.161283493	19.171331406	42.406673333	-71.125756541	2	56384.9623	34.592459943
9497	2022-10-13	15:39:51.280	285.44434353	6850.664245	1665675591.281	0	899	2.1074213579	2.1427600063	506.13767725	516.43114254	1.821930719	729.67610098	26.575250626	-1.1864578724	31.161283493	19.171331406	42.406673333	-71.125761148	2	56385.896236	34.689623601
9498	2022-10-13	15:39:52.171	285.44435383	6850.664492	1665675592.171	0	899	2.1074213579	2.1427600063	505.40426807	515.6828178	1.821930719	729.66939883	26.575250626	-1.2063778205	31.161283493	19.171961664	42.406674649	-71.125764299	2	56386.789579	34.778957916
9499	2022-10-13	15:39:53.099	285.44436458	6850.66475	1665675593.1	0	899	2.1094245404	2.1453001438	505.40426807	515.82960728	1.8474241088	729.68531446	26.575250626	-1.2080054591	31.161283493	19.17260002	42.406675	-71.125768903	2	56387.780673	34.956134636
9500	2022-10-13	15:39:54.029	285.44437534	6850.665008	1665675594.029	0	899	2.1094565674	2.1453329493	504.79626045	515.20912597	1.84743595	729.67116319	26.576917977	-1.1896054137	31.161283493	19.172332764	42.406676159	-71.125772319	2	56388.695694	35.069569378
9501	2022-10-13	15:39:54.959	285.4443861	6850.665266	1665675594.959	0	899	2.1125222998	2.1493379619	504.80526909	515.47637545	1.8922711166	729.67500719	26.579065323	-1.1750643253	31.161283493	19.172771454	42.406677689	-71.125778444	2	56389.613226	35.222645291
9502	2022-10-13	15:39:55.884	285.44439682	6850.665524	1665675595.885	0	899	2.1125222998	2.1493379619	505.04160436	515.71770663	1.8922711166	729.67289481	26.579065323	-1.1808850955	31.161283493	19.173029287	42.406677432	-71.12578527	2	56390.540541	35.354054054
9503	2022-10-13	15:39:56.798	285.44440738	6850.665777	1665675596.798	0	899	2.1123264051	2.1474449208	505.04160436	515.22478962	1.8066314742	729.66809001	26.579065323	-1.1680363267	31.161283493	19.174569818	42.406676667	-71.125791415	2	56391.462322	35.446232179
9504	2022-10-13	15:39:57.680	285.44441759	6850.666022	1665675597.68	0	899	2.1123264051	2.1474449208	503.20049832	513.34656124	1.8066314742	729.66334625	26.579065323	-1.1503800398	31.161283493	19.176358204	42.406676066	-71.125796801	2	56392.360122	35.536012208
9505	2022-10-13	15:39:58.562	285.44442781	6850.666267	1665675598.563	0	899	2.1076778971	2.1436837445	503.20049832	513.62686097	1.8555291296	729.66698976	26.579065323	-1.2092019691	31.161283493	19.175373077	42.406674595	-71.125800405	2	56393.243062	35.62430622
9506	2022-10-13	15:39:59.424	285.44443779	6850.666507	1665675599.425	0	899	2.1077315915	2.14373875	503.45973497	513.89158354	1.8555490856	729.65827709	26.581863037	-1.1959759557	31.161283493	19.17197254	42.406673217	-71.125802133	2	56394.07002	35.707001972
9507	2022-10-13	15:40:00.299	285.44444791	6850.66675	1665675600.299	0	899	2.1131460648	2.1482628714	503.46424549	513.61117955	1.8058557151	729.6544913	26.582941055	-1.1783196926	31.161283493	19.170970917	42.40667178	-71.12580788	2	56394.931953	35.793195266
9508	2022-10-13	15:40:01.196	285.44445829	6850.666999	1665675601.196	0	899	2.1131460648	2.1482628714	506.02983251	516.228474	1.8058557151	729.63997665	26.582941055	-1.2369367847	31.161283493	19.15784491	42.406671667	-71.125809673	2	56395.803883	35.88038835
9509	2022-10-13	15:40:02.049	285.44446817	6850.667236	1665675602.05	0	899	2.1153950824	2.1492622989	506.02983251	515.85385944	1.7407866124	729.66046143	26.582941055	-1.1750643253	31.161283493	19.169530869	42.406670561	-71.125811105	2	56396.663276	35.9
9510	2022-10-13	15:40:02.927	285.44447833	6850.66748	1665675602.928	0	899	2.1153950824	2.1492622989	503.54280988	513.31855393	1.7407866124	729.649235	26.582941055	-1.4290430459	31.161283493	19.137178118	42.40667	-71.125810768	2	56397.539448	35.9
9511	2022-10-13	15:40:03.838	285.44448888	6850.667733	1665675603.839	0	899	2.1123448799	2.1479290625	503.54280988	513.83078626	1.8301745624	729.65582275	26.582941055	-1.184830308	31.161283493	19.168809891	42.406670753	-71.125809247	2	56398.451679	35.9
9512	2022-10-13	15:40:04.752	285.44449944	6850.667987	1665675604.752	0	899	2.112405523	2.1479911657	505.49001231	515.81790007	1.8301967443	729.66223145	26.586093865	-1.1938847824	31.161283493	19.165376663	42.406671667	-71.125810151	2	56399.36346	35.936345967
9513	2022-10-13	15:40:05.676	285.44451014	6850.668243	1665675605.676	0	899	2.1215895262	2.1564928204	505.49343375	515.57867105	1.7880261115	729.66917571	26.58690834	-1.2890324774	31.161283493	19.134373444	42.406672146	-71.125815249	2	56400.287393	36.028739316
9514	2022-10-13	15:40:06.542	285.44452017	6850.668484	1665675606.543	0	899	2.1215895262	2.1564928204	503.98412263	514.03924726	1.7880261115	729.66617407	26.58690834	-1.3302088944	31.161283493	19.114874669	42.406674304	-71.125821618	2	56401.194175	36.119417476
9515	2022-10-13	15:40:07.494	285.44453119	6850.668749	1665675607.495	0	899	2.1189253365	2.1545576578	503.98412263	514.26296056	1.8270122134	729.66862154	26.58690834	-1.144882694	31.161283493	19.144938639	42.406678754	-71.125828964	2	56402.126163	36.212616339
9516	2022-10-13	15:40:08.414	285.44454183	6850.669004	1665675608.414	0	899	2.1189253365	2.1545576578	504.59207621	514.88331345	1.8270122134	729.67137217	26.58690834	-1.2889785356	31.161283493	19.167456191	42.406681792	-71.125833584	2	56403.07528	36.307527976
9517	2022-10-13	15:40:09.259	285.44455162	6850.669239	1665675609.26	0	899	2.1202950498	2.1559736915	504.59308476	514.89108756	1.8281857076	729.65929367	26.587148843	-1.4725908254	31.161283493	19.153895599	42.406683227	-71.125836453	2	56403.93591	36.393591048
9518	2022-10-13	15:40:10.151	285.44456193	6850.669486	1665675610.151	0	899	2.1203605212	2.1560407375	503.51508866	513.79122784	1.8282095402	729.66222094	26.590539932	-1.2613300085	31.161283493	19.167009354	42.406683333	-71.125838028	2	56404.816568	36.481656805
9519	2022-10-13	15:40:11.058	285.44457243	6850.669738	1665675611.058	0	899	2.1132790505	2.1470597083	503.51508866	513.27502282	1.7381187118	729.65577344	26.590539932	-1.3358355934	31.161283493	19.117299402	42.406682111	-71.125839556	2	56405.733469	36.573346897
9520	2022-10-13	15:40:11.951	285.44458278	6850.669987	1665675611.952	0	899	2.1132790505	2.1470597083	505.22197727	515.01499707	1.7381187118	729.66358149	26.590539932	-1.3457093215	31.161283493	19.127023179	42.406681667	-71.125844155	2	56406.623274	36.662327416
9521	2022-10-13	15:40:12.828	285.44459292	6850.67023	1665675612.828	0	899	2.1107057572	2.1466031906	505.22197727	515.64356787	1.847426129	729.65197713	26.590539932	-1.277681987	31.161283493	19.164814463	42.406681667	-71.125847479	2	56407.487179	36.7
9522	2022-10-13	15:40:13.726	285.44460331	6850.670479	1665675613.726	0	899	2.1107057572	2.1466031906	505.37338277	515.79809653	1.847426129	729.64213107	26.590539932	-1.245225904	31.161283493	19.168920946	42.406681045	-71.125848955	2	56408.372781	36.737278107
9523	2022-10-13	15:40:14.575	285.44461315	6850.670716	1665675614.576	0	899	2.1312505554	2.1661490381	505.37474766	515.410366	1.7798100948	729.63676321	26.590864914	-1.2596484565	31.161283493	19.170261004	42.40667925	-71.125851125	2	56409.225026	36.8
9524	2022-10-13	15:40:15.447	285.44462324	6850.670958	1665675615.448	0	899	2.131323609	2.1662238013	504.0655034	514.0752708	1.779835851	729.62819848	26.594629288	-1.2264917284	31.161283493	19.159290844	42.406676455	-71.125855212	2	56410.127238	36.8
9525	2022-10-13	15:40:16.349	285.44463368	6850.671208	1665675616.35	0	899	2.130643702	2.1653690971	504.0655034	514.02815507	1.7716205794	729.63866217	26.594629288	-1.1900797238	31.161283493	19.172416927	42.406675038	-71.125856629	2	56410.97738	36.8
9526	2022-10-13	15:40:17.288	285.44464454	6850.671469	1665675617.288	0	899	2.130643702	2.1653690971	506.68720083	516.70166929	1.7716205794	729.63673371	26.594629288	-1.1473941803	31.161283493	19.177453995	42.406675	-71.12585514	2	56411.915832	36.8
9527	2022-10-13	15:40:18.259	285.44465579	6850.671739	1665675618.26	0	899	2.1392121403	2.1736408729	506.68720083	516.57592311	1.7498011512	729.62815847	26.594629288	-1.156922972	31.161283493	19.176957756	42.406675	-71.125855	2	56412.903357	36.8
9528	2022-10-13	15:40:19.246	285.44466721	6850.672013	1665675619.247	0	899	2.1392121403	2.1736408729	503.44561343	513.27107153	1.7498011512	729.62915039	26.594629288	-1.1473941803	31.161283493	19.177453995	42.406676466	-71.125857932	2	56413.879684	36.8
9529	2022-10-13	15:40:20.176	285.44467796	6850.672271	1665675620.176	0	899	2.1278330099	2.163811225	503.46092171	513.78556169	1.8368584858	729.65446745	26.598288163	-1.5014897624	31.161283493	19.168400859	42.406677972	-71.125857028	2	56414.783495	36.8
9530	2022-10-13	15:40:21.088	285.44468853	6850.672525	1665675621.089	0	899	2.1278354377	2.1638137114	504.32099693	514.66327984	1.8368593706	729.64994479	26.598413467	-1.2566842054	31.161283493	19.172593654	42.406679523	-71.125855477	2	56415.713547	36.871354705
9531	2022-10-13	15:40:21.960	285.44469861	6850.672767	1665675621.96	0	899	2.1143558181	2.1498444916	504.32099693	514.58731156	1.8236360731	729.65107737	26.598413467	-1.1719168646	31.161283493	19.17555324	42.406677024	-71.125855	2	56416.59519	36.9
9532	2022-10-13	15:40:22.839	285.4447088	6850.673011	1665675622.84	0	899	2.1143558181	2.1498444916	506.3286144	516.63579751	1.8236360731	729.65385306	26.598413467	-1.1457666159	31.161283493	19.179254532	42.406674206	-71.125855	2	56417.476476	36.9
9533	2022-10-13	15:40:23.776	285.44471963	6850.673271	1665675623.776	0	899	2.1097423538	2.1456112032	506.3286144	516.76946887	1.8468085346	729.65212224	26.598413467	-1.1651691119	31.161283493	19.178360225	42.406673333	-71.125856338	2	56418.401361	36.859863946
9534	2022-10-13	15:40:24.670	285.44472998	6850.673519	1665675624.67	0	899	2.1097508018	2.1456198566	503.87133055	514.26153201	1.8468116569	729.63946897	26.598853244	-1.1833643416	31.161283493	19.177048576	42.406672862	-71.125857862	2	56419.282808	36.8
9535	2022-10-13	15:40:25.555	285.44474022	6850.673765	1665675625.555	0	899	2.1066919844	2.14115689	503.88584621	513.88274781	1.7782141331	729.67569394	26.602319717	-1.320173468	31.161283493	19.154262909	42.406671667	-71.125856361	2	56420.183113	36.8
9536	2022-10-13	15:40:26.457	285.44475066	6850.674016	1665675626.457	0	899	2.1066919844	2.14115689	505.01974738	515.03914515	1.7782141331	729.68068751	26.602319717	-1.4748328948	31.161283493	19.132886887	42.406671336	-71.125854669	2	56421.099198	36.8
9537	2022-10-13	15:40:27.342	285.4447609	6850.674262	1665675627.342	0	899	2.1169602427	2.1511587258	505.01974738	514.91304461	1.7562641679	729.68115234	26.602319717	-1.476180315	31.161283493	19.128118515	42.40666838	-71.125851713	2	56421.985972	36.8
9538	2022-10-13	15:40:28.236	285.44477126	6850.67451	1665675628.237	0	899	2.1169602427	2.1511587258	505.40083409	515.30159678	1.7562641679	729.67960262	26.602319717	-1.1639294782	31.161283493	19.174174467	42.40666693	-71.125851667	2	56422.842256	36.715774379
9539	2022-10-13	15:40:29.167	285.44478203	6850.674769	1665675629.167	0	899	2.1148455791	2.1515180388	505.40180432	516.03207998	1.8830007953	729.67269069	26.602550721	-1.1645762281	31.161283493	19.175611875	42.406665281	-71.125850281	2	56423.831522	36.783152174
9540	2022-10-13	15:40:30.117	285.44479302	6850.675033	1665675630.117	0	899	2.1149157637	2.1515899632	504.28384049	514.8907534	1.8830271794	729.68284031	26.60619545	-1.1832026243	31.161283493	19.16232872	42.406663714	-71.125848714	2	56424.771845	36.8
9541	2022-10-13	15:40:31.013	285.4448034	6850.675282	1665675631.014	0	899	2.1258718682	2.1604752618	504.28384049	514.23804071	1.7693952202	729.68083221	26.60619545	-1.2417118826	31.161283493	19.167675183	42.406662228	-71.125849439	2	56425.663327	36.8
9542	2022-10-13	15:40:31.885	285.4448135	6850.675524	1665675631.886	0	899	2.1258718682	2.1604752618	502.92656345	512.853972	1.7693952202	729.67566605	26.60619545	-1.2429083965	31.161283493	19.167892456	42.406661667	-71.125851818	2	56426.54527	36.854526958
9543	2022-10-13	15:40:32.779	285.44482383	6850.675772	1665675632.779	0	899	2.117938416	2.1535233574	502.92656345	513.17493545	1.8254591678	729.67634593	26.60619545	-1.1916642528	31.161283493	19.16683792	42.406660922	-71.125852589	2	56427.446894	36.9
9544	2022-10-13	15:40:33.733	285.44483488	6850.676037	1665675633.734	0	899	2.117938416	2.1535233574	503.92137589	514.19001966	1.8254591678	729.67385521	26.60619545	-1.1824911864	31.161283493	19.170455844	42.406658655	-71.125850994	2	56428.403403	36.9
9545	2022-10-13	15:40:34.670	285.44484572	6850.676297	1665675634.67	0	899	2.1110316757	2.146952251	503.92720553	514.32720143	1.8483165521	729.67936292	26.607587536	-1.1982934657	31.161283493	19.173399325	42.406657234	-71.125851703	2	56429.340681	36.9
9546	2022-10-13	15:40:35.555	285.44485596	6850.676543	1665675635.555	0	899	2.1110770684	2.1469987477	503.91379537	514.31361089	1.8483333327	729.66561708	26.609949112	-1.2238940001	31.161283493	19.173852921	42.406658333	-71.125855	2	56430	36.9
9547	2022-10-13	15:40:36.437	285.44486618	6850.676788	1665675636.438	0	899	2.1228563481	2.1579744924	503.91379537	514.02356022	1.7977972288	729.67550841	26.609949112	-1.2047501929	31.161283493	19.168562542	42.406658249	-71.125860253	2	56431.050672	36.9
9548	2022-10-13	15:40:37.293	285.44487609	6850.677026	1665675637.294	0	899	2.1228563481	2.1579744924	503.77734842	513.8843758	1.7977972288	729.67758037	26.609949112	-1.1832026243	31.161283493	19.173492432	42.406656774	-71.125864679	2	56431.935884	36.9
9549	2022-10-13	15:40:38.119	285.44488565	6850.677256	1665675638.12	0	899	2.1343184723	2.1700156467	503.77734842	513.99623766	1.8172991763	729.69504047	26.609949112	-1.494612633	31.161283493	19.169628345	42.406655411	-71.125867512	2	56432.753452	36.9
9550	2022-10-13	15:40:39.002	285.44489586	6850.677501	1665675639.002	0	899	2.1343184723	2.1700156467	503.71194236	513.92950486	1.8172991763	729.6893929	26.609949112	-1.3060742782	31.161283493	19.174264125	42.406656054	-71.125869388	2	56433.632633	36.9
9551	2022-10-13	15:40:39.885	285.44490609	6850.677746	1665675639.886	0	899	2.1360231623	2.1709856677	503.72700291	513.7258467	1.7791028077	729.67100394	26.613546953	-1.4628895482	31.161283493	19.136674477	42.406657573	-71.125870906	2	56434.543638	36.9
9552	2022-10-13	15:40:40.789	285.44491655	6850.677997	1665675640.79	0	899	2.136029754	2.1709924136	504.34245067	514.35352424	1.7791051259	729.68658286	26.61388588	-1.6394307613	31.161283493	19.12918615	42.406657561	-71.125871667	2	56435.463511	36.9
9553	2022-10-13	15:40:41.697	285.44492705	6850.678249	1665675641.697	0	899	2.125408782	2.1603921333	504.34245067	514.40969823	1.7888926454	729.69103276	26.61388588	-1.6234236956	31.161283493	19.136853338	42.406656667	-71.125872246	2	56436.347368	36.9
9554	2022-10-13	15:40:42.611	285.44493763	6850.678503	1665675642.611	0	899	2.125408782	2.1603921333	504.50609249	514.57660653	1.7888926454	729.69852796	26.61388588	-1.4870240949	31.161283493	19.151255273	42.406657054	-71.125873333	2	56437.232232	36.9
9555	2022-10-13	15:40:43.500	285.44494793	6850.67875	1665675643.501	0	899	2.1204270374	2.1544635041	504.50609249	514.32621176	1.7452626016	729.68027481	26.61388588	-1.2187414706	31.161283493	19.173454272	42.406658539	-71.125873539	2	56438.123246	36.9
9556	2022-10-13	15:40:44.427	285.44495866	6850.679008	1665675644.428	0	899	2.1204854262	2.1545232322	501.9157298	511.68554393	1.7452828932	729.7039516	26.616910151	-1.1495608131	31.161283493	19.172986176	42.406660174	-71.125875	2	56439.052052	36.905205205
9557	2022-10-13	15:40:45.305	285.44496881	6850.679251	1665675645.305	0	899	2.11911356	2.1534635003	501.91953585	511.7857245	1.7621542654	729.70586148	26.617822647	-1.1789124904	31.161283493	19.167093062	42.4066631	-71.125875	2	56439.92993	36.992992993
9558	2022-10-13	15:40:46.183	285.44497897	6850.679495	1665675646.183	0	899	2.11911356	2.1534635003	503.86152169	513.76588378	1.7621542654	729.70739746	26.617822647	-1.2434258461	31.161283493	19.154405594	42.406664683	-71.125872301	2	56440.809619	37
9559	2022-10-13	15:40:47.088	285.44498946	6850.679747	1665675647.089	0	899	2.1176161639	2.1523900371	503.86152169	513.89565379	1.7847917419	729.71176208	26.617822647	-1.2023895316	31.161283493	19.166234869	42.406665	-71.125869383	2	56441.685167	37
9560	2022-10-13	15:40:47.970	285.44499966	6850.679992	1665675647.971	0	899	2.1176161639	2.1523900371	504.84897317	514.90276985	1.7847917419	729.71090233	26.617822647	-1.1945961714	31.161283493	19.173131943	42.406666018	-71.12586426	2	56442.61105	37
9561	2022-10-13	15:40:48.869	285.44501007	6850.680242	1665675648.87	0	899	2.1123908929	2.146897191	504.84897317	514.84990662	1.7755895353	729.69997057	26.617822647	-1.2315687194	31.161283493	19.170794999	42.406665807	-71.125860807	2	56443.515551	37
9562	2022-10-13	15:40:49.763	285.44502041	6850.68049	1665675649.763	0	899	2.1124031216	2.1469097052	504.02068138	514.00523146	1.7755938755	729.69123365	26.618458464	-1.2533318736	31.161283493	19.168276705	42.406665	-71.12586	2	56444.404915	36.959508547
9563	2022-10-13	15:40:50.680	285.44503102	6850.680744	1665675650.68	0	899	2.112288098	2.1466733414	504.03348504	513.98360187	1.7695449318	729.6890279	26.621515274	-1.169890369	31.161283493	19.172041482	42.406665	-71.125861166	2	56445.349854	36.9
9564	2022-10-13	15:40:51.591	285.44504156	6850.680998	1665675651.591	0	899	2.112288098	2.1466733414	504.52855739	514.48844743	1.7695449318	729.693285	26.621515274	-1.2060005665	31.161283493	19.174323707	42.406665	-71.125863737	2	56446.242242	36.9
9565	2022-10-13	15:40:52.548	285.44505264	6850.681263	1665675652.548	0	899	2.113436097	2.1467329581	504.52855739	514.16689552	1.7134866489	729.71919746	26.621515274	-1.2509281446	31.161283493	19.174152223	42.406665	-71.125865334	2	56447.200401	36.9
9566	2022-10-13	15:40:53.484	285.44506348	6850.681524	1665675653.485	0	899	2.113436097	2.1467329581	503.9825537	513.61046117	1.7134866489	729.69950452	26.621515274	-1.1953076558	31.161283493	19.172781142	42.40666545	-71.125866667	2	56448.134951	36.9
9567	2022-10-13	15:40:54.384	285.44507389	6850.681773	1665675654.384	0	899	2.1097604815	2.1448562201	503.99556088	514.16343515	1.8076388104	729.71567237	26.624620993	-1.1470061959	31.161283493	19.177311992	42.406668333	-71.125866653	2	56449.008412	36.89915878
9568	2022-10-13	15:40:55.265	285.44508409	6850.682018	1665675655.265	0	899	2.1097752725	2.1448713629	505.44240059	515.63949498	1.8076441616	729.72959283	26.625391006	-1.1376283169	31.161283493	19.177812576	42.406668333	-71.125865109	2	56449.934805	36.806519453
9569	2022-10-13	15:40:56.171	285.44509458	6850.68227	1665675656.172	0	899	2.1113573031	2.1461158175	505.44240059	515.53348185	1.7892190151	729.70717313	26.625391006	-1.1691142313	31.161283493	19.175390244	42.406666924	-71.125869229	2	56450.845846	36.8
9570	2022-10-13	15:40:57.028	285.44510449	6850.682508	1665675657.028	0	899	2.1113573031	2.1461158175	504.69723943	514.77344366	1.7892190151	729.70027292	26.625391006	-1.1782980747	31.161283493	19.175468685	42.406666667	-71.125872175	2	56451.652416	36.8
9571	2022-10-13	15:40:57.914	285.44511475	6850.682754	1665675657.914	0	899	2.1101474819	2.1460111364	504.69723943	515.10093624	1.8461969368	729.69334078	26.625391006	-1.1738894025	31.161283493	19.176381686	42.406666667	-71.125872437	2	56452.537815	36.746218487
9572	2022-10-13	15:40:58.848	285.44512557	6850.683014	1665675658.849	0	899	2.1101474819	2.1460111364	503.52592821	513.90547992	1.8461969368	729.69330683	26.625391006	-1.1441389322	31.161283493	19.177812576	42.406666667	-71.125875614	2	56453.473684	36.652631579
9573	2022-10-13	15:40:59.749	285.44513598	6850.683264	1665675659.749	0	899	2.1109123664	2.1465609527	503.54041979	513.85405223	1.834655563	729.70247787	26.628854246	-1.1778561319	31.161283493	19.166460846	42.40666729	-71.125880623	2	56454.373932	36.6
9574	2022-10-13	15:41:00.614	285.445146	6850.683504	1665675660.614	0	899	2.1109197076	2.1465684711	505.35885374	515.70974728	1.8346582573	729.69701623	26.629236221	-1.2134597436	31.161283493	19.16666161	42.406668799	-71.125883064	2	56455.279559	36.6
9575	2022-10-13	15:41:01.546	285.44515679	6850.683763	1665675661.547	0	899	2.1100778708	2.1446208793	505.35885374	515.39159798	1.7793651674	729.68583144	26.629236221	-1.2303183821	31.161283493	19.167486822	42.40667	-71.125887035	2	56456.221074	36.577892562
9576	2022-10-13	15:41:02.450	285.44516725	6850.684014	1665675662.45	0	899	2.1100778708	2.1446208793	505.72436217	515.76436274	1.7793651674	729.67929946	26.629236221	-1.1936691834	31.161283493	19.171302783	42.40667	-71.125888561	2	56457.136447	36.5
9577	2022-10-13	15:41:03.358	285.44517775	6850.684266	1665675663.358	0	899	2.1090883987	2.1431309144	505.72436217	515.62305972	1.7548031316	729.68246036	26.629236221	-1.1815749407	31.161283493	19.173492432	42.40667	-71.125889947	2	56457.967949	36.5
9578	2022-10-13	15:41:04.283	285.44518847	6850.684523	1665675664.284	0	899	2.1090983337	2.1431410786	504.1064915	513.97354197	1.7548066221	729.68562044	26.629753605	-1.1604262354	31.161283493	19.172428156	42.40667	-71.125891512	2	56458.907332	36.5
9579	2022-10-13	15:41:05.232	285.44519944	6850.684787	1665675665.232	0	899	2.1104668081	2.1450894347	504.1206878	514.15014308	1.7830768571	729.70526487	26.633142471	-1.1734366417	31.161283493	19.177812576	42.40667	-71.125889014	2	56459.795729	36.5
9580	2022-10-13	15:41:06.177	285.44521038	6850.685049	1665675666.177	0	899	2.1104668081	2.1450894347	504.46990663	514.5063096	1.7830768571	729.69922643	26.633142471	-1.2762267542	31.161283493	19.171417249	42.40667	-71.125889624	2	56460.774573	36.5
9581	2022-10-13	15:41:07.072	285.44522074	6850.685298	1665675667.072	0	899	2.1115043059	2.1456018404	504.46990663	514.3487085	1.755615069	729.69784485	26.633142471	-1.2125111716	31.161283493	19.172984584	42.40667116	-71.125893479	2	56461.695829	36.430417091
9582	2022-10-13	15:41:08.019	285.4452317	6850.685561	1665675668.019	0	899	2.1115043059	2.1456018404	503.38976719	513.24741719	1.755615069	729.68885409	26.633142471	-1.1783196926	31.161283493	19.173852921	42.406672749	-71.125898246	2	56462.649299	36.4
9583	2022-10-13	15:41:08.973	285.44524275	6850.685826	1665675668.974	0	899	2.1140940226	2.1488117779	503.38976719	513.41500293	1.7848787392	729.69264918	26.633142471	-1.2070137807	31.161283493	19.171832369	42.406673333	-71.125902052	2	56463.615463	36.4
9584	2022-10-13	15:41:09.887	285.44525332	6850.68608	1665675669.887	0	899	2.1141398477	2.1488586785	503.08750302	513.10681257	1.7848950764	729.68951416	26.635523247	-1.1926235655	31.161283493	19.165213869	42.406675092	-71.125903333	2	56464.527613	36.347238659
9585	2022-10-13	15:41:10.767	285.44526352	6850.686324	1665675670.768	0	899	2.1185390504	2.1534878664	503.09337017	513.15838089	1.7928563507	729.69012209	26.636926651	-1.1951458975	31.161283493	19.164186086	42.406677371	-71.125902629	2	56465.422713	36.3
9586	2022-10-13	15:41:11.674	285.44527402	6850.686576	1665675671.675	0	899	2.1185390504	2.1534878664	503.66153978	513.73791745	1.7928563507	729.69083672	26.636926651	-1.2007510836	31.161283493	19.170139641	42.406678333	-71.125902255	2	56466.353057	36.3
9587	2022-10-13	15:41:12.565	285.44528433	6850.686824	1665675672.566	0	899	2.1174155657	2.1522190335	503.66153978	513.70120928	1.7864526348	729.69465526	26.636926651	-1.1979808397	31.161283493	19.168320144	42.406678333	-71.12590372	2	56467.231755	36.3
9588	2022-10-13	15:41:13.436	285.4452944	6850.687066	1665675673.436	0	899	2.1174155657	2.1522190335	503.11436358	513.14312601	1.7864526348	729.70202637	26.636926651	-1.2157557011	31.161283493	19.164850235	42.406678642	-71.125904846	2	56468.092574	36.290742625
9589	2022-10-13	15:41:14.338	285.44530485	6850.687316	1665675674.339	0	899	2.1137075612	2.1489513605	503.11975024	513.29382559	1.8118055577	729.70784492	26.638215059	-1.3718703014	31.161283493	19.135472468	42.406681703	-71.125903333	2	56469.011011	36.2
9590	2022-10-13	15:41:15.243	285.44531531	6850.687568	1665675675.243	0	899	2.1137561777	2.1490011356	505.18611909	515.40208173	1.8118231552	729.70709714	26.640741348	-1.1473941803	31.161283493	19.158367157	42.40668472	-71.125903333	2	56469.915916	36.2
9591	2022-10-13	15:41:16.207	285.44532647	6850.687835	1665675676.207	0	899	2.1159643267	2.1516756766	505.18611909	515.52690555	1.8335168755	729.70998721	26.640741348	-1.5005950928	31.161283493	19.122356415	42.406687893	-71.12590478	2	56470.86785	36.11321499
9592	2022-10-13	15:41:17.138	285.44533725	6850.688094	1665675677.138	0	899	2.1159643267	2.1516756766	504.23344809	514.55473408	1.8335168755	729.70439946	26.640741348	-1.2090402518	31.161283493	19.169089993	42.406688333	-71.12590238	2	56471.785996	36.021400394
9593	2022-10-13	15:41:18.115	285.44534856	6850.688366	1665675678.116	0	899	2.1130260403	2.1470471199	504.23344809	514.07828557	1.7504994124	729.72503258	26.640741348	-1.4257876912	31.161283493	19.14739202	42.406687101	-71.125899201	2	56472.739553	36
9594	2022-10-13	15:41:19.072	285.44535963	6850.688631	1665675679.072	0	899	2.1130260403	2.1470471199	504.3937488	514.24171605	1.7504994124	729.72043069	26.640741348	-1.5657012463	31.161283493	19.13243866	42.40668444	-71.125898333	2	56473.667961	35.933203883
9595	2022-10-13	15:41:19.957	285.44536988	6850.688877	1665675679.958	0	899	2.113362403	2.149245683	504.40620621	514.7937316	1.8444272351	729.69000446	26.643713477	-1.334682193	31.161283493	19.143857741	42.406682411	-71.125898333	2	56474.553408	35.789318413
9596	2022-10-13	15:41:20.862	285.44538036	6850.689129	1665675680.863	0	899	2.1133809633	2.1492646938	503.33696585	513.702511	1.8444340755	729.69311079	26.644678116	-1.3859802508	31.161283493	19.138589328	42.40668006	-71.125899137	2	56475.481903	35.7
9597	2022-10-13	15:41:21.780	285.44539098	6850.689384	1665675681.781	0	899	2.1078000631	2.1425999715	503.33696585	513.4150594	1.7942892702	729.70411328	26.644678116	-1.5233499388	31.161283493	19.129202369	42.406678333	-71.125898563	2	56476.431231	35.613753878
9598	2022-10-13	15:41:22.676	285.44540134	6850.689632	1665675682.676	0	899	2.1078000631	2.1425999715	504.29100177	514.38819755	1.7942892702	729.71732639	26.644678116	-1.4916591605	31.161283493	19.140592891	42.406678333	-71.12589555	2	56477.334951	35.5
9599	2022-10-13	15:41:23.546	285.44541142	6850.689874	1665675683.547	0	899	2.1104004961	2.1453850555	504.29100177	514.42940881	1.8014682544	729.71931468	26.644678116	-1.5426338287	31.161283493	19.136252157	42.406678333	-71.125893037	2	56478.17799	35.5
9600	2022-10-13	15:41:24.398	285.44542128	6850.690111	1665675684.399	0	899	2.11043998	2.145425475	504.33458416	514.47394911	1.8014824874	729.70073169	26.646733101	-1.578722488	31.161283493	19.132880091	42.406678333	-71.125891678	2	56478.993301	35.5
9601	2022-10-13	15:41:25.318	285.44543192	6850.690366	1665675685.318	0	899	2.1198952206	2.1550658914	504.34183092	514.48957377	1.8029162508	729.69045273	26.648462296	-1.4726231311	31.161283493	19.15923034	42.406679905	-71.125888523	2	56479.943123	35.5
9602	2022-10-13	15:41:26.201	285.44544215	6850.690612	1665675686.202	0	899	2.1198952206	2.1550658914	503.87462749	514.01296985	1.8029162508	729.6819458	26.648462296	-1.4859461784	31.161283493	19.168809891	42.40668	-71.125888333	2	56480.830661	35.5
9603	2022-10-13	15:41:27.072	285.44545222	6850.690853	1665675687.072	0	899	2.1153234847	2.1499093543	503.87462749	513.86543833	1.7771905919	729.66658556	26.648462296	-1.4215838364	31.161283493	19.152682159	42.40668	-71.125888333	2	56481.691321	35.5
9604	2022-10-13	15:41:27.970	285.44546262	6850.691103	1665675687.97	0	899	2.1153234847	2.1499093543	503.01146581	512.9851619	1.7771905919	729.65045166	26.648462296	-1.2076174021	31.161283493	19.170610428	42.40668	-71.12588644	2	56482.567961	35.5
9605	2022-10-13	15:41:28.888	285.44547324	6850.691358	1665675688.888	0	899	2.1287473637	2.1641222314	503.01146581	513.14892781	1.8057951893	729.63054288	26.648462296	-1.1969891344	31.161283493	19.16300286	42.40668	-71.125884185	2	56483.489142	35.5
9606	2022-10-13	15:41:29.790	285.44548369	6850.691609	1665675689.791	0	899	2.1288073984	2.164183692	504.46646484	514.63337375	1.8058166956	729.63300854	26.651559931	-1.1559851975	31.161283493	19.168383895	42.406680716	-71.125881901	2	56484.429622	35.5
9607	2022-10-13	15:41:30.756	285.44549486	6850.691877	1665675690.756	0	899	2.131542946	2.1669802621	504.47023818	514.64170582	1.8065971542	729.6365793	26.652460098	-1.1792035087	31.161283493	19.175209298	42.40668235	-71.125879316	2	56485.410107	35.45898931
9608	2022-10-13	15:41:31.709	285.44550589	6850.692141	1665675691.709	0	899	2.131542946	2.1669802621	503.83421498	513.99285869	1.8065971542	729.64019977	26.652460098	-1.2017211764	31.161283493	19.175874483	42.406683929	-71.125878929	2	56486.357438	35.4
9609	2022-10-13	15:41:32.615	285.44551639	6850.692393	1665675692.616	0	899	2.1337530608	2.1694125386	503.83421498	514.04614226	1.8158847753	729.64180569	26.652460098	-1.1604370179	31.161283493	19.175851115	42.406685	-71.125882856	2	56487.285571	35.4
9610	2022-10-13	15:41:33.519	285.44552685	6850.692644	1665675693.52	0	899	2.1337530608	2.1694125386	503.20423699	513.40339561	1.8158847753	729.65390479	26.652460098	-1.2355893471	31.161283493	19.167938043	42.406685	-71.125890942	2	56488.188363	35.4
9611	2022-10-13	15:41:34.414	285.44553721	6850.692893	1665675694.415	0	899	2.1190205938	2.1532139011	503.20525109	513.0518898	1.7543223216	729.66333452	26.652702622	-1.4510432458	31.161283493	19.145579079	42.406685	-71.12589476	2	56489.072144	35.4
9612	2022-10-13	15:41:35.323	285.44554773	6850.693146	1665675695.324	0	899	2.1190865643	2.153281393	504.03172557	513.8946688	1.7543453866	729.66258796	26.656122208	-1.1425112486	31.161283493	19.178533554	42.406685	-71.125891723	2	56489.982966	35.4
9613	2022-10-13	15:41:36.229	285.44555821	6850.693397	1665675696.229	0	899	2.1150218425	2.1517253405	504.03172557	514.64130176	1.8844129365	729.66243072	26.656122208	-1.1671847776	31.161283493	19.175413662	42.406686415	-71.125894496	2	56490.848948	35.315105163
9614	2022-10-13	15:41:37.105	285.44556834	6850.69364	1665675697.105	0	899	2.1150218425	2.1517253405	503.76467578	514.36863073	1.8844129365	729.66310494	26.656122208	-1.176692009	31.161283493	19.174211502	42.406685429	-71.125898713	2	56491.742503	35.3
9615	2022-10-13	15:41:37.993	285.44557863	6850.693887	1665675697.994	0	899	2.1205650447	2.156534809	503.76467578	514.12863486	1.8426233684	729.66437253	26.656122208	-1.1812192581	31.161283493	19.173711486	42.406686069	-71.125901069	2	56492.641283	35.235871743
9616	2022-10-13	15:41:38.881	285.4455889	6850.694134	1665675698.881	0	899	2.1205650447	2.156534809	503.08899269	513.43905094	1.8426233684	729.66167324	26.656122208	-1.1806156248	31.161283493	19.172347265	42.406687498	-71.125901667	2	56493.498586	35.100282752
9617	2022-10-13	15:41:39.785	285.44559936	6850.694385	1665675699.785	0	899	2.1349443709	2.1699249016	503.10152668	513.09818727	1.7808902028	729.67122665	26.659120408	-1.1593375088	31.161283493	19.174451146	42.406688964	-71.125901036	2	56494.378433	34.962156663
9618	2022-10-13	15:41:40.660	285.44560949	6850.694628	1665675700.66	0	899	2.1349626135	2.1699435713	504.53621743	514.56142232	1.7808966294	729.67308479	26.660058975	-1.1518028714	31.161283493	19.175653458	42.40669091	-71.12590091	2	56495.273009	34.845398139
9619	2022-10-13	15:41:41.532	285.44561958	6850.69487	1665675701.532	0	899	2.127620356	2.1631882118	504.53621743	514.76550984	1.8164306882	729.67327315	26.660058975	-1.1526867838	31.161283493	19.175033254	42.406693056	-71.125903611	2	56496.166667	34.683333333
9620	2022-10-13	15:41:42.447	285.44563019	6850.695124	1665675702.448	0	899	2.127620356	2.1631882118	503.7425912	513.95579312	1.8164306882	729.67702499	26.660058975	-1.176692009	31.161283493	19.170970917	42.406691667	-71.125905	2	56497.073423	34.585315408
9621	2022-10-13	15:41:43.397	285.44564117	6850.695388	1665675703.397	0	899	2.1357774594	2.1708831017	503.7425912	513.7839809	1.7864708775	729.6781402	26.660058975	-1.2266103274	31.161283493	19.171727111	42.406691581	-71.125904914	2	56498.051456	34.389708738
9622	2022-10-13	15:41:44.267	285.44565125	6850.69563	1665675704.268	0	899	2.1357774594	2.1708831017	503.76425492	513.80607646	1.7864708775	729.68444824	26.660058975	-1.1750643253	31.161283493	19.176372528	42.406690172	-71.125903505	2	56498.897087	34.220582524
9623	2022-10-13	15:41:45.210	285.44566216	6850.695892	1665675705.211	0	899	2.1267554855	2.1617313595	503.77898832	513.82644357	1.7874022793	729.67047887	26.663578602	-1.1532365439	31.161283493	19.172510147	42.406687204	-71.125904731	2	56499.838677	34.032264529
9624	2022-10-13	15:41:46.085	285.44567229	6850.696135	1665675706.086	0	899	2.126763562	2.1617396259	503.50236574	513.5443204	1.787405146	729.67594617	26.663995743	-1.1783951039	31.161283493	19.172366679	42.406685475	-71.125903809	2	56500.714715	33.857057057
9625	2022-10-13	15:41:46.986	285.44568271	6850.696385	1665675706.986	0	899	2.1183536794	2.1536454318	503.50236574	513.67564032	1.8103163489	729.68857438	26.663995743	-1.3129190878	31.161283493	19.145534099	42.406684019	-71.125905295	2	56501.588517	33.682296651
9626	2022-10-13	15:41:47.914	285.44569345	6850.696643	1665675707.914	0	899	2.1183536794	2.1536454318	502.9887319	513.1516285	1.8103163489	729.67121695	26.663995743	-1.2372924476	31.161283493	19.164961366	42.406683333	-71.125907498	2	56502.498998	33.500200401
9627	2022-10-13	15:41:48.862	285.44570443	6850.696906	1665675708.863	0	899	2.1247043142	2.1600179891	502.9887319	513.12746246	1.8060967087	729.6907959	26.663995743	-1.179947257	31.161283493	19.172771454	42.406682547	-71.125907547	2	56503.471639	33.305672269
9628	2022-10-13	15:41:49.851	285.44571587	6850.697181	1665675709.851	0	899	2.124718978	2.1600330012	503.281464	513.42612532	1.806101973	729.68153189	26.664753832	-1.1903060525	31.161283493	19.17092322	42.406680857	-71.125905857	2	56504.485972	33.102805611
9629	2022-10-13	15:41:50.786	285.44572669	6850.697441	1665675710.786	0	899	2.1310803327	2.1667619998	503.29373638	513.51392539	1.8192374199	729.67647568	26.66768837	-1.4049408467	31.161283493	19.142572289	42.406679306	-71.125905	2	56505.416174	32.916765286
9630	2022-10-13	15:41:51.785	285.44573825	6850.697718	1665675711.785	0	899	2.1310803327	2.1667619998	504.03023639	514.26538122	1.8192374199	729.67844052	26.66768837	-1.3762251526	31.161283493	19.14738741	42.406677035	-71.125906947	2	56506.389474	32.722105263
9631	2022-10-13	15:41:52.664	285.44574843	6850.697962	1665675712.664	0	899	2.1323367086	2.1686302594	504.03023639	514.43536714	1.8488403098	729.68793088	26.66768837	-1.1742451601	31.161283493	19.17388316	42.406675	-71.125911206	2	56507.241241	32.551751752
9632	2022-10-13	15:41:53.533	285.4457585	6850.698204	1665675713.534	0	899	2.1323367086	2.1686302594	504.6753957	515.09384502	1.8488403098	729.69580078	26.66768837	-1.1490218639	31.161283493	19.178533554	42.406675	-71.125915	2	56508.117771	32.376445846
9633	2022-10-13	15:41:54.447	285.44576906	6850.698458	1665675714.447	0	899	2.1160960827	2.1514714416	504.67801958	514.91023248	1.8164386052	729.68519764	26.668314081	-1.1490218639	31.161283493	19.178476258	42.406675	-71.125915	2	56509.07528	32.184944049
9634	2022-10-13	15:41:55.355	285.44577957	6850.69871	1665675715.355	0	899	2.1161598687	2.1515367518	503.00904984	513.20755728	1.8164617296	729.69100892	26.671625137	-1.1490218639	31.161283493	19.178173065	42.406675	-71.125915	2	56509.998983	32.000203459
9635	2022-10-13	15:41:56.265	285.4457901	6850.698963	1665675716.265	0	899	2.1137841743	2.148778691	503.00904984	513.10832367	1.7991350563	729.6871633	26.671625137	-1.1764655903	31.161283493	19.155589325	42.406673483	-71.125915	2	56510.90991	32
9636	2022-10-13	15:41:57.184	285.44580075	6850.699218	1665675717.185	0	899	2.1137841743	2.148778691	501.85633576	511.93246572	1.7991350563	729.7099957	26.671625137	-1.1810251932	31.161283493	19.167167638	42.406673333	-71.125915	2	56511.831663	32
9637	2022-10-13	15:41:58.072	285.44581103	6850.699465	1665675718.073	0	899	2.1121214231	2.1470160935	501.85633576	511.91155419	1.7954745573	729.70740676	26.671625137	-1.1815749407	31.161283493	19.173492432	42.406672168	-71.125915	2	56512.699029	32
9638	2022-10-13	15:41:58.990	285.44582164	6850.699719	1665675718.99	0	899	2.1121214231	2.1470160935	503.24269077	513.32568628	1.7954745573	729.70657248	26.671625137	-1.1803460934	31.161283493	19.172405243	42.406670636	-71.125915	2	56513.618126	32
9639	2022-10-13	15:41:59.923	285.44583244	6850.699979	1665675719.923	0	899	2.1146253644	2.1499531369	503.24974679	513.44634017	1.8152762105	729.72493678	26.673312497	-1.2126728004	31.161283493	19.171558203	42.406669123	-71.125915	2	56514.525919	32
9640	2022-10-13	15:42:00.819	285.44584281	6850.700228	1665675720.819	0	899	2.1146639674	2.1499926618	503.10681258	513.30059008	1.8152902065	729.70072725	26.675317764	-1.2104954593	31.161283493	19.173999635	42.406667667	-71.125914334	2	56515.399797	32
9641	2022-10-13	15:42:01.753	285.44585363	6850.700487	1665675721.754	0	899	2.1264926645	2.1618628418	503.10681258	513.25563378	1.8074427668	729.69812739	26.675317764	-1.1732103225	31.161283493	19.175363541	42.406667252	-71.125912748	2	56516.350966	32.035096643
9642	2022-10-13	15:42:02.691	285.44586449	6850.700748	1665675722.692	0	899	2.1264926645	2.1618628418	503.99988272	514.1667192	1.8074427668	729.71202037	26.675317764	-1.1727899305	31.161283493	19.174187995	42.406668333	-71.125911141	2	56517.315457	32.1
9643	2022-10-13	15:42:03.576	285.44587473	6850.700994	1665675723.577	0	899	2.1205666521	2.1558023569	503.99988272	514.15633395	1.8056329643	729.70741727	26.675317764	-1.2296392649	31.161283493	19.169986725	42.406669469	-71.125911136	2	56518.227184	32.054563107
9644	2022-10-13	15:42:04.516	285.4458856	6850.701254	1665675724.516	0	899	2.1205953403	2.1558317265	504.40415897	514.56881629	1.8056432814	729.70406316	26.676803829	-1.2239801923	31.161283493	19.172554673	42.406673576	-71.125915	2	56519.145473	31.885452696
9645	2022-10-13	15:42:05.418	285.44589605	6850.701505	1665675725.419	0	899	2.1174741386	2.1523605053	504.41443028	514.49285964	1.7905901143	729.6916031	26.679254532	-1.203736906	31.161283493	19.174686583	42.4066751	-71.125915	2	56520.060287	31.8
9646	2022-10-13	15:42:06.322	285.44590652	6850.701756	1665675726.323	0	899	2.1174741386	2.1523605053	502.29931669	512.33548512	1.7905901143	729.69012451	26.679254532	-1.2808618546	31.161283493	19.175653458	42.406676542	-71.125915	2	56520.925359	31.8
9647	2022-10-13	15:42:07.210	285.44591679	6850.702003	1665675727.211	0	899	2.1167101068	2.1516636852	502.29931669	512.35852961	1.7946208454	729.69686991	26.679254532	-1.1850135058	31.161283493	19.176025024	42.406678109	-71.125916442	2	56521.865385	31.713461538
9648	2022-10-13	15:42:08.096	285.44592705	6850.702249	1665675728.097	0	899	2.1167101068	2.1516636852	504.58009644	514.68498501	1.7946208454	729.69775391	26.679254532	-1.1832026243	31.161283493	19.173852921	42.406679583	-71.125914168	2	56522.749507	31.7
9649	2022-10-13	15:42:09.039	285.44593796	6850.702511	1665675729.04	0	899	2.1145809169	2.1496117775	504.58009644	514.71763688	1.8003055818	729.70176889	26.679254532	-1.4738197035	31.161283493	19.133243599	42.406682198	-71.125910037	2	56523.65933	31.7
9650	2022-10-13	15:42:09.966	285.44594868	6850.702768	1665675729.966	0	899	2.1146307544	2.1496627951	503.78878935	513.91053438	1.8003235028	729.71895493	26.681843473	-1.3117333493	31.161283493	19.156617348	42.406685207	-71.125903649	2	56524.56213	31.7
9651	2022-10-13	15:42:10.826	285.44595865	6850.703007	1665675730.827	0	899	2.112887161	2.1483183325	503.79353718	514.03958116	1.8219746609	729.71184292	26.682977676	-1.1980347499	31.161283493	19.160541812	42.406687397	-71.12589854	2	56525.438025	31.7
9652	2022-10-13	15:42:11.770	285.44596957	6850.70327	1665675731.771	0	899	2.112887161	2.1483183325	502.78794601	513.01353849	1.8219746609	729.70039863	26.682977676	-1.445675257	31.161283493	19.153826947	42.406688333	-71.125896014	2	56526.391388	31.7
9653	2022-10-13	15:42:12.658	285.44597985	6850.703516	1665675732.659	0	899	2.1156403414	2.150969504	502.78794601	512.97068029	1.8144898616	729.69590022	26.682977676	-1.3763759878	31.161283493	19.161129023	42.406688333	-71.125894118	2	56527.264706	31.7
9654	2022-10-13	15:42:13.519	285.44598981	6850.703756	1665675733.52	0	899	2.1156403414	2.150969504	505.10515689	515.33482058	1.8144898616	729.68964674	26.682977676	-1.1879561792	31.161283493	19.172947549	42.40668808	-71.125890654	2	56528.151887	31.684811321
9655	2022-10-13	15:42:14.441	285.44600049	6850.704012	1665675734.442	0	899	2.1158886991	2.1496879929	505.10515689	514.88920911	1.7369513312	729.68379181	26.682977676	-1.1425112486	31.161283493	19.177812576	42.406686667	-71.125885	2	56529.02376	31.6
9656	2022-10-13	15:42:15.401	285.44601159	6850.704278	1665675735.401	0	899	2.1159614496	2.1497624042	504.72793494	514.50482498	1.7369765556	729.67973722	26.68675458	-1.2400303463	31.161283493	19.147823498	42.406686644	-71.125885023	2	56530.013605	31.6
9657	2022-10-13	15:42:16.331	285.44602235	6850.704536	1665675736.331	0	899	2.1141853905	2.1488210331	504.72847739	514.75608353	1.7806495637	729.68208444	26.686883926	-1.1521694352	31.161283493	19.173808496	42.406685138	-71.125886529	2	56530.917396	31.6
9658	2022-10-13	15:42:17.253	285.44603302	6850.704793	1665675737.253	0	899	2.1141853905	2.1488210331	503.92600739	513.93767059	1.7806495637	729.67962646	26.686883926	-1.2336598635	31.161283493	19.145763397	42.40668649	-71.125891138	2	56531.894231	31.6
9659	2022-10-13	15:42:18.193	285.4460439	6850.705054	1665675738.193	0	899	2.1141896317	2.1484359532	503.92600739	513.82473332	1.7609497875	729.68594017	26.686883926	-1.1909743721	31.161283493	19.165963356	42.406688093	-71.125885963	2	56532.855544	31.685554425
9660	2022-10-13	15:42:19.084	285.44605421	6850.705301	1665675739.084	0	899	2.1141896317	2.1484359532	503.47346522	513.36330176	1.7609497875	729.68987795	26.686883926	-1.1750643253	31.161283493	19.173492432	42.406688333	-71.125881364	2	56533.727184	31.7
9661	2022-10-13	15:42:20.000	285.44606483	6850.705556	1665675740.001	0	899	2.1150406196	2.1504166354	503.48753413	513.70091253	1.8173633407	729.68185768	26.690246923	-1.2199056496	31.161283493	19.171321591	42.406687271	-71.125876814	2	56534.637275	31.636272545
9662	2022-10-13	15:42:20.911	285.44607536	6850.705809	1665675740.911	0	899	2.1150510791	2.1504273451	503.0251002	513.22911975	1.8173671369	729.67680915	26.690790176	-1.2222447103	31.161283493	19.169885825	42.406684919	-71.125874126	2	56535.524402	31.6
9663	2022-10-13	15:42:21.829	285.446086	6850.706064	1665675741.83	0	899	2.1156142536	2.1504544602	503.0251002	513.07128015	1.7898058611	729.66366597	26.690790176	-1.1828145436	31.161283493	19.133654942	42.406682595	-71.125871856	2	56536.443277	31.6
9664	2022-10-13	15:42:22.671	285.44609573	6850.706298	1665675742.671	0	899	2.1156142536	2.1504544602	504.03928643	514.10572123	1.7898058611	729.6686272	26.690790176	-1.1903707389	31.161283493	19.159926838	42.406681667	-71.12587	2	56537.311623	31.631162325
9665	2022-10-13	15:42:23.582	285.44610628	6850.706551	1665675743.583	0	899	2.1185334793	2.1539302218	504.03928643	514.25294249	1.8154618279	729.65762956	26.690790176	-1.1909097196	31.161283493	19.173268021	42.406681285	-71.125869619	2	56538.228891	31.677110885
9666	2022-10-13	15:42:24.549	285.44611747	6850.706819	1665675744.549	0	899	2.1185400156	2.1539369143	503.93556415	514.147132	1.8154641938	729.663419	26.691129103	-1.1881934073	31.161283493	19.173709351	42.406679668	-71.125867006	2	56539.199043	31.6
9667	2022-10-13	15:42:25.474	285.44612818	6850.707076	1665675745.475	0	899	2.122629202	2.1584902632	503.95062898	514.27688344	1.8353905766	729.67230225	26.694726944	-1.2238940001	31.161283493	19.176012039	42.406678178	-71.125860576	2	56540.093487	31.590651261
9668	2022-10-13	15:42:26.352	285.44613834	6850.70732	1665675746.353	0	899	2.122629202	2.1584902632	504.99216503	515.3397612	1.8353905766	729.66238949	26.694726944	-1.2066688577	31.161283493	19.171672909	42.406676617	-71.125849975	2	56541.014793	31.5
9669	2022-10-13	15:42:27.292	285.44614922	6850.707581	1665675747.293	0	899	2.1320614872	2.166978994	504.99216503	515.02184208	1.7800982739	729.66028034	26.694726944	-1.160415411	31.161283493	19.167730331	42.406673527	-71.12584843	2	56541.941815	31.5
9670	2022-10-13	15:42:28.170	285.44615938	6850.707825	1665675748.17	0	899	2.1320614872	2.166978994	503.94643553	513.95534328	1.7800982739	729.6424504	26.694726944	-1.1870076546	31.161283493	19.17276486	42.406670601	-71.125844235	2	56542.819639	31.418036072
9671	2022-10-13	15:42:29.026	285.44616929	6850.708063	1665675749.027	0	899	2.1310145862	2.1662449265	503.94653962	514.05041001	1.7966551834	729.65475565	26.694751803	-1.2950257063	31.161283493	19.17099954	42.40667	-71.125842148	2	56543.711134	31.4
9672	2022-10-13	15:42:29.915	285.44617958	6850.70831	1665675749.916	0	899	2.1310869219	2.1663189716	503.23333854	513.32305717	1.7966809432	729.67468262	26.698480606	-1.2222663164	31.161283493	19.175292969	42.406670951	-71.125841667	2	56544.570632	31.342936803
9673	2022-10-13	15:42:30.785	285.44618964	6850.708551	1665675750.785	0	899	2.1219268082	2.1560282626	503.23333854	513.04048974	1.7473258731	729.67193078	26.698480606	-1.3878773814	31.161283493	19.158837729	42.406672391	-71.125840942	2	56545.434829	31.3
9674	2022-10-13	15:42:31.759	285.44620091	6850.708822	1665675751.759	0	899	2.1219268082	2.1560282626	504.12003267	513.94446402	1.7473258731	729.67055405	26.698480606	-1.358202343	31.161283493	19.158515779	42.406672624	-71.12584	2	56546.42543	31.3
9675	2022-10-13	15:42:32.641	285.44621113	6850.709067	1665675752.642	0	899	2.1220042056	2.1569348329	504.12003267	514.18379858	1.7890596294	729.66586041	26.698480606	-1.4318995073	31.161283493	19.139513294	42.406671667	-71.12583955	2	56547.269856	31.3
9676	2022-10-13	15:42:33.519	285.44622128	6850.709311	1665675753.519	0	899	2.1220042056	2.1569348329	503.42870832	513.47867329	1.7890596294	729.670856	26.698480606	-1.5340428471	31.161283493	19.114005019	42.406671667	-71.125838333	2	56548.115972	31.3
9677	2022-10-13	15:42:34.394	285.44623142	6850.709554	1665675754.395	0	899	2.1199857941	2.154019158	503.43136788	513.23171777	1.745463498	729.67742597	26.699116423	-1.5422565337	31.161283493	19.09733478	42.406671667	-71.125838333	2	56549.006903	31.3
9678	2022-10-13	15:42:35.328	285.44624222	6850.709813	1665675755.328	0	899	2.1200447856	2.1540795031	502.22608013	512.00308371	1.7454840139	729.67331195	26.702173233	-1.6877752542	31.161283493	19.098228455	42.406671667	-71.125838333	2	56549.927022	31.3
9679	2022-10-13	15:42:36.214	285.44625249	6850.71006	1665675756.215	0	899	2.1149702989	2.1506700108	502.22608013	512.50776185	1.8337764304	729.67812848	26.702173233	-1.2827373696	31.161283493	19.15700051	42.406673068	-71.125836932	2	56550.840745	31.3
9680	2022-10-13	15:42:37.098	285.44626272	6850.710305	1665675757.099	0	899	2.1149702989	2.1506700108	502.71224153	513.00387605	1.8337764304	729.66751604	26.702173233	-1.1989832943	31.161283493	19.170970917	42.406673333	-71.12583415	2	56551.754912	31.37549121
9681	2022-10-13	15:42:38.029	285.44627348	6850.710564	1665675758.029	0	899	2.118709038	2.1534553687	502.71224153	512.71035213	1.7824958536	729.66117	26.702173233	-1.2224388099	31.161283493	19.164808892	42.406674422	-71.125832245	2	56552.653157	31.4
9682	2022-10-13	15:42:38.930	285.44628392	6850.710814	1665675758.931	0	899	2.118709038	2.1534553687	503.77795708	513.79726299	1.7824958536	729.66590285	26.702173233	-1.3774000217	31.161283493	19.138356026	42.406675	-71.125830746	2	56553.552223	31.4
9683	2022-10-13	15:42:39.793	285.44629391	6850.711054	1665675759.794	0	899	2.1191799644	2.1542775816	503.78307347	513.90187195	1.7998297473	729.66486889	26.703395553	-1.3664699193	31.161283493	19.140249682	42.406675729	-71.12583	2	56554.437436	31.4
9684	2022-10-13	15:42:40.696	285.44630435	6850.711304	1665675760.696	0	899	2.1192305622	2.1543293773	504.28999459	514.41907912	1.7998478994	729.66699219	26.706018448	-1.179947257	31.161283493	19.171691895	42.40667724	-71.125831147	2	56555.344181	31.4
9685	2022-10-13	15:42:41.602	285.44631485	6850.711556	1665675761.603	0	899	2.1187251188	2.1552494635	504.28999459	514.83447749	1.8721487045	729.66262676	26.706018448	-1.1935290161	31.161283493	19.172836304	42.406678725	-71.125833725	2	56556.23518	31.4
9686	2022-10-13	15:42:42.477	285.44632498	6850.711799	1665675762.478	0	899	2.1187251188	2.1552494635	504.88906621	515.44607543	1.8721487045	729.6726147	26.706018448	-1.2131578946	31.161283493	19.174583928	42.406680152	-71.125835455	2	56557.090909	31.4
9687	2022-10-13	15:42:43.388	285.44633551	6850.712052	1665675763.388	0	899	2.1239014227	2.1579725152	504.88906621	514.71052449	1.7441972835	729.64709473	26.706018448	-1.184830308	31.161283493	19.17493248	42.406681716	-71.125840049	2	56558.029586	31.4
9688	2022-10-13	15:42:44.276	285.44634579	6850.712299	1665675764.276	0	899	2.1239014227	2.1579725152	504.2990708	514.10905208	1.7441972835	729.64855997	26.706018448	-1.1794407257	31.161283493	19.175230898	42.406683176	-71.125841509	2	56558.905325	31.4
9689	2022-10-13	15:42:45.196	285.44635644	6850.712554	1665675765.196	0	899	2.1293876328	2.1645357674	504.3152387	514.41056048	1.7938782677	729.65019499	26.709877002	-1.1511992856	31.161283493	19.17741106	42.406683333	-71.125847005	2	56559.800777	31.4
9690	2022-10-13	15:42:46.102	285.44636693	6850.712806	1665675766.103	0	899	2.1293891488	2.1645373192	505.21206488	515.32534232	1.7938788072	729.65306162	26.709955215	-1.1750967139	31.161283493	19.175650527	42.406683333	-71.125849543	2	56560.725957	31.4
9691	2022-10-13	15:42:46.989	285.44637719	6850.713053	1665675766.989	0	899	2.1331536099	2.1683250435	505.21206488	515.31413829	1.7919304108	729.64653773	26.709955215	-1.1804108162	31.161283493	19.160513581	42.406683333	-71.125851979	2	56561.59369	31.340630975
9692	2022-10-13	15:42:47.858	285.44638726	6850.713294	1665675767.859	0	899	2.1331536099	2.1683250435	503.9855797	514.06312866	1.7919304108	729.63873331	26.709955215	-1.2255215645	31.161283493	19.177812576	42.406683333	-71.125856354	2	56562.453157	31.3
9693	2022-10-13	15:42:48.798	285.44639813	6850.713555	1665675768.798	0	899	2.1276953691	2.1624081847	503.9855797	513.95687599	1.7734037348	729.64295323	26.709955215	-1.2057310319	31.161283493	19.175704741	42.406684049	-71.12586	2	56563.429487	31.3
9694	2022-10-13	15:42:49.746	285.44640911	6850.713819	1665675769.747	0	899	2.1277079889	2.1624210987	504.73046548	514.71652477	1.773408178	729.65716553	26.710606796	-1.1840972703	31.161283493	19.172946058	42.406685682	-71.125860682	2	56564.40927	31.3
9695	2022-10-13	15:42:50.651	285.44641958	6850.71407	1665675770.652	0	899	2.116223381	2.1517970397	504.74360264	515.0340909	1.8263444229	729.63214111	26.713739395	-1.196223855	31.161283493	19.172052383	42.406687162	-71.125861667	2	56565.297087	31.3
9696	2022-10-13	15:42:51.578	285.44643031	6850.714327	1665675771.579	0	899	2.116223381	2.1517970397	504.79822601	515.0898279	1.8263444229	729.65203615	26.713739395	-1.1910498561	31.161283493	19.17300631	42.406688333	-71.125861317	2	56566.209928	31.3
9697	2022-10-13	15:42:52.513	285.44644113	6850.714587	1665675772.514	0	899	2.1170774272	2.1516273349	504.79822601	514.78859507	1.7739251595	729.65606649	26.713739395	-1.1747301959	31.161283493	19.174568366	42.406688061	-71.125859455	2	56567.163636	31.283636364
9698	2022-10-13	15:42:53.411	285.44645153	6850.714837	1665675773.412	0	899	2.1170774272	2.1516273349	502.28704692	512.22771769	1.7739251595	729.63328259	26.713739395	-1.1742450891	31.161283493	19.167914725	42.406686667	-71.125856548	2	56568.023669	31.197633136
9699	2022-10-13	15:42:54.295	285.44646175	6850.715082	1665675774.295	0	899	2.110037304	2.1437601215	502.28872036	512.02313924	1.7378133135	729.6220214	26.714140368	-1.2113685513	31.161283493	19.177186814	42.406686667	-71.125852194	2	56568.894477	31.110552268
9700	2022-10-13	15:42:55.193	285.44647214	6850.715331	1665675775.193	0	899	2.1101022853	2.1438265871	505.05612736	514.84430874	1.7378359213	729.64385986	26.717523575	-1.188085556	31.161283493	19.17493248	42.406685347	-71.125855626	2	56569.791792	31.1
9701	2022-10-13	15:42:56.086	285.44648249	6850.71558	1665675776.087	0	899	2.1134005917	2.1480062596	505.05612736	515.08526511	1.7797833841	729.64314038	26.717523575	-1.1995977037	31.161283493	19.173871236	42.406685	-71.125857812	2	56570.687375	31.031262525
9702	2022-10-13	15:42:56.983	285.44649286	6850.715829	1665675776.983	0	899	2.1134005917	2.1480062596	505.28060873	515.31420411	1.7797833841	729.6497536	26.717523575	-1.4712973833	31.161283493	19.165569305	42.406685	-71.125862294	2	56571.5941	30.940590031
9703	2022-10-13	15:42:57.828	285.44650264	6850.716063	1665675777.828	0	899	2.1165657725	2.1522968569	505.28060873	515.62611402	1.8340006304	729.64288128	26.717523575	-1.3934179031	31.161283493	19.16171804	42.406685	-71.125866562	2	56572.468487	30.853151261
9704	2022-10-13	15:42:58.667	285.44651236	6850.716297	1665675778.668	0	899	2.1165657725	2.1522968569	502.78604446	513.08047411	1.8340006304	729.64797024	26.717523575	-1.3178128233	31.161283493	19.160144136	42.406685	-71.125870434	2	56573.315094	30.8
9705	2022-10-13	15:42:59.532	285.44652237	6850.716537	1665675779.533	0	899	2.1252641773	2.1601726704	502.79394715	512.80941877	1.7852460855	729.66119749	26.71941526	-1.2253922287	31.161283493	19.173186031	42.406684748	-71.125875755	2	56574.150923	30.784907709
9706	2022-10-13	15:43:00.428	285.44653274	6850.716786	1665675780.429	0	899	2.1253043306	2.1602137664	503.79657153	513.83209675	1.785260334	729.67068178	26.72149086	-1.2841925913	31.161283493	19.170345774	42.406682959	-71.125879813	2	56575.112426	30.7
9707	2022-10-13	15:43:01.342	285.44654332	6850.71704	1665675781.343	0	899	2.1191152113	2.1534767668	503.79657153	513.7030092	1.7627392702	729.64361006	26.72149086	-1.4826909304	31.161283493	19.140361786	42.406679953	-71.125878287	2	56576.014028	30.698597194
9708	2022-10-13	15:43:02.246	285.44655377	6850.717291	1665675782.246	0	899	2.1191152113	2.1534767668	504.10148012	514.01391339	1.7627392702	729.65921768	26.72149086	-1.1499380647	31.161283493	19.17647142	42.406676937	-71.125875271	2	56576.918838	30.608116232
9709	2022-10-13	15:43:03.197	285.44656478	6850.717555	1665675783.197	0	899	2.1180007394	2.1519379715	504.10148012	513.89626513	1.7422165076	729.65308668	26.72149086	-1.1559744347	31.161283493	19.176737792	42.406675215	-71.125873549	2	56577.870871	30.6
9710	2022-10-13	15:43:04.104	285.44657528	6850.717807	1665675784.104	0	899	2.1180007394	2.1519379715	503.26087066	513.03932247	1.7422165076	729.64388209	26.72149086	-1.1704616105	31.161283493	19.176372528	42.40667368	-71.125870692	2	56578.792261	30.520773931
9711	2022-10-13	15:43:04.989	285.44658552	6850.718053	1665675784.989	0	899	2.1155319984	2.1508793677	503.27164545	513.46997099	1.8155010262	729.64474952	26.724067675	-1.1569445402	31.161283493	19.176372528	42.406673333	-71.125867761	2	56579.671598	30.5
9712	2022-10-13	15:43:05.884	285.44659589	6850.718301	1665675785.885	0	899	2.1155558356	2.1509037743	504.28995941	514.50896975	1.8155096681	729.65606326	26.725305557	-1.1468552651	31.161283493	19.177331394	42.406673333	-71.125866667	2	56580.555227	30.5
9713	2022-10-13	15:43:06.822	285.44660675	6850.718562	1665675786.823	0	899	2.1184381499	2.1527223574	504.28995941	514.18687479	1.7593876861	729.66192304	26.725305557	-1.1441389322	31.161283493	19.178533554	42.406672557	-71.125865891	2	56581.465583	30.5
9714	2022-10-13	15:43:07.739	285.44661735	6850.718816	1665675787.739	0	899	2.1184381499	2.1527223574	502.04285456	511.89566949	1.7593876861	729.65321643	26.725305557	-1.1648780155	31.161283493	19.177297845	42.406671667	-71.125864394	2	56582.363544	30.5
9715	2022-10-13	15:43:08.638	285.44662777	6850.719066	1665675788.639	0	899	2.1247468836	2.1583973288	502.04285456	511.68412216	1.7223240841	729.65170713	26.725305557	-1.2048902512	31.161283493	19.17501557	42.406671215	-71.125862429	2	56583.271203	30.5
9716	2022-10-13	15:43:09.500	285.44663773	6850.719306	1665675789.5	0	899	2.1247468836	2.1583973288	504.73163371	514.42453682	1.7223240841	729.66625694	26.725305557	-1.2597023249	31.161283493	19.172052383	42.406669586	-71.125860827	2	56584.12411	30.512410987
9717	2022-10-13	15:43:10.430	285.4466485	6850.719564	1665675790.43	0	899	2.1204172734	2.1557386505	504.7425048	514.93945897	1.8100766793	729.68047004	26.727897935	-1.232053778	31.161283493	19.170467844	42.406666326	-71.125867347	2	56585.068047	30.613609467
9718	2022-10-13	15:43:11.407	285.4466598	6850.719835	1665675791.407	0	899	2.1204420432	2.15576401	505.38978204	515.5998641	1.8100856119	729.67749023	26.72918129	-1.2352875471	31.161283493	19.167009354	42.406661507	-71.125877094	2	56586.032032	30.80960961
9719	2022-10-13	15:43:12.260	285.44666969	6850.720072	1665675792.261	0	899	2.1162930739	2.1506712422	505.38978204	515.34567265	1.7658920878	729.69543457	26.72918129	-1.1734366417	31.161283493	19.173492432	42.406657232	-71.125888492	2	56586.886887	31.066066066
9720	2022-10-13	15:43:13.141	285.44667988	6850.720317	1665675793.142	0	899	2.1162930739	2.1506712422	501.94522114	511.83325586	1.7658920878	729.69368597	26.72918129	-1.185886597	31.161283493	19.170326991	42.406652992	-71.125901024	2	56587.734928	31.320478469
9721	2022-10-13	15:43:14.088	285.44669083	6850.72058	1665675794.088	0	899	2.118020743	2.1532419153	501.94522114	512.0682769	1.8070344641	729.68064992	26.72918129	-1.2971383333	31.161283493	19.17493248	42.406649432	-71.125907234	2	56588.670341	31.534068136
9722	2022-10-13	15:43:15.059	285.44670207	6850.72085	1665675795.059	0	899	2.1180828118	2.1533054595	504.26740897	514.43742626	1.8070568355	729.67669637	26.732400793	-1.4644849419	31.161283493	19.157868088	42.406649422	-71.125907245	2	56589.653103	31.6
9723	2022-10-13	15:43:16.000	285.44671297	6850.721111	1665675796.001	0	899	2.1190825125	2.1548250673	504.26900761	514.58481723	1.8324368975	729.68945555	26.732782364	-1.2796869033	31.161283493	19.169010996	42.40665	-71.125904691	2	56590.592702	31.6
9724	2022-10-13	15:43:16.954	285.44672402	6850.721376	1665675796.955	0	899	2.1190825125	2.1548250673	502.31042309	512.58616602	1.8324368975	729.69681776	26.732782364	-1.1636707783	31.161283493	19.177453995	42.40664729	-71.125903333	2	56591.542084	31.708416834
9725	2022-10-13	15:43:17.911	285.44673508	6850.721642	1665675797.911	0	899	2.1272012379	2.1618241403	502.31042309	512.22505752	1.7692881295	729.68948627	26.732782364	-1.1744391855	31.161283493	19.164481851	42.406643385	-71.125904948	2	56592.484466	31.848446602
9726	2022-10-13	15:43:18.857	285.44674603	6850.721905	1665675798.857	0	899	2.1272012379	2.1618241403	502.67893739	512.60084558	1.7692881295	729.70659511	26.732782364	-1.1817259086	31.161283493	19.166401225	42.406640875	-71.125908249	2	56593.474828	31.994965675
9727	2022-10-13	15:43:19.786	285.44675679	6850.722163	1665675799.787	0	899	2.1247596738	2.1604676906	502.68391335	512.92977868	1.8258849475	729.71047994	26.733973762	-1.1731888103	31.161283493	19.174020717	42.406638562	-71.125910719	2	56594.431319	32.143131868
9728	2022-10-13	15:43:20.703	285.44676741	6850.722418	1665675800.704	0	899	2.1248139501	2.1605232708	503.43614031	513.69745077	1.825904652	729.6953125	26.736780167	-1.1457666159	31.161283493	19.177812576	42.406637721	-71.12591114	2	56595.316239	32.168376068
9729	2022-10-13	15:43:21.595	285.44677773	6850.722666	1665675801.596	0	899	2.1235214969	2.159152903	503.43614031	513.68123656	1.8230770258	729.68084717	26.736780167	-1.1462947659	31.161283493	19.177111935	42.40664	-71.125909172	2	56596.248521	32.1
9730	2022-10-13	15:43:22.464	285.44678779	6850.722907	1665675802.465	0	899	2.1235214969	2.159152903	504.90640128	515.18141783	1.8230770258	729.6816289	26.736780167	-1.1473941803	31.161283493	19.175653458	42.406639816	-71.125906113	2	56597.110651	32.11106515
9731	2022-10-13	15:43:23.371	285.44679829	6850.723159	1665675803.372	0	899	2.1229146704	2.1592551328	504.90640128	515.38962705	1.8592677801	729.69461444	26.736780167	-1.4934054195	31.161283493	19.17171813	42.406638412	-71.125901588	2	56598.047094	32.2
9732	2022-10-13	15:43:24.267	285.44680866	6850.723408	1665675804.268	0	899	2.1229161583	2.1592566571	503.79665241	514.25683994	1.8592683307	729.69062977	26.736857168	-1.4887596006	31.161283493	19.171799211	42.406639908	-71.125900092	2	56598.94489	32.2
9733	2022-10-13	15:43:25.178	285.4468192	6850.723661	1665675805.179	0	899	2.143855536	2.1810299286	503.81255282	514.40908255	1.8829453295	729.66675451	26.740655899	-1.1457666159	31.161283493	19.177093506	42.40664	-71.125897144	2	56599.856857	32.2
9734	2022-10-13	15:43:26.091	285.44682976	6850.723914	1665675806.091	0	899	2.143855536	2.1810299286	502.94083609	513.51903127	1.8829453295	729.66606494	26.740655899	-1.1939278494	31.161283493	19.173319785	42.40664	-71.125896667	2	56600.758383	32.2
9735	2022-10-13	15:43:27.002	285.4468403	6850.724167	1665675807.002	0	899	2.172363933	2.2079122653	502.94083609	512.9215391	1.7786597361	729.67236328	26.740655899	-1.1750643253	31.161283493	19.174571991	42.40664	-71.125897815	2	56601.688728	32.131127198
9736	2022-10-13	15:43:27.911	285.44685083	6850.72442	1665675807.912	0	899	2.172363933	2.2079122653	504.15592146	514.16073746	1.7786597361	729.69680564	26.740655899	-1.2883318418	31.161283493	19.177619429	42.40664	-71.12589929	2	56602.573987	32.15739868
9737	2022-10-13	15:43:28.808	285.4468612	6850.724669	1665675808.808	0	899	2.133360323	2.1692716139	504.15592146	514.44868322	1.828826638	729.6994827	26.740655899	-1.2062916069	31.161283493	19.176963806	42.406639292	-71.1259	2	56603.42488	32.2
9738	2022-10-13	15:43:29.671	285.4468712	6850.724909	1665675809.672	0	899	2.1334309636	2.1693439545	503.88988393	514.17736117	1.8288522219	729.68257636	26.744293756	-1.2961250923	31.161283493	19.161705522	42.406638333	-71.125901338	2	56604.267548	32.2
9739	2022-10-13	15:43:30.543	285.4468813	6850.725151	1665675810.544	0	899	2.12163741	2.1565109378	503.88998546	513.93440129	1.7864862286	729.66293436	26.744318008	-1.2965993755	31.161283493	19.161650677	42.406638333	-71.125905541	2	56605.162393	32.183760684
9740	2022-10-13	15:43:31.460	285.4468919	6850.725406	1665675811.46	0	899	2.12163741	2.1565109378	502.64146084	512.66098889	1.7864862286	729.67570162	26.744318008	-1.3079606555	31.161283493	19.165400271	42.406638333	-71.125907899	2	56606.130178	32.1
9741	2022-10-13	15:43:32.325	285.44690191	6850.725646	1665675812.325	0	899	2.1162261812	2.1516648183	502.64146084	512.85004628	1.8195242457	729.66040928	26.744318008	-1.2944543764	31.161283493	19.168319412	42.406638333	-71.125905056	2	56606.983235	32.1
9742	2022-10-13	15:43:33.203	285.44691208	6850.72589	1665675813.204	0	899	2.1162261812	2.1516648183	503.21983902	513.44017126	1.8195242457	729.6581526	26.744318008	-1.1759266972	31.161283493	19.175495792	42.406638333	-71.125902121	2	56607.863727	32.013627255
9743	2022-10-13	15:43:34.147	285.446923	6850.726152	1665675814.147	0	899	2.116486992	2.1528632295	503.21983902	513.71024608	1.866623764	729.66812397	26.744318008	-1.2076174021	31.161283493	19.178533554	42.406638333	-71.125901667	2	56608.75	31.925
9744	2022-10-13	15:43:35.052	285.44693347	6850.726403	1665675815.052	0	899	2.1165213314	2.1528984126	504.87442232	515.39939542	1.8666365592	729.67957836	26.746100558	-1.2068628467	31.161283493	19.176864182	42.406638333	-71.125902762	2	56609.657025	31.9
9745	2022-10-13	15:43:35.957	285.44694395	6850.726655	1665675815.957	0	899	2.1181067179	2.1533924128	504.88307424	515.08368239	1.810218301	729.67976753	26.748163223	-1.4539213536	31.161283493	19.152345253	42.406639306	-71.125903333	2	56610.583503	31.9
9746	2022-10-13	15:43:36.904	285.44695492	6850.726918	1665675816.905	0	899	2.1181067179	2.1533924128	504.08635075	514.27086198	1.810218301	729.669934	26.748163223	-1.2936998495	31.161283493	19.16532831	42.40664	-71.125905105	2	56611.531558	31.9
9747	2022-10-13	15:43:37.878	285.44696618	6850.727188	1665675817.878	0	899	2.1190151615	2.1547503253	504.08635075	514.39661269	1.8321215256	729.67790455	26.748163223	-1.1680363267	31.161283493	19.174571991	42.406640831	-71.125906667	2	56612.498498	31.9
9748	2022-10-13	15:43:38.789	285.44697672	6850.727441	1665675818.789	0	899	2.1190151615	2.1547503253	502.65543401	512.93642889	1.8321215256	729.67832088	26.748163223	-1.1779531896	31.161283493	19.169626804	42.406642362	-71.125905972	2	56613.417091	31.9
9749	2022-10-13	15:43:39.628	285.44698644	6850.727674	1665675819.628	0	899	2.1222178981	2.1588129652	502.66180799	513.17527684	1.8726774664	729.66854798	26.749689506	-1.1835583433	31.161283493	19.167325228	42.406643792	-71.125903166	2	56614.275078	31.9
9750	2022-10-13	15:43:40.461	285.44699609	6850.727906	1665675820.462	0	899	2.1222638699	2.1588600704	503.80552298	514.34301175	1.8726946055	729.66240566	26.752069473	-1.1815749407	31.161283493	19.165569305	42.406645212	-71.125898121	2	56615.127273	31.887272727
9751	2022-10-13	15:43:41.368	285.44700659	6850.728158	1665675821.369	0	899	2.1211157875	2.1560515915	503.80552298	513.86873363	1.7900577744	729.66506776	26.752069473	-1.4851701039	31.161283493	19.140595127	42.406646659	-71.125896675	2	56615.995215	31.800478469
9752	2022-10-13	15:43:42.243	285.44701671	6850.728401	1665675822.244	0	899	2.1211157875	2.1560515915	504.74785347	514.8298866	1.7900577744	729.66794854	26.752069473	-1.4395742724	31.161283493	19.148338672	42.406646667	-71.125899666	2	56616.89969	31.8
9753	2022-10-13	15:43:43.161	285.44702734	6850.728656	1665675823.162	0	899	2.1174832942	2.1531422341	504.74785347	515.05702583	1.8295789854	729.66883133	26.752069473	-1.2222663164	31.161283493	19.171691895	42.406645275	-71.125898608	2	56617.835198	31.8
9754	2022-10-13	15:43:44.026	285.44703735	6850.728896	1665675824.027	0	899	2.1174832942	2.1531422341	505.12393165	515.44078519	1.8295789854	729.68119883	26.752069473	-1.5822472935	31.161283493	19.117730021	42.406647348	-71.125893637	2	56618.704409	31.8
9755	2022-10-13	15:43:44.924	285.44704774	6850.729146	1665675824.925	0	899	2.1171654451	2.1521491423	505.12993647	515.25239812	1.7957620793	729.65315459	26.753500364	-1.6180772363	31.161283493	19.114200339	42.406649324	-71.125890676	2	56619.594675	31.8
9756	2022-10-13	15:43:45.825	285.44705817	6850.729396	1665675825.826	0	899	2.1172084405	2.1521931533	502.62879039	512.70121893	1.7957774874	729.6473227	26.755731583	-1.5010155329	31.161283493	19.128727768	42.406652452	-71.125888365	2	56620.49049	31.8
9757	2022-10-13	15:43:46.726	285.4470686	6850.729646	1665675826.727	0	899	2.1155962548	2.1512185665	502.62879039	512.89327972	1.8293340448	729.63549158	26.755731583	-1.4894279123	31.161283493	19.144134408	42.406656309	-71.125885357	2	56621.392786	31.8
9758	2022-10-13	15:43:47.655	285.44707935	6850.729904	1665675827.656	0	899	2.1155962548	2.1512185665	502.76540744	513.03268671	1.8293340448	729.62875306	26.755731583	-1.4969517466	31.161283493	19.156135673	42.406659976	-71.125882238	2	56622.328586	31.832858596
9759	2022-10-13	15:43:48.575	285.44708999	6850.73016	1665675828.575	0	899	2.1161905857	2.152198879	502.76540744	513.1414077	1.848313309	729.63776928	26.755731583	-1.4992800619	31.161283493	19.125146335	42.40666374	-71.12588	2	56623.244109	31.9
9760	2022-10-13	15:43:49.549	285.44710126	6850.73043	1665675829.549	0	899	2.1162161957	2.1522251119	501.6974576	512.0514717	1.8483227597	729.64120221	26.757061219	-1.4020735294	31.161283493	19.143419632	42.406664713	-71.125880287	2	56624.172345	31.9
9761	2022-10-13	15:43:50.443	285.44711161	6850.730679	1665675830.443	0	899	2.1161594637	2.1511606013	501.70832467	511.77204742	1.7974829519	729.64738697	26.75966835	-1.2715917447	31.161283493	19.169891357	42.406663218	-71.125881667	2	56625.069176	31.9
9762	2022-10-13	15:43:51.345	285.44712205	6850.730929	1665675831.345	0	899	2.1161594637	2.1511606013	503.6867347	513.79014219	1.7974829519	729.64770467	26.75966835	-1.2483087778	31.161283493	19.169891357	42.406661689	-71.125881667	2	56625.986775	31.9
9763	2022-10-13	15:43:52.321	285.44713334	6850.7312	1665675832.321	0	899	2.1179182638	2.1532560626	503.6867347	513.87916142	1.8130061156	729.62845879	26.75966835	-1.2443635803	31.161283493	19.168732473	42.406666341	-71.125880108	2	56626.934951	31.993495146
9764	2022-10-13	15:43:53.227	285.44714384	6850.731452	1665675833.228	0	899	2.1179182638	2.1532560626	503.2883016	513.47266577	1.8130061156	729.63361485	26.75966835	-1.1806802536	31.161283493	19.174517941	42.406665171	-71.125885983	2	56627.897436	32.08974359
9765	2022-10-13	15:43:54.145	285.44715447	6850.731707	1665675834.146	0	899	2.1253815922	2.1593736369	503.2883016	513.04900509	1.7390214879	729.64062177	26.75966835	-1.179947257	31.161283493	19.175653458	42.406663669	-71.125886667	2	56628.798834	32.179883382
9766	2022-10-13	15:43:55.049	285.44716493	6850.731958	1665675835.05	0	899	2.1254312439	2.1594244236	503.39866584	513.16160795	1.739038653	729.63687882	26.76223506	-1.1562331346	31.161283493	19.176845866	42.406661078	-71.125887794	2	56629.676699	32.132330097
9767	2022-10-13	15:43:55.915	285.44717495	6850.732199	1665675835.916	0	899	2.125224373	2.1602039	503.40414033	513.45243071	1.788852948	729.64120342	26.763544083	-1.2075096282	31.161283493	19.175237403	42.406659096	-71.125885622	2	56630.542218	32.1
9768	2022-10-13	15:43:56.789	285.44718507	6850.732442	1665675836.79	0	899	2.125224373	2.1602039	502.75558055	512.79092524	1.788852948	729.62591553	26.763544083	-1.1457666159	31.161283493	19.177093506	42.406658333	-71.125881917	2	56631.42485	32.1
9769	2022-10-13	15:43:57.678	285.44719536	6850.732689	1665675837.679	0	899	2.1211752674	2.1555908572	502.75558055	512.64749845	1.7637796944	729.63813792	26.763544083	-1.1626683458	31.161283493	19.174822877	42.406658333	-71.125879482	2	56632.310651	32.068934911
9770	2022-10-13	15:43:58.576	285.44720575	6850.732938	1665675838.577	0	899	2.1211752674	2.1555908572	503.89360352	513.80791247	1.7637796944	729.63769531	26.763544083	-1.1913409233	31.161283493	19.170970917	42.406659346	-71.125879008	2	56633.202442	32
9771	2022-10-13	15:43:59.457	285.44721595	6850.733183	1665675839.458	0	899	2.1187298032	2.1558130336	503.90857879	514.60688025	1.900298919	729.64048434	26.767121309	-1.1735552131	31.161283493	19.173833834	42.406663643	-71.125881512	2	56634.092823	32
9772	2022-10-13	15:44:00.279	285.44722545	6850.733411	1665675840.279	0	899	2.1187302631	2.155813505	502.79832299	513.47305401	1.9002990933	729.63453361	26.767145157	-1.1734366417	31.161283493	19.173852921	42.406666262	-71.125880203	2	56634.878469	32
9773	2022-10-13	15:44:01.141	285.44723543	6850.73365	1665675841.141	0	899	2.1197277649	2.1556326173	502.79832299	513.12776084	1.84006792	729.62984805	26.767145157	-1.1512854857	31.161283493	19.176793054	42.40666933	-71.125878668	2	56635.798913	32
9774	2022-10-13	15:44:02.000	285.44724537	6850.733889	1665675842	0	899	2.1197277649	2.1556326173	502.62444265	512.95030833	1.84006792	729.63318194	26.767145157	-1.1613532455	31.161283493	19.177512567	42.406671059	-71.125877275	2	56636.63525	32
9775	2022-10-13	15:44:02.887	285.44725564	6850.734135	1665675842.887	0	899	2.1165783451	2.1511243713	502.62444265	512.57302272	1.7741405921	729.63108492	26.767145157	-1.1701813936	31.161283493	19.177812576	42.406672557	-71.125873105	2	56637.534188	32
9776	2022-10-13	15:44:03.736	285.44726546	6850.734371	1665675843.736	0	899	2.1165783451	2.1511243713	502.85599192	512.80915511	1.7741405921	729.63483919	26.767145157	-1.1579577891	31.161283493	19.178199326	42.406673333	-71.125869321	2	56638.407298	31.959270217
9777	2022-10-13	15:44:04.634	285.44727586	6850.734621	1665675844.634	0	899	2.1165729258	2.1509797022	502.86052678	512.77354864	1.7671081413	729.63370014	26.768230653	-1.1571170028	31.161283493	19.175795991	42.406673333	-71.125867838	2	56639.297297	31.9
9778	2022-10-13	15:44:05.585	285.44728687	6850.734885	1665675845.586	0	899	2.1166290279	2.151037108	501.9623058	511.8577338	1.7671279325	729.64550781	26.77114296	-1.1832026243	31.161283493	19.168451309	42.406672909	-71.125865394	2	56640.254582	31.9
9779	2022-10-13	15:44:06.500	285.44729745	6850.735139	1665675846.5	0	899	2.1196130262	2.1540038396	501.9623058	511.83878012	1.763808492	729.64451912	26.77114296	-1.2151520971	31.161283493	19.170015285	42.40667197	-71.125859238	2	56641.182182	31.9
9780	2022-10-13	15:44:07.398	285.44730786	6850.735389	1665675847.399	0	899	2.1196130262	2.1540038396	503.49727821	513.40395423	1.763808492	729.63165283	26.77114296	-1.2238940001	31.161283493	19.173852921	42.406673333	-71.125847638	2	56642.083418	31.9
9781	2022-10-13	15:44:08.309	285.44731839	6850.735641	1665675848.309	0	899	2.1207097737	2.1571868434	503.49727821	514.00163485	1.8680462991	729.64971924	26.77114296	-1.1832026243	31.161283493	19.174211502	42.406673333	-71.125839941	2	56643.008876	31.9
9782	2022-10-13	15:44:09.253	285.44732932	6850.735904	1665675849.253	0	899	2.1207215698	2.1571989297	503.75361294	514.26334265	1.8680506896	729.64519859	26.77175412	-1.2183857983	31.161283493	19.171293031	42.406673333	-71.125833734	2	56643.939842	31.9
9783	2022-10-13	15:44:10.161	285.44733984	6850.736156	1665675850.162	0	899	2.121507044	2.1561772505	503.76714763	513.75098302	1.7763454336	729.64084853	26.774988174	-1.1506495476	31.161283493	19.174571991	42.406673333	-71.125829333	2	56644.8	31.9
9784	2022-10-13	15:44:11.046	285.44735008	6850.736402	1665675851.047	0	899	2.121507044	2.1561772505	502.94876327	512.91637963	1.7763454336	729.65750385	26.774988174	-1.1477606786	31.161283493	19.174891895	42.406675615	-71.125829474	2	56645.684639	31.831536114
9785	2022-10-13	15:44:11.973	285.44736081	6850.736659	1665675851.974	0	899	2.1214618193	2.1570979944	502.94876327	513.19528928	1.8250579694	729.65616148	26.774988174	-1.1644360577	31.161283493	19.173601517	42.406676667	-71.125828003	2	56646.599029	31.8
9786	2022-10-13	15:44:12.907	285.44737161	6850.736919	1665675852.907	0	899	2.1214618193	2.1570979944	503.51218037	513.77018482	1.8250579694	729.65450868	26.774988174	-1.1849596185	31.161283493	19.173623091	42.40667843	-71.125825785	2	56647.528993	31.8
9787	2022-10-13	15:44:13.789	285.44738182	6850.737164	1665675853.789	0	899	2.1215548623	2.1544819397	503.51218037	512.98741145	1.6883628227	729.66222457	26.774988174	-1.2196038527	31.161283493	19.175292969	42.406679266	-71.125825	2	56648.440589	31.8
9788	2022-10-13	15:44:14.700	285.44739236	6850.737417	1665675854.7	0	899	2.1215843798	2.1545121118	504.77657682	514.27565855	1.6883727485	729.66877838	26.776516883	-1.1950704546	31.161283493	19.176180277	42.406678333	-71.125825632	2	56649.379379	31.8
9789	2022-10-13	15:44:15.573	285.44740248	6850.737659	1665675855.574	0	899	2.1183706691	2.1541473577	504.78577919	515.12554242	1.8347639034	729.66122618	26.778711319	-1.1506064025	31.161283493	19.177086698	42.406678333	-71.125826667	2	56650.254509	31.8
9790	2022-10-13	15:44:16.384	285.44741185	6850.737884	1665675856.384	0	899	2.1183706691	2.1541473577	502.62160046	512.91703381	1.8347639034	729.68087142	26.778711319	-1.1732426598	31.161283493	19.171734652	42.406678442	-71.125826016	2	56651.065089	31.8
9791	2022-10-13	15:44:17.233	285.44742168	6850.73812	1665675857.233	0	899	2.1235518877	2.1592516618	502.62160046	512.86966846	1.8264915238	729.6710771	26.778711319	-1.1473941803	31.161283493	19.177453995	42.406679837	-71.125817643	2	56651.902367	31.8
9792	2022-10-13	15:44:18.112	285.44743186	6850.738365	1665675858.113	0	899	2.1235518877	2.1592516618	504.1004128	514.37863264	1.8264915238	729.67415432	26.778711319	-1.1469307222	31.161283493	19.173127522	42.406681227	-71.125811759	2	56652.736098	31.8
9793	2022-10-13	15:44:19.016	285.44744231	6850.738616	1665675859.016	0	899	2.1333542539	2.1705676953	504.1004128	514.76661091	1.8940086327	729.65514935	26.778711319	-1.1587878466	31.161283493	19.176012039	42.406683814	-71.125805705	2	56653.644261	31.8
9794	2022-10-13	15:44:19.947	285.4474531	6850.738874	1665675859.948	0	899	2.1333844141	2.1705986079	501.62932524	512.24330266	1.8940199472	729.66423631	26.780264684	-1.1771986595	31.161283493	19.17324819	42.406685982	-71.125799405	2	56654.589178	31.8
9795	2022-10-13	15:44:20.884	285.44746395	6850.739135	1665675860.885	0	899	2.1300374873	2.1632023713	501.63887631	511.10926632	1.6937011714	729.67470323	26.782556534	-1.1627437768	31.161283493	19.170565498	42.4066858	-71.1257958	2	56655.519724	31.8
9796	2022-10-13	15:44:21.782	285.44747433	6850.739384	1665675861.782	0	899	2.1300374873	2.1632023713	503.96116048	513.47539266	1.6937011714	729.67680349	26.782556534	-1.1689094218	31.161283493	19.172440548	42.406685	-71.12579361	2	56656.417091	31.8
9797	2022-10-13	15:44:22.691	285.44748486	6850.739637	1665675862.692	0	899	2.1255534059	2.1599573423	503.96116048	513.85294363	1.7596180824	729.67953835	26.782556534	-1.1752475571	31.161283493	19.174329884	42.406685	-71.125791667	2	56657.327184	31.8
9798	2022-10-13	15:44:23.668	285.44749617	6850.739908	1665675863.669	0	899	2.1255534059	2.1599573423	501.91219165	511.7637575	1.7596180824	729.68149511	26.782556534	-1.1418321488	31.161283493	19.177183429	42.406685482	-71.125791667	2	56658.288911	31.8
9799	2022-10-13	15:44:24.520	285.44750603	6850.740145	1665675864.521	0	899	2.1221299026	2.156323797	501.91743503	511.72460417	1.7518222758	729.66256532	26.78381402	-1.1876112531	31.161283493	19.1762317	42.406686667	-71.125791935	2	56659.160883	31.8
9800	2022-10-13	15:44:25.335	285.44751546	6850.740371	1665675865.336	0	899	2.1221775234	2.1563725146	503.53850316	513.37744212	1.7518388873	729.66264818	26.786279678	-1.2248425413	31.161283493	19.172924244	42.406686667	-71.125793305	2	56660.017294	31.8
9801	2022-10-13	15:44:26.201	285.44752549	6850.740612	1665675866.202	0	899	2.1202479036	2.1558196348	503.53850316	513.7843107	1.8228378323	729.66433453	26.786279678	-1.184830308	31.161283493	19.172771454	42.406686667	-71.125791836	2	56660.898271	31.8
9802	2022-10-13	15:44:27.095	285.44753583	6850.74086	1665675867.096	0	899	2.1202479036	2.1558196348	502.84544301	513.07714844	1.8228378323	729.65498362	26.786279678	-1.2116057344	31.161283493	19.171236329	42.406685362	-71.125794277	2	56661.783037	31.8
9803	2022-10-13	15:44:28.033	285.44754669	6850.741121	1665675868.034	0	899	2.122140754	2.1566577742	502.84544301	512.76385729	1.7681028173	729.65337165	26.786279678	-1.1892604591	31.161283493	19.132924933	42.40668264	-71.125802081	2	56662.708087	31.8
9804	2022-10-13	15:44:28.956	285.44755736	6850.741377	1665675868.956	0	899	2.122140754	2.1566577742	501.2380259	511.12473455	1.7681028173	729.65252645	26.786279678	-1.185207558	31.161283493	19.163752688	42.406681667	-71.125808133	2	56663.626627	31.862662663
9805	2022-10-13	15:44:29.842	285.44756762	6850.741623	1665675869.842	0	899	2.1338456814	2.1679931087	501.2425435	510.96929161	1.7400252351	729.65074511	26.787364568	-1.1819845912	31.161283493	19.173223218	42.406681667	-71.125811686	2	56664.505917	31.9
9806	2022-10-13	15:44:30.730	285.44757789	6850.741869	1665675870.73	0	899	2.1338969168	2.1680455161	502.4742086	512.22495837	1.7400428898	729.6583252	26.790002823	-1.1750643253	31.161283493	19.171691895	42.406681031	-71.125815242	2	56665.381657	31.9
9807	2022-10-13	15:44:31.651	285.44758856	6850.742126	1665675871.652	0	899	2.1338739833	2.1695970287	502.4742086	512.67620908	1.8189671388	729.63671915	26.790002823	-1.191621122	31.161283493	19.172302246	42.40668	-71.12581885	2	56666.3102	31.9
9808	2022-10-13	15:44:32.640	285.4476	6850.7424	1665675872.64	0	899	2.1338739833	2.1695970287	503.32844179	513.54778621	1.8189671388	729.62959987	26.790002823	-1.2722708429	31.161283493	19.170174769	42.40668	-71.12581947	2	56667.317703	31.9
9809	2022-10-13	15:44:33.568	285.44761074	6850.742658	1665675873.568	0	899	2.1268410266	2.1615192	503.32844179	513.28077459	1.7723625736	729.61980191	26.790002823	-1.3205076346	31.161283493	19.165822478	42.406679647	-71.125818333	2	56668.212032	31.921203156
9810	2022-10-13	15:44:34.496	285.44762149	6850.742916	1665675874.497	0	899	2.1268553756	2.1615338834	504.87611164	514.85907561	1.7723676265	729.62235932	26.790744137	-1.1765626479	31.161283493	19.171999155	42.406678557	-71.125818333	2	56669.134298	32
9811	2022-10-13	15:44:35.444	285.44763247	6850.743179	1665675875.445	0	899	2.1243382588	2.1582987807	504.88977002	514.677242	1.7382740428	729.62588683	26.794000626	-1.1741696888	31.161283493	19.17261471	42.406679449	-71.125819803	2	56670.11022	32.011022044
9812	2022-10-13	15:44:36.368	285.44764316	6850.743436	1665675876.369	0	899	2.1243382588	2.1582987807	503.58858036	513.35082831	1.7382740428	729.62984158	26.794000626	-1.184830308	31.161283493	19.171691895	42.406674878	-71.125832094	2	56671.036623	32.103662258
9813	2022-10-13	15:44:37.306	285.44765402	6850.743696	1665675877.307	0	899	2.1385153692	2.174214256	503.58858036	513.7840139	1.8138768114	729.63104006	26.794000626	-1.1851859495	31.161283493	19.173471223	42.406671697	-71.125843227	2	56671.990844	32.199084435
9814	2022-10-13	15:44:38.190	285.44766424	6850.743942	1665675878.19	0	899	2.1385153692	2.174214256	502.36554565	512.53621816	1.8138768114	729.61799753	26.794000626	-1.2287769318	31.161283493	19.173131943	42.406670207	-71.125850631	2	56672.875752	32.2
9815	2022-10-13	15:44:39.095	285.44767471	6850.744193	1665675879.095	0	899	2.1249209881	2.1608057534	502.36554565	512.6550003	1.8346356901	729.62404244	26.794000626	-1.1627545246	31.161283493	19.175814546	42.406668736	-71.125854194	2	56673.758252	32.275825243
9816	2022-10-13	15:44:40.020	285.44768543	6850.74445	1665675880.021	0	899	2.1249650902	2.1608509204	502.17371629	512.45933395	1.834651781	729.6292761	26.796281158	-1.1961052544	31.161283493	19.172683905	42.40666943	-71.125855	2	56674.65792	32.3
9817	2022-10-13	15:44:40.938	285.44769605	6850.744705	1665675880.939	0	899	2.1241475369	2.1585082004	502.1799894	512.03090943	1.7585847104	729.60733255	26.797784805	-1.1790310863	31.161283493	19.173342206	42.406670944	-71.125855	2	56675.566567	32.3
9818	2022-10-13	15:44:41.825	285.44770632	6850.744952	1665675881.826	0	899	2.1241475369	2.1585082004	504.44940616	514.34484378	1.7585847104	729.61368586	26.797784805	-1.2204446572	31.161283493	19.171131462	42.406672413	-71.125854254	2	56676.447732	32.3
9819	2022-10-13	15:44:42.744	285.44771696	6850.745207	1665675882.745	0	899	2.1231827651	2.1571409767	504.44940616	514.23301346	1.7390887106	729.62659176	26.797784805	-1.2226759219	31.161283493	19.17146492	42.406673333	-71.125853942	2	56677.365209	32.3
9820	2022-10-13	15:44:43.683	285.44772781	6850.745468	1665675883.683	0	899	2.1231827651	2.1571409767	502.63478407	512.38319745	1.7390887106	729.62734803	26.797784805	-1.1978083557	31.161283493	19.170864105	42.406673333	-71.12585555	2	56678.330179	32.3
9821	2022-10-13	15:44:44.542	285.44773777	6850.745706	1665675884.543	0	899	2.1255705998	2.1612717144	502.64075546	512.87983231	1.8248528871	729.6010819	26.799214887	-1.1773495311	31.161283493	19.172657746	42.406672983	-71.125855966	2	56679.210179	32.321017908
9822	2022-10-13	15:44:45.427	285.447748	6850.745952	1665675885.427	0	899	2.1256149573	2.1613171369	501.98183199	512.20757821	1.8248689804	729.61079659	26.80150795	-1.1392560005	31.161283493	19.177093506	42.406671511	-71.125853099	2	56680.046796	32.4
9823	2022-10-13	15:44:46.282	285.44775789	6850.746189	1665675886.282	0	899	2.1241118416	2.159677178	501.98183199	512.1754802	1.8192548288	729.61966003	26.80150795	-1.185035085	31.161283493	19.172192706	42.406668611	-71.12584875	2	56680.916582	32.4
9824	2022-10-13	15:44:47.151	285.44776795	6850.746431	1665675887.151	0	899	2.1241118416	2.159677178	501.88114075	512.07274424	1.8192548288	729.61048455	26.80150795	-1.1801089846	31.161283493	19.1712192	42.406667019	-71.125845705	2	56681.788577	32.4
9825	2022-10-13	15:44:48.046	285.44777832	6850.74668	1665675888.047	0	899	2.1233610548	2.1571039824	501.88114075	511.55220835	1.7280930894	729.62017944	26.80150795	-1.1780393566	31.161283493	19.173164949	42.406665486	-71.125845	2	56682.708376	32.4
9826	2022-10-13	15:44:48.989	285.44778922	6850.746941	1665675888.989	0	899	2.1233610548	2.1571039824	502.82084431	512.51001967	1.7280930894	729.64153244	26.80150795	-1.1884736431	31.161283493	19.175919413	42.406667238	-71.125846119	2	56683.671414	32.4
9827	2022-10-13	15:44:49.891	285.44779966	6850.747192	1665675889.891	0	899	2.1261747595	2.1613032223	502.82743929	512.90257965	1.7955557742	729.63836104	26.80308678	-1.1973556793	31.161283493	19.174827007	42.406667382	-71.125847618	2	56684.571006	32.4
9828	2022-10-13	15:44:50.756	285.44780968	6850.747432	1665675890.756	0	899	2.1262174319	2.1613469026	503.04274064	513.12228219	1.7955710035	729.64193584	26.80529213	-1.1490218639	31.161283493	19.170610428	42.406668101	-71.125848333	2	56685.43043	32.356956957
9829	2022-10-13	15:44:51.624	285.44781972	6850.747673	1665675891.624	0	899	2.1275961865	2.1620964821	503.04274064	512.9347065	1.7628006468	729.6597476	26.80529213	-1.1463917478	31.161283493	19.16231888	42.40667	-71.125847856	2	56686.286124	32.3
9830	2022-10-13	15:44:52.565	285.44783062	6850.747935	1665675892.566	0	899	2.1275961865	2.1620964821	503.26864943	513.16505762	1.7628006468	729.65257536	26.80529213	-1.1433735849	31.161283493	19.151230162	42.406669324	-71.125846667	2	56687.202689	32.3
9831	2022-10-13	15:44:53.457	285.44784095	6850.748183	1665675893.458	0	899	2.1221151056	2.1559891292	503.26864943	513.00999207	1.7357040352	729.66291051	26.80529213	-1.1506495476	31.161283493	19.160888672	42.406666281	-71.125847053	2	56688.115789	32.3
9832	2022-10-13	15:44:54.329	285.44785104	6850.748425	1665675894.33	0	899	2.1221247462	2.1559989897	501.71895403	511.43031953	1.7357073675	729.65788946	26.805791324	-1.1603938578	31.161283493	19.169900945	42.406663499	-71.125849834	2	56688.950239	32.3
9833	2022-10-13	15:44:55.253	285.44786174	6850.748682	1665675895.254	0	899	2.1215154639	2.15712421	501.73340914	511.9470204	1.8236310689	729.65216873	26.809259415	-1.1669260263	31.161283493	19.164850235	42.406660376	-71.125851478	2	56689.88708	32.388708037
9834	2022-10-13	15:44:56.154	285.44787216	6850.748932	1665675896.155	0	899	2.1215154639	2.15712421	502.43870654	512.66667529	1.8236310689	729.66880667	26.809259415	-1.179947257	31.161283493	19.156206131	42.40666	-71.125855887	2	56690.844017	32.4
9835	2022-10-13	15:44:57.082	285.44788291	6850.74919	1665675897.083	0	899	2.1238644472	2.1598888799	502.43870654	512.77501289	1.8425581234	729.66866722	26.809259415	-1.4014159733	31.161283493	19.165006915	42.406656204	-71.125857932	2	56691.759223	32.4
9836	2022-10-13	15:44:58.000	285.44789352	6850.749444	1665675898	0	899	2.1238644472	2.1598888799	502.45636574	512.79303538	1.8425581234	729.64791931	26.809259415	-1.1815749407	31.161283493	19.130277634	42.406655	-71.125859469	2	56692.681263	32.4
9837	2022-10-13	15:44:58.989	285.44790497	6850.749719	1665675898.989	0	899	2.1239535325	2.1577642296	502.45636574	512.15531292	1.7310339669	729.62733146	26.809259415	-1.5585008133	31.161283493	19.10987345	42.406655	-71.12586	2	56693.676677	32.4
9838	2022-10-13	15:44:59.976	285.44791639	6850.749993	1665675899.976	0	899	2.1240041093	2.1578159571	502.39491321	512.09277365	1.7310513872	729.63274136	26.811876044	-1.5344632872	31.161283493	19.145749136	42.406653909	-71.125862183	2	56694.654832	32.4
9839	2022-10-13	15:45:00.848	285.44792648	6850.750236	1665675900.848	0	899	2.1209980524	2.1546765782	502.39940387	512.0727204	1.7267379607	729.64640515	26.812952042	-1.5057044645	31.161283493	19.149593189	42.406653333	-71.125864998	2	56695.499522	32.449952153
9840	2022-10-13	15:45:01.710	285.44793647	6850.750475	1665675901.711	0	899	2.1209980524	2.1546765782	504.69738845	514.41495092	1.7267379607	729.64171312	26.812952042	-1.5490258664	31.161283493	19.141761881	42.406653333	-71.125866667	2	56696.351603	32.5
9841	2022-10-13	15:45:02.655	285.44794741	6850.750738	1665675902.656	0	899	2.1196229565	2.1542067343	504.69738845	514.68353897	1.7735380379	729.65600424	26.812952042	-1.6197803139	31.161283493	19.151954398	42.406653856	-71.125866667	2	56697.313609	32.5
9842	2022-10-13	15:45:03.566	285.44795795	6850.750991	1665675903.567	0	899	2.1196229565	2.1542067343	502.09981482	512.03456869	1.7735380379	729.63558091	26.812952042	-1.6004425232	31.161283493	19.161438266	42.406655	-71.125866667	2	56698.212032	32.5
9843	2022-10-13	15:45:04.451	285.44796819	6850.751237	1665675904.452	0	899	2.1211675812	2.1562933652	502.09981482	512.18343514	1.7995902607	729.64785059	26.812952042	-1.2613300085	31.161283493	19.176733017	42.406655146	-71.125866667	2	56699.087487	32.5
9844	2022-10-13	15:45:05.280	285.44797779	6850.751467	1665675905.281	0	899	2.1212265881	2.1563537691	502.67957993	512.77496468	1.7996114178	729.64404135	26.816008852	-1.4607445081	31.161283493	19.162233252	42.406656551	-71.125866667	2	56699.930824	32.5
9845	2022-10-13	15:45:06.236	285.44798884	6850.751732	1665675906.236	0	899	2.1282889664	2.1639092561	502.68223495	512.885798	1.8185023095	729.63346772	26.816644669	-1.1517059045	31.161283493	19.175017578	42.406655231	-71.125863796	2	56700.861165	32.5
9846	2022-10-13	15:45:07.173	285.44799969	6850.751993	1665675907.173	0	899	2.1282889664	2.1639092561	501.40974682	511.5874806	1.8185023095	729.59252485	26.816644669	-1.5250098705	31.161283493	19.125957489	42.406656368	-71.125863333	2	56701.821096	32.5
9847	2022-10-13	15:45:08.033	285.44800965	6850.752232	1665675908.034	0	899	2.1229951846	2.1592357745	501.40974682	511.79126421	1.8541746757	729.57923495	26.816644669	-1.338239339	31.161283493	19.143722029	42.406657833	-71.1258645	2	56702.699898	32.5
9848	2022-10-13	15:45:08.964	285.44802043	6850.75249	1665675908.965	0	899	2.1229951846	2.1592357745	503.90305489	514.33619538	1.8541746757	729.59320068	26.816644669	-1.2385427952	31.161283493	19.173492432	42.406660362	-71.125865	2	56703.608612	32.5
9849	2022-10-13	15:45:09.855	285.44803073	6850.752738	1665675909.855	0	899	2.1218756691	2.1568086007	503.91424837	513.97518363	1.789282367	729.57952436	26.819318696	-1.4508384995	31.161283493	19.147236957	42.406661667	-71.125865856	2	56704.513889	32.448611111
9850	2022-10-13	15:45:10.755	285.44804115	6850.752988	1665675910.755	0	899	2.1219012304	2.1568347637	501.56255504	511.57658941	1.7892914768	729.5786052	26.820642471	-1.436416007	31.161283493	19.144732949	42.40666018	-71.12586741	2	56705.445892	32.4
9851	2022-10-13	15:45:11.648	285.44805148	6850.753236	1665675911.648	0	899	2.1252921815	2.1594328535	501.56255504	511.33287652	1.7465773137	729.60129734	26.820642471	-1.146747466	31.161283493	19.175025561	42.406657766	-71.125868333	2	56706.34034	32.4
9852	2022-10-13	15:45:12.571	285.44806216	6850.753492	1665675912.571	0	899	2.1252921815	2.1594328535	502.0904472	511.8710519	1.7465773137	729.60219953	26.820642471	-1.1610298559	31.161283493	19.176861416	42.406656226	-71.125868774	2	56707.264529	32.4
9853	2022-10-13	15:45:13.440	285.44807222	6850.753733	1665675913.44	0	899	2.1308294458	2.1674495098	502.0904472	512.55654208	1.8664895559	729.60869917	26.820642471	-1.1834829114	31.161283493	19.174571991	42.406654775	-71.125869775	2	56708.135271	32.413527054
9854	2022-10-13	15:45:14.282	285.44808198	6850.753967	1665675914.283	0	899	2.1308294458	2.1674495098	502.92336789	513.40682502	1.8664895559	729.60898898	26.820642471	-1.1441389322	31.161283493	19.174571991	42.406653367	-71.125868367	2	56708.97996	32.497995992
9855	2022-10-13	15:45:15.197	285.44809257	6850.754222	1665675915.198	0	899	2.1315636202	2.1667446815	502.93385741	513.00066816	1.7937282645	729.6137566	26.823153199	-1.1838062496	31.161283493	19.174088383	42.406653333	-71.125868333	2	56709.868932	32.5
9856	2022-10-13	15:45:16.122	285.44810328	6850.754479	1665675916.123	0	899	2.13158773	2.1667693602	502.94333127	513.01038074	1.7937368393	729.60780708	26.824396133	-1.1805077839	31.161283493	19.174548774	42.406654632	-71.125868333	2	56710.779093	32.5
9857	2022-10-13	15:45:17.046	285.44811396	6850.754735	1665675917.046	0	899	2.1292943005	2.1650840224	502.94333127	513.19606463	1.8261608313	729.61642355	26.824396133	-1.1815749407	31.161283493	19.173131943	42.406655	-71.125868333	2	56711.722854	32.5
9858	2022-10-13	15:45:17.973	285.4481247	6850.754993	1665675917.974	0	899	2.1292943005	2.1650840224	502.61373235	512.85974668	1.8261608313	729.63471308	26.824396133	-1.1809605171	31.161283493	19.172388165	42.406655	-71.125867312	2	56712.612813	32.5
9859	2022-10-13	15:45:18.923	285.44813568	6850.755256	1665675918.923	0	899	2.1234992865	2.1593144086	502.61947371	512.90098274	1.8323397699	729.65000582	26.825771243	-1.1805293426	31.161283493	19.172077962	42.406655932	-71.125866667	2	56713.559411	32.5
9860	2022-10-13	15:45:19.838	285.44814627	6850.755511	1665675919.838	0	899	2.1235470188	2.1593632919	501.91497075	512.1821681	1.8323571778	729.64251709	26.828241348	-1.1815749407	31.161283493	19.172771454	42.406656667	-71.125867522	2	56714.512927	32.5
9861	2022-10-13	15:45:20.806	285.44815749	6850.75578	1665675920.807	0	899	2.1223287168	2.1568321528	501.91497075	511.81024299	1.7672640864	729.63554493	26.828241348	-1.1784274247	31.161283493	19.174860923	42.406655836	-71.125869164	2	56715.498498	32.5
9862	2022-10-13	15:45:21.744	285.44816834	6850.75604	1665675921.745	0	899	2.1223287168	2.1568321528	502.48271223	512.38917752	1.7672640864	729.65576455	26.828241348	-1.1770153535	31.161283493	19.176215759	42.406654303	-71.12587	2	56716.418182	32.5
9863	2022-10-13	15:45:22.667	285.44817902	6850.756296	1665675922.667	0	899	2.1232176837	2.1592610145	502.48271223	512.82852766	1.8440607668	729.65716553	26.828241348	-1.1539047956	31.161283493	19.177812576	42.406653892	-71.12587	2	56717.33547	32.5
9864	2022-10-13	15:45:23.526	285.44818897	6850.756535	1665675923.527	0	899	2.1232176837	2.1592610145	502.46843855	512.81396009	1.8440607668	729.6467362	26.828241348	-1.1724018506	31.161283493	19.17739296	42.406655369	-71.125870737	2	56718.22119	32.477881041
9865	2022-10-13	15:45:24.434	285.44819947	6850.756787	1665675924.434	0	899	2.1215773356	2.157601218	502.46843855	512.81638097	1.8444835741	729.63577452	26.828241348	-1.2808618546	31.161283493	19.17493248	42.406656782	-71.125873679	2	56719.069069	32.393093093
9866	2022-10-13	15:45:25.342	285.44820999	6850.75704	1665675925.343	0	899	2.1216469258	2.1576724977	502.99762628	513.35661347	1.8445091451	729.62712855	26.831845858	-1.1511346386	31.161283493	19.1780443	42.406658298	-71.125878228	2	56719.978979	32.302102102
9867	2022-10-13	15:45:26.279	285.44822083	6850.7573	1665675926.28	0	899	2.1268160477	2.1619655346	502.99824949	513.07981389	1.7960800049	729.6180711	26.83199501	-1.165222989	31.161283493	19.177493872	42.406659886	-71.125881439	2	56720.931841	32.20681587
9868	2022-10-13	15:45:27.191	285.44823139	6850.757553	1665675927.192	0	899	2.1268160477	2.1619655346	502.17235603	512.2373671	1.7960800049	729.61116119	26.83199501	-1.176692009	31.161283493	19.177093506	42.406661389	-71.125883056	2	56721.833333	32.2
9869	2022-10-13	15:45:28.135	285.44824231	6850.757816	1665675928.136	0	899	2.1322774104	2.166296868	502.17235603	511.88767041	1.7348617318	729.62019682	26.83199501	-1.1806156201	31.161283493	19.171708404	42.406662961	-71.125883333	2	56722.776553	32.2
9870	2022-10-13	15:45:29.046	285.44825286	6850.758069	1665675929.047	0	899	2.1322774104	2.166296868	502.02255395	511.73497017	1.7348617318	729.62418633	26.83199501	-1.179947257	31.161283493	19.175653458	42.406660883	-71.125882108	2	56723.735043	32.126495726
9871	2022-10-13	15:45:29.957	285.4482634	6850.758322	1665675929.958	0	899	2.1590946173	2.1944012834	502.03416484	511.989935	1.7774447771	729.63832628	26.834779184	-1.2777358594	31.161283493	19.169776702	42.40666	-71.125878586	2	56724.616171	32.0383829
9872	2022-10-13	15:45:30.898	285.44827429	6850.758583	1665675930.899	0	899	2.1591136655	2.1944207769	502.65741154	512.62557913	1.7774514049	729.64127618	26.835748672	-1.2306848291	31.161283493	19.169724231	42.40666094	-71.125880427	2	56725.564103	31.887179487
9873	2022-10-13	15:45:31.765	285.44828432	6850.758824	1665675931.765	0	899	2.1484354815	2.1829075516	502.65741154	512.43756701	1.7445662888	729.64235905	26.835748672	-1.1506495476	31.161283493	19.171691895	42.40666322	-71.125886439	2	56726.465921	31.8
9874	2022-10-13	15:45:32.676	285.44829486	6850.759077	1665675932.676	0	899	2.1484354815	2.1829075516	502.48119205	512.25791884	1.7445662888	729.66529533	26.835748672	-1.1506495476	31.161283493	19.175407233	42.406665634	-71.125890634	2	56727.380671	31.761932939
9875	2022-10-13	15:45:33.581	285.44830534	6850.759328	1665675933.581	0	899	2.1421853502	2.1779149454	502.48119205	512.6454831	1.8123523503	729.67148454	26.835748672	-1.2456678744	31.161283493	19.164844702	42.406668515	-71.125889818	2	56728.277277	31.672272272
9876	2022-10-13	15:45:34.516	285.44831616	6850.759588	1665675934.516	0	899	2.1421853502	2.1779149454	502.69967427	512.86838483	1.8123523503	729.66343436	26.835748672	-1.5005950928	31.161283493	19.128118515	42.4066744	-71.125883221	2	56729.213427	31.578657315
9877	2022-10-13	15:45:35.411	285.44832653	6850.759837	1665675935.412	0	899	2.1318706804	2.1682802276	502.71410389	513.12763576	1.8550487343	729.64348719	26.83920403	-1.1913408523	31.161283493	19.171102347	42.406679052	-71.125875948	2	56730.107767	31.5
9878	2022-10-13	15:45:36.355	285.44833744	6850.760099	1665675936.355	0	899	2.1318764673	2.1682861558	502.72569406	513.13947822	1.8550508627	729.63873251	26.839502335	-1.1842265871	31.161283493	19.175760774	42.406685041	-71.12587	2	56731.02444	31.497556008
9879	2022-10-13	15:45:37.263	285.44834795	6850.760351	1665675937.263	0	899	2.1317106589	2.1670118364	502.72569406	512.82211457	1.799630575	729.62101695	26.839502335	-1.1490218639	31.161283493	19.177453995	42.406686582	-71.12587	2	56731.949084	31.40509165
9880	2022-10-13	15:45:38.154	285.44835828	6850.760599	1665675938.155	0	899	2.1317106589	2.1670118364	502.7734869	512.87086724	1.799630575	729.62388803	26.839502335	-1.4816237633	31.161283493	19.133682049	42.406690692	-71.125865975	2	56732.804971	31.319502868
9881	2022-10-13	15:45:39.026	285.44836836	6850.760841	1665675939.026	0	899	2.1352424841	2.1699715878	502.78144146	512.69830146	1.7680517869	729.64208621	26.841406955	-1.3521444245	31.161283493	19.149688999	42.406692781	-71.125865	2	56733.668337	31.233166333
9882	2022-10-13	15:45:39.948	285.44837904	6850.761097	1665675939.949	0	899	2.1352790042	2.170008957	502.87684721	512.79566211	1.7680645686	729.64684048	26.843286514	-1.179947257	31.161283493	19.171331406	42.406692345	-71.125866977	2	56734.593186	31.140681363
9883	2022-10-13	15:45:40.838	285.44838933	6850.761344	1665675940.838	0	899	2.1256148617	2.1606306548	502.87684721	512.92320304	1.7903539088	729.6322547	26.843286514	-1.1769075512	31.161283493	19.170882585	42.406689249	-71.125869139	2	56735.483483	31.051651652
9884	2022-10-13	15:45:41.795	285.44840041	6850.76161	1665675941.795	0	899	2.1256148617	2.1606306548	501.05912523	511.06916703	1.7903539088	729.63609829	26.843286514	-1.1833643037	31.161283493	19.172577902	42.406686667	-71.125870748	2	56736.448627	31
9885	2022-10-13	15:45:42.765	285.44841163	6850.761879	1665675942.765	0	899	2.1258272321	2.1598567007	501.05912523	510.7852846	1.7405467109	729.62482579	26.843286514	-1.1902198436	31.161283493	19.173479661	42.406687404	-71.125871667	2	56737.442606	31
9886	2022-10-13	15:45:43.717	285.44842265	6850.762144	1665675943.717	0	899	2.1258272321	2.1598567007	502.87215631	512.63350881	1.7405467109	729.62270572	26.843286514	-1.1860591102	31.161283493	19.175686413	42.406688333	-71.125872325	2	56738.395215	30.960478469
9887	2022-10-13	15:45:44.634	285.44843328	6850.762399	1665675944.635	0	899	2.1277441304	2.1613817996	502.88738141	512.52754475	1.7192928604	729.60461749	26.846931243	-1.1511561421	31.161283493	19.172035331	42.406688796	-71.125872871	2	56739.27767	30.87223301
9888	2022-10-13	15:45:45.546	285.44844383	6850.762652	1665675945.547	0	899	2.127748603	2.1613863733	502.49036621	512.12292763	1.719294388	729.60731476	26.847162247	-1.1490218639	31.161283493	19.171689507	42.40669	-71.125871667	2	56740.168337	30.8
9889	2022-10-13	15:45:46.467	285.44845449	6850.762908	1665675946.468	0	899	2.1302736099	2.1650288926	502.49036621	512.43219578	1.7734240083	729.59947882	26.847162247	-1.1483751022	31.161283493	19.173764223	42.406689691	-71.125871975	2	56741.092574	30.8
9890	2022-10-13	15:45:47.391	285.44846519	6850.763164	1665675947.392	0	899	2.1302736099	2.1650288926	501.78247347	511.7102973	1.7734240083	729.60696997	26.847162247	-1.1514040366	31.161283493	19.177396699	42.40668656	-71.125875214	2	56742.032064	30.796793587
9891	2022-10-13	15:45:48.250	285.44847512	6850.763403	1665675948.25	0	899	2.1312067249	2.1648942026	501.78247347	511.40004346	1.7190451084	729.5789997	26.847162247	-1.1978515387	31.161283493	19.176733017	42.406683694	-71.125880945	2	56742.891784	30.710821643
9892	2022-10-13	15:45:49.125	285.44848525	6850.763646	1665675949.126	0	899	2.1312147204	2.1649023788	504.14678557	513.8096875	1.7190478344	729.58621276	26.847574537	-1.1841296234	31.161283493	19.177171568	42.406680771	-71.125885511	2	56743.768769	30.7
9893	2022-10-13	15:45:50.105	285.4484966	6850.763918	1665675950.106	0	899	2.1448829151	2.179843271	504.16039525	514.12574872	1.7717646441	729.60261182	26.850824356	-1.2597023249	31.161283493	19.177093506	42.406678687	-71.125889292	2	56744.787592	30.7
9894	2022-10-13	15:45:51.035	285.44850735	6850.764176	1665675951.035	0	899	2.1448829151	2.179843271	504.51344402	514.48577594	1.7717646441	729.61289362	26.850824356	-1.4086380108	31.161283493	19.156659537	42.406675981	-71.125893529	2	56745.705825	30.7
9895	2022-10-13	15:45:51.907	285.44851745	6850.764419	1665675951.908	0	899	2.1510528438	2.1867724516	504.51344402	514.67377616	1.8045068834	729.6069914	26.850824356	-1.1408835649	31.161283493	19.174211502	42.406675	-71.125896965	2	56746.589452	30.7
9896	2022-10-13	15:45:52.803	285.44852782	6850.764668	1665675952.804	0	899	2.1510528438	2.1867724516	502.9327641	513.06126314	1.8045068834	729.59963565	26.850824356	-1.1430393978	31.161283493	19.175285175	42.4066725	-71.125899167	2	56747.5	30.65
9897	2022-10-13	15:45:53.716	285.44853838	6850.764921	1665675953.716	0	899	2.1367125882	2.1714886896	502.9327641	512.85922111	1.7692075162	729.60552776	26.850824356	-1.1561899785	31.161283493	19.17185844	42.40667	-71.125898642	2	56748.407298	30.6
9898	2022-10-13	15:45:54.625	285.44854891	6850.765174	1665675954.626	0	899	2.1367469713	2.1715238727	500.79568216	510.68002784	1.7692195501	729.60099863	26.852592759	-1.3181146012	31.161283493	19.157317661	42.406668428	-71.125897714	2	56749.314344	30.568565615
9899	2022-10-13	15:45:55.515	285.4485592	6850.765421	1665675955.515	0	899	2.1286936791	2.1639511016	500.8041949	510.86380216	1.7999422551	729.5962488	26.854639053	-1.453166769	31.161283493	19.148372006	42.406664647	-71.125899647	2	56750.212032	30.5
9900	2022-10-13	15:45:56.352	285.4485689	6850.765654	1665675956.353	0	899	2.1286936791	2.1639511016	501.77940072	511.85859686	1.7999422551	729.601668	26.854639053	-1.2141280174	31.161283493	19.172410965	42.406663271	-71.125898396	2	56751.037321	30.5
9901	2022-10-13	15:45:57.276	285.44857959	6850.76591	1665675957.277	0	899	2.1316617124	2.1662124978	501.77940072	511.64210291	1.7620260388	729.594769	26.854639053	-1.2128776115	31.161283493	19.172964829	42.406661797	-71.125899869	2	56751.921531	30.5
9902	2022-10-13	15:45:58.190	285.44859016	6850.766164	1665675958.19	0	899	2.1316617124	2.1662124978	502.65675715	512.53670417	1.7620260388	729.59548243	26.854639053	-1.2125003338	31.161283493	19.173131943	42.406663121	-71.125886907	2	56752.872899	30.412710084
9903	2022-10-13	15:45:59.063	285.44860028	6850.766407	1665675959.064	0	899	2.131944078	2.1674703866	502.65675715	512.81528198	1.8107244492	729.60455161	26.854639053	-1.188247263	31.161283493	19.167766735	42.40666078	-71.125882447	2	56753.766022	30.4
9904	2022-10-13	15:45:59.971	285.44861079	6850.766659	1665675959.972	0	899	2.1319870684	2.1675144012	502.47677923	512.63175507	1.8107398834	729.60687983	26.856855115	-1.1822863786	31.161283493	19.169893265	42.406658965	-71.125879597	2	56754.620879	30.4
9905	2022-10-13	15:46:00.878	285.44862128	6850.766911	1665675960.879	0	899	2.1321056093	2.1663752669	502.48396135	512.2778332	1.7475577284	729.60564862	26.858575821	-1.1947686649	31.161283493	19.173385001	42.406658333	-71.12587998	2	56755.493988	30.4
9906	2022-10-13	15:46:01.762	285.4486315	6850.767156	1665675961.762	0	899	2.1321056093	2.1663752669	501.18381708	510.95234792	1.7475577284	729.58893469	26.858575821	-1.1867381555	31.161283493	19.174960812	42.406658985	-71.125882318	2	56756.3909	30.360910031
9907	2022-10-13	15:46:02.680	285.44864213	6850.767411	1665675962.68	0	899	2.1278195222	2.1618903071	501.18381708	510.91509772	1.7410207165	729.5915018	26.858575821	-1.2161006256	31.161283493	19.173243592	42.406658848	-71.125885637	2	56757.345588	30.3
9908	2022-10-13	15:46:03.575	285.4486525	6850.76766	1665675963.576	0	899	2.1278195222	2.1618903071	503.06312462	512.830895	1.7410207165	729.60216315	26.858575821	-1.2222663164	31.161283493	19.172771454	42.406655755	-71.12589228	2	56758.273547	30.3
9909	2022-10-13	15:46:04.535	285.4486636	6850.767926	1665675964.535	0	899	2.1268756969	2.1620589839	503.06956253	513.16200169	1.7977294275	729.58424226	26.860116453	-1.2003738304	31.161283493	19.164486955	42.406651885	-71.125899782	2	56759.21727	30.3
9910	2022-10-13	15:46:05.480	285.44867454	6850.768189	1665675965.48	0	899	2.1269173444	2.1621016164	501.07732162	511.12987789	1.797744308	729.57986632	26.862268448	-1.1719815344	31.161283493	19.158644177	42.406646667	-71.125905	2	56760.105481	30.3
9911	2022-10-13	15:46:06.362	285.44868476	6850.768434	1665675966.363	0	899	2.128352173	2.1629345693	501.07732162	510.95064658	1.7663109295	729.605896	26.862268448	-1.1734366417	31.161283493	19.173131943	42.406646607	-71.125905148	2	56761.017751	30.3
9912	2022-10-13	15:46:07.293	285.44869553	6850.768693	1665675967.294	0	899	2.128352173	2.1629345693	501.28670882	511.16415959	1.7663109295	729.58839386	26.862268448	-1.2911344001	31.161283493	19.165824296	42.406643547	-71.125912799	2	56761.935897	30.3
9913	2022-10-13	15:46:08.171	285.44870569	6850.768937	1665675968.172	0	899	2.1266745299	2.1624284426	501.28670882	511.50803067	1.826574057	729.58358825	26.862268448	-1.6731264591	31.161283493	19.158727646	42.40664191	-71.125919027	2	56762.853992	30.21460084
9914	2022-10-13	15:46:09.071	285.4487161	6850.769186	1665675969.071	0	899	2.1266745299	2.1624284426	502.78438438	513.03624409	1.826574057	729.59411783	26.862268448	-1.6897263448	31.161283493	19.108644713	42.406641667	-71.125922424	2	56763.727273	30.2
9915	2022-10-13	15:46:09.961	285.44872641	6850.769434	1665675969.962	0	899	2.1259514711	2.1619580736	502.79362411	513.12190909	1.839883532	729.59823871	26.864480871	-1.5835839099	31.161283493	19.112350805	42.406642679	-71.125922321	2	56764.607214	30.2
9916	2022-10-13	15:46:10.871	285.44873694	6850.769687	1665675970.872	0	899	2.1259812853	2.1619886098	501.86495748	512.17422835	1.8398944393	729.60064697	26.86602211	-1.6454563141	31.161283493	19.106510162	42.406642426	-71.125921667	2	56765.544118	30.2
9917	2022-10-13	15:46:11.755	285.44874716	6850.769932	1665675971.755	0	899	2.1277878915	2.1627588328	501.86495748	511.86794994	1.7863011669	729.60378927	26.86602211	-1.5053271363	31.161283493	19.121296535	42.406641667	-71.125920971	2	56766.417286	30.158271375
9918	2022-10-13	15:46:12.615	285.44875713	6850.770171	1665675972.616	0	899	2.1277878915	2.1627588328	502.34857353	512.36120526	1.7863011669	729.61196273	26.86602211	-1.4373968216	31.161283493	19.12326406	42.406641667	-71.12592	2	56767.254072	30.1
9919	2022-10-13	15:46:13.519	285.44876759	6850.770422	1665675973.52	0	899	2.125402435	2.1605197459	502.34857353	512.41458148	1.7956366762	729.60779577	26.86602211	-1.4528649256	31.161283493	19.109884831	42.406642023	-71.125920357	2	56768.214004	30.1
9920	2022-10-13	15:46:14.440	285.44877825	6850.770678	1665675974.441	0	899	2.1254744382	2.1605934501	502.39589881	512.46300212	1.7956623914	729.59630216	26.869745255	-1.2320321798	31.161283493	19.175292969	42.40664354	-71.125921667	2	56769.124248	30.1
9921	2022-10-13	15:46:15.371	285.44878903	6850.770937	1665675975.372	0	899	2.1266007965	2.1621615479	502.39589881	512.58465493	1.8169302014	729.61521416	26.869745255	-1.2646930881	31.161283493	19.173346185	42.406645	-71.125921763	2	56770.057986	30.1
9922	2022-10-13	15:46:16.270	285.44879943	6850.771186	1665675976.271	0	899	2.1266007965	2.1621615479	502.12298826	512.30620965	1.8169302014	729.62238681	26.869745255	-1.2092666121	31.161283493	19.175695268	42.406645	-71.125923288	2	56770.972533	30.1
9923	2022-10-13	15:46:17.151	285.44880963	6850.771431	1665675977.152	0	899	2.1388357164	2.1727572894	502.12298826	511.77950356	1.7247264455	729.6232603	26.869745255	-1.147124716	31.161283493	19.176148737	42.406643574	-71.125923333	2	56771.855711	30.1
9924	2022-10-13	15:46:17.980	285.44881922	6850.771661	1665675977.981	0	899	2.1388357164	2.1727572894	503.25825426	512.93660229	1.7247264455	729.61572266	26.869745255	-1.1457666159	31.161283493	19.164129257	42.406642207	-71.125923333	2	56772.675542	30.1
9925	2022-10-13	15:46:18.864	285.44882944	6850.771907	1665675978.864	0	899	2.1360336374	2.170806625	503.25825426	513.19341084	1.7696049433	729.61770691	26.869745255	-1.1457666159	31.161283493	19.171674248	42.406641667	-71.125927091	2	56773.563581	30.1
9926	2022-10-13	15:46:19.776	285.44884001	6850.77216	1665675979.777	0	899	2.1360681139	2.1708419039	502.14998332	512.06332977	1.7696170175	729.60927435	26.871519114	-1.1667104928	31.161283493	19.174531406	42.406640871	-71.125932387	2	56774.477318	30.1
9927	2022-10-13	15:46:20.707	285.44885079	6850.772419	1665675980.708	0	899	2.1307257216	2.1657030541	502.15925962	512.15610341	1.7841987529	729.60077996	26.873743057	-1.1993713245	31.161283493	19.174617767	42.40663937	-71.12593752	2	56775.377945	30.1
9928	2022-10-13	15:46:21.599	285.44886111	6850.772667	1665675981.6	0	899	2.1307257216	2.1657030541	502.65936293	512.66616264	1.7841987529	729.59718373	26.873743057	-1.2336167926	31.161283493	19.173685806	42.40663794	-71.125941667	2	56776.236012	30.1
9929	2022-10-13	15:46:22.494	285.44887147	6850.772915	1665675982.495	0	899	2.1260230051	2.161521349	502.65936293	512.83828476	1.8142787668	729.56789535	26.873743057	-1.2201428508	31.161283493	19.174796944	42.406636667	-71.125941903	2	56777.142012	30.1
9930	2022-10-13	15:46:23.415	285.44888213	6850.773171	1665675983.416	0	899	2.1260230051	2.161521349	501.35566332	511.50818505	1.8142787668	729.58880615	26.873743057	-1.1457666159	31.161283493	19.177812576	42.406636577	-71.125943512	2	56778.053628	30.1
9931	2022-10-13	15:46:24.344	285.44889287	6850.773429	1665675984.344	0	899	2.1282277071	2.1631584334	501.36956752	511.34908508	1.7839173998	729.60112555	26.877081802	-1.1447964622	31.161283493	19.174141372	42.406634907	-71.125946807	2	56779.028028	30.1
9932	2022-10-13	15:46:25.213	285.44890293	6850.77367	1665675985.213	0	899	2.1282327869	2.1631636324	501.35354354	511.33275242	1.7839191998	729.61213411	26.877344131	-1.1441389322	31.161283493	19.173852921	42.406632007	-71.125951156	2	56779.897898	30.1
9933	2022-10-13	15:46:26.122	285.44891346	6850.773923	1665675986.123	0	899	2.1233596805	2.1587796808	501.35354354	511.49628843	1.8125737816	729.60426745	26.877344131	-1.1457019397	31.161283493	19.178347569	42.406630358	-71.125952975	2	56780.785228	30.1
9934	2022-10-13	15:46:27.036	285.44892403	6850.774177	1665675987.036	0	899	2.1233596805	2.1587796808	502.73723841	512.90797645	1.8125737816	729.61403105	26.877344131	-1.1520292941	31.161283493	19.176554156	42.40663	-71.125955573	2	56781.671845	30.1
9935	2022-10-13	15:46:28.003	285.44893523	6850.774446	1665675988.004	0	899	2.1248880187	2.1603593708	502.73723841	512.9154219	1.8138743379	729.61401569	26.877344131	-1.1770585286	31.161283493	19.175610485	42.40663	-71.125956667	2	56782.640895	30.1
9936	2022-10-13	15:46:28.891	285.4489455	6850.774692	1665675988.891	0	899	2.1248880187	2.1603593708	501.26725785	511.4156808	1.8138743379	729.60219993	26.877344131	-1.2006433207	31.161283493	19.172793786	42.406631872	-71.125959474	2	56783.561514	30.04384858
9937	2022-10-13	15:46:29.750	285.44895545	6850.774931	1665675989.751	0	899	2.1247152204	2.1597532512	501.27195334	511.29688631	1.7922187132	729.59796911	26.878471867	-1.1990587664	31.161283493	19.171799325	42.406633333	-71.125961667	2	56784.411328	30
9938	2022-10-13	15:46:30.640	285.44896574	6850.775178	1665675990.64	0	899	2.1247665759	2.1598058175	501.47773068	511.50688352	1.7922370263	729.60595703	26.881128311	-1.1750643253	31.161283493	19.172052383	42.406633773	-71.125960788	2	56785.263702	30
9939	2022-10-13	15:46:31.615	285.44897704	6850.775449	1665675991.616	0	899	2.1354110616	2.1701634286	501.47773068	511.37474044	1.7690797235	729.59438743	26.881128311	-1.1779962581	31.161283493	19.172376203	42.406635	-71.125958333	2	56786.277311	30
9940	2022-10-13	15:46:32.513	285.44898743	6850.775698	1665675992.514	0	899	2.1354110616	2.1701634286	502.98513453	512.91189396	1.7690797235	729.57799323	26.881128311	-1.1780178223	31.161283493	19.173164987	42.406635	-71.125957998	2	56787.200957	30
9941	2022-10-13	15:46:33.395	285.44899764	6850.775943	1665675993.396	0	899	2.1312616947	2.1669260403	502.98513453	513.19320944	1.8182166284	729.59164004	26.881128311	-1.1457666159	31.161283493	19.176733017	42.406634918	-71.12595642	2	56788.049422	30
9942	2022-10-13	15:46:34.282	285.44900791	6850.77619	1665675994.283	0	899	2.1312735462	2.1669381754	500.80065349	510.96441878	1.8182209027	729.60127147	26.881739471	-1.21189671	31.161283493	19.171431068	42.406633363	-71.125951756	2	56788.982124	30
9943	2022-10-13	15:46:35.221	285.44901877	6850.776451	1665675995.222	0	899	2.1290218859	2.1650158685	500.8141067	511.08322658	1.8366409948	729.5993903	26.884973526	-1.1924942053	31.161283493	19.171691895	42.406631795	-71.125953205	2	56789.922923	30
9944	2022-10-13	15:46:36.158	285.44902962	6850.776711	1665675996.159	0	899	2.1290218859	2.1650158685	502.79742506	513.10721259	1.8366409948	729.59509277	26.884973526	-1.1750643253	31.161283493	19.171691895	42.406630274	-71.12595194	2	56790.835763	30
9945	2022-10-13	15:46:37.065	285.44904012	6850.776963	1665675997.066	0	899	2.1273660115	2.1636846093	502.79742506	513.20865078	1.854345146	729.59830904	26.884973526	-1.1528592465	31.161283493	19.173410567	42.40663	-71.125947913	2	56791.750763	29.924923703
9946	2022-10-13	15:46:37.986	285.44905076	6850.777218	1665675997.986	0	899	2.1273660115	2.1636846093	501.9162066	512.30918528	1.854345146	729.58511939	26.884973526	-1.1425112486	31.161283493	19.174655548	42.406628874	-71.125941036	2	56792.675676	29.9
9947	2022-10-13	15:46:38.865	285.44906095	6850.777463	1665675998.866	0	899	2.1275253019	2.1619506806	501.9162066	511.76484451	1.7590913774	729.58409351	26.884973526	-1.4019549809	31.161283493	19.142685075	42.406628333	-71.125935592	2	56793.548323	29.9
9948	2022-10-13	15:46:39.743	285.4490711	6850.777706	1665675999.743	0	899	2.1275474842	2.1619733761	501.24790782	511.08347652	1.7590991313	729.58624308	26.886119451	-1.4271135583	31.161283493	19.143739296	42.406630433	-71.125928435	2	56794.41984	29.816032064
9949	2022-10-13	15:46:40.634	285.44908141	6850.777954	1665676000.634	0	899	2.127291053	2.1628523647	501.25914606	511.42169906	1.8163784915	729.57436871	26.888818741	-1.2728744911	31.161283493	19.17236241	42.406633333	-71.12592008	2	56795.317396	29.7
9950	2022-10-13	15:46:41.487	285.4490913	6850.778191	1665676001.488	0	899	2.127291053	2.1628523647	500.30034368	510.44345787	1.8163784915	729.60571289	26.888818741	-1.188085556	31.161283493	19.175653458	42.40663305	-71.125916383	2	56796.170074	29.7
9951	2022-10-13	15:46:42.332	285.44910108	6850.778426	1665676002.333	0	899	2.1271271252	2.1629567399	500.30034368	510.52104581	1.8299943937	729.59743596	26.888818741	-1.1855632351	31.161283493	19.175825119	42.406631741	-71.125915074	2	56796.95539	29.7
9952	2022-10-13	15:46:43.226	285.44911142	6850.778674	1665676003.227	0	899	2.1271271252	2.1629567399	501.2168349	511.45626015	1.8299943937	729.58280652	26.888818741	-1.1457666159	31.161283493	19.178533554	42.406630232	-71.125913566	2	56797.860631	29.7
9953	2022-10-13	15:46:44.118	285.44912174	6850.778922	1665676004.118	0	899	2.1379744797	2.1740883796	501.22559889	511.49418555	1.8350700594	729.5908676	26.890923847	-1.1517921141	31.161283493	19.177174145	42.40663	-71.125913333	2	56798.76704	29.7
9954	2022-10-13	15:46:45.032	285.44913231	6850.779176	1665676005.032	0	899	2.1380071419	2.1741218307	502.76437012	513.0645494	1.8350819117	729.58026204	26.892602921	-1.1584105152	31.161283493	19.177081569	42.406628839	-71.125912172	2	56799.696846	29.7
9955	2022-10-13	15:46:45.933	285.44914274	6850.779426	1665676005.933	0	899	2.1322721314	2.1683191769	502.76437012	513.07293835	1.8365464584	729.57232423	26.892602921	-1.1701813936	31.161283493	19.177453995	42.406629324	-71.125912658	2	56800.594675	29.7
9956	2022-10-13	15:46:46.812	285.44915292	6850.77967	1665676006.812	0	899	2.1322721314	2.1683191769	501.62231411	511.90746588	1.8365464584	729.57159788	26.892602921	-1.205095123	31.161283493	19.177265395	42.40663	-71.12591414	2	56801.483971	29.7
9957	2022-10-13	15:46:47.730	285.44916355	6850.779925	1665676007.731	0	899	2.1329592972	2.1690232257	501.62231411	511.90897325	1.8368102097	729.56345231	26.892602921	-1.2203153174	31.161283493	19.176342377	42.40663	-71.125915	2	56802.401914	29.7
9958	2022-10-13	15:46:48.642	285.44917411	6850.780179	1665676008.643	0	899	2.1329592972	2.1690232257	501.68805901	511.97606636	1.8368102097	729.55963094	26.892602921	-1.1843452272	31.161283493	19.173852921	42.406630479	-71.125915479	2	56803.287575	29.728757515
9959	2022-10-13	15:46:49.563	285.44918477	6850.780434	1665676009.564	0	899	2.1311957865	2.1652412423	501.69371012	511.41215293	1.7370339926	729.55300075	26.893959033	-1.2057095198	31.161283493	19.170704406	42.406631667	-71.125915987	2	56804.203883	29.8
9960	2022-10-13	15:46:50.486	285.44919544	6850.780691	1665676010.486	0	899	2.1312416848	2.1652881888	503.72075692	513.47855677	1.7370498086	729.56063782	26.896326065	-1.2222663164	31.161283493	19.165208817	42.406631667	-71.125913333	2	56805	29.8
9961	2022-10-13	15:46:51.388	285.44920588	6850.780941	1665676011.388	0	899	2.1309666897	2.1666066023	503.72075692	513.93815239	1.8172388905	729.56830683	26.896326065	-1.2142142989	31.161283493	19.171524048	42.406633333	-71.12590998	2	56806.006104	29.800610376
9962	2022-10-13	15:46:52.286	285.44921627	6850.781191	1665676012.286	0	899	2.1309666897	2.1666066023	502.36613146	512.55604992	1.8172388905	729.58697712	26.896326065	-1.2597993675	31.161283493	19.172463436	42.406633333	-71.125906935	2	56806.919634	29.891963377
9963	2022-10-13	15:46:53.210	285.44922698	6850.781447	1665676013.211	0	899	2.1273020868	2.1611802069	502.36613146	512.0673932	1.7317443424	729.59191531	26.896326065	-1.1457666159	31.161283493	19.176372528	42.406633333	-71.125905255	2	56807.846847	29.9
9964	2022-10-13	15:46:54.121	285.44923751	6850.7817	1665676014.121	0	899	2.1273020868	2.1611802069	503.17461619	512.89149069	1.7317443424	729.59505114	26.896326065	-1.1421016865	31.161283493	19.177021027	42.406634559	-71.125901322	2	56808.735666	29.9
9965	2022-10-13	15:46:55.029	285.44924803	6850.781953	1665676015.03	0	899	2.129233349	2.1655842289	503.18265384	513.60197218	1.8543653444	729.59490603	26.898249279	-1.162851531	31.161283493	19.173907034	42.406636134	-71.125898866	2	56809.680556	29.9
9966	2022-10-13	15:46:55.937	285.44925854	6850.782205	1665676015.938	0	899	2.1292682182	2.1656199494	503.08305587	513.50038547	1.8543781836	729.58736192	26.90004921	-1.4966391617	31.161283493	19.13593776	42.406637699	-71.125897301	2	56810.619532	29.9
9967	2022-10-13	15:46:56.838	285.44926896	6850.782455	1665676016.838	0	899	2.1242411534	2.1596298165	503.08305587	513.24751978	1.8102572549	729.58298275	26.90004921	-1.5014466766	31.161283493	19.149629441	42.406637469	-71.125895802	2	56811.518738	29.951873767
9968	2022-10-13	15:46:57.706	285.449279	6850.782696	1665676017.706	0	899	2.1242411534	2.1596298165	501.31998114	511.44882327	1.8102572549	729.59059315	26.90004921	-1.479327831	31.161283493	19.156629146	42.406636032	-71.125894365	2	56812.380762	30.038076152
9969	2022-10-13	15:46:58.645	285.44928988	6850.782957	1665676018.646	0	899	2.1244851415	2.158181889	501.32008801	510.96195828	1.7248661292	729.57908903	26.900074877	-1.3007170388	31.161283493	19.158004988	42.406635	-71.125891695	2	56813.327569	30.1
9970	2022-10-13	15:46:59.558	285.44930044	6850.783211	1665676019.558	0	899	2.1245595606	2.1582579954	503.0701668	512.74584232	1.7248916747	729.59301758	26.903924942	-1.1506495476	31.161283493	19.176012039	42.406635	-71.125887096	2	56814.247535	30.1
9971	2022-10-13	15:47:00.552	285.44931194	6850.783487	1665676020.552	0	899	2.1271716508	2.161873869	503.0701668	513.02276093	1.7733005072	729.58332431	26.903924942	-1.148709298	31.161283493	19.175797747	42.406635385	-71.125882177	2	56815.231231	30.1
9972	2022-10-13	15:47:01.459	285.44932244	6850.783739	1665676021.459	0	899	2.1271716508	2.161873869	501.32487524	511.24294103	1.7733005072	729.58541446	26.903924942	-1.1441389322	31.161283493	19.175292969	42.406636903	-71.125878333	2	56816.141548	30.114154786
9973	2022-10-13	15:47:02.345	285.4493327	6850.783985	1665676022.345	0	899	2.1266133276	2.1616427047	501.32487524	511.33940455	1.7902099172	729.5783841	26.903924942	-1.147987057	31.161283493	19.175252169	42.406638536	-71.125878536	2	56817.040528	30.2
9974	2022-10-13	15:47:03.236	285.44934302	6850.784232	1665676023.237	0	899	2.1266133276	2.1616427047	502.20807712	512.24024939	1.7902099172	729.58338292	26.903924942	-1.1473941803	31.161283493	19.178173065	42.40664274	-71.12588274	2	56817.881244	30.2
9975	2022-10-13	15:47:04.135	285.44935343	6850.784482	1665676024.136	0	899	2.1259924967	2.1607550795	502.20807712	512.16649707	1.7773049415	729.58000294	26.903924942	-1.2071970425	31.161283493	19.176780701	42.406644623	-71.125884623	2	56818.773774	30.2
9976	2022-10-13	15:47:05.053	285.44936405	6850.784737	1665676025.054	0	899	2.1260454747	2.160809296	503.03376584	513.00866577	1.7773236669	729.58425156	26.906663844	-1.20441602	31.161283493	19.17753375	42.406646156	-71.125885	2	56819.693387	30.2
9977	2022-10-13	15:47:05.957	285.44937451	6850.784988	1665676025.958	0	899	2.1250938395	2.1608256588	503.03775072	513.29606771	1.826799381	729.60394691	26.907617569	-1.1906402348	31.161283493	19.177183151	42.406648694	-71.125883986	2	56820.608342	30.2
9978	2022-10-13	15:47:06.822	285.44938451	6850.785228	1665676026.822	0	899	2.1250938395	2.1608256588	501.75472233	511.98687486	1.826799381	729.60956013	26.907617569	-1.156308602	31.161283493	19.175543198	42.406649188	-71.125886582	2	56821.487284	30.297456765
9979	2022-10-13	15:47:07.766	285.44939544	6850.785491	1665676027.766	0	899	2.1290828769	2.1639700947	501.75472233	511.72540367	1.7810271395	729.60054309	26.907617569	-1.1705694435	31.161283493	19.175292969	42.406646887	-71.125892893	2	56822.433925	30.443392505
9980	2022-10-13	15:47:08.717	285.44940646	6850.785755	1665676028.718	0	899	2.1291018091	2.1639894705	501.19858648	511.15825469	1.7810338356	729.589522	26.90859494	-1.198120988	31.161283493	19.17436289	42.406645642	-71.125897308	2	56823.384929	30.5
9981	2022-10-13	15:47:09.630	285.44941701	6850.786008	1665676029.63	0	899	2.1360836246	2.1719740812	501.21027096	511.42385346	1.8254914336	729.59043551	26.911401749	-1.2222663164	31.161283493	19.171691895	42.406647181	-71.125897819	2	56824.308308	30.5
9982	2022-10-13	15:47:10.513	285.44942723	6850.786254	1665676030.513	0	899	2.1360836246	2.1719740812	502.46539574	512.70455498	1.8254914336	729.59940242	26.911401749	-1.208080936	31.161283493	19.171915711	42.40664864	-71.125896054	2	56825.183732	30.5
9983	2022-10-13	15:47:11.415	285.44943769	6850.786504	1665676031.416	0	899	2.1305136033	2.1669837558	502.46539574	512.89782767	1.8592482359	729.61334552	26.911401749	-1.1813162731	31.161283493	19.172318023	42.40665	-71.125893251	2	56826.04931	30.5
9984	2022-10-13	15:47:12.309	285.44944803	6850.786753	1665676032.31	0	899	2.1305136033	2.1669837558	502.90861113	513.35024531	1.8592482359	729.60311304	26.911401749	-1.2304046154	31.161283493	19.171331406	42.40665	-71.125891782	2	56826.930966	30.5
9985	2022-10-13	15:47:13.219	285.44945855	6850.787005	1665676033.219	0	899	2.1464566118	2.1801828612	502.90861113	512.49010862	1.7089548163	729.60857588	26.911401749	-1.2420676386	31.161283493	19.171042739	42.406651379	-71.125893046	2	56827.827416	30.417258383
9986	2022-10-13	15:47:14.095	285.44946869	6850.787249	1665676034.095	0	899	2.1464566118	2.1801828612	503.50947249	513.10241769	1.7089548163	729.60894775	26.911401749	-1.1408835649	31.161283493	19.177453995	42.406651667	-71.125893333	2	56828.724922	30.4
9987	2022-10-13	15:47:14.950	285.4494786	6850.787486	1665676034.951	0	899	2.1385576826	2.1734130915	503.52101187	513.4731973	1.7716721515	729.61020403	26.914161063	-1.1803676664	31.161283493	19.172953284	42.406652667	-71.125896334	2	56829.600203	30.4
9988	2022-10-13	15:47:15.805	285.4494885	6850.787724	1665676035.806	0	899	2.1385770292	2.173432889	501.75779927	511.67517317	1.7716789283	729.60917815	26.915155411	-1.3624924374	31.161283493	19.154024339	42.406654093	-71.125899093	2	56830.455621	30.4
9989	2022-10-13	15:47:16.687	285.4494987	6850.787969	1665676036.688	0	899	2.1327365428	2.1664155431	501.75779927	511.36554878	1.7174056374	729.60265992	26.915155411	-1.5672534531	31.161283493	19.129398018	42.406655	-71.125899449	2	56831.330661	30.4
9990	2022-10-13	15:47:17.585	285.4495091	6850.788218	1665676037.586	0	899	2.1327365428	2.1664155431	501.18879845	510.78565263	1.7174056374	729.59143632	26.915155411	-1.1751721766	31.161283493	19.153349365	42.406655792	-71.125897937	2	56832.237603	30.4
9991	2022-10-13	15:47:18.459	285.4495192	6850.788461	1665676038.459	0	899	2.1326516207	2.1671642937	501.18879845	511.02440572	1.7593093684	729.59022411	26.915155411	-1.2337784862	31.161283493	19.16250316	42.406658562	-71.125897354	2	56833.137475	30.4
9992	2022-10-13	15:47:19.335	285.44952935	6850.788704	1665676039.336	0	899	2.1326822543	2.1671956361	501.27056816	511.10784104	1.7593200535	729.59143996	26.916734241	-1.3215747116	31.161283493	19.156621693	42.406660049	-71.125901861	2	56834.029126	30.397087379
9993	2022-10-13	15:47:20.209	285.44953946	6850.788947	1665676040.209	0	899	2.13205646	2.1672579647	501.27975002	511.3169738	1.79434552	729.59466391	26.91893959	-1.2023140532	31.161283493	19.152400415	42.406661461	-71.125907511	2	56834.876699	30.312330097
9994	2022-10-13	15:47:21.072	285.44954944	6850.789187	1665676041.072	0	899	2.13205646	2.1672579647	502.97436213	513.04551746	1.79434552	729.58193303	26.91893959	-1.2141280174	31.161283493	19.164489746	42.406662935	-71.125909602	2	56835.761117	30.3
9995	2022-10-13	15:47:21.950	285.44955962	6850.789431	1665676041.951	0	899	2.1325311558	2.16772671	502.97436213	513.04155999	1.7936542652	729.58599773	26.91893959	-1.4065361449	31.161283493	19.14295458	42.406664414	-71.125912162	2	56836.648649	30.3
9996	2022-10-13	15:47:22.891	285.4495705	6850.789692	1665676042.891	0	899	2.1325311558	2.16772671	503.33977353	513.41428521	1.7936542652	729.58929928	26.91893959	-1.4694002504	31.161283493	19.131826906	42.406665984	-71.125918252	2	56837.59018	30.3
9997	2022-10-13	15:47:23.846	285.44958156	6850.789957	1665676043.847	0	899	2.1287304756	2.1619244128	503.33977353	512.85648472	1.6961869461	729.58743023	26.91893959	-1.5068254558	31.161283493	19.126026343	42.406667526	-71.125922526	2	56838.515551	30.3
9998	2022-10-13	15:47:24.720	285.44959167	6850.7902	1665676044.72	0	899	2.1287769754	2.161971949	502.22474167	511.72046017	1.6962026125	729.58066867	26.921340576	-1.3418072012	31.161283493	19.15322084	42.406668942	-71.125922116	2	56839.365209	30.3
9999	2022-10-13	15:47:25.618	285.44960206	6850.790449	1665676045.618	0	899	2.1288737613	2.1623105746	502.23000217	511.79479235	1.7082926142	729.59511096	26.9226017	-1.2467026308	31.161283493	19.168610225	42.40666955	-71.12592045	2	56840.270217	30.3
10000	2022-10-13	15:47:26.513	285.44961243	6850.790698	1665676046.514	0	899	2.1288737613	2.1623105746	501.72502778	511.28020091	1.7082926142	729.59955077	26.9226017	-1.2336598635	31.161283493	19.170970917	42.406668333	-71.125921667	2	56841	30.3
10001	2022-10-13	15:47:27.424	285.44962297	6850.790951	1665676047.425	0	899	2.136900855	2.1710876148	501.72502778	511.45840804	1.7395465132	729.60778647	26.9226017	-1.1549720204	31.161283493	19.174801302	42.406668265	-71.125924931	2	56842.04126	30.3
10002	2022-10-13	15:47:28.288	285.44963296	6850.791191	1665676048.288	0	899	2.136900855	2.1710876148	502.72979459	512.48266715	1.7395465132	729.59978197	26.9226017	-1.1522772312	31.161283493	19.17493248	42.406666703	-71.12592337	2	56842.978284	30.3
10003	2022-10-13	15:47:29.180	285.4496433	6850.791439	1665676049.181	0	899	2.1326623199	2.1672890642	502.72979459	512.62831279	1.7650226186	729.58997067	26.9226017	-1.1506495476	31.161283493	19.165569305	42.406666667	-71.125923333	2	56843.860947	30.386094675
10004	2022-10-13	15:47:30.045	285.4496533	6850.791679	1665676050.045	0	899	2.1327028349	2.1673305197	502.61530062	512.51164555	1.7650367967	729.60784508	26.92468983	-1.1586045872	31.161283493	19.167329093	42.406666667	-71.125920957	2	56844.713018	30.4
10005	2022-10-13	15:47:30.982	285.44966414	6850.791939	1665676050.982	0	899	2.1381705971	2.1740346511	502.62263554	512.847413	1.8224195815	729.59937291	26.926446915	-1.2217812838	31.161283493	19.165998522	42.406666667	-71.125917807	2	56845.657841	30.4
10006	2022-10-13	15:47:31.941	285.44967525	6850.792206	1665676051.942	0	899	2.1381705971	2.1740346511	502.826037	513.05495223	1.8224195815	729.61858888	26.926446915	-1.2229669465	31.161283493	19.169683115	42.406666667	-71.125915672	2	56846.596558	30.4
10007	2022-10-13	15:47:32.839	285.44968565	6850.792456	1665676052.84	0	899	2.1341070268	2.1693664349	502.826037	512.90111747	1.7955502177	729.61655007	26.926446915	-1.2184720316	31.161283493	19.173756353	42.406665872	-71.125914205	2	56847.476954	30.4
10008	2022-10-13	15:47:33.743	285.4496961	6850.792706	1665676053.743	0	899	2.1341070268	2.1693664349	502.58912137	512.65945477	1.7955502177	729.61390858	26.926446915	-1.196223855	31.161283493	19.178173065	42.406665	-71.125913333	2	56848.40021	30.440021008
10009	2022-10-13	15:47:34.724	285.44970747	6850.792979	1665676054.725	0	899	2.1393324587	2.1743066528	502.59769942	512.56198325	1.7769793304	729.62093328	26.9285019	-1.2006433286	31.161283493	19.17523974	42.406665	-71.125914644	2	56849.393301	30.5
10010	2022-10-13	15:47:35.677	285.4497185	6850.793244	1665676055.678	0	899	2.1393661139	2.1743410947	501.93223206	511.88339013	1.776991151	729.63003479	26.930231094	-1.2017967061	31.161283493	19.173095918	42.406665	-71.125917715	2	56850.314596	30.5
10011	2022-10-13	15:47:36.571	285.44972883	6850.793492	1665676056.571	0	899	2.1350071842	2.1705340415	501.93223206	512.06166732	1.808196586	729.61888598	26.930231094	-1.1745684786	31.161283493	19.175839342	42.406664664	-71.125920671	2	56851.201424	30.5
10012	2022-10-13	15:47:37.447	285.44973898	6850.793736	1665676057.448	0	899	2.1350071842	2.1705340415	501.3473787	511.4650111	1.808196586	729.61276023	26.930231094	-1.1450875161	31.161283493	19.178283148	42.406663184	-71.125923184	2	56852.089407	30.508940719
10013	2022-10-13	15:47:38.348	285.4497494	6850.793986	1665676058.348	0	899	2.1373520156	2.1735159996	501.3473787	511.63576105	1.8380989279	729.60573148	26.930231094	-1.1484829487	31.161283493	19.175929758	42.406661727	-71.125921727	2	56852.964043	30.596404276
10014	2022-10-13	15:47:39.249	285.44975983	6850.794236	1665676059.249	0	899	2.1373520156	2.1735159996	502.9358696	513.25685011	1.8380989279	729.60215345	26.930231094	-1.1506495476	31.161283493	19.173852921	42.406660128	-71.125920128	2	56853.923077	30.6
10015	2022-10-13	15:47:40.164	285.44977042	6850.79449	1665676060.164	0	899	2.1337085813	2.1676660413	502.94529071	512.65123077	1.7306062925	729.59890161	26.932486566	-1.1536138026	31.161283493	19.175822719	42.40666	-71.125921364	2	56854.818447	30.6
10016	2022-10-13	15:47:41.082	285.44978105	6850.794745	1665676061.083	0	899	2.1337358863	2.1676939675	502.71734126	512.41893581	1.7306156573	729.59836725	26.933893204	-1.2238940001	31.161283493	19.172771454	42.406661283	-71.125919101	2	56855.769716	30.6
10017	2022-10-13	15:47:41.951	285.44979111	6850.794987	1665676061.952	0	899	2.1313023654	2.1653125713	502.71734126	512.44500852	1.7351783391	729.59531711	26.933893204	-1.2274511184	31.161283493	19.170195889	42.406662702	-71.12592144	2	56856.621415	30.6
10018	2022-10-13	15:47:42.849	285.4498015	6850.795236	1665676062.85	0	899	2.1313023654	2.1653125713	501.29963146	510.99986578	1.7351783391	729.58127255	26.933893204	-1.2597023249	31.161283493	19.158727646	42.406664984	-71.125921683	2	56857.495069	30.6
10019	2022-10-13	15:47:43.736	285.44981177	6850.795482	1665676063.737	0	899	2.135462319	2.1703778833	501.30203133	511.24195323	1.7772117044	729.57339376	26.934469602	-1.2109050427	31.161283493	19.166027903	42.40666794	-71.125918091	2	56858.381874	30.561812627
10020	2022-10-13	15:47:44.645	285.44982229	6850.795735	1665676064.646	0	899	2.1355246381	2.1704416593	501.48292483	511.42655866	1.7772336357	729.57598877	26.937677383	-1.179947257	31.161283493	19.172052383	42.40667	-71.125914496	2	56859.302302	30.5
10021	2022-10-13	15:47:45.555	285.44983282	6850.795988	1665676065.556	0	899	2.1384793364	2.1740696948	501.48292483	511.60492621	1.8084826758	729.55491426	26.937677383	-1.1771231677	31.161283493	19.170801415	42.40667	-71.125911528	2	56860.216684	30.5
10022	2022-10-13	15:47:46.440	285.44984306	6850.796233	1665676066.44	0	899	2.1384793364	2.1740696948	501.25743949	511.37488965	1.8084826758	729.54723596	26.937677383	-1.176692009	31.161283493	19.170610428	42.40667	-71.125905	2	56861	30.5
10023	2022-10-13	15:47:47.315	285.44985319	6850.796477	1665676067.316	0	899	2.1361992109	2.1701459075	501.25743949	510.91641845	1.7280807758	729.55024325	26.937677383	-1.1837846807	31.161283493	19.166442783	42.406671579	-71.125903421	2	56861.947368	30.5
10024	2022-10-13	15:47:48.190	285.44986332	6850.79672	1665676068.191	0	899	2.1361992109	2.1701459075	501.03188313	510.68651573	1.7280807758	729.54502495	26.937677383	-1.176692009	31.161283493	19.173492432	42.406674493	-71.125896267	2	56862.847983	30.5
10025	2022-10-13	15:47:49.197	285.44987498	6850.796999	1665676069.198	0	899	2.133768049	2.1679701486	501.03188313	510.77051763	1.7428295844	729.5406579	26.937677383	-1.1842374517	31.161283493	19.172489747	42.406676372	-71.12588677	2	56863.822967	30.5
10026	2022-10-13	15:47:50.118	285.44988563	6850.797255	1665676070.118	0	899	2.1338249904	2.1680283948	502.89035867	512.6652291	1.7428492514	729.54778649	26.940610709	-1.1810144139	31.161283493	19.176632092	42.406676667	-71.125882548	2	56864.735736	30.5
10027	2022-10-13	15:47:51.023	285.44989611	6850.797507	1665676071.024	0	899	2.1334439753	2.1673972841	502.8937849	512.59874819	1.7306093029	729.55320568	26.941431046	-1.2135351486	31.161283493	19.174369092	42.406677792	-71.125877166	2	56865.675079	30.5
10028	2022-10-13	15:47:51.944	285.44990677	6850.797762	1665676071.945	0	899	2.1334439753	2.1673972841	502.72420023	512.42589084	1.7306093029	729.53915951	26.941431046	-1.1997701703	31.161283493	19.172592593	42.406681498	-71.125869726	2	56866.632885	30.5
10029	2022-10-13	15:47:52.838	285.44991711	6850.798011	1665676072.838	0	899	2.1296203388	2.1638805274	502.72420023	512.53150827	1.749089066	729.56625467	26.941431046	-1.3732608059	31.161283493	19.159798262	42.406686664	-71.125859174	2	56867.499536	30.549953575
10030	2022-10-13	15:47:53.704	285.44992714	6850.798251	1665676073.705	0	899	2.1296203388	2.1638805274	503.06240574	512.8763116	1.749089066	729.55843207	26.941431046	-1.5170009697	31.161283493	19.14861602	42.406691752	-71.125845826	2	56868.350427	30.6
10031	2022-10-13	15:47:54.673	285.44993834	6850.79852	1665676074.673	0	899	2.1305586606	2.1650871627	503.0722724	512.95912105	1.7618048753	729.56281892	26.943792621	-1.5200192068	31.161283493	19.133901457	42.406697367	-71.125827308	2	56869.35503	30.6
10032	2022-10-13	15:47:55.690	285.44995013	6850.798803	1665676075.691	0	899	2.1305856424	2.1651147696	501.87298438	511.73631735	1.7618143105	729.56638927	26.945184708	-1.375222653	31.161283493	19.146538463	42.406703408	-71.125811011	2	56870.348325	30.634832536
10033	2022-10-13	15:47:56.584	285.44996046	6850.799051	1665676076.584	0	899	2.1351107187	2.1693185326	501.87298438	511.62344673	1.7420372953	729.56778783	26.945184708	-1.2041141687	31.161283493	19.172470649	42.406707375	-71.125804188	2	56871.212425	30.721242485
10034	2022-10-13	15:47:57.431	285.44997028	6850.799287	1665676077.432	0	899	2.1351107187	2.1693185326	502.50438283	512.26711208	1.7420372953	729.5676791	26.945184708	-1.2320645471	31.161283493	19.171960553	42.406710103	-71.125794276	2	56872.062062	30.8
10035	2022-10-13	15:47:58.362	285.44998105	6850.799545	1665676078.363	0	899	2.1296840055	2.1648015875	502.50438283	512.55327762	1.7920988554	729.57309991	26.945184708	-1.2582255768	31.161283493	19.171517454	42.406711657	-71.125783403	2	56872.993994	30.8
10036	2022-10-13	15:47:59.293	285.44999183	6850.799804	1665676079.294	0	899	2.1296840055	2.1648015875	500.24806508	510.25183888	1.7920988554	729.57361567	26.945184708	-1.1734366417	31.161283493	19.173492432	42.406716228	-71.125780293	2	56873.912229	30.8
10037	2022-10-13	15:48:00.229	285.45000265	6850.800064	1665676080.229	0	899	2.1304907127	2.1657101802	500.26044403	510.28977801	1.7965441841	729.56745799	26.948164113	-1.1810036613	31.161283493	19.170981515	42.406722499	-71.125774168	2	56874.874871	30.887487073
10038	2022-10-13	15:48:01.111	285.45001286	6850.800309	1665676081.111	0	899	2.1305074933	2.1657273575	500.86651971	510.90803855	1.7965501681	729.57296652	26.949029922	-1.1816072788	31.161283493	19.17272233	42.406728417	-71.125775875	2	56875.762525	30.9
10039	2022-10-13	15:48:02.017	285.45002336	6850.800561	1665676082.018	0	899	2.132018884	2.1654569485	500.86651971	510.39158273	1.7058743231	729.5749924	26.949029922	-1.179947257	31.161283493	19.175292969	42.406732346	-71.12577784	2	56876.703782	30.970378151
10040	2022-10-13	15:48:02.980	285.45003449	6850.800828	1665676082.98	0	899	2.132018884	2.1654569485	503.04986027	512.61644424	1.7058743231	729.56632864	26.949029922	-1.1556510396	31.161283493	19.17716217	42.406739935	-71.12576733	2	56877.660194	31
10041	2022-10-13	15:48:03.911	285.45004528	6850.801087	1665676083.912	0	899	2.1309184476	2.1659939666	503.05583499	513.09782567	1.7889669502	729.55044091	26.950460004	-1.1450120147	31.161283493	19.177896866	42.406745277	-71.125756807	2	56878.583166	31.058316633
10042	2022-10-13	15:48:04.831	285.45005591	6850.801342	1665676084.831	0	899	2.1309628992	2.1660394644	501.77669883	511.79324553	1.7889827318	729.54391055	26.952753067	-1.1490218639	31.161283493	19.177453995	42.406748347	-71.125749133	2	56879.504008	31.150400802
10043	2022-10-13	15:48:05.729	285.45006631	6850.801591	1665676085.729	0	899	2.1308042771	2.1659045539	501.77669883	511.80078876	1.7903035861	729.54714986	26.952753067	-1.1496901844	31.161283493	19.177749242	42.406752733	-71.125744317	2	56880.409969	31.240996948
10044	2022-10-13	15:48:06.622	285.45007666	6850.80184	1665676086.623	0	899	2.1308042771	2.1659045539	501.98262456	512.01082831	1.7903035861	729.55881202	26.952753067	-1.1520292806	31.161283493	19.17798228	42.406759286	-71.125740714	2	56881.314314	31.331431431
10045	2022-10-13	15:48:07.526	285.45008712	6850.802091	1665676087.527	0	899	2.1332084998	2.1677187517	501.98262456	511.83053667	1.7587359818	729.54320157	26.952753067	-1.1804647304	31.161283493	19.175573791	42.40676608	-71.12573248	2	56882.215976	31.421597633
10046	2022-10-13	15:48:08.448	285.45009779	6850.802347	1665676088.449	0	899	2.1332084998	2.1677187517	500.8441017	510.66967823	1.7587359818	729.54301523	26.952753067	-1.1850889937	31.161283493	19.176675721	42.406770203	-71.125722928	2	56883.121531	31.51215311
10047	2022-10-13	15:48:09.329	285.45010799	6850.802592	1665676089.33	0	899	2.1322692474	2.1670902706	500.8441017	510.76284383	1.775088381	729.53030739	26.952753067	-1.1864578724	31.161283493	19.176372528	42.406771608	-71.125720118	2	56883.964593	31.59645933
10048	2022-10-13	15:48:10.240	285.45011853	6850.802845	1665676090.241	0	899	2.1323389974	2.1671616492	502.03945753	511.98201282	1.7751129368	729.53920882	26.956348887	-1.234403596	31.161283493	19.17471508	42.406768835	-71.125725662	2	56884.849368	31.684936832
10049	2022-10-13	15:48:11.187	285.45012948	6850.803108	1665676091.187	0	899	2.13292257	2.1679781867	502.04075187	512.04732989	1.7863154659	729.52547753	26.956659317	-1.1925265671	31.161283493	19.173780441	42.406769695	-71.125723943	2	56885.817149	31.781714876
10050	2022-10-13	15:48:12.104	285.45014009	6850.803362	1665676092.104	0	899	2.13292257	2.1679781867	501.79455367	511.79622452	1.7863154659	729.52658829	26.956659317	-1.1815749407	31.161283493	19.173131943	42.40677	-71.12572074	2	56886.778128	31.8
10051	2022-10-13	15:48:12.990	285.45015035	6850.803608	1665676092.99	0	899	2.1266898071	2.1631571121	501.79455367	512.23103916	1.86239184	729.54469026	26.956659317	-1.1627545578	31.161283493	19.174288579	42.406771144	-71.125711989	2	56887.686673	31.868667345
10052	2022-10-13	15:48:13.855	285.45016036	6850.803849	1665676093.855	0	899	2.1266898071	2.1631571121	499.63628659	510.02788374	1.86239184	729.54269349	26.956659317	-1.1625174276	31.161283493	19.166585619	42.40676989	-71.125711887	2	56888.533014	32.006602871
10053	2022-10-13	15:48:14.756	285.45017079	6850.804099	1665676094.756	0	899	2.1304891485	2.1656061723	499.64620963	509.63399937	1.7914045618	729.54241377	26.959050602	-1.2403753127	31.161283493	19.15021069	42.406766297	-71.125717036	2	56889.407298	32.1
10054	2022-10-13	15:48:15.691	285.45018162	6850.804359	1665676095.692	0	899	2.1305114123	2.1656289608	502.56991611	512.61619523	1.7914124788	729.53428195	26.960199356	-1.2321077064	31.161283493	19.15974564	42.406766217	-71.125711925	2	56890.346074	32.1
10055	2022-10-13	15:48:16.584	285.45019194	6850.804607	1665676096.584	0	899	2.1313832485	2.1662590217	502.56991611	512.54269724	1.7785616173	729.53669789	26.960199356	-1.1836014757	31.161283493	19.172142862	42.406771667	-71.125692949	2	56891.247847	32.124784689
10056	2022-10-13	15:48:17.490	285.45020244	6850.804859	1665676097.491	0	899	2.1313832485	2.1662590217	501.40558203	511.35525861	1.7785616173	729.56494141	26.960199356	-1.1750643253	31.161283493	19.172771454	42.406773059	-71.125678683	2	56892.119329	32.2
10057	2022-10-13	15:48:18.434	285.45021336	6850.805121	1665676098.434	0	899	2.1330397321	2.1686316706	501.40558203	511.55237333	1.8130980968	729.54931641	26.960199356	-1.1750643253	31.161283493	19.172771454	42.406783672	-71.125656158	2	56893.050865	32.20508647
10058	2022-10-13	15:48:19.321	285.45022362	6850.805367	1665676099.321	0	899	2.1330397321	2.1686316706	502.98934362	513.16818502	1.8130980968	729.54491137	26.960199356	-1.1816180573	31.161283493	19.173315768	42.406789688	-71.125647135	2	56893.953204	32.295320448
10059	2022-10-13	15:48:20.236	285.45023422	6850.805621	1665676100.237	0	899	2.1333771342	2.1695039838	503.00361069	513.33462526	1.8396071672	729.54991221	26.963614697	-1.2237322654	31.161283493	19.173146267	42.40679429	-71.125648097	2	56894.857988	32.3
10060	2022-10-13	15:48:21.095	285.45024416	6850.80586	1665676101.095	0	899	2.1333872535	2.1695143481	503.00078418	513.33176185	1.8396108575	729.56980158	26.964136124	-1.3231807947	31.161283493	19.172771454	42.406800005	-71.12563582	2	56895.750789	32.525236593
10061	2022-10-13	15:48:21.986	285.45025447	6850.806107	1665676101.986	0	899	2.1373310979	2.1722601979	503.00078418	512.96951535	1.7763600823	729.5824488	26.964136124	-1.2888815079	31.161283493	19.172771454	42.406803783	-71.125626375	2	56896.634951	32.663495146
10062	2022-10-13	15:48:22.865	285.45026465	6850.806352	1665676102.866	0	899	2.1373310979	2.1722601979	501.40950032	511.34669459	1.7763600823	729.56530479	26.964136124	-1.1822324818	31.161283493	19.172128008	42.406811949	-71.125612909	2	56897.5212	32.804239917
10063	2022-10-13	15:48:23.732	285.45027468	6850.806592	1665676103.732	0	899	2.134570921	2.1699375869	501.40950032	511.48466778	1.8005381658	729.56483833	26.964136124	-1.2005462702	31.161283493	19.161513272	42.406820383	-71.125603333	2	56898.409969	32.940996948
10064	2022-10-13	15:48:24.648	285.45028528	6850.806847	1665676104.648	0	899	2.1346181237	2.1699859079	501.67087548	511.7513911	1.8005550048	729.5555719	26.966567021	-1.1839463569	31.161283493	19.16290143	42.406826095	-71.125603886	2	56899.331361	33.099408284
10065	2022-10-13	15:48:25.548	285.45029569	6850.807097	1665676105.548	0	899	2.1314144379	2.1671552271	501.6765137	511.87919625	1.8219211294	729.55205127	26.967920303	-1.1641126942	31.161283493	19.177334628	42.406834301	-71.125600107	2	56900.225839	33.322583927
10066	2022-10-13	15:48:26.436	285.45030597	6850.807343	1665676106.436	0	899	2.1314144379	2.1671552271	500.94445623	511.13225079	1.8219211294	729.54291782	26.967920303	-1.1945961714	31.161283493	19.177093506	42.406844586	-71.125582081	2	56901.125247	33.412524655
10067	2022-10-13	15:48:27.348	285.45031653	6850.807597	1665676107.348	0	899	2.1336221208	2.1692566678	500.94445623	511.09131413	1.8147456167	729.54172945	26.967920303	-1.1989725007	31.161283493	19.168350346	42.406853418	-71.125573291	2	56902.025458	33.50509165
10068	2022-10-13	15:48:28.276	285.45032728	6850.807855	1665676108.277	0	899	2.1336221208	2.1692566678	501.62978921	511.79052884	1.8147456167	729.53970923	26.967920303	-1.1832026243	31.161283493	19.160167694	42.406856572	-71.125571714	2	56902.971487	33.694297352
10069	2022-10-13	15:48:29.187	285.45033781	6850.808108	1665676109.187	0	899	2.1450054517	2.1812463107	501.62978921	511.90898897	1.8354781888	729.547413	26.967920303	-1.4932545116	31.161283493	19.12788645	42.406862465	-71.125568767	2	56903.869822	33.786982249
10070	2022-10-13	15:48:30.111	285.45034852	6850.808364	1665676110.112	0	899	2.1450585164	2.1813006575	500.92489664	511.18976161	1.8354973926	729.54473392	26.970639804	-1.4102118284	31.161283493	19.158241259	42.406869651	-71.125564543	2	56904.758126	33.951625239
10071	2022-10-13	15:48:30.953	285.45035825	6850.808598	1665676110.953	0	899	2.1449154292	2.1801484911	500.92831015	510.90712694	1.7853351925	729.53499255	26.971460342	-1.1796455296	31.161283493	19.172382355	42.406874613	-71.125562351	2	56905.589178	34.176753507
10072	2022-10-13	15:48:31.862	285.45036878	6850.808851	1665676111.863	0	899	2.1449154292	2.1801484911	501.05916056	511.04058397	1.7853351925	729.52917925	26.971460342	-1.1846254346	31.161283493	19.154553748	42.406879172	-71.125559162	2	56906.501002	34.400200401
10073	2022-10-13	15:48:32.798	285.45037961	6850.809111	1665676112.798	0	899	2.1386947025	2.1744159	501.05916056	511.20889246	1.8148421143	729.51825921	26.971460342	-1.4177787714	31.161283493	19.131893486	42.406883197	-71.125551311	2	56907.459034	34.545903361
10074	2022-10-13	15:48:33.717	285.45039025	6850.809366	1665676113.718	0	899	2.1386947025	2.1744159	502.29182227	512.46652364	1.8148421143	729.54661146	26.971460342	-1.5823658689	31.161283493	19.118595881	42.406886353	-71.125545	2	56908.405812	34.681162325
10075	2022-10-13	15:48:34.642	285.45040096	6850.809623	1665676114.643	0	899	2.135223308	2.1707648943	502.300499	512.44055345	1.8087538709	729.54739723	26.973540388	-1.3234072466	31.161283493	19.146951246	42.406888896	-71.125546126	2	56909.337742	34.867548321
10076	2022-10-13	15:48:35.559	285.45041156	6850.809878	1665676115.559	0	899	2.1352564078	2.170798782	500.71484194	510.82295398	1.8087657296	729.53758189	26.975244522	-1.5227032102	31.161283493	19.135618222	42.40689	-71.125549142	2	56910.242674	35.072802198
10077	2022-10-13	15:48:36.480	285.45042222	6850.810133	1665676116.48	0	899	2.1314988103	2.1660807927	500.71484194	510.56629178	1.763724265	729.53928239	26.975244522	-1.6859428559	31.161283493	19.104814668	42.40689	-71.125551843	2	56911.105737	35.321147357
10078	2022-10-13	15:48:37.375	285.45043258	6850.810382	1665676117.375	0	899	2.1314988103	2.1660807927	501.61881923	511.48805462	1.763724265	729.55089079	26.975244522	-1.545802928	31.161283493	19.118159136	42.40689	-71.125554107	2	56912.092851	35.509285051
10079	2022-10-13	15:48:38.302	285.45044332	6850.81064	1665676118.303	0	899	2.1458304897	2.1818581429	501.61881923	511.83316757	1.8241683533	729.53989314	26.975244522	-1.2550026202	31.161283493	19.145970806	42.40689	-71.125561288	2	56912.954503	35.595450325
10080	2022-10-13	15:48:39.289	285.45045473	6850.810914	1665676119.289	0	899	2.1458304897	2.1818581429	501.18855844	511.39414548	1.8241683533	729.5457311	26.975244522	-1.2629576921	31.161283493	19.170610428	42.40688692	-71.125570907	2	56913.924063	35.692406312
10081	2022-10-13	15:48:40.203	285.45046531	6850.811168	1665676120.203	0	899	2.1428868553	2.1772181969	501.20252697	510.93966248	1.7419844556	729.55302257	26.978600445	-1.7766386957	31.161283493	19.121030416	42.406882409	-71.125578762	2	56914.851475	35.785147508
10082	2022-10-13	15:48:41.115	285.45047587	6850.811421	1665676121.115	0	899	2.1428946083	2.1772261275	503.19889201	512.97482725	1.7419871212	729.5646912	26.978998184	-1.4340121841	31.161283493	19.141182678	42.406884185	-71.125572446	2	56915.755424	35.8
10083	2022-10-13	15:48:41.963	285.45048569	6850.811657	1665676121.964	0	899	2.1479362545	2.1826592745	503.19889201	513.06339831	1.7574662724	729.55431361	26.978998184	-1.2081563425	31.161283493	19.164633063	42.406887072	-71.125559642	2	56916.62151	35.862150982
10084	2022-10-13	15:48:42.855	285.45049601	6850.811904	1665676122.855	0	899	2.1479362545	2.1826592745	500.31332965	510.12126856	1.7574662724	729.54648979	26.978998184	-1.1544437929	31.161283493	19.16851093	42.406893511	-71.125549882	2	56917.517751	35.9
10085	2022-10-13	15:48:43.756	285.45050645	6850.812155	1665676123.757	0	899	2.1378856384	2.1725697889	500.31332965	510.15646592	1.7636515326	729.55075983	26.978998184	-1.1533227804	31.161283493	19.167766735	42.406898333	-71.125543048	2	56918.43428	35.943427971
10086	2022-10-13	15:48:44.638	285.45051666	6850.8124	1665676124.639	0	899	2.1378856384	2.1725697889	500.30536914	510.14834879	1.7636515326	729.55269678	26.978998184	-1.1832026243	31.161283493	19.169891357	42.406898333	-71.125534375	2	56919.33925	36.033925049
10087	2022-10-13	15:48:45.507	285.45052671	6850.812641	1665676125.508	0	899	2.1312857538	2.1661673731	500.32075911	510.25103462	1.7789350089	729.56693859	26.982702129	-1.1544006771	31.161283493	19.177582393	42.406898665	-71.125525007	2	56920.199199	36.1
10088	2022-10-13	15:48:46.368	285.45053668	6850.81288	1665676126.369	0	899	2.1312867177	2.1661683595	500.08713764	510.01277821	1.7789353491	729.55382371	26.982751846	-1.1376283169	31.161283493	19.178894043	42.4069	-71.125518333	2	56921	36.1
10089	2022-10-13	15:48:47.269	285.45054711	6850.813131	1665676127.27	0	899	2.1376205647	2.1711776195	500.08713764	509.60623999	1.7074340475	729.55579503	26.982751846	-1.1487200481	31.161283493	19.176088384	42.4069	-71.125510427	2	56921.948718	36.194871795
10090	2022-10-13	15:48:48.180	285.45055765	6850.813384	1665676128.181	0	899	2.1376205647	2.1711776195	500.35864912	509.88291966	1.7074340475	729.53501478	26.982751846	-1.1798503178	31.161283493	19.175225605	42.4069	-71.125502827	2	56922.860721	36.286072144
10091	2022-10-13	15:48:49.065	285.45056788	6850.813629	1665676129.065	0	899	2.1334538643	2.1690695	500.35864912	510.48904545	1.8139390377	729.54730871	26.982751846	-1.2091265151	31.161283493	19.141663141	42.406902526	-71.125491562	2	56923.757884	36.375788403
10092	2022-10-13	15:48:49.927	285.45057787	6850.813869	1665676129.928	0	899	2.1335061663	2.1691230506	499.86385449	509.98434013	1.8139578461	729.55213615	26.985446892	-1.1911360894	31.161283493	19.165480569	42.406901279	-71.125488333	2	56924.616371	36.461637081
10093	2022-10-13	15:48:50.826	285.45058828	6850.814119	1665676130.827	0	899	2.1368072363	2.1710948835	499.86875583	509.59526594	1.7446741873	729.55090979	26.986627579	-1.1676806275	31.161283493	19.176870725	42.406893398	-71.125498236	2	56925.495146	36.549514563
10094	2022-10-13	15:48:51.786	285.45059938	6850.814385	1665676131.786	0	899	2.1368072363	2.1710948835	500.52167944	510.26089422	1.7446741873	729.55929343	26.986627579	-1.1726606263	31.161283493	19.173364955	42.406887388	-71.125503282	2	56926.432939	36.643293886
10095	2022-10-13	15:48:52.730	285.4506103	6850.814647	1665676132.73	0	899	2.1328384121	2.1692180652	500.52167944	510.87653567	1.8527242886	729.55435928	26.986627579	-1.162474307	31.161283493	19.174080337	42.406884636	-71.125495434	2	56927.369739	36.7
10096	2022-10-13	15:48:53.602	285.45062041	6850.81489	1665676133.603	0	899	2.1328384121	2.1692180652	501.28967395	511.66041854	1.8527242886	729.57856599	26.986627579	-1.1444623052	31.161283493	19.176179027	42.406874548	-71.125492913	2	56928.252327	36.7
10097	2022-10-13	15:48:54.529	285.45063112	6850.815147	1665676134.529	0	899	2.1297054194	2.1649387884	501.2974354	511.35525994	1.7978936779	729.59054141	26.98849198	-1.1498303161	31.161283493	19.177997349	42.406859947	-71.125494376	2	56929.203203	36.72032032
10098	2022-10-13	15:48:55.440	285.45064167	6850.8154	1665676135.44	0	899	2.1297420186	2.1649762535	501.08255722	511.13614507	1.7979067464	729.5927989	26.990381241	-1.1533442894	31.161283493	19.176852384	42.406841787	-71.125513002	2	56930.117108	36.811710794
10099	2022-10-13	15:48:56.289	285.4506515	6850.815636	1665676136.29	0	899	2.1320064025	2.1670186614	501.08255722	511.06194267	1.7848960727	729.58664244	26.990381241	-1.1539047956	31.161283493	19.176733017	42.406805721	-71.12557215	2	56930.982688	36.898268839
10100	2022-10-13	15:48:57.183	285.45066184	6850.815884	1665676137.183	0	899	2.1320064025	2.1670186614	500.77457888	510.74783074	1.7848960727	729.57193418	26.990381241	-1.2401812606	31.161283493	19.173088642	42.406793992	-71.125584342	2	56931.825636	36.982563619
10101	2022-10-13	15:48:58.095	285.4506724	6850.816138	1665676138.095	0	899	2.1358663526	2.1713199327	500.77457888	510.85566367	1.8038139165	729.5833336	26.990381241	-1.484318614	31.161283493	19.158006668	42.4067839	-71.125598317	2	56932.776709	37.15534188
10102	2022-10-13	15:48:59.019	285.4506831	6850.816394	1665676139.02	0	899	2.1358663526	2.1713199327	502.19382637	512.30348202	1.8038139165	729.57941401	26.990381241	-1.3052658837	31.161283493	19.152048124	42.406778292	-71.125608415	2	56933.674835	37.2
10103	2022-10-13	15:48:59.936	285.4506937	6850.816649	1665676139.936	0	899	2.1390187264	2.1745720185	502.20337448	512.32676159	1.8061818766	729.58704503	26.992670666	-1.2207140978	31.161283493	19.165393349	42.406776667	-71.125611667	2	56934.580875	37.258087487
10104	2022-10-13	15:49:00.867	285.45070448	6850.816908	1665676140.867	0	899	2.1390442469	2.1745981456	501.29119496	511.39624643	1.8061909915	729.58380006	26.993982315	-1.1754308236	31.161283493	19.173050773	42.406772401	-71.125611667	2	56935.511834	37.3
10105	2022-10-13	15:49:01.770	285.45071494	6850.817159	1665676141.771	0	899	2.1463644236	2.1811055649	501.29119496	511.13067426	1.7596360442	729.58419295	26.993982315	-1.1718521702	31.161283493	19.170122147	42.406768333	-71.125610301	2	56936.40982	37.3
10106	2022-10-13	15:49:02.703	285.45072573	6850.817418	1665676142.703	0	899	2.1463644236	2.1811055649	500.77832026	510.60773271	1.7596360442	729.58536151	26.993982315	-1.3711912198	31.161283493	19.159715172	42.406761004	-71.12561383	2	56937.366453	37.336645299
10107	2022-10-13	15:49:03.604	285.45073616	6850.817668	1665676143.604	0	899	2.1455596449	2.1804971154	500.77832026	510.6671904	1.7700738894	729.57828507	26.993982315	-1.2288415471	31.161283493	19.173587824	42.406744463	-71.125620914	2	56938.290292	37.429029218
10108	2022-10-13	15:49:04.497	285.4507465	6850.817916	1665676144.498	0	899	2.1455596449	2.1804971154	501.15699111	511.05333886	1.7700738894	729.58009591	26.993982315	-1.179947257	31.161283493	19.177093506	42.406733745	-71.125614247	2	56939.150641	37.5
10109	2022-10-13	15:49:05.385	285.45075678	6850.818163	1665676145.386	0	899	2.1471684509	2.180897194	501.17181612	510.71775607	1.7085213826	729.58269657	26.997544383	-1.163724698	31.161283493	19.174130724	42.406725925	-71.12561	2	56940.088995	37.508899522
10110	2022-10-13	15:49:06.255	285.45076684	6850.818404	1665676146.255	0	899	2.1471733849	2.1809022388	501.55807373	511.11138027	1.7085230433	729.58469416	26.997797012	-1.1437832133	31.161283493	19.177109055	42.406718995	-71.12561	2	56940.920574	37.592057416
10111	2022-10-13	15:49:07.194	285.45077772	6850.818665	1665676147.195	0	899	2.1482584527	2.1852521411	501.55807373	512.03412862	1.870171931	729.58829402	26.997797012	-1.1425112486	31.161283493	19.177812576	42.406711068	-71.125612906	2	56941.871821	37.687182096
10112	2022-10-13	15:49:08.164	285.45078894	6850.818934	1665676148.164	0	899	2.1482584527	2.1852521411	502.33058497	512.82277532	1.870171931	729.6004667	26.997797012	-1.1891957924	31.161283493	19.174448822	42.406701553	-71.125614741	2	56942.844689	37.7
10113	2022-10-13	15:49:09.072	285.45079944	6850.819187	1665676149.072	0	899	2.1449396222	2.1796345764	502.33856988	512.19201749	1.7584826356	729.60751525	26.999711131	-1.1959651551	31.161283493	19.172235236	42.406694814	-71.125613704	2	56943.777893	37.777789256
10114	2022-10-13	15:49:09.960	285.45080972	6850.819433	1665676149.96	0	899	2.1449755125	2.1796712967	502.15083688	512.00067316	1.7584950814	729.60736812	27.001550674	-1.1832026243	31.161283493	19.172410965	42.406690159	-71.125609101	2	56944.634906	37.863490566
10115	2022-10-13	15:49:10.875	285.45082031	6850.819688	1665676150.875	0	899	2.1341428395	2.169864322	502.15083688	512.34453529	1.8186634982	729.58552481	27.001550674	-1.160296883	31.161283493	19.175654531	42.406687452	-71.125604024	2	56945.528529	37.9
10116	2022-10-13	15:49:11.762	285.45083058	6850.819934	1665676151.762	0	899	2.1341428395	2.169864322	499.71216859	509.85636187	1.8186634982	729.5903389	27.001550674	-1.1593267452	31.161283493	19.175454525	42.406685983	-71.125601667	2	56946.410256	37.941025641
10117	2022-10-13	15:49:12.740	285.4508419	6850.820206	1665676152.74	0	899	2.1350351237	2.1702844245	499.71216859	509.71761034	1.7942762444	729.60107907	27.001550674	-1.2250150126	31.161283493	19.168975337	42.406683067	-71.125602955	2	56947.386572	38
10118	2022-10-13	15:49:13.686	285.45085285	6850.820468	1665676153.686	0	899	2.1350351237	2.1702844245	499.34260182	509.34064395	1.7942762444	729.58251226	27.001550674	-1.2118213358	31.161283493	19.170830948	42.406678854	-71.125605573	2	56948.343687	38.034368737
10119	2022-10-13	15:49:14.553	285.45086289	6850.820709	1665676154.554	0	899	2.1344468838	2.1703480486	499.34432576	509.53076363	1.8274041564	729.60197317	27.001966401	-1.2073803201	31.161283493	19.170413971	42.406675548	-71.125607785	2	56949.223739	38.1
10120	2022-10-13	15:49:15.431	285.45087306	6850.820953	1665676155.432	0	899	2.1345105043	2.1704131994	500.87553148	511.09333683	1.8274271962	729.5935576	27.005243301	-1.2234412361	31.161283493	19.173423439	42.406671899	-71.125612595	2	56950.139279	38.1
10121	2022-10-13	15:49:16.361	285.45088381	6850.821211	1665676156.361	0	899	2.1319773642	2.1673082126	500.87553148	510.94201492	1.8008968771	729.58465172	27.005243301	-1.1473941803	31.161283493	19.176244736	42.406673333	-71.125618447	2	56951.067961	38.1
10122	2022-10-13	15:49:17.257	285.45089419	6850.821461	1665676157.258	0	899	2.1319773642	2.1673082126	500.55992758	510.62006809	1.8008968771	729.58258016	27.005243301	-1.1473941803	31.161283493	19.178533554	42.406673333	-71.125619898	2	56951.938835	38.1
10123	2022-10-13	15:49:18.190	285.45090498	6850.821719	1665676158.19	0	899	2.1349348694	2.1708835952	500.55992758	510.78239325	1.8293736524	729.59852893	27.005243301	-1.1840433664	31.161283493	19.176262521	42.406674785	-71.125621451	2	56952.870741	38.187074148
10124	2022-10-13	15:49:19.107	285.45091559	6850.821974	1665676159.107	0	899	2.1349348694	2.1708835952	501.20168969	511.43726146	1.8293736524	729.57864441	27.005243301	-1.1569984457	31.161283493	19.174293366	42.406675	-71.125623003	2	56953.801628	38.2
10125	2022-10-13	15:49:19.973	285.45092561	6850.822215	1665676159.973	0	899	2.1349195433	2.1707945074	501.21608426	511.43094717	1.8256949593	729.59324434	27.008701691	-1.3814637669	31.161283493	19.146395222	42.406675	-71.125622294	2	56954.623606	38.2
10126	2022-10-13	15:49:20.826	285.4509355	6850.822452	1665676160.827	0	899	2.1349258697	2.1708009859	500.19693673	510.39104229	1.8256972478	729.6026001	27.009027481	-1.2011067867	31.161283493	19.173852921	42.406675761	-71.125620905	2	56955.456765	38.2
10127	2022-10-13	15:49:21.684	285.45094542	6850.82269	1665676161.684	0	899	2.1325666036	2.1674671819	500.19693673	510.12418266	1.7788345133	729.5828623	27.009027481	-1.196126821	31.161283493	19.174153195	42.406677206	-71.12562	2	56956.323647	38.2
10128	2022-10-13	15:49:22.530	285.45095522	6850.822925	1665676162.531	0	899	2.1325666036	2.1674671819	501.21582409	511.16329155	1.7788345133	729.59085184	27.009027481	-1.1832026243	31.161283493	19.17493248	42.40667862	-71.125619713	2	56957.172172	38.2
10129	2022-10-13	15:49:23.437	285.45096572	6850.823177	1665676163.438	0	899	2.1329886137	2.1679269638	501.21582409	511.17211731	1.7803820198	729.57136505	27.009027481	-1.185132093	31.238795287	19.158304985	42.406680134	-71.1256182	2	56958.08016	38.2
10130	2022-10-13	15:49:24.362	285.45097642	6850.823434	1665676164.363	0	899	2.1329895391	2.1679279108	499.97913229	509.91086136	1.7803823465	729.56916455	27.009075177	-1.1858757979	31.407012371	19.17816829	42.406681667	-71.125616655	2	56959.006903	38.2
10131	2022-10-13	15:49:25.275	285.45098698	6850.823688	1665676165.275	0	899	2.1370181186	2.1718890082	499.99388626	509.88790869	1.7737028151	729.58091685	27.012628555	-1.1425112486	31.161283493	19.177812576	42.406681667	-71.125615156	2	56959.906312	38.2
10132	2022-10-13	15:49:26.226	285.450998	6850.823952	1665676166.227	0	899	2.1370181186	2.1718890082	502.05275338	511.98751727	1.7737028151	729.57782953	27.012628555	-1.1445593052	31.161283493	19.177494365	42.406681667	-71.12561214	2	56960.857858	38.2
10133	2022-10-13	15:49:27.141	285.45100859	6850.824206	1665676167.142	0	899	2.1384203094	2.17464628	502.05275338	512.36815909	1.8402925104	729.57508739	27.012628555	-1.1654169954	31.161283493	19.175145269	42.406681667	-71.125608914	2	56961.825855	38.2
10134	2022-10-13	15:49:28.065	285.45101927	6850.824463	1665676168.065	0	899	2.1384203094	2.17464628	501.68658669	511.99446897	1.8402925104	729.57619653	27.012628555	-1.1783196926	31.161283493	19.173492432	42.406685474	-71.125599449	2	56962.761523	38.2
10135	2022-10-13	15:49:28.990	285.45102999	6850.82472	1665676168.991	0	899	2.1372231352	2.1724817589	501.68658669	511.72390504	1.7929355208	729.57536306	27.012628555	-1.1793867713	31.161283493	19.173019738	42.406689959	-71.125592278	2	56963.658373	38.2
10136	2022-10-13	15:49:29.903	285.45104054	6850.824973	1665676169.903	0	899	2.1372497134	2.172508964	501.21273091	511.24062256	1.7929449525	729.58078912	27.013995783	-1.1890341241	31.161283493	19.172575767	42.406696525	-71.125589028	2	56964.582983	38.2
10137	2022-10-13	15:49:30.796	285.45105088	6850.825221	1665676170.796	0	899	2.1316396937	2.166393527	501.22266365	511.13261996	1.7722330016	729.58612303	27.016382217	-1.204362154	31.161283493	19.172410965	42.406704142	-71.125588333	2	56965.496994	38.2
10138	2022-10-13	15:49:31.691	285.45106125	6850.82547	1665676171.692	0	899	2.1316396937	2.166393527	501.99737472	511.92264827	1.7722330016	729.57285779	27.016382217	-1.2070785035	31.161283493	19.171058933	42.40671162	-71.125586361	2	56966.394394	38.2
10139	2022-10-13	15:49:32.611	285.4510719	6850.825726	1665676172.612	0	899	2.1343091593	2.1703077658	501.99737472	512.26649145	1.8323980463	729.57605951	27.016382217	-1.2062485013	31.161283493	19.169563875	42.406717155	-71.125581382	2	56967.292751	38.229275093
10140	2022-10-13	15:49:33.562	285.45108291	6850.82599	1665676173.563	0	899	2.1343091593	2.1703077658	502.33959179	512.61570909	1.8323980463	729.58192454	27.016382217	-1.1907157203	31.161283493	19.171636986	42.406718661	-71.125574702	2	56968.196484	38.3
10141	2022-10-13	15:49:34.503	285.45109378	6850.826251	1665676174.503	0	899	2.1367680924	2.1721812728	502.34550267	512.44237058	1.8010439927	729.5728493	27.017799163	-1.1858112007	31.161283493	19.172459899	42.406717857	-71.12557015	2	56969.16075	38.3
10142	2022-10-13	15:49:35.414	285.45110433	6850.826504	1665676175.414	0	899	2.1368135067	2.1722277635	500.2225847	510.27687535	1.8010601856	729.56284519	27.02013588	-1.176692009	31.161283493	19.173131943	42.406705943	-71.125589988	2	56970.062048	38.306204757
10143	2022-10-13	15:49:36.321	285.45111483	6850.826756	1665676176.321	0	899	2.1383247051	2.1757504849	500.2225847	510.84251284	1.9002783632	729.56435692	27.02013588	-1.1798610253	31.161283493	19.166822459	42.406695	-71.125615	2	56971	38.4
10144	2022-10-13	15:49:37.223	285.45112527	6850.827006	1665676177.223	0	899	2.1383247051	2.1757504849	502.67116259	513.34307502	1.9002783632	729.55865438	27.02013588	-1.3367949022	31.161283493	19.169643427	42.406690412	-71.125619588	2	56971.917599	38.4
10145	2022-10-13	15:49:38.155	285.45113606	6850.827266	1665676178.156	0	899	2.1473784494	2.1834775797	502.67116259	512.91989908	1.8264317868	729.58300781	27.02013588	-1.2059897184	31.161283493	19.173852921	42.4066886	-71.125625602	2	56972.840237	38.484023669
10146	2022-10-13	15:49:39.142	285.45114749	6850.82754	1665676179.143	0	899	2.1473784494	2.1834775797	501.03203065	511.24734762	1.8264317868	729.56734684	27.02013588	-1.1913409233	31.161283493	19.172771454	42.406691131	-71.125633661	2	56973.839268	38.5
10147	2022-10-13	15:49:40.124	285.45115884	6850.827812	1665676180.124	0	899	2.1493499592	2.1846973267	501.0433249	511.03619485	1.7873979386	729.55937549	27.022850327	-1.1506603127	31.161283493	19.173830032	42.406687608	-71.125655291	2	56974.811637	38.5
10148	2022-10-13	15:49:41.095	285.45117009	6850.828082	1665676181.096	0	899	2.1493690819	2.1847168992	501.14941409	511.14443827	1.7874046659	729.56695112	27.023828506	-1.1978083809	31.161283493	19.154484768	42.406685342	-71.125673242	2	56975.794507	38.579450661
10149	2022-10-13	15:49:42.017	285.45118076	6850.828338	1665676182.018	0	899	2.148592849	2.1847519797	501.14941409	511.37836195	1.8284003476	729.55891146	27.023828506	-1.1850781449	31.161283493	19.137294946	42.40668277	-71.125686704	2	56976.669145	38.6
10150	2022-10-13	15:49:42.897	285.45119094	6850.828583	1665676182.897	0	899	2.148592849	2.1847519797	502.11459324	512.36324134	1.8284003476	729.54944818	27.023828506	-1.2239262481	31.161283493	19.156220821	42.406680765	-71.125700681	2	56977.540848	38.654084798
10151	2022-10-13	15:49:43.859	285.45120208	6850.82885	1665676183.86	0	899	2.1491905163	2.1838124788	502.11459324	511.92335206	1.7514260031	729.56475183	27.023828506	-1.22435744	31.161283493	19.167095589	42.406680853	-71.125716011	2	56978.511834	38.751183432
10152	2022-10-13	15:49:44.763	285.45121255	6850.829101	1665676184.764	0	899	2.1492521828	2.1838755658	501.60980724	511.40882638	1.751447262	729.56857603	27.026983135	-1.2862191232	31.161283493	19.121557501	42.406683031	-71.125726745	2	56979.409409	38.8
10153	2022-10-13	15:49:45.698	285.45122337	6850.829361	1665676185.699	0	899	2.1438712631	2.1796902102	501.61306507	511.77723178	1.8154048717	729.5701775	27.027765274	-1.4820010481	31.161283493	19.11067081	42.406683186	-71.125739527	2	56980.362776	38.8
10154	2022-10-13	15:49:46.664	285.45123455	6850.829629	1665676186.665	0	899	2.1438712631	2.1796902102	501.51000595	511.67208438	1.8154048717	729.56766859	27.027765274	-1.6458012055	31.161283493	19.111016608	42.406678869	-71.125758423	2	56981.339303	38.833930254
10155	2022-10-13	15:49:47.631	285.45124573	6850.829898	1665676187.631	0	899	2.1375375344	2.1727061599	501.51000595	511.51661474	1.7881743226	729.56123605	27.027765274	-1.6184652862	31.161283493	19.119709394	42.406678015	-71.12577058	2	56982.269583	38.9
10156	2022-10-13	15:49:48.525	285.45125608	6850.830146	1665676188.525	0	899	2.1375375344	2.1727061599	504.42557137	514.49035431	1.7881743226	729.56178496	27.027765274	-1.5250530606	31.161283493	19.15970801	42.406681667	-71.12577515	2	56983.182006	38.91820062
10157	2022-10-13	15:49:49.407	285.4512663	6850.830391	1665676189.408	0	899	2.1372192797	2.1716123264	504.42665156	514.27021858	1.7496202854	729.56873407	27.028023158	-1.5354549703	31.161283493	19.145642097	42.406681823	-71.125768177	2	56984.093591	39.009359105
10158	2022-10-13	15:49:50.285	285.45127645	6850.830635	1665676190.285	0	899	2.1372830808	2.1716775955	499.5563313	509.30498261	1.749642381	729.58676653	27.031305313	-1.4510756605	31.161283493	19.132963964	42.40668331	-71.12576669	2	56984.985758	39.098575788
10159	2022-10-13	15:49:51.243	285.45128755	6850.830901	1665676191.244	0	899	2.1360762828	2.1715490132	499.5563313	509.61735018	1.8045978538	729.58818044	27.031305313	-1.3498377342	31.161283493	19.163833618	42.406680227	-71.125779093	2	56985.931953	39.1
10160	2022-10-13	15:49:52.141	285.45129793	6850.83115	1665676192.141	0	899	2.1360762828	2.1715490132	501.16653107	511.25997922	1.8045978538	729.59211175	27.031305313	-1.4908292294	31.161283493	19.162689209	42.406677192	-71.125787019	2	56986.842319	39.1
10161	2022-10-13	15:49:53.065	285.45130863	6850.831407	1665676193.066	0	899	2.1366961239	2.1711034103	501.16653107	510.95294537	1.7507549717	729.57369005	27.031305313	-1.5667145221	31.161283493	19.148341501	42.406676667	-71.12579213	2	56987.759369	39.1
10162	2022-10-13	15:49:54.019	285.45131968	6850.831672	1665676194.02	0	899	2.1366961239	2.1711034103	501.31560616	511.10493149	1.7507549717	729.58139745	27.031305313	-1.4820657203	31.316307081	19.158541724	42.406676667	-71.125791134	2	56988.659851	39.1
10163	2022-10-13	15:49:54.891	285.45132976	6850.831914	1665676194.891	0	899	2.1470838205	2.1808580147	501.3295769	510.89180993	1.7108544372	729.59589674	27.034661236	-1.2536659928	31.187670487	19.166612575	42.406672386	-71.125799418	2	56989.513733	39.1
10164	2022-10-13	15:49:55.766	285.45133988	6850.832157	1665676195.766	0	899	2.1470915875	2.1808659565	501.04555137	510.60238187	1.7108570555	729.60667086	27.035058975	-1.3542463961	31.161283493	19.157205645	42.406666344	-71.125812311	2	56990.397796	39.1
10165	2022-10-13	15:49:56.641	285.45135001	6850.8324	1665676196.641	0	899	2.1441879717	2.1793712174	501.04555137	511.01593596	1.7834467429	729.59901196	27.035058975	-1.3435966013	31.240444474	19.158311907	42.40666135	-71.125821308	2	56991.297503	39.1
10166	2022-10-13	15:49:57.582	285.45136091	6850.832662	1665676197.583	0	899	2.1441879717	2.1793712174	499.71590348	509.6598292	1.7834467429	729.58931626	27.035058975	-1.184830308	31.410310745	19.171331406	42.406656182	-71.125831243	2	56992.290927	39.1
10167	2022-10-13	15:49:58.464	285.45137112	6850.832907	1665676198.465	0	899	2.1367250407	2.1730155172	499.71590348	510.00983247	1.8449529583	729.59237408	27.035058975	-1.3074540658	31.410310745	19.171076983	42.406654171	-71.125840268	2	56993.165819	39.116581892
10168	2022-10-13	15:49:59.334	285.45138118	6850.833148	1665676199.334	0	899	2.1367260069	2.1730165068	499.29789654	509.58321678	1.8449533113	729.59512228	27.035108693	-1.403151505	31.407012371	19.177468294	42.406649524	-71.125850714	2	56994.047619	39.195238095
10169	2022-10-13	15:50:00.207	285.45139128	6850.833391	1665676200.207	0	899	2.1440893515	2.1791458215	499.31325405	509.21369976	1.7772042584	729.57701465	27.038812637	-1.176692009	31.161283493	19.178533554	42.40664104	-71.12586344	2	56994.896016	39.110398445
10170	2022-10-13	15:50:01.111	285.45140175	6850.833642	1665676201.111	0	899	2.1440893515	2.1791458215	500.0698356	509.9852829	1.7772042584	729.58665537	27.038812637	-1.2197332366	31.360835132	19.175936794	42.406635879	-71.125871868	2	56995.824199	39.1
10171	2022-10-13	15:50:02.039	285.45141249	6850.8339	1665676202.039	0	899	2.1414514482	2.1759044223	500.0698356	509.8260584	1.7492116381	729.56838929	27.038812637	-1.2212746175	31.283323338	19.17455864	42.406632508	-71.125880809	2	56996.747535	39.1
10172	2022-10-13	15:50:02.957	285.45142312	6850.834155	1665676202.958	0	899	2.1414514482	2.1759044223	503.59619197	513.421213	1.7492116381	729.56586583	27.038812637	-1.1483751172	31.369081068	19.177574297	42.406632708	-71.125884375	2	56997.624882	39.1
10173	2022-10-13	15:50:03.868	285.45143366	6850.834408	1665676203.868	0	899	2.1458609537	2.1813979004	503.59650889	513.71082955	1.7997023143	729.58071313	27.038888426	-1.1458097317	31.161283493	19.178533554	42.40663507	-71.125885868	2	56998.520855	39.152085453
10174	2022-10-13	15:50:04.756	285.45144395	6850.834655	1665676204.757	0	899	2.1459339256	2.1814726006	500.22269286	510.26940065	1.799728206	729.57391357	27.042627335	-1.1490218639	31.161283493	19.178533554	42.406638108	-71.125887387	2	56999.432265	39.2
10175	2022-10-13	15:50:05.617	285.4514539	6850.834894	1665676205.617	0	899	2.1493858596	2.1850900056	500.22269286	510.300075	1.8051145771	729.57792573	27.042627335	-1.3474232006	31.308061145	19.149894298	42.406639511	-71.125891265	2	57000.29312	39.2
10176	2022-10-13	15:50:06.515	285.45146429	6850.835143	1665676206.515	0	899	2.1493858596	2.1850900056	502.1277346	512.24349531	1.8051145771	729.57849121	27.042627335	-1.188085556	31.161283493	19.179254532	42.406638333	-71.12589858	2	57001.148297	39.2
10177	2022-10-13	15:50:07.460	285.45147523	6850.835406	1665676207.46	0	899	2.1391944952	2.1746499546	502.1277346	512.22081555	1.8011472171	729.5883971	27.042627335	-1.233045432	31.161283493	19.177403178	42.406638172	-71.125900483	2	57002.096643	39.2
10178	2022-10-13	15:50:08.309	285.45148507	6850.835642	1665676208.31	0	899	2.1391944952	2.1746499546	502.22900087	512.32411734	1.8011472171	729.59546101	27.042627335	-1.2580746412	31.161283493	19.176372528	42.406636731	-71.125904807	2	57002.961343	39.2
10179	2022-10-13	15:50:09.173	285.45149506	6850.835881	1665676209.173	0	899	2.1401851262	2.1749501697	502.22900087	512.12227189	1.7658301227	729.58949249	27.042627335	-1.2415178446	31.161283493	19.169733439	42.406638043	-71.125909129	2	57003.825826	39.2
10180	2022-10-13	15:50:10.071	285.45150545	6850.836131	1665676210.071	0	899	2.1402570033	2.1750237164	501.18420631	511.05703925	1.7658552128	729.57189941	27.046319962	-1.5298929214	31.161283493	19.164129257	42.406639581	-71.12591	2	57004.748707	39.274870734
10181	2022-10-13	15:50:10.999	285.45151619	6850.836389	1665676210.999	0	899	2.1359328385	2.1710679282	501.18420631	511.18227737	1.78781719	729.56789777	27.046319962	-1.3324725044	31.161283493	19.167198017	42.40664	-71.125911161	2	57005.696846	39.3
10182	2022-10-13	15:50:11.924	285.45152691	6850.836646	1665676211.925	0	899	2.1359328385	2.1710679282	501.51281812	511.51744462	1.78781719	729.57465772	27.046319962	-1.2464331783	31.26518228	19.169411501	42.40664	-71.125910649	2	57006.610301	39.3
10183	2022-10-13	15:50:12.855	285.45153767	6850.836904	1665676212.855	0	899	2.1388051654	2.1733413507	501.51281812	511.33308044	1.7555042162	729.57641804	27.046319962	-1.2435766869	31.227250977	19.171839013	42.406639089	-71.125912732	2	57007.546488	39.3
10184	2022-10-13	15:50:13.788	285.45154847	6850.837163	1665676213.788	0	899	2.1388051654	2.1733413507	501.14449904	510.9575492	1.7555042162	729.58454743	27.046319962	-1.2190001998	31.301464397	19.173424512	42.406637521	-71.125917436	2	57008.487179	39.3
10185	2022-10-13	15:50:14.687	285.45155889	6850.837413	1665676214.688	0	899	2.1413689628	2.1770832295	501.14856968	511.28541658	1.8122669064	729.60128117	27.047298141	-1.2007187368	31.344343261	19.17363955	42.406636032	-71.125922538	2	57009.380762	39.3
10186	2022-10-13	15:50:15.655	285.45157009	6850.837682	1665676215.656	0	899	2.1414218281	2.1771373557	501.31316823	511.45345256	1.8122858352	729.58510766	27.050012589	-1.1823510405	31.161283493	19.172109604	42.406633274	-71.125928393	2	57010.345168	39.3
10187	2022-10-13	15:50:16.575	285.45158073	6850.837938	1665676216.575	0	899	2.1426088321	2.1783133584	501.31316823	511.44468261	1.8107495057	729.57897383	27.050012589	-1.2061945524	31.161283493	19.1731747	42.406629574	-71.125932093	2	57011.255511	39.3
10188	2022-10-13	15:50:17.503	285.45159147	6850.838195	1665676217.503	0	899	2.1426088321	2.1783133584	501.3612484	511.49373448	1.8107495057	729.57168033	27.050012589	-1.1849811567	31.181073738	19.17002659	42.406628039	-71.125933039	2	57012.176864	39.317686424
10189	2022-10-13	15:50:18.444	285.45160236	6850.838457	1665676218.444	0	899	2.1344218687	2.1705228024	501.3612484	511.64606366	1.837424639	729.57126683	27.050012589	-1.1490218639	31.410310745	19.159088135	42.406626524	-71.125931524	2	57013.08547	39.4
10190	2022-10-13	15:50:19.374	285.45161313	6850.838715	1665676219.374	0	899	2.1344388956	2.1705402411	501.02645295	511.30443569	1.8374308405	729.56233751	27.050889716	-1.1594668658	31.223952603	19.173668072	42.406624767	-71.125929884	2	57014.069811	39.4
10191	2022-10-13	15:50:20.259	285.45162337	6850.838961	1665676220.259	0	899	2.1383895711	2.1736471627	501.03854749	511.05711926	1.7919217851	729.55956102	27.053796768	-1.1783196926	31.410310745	19.177812576	42.406621984	-71.125928492	2	57014.904717	39.4
10192	2022-10-13	15:50:21.154	285.45163373	6850.839209	1665676221.154	0	899	2.1383895711	2.1736471627	501.15362039	511.17449312	1.7919217851	729.54565834	27.053796768	-1.5047342935	31.167880241	19.154325624	42.406617693	-71.125930983	2	57015.794795	39.4
10193	2022-10-13	15:50:22.065	285.45164427	6850.839463	1665676222.065	0	899	2.1369005349	2.1717982296	501.15362039	511.07878911	1.7751404448	729.54369309	27.053796768	-1.2860574004	31.314657893	19.168102744	42.406611717	-71.125931667	2	57016.742376	39.4
10194	2022-10-13	15:50:22.964	285.45165469	6850.839712	1665676222.965	0	899	2.1369005349	2.1717982296	499.51881921	509.41161127	1.7751404448	729.54433578	27.053796768	-1.1441389322	31.410310745	19.177093506	42.406608907	-71.125934945	2	57017.655656	39.4
10195	2022-10-13	15:50:23.819	285.45166458	6850.83995	1665676223.82	0	899	2.1373658382	2.171906906	499.51881921	509.30803398	1.7569119953	729.53179366	27.053796768	-1.1462084939	31.410310745	19.177550663	42.406607518	-71.125937482	2	57018.488995	39.4
10196	2022-10-13	15:50:24.690	285.45167466	6850.840192	1665676224.691	0	899	2.1373868759	2.1719284299	502.25023869	512.09302367	1.7569193119	729.53886929	27.054879031	-1.1469091445	31.410310745	19.177598284	42.406605559	-71.125938887	2	57019.332347	39.4
10197	2022-10-13	15:50:25.644	285.45168569	6850.840457	1665676225.644	0	899	2.1359383477	2.1726203482	502.26087058	512.72311457	1.8651966434	729.53741536	27.05742836	-1.1868891069	31.233847725	19.174732815	42.406601333	-71.1259385	2	57020.3	39.4
10198	2022-10-13	15:50:26.526	285.45169591	6850.840702	1665676226.527	0	899	2.1359383477	2.1726203482	501.52655034	511.97349822	1.8651966434	729.53580015	27.05742836	-1.2222339657	31.161283493	19.175130844	42.406596291	-71.125933874	2	57021.225259	39.4
10199	2022-10-13	15:50:27.398	285.45170601	6850.840944	1665676227.399	0	899	2.1377804756	2.172382337	501.52655034	511.37055229	1.7596190449	729.55048173	27.05742836	-1.2400842455	31.161283493	19.176651847	42.406594836	-71.125929753	2	57022.04931	39.4
10200	2022-10-13	15:50:28.272	285.45171611	6850.841187	1665676228.272	0	899	2.1377804756	2.172382337	503.07846409	512.95292713	1.7596190449	729.54800799	27.05742836	-1.188085556	31.161283493	19.176012039	42.406591966	-71.125925449	2	57022.910256	39.4
10201	2022-10-13	15:50:29.223	285.45172712	6850.841451	1665676229.223	0	899	2.1345302458	2.1697393673	503.08185117	513.14562877	1.7926812459	729.55329986	27.058239198	-1.1641989591	31.161283493	19.174982576	42.406590209	-71.125930832	2	57023.874873	39.4
10202	2022-10-13	15:50:30.180	285.45173819	6850.841717	1665676230.18	0	899	2.1345844119	2.1697948111	501.15530623	511.18065453	1.7927004934	729.53370475	27.061029434	-1.1815749407	31.161283493	19.173131943	42.406587258	-71.125930296	2	57024.822485	39.482248521
10203	2022-10-13	15:50:31.144	285.45174936	6850.841985	1665676231.145	0	899	2.1385407592	2.1732704623	501.15530623	511.02496614	1.765398477	729.54141256	27.061029434	-1.2210914133	31.161283493	19.171450647	42.406586667	-71.125927204	2	57025.838675	39.5
10204	2022-10-13	15:50:32.075	285.45176013	6850.842243	1665676232.075	0	899	2.1385407592	2.1732704623	501.90653771	511.79099223	1.765398477	729.54264902	27.061029434	-1.1875142459	31.161283493	19.173715591	42.406587947	-71.125925386	2	57026.768245	39.5
10205	2022-10-13	15:50:32.943	285.45177017	6850.842484	1665676232.943	0	899	2.1337724846	2.1689729174	501.90653771	511.94789479	1.7928721779	729.54036081	27.061029434	-1.1783519699	31.161283493	19.168211489	42.406588333	-71.125923927	2	57027.643947	39.5
10206	2022-10-13	15:50:33.818	285.4517803	6850.842727	1665676233.818	0	899	2.1337724846	2.1689729174	502.77576425	512.83451145	1.7928721779	729.54266802	27.061029434	-1.1819522412	31.161283493	19.170115692	42.406587457	-71.125922457	2	57028.526052	39.5
10207	2022-10-13	15:50:34.713	285.45179066	6850.842976	1665676234.713	0	899	2.1364415139	2.1706381203	502.78370978	512.54255178	1.7404078674	729.53902693	27.06293264	-1.2060221299	31.161283493	19.172922842	42.406585279	-71.125920279	2	57029.416174	39.5
10208	2022-10-13	15:50:35.634	285.45180132	6850.843232	1665676235.634	0	899	2.1364810257	2.1706785363	502.62924298	512.38516466	1.7404214862	729.53675327	27.064966202	-1.2418305242	31.182722925	19.173821771	42.406582793	-71.125917793	2	57030.324458	39.5
10209	2022-10-13	15:50:36.563	285.45181208	6850.84349	1665676236.564	0	899	2.1373548649	2.1732815494	502.62924298	512.87599669	1.8262347473	729.52935791	27.064966202	-1.3638721704	31.410310745	19.178894043	42.406581258	-71.125917075	2	57031.245245	39.524524525
10210	2022-10-13	15:50:37.407	285.45182184	6850.843724	1665676237.407	0	899	2.1373548649	2.1732815494	502.74810585	512.99728273	1.8262347473	729.52538982	27.064966202	-1.3335180433	31.410310745	19.178631713	42.406579547	-71.125918786	2	57032.090631	39.6
10211	2022-10-13	15:50:38.269	285.45183182	6850.843964	1665676238.269	0	899	2.1380303771	2.1734884289	502.74810585	512.85991989	1.8022415255	729.53621527	27.064966202	-1.1555324793	31.410310745	19.177093506	42.406575158	-71.125923175	2	57032.968432	39.6
10212	2022-10-13	15:50:39.144	285.45184196	6850.844207	1665676239.145	0	899	2.1380303771	2.1734884289	501.39268132	511.4772336	1.8022415255	729.53426902	27.064966202	-1.4719872151	31.410310745	19.136226957	42.406572181	-71.125924743	2	57033.845846	39.6
10213	2022-10-13	15:50:40.104	285.45185306	6850.844473	1665676240.104	0	899	2.1393282901	2.1750383964	501.40194627	511.55243962	1.8137593695	729.53675408	27.06719156	-1.3483501854	31.3905205	19.156895707	42.406569099	-71.125923716	2	57034.770335	39.6
10214	2022-10-13	15:50:41.036	285.45186385	6850.844732	1665676241.037	0	899	2.1393568371	2.1750676248	501.73434183	511.89162278	1.8137696101	729.530577	27.068658829	-1.2327544215	31.344343261	19.175821557	42.406568333	-71.125919916	2	57035.683432	39.6
10215	2022-10-13	15:50:41.944	285.45187435	6850.844984	1665676241.944	0	899	2.1357310018	2.1713531608	501.73434183	511.88358724	1.8123631658	729.52484373	27.068658829	-1.2441049025	31.171178616	19.175235748	42.406566376	-71.125921269	2	57036.587174	39.6
10216	2022-10-13	15:50:42.826	285.45188457	6850.84523	1665676242.827	0	899	2.1357310018	2.1713531608	501.21142152	511.35008912	1.8123631658	729.54058838	27.068658829	-1.1425112486	31.410310745	19.173852921	42.406564161	-71.125926688	2	57037.503205	39.6
10217	2022-10-13	15:50:43.779	285.45189559	6850.845494	1665676243.779	0	899	2.1351808236	2.1722546674	501.21142152	511.76749369	1.8854383292	729.55586576	27.068658829	-1.1436646403	31.233847725	19.173342029	42.406563333	-71.125933303	2	57038.495422	39.6
10218	2022-10-13	15:50:44.746	285.45190679	6850.845763	1665676244.747	0	899	2.1352217949	2.1722966563	500.34346923	510.88134871	1.8854536374	729.55478249	27.070768786	-1.1638324829	31.304762771	19.172716545	42.406561828	-71.125941936	2	57039.451675	39.6
10219	2022-10-13	15:50:45.622	285.45191693	6850.846006	1665676245.623	0	899	2.1355422636	2.171623533	500.34991769	510.60297507	1.8354929661	729.55606746	27.072320938	-1.1817151087	31.410310745	19.171993622	42.40655951	-71.125948824	2	57040.294175	39.6
10220	2022-10-13	15:50:46.555	285.45192773	6850.846266	1665676246.556	0	899	2.1355422636	2.171623533	500.63511682	510.89401843	1.8354929661	729.55558322	27.072320938	-1.1929684877	31.410310745	19.170610428	42.406558333	-71.125952752	2	57041.206413	39.6
10221	2022-10-13	15:50:47.453	285.45193812	6850.846515	1665676247.454	0	899	2.1368193573	2.1727941242	500.63511682	510.85749533	1.8290891185	729.54695907	27.072320938	-1.2445144882	31.176126177	19.17380703	42.406558508	-71.125963682	2	57042.104536	39.610453649
10222	2022-10-13	15:50:48.342	285.45194841	6850.846762	1665676248.343	0	899	2.1368193573	2.1727941242	501.00862755	511.23863271	1.8290891185	729.55862609	27.072320938	-1.1539047956	31.161283493	19.17493248	42.406559969	-71.125966604	2	57042.981262	39.698126233
10223	2022-10-13	15:50:49.240	285.4519588	6850.847011	1665676249.24	0	899	2.135505046	2.1711370334	501.00862755	511.1470753	1.8130436707	729.55615234	27.072320938	-1.1490218639	31.410310745	19.177812576	42.406561489	-71.125969644	2	57043.893184	39.7
10224	2022-10-13	15:50:50.153	285.45196936	6850.847265	1665676250.153	0	899	2.1355639449	2.1711973378	500.17720824	510.29895184	1.8130648293	729.55397327	27.075353698	-1.179516096	31.207460732	19.173999875	42.406566979	-71.125971328	2	57044.796844	39.7
10225	2022-10-13	15:50:51.053	285.45197979	6850.847515	1665676251.054	0	899	2.141124272	2.1764200301	500.18007555	510.17951358	1.7915760822	729.54531274	27.076044083	-1.1497224798	31.395468061	19.173809948	42.406573047	-71.125975202	2	57045.707019	39.7
10226	2022-10-13	15:50:52.002	285.45199076	6850.847778	1665676252.002	0	899	2.141124272	2.1764200301	498.67979742	508.64924238	1.7915760822	729.53455034	27.076044083	-1.245506184	31.207460732	19.156838701	42.406569312	-71.125977804	2	57046.682523	39.7
10227	2022-10-13	15:50:52.895	285.45200111	6850.848027	1665676252.896	0	899	2.1401707235	2.1745191339	498.67979742	508.38509817	1.7450137927	729.51949932	27.076044083	-1.2295530316	31.283323338	19.164084125	42.406566667	-71.125977354	2	57047.587588	39.7
10228	2022-10-13	15:50:53.815	285.45201175	6850.848282	1665676253.815	0	899	2.1401707235	2.1745191339	500.89000053	510.63831623	1.7450137927	729.51642897	27.076044083	-1.2023248878	31.195916422	19.161700634	42.406565833	-71.125976667	2	57048.5	39.7
10229	2022-10-13	15:50:54.780	285.45202293	6850.84855	1665676254.781	0	899	2.1388458006	2.1739318812	500.89816827	510.86291065	1.7829714107	729.52505069	27.078007919	-1.4708985074	31.291569274	19.144563271	42.406564221	-71.125976667	2	57049.467413	39.746741344
10230	2022-10-13	15:50:55.707	285.45203366	6850.848808	1665676255.708	0	899	2.1388806144	2.1739675117	500.50200239	510.45893347	1.7829836908	729.5323171	27.079797745	-1.573688601	31.410310745	19.142636722	42.40656268	-71.12597732	2	57050.392233	39.8
10231	2022-10-13	15:50:56.619	285.45204421	6850.849061	1665676256.62	0	899	2.138549164	2.1726446829	500.50200239	510.17816687	1.7336604885	729.53263926	27.079797745	-1.1660098485	31.410310745	19.146478489	42.406561667	-71.125978818	2	57051.290946	39.8
10232	2022-10-13	15:50:57.543	285.45205491	6850.849318	1665676257.544	0	899	2.138549164	2.1726446829	501.75417807	511.45455077	1.7336604885	729.52530534	27.079797745	-1.2896684021	31.410310745	19.131365492	42.406561282	-71.12598077	2	57052.230926	39.8
10233	2022-10-13	15:50:58.470	285.45206563	6850.849575	1665676258.47	0	899	2.1351637083	2.1700067515	501.75417807	511.68372365	1.7738236836	729.52331907	27.079797745	-1.5127539966	31.357536758	19.137170299	42.406559721	-71.125983892	2	57053.167653	39.8
10234	2022-10-13	15:50:59.361	285.45207595	6850.849823	1665676259.362	0	899	2.1351637083	2.1700067515	500.37977504	510.28212165	1.7738236836	729.52101873	27.079797745	-1.606392622	31.161283493	19.154766083	42.406558013	-71.125986506	2	57054.048096	39.8
10235	2022-10-13	15:51:00.253	285.45208626	6850.85007	1665676260.253	0	899	2.1379605244	2.1737246744	500.392056	510.54400267	1.8176021458	729.52429684	27.082753504	-1.653497557	31.309710332	19.140456863	42.406552061	-71.12598353	2	57054.940882	39.8
10236	2022-10-13	15:51:01.144	285.45209657	6850.850318	1665676261.144	0	899	2.1379724777	2.1737369136	502.01233212	512.19717551	1.8176064459	729.52634213	27.083368301	-1.5250098705	31.161283493	19.130998611	42.406551667	-71.125979294	2	57055.807767	39.8
10237	2022-10-13	15:51:02.088	285.45210751	6850.85058	1665676262.089	0	899	2.1439527313	2.1786181002	502.01233212	511.85549949	1.7578028896	729.51341278	27.083368301	-1.5614111802	31.238795287	19.131461503	42.406554086	-71.125980753	2	57056.725948	39.8
10238	2022-10-13	15:51:03.003	285.45211809	6850.850834	1665676263.003	0	899	2.1439527313	2.1786181002	501.7372935	511.57506808	1.7578028896	729.50683594	27.083368301	-1.5217546225	31.410310745	19.146123886	42.406560272	-71.125997482	2	57057.632633	39.8
10239	2022-10-13	15:51:07.578	285.45217104	6850.852105	1665676267.578	0	899	7.9070194204	8.0736679178	503.30088096	516.17751579	2.2802684303	729.54298654	27.087274551	-1.3460865723	31.410310745	19.151985535	42.406599427	-71.125949115	2	57062.218718	39.8
10240	2022-10-13	15:51:08.486	285.45218156	6850.852357	1665676268.487	0	899	7.9070194204	8.0736679178	503.11199623	515.98379857	2.2802684303	729.53912879	27.087274551	-1.4750700407	31.410310745	19.144575637	42.406603797	-71.125937914	2	57063.139053	39.786094675
10241	2022-10-13	15:51:09.349	285.45219155	6850.852597	1665676269.35	0	899	5.2897071286	5.3706207165	503.11312919	512.44386847	1.6643797809	729.5353919	27.087545774	-1.4546004234	31.410310745	19.166100849	42.406606634	-71.125925148	2	57063.990138	39.700986193
10242	2022-10-13	15:51:10.276	285.45220228	6850.852855	1665676270.277	0	899	5.2898732782	5.3707904989	502.84985703	512.17583984	1.66440189	729.53778682	27.090997696	-1.179947257	31.410310745	19.177453995	42.406608174	-71.125920478	2	57064.904339	39.7
10243	2022-10-13	15:51:11.201	285.45221299	6850.853112	1665676271.202	0	899	4.6550518016	4.6780812758	502.84985703	505.85952767	0.54384071163	729.54275129	27.090997696	-1.1927960653	31.410310745	19.172764494	42.406606929	-71.125904557	2	57065.842319	39.7
10244	2022-10-13	15:51:12.071	285.45222304	6850.853353	1665676272.071	0	899	4.6550518016	4.6780812758	504.37770544	507.3965206	0.54384071163	729.52828353	27.090997696	-1.2027344704	31.410310745	19.173852921	42.406607859	-71.125899282	2	57066.715431	39.7
10245	2022-10-13	15:51:12.948	285.45223321	6850.853597	1665676272.949	0	899	4.7611793185	4.8692334795	504.37770544	518.27775148	2.4515251377	729.52351349	27.090997696	-1.1852722452	31.410310745	19.173079421	42.406609373	-71.125897293	2	57067.62395	39.7
10246	2022-10-13	15:51:13.854	285.45224368	6850.853848	1665676273.854	0	899	4.7612459022	4.8693022279	503.08597971	516.9505116	2.4515396376	729.51435135	27.092534691	-1.1643067788	31.410310745	19.175407005	42.40661	-71.125894812	2	57068.55646	39.7
10247	2022-10-13	15:51:14.733	285.45225387	6850.854093	1665676274.734	0	899	5.7221493273	5.8322602076	503.09447387	514.84182473	2.0856853827	729.53171686	27.094568253	-1.1457666159	31.410310745	19.178894043	42.40661	-71.125892646	2	57069.412639	39.7
10248	2022-10-13	15:51:15.622	285.45226416	6850.85434	1665676275.623	0	899	5.7221493273	5.8322602076	503.60938373	515.36875784	2.0856853827	729.52777544	27.094568253	-1.1473511489	31.410310745	19.178810574	42.4066082	-71.125888967	2	57070.269958	39.7
10249	2022-10-13	15:51:16.516	285.45227449	6850.854588	1665676276.516	0	899	5.2034051126	5.2893107163	503.60938373	513.69258621	1.7942289872	729.53821124	27.094568253	-1.1568044132	31.410310745	19.176821349	42.406603333	-71.125880995	2	57071.201629	39.7
10250	2022-10-13	15:51:17.464	285.45228547	6850.854851	1665676277.465	0	899	5.2034051126	5.2893107163	503.17560296	513.25012034	1.7942289872	729.5370346	27.094568253	-1.1651475114	31.266831467	19.174844464	42.406603876	-71.125879147	2	57072.162722	39.683727811
10251	2022-10-13	15:51:18.388	285.45229617	6850.855108	1665676278.389	0	899	4.877407061	4.9622206563	503.17560296	513.78881456	1.8881863597	729.53237006	27.094568253	-1.1702245103	31.161283493	19.17468484	42.406606917	-71.125883208	2	57073.075075	39.6
10252	2022-10-13	15:51:19.292	285.45230663	6850.855359	1665676279.293	0	899	4.877407061	4.9622206563	501.31028255	511.88414996	1.8881863597	729.53641171	27.094568253	-1.1571601629	31.161283493	19.177093506	42.406609933	-71.1258817	2	57073.97998	39.6
10253	2022-10-13	15:51:20.269	285.45231794	6850.855631	1665676280.27	0	899	4.9517983955	5.0307379735	501.32572097	511.01677549	1.7334788916	729.54950234	27.09827725	-1.4889859624	31.161283493	19.126266783	42.406624157	-71.125902115	2	57074.943787	39.6
10254	2022-10-13	15:51:21.211	285.45232884	6850.855892	1665676281.212	0	899	4.9518017828	5.030741438	501.74025239	511.43932302	1.7334793931	729.53320312	27.098352432	-1.2592604342	31.161283493	19.160455868	42.406628051	-71.125912485	2	57075.915202	39.508479835
10255	2022-10-13	15:51:22.147	285.45233966	6850.856152	1665676282.147	0	899	5.0848951185	5.1687275129	501.74025239	511.772022	1.7917758873	729.52635385	27.098352432	-1.1783196926	31.161283493	19.165569305	42.406628333	-71.12591994	2	57076.792751	39.5
10256	2022-10-13	15:51:23.104	285.45235074	6850.856418	1665676283.104	0	899	5.0848951185	5.1687275129	504.22502553	514.30647557	1.7917758873	729.53518333	27.098352432	-1.2028422332	31.240444474	19.170265008	42.4066246	-71.125941579	2	57077.746694	39.5
10257	2022-10-13	15:51:24.046	285.45236164	6850.856679	1665676284.046	0	899	5.0504803329	5.1261981631	504.22502553	513.38982148	1.6317672944	729.54229413	27.098352432	-1.184830308	31.410310745	19.173492432	42.406618777	-71.125960863	2	57078.683432	39.431656805
10258	2022-10-13	15:51:24.957	285.4523722	6850.856933	1665676284.958	0	899	5.0505612439	5.1262808079	502.11294151	511.23941118	1.6317783508	729.52779727	27.100113155	-1.1848626334	31.3905205	19.173769225	42.406616667	-71.125968771	2	57079.63141	39.4
10259	2022-10-13	15:51:25.865	285.45238271	6850.857185	1665676285.866	0	899	4.8185152703	4.8983736555	502.12099539	512.21334484	1.8010429454	729.53109519	27.102045059	-1.177791477	31.410310745	19.173933661	42.406616667	-71.125970911	2	57080.546602	39.4
10260	2022-10-13	15:51:26.805	285.45239359	6850.857446	1665676286.806	0	899	4.8185152703	4.8983736555	503.28183651	513.39751821	1.8010429454	729.53509521	27.102045059	-1.1815749407	31.410310745	19.174211502	42.406615865	-71.125971667	2	57081.48118	39.4
10261	2022-10-13	15:51:27.776	285.45240483	6850.857716	1665676287.777	0	899	4.1444889775	4.1916583641	503.28183651	510.22097305	1.2431679482	729.5270701	27.102045059	-1.165276844	31.410310745	19.174361905	42.406615	-71.125972392	2	57082.434906	39.443490566
10262	2022-10-13	15:51:28.667	285.45241514	6850.857963	1665676288.668	0	899	4.1444889775	4.1916583641	500.42765071	507.32743438	1.2431679482	729.52489224	27.102045059	-1.1819630388	31.410310745	19.173699764	42.406615	-71.125973828	2	57083.29705	39.5
10263	2022-10-13	15:51:29.555	285.45242542	6850.85821	1665676289.556	0	899	3.6890937355	3.7633700081	500.43460376	512.66324318	2.1803621628	729.52269457	27.103718473	-1.172003075	31.410310745	19.175631264	42.406615329	-71.125975	2	57084.197197	39.5
10264	2022-10-13	15:51:30.476	285.45243606	6850.858466	1665676290.476	0	899	3.6891604775	3.7634386738	501.97324189	514.2395757	2.1803788494	729.51448029	27.105707169	-1.1537323543	31.410310745	19.177569648	42.406616667	-71.125974803	2	57085.118236	39.5
10265	2022-10-13	15:51:31.421	285.452447	6850.858728	1665676291.421	0	899	3.6609184502	3.7352142215	501.97324189	514.33754331	2.1973742743	729.50202831	27.105707169	-1.179947257	31.410310745	19.174211502	42.406616775	-71.125973225	2	57086.06513	39.5
10266	2022-10-13	15:51:32.318	285.45245738	6850.858977	1665676292.318	0	899	3.6609184502	3.7352142215	501.38127557	513.73099603	2.1973742743	729.51336387	27.105707169	-1.1416596648	31.410310745	19.178094359	42.406618273	-71.125971727	2	57086.963928	39.5
10267	2022-10-13	15:51:33.243	285.45246809	6850.859234	1665676293.243	0	899	3.5537471988	3.6091063339	501.38127557	510.85142883	1.6945136557	729.50979028	27.105707169	-1.1408835649	31.410310745	19.178151579	42.406616895	-71.125963036	2	57087.863107	39.41368932
10268	2022-10-13	15:51:34.157	285.45247868	6850.859488	1665676294.158	0	899	3.5537471988	3.6091063339	503.47053315	512.98014857	1.6945136557	729.52169982	27.105707169	-1.1408835649	31.410310745	19.177812576	42.406615264	-71.125954656	2	57088.841304	39.4
10269	2022-10-13	15:51:34.993	285.45248836	6850.859721	1665676294.994	0	899	3.6097474413	3.6699387295	503.48104595	513.66287447	1.811883537	729.50604733	27.10822214	-1.1465749638	31.410310745	19.176308272	42.406612767	-71.125948867	2	57089.669903	39.333009709
10270	2022-10-13	15:51:35.864	285.45249843	6850.859962	1665676295.864	0	899	3.6097871153	3.6699793495	502.49390511	512.65581903	1.8118919612	729.52880859	27.109430313	-1.1864578724	31.410310745	19.153326035	42.406610782	-71.125944896	2	57090.531062	39.3
10271	2022-10-13	15:51:36.841	285.45250973	6850.860234	1665676296.841	0	899	3.398729096	3.4656775866	502.49390511	514.50591783	2.1340671816	729.5041613	27.109430313	-1.3409879744	31.410310745	19.148251426	42.406609124	-71.125943333	2	57091.525826	39.247417355
10272	2022-10-13	15:51:37.802	285.45252087	6850.860501	1665676297.803	0	899	3.398729096	3.4656775866	502.67468903	514.69102335	2.1340671816	729.51405021	27.109430313	-1.2959849803	31.410310745	19.161554261	42.406607507	-71.125940026	2	57092.496055	39.2
10273	2022-10-13	15:51:38.801	285.45253242	6850.860778	1665676298.801	0	899	3.1132775461	3.166048807	502.67468903	513.0089053	1.8413456501	729.50676965	27.109430313	-1.1796993941	31.410310745	19.169003152	42.406606667	-71.125935866	2	57093.480276	39.151972387
10274	2022-10-13	15:51:39.742	285.45254331	6850.861039	1665676299.742	0	899	3.1133654971	3.1661388902	503.5664451	513.91912078	1.8413676577	729.48708318	27.112536032	-1.1725851724	31.410310745	19.176080097	42.406607358	-71.125935691	2	57094.41483	39.1
10275	2022-10-13	15:51:40.654	285.45255388	6850.861293	1665676300.655	0	899	3.128017671	3.1772723513	503.56889884	513.18366355	1.7125707251	729.49295711	27.11312294	-1.1597579544	31.410310745	19.178068843	42.406608333	-71.125936667	2	57095.33469	39.1
10276	2022-10-13	15:51:41.493	285.45256359	6850.861526	1665676301.494	0	899	3.128017671	3.1772723513	501.69604949	511.27505542	1.7125707251	729.48814099	27.11312294	-1.1512639562	31.410310745	19.17798972	42.406608333	-71.125936957	2	57096.174364	39.1
10277	2022-10-13	15:51:42.414	285.45257425	6850.861782	1665676302.415	0	899	3.2504389569	3.3006965871	501.69604949	511.1014279	1.6821001791	729.49118426	27.11312294	-1.1912653928	31.410310745	19.175427974	42.406608257	-71.125938333	2	57097.045825	39.1
10278	2022-10-13	15:51:43.309	285.45258461	6850.862031	1665676303.31	0	899	3.2504389569	3.3006965871	501.41604101	510.81617005	1.6821001791	729.49198701	27.11312294	-1.2172862828	31.410310745	19.176753998	42.406606738	-71.125938333	2	57097.95723	39.1
10279	2022-10-13	15:51:44.237	285.45259535	6850.862288	1665676304.238	0	899	3.1302996898	3.1819666212	501.41804349	511.45488712	1.7937937371	729.49940177	27.113603946	-1.203014669	31.410310745	19.1775266	42.406605233	-71.125939767	2	57098.860194	39.1
10280	2022-10-13	15:51:45.190	285.45260637	6850.862553	1665676305.19	0	899	3.1303893986	3.1820584475	500.15983687	510.1716189	1.7938154862	729.51546857	27.116754532	-1.1408835649	31.410310745	19.175653458	42.406605	-71.12594	2	57099.796844	39.1
10281	2022-10-13	15:51:46.128	285.45261722	6850.862813	1665676306.128	0	899	2.8869664455	2.9349010965	500.15983687	510.23138058	1.8043116544	729.50493819	27.116754532	-1.1408835649	31.410310745	19.177143968	42.406605	-71.125942652	2	57100.795652	39.1
10282	2022-10-13	15:51:47.042	285.45262781	6850.863067	1665676307.043	0	899	2.8869664455	2.9349010965	501.71850706	511.82143716	1.8043116544	729.49243447	27.116754532	-1.1646839601	31.410310745	19.170871899	42.406607426	-71.125948185	2	57101.727728	39.1
10283	2022-10-13	15:51:48.010	285.45263902	6850.863336	1665676308.011	0	899	2.7296010852	2.7762057372	501.71850706	512.10842993	1.8545266412	729.48689159	27.116754532	-1.3679790347	31.410310745	19.150738533	42.406609477	-71.125953432	2	57102.686391	39.031360947
10284	2022-10-13	15:51:48.926	285.45264961	6850.863591	1665676308.926	0	899	2.7296010852	2.7762057372	501.4418962	511.82609082	1.8545266412	729.48026058	27.116754532	-1.2190109491	31.410310745	19.16232872	42.406610997	-71.125955997	2	57103.598196	39
10285	2022-10-13	15:51:49.828	285.45266005	6850.863841	1665676309.828	0	899	2.708106122	2.7540909973	501.44934777	511.77672487	1.844557435	729.48078282	27.118544358	-1.226771976	31.410310745	19.169196994	42.406613366	-71.125958366	2	57104.509664	38.949033571
10286	2022-10-13	15:51:50.767	285.45267093	6850.864102	1665676310.768	0	899	2.708154492	2.7541405421	502.00615866	512.34508306	1.8445713756	729.48868707	27.120508194	-1.17895566	31.410310745	19.177372825	42.406615709	-71.125958581	2	57105.425651	38.9
10287	2022-10-13	15:51:51.713	285.45268186	6850.864365	1665676311.713	0	899	2.7439919229	2.7872901027	502.00615866	511.61122364	1.7161013059	729.47520235	27.120508194	-1.1603184717	31.410310745	19.160244531	42.406616667	-71.125955558	2	57106.332655	38.9
10288	2022-10-13	15:51:52.641	285.4526926	6850.864623	1665676312.641	0	899	2.7439919229	2.7872901027	500.74183872	510.322713	1.7161013059	729.46820756	27.120508194	-1.2537845934	31.410310745	19.146970231	42.406617574	-71.12595288	2	57107.272272	38.9
10289	2022-10-13	15:51:53.510	285.45270267	6850.864864	1665676313.511	0	899	2.8175628694	2.8641288601	500.74183872	510.7783211	1.7961051098	729.46007492	27.120508194	-1.4870241541	31.410310745	19.149894285	42.406620232	-71.125951203	2	57108.13897	38.9
10290	2022-10-13	15:51:54.390	285.45271285	6850.865108	1665676314.39	0	899	2.817591935	2.8641586127	500.60856452	510.64242034	1.7961129496	729.46101915	27.121642397	-1.1638863292	31.410310745	19.175731659	42.406621655	-71.125948356	2	57108.993197	38.9
10291	2022-10-13	15:51:55.295	285.45272332	6850.86536	1665676315.295	0	899	2.9019018316	2.9521289613	500.619325	511.12942122	1.8795699361	729.46585629	27.124231339	-1.1733936103	31.410310745	19.17666626	42.406623189	-71.125945288	2	57109.91353	38.9
10292	2022-10-13	15:51:56.171	285.45273346	6850.865603	1665676316.171	0	899	2.9019018316	2.9521289613	504.5771214	515.17030834	1.8795699361	729.45530488	27.124231339	-1.2059897184	31.410310745	19.175292969	42.406624633	-71.1259437	2	57110.780079	38.82199211
10293	2022-10-13	15:51:57.059	285.45274375	6850.86585	1665676317.06	0	899	2.7550728717	2.802280975	504.5771214	515.06381775	1.8610598	729.4604189	27.124231339	-1.1958034654	31.410310745	19.1735158	42.406625	-71.125943333	2	57111.723913	38.8
10294	2022-10-13	15:51:57.943	285.45275397	6850.866095	1665676317.943	0	899	2.7550728717	2.802280975	501.50462328	511.92746348	1.8610598	729.45973256	27.124231339	-1.1913409233	31.410310745	19.172771454	42.406625	-71.125944383	2	57112.62963	38.8
10295	2022-10-13	15:51:58.885	285.45276488	6850.866357	1665676318.886	0	899	2.7460466833	2.7926911685	501.50462328	511.83655359	1.8451549713	729.46365579	27.124231339	-1.1832672658	31.410310745	19.172771454	42.406623086	-71.125944043	2	57113.574148	38.8
10296	2022-10-13	15:51:59.776	285.4527752	6850.866605	1665676319.777	0	899	2.746088972	2.7927344847	502.40291624	512.7534219	1.8451669949	729.46862187	27.125924559	-1.1715287436	31.410310745	19.173110457	42.406620901	-71.125944865	2	57114.459566	38.754043393
10297	2022-10-13	15:52:00.684	285.45278569	6850.866857	1665676320.684	0	899	2.7343210489	2.7830081847	502.41087426	513.26294026	1.9326588363	729.48021612	27.127832413	-1.1710544911	31.410310745	19.174126505	42.406619401	-71.125947865	2	57115.359359	38.7
10298	2022-10-13	15:52:01.579	285.45279606	6850.867106	1665676321.58	0	899	2.7343210489	2.7830081847	501.18088751	512.00638582	1.9326588363	729.49705617	27.127832413	-1.2080486113	31.410310745	19.175191879	42.406618333	-71.125948738	2	57116.252465	38.7
10299	2022-10-13	15:52:02.460	285.45280626	6850.86735	1665676322.461	0	899	2.6562382514	2.6984253198	501.18088751	510.83296128	1.7271274954	729.51236912	27.127832413	-1.1992635727	31.410310745	19.175220919	42.406618125	-71.125944583	2	57117.125127	38.7
10300	2022-10-13	15:52:03.345	285.4528165	6850.867596	1665676323.346	0	899	2.6562382514	2.6984253198	501.86928274	511.53461407	1.7271274954	729.52429199	27.127832413	-1.1425112486	31.410310745	19.177453995	42.406616627	-71.125941667	2	57118.023923	38.7
10301	2022-10-13	15:52:04.260	285.45282709	6850.86785	1665676324.261	0	899	2.6353406953	2.6784076436	501.86928274	511.8153994	1.7763268405	729.52526249	27.127832413	-1.1705693867	31.410310745	19.176472797	42.406615167	-71.125941667	2	57118.899522	38.7
10302	2022-10-13	15:52:05.180	285.45283773	6850.868106	1665676325.18	0	899	2.6354067663	2.6784752587	501.89332082	511.84002148	1.7763456857	729.52308665	27.1305891	-1.2161221331	31.410310745	19.173749229	42.406613597	-71.125940264	2	57119.841779	38.7
10303	2022-10-13	15:52:06.114	285.45284854	6850.868365	1665676326.114	0	899	2.6399779643	2.6827241054	501.89760233	511.75253551	1.7602581302	729.51948396	27.131616592	-1.4535440396	31.410310745	19.155243425	42.406613333	-71.125938773	2	57120.736098	38.7
10304	2022-10-13	15:52:07.009	285.45285891	6850.868614	1665676327.01	0	899	2.6399779643	2.6827241054	501.07248295	510.91121462	1.7602581302	729.52489466	27.131616592	-1.6812107729	31.410310745	19.147270367	42.406613333	-71.125937217	2	57121.669565	38.7
10305	2022-10-13	15:52:07.927	285.45286954	6850.868869	1665676327.928	0	899	2.6516840145	2.6957136302	501.07248295	511.16276078	1.8043741449	729.52684981	27.131616592	-1.6033636339	31.410310745	19.156106469	42.406612309	-71.125937691	2	57122.614615	38.7
10306	2022-10-13	15:52:08.841	285.4528801	6850.869123	1665676328.841	0	899	2.6516959068	2.6957258049	502.47942927	512.59805888	1.8043775693	729.53309359	27.132109724	-1.2544528664	31.410310745	19.153340674	42.406611667	-71.125937452	2	57123.529058	38.7
10307	2022-10-13	15:52:09.737	285.45289049	6850.869372	1665676329.738	0	899	2.6328784601	2.6779072484	502.49290402	512.91641687	1.8575913688	729.52972412	27.135339737	-1.5266375542	31.410310745	19.147924423	42.406611667	-71.125937358	2	57124.414563	38.7
10308	2022-10-13	15:52:10.661	285.45290117	6850.869628	1665676330.661	0	899	2.6328784601	2.6779072484	501.58287667	511.98751227	1.8575913688	729.5310483	27.135339737	-1.5207736824	31.410310745	19.144337496	42.406611667	-71.125939402	2	57125.320641	38.7
10309	2022-10-13	15:52:11.589	285.45291192	6850.869886	1665676331.59	0	899	2.6019107423	2.6443903858	501.58287667	511.51370198	1.7746419721	729.51779923	27.135339737	-1.477624699	31.410310745	19.131428333	42.406612492	-71.125941254	2	57126.247535	38.7
10310	2022-10-13	15:52:12.513	285.4529226	6850.870143	1665676332.513	0	899	2.6019107423	2.6443903858	498.45062802	508.31943803	1.7746419721	729.49869239	27.135339737	-1.4834993778	31.410310745	19.128921812	42.406614733	-71.125940267	2	57127.160321	38.7
10311	2022-10-13	15:52:13.371	285.45293255	6850.870381	1665676333.372	0	899	2.5791737707	2.6209887833	498.45062802	508.25043691	1.7624732081	729.50952916	27.135339737	-1.5351100371	31.410310745	19.122806423	42.406613368	-71.125941425	2	57128.02071	38.702071006
10312	2022-10-13	15:52:14.247	285.45294269	6850.870624	1665676334.248	0	899	2.579201986	2.6210176527	500.37167232	510.20929642	1.7624813674	729.51668685	27.136542655	-1.6671332247	31.410310745	19.117391346	42.406614808	-71.125931346	2	57128.884615	38.788461538
10313	2022-10-13	15:52:15.144	285.45295306	6850.870873	1665676335.144	0	899	2.5843575371	2.6283513745	500.38239574	510.71378628	1.8491148023	729.53062914	27.139123917	-1.50020705	31.410310745	19.129403841	42.406612439	-71.125932561	2	57129.768245	38.8
10314	2022-10-13	15:52:16.094	285.45296405	6850.871137	1665676336.094	0	899	2.5843575371	2.6283513745	501.54763702	511.90308628	1.8491148023	729.52874756	27.139123917	-1.4973398447	31.410310745	19.125597	42.406608088	-71.125936912	2	57130.715716	38.8
10315	2022-10-13	15:52:16.980	285.45297431	6850.871383	1665676336.98	0	899	2.5860658439	2.6284737647	501.54763702	511.52188892	1.7823737924	729.51163993	27.139123917	-1.5185532404	31.410310745	19.15551754	42.406609938	-71.12593179	2	57131.654348	38.8
10316	2022-10-13	15:52:17.865	285.45298456	6850.871629	1665676337.866	0	899	2.5860658439	2.6284737647	499.87031247	509.81120751	1.7823737924	729.4968096	27.139123917	-1.5313588586	31.410310745	19.152092523	42.406612559	-71.125926549	2	57132.535344	38.8
10317	2022-10-13	15:52:18.716	285.4529944	6850.871866	1665676338.716	0	899	2.6241805927	2.6685816941	499.87031247	510.12837878	1.8380981407	729.4779174	27.139123917	-1.4912818947	31.410310745	19.145481337	42.406612747	-71.125925587	2	57133.352071	38.8
10318	2022-10-13	15:52:19.569	285.45300427	6850.872103	1665676339.569	0	899	2.6242179438	2.6686199491	500.35361857	510.62166614	1.8381092122	729.48674122	27.140689004	-1.2407309954	31.410310745	19.167949677	42.406611667	-71.125926667	2	57134.205882	38.8
10319	2022-10-13	15:52:20.470	285.45301471	6850.872353	1665676340.471	0	899	2.6026540826	2.6444726284	500.3624567	510.1116314	1.7469694264	729.47879008	27.142816544	-1.2549594925	31.410310745	19.168722797	42.406611667	-71.125926419	2	57135.148676	38.8
10320	2022-10-13	15:52:21.437	285.45302589	6850.872621	1665676341.437	0	899	2.6026540826	2.6444726284	502.70496266	512.49977928	1.7469694264	729.47564697	27.142816544	-1.1490218639	31.410310745	19.177093506	42.406611667	-71.125925	2	57136.128205	38.8
10321	2022-10-13	15:52:22.348	285.45303644	6850.872874	1665676342.348	0	899	2.5905016359	2.6315961764	502.70496266	512.37494188	1.7251240781	729.49199631	27.142816544	-1.1879993582	31.410310745	19.17436289	42.406611712	-71.125924955	2	57137.027027	38.8
10322	2022-10-13	15:52:23.315	285.45304763	6850.873143	1665676343.315	0	899	2.5905016359	2.6315961764	503.19695416	512.87639728	1.7251240781	729.50146889	27.142816544	-1.1433843603	31.410310745	19.178836785	42.406613325	-71.125923342	2	57137.994995	38.8
10323	2022-10-13	15:52:24.224	285.45305816	6850.873396	1665676344.225	0	899	2.6026110165	2.644715918	503.19695416	513.06888446	1.7587701296	729.49814954	27.142816544	-1.1864578724	31.410310745	19.176012039	42.406614845	-71.125921822	2	57138.906814	38.8
10324	2022-10-13	15:52:25.131	285.45306865	6850.873648	1665676345.131	0	899	2.6026798992	2.6447863943	502.04456153	511.89399618	1.7587898288	729.5004228	27.145726829	-1.5085393309	31.410310745	19.140239779	42.406616277	-71.12592039	2	57139.766258	38.8
10325	2022-10-13	15:52:26.062	285.45307943	6850.873906	1665676346.063	0	899	2.5941233085	2.6362829	502.04769512	511.94229343	1.7666879069	729.500384	27.146478653	-1.4033239425	31.410310745	19.154742045	42.406617885	-71.12592	2	57140.730769	38.8
10326	2022-10-13	15:52:26.984	285.4530901	6850.874162	1665676346.985	0	899	2.5941233085	2.6362829	500.01881103	509.87342311	1.7666879069	729.49685002	27.146478653	-1.461606887	31.410310745	19.178504906	42.406618333	-71.125921069	2	57141.641148	38.8
10327	2022-10-13	15:52:27.888	285.45310056	6850.874413	1665676347.888	0	899	2.5881405243	2.6302984745	500.01881103	509.89589499	1.7706385207	729.50515444	27.146478653	-1.2885689743	31.410310745	19.178533554	42.406621106	-71.125914272	2	57142.554622	38.8
10328	2022-10-13	15:52:28.792	285.45311102	6850.874664	1665676348.792	0	899	2.5881405243	2.6302984745	500.86372719	510.75750115	1.7706385207	729.4910153	27.146478653	-1.1444407544	31.410310745	19.177457898	42.406626589	-71.12590345	2	57143.488301	38.848830112
10329	2022-10-13	15:52:29.717	285.45312172	6850.874921	1665676349.717	0	899	2.5712352655	2.6139730525	500.87316667	510.9698557	1.8062022475	729.49665479	27.148748676	-1.1460575828	31.410310745	19.175945888	42.406629316	-71.125898333	2	57144.410107	38.9
10330	2022-10-13	15:52:30.638	285.45313238	6850.875177	1665676350.638	0	899	2.5712656755	2.6140041854	501.054281	511.15467253	1.8062112881	729.49080592	27.15004921	-1.1674542577	31.410310745	19.17741269	42.406628875	-71.12589671	2	57145.324716	38.9
10331	2022-10-13	15:52:31.551	285.45314295	6850.875431	1665676351.551	0	899	2.5702099965	2.6148515618	501.054281	511.6104059	1.886026667	729.48618746	27.15004921	-1.1968275143	31.410310745	19.178488195	42.406631282	-71.125892479	2	57146.25641	38.9
10332	2022-10-13	15:52:32.463	285.45315351	6850.875684	1665676352.463	0	899	2.5702099965	2.6148515618	504.19948623	514.82187377	1.886026667	729.49208402	27.15004921	-1.1667751776	31.410310745	19.171286097	42.40663526	-71.12589	2	57147.155819	38.9
10333	2022-10-13	15:52:33.411	285.45316449	6850.875948	1665676353.412	0	899	2.5600560183	2.6021112142	504.19948623	514.24416271	1.7854564468	729.50002223	27.15004921	-1.1441389322	31.410310745	19.168954003	42.406636963	-71.12589	2	57148.08891	38.9
10334	2022-10-13	15:52:34.351	285.45317536	6850.876209	1665676354.351	0	899	2.5600560183	2.6021112142	502.9176944	512.93683499	1.7854564468	729.48865514	27.15004921	-1.1441389322	31.410310745	19.178533554	42.406639955	-71.12589	2	57148.986616	38.9
10335	2022-10-13	15:52:35.219	285.45318541	6850.87645	1665676355.219	0	899	2.5620088547	2.6041831346	502.93323977	512.97347386	1.7890876112	729.47623954	27.153772354	-1.160415411	31.410310745	19.167009354	42.406644279	-71.125885721	2	57149.855711	38.985571142
10336	2022-10-13	15:52:36.065	285.4531952	6850.876685	1665676356.065	0	899	2.5620088547	2.6041831346	501.51266304	511.52453765	1.7890876112	729.4755827	27.153772354	-1.148795491	31.410310745	19.173086116	42.40664742	-71.12588379	2	57150.725957	39
10337	2022-10-13	15:52:36.951	285.45320546	6850.876931	1665676356.952	0	899	2.5615715118	2.6047608531	501.51266304	511.7681131	1.8317414771	729.47524438	27.153772354	-1.2124248822	31.410310745	19.178676959	42.406648333	-71.125885346	2	57151.603883	39
10338	2022-10-13	15:52:37.845	285.45321581	6850.877179	1665676357.846	0	899	2.5615715118	2.6047608531	500.97404817	511.21848408	1.8317414771	729.47963285	27.153772354	-1.235018067	31.410310745	19.177949905	42.406649981	-71.125885019	2	57152.494405	39
10339	2022-10-13	15:52:38.726	285.453226	6850.877424	1665676358.726	0	899	2.5468939069	2.5887961765	500.97404817	510.96961766	1.7881137508	729.48198008	27.153772354	-1.2093421079	31.410310745	19.175264346	42.406651046	-71.125884574	2	57153.372206	39
10340	2022-10-13	15:52:39.618	285.45323632	6850.877672	1665676359.618	0	899	2.5468939069	2.5887961765	503.34301533	513.38585109	1.7881137508	729.47895257	27.153772354	-1.1425112486	31.410310745	19.170970917	42.40665041	-71.125886256	2	57154.246246	39
10341	2022-10-13	15:52:40.578	285.45324744	6850.877939	1665676360.579	0	899	2.5364164627	2.5778996105	503.35895618	513.34252282	1.7777109946	729.45638856	27.157587051	-1.1847009414	31.410310745	19.17580933	42.406651667	-71.12588463	2	57155.222222	39
10342	2022-10-13	15:52:41.492	285.45325801	6850.878192	1665676361.492	0	899	2.5364164627	2.5778996105	501.04497768	510.98264912	1.7777109946	729.45557732	27.157587051	-1.1460899888	31.410310745	19.177812576	42.406651667	-71.125883333	2	57156.174528	39
10343	2022-10-13	15:52:42.421	285.45326876	6850.87845	1665676362.421	0	899	2.5430802969	2.5843503998	501.04497768	510.90544417	1.7641666555	729.46722493	27.157587051	-1.1506495476	31.410310745	19.177812576	42.406651667	-71.125883526	2	57157.057692	39
10344	2022-10-13	15:52:43.301	285.45327895	6850.878695	1665676363.301	0	899	2.5430802969	2.5843503998	500.6474722	510.50011587	1.7641666555	729.46876253	27.157587051	-1.1836445434	31.410310745	19.170914239	42.406651667	-71.12588666	2	57157.997863	39
10345	2022-10-13	15:52:44.219	285.45328957	6850.87895	1665676364.219	0	899	2.5389005979	2.580533234	500.6474722	510.60338117	1.7822963138	729.46410769	27.157587051	-1.188085556	31.410310745	19.169891357	42.406651667	-71.125889773	2	57158.931841	39
10346	2022-10-13	15:52:45.148	285.45330034	6850.879208	1665676365.149	0	899	2.5389851487	2.5806197677	500.55402725	510.50822106	1.7823214343	729.46552039	27.161249161	-1.4940844774	31.410310745	19.127758026	42.406653063	-71.125888604	2	57159.837864	39
10347	2022-10-13	15:52:46.029	285.45331053	6850.879453	1665676366.03	0	899	2.5318597492	2.5740202448	500.55402725	510.66285494	1.8094608993	729.47053215	27.161249161	-1.2996822446	31.410310745	19.157878749	42.406655718	-71.125887141	2	57160.715431	39
10348	2022-10-13	15:52:46.936	285.45332102	6850.879704	1665676366.936	0	899	2.5318597492	2.5740202448	499.92020117	510.01622857	1.8094608993	729.4688745	27.161249161	-1.1473941803	31.410310745	19.178894043	42.406657689	-71.125882577	2	57161.613412	39
10349	2022-10-13	15:52:47.842	285.45333152	6850.879956	1665676367.843	0	899	2.5394030323	2.5827158487	499.92020117	510.26223613	1.852657981	729.47931151	27.161249161	-1.385107158	31.410310745	19.146776477	42.406660052	-71.125876563	2	57162.515516	38.948448448
10350	2022-10-13	15:52:48.724	285.45334172	6850.880201	1665676368.725	0	899	2.5394030323	2.5827158487	500.86456571	511.22613709	1.852657981	729.46740723	27.161249161	-1.1783196926	31.410310745	19.172771454	42.406662311	-71.125872044	2	57163.386783	38.9
10351	2022-10-13	15:52:49.726	285.45335332	6850.88048	1665676369.727	0	899	2.5376080207	2.5797938909	500.87685655	510.97530589	1.8064978837	729.47685555	27.16420492	-1.2443420011	31.410310745	19.170685686	42.406663962	-71.125867484	2	57164.377416	38.9
10352	2022-10-13	15:52:50.642	285.45336392	6850.880734	1665676370.643	0	899	2.5376222075	2.5798084151	501.18305429	511.28770145	1.8065021582	729.47250548	27.164819717	-1.2410328372	31.410310745	19.171581635	42.4066655	-71.125861834	2	57165.299803	38.9
10353	2022-10-13	15:52:51.526	285.45337414	6850.880979	1665676371.526	0	899	2.5421562489	2.5835251404	501.18305429	511.07353411	1.768954438	729.46715824	27.164819717	-1.2362253524	31.410310745	19.172482585	42.406666667	-71.125858618	2	57166.170611	38.9
10354	2022-10-13	15:52:52.460	285.45338497	6850.881239	1665676372.461	0	899	2.5421562489	2.5835251404	502.25608891	512.16774428	1.768954438	729.47457946	27.164819717	-1.2597023249	31.410310745	19.172771454	42.406666667	-71.125860341	2	57167.102174	38.9
10355	2022-10-13	15:52:53.329	285.45339502	6850.881481	1665676373.33	0	899	2.5452585862	2.5875062146	502.25608891	512.36663351	1.8037501802	729.46650625	27.164819717	-1.1983904183	31.410310745	19.171276901	42.406666597	-71.125863333	2	57168.041748	38.9
10356	2022-10-13	15:52:54.249	285.45340566	6850.881736	1665676374.249	0	899	2.5452585862	2.5875062146	500.02517981	510.09081563	1.8037501802	729.46623624	27.164819717	-1.1425112486	31.410310745	19.178173065	42.40666511	-71.125863333	2	57168.933981	38.9
10357	2022-10-13	15:52:55.109	285.45341562	6850.881975	1665676375.11	0	899	2.5331931872	2.5766446717	500.03898622	510.44224674	1.8629686243	729.48661026	27.168145527	-1.1923541588	31.410310745	19.178497744	42.406663754	-71.125863333	2	57169.747408	38.9
10358	2022-10-13	15:52:56.023	285.4534262	6850.882229	1665676376.024	0	899	2.5332016369	2.5766533287	500.91842108	511.33999317	1.8629712544	729.48374808	27.168512344	-1.1779316253	31.410310745	19.179162701	42.406664447	-71.125859993	2	57170.668046	38.96680455
10359	2022-10-13	15:52:56.963	285.45343707	6850.88249	1665676376.963	0	899	2.5273580648	2.5691323548	500.91842108	510.95953473	1.7962966218	729.47452247	27.168512344	-1.145303082	31.410310745	19.141686054	42.40666713	-71.125856203	2	57171.63909	39
10360	2022-10-13	15:52:57.890	285.4534478	6850.882747	1665676377.89	0	899	2.5273580648	2.5691323548	500.89635329	510.93702458	1.7962966218	729.48444452	27.168512344	-1.1728977202	31.410310745	19.163073458	42.406665609	-71.125860448	2	57172.544769	39.054476909
10361	2022-10-13	15:52:58.805	285.4534584	6850.883002	1665676378.806	0	899	2.5276777207	2.5693019325	500.89635329	510.89955862	1.7897251218	729.47781352	27.168512344	-1.3298099965	31.410310745	19.170079958	42.406662599	-71.125866468	2	57173.440488	39.1
10362	2022-10-13	15:52:59.729	285.45346909	6850.883258	1665676379.729	0	899	2.5276943046	2.569318907	502.02500301	512.05077657	1.7897300917	729.48477921	27.169233853	-1.4242246885	31.410310745	19.171179007	42.406661044	-71.12586771	2	57174.373747	39.1
10363	2022-10-13	15:53:00.644	285.45347969	6850.883512	1665676380.645	0	899	2.5310520507	2.5716028424	502.03713141	511.79063279	1.7420110074	729.49270408	27.172143936	-1.1539264017	31.410310745	19.173117252	42.406659515	-71.125866181	2	57175.291291	39.1
10364	2022-10-13	15:53:01.542	285.45349007	6850.883762	1665676381.542	0	899	2.5310520507	2.5716028424	500.59171755	510.31713765	1.7420110074	729.47509483	27.172143936	-1.2781455051	31.410310745	19.159232613	42.406658333	-71.125865316	2	57176.189379	39.118937876
10365	2022-10-13	15:53:02.437	285.45350044	6850.884011	1665676382.438	0	899	2.5231698527	2.5639137774	500.59171755	510.39424323	1.7555568561	729.4984341	27.172143936	-1.5523674496	31.410310745	19.133786119	42.406658181	-71.125866362	2	57177.091387	39.2
10366	2022-10-13	15:53:03.334	285.45351081	6850.884259	1665676383.334	0	899	2.5231698527	2.5639137774	500.9198711	510.72882264	1.7555568561	729.48616321	27.172143936	-1.4957121611	31.410310745	19.173131943	42.406656616	-71.125863333	2	57178.030572	39.2
10367	2022-10-13	15:53:04.275	285.4535217	6850.884521	1665676384.275	0	899	2.5221997111	2.5641162567	500.92262444	511.01881267	1.8059396293	729.4872869	27.172806026	-1.2762267913	31.410310745	19.174143393	42.406655069	-71.125863333	2	57178.95858	39.2
10368	2022-10-13	15:53:05.201	285.45353243	6850.884778	1665676385.202	0	899	2.5222727162	2.5641909973	499.86157968	509.93650828	1.8059617545	729.49333464	27.175989151	-1.2401704788	31.410310745	19.171691895	42.406655	-71.125863333	2	57179.886774	39.2
10369	2022-10-13	15:53:06.098	285.45354281	6850.885027	1665676386.099	0	899	2.5308768466	2.5697820045	499.86157968	509.17809249	1.6725008744	729.47727956	27.175989151	-1.26344272	31.410310745	19.159878611	42.406657577	-71.125863333	2	57180.773176	39.2
10370	2022-10-13	15:53:06.990	285.45355314	6850.885275	1665676386.991	0	899	2.5308768466	2.5697820045	501.93944068	511.29468105	1.6725008744	729.47152043	27.175989151	-1.2146131266	31.410310745	19.167791632	42.406656122	-71.125867756	2	57181.663327	39.2
10371	2022-10-13	15:53:07.887	285.45356351	6850.885524	1665676387.887	0	899	2.5268724023	2.5683482631	501.93944068	511.93082238	1.7840086266	729.46937167	27.175989151	-1.1457666159	31.410310745	19.17493248	42.406655934	-71.125869066	2	57182.560561	39.2
10372	2022-10-13	15:53:08.776	285.45357381	6850.885771	1665676388.777	0	899	2.5268724023	2.5683482631	499.83830737	509.78786484	1.7840086266	729.49252542	27.175989151	-1.1728330795	31.410310745	19.17382354	42.406658173	-71.125866827	2	57183.451904	39.2
10373	2022-10-13	15:53:09.665	285.4535841	6850.886018	1665676389.666	0	899	2.5263363981	2.566762389	499.84239326	509.54139999	1.739924736	729.50056831	27.176973798	-1.1983150046	31.410310745	19.172030051	42.406660571	-71.125865	2	57184.342342	39.2
10374	2022-10-13	15:53:10.526	285.45359406	6850.886257	1665676390.527	0	899	2.5263951016	2.5668224359	500.07468791	509.7782994	1.7399418488	729.50339291	27.17952919	-1.2206386328	31.410310745	19.16917038	42.406662308	-71.125865321	2	57185.192453	39.180754717
10375	2022-10-13	15:53:11.440	285.45360463	6850.886511	1665676391.44	0	899	2.5247931366	2.5645461774	500.07468791	509.62199229	1.7124396894	729.5233413	27.17952919	-1.1977006244	31.410310745	19.173806121	42.406665	-71.12586657	2	57186.057986	39.1
10376	2022-10-13	15:53:12.342	285.45361508	6850.886762	1665676392.343	0	899	2.5247931366	2.5645461774	499.6309204	509.16975247	1.7124396894	729.5393507	27.17952919	-1.1783196926	31.410310745	19.177812576	42.406665	-71.125865039	2	57186.976602	39.1
10377	2022-10-13	15:53:13.276	285.45362588	6850.887021	1665676393.276	0	899	2.5252432873	2.5666177878	499.6309204	509.55838374	1.7808486799	729.54604921	27.17952919	-1.1492158893	31.410310745	19.176023963	42.40666662	-71.12586338	2	57187.972222	39.1
10378	2022-10-13	15:53:14.174	285.45363628	6850.887271	1665676394.175	0	899	2.5252488562	2.5666234872	501.41450367	511.37741557	1.7808503422	729.55010542	27.179771714	-1.1480732801	31.410310745	19.165404149	42.406666667	-71.125864768	2	57188.860947	39.186094675
10379	2022-10-13	15:53:15.108	285.45364708	6850.88753	1665676395.108	0	899	2.531175495	2.5728797514	501.42873796	511.44798635	1.7906732593	729.56720981	27.183191299	-1.1506495476	31.410310745	19.178173065	42.406663981	-71.125869028	2	57189.805697	39.2
10380	2022-10-13	15:53:16.046	285.45365795	6850.887791	1665676396.047	0	899	2.531175495	2.5728797514	502.09893574	512.13157562	1.7906732593	729.56334641	27.183191299	-1.1858542708	31.410310745	19.176479845	42.406660874	-71.125874918	2	57190.737673	39.2
10381	2022-10-13	15:53:16.940	285.4536683	6850.888039	1665676396.941	0	899	2.5338701453	2.5774665257	502.09893574	512.57720281	1.8685849845	729.55511192	27.183191299	-1.1922247552	31.410310745	19.175457001	42.406657997	-71.125879671	2	57191.600957	39.2
10382	2022-10-13	15:53:17.862	285.45367897	6850.888295	1665676397.863	0	899	2.5338701453	2.5774665257	501.6186469	512.08689086	1.8685849845	729.54865108	27.183191299	-1.2019906976	31.410310745	19.173062659	42.406657509	-71.125883352	2	57192.505506	39.250550551
10383	2022-10-13	15:53:18.825	285.4536901	6850.888563	1665676398.825	0	899	2.5299380049	2.5721077621	501.6186469	511.7589316	1.8112041108	729.52801716	27.183191299	-1.4488443191	31.410310745	19.153053233	42.406658333	-71.125887308	2	57193.461538	39.3
10384	2022-10-13	15:53:19.749	285.4537008	6850.888819	1665676399.749	0	899	2.5299827548	2.5721535789	502.46217521	512.61958952	1.8112176714	729.52045122	27.185136542	-1.6044307545	31.410310745	19.121685129	42.406657712	-71.125893107	2	57194.372781	39.3
10385	2022-10-13	15:53:20.628	285.45371098	6850.889064	1665676400.629	0	899	2.5364339291	2.5789464271	502.46997295	512.68399616	1.8210830733	729.51466339	27.187005997	-1.5526045458	31.410310745	19.116309741	42.406657081	-71.125899162	2	57195.248473	39.3
10386	2022-10-13	15:53:21.571	285.45372189	6850.889325	1665676401.571	0	899	2.5364339291	2.5789464271	503.50878863	513.7439285	1.8210830733	729.50178053	27.187005997	-1.2077791193	31.410310745	19.162099876	42.406658333	-71.125902018	2	57196.210744	39.3
10387	2022-10-13	15:53:22.493	285.45373257	6850.889582	1665676402.494	0	899	2.5306069739	2.5711150954	503.50878863	513.28227769	1.7405080635	729.50279751	27.187005997	-1.2138370007	31.410310745	19.157306444	42.406658076	-71.125903591	2	57197.154519	39.3
10388	2022-10-13	15:53:23.374	285.45374275	6850.889826	1665676403.374	0	899	2.5306069739	2.5711150954	500.95887257	510.68286581	1.7405080635	729.49864672	27.187005997	-1.1883227359	31.410310745	19.137115314	42.406656667	-71.125904983	2	57198.010341	39.3
10389	2022-10-13	15:53:24.292	285.45375338	6850.890081	1665676404.292	0	899	2.5245523213	2.5642953959	500.96481992	510.52762789	1.7121778068	729.49306503	27.188436079	-1.1873310741	31.410310745	19.140363466	42.406656667	-71.125903401	2	57198.959669	39.3
10390	2022-10-13	15:53:25.173	285.45376358	6850.890326	1665676405.173	0	899	2.5246049597	2.5643492192	502.110947	511.69571935	1.7121929183	729.48077393	27.190729141	-1.1913409233	31.410310745	19.170970917	42.406656667	-71.125904761	2	57199.856562	39.3
10391	2022-10-13	15:53:26.042	285.45377363	6850.890567	1665676406.042	0	899	2.5220614038	2.5637263733	502.110947	512.17069022	1.7953736687	729.47177144	27.190729141	-1.5331481695	31.410310745	19.130998611	42.406656667	-71.125903785	2	57200.728729	39.3
10392	2022-10-13	15:53:26.910	285.45378368	6850.890808	1665676406.91	0	899	2.5220614038	2.5637263733	500.54210734	510.57041901	1.7953736687	729.47642911	27.190729141	-1.5056289845	31.410310745	19.137881475	42.406656667	-71.125901339	2	57201.598196	39.3
10393	2022-10-13	15:53:27.801	285.45379399	6850.891056	1665676407.801	0	899	2.5247224906	2.566864784	500.54210734	510.67497874	1.8137216165	729.46992462	27.190729141	-1.3786935514	31.410310745	19.152884313	42.406657472	-71.125899195	2	57202.483235	39.3
10394	2022-10-13	15:53:28.730	285.45380476	6850.891314	1665676408.731	0	899	2.5247224906	2.566864784	500.43573934	510.56645744	1.8137216165	729.47607422	27.190729141	-1.196223855	31.410310745	19.172410965	42.406658333	-71.125899011	2	57203.406814	39.3
10395	2022-10-13	15:53:29.630	285.45381516	6850.891564	1665676409.63	0	899	2.5200663028	2.5599520293	500.44307764	510.04745108	1.7212388272	729.48218824	27.192495523	-1.4214329088	31.410310745	19.152881888	42.406657844	-71.125900489	2	57204.293499	39.3
10396	2022-10-13	15:53:30.523	285.4538255	6850.891812	1665676410.523	0	899	2.5201062458	2.5599928763	502.02234765	511.65709591	1.7212503755	729.48189034	27.194238663	-1.2496561436	31.410310745	19.167980598	42.406656127	-71.125902476	2	57205.161935	39.283806519
10397	2022-10-13	15:53:31.447	285.4538362	6850.892069	1665676411.448	0	899	2.5269683687	2.5676314111	502.02234765	511.81850956	1.7495350379	729.47485432	27.194238663	-1.1886029559	31.410310745	19.170218449	42.406653537	-71.125906667	2	57206.122488	39.2
10398	2022-10-13	15:53:32.377	285.45384696	6850.892327	1665676412.377	0	899	2.5269683687	2.5676314111	502.04285851	511.83942065	1.7495350379	729.49753111	27.194238663	-1.2209835763	31.410310745	19.170458825	42.40665498	-71.125906686	2	57207.011834	39.2
10399	2022-10-13	15:53:33.279	285.45385741	6850.892578	1665676413.28	0	899	2.5322276363	2.5734832883	502.04285851	511.96196557	1.7709959079	729.49388921	27.194238663	-1.2051058866	31.410310745	19.17573925	42.406653496	-71.125908171	2	57207.902367	39.2
10400	2022-10-13	15:53:34.155	285.45386755	6850.892821	1665676414.156	0	899	2.5322276363	2.5734832883	501.36193808	511.26759185	1.7709959079	729.50174981	27.194238663	-1.1571601629	31.410310745	19.176733017	42.406653333	-71.125908333	2	57208.816176	39.2
10401	2022-10-13	15:53:35.091	285.45387837	6850.893081	1665676415.091	0	899	2.5350223576	2.5766384442	501.3713254	511.35295155	1.7842808353	729.49697492	27.196494134	-1.1617844405	31.410310745	19.175109396	42.406654603	-71.125908333	2	57209.761523	39.2
10402	2022-10-13	15:53:35.999	285.45388888	6850.893333	1665676415.999	0	899	2.5350575947	2.5766745086	501.6163459	511.60291001	1.7842913341	729.51704215	27.198022842	-1.1539047956	31.410310745	19.178533554	42.406655	-71.125908333	2	57210.650485	39.2
10403	2022-10-13	15:53:36.924	285.45389958	6850.89359	1665676416.924	0	899	2.5269163695	2.5685129279	501.6163459	511.63027836	1.7890855077	729.50465039	27.198022842	-1.1515118649	31.410310745	19.172709269	42.406654026	-71.125906386	2	57211.584281	39.2
10404	2022-10-13	15:53:37.805	285.45390979	6850.893835	1665676417.806	0	899	2.5269163695	2.5685129279	501.75720323	511.77394767	1.7890855077	729.51282951	27.198022842	-1.1615149233	31.410310745	19.173281423	42.406652568	-71.125904234	2	57212.45933	39.2
10405	2022-10-13	15:53:38.733	285.45392053	6850.894093	1665676418.734	0	899	2.515037318	2.5557266444	501.75720323	511.60117614	1.7588206402	729.50952351	27.198022842	-1.1479978585	31.410310745	19.177269702	42.406652272	-71.125902728	2	57213.363363	39.2
10406	2022-10-13	15:53:39.645	285.45393109	6850.894346	1665676419.646	0	899	2.5150717039	2.5557618258	501.13773308	510.96961062	1.7588308195	729.51201665	27.19952649	-1.1408620781	31.410310745	19.17752247	42.406653333	-71.12590122	2	57214.268222	39.2
10407	2022-10-13	15:53:40.582	285.45394192	6850.894606	1665676420.582	0	899	2.5177297974	2.559390747	501.1472204	511.20401553	1.7982415349	729.51471998	27.201807022	-1.1465642594	31.410310745	19.177114487	42.406653648	-71.125899685	2	57215.18905	39.2
10408	2022-10-13	15:53:41.526	285.45395285	6850.894868	1665676421.526	0	899	2.5177297974	2.559390747	501.19359474	511.25132049	1.7982415349	729.5104649	27.201807022	-1.1490218639	31.410310745	19.173852921	42.406655	-71.125898333	2	57216.156805	39.2
10409	2022-10-13	15:53:42.427	285.45396329	6850.895119	1665676422.428	0	899	2.523151948	2.5647134757	501.19359474	511.20559905	1.7902270051	729.51774425	27.201807022	-1.1986922997	31.410310745	19.173308429	42.406655	-71.125898333	2	57217.050214	39.2
10410	2022-10-13	15:53:43.338	285.45397382	6850.895372	1665676423.338	0	899	2.523151948	2.5647134757	502.39219376	512.42814167	1.7902270051	729.50620093	27.201807022	-1.1643175281	31.410310745	19.175916672	42.406655	-71.125898398	2	57218.019517	39.2
10411	2022-10-13	15:53:44.250	285.45398438	6850.895625	1665676424.25	0	899	2.5253430851	2.5664551842	502.39849407	512.31702919	1.7696664665	729.48724486	27.203317743	-1.4030760337	31.410310745	19.171801371	42.406655	-71.125901224	2	57218.8671	39.2
10412	2022-10-13	15:53:45.128	285.45399454	6850.895869	1665676425.128	0	899	2.525388981	2.5665021488	503.51838175	513.45910409	1.7696800815	729.49220569	27.205316544	-1.6960645188	31.410310745	19.170005798	42.406655	-71.125902953	2	57219.772059	39.2
10413	2022-10-13	15:53:46.094	285.45400572	6850.896137	1665676426.094	0	899	2.5174354774	2.5599611714	503.51838175	513.83444562	1.8351581048	729.50163946	27.205316544	-1.1490218639	31.410310745	19.172771454	42.406653749	-71.125904584	2	57220.750501	39.2
10414	2022-10-13	15:53:47.073	285.45401706	6850.896409	1665676427.074	0	899	2.5174354774	2.5599611714	499.83499975	510.07559865	1.8351581048	729.50652349	27.205316544	-1.1910175014	31.410310745	19.165927306	42.406653333	-71.125906239	2	57221.743642	39.2
10415	2022-10-13	15:53:47.992	285.45402769	6850.896664	1665676427.992	0	899	2.514659668	2.5557087536	499.83499975	509.72975114	1.7743838751	729.50186258	27.205316544	-1.1457666159	31.410310745	19.176372528	42.406654428	-71.125907761	2	57222.656805	39.2
10416	2022-10-13	15:53:48.877	285.45403793	6850.89691	1665676428.877	0	899	2.514659668	2.5557087536	499.66619861	509.55760841	1.7743838751	729.49549755	27.205316544	-1.1603184781	31.410310745	19.174942017	42.40665591	-71.125909244	2	57223.546287	39.2
10417	2022-10-13	15:53:49.798	285.45404859	6850.897166	1665676429.798	0	899	2.5084897556	2.5499876172	499.67732152	509.70214853	1.7978071394	729.50832625	27.207998048	-1.4192339679	31.410310745	19.147809363	42.406657447	-71.12591	2	57224.468442	39.2
10418	2022-10-13	15:53:50.721	285.45405928	6850.897423	1665676430.722	0	899	2.5085149055	2.5500133621	501.23285541	511.28893401	1.7978147698	729.50012894	27.209100723	-1.3812050962	31.410310745	19.153194099	42.406658333	-71.125910643	2	57225.385772	39.2
10419	2022-10-13	15:53:51.694	285.45407054	6850.897693	1665676431.695	0	899	2.5139521109	2.5558321294	501.23285541	511.35969215	1.8102143153	729.49796684	27.209100723	-1.2372170474	31.410310745	19.170086513	42.406658333	-71.125911667	2	57226.360721	39.2
10420	2022-10-13	15:53:52.599	285.45408102	6850.897944	1665676432.6	0	899	2.5139521109	2.5558321294	497.77317821	507.83011613	1.8102143153	729.49038838	27.209100723	-1.1721324329	31.410310745	19.175558065	42.406658333	-71.125911235	2	57227.259223	39.2
10421	2022-10-13	15:53:53.559	285.45409213	6850.898211	1665676433.56	0	899	2.5089552472	2.5496887644	497.77317821	507.57341077	1.7649003786	729.48845061	27.209100723	-1.1421986945	31.410310745	19.177453995	42.406658333	-71.12591	2	57228.191262	39.2
10422	2022-10-13	15:53:54.509	285.45410311	6850.898475	1665676434.509	0	899	2.5089585113	2.5496921043	498.83936696	508.66059632	1.7649013506	729.49100964	27.209243812	-1.1395147005	31.410310745	19.177439671	42.40665792	-71.125910207	2	57229.123932	39.2
10423	2022-10-13	15:53:55.355	285.45411291	6850.89871	1665676435.355	0	899	2.511822048	2.5520215473	498.85368728	508.5349019	1.7401703355	729.49481565	27.212701797	-1.1457666159	31.410310745	19.177093506	42.406654957	-71.125911709	2	57230.025641	39.197435897
10424	2022-10-13	15:53:56.311	285.45412397	6850.898975	1665676436.311	0	899	2.511822048	2.5520215473	499.20536216	508.8934017	1.7401703355	729.47449984	27.212701797	-1.1640480267	31.410310745	19.174017167	42.406653386	-71.125913281	2	57230.968442	39.103155819
10425	2022-10-13	15:53:57.236	285.45413468	6850.899232	1665676437.236	0	899	2.5089548315	2.5508092538	499.20536216	509.30519653	1.8126703138	729.46662549	27.212701797	-1.1425112486	31.410310745	19.172771454	42.406651819	-71.125914847	2	57231.908444	39.1
10426	2022-10-13	15:53:58.145	285.45414521	6850.899485	1665676438.146	0	899	2.5089548315	2.5508092538	500.43840364	510.56318469	1.8126703138	729.47000991	27.212701797	-1.2233226157	31.410310745	19.175577113	42.406651667	-71.125915	2	57232.808679	39.1
10427	2022-10-13	15:53:59.071	285.45415591	6850.899742	1665676439.071	0	899	2.512148168	2.5546428379	500.43941115	510.70652681	1.8376369905	729.48320401	27.212944321	-1.1730162742	31.410310745	19.176023104	42.406651667	-71.125916184	2	57233.710398	39.1
10428	2022-10-13	15:53:59.999	285.45416666	6850.9	1665676439.999	0	899	2.5122262755	2.5547228354	500.74516551	511.01869209	1.8376611785	729.48396796	27.216363907	-1.188085556	31.410310745	19.164850235	42.406651667	-71.125916667	2	57234.61165	39.1
10429	2022-10-13	15:54:00.970	285.45417789	6850.900269	1665676440.97	0	899	2.5129684349	2.5536094702	500.74516551	510.56569005	1.7581897208	729.48771819	27.216363907	-1.158442903	31.410310745	19.172599628	42.40665262	-71.12591762	2	57235.572144	39.1
10430	2022-10-13	15:54:01.947	285.4541892	6850.900541	1665676441.947	0	899	2.5129684349	2.5536094702	500.55680381	510.37363424	1.7581897208	729.49233584	27.216363907	-1.1489140703	31.410310745	19.172971397	42.406652385	-71.125919281	2	57236.568769	39.1
10431	2022-10-13	15:54:02.842	285.45419957	6850.90079	1665676442.843	0	899	2.5118424914	2.5554482362	500.55680381	511.09709997	1.8850899371	729.47724238	27.216363907	-1.1455509544	31.410310745	19.173362795	42.406650879	-71.125923149	2	57237.472387	39.052761341
10432	2022-10-13	15:54:03.733	285.45420987	6850.901037	1665676443.733	0	899	2.5118424914	2.5554482362	500.87611187	511.42313174	1.8850899371	729.48407387	27.216363907	-1.1784597848	31.410310745	19.176029205	42.406649368	-71.125927931	2	57238.379274	39
10433	2022-10-13	15:54:04.660	285.4542206	6850.901294	1665676444.66	0	899	2.5109859799	2.5515444355	500.88322927	510.69419992	1.7560372692	729.46985267	27.218075721	-1.207822236	31.410310745	19.174703156	42.40664779	-71.125930544	2	57239.326107	39
10434	2022-10-13	15:54:05.581	285.45423126	6850.90155	1665676445.581	0	899	2.5110312023	2.5515907027	501.20018479	511.01744007	1.7560506581	729.48267006	27.220056534	-1.2287769318	31.410310745	19.172771454	42.406646667	-71.125932027	2	57240.216387	39
10435	2022-10-13	15:54:06.426	285.45424104	6850.901785	1665676446.426	0	899	2.5087811657	2.5508809993	501.20018479	511.40075195	1.8232475362	729.48580791	27.220056534	-1.1494745782	31.410310745	19.176061011	42.406646501	-71.125933333	2	57241.099198	39
10436	2022-10-13	15:54:07.325	285.45425146	6850.902035	1665676447.326	0	899	2.5087811657	2.5508809993	501.39896148	511.60357421	1.8232475362	729.47316191	27.220056534	-1.1439664269	31.410310745	19.177705714	42.406644998	-71.125933335	2	57242.001017	39
10437	2022-10-13	15:54:08.246	285.45426211	6850.902291	1665676448.246	0	899	2.5120058772	2.5526116823	501.39896148	511.22753263	1.7573522768	729.4718919	27.220056534	-1.1425112486	31.410310745	19.177812576	42.406643438	-71.125934895	2	57242.936928	39
10438	2022-10-13	15:54:09.121	285.45427223	6850.902534	1665676449.121	0	899	2.5120058772	2.5526116823	501.0820652	510.90442444	1.7573522768	729.45297787	27.220056534	-1.175107442	31.410310745	19.176911752	42.406643333	-71.125935	2	57243.801775	38.919822485
10439	2022-10-13	15:54:10.046	285.45428295	6850.902791	1665676450.047	0	899	2.5058464324	2.5460335397	501.09002696	510.83489491	1.7437253469	729.45705712	27.221970653	-1.1924834701	31.410310745	19.176048835	42.406642142	-71.125936192	2	57244.71499	38.9
10440	2022-10-13	15:54:10.956	285.45429347	6850.903043	1665676450.956	0	899	2.5058883431	2.5460764117	501.55356326	511.30751617	1.7437376939	729.47352287	27.223810196	-1.189616257	31.410310745	19.177455902	42.406641667	-71.125938769	2	57245.630722	38.9
10441	2022-10-13	15:54:11.914	285.45430456	6850.903309	1665676451.914	0	899	2.5078907242	2.5496099228	501.55356326	511.67231432	1.8076638416	729.4698547	27.223810196	-1.204362154	31.410310745	19.178533554	42.406640673	-71.125941987	2	57246.596192	38.9
10442	2022-10-13	15:54:12.835	285.45431522	6850.903565	1665676452.835	0	899	2.5078907242	2.5496099228	502.04023846	512.1688081	1.8076638416	729.45180284	27.223810196	-1.179526959	31.410310745	19.177923203	42.40664	-71.125944185	2	57247.510848	38.9
10443	2022-10-13	15:54:13.763	285.45432597	6850.903823	1665676453.764	0	899	2.5060894588	2.5474156032	502.04023846	512.0802895	1.7921755115	729.44975756	27.223810196	-1.2526096942	31.410310745	19.158238544	42.406638619	-71.125947072	2	57248.414354	38.9
10444	2022-10-13	15:54:14.650	285.45433623	6850.904069	1665676454.65	0	899	2.5061280393	2.5474550937	503.29859981	513.3638831	1.7921871922	729.45118643	27.225503416	-1.2143759838	31.410310745	19.164648587	42.406636202	-71.125950465	2	57249.278739	38.9
10445	2022-10-13	15:54:15.579	285.45434699	6850.904328	1665676455.58	0	899	2.5104167317	2.5528650753	503.30657047	513.62835173	1.836911956	729.45858947	27.22741127	-1.1402153164	31.410310745	19.176453306	42.406634238	-71.125952428	2	57250.228542	38.877145812
10446	2022-10-13	15:54:16.479	285.4543574	6850.904578	1665676456.479	0	899	2.5104167317	2.5528650753	502.82178415	513.13362344	1.836911956	729.47835798	27.22741127	-1.1506495476	31.410310745	19.170970917	42.406631156	-71.125956021	2	57251.153153	38.8
10447	2022-10-13	15:54:17.374	285.45436775	6850.904826	1665676457.374	0	899	2.5067526363	2.5476904562	502.82178415	512.78000866	1.7751436606	729.47776703	27.22741127	-1.2057310603	31.410310745	19.174634643	42.406628172	-71.125961989	2	57252.048323	38.8
10448	2022-10-13	15:54:18.269	285.45437812	6850.905075	1665676458.27	0	899	2.5067526363	2.5476904562	500.12798414	510.0328588	1.7751436606	729.47728886	27.22741127	-1.2808618546	31.410310745	19.175292969	42.406625227	-71.12596788	2	57252.931953	38.8
10449	2022-10-13	15:54:19.226	285.45438919	6850.905341	1665676459.226	0	899	2.5112167625	2.554378368	500.12798414	510.55420689	1.866671161	729.47605077	27.22741127	-1.2173618236	31.410310745	19.173659369	42.406623496	-71.125972845	2	57253.90234	38.8
10450	2022-10-13	15:54:20.132	285.45439969	6850.905592	1665676460.133	0	899	2.5112792967	2.5544424399	499.85737516	510.27806864	1.8666908409	729.47426135	27.230150172	-1.2217381008	31.410310745	19.173339541	42.406623333	-71.125971979	2	57254.812625	38.881262525
10451	2022-10-13	15:54:21.048	285.45441028	6850.905847	1665676461.048	0	899	2.5046914476	2.5441228811	499.86133244	509.40332411	1.7122214611	729.49587224	27.231103897	-1.1408835649	31.410310745	19.175292969	42.406622137	-71.125972863	2	57255.717949	38.828205128
10452	2022-10-13	15:54:21.982	285.45442109	6850.906106	1665676461.982	0	899	2.5046914476	2.5441228811	500.65665826	510.21383212	1.7122214611	729.47492951	27.231103897	-1.1767566749	31.410310745	19.159113398	42.406622715	-71.125973333	2	57256.629126	38.8
10453	2022-10-13	15:54:22.966	285.45443248	6850.906379	1665676462.966	0	899	2.5091326709	2.5483199336	500.65665826	510.13759134	1.6988163486	729.47785839	27.231103897	-1.1636600155	31.410310745	19.168192882	42.406622328	-71.125974339	2	57257.603206	38.8
10454	2022-10-13	15:54:23.907	285.45444338	6850.906641	1665676463.908	0	899	2.5091326709	2.5483199336	501.20789724	510.69926913	1.6988163486	729.49183544	27.231103897	-1.2222663164	31.410310745	19.175292969	42.406622564	-71.125975897	2	57258.538462	38.8
10455	2022-10-13	15:54:24.825	285.454454	6850.906896	1665676464.826	0	899	2.5139204864	2.5540582761	501.21894938	510.92295052	1.7361134658	729.4747747	27.233760341	-1.4153642899	31.410310745	19.144705033	42.406619576	-71.125981176	2	57259.450902	38.75490982
10456	2022-10-13	15:54:25.762	285.45446484	6850.907156	1665676465.762	0	899	2.5139462618	2.5540846401	499.86428322	509.54209977	1.7361210022	729.49442559	27.234888077	-1.3371506661	31.410310745	19.152286643	42.406612328	-71.125990007	2	57260.400826	38.659917355
10457	2022-10-13	15:54:26.717	285.45447589	6850.907421	1665676466.717	0	899	2.5107767164	2.5510972424	499.86428322	509.59847895	1.7460417731	729.48372867	27.234888077	-1.1832026243	31.410310745	19.17332101	42.406607101	-71.125996233	2	57261.369822	38.563017751
10458	2022-10-13	15:54:27.619	285.45448634	6850.907672	1665676467.62	0	899	2.5107767164	2.5510972424	500.41918487	510.16418658	1.7460417731	729.4830488	27.234888077	-1.1761854066	31.410310745	19.171770828	42.406602862	-71.126000899	2	57262.25656	38.5
10459	2022-10-13	15:54:28.506	285.4544966	6850.907918	1665676468.506	0	899	2.5098416694	2.5511677185	500.41918487	510.41178119	1.7895355523	729.48344896	27.234888077	-1.284785491	31.410310745	19.155112551	42.40659601	-71.126009647	2	57263.131379	38.5
10460	2022-10-13	15:54:29.404	285.454507	6850.908168	1665676469.405	0	899	2.5098416694	2.5511677185	500.80220292	510.80244751	1.7895355523	729.48725295	27.234888077	-1.5347758532	31.410310745	19.125597	42.406591016	-71.12601931	2	57264.097633	38.490236686
10461	2022-10-13	15:54:30.292	285.45451728	6850.908415	1665676470.293	0	899	2.5096048593	2.5497335209	500.81707413	510.52780821	1.7386626971	729.48294775	27.238465303	-1.5655503684	31.410310745	19.137399585	42.406585178	-71.126028067	2	57264.973373	38.402662722
10462	2022-10-13	15:54:31.211	285.45452792	6850.90867	1665676471.212	0	899	2.5096054034	2.5497340775	500.95754778	510.67100651	1.7386628567	729.48266602	27.238489151	-1.5054780245	31.410310745	19.161968231	42.406578944	-71.126038931	2	57265.90835	38.309164969
10463	2022-10-13	15:54:32.125	285.4545385	6850.908924	1665676472.126	0	899	2.5051147466	2.5458964219	500.95754778	510.84736502	1.7696190571	729.4792432	27.238489151	-1.2336598635	31.410310745	19.167730331	42.406572835	-71.126050998	2	57266.824825	38.3
10464	2022-10-13	15:54:33.022	285.45454887	6850.909173	1665676473.022	0	899	2.5051147466	2.5458964219	500.25427439	510.13020774	1.7696190571	729.47414858	27.238489151	-1.3253905986	31.410310745	19.147983463	42.406567999	-71.126059446	2	57267.733469	38.3
10465	2022-10-13	15:54:33.963	285.45455977	6850.909434	1665676473.964	0	899	2.5030980814	2.5442802501	500.25427439	510.23559008	1.7881326015	729.46945938	27.238489151	-1.2727667014	31.410310745	19.153737845	42.406565549	-71.126063902	2	57268.670611	38.3
10466	2022-10-13	15:54:34.842	285.45456994	6850.909679	1665676474.843	0	899	2.5031698309	2.5443536881	499.13246989	509.09152607	1.7881543028	729.47879251	27.24164196	-1.1567613297	31.410310745	19.152188699	42.406564143	-71.126065857	2	57269.514151	38.3
10467	2022-10-13	15:54:35.789	285.4545809	6850.909942	1665676475.79	0	899	2.5052937237	2.5446282627	499.13458005	508.6369158	1.7076748108	729.48527678	27.24215126	-1.3274278609	31.410310745	19.146459718	42.406561203	-71.126068797	2	57270.426036	38.3
10468	2022-10-13	15:54:36.713	285.4545916	6850.910198	1665676476.714	0	899	2.5052937237	2.5446282627	500.21932811	509.74231489	1.7076748108	729.47544042	27.24215126	-1.5557844591	31.410310745	19.13719637	42.406555938	-71.126075259	2	57271.359244	38.26407563
10469	2022-10-13	15:54:37.598	285.45460184	6850.910444	1665676477.599	0	899	2.5044719723	2.5456766696	500.21932811	510.19992823	1.7881293856	729.46956326	27.24215126	-1.6251590994	31.410310745	19.125978887	42.406549887	-71.126085227	2	57272.26699	38.2
10470	2022-10-13	15:54:38.457	285.45461177	6850.910683	1665676478.457	0	899	2.5044719723	2.5456766696	499.94298171	509.91806804	1.7881293856	729.47055316	27.24215126	-1.5232852042	31.410310745	19.140340704	42.406544467	-71.126096065	2	57273.106515	38.2
10471	2022-10-13	15:54:39.390	285.45462257	6850.910942	1665676479.39	0	899	2.505097249	2.5451977066	499.94386488	509.64832052	1.7405370007	729.45759431	27.242364075	-1.4797266059	31.410310745	19.171138258	42.40653977	-71.126105346	2	57274.069138	38.193086172
10472	2022-10-13	15:54:40.295	285.45463304	6850.911193	1665676480.295	0	899	2.5051737226	2.5452759309	500.65829952	510.37675117	1.7405594976	729.46864733	27.245721817	-1.484318614	31.410310745	19.16809082	42.406536747	-71.12610988	2	57274.975952	38.10240481
10473	2022-10-13	15:54:41.227	285.45464384	6850.911452	1665676481.228	0	899	2.5042711892	2.5466024092	500.65829952	510.92255594	1.8363484585	729.46381424	27.245721817	-1.4561418334	31.410310745	19.151608713	42.406530601	-71.126119099	2	57275.90991	38.1
10474	2022-10-13	15:54:42.150	285.45465451	6850.911708	1665676482.15	0	899	2.5042711892	2.5466024092	499.08586686	509.31788602	1.8363484585	729.46318367	27.245721817	-1.188085556	31.410310745	19.159807205	42.40652453	-71.12612547	2	57276.820513	37.935897436
10475	2022-10-13	15:54:43.069	285.45466516	6850.911964	1665676483.07	0	899	2.5011110643	2.5410758734	499.08586686	508.75622648	1.7374630019	729.46187243	27.245721817	-1.2735643545	31.410310745	19.170864143	42.406524566	-71.126120504	2	57277.739479	37.9
10476	2022-10-13	15:54:43.954	285.45467541	6850.91221	1665676483.955	0	899	2.5011110643	2.5410758734	501.1185343	510.82827917	1.7374630019	729.45728792	27.245721817	-1.2666333574	31.410310745	19.173115231	42.406518932	-71.12612339	2	57278.606796	37.839320388
10477	2022-10-13	15:54:44.874	285.45468604	6850.912465	1665676484.874	0	899	2.5005309835	2.5418216852	501.1318675	511.16746334	1.7945792343	729.46154866	27.248927173	-1.4533931356	31.410310745	19.141768828	42.406511566	-71.126134392	2	57279.51503	37.748496994
10478	2022-10-13	15:54:45.773	285.45469645	6850.912715	1665676485.773	0	899	2.5005427544	2.5418337342	498.88050465	508.87103532	1.7945828112	729.4581222	27.249444962	-1.3234287824	31.410310745	19.156936267	42.406506254	-71.126143746	2	57280.415832	37.7
10479	2022-10-13	15:54:46.665	285.45470678	6850.912963	1665676486.666	0	899	2.4992215758	2.5392029652	498.88050465	508.55824446	1.7394659052	729.45082668	27.249444962	-1.2107972886	31.410310745	19.169921824	42.406502314	-71.126147176	2	57281.30572	37.669428008
10480	2022-10-13	15:54:47.552	285.45471705	6850.913209	1665676487.553	0	899	2.4992215758	2.5392029652	500.14083551	509.84302438	1.7394659052	729.45528023	27.249444962	-1.179947257	31.410310745	19.171691895	42.406498718	-71.126149294	2	57282.192227	37.6
10481	2022-10-13	15:54:48.493	285.45472794	6850.913471	1665676488.494	0	899	2.5011806256	2.5421462854	500.14083551	510.07488068	1.7802249012	729.44845803	27.249444962	-1.1636276427	31.410310745	19.175754724	42.406494168	-71.126151385	2	57283.16699	37.583300971
10482	2022-10-13	15:54:49.365	285.45473802	6850.913713	1665676489.365	0	899	2.5011834059	2.5421491309	498.26537314	508.16217169	1.7802257391	729.45169492	27.249567234	-1.1458635985	31.410310745	19.177741082	42.406498312	-71.126141603	2	57284.012821	37.5
10483	2022-10-13	15:54:50.289	285.45474872	6850.913969	1665676490.289	0	899	2.5033652121	2.5448825706	498.28014031	508.30219404	1.8022599038	729.44787921	27.253137589	-1.196223855	31.410310745	19.175653458	42.406496793	-71.126137046	2	57284.924063	37.5
10484	2022-10-13	15:54:51.216	285.45475944	6850.914227	1665676491.216	0	899	2.5033652121	2.5448825706	498.73050548	508.76161755	1.8022599038	729.43899637	27.253137589	-1.1945638586	31.410310745	19.172987035	42.406498109	-71.126129453	2	57285.86558	37.5
10485	2022-10-13	15:54:52.108	285.45476978	6850.914475	1665676492.109	0	899	2.5024810791	2.5434508432	498.73050548	508.63236785	1.7794900732	729.44667468	27.253137589	-1.2401704788	31.410310745	19.160167694	42.406493092	-71.126132264	2	57286.786157	37.421384298
10486	2022-10-13	15:54:53.002	285.45478012	6850.914723	1665676493.002	0	899	2.5024810791	2.5434508432	501.03362021	510.98120892	1.7794900732	729.44565365	27.253137589	-1.1881071416	31.410310745	19.173990793	42.40648823	-71.126134479	2	57287.687375	37.4
10487	2022-10-13	15:54:53.880	285.45479028	6850.914967	1665676493.88	0	899	2.5066473024	2.5494297374	501.03362021	511.40557673	1.8538641507	729.43437104	27.253137589	-1.1824265103	31.410310745	19.175464857	42.406487612	-71.126130274	2	57288.567134	37.4
10488	2022-10-13	15:54:54.788	285.45480079	6850.915219	1665676494.788	0	899	2.5067244015	2.5495087191	502.49127307	512.89354292	1.8538882946	729.42170402	27.256520796	-1.1568367315	31.410310745	19.172111663	42.406485204	-71.126129014	2	57289.469428	37.353057199
10489	2022-10-13	15:54:55.670	285.454811	6850.915464	1665676495.67	0	899	2.5036466797	2.5440032092	502.49294543	512.31508445	1.7524741127	729.43639126	27.256921768	-1.3496544701	31.410310745	19.163678504	42.40648057	-71.126133311	2	57290.328872	37.267112811
10490	2022-10-13	15:54:56.609	285.45482187	6850.915725	1665676496.61	0	899	2.5036466797	2.5440032092	502.45312589	512.27448656	1.7524741127	729.43099551	27.256921768	-1.4147714361	31.410310745	19.162757495	42.406477538	-71.126138654	2	57291.238477	37.2
10491	2022-10-13	15:54:57.546	285.45483271	6850.915985	1665676497.546	0	899	2.5074030819	2.5472590807	502.45312589	512.13769033	1.7285264627	729.4532119	27.256921768	-1.1515981141	31.410310745	19.177917619	42.406474373	-71.126145627	2	57292.188034	37.2
10492	2022-10-13	15:54:58.471	285.45484343	6850.916242	1665676498.472	0	899	2.5074030819	2.5472590807	503.05489506	512.75105834	1.7285264627	729.46025439	27.256921768	-1.1757865592	31.410310745	19.169604434	42.406473577	-71.126143968	2	57293.163708	37.183629191
10493	2022-10-13	15:54:59.388	285.45485404	6850.916497	1665676499.389	0	899	2.50564949	2.5465282326	503.06575571	513.01878023	1.7733909508	729.48192268	27.259522836	-1.1616226948	31.410310745	19.17242875	42.406484127	-71.126119965	2	57294.068047	37.1
10494	2022-10-13	15:55:00.289	285.45486446	6850.916747	1665676500.289	0	899	2.5056715741	2.5465508321	501.8812907	511.81091867	1.7733975692	729.48061831	27.260492325	-1.1473941803	31.410310745	19.177453995	42.406494482	-71.126097776	2	57294.955621	37.1
10495	2022-10-13	15:55:01.229	285.45487534	6850.917008	1665676501.229	0	899	2.500770369	2.5413591132	501.8812907	511.75950098	1.764391799	729.47570841	27.260492325	-1.1758511745	31.410310745	19.177767457	42.406497989	-71.126087699	2	57295.896794	37.1
10496	2022-10-13	15:55:02.130	285.45488576	6850.917258	1665676502.13	0	899	2.500770369	2.5413591132	501.3054642	511.17234085	1.764391799	729.47586929	27.260492325	-1.1777914636	31.410310745	19.173042942	42.40650499	-71.126070691	2	57296.798799	37.02012012
10497	2022-10-13	15:55:03.086	285.45489684	6850.917524	1665676503.087	0	899	2.5060188	2.547195677	501.3054642	511.29476802	1.7858564693	729.47861587	27.260492325	-1.1688770861	31.410310745	19.17614357	42.406505404	-71.126065404	2	57297.757515	37
10498	2022-10-13	15:55:04.009	285.45490751	6850.91778	1665676504.009	0	899	2.5060188	2.547195677	500.56541168	510.53996878	1.7858564693	729.48091863	27.260492325	-1.1579470121	31.410310745	19.177545547	42.406506153	-71.126063847	2	57298.69176	37
10499	2022-10-13	15:55:04.969	285.45491862	6850.918047	1665676504.969	0	899	2.5001278964	2.5424828665	500.5737351	510.85911331	1.840355819	729.48860421	27.262495571	-1.15191068	31.410310745	19.177812576	42.406507715	-71.126064381	2	57299.628708	37
10500	2022-10-13	15:55:05.888	285.45492926	6850.918302	1665676505.888	0	899	2.5001642131	2.5425200633	500.80403526	511.09421008	1.8403671388	729.49447127	27.264093399	-1.1427699485	31.410310745	19.178158741	42.406509193	-71.126065859	2	57300.515534	37
10501	2022-10-13	15:55:06.818	285.45494002	6850.918561	1665676506.818	0	899	2.5008942508	2.5421271027	500.80403526	510.81750668	1.791849655	729.49399632	27.264093399	-1.1926344002	31.410310745	19.175290291	42.40651	-71.126066667	2	57301.453207	37
10502	2022-10-13	15:55:07.688	285.4549501	6850.918802	1665676507.689	0	899	2.5008942508	2.5421271027	500.56044424	510.5690451	1.791849655	729.48612643	27.264093399	-1.2144083195	31.410310745	19.173396938	42.40651	-71.126067218	2	57302.33082	37
10503	2022-10-13	15:55:08.638	285.4549611	6850.919066	1665676508.639	0	899	2.4979758132	2.5391349457	500.56044424	510.56280186	1.7907538174	729.49889652	27.264093399	-1.1893790558	31.410310745	19.173310804	42.406509558	-71.126068333	2	57303.265193	37
10504	2022-10-13	15:55:09.529	285.45497141	6850.919314	1665676509.53	0	899	2.4980085827	2.5391684877	498.8102688	508.77771033	1.7907637649	729.5010477	27.265536416	-1.1952860261	31.410310745	19.173501589	42.406507623	-71.126068333	2	57304.213007	37
10505	2022-10-13	15:55:10.529	285.45498297	6850.919591	1665676510.529	0	899	2.4983208826	2.5384482958	498.81933046	508.53485707	1.7463379702	729.51643018	27.267724991	-1.1718736871	31.410310745	19.172504943	42.406505	-71.126067794	2	57305.161736	36.98382643
10506	2022-10-13	15:55:11.505	285.45499427	6850.919863	1665676511.505	0	899	2.4983208826	2.5384482958	500.22101688	509.9638442	1.7463379702	729.51402717	27.267724991	-1.1327453852	31.410310745	19.175653458	42.406505	-71.126064551	2	57306.134615	36.886538462
10507	2022-10-13	15:55:12.408	285.45500473	6850.920114	1665676512.409	0	899	2.4949681671	2.5365083401	500.22101688	510.32165426	1.8092036741	729.50682745	27.267724991	-1.2197548009	31.410310745	19.171168662	42.406504563	-71.126061521	2	57307.087361	36.8
10508	2022-10-13	15:55:13.303	285.45501509	6850.920362	1665676513.304	0	899	2.4949681671	2.5365083401	499.73092486	509.82166613	1.8092036741	729.48648779	27.267724991	-1.1652984619	31.410310745	19.165569305	42.406500404	-71.126060135	2	57307.919145	36.8
10509	2022-10-13	15:55:14.174	285.45502516	6850.920604	1665676514.174	0	899	2.4961859346	2.5375249378	499.73092486	509.7677136	1.7997207972	729.5130114	27.267724991	-1.1717228439	31.410310745	19.15952781	42.406498606	-71.126058606	2	57308.836538	36.716346154
10510	2022-10-13	15:55:15.096	285.45503584	6850.92086	1665676515.097	0	899	2.4962587417	2.5375994696	500.3418408	510.39102602	1.7997430255	729.50594062	27.270933379	-1.1540126516	31.410310745	19.174591911	42.406495722	-71.126057028	2	57309.783316	36.7
10511	2022-10-13	15:55:15.996	285.45504625	6850.92111	1665676515.996	0	899	2.4952184474	2.5355340789	500.34435885	510.14766798	1.7565457677	729.5169318	27.271539688	-1.1840218266	31.410310745	19.175565038	42.406496078	-71.126057744	2	57310.64656	36.7
10512	2022-10-13	15:55:16.921	285.45505696	6850.921367	1665676516.921	0	899	2.4952184474	2.5355340789	500.27015859	510.07201391	1.7565457677	729.50597457	27.271539688	-1.2097732634	31.410310745	19.170058295	42.406496667	-71.126059297	2	57311.578339	36.757833859
10513	2022-10-13	15:55:17.887	285.45506814	6850.921635	1665676517.887	0	899	2.4989827027	2.5394077274	500.27015859	510.08384561	1.7586252789	729.51823334	27.271539688	-1.2100211856	31.410310745	19.169719696	42.406497609	-71.126060943	2	57312.565566	36.8
10514	2022-10-13	15:55:18.828	285.45507903	6850.921897	1665676518.828	0	899	2.4989827027	2.5394077274	501.62531589	511.46558672	1.7586252789	729.49844664	27.271539688	-1.1969783701	31.410310745	19.170208243	42.406498333	-71.1260625	2	57313.5	36.8
10515	2022-10-13	15:55:19.760	285.45508983	6850.922156	1665676519.761	0	899	2.4969356406	2.5364820152	501.62918838	511.26286164	1.7223854346	729.50560351	27.272469767	-1.1688123878	31.410310745	19.171945926	42.406498333	-71.126063333	2	57314.407656	36.8
10516	2022-10-13	15:55:20.684	285.45510051	6850.922412	1665676520.684	0	899	2.4969962701	2.5365440181	498.89109073	508.47227987	1.7224031447	729.51843221	27.275140762	-1.1506818375	31.410310745	19.169966982	42.406498875	-71.126062792	2	57315.324786	36.8
10517	2022-10-13	15:55:21.602	285.45511115	6850.922667	1665676521.603	0	899	2.4955421586	2.536475508	498.89109073	508.81491861	1.7827976977	729.50876724	27.275140762	-1.1680901761	31.410310745	19.171934886	42.406499542	-71.126061209	2	57316.274641	36.8
10518	2022-10-13	15:55:22.526	285.45512184	6850.922924	1665676522.527	0	899	2.4955421586	2.536475508	500.78252294	510.74397476	1.7827976977	729.50442283	27.275140762	-1.2125003338	31.410310745	19.177093506	42.406498333	-71.126059419	2	57317.17437	36.8
10519	2022-10-13	15:55:23.493	285.45513303	6850.923193	1665676523.494	0	899	2.4939992409	2.5352130116	500.78252294	510.81867986	1.7959049626	729.49508768	27.275140762	-1.1815641732	31.410310745	19.17625882	42.406498036	-71.126056667	2	57318.178501	36.782149901
10520	2022-10-13	15:55:24.378	285.45514328	6850.923439	1665676524.379	0	899	2.4940102379	2.5352242686	498.33644377	508.32359796	1.795908316	729.48497646	27.27562581	-1.1502938531	31.410310745	19.175054487	42.406496398	-71.126056846	2	57319.053775	36.7
10521	2022-10-13	15:55:25.315	285.45515411	6850.923699	1665676525.315	0	899	2.4960152455	2.5366556158	498.34958545	508.18957587	1.7699117045	729.48431801	27.278802872	-1.179947257	31.410310745	19.173492432	42.406491535	-71.126060066	2	57320.019793	36.7
10522	2022-10-13	15:55:26.234	285.45516476	6850.923954	1665676526.235	0	899	2.4960152455	2.5366556158	498.76192197	508.61005404	1.7699117045	729.49707759	27.278802872	-1.4655519992	31.410310745	19.153917123	42.406485754	-71.126062956	2	57320.886899	36.7
10523	2022-10-13	15:55:27.204	285.45517598	6850.924224	1665676527.205	0	899	2.4999768309	2.541340067	498.76192197	508.76988985	1.798072421	729.50291999	27.278802872	-1.4429804363	31.410310745	19.155865436	42.406482206	-71.12606473	2	57321.838264	36.7
10524	2022-10-13	15:55:28.187	285.45518736	6850.924497	1665676528.188	0	899	2.4999768309	2.541340067	500.60788151	510.65288971	1.798072421	729.47940245	27.278802872	-1.1897132397	31.410310745	19.176012039	42.40647875	-71.126065	2	57322.875	36.7
10525	2022-10-13	15:55:29.138	285.45519837	6850.924761	1665676529.139	0	899	2.5049707155	2.5451144188	500.60788151	510.33623414	1.7424710773	729.47716598	27.278802872	-1.4297867405	31.410310745	19.129308423	42.406477023	-71.12606369	2	57323.786051	36.7
10526	2022-10-13	15:55:30.085	285.45520933	6850.925024	1665676530.086	0	899	2.5049707155	2.5451144188	500.05376387	509.77134829	1.7424710773	729.48428567	27.278802872	-1.4729249477	31.410310745	19.120916367	42.406476667	-71.126062072	2	57324.757098	36.7
10527	2022-10-13	15:55:31.032	285.45522029	6850.925287	1665676531.033	0	899	2.5056036752	2.5466833633	500.0680932	510.01079307	1.7819997589	729.4510785	27.282255198	-1.2132549617	31.410310745	19.176277148	42.406476667	-71.126060508	2	57325.695146	36.7
10528	2022-10-13	15:55:31.956	285.45523097	6850.925543	1665676531.956	0	899	2.5056063682	2.5466861194	499.53120538	509.46323509	1.78200057	729.43841714	27.282373428	-1.1809066668	31.410310745	19.177563522	42.406476667	-71.12606	2	57326.61022	36.7
10529	2022-10-13	15:55:32.878	285.45524166	6850.9258	1665676532.879	0	899	2.5024234448	2.5423931518	499.53120538	509.20629043	1.7367756007	729.4502418	27.282373428	-1.1759482472	31.410310745	19.177453995	42.406474826	-71.12606	2	57327.552223	36.7
10530	2022-10-13	15:55:33.862	285.45525304	6850.926073	1665676533.863	0	899	2.5024234448	2.5423931518	500.25033215	509.93934548	1.7367756007	729.46019336	27.282373428	-1.1823942077	31.410310745	19.175588835	42.406472455	-71.12606	2	57328.526769	36.7
10531	2022-10-13	15:55:34.798	285.45526387	6850.926333	1665676534.798	0	899	2.5010263311	2.5424459466	500.2599543	510.30747812	1.7997400864	729.45528467	27.284690743	-1.4071073911	31.410310745	19.149355314	42.406470896	-71.12606	2	57329.462671	36.7
10532	2022-10-13	15:55:35.654	285.45527378	6850.926571	1665676535.655	0	899	2.5010548243	2.5424751149	501.49099349	511.56329182	1.7997487695	729.46543025	27.285943985	-1.3637104532	31.410310745	19.152832069	42.40647	-71.126060552	2	57330.3311	36.7
10533	2022-10-13	15:55:36.563	285.45528431	6850.926823	1665676536.564	0	899	2.4956138553	2.5363643876	501.49099349	511.42154659	1.7749131002	729.47039552	27.285943985	-1.18952994	31.410310745	19.175458908	42.40647	-71.126061299	2	57331.220588	36.7
10534	2022-10-13	15:55:37.526	285.45529544	6850.927091	1665676537.526	0	899	2.4956138553	2.5363643876	500.3893062	510.29804363	1.7749131002	729.48563774	27.285943985	-1.1750643253	31.410310745	19.173131943	42.40647	-71.126059277	2	57332.216963	36.7
10535	2022-10-13	15:55:38.464	285.45530631	6850.927351	1665676538.465	0	899	2.4933595505	2.5340571647	500.3893062	510.29410997	1.774222156	729.49087545	27.285943985	-1.2185259165	31.410310745	19.168324515	42.406470726	-71.126055456	2	57333.145291	36.7
10536	2022-10-13	15:55:39.319	285.4553162	6850.927589	1665676539.32	0	899	2.4933595505	2.5340571647	499.91799937	509.813474	1.774222156	729.4908613	27.285943985	-1.1966765732	31.410310745	19.171160376	42.406475	-71.126048333	2	57334	36.7
10537	2022-10-13	15:55:40.213	285.45532655	6850.927837	1665676540.214	0	899	2.4924426438	2.5343504534	499.93224567	510.12706264	1.8267694807	729.50998794	27.289377314	-1.1882364671	31.410310745	19.138072121	42.406476473	-71.126043915	2	57334.883629	36.611637081
10538	2022-10-13	15:55:41.101	285.45533682	6850.928084	1665676541.101	0	899	2.4924505931	2.5343585939	497.75097214	507.9013217	1.8267719481	729.50057195	27.289728165	-1.1586584784	31.410310745	19.16014161	42.406479274	-71.12603551	2	57335.782299	36.6
10539	2022-10-13	15:55:41.992	285.45534713	6850.928331	1665676541.992	0	899	2.4930162232	2.5332479869	497.75097214	507.49173832	1.7544735284	729.49458121	27.289728165	-1.5149529454	31.410310745	19.134141518	42.406481063	-71.126030143	2	57336.638077	36.6
10540	2022-10-13	15:55:42.868	285.45535727	6850.928574	1665676542.868	0	899	2.4930162232	2.5332479869	499.92298595	509.70625748	1.7544735284	729.48923679	27.289728165	-1.5221319064	31.410310745	19.128038672	42.406481667	-71.126026665	2	57337.500509	36.6
10541	2022-10-13	15:55:43.778	285.4553678	6850.928827	1665676543.778	0	899	2.4919533577	2.531853173	499.92298595	509.62941837	1.7409561131	729.48358154	27.289728165	-1.5103610754	31.410310745	19.127037048	42.406481667	-71.126022797	2	57338.440589	36.6
[truncated: 13,220 more rows]
