# Supplementary material for: A simple method to measure methane emissions from indoor gas leaks
Source: PLoS One. 2023 Nov 30;18(11):e0295055. doi: 10.1371/journal.pone.0295055 (PMC10688665; doi:10.1371/journal.pone.0295055)
Supplement: S1 Data — (ZIP) [file pone.0295055.s011.zip › data and code/data/raw data/cavity ringdown spectrometer data/experiments/R12.dat]

DATE	TIME	FRAC_DAYS_SINCE_JAN1	FRAC_HRS_SINCE_JAN1	EPOCH_TIME	ALARM_STATUS	INST_STATUS	CH4	CH4_dry	CO2	CO2_dry	H2O	CavityPressure	CavityTemp	Battery_Current	Battery_Temperature	Battery_Voltage	GPS_ABS_LAT	GPS_ABS_LONG	GPS_FIT	GPS_TIME	GPS_ALTITUDE
58283	2022-07-29	15:05:00.247	209.42014176	5026.083402	1659107100.248	0	899	2.0745877343	2.1200146819	543.11281938	557.55166871	2.3671737844	724.84433084	36.112266541	-1.188085556	34.896694183	19.114433289	42.326418333	-71.119653395	1	54300.037074	19.3
58284	2022-07-29	15:05:01.115	209.42015179	5026.083643	1659107101.115	0	899	2.0731909578	2.1188257611	543.11281938	557.62785736	2.3793393819	724.83739466	36.112266541	-1.1945530784	34.896694183	19.097549085	42.326418333	-71.119654843	1	54300.905812	19.3
58285	2022-07-29	15:05:01.960	209.42016159	5026.083878	1659107101.961	0	899	2.0731909578	2.1188257611	541.75987029	556.23874984	2.3793393819	724.84562713	36.112266541	-1.1791819776	34.896694183	19.089416466	42.326417017	-71.119656317	1	54301.789916	19.3
58286	2022-07-29	15:05:02.861	209.420172	5026.084128	1659107102.861	0	899	2.0704548203	2.1157937528	541.75987029	556.16354333	2.367300638	724.83970147	36.112266541	-1.16855371	34.896694183	19.087064743	42.326414329	-71.119657836	1	54302.701403	19.3
58287	2022-07-29	15:05:03.753	209.42018234	5026.084376	1659107103.754	0	899	2.0704548203	2.1157937528	541.76148363	556.16519957	2.367300638	724.84744323	36.112266541	-1.4359093147	34.896694183	19.091899594	42.32640837	-71.119660319	1	54303.595596	19.35955956
58288	2022-07-29	15:05:04.604	209.42019218	5026.084612	1659107104.604	0	899	2.0717686542	2.1162424802	541.76260933	555.88128276	2.321638088	724.84284619	36.112521191	-1.4760401352	34.896694183	19.089445367	42.326402801	-71.119663866	1	54304.439842	19.4
58289	2022-07-29	15:05:05.486	209.4202024	5026.084857	1659107105.487	0	899	2.0717796988	2.1162538686	542.3010724	556.43381256	2.3216435372	724.83723298	36.113121033	-1.468042016	34.896694183	19.075540543	42.32639949	-71.119667687	1	54305.306122	19.369387755
58290	2022-07-29	15:05:06.390	209.42021285	5026.085108	1659107106.39	0	899	2.0713310759	2.1153514584	542.3010724	556.29201188	2.2989352112	724.85648169	36.113121033	-1.4710170654	34.896694183	19.074717781	42.326398333	-71.119670325	1	54306.195248	19.3
58291	2022-07-29	15:05:07.288	209.42022324	5026.085358	1659107107.288	0	899	2.0713310759	2.1153514584	541.27544922	555.23992842	2.2989352112	724.85836853	36.113121033	-1.2572446754	34.896694183	19.102930776	42.326398333	-71.119671474	1	54307.115646	19.3
58292	2022-07-29	15:05:08.157	209.4202333	5026.085599	1659107108.157	0	899	2.0723526166	2.1176894317	541.27544922	555.65232946	2.3650710591	724.85670239	36.113121033	-1.3220921289	34.896694183	19.106980507	42.326398333	-71.119670066	1	54307.960155	19.3
58293	2022-07-29	15:05:09.013	209.42024322	5026.085837	1659107109.014	0	899	2.0723526166	2.1176894317	542.04146022	556.43868657	2.3650710591	724.83769095	36.113121033	-1.4575215586	34.896694183	19.104147753	42.326398333	-71.119671301	1	54308.780861	19.3
58294	2022-07-29	15:05:09.915	209.42025366	5026.086088	1659107109.916	0	899	2.0718736779	2.1163415205	542.04288683	556.16623627	2.3212171059	724.84869264	36.113443589	-1.3088661014	34.896694183	19.113183975	42.326386551	-71.119678736	1	54309.706933	19.229306723
58295	2022-07-29	15:05:10.773	209.42026358	5026.086326	1659107110.773	0	899	2.0718834727	2.1163516201	542.06056055	556.18440066	2.3212219373	724.85872382	36.113975525	-1.4768916803	34.896694183	19.091319621	42.326372847	-71.119684607	1	54310.587996	19.2
58296	2022-07-29	15:05:11.710	209.42027442	5026.086586	1659107111.71	0	899	2.0741366652	2.1186132421	542.06056055	556.17167507	2.3191835792	724.85810094	36.113975525	-1.4566484366	34.896694183	19.087909383	42.326359451	-71.119689373	1	54311.5412	19.2
58297	2022-07-29	15:05:12.598	209.42028471	5026.086833	1659107112.599	0	899	2.0741366652	2.1186132421	544.17448513	558.3406301	2.3191835792	724.86250275	36.113975525	-1.1900366126	34.896694183	19.115766033	42.326347745	-71.119694461	1	54312.419139	19.158086124
58298	2022-07-29	15:05:13.502	209.42029516	5026.087084	1659107113.502	0	899	2.0751350476	2.1203024523	544.17448513	558.55471473	2.3533297006	724.84066712	36.113975525	-1.1898102002	34.896694183	19.114679122	42.326336369	-71.119700408	1	54313.311251	19.068874869
58299	2022-07-29	15:05:14.371	209.42030523	5026.087326	1659107114.372	0	899	2.0751350476	2.1203024523	542.84138274	557.18638407	2.3533297006	724.83976331	36.113975525	-1.1620430946	34.896694183	19.120555878	42.32632654	-71.119706435	1	54314.215215	19
58300	2022-07-29	15:05:15.247	209.42031537	5026.087569	1659107115.248	0	899	2.0714201683	2.1163481414	542.84310592	557.13747067	2.3452285341	724.83963397	36.114364573	-1.1554031293	34.896694183	19.120188227	42.326319698	-71.119711969	1	54315.09073	19
58301	2022-07-29	15:05:16.158	209.42032591	5026.087822	1659107116.159	0	899	2.0714270514	2.116355241	543.14418594	557.44650033	2.3452319652	724.84684501	36.114738464	-1.1783411913	34.896694183	19.1198349	42.326316703	-71.119714964	1	54315.989152	19
58302	2022-07-29	15:05:17.042	209.42033615	5026.088067	1659107117.043	0	899	2.073722109	2.1189105038	543.14418594	557.51371835	2.3559700004	724.86871338	36.114738464	-1.1815749407	34.896694183	19.1198349	42.326312226	-71.11971648	1	54316.888098	18.911190234
58303	2022-07-29	15:05:17.911	209.42034619	5026.088309	1659107117.911	0	899	2.073722109	2.1189105038	543.92191469	558.31202285	2.3559700004	724.84509803	36.114738464	-1.1938955508	34.896694183	19.111051938	42.326311667	-71.119714135	1	54317.759519	18.9
58304	2022-07-29	15:05:18.746	209.42035586	5026.088541	1659107118.746	0	899	2.0747241223	2.1185958387	543.92191469	557.88409583	2.2876625652	724.84285105	36.114738464	-1.184754824	34.896694183	19.110751512	42.32630798	-71.119713333	1	54318.552974	18.844702602
58305	2022-07-29	15:05:19.611	209.42036588	5026.088781	1659107119.612	0	899	2.0747241223	2.1185958387	544.75517308	558.73874352	2.2876625652	724.85275127	36.114738464	-1.1506495476	34.896694183	19.114793777	42.326305	-71.119712637	1	54319.418024	18.8
58306	2022-07-29	15:05:20.530	209.42037652	5026.089036	1659107120.531	0	899	2.0748173944	2.1184050477	544.75725175	558.64930781	2.2730549775	724.85282605	36.115206131	-1.1691142605	34.896694183	19.116210192	42.326304398	-71.119711667	1	54320.36098	18.8
58307	2022-07-29	15:05:21.463	209.42038731	5026.089296	1659107121.464	0	899	2.0748234019	2.1184112381	546.69428456	560.63575583	2.2730578751	724.84060366	36.115531921	-1.1571601629	34.896694183	19.118034363	42.326300352	-71.119712944	1	54321.255511	18.774448898
58308	2022-07-29	15:05:22.382	209.42039795	5026.089551	1659107122.383	0	899	2.0750174388	2.1202500311	546.69428456	561.16287108	2.356784402	724.84906612	36.115531921	-1.1920199228	34.896694183	19.115564814	42.326291359	-71.119717283	1	54322.184874	18.681512605
58309	2022-07-29	15:05:23.318	209.42040877	5026.089811	1659107123.318	0	899	2.0750174388	2.1202500311	544.13770154	558.53862659	2.356784402	724.83430289	36.115531921	-1.1944883778	34.896694183	19.118877348	42.326290266	-71.119719734	1	54323.159319	18.584068136
58310	2022-07-29	15:05:24.239	209.42041943	5026.090066	1659107124.239	0	899	2.0748077964	2.1179430826	544.13770154	557.86938245	2.249955115	724.82778062	36.115531921	-1.1728653568	34.896694183	19.119802172	42.326291801	-71.119718333	1	54324.080868	18.491913215
58311	2022-07-29	15:05:25.135	209.42042981	5026.090316	1659107125.136	0	899	2.0748119106	2.1179473208	546.66028627	560.45563865	2.2499570793	724.82747221	36.115755043	-1.159423746	34.896694183	19.120085571	42.326293276	-71.119718333	1	54324.965483	18.403451677
58312	2022-07-29	15:05:26.091	209.42044087	5026.090581	1659107126.091	0	899	2.0762048665	2.1210029803	546.66255789	560.98247554	2.3333178518	724.8234164	36.116264343	-1.1560283299	34.896694183	19.117581513	42.326294893	-71.119719893	1	54325.93591	18.306408952
58313	2022-07-29	15:05:27.028	209.42045171	5026.090841	1659107127.028	0	899	2.0762048665	2.1210029803	546.44088803	560.754999	2.3333178518	724.83905434	36.116264343	-1.1670122754	34.896694183	19.116763816	42.326296354	-71.119718646	1	54326.812268	18.3
58314	2022-07-29	15:05:27.913	209.42046196	5026.091087	1659107127.913	0	899	2.0754987705	2.1207959339	546.44088803	560.92013347	2.3595412781	724.83938013	36.116264343	-1.1765841719	34.896694183	19.116954803	42.326298983	-71.119719491	1	54327.694812	18.3
58315	2022-07-29	15:05:28.848	209.42047278	5026.091347	1659107128.848	0	899	2.0754987705	2.1207959339	545.29162896	559.74042206	2.3595412781	724.85071043	36.116264343	-1.1727576437	34.896694183	19.117920654	42.326302055	-71.11972	1	54328.616505	18.3
58316	2022-07-29	15:05:29.766	209.4204834	5026.091602	1659107129.766	0	899	2.0755231417	2.1191950682	545.29243822	559.22038793	2.2766007335	724.83593144	36.116446236	-1.208598339	34.896694183	19.117789603	42.326304235	-71.119718197	1	54329.540848	18.3
58317	2022-07-29	15:05:30.588	209.42049293	5026.09183	1659107130.589	0	899	2.0755310449	2.1192032126	546.38511149	560.34099443	2.2766045502	724.82683114	36.116874695	-1.239922563	34.896694183	19.115514755	42.326305623	-71.119716667	1	54330.373767	18.3
58318	2022-07-29	15:05:31.510	209.4205036	5026.092086	1659107131.511	0	899	2.0743182716	2.1191145352	546.38511149	560.71024335	2.3353007355	724.82507122	36.116874695	-1.212759074	34.896694183	19.115280796	42.326306667	-71.119716156	1	54331.306624	18.269337607
58319	2022-07-29	15:05:32.443	209.42051439	5026.092345	1659107132.443	0	899	2.0743182716	2.1191145352	544.59764788	558.87591599	2.3353007355	724.83170667	36.116874695	-1.1929684877	34.896694183	19.114793777	42.326307139	-71.119714527	1	54332.283567	18.2
58320	2022-07-29	15:05:33.338	209.42052475	5026.092594	1659107133.338	0	899	2.0726426702	2.1180923101	544.59764788	559.09689391	2.3705057748	724.83823663	36.116874695	-1.2370768549	34.896694183	19.09622032	42.326308629	-71.119712742	1	54333.177515	18.2
58321	2022-07-29	15:05:34.200	209.42053473	5026.092834	1659107134.201	0	899	2.0726426702	2.1180923101	545.26020981	559.77709574	2.3705057748	724.83668488	36.116874695	-1.1945746648	34.896694183	19.106794812	42.326310197	-71.11971	1	54334.029502	18.2
58322	2022-07-29	15:05:35.095	209.42054509	5026.093082	1659107135.096	0	899	2.0788965988	2.1245039395	545.26385127	559.78741229	2.3715520624	724.82138526	36.117693213	-1.1620215367	34.896694183	19.103727846	42.326316267	-71.11971	1	54334.93998	18.2
58323	2022-07-29	15:05:35.983	209.42055536	5026.093329	1659107135.983	0	899	2.0788966997	2.1245040435	545.83553446	560.37432305	2.371552113	724.80565679	36.117698669	-1.1653414988	34.896694183	19.114332869	42.326330065	-71.11970732	1	54335.803883	18.2
58324	2022-07-29	15:05:36.851	209.42056542	5026.09357	1659107136.852	0	899	2.0791600899	2.1229100948	545.83553446	559.77785273	2.276679822	724.82364356	36.117698669	-1.1617843963	34.896694183	19.116441057	42.326335597	-71.119704403	1	54336.679226	18.2
58325	2022-07-29	15:05:37.740	209.42057569	5026.093817	1659107137.74	0	899	2.0791600899	2.1229100948	545.52640251	559.46082459	2.276679822	724.81221867	36.117698669	-1.1569769469	34.896694183	19.117591062	42.32634049	-71.119700465	1	54337.573574	18.2
58326	2022-07-29	15:05:38.638	209.4205861	5026.094066	1659107138.639	0	899	2.0776009971	2.1228522522	545.52640251	559.95202139	2.3548666302	724.84594646	36.117698669	-1.182933175	34.896694183	19.117524393	42.326347105	-71.11969607	1	54338.452632	18.2
58327	2022-07-29	15:05:39.500	209.42059608	5026.094306	1659107139.501	0	899	2.0776009971	2.1228522522	546.44475726	560.89466065	2.3548666302	724.83876169	36.117698669	-1.2238940001	34.896694183	19.11299324	42.326353633	-71.119690875	1	54339.295015	18.229501526
58328	2022-07-29	15:05:40.426	209.42060678	5026.094563	1659107140.426	0	899	2.0726962284	2.1178327225	546.44608635	560.89347421	2.3544616616	724.82773252	36.117996772	-1.2086307031	34.896694183	19.114400283	42.326359859	-71.119683475	1	54340.228797	18.3
58329	2022-07-29	15:05:41.276	209.42061662	5026.094799	1659107141.276	0	899	2.072704791	2.1178415554	546.54488272	560.99490962	2.3544659441	724.83372205	36.118461609	-1.184830308	34.896694183	19.116594315	42.326365568	-71.119677879	1	54341.068136	18.3
58330	2022-07-29	15:05:42.220	209.42062755	5026.095061	1659107142.22	0	899	2.0768336056	2.1208698366	546.54488272	560.61286998	2.2937790454	724.84020349	36.118461609	-1.5437763977	34.896694183	19.071415213	42.326373356	-71.119671667	1	54342.013807	18.301380671
58331	2022-07-29	15:05:43.105	209.4206378	5026.095307	1659107143.106	0	899	2.0768336056	2.1208698366	546.67931699	560.75076458	2.2937790454	724.82736186	36.118461609	-1.2262330134	34.896694183	19.111523357	42.326374813	-71.119671667	1	54342.887574	18.388757396
58332	2022-07-29	15:05:44.043	209.42064866	5026.095568	1659107144.044	0	899	2.0790642251	2.1223895823	546.67931699	560.50770021	2.2551347697	724.83607978	36.118461609	-1.1624742612	34.896694183	19.118857137	42.326369412	-71.119671667	1	54343.83825	18.4
58333	2022-07-29	15:05:44.990	209.42065961	5026.095831	1659107144.99	0	899	2.0790782288	2.1224040089	547.01335877	560.85023372	2.2551414575	724.82528707	36.119219496	-1.1685968266	34.896694183	19.104788332	42.326365578	-71.119668911	1	54344.826681	18.4
58334	2022-07-29	15:05:45.855	209.42066963	5026.096071	1659107145.856	0	899	2.07734383	2.1210569617	547.01338132	560.98621718	2.276748422	724.84062831	36.119224548	-1.2070353607	34.896694183	19.109169663	42.326367271	-71.119667198	1	54345.681244	18.4
58335	2022-07-29	15:05:46.736	209.42067981	5026.096316	1659107146.736	0	899	2.07734383	2.1210569617	547.17328446	561.15020487	2.276748422	724.82969494	36.119224548	-1.2316334263	34.896694183	19.112966537	42.326368333	-71.119665731	1	54346.561546	18.456154629
58336	2022-07-29	15:05:47.690	209.42069087	5026.096581	1659107147.691	0	899	2.0781991779	2.1255590554	547.17328446	562.31552876	2.4614603786	724.83812062	36.119224548	-1.2097301231	34.896694183	19.114530715	42.32636998	-71.119661708	1	54347.493874	18.54938737
58337	2022-07-29	15:05:48.592	209.4207013	5026.096831	1659107148.592	0	899	2.0781991779	2.1255590554	547.6611056	562.81684965	2.4614603786	724.83567274	36.119224548	-1.1975820246	34.896694183	19.1198349	42.326371039	-71.119657079	1	54348.376422	18.6
58338	2022-07-29	15:05:49.513	209.42071197	5026.097087	1659107149.514	0	899	2.0796306128	2.1235980831	547.66158332	561.71719164	2.2872551201	724.83593265	36.119331461	-1.2533641509	34.896694183	19.119176865	42.326369484	-71.119655	1	54349.309709	18.6
58339	2022-07-29	15:05:50.407	209.4207223	5026.097335	1659107150.407	0	899	2.0796416096	2.1236094169	548.09689898	562.16371317	2.2872604452	724.83699975	36.119926453	-1.2271492481	34.896694183	19.115514755	42.326368024	-71.119655309	1	54350.185336	18.6
58340	2022-07-29	15:05:51.269	209.42073228	5026.097575	1659107151.269	0	899	2.0789581102	2.1229336376	548.09689898	562.17084011	2.288390273	724.83740396	36.119926453	-1.2018613231	34.896694183	19.11453117	42.326366563	-71.119656667	1	54351.062062	18.6
58341	2022-07-29	15:05:52.137	209.42074233	5026.097816	1659107152.137	0	899	2.0789581102	2.1229336376	547.06862119	561.11615837	2.288390273	724.81466412	36.119926453	-1.1929684877	34.896694183	19.114793777	42.326365115	-71.119656667	1	54351.930931	18.6
58342	2022-07-29	15:05:53.013	209.42075248	5026.098059	1659107153.014	0	899	2.0772724614	2.1216848731	547.06862119	561.26790574	2.3124850366	724.82201461	36.119926453	-1.1635953291	34.896694183	19.116872787	42.326366393	-71.119658059	1	54352.835574	18.6
58343	2022-07-29	15:05:53.917	209.42076294	5026.098311	1659107153.918	0	899	2.0772724614	2.1216848731	548.46011771	562.69551885	2.3124850366	724.82422966	36.119926453	-1.1523095685	34.896694183	19.117683423	42.326366667	-71.119658333	1	54353.757884	18.6
58344	2022-07-29	15:05:54.813	209.42077331	5026.098559	1659107154.814	0	899	2.0767691032	2.1215480903	548.46101301	562.81796043	2.3317223723	724.834275	36.120126535	-1.2275912106	34.896694183	19.107940409	42.326366667	-71.119658333	1	54354.648915	18.6
58345	2022-07-29	15:05:55.700	209.42078356	5026.098806	1659107155.7	0	899	2.0767823079	2.1215617078	548.75744743	563.12219581	2.3317288999	724.83399893	36.12084198	-1.3771844289	34.896694183	19.081601503	42.326367565	-71.119658333	1	54355.539166	18.6
58346	2022-07-29	15:05:56.578	209.42079374	5026.09905	1659107156.579	0	899	2.0818306638	2.1282935916	548.75744743	563.62846651	2.4117400174	724.82946697	36.12084198	-1.1800874527	34.896694183	19.1098134	42.326368333	-71.119658333	1	54356.401887	18.6
58347	2022-07-29	15:05:57.487	209.42080426	5026.099302	1659107157.488	0	899	2.0818306638	2.1282935916	546.55196251	561.36321419	2.4117400174	724.80097365	36.12084198	-1.1913409233	34.896694183	19.114793777	42.326368333	-71.119658823	1	54357.293803	18.6
58348	2022-07-29	15:05:58.408	209.42081492	5026.099558	1659107158.409	0	899	2.0784499145	2.1219337037	546.55196251	560.43202074	2.2638676054	724.81845679	36.12084198	-1.1845715899	34.896694183	19.116110429	42.326367906	-71.119659573	1	54358.25641	18.6
58349	2022-07-29	15:05:59.345	209.42082576	5026.099818	1659107159.346	0	899	2.0784499145	2.1219337037	547.52780699	561.43264746	2.2638676054	724.84217562	36.12084198	-1.1555324793	34.896694183	19.119115829	42.326366667	-71.119658333	1	54359	18.6
58350	2022-07-29	15:06:00.279	209.42083656	5026.100078	1659107160.279	0	899	2.0802557105	2.1248270446	547.53121518	561.77304264	2.3173279663	724.79927841	36.121604919	-1.4208400249	34.896694183	19.073381424	42.326365	-71.119658333	1	54360	18.6
58351	2022-07-29	15:06:01.177	209.42084697	5026.100327	1659107161.178	0	899	2.0802557105	2.1248270446	547.14048345	561.3721476	2.3173279663	724.83131338	36.121604919	-1.2189139625	34.896694183	19.108059384	42.326364945	-71.119658306	1	54361.016484	18.6
58352	2022-07-29	15:06:02.111	209.42085777	5026.100586	1659107162.111	0	899	2.0793039703	2.1237782511	547.14048345	561.3475486	2.3134239077	724.80988357	36.121604919	-1.1863393634	34.896694183	19.11431958	42.326362097	-71.119656882	1	54361.870879	18.6
58353	2022-07-29	15:06:02.983	209.42086787	5026.100829	1659107162.984	0	899	2.0793039703	2.1237782511	548.57755086	562.82193093	2.3134239077	724.79886652	36.121604919	-1.2449348486	34.896694183	19.118421466	42.326361667	-71.119655342	1	54362.794788	18.6
58354	2022-07-29	15:06:03.921	209.42087872	5026.101089	1659107163.921	0	899	2.0790991261	2.1228947342	548.57755086	562.60499215	2.2790694336	724.80765195	36.121604919	-1.1940032875	34.896694183	19.119391637	42.326360525	-71.119655	1	54363.684982	18.6
58355	2022-07-29	15:06:04.901	209.42089006	5026.101361	1659107164.901	0	899	2.0791050487	2.1229008377	549.05408717	563.09373183	2.2790722921	724.78542343	36.121925455	-1.1545623367	34.896694183	19.119398787	42.32636	-71.119656079	1	54364.647658	18.6
58356	2022-07-29	15:06:05.868	209.42090126	5026.10163	1659107165.869	0	899	2.0827332014	2.1274124167	549.05620561	563.35531605	2.3201138772	724.81869204	36.122398376	-1.1568906789	34.896694183	19.119056146	42.32636	-71.119657756	1	54365.653361	18.6
58357	2022-07-29	15:06:06.756	209.42091154	5026.101877	1659107166.757	0	899	2.0827332014	2.1274124167	550.86088651	565.20699638	2.3201138772	724.81031607	36.122398376	-1.1751828959	34.896694183	19.116940492	42.32636	-71.119658333	1	54366.550296	18.6
58358	2022-07-29	15:06:07.680	209.42092222	5026.102133	1659107167.68	0	899	2.0808338228	2.125472879	550.86088651	565.20718584	2.3201437388	724.81515038	36.122398376	-1.1885059409	34.896694183	19.116000611	42.32636	-71.119658333	1	54367.467936	18.6
58359	2022-07-29	15:06:08.579	209.42093264	5026.102383	1659107168.58	0	899	2.0808338228	2.125472879	551.45940512	565.82129192	2.3201437388	724.81497213	36.122398376	-1.1783196926	34.896694183	19.118755341	42.326359412	-71.119657745	1	54368.352772	18.6
58360	2022-07-29	15:06:09.460	209.42094282	5026.102628	1659107169.46	0	899	2.0807623568	2.1249740046	551.46016526	565.68443861	2.2984683914	724.83206682	36.122567335	-1.189745573	34.896694183	19.116151267	42.326358333	-71.119656311	1	54369.21346	18.6
58361	2022-07-29	15:06:10.351	209.42095315	5026.102876	1659107170.352	0	899	2.0807716477	2.1249835818	548.27008088	562.41209824	2.2984729102	724.83471558	36.123069763	-1.1620430946	34.896694183	19.116594315	42.326358333	-71.119654527	1	54370.142012	18.6
58362	2022-07-29	15:06:11.240	209.42096343	5026.103122	1659107171.24	0	899	2.0774674964	2.1210839405	548.27008088	562.24306892	2.2716836639	724.83250013	36.123069763	-1.1620430946	34.896694183	19.1189785	42.326358304	-71.119651638	1	54371.017476	18.6
58363	2022-07-29	15:06:12.177	209.42097428	5026.103383	1659107172.178	0	899	2.0774674964	2.1210839405	548.66650221	562.64959328	2.2716836639	724.84026776	36.123069763	-1.187643629	34.896694183	19.116529642	42.326356786	-71.11965012	1	54371.928155	18.6
58364	2022-07-29	15:06:13.036	209.42098422	5026.103621	1659107173.037	0	899	2.0802363459	2.1245377403	548.66650221	562.85117425	2.3036070588	724.85396308	36.123069763	-1.4898914407	34.896694183	19.048513842	42.326355376	-71.119647419	1	54372.774162	18.6
58365	2022-07-29	15:06:13.969	209.42099501	5026.10388	1659107173.969	0	899	2.0802363459	2.1245377403	548.52706983	562.70813713	2.3036070588	724.85399784	36.123069763	-1.5038504601	34.896694183	19.063224123	42.326353748	-71.119646667	1	54373.751068	18.6
58366	2022-07-29	15:06:14.921	209.42100604	5026.104145	1659107174.922	0	899	2.0794340409	2.123134872	548.52909944	562.52255029	2.2738801353	724.84650062	36.123523283	-1.3521229005	34.896694183	19.091040997	42.326352185	-71.119645518	1	54374.688995	18.6
58367	2022-07-29	15:06:15.821	209.42101645	5026.104395	1659107175.821	0	899	2.0794442708	2.1231454136	549.99987406	564.0308768	2.2738850606	724.83676087	36.124076843	-1.1655679262	34.896694183	19.092857272	42.326350662	-71.119645	1	54375.602941	18.6
58368	2022-07-29	15:06:16.673	209.42102631	5026.104631	1659107176.673	0	899	2.0764023182	2.1208837256	549.99987406	564.30353503	2.3169524179	724.83589142	36.124076843	-1.2189463511	34.896694183	19.096918586	42.32635	-71.119645	1	54376.47495	18.6
58369	2022-07-29	15:06:17.578	209.42103678	5026.104883	1659107177.578	0	899	2.0764023182	2.1208837256	549.45579622	563.74530754	2.3169524179	724.82682426	36.124076843	-1.3016440837	34.896694183	19.104306897	42.326349374	-71.119645	1	54377.37574	18.6
58370	2022-07-29	15:06:18.509	209.42104756	5026.105141	1659107178.509	0	899	2.080534283	2.1252686916	549.45579622	563.7982804	2.3253231245	724.84554387	36.124076843	-1.4136611721	34.896694183	19.075554993	42.326347836	-71.119645	1	54378.298597	18.6
58371	2022-07-29	15:06:19.450	209.42105845	5026.105403	1659107179.45	0	899	2.0805352994	2.1252697397	550.46019507	564.82890031	2.3253236247	724.87007232	36.124131815	-1.4856983471	34.896694183	19.093219656	42.326346265	-71.119645	1	54379.241241	18.6
58372	2022-07-29	15:06:20.342	209.42106877	5026.105651	1659107180.342	0	899	2.0797774287	2.1250477537	550.46227807	565.00927241	2.3534250551	724.82724666	36.124595642	-1.4973398447	34.896694183	19.087425232	42.326344773	-71.119645454	1	54380.136317	18.58636826
58373	2022-07-29	15:06:21.240	209.42107917	5026.1059	1659107181.24	0	899	2.0797774287	2.1250477537	550.19501097	564.73494228	2.3534250551	724.8386861	36.124595642	-1.275644765	34.896694183	19.112911502	42.326343254	-71.119648413	1	54381.047619	18.495238095
58374	2022-07-29	15:06:22.151	209.42108971	5026.106153	1659107182.151	0	899	2.0816282536	2.1266497439	550.19501097	564.64174437	2.3387260531	724.85041698	36.124595642	-1.2157557011	34.896694183	19.118034363	42.326341778	-71.119649888	1	54381.932945	18.406705539
58375	2022-07-29	15:06:23.098	209.42110068	5026.106416	1659107183.099	0	899	2.0816282536	2.1266497439	548.66584866	563.07243012	2.3387260531	724.85254634	36.124595642	-1.2483087778	34.896694183	19.116594315	42.326337332	-71.11965289	1	54382.866864	18.4
58376	2022-07-29	15:06:24.062	209.42111183	5026.106684	1659107184.062	0	899	2.081823665	2.125948501	548.66584866	562.78290132	2.2929037174	724.87025017	36.124595642	-1.1962453719	34.896694183	19.115592957	42.326332385	-71.11965476	1	54383.856256	18.314374354
58377	2022-07-29	15:06:24.967	209.4211223	5026.106935	1659107184.967	0	899	2.0818308331	2.1259558893	550.1975826	564.35406844	2.2929071934	724.8782769	36.124983074	-1.2071107515	34.896694183	19.114307656	42.326326925	-71.119652629	1	54384.711235	18.3
58378	2022-07-29	15:06:25.845	209.42113247	5026.107179	1659107185.845	0	899	2.0810258431	2.125438558	550.19954213	564.45431634	2.3084167772	724.85194892	36.125419617	-1.457640115	34.896694183	19.089428377	42.326325	-71.119650705	1	54385.576806	18.3
58379	2022-07-29	15:06:26.753	209.42114299	5026.107432	1659107186.754	0	899	2.0810258431	2.125438558	549.57362052	563.81217811	2.3084167772	724.83563475	36.125419617	-1.3584825882	34.896694183	19.097760649	42.32632415	-71.11965085	1	54386.509824	18.24901758
58380	2022-07-29	15:06:27.607	209.42115286	5026.107669	1659107187.607	0	899	2.0820286752	2.1252463995	549.57362052	563.42069986	2.2465084671	724.86596801	36.125419617	-1.188085556	34.896694183	19.114130096	42.326327189	-71.119649739	1	54387.385554	18.2
58381	2022-07-29	15:06:28.463	209.42116278	5026.107907	1659107188.464	0	899	2.0820286752	2.1252463995	550.0520052	563.91113794	2.2465084671	724.85085433	36.125419617	-1.3182762917	34.896694183	19.099480484	42.326336561	-71.11964586	1	54388.242105	18.175789474
58382	2022-07-29	15:06:29.349	209.42117303	5026.108153	1659107189.35	0	899	2.0833944923	2.1286245335	550.05254393	564.5503874	2.3473798633	724.85893037	36.125539666	-1.4432606871	34.896694183	19.085994342	42.326346826	-71.119643333	1	54389.095626	18.1
58383	2022-07-29	15:06:30.236	209.4211833	5026.108399	1659107190.237	0	899	2.0834075257	2.1286379772	550.92891031	565.44989339	2.347386329	724.85766238	36.126243591	-1.1929684877	34.896694183	19.1198349	42.32634833	-71.119643333	1	54389.997965	18.1
58384	2022-07-29	15:06:31.135	209.4211937	5026.108649	1659107191.136	0	899	2.0849582212	2.1294476688	550.92891031	565.20026416	2.3080515068	724.83581583	36.126243591	-1.3468734215	34.896694183	19.116458893	42.326351425	-71.119646425	1	54390.927611	18.007238883
58385	2022-07-29	15:06:32.032	209.42120407	5026.108898	1659107192.032	0	899	2.0849582212	2.1294476688	550.85307514	565.12246455	2.3080515068	724.84596505	36.126243591	-1.2734996554	34.896694183	19.116409062	42.326355559	-71.119647964	1	54391.778511	17.922148916
58386	2022-07-29	15:06:32.967	209.4212149	5026.109158	1659107192.967	0	899	2.0821707819	2.1270387919	550.85307514	565.26378371	2.3303269197	724.85058675	36.126243591	-1.15145798	34.896694183	19.120019357	42.32635916	-71.119650826	1	54392.747863	17.9
58387	2022-07-29	15:06:33.914	209.42122587	5026.109421	1659107193.915	0	899	2.0821707819	2.1270387919	550.3673107	564.76531132	2.3303269197	724.85769188	36.126243591	-1.1583458509	34.896694183	19.119825351	42.326364542	-71.119650531	1	54393.68134	17.9
58388	2022-07-29	15:06:34.854	209.42123674	5026.109682	1659107194.854	0	899	2.080266639	2.1252196788	550.36879168	564.80750424	2.336741601	724.85956215	36.126573424	-1.1583781653	34.896694183	19.11963675	42.326369655	-71.119650996	1	54394.597633	17.9
58389	2022-07-29	15:06:35.732	209.4212469	5026.109926	1659107195.732	0	899	2.0802740819	2.1252273549	552.85806163	567.36210267	2.3367452821	724.84978803	36.126976013	-1.1539694718	34.896694183	19.119820576	42.326373984	-71.119653984	1	54395.463511	17.9
58390	2022-07-29	15:06:36.680	209.42125788	5026.110189	1659107196.681	0	899	2.0849462161	2.1303059216	552.85806163	567.46088936	2.352251237	724.85228724	36.126976013	-1.1688124099	34.896694183	19.119474411	42.326377365	-71.119656667	1	54396.418821	17.9
58391	2022-07-29	15:06:37.529	209.4212677	5026.110425	1659107197.529	0	899	2.0849462161	2.1303059216	552.14475154	566.72873837	2.352251237	724.86296112	36.126976013	-1.2258557484	34.896694183	19.114792982	42.326378826	-71.119657653	1	54397.29576	17.870423992
58392	2022-07-29	15:06:38.417	209.42127797	5026.110671	1659107198.417	0	899	2.0811298312	2.126496712	552.14475154	566.7579265	2.3568376065	724.85356009	36.126976013	-1.6959135532	34.896694183	19.065097809	42.326379298	-71.119660702	1	54398.21058	17.778942014
58393	2022-07-29	15:06:39.305	209.42128825	5026.110918	1659107199.305	0	899	2.0811319843	2.1264989331	554.19688543	568.86437944	2.3568386801	724.86513979	36.127092425	-1.2228160765	34.896694183	19.109992514	42.326375398	-71.119663877	1	54399.108738	17.7
58394	2022-07-29	15:06:40.173	209.4212983	5026.111159	1659107200.173	0	899	2.0840140565	2.1289182354	554.1996705	568.69677672	2.3301465303	724.85926546	36.127708435	-1.1587878466	34.896694183	19.116954803	42.326365566	-71.119668091	1	54399.951456	17.7
58395	2022-07-29	15:06:41.101	209.42130905	5026.111417	1659107201.102	0	899	2.0840140565	2.1289182354	551.9666671	566.405361	2.3301465303	724.87386863	36.127708435	-1.1659559122	34.896694183	19.119491577	42.32636803	-71.119671363	1	54400.908997	17.79089969
58396	2022-07-29	15:06:42.009	209.42131955	5026.111669	1659107202.009	0	899	2.0826273279	2.1271965664	551.9666671	566.30676502	2.3146378215	724.84821648	36.127708435	-1.1610406385	34.896694183	19.117231369	42.326372313	-71.119672993	1	54401.795918	17.8
58397	2022-07-29	15:06:42.851	209.42132929	5026.111903	1659107202.851	0	899	2.0826273279	2.1271965664	552.45293828	566.80566953	2.3146378215	724.84815787	36.127708435	-1.2183858172	34.896694183	19.117545185	42.326376354	-71.119671319	1	54402.604207	17.8
58398	2022-07-29	15:06:43.733	209.42133951	5026.112148	1659107203.734	0	899	2.081915792	2.126912648	552.45293828	566.94897456	2.3371574522	724.84837978	36.127708435	-1.3736057858	34.896694183	19.097956007	42.326380799	-71.119670822	1	54403.493165	17.8
58399	2022-07-29	15:06:44.572	209.42134921	5026.112381	1659107204.572	0	899	2.0819171531	2.1269140518	550.65796066	565.10690208	2.337158125	724.83232026	36.127782001	-1.4821950916	34.896694183	19.083208147	42.326383937	-71.119671063	1	54404.362157	17.8
58400	2022-07-29	15:06:45.460	209.42135949	5026.112628	1659107205.46	0	899	2.0835288204	2.1277482211	550.66119473	564.84841487	2.2958741132	724.84493594	36.128501892	-1.1587878466	34.896694183	19.119474411	42.326384571	-71.11967	1	54405.257396	17.8
58401	2022-07-29	15:06:46.318	209.42136942	5026.112866	1659107206.318	0	899	2.0835288204	2.1277482211	552.88934115	567.1339672	2.2958741132	724.80548136	36.128501892	-1.1891527263	34.896694183	19.116531587	42.326383836	-71.11967	1	54406.100478	17.8
58402	2022-07-29	15:06:47.174	209.42137934	5026.113104	1659107207.175	0	899	2.082920931	2.1283674258	552.88934115	567.5353566	2.3588984409	724.85389558	36.128501892	-1.1539047956	34.896694183	19.119115829	42.326387936	-71.11967	1	54406.920574	17.8
58403	2022-07-29	15:06:48.035	209.42138929	5026.113343	1659107208.035	0	899	2.082920931	2.1283674258	552.33796102	566.96937043	2.3588984409	724.83788214	36.128501892	-1.2364624383	34.896694183	19.084172925	42.326388333	-71.11967	1	54407.843648	17.8
58404	2022-07-29	15:06:48.911	209.42139944	5026.113587	1659107208.912	0	899	2.0872874663	2.1307689599	552.33936257	566.30600572	2.254361441	724.86853836	36.128812929	-1.2378529476	34.896694183	19.090242083	42.326391841	-71.11967	1	54408.701435	17.870143541
58405	2022-07-29	15:06:49.782	209.42140951	5026.113828	1659107209.782	0	899	2.0872969812	2.1307787622	553.22029059	567.20923797	2.2543659658	724.84942627	36.129325867	-1.1929684877	34.896694183	19.120195389	42.326396172	-71.119670946	1	54409.56765	17.9
58406	2022-07-29	15:06:50.683	209.42141994	5026.114079	1659107210.683	0	899	2.0852573927	2.1306142558	553.22029059	567.82957583	2.3517634546	724.86734716	36.129325867	-1.1911252619	34.896694183	19.119243559	42.326402188	-71.119670896	1	54410.462585	17.9
58407	2022-07-29	15:06:51.594	209.42143049	5026.114332	1659107211.594	0	899	2.0852573927	2.1306142558	552.76971935	567.36710603	2.3517634546	724.8390414	36.129325867	-1.1873094578	34.896694183	19.11772157	42.326402032	-71.119673476	1	54411.347573	17.934757282
58408	2022-07-29	15:06:52.466	209.42144058	5026.114574	1659107212.466	0	899	2.083610967	2.1282691196	552.76971935	567.15263526	2.3180866457	724.86060136	36.129325867	-1.1706987848	34.896694183	19.117304391	42.326392977	-71.119680712	1	54412.213675	18
58409	2022-07-29	15:06:53.331	209.42145059	5026.114814	1659107213.331	0	899	2.083610967	2.1282691196	553.37915493	567.77792819	2.3180866457	724.85232888	36.129325867	-1.1864578724	34.896694183	19.114433289	42.326391461	-71.119683333	1	54413.123445	18
58410	2022-07-29	15:06:54.207	209.42146073	5026.115058	1659107214.207	0	899	2.0832486546	2.1280170741	553.37915493	567.81616241	2.3240855427	724.84784057	36.129325867	-1.2027344704	34.896694183	19.1140728	42.326390064	-71.119683333	1	54413.961722	18
58411	2022-07-29	15:06:55.094	209.421471	5026.115304	1659107215.094	0	899	2.0832587236	2.1280274568	553.58672115	568.02917532	2.3240904886	724.86201972	36.129869726	-1.1648995568	34.896694183	19.115747237	42.326381103	-71.11969223	1	54414.889706	18
58412	2022-07-29	15:06:55.982	209.42148127	5026.115551	1659107215.982	0	899	2.0845232886	2.1288427432	553.5874349	567.87561186	2.299885847	724.84609359	36.130027771	-1.187126207	34.896694183	19.114316094	42.32638	-71.119694564	1	54415.738679	18
58413	2022-07-29	15:06:56.812	209.42149088	5026.115781	1659107216.812	0	899	2.0845232886	2.1288427432	553.66389959	567.95405011	2.299885847	724.8579433	36.130027771	-1.2327544192	34.896694183	19.112205417	42.326379091	-71.119695	1	54416.545365	18
58414	2022-07-29	15:06:57.655	209.42150065	5026.116016	1659107217.656	0	899	2.084882086	2.1299112005	553.66389959	568.18139492	2.3355402937	724.86703067	36.130027771	-1.2013223937	34.896694183	19.115134043	42.32637108	-71.119698957	1	54417.395661	18
58415	2022-07-29	15:06:58.525	209.42151071	5026.116257	1659107218.525	0	899	2.084882086	2.1299112005	553.81121296	568.33257096	2.3355402937	724.84472939	36.130027771	-1.1523203471	34.896694183	19.119460112	42.326355666	-71.119706926	1	54418.288911	18
58416	2022-07-29	15:06:59.436	209.42152125	5026.11651	1659107219.436	0	899	2.0838661867	2.1291336884	553.81121296	568.41694703	2.3487622031	724.85301077	36.130027771	-1.1555324793	34.896694183	19.118394852	42.326342481	-71.119713106	1	54419.215886	18
58417	2022-07-29	15:07:00.308	209.42153134	5026.116752	1659107220.308	0	899	2.0838807988	2.1291487607	553.7708975	568.37561461	2.3487694546	724.82622483	36.130816782	-1.1716797099	34.896694183	19.115149732	42.326332663	-71.119718333	1	54420.100592	18
58418	2022-07-29	15:07:01.201	209.42154169	5026.117001	1659107221.202	0	899	2.0881504206	2.1313043108	553.77174478	567.66288076	2.2368143675	724.83336473	36.131004333	-1.1555324793	34.896694183	19.119115829	42.326326785	-71.119718333	1	54420.982249	18
58419	2022-07-29	15:07:02.022	209.42155118	5026.117228	1659107222.022	0	899	2.0881504206	2.1313043108	554.50805688	568.41766294	2.2368143675	724.82761691	36.131004333	-1.428751985	34.896694183	19.105492851	42.326321143	-71.119719714	1	54421.828512	18
58420	2022-07-29	15:07:02.868	209.42156098	5026.117464	1659107222.869	0	899	2.0892132677	2.1320737358	554.50805688	568.31562073	2.2208035598	724.83925078	36.131004333	-1.3839537939	34.896694183	19.108154196	42.326315588	-71.11972	1	54422.661808	17.933819242
58421	2022-07-29	15:07:03.769	209.42157141	5026.117714	1659107223.77	0	899	2.0892132677	2.1320737358	553.69320088	567.48047435	2.2208035598	724.83360685	36.131004333	-1.1752368085	34.896694183	19.118635443	42.326312411	-71.119717232	1	54423.553554	17.9
58422	2022-07-29	15:07:04.740	209.42158265	5026.117984	1659107224.741	0	899	2.0845553523	2.1295268546	553.69460674	568.19653088	2.3329730883	724.83047506	36.131315572	-1.2886443967	34.896694183	19.114177919	42.326312558	-71.119712327	1	54424.534623	17.9
58423	2022-07-29	15:07:05.665	209.42159336	5026.118241	1659107225.666	0	899	2.0845608935	2.1295325691	553.92114268	568.42901749	2.3329758189	724.83978069	36.131614685	-1.4152133678	34.896694183	19.111588093	42.326314872	-71.119707692	1	54425.461538	17.9
58424	2022-07-29	15:07:06.581	209.42160395	5026.118495	1659107226.581	0	899	2.0865943411	2.1304004269	553.92114268	568.03751165	2.2715832791	724.83595529	36.131614685	-1.4908292294	34.896694183	19.115154266	42.326319169	-71.119701872	1	54426.375381	17.862461851
58425	2022-07-29	15:07:07.440	209.4216139	5026.118734	1659107227.441	0	899	2.0865943411	2.1304004269	555.05496077	569.20022447	2.2715832791	724.84819101	36.131614685	-1.1977221326	34.896694183	19.117526086	42.32632143	-71.119697428	1	54427.228412	17.8
58426	2022-07-29	15:07:08.323	209.42162412	5026.118979	1659107228.324	0	899	2.0868500274	2.1310585277	555.05496077	569.3289866	2.29174272	724.83660646	36.131614685	-1.1815749407	34.896694183	19.117673874	42.326314435	-71.119700188	1	54428.056522	17.8
58427	2022-07-29	15:07:09.190	209.42163416	5026.11922	1659107229.191	0	899	2.0868500274	2.1310585277	555.72305812	570.01426502	2.29174272	724.83514849	36.131614685	-1.161256187	34.896694183	19.118712368	42.326305011	-71.11970333	1	54428.998913	17.8
58428	2022-07-29	15:07:10.085	209.42164451	5026.119468	1659107230.086	0	899	2.0886204729	2.131874783	555.7252598	569.69482034	2.2414195287	724.81405296	36.132100339	-1.1577637543	34.896694183	19.119067085	42.326293056	-71.119706319	1	54429.895792	17.8
58429	2022-07-29	15:07:11.010	209.42165522	5026.119725	1659107231.011	0	899	2.0886267527	2.1318812513	555.43750593	569.39985201	2.241422496	724.84108224	36.13243866	-1.1897132397	34.896694183	19.102550507	42.326287558	-71.119703927	1	54430.821822	17.8
58430	2022-07-29	15:07:11.921	209.42166575	5026.119978	1659107231.921	0	899	2.0889253141	2.1339473568	555.43750593	569.9708967	2.3307567363	724.84657257	36.13243866	-1.1677560625	34.896694183	19.113885298	42.326284367	-71.119703333	1	54431.689915	17.731008483
58431	2022-07-29	15:07:12.825	209.42167622	5026.120229	1659107232.825	0	899	2.0889253141	2.1339473568	556.60357697	571.16747876	2.3307567363	724.84244643	36.13243866	-1.1873310046	34.896694183	19.117571837	42.326280498	-71.119705224	1	54432.567061	17.7
58432	2022-07-29	15:07:13.693	209.42168626	5026.12047	1659107233.693	0	899	2.0902442053	2.134280898	556.60357697	570.83829918	2.2793896451	724.82268721	36.13243866	-1.2243466954	34.896694183	19.116126383	42.326278333	-71.119705915	1	54433.451104	17.7
58433	2022-07-29	15:07:14.552	209.4216962	5026.120709	1659107234.552	0	899	2.0902487105	2.1342855407	556.25263533	570.47839632	2.2793918082	724.84113802	36.132681183	-1.1930871381	34.896694183	19.11815373	42.326274571	-71.119707687	1	54434.322488	17.667751196
58434	2022-07-29	15:07:15.559	209.42170786	5026.120989	1659107235.559	0	899	2.0885103402	2.1328356319	556.25485835	570.58624758	2.2958825623	724.83585949	36.133171082	-1.154637823	34.896694183	19.115697722	42.326266143	-71.119713333	1	54435.314076	17.6
58435	2022-07-29	15:07:16.496	209.42171872	5026.121249	1659107236.497	0	899	2.0885103402	2.1328356319	554.91070643	569.20746484	2.2958825623	724.83167757	36.133171082	-1.1473941803	34.896694183	19.107952118	42.326263636	-71.119715606	1	54436.272727	17.6
58436	2022-07-29	15:07:17.443	209.42172966	5026.121512	1659107237.443	0	899	2.0848202517	2.1288900086	554.91070643	569.14994968	2.2868774158	724.85069022	36.133171082	-1.1670122597	34.896694183	19.112757689	42.326258739	-71.119723243	1	54437.189217	17.6
58437	2022-07-29	15:07:18.390	209.42174063	5026.121775	1659107238.39	0	899	2.0848202517	2.1288900086	556.69891102	570.98404037	2.2868774158	724.84584985	36.133171082	-1.1882256633	34.896694183	19.119211071	42.326251877	-71.119730971	1	54438.145631	17.614563107
58438	2022-07-29	15:07:19.273	209.42175084	5026.12202	1659107239.273	0	899	2.0873620562	2.1315104262	556.70076133	570.99402996	2.2881403855	724.84415582	36.133578522	-1.157936277	34.896694183	19.1198349	42.326243306	-71.119736678	1	54439.003319	17.7
58439	2022-07-29	15:07:20.181	209.42176137	5026.122273	1659107240.182	0	899	2.0873703492	2.1315189734	555.15981319	569.41354362	2.2881443882	724.85922989	36.134025574	-1.1587878466	34.896694183	19.1198349	42.326234947	-71.119740066	1	54440.00789	17.7
58440	2022-07-29	15:07:21.154	209.42177263	5026.122543	1659107241.155	0	899	2.0870578968	2.1313119907	555.15981319	569.44989511	2.2938334372	724.85913005	36.134025574	-1.1624634937	34.896694183	19.117399797	42.32622855	-71.119748062	1	54440.967456	17.7
58441	2022-07-29	15:07:22.096	209.42178353	5026.122805	1659107242.097	0	899	2.0870578968	2.1313119907	557.57031931	571.92244883	2.2938334372	724.8605666	36.134025574	-1.1913409233	34.896694183	19.116233826	42.326213168	-71.119758949	1	54441.90991	17.790990991
58442	2022-07-29	15:07:22.947	209.42179337	5026.123041	1659107242.947	0	899	2.0889496238	2.1343733303	557.57031931	572.2900949	2.3510812489	724.85118861	36.134025574	-1.1748487839	34.896694183	19.100779754	42.326217913	-71.119761249	1	54442.749507	17.87495069
58443	2022-07-29	15:07:23.834	209.42180363	5026.123287	1659107243.834	0	899	2.0889496238	2.1343733303	556.19372325	570.8771569	2.3510812489	724.86695872	36.134025574	-1.1646624432	34.896694183	19.09897222	42.326224228	-71.11976061	1	54443.634269	17.9
58444	2022-07-29	15:07:24.680	209.42181344	5026.123522	1659107244.681	0	899	2.089408425	2.1339670855	556.19600101	570.59543698	2.3067464699	724.87393087	36.134527598	-1.1837846578	34.896694183	19.106688165	42.326228251	-71.119761584	1	54444.475345	17.9
58445	2022-07-29	15:07:25.529	209.42182326	5026.123758	1659107245.53	0	899	2.0894144032	2.1339732484	556.96583357	571.38521848	2.3067493759	724.86660625	36.134849548	-1.1881286727	34.896694183	19.10266952	42.326226827	-71.119766507	1	54445.317317	17.9
58446	2022-07-29	15:07:26.348	209.42183273	5026.123986	1659107246.348	0	899	2.0862879474	2.1313819184	556.96583357	571.58113812	2.3372903104	724.85678687	36.134849548	-1.1620430946	34.896694183	19.117673874	42.326218828	-71.119775443	1	54446.140641	17.9
58447	2022-07-29	15:07:27.167	209.42184222	5026.124213	1659107247.168	0	899	2.0862879474	2.1313819184	558.21801435	572.86617729	2.3372903104	724.8692635	36.134849548	-1.1557372603	34.896694183	19.117116713	42.326211761	-71.119788163	1	54446.988625	17.9
58448	2022-07-29	15:07:28.138	209.42185345	5026.124483	1659107248.138	0	899	2.088209624	2.1325814153	558.21801435	572.61721959	2.2985650359	724.8496692	36.134849548	-1.4397682378	34.896694183	19.091007346	42.326200633	-71.119797791	1	54447.945759	17.9
58449	2022-07-29	15:07:29.055	209.42186407	5026.124738	1659107249.056	0	899	2.088209624	2.1325814153	559.46273266	573.89404535	2.2985650359	724.87098057	36.134849548	-1.2209080821	34.896694183	19.115161732	42.326205347	-71.119809027	1	54448.802045	17.980204461
58450	2022-07-29	15:07:29.990	209.4218749	5026.124997	1659107249.991	0	899	2.090634943	2.1361278139	559.46432737	574.24471742	2.3527271507	724.84701356	36.135198985	-1.1749565578	34.896694183	19.086063726	42.326210586	-71.119819506	1	54449.783931	18.156786102
58451	2022-07-29	15:07:30.891	209.42188532	5026.125248	1659107250.892	0	899	2.0906392237	2.1361322296	557.45752953	572.18491596	2.3527292718	724.86413574	36.135429382	-1.2763022705	34.896694183	19.070943378	42.326213974	-71.119820513	1	54450.692308	18.130769231
58452	2022-07-29	15:07:31.769	209.42189547	5026.125491	1659107251.769	0	899	2.0886455449	2.1341914336	557.45752953	572.21625224	2.3576061886	724.8520233	36.135429382	-1.5302054653	34.896694183	19.094339156	42.326214041	-71.119819041	1	54451.575356	18.1
58453	2022-07-29	15:07:32.707	209.42190634	5026.125752	1659107252.708	0	899	2.0886455449	2.1341914336	559.59239346	574.40763683	2.3576061886	724.85816198	36.135429382	-1.5999466939	34.896694183	19.094391577	42.326218481	-71.119813185	1	54452.514793	18.15147929
58454	2022-07-29	15:07:33.632	209.42191705	5026.126009	1659107253.633	0	899	2.0874663682	2.1317558695	559.59239346	574.00531468	2.2951907097	724.85267488	36.135429382	-1.681836024	34.896694183	19.087730218	42.326224014	-71.119806973	1	54453.408106	18.2
58455	2022-07-29	15:07:34.506	209.42192716	5026.126252	1659107254.507	0	899	2.087472412	2.1317620992	559.21548278	573.61871508	2.2951936357	724.8621139	36.135755173	-1.3762035575	34.896694183	19.106921809	42.326236679	-71.119799995	1	54454.250254	18.174974568
58456	2022-07-29	15:07:35.411	209.42193764	5026.126503	1659107255.412	0	899	2.0924359117	2.1359099376	559.21761613	573.32080767	2.2485491139	724.86174284	36.136222839	-1.1957710808	34.896694183	19.113900103	42.326278326	-71.119781815	1	54455.173733	18.08262668
58457	2022-07-29	15:07:36.332	209.42194829	5026.126759	1659107256.332	0	899	2.0924359117	2.1359099376	557.07079537	571.11984515	2.2485491139	724.86607553	36.136222839	-1.2092450857	34.896694183	19.114793777	42.326313281	-71.119764737	1	54456.115789	18
58458	2022-07-29	15:07:37.229	209.42195867	5026.127008	1659107257.229	0	899	2.0893132652	2.1336276277	557.07079537	571.41411311	2.2944644569	724.87348301	36.136222839	-1.1670553961	34.896694183	19.118175014	42.326337601	-71.119750431	1	54456.974163	18
58459	2022-07-29	15:07:38.141	209.42196924	5026.127262	1659107258.142	0	899	2.0893132652	2.1336276277	558.13300806	572.50367538	2.2944644569	724.84918213	36.136222839	-1.1555324793	34.896694183	19.118394852	42.326356947	-71.119742244	1	54457.930672	17.906932773
58460	2022-07-29	15:07:39.107	209.42198041	5026.12753	1659107259.107	0	899	2.0884286001	2.1332570862	558.13300806	572.67733567	2.3214873997	724.8469784	36.136222839	-1.5452640049	34.896694183	19.069029132	42.326374848	-71.119740165	1	54458.900802	17.719839679
58461	2022-07-29	15:07:40.025	209.42199103	5026.127785	1659107260.025	0	899	2.0884380901	2.1332668715	559.10060829	573.6701804	2.3214920446	724.84711623	36.13673416	-1.3009650044	34.896694183	19.07670741	42.326380582	-71.119741305	1	54459.782983	17.621701721
58462	2022-07-29	15:07:40.924	209.42200144	5026.128034	1659107260.924	0	899	2.087446937	2.1315108177	559.10147748	573.42820596	2.2837610256	724.84750103	36.136924744	-1.1815210502	34.896694183	19.096680572	42.326381667	-71.11973935	1	54460.694933	17.6
58463	2022-07-29	15:07:41.825	209.42201186	5026.128285	1659107261.825	0	899	2.087446937	2.1315108177	559.8785742	574.22521544	2.2837610256	724.83923461	36.136924744	-1.1938308454	34.896694183	19.118755341	42.326375003	-71.119739285	1	54461.571159	17.6
58464	2022-07-29	15:07:42.703	209.42202203	5026.128529	1659107262.703	0	899	2.0887570771	2.13290492	559.8785742	574.24361773	2.286617102	724.84294805	36.136924744	-1.2081132693	34.896694183	19.117980275	42.326369282	-71.119739282	1	54462.430754	17.556924644
58465	2022-07-29	15:07:43.594	209.42203234	5026.128776	1659107263.594	0	899	2.0887570771	2.13290492	558.71811908	573.05338831	2.286617102	724.83103448	36.136924744	-1.21971167	34.896694183	19.116668625	42.326370698	-71.119737151	1	54463.354701	17.5
58466	2022-07-29	15:07:44.519	209.42204304	5026.129033	1659107264.519	0	899	2.0947789692	2.1387318983	558.71811908	572.94861134	2.2703192434	724.80841064	36.136924744	-1.2320321798	34.896694183	19.115154266	42.326378213	-71.119733393	1	54464.321321	17.5
58467	2022-07-29	15:07:45.417	209.42205344	5026.129283	1659107265.417	0	899	2.094795584	2.1387490184	557.83292469	572.04092202	2.2703271721	724.8481223	36.137817231	-1.1756787308	34.896694183	19.118325669	42.326388307	-71.119728898	1	54465.220441	17.477955912
58468	2022-07-29	15:07:46.289	209.42206354	5026.129525	1659107266.29	0	899	2.0896412908	2.1337920299	557.83330726	572.14073417	2.2858164026	724.84965909	36.137901306	-1.179947257	34.896694183	19.1198349	42.326400792	-71.119724683	1	54466.095095	17.4
58469	2022-07-29	15:07:47.210	209.4220742	5026.129781	1659107267.211	0	899	2.0896412908	2.1337920299	558.28477199	572.60377816	2.2858164026	724.84040802	36.137901306	-1.1709574887	34.896694183	19.119503059	42.326408362	-71.119721667	1	54467.017034	17.4
58470	2022-07-29	15:07:48.142	209.42208499	5026.13004	1659107268.143	0	899	2.0904578452	2.13545135	558.28477199	572.87261155	2.3276388456	724.83383644	36.137901306	-1.2480824317	34.896694183	19.116651295	42.326409918	-71.119721667	1	54467.950902	17.4
58471	2022-07-29	15:07:49.049	209.42209547	5026.130291	1659107269.049	0	899	2.0904578452	2.13545135	557.88616681	572.46359091	2.3276388456	724.82788692	36.137901306	-1.1555324793	34.896694183	19.118755341	42.326415634	-71.119721667	1	54468.845168	17.4
58472	2022-07-29	15:07:49.967	209.42210611	5026.130547	1659107269.968	0	899	2.0915597383	2.1348346772	557.88853515	571.89938972	2.2393793548	724.82581051	36.138421722	-1.3864652992	34.896694183	19.110402669	42.326420366	-71.119721667	1	54469.739806	17.4
58473	2022-07-29	15:07:50.898	209.42211688	5026.130805	1659107270.898	0	899	2.0915642461	2.1348393203	559.85142214	573.91158648	2.2393814799	724.83359957	36.138664246	-1.3639260799	34.896694183	19.109802082	42.326426307	-71.119719346	1	54470.696109	17.4
58474	2022-07-29	15:07:51.757	209.42212683	5026.131044	1659107271.758	0	899	2.0903729751	2.1340946377	559.85142214	574.06545059	2.2632808472	724.84321806	36.138664246	-1.1986707038	34.896694183	19.110594326	42.326428333	-71.119719286	1	54471.571572	17.342842843
58475	2022-07-29	15:07:52.625	209.42213686	5026.131285	1659107272.625	0	899	2.0903729751	2.1340946377	558.4717309	572.65073046	2.2632808472	724.83809879	36.138664246	-1.3273092445	34.896694183	19.104905893	42.326429776	-71.119718557	1	54472.432939	17.256706114
58476	2022-07-29	15:07:53.492	209.4221469	5026.131526	1659107273.492	0	899	2.091316082	2.1359484752	558.4717309	572.94084574	2.3084201515	724.83015735	36.138664246	-1.5418577344	34.896694183	19.097803204	42.32643368	-71.11971566	1	54473.301965	17.169803516
58477	2022-07-29	15:07:54.355	209.42215689	5026.131765	1659107274.355	0	899	2.091316082	2.1359484752	558.41888137	572.88662696	2.3084201515	724.84365057	36.138664246	-1.2206386328	34.896694183	19.1198349	42.326440105	-71.119713629	1	54474.177191	17.082280867
58478	2022-07-29	15:07:55.313	209.42216799	5026.132032	1659107275.314	0	899	2.0904247266	2.1349590117	558.42135593	572.86340444	2.3044134304	724.84018975	36.139207499	-1.2089432454	34.896694183	19.115170763	42.326448187	-71.119715	1	54475.087576	17
58479	2022-07-29	15:07:56.249	209.42217881	5026.132291	1659107276.249	0	899	2.0904282409	2.1349626344	559.99720403	574.48001856	2.3044151362	724.83895854	36.139396667	-1.1636707783	34.896694183	19.118755341	42.326446735	-71.119714932	1	54476.040966	17
58480	2022-07-29	15:07:57.112	209.42218881	5026.132531	1659107277.113	0	899	2.0885326939	2.1327507721	559.99720403	574.38980397	2.2904204348	724.84129323	36.139396667	-1.1557157063	34.896694183	19.118168054	42.326448248	-71.119713419	1	54476.948529	17
58481	2022-07-29	15:07:57.986	209.42219891	5026.132774	1659107277.986	0	899	2.0885326939	2.1327507721	559.97297193	574.36494908	2.2904204348	724.84407134	36.139396667	-1.1816503804	34.896694183	19.118406788	42.326449648	-71.119712019	1	54477.788517	17
58482	2022-07-29	15:07:58.923	209.42220976	5026.133034	1659107278.923	0	899	2.0959005714	2.1403537917	559.97297193	574.39073433	2.2944210408	724.83867357	36.139396667	-1.2076174021	34.896694183	19.117838601	42.326451234	-71.119712901	1	54478.740434	16.925956567
58483	2022-07-29	15:07:59.790	209.4222198	5026.133275	1659107279.791	0	899	2.0959084502	2.1403619128	559.64685419	574.05624442	2.2944248386	724.83719256	36.139819669	-1.1997701703	34.896694183	19.11810837	42.326451667	-71.119712287	1	54479.62767	16.9
58484	2022-07-29	15:08:00.631	209.42222954	5026.133509	1659107280.632	0	899	2.0918903885	2.1375751485	559.64812739	574.48707126	2.3610512314	724.83713516	36.140098572	-1.187018426	34.896694183	19.117071278	42.326452413	-71.119710921	1	54480.447691	16.9
58485	2022-07-29	15:08:01.490	209.42223948	5026.133747	1659107281.491	0	899	2.0918903885	2.1375751485	559.47008739	574.30431057	2.3610512314	724.82212213	36.140098572	-1.1636707783	34.896694183	19.11299324	42.326453333	-71.119709514	1	54481.291667	16.9
58486	2022-07-29	15:08:02.385	209.42224984	5026.133996	1659107282.386	0	899	2.090557801	2.1348925171	559.47008739	573.87320953	2.294158244	724.82238527	36.140098572	-1.2065502697	34.896694183	19.113050233	42.326452974	-71.119707974	1	54482.215613	16.9
58487	2022-07-29	15:08:03.292	209.42226032	5026.134248	1659107283.292	0	899	2.090557801	2.1348925171	561.57495965	576.03227009	2.294158244	724.83265494	36.140098572	-1.1555324793	34.896694183	19.120195389	42.326451667	-71.119706453	1	54483.06405	16.9
58488	2022-07-29	15:08:04.207	209.42227091	5026.134502	1659107284.207	0	899	2.0932954645	2.1363837785	561.57495965	575.60561734	2.2281051556	724.82052996	36.140098572	-1.1569661344	34.896694183	19.119244519	42.326451667	-71.119703274	1	54484.008876	16.899112426
58489	2022-07-29	15:08:05.094	209.42228118	5026.134748	1659107285.094	0	899	2.093303593	2.1363921495	559.89957316	573.8883967	2.2281089652	724.83530855	36.140535519	-1.1561469029	34.896694183	19.116874101	42.326451667	-71.119697442	1	54484.883629	16.811637081
58490	2022-07-29	15:08:06.033	209.42229206	5026.135009	1659107286.034	0	899	2.0889514093	2.1341697692	559.90078325	574.61494535	2.340675971	724.81798023	36.140800476	-1.3129082808	34.896694183	19.073382359	42.326446176	-71.119695294	1	54485.823647	16.882364729
58491	2022-07-29	15:08:06.953	209.4223027	5026.135265	1659107286.953	0	899	2.0889514093	2.1341697692	560.69438848	575.42940649	2.340675971	724.82537721	36.140800476	-1.2347377799	34.896694183	19.104020896	42.326443759	-71.119693759	1	54486.744489	16.9
58492	2022-07-29	15:08:07.855	209.42231315	5026.135516	1659107287.856	0	899	2.0921665552	2.1371496358	560.69438848	575.3297644	2.3252503443	724.80653755	36.140800476	-1.2062376943	34.896694183	19.116875503	42.326443333	-71.119692252	1	54487.648649	16.9
58493	2022-07-29	15:08:08.769	209.42232372	5026.135769	1659107288.769	0	899	2.0921665552	2.1371496358	562.88546843	577.57803642	2.3252503443	724.81984079	36.140800476	-1.2032842376	34.896694183	19.118287409	42.326444204	-71.119691667	1	54488.522305	16.9
58494	2022-07-29	15:08:09.720	209.42233472	5026.136033	1659107289.72	0	899	2.0899074676	2.1342508217	562.8880861	577.38656819	2.2952951433	724.81719526	36.141370609	-1.1723479996	34.896694183	19.11518174	42.326445	-71.119691667	1	54489.46688	16.9
58495	2022-07-29	15:08:10.714	209.42234624	5026.13631	1659107290.715	0	899	2.0899144493	2.1342580182	559.77625154	574.1946029	2.2952985196	724.80564628	36.141746521	-1.2998870501	34.896694183	19.109272319	42.326445	-71.119691667	1	54490.496496	16.9
58496	2022-07-29	15:08:11.678	209.4223574	5026.136577	1659107291.679	0	899	2.0958944365	2.1404445324	559.77625154	574.22054041	2.2993237204	724.82458254	36.141746521	-1.443724232	34.896694183	19.099234777	42.326445735	-71.119691667	1	54491.441148	16.9
58497	2022-07-29	15:08:12.637	209.42236848	5026.136844	1659107292.637	0	899	2.0958944365	2.1404445324	560.42803167	574.88913887	2.2993237204	724.81582258	36.141746521	-1.1918583232	34.896694183	19.118216117	42.326446022	-71.119690377	1	54492.386763	16.9
58498	2022-07-29	15:08:13.526	209.42237878	5026.137091	1659107293.527	0	899	2.0935022979	2.137718747	560.42803167	574.79682962	2.2850134027	724.81382095	36.141746521	-1.2141927433	34.896694183	19.117839952	42.326445	-71.119688837	1	54493.302136	16.9
58499	2022-07-29	15:08:14.410	209.422389	5026.137336	1659107294.41	0	899	2.0935022979	2.137718747	561.84221422	576.24727036	2.2850134027	724.81806188	36.141746521	-1.2222663164	34.896694183	19.119115829	42.326445319	-71.119690319	1	54494.191448	16.9
58500	2022-07-29	15:08:15.288	209.42239917	5026.13758	1659107295.288	0	899	2.0918464462	2.1356654692	561.84523736	576.1316765	2.2666523738	724.83563394	36.142406186	-1.1562978029	34.896694183	19.118791151	42.326446742	-71.119691742	1	54495.045365	16.9
58501	2022-07-29	15:08:16.201	209.42240975	5026.137834	1659107296.202	0	899	2.0918477987	2.1356668628	559.80497118	574.03953518	2.2666530191	724.82968281	36.142478943	-1.1567181672	34.896694183	19.116808557	42.326448245	-71.119693245	1	54495.946746	16.9
58502	2022-07-29	15:08:17.121	209.42242039	5026.138089	1659107297.122	0	899	2.0948979952	2.1394989245	559.80497118	574.27346634	2.3029647493	724.84128515	36.142478943	-1.1588094037	34.896694183	19.118361454	42.32645127	-71.119690397	1	54496.880977	16.81190234
58503	2022-07-29	15:08:17.996	209.42243052	5026.138332	1659107297.997	0	899	2.0948979952	2.1394989245	560.51050518	574.99723528	2.3029647493	724.86784716	36.142478943	-1.1853476636	34.896694183	19.115189091	42.32645428	-71.119688694	1	54497.783868	16.8
58504	2022-07-29	15:08:18.904	209.42244102	5026.138584	1659107298.904	0	899	2.0918465293	2.1359847695	560.51050518	574.86729156	2.2828234082	724.83048354	36.142478943	-1.1778884542	34.896694183	19.115847417	42.326461481	-71.119685093	1	54498.648097	16.8
58505	2022-07-29	15:08:19.789	209.42245127	5026.138831	1659107299.79	0	899	2.0918594949	2.1359981318	560.56618337	574.92443607	2.2828296385	724.82762217	36.143176401	-1.1859728335	34.896694183	19.115272825	42.326474456	-71.119677316	1	54499.515768	16.8
58506	2022-07-29	15:08:20.661	209.42246135	5026.139073	1659107300.661	0	899	2.0946233506	2.139194073	560.56704094	575.0472829	2.3017329837	724.84264086	36.143363953	-1.2130932437	34.896694183	19.113646299	42.32648541	-71.119668205	1	54500.415352	16.758464774
58507	2022-07-29	15:08:21.555	209.4224717	5026.139321	1659107301.555	0	899	2.0946233506	2.139194073	561.98959865	576.5065873	2.3017329837	724.83321153	36.143363953	-1.2299626608	34.896694183	19.113276766	42.326490521	-71.119663333	1	54501.328155	16.7
58508	2022-07-29	15:08:22.496	209.4224826	5026.139582	1659107302.497	0	899	2.0937492345	2.1382995388	561.98959865	576.50599222	2.3016410083	724.84321483	36.143363953	-1.1669260263	34.896694183	19.119115829	42.326497191	-71.119662457	1	54502.262881	16.673711882
58509	2022-07-29	15:08:23.427	209.42249337	5026.139841	1659107303.427	0	899	2.0937492345	2.1382995388	561.99354919	576.51004481	2.3016410083	724.84655358	36.143363953	-1.1888939797	34.896694183	19.116081806	42.326500414	-71.119661095	1	54503.218929	16.6
58510	2022-07-29	15:08:24.285	209.4225033	5026.140079	1659107304.285	0	899	2.0944262594	2.1387821507	561.99354919	576.44172254	2.2910797902	724.84920719	36.143363953	-1.1636707783	34.896694183	19.119115829	42.32649	-71.119665	1	54504	16.6
58511	2022-07-29	15:08:25.107	209.42251281	5026.140308	1659107305.107	0	899	2.0944427018	2.1387990979	562.30458389	576.76080483	2.29108771	724.85287415	36.144247346	-1.4874014531	34.896694183	19.091205243	42.32647742	-71.119666398	1	54504.838678	16.6
58512	2022-07-29	15:08:25.974	209.42252286	5026.140549	1659107305.975	0	899	2.0937541804	2.1379993976	562.30487125	576.72946769	2.2861999325	724.85754435	36.144309998	-1.327762029	34.896694183	19.101713256	42.326465168	-71.119669125	1	54505.737395	16.6
58513	2022-07-29	15:08:26.885	209.4225334	5026.140802	1659107306.886	0	899	2.0937541804	2.1379993976	560.97907727	575.36966361	2.2861999325	724.86788961	36.144309998	-1.1747517617	34.896694183	19.11769104	42.326446856	-71.119674557	1	54506.683557	16.6
58514	2022-07-29	15:08:27.760	209.42254353	5026.141045	1659107307.761	0	899	2.0921014976	2.1365637005	560.97907727	575.45202624	2.2989556077	724.86873399	36.144309998	-1.2170060841	34.896694183	19.117629588	42.326427647	-71.119680468	1	54507.57014	16.6
58515	2022-07-29	15:08:28.680	209.42255418	5026.1413	1659107308.681	0	899	2.0921014976	2.1365637005	565.33281088	579.91808376	2.2989556077	724.87441754	36.144309998	-1.2303614601	34.896694183	19.116456417	42.326413015	-71.119685613	1	54508.455896	16.554410399
58516	2022-07-29	15:08:29.608	209.42256492	5026.141558	1659107309.609	0	899	2.0956716458	2.1397326506	565.33312959	579.76149144	2.274837285	724.87993778	36.144379117	-1.1884951718	34.896694183	19.113934814	42.326402471	-71.119689532	1	54509.359621	16.535962145
58517	2022-07-29	15:08:30.545	209.42257575	5026.141818	1659107310.545	0	899	2.0956805889	2.1397418663	564.66879583	579.08023041	2.2748415595	724.87072148	36.144859314	-1.2089971699	34.896694183	19.111674151	42.326393337	-71.119692776	1	54510.332655	16.6
58518	2022-07-29	15:08:31.451	209.42258625	5026.14207	1659107311.452	0	899	2.0939104338	2.1376274568	564.66879583	578.9792811	2.2593005917	724.85772503	36.144859314	-1.1697501734	34.896694183	19.117971041	42.326388744	-71.119695419	1	54511.251251	16.625125125
58519	2022-07-29	15:08:32.352	209.42259668	5026.14232	1659107312.353	0	899	2.0939104338	2.1376274568	561.85231658	576.09142339	2.2593005917	724.84642423	36.144859314	-1.1539047956	34.896694183	19.119115829	42.32638526	-71.119696407	1	54512.155804	16.7
58520	2022-07-29	15:08:33.224	209.42260677	5026.142562	1659107313.225	0	899	2.0954999996	2.1397313135	561.85231658	576.24869758	2.2836316461	724.85062191	36.144859314	-1.1609975092	34.896694183	19.118962698	42.326386736	-71.11969493	1	54513.041748	16.695825243
58521	2022-07-29	15:08:34.095	209.42261685	5026.142804	1659107314.096	0	899	2.0954999996	2.1397313135	563.81056221	578.25711946	2.2836316461	724.87237751	36.144859314	-1.188085556	34.896694183	19.119474411	42.326388146	-71.119693521	1	54513.887379	16.611262136
58522	2022-07-29	15:08:35.036	209.42262774	5026.143066	1659107315.037	0	899	2.0937093129	2.1387372631	563.81360699	578.53424345	2.3258419309	724.85223874	36.145521404	-1.1622802611	34.896694183	19.118573587	42.326389711	-71.119691956	1	54514.826653	16.6
58523	2022-07-29	15:08:35.979	209.42263865	5026.143328	1659107315.979	0	899	2.0937117571	2.1387397836	563.38884749	578.09840165	2.3258431265	724.86018503	36.145652771	-1.1582704372	34.896694183	19.116674878	42.326391283	-71.119690384	1	54515.76977	16.6
58524	2022-07-29	15:08:36.855	209.4226488	5026.143571	1659107316.856	0	899	2.0977159494	2.1413095547	563.38884749	577.60046947	2.2490483272	724.87814877	36.145652771	-1.2821877216	34.896694183	19.099517986	42.326392683	-71.119688984	1	54516.609802	16.6
58525	2022-07-29	15:08:37.733	209.42265895	5026.143815	1659107317.733	0	899	2.0977159494	2.1413095547	564.49229688	578.73175364	2.2490483272	724.87511358	36.145652771	-1.2942172076	34.896694183	19.100646303	42.326394119	-71.119687548	1	54517.471487	16.6
58526	2022-07-29	15:08:38.624	209.42266926	5026.144062	1659107318.624	0	899	2.0934327856	2.1375258183	564.49229688	578.92520464	2.2788411664	724.87880722	36.145652771	-1.2947238005	34.896694183	19.114881516	42.326390108	-71.11968789	1	54518.366864	16.6
58527	2022-07-29	15:08:39.533	209.42267979	5026.144315	1659107319.534	0	899	2.0934328871	2.1375259229	562.2042688	576.5786767	2.278841215	724.86475458	36.145658228	-1.5031928416	34.896694183	19.11569925	42.326378852	-71.119690469	1	54519.281513	16.6
58528	2022-07-29	15:08:40.451	209.42269042	5026.14457	1659107320.452	0	899	2.0937766836	2.1380593387	562.20802229	576.64223574	2.2880702395	724.87359619	36.146476746	-1.160415411	34.896694183	19.089586258	42.326372448	-71.119690885	1	54520.234469	16.576553106
58529	2022-07-29	15:08:41.377	209.42270112	5026.144827	1659107321.377	0	899	2.0937766836	2.1380593387	562.15255918	576.58534866	2.2880702395	724.88601745	36.146476746	-1.2181378871	34.896694183	19.085793729	42.326374739	-71.119688333	1	54521.156311	16.5
58530	2022-07-29	15:08:42.301	209.42271182	5026.145084	1659107322.301	0	899	2.0956633868	2.1395103083	562.15255918	576.42978787	2.2640195798	724.8661204	36.146476746	-1.5201269388	34.896694183	19.08310318	42.326373333	-71.11968824	1	54522.055951	16.5
58531	2022-07-29	15:08:43.229	209.42272256	5026.145341	1659107323.229	0	899	2.0956633868	2.1395103083	562.80755	577.10141377	2.2640195798	724.8710792	36.146476746	-1.2533749776	34.896694183	19.10681866	42.326373333	-71.119686667	1	54523	16.5
58532	2022-07-29	15:08:44.121	209.42273288	5026.145589	1659107324.121	0	899	2.0932917942	2.1384805611	562.80755	577.557592	2.3344288302	724.85704758	36.146476746	-1.1826420762	34.896694183	19.114221826	42.326374778	-71.119685222	1	54523.866861	16.5
58533	2022-07-29	15:08:45.026	209.42274337	5026.145841	1659107325.027	0	899	2.0933054793	2.1384946744	564.56664047	579.36282837	2.3344355504	724.85357423	36.147212401	-1.4877140443	34.896694183	19.071311458	42.326376346	-71.119683654	1	54524.807773	16.5
58534	2022-07-29	15:08:45.946	209.422754	5026.146096	1659107325.946	0	899	2.0971638012	2.1406900631	564.56690663	578.78990979	2.2462238445	724.8532634	36.147270203	-1.6246417406	34.896694183	19.069753647	42.326371971	-71.119684507	1	54525.704306	16.5
58535	2022-07-29	15:08:46.819	209.42276412	5026.146339	1659107326.82	0	899	2.0971638012	2.1406900631	564.08537654	578.29624862	2.2462238445	724.84191248	36.147270203	-1.6050236383	34.896694183	19.079454877	42.326369057	-71.11968123	1	54526.565566	16.5
58536	2022-07-29	15:08:47.759	209.42277499	5026.1466	1659107327.759	0	899	2.0948916512	2.1394821021	564.08537654	578.66110518	2.3024417956	724.85616237	36.147270203	-1.2185259165	34.896694183	19.111070456	42.326370988	-71.119675678	1	54527.53102	16.446898002
58537	2022-07-29	15:08:48.650	209.4227853	5026.146847	1659107328.65	0	899	2.0948916512	2.1394821021	566.18639471	580.81641278	2.3024417956	724.8480932	36.147270203	-1.2738876959	34.896694183	19.100825139	42.326377722	-71.119669676	1	54528.438856	16.4
58538	2022-07-29	15:08:49.563	209.42279588	5026.147101	1659107329.564	0	899	2.0967641473	2.1416820008	566.1866523	580.91135899	2.316964939	724.86368101	36.147325983	-1.4593000886	34.896694183	19.077721059	42.326387428	-71.119663245	1	54529.350966	16.4
58539	2022-07-29	15:08:50.522	209.42280697	5026.147367	1659107330.522	0	899	2.0967761868	2.1416944142	565.02386783	579.71837233	2.3169707971	724.86970368	36.147972107	-1.1711730768	34.896694183	19.104682114	42.326397672	-71.119658397	1	54530.320641	16.367935872
58540	2022-07-29	15:08:51.423	209.4228174	5026.147618	1659107331.423	0	899	2.0952770485	2.1390657468	565.02386783	579.35753577	2.2614831529	724.83376651	36.147972107	-1.193205689	34.896694183	19.115690774	42.326405938	-71.119654256	1	54531.223223	16.3
58541	2022-07-29	15:08:52.303	209.42282759	5026.147862	1659107332.304	0	899	2.0952770485	2.1390657468	564.78856531	579.11626403	2.2614831529	724.87822516	36.147972107	-1.1506495476	34.896694183	19.097867966	42.326416578	-71.119650965	1	54532.10521	16.3
58542	2022-07-29	15:08:53.224	209.42283825	5026.148118	1659107333.225	0	899	2.0969036944	2.1398662256	564.78856531	578.8338297	2.2179854432	724.8369945	36.147972107	-1.1624850943	34.896694183	19.114161346	42.326430187	-71.119644953	1	54533.028028	16.297197197
58543	2022-07-29	15:08:54.111	209.42284852	5026.148364	1659107334.112	0	899	2.0969036944	2.1398662256	564.57183581	578.61171053	2.2179854432	724.84518089	36.147972107	-1.1696640206	34.896694183	19.117962932	42.326436106	-71.119643473	1	54533.915916	16.208408408
58544	2022-07-29	15:08:54.994	209.42285874	5026.14861	1659107334.995	0	899	2.0997930123	2.1435789034	564.57506699	578.86549234	2.256577079	724.85620764	36.148673809	-1.2640463824	34.896694183	19.098092098	42.326439255	-71.119642039	1	54534.776482	16.2
58545	2022-07-29	15:08:55.880	209.42286898	5026.148856	1659107335.88	0	899	2.0997958634	2.1435818406	566.88514673	581.2340532	2.2565784282	724.85281958	36.148826599	-1.3954982987	34.896694183	19.104724783	42.326447894	-71.119639411	1	54535.676653	16.2
58546	2022-07-29	15:08:56.753	209.42287909	5026.149098	1659107336.753	0	899	2.0976028762	2.142494339	566.88514673	581.61340035	2.314725671	724.84949337	36.148826599	-1.4297760354	34.896694183	19.113506115	42.326455407	-71.119637398	1	54536.561122	16.2
58547	2022-07-29	15:08:57.651	209.42288948	5026.149348	1659107337.651	0	899	2.0976028762	2.142494339	566.13239018	580.84108642	2.314725671	724.85596714	36.148826599	-1.1903599572	34.896694183	19.116811399	42.326460501	-71.119635221	1	54537.433553	16.156644675
58548	2022-07-29	15:08:58.588	209.42290032	5026.149608	1659107338.588	0	899	2.0941161026	2.1385656166	566.13239018	580.71999509	2.2961480708	724.8445095	36.148826599	-1.1733504084	34.896694183	19.119480449	42.326463333	-71.119632229	1	54538.331361	16.1
58549	2022-07-29	15:08:59.499	209.42291087	5026.149861	1659107339.499	0	899	2.0941161026	2.1385656166	565.35227846	579.91978214	2.2961480708	724.8312483	36.148826599	-1.160415411	34.896694183	19.120195389	42.326463333	-71.119629605	1	54539.23703	16.07629705
58550	2022-07-29	15:09:00.420	209.42292153	5026.150117	1659107340.42	0	899	2.0962524625	2.1399512488	565.35591302	579.66173798	2.2559057443	724.86599065	36.149614801	-1.160415411	34.896694183	19.119122979	42.326463039	-71.119628039	1	54540.176836	16
58551	2022-07-29	15:09:01.306	209.42293179	5026.150363	1659107341.307	0	899	2.0962525604	2.1399513496	565.13663253	579.43690908	2.2559057906	724.86084591	36.149620056	-1.1854662358	34.896694183	19.118457024	42.326461512	-71.119626358	1	54541.092574	16
58552	2022-07-29	15:09:02.153	209.42294159	5026.150598	1659107342.153	0	899	2.0973225848	2.1411231885	565.13663253	579.46302845	2.2599243173	724.84234619	36.149620056	-1.1587878466	34.896694183	19.116233826	42.326460078	-71.119623489	1	54541.953204	16
58553	2022-07-29	15:09:03.006	209.42295146	5026.150835	1659107343.006	0	899	2.0973225848	2.1411231885	565.959239	580.30648826	2.2599243173	724.83540516	36.149620056	-1.4044449843	34.896694183	19.103088177	42.326454925	-71.119618258	1	54542.761321	16
58554	2022-07-29	15:09:03.887	209.42296166	5026.15108	1659107343.887	0	899	2.0963006311	2.1421390055	565.959239	580.98438832	2.363943064	724.85845503	36.149620056	-1.5028048296	34.896694183	19.088719842	42.326456577	-71.119612342	1	54543.64876	16
58555	2022-07-29	15:09:04.762	209.42297178	5026.151323	1659107344.762	0	899	2.0963105707	2.1421492602	566.24383429	581.2765713	2.3639479996	724.84178677	36.150153609	-1.2517580725	34.896694183	19.107221704	42.326460092	-71.119605603	1	54544.527613	15.947238659
58556	2022-07-29	15:09:05.653	209.42298209	5026.15157	1659107345.653	0	899	2.0958894628	2.1404023557	566.24475274	580.84373175	2.2974488714	724.84142218	36.150352478	-1.1989078372	34.896694183	19.113853922	42.326465277	-71.119598778	1	54545.433228	15.9
58557	2022-07-29	15:09:06.578	209.4229928	5026.151827	1659107346.578	0	899	2.0958894628	2.1404023557	566.53101561	581.13737508	2.2974488714	724.85797928	36.150352478	-1.2565332533	34.896694183	19.104474655	42.326468805	-71.119593805	1	54546.358403	15.9
58558	2022-07-29	15:09:07.523	209.42300375	5026.15209	1659107347.524	0	899	2.0976690311	2.1416661758	566.53101561	580.95509339	2.2694894583	724.83231015	36.150352478	-1.194660906	34.896694183	19.110944495	42.326467093	-71.119590815	1	54547.255511	15.874448898
58559	2022-07-29	15:09:08.447	209.42301444	5026.152347	1659107348.448	0	899	2.0976690311	2.1416661758	565.54509229	579.94406811	2.2694894583	724.83607655	36.150352478	-1.2044052643	34.896694183	19.109652273	42.3264693	-71.119587044	1	54548.193376	15.8
58560	2022-07-29	15:09:09.332	209.42302468	5026.152592	1659107349.332	0	899	2.0974108931	2.1418265584	565.54509229	580.08344224	2.2909063038	724.85952981	36.150352478	-1.2287769318	34.896694183	19.117315292	42.326473118	-71.11958102	1	54549.129259	15.8
58561	2022-07-29	15:09:10.223	209.423035	5026.15284	1659107350.224	0	899	2.0974273888	2.1418435605	567.5660366	582.15639037	2.2909142376	724.84260488	36.151237488	-1.1978515387	34.896694183	19.114793777	42.326471629	-71.119576591	1	54550.022682	15.8
58562	2022-07-29	15:09:11.147	209.42304568	5026.153096	1659107351.147	0	899	2.097363797	2.1416471176	567.5660366	582.11299985	2.2842715018	724.83565051	36.151237488	-1.1968382786	34.896694183	19.117035506	42.326470112	-71.119573557	1	54550.932939	15.8
58563	2022-07-29	15:09:12.030	209.42305591	5026.153342	1659107352.031	0	899	2.097363797	2.1416471176	566.83790292	581.36620379	2.2842715018	724.84696021	36.151237488	-1.1890988381	34.896694183	19.079683392	42.32647	-71.119573333	1	54551.830112	15.71698881
58564	2022-07-29	15:09:12.940	209.42306644	5026.153594	1659107352.94	0	899	2.0982754496	2.1426132264	566.83790292	581.37780068	2.2860492691	724.82971191	36.151237488	-1.179947257	34.896694183	19.118755341	42.326468799	-71.119574534	1	54552.720388	15.7
58565	2022-07-29	15:09:13.871	209.42307721	5026.153853	1659107353.871	0	899	2.0982754496	2.1426132264	567.62276311	582.18279323	2.2860492691	724.86466687	36.151237488	-1.1894544884	34.896694183	19.11635102	42.326476222	-71.119571619	1	54553.67613	15.7
58566	2022-07-29	15:09:14.792	209.42308788	5026.154109	1659107354.793	0	899	2.0978051715	2.1418503347	567.62492445	582.09175272	2.2717710354	724.83918206	36.151704346	-1.1858434882	34.896694183	19.116603056	42.326480994	-71.119568013	1	54554.596117	15.7
58567	2022-07-29	15:09:15.711	209.42309852	5026.154364	1659107355.712	0	899	2.0978089844	2.1418542637	567.98509376	582.4611134	2.2717728536	724.85003662	36.151908875	-1.1539047956	34.896694183	19.119115829	42.326482519	-71.119564961	1	54555.511699	15.7
58568	2022-07-29	15:09:16.552	209.42310825	5026.154598	1659107356.553	0	899	2.100279767	2.1439044444	567.98509376	582.30533551	2.2479272824	724.85440043	36.151908875	-1.1546054439	34.896694183	19.119022723	42.326485142	-71.119561525	1	54556.361723	15.663827655
58569	2022-07-29	15:09:17.464	209.42311881	5026.154851	1659107357.465	0	899	2.100279767	2.1439044444	566.00747719	580.27785857	2.2479272824	724.84077706	36.151908875	-1.1732211002	34.896694183	19.118325619	42.326489223	-71.119556553	1	54557.26699	15.6
58570	2022-07-29	15:09:18.355	209.42312912	5026.155099	1659107358.356	0	899	2.1008070835	2.1444372573	566.00747719	580.27606635	2.2476519078	724.85559769	36.151908875	-1.1644899948	34.896694183	19.119312501	42.326492317	-71.119550582	1	54558.130144	15.6
58571	2022-07-29	15:09:19.250	209.42313947	5026.155347	1659107359.25	0	899	2.1008070835	2.1444372573	565.20271659	579.45101839	2.2476519078	724.84120148	36.151908875	-1.1571601629	34.896694183	19.119474411	42.326496595	-71.119543453	1	54558.985646	15.6
58572	2022-07-29	15:09:20.173	209.42315015	5026.155604	1659107360.173	0	899	2.097952325	2.1431515685	565.20573526	579.98901602	2.3298809697	724.84917566	36.152563689	-1.1506926406	34.896694183	19.119760892	42.326496667	-71.119540254	1	54559.923703	15.6
58573	2022-07-29	15:09:21.043	209.42316023	5026.155846	1659107361.044	0	899	2.0979554788	2.1431548208	566.8515026	581.67783942	2.329882512	724.85318741	36.152732849	-1.1645869625	34.896694183	19.113309848	42.326494008	-71.119534683	1	54560.797595	15.520240481
58574	2022-07-29	15:09:21.924	209.42317043	5026.15609	1659107361.925	0	899	2.0978744306	2.1418957754	566.8515026	581.29029322	2.2704943511	724.85804031	36.152732849	-1.179947257	34.896694183	19.106870651	42.326489822	-71.119529822	1	54561.702172	15.5
58575	2022-07-29	15:09:22.849	209.42318113	5026.156347	1659107362.85	0	899	2.0978744306	2.1418957754	566.84180569	581.28034931	2.2704943511	724.86693972	36.152732849	-1.2235813496	34.896694183	19.113376655	42.326487253	-71.119526173	1	54562.648016	15.5
58576	2022-07-29	15:09:23.710	209.4231911	5026.156586	1659107363.711	0	899	2.0990394394	2.1425317193	566.84180569	581.09811661	2.2425408799	724.85112555	36.152732849	-1.3110219438	34.896694183	19.113312424	42.326486667	-71.119522573	1	54563.485391	15.5
58577	2022-07-29	15:09:24.618	209.42320161	5026.156839	1659107364.619	0	899	2.0990489396	2.1425415048	565.87365984	580.10565057	2.2425453492	724.85304311	36.153242149	-1.3121429658	34.896694183	19.109950514	42.326486667	-71.119520614	1	54564.36826	15.463173957
58578	2022-07-29	15:09:25.532	209.42321218	5026.157092	1659107365.532	0	899	2.1018825938	2.1448152021	565.87525302	579.90424475	2.2113263931	724.84641412	36.153587341	-1.1699011176	34.896694183	19.119115829	42.326483647	-71.119521667	1	54565.301965	15.4
58579	2022-07-29	15:09:26.382	209.42322203	5026.157329	1659107366.383	0	899	2.1018825938	2.1448152021	567.46865658	581.53715144	2.2113263931	724.83702441	36.153587341	-1.1539047956	34.896694183	19.119115829	42.326475491	-71.119521667	1	54566.176353	15.4
58580	2022-07-29	15:09:27.255	209.42323212	5026.157571	1659107367.255	0	899	2.1011230106	2.1450027082	567.46865658	581.85407974	2.2599104784	724.84458954	36.153587341	-1.1583027753	34.896694183	19.11522312	42.326469841	-71.119521667	1	54567.047801	15.395219885
58581	2022-07-29	15:09:28.201	209.42324308	5026.157834	1659107368.202	0	899	2.1011230106	2.1450027082	567.86171629	582.25710358	2.2599104784	724.84192824	36.153587341	-1.214300503	34.896694183	19.114547881	42.326466823	-71.119521667	1	54567.953155	15.304684512
58582	2022-07-29	15:09:29.118	209.42325369	5026.158089	1659107369.119	0	899	2.0985458938	2.1442290469	567.86171629	582.86994132	2.3536417086	724.83105024	36.153587341	-1.1918798219	34.896694183	19.118106261	42.326471015	-71.119523116	1	54568.869739	15.3
58583	2022-07-29	15:09:30.016	209.42326409	5026.158338	1659107370.017	0	899	2.0985579923	2.1442415273	566.98698628	581.9721318	2.3536476838	724.83737122	36.154236092	-1.1615580534	34.896694183	19.119159837	42.326466458	-71.119524635	1	54569.781282	15.3
58584	2022-07-29	15:09:30.954	209.42327494	5026.158599	1659107370.955	0	899	2.099962556	2.1440388551	566.98821993	581.43415938	2.2710564281	724.84097714	36.154502869	-1.1521801609	34.896694183	19.119136305	42.326460016	-71.119527492	1	54570.747673	15.3
58585	2022-07-29	15:09:31.848	209.42328528	5026.158847	1659107371.848	0	899	2.099962556	2.1440388551	566.61260974	581.04897925	2.2710564281	724.83056924	36.154502869	-1.1577099104	34.855464506	19.116406359	42.326452831	-71.119532735	1	54571.660224	15.3
58586	2022-07-29	15:09:32.789	209.42329618	5026.159108	1659107372.79	0	899	2.1026279138	2.1468938689	566.61260974	581.09291167	2.2777954326	724.82818604	36.154502869	-1.1571601629	34.647666931	19.119115829	42.326447002	-71.119537998	1	54572.599606	15.3
58587	2022-07-29	15:09:33.651	209.42330616	5026.159348	1659107373.652	0	899	2.1026279138	2.1468938689	568.20860389	582.72969291	2.2777954326	724.83864366	36.154502869	-1.1571601629	34.687247422	19.119230119	42.326442681	-71.119542319	1	54573.463886	15.207222787
58588	2022-07-29	15:09:34.549	209.42331654	5026.159597	1659107374.549	0	899	2.1017542609	2.1452821489	568.20860389	582.49248678	2.2414994197	724.81850044	36.154502869	-1.1571601629	34.896694183	19.1198349	42.326439392	-71.119544392	1	54574.364892	15.1
58589	2022-07-29	15:09:35.408	209.42332649	5026.159836	1659107375.409	0	899	2.1017640451	2.1452922268	567.15599963	581.41345164	2.2415040145	724.84176333	36.15502672	-1.1556079348	34.896694183	19.1198349	42.326439398	-71.119542978	1	54575.213018	15.1
58590	2022-07-29	15:09:36.371	209.42333763	5026.160103	1659107376.371	0	899	2.1050988276	2.1496118791	567.15611742	581.71439179	2.2876141252	724.8334294	36.155052185	-1.1555324793	34.896694183	19.1198349	42.326443055	-71.11954111	1	54576.167006	15.1
58591	2022-07-29	15:09:37.282	209.42334818	5026.160356	1659107377.283	0	899	2.1050988276	2.1496118791	568.0294002	582.61009078	2.2876141252	724.8322471	36.155052185	-1.1689202178	34.896694183	19.117760109	42.326441358	-71.119538024	1	54577.092702	15.1
58592	2022-07-29	15:09:38.207	209.42335889	5026.160613	1659107378.208	0	899	2.0984897604	2.1429902119	568.0294002	582.6520571	2.2940331207	724.84163762	36.155052185	-1.1831271404	34.896694183	19.115091614	42.32643835	-71.119534992	1	54578.005005	15.1
58593	2022-07-29	15:09:39.117	209.42336941	5026.160866	1659107379.117	0	899	2.0984897604	2.1429902119	568.42871569	583.06165208	2.2940331207	724.84143066	36.155052185	-1.1555324793	34.896694183	19.118755341	42.326441383	-71.119533475	1	54578.914915	15.1
58594	2022-07-29	15:09:40.095	209.42338074	5026.161138	1659107380.096	0	899	2.1051648029	2.1500566185	568.43255346	583.14783995	2.3066023405	724.81587189	36.15588	-1.154152721	34.896694183	19.116923477	42.326441667	-71.119534738	1	54579.842601	15.1
58595	2022-07-29	15:09:41.026	209.42339152	5026.161396	1659107381.027	0	899	2.1051675856	2.1500594873	568.54062666	583.25871968	2.3066036831	724.82787601	36.156028748	-1.1562762553	34.896694183	19.117643356	42.326441667	-71.119537552	1	54580.765531	15.023446894
58596	2022-07-29	15:09:41.887	209.42340147	5026.161635	1659107381.887	0	899	2.1034105408	2.1479471777	568.54062666	583.15397852	2.2906001059	724.81454205	36.156028748	-1.1760129321	34.896694183	19.108681243	42.326439544	-71.119541517	1	54581.636826	15
58597	2022-07-29	15:09:42.711	209.42341102	5026.161864	1659107382.712	0	899	2.1034105408	2.1479471777	569.6449381	584.28667438	2.2906001059	724.84298767	36.156028748	-1.1893144246	34.896694183	19.106267651	42.326438333	-71.11954414	1	54582.483971	15
58598	2022-07-29	15:09:43.588	209.42342117	5026.162108	1659107383.589	0	899	2.1017539024	2.1481152106	569.6449381	584.90138992	2.3842597455	724.84320998	36.156028748	-1.1661930882	34.896694183	19.11868036	42.326438974	-71.119546282	1	54583.384537	15
58599	2022-07-29	15:09:44.500	209.42343172	5026.162361	1659107384.501	0	899	2.1017539024	2.1481152106	569.12904465	584.37167962	2.3842597455	724.82877496	36.156028748	-1.1539047956	34.896694183	19.116233826	42.32644	-71.119548333	1	54584.285316	15
58600	2022-07-29	15:09:45.427	209.42344244	5026.162619	1659107385.427	0	899	2.0998589536	2.1438949005	569.13012347	583.61801938	2.2691296092	724.8287495	36.156261166	-1.1555216999	34.896694183	19.116233826	42.32643972	-71.119548333	1	54585.167735	15
58601	2022-07-29	15:09:46.301	209.42345256	5026.162861	1659107386.301	0	899	2.0998677144	2.1439039276	568.0232228	582.48296846	2.269133778	724.8263182	36.156730652	-1.1587878466	34.896694183	19.116233826	42.326438333	-71.119548333	1	54586	15
58602	2022-07-29	15:09:47.204	209.42346302	5026.163112	1659107387.205	0	899	2.1054077323	2.1492879973	568.0232228	582.39345855	2.2554337914	724.798451	36.156730652	-1.4931251624	34.896694183	19.071710928	42.326436691	-71.119549975	1	54586.985207	15
58603	2022-07-29	15:09:48.163	209.42347411	5026.163379	1659107388.163	0	899	2.1054077323	2.1492879973	569.45526723	583.86173182	2.2554337914	724.82789339	36.156730652	-1.2170922756	34.896694183	19.10984062	42.326435068	-71.119553198	1	54587.959308	15
58604	2022-07-29	15:09:49.108	209.42348505	5026.163641	1659107389.108	0	899	2.1041509289	2.1486642324	569.45526723	584.07925551	2.2886360064	724.82786833	36.156730652	-1.1652984619	34.896694183	19.115154266	42.326440686	-71.119554755	1	54588.852969	15.08529689
58605	2022-07-29	15:09:50.029	209.42349572	5026.163897	1659107390.03	0	899	2.1041623265	2.1486759796	569.95127111	584.5880329	2.2886414654	724.82728951	36.157340195	-1.1665487763	34.896694183	19.117920654	42.326450758	-71.119556299	1	54589.779247	15.1
58606	2022-07-29	15:09:50.959	209.42350647	5026.164155	1659107390.959	0	899	2.100331017	2.1449109034	569.952126	584.6376434	2.2960701629	724.81763868	36.157524109	-1.339780753	34.896694183	19.119117257	42.326460355	-71.119554326	1	54590.70217	15.1
58607	2022-07-29	15:09:51.842	209.4235167	5026.164401	1659107391.843	0	899	2.100331017	2.1449109034	568.90461862	583.5631457	2.2960701629	724.81941031	36.157524109	-1.2076821367	34.896694183	19.086921654	42.326465479	-71.119555479	1	54591.643805	15.164380531
58608	2022-07-29	15:09:52.740	209.42352709	5026.16465	1659107392.741	0	899	2.1027393025	2.147134613	568.90461862	583.48539301	2.2841955423	724.81237429	36.157524109	-1.1604478075	34.896694183	19.087906389	42.326466667	-71.119558589	1	54592.576577	15.2
58609	2022-07-29	15:09:53.671	209.42353787	5026.164909	1659107393.672	0	899	2.1027393025	2.147134613	571.42792326	586.07336884	2.2841955423	724.83907455	36.157524109	-1.165363086	34.896694183	19.095008244	42.326467528	-71.11956	1	54593.516785	15.251678535
58610	2022-07-29	15:09:54.565	209.42354821	5026.165157	1659107394.565	0	899	2.1014047353	2.1449349867	571.42792326	585.795918	2.2419839394	724.84161377	36.157524109	-1.184830308	34.896694183	19.10146904	42.326467686	-71.11956	1	54594.388476	15.3
58611	2022-07-29	15:09:55.463	209.42355861	5026.165407	1659107395.464	0	899	2.1014192052	2.1449498911	571.51493623	585.88516349	2.2419907375	724.8224455	36.158298972	-1.2857448178	34.896694183	19.105590909	42.326466667	-71.11956	1	54595.261957	15.3
58612	2022-07-29	15:09:56.369	209.4235691	5026.165658	1659107396.37	0	899	2.1002650631	2.1447038362	571.51516513	586.19459948	2.2890231545	724.82356959	36.158348083	-1.5347758532	34.896694183	19.082023621	42.326466288	-71.119560379	1	54596.227227	15.3
58613	2022-07-29	15:09:57.253	209.42357933	5026.165904	1659107397.254	0	899	2.1002650631	2.1447038362	570.94948376	585.61438851	2.2890231545	724.82677414	36.158348083	-1.1926774805	34.896694183	19.111162072	42.326464824	-71.119561843	1	54597.105561	15.3
58614	2022-07-29	15:09:58.099	209.42358912	5026.166139	1659107398.1	0	899	2.1034775476	2.1473314725	570.94948376	585.39834586	2.2561337038	724.81811523	36.158348083	-1.188085556	34.896694183	19.111553192	42.326463495	-71.119563172	1	54597.902922	15.3
58615	2022-07-29	15:09:58.963	209.42359912	5026.166379	1659107398.964	0	899	2.1034775476	2.1473314725	571.53987625	586.00367925	2.2561337038	724.84346706	36.158348083	-1.4911957198	34.896694183	19.066020763	42.326462022	-71.119563333	1	54598.78697	15.3
58616	2022-07-29	15:09:59.835	209.4236092	5026.166621	1659107399.835	0	899	2.1047617253	2.1490103991	571.54191107	586.12759116	2.2746636956	724.84415542	36.158784626	-1.2926434578	34.896694183	19.097722565	42.326461667	-71.119564444	1	54599.666333	15.3
58617	2022-07-29	15:10:00.736	209.42361963	5026.166871	1659107400.736	0	899	2.1047672594	2.1490161018	571.6072544	586.19461937	2.2746663293	724.82618804	36.159080505	-1.1544006463	34.896694183	19.119944718	42.326460761	-71.119564094	1	54600.543541	15.3
58618	2022-07-29	15:10:01.648	209.42363019	5026.167124	1659107401.648	0	899	2.1036423816	2.1490327866	571.6072544	586.58069341	2.3333316458	724.82876122	36.159080505	-1.1554678031	34.896694183	19.120095196	42.32646	-71.119564037	1	54601.42233	15.3
58619	2022-07-29	15:10:02.517	209.42364025	5026.167366	1659107402.518	0	899	2.1036423816	2.1490327866	573.29008255	588.30760379	2.3333316458	724.82207646	36.159080505	-1.1638647602	34.896694183	19.112866294	42.32646	-71.119565445	1	54602.26699	15.3
58620	2022-07-29	15:10:03.404	209.42365052	5026.167612	1659107403.405	0	899	2.1037548038	2.148091893	573.29008255	587.95678579	2.28018338	724.82709104	36.159080505	-1.1897132397	34.896694183	19.100389481	42.326460239	-71.119567145	1	54603.143478	15.3
58621	2022-07-29	15:10:04.322	209.42366113	5026.167867	1659107404.322	0	899	2.1037604146	2.1480976752	572.73450849	587.38701591	2.280186058	724.8335256	36.159380629	-1.1764333035	34.896694183	19.10845725	42.326461444	-71.119570222	1	54604.133402	15.3
58622	2022-07-29	15:10:05.194	209.42367123	5026.168109	1659107405.194	0	899	2.1042708937	2.1485967206	572.73695532	587.38216071	2.2790685726	724.84073098	36.15990448	-1.1640911339	34.896694183	19.112850126	42.326459947	-71.119571613	1	54605.032045	15.3
58623	2022-07-29	15:10:06.072	209.42368139	5026.168353	1659107406.072	0	899	2.1042708937	2.1485967206	573.73708776	588.40786711	2.2790685726	724.84893799	36.15990448	-1.1929684877	34.896694183	19.110832214	42.326458567	-71.119570234	1	54605.859566	15.3
58624	2022-07-29	15:10:06.993	209.42369206	5026.168609	1659107406.994	0	899	2.1045577979	2.1479873526	573.73708776	588.1079723	2.2336190834	724.83527096	36.15990448	-1.2293913491	34.896694183	19.111092435	42.326457042	-71.119568709	1	54606.774549	15.3
58625	2022-07-29	15:10:07.928	209.42370288	5026.168869	1659107407.929	0	899	2.1045577979	2.1479873526	572.00516317	586.33266671	2.2336190834	724.83184329	36.15990448	-1.3901949497	34.896694183	19.108545556	42.326455402	-71.119570862	1	54607.758547	15.3
58626	2022-07-29	15:10:08.770	209.42371263	5026.169103	1659107408.771	0	899	2.1052960895	2.1487115913	572.00516317	586.32296613	2.2321437192	724.85339558	36.15990448	-1.5323936876	34.896694183	19.099972138	42.326444723	-71.119575777	1	54608.616617	15.238338338
58627	2022-07-29	15:10:09.655	209.42372287	5026.169349	1659107409.656	0	899	2.1053034626	2.1487191848	573.42281239	587.77612308	2.2321471616	724.83944803	36.160298581	-1.3491262869	34.896694183	19.109377463	42.32643297	-71.119582164	1	54609.459707	15.2
58628	2022-07-29	15:10:10.551	209.42373323	5026.169598	1659107410.551	0	899	2.1024163854	2.147008804	573.42453722	588.18897312	2.2944714501	724.80780393	36.160667419	-1.1811976401	34.896694183	19.119197845	42.326422987	-71.119589295	1	54610.315408	15.168459152
58629	2022-07-29	15:10:11.414	209.42374322	5026.169837	1659107411.414	0	899	2.1024163854	2.147008804	572.93127184	587.68300722	2.2944714501	724.78430903	36.160667419	-1.1751397635	34.896694183	19.117032563	42.326413592	-71.119595352	1	54611.211134	15.1
58630	2022-07-29	15:10:12.309	209.42375358	5026.170086	1659107412.309	0	899	2.1063624628	2.1501365549	572.93127184	587.38386896	2.2490885732	724.7762916	36.160667419	-1.161665817	34.896694183	19.11679158	42.326407218	-71.119598005	1	54612.133829	15.126765799
58631	2022-07-29	15:10:13.250	209.42376447	5026.170347	1659107413.25	0	899	2.1063624628	2.1501365549	571.01133418	585.41549952	2.2490885732	724.81316977	36.160667419	-1.160415411	34.896694183	19.1198349	42.326399901	-71.119606766	1	54613.009945	15.300994475
58632	2022-07-29	15:10:14.125	209.42377461	5026.170591	1659107414.126	0	899	2.1055392867	2.1503393104	571.01133418	585.76038332	2.301583338	724.81501821	36.160667419	-1.1562438998	34.896694183	19.11860466	42.326390221	-71.119616446	1	54613.977901	15.397790055
58633	2022-07-29	15:10:15.036	209.42378514	5026.170843	1659107415.036	0	899	2.1055471825	2.1503474498	570.338215	585.06990264	2.3015871387	724.79850799	36.161089411	-1.1855416732	34.896694183	19.117565155	42.326385806	-71.119625055	1	54614.838831	15.567766258
58634	2022-07-29	15:10:15.907	209.42379523	5026.171086	1659107415.908	0	899	2.1029593037	2.1471573146	570.33965895	584.890435	2.2740201855	724.8079648	36.161399841	-1.1652553374	34.896694183	19.11945343	42.326376672	-71.119637374	1	54615.713849	15.742769857
58635	2022-07-29	15:10:16.747	209.42380495	5026.171319	1659107416.748	0	899	2.1029593037	2.1471573146	571.84269172	586.43181386	2.2740201855	724.81450203	36.161399841	-1.1603615758	34.896694183	19.1198349	42.326369658	-71.119647179	1	54616.551282	15.91025641
58636	2022-07-29	15:10:17.630	209.42381516	5026.171564	1659107417.63	0	899	2.1035343928	2.1469759244	571.84269172	586.17709355	2.2352876019	724.80240616	36.161399841	-1.1612023249	34.896694183	19.11909087	42.326363817	-71.119653091	1	54617.427427	16
58637	2022-07-29	15:10:18.529	209.42382557	5026.171814	1659107418.529	0	899	2.1035343928	2.1469759244	574.26798901	588.66318585	2.2352876019	724.80273357	36.161399841	-1.1862746832	34.896694183	19.112578701	42.326358388	-71.119656612	1	54618.322485	16.032248521
58638	2022-07-29	15:10:19.420	209.42383588	5026.172061	1659107419.42	0	899	2.1082735681	2.1519592572	574.2690756	588.71287529	2.2426453535	724.80601855	36.161631856	-1.2198733202	34.896694183	19.113420575	42.326353594	-71.119660703	1	54619.210962	16.121096174
58639	2022-07-29	15:10:20.316	209.42384626	5026.17231	1659107420.317	0	899	2.1082852302	2.1519712696	572.94096073	587.35139216	2.2426508163	724.8116447	36.162254333	-1.2352875471	34.896694183	19.112632751	42.326347683	-71.11966355	1	54620.130097	16.213009709
58640	2022-07-29	15:10:21.201	209.4238565	5026.172556	1659107421.202	0	899	2.1053259084	2.1490272396	572.94096073	587.37680933	2.2465091963	724.81572597	36.162254333	-1.1723156181	34.896694183	19.117175829	42.326343387	-71.119664982	1	54620.98932	16.298932039
58641	2022-07-29	15:10:22.140	209.42386736	5026.172817	1659107422.14	0	899	2.1053259084	2.1490272396	574.25237027	588.7212612	2.2465091963	724.78597598	36.162254333	-1.160415411	34.723529538	19.118786376	42.326344907	-71.119666573	1	54621.943992	16.3
58642	2022-07-29	15:10:23.061	209.42387802	5026.173073	1659107423.061	0	899	2.1059859874	2.1492131141	574.25237027	588.55907874	2.2219400773	724.81890061	36.162254333	-1.1557265031	34.886799061	19.1184235	42.326345	-71.119666667	1	54622.79304	16.3
58643	2022-07-29	15:10:24.028	209.42388921	5026.173341	1659107424.028	0	899	2.1059876213	2.1492147967	573.58459201	587.87466871	2.2219408364	724.81298545	36.162341642	-1.1645223108	34.896694183	19.119024277	42.326348769	-71.119666667	1	54623.753815	16.375381485
58644	2022-07-29	15:10:24.950	209.42389988	5026.173597	1659107424.95	0	899	2.1047019659	2.1484547478	573.58675313	588.06027017	2.2497533939	724.81884766	36.16280365	-1.1539047956	34.896694183	19.118394852	42.326353459	-71.119665514	1	54624.69176	16.4
58645	2022-07-29	15:10:25.832	209.4239101	5026.173842	1659107425.833	0	899	2.1047019659	2.1484547478	571.11804503	585.52926829	2.2497533939	724.80495711	36.16280365	-1.2226758651	34.896694183	19.117702522	42.326359998	-71.119666	1	54625.599793	16.4
58646	2022-07-29	15:10:26.724	209.42392043	5026.17409	1659107426.725	0	899	2.1056493143	2.1503381191	571.11804503	585.83229301	2.2958707823	724.80416648	36.16280365	-1.2249071527	34.896694183	19.117702522	42.326367685	-71.119664926	1	54626.522234	16.452223371
58647	2022-07-29	15:10:27.661	209.42393127	5026.174351	1659107427.662	0	899	2.1056493143	2.1503381191	573.81364072	588.59733785	2.2958707823	724.79094327	36.16280365	-1.1956525488	34.896694183	19.117947269	42.326373159	-71.119661095	1	54627.447691	16.5
58648	2022-07-29	15:10:28.634	209.42394253	5026.174621	1659107428.635	0	899	2.1099325144	2.1538550019	573.81364072	588.31309845	2.2528170288	724.78811383	36.16280365	-1.2638200253	34.896694183	19.104973433	42.326374322	-71.119659011	1	54628.406513	16.5
58649	2022-07-29	15:10:29.559	209.42395323	5026.174878	1659107429.559	0	899	2.1099437006	2.1538665257	573.55857514	588.05162241	2.2528222884	724.78576054	36.163400258	-1.3122831165	34.896694183	19.085516822	42.326372734	-71.11966	1	54629.359719	16.5
58650	2022-07-29	15:10:30.441	209.42396345	5026.175123	1659107430.442	0	899	2.1039178938	2.1481451101	573.56092335	588.19689275	2.274476451	724.81495798	36.163902283	-1.1599088331	34.896694183	19.104154511	42.326371667	-71.11966079	1	54630.236893	16.5
58651	2022-07-29	15:10:31.308	209.42397347	5026.175363	1659107431.308	0	899	2.1039178938	2.1481451101	573.69640339	588.33582992	2.274476451	724.81967345	36.163902283	-1.1522772312	34.896694183	19.120195389	42.326371667	-71.119663333	1	54631	16.5
58652	2022-07-29	15:10:32.191	209.4239837	5026.175609	1659107432.192	0	899	2.1058569548	2.1496027751	573.69640339	588.16240089	2.2481941089	724.80382452	36.163902283	-1.3799870069	34.896694183	19.108271302	42.326373228	-71.119666456	1	54631.936832	16.5
58653	2022-07-29	15:10:33.118	209.42399442	5026.175866	1659107433.118	0	899	2.1058569548	2.1496027751	573.1995714	587.65304107	2.2481941089	724.80204278	36.163902283	-1.2860142877	34.896694183	19.111457863	42.326364842	-71.119672327	1	54632.849112	16.415088757
58654	2022-07-29	15:10:34.059	209.42400532	5026.176128	1659107434.06	0	899	2.1087645082	2.1524281874	573.1995714	587.60580698	2.241027114	724.8030153	36.163902283	-1.1582488343	34.896694183	19.112899957	42.326359384	-71.119678599	1	54633.78979	16.4
58655	2022-07-29	15:10:34.986	209.42401604	5026.176385	1659107434.986	0	899	2.1087750179	2.1524390125	572.85474229	587.25234365	2.2410320324	724.81044582	36.164463119	-1.1543359701	34.896694183	19.096219878	42.326359608	-71.11968	1	54634.764957	16.4
58656	2022-07-29	15:10:35.884	209.42402645	5026.176635	1659107435.885	0	899	2.1071768366	2.1516602953	572.85568646	587.53588797	2.2839168877	724.80912892	36.164665222	-1.153290417	34.896694183	19.101044737	42.32636	-71.1196811	1	54635.659864	16.4
58657	2022-07-29	15:10:36.763	209.42403661	5026.176879	1659107436.763	0	899	2.1071768366	2.1516602953	573.4160899	588.11065251	2.2839168877	724.79606982	36.164665222	-1.1631856786	34.896694183	19.118220576	42.326360868	-71.119682535	1	54636.52071	16.4
58658	2022-07-29	15:10:37.635	209.42404671	5026.177121	1659107437.636	0	899	2.111087233	2.1550613064	573.4160899	587.91462446	2.2542004007	724.80566406	36.164665222	-1.1555324793	34.896694183	19.118755341	42.326360978	-71.119684712	1	54637.413462	16.4
58659	2022-07-29	15:10:38.513	209.42405687	5026.177365	1659107438.514	0	899	2.111087233	2.1550613064	575.68488167	590.24078148	2.2542004007	724.79693644	36.164665222	-1.1555324793	34.896694183	19.118755341	42.32636	-71.119687199	1	54638.319417	16.4
58660	2022-07-29	15:10:39.428	209.42406747	5026.177619	1659107439.429	0	899	2.1075525559	2.1526115821	575.68488167	590.6266481	2.3124459122	724.80737305	36.164665222	-1.1555324793	34.896694183	19.118755341	42.32636	-71.119688691	1	54639.214429	16.4
58661	2022-07-29	15:10:40.345	209.42407808	5026.177874	1659107440.346	0	899	2.1075673405	2.1526268249	575.40849905	590.34313936	2.3124530557	724.79229777	36.165454637	-1.1500997804	34.688896609	19.117852925	42.326360222	-71.119690222	1	54640.133133	16.4
58662	2022-07-29	15:10:41.226	209.42408826	5026.178118	1659107441.226	0	899	2.1084469616	2.1525710534	575.40923401	590.02637672	2.264507369	724.80253187	36.165611267	-1.1539047956	34.896694183	19.1198349	42.326361689	-71.119691644	1	54641.013397	16.4
58663	2022-07-29	15:10:42.069	209.42409802	5026.178353	1659107442.069	0	899	2.1084469616	2.1525710534	573.69501983	588.2686163	2.264507369	724.8116063	36.165611267	-1.1738894073	34.726827912	19.117132642	42.326363033	-71.1196903	1	54641.820096	16.4
58664	2022-07-29	15:10:42.948	209.42410821	5026.178597	1659107442.949	0	899	2.1082105692	2.1531630807	573.69501983	588.54512678	2.3063886448	724.80924412	36.165611267	-1.2111206631	34.647666931	19.11126594	42.326373025	-71.119687577	1	54642.726891	16.472689076
58665	2022-07-29	15:10:43.881	209.42411899	5026.178856	1659107443.881	0	899	2.1082105692	2.1531630807	575.50363938	590.40056248	2.3063886448	724.80642599	36.165611267	-1.2525126137	34.837323448	19.106768286	42.326386313	-71.119686667	1	54643.643062	16.5
58666	2022-07-29	15:10:44.730	209.42412882	5026.179092	1659107444.73	0	899	2.105687418	2.1488432108	575.50455848	589.82073968	2.2186552567	724.79976265	36.165807105	-1.1865441057	34.896694183	19.118866283	42.326396361	-71.119687449	1	54644.469428	16.546942801
58667	2022-07-29	15:10:45.680	209.42413981	5026.179356	1659107445.68	0	899	2.1056946033	2.1488506095	575.50240952	589.81855931	2.2186585906	724.78735352	36.166191101	-1.1994791031	34.896694183	19.117673874	42.326403043	-71.119688333	1	54645.412826	16.51743487
58668	2022-07-29	15:10:46.625	209.42415076	5026.179618	1659107446.626	0	899	2.108251256	2.1537709931	575.50240952	590.58783257	2.3348322129	724.79507224	36.166191101	-1.1673033111	34.896694183	19.102468099	42.326408205	-71.119687051	1	54646.384615	16.438461538
58669	2022-07-29	15:10:47.559	209.42416156	5026.179878	1659107447.559	0	899	2.108251256	2.1537709931	576.66024527	591.77601822	2.3348322129	724.7821247	36.166191101	-1.1608142474	34.896694183	19.109871125	42.326410951	-71.119686787	1	54647.357357	16.464264264
58670	2022-07-29	15:10:48.509	209.42417256	5026.180141	1659107448.509	0	899	2.110540382	2.1537861704	576.66024527	591.00202272	2.2181795129	724.78369141	36.166191101	-1.1620430946	34.896694183	19.119115829	42.326405713	-71.119691908	1	54648.286245	16.4
58671	2022-07-29	15:10:49.471	209.4241837	5026.180409	1659107449.472	0	899	2.1105476369	2.1537936407	573.78986496	588.06027701	2.2181828706	724.79257101	36.166577927	-1.1889910003	34.896694183	19.116449154	42.32640168	-71.119697328	1	54649.198372	16.380162767
58672	2022-07-29	15:10:50.392	209.42419436	5026.180665	1659107450.393	0	899	2.1075754029	2.1514068761	573.79219612	588.27718949	2.2507070419	724.78866476	36.167076111	-1.2216518683	34.84721857	19.114724923	42.326394301	-71.119700466	1	54650.139706	16.286029412
58673	2022-07-29	15:10:51.279	209.42420462	5026.180911	1659107451.279	0	899	2.1075754029	2.1514068761	573.47338948	587.95033479	2.2507070419	724.7855835	36.167076111	-1.1994791031	34.647666931	19.11299324	42.326389888	-71.119703221	1	54651.067134	16.2
58674	2022-07-29	15:10:52.220	209.42421552	5026.181172	1659107452.221	0	899	2.1077676475	2.1518738922	573.47338948	588.04015144	2.2643247873	724.78038662	36.167076111	-1.5029342222	34.647666931	19.093857809	42.326388333	-71.119701667	1	54652.010526	16.2
58675	2022-07-29	15:10:53.138	209.42422615	5026.181427	1659107453.139	0	899	2.1077676475	2.1518738922	574.57954145	589.17440071	2.2643247873	724.79640814	36.167076111	-1.2740817488	34.81918239	19.110597143	42.326388333	-71.119701667	1	54652.888995	16.2
58676	2022-07-29	15:10:54.036	209.42423653	5026.181677	1659107454.036	0	899	2.1071993036	2.1526972242	574.57954145	589.64107179	2.3348772424	724.78923267	36.167076111	-1.1555324793	34.896694183	19.119115829	42.326388333	-71.11970295	1	54653.770217	16.2
58677	2022-07-29	15:10:54.921	209.42424677	5026.181923	1659107454.921	0	899	2.1072103239	2.1527085895	575.0992507	590.17443989	2.3348826198	724.79132323	36.167664635	-1.1579470563	34.896694183	19.118581064	42.326389405	-71.119703333	1	54654.642998	16.2
58678	2022-07-29	15:10:55.806	209.42425703	5026.182169	1659107455.807	0	899	2.1088572422	2.154322166	575.10021181	590.15251139	2.3314240471	724.76833601	36.167869568	-1.1581626436	34.896694183	19.116596992	42.326390933	-71.119703333	1	54655.559829	16.2
58679	2022-07-29	15:10:56.647	209.42426675	5026.182402	1659107456.647	0	899	2.1088572422	2.154322166	576.44479169	591.53228343	2.3314240471	724.79568502	36.167869568	-1.243997112	34.896694183	19.081103154	42.326392349	-71.119702651	1	54656.409569	16.2
58680	2022-07-29	15:10:57.519	209.42427685	5026.182644	1659107457.52	0	899	2.1088035196	2.1547494214	576.44479169	591.69301438	2.3556212424	724.80198942	36.167869568	-1.2348779495	34.896694183	19.071895056	42.326392885	-71.119701218	1	54657.268908	16.173109244
58681	2022-07-29	15:10:58.404	209.42428708	5026.18289	1659107458.404	0	899	2.1088035196	2.1547494214	572.56300461	587.70854557	2.3556212424	724.79593926	36.167869568	-1.1522772312	34.896694183	19.081215157	42.326391667	-71.1197	1	54658.188377	16.081162325
58682	2022-07-29	15:10:59.316	209.42429765	5026.183144	1659107459.317	0	899	2.1069964807	2.151888845	572.56457489	587.37406786	2.3046665525	724.79737743	36.168205868	-1.1529670598	34.896694183	19.116910732	42.326391667	-71.119700344	1	54659.103103	15.979379379
58683	2022-07-29	15:11:00.213	209.42430803	5026.183393	1659107460.214	0	899	2.1070050402	2.1518976689	574.73412423	589.59976029	2.3046706755	724.79898374	36.168663025	-1.1543575288	34.896694183	19.116140542	42.326391667	-71.119703333	1	54660.000957	15.799904306
58684	2022-07-29	15:11:01.118	209.42431851	5026.183644	1659107461.119	0	899	2.1093536334	2.1548582848	574.73412423	589.78648685	2.3328807121	724.77960205	36.168663025	-1.1587878466	34.896694183	19.118755341	42.326391667	-71.119703333	1	54660.866986	15.713301435
58685	2022-07-29	15:11:02.017	209.42432891	5026.183894	1659107462.018	0	899	2.1093536334	2.1548582848	577.22870084	592.34639675	2.3328807121	724.78996226	36.168663025	-1.4517439288	34.896694183	19.08028998	42.326392997	-71.119703333	1	54661.798319	15.7
58686	2022-07-29	15:11:02.973	209.42433998	5026.184159	1659107462.974	0	899	2.1092566312	2.1521909979	577.22870084	591.48950683	2.2038381922	724.79944414	36.168663025	-1.3549901389	34.896694183	19.095658258	42.326395885	-71.119703333	1	54662.765531	15.7
58687	2022-07-29	15:11:03.940	209.42435116	5026.184428	1659107463.94	0	899	2.1092566312	2.1521909979	577.52584578	591.79399293	2.2038381922	724.81248019	36.168663025	-1.2091372771	34.896694183	19.106737806	42.326395444	-71.119705778	1	54663.733467	15.7
58688	2022-07-29	15:11:04.803	209.42436116	5026.184668	1659107464.804	0	899	2.1100646236	2.1544869009	577.5283357	592.28751874	2.2777833601	724.80199872	36.169191727	-1.1567181957	34.896694183	19.095688687	42.326393034	-71.119708632	1	54664.589744	15.641025641
58689	2022-07-29	15:11:05.664	209.42437111	5026.184907	1659107465.664	0	899	2.1100684434	2.1544908374	576.01413679	590.73463534	2.277785176	724.8063597	36.169395447	-1.2632810075	34.896694183	19.088036127	42.326390959	-71.119710707	1	54665.424474	15.6
58690	2022-07-29	15:11:06.601	209.42438197	5026.185167	1659107466.602	0	899	2.1091091747	2.152526519	576.01413679	590.40672222	2.2282822475	724.77681464	36.169395447	-1.4950761827	34.896694183	19.070640703	42.32639	-71.119712789	1	54666.336673	15.6
58691	2022-07-29	15:11:07.493	209.42439229	5026.185415	1659107467.494	0	899	2.1091091747	2.152526519	577.56868167	592.00010976	2.2282822475	724.77718328	36.169395447	-1.5022227764	34.896694183	19.069059372	42.32639039	-71.11971539	1	54667.233978	15.576602238
58692	2022-07-29	15:11:08.364	209.42440236	5026.185657	1659107468.364	0	899	2.1077778516	2.1526171816	577.56868167	592.48432373	2.3011650361	724.79055887	36.169395447	-1.3003182174	34.85876288	19.078791498	42.326391667	-71.11971707	1	54668.120993	15.5
58693	2022-07-29	15:11:09.210	209.42441216	5026.185892	1659107469.211	0	899	2.1077778516	2.1526171816	576.54195801	591.43108505	2.3011650361	724.78630985	36.169395447	-1.4989674091	34.647666931	19.102909088	42.326391667	-71.11971999	1	54668.996898	15.5
58694	2022-07-29	15:11:10.095	209.4244224	5026.186138	1659107470.095	0	899	2.1083769386	2.1532025164	576.54492263	591.42529116	2.2998339075	724.79842149	36.170026009	-1.509315407	34.845569383	19.07829747	42.326391667	-71.119721384	1	54669.830349	15.5
58695	2022-07-29	15:11:10.944	209.42443223	5026.186374	1659107470.945	0	899	2.1083799905	2.1532056624	577.75394874	592.66553145	2.2998353735	724.79009727	36.170188904	-1.3936334138	34.896694183	19.089397102	42.32639286	-71.11972286	1	54670.715812	15.5
58696	2022-07-29	15:11:11.816	209.42444233	5026.186616	1659107471.817	0	899	2.1115267621	2.1553275781	577.75394874	592.30131557	2.2450414876	724.78748124	36.170188904	-1.2192480951	34.896694183	19.115311553	42.326394329	-71.119724329	1	54671.597633	15.5
58697	2022-07-29	15:11:12.720	209.42445279	5026.186867	1659107472.721	0	899	2.1115267621	2.1553275781	578.30195168	592.86311677	2.2450414876	724.81542969	36.170188904	-1.2206386328	34.896694183	19.116233826	42.326395	-71.119725815	1	54672.489152	15.5
58698	2022-07-29	15:11:13.670	209.42446377	5026.187131	1659107473.67	0	899	2.1096859893	2.1544046224	578.30195168	593.18262021	2.2930667795	724.79777517	36.170188904	-1.2210159104	34.896694183	19.116567612	42.326395731	-71.119726667	1	54673.438454	15.5
58699	2022-07-29	15:11:14.552	209.42447398	5026.187376	1659107474.552	0	899	2.1096932791	2.1544121362	578.46062823	593.345403	2.2930702688	724.78564817	36.17057775	-1.2079084401	34.896694183	19.117321482	42.326397201	-71.119726667	1	54674.3207	15.5
58700	2022-07-29	15:11:15.486	209.4244848	5026.187635	1659107475.487	0	899	2.1096045592	2.1538363338	578.4625368	593.18514338	2.268700254	724.80444093	36.170982361	-1.1929684877	34.896694183	19.116954803	42.326398333	-71.119726667	1	54675.232742	15.5
58701	2022-07-29	15:11:16.446	209.4244959	5026.187902	1659107476.446	0	899	2.1096045592	2.1538363338	577.29747468	591.99042896	2.268700254	724.79594047	36.170982361	-1.1931948504	34.896694183	19.11741431	42.326398635	-71.119726365	1	54676.181181	15.5
58702	2022-07-29	15:11:17.394	209.42450688	5026.188165	1659107477.394	0	899	2.1114193104	2.1559297734	577.29747468	592.07064861	2.2807776942	724.77706202	36.170982361	-1.2271492481	34.896694183	19.113714218	42.3264	-71.119724772	1	54677.136698	15.5
58703	2022-07-29	15:11:18.351	209.42451796	5026.188431	1659107478.352	0	899	2.1114193104	2.1559297734	576.60838312	591.36392304	2.2807776942	724.79681599	36.170982361	-1.522498355	34.896694183	19.070586489	42.326400229	-71.119723333	1	54678.137137	15.5
58704	2022-07-29	15:11:19.230	209.42452814	5026.188675	1659107479.231	0	899	2.1110953098	2.1539002699	576.60838312	590.79832237	2.1954520725	724.79069226	36.170982361	-1.3012236854	34.896694183	19.099146748	42.326401695	-71.119723362	1	54679.017034	15.5
58705	2022-07-29	15:11:20.111	209.42453833	5026.18892	1659107480.112	0	899	2.1111113475	2.1539167789	578.17636491	592.40493989	2.1954594172	724.78848287	36.171837257	-1.1550581874	34.896694183	19.116897015	42.326403166	-71.119724833	1	54679.8998	15.5
58706	2022-07-29	15:11:21.020	209.42454885	5026.189172	1659107481.021	0	899	2.1110650263	2.1557961996	578.17665076	593.04852118	2.2922292147	724.81213379	36.171897888	-1.1587878466	34.896694183	19.117673874	42.326408737	-71.119726351	1	54680.810621	15.5
58707	2022-07-29	15:11:21.887	209.42455888	5026.189413	1659107481.887	0	899	2.1110650263	2.1557961996	578.81334034	593.7015877	2.2922292147	724.79079048	36.171897888	-1.1479223635	34.896694183	19.119048984	42.326407774	-71.119730005	1	54681.667653	15.5
58708	2022-07-29	15:11:22.808	209.42456954	5026.189669	1659107482.808	0	899	2.1111315677	2.1546503958	578.81334034	593.29587186	2.2312890483	724.82570542	36.171897888	-1.1670122597	34.896694183	19.118030738	42.326404686	-71.119734637	1	54682.5941	15.5
58709	2022-07-29	15:11:23.667	209.42457948	5026.189908	1659107483.667	0	899	2.1111315677	2.1546503958	576.31981274	590.73995352	2.2312890483	724.78518859	36.171897888	-1.1806586949	34.842271009	19.116764233	42.326402566	-71.119735899	1	54683.46046	15.5
58710	2022-07-29	15:11:24.576	209.42459001	5026.19016	1659107484.577	0	899	2.1128562496	2.1575998896	576.31993622	591.13557123	2.2909512879	724.79995909	36.171924162	-1.185412354	34.647666931	19.114769904	42.326401057	-71.119735	1	54684.365878	15.5
58711	2022-07-29	15:11:25.479	209.42460045	5026.190411	1659107485.479	0	899	2.1128706538	2.1576147359	578.63125248	593.50635102	2.2909581658	724.80405694	36.172691345	-1.2337245981	34.647666931	19.115642484	42.326399567	-71.119734567	1	54685.259519	15.5
58712	2022-07-29	15:11:26.401	209.42461112	5026.190667	1659107486.401	0	899	2.1129241475	2.1566943723	578.63125248	593.18081877	2.2420517197	724.8084353	36.172691345	-1.1926775397	34.647666931	19.119163324	42.326398046	-71.119733621	1	54686.172479	15.5
58713	2022-07-29	15:11:27.276	209.42462125	5026.19091	1659107487.276	0	899	2.1129241475	2.1566943723	578.39123054	592.93476153	2.2420517197	724.81665039	36.172691345	-1.1587878466	34.647666931	19.119474411	42.326396671	-71.119734995	1	54686.997172	15.5
58714	2022-07-29	15:11:28.249	209.42463251	5026.19118	1659107488.249	0	899	2.1159149007	2.1598093442	578.39123054	592.9555105	2.2451718431	724.79914745	36.172691345	-1.170526285	34.647666931	19.080518419	42.326395047	-71.119735	1	54687.971944	15.402805611
58715	2022-07-29	15:11:29.148	209.42464293	5026.19143	1659107489.149	0	899	2.1159149007	2.1598093442	580.78626946	595.41085811	2.2451718431	724.80343082	36.172691345	-1.1628299438	34.647666931	19.096673587	42.326393545	-71.11973791	1	54688.872873	15.4
58716	2022-07-29	15:11:30.032	209.42465316	5026.191676	1659107490.033	0	899	2.1114628531	2.1555960513	580.78942801	595.5251321	2.2617962288	724.794204	36.173358286	-1.2222015818	34.647666931	19.119338572	42.326393333	-71.119739638	1	54689.782834	15.4
58717	2022-07-29	15:11:30.948	209.42466376	5026.19193	1659107490.949	0	899	2.1114646544	2.1555979071	577.6516738	592.30777289	2.2617970785	724.80162281	36.173454285	-1.180831186	34.647666931	19.115170056	42.326393333	-71.11974	1	54690.696252	15.4
58718	2022-07-29	15:11:31.901	209.42467478	5026.192195	1659107491.901	0	899	2.1097386832	2.1530275213	577.6516738	592.03795938	2.2211700162	724.81153314	36.173454285	-1.2913823191	34.647666931	19.10164319	42.326395553	-71.11974	1	54691.665977	15.4
58719	2022-07-29	15:11:32.819	209.42468542	5026.19245	1659107492.82	0	899	2.1097386832	2.1530275213	578.23048659	592.63118738	2.2211700162	724.80551693	36.173454285	-1.2317196668	34.840621822	19.11153854	42.326397694	-71.11974	1	54692.616339	15.4
58720	2022-07-29	15:11:33.749	209.42469617	5026.192708	1659107493.749	0	899	2.1147830207	2.1601939099	578.23048659	593.30410076	2.3223235313	724.81616211	36.173454285	-1.1587878466	34.896694183	19.118755341	42.326400168	-71.11974	1	54693.550296	15.4
58721	2022-07-29	15:11:34.651	209.42470662	5026.192959	1659107494.652	0	899	2.1147948136	2.1602060698	578.30879837	593.384492	2.3223292343	724.80017777	36.174081815	-1.161676609	34.674053925	19.119082394	42.326401667	-71.119742204	1	54694.440828	15.35591716
58722	2022-07-29	15:11:35.588	209.42471745	5026.193219	1659107495.588	0	899	2.1142335785	2.158501087	578.3091491	593.0074014	2.2656262204	724.80081763	36.174156189	-1.2086091042	34.647666931	19.086147144	42.326404021	-71.119745	1	54695.35311	15.264688995
58723	2022-07-29	15:11:36.477	209.42472775	5026.193466	1659107496.478	0	899	2.1142335785	2.158501087	576.13642713	590.77945773	2.2656262204	724.80242354	36.174156189	-1.2182133411	34.726827912	19.083513993	42.326408685	-71.119745703	1	54696.211045	15.178895464
58724	2022-07-29	15:11:37.387	209.42473828	5026.193719	1659107497.387	0	899	2.1139036333	2.1587503248	576.13642713	590.97422006	2.2950040051	724.80374044	36.174156189	-1.1782980778	34.896694183	19.118509242	42.326410751	-71.119748333	1	54697.112603	15.088739669
58725	2022-07-29	15:11:38.306	209.42474892	5026.193974	1659107498.307	0	899	2.1139036333	2.1587503248	577.72208574	592.60071566	2.2950040051	724.80134148	36.174156189	-1.1506495476	34.896694183	19.119474411	42.326416667	-71.11974844	1	54698.064143	14.993585699
58726	2022-07-29	15:11:39.164	209.42475885	5026.194212	1659107499.165	0	899	2.1147471676	2.1587051101	577.72208574	592.29873205	2.2495698934	724.81167138	36.174156189	-1.18790234	34.718581976	19.116642339	42.326416667	-71.119749944	1	54698.966351	14.903364879
58727	2022-07-29	15:11:40.036	209.42476894	5026.194454	1659107500.036	0	899	2.1147471676	2.1587051101	578.17836696	592.76652581	2.2495698934	724.79748535	36.174156189	-1.2027344704	34.647666931	19.115514755	42.326420804	-71.119748621	1	54699.827416	14.817258383
58728	2022-07-29	15:11:40.960	209.42477963	5026.194711	1659107500.96	0	899	2.1131123021	2.1576092625	578.18146181	592.96084609	2.2783109746	724.81526881	36.17481262	-1.4540614924	34.838972635	19.103618407	42.32642402	-71.119747157	1	54700.705938	14.8
58729	2022-07-29	15:11:41.872	209.4247902	5026.194965	1659107501.873	0	899	2.1131160212	2.1576130951	579.06346088	593.86540246	2.2783127405	724.82070418	36.175010681	-1.3261666961	34.896694183	19.109043601	42.326425	-71.119746667	1	54701.653261	14.8
58730	2022-07-29	15:11:42.819	209.42480115	5026.195228	1659107502.819	0	899	2.1150038756	2.1609438166	579.06346088	594.3338535	2.3485640721	724.80513334	36.175010681	-1.1664733713	34.896694183	19.11697802	42.326425	-71.119745636	1	54702.618343	14.8
58731	2022-07-29	15:11:43.698	209.42481133	5026.195472	1659107503.699	0	899	2.1150038756	2.1609438166	580.44637012	595.75323123	2.3485640721	724.78659725	36.175010681	-1.1793544648	34.896694183	19.119062424	42.326425	-71.119744226	1	54703.464656	14.8
58732	2022-07-29	15:11:44.601	209.42482177	5026.195723	1659107504.601	0	899	2.1112803744	2.1546311199	580.44987691	594.91599702	2.2226910333	724.812289	36.175751591	-1.1607280922	34.896694183	19.116135692	42.326425	-71.119743333	1	54704.35084	14.764915966
58733	2022-07-29	15:11:45.470	209.42483183	5026.195964	1659107505.47	0	899	2.1112813602	2.1546321351	578.31595328	592.72889423	2.2226914903	724.82105826	36.175804138	-1.235751081	34.896694183	19.114621308	42.326425	-71.119743333	1	54705.243926	14.7
58734	2022-07-29	15:11:46.348	209.42484199	5026.196208	1659107506.348	0	899	2.1155797039	2.1594960015	578.31595328	592.88793798	2.2466155978	724.81865606	36.175804138	-1.2694683075	34.896694183	19.1140728	42.326425175	-71.119743333	1	54706.105042	14.7
58735	2022-07-29	15:11:47.255	209.42485249	5026.19646	1659107507.255	0	899	2.1155797039	2.1594960015	578.79820038	593.38233639	2.2466155978	724.81192562	36.175804138	-1.2086630207	34.896694183	19.115277132	42.326426667	-71.11974342	1	54707.051838	14.7
58736	2022-07-29	15:11:48.151	209.42486286	5026.196709	1659107508.151	0	899	2.1161583323	2.16010267	578.79820038	593.38768102	2.247418669	724.81555176	36.175804138	-1.1913409233	34.896694183	19.1140728	42.326426667	-71.119744827	1	54707.896324	14.7
58737	2022-07-29	15:11:49.033	209.42487308	5026.196954	1659107509.034	0	899	2.1161583323	2.16010267	580.7437536	595.38227484	2.247418669	724.8108375	36.175804138	-1.1866412076	34.896694183	19.103155932	42.326427937	-71.119745	1	54708.762327	14.7
58738	2022-07-29	15:11:49.944	209.42488361	5026.197207	1659107509.944	0	899	2.1128510145	2.1569307222	580.74541887	595.45235836	2.2576570133	724.81662735	36.176155798	-1.2126405405	34.896694183	19.103814308	42.326429486	-71.119745	1	54709.69183	14.7
58739	2022-07-29	15:11:50.911	209.42489481	5026.197476	1659107510.912	0	899	2.1128610283	2.1569410387	578.15951662	592.80100142	2.2576617254	724.83416142	36.176689148	-1.2004924042	34.896694183	19.113595963	42.326431173	-71.119745	1	54710.703782	14.7
58740	2022-07-29	15:11:51.818	209.4249053	5026.197727	1659107511.818	0	899	2.1111119735	2.1560637141	578.15951662	593.10426988	2.3032462712	724.82984692	36.176689148	-1.1693190265	34.896694183	19.116739677	42.326431667	-71.119744033	1	54711.579926	14.7
58741	2022-07-29	15:11:52.733	209.4249159	5026.197982	1659107512.734	0	899	2.1111119735	2.1560637141	576.4288604	591.32887821	2.3032462712	724.83348235	36.176689148	-1.1550366286	34.896694183	19.118922013	42.326431667	-71.119743333	1	54712.472024	14.7
58742	2022-07-29	15:11:53.694	209.42492703	5026.198249	1659107513.695	0	899	2.1124610596	2.1565338556	576.4288604	591.02689345	2.2577184268	724.8228109	36.176689148	-1.3875001179	34.896694183	19.086313526	42.326431667	-71.119744108	1	54713.464774	14.7
58743	2022-07-29	15:11:54.615	209.42493769	5026.198504	1659107514.616	0	899	2.1124610596	2.1565338556	580.3692771	595.06710102	2.2577184268	724.79473877	36.176689148	-1.4940844774	34.896694183	19.070859909	42.326430989	-71.119745677	1	54714.406312	14.7
58744	2022-07-29	15:11:55.517	209.42494812	5026.198755	1659107515.518	0	899	2.1144354276	2.1589090086	580.37176001	595.18998388	2.275743	724.82097823	36.177213808	-1.2413777618	34.896694183	19.107682171	42.326430509	-71.119747175	1	54715.305188	14.7
58745	2022-07-29	15:11:56.388	209.42495821	5026.198997	1659107516.389	0	899	2.1144381845	2.1589118495	579.16524628	593.95267378	2.2757443067	724.81736705	36.177360535	-1.188085556	34.896694183	19.116954803	42.326431667	-71.119748633	1	54716.179904	14.7
58746	2022-07-29	15:11:57.237	209.42496803	5026.199233	1659107517.238	0	899	2.112831974	2.1567975873	579.16524628	593.79417266	2.2519523733	724.81903925	36.177360535	-1.3787474348	34.896694183	19.109682828	42.326431667	-71.119749987	1	54716.992344	14.7
58747	2022-07-29	15:11:58.108	209.42497811	5026.199475	1659107518.109	0	899	2.112831974	2.1567975873	580.72145001	595.38968399	2.2519523733	724.84069824	36.177360535	-1.188085556	34.896694183	19.115154266	42.326433178	-71.119751511	1	54717.906513	14.7
58748	2022-07-29	15:11:58.980	209.42498819	5026.199717	1659107518.98	0	899	2.1098462225	2.1534703353	580.72145001	595.29594155	2.2379128438	724.83446861	36.177360535	-1.1906510442	34.896694183	19.116005045	42.326433333	-71.119751667	1	54718.737041	14.7
58749	2022-07-29	15:11:59.874	209.42499854	5026.199965	1659107519.874	0	899	2.1098564341	2.153480853	580.06782544	594.62594464	2.2379176138	724.81447616	36.177905203	-1.2013008713	34.896694183	19.115867147	42.326433333	-71.119751667	1	54719.616232	14.7
58750	2022-07-29	15:12:00.737	209.42500854	5026.200205	1659107520.738	0	899	2.1131364048	2.1572289502	580.07030134	594.76244775	2.2580023282	724.82130968	36.17842865	-1.2024434426	34.896694183	19.110243879	42.326433333	-71.119750876	1	54720.474359	14.7
58751	2022-07-29	15:12:01.608	209.42501861	5026.200447	1659107521.608	0	899	2.1131364048	2.1572289502	582.35410142	597.10409241	2.2580023282	724.82971191	36.17842865	-1.1734366417	34.896694183	19.092105865	42.326433333	-71.11975	1	54721.360043	14.7
58752	2022-07-29	15:12:02.522	209.42502919	5026.200701	1659107522.522	0	899	2.1087931064	2.1536822883	582.35410142	597.40284055	2.3025841377	724.82935985	36.17842865	-1.1724557711	34.896694183	19.114708225	42.326432816	-71.119749482	1	54722.310651	14.7
58753	2022-07-29	15:12:03.487	209.42504037	5026.200969	1659107523.488	0	899	2.1087931064	2.1536822883	584.97078509	600.08714252	2.3025841377	724.83111976	36.17842865	-1.1984874815	34.896694183	19.116713555	42.32643033	-71.119747442	1	54723.267267	14.726726727
58754	2022-07-29	15:12:04.444	209.42505145	5026.201235	1659107524.445	0	899	2.1133419461	2.1575392559	584.97078509	599.82095912	2.263041844	724.82099763	36.17842865	-1.2304046154	34.896694183	19.118394852	42.326425891	-71.119744224	1	54724.232678	14.823267839
58755	2022-07-29	15:12:05.380	209.42506227	5026.201494	1659107525.38	0	899	2.1133501403	2.1575476985	580.94522385	595.69323007	2.2630457082	724.82206878	36.178864991	-1.2287553375	34.896694183	19.115013502	42.326423026	-71.119741051	1	54725.184689	14.9
58756	2022-07-29	15:12:06.282	209.42507272	5026.201745	1659107526.283	0	899	2.1147120628	2.1583324457	580.94561446	595.49078975	2.2326805483	724.82721432	36.178947449	-1.1571601629	34.896694183	19.118755341	42.326421411	-71.119738419	1	54726.051102	14.90511022
58757	2022-07-29	15:12:07.204	209.42508339	5026.202001	1659107527.205	0	899	2.1147120628	2.1583324457	581.65963482	596.22268709	2.2326805483	724.83734737	36.178947449	-1.1617843963	34.896694183	19.11807256	42.326416792	-71.119739958	1	54726.97495	14.99749499
58758	2022-07-29	15:12:08.144	209.42509426	5026.202262	1659107528.144	0	899	2.1158177536	2.1605735592	581.65963482	596.59559481	2.2884202236	724.82646371	36.178947449	-1.1587878047	34.896694183	19.115554835	42.326415142	-71.11974305	1	54727.914915	15
58759	2022-07-29	15:12:09.013	209.42510432	5026.202504	1659107529.013	0	899	2.1158177536	2.1605735592	581.13026516	596.05263189	2.2884202236	724.8189289	36.178947449	-1.1555324793	34.896694183	19.1198349	42.326415	-71.119744622	1	54728.773176	15
58760	2022-07-29	15:12:09.923	209.42511485	5026.202756	1659107529.923	0	899	2.1134054054	2.1587482761	581.13245631	596.26883182	2.3203978964	724.81818516	36.179409861	-1.1678638229	34.725178725	19.117106406	42.326416101	-71.119746101	1	54729.660836	15
58761	2022-07-29	15:12:10.855	209.42512564	5026.203015	1659107530.855	0	899	2.1134093299	2.1587523227	581.69702601	596.84811921	2.320399794	724.81220533	36.179618835	-1.1668829097	34.773005151	19.117685798	42.326417655	-71.119748644	1	54730.593082	15
58762	2022-07-29	15:12:11.746	209.42513596	5026.203263	1659107531.747	0	899	2.1123095638	2.1570489665	581.69702601	596.65335612	2.291319401	724.81171099	36.179618835	-1.16979329	34.896694183	19.118043521	42.326419195	-71.119749139	1	54731.516807	15
58763	2022-07-29	15:12:12.621	209.42514608	5026.203506	1659107532.621	0	899	2.1123095638	2.1570489665	583.20153852	598.19655197	2.291319401	724.82623251	36.179618835	-1.188473606	34.896694183	19.115272737	42.326420691	-71.119748333	1	54732.41483	15
58764	2022-07-29	15:12:13.502	209.42515627	5026.203751	1659107533.502	0	899	2.11589722	2.1600071871	583.20153852	597.95948997	2.2559890769	724.81402709	36.179618835	-1.16855371	34.896694183	19.118394852	42.326422133	-71.119747867	1	54733.279925	14.97200754
58765	2022-07-29	15:12:14.368	209.4251663	5026.203991	1659107534.368	0	899	2.11589722	2.1600071871	581.30191305	596.01179436	2.2559890769	724.79892028	36.179618835	-1.1628191945	34.896694183	19.118394852	42.326423697	-71.119746667	1	54734.108974	14.9
58766	2022-07-29	15:12:15.292	209.42517699	5026.204248	1659107535.292	0	899	2.1136025054	2.1589419033	581.30589621	596.44420618	2.3200120858	724.80383422	36.18045918	-1.1511776968	34.896694183	19.109681047	42.326428345	-71.119745751	1	54735.091556	14.9
58767	2022-07-29	15:12:16.190	209.42518738	5026.204497	1659107536.19	0	899	2.113605637	2.1589451322	581.25901756	596.39611685	2.3200135996	724.80454199	36.180625916	-1.1589387316	34.896694183	19.114753849	42.326445074	-71.119736626	1	54736.004931	14.9
58768	2022-07-29	15:12:17.148	209.42519848	5026.204764	1659107537.149	0	899	2.1160527834	2.1604199888	581.25901756	596.05287573	2.2687118597	724.80437222	36.180625916	-1.1652984619	34.896694183	19.119115829	42.32645926	-71.119728744	1	54736.95069	14.9
58769	2022-07-29	15:12:18.131	209.42520986	5026.205037	1659107538.132	0	899	2.1160527834	2.1604199888	580.59424953	595.37118843	2.2687118597	724.8102417	36.180625916	-1.4004135977	34.896694183	19.075343884	42.326469201	-71.119723733	1	54737.920118	14.807988166
58770	2022-07-29	15:12:19.035	209.42522031	5026.205288	1659107539.035	0	899	2.1175786788	2.1630058293	580.59424953	595.71484896	2.3201350282	724.80264181	36.180625916	-1.2719259396	34.896694183	19.07256782	42.326476456	-71.119715586	1	54738.774741	14.8
58771	2022-07-29	15:12:19.927	209.42523064	5026.205535	1659107539.927	0	899	2.1175921869	2.1630197576	581.51892754	596.66365231	2.3201415461	724.82606193	36.181343786	-1.1635414283	34.896694183	19.044467143	42.326484983	-71.119707792	1	54739.664969	14.8
58772	2022-07-29	15:12:20.855	209.42524138	5026.205793	1659107540.855	0	899	2.1186340547	2.1636809246	581.51899654	596.5288209	2.2999948159	724.81684926	36.181358337	-1.5100700082	34.896694183	19.070135445	42.326493411	-71.119700938	1	54740.609359	14.8
58773	2022-07-29	15:12:21.759	209.42525184	5026.206044	1659107541.759	0	899	2.1186340547	2.1636809246	580.97110349	595.96678596	2.2999948159	724.79465914	36.181358337	-1.6046032921	34.896694183	19.08930008	42.326498459	-71.119696541	1	54741.537746	14.8
58774	2022-07-29	15:12:22.710	209.42526285	5026.206308	1659107542.71	0	899	2.1144321775	2.1607172265	580.97110349	596.41161425	2.3664549878	724.81049352	36.181358337	-1.4220904743	34.896694183	19.104388622	42.326500855	-71.119691582	1	54742.512716	14.851271617
58775	2022-07-29	15:12:23.670	209.42527396	5026.206575	1659107543.67	0	899	2.1144321775	2.1607172265	582.05557165	597.52490439	2.3664549878	724.80224609	36.181358337	-1.2059897184	34.896694183	19.115873337	42.326503248	-71.119685962	1	54743.474359	14.9
58776	2022-07-29	15:12:24.581	209.4252845	5026.206828	1659107544.581	0	899	2.1142216035	2.1590843542	582.05707567	597.05047517	2.2954706418	724.79866644	36.181675235	-1.2162514941	34.896694183	19.113469724	42.326504369	-71.119681441	1	54744.378378	14.937837838
58777	2022-07-29	15:12:25.476	209.42529486	5026.207077	1659107545.476	0	899	2.1142317033	2.1590947647	584.35666881	599.40933677	2.295475471	724.8065323	36.18221283	-1.2309650743	34.896694183	19.109475597	42.326503791	-71.119677876	1	54745.274549	15
58778	2022-07-29	15:12:26.401	209.42530557	5026.207334	1659107546.401	0	899	2.1149067807	2.1592182188	584.35666881	599.21867455	2.2671213299	724.79818463	36.18221283	-1.1522772312	34.896694183	19.111911774	42.326505341	-71.119676667	1	54746.204476	15
58779	2022-07-29	15:12:27.267	209.4253156	5026.207574	1659107547.268	0	899	2.1149067807	2.1592182188	584.73147202	599.60301017	2.2671213299	724.80291061	36.18221283	-1.1524496978	34.890097435	19.11209306	42.326506667	-71.119676527	1	54747.083826	15
58780	2022-07-29	15:12:28.193	209.42532631	5026.207831	1659107548.193	0	899	2.1151318109	2.1601975124	584.73147202	599.85566521	2.3046667143	724.8014203	36.18221283	-1.1588740783	34.65426368	19.118450064	42.326506667	-71.119675007	1	54747.996055	15
58781	2022-07-29	15:12:29.180	209.42533774	5026.208106	1659107549.181	0	899	2.1151318109	2.1601975124	584.00804285	599.1135244	2.3046667143	724.80700684	36.18221283	-1.1620430946	34.896694183	19.10723114	42.326506667	-71.119671765	1	54748.970414	15
58782	2022-07-29	15:12:30.127	209.42534869	5026.208369	1659107550.127	0	899	2.1160405133	2.1600405377	584.0086145	598.74899136	2.2503313483	724.80421943	36.182332879	-1.1677021641	34.896694183	19.108249538	42.326505183	-71.119670183	1	54749.890185	15
58783	2022-07-29	15:12:31.128	209.42536028	5026.208647	1659107551.128	0	899	2.1160537494	2.1600541727	584.40442206	599.15483076	2.2503375473	724.80851089	36.183036804	-1.1913409233	34.896694183	19.115154266	42.326505	-71.11967	1	54750.87574	15
58784	2022-07-29	15:12:32.063	209.42537111	5026.208907	1659107552.064	0	899	2.116534694	2.1607527216	584.40442206	599.22471514	2.260735492	724.80351854	36.183036804	-1.1926990234	34.896694183	19.11425185	42.326503627	-71.11967	1	54751.824008	15
58785	2022-07-29	15:12:32.960	209.42538149	5026.209156	1659107552.961	0	899	2.116534694	2.1607527216	582.0631256	596.82404421	2.260735492	724.80451531	36.183036804	-1.1973448629	34.896694183	19.115732926	42.326502085	-71.11967	1	54752.748707	15
58786	2022-07-29	15:12:33.854	209.42539183	5026.209404	1659107553.854	0	899	2.1163185522	2.1610922691	582.0631256	597.01190057	2.2887865574	724.79648777	36.183036804	-1.2260282482	34.896694183	19.111043829	42.326500582	-71.11967	1	54753.650651	15
58787	2022-07-29	15:12:34.776	209.4254025	5026.20966	1659107554.776	0	899	2.1163299808	2.1611040483	581.69890922	596.63836668	2.2887920007	724.78623952	36.183644528	-1.1827714577	34.896694183	19.114969355	42.326499058	-71.119669058	1	54754.565089	15
58788	2022-07-29	15:12:35.753	209.42541382	5026.209932	1659107555.754	0	899	2.1158279438	2.159643037	581.70051391	596.32213321	2.2412857036	724.78137207	36.183982849	-1.1571601629	34.896694183	19.117673874	42.326497477	-71.119668333	1	54755.513876	15
58789	2022-07-29	15:12:36.671	209.42542444	5026.210187	1659107556.672	0	899	2.1158279438	2.159643037	583.44412297	598.10956961	2.2412857036	724.81405862	36.183982849	-1.1790849428	34.896694183	19.119362698	42.326496667	-71.119669088	1	54756.453039	15
58790	2022-07-29	15:12:37.589	209.42543507	5026.210442	1659107557.59	0	899	2.1208327735	2.1653321743	583.44412297	598.30431939	2.2703096205	724.79822141	36.183982849	-1.1807773421	34.896694183	19.1188007	42.326496667	-71.119670717	1	54757.430315	15
58791	2022-07-29	15:12:38.457	209.42544512	5026.210683	1659107558.458	0	899	2.1208327735	2.1653321743	584.4489009	599.33468879	2.2703096205	724.81556348	36.183982849	-1.1906079338	34.896694183	19.11919182	42.326496667	-71.119672166	1	54758.29932	15
58792	2022-07-29	15:12:39.374	209.42545572	5026.210937	1659107559.374	0	899	2.1185945832	2.163233467	584.44893943	599.39743864	2.2796353776	724.80578371	36.183990933	-1.1679608853	34.896694183	19.118792363	42.326496667	-71.119673333	1	54759.18932	15
58793	2022-07-29	15:12:40.283	209.42546625	5026.21119	1659107560.284	0	899	2.1186059214	2.1632451515	585.79348573	600.77641074	2.2796407505	724.81201172	36.184593201	-1.4875738621	34.896694183	19.067979813	42.326496667	-71.119673333	1	54760.07515	15
58794	2022-07-29	15:12:41.170	209.4254765	5026.211436	1659107561.17	0	899	2.1175048984	2.1610318028	585.79348573	600.409086	2.2251130392	724.8019106	36.184593201	-1.2589478248	34.896694183	19.104037986	42.326496667	-71.119673333	1	54760.962926	15
58795	2022-07-29	15:12:42.069	209.42548691	5026.211686	1659107562.069	0	899	2.1175048984	2.1610318028	582.70464889	597.2431824	2.2251130392	724.79169105	36.184593201	-1.1587878466	34.896694183	19.1198349	42.326495229	-71.119671895	1	54761.862863	15
58796	2022-07-29	15:12:42.989	209.42549756	5026.211941	1659107562.989	0	899	2.1194389171	2.1626733211	582.70464889	597.13183232	2.2084827323	724.7947028	36.184593201	-1.1671632355	34.713634415	19.118776321	42.32649635	-71.119673016	1	54762.809721	15
58797	2022-07-29	15:12:43.900	209.4255081	5026.212194	1659107563.9	0	899	2.1194389171	2.1626733211	586.21377899	600.72784496	2.2084827323	724.81409702	36.184593201	-1.1954692934	34.731775473	19.116205203	42.326496667	-71.119675799	1	54763.739573	15
58798	2022-07-29	15:12:44.823	209.4255188	5026.212451	1659107564.824	0	899	2.117930906	2.1636211164	586.21621815	601.56947498	2.3329068693	724.80472024	36.185103511	-1.1851751718	34.896694183	19.116248137	42.326496667	-71.119677782	1	54764.669339	15
58799	2022-07-29	15:12:45.694	209.42552888	5026.212693	1659107565.695	0	899	2.1179356604	2.1636260196	585.39516031	600.72692884	2.3329091757	724.80998705	36.18535614	-1.1901659247	34.896694183	19.116326957	42.326496667	-71.119680138	1	54765.541542	15
58800	2022-07-29	15:12:46.595	209.42553929	5026.212943	1659107566.595	0	899	2.1190640983	2.1627169807	585.39516031	600.03245282	2.2298142674	724.81407964	36.18535614	-1.2548408919	34.896694183	19.112343883	42.326496667	-71.119682393	1	54766.435897	15
58801	2022-07-29	15:12:47.509	209.42554988	5026.213197	1659107567.51	0	899	2.1190640983	2.1627169807	585.26830276	599.90242331	2.2298142674	724.8249156	36.18535614	-1.1969352337	34.896694183	19.115588093	42.326496085	-71.119683333	1	54767.349287	15
58802	2022-07-29	15:12:48.384	209.42556001	5026.21344	1659107568.385	0	899	2.1188867442	2.1640420253	585.26830276	600.40960642	2.3051453502	724.80161392	36.18535614	-1.161428686	34.865359628	19.118755341	42.326494612	-71.119682945	1	54768.232742	15
58803	2022-07-29	15:12:49.252	209.42557005	5026.213681	1659107569.252	0	899	2.1188867442	2.1640420253	585.09287936	600.22964468	2.3051453502	724.7923584	36.18535614	-1.1571601629	34.647666931	19.118755341	42.326493484	-71.119681516	1	54769.090539	15
58804	2022-07-29	15:12:50.082	209.42557966	5026.213912	1659107570.083	0	899	2.120344793	2.1651873461	585.09514126	600.11628634	2.2879698942	724.81678499	36.185830274	-1.3869504115	34.815884015	19.086402135	42.326494893	-71.119680107	1	54769.93591	15
58805	2022-07-29	15:12:50.957	209.42558979	5026.214155	1659107570.958	0	899	2.1203490845	2.1651917691	584.73968712	599.75172035	2.2879719336	724.82679071	36.186058044	-1.3888475216	34.896694183	19.087124919	42.326500102	-71.119683827	1	54770.765316	14.923468426
58806	2022-07-29	15:12:51.898	209.42560067	5026.214416	1659107571.898	0	899	2.1225871635	2.1649077651	584.73968712	598.88887309	2.1595729979	724.82583517	36.186058044	-1.1678099624	34.896694183	19.118477941	42.32650621	-71.119682728	1	54771.68146	14.9
58807	2022-07-29	15:12:52.790	209.42561101	5026.214664	1659107572.791	0	899	2.1225871635	2.1649077651	583.56308037	597.68379551	2.1595729979	724.80339808	36.186058044	-1.1620107573	34.896694183	19.119296308	42.326514132	-71.119681667	1	54772.579858	14.842014242
58808	2022-07-29	15:12:53.703	209.42562157	5026.214918	1659107573.704	0	899	2.1147922548	2.1584690776	583.56308037	598.19221861	2.2354278771	724.80034996	36.186058044	-1.2462930364	34.896694183	19.107468195	42.326522572	-71.119683362	1	54773.508647	14.7491353
58809	2022-07-29	15:12:54.665	209.42563271	5026.215185	1659107574.666	0	899	2.1147922548	2.1584690776	584.35899696	599.00808776	2.2354278771	724.78950268	36.186058044	-1.4908292294	34.896694183	19.071580887	42.32653162	-71.119686651	1	54774.495346	14.7
58810	2022-07-29	15:12:55.542	209.42564286	5026.215429	1659107575.543	0	899	2.1183588651	2.1612869564	584.36379536	598.73647141	2.1942423935	724.82535417	36.187065125	-1.2143005322	34.743319783	19.111519188	42.326537966	-71.119690932	1	54775.38978	14.7
58811	2022-07-29	15:12:56.473	209.42565362	5026.215687	1659107576.473	0	899	2.1183588651	2.1612869564	583.90188854	598.2632038	2.1942423935	724.81795113	36.187065125	-1.1581302842	34.896694183	19.118416338	42.326540536	-71.119696607	1	54776.321321	14.7
58812	2022-07-29	15:12:57.420	209.42566458	5026.21595	1659107577.42	0	899	2.1161072977	2.1610598581	583.90188854	598.95956346	2.2979633158	724.83982475	36.187065125	-1.1734366417	34.896694183	19.118755341	42.326542917	-71.11970125	1	54777.25	14.675
58813	2022-07-29	15:12:58.358	209.42567545	5026.216211	1659107578.359	0	899	2.1161072977	2.1610598581	583.48667758	598.53364504	2.2979633158	724.80692074	36.187065125	-1.1626359737	34.896694183	19.099122332	42.326547372	-71.11970547	1	54778.141026	14.6
58814	2022-07-29	15:12:59.325	209.42568663	5026.216479	1659107579.325	0	899	2.1189533227	2.1636555104	583.48691796	598.42952771	2.2824229094	724.79760742	36.18711565	-1.1570523693	34.896694183	19.118177477	42.326551937	-71.119708874	1	54779.162325	14.6
58815	2022-07-29	15:13:00.286	209.42569777	5026.216746	1659107580.287	0	899	2.1189667367	2.1636693346	584.17184664	599.13203961	2.2824292727	724.7835083	36.187828064	-1.1555324793	34.896694183	19.120195389	42.326553531	-71.11971226	1	54780.118756	14.588124411
58816	2022-07-29	15:13:01.187	209.42570819	5026.216997	1659107581.188	0	899	2.1197979913	2.1651604267	584.17184664	599.34787139	2.3145242583	724.80964752	36.187828064	-1.1555324793	34.896694183	19.119608102	42.326554947	-71.119716506	1	54780.967955	14.503204524
58817	2022-07-29	15:13:02.030	209.42571795	5026.217231	1659107582.031	0	899	2.1197979913	2.1651604267	583.07540728	598.22294797	2.3145242583	724.81011963	36.187828064	-1.1555324793	34.896694183	19.119474411	42.326557743	-71.119720782	1	54781.822991	14.5
58818	2022-07-29	15:13:02.920	209.42572824	5026.217478	1659107582.92	0	899	2.1204255138	2.1660558504	583.07540728	598.30827994	2.3272309101	724.80756262	36.187828064	-1.4506444907	34.896694183	19.086550214	42.326560684	-71.119722842	1	54782.705128	14.5
58819	2022-07-29	15:13:03.834	209.42573882	5026.217732	1659107583.834	0	899	2.1204255138	2.1660558504	585.27583633	600.56619531	2.3272309101	724.81691919	36.187828064	-1.3694989539	34.766408402	19.097706561	42.326567142	-71.119724428	1	54783.657051	14.5
58820	2022-07-29	15:13:04.779	209.42574977	5026.217994	1659107584.78	0	899	2.1197979721	2.1642766572	585.27583633	600.18302151	2.2703594364	724.8096071	36.187828064	-1.2173833847	34.647666931	19.116594315	42.326572055	-71.119728082	1	54784.616371	14.438362919
58821	2022-07-29	15:13:05.696	209.42576037	5026.218249	1659107585.696	0	899	2.1198054222	2.1642843338	585.91138912	600.83478575	2.2703629504	724.80914913	36.18822358	-1.1751936943	34.647666931	19.117086107	42.32657512	-71.119732681	1	54785.536114	14.4
58822	2022-07-29	15:13:06.582	209.42577064	5026.218495	1659107586.583	0	899	2.1205683737	2.1642841675	585.91226963	600.57324429	2.231410852	724.82659953	36.188407898	-1.216068267	34.647666931	19.101217093	42.326578761	-71.119735698	1	54786.418853	14.4
58823	2022-07-29	15:13:07.437	209.42578052	5026.218733	1659107587.437	0	899	2.1205683737	2.1642841675	584.6140062	599.2424951	2.231410852	724.82306029	36.188407898	-1.3248084784	34.647666931	19.072299957	42.326582107	-71.119737989	1	54787.264463	14.373553719
58824	2022-07-29	15:13:08.338	209.42579095	5026.218983	1659107588.338	0	899	2.1216954339	2.1668067749	584.6140062	599.70350864	2.2999638388	724.80371094	36.188407898	-1.272292389	34.647666931	19.082259248	42.326583965	-71.119742614	1	54788.189379	14.3
58825	2022-07-29	15:13:09.173	209.42580061	5026.219215	1659107589.173	0	899	2.1216954339	2.1668067749	585.45144194	600.56255948	2.2999638388	724.81442685	36.188407898	-1.188085556	34.809287267	19.110148019	42.326586667	-71.119746709	1	54789.025641	14.3
58826	2022-07-29	15:13:10.013	209.42581034	5026.219448	1659107590.013	0	899	2.1222956718	2.1666293748	585.45640542	600.30180205	2.260501691	724.82320096	36.189447719	-1.1738246924	34.896694183	19.118698095	42.326586667	-71.11974809	1	54789.854043	14.3
58827	2022-07-29	15:13:10.855	209.42582009	5026.219682	1659107590.856	0	899	2.1222962053	2.1666299246	588.13451562	603.04782269	2.2605019413	724.82444793	36.189476013	-1.176573436	34.896694183	19.115517004	42.326588988	-71.119751815	1	54790.696393	14.3
58828	2022-07-29	15:13:11.746	209.42583041	5026.21993	1659107591.747	0	899	2.1221845427	2.1657867083	588.13451562	602.80145315	2.2240668131	724.83225154	36.189476013	-1.2833195238	34.896694183	19.115051585	42.32659	-71.119756276	1	54791.588589	14.3
58829	2022-07-29	15:13:12.614	209.42584044	5026.220171	1659107592.614	0	899	2.1221845427	2.1657867083	586.07596683	600.69156814	2.2240668131	724.80918551	36.189476013	-1.4892015457	34.896694183	19.117673874	42.326590762	-71.119759856	1	54792.456914	14.3
58830	2022-07-29	15:13:13.553	209.42585132	5026.220432	1659107593.554	0	899	2.1201848264	2.1642973214	586.07596683	600.87738526	2.2516462197	724.82673008	36.189476013	-1.1687908528	34.657562054	19.119058533	42.326591032	-71.119763571	1	54793.380861	14.261913876
58831	2022-07-29	15:13:14.421	209.42586137	5026.220673	1659107594.422	0	899	2.1201848264	2.1642973214	586.02235038	600.82241472	2.2516462197	724.83783121	36.189476013	-1.1555324793	34.647666931	19.119115829	42.326590363	-71.119767756	1	54794.217949	14.2
58832	2022-07-29	15:13:15.305	209.4258716	5026.220918	1659107595.306	0	899	2.1264263491	2.1700727833	586.02564136	600.62558135	2.2219277003	724.8222151	36.190164781	-1.1601243753	34.881851499	19.119115829	42.326591818	-71.11977197	1	54795.091091	14.2
58833	2022-07-29	15:13:16.161	209.42588149	5026.221156	1659107596.161	0	899	2.1264271739	2.1700736327	586.84685277	601.46725455	2.2219280799	724.82901708	36.190208435	-1.1788478198	34.896694183	19.116623455	42.326593245	-71.119774823	1	54795.946947	14.2
58834	2022-07-29	15:13:17.075	209.42589207	5026.22141	1659107597.075	0	899	2.1250559556	2.1695054743	586.84685277	601.74708664	2.263402372	724.82043012	36.190208435	-1.344092403	34.769706777	19.099361811	42.326593333	-71.119775	1	54796.905363	14.2
58835	2022-07-29	15:13:17.950	209.42590221	5026.221653	1659107597.951	0	899	2.1250559556	2.1695054743	586.24793416	601.13296129	2.263402372	724.82772645	36.190208435	-1.309728418	34.647666931	19.10849018	42.326594645	-71.119776311	1	54797.786787	14.2
58836	2022-07-29	15:13:18.762	209.4259116	5026.221878	1659107598.762	0	899	2.1194052578	2.1641120237	586.24793416	601.25957975	2.2821751462	724.81545151	36.190208435	-1.1641127211	34.647666931	19.113961744	42.326597818	-71.119776667	1	54798.563619	14.2
58837	2022-07-29	15:13:19.657	209.42592197	5026.222127	1659107599.658	0	899	2.1194149178	2.1641219791	586.53398059	601.55298169	2.2821797273	724.82965007	36.190721373	-1.1622263888	34.802690519	19.116940732	42.326601542	-71.119775896	1	54799.462607	14.2
58838	2022-07-29	15:13:20.562	209.42593243	5026.222378	1659107600.562	0	899	2.1231377549	2.1670681223	586.53546803	601.26646121	2.2394827776	724.80543649	36.19103241	-1.1621293682	34.815884015	19.11923219	42.326603333	-71.119773661	1	54800.401804	14.159819639
58839	2022-07-29	15:13:21.434	209.42594252	5026.222621	1659107601.434	0	899	2.1231377549	2.1670681223	587.50751987	602.26292639	2.2394827776	724.81156588	36.19103241	-1.1824804102	34.647666931	19.102304484	42.326600263	-71.119770789	1	54801.263158	14.047368421
58840	2022-07-29	15:13:22.319	209.42595277	5026.222866	1659107602.319	0	899	2.1215063969	2.1660278756	587.50751987	602.47389228	2.2707064507	724.8198412	36.19103241	-1.196223855	34.647666931	19.093547821	42.326591667	-71.119768144	1	54802.113412	13.9
58841	2022-07-29	15:13:23.230	209.42596332	5026.22312	1659107603.231	0	899	2.1215063969	2.1660278756	587.87132362	602.84696369	2.2707064507	724.82085737	36.19103241	-1.2834704309	34.652614492	19.104665832	42.32659149	-71.119766601	1	54803.013225	13.901322482
58842	2022-07-29	15:13:24.148	209.42597394	5026.223374	1659107604.148	0	899	2.1239490545	2.1692808561	587.87132362	603.10313518	2.3085678868	724.82617188	36.19103241	-1.1929684877	34.896694183	19.11299324	42.326579052	-71.119761936	1	54803.946083	13.994608342
58843	2022-07-29	15:13:25.026	209.4259841	5026.223618	1659107605.026	0	899	2.1239592159	2.1692913319	585.70102432	600.87663599	2.3085727509	724.81320534	36.191570813	-1.4633746518	34.896694183	19.081491066	42.326569802	-71.119757401	1	54804.853154	14
58844	2022-07-29	15:13:25.907	209.42599431	5026.223863	1659107605.908	0	899	2.1195244755	2.1629202937	585.70195084	600.25712706	2.2164749155	724.80384716	36.191764832	-1.5249452551	34.896694183	19.070444511	42.32656216	-71.119754198	1	54805.740741	14.074074074
58845	2022-07-29	15:13:26.844	209.42600514	5026.224123	1659107606.844	0	899	2.1195244755	2.1629202937	586.56211862	601.13867072	2.2164749155	724.82053522	36.191764832	-1.2051273948	34.896694183	19.110839629	42.326556761	-71.119751174	1	54806.647847	14.1
58846	2022-07-29	15:13:27.799	209.42601619	5026.224389	1659107607.799	0	899	2.1208759949	2.1661436199	586.56211862	601.76048481	2.3086384049	724.80472994	36.191764832	-1.1558235221	34.896694183	19.1145737	42.326549856	-71.119751029	1	54807.617245	14.1
58847	2022-07-29	15:13:28.694	209.42602655	5026.224637	1659107608.694	0	899	2.1208759949	2.1661436199	589.37728122	604.64859086	2.3086384049	724.80483827	36.191764832	-1.1571601629	34.863710441	19.112722713	42.326540744	-71.119750821	1	54808.507648	14.201529637
58848	2022-07-29	15:13:29.575	209.42603675	5026.224882	1659107609.575	0	899	2.125873963	2.1693682795	589.37748516	604.01335513	2.2149028356	724.83040189	36.191807273	-1.1819522373	34.647666931	19.113431589	42.326533249	-71.11975	1	54809.350239	14.3
58849	2022-07-29	15:13:30.497	209.42604743	5026.225138	1659107610.498	0	899	2.1258852674	2.1693799191	587.62011695	602.21238164	2.2149080226	724.82596492	36.192405701	-1.3840615157	34.647666931	19.064702002	42.326528778	-71.11974837	1	54810.244489	14.3
58850	2022-07-29	15:13:31.454	209.42605851	5026.225404	1659107611.455	0	899	2.1211463283	2.1655360143	587.62011695	602.54739606	2.2644989173	724.82755952	36.192405701	-1.4447159483	34.647666931	19.077301682	42.326525	-71.119743683	1	54811.209928	14.3
58851	2022-07-29	15:13:32.365	209.42606905	5026.225657	1659107612.366	0	899	2.1211463283	2.1655360143	588.3404228	603.28599979	2.2644989173	724.82133231	36.192405701	-1.5038504601	34.647666931	19.074821472	42.326525242	-71.119745	1	54812.14497	14.3
58852	2022-07-29	15:13:33.279	209.42607962	5026.225911	1659107613.279	0	899	2.1246222674	2.1685880272	588.3404228	603.11832641	2.2397161542	724.84556772	36.192405701	-1.2397931901	34.863710441	19.107624635	42.326526746	-71.119745079	1	54813.047521	14.3
58853	2022-07-29	15:13:34.186	209.42609012	5026.226163	1659107614.186	0	899	2.1246333782	2.1685994713	588.12753569	602.9001269	2.2397213126	724.82657164	36.192994225	-1.202842264	34.896694183	19.082373663	42.326528308	-71.119746641	1	54813.984504	14.3
58854	2022-07-29	15:13:35.062	209.42610027	5026.226406	1659107615.063	0	899	2.1230966042	2.1663639968	588.12881103	602.67623646	2.2064025474	724.81585693	36.193260193	-1.204362154	34.896694183	19.068698883	42.326528333	-71.119745331	1	54814.801115	14.3
58855	2022-07-29	15:13:35.964	209.42611071	5026.226657	1659107615.965	0	899	2.1230966042	2.1663639968	587.4232936	601.95326799	2.2064025474	724.82706598	36.193260193	-1.2500658114	34.896694183	19.096505854	42.326529558	-71.119745	1	54815.735043	14.3
58856	2022-07-29	15:13:36.885	209.42612137	5026.226913	1659107616.886	0	899	2.1242118493	2.1691820885	587.4232936	602.51968705	2.2902592301	724.79577637	36.193260193	-1.2694683075	34.896694183	19.108310699	42.32653	-71.119745	1	54816.634307	14.3
58857	2022-07-29	15:13:37.802	209.42613197	5026.227167	1659107617.802	0	899	2.1242118493	2.1691820885	587.87364538	602.98161256	2.2902592301	724.80988155	36.193260193	-1.438334664	34.896694183	19.092618728	42.32653182	-71.11974409	1	54817.546019	14.3
58858	2022-07-29	15:13:38.690	209.42614226	5026.227414	1659107618.691	0	899	2.1248560461	2.1710812987	587.87364538	603.40043255	2.3521155924	724.8122118	36.193260193	-1.3878019346	34.896694183	19.090851487	42.326533333	-71.119744061	1	54818.436893	14.3
58859	2022-07-29	15:13:39.591	209.42615267	5026.227664	1659107619.591	0	899	2.1248560461	2.1710812987	587.10883672	602.61542393	2.3521155924	724.80512849	36.193260193	-1.188085556	34.896694183	19.114433289	42.326532799	-71.119745534	1	54819.320641	14.3
58860	2022-07-29	15:13:40.510	209.42616332	5026.22792	1659107620.511	0	899	2.1234628211	2.1686595779	587.11260969	602.28273177	2.3023499835	724.82494875	36.194048395	-1.191869056	34.792795396	19.114330582	42.326532098	-71.119747528	1	54820.258547	14.3
58861	2022-07-29	15:13:41.434	209.426174	5026.228176	1659107621.434	0	899	2.1234652236	2.1686620545	590.04411248	605.28998805	2.3023511307	724.83653209	36.19417572	-1.166516473	34.857113693	19.117724918	42.326532963	-71.119751482	1	54821.22233	14.32223301
58862	2022-07-29	15:13:42.338	209.42618448	5026.228427	1659107622.339	0	899	2.1238972288	2.1683987861	590.04411248	605.05136092	2.2672087454	724.83793953	36.19417572	-1.1636707783	34.896694183	19.118755341	42.326531843	-71.119757196	1	54822.105906	14.4
58863	2022-07-29	15:13:43.226	209.42619476	5026.228674	1659107623.227	0	899	2.1238972288	2.1683987861	588.83493137	603.81142536	2.2672087454	724.84785027	36.19417572	-1.2249718628	34.896694183	19.119044209	42.326533317	-71.119761683	1	54823.009862	14.4
58864	2022-07-29	15:13:44.117	209.42620506	5026.228921	1659107624.117	0	899	2.1196612631	2.163937227	588.83708533	603.76728868	2.2603662862	724.83390353	36.194624389	-1.2002875994	34.896694183	19.119115829	42.326531854	-71.119763146	1	54823.887574	14.4
58865	2022-07-29	15:13:45.032	209.42621566	5026.229176	1659107625.033	0	899	2.1196700563	2.1639462865	589.01388715	603.94860136	2.2603704159	724.81768799	36.195091248	-1.1587878466	34.896694183	19.119115829	42.326527712	-71.119767288	1	54824.790927	14.4
58866	2022-07-29	15:13:45.960	209.42622639	5026.229433	1659107625.96	0	899	2.1228502152	2.1660205004	589.01388715	603.55206138	2.2017997072	724.84796708	36.195091248	-1.1541527889	34.754864093	19.118090358	42.326523088	-71.119769526	1	54825.715716	14.4
58867	2022-07-29	15:13:46.842	209.42623661	5026.229679	1659107626.843	0	899	2.1228502152	2.1660205004	588.6966621	603.2270065	2.2017997072	724.84806005	36.195091248	-1.1580224811	34.647666931	19.117043135	42.326517728	-71.119767046	1	54826.59073	14.4
58868	2022-07-29	15:13:47.740	209.426247	5026.229928	1659107627.741	0	899	2.1237608691	2.1683026392	588.6966621	603.68419523	2.2693580802	724.85125732	36.195091248	-1.179947257	34.647666931	19.116233826	42.32651258	-71.119764193	1	54827.483968	14.448396794
58869	2022-07-29	15:13:48.628	209.42625727	5026.230174	1659107628.628	0	899	2.1237608691	2.1683026392	588.84202296	603.83325681	2.2693580802	724.81100282	36.195091248	-1.1580440674	34.827428325	19.118931158	42.326510651	-71.119763985	1	54828.390756	14.5
58870	2022-07-29	15:13:49.576	209.42626825	5026.230438	1659107629.577	0	899	2.1210332065	2.1652805829	588.84239554	603.75335807	2.2575053986	724.8032655	36.195168855	-1.1574296091	34.674053925	19.116708705	42.326511667	-71.119766251	1	54829.375381	14.5
58871	2022-07-29	15:13:50.539	209.42627939	5026.230705	1659107630.539	0	899	2.1210455478	2.1652932974	590.22548415	605.17150922	2.2575111836	724.82458496	36.195823669	-1.1734366417	34.896694183	19.117673874	42.326511095	-71.119768333	1	54830.343195	14.5
58872	2022-07-29	15:13:51.400	209.42628935	5026.230944	1659107631.4	0	899	2.1249488684	2.1697985354	590.22548415	605.34777327	2.2834697663	724.84510045	36.195823669	-1.1715610785	34.896694183	19.117466541	42.32651	-71.119767682	1	54831.195391	14.5
58873	2022-07-29	15:13:52.312	209.42629991	5026.231198	1659107632.312	0	899	2.1249488684	2.1697985354	589.76486496	604.87535246	2.2834697663	724.82380929	36.195823669	-1.1636707783	34.896694183	19.116594315	42.326509647	-71.119764647	1	54832.105825	14.5
58874	2022-07-29	15:13:53.180	209.42630995	5026.231439	1659107633.18	0	899	2.1257459985	2.1698251789	589.76486496	604.60904392	2.2442137573	724.82021994	36.195823669	-1.2205847668	34.896694183	19.117224573	42.326506838	-71.119761838	1	54832.948544	14.5
58875	2022-07-29	15:13:54.036	209.42631987	5026.231677	1659107634.037	0	899	2.1257459985	2.1698251789	589.39540125	604.23028093	2.2442137573	724.8267705	36.195823669	-1.1898857063	34.896694183	19.116532244	42.326502509	-71.119757509	1	54833.831437	14.5
58876	2022-07-29	15:13:55.000	209.42633102	5026.231944	1659107635	0	899	2.1227657015	2.1674474627	589.3979185	604.4577613	2.2773886823	724.8141241	36.196347521	-1.1606525909	34.896694183	19.11844894	42.326499037	-71.119754037	1	54834.788955	14.5
58877	2022-07-29	15:13:55.970	209.42634225	5026.232214	1659107635.97	0	899	2.1227696357	2.1674515169	588.34630253	603.37928783	2.2773905411	724.83884091	36.196556091	-1.1742235951	34.896694183	19.110312228	42.326497146	-71.119750958	1	54835.712535	14.5
58878	2022-07-29	15:13:56.894	209.42635294	5026.232471	1659107636.894	0	899	2.1264827385	2.1709861677	588.34630253	603.29272613	2.2646019417	724.84399414	36.196556091	-1.1783196926	34.896694183	19.10723114	42.326496667	-71.119751085	1	54836.650894	14.5
58879	2022-07-29	15:13:57.772	209.4263631	5026.232714	1659107637.772	0	899	2.1264827385	2.1709861677	591.54089034	606.56846965	2.2646019417	724.83636232	36.196556091	-1.1894976382	34.896694183	19.1124368	42.326495783	-71.119751667	1	54837.530097	14.5
58880	2022-07-29	15:13:58.664	209.42637344	5026.232962	1659107638.665	0	899	2.1273969623	2.1730048714	591.54089034	606.93644923	2.3186485095	724.81646729	36.196556091	-1.1539047956	34.896694183	19.119115829	42.326496457	-71.119753123	1	54838.436966	14.5
58881	2022-07-29	15:13:59.546	209.42638365	5026.233207	1659107639.547	0	899	2.1273969623	2.1730048714	589.29672351	604.63387527	2.3186485095	724.82704092	36.196556091	-1.1539047956	34.896694183	19.119115829	42.326499983	-71.1197572	1	54839.329926	14.532992565
58882	2022-07-29	15:14:00.426	209.42639382	5026.233452	1659107640.426	0	899	2.1216729168	2.1662184922	589.30053573	604.31956084	2.2717355253	724.84118652	36.197349548	-1.1490218639	34.647666931	19.119474411	42.326502806	-71.119763775	1	54840.158158	14.615815816
58883	2022-07-29	15:14:01.323	209.42640421	5026.233701	1659107641.324	0	899	2.1216729168	2.1662184922	586.43458533	601.38056829	2.2717355253	724.8362164	36.197349548	-1.1490218639	34.647666931	19.119474411	42.326500507	-71.119775507	1	54841.060897	14.706089744
58884	2022-07-29	15:14:02.232	209.42641472	5026.233953	1659107642.232	0	899	2.1237277882	2.1675314536	586.43458533	601.11628426	2.2325464253	724.84529973	36.197349548	-1.1653199938	34.786198648	19.119074398	42.326508479	-71.119783333	1	54842.029058	14.8
58885	2022-07-29	15:14:03.105	209.42642484	5026.234196	1659107643.106	0	899	2.1237277882	2.1675314536	589.86418061	604.63174127	2.2325464253	724.85383454	36.197349548	-1.1920738836	34.70538848	19.119307739	42.326512857	-71.119783333	1	54842.90481	14.8
58886	2022-07-29	15:14:04.017	209.42643539	5026.234449	1659107644.018	0	899	2.1279317371	2.1725553913	589.86418061	604.87954757	2.2690795824	724.84744768	36.197349548	-1.2002121605	34.769706777	19.117533917	42.326514676	-71.119783333	1	54843.80572	14.719428008
58887	2022-07-29	15:14:04.924	209.42644588	5026.234701	1659107644.924	0	899	2.1279438433	2.1725678655	588.32569286	603.30193512	2.2690852679	724.85803425	36.197989811	-1.4747035472	34.679001486	19.096625334	42.326517368	-71.119782149	1	54844.710421	14.7
58888	2022-07-29	15:14:05.809	209.42645613	5026.234947	1659107645.81	0	899	2.1272863281	2.1709179744	588.32613491	602.97245204	2.2203101294	724.85092102	36.19808197	-1.3239030285	34.779601899	19.107071403	42.326517367	-71.119781667	1	54845.579612	14.757961165
58889	2022-07-29	15:14:06.720	209.42646668	5026.2352	1659107646.721	0	899	2.1272863281	2.1709179744	589.71759298	604.3985503	2.2203101294	724.84041691	36.19808197	-1.1562439172	34.896694183	19.109389829	42.326516667	-71.119781667	1	54846.464078	14.8
58890	2022-07-29	15:14:07.612	209.426477	5026.235448	1659107647.613	0	899	2.1247890855	2.1696542462	589.71759298	604.83325367	2.2844105221	724.8388106	36.19808197	-1.1602106939	34.896694183	19.077618176	42.326519174	-71.119780413	1	54847.376106	14.8
58891	2022-07-29	15:14:08.543	209.42648778	5026.235707	1659107648.544	0	899	2.1247890855	2.1696542462	589.19281354	604.29502306	2.2844105221	724.85159686	36.19808197	-1.1972370763	34.896694183	19.114090648	42.326526792	-71.119776027	1	54848.3459	14.8
58892	2022-07-29	15:14:09.444	209.42649821	5026.235957	1659107649.445	0	899	2.1251193808	2.1689445893	589.19330866	603.94165387	2.2321891276	724.84551113	36.198185043	-1.1976035881	34.868658003	19.104238194	42.326530072	-71.119769492	1	54849.217437	14.821743697
58893	2022-07-29	15:14:10.369	209.42650891	5026.236214	1659107650.37	0	899	2.1251347226	2.1689603897	590.96640221	605.75917868	2.2321962248	724.85467529	36.198997498	-1.1571601629	34.647666931	19.109031677	42.32651715	-71.119761075	1	54850.177515	14.917751479
58894	2022-07-29	15:14:11.303	209.42651972	5026.236473	1659107651.304	0	899	2.1274127838	2.172639427	590.96640221	606.21774633	2.2996521701	724.84424515	36.198997498	-1.1635306253	34.794444583	19.115974717	42.326511494	-71.119757989	1	54851.103413	15
58895	2022-07-29	15:14:12.167	209.42652971	5026.236713	1659107652.167	0	899	2.1274127838	2.172639427	590.25484246	605.48782302	2.2996521701	724.83061734	36.198997498	-1.1555324793	34.647666931	19.118755341	42.326510007	-71.119755014	1	54851.995863	15
58896	2022-07-29	15:14:13.035	209.42653976	5026.236954	1659107653.035	0	899	2.1253040648	2.1694233711	590.25484246	605.12804242	2.2466727385	724.82023489	36.198997498	-1.1542497352	34.647666931	19.119039434	42.326508622	-71.119753622	1	54852.826794	15
58897	2022-07-29	15:14:13.927	209.42655008	5026.237202	1659107653.927	0	899	2.1253040648	2.1694233711	590.28583794	605.15981892	2.2466727385	724.84411621	36.198997498	-1.1539047956	34.647666931	19.119115829	42.32651195	-71.119749717	1	54853.723296	15.072329603
58898	2022-07-29	15:14:14.852	209.4265608	5026.237459	1659107654.853	0	899	2.124164028	2.168972365	590.28852238	605.40403552	2.2822344768	724.84896022	36.199555302	-1.162053915	34.647666931	19.118716613	42.32651666	-71.11974168	1	54854.66531	15.1
58899	2022-07-29	15:14:15.737	209.42657104	5026.237705	1659107655.738	0	899	2.1241667478	2.168975168	592.38196979	607.5510986	2.2822357638	724.83795166	36.199699402	-1.1718090773	34.647666931	19.119115829	42.326517433	-71.119732029	1	54855.54033	15.1
58900	2022-07-29	15:14:16.621	209.42658126	5026.23795	1659107656.621	0	899	2.125870652	2.1703943746	592.38196979	607.4421623	2.2662523555	724.82516823	36.199699402	-1.1718090773	34.647666931	19.119115829	42.326516003	-71.119724676	1	54856.398058	15.139805825
58901	2022-07-29	15:14:17.565	209.42659219	5026.238213	1659107657.565	0	899	2.125870652	2.1703943746	591.71673903	606.76001931	2.2662523555	724.84503538	36.199699402	-1.1629270457	34.817533203	19.119115829	42.326513298	-71.119718831	1	54857.340336	15.2
58902	2022-07-29	15:14:18.517	209.42660322	5026.238477	1659107658.518	0	899	2.1237639287	2.1677755804	591.71673903	606.60106921	2.2428942724	724.83984294	36.199699402	-1.1907157156	34.799392144	19.115954671	42.326511533	-71.119709756	1	54858.306604	15.2
58903	2022-07-29	15:14:19.424	209.4266137	5026.238729	1659107659.424	0	899	2.1237639287	2.1677755804	591.80681934	606.69341544	2.2428942724	724.80822754	36.199699402	-1.1522772312	34.647666931	19.118034363	42.326514701	-71.11969987	1	54859.179622	15.2
58904	2022-07-29	15:14:20.325	209.42662414	5026.238979	1659107660.326	0	899	2.1274868501	2.1709562287	591.80908159	606.48568976	2.2120137376	724.82934975	36.200168281	-1.1628838959	34.766408402	19.117881573	42.326512718	-71.119690846	1	54860.123093	15.2
58905	2022-07-29	15:14:21.244	209.42663478	5026.239235	1659107661.245	0	899	2.1274947167	2.1709643283	593.20234458	607.91352962	2.2120173399	724.84810775	36.200584412	-1.194380596	34.863710441	19.117960103	42.326507865	-71.119685656	1	54861.056213	15.2
58906	2022-07-29	15:14:22.131	209.42664505	5026.239481	1659107662.132	0	899	2.1286061061	2.1728438093	593.20234458	608.16675157	2.2491556726	724.8482666	36.200584412	-1.4061912298	34.647666931	19.1198349	42.326500575	-71.119695861	1	54861.930966	15.2
58907	2022-07-29	15:14:23.019	209.42665532	5026.239728	1659107663.02	0	899	2.1286061061	2.1728438093	592.51752366	607.46465503	2.2491556726	724.84634743	36.200584412	-1.262267783	34.802690519	19.118676116	42.326485901	-71.119706536	1	54862.845915	15.11540848
58908	2022-07-29	15:14:23.911	209.42666565	5026.239976	1659107663.912	0	899	2.1299121542	2.1729102371	592.51752366	607.0350921	2.1860634452	724.82177734	36.200584412	-1.1587878466	34.896694183	19.116594315	42.32647612	-71.119719154	1	54863.721359	15.027864078
58909	2022-07-29	15:14:24.792	209.42667584	5026.24022	1659107664.793	0	899	2.1299241186	2.1729225516	592.48365183	607.00042715	2.1860688535	724.82111768	36.20121659	-1.2100966427	34.896694183	19.112053966	42.326470491	-71.119726175	1	54864.568421	15
58910	2022-07-29	15:14:25.698	209.42668633	5026.240472	1659107665.699	0	899	2.1286097962	2.1739418035	592.48398862	607.80162188	2.3036287539	724.8245308	36.201286316	-1.412108944	34.896694183	19.099170331	42.326464346	-71.119728333	1	54865.478444	15
58911	2022-07-29	15:14:26.595	209.42669671	5026.240721	1659107666.596	0	899	2.1286097962	2.1739418035	593.38686747	608.72784308	2.3036287539	724.84869749	36.201286316	-1.4646142492	34.896694183	19.096467984	42.32646	-71.119728954	1	54866.372331	15
58912	2022-07-29	15:14:27.578	209.42670808	5026.240994	1659107667.578	0	899	2.1281543074	2.1719793732	593.38686747	608.21886146	2.2290629583	724.84401637	36.201286316	-1.2027344704	34.896694183	19.114793777	42.32646	-71.119731055	1	54867.316443	15
58913	2022-07-29	15:14:28.552	209.42671936	5026.241265	1659107668.553	0	899	2.1281543074	2.1719793732	592.98521931	607.80717392	2.2290629583	724.84470918	36.201286316	-1.2002229335	34.853815319	19.11497706	42.326459459	-71.119732792	1	54868.324716	15
58914	2022-07-29	15:14:29.486	209.42673016	5026.241524	1659107669.486	0	899	2.1272967614	2.1719164737	592.98819139	608.0862678	2.2695465821	724.84637492	36.201901114	-1.1688447378	34.703739293	19.118106413	42.3264561	-71.119732113	1	54869.267943	15
58915	2022-07-29	15:14:30.424	209.42674103	5026.241785	1659107670.425	0	899	2.1273001385	2.1719199534	592.40519843	607.48844207	2.2695481689	724.83656927	36.202079773	-1.160415411	34.647666931	19.118755341	42.326448761	-71.119733643	1	54870.185897	14.981410256
58916	2022-07-29	15:14:31.293	209.42675109	5026.242026	1659107671.294	0	899	2.1293414813	2.1732393658	592.40519843	607.22906007	2.2314722148	724.82900577	36.202079773	-1.1666242097	34.740021409	19.118621649	42.326442982	-71.119735528	1	54871.105523	14.9
58917	2022-07-29	15:14:32.171	209.42676124	5026.24227	1659107672.171	0	899	2.1293414813	2.1732393658	592.73132826	607.56335071	2.2314722148	724.81964111	36.202079773	-1.179947257	34.896694183	19.118394852	42.326440099	-71.119739852	1	54871.970414	14.9
58918	2022-07-29	15:14:33.055	209.42677148	5026.242516	1659107673.056	0	899	2.1255450668	2.1693376799	592.73132826	607.55417038	2.2301247347	724.8294989	36.202079773	-1.1597255974	34.896694183	19.115839005	42.326435651	-71.119744349	1	54872.869786	14.9
58919	2022-07-29	15:14:33.980	209.42678219	5026.242772	1659107673.981	0	899	2.1255450668	2.1693376799	593.42040809	608.2604825	2.2301247347	724.85135838	36.202079773	-1.159445304	34.896694183	19.118042662	42.32643369	-71.11974762	1	54873.785996	14.821400394
58920	2022-07-29	15:14:34.836	209.42679209	5026.24301	1659107674.837	0	899	2.1304816228	2.1735535374	593.42166741	607.98255094	2.1891690054	724.84666554	36.202340082	-1.1724880752	34.804339706	19.117379258	42.326432283	-71.119750434	1	54874.630178	14.736982249
58921	2022-07-29	15:14:35.681	209.42680187	5026.243245	1659107675.682	0	899	2.1304899825	2.1735621421	594.35796936	608.9418529	2.1891727886	724.83825643	36.202781677	-1.2278067474	34.647666931	19.112987834	42.326431667	-71.119751667	1	54875.478128	14.7
58922	2022-07-29	15:14:36.575	209.42681221	5026.243493	1659107676.575	0	899	2.1317959021	2.1753543549	594.35796936	609.09813903	2.2120650184	724.8618827	36.202781677	-1.1618167588	34.883500687	19.116023942	42.326432935	-71.119750399	1	54876.38038	14.661961962
58923	2022-07-29	15:14:37.515	209.42682309	5026.243754	1659107677.515	0	899	2.1317959021	2.1753543549	592.17793151	606.8640359	2.2120650184	724.85162677	36.202781677	-1.156923017	34.896694183	19.116391251	42.326436536	-71.119746797	1	54877.307177	14.6
58924	2022-07-29	15:14:38.417	209.42683354	5026.244005	1659107678.418	0	899	2.1291032564	2.1738237099	592.17793151	607.27669098	2.2726749894	724.84366714	36.202781677	-1.1539047956	34.896694183	19.118394852	42.326439393	-71.119743333	1	54878.182096	14.581790437
58925	2022-07-29	15:14:39.263	209.42684332	5026.24424	1659107679.263	0	899	2.1291051299	2.1738256404	593.63344337	608.76932003	2.2726758702	724.86070322	36.202880708	-1.1631857244	34.707037667	19.099348687	42.326436388	-71.119743264	1	54879.041752	14.495824847
58926	2022-07-29	15:14:40.144	209.42685352	5026.244484	1659107680.144	0	899	2.1262680458	2.1702175718	593.63813332	608.53198786	2.2372080539	724.84487854	36.203849792	-1.160415411	34.896694183	19.084543228	42.326430407	-71.119741768	1	54879.9389	14.40610998
58927	2022-07-29	15:14:40.993	209.42686336	5026.244721	1659107680.994	0	899	2.1262680458	2.1702175718	593.13896217	608.02029296	2.2372080539	724.86419516	36.203849792	-1.1620969835	34.716932789	19.108931952	42.326427518	-71.119744149	1	54880.744581	14.4
58928	2022-07-29	15:14:41.885	209.42687368	5026.244968	1659107681.886	0	899	2.1288646131	2.1728170361	593.13896217	608.00304773	2.2346788473	724.86065674	36.203849792	-1.2678406239	34.647666931	19.106870651	42.326425614	-71.119747106	1	54881.63174	14.336826043
58929	2022-07-29	15:14:42.782	209.42688406	5026.245217	1659107682.783	0	899	2.1288646131	2.1728170361	592.24455962	607.08623141	2.2346788473	724.83865498	36.203849792	-1.2678406239	34.647666931	19.106870651	42.326425	-71.11974924	1	54882.544252	14.3
58930	2022-07-29	15:14:43.717	209.42689488	5026.245477	1659107683.718	0	899	2.1270765285	2.1717568626	592.24455962	607.34584985	2.2727970868	724.85504959	36.203849792	-1.5075692104	34.647666931	19.107633591	42.326425789	-71.119750789	1	54883.473275	14.3
58931	2022-07-29	15:14:44.664	209.42690584	5026.24574	1659107684.665	0	899	2.1270815133	2.1717619992	593.0734379	608.19587921	2.2727994327	724.86411149	36.204113537	-1.5602577562	34.647666931	19.098330466	42.326427353	-71.119752353	1	54884.412004	14.3
58932	2022-07-29	15:14:45.565	209.42691626	5026.24599	1659107685.565	0	899	2.1269041767	2.1707723666	593.07644175	607.92408613	2.2324970025	724.85683254	36.204734802	-1.1832026243	34.647666931	19.074821472	42.326428333	-71.119752796	1	54885.322322	14.3
58933	2022-07-29	15:14:46.506	209.42692715	5026.246252	1659107686.506	0	899	2.1269041767	2.1707723666	594.97846665	609.87372814	2.2324970025	724.86303953	36.204734802	-1.5120317786	34.647666931	19.06788087	42.326428333	-71.119751667	1	54886.273009	14.3
58934	2022-07-29	15:14:47.405	209.42693757	5026.246502	1659107687.406	0	899	2.1309216091	2.1735466417	594.97846665	609.42245021	2.1664626919	724.85304594	36.204734802	-1.4838765812	34.647666931	19.056942176	42.326428333	-71.119751357	1	54887.185674	14.3
58935	2022-07-29	15:14:48.326	209.42694823	5026.246757	1659107688.327	0	899	2.1309216091	2.1735466417	593.15680228	607.55656224	2.1664626919	724.85467529	36.204734802	-1.2336598635	34.647666931	19.062578201	42.326428333	-71.119750187	1	54888.056213	14.3
58936	2022-07-29	15:14:49.263	209.42695907	5026.247018	1659107689.264	0	899	2.1309736359	2.1746408013	593.15745219	607.91043524	2.2183135044	724.85371045	36.204869201	-1.2467134717	34.70538848	19.099237278	42.326428333	-71.119753268	1	54888.980276	14.3
58937	2022-07-29	15:14:50.196	209.42696986	5026.247277	1659107690.196	0	899	2.1309820702	2.1746494861	595.12261384	609.92450074	2.2183173713	724.85731234	36.205314636	-1.2352875471	34.896694183	19.118755341	42.326426709	-71.119758205	1	54889.974359	14.397435897
58938	2022-07-29	15:14:51.098	209.4269803	5026.247527	1659107691.098	0	899	2.1298841245	2.1746263011	595.12261384	610.29826675	2.2729397635	724.87481366	36.205314636	-1.1561253916	34.896694183	19.118411563	42.326425266	-71.119759734	1	54890.840191	14.315980861
58939	2022-07-29	15:14:51.963	209.42699032	5026.247768	1659107691.964	0	899	2.1298841245	2.1746263011	593.22518721	608.35245565	2.2729397635	724.85253906	36.205314636	-1.1522772312	34.896694183	19.118394852	42.326423755	-71.119763734	1	54891.746795	14.3
58940	2022-07-29	15:14:52.782	209.42699979	5026.247995	1659107692.782	0	899	2.1293487579	2.1735670217	593.22518721	608.17832606	2.2474192946	724.86345183	36.205314636	-1.1594991921	34.896694183	19.11067297	42.326423333	-71.119765955	1	54892.572978	14.3
58941	2022-07-29	15:14:53.614	209.42700942	5026.248226	1659107693.614	0	899	2.1293487579	2.1735670217	592.97760202	607.92450011	2.2474192946	724.85841582	36.205314636	-1.160415411	34.768057589	19.116293446	42.326423333	-71.119766667	1	54893.3998	14.3
58942	2022-07-29	15:14:54.506	209.42701976	5026.248474	1659107694.507	0	899	2.1284263343	2.1731137856	592.97848035	608.09127096	2.2717397327	724.84043672	36.205496327	-1.159747115	34.647666931	19.117517092	42.326423817	-71.119766667	1	54894.289941	14.3
58943	2022-07-29	15:14:55.421	209.42703034	5026.248728	1659107695.421	0	899	2.1284396357	2.1731274919	592.15006867	607.24178878	2.2717459855	724.87363944	36.206199646	-1.1571601629	34.647666931	19.115514755	42.326425	-71.119765998	1	54895.20062	14.3
58944	2022-07-29	15:14:56.263	209.42704009	5026.248962	1659107696.264	0	899	2.1301938463	2.1747043338	592.15006867	607.16919381	2.2610886266	724.87406386	36.206199646	-1.154810262	34.700440918	19.108369284	42.326425	-71.119763333	1	54896.07007	14.3
58945	2022-07-29	15:14:57.147	209.42705031	5026.249208	1659107697.147	0	899	2.1301938463	2.1747043338	592.94857055	607.98794867	2.2610886266	724.88009098	36.206199646	-1.1555324793	34.896694183	19.119474411	42.326425	-71.119763333	1	54896.953954	14.3
58946	2022-07-29	15:14:58.111	209.42706148	5026.249476	1659107698.112	0	899	2.1296582772	2.1737574336	592.94857055	607.85212708	2.2411692574	724.88636507	36.206199646	-1.1566966504	34.80763808	19.119346177	42.326426535	-71.119763333	1	54897.920842	14.3
58947	2022-07-29	15:14:59.003	209.42707179	5026.249723	1659107699.003	0	899	2.1296582772	2.1737574336	593.05896548	607.96529675	2.2411692574	724.86587625	36.206199646	-1.1599088181	34.647666931	19.1193628	42.326426667	-71.119762094	1	54898.74359	14.3
58948	2022-07-29	15:14:59.861	209.42708174	5026.249962	1659107699.862	0	899	2.1285480081	2.1724245637	593.06016247	607.898725	2.2312245339	724.8463062	36.206447222	-1.1609435997	34.647666931	19.11935805	42.326426667	-71.119762714	1	54899.628664	14.3
58949	2022-07-29	15:15:00.676	209.42709116	5026.250188	1659107700.676	0	899	2.1285577553	2.1724346021	594.10710052	608.97188852	2.231229034	724.86181641	36.206962585	-1.1620430946	34.647666931	19.119115829	42.326426667	-71.119762545	1	54900.472946	14.3
58950	2022-07-29	15:15:01.584	209.42710167	5026.25044	1659107701.584	0	899	2.1306024251	2.1748762786	594.10710052	609.09251666	2.2488900441	724.8559829	36.206962585	-1.1632503832	34.740021409	19.118982138	42.326426667	-71.119760448	1	54901.36555	14.3
58951	2022-07-29	15:15:02.516	209.42711245	5026.250699	1659107702.516	0	899	2.1306024251	2.1748762786	594.39775101	609.39049835	2.2488900441	724.85427311	36.206962585	-1.1898426173	34.878553125	19.115344913	42.326426218	-71.119758333	1	54902.269269	14.3
58952	2022-07-29	15:15:03.469	209.42712348	5026.250964	1659107703.469	0	899	2.1316758068	2.1753503746	594.39775101	609.17920814	2.2179658447	724.85681152	36.206962585	-1.5022227764	34.647666931	19.071939468	42.326424622	-71.119757955	1	54903.227088	14.3
58953	2022-07-29	15:15:04.434	209.42713466	5026.251232	1659107704.435	0	899	2.1316798378	2.1753545253	593.27715506	608.03075785	2.2179676919	724.8517549	36.2071754	-1.3242479657	34.799392144	19.099265269	42.326423333	-71.119757007	1	54904.204142	14.3
58954	2022-07-29	15:15:05.355	209.42714532	5026.251488	1659107705.356	0	899	2.129512216	2.173856638	593.28011097	608.27633061	2.2535310859	724.85865551	36.20778656	-1.1603938539	34.896694183	19.117853127	42.326423137	-71.119758726	1	54905.117769	14.3
58955	2022-07-29	15:15:06.233	209.42715549	5026.251732	1659107706.234	0	899	2.129512216	2.173856638	595.56179074	610.61568394	2.2535310859	724.86794377	36.20778656	-1.1587878466	34.896694183	19.104351044	42.326421667	-71.119761707	1	54906.024048	14.3
58956	2022-07-29	15:15:07.153	209.42716612	5026.251987	1659107707.153	0	899	2.1299534078	2.1742018497	595.56179074	610.57983413	2.2482964569	724.87243167	36.20778656	-1.1703431014	34.896694183	19.108605492	42.326421667	-71.119763241	1	54906.94489	14.3
58957	2022-07-29	15:15:08.075	209.42717679	5026.252243	1659107708.075	0	899	2.1299534078	2.1742018497	596.8744396	611.92558353	2.2482964569	724.87004645	36.20778656	-1.1571601629	34.896694183	19.1198349	42.326421667	-71.119764803	1	54907.881994	14.3
58958	2022-07-29	15:15:08.983	209.4271873	5026.252495	1659107708.983	0	899	2.1312500674	2.1761485046	596.8744396	612.13832305	2.2792824674	724.85290527	36.20778656	-1.1622048119	34.896694183	19.119555581	42.326422911	-71.119766244	1	54908.746466	14.3
58959	2022-07-29	15:15:09.875	209.42719764	5026.252743	1659107709.876	0	899	2.1312500674	2.1761485046	595.88442076	611.12298644	2.2792824674	724.84912109	36.20778656	-1.1636707783	34.896694183	19.119474411	42.326424375	-71.119768751	1	54909.625251	14.3
58960	2022-07-29	15:15:10.750	209.42720775	5026.252986	1659107710.75	0	899	2.129589087	2.1734751363	595.88736606	610.79258442	2.2306285943	724.86913133	36.20839287	-1.2764100721	34.741670596	19.115232455	42.326425	-71.11977089	1	54910.534188	14.3
58961	2022-07-29	15:15:11.657	209.42721825	5026.253238	1659107711.657	0	899	2.1295914734	2.173477594	594.04758607	608.90679264	2.2306296952	724.85821816	36.208518982	-1.3350594802	34.759811654	19.104983879	42.32642573	-71.119771667	1	54911.437732	14.3
58962	2022-07-29	15:15:12.618	209.42722938	5026.253505	1659107712.618	0	899	2.1296639128	2.1736885441	594.04758607	608.95338422	2.2374527128	724.83662586	36.208518982	-1.4501378536	34.647666931	19.099308014	42.326426082	-71.119771667	1	54912.351085	14.3
58963	2022-07-29	15:15:13.507	209.42723968	5026.253752	1659107713.508	0	899	2.1296639128	2.1736885441	595.57609266	610.52024399	2.2374527128	724.8514473	36.208518982	-1.2631624471	34.647666931	19.110760897	42.326425	-71.119771667	1	54913.2519	14.3
58964	2022-07-29	15:15:14.408	209.4272501	5026.254002	1659107714.409	0	899	2.1336027039	2.1760270504	595.57762929	609.94964326	2.1538047322	724.85041294	36.208835475	-1.1542281718	34.743319783	19.118061066	42.326425	-71.11977201	1	54914.206025	14.3
58965	2022-07-29	15:15:15.319	209.42726064	5026.254255	1659107715.319	0	899	2.1336123248	2.1760369486	595.15801415	609.5199315	2.1538090098	724.85785316	36.209342957	-1.1551982954	34.888448248	19.119822963	42.32642515	-71.119773484	1	54915.090291	14.3
58966	2022-07-29	15:15:16.161	209.42727038	5026.254489	1659107716.161	0	899	2.1286243759	2.1727037548	595.15801415	610.11766043	2.2412505355	724.84940363	36.209342957	-1.1929684877	34.647666931	19.119474411	42.326426513	-71.119774846	1	54915.907767	14.3
58967	2022-07-29	15:15:17.114	209.42728141	5026.254754	1659107717.114	0	899	2.1286243759	2.1727037548	596.21368352	611.19986466	2.2412505355	724.86620407	36.209342957	-1.1980347136	34.647666931	19.115215365	42.326428145	-71.119775	1	54916.88728	14.3
58968	2022-07-29	15:15:18.003	209.42729171	5026.255001	1659107718.004	0	899	2.1341496653	2.1784802365	596.21368352	611.2464471	2.2480458132	724.87052301	36.209342957	-1.3059233719	34.73342466	19.100975896	42.326429636	-71.119775	1	54917.781782	14.3
58969	2022-07-29	15:15:18.891	209.42730198	5026.255248	1659107718.891	0	899	2.1341496653	2.1784802365	595.73223278	610.7528572	2.2480458132	724.87018267	36.209342957	-1.257568042	34.896694183	19.107637216	42.326431135	-71.119776135	1	54918.681263	14.3
58970	2022-07-29	15:15:19.793	209.42731243	5026.255498	1659107719.794	0	899	2.1286165851	2.1729071734	595.73344004	610.77966749	2.2517788174	724.85549219	36.209591543	-1.1598333578	34.896694183	19.117483922	42.326433547	-71.119777607	1	54919.564054	14.3
58971	2022-07-29	15:15:20.733	209.4273233	5026.255759	1659107720.733	0	899	2.1286291995	2.1729201682	596.01416466	611.06752255	2.2517846948	724.87811401	36.210258484	-1.150444705	34.896694183	19.117900432	42.326435	-71.119780026	1	54920.507886	14.3
58972	2022-07-29	15:15:21.671	209.42733416	5026.25602	1659107721.671	0	899	2.1309467306	2.1745289406	596.01416466	610.80942335	2.2141116274	724.88552998	36.210258484	-1.1549719627	34.782900273	19.115195874	42.326435	-71.119781667	1	54921.47047	14.3
58973	2022-07-29	15:15:22.596	209.42734487	5026.256277	1659107722.597	0	899	2.1309467306	2.1745289406	594.45624593	609.21283137	2.2141116274	724.89243463	36.210258484	-1.2303398808	34.647666931	19.115778563	42.326435	-71.1197823	1	54922.379904	14.3
58974	2022-07-29	15:15:23.480	209.4273551	5026.256522	1659107723.481	0	899	2.1351072042	2.1779554377	594.45624593	608.93487891	2.1733986187	724.89050414	36.210258484	-1.2401704788	34.647666931	19.116594315	42.326435382	-71.119783333	1	54923.229349	14.3
58975	2022-07-29	15:15:24.392	209.42736566	5026.256776	1659107724.393	0	899	2.135121801	2.177970459	596.88251413	611.42028637	2.173405163	724.87152059	36.211027891	-1.1641774249	34.880202312	19.117267545	42.326436862	-71.119783529	1	54924.117357	14.3
58976	2022-07-29	15:15:25.322	209.42737641	5026.257034	1659107725.322	0	899	2.1303354752	2.173761267	596.88277965	611.65044954	2.2069442091	724.86831119	36.211082458	-1.1587878466	34.896694183	19.118673678	42.326438333	-71.119785	1	54925.034588	14.3
58977	2022-07-29	15:15:26.229	209.42738691	5026.257286	1659107726.229	0	899	2.1303354752	2.173761267	596.12910788	610.87813093	2.2069442091	724.87981006	36.211082458	-1.1587878466	34.896694183	19.119474411	42.326438333	-71.119785	1	54925.957274	14.3
58978	2022-07-29	15:15:27.161	209.42739771	5026.257545	1659107727.162	0	899	2.137360982	2.1820235296	596.12910788	611.24993917	2.2612028121	724.88988005	36.211082458	-1.1530209724	34.896694183	19.119474411	42.326436773	-71.11978656	1	54926.935924	14.3
58979	2022-07-29	15:15:28.061	209.42740811	5026.257795	1659107728.061	0	899	2.137360982	2.1820235296	596.97689447	612.11922989	2.2612028121	724.88488891	36.211082458	-1.1514687491	34.896694183	19.119202734	42.326435289	-71.119785289	1	54927.82643	14.3
58980	2022-07-29	15:15:28.931	209.42741819	5026.258037	1659107728.932	0	899	2.1320820029	2.1758991225	596.97689447	611.86830378	2.224644	724.88145315	36.211082458	-1.1520076974	34.896694183	19.119444171	42.326432643	-71.119785	1	54928.707019	14.3
58981	2022-07-29	15:15:29.769	209.42742789	5026.258269	1659107729.77	0	899	2.1320847596	2.1759019613	596.54078614	611.42132554	2.2246452669	724.87572555	36.211227973	-1.1558235465	34.84721857	19.118907739	42.326430748	-71.119783163	1	54929.551102	14.3
58982	2022-07-29	15:15:30.674	209.42743836	5026.258521	1659107730.674	0	899	2.1321539462	2.1760019346	596.54364027	611.43426598	2.2261060579	724.89147464	36.21181488	-1.1698364604	34.735073847	19.115610148	42.326429284	-71.119781667	1	54930.429783	14.3
58983	2022-07-29	15:15:31.532	209.4274483	5026.258759	1659107731.533	0	899	2.1321539462	2.1760019346	596.24797381	611.13121924	2.2261060579	724.89369293	36.21181488	-1.1902091101	34.896694183	19.113893079	42.326427485	-71.119782091	1	54931.254509	14.3
58984	2022-07-29	15:15:32.415	209.42745852	5026.259004	1659107732.416	0	899	2.1338418223	2.1781599516	596.24797381	611.27954192	2.24774534	724.89702359	36.21181488	-1.1915672852	34.896694183	19.113721342	42.326423802	-71.119783812	1	54932.143744	14.314374354
58985	2022-07-29	15:15:33.341	209.42746922	5026.259261	1659107733.341	0	899	2.1338418223	2.1781599516	597.21514833	612.27109917	2.24774534	724.8885498	36.21181488	-1.2027344704	34.896694183	19.1140728	42.326416981	-71.11978651	1	54933.094175	14.4
58986	2022-07-29	15:15:34.259	209.42747986	5026.259517	1659107734.26	0	899	2.1357956875	2.1802751835	597.21772525	612.31491668	2.2537409727	724.89896378	36.212344189	-1.1703215419	34.896694183	19.117774281	42.326419955	-71.119785023	1	54933.986408	14.4
58987	2022-07-29	15:15:35.184	209.42749056	5026.259773	1659107735.184	0	899	2.1358012795	2.1802809443	596.60226617	611.6839171	2.2537435717	724.88691196	36.212638855	-1.1634875623	34.896694183	19.119990077	42.326423241	-71.119785	1	54934.972222	14.4
58988	2022-07-29	15:15:36.058	209.42750067	5026.260016	1659107736.058	0	899	2.1333407328	2.1784994031	596.60226617	611.93290612	2.2900193638	724.86754239	36.212638855	-1.1783196926	34.896694183	19.120195389	42.326424727	-71.119786394	1	54935.836292	14.4
58989	2022-07-29	15:15:36.927	209.42751074	5026.260258	1659107736.928	0	899	2.1333407328	2.1784994031	595.62141364	610.92684904	2.2900193638	724.88057643	36.212638855	-1.1980455395	34.896694183	19.117722025	42.326429774	-71.11978786	1	54936.716175	14.4
58990	2022-07-29	15:15:37.862	209.42752156	5026.260517	1659107737.863	0	899	2.1346916927	2.1776786058	595.62141364	610.17842083	2.180710074	724.89244069	36.212638855	-1.1724557908	34.896694183	19.117732004	42.326433792	-71.119788333	1	54937.637512	14.463751215
58991	2022-07-29	15:15:38.792	209.42753233	5026.260776	1659107738.793	0	899	2.1346916927	2.1776786058	595.74078612	610.30071077	2.180710074	724.88373328	36.212638855	-1.155284554	34.896694183	19.118963039	42.326434056	-71.119788333	1	54938.566633	14.5
58992	2022-07-29	15:15:39.734	209.42754323	5026.261037	1659107739.735	0	899	2.133402558	2.1781142754	595.74210529	610.89802116	2.2677550635	724.88810356	36.212910482	-1.1559743952	34.817533203	19.119115829	42.326435055	-71.119788333	1	54939.516517	14.5
58993	2022-07-29	15:15:40.687	209.42755425	5026.261302	1659107740.687	0	899	2.1334136069	2.17812566	596.57567408	611.75283177	2.2677602364	724.87589815	36.213493347	-1.163207216	34.659211241	19.118965515	42.326438163	-71.119787585	1	54940.448804	14.5
58994	2022-07-29	15:15:41.601	209.42756484	5026.261556	1659107741.602	0	899	2.1330229417	2.176052992	596.57567408	611.18216304	2.1845291361	724.87262771	36.213493347	-1.199813287	34.782900273	19.117518861	42.326440594	-71.119786667	1	54941.356467	14.464353312
58995	2022-07-29	15:15:42.536	209.42757565	5026.261816	1659107742.536	0	899	2.1330229417	2.176052992	597.59680238	612.22829252	2.1845291361	724.88446045	36.213493347	-1.1750643253	34.647666931	19.119474411	42.326441137	-71.119786137	1	54942.317554	14.4
58996	2022-07-29	15:15:43.457	209.42758632	5026.262072	1659107743.458	0	899	2.1378513149	2.1829770069	597.59680238	612.90921563	2.2836532855	724.87765119	36.213493347	-1.1609112782	34.896694183	19.103613696	42.32643961	-71.119785	1	54943.233978	14.4
58997	2022-07-29	15:15:44.311	209.42759619	5026.262309	1659107744.311	0	899	2.1378542096	2.1829799901	596.89093244	612.18526832	2.2836546474	724.87577203	36.213645733	-1.1539047956	34.848867757	19.118977364	42.326438333	-71.119785314	1	54944.094251	14.4
58998	2022-07-29	15:15:45.165	209.42760609	5026.262546	1659107745.166	0	899	2.1358933174	2.1807179644	596.89405173	612.09996499	2.2707683493	724.87670898	36.214286804	-1.1539047956	34.647666931	19.118394852	42.326438333	-71.119788	1	54944.900094	14.4
58999	2022-07-29	15:15:46.059	209.42761644	5026.262794	1659107746.06	0	899	2.1358933174	2.1807179644	596.94313865	612.15030241	2.2707683493	724.87285528	36.214286804	-1.1539047956	34.878553125	19.118060624	42.32644105	-71.119786975	1	54945.814891	14.481489142
59000	2022-07-29	15:15:46.963	209.42762689	5026.263045	1659107746.963	0	899	2.1326046728	2.1766694879	596.94313865	611.91455977	2.2364279828	724.85651443	36.214286804	-1.152158603	34.896694183	19.117455261	42.326446353	-71.119784324	1	54946.702913	14.5
59001	2022-07-29	15:15:47.864	209.42763731	5026.263296	1659107747.864	0	899	2.1326046728	2.1766694879	597.22530108	612.20379887	2.2364279828	724.8790356	36.214286804	-1.1555001538	34.896694183	19.115237621	42.326449393	-71.119781214	1	54947.635684	14.5
59002	2022-07-29	15:15:48.795	209.42764809	5026.263554	1659107748.795	0	899	2.133909292	2.1773495203	597.22530108	611.98151805	2.2040396533	724.8666588	36.214286804	-1.2149148666	34.896694183	19.105833913	42.326444181	-71.119776121	1	54948.581854	14.5
59003	2022-07-29	15:15:49.680	209.42765833	5026.2638	1659107749.68	0	899	2.1339147717	2.1773551617	596.96148422	611.71119991	2.2040421462	724.83809758	36.214575812	-1.3821536145	34.896694183	19.087613807	42.32643769	-71.119770254	1	54949.461924	14.453807615
59004	2022-07-29	15:15:50.599	209.42766898	5026.264056	1659107750.6	0	899	2.1329592872	2.1785618828	596.96393903	612.45812772	2.3124647226	724.84715463	36.215080261	-1.1682087767	34.896694183	19.111861109	42.326432403	-71.11976342	1	54950.389624	14.4
59005	2022-07-29	15:15:51.539	209.42767985	5026.264316	1659107751.539	0	899	2.1329592872	2.1785618828	595.15728004	610.60457692	2.3124647226	724.85614014	36.215080261	-1.2466810942	34.896694183	19.100389481	42.326426758	-71.119757283	1	54951.315056	14.431505576
59006	2022-07-29	15:15:52.443	209.42769031	5026.264568	1659107752.443	0	899	2.1354130696	2.1795332955	595.15728004	610.08302224	2.2362979973	724.84941172	36.215080261	-1.1893035813	34.896694183	19.089969787	42.326423333	-71.119755288	1	54952.172521	14.5
59007	2022-07-29	15:15:53.345	209.42770076	5026.264818	1659107753.346	0	899	2.1354130696	2.1795332955	599.14095055	614.16659784	2.2362979973	724.8692627	36.215080261	-1.1620430946	34.896694183	19.089946747	42.326423685	-71.119756667	1	54953.105481	14.5
59008	2022-07-29	15:15:54.256	209.4277113	5026.265071	1659107754.256	0	899	2.1342076499	2.1785987313	599.14095055	614.26781861	2.2509919062	724.87002099	36.215080261	-1.1591543314	34.896694183	19.104645407	42.326426738	-71.119756667	1	54954.043062	14.5
59009	2022-07-29	15:15:55.167	209.42772185	5026.265324	1659107755.168	0	899	2.1342160815	2.1786074171	597.42210357	612.50560178	2.2509958231	724.88447864	36.215524888	-1.3864438005	34.896694183	19.072669882	42.326428193	-71.119756667	1	54954.915789	14.5
59010	2022-07-29	15:15:56.099	209.42773264	5026.265583	1659107756.1	0	899	2.1327440641	2.1772255128	597.42291065	612.54765945	2.2569969059	724.86341787	36.215690613	-1.5036348768	34.896694183	19.064706322	42.326422515	-71.119749393	1	54955.872802	14.325439504
59011	2022-07-29	15:15:56.990	209.42774294	5026.265831	1659107756.99	0	899	2.1327440641	2.1772255128	597.47803724	612.60418167	2.2569969059	724.85263486	36.215690613	-1.462749433	34.896694183	19.066203983	42.326421667	-71.119748333	1	54956.83279	14.3
59012	2022-07-29	15:15:57.888	209.42775333	5026.26608	1659107757.888	0	899	2.135667825	2.1799903556	597.47803724	612.52918213	2.2460810831	724.84693595	36.215690613	-1.4738519847	34.896694183	19.075069086	42.326429004	-71.119744665	1	54957.733728	14.3
59013	2022-07-29	15:15:58.786	209.42776373	5026.266329	1659107758.786	0	899	2.135667825	2.1799903556	598.75598145	613.83931919	2.2460810831	724.87122188	36.215690613	-1.5029557596	34.896694183	19.084835596	42.326431667	-71.119738247	1	54958.610301	14.238969874
59014	2022-07-29	15:15:59.691	209.42777421	5026.266581	1659107759.692	0	899	2.1342691426	2.1794784617	598.75830156	614.15494726	2.2915579243	724.87290823	36.216165959	-1.3295836614	34.896694183	19.098080427	42.326431667	-71.119735856	1	54959.513733	14.2
59015	2022-07-29	15:16:00.551	209.42778416	5026.26682	1659107760.551	0	899	2.1342763326	2.1794858725	599.24592522	614.65513327	2.2915613246	724.85966967	36.216545105	-1.2224279855	34.896694183	19.101073322	42.326432303	-71.119734758	1	54960.381764	14.2
59016	2022-07-29	15:16:01.433	209.42779436	5026.267065	1659107761.433	0	899	2.133418606	2.1778280628	599.24592522	614.38735606	2.252720575	724.86100719	36.216545105	-1.5038504601	34.896694183	19.082742691	42.326435831	-71.119730418	1	54961.249764	14.2
59017	2022-07-29	15:16:02.362	209.42780513	5026.267323	1659107762.363	0	899	2.133418606	2.1778280628	598.88132024	614.01353843	2.252720575	724.84644686	36.216545105	-1.1805401796	34.896694183	19.117519897	42.326443568	-71.119725963	1	54962.140756	14.18592437
59018	2022-07-29	15:16:03.292	209.42781588	5026.267581	1659107763.292	0	899	2.1338867277	2.1786807656	598.88132024	614.14179498	2.2713395774	724.85550472	36.216545105	-1.204362154	34.896694183	19.119474411	42.326445191	-71.119721093	1	54963.114788	14.1
59019	2022-07-29	15:16:04.174	209.4278261	5026.267826	1659107764.175	0	899	2.1338867277	2.1786807656	600.06785855	615.35856823	2.2713395774	724.85242184	36.216545105	-1.1853908245	34.896694183	19.11894989	42.326446757	-71.119716576	1	54964.027054	14.097294589
59020	2022-07-29	15:16:05.042	209.42783613	5026.268067	1659107765.042	0	899	2.13671162	2.1812723353	600.0707541	615.26134504	2.2568241283	724.85488346	36.217137065	-1.1620754319	34.896694183	19.115866819	42.326449653	-71.119713681	1	54964.895792	14.010420842
59021	2022-07-29	15:16:05.971	209.4278469	5026.268326	1659107765.972	0	899	2.1367171837	2.1812780671	599.86284889	615.04819463	2.2568267166	724.86961678	36.217430115	-1.178104032	34.896694183	19.115375519	42.326446107	-71.119710738	1	54965.778511	14.077851084
59022	2022-07-29	15:16:06.838	209.42785692	5026.268566	1659107766.838	0	899	2.1350892187	2.1784198901	599.86284889	614.6384907	2.1974008027	724.85787822	36.217430115	-1.1912330721	34.875254751	19.116512816	42.32644393	-71.11970786	1	54966.641913	14.164191251
59023	2022-07-29	15:16:07.769	209.42786771	5026.268825	1659107767.77	0	899	2.1350892187	2.1784198901	599.48777086	614.25417387	2.1974008027	724.86485887	36.217430115	-1.1533335432	34.759811654	19.118988252	42.32643952	-71.119709527	1	54967.571992	14.2
59024	2022-07-29	15:16:08.706	209.42787854	5026.269085	1659107768.706	0	899	2.1343221755	2.1792846581	599.48777086	614.81825436	2.2792490185	724.84761866	36.217430115	-1.1518999307	34.896694183	19.110787284	42.326439967	-71.119711667	1	54968.495069	14.249506903
59025	2022-07-29	15:16:09.645	209.42788942	5026.269346	1659107769.646	0	899	2.1343221755	2.1792846581	598.13942191	613.43542457	2.2792490185	724.85218498	36.217430115	-1.1571601629	34.896694183	19.078783035	42.32644708	-71.119712416	1	54969.44958	14.3
59026	2022-07-29	15:16:10.549	209.42789988	5026.269597	1659107770.55	0	899	2.1362194959	2.1816265953	598.14268569	613.57692156	2.2993167077	724.86328004	36.21809948	-1.1871693379	34.896694183	19.116730355	42.326452301	-71.119713333	1	54970.380762	14.338076152
59027	2022-07-29	15:16:11.440	209.4279102	5026.269845	1659107771.441	0	899	2.1362206928	2.181627829	598.23314131	613.66971517	2.2993172751	724.85274197	36.218162537	-1.1539047956	34.896694183	19.1198349	42.326454701	-71.119712422	1	54971.273547	14.4
59028	2022-07-29	15:16:12.323	209.42792042	5026.27009	1659107772.324	0	899	2.1362933907	2.181306809	598.23314131	613.53475325	2.2797157186	724.89202881	36.218162537	-1.2320321798	34.896694183	19.118755341	42.326459326	-71.119709752	1	54972.148916	14.414891612
59029	2022-07-29	15:16:13.193	209.42793047	5026.270331	1659107773.193	0	899	2.1362933907	2.181306809	597.75534449	613.04473534	2.2797157186	724.89202153	36.218162537	-1.2315040014	34.896694183	19.118750566	42.326464786	-71.119708387	1	54972.967955	14.496795476
59030	2022-07-29	15:16:14.121	209.42794123	5026.270589	1659107774.122	0	899	2.1384149061	2.1840601139	597.75534449	613.24484028	2.30879863	724.87833996	36.218162537	-1.1538724599	34.896694183	19.120152455	42.326469781	-71.119711521	1	54973.956197	14.595619658
59031	2022-07-29	15:16:15.032	209.42795176	5026.270842	1659107775.032	0	899	2.1384278663	2.1840734753	598.983059	614.50441078	2.3088047932	724.85296793	36.218844635	-1.1565996361	34.896694183	19.119896971	42.32647693	-71.119714439	1	54974.831579	14.683157895
59032	2022-07-29	15:16:15.927	209.42796212	5026.271091	1659107775.927	0	899	2.139198787	2.1835282629	598.98375174	614.05018395	2.2427932174	724.8520427	36.218986511	-1.1700951603	34.896694183	19.117689133	42.326487788	-71.119713818	1	54975.709073	14.7
59033	2022-07-29	15:16:16.773	209.42797192	5026.271326	1659107776.774	0	899	2.139198787	2.1835282629	599.26916636	614.3427777	2.2427932174	724.87179424	36.218986511	-1.1688555803	34.896694183	19.11695757	42.326500364	-71.119711401	1	54976.579832	14.7
59034	2022-07-29	15:16:17.670	209.42798229	5026.271575	1659107777.67	0	899	2.1379996654	2.1812394615	599.26916636	613.97895918	2.1899577976	724.85791824	36.218986511	-1.1811869239	34.896694183	19.115717465	42.326514235	-71.119709159	1	54977.504578	14.750457782
59035	2022-07-29	15:16:18.585	209.42799289	5026.271829	1659107778.586	0	899	2.1379996654	2.1812394615	598.52206759	613.21352196	2.1899577976	724.86451085	36.218986511	-1.2449779905	34.896694183	19.113399367	42.326526603	-71.119707628	1	54978.423077	14.8
59036	2022-07-29	15:16:19.503	209.42800351	5026.272084	1659107779.503	0	899	2.137178587	2.1814226639	598.52206759	613.56202359	2.2406332305	724.86622791	36.218986511	-1.5022227764	34.896694183	19.111553192	42.32653666	-71.119707221	1	54979.332665	14.8
59037	2022-07-29	15:16:20.441	209.42801437	5026.272345	1659107780.442	0	899	2.1371928561	2.1814373612	599.4648261	614.52851761	2.2406398196	724.86183823	36.219737931	-1.257363276	34.896694183	19.108631071	42.326547036	-71.11970787	1	54980.277721	14.8
59038	2022-07-29	15:16:21.397	209.42802543	5026.27261	1659107781.397	0	899	2.1374729636	2.1820933486	599.46503152	614.65526219	2.2589959012	724.86101769	36.219779968	-1.1572248391	34.896694183	19.118755341	42.326557485	-71.119706667	1	54981.245491	14.8
59039	2022-07-29	15:16:22.298	209.42803586	5026.272861	1659107782.298	0	899	2.1374729636	2.1820933486	600.55926391	615.77722204	2.2589959012	724.88072154	36.219779968	-1.1587878466	34.896694183	19.118755341	42.32656093	-71.119706899	1	54982.139491	14.813949105
59040	2022-07-29	15:16:23.217	209.4280465	5026.273116	1659107783.218	0	899	2.1358142635	2.1800257167	600.55926391	615.6489104	2.2404158087	724.86686494	36.219779968	-1.2101397412	34.863710441	19.119379637	42.326566642	-71.119708346	1	54983.007479	14.9
59041	2022-07-29	15:16:24.096	209.42805668	5026.27336	1659107784.097	0	899	2.1358142635	2.1800257167	600.08434064	615.16205421	2.2404158087	724.89313512	36.219779968	-1.1945961714	34.647666931	19.118394852	42.326563511	-71.119709911	1	54983.946581	14.9
59042	2022-07-29	15:16:25.023	209.42806741	5026.273618	1659107785.024	0	899	2.135176833	2.1781597908	600.08719375	614.74864351	2.180027718	724.89117351	36.220363238	-1.1898425865	34.830726699	19.116577401	42.326560495	-71.11971	1	54984.851456	14.985145631
59043	2022-07-29	15:16:25.923	209.42807781	5026.273868	1659107785.923	0	899	2.1351808206	2.1781638947	599.13733009	613.77558493	2.1800295113	724.89056396	36.220573425	-1.1587878466	34.896694183	19.114793777	42.326562492	-71.119711246	1	54985.747495	15.074749499
59044	2022-07-29	15:16:26.826	209.42808828	5026.274119	1659107786.827	0	899	2.1370452492	2.180656428	599.13733009	613.97739282	2.2093576972	724.87349474	36.220573425	-1.1966118631	34.896694183	19.094594374	42.326563333	-71.119712722	1	54986.63301	15.1
59045	2022-07-29	15:16:27.744	209.4280989	5026.274374	1659107787.745	0	899	2.1370452492	2.180656428	599.29823429	614.14228246	2.2093576972	724.87169602	36.220573425	-1.2194205925	34.896694183	19.099773748	42.326562403	-71.119712403	1	54987.558428	15.155842813
59046	2022-07-29	15:16:28.665	209.42810956	5026.274629	1659107788.666	0	899	2.1394533919	2.1839529749	599.29823429	614.42886549	2.2509617397	724.87281971	36.220573425	-1.1647486687	34.679001486	19.113796828	42.326562504	-71.119710829	1	54988.502543	15.2
59047	2022-07-29	15:16:29.578	209.42812013	5026.274883	1659107789.579	0	899	2.1394533919	2.1839529749	599.62816892	614.76713005	2.2509617397	724.87779185	36.220573425	-1.1555324793	34.647666931	19.114793777	42.326563333	-71.119709324	1	54989.405742	15.2
59048	2022-07-29	15:16:30.446	209.42813016	5026.275124	1659107790.446	0	899	2.138137602	2.1828515261	599.62921604	614.85084529	2.2629452332	724.87411681	36.220787655	-1.2777897838	34.735073847	19.098235857	42.326563333	-71.119708333	1	54990.250254	15.2
59049	2022-07-29	15:16:31.283	209.42813986	5026.275357	1659107791.284	0	899	2.1381451275	2.1828592798	599.87044794	615.09822509	2.2629487413	724.86532128	36.221183777	-1.5038504601	34.896694183	19.067619324	42.326563333	-71.119708497	1	54991.098058	15.2
59050	2022-07-29	15:16:32.180	209.42815023	5026.275606	1659107792.18	0	899	2.1367198788	2.1807302853	599.87044794	614.86756514	2.2295071995	724.86313493	36.221183777	-1.424817626	34.896694183	19.080919746	42.326563333	-71.119709947	1	54991.967961	15.2
59051	2022-07-29	15:16:33.051	209.42816031	5026.275848	1659107793.051	0	899	2.1367198788	2.1807302853	600.66186627	615.67876939	2.2295071995	724.86516364	36.221183777	-1.175484756	34.896694183	19.109020688	42.326561865	-71.119712937	1	54992.881178	15.2
59052	2022-07-29	15:16:33.913	209.42817029	5026.276087	1659107793.913	0	899	2.1386789871	2.1824520019	600.66186627	615.58368062	2.2157319113	724.85003783	36.221183777	-1.4782930313	34.896694183	19.108995324	42.326560455	-71.119714545	1	54993.727184	15.2
59053	2022-07-29	15:16:34.763	209.42818013	5026.276323	1659107794.763	0	899	2.1386789871	2.1824520019	599.69326039	614.59101235	2.2157319113	724.83996582	36.221183777	-1.5217546225	34.896694183	19.110111237	42.326559019	-71.119715981	1	54994.588418	15.2
59054	2022-07-29	15:16:35.673	209.42819066	5026.276576	1659107795.673	0	899	2.1397009218	2.1841107039	599.69770618	614.80598026	2.2462570317	724.86215554	36.222093241	-1.2176420128	34.896694183	19.117741566	42.326552617	-71.119716667	1	54995.489952	15.248995215
59055	2022-07-29	15:16:36.576	209.42820112	5026.276827	1659107796.577	0	899	2.1397045182	2.1841144085	598.9716961	614.06169115	2.2462586947	724.86130791	36.22228241	-1.1555324793	34.896694183	19.1198349	42.326530458	-71.119714265	1	54996.360194	15.408058252
59056	2022-07-29	15:16:37.500	209.42821181	5026.277083	1659107797.5	0	899	2.1373659619	2.1812832966	598.9716961	613.91000337	2.2242282695	724.86582573	36.22228241	-1.1613208624	34.896694183	19.092597696	42.326497841	-71.119711435	1	54997.286957	15.628695652
59057	2022-07-29	15:16:38.388	209.42822209	5026.27733	1659107798.389	0	899	2.1373659619	2.1812832966	600.58496669	615.5635088	2.2242282695	724.8722906	36.22228241	-1.153915575	34.896694183	19.119118204	42.326486778	-71.119716944	1	54998.233233	15.723323323
59058	2022-07-29	15:16:39.289	209.42823251	5026.27758	1659107799.289	0	899	2.1399741549	2.1844372452	600.58496669	615.73189243	2.2486171849	724.88044062	36.22228241	-1.1555324793	34.896694183	19.119474411	42.326481219	-71.119723781	1	54999.134269	15.813426854
59059	2022-07-29	15:16:40.157	209.42824256	5026.277821	1659107800.157	0	899	2.1399843192	2.1844477156	599.79753946	614.92463851	2.2486218891	724.88173327	36.222816973	-1.1567721059	34.896694183	19.11865223	42.326478327	-71.119726686	1	55000.003945	15.900394477
59060	2022-07-29	15:16:41.082	209.42825326	5026.278078	1659107801.082	0	899	2.1399409245	2.1838517097	599.79835762	614.73696679	2.2212810597	724.89273334	36.222984314	-1.1611484684	34.896694183	19.118394852	42.326476806	-71.119731248	1	55000.916174	15.991617357
59061	2022-07-29	15:16:41.986	209.42826374	5026.27833	1659107801.987	0	899	2.1399409245	2.1838517097	599.65389593	614.58890714	2.2212810597	724.88834366	36.222984314	-1.162873145	34.896694183	19.118692954	42.326476667	-71.119735775	1	55001.821643	16.082164329
59062	2022-07-29	15:16:42.861	209.42827387	5026.278573	1659107802.862	0	899	2.1407312544	2.1859890118	599.65389593	615.04336257	2.2871808733	724.88113828	36.222984314	-1.1566858639	34.896694183	19.11866951	42.326476667	-71.11973903	1	55002.709054	16.170905392
59063	2022-07-29	15:16:43.716	209.42828375	5026.27881	1659107803.716	0	899	2.1407312544	2.1859890118	601.70128692	617.14329763	2.2871808733	724.87644746	36.222984314	-1.2178252754	34.896694183	19.109580981	42.326485589	-71.119738216	1	55003.535344	16.2
59064	2022-07-29	15:16:44.588	209.42829384	5026.279052	1659107804.588	0	899	2.138879728	2.1823535582	601.70128692	616.54492293	2.2006868505	724.88079834	36.222984314	-1.5282652378	34.896694183	19.066537857	42.326499305	-71.119734676	1	55004.398109	16.2
59065	2022-07-29	15:16:45.509	209.42830451	5026.279308	1659107805.51	0	899	2.1388945076	2.1823687732	600.35170695	615.16209577	2.2006935485	724.8690133	36.223762007	-1.4225755519	34.896694183	19.081804756	42.326510054	-71.11973224	1	55005.344181	16.234418146
59066	2022-07-29	15:16:46.437	209.42831524	5026.279566	1659107806.437	0	899	2.1391318251	2.1829436098	600.3517841	615.27598787	2.2171949551	724.8640258	36.223777771	-1.1518568108	34.896694183	19.116826203	42.326515591	-71.119733333	1	55006.270941	16.3
59067	2022-07-29	15:16:47.390	209.42832627	5026.279831	1659107807.39	0	899	2.1391318251	2.1829436098	599.890323	614.80305527	2.2171949551	724.88342649	36.223777771	-1.1620430946	34.896694183	19.097507477	42.326521277	-71.119731775	1	55007.233742	16.323374175
59068	2022-07-29	15:16:48.283	209.42833662	5026.280079	1659107808.284	0	899	2.1391768662	2.1825314385	599.890323	614.64645585	2.1944710335	724.89100819	36.223777771	-1.156847533	34.896694183	19.107922901	42.326520135	-71.119726261	1	55008.081162	16.4
59069	2022-07-29	15:16:49.157	209.42834672	5026.280321	1659107809.157	0	899	2.1391768662	2.1825314385	602.81862649	617.64678989	2.1944710335	724.87423524	36.223777771	-1.1539047956	34.896694183	19.118755341	42.326521593	-71.119721887	1	55008.955912	16.4
59070	2022-07-29	15:16:50.026	209.42835678	5026.280563	1659107810.026	0	899	2.1388239146	2.1827798845	602.8215183	617.85882137	2.2246586326	724.86933464	36.224366295	-1.1575266612	34.711985228	19.117953193	42.326524464	-71.119718869	1	55009.839268	16.4
59071	2022-07-29	15:16:50.940	209.42836736	5026.280817	1659107810.94	0	899	2.1388278091	2.182783895	602.14936322	617.16991182	2.2246604168	724.87186295	36.224571228	-1.2186121949	34.769706777	19.114497671	42.326528673	-71.11971466	1	55010.734694	16.4
59072	2022-07-29	15:16:51.851	209.42837792	5026.28107	1659107811.852	0	899	2.1374843878	2.1820768329	602.14936322	617.39793604	2.2575984732	724.87439248	36.224571228	-1.1971077051	34.896694183	19.116451491	42.326531119	-71.119714452	1	55011.671218	16.4
59073	2022-07-29	15:16:52.759	209.42838843	5026.281322	1659107812.76	0	899	2.1374843878	2.1820768329	601.23537552	616.4608029	2.2575984732	724.87363621	36.224571228	-1.1880316545	34.79609377	19.118609713	42.326532616	-71.119716898	1	55012.569378	16.4
59074	2022-07-29	15:16:53.632	209.42839853	5026.281565	1659107813.633	0	899	2.144072607	2.1873282401	601.23537552	615.95686626	2.1846615604	724.87511277	36.224571228	-1.2210159333	34.672404738	19.118251801	42.326533333	-71.119719791	1	55013.437435	16.4
59075	2022-07-29	15:16:54.542	209.42840906	5026.281817	1659107814.543	0	899	2.144072607	2.1873282401	601.75727183	616.49154141	2.1846615604	724.87139893	36.224571228	-1.1506495476	34.896694183	19.116954803	42.326533333	-71.119722242	1	55014.344958	16.4
59076	2022-07-29	15:16:55.426	209.42841928	5026.282063	1659107815.426	0	899	2.1399626156	2.1844194802	601.76043422	616.93495353	2.248320623	724.87685409	36.225215937	-1.1806156114	34.749916531	19.117054807	42.326533333	-71.119723674	1	55015.204126	16.4
59077	2022-07-29	15:16:56.349	209.42842998	5026.282319	1659107816.35	0	899	2.1399671846	2.1844241869	599.89605895	615.02357912	2.2483227374	724.8712425	36.225456238	-1.1522772312	34.896694183	19.117673874	42.326533033	-71.1197253	1	55016.180189	16.4
59078	2022-07-29	15:16:57.278	209.42844072	5026.282577	1659107817.278	0	899	2.1410252571	2.1847057532	599.89605895	614.75084916	2.2087678064	724.88717793	36.225456238	-1.1601028916	34.860412067	19.117149214	42.326530966	-71.119726867	1	55017.06002	16.406002035
59079	2022-07-29	15:16:58.157	209.42845089	5026.282821	1659107818.157	0	899	2.1410252571	2.1847057532	603.43275897	618.37512592	2.2087678064	724.87118833	36.225456238	-1.2059897184	34.647666931	19.1140728	42.326520534	-71.119729847	1	55017.954222	16.495422177
59080	2022-07-29	15:16:58.993	209.42846058	5026.283054	1659107818.994	0	899	2.1384935197	2.1821797208	603.43275897	618.39485398	2.2116134333	724.85327876	36.225456238	-1.4257122515	34.647666931	19.08469185	42.326509748	-71.119735126	1	55018.768932	16.5
59081	2022-07-29	15:16:59.865	209.42847066	5026.283296	1659107819.865	0	899	2.1384935197	2.1821797208	600.35731823	615.24315779	2.2116134333	724.90411377	36.225456238	-1.5022227764	34.647666931	19.074460983	42.326505557	-71.119736667	1	55019.665615	16.5
59082	2022-07-29	15:17:00.786	209.42848132	5026.283552	1659107820.786	0	899	2.1410945302	2.185776857	600.35988872	615.5681252	2.2583196401	724.88155865	36.225981504	-1.2902504695	34.708686854	19.100041396	42.326507012	-71.119733649	1	55020.603604	16.5
59083	2022-07-29	15:17:01.713	209.42849205	5026.283809	1659107821.713	0	899	2.1410978906	2.185780319	600.17021664	615.37365915	2.2583212013	724.90691613	36.226158142	-1.2159605082	34.759811654	19.108916996	42.326513415	-71.119727432	1	55021.508134	16.5
59084	2022-07-29	15:17:02.628	209.42850264	5026.284063	1659107822.628	0	899	2.1398243531	2.1838867226	600.17021664	615.17073207	2.2289133988	724.87148987	36.226158142	-1.4491137835	34.647666931	19.112880391	42.326523418	-71.119719701	1	55022.43587	16.5
59085	2022-07-29	15:17:03.536	209.42851316	5026.284316	1659107823.537	0	899	2.1398243531	2.1838867226	601.28099258	616.30927048	2.2289133988	724.88698876	36.226158142	-1.4859461784	34.647666931	19.112272263	42.326533205	-71.119713718	1	55023.384615	16.461538462
59086	2022-07-29	15:17:04.410	209.42852326	5026.284558	1659107824.41	0	899	2.141367064	2.1864075891	601.28251503	616.63480375	2.2757668866	724.88783759	36.226468775	-1.3546344097	34.735073847	19.114063427	42.326538333	-71.11971127	1	55024.23805	16.423804971
59087	2022-07-29	15:17:05.306	209.42853365	5026.284807	1659107825.307	0	899	2.1413779923	2.1864188507	601.78297234	617.14807445	2.2757720023	724.8466037	36.227043152	-1.2185797826	34.896694183	19.117437792	42.326537977	-71.119709822	1	55025.106838	16.5
59088	2022-07-29	15:17:06.187	209.42854383	5026.285052	1659107826.187	0	899	2.1411975703	2.1867860371	601.78297234	617.33703348	2.303054148	724.86767578	36.227043152	-1.5184992552	34.896694183	19.105791092	42.326534566	-71.119708189	1	55026.043393	16.50433925
59089	2022-07-29	15:17:07.082	209.42855419	5026.285301	1659107827.082	0	899	2.1411975703	2.1867860371	600.51588743	616.0371987	2.303054148	724.8716273	36.227043152	-1.2359989124	34.896694183	19.08486432	42.32652574	-71.119705247	1	55026.926036	16.59260355
59090	2022-07-29	15:17:07.993	209.42856475	5026.285554	1659107827.994	0	899	2.1422761745	2.1889687349	600.51588743	616.40678085	2.3564790616	724.86298012	36.227043152	-1.3238706612	34.896694183	19.072166999	42.326515215	-71.119702204	1	55027.838677	16.683867735
59091	2022-07-29	15:17:08.898	209.42857521	5026.285805	1659107828.898	0	899	2.1422761745	2.1889687349	602.35006162	618.28949109	2.3564790616	724.87204323	36.227043152	-1.2696622689	34.896694183	19.059475071	42.326512182	-71.119700516	1	55028.69052	16.7
59092	2022-07-29	15:17:09.812	209.42858579	5026.286059	1659107829.812	0	899	2.1388447847	2.1825110024	602.35006162	617.27598795	2.2102662313	724.85968018	36.227043152	-1.2336598635	34.896694183	19.058616638	42.326510697	-71.1197	1	55029.581582	16.7
59093	2022-07-29	15:17:10.684	209.42859588	5026.286301	1659107830.684	0	899	2.1388581506	2.1825247638	602.67049623	617.60440489	2.2102723151	724.88130724	36.227746471	-1.2730469877	34.70538848	19.102256851	42.326509178	-71.119699178	1	55030.493478	16.7
59094	2022-07-29	15:17:11.551	209.42860591	5026.286542	1659107831.551	0	899	2.1417617135	2.1863916463	602.6706392	617.91466059	2.2550372916	724.87961644	36.227775574	-1.4871750446	34.896694183	19.095132701	42.326508333	-71.119697713	1	55031.372331	16.7
59095	2022-07-29	15:17:12.413	209.42861589	5026.286781	1659107832.413	0	899	2.1417617135	2.1863916463	602.92687135	618.17737391	2.2550372916	724.87329546	36.227775574	-1.6396139473	34.896694183	19.087018866	42.326508333	-71.11969633	1	55032.202174	16.7
59096	2022-07-29	15:17:13.312	209.4286263	5026.287031	1659107833.312	0	899	2.1427488242	2.1871335246	602.92687135	618.08619465	2.241885612	724.86480713	36.227775574	-1.2515640259	34.896694183	19.116233826	42.326508333	-71.119695511	1	55033.153346	16.7
59097	2022-07-29	15:17:14.210	209.4286367	5026.287281	1659107834.211	0	899	2.1427488242	2.1871335246	604.08324994	619.27164794	2.241885612	724.87081808	36.227775574	-1.3323755091	34.896694183	19.116935705	42.326508333	-71.119698296	1	55033.988848	16.7
59098	2022-07-29	15:17:15.089	209.42864687	5026.287525	1659107835.09	0	899	2.145016802	2.1899929362	604.08581838	619.46121424	2.2687929524	724.83606685	36.228297202	-1.439143083	34.896694183	19.110374868	42.326508333	-71.119701421	1	55034.926282	16.7
59099	2022-07-29	15:17:16.000	209.42865741	5026.287778	1659107836	0	899	2.1450237276	2.1900000723	602.50212482	617.83723433	2.2687961789	724.83583887	36.228660583	-1.5072458154	34.896694183	19.101307433	42.326504186	-71.119701667	1	55035.829389	16.782938856
59100	2022-07-29	15:17:16.901	209.42866784	5026.288028	1659107836.901	0	899	2.1431372185	2.1876167486	602.50212482	617.680512	2.2461792213	724.86985122	36.228660583	-1.2833302534	34.896694183	19.106575884	42.326501013	-71.119700507	1	55036.695985	16.86959847
59101	2022-07-29	15:17:17.805	209.42867831	5026.288279	1659107837.806	0	899	2.1431372185	2.1876167486	603.31176174	618.5105455	2.2461792213	724.88482666	36.228660583	-1.1555324793	34.896694183	19.117315292	42.326499004	-71.119699004	1	55037.59776	16.959775967
59102	2022-07-29	15:17:18.707	209.42868875	5026.28853	1659107838.708	0	899	2.1385037141	2.1823098192	603.31176174	618.31201874	2.2175513714	724.87545392	36.228660583	-1.1990803038	34.896694183	19.11611096	42.326498333	-71.119696667	1	55038.5	17
59103	2022-07-29	15:17:19.618	209.42869928	5026.288783	1659107839.618	0	899	2.1385099351	2.1823162249	603.2765639	618.27596546	2.2175542129	724.86563656	36.228987991	-1.1941218763	34.896694183	19.115800479	42.32649765	-71.119693633	1	55039.409969	17.040996948
59104	2022-07-29	15:17:20.552	209.4287101	5026.289042	1659107840.553	0	899	2.1435130002	2.1870602423	603.27900566	618.15444086	2.1996590237	724.8612877	36.229484558	-1.1846900894	34.896694183	19.116233826	42.326496065	-71.119691667	1	55040.361139	17.1
59105	2022-07-29	15:17:21.441	209.42872039	5026.289289	1659107841.442	0	899	2.1435130002	2.1870602423	601.73821179	616.57565464	2.1996590237	724.87199877	36.229484558	-1.1929684877	34.896694183	19.116233826	42.326494557	-71.119692109	1	55041.265514	17.1
59106	2022-07-29	15:17:22.357	209.42873098	5026.289544	1659107842.357	0	899	2.1427152817	2.1867068964	601.73821179	616.73331694	2.2224642474	724.88382665	36.229484558	-1.1823079026	34.896694183	19.116233826	42.326493011	-71.119693656	1	55042.193387	17.1
59107	2022-07-29	15:17:23.250	209.42874133	5026.289792	1659107843.251	0	899	2.1427152817	2.1867068964	601.20215814	616.18390502	2.2224642474	724.88591236	36.229484558	-1.1555324793	34.896694183	19.116233826	42.326491518	-71.119695148	1	55043.089089	17.1
59108	2022-07-29	15:17:24.177	209.42875206	5026.290049	1659107844.178	0	899	2.1408101814	2.1844499479	601.20215814	616.07685032	2.2069666742	724.89565616	36.229484558	-1.1917288848	34.896694183	19.109270159	42.326490028	-71.119696695	1	55044.016765	17.1
59109	2022-07-29	15:17:25.036	209.428762	5026.290288	1659107845.037	0	899	2.1408101814	2.1844499479	604.96288247	619.93062092	2.2069666742	724.88189697	36.229484558	-1.1929684877	34.896694183	19.109031677	42.32649144	-71.119698107	1	55044.863905	17.1
59110	2022-07-29	15:17:25.934	209.42877238	5026.290537	1659107845.934	0	899	2.1435278728	2.1875102471	604.96620601	620.03283307	2.2211814039	724.88783476	36.230158572	-1.1822648427	34.896694183	19.116632954	42.326491667	-71.119699622	1	55045.772912	17.1
59111	2022-07-29	15:17:26.851	209.42878301	5026.290792	1659107846.852	0	899	2.143528404	2.1875107941	602.97359497	617.99059792	2.2211816463	724.887819	36.230186462	-1.1629593017	34.713634415	19.117684939	42.326491667	-71.119702215	1	55046.664436	17.1
59112	2022-07-29	15:17:27.737	209.42879326	5026.291038	1659107847.738	0	899	2.1445343668	2.1887343178	602.97359497	618.05809129	2.2309210171	724.88965895	36.230186462	-1.1890880264	34.753214906	19.118657459	42.326484998	-71.119706191	1	55047.571581	17.15715812
59113	2022-07-29	15:17:28.621	209.42880348	5026.291284	1659107848.621	0	899	2.1445343668	2.1887343178	603.29850482	618.39112935	2.2309210171	724.89275234	36.230186462	-1.2321616174	34.896694183	19.118098821	42.326482377	-71.119705164	1	55048.475345	17.2
59114	2022-07-29	15:17:29.482	209.42881345	5026.291523	1659107849.482	0	899	2.143417715	2.188795095	603.29850482	618.80306836	2.2902862449	724.93414307	36.230186462	-1.1571601629	34.896694183	19.119115829	42.326483426	-71.119702191	1	55049.314833	17.231483254
59115	2022-07-29	15:17:30.362	209.42882365	5026.291767	1659107850.363	0	899	2.1434269525	2.188804616	602.96268786	618.4586512	2.2902905925	724.92692556	36.23067151	-1.1571601629	34.896694183	19.112475528	42.32648	-71.11970248	1	55050.170631	17.3
59116	2022-07-29	15:17:31.243	209.42883384	5026.292012	1659107851.244	0	899	2.1446601595	2.1890403317	602.96405363	618.10919029	2.239704248	724.89080164	36.230949402	-1.169965789	34.896694183	19.11372925	42.326480938	-71.119697396	1	55051.080366	17.3
59117	2022-07-29	15:17:32.108	209.42884385	5026.292252	1659107852.109	0	899	2.1446601595	2.1890403317	601.97258649	617.09281968	2.239704248	724.89135742	36.230949402	-1.1929684877	34.896694183	19.108310699	42.326491204	-71.11968713	1	55051.960326	17.3
59118	2022-07-29	15:17:33.006	209.42885424	5026.292502	1659107853.006	0	899	2.1422004047	2.185398372	601.97258649	616.70531423	2.1836757455	724.89100576	36.230949402	-1.3211328107	34.896694183	19.091366938	42.326499877	-71.119678456	1	55052.821053	17.464210526
59119	2022-07-29	15:17:33.908	209.42886469	5026.292752	1659107853.909	0	899	2.1422004047	2.185398372	604.30373815	619.09351869	2.1836757455	724.89025838	36.230949402	-1.4357045739	34.896694183	19.083646749	42.326510305	-71.119668028	1	55053.740434	17.5
59120	2022-07-29	15:17:34.793	209.42887493	5026.292998	1659107854.794	0	899	2.1443025504	2.1875844514	604.3054663	619.10955864	2.185732218	724.9125439	36.231300253	-1.3488245042	34.896694183	19.094398233	42.326513333	-71.119663942	1	55054.634635	17.563463463
59121	2022-07-29	15:17:35.681	209.42888521	5026.293245	1659107855.682	0	899	2.1443121459	2.1875943276	605.06895083	619.89177671	2.1857365262	724.94114958	36.231803894	-1.164123502	34.896694183	19.113707056	42.326519814	-71.119658473	1	55055.486059	17.6
59122	2022-07-29	15:17:36.628	209.42889616	5026.293508	1659107856.628	0	899	2.1452059635	2.1888626898	605.06895083	620.01433756	2.2033734037	724.93146762	36.231803894	-1.1689956259	34.896694183	19.116251282	42.326528731	-71.119651957	1	55056.412815	17.6
59123	2022-07-29	15:17:37.555	209.42890689	5026.293765	1659107857.555	0	899	2.1452059635	2.1888626898	603.19231262	618.09134581	2.2033734037	724.94156712	36.231803894	-1.1553276454	34.896694183	19.118834123	42.32653354	-71.119649375	1	55057.374745	17.6
59124	2022-07-29	15:17:38.447	209.42891721	5026.294013	1659107858.447	0	899	2.1443169786	2.1890245765	603.19231262	618.45790351	2.2562444638	724.92014944	36.231803894	-1.160415411	34.896694183	19.119115829	42.326536667	-71.11964789	1	55058.265774	17.6
59125	2022-07-29	15:17:39.359	209.42892778	5026.294267	1659107859.36	0	899	2.1443169786	2.1890245765	604.50758566	619.80646348	2.2562444638	724.90995293	36.231803894	-1.1579362304	34.896694183	19.118457504	42.326535928	-71.119646667	1	55059.147658	17.585234216
59126	2022-07-29	15:17:40.299	209.42893866	5026.294528	1659107860.3	0	899	2.1430950142	2.1879310899	604.5097396	619.86161635	2.2638591802	724.91779696	36.232241043	-1.1933458404	34.758162467	19.116780287	42.326531497	-71.119646836	1	55060.101578	17.5
59127	2022-07-29	15:17:41.184	209.4289489	5026.294774	1659107861.185	0	899	2.1430988934	2.1879350867	603.92067385	619.25760347	2.2638609851	724.91054227	36.232444763	-1.1620430946	34.896694183	19.118755341	42.326530043	-71.119648291	1	55060.974359	17.5
59128	2022-07-29	15:17:42.150	209.42896007	5026.295042	1659107862.15	0	899	2.1463407106	2.1901245075	603.92067385	618.8733587	2.2085135615	724.93293206	36.232444763	-1.1606956744	34.896694183	19.118456923	42.326528328	-71.119648333	1	55062.002959	17.5
59129	2022-07-29	15:17:43.088	209.42897094	5026.295302	1659107863.089	0	899	2.1463407106	2.1901245075	602.98577281	617.91531011	2.2085135615	724.90180373	36.232444763	-1.160415411	34.896694183	19.118394852	42.326526785	-71.119648333	1	55062.928994	17.5
59130	2022-07-29	15:17:44.039	209.42898193	5026.295566	1659107864.039	0	899	2.1459761039	2.1901246278	602.98577281	618.04278053	2.2269107582	724.90010566	36.232444763	-1.1878376354	34.896694183	19.10049441	42.326526667	-71.119648333	1	55063.878879	17.5
59131	2022-07-29	15:17:44.937	209.42899234	5026.295816	1659107864.938	0	899	2.1459877261	2.1901365966	604.24126328	619.32965843	2.2269160707	724.91001518	36.233054306	-1.190586368	34.896694183	19.110625703	42.326525367	-71.119647034	1	55064.779559	17.5
59132	2022-07-29	15:17:45.826	209.42900263	5026.296063	1659107865.827	0	899	2.1460174656	2.1898460426	604.24216907	619.22044588	2.2110534563	724.90655639	36.23323822	-1.1948764893	34.896694183	19.111367144	42.3265239	-71.119645567	1	55065.659763	17.5
59133	2022-07-29	15:17:46.706	209.4290128	5026.296307	1659107866.706	0	899	2.1460174656	2.1898460426	604.12597268	619.10136915	2.2110534563	724.90673828	36.23323822	-1.204362154	34.896694183	19.105070114	42.32651977	-71.119642327	1	55066.534535	17.5
59134	2022-07-29	15:17:47.674	209.429024	5026.296576	1659107867.674	0	899	2.1438252344	2.1875384858	604.12597268	619.07713474	2.207561762	724.90623707	36.23323822	-1.206841352	34.896694183	19.116732477	42.326513458	-71.11964	1	55067.48134	17.451866029
59135	2022-07-29	15:17:48.559	209.42903426	5026.296822	1659107868.56	0	899	2.1438252344	2.1875384858	604.50318168	619.46367906	2.207561762	724.90716714	36.23323822	-1.2352875471	34.896694183	19.116954803	42.326508221	-71.11964	1	55068.355739	17.36442606
59136	2022-07-29	15:17:49.572	209.42904598	5026.297104	1659107869.573	0	899	2.1448987236	2.1904339541	604.50323545	620.08223047	2.2965337402	724.89409754	36.233249134	-1.2373571467	34.896694183	19.114417348	42.326504339	-71.11964	1	55069.396745	17.3
59137	2022-07-29	15:17:50.486	209.42905656	5026.297357	1659107870.487	0	899	2.1449142185	2.1904499259	604.81864347	620.40581792	2.2965410479	724.89062096	36.234062195	-1.1571601629	34.896694183	19.119405557	42.326502309	-71.119637952	1	55070.307177	17.330717703
59138	2022-07-29	15:17:51.388	209.429067	5026.297608	1659107871.389	0	899	2.145000574	2.1894312587	604.81864347	620.02530515	2.2418530772	724.89695164	36.234062195	-1.1571601629	34.896694183	19.117673874	42.32649908	-71.119632413	1	55071.184074	17.381592554
59139	2022-07-29	15:17:52.270	209.42907721	5026.297853	1659107872.271	0	899	2.145000574	2.1894312587	603.0534662	618.21574688	2.2418530772	724.87830034	36.234062195	-1.1508220142	34.896694183	19.11381911	42.32649484	-71.119628333	1	55072.096174	17.3
59140	2022-07-29	15:17:53.137	209.42908723	5026.298094	1659107873.137	0	899	2.1422689508	2.1861652841	603.0534662	618.05179604	2.2182000233	724.89469657	36.234062195	-1.1552846053	34.896694183	19.116174698	42.326493347	-71.119628333	1	55072.991727	17.3
59141	2022-07-29	15:17:54.010	209.42909735	5026.298336	1659107874.011	0	899	2.1422689508	2.1861652841	605.00867648	620.05563367	2.2182000233	724.89879805	36.234062195	-1.1587878466	34.896694183	19.118034363	42.326493333	-71.119626993	1	55073.804085	17.3
59142	2022-07-29	15:17:54.934	209.42910804	5026.298593	1659107874.935	0	899	2.1456513864	2.1892518223	605.00867648	619.93011248	2.2001412627	724.90252686	36.234062195	-1.1587878466	34.896694183	19.118034363	42.326493333	-71.119626667	1	55074.737332	17.3
59143	2022-07-29	15:17:55.845	209.42911859	5026.298846	1659107875.846	0	899	2.1456664706	2.1892673508	603.64795727	618.53588085	2.2001480757	724.88313667	36.234853429	-1.1771124262	34.740021409	19.11884606	42.326493333	-71.119625534	1	55075.679421	17.3
59144	2022-07-29	15:17:56.746	209.42912902	5026.299096	1659107876.747	0	899	2.143887598	2.1889705868	603.64811836	619.05718451	2.2752453181	724.86910425	36.234886169	-1.1522772312	34.896694183	19.119115829	42.326494262	-71.119624072	1	55076.557022	17.3
59145	2022-07-29	15:17:57.628	209.42913921	5026.299341	1659107877.628	0	899	2.143887598	2.1889705868	606.53839336	622.02123832	2.2752453181	724.88580322	36.234886169	-1.1522772312	34.896694183	19.119115829	42.326495732	-71.119624065	1	55077.439103	17.3
59146	2022-07-29	15:17:58.487	209.42914917	5026.29958	1659107878.488	0	899	2.1463698095	2.1924331722	606.53839336	622.34106477	2.3210512454	724.90022207	36.234886169	-1.1572032543	34.749916531	19.117496478	42.326497751	-71.119625	1	55078.325243	17.3
59147	2022-07-29	15:17:59.381	209.42915951	5026.299828	1659107879.382	0	899	2.1463734518	2.1924369278	605.53370063	621.310208	2.3210529803	724.8919508	36.235077157	-1.2632163503	34.896694183	19.100240859	42.326500645	-71.119625322	1	55079.193392	17.3
59148	2022-07-29	15:18:00.286	209.42916999	5026.30008	1659107880.287	0	899	2.1435849862	2.189019738	605.53592104	621.11652701	2.2929465815	724.91481271	36.235527039	-1.4780666954	34.87030719	19.091956044	42.32650358	-71.11962679	1	55080.073964	17.29260355
59149	2022-07-29	15:18:01.184	209.42918038	5026.300329	1659107881.185	0	899	2.1435849862	2.189019738	606.38296554	621.9853662	2.2929465815	724.92079698	36.235527039	-1.1506495476	34.647666931	19.118034363	42.326506532	-71.119628266	1	55080.959566	17.204043393
59150	2022-07-29	15:18:02.118	209.42919118	5026.300588	1659107882.118	0	899	2.1453000154	2.1898827528	606.38296554	621.67921624	2.2490614541	724.93147611	36.235527039	-1.2163485778	34.837323448	19.113371464	42.326505154	-71.119629846	1	55081.907426	17.2
59151	2022-07-29	15:18:03.040	209.42920186	5026.300845	1659107883.041	0	899	2.1453000154	2.1898827528	605.82881963	621.11109178	2.2490614541	724.92681076	36.235527039	-1.2112823614	34.761460841	19.114650373	42.326505	-71.11963	1	55082.860393	17.2
59152	2022-07-29	15:18:03.953	209.42921242	5026.301098	1659107883.953	0	899	2.1478532777	2.1929171603	605.82881963	621.25830221	2.2701880585	724.91367931	36.235527039	-1.1900689586	34.702090105	19.116482526	42.326505	-71.119631296	1	55083.777778	17.2
59153	2022-07-29	15:18:04.858	209.42922289	5026.301349	1659107884.858	0	899	2.1478645166	2.192928741	604.50896964	619.90487416	2.270193291	724.91324277	36.236115967	-1.1903276633	34.741670596	19.112327639	42.326505	-71.119630507	1	55084.695519	17.2
59154	2022-07-29	15:18:05.732	209.42923301	5026.301592	1659107885.732	0	899	2.1423987358	2.1862018602	604.51072922	619.51232848	2.2134528966	724.90869989	36.236473083	-1.1800874551	34.725178725	19.112961738	42.32650407	-71.11963	1	55085.558252	17.2
59155	2022-07-29	15:18:06.614	209.42924322	5026.301837	1659107886.614	0	899	2.1423987358	2.1862018602	604.55234336	619.55497532	2.2134528966	724.88983154	36.236473083	-1.1587878466	34.896694183	19.117673874	42.326503333	-71.119629319	1	55086.408612	17.2
59156	2022-07-29	15:18:07.507	209.42925356	5026.302086	1659107887.508	0	899	2.1465890521	2.1909310649	604.55234336	619.71056906	2.2358473246	724.92742677	36.236473083	-1.1634228143	34.896694183	19.116745084	42.326503333	-71.119627834	1	55087.299674	17.2
59157	2022-07-29	15:18:08.427	209.42926421	5026.302341	1659107888.428	0	899	2.1465890521	2.1909310649	606.66412259	621.87529793	2.2358473246	724.92961232	36.236473083	-1.1815749407	34.896694183	19.118755341	42.326503333	-71.119626247	1	55088.251832	17.2
59158	2022-07-29	15:18:09.344	209.42927481	5026.302596	1659107889.344	0	899	2.1453190026	2.1904369344	606.66412259	622.15184657	2.275484511	724.91154308	36.236473083	-1.1669260263	34.896694183	19.115514755	42.32650316	-71.119625	1	55089.104101	17.2
59159	2022-07-29	15:18:10.250	209.4292853	5026.302847	1659107890.25	0	899	2.1453219073	2.1904399275	606.79489123	622.28596312	2.2754858681	724.91528159	36.236625469	-1.1697286194	34.896694183	19.107825841	42.326501757	-71.119625541	1	55090.054054	17.194594595
59160	2022-07-29	15:18:11.174	209.429296	5026.303104	1659107891.174	0	899	2.1468521422	2.1907108312	606.79851456	621.84466073	2.2116991186	724.90214286	36.237358093	-1.1832026243	34.896694183	19.070859909	42.326503298	-71.11963479	1	55090.978979	17.102102102
59161	2022-07-29	15:18:12.061	209.42930626	5026.30335	1659107892.061	0	899	2.1468521422	2.1907108312	605.26966076	620.27789755	2.2116991186	724.90938785	36.237358093	-1.2090726191	34.896694183	19.068799366	42.326510682	-71.11963353	1	55091.881874	17.011812627
59162	2022-07-29	15:18:12.957	209.42931663	5026.303599	1659107892.957	0	899	2.1485205326	2.1925088842	605.26966076	620.31071884	2.2164185722	724.93300765	36.237358093	-1.3379806328	34.896694183	19.078880209	42.326515238	-71.119633333	1	55092.714286	16.857142857
59163	2022-07-29	15:18:13.926	209.42932785	5026.303868	1659107893.926	0	899	2.1485205326	2.1925088842	606.74379144	621.82148194	2.2164185722	724.92979179	36.237358093	-1.1555324793	34.896694183	19.092624184	42.326519045	-71.119634522	1	55093.713355	16.728664495
59164	2022-07-29	15:18:14.854	209.42933859	5026.304126	1659107894.854	0	899	2.1456809928	2.1899282953	606.74595326	621.93299833	2.2320933827	724.91334827	36.237795242	-1.1588632208	34.896694183	19.110923098	42.326522118	-71.119637118	1	55094.635407	16.63645933
59165	2022-07-29	15:18:15.743	209.42934888	5026.304373	1659107895.743	0	899	2.1456848765	2.1899322952	605.82279583	620.98674638	2.2320951623	724.90817079	36.237998962	-1.1720353697	34.896694183	19.118208588	42.326523333	-71.119639977	1	55095.493204	16.6
59166	2022-07-29	15:18:16.648	209.42935935	5026.304624	1659107896.648	0	899	2.1481471445	2.1938611757	605.82279583	621.47356976	2.3019497164	724.89605915	36.237998962	-1.2235166971	34.896694183	19.111754727	42.326522662	-71.119642338	1	55096.402734	16.6
59167	2022-07-29	15:18:17.526	209.42936951	5026.304868	1659107897.526	0	899	2.1481471445	2.1938611757	607.10838801	622.79237381	2.3019497164	724.88250732	36.237998962	-1.5396587849	34.896694183	19.084903717	42.326521194	-71.119643333	1	55097.283883	16.6
59168	2022-07-29	15:18:18.424	209.42937992	5026.305118	1659107898.425	0	899	2.1478590777	2.1920862405	607.10838801	622.28208899	2.2288810846	724.89001627	36.237998962	-1.2670752757	34.896694183	19.102518309	42.326519802	-71.119643532	1	55098.119023	16.6
59169	2022-07-29	15:18:19.309	209.42939015	5026.305364	1659107899.309	0	899	2.1478654493	2.1920928022	606.66285038	621.82543618	2.2288839971	724.89026728	36.238332837	-1.1913516727	34.896694183	19.095741322	42.326518272	-71.119645	1	55099.018311	16.6
59170	2022-07-29	15:18:20.196	209.42940042	5026.30561	1659107900.196	0	899	2.1464299499	2.1893627045	606.66542463	621.39226774	2.1663393743	724.88970947	36.238853455	-1.2548193932	34.896694183	19.060417175	42.326515264	-71.119645	1	55099.920651	16.6
59171	2022-07-29	15:18:21.055	209.42941037	5026.305849	1659107901.056	0	899	2.1464299499	2.1893627045	604.11428195	618.7791959	2.1663393743	724.8852438	36.238853455	-1.2355031304	34.896694183	19.052136806	42.326513674	-71.119645	1	55100.795524	16.6
59172	2022-07-29	15:18:21.944	209.42942065	5026.306096	1659107901.944	0	899	2.1425127776	2.1861340879	604.11428195	619.04275303	2.2043338287	724.8912596	36.238853455	-1.415396628	34.896694183	19.082021574	42.326512221	-71.119646113	1	55101.667638	16.6
59173	2022-07-29	15:18:22.815	209.42943074	5026.306338	1659107902.816	0	899	2.1425127776	2.1861340879	605.61370753	620.57923143	2.2043338287	724.89719012	36.238853455	-1.4997543775	34.896694183	19.098414667	42.326511667	-71.119646667	1	55102.506692	16.6
59174	2022-07-29	15:18:23.697	209.42944094	5026.306583	1659107903.697	0	899	2.1456879898	2.1899807297	605.61370753	620.78799612	2.2343320062	724.90892302	36.238853455	-1.3918009831	34.896694183	19.106022336	42.326511667	-71.119647328	1	55103.396739	16.6
59175	2022-07-29	15:18:24.553	209.42945086	5026.306821	1659107904.554	0	899	2.1456934225	2.1899863249	608.20127763	623.44041793	2.2343344981	724.89133277	36.23913842	-1.3178882528	34.896694183	19.112667021	42.326511155	-71.119648845	1	55104.307223	16.6
59176	2022-07-29	15:18:25.441	209.42946113	5026.307067	1659107905.442	0	899	2.1469076966	2.1902681288	608.20440335	623.11296984	2.1870150588	724.87281486	36.239768982	-1.2567057728	34.863710441	19.119020336	42.326509286	-71.11965	1	55105.214064	16.6
59177	2022-07-29	15:18:26.322	209.42947133	5026.307312	1659107906.323	0	899	2.1469076966	2.1902681288	609.16432689	624.09642343	2.1870150588	724.89404297	36.239768982	-1.2157557011	34.647666931	19.118394852	42.326506474	-71.119650193	1	55106.115789	16.6
59178	2022-07-29	15:18:27.265	209.42948223	5026.307574	1659107907.265	0	899	2.1469777757	2.190758739	609.16432689	624.24136668	2.2077312977	724.8962176	36.239768982	-1.2077683471	34.759811654	19.11722638	42.326504939	-71.119651728	1	55107.018311	16.6
59179	2022-07-29	15:18:28.223	209.42949333	5026.30784	1659107908.224	0	899	2.1469777757	2.190758739	608.94002812	624.01151644	2.2077312977	724.93953033	36.239768982	-1.1636707783	34.896694183	19.118394852	42.326501687	-71.11965498	1	55107.993896	16.6
59180	2022-07-29	15:18:29.131	209.42950384	5026.308092	1659107909.132	0	899	2.1506912341	2.1943426802	608.94002812	623.94068464	2.1976050263	724.90129726	36.239768982	-1.1558558554	34.896694183	19.117012024	42.326497351	-71.119657877	1	55108.863158	16.513684211
59181	2022-07-29	15:18:30.065	209.42951465	5026.308352	1659107910.066	0	899	2.1506964091	2.1943480074	605.85452899	620.77919339	2.1976073555	724.89042936	36.2400398	-1.3194727787	34.786198648	19.088353012	42.326495387	-71.119659613	1	55109.767961	16.423203883
59182	2022-07-29	15:18:31.012	209.4295256	5026.308614	1659107911.012	0	899	2.1490872842	2.193233755	605.85620562	620.96218899	2.2236504767	724.92601326	36.240379333	-1.3589353254	34.764759215	19.083650021	42.326492522	-71.119662478	1	55110.743428	16.251314406
59183	2022-07-29	15:18:31.895	209.42953583	5026.30886	1659107911.896	0	899	2.1490872842	2.193233755	607.70629516	622.85840734	2.2236504767	724.91914903	36.240379333	-1.1718090773	34.896694183	19.118755341	42.326490615	-71.119664385	1	55111.631164	16.136883629
59184	2022-07-29	15:18:32.812	209.42954645	5026.309115	1659107912.813	0	899	2.1498543534	2.19431535	607.70629516	622.96135934	2.2383892307	724.89257812	36.240379333	-1.1718090773	34.896694183	19.118755341	42.326489094	-71.119665	1	55112.543544	16.045645646
59185	2022-07-29	15:18:33.696	209.42955667	5026.30936	1659107913.696	0	899	2.1498567854	2.194317855	608.27669894	623.54608959	2.2383903461	724.87216449	36.240506658	-1.2243897741	34.896694183	19.117718286	42.326487652	-71.119665681	1	55113.408612	15.959138756
59186	2022-07-29	15:18:34.604	209.42956718	5026.309612	1659107914.604	0	899	2.1473929112	2.190983249	608.28060652	623.2670338	2.1978934365	724.89556885	36.241294861	-1.1522772312	34.896694183	19.119115829	42.32648615	-71.119666667	1	55114.309829	15.869017094
59187	2022-07-29	15:18:35.456	209.42957704	5026.309849	1659107915.456	0	899	2.1473929112	2.190983249	608.53556201	623.52827072	2.1978934365	724.88832547	36.241294861	-1.1522772312	34.896694183	19.119115829	42.326483307	-71.119668021	1	55115.203156	15.8
59188	2022-07-29	15:18:36.372	209.42958765	5026.310104	1659107916.373	0	899	2.1449580046	2.1891400701	608.53556201	623.74999589	2.2296049477	724.88816864	36.241294861	-1.153441317	34.896694183	19.119372298	42.326476485	-71.119673333	1	55116.109218	15.8
59189	2022-07-29	15:18:37.269	209.42959802	5026.310353	1659107917.269	0	899	2.1449580046	2.1891400701	606.68001853	621.84806064	2.2296049477	724.91411181	36.241294861	-1.1539047956	34.896694183	19.118402001	42.326475	-71.119673333	1	55117.007121	15.8
59190	2022-07-29	15:18:38.161	209.42960834	5026.3106	1659107918.161	0	899	2.1485596407	2.1916628899	606.68001853	621.4512289	2.1726597063	724.9214813	36.241294861	-1.1555755691	34.896694183	19.118275611	42.326475	-71.119673333	1	55117.914547	15.8
59191	2022-07-29	15:18:39.082	209.42961902	5026.310856	1659107919.083	0	899	2.1485596407	2.1916628899	609.05923695	623.88837561	2.1726597063	724.93148824	36.241294861	-1.1939171134	34.812585641	19.116374654	42.326475	-71.11967463	1	55118.778087	15.8
59192	2022-07-29	15:18:40.039	209.42963008	5026.311122	1659107920.039	0	899	2.1490226078	2.1923755773	609.06184435	623.97409628	2.1845367208	724.93508365	36.241820127	-1.163692277	34.647666931	19.116511225	42.326475	-71.119676236	1	55119.741468	15.8
59193	2022-07-29	15:18:40.977	209.42964095	5026.311383	1659107920.978	0	899	2.1490259805	2.1923790486	607.84794612	622.73048754	2.184538231	724.91748047	36.241996765	-1.160415411	34.647666931	19.115514755	42.326475	-71.119677854	1	55120.712513	15.8
59194	2022-07-29	15:18:41.930	209.42965198	5026.311647	1659107921.931	0	899	2.150490636	2.1938779979	607.84794612	622.73212282	2.1847725285	724.91797724	36.241996765	-1.3409664655	34.853815319	19.078847241	42.326475	-71.11968161	1	55121.65534	15.734466019
59195	2022-07-29	15:18:42.822	209.42966229	5026.311895	1659107922.822	0	899	2.150490636	2.1938779979	606.95440081	621.81669755	2.1847725285	724.9159651	36.241996765	-1.2502490274	34.896694183	19.098383253	42.326475868	-71.119690279	1	55122.520894	15.7
59196	2022-07-29	15:18:43.707	209.42967253	5026.312141	1659107923.707	0	899	2.1486417417	2.1921924001	606.95440081	621.88576363	2.1946815452	724.92463937	36.241996765	-1.1506495476	34.896694183	19.119474411	42.326474673	-71.119701319	1	55123.398779	15.660122075
59197	2022-07-29	15:18:44.618	209.42968309	5026.312394	1659107924.619	0	899	2.1486417417	2.1921924001	605.76945222	620.67166475	2.1946815452	724.90455759	36.241996765	-1.1778130421	34.723529538	19.105202075	42.326470007	-71.1197111	1	55124.331954	15.56680455
59198	2022-07-29	15:18:45.549	209.42969387	5026.312653	1659107925.55	0	899	2.1488009467	2.1926573309	605.77397248	620.7802412	2.2096195913	724.9061057	36.242912292	-1.2439431702	34.896694183	19.113917787	42.32646303	-71.119720758	1	55125.272727	15.472727273
59199	2022-07-29	15:18:46.463	209.42970443	5026.312906	1659107926.463	0	899	2.1488009467	2.1926573309	606.71293498	621.74246374	2.2096195913	724.90677345	36.242912292	-1.2189570831	34.896694183	19.116281333	42.326452516	-71.119732756	1	55126.163462	15.367307692
59200	2022-07-29	15:18:47.414	209.42971544	5026.313171	1659107927.414	0	899	2.1494237234	2.1959217739	606.71293498	622.64722483	2.3392322026	724.93341064	36.242912292	-1.1620430946	34.896694183	19.119115829	42.32644753	-71.119739404	1	55127.160612	15.183938815
59201	2022-07-29	15:18:48.338	209.42972613	5026.313427	1659107928.338	0	899	2.1494237234	2.1959217739	608.41570024	624.39471033	2.3392322026	724.92619273	36.242912292	-1.5632220759	34.896694183	19.111356874	42.326442719	-71.119745538	1	55128.046092	15.095390782
59202	2022-07-29	15:18:49.209	209.42973622	5026.313669	1659107929.209	0	899	2.1488298579	2.1935470526	608.41578442	623.78440485	2.252076038	724.93908651	36.242929269	-1.1585722625	34.896694183	19.118091609	42.326431082	-71.11975572	1	55128.918838	15.008116232
59203	2022-07-29	15:18:50.142	209.42974703	5026.313929	1659107930.143	0	899	2.1488417693	2.1935593232	608.48337779	623.85374411	2.252081537	724.89855957	36.243553162	-1.1506495476	34.896694183	19.120195389	42.326424215	-71.119763898	1	55129.867752	14.826449644
59204	2022-07-29	15:18:51.056	209.4297576	5026.314182	1659107931.057	0	899	2.1453240214	2.1908284021	608.48337779	624.15115552	2.2945646617	724.92279417	36.243553162	-1.1528700148	34.726827912	19.119703596	42.326423333	-71.119765	1	55130.761905	14.876190476
59205	2022-07-29	15:18:51.976	209.42976824	5026.314438	1659107931.976	0	899	2.1453240214	2.1908284021	607.79923964	623.44940156	2.2945646617	724.92726469	36.243553162	-1.1524388561	34.759811654	19.118015075	42.326418533	-71.1197662	1	55131.720085	14.827991453
59206	2022-07-29	15:18:52.875	209.42977865	5026.314688	1659107932.875	0	899	2.153228952	2.1958437553	607.79923964	622.3974506	2.1439492869	724.8883958	36.243553162	-1.2124572527	34.896694183	19.115070343	42.326415604	-71.119767729	1	55132.637638	14.8
59207	2022-07-29	15:18:53.765	209.42978895	5026.314935	1659107933.765	0	899	2.153228952	2.1958437553	607.6894573	622.28503149	2.1439492869	724.91770278	36.243553162	-1.1979808128	34.896694183	19.117727103	42.326415868	-71.119770069	1	55133.52071	14.8
59208	2022-07-29	15:18:54.673	209.42979946	5026.315187	1659107934.673	0	899	2.1494583636	2.1938446334	607.69091575	622.9226617	2.2351065681	724.94670701	36.243847626	-1.1805293505	34.896694183	19.120083184	42.326416667	-71.11977233	1	55134.397738	14.760226202
59209	2022-07-29	15:18:55.548	209.42980958	5026.31543	1659107935.548	0	899	2.1494708072	2.1938574494	608.17251596	623.41637304	2.2351122679	724.9430542	36.244499207	-1.196223855	34.896694183	19.1198349	42.326416667	-71.119773333	1	55135.244054	14.7
59210	2022-07-29	15:18:56.486	209.42982045	5026.315691	1659107936.487	0	899	2.1499997164	2.1942836129	608.17251596	623.37717698	2.2295053685	724.96294358	36.244499207	-1.167756109	34.896694183	19.112873267	42.326416667	-71.119772969	1	55136.218717	14.7
59211	2022-07-29	15:18:57.426	209.42983132	5026.315952	1659107937.426	0	899	2.1499997164	2.1942836129	608.0760012	623.2782493	2.2295053685	724.94863144	36.244499207	-1.1841835565	34.896694183	19.114952807	42.32641635	-71.119771984	1	55137.190291	14.7
59212	2022-07-29	15:18:58.345	209.42984197	5026.316207	1659107938.346	0	899	2.1504114019	2.1932797833	608.0760012	622.78745814	2.1592280075	724.92344372	36.244499207	-1.1620430946	34.896694183	19.114433289	42.326414856	-71.11977319	1	55138.086172	14.691382766
59213	2022-07-29	15:18:59.276	209.42985274	5026.316466	1659107939.277	0	899	2.1504114019	2.1932797833	607.74358777	622.44700248	2.1592280075	724.9484168	36.244499207	-1.1534413739	34.677352299	19.111578998	42.32641324	-71.119771729	1	55139.018738	14.6
59214	2022-07-29	15:19:00.221	209.42986368	5026.316728	1659107940.222	0	899	2.148024896	2.1925270712	607.74614252	623.02945999	2.2422897403	724.94894955	36.245014974	-1.1551229133	34.647666931	19.115600068	42.32640858	-71.119774836	1	55139.95069	14.6
59215	2022-07-29	15:19:01.157	209.42987451	5026.316988	1659107941.158	0	899	2.1480319429	2.1925343298	608.94971818	624.2633253	2.2422929807	724.96392822	36.245384216	-1.2694683075	34.896694183	19.118394852	42.326402421	-71.119773522	1	55140.886887	14.511311311
59216	2022-07-29	15:19:02.072	209.42988509	5026.317242	1659107942.072	0	899	2.1500181056	2.193401883	608.94971818	623.86292725	2.1850662327	724.9454952	36.245384216	-1.4580605693	34.896694183	19.114917174	42.326397525	-71.119770572	1	55141.828335	14.417166494
59217	2022-07-29	15:19:03.003	209.42989588	5026.317501	1659107943.004	0	899	2.1500181056	2.193401883	609.22995169	624.15002369	2.1850662327	724.92608562	36.245384216	-1.1571601629	34.896694183	19.1198349	42.326397906	-71.119767521	1	55142.743689	14.4
59218	2022-07-29	15:19:03.894	209.42990619	5026.317749	1659107943.895	0	899	2.1494796413	2.1936848218	609.22995169	624.43755334	2.2261498379	724.92130062	36.245384216	-1.1538617587	34.896694183	19.119591391	42.326399397	-71.119766667	1	55143.638493	14.4
59219	2022-07-29	15:19:04.740	209.42991597	5026.317983	1659107944.74	0	899	2.149482428	2.1936876916	604.95545821	620.05636877	2.2261511092	724.92261066	36.245530135	-1.1539156642	34.896694183	19.119293453	42.326400781	-71.119765886	1	55144.468451	14.4
59220	2022-07-29	15:19:05.582	209.42992572	5026.318217	1659107945.582	0	899	2.1501185922	2.195154205	604.95759771	620.33889012	2.2664518537	724.93786621	36.24596405	-1.1587878466	34.896694183	19.118755341	42.326402607	-71.11976547	1	55145.282051	14.371794872
59221	2022-07-29	15:19:06.463	209.42993593	5026.318462	1659107946.464	0	899	2.1501185922	2.195154205	606.90210863	622.33284102	2.2664518537	724.92874247	36.24596405	-1.1867274409	34.896694183	19.115664072	42.326404739	-71.119767189	1	55146.156823	14.3
59222	2022-07-29	15:19:07.351	209.4299462	5026.318709	1659107947.352	0	899	2.1521550287	2.1963551634	606.90210863	622.03095447	2.2231894784	724.953317	36.24596405	-1.1654816795	34.896694183	19.119548722	42.326403333	-71.119770102	1	55147.061038	14.3
59223	2022-07-29	15:19:08.178	209.42995578	5026.318939	1659107948.179	0	899	2.1521550287	2.1963551634	609.39282646	624.58376087	2.2231894784	724.94051659	36.24596405	-1.1754416425	34.896694183	19.1198349	42.326403333	-71.119771504	1	55147.90234	14.3
59224	2022-07-29	15:19:09.076	209.42996617	5026.319188	1659107949.077	0	899	2.1477177291	2.1922329207	609.39431103	624.7257796	2.2432465431	724.9296491	36.246262961	-1.1572787635	34.896694183	19.119627201	42.326403333	-71.119771667	1	55148.829369	14.3
59225	2022-07-29	15:19:09.947	209.42997624	5026.31943	1659107949.947	0	899	2.147728913	2.1922444407	608.32472036	623.62931558	2.2432516888	724.93548584	36.24684906	-1.1587878466	34.896694183	19.1198349	42.32640451	-71.11977049	1	55149.705706	14.3
59226	2022-07-29	15:19:10.880	209.42998704	5026.319689	1659107950.88	0	899	2.1529149993	2.1974740114	608.32472036	623.60726776	2.2400992542	724.9347134	36.24684906	-1.1587878466	34.896694183	19.1198349	42.326405	-71.11976895	1	55150.630178	14.3
59227	2022-07-29	15:19:11.782	209.42999748	5026.319939	1659107951.782	0	899	2.1529149993	2.1974740114	608.81312726	624.10794459	2.2400992542	724.92699993	36.24684906	-1.1648780076	34.896694183	19.114175443	42.326405	-71.119765608	1	55151.544984	14.3
59228	2022-07-29	15:19:12.713	209.43000826	5026.320198	1659107952.714	0	899	2.1504110777	2.1940638115	608.81312726	623.81306425	2.1979491806	724.93005492	36.24684906	-1.1669260263	34.896694183	19.1157064	42.326406546	-71.119761015	1	55152.463713	14.253628652
59229	2022-07-29	15:19:13.582	209.43001831	5026.320439	1659107953.582	0	899	2.1504110777	2.1940638115	607.810136	622.78536128	2.1979491806	724.90096339	36.24684906	-1.1654169473	34.863710441	19.119140688	42.326409879	-71.119757303	1	55153.309204	14.169079628
59230	2022-07-29	15:19:14.461	209.4300285	5026.320684	1659107954.462	0	899	2.1518698765	2.197255832	607.810136	623.3719746	2.2818984391	724.92182811	36.24684906	-1.1555324793	34.647666931	19.116954803	42.326412985	-71.119754303	1	55154.209073	14.079092702
59231	2022-07-29	15:19:15.355	209.43003883	5026.320932	1659107955.355	0	899	2.1518804252	2.1972667032	609.5109944	625.11641485	2.2819033666	724.91866116	36.247400802	-1.1841188401	34.862061254	19.114732212	42.326411667	-71.119751515	1	55155.091182	13.990881764
59232	2022-07-29	15:19:16.220	209.43004884	5026.321172	1659107956.22	0	899	2.1498664348	2.1937174661	609.51143714	624.60092565	2.2082822062	724.93273926	36.247489929	-1.1539047956	34.896694183	19.119115829	42.326411667	-71.11975007	1	55155.957916	13.904208417
59233	2022-07-29	15:19:17.154	209.43005966	5026.321432	1659107957.155	0	899	2.1498664348	2.1937174661	608.82781425	623.90037852	2.2082822062	724.92383055	36.247489929	-1.1539047956	34.896694183	19.119115829	42.326410244	-71.119751423	1	55156.853728	13.9
59234	2022-07-29	15:19:18.068	209.43007023	5026.321686	1659107958.068	0	899	2.1487784555	2.194463365	608.82781425	624.54151666	2.2998519964	724.89883322	36.247489929	-1.1558235221	34.896694183	19.119752126	42.326408623	-71.119751667	1	55157.826087	13.9
59235	2022-07-29	15:19:18.921	209.43008012	5026.321923	1659107958.922	0	899	2.1487784555	2.194463365	608.58732355	624.29481896	2.2998519964	724.90496018	36.247489929	-1.4877787244	34.896694183	19.109205423	42.32640721	-71.119751667	1	55158.673786	13.9
59236	2022-07-29	15:19:19.818	209.43009049	5026.322172	1659107959.818	0	899	2.1560510965	2.2014973316	608.58735062	624.15948335	2.2805269103	724.91103217	36.247495386	-1.5016083938	34.896694183	19.108742733	42.326407632	-71.119753597	1	55159.579111	13.9
59237	2022-07-29	15:19:20.736	209.43010111	5026.322427	1659107960.736	0	899	2.1560667761	2.2015134902	609.78869653	625.39161977	2.2805342159	724.89865941	36.248313904	-1.1625174205	34.896694183	19.119064331	42.3264092	-71.119755866	1	55160.519837	13.9
59238	2022-07-29	15:19:21.654	209.43011175	5026.322682	1659107961.655	0	899	2.146246829	2.1915532731	609.78869653	625.41473287	2.2838280381	724.90003452	36.248313904	-1.2280978146	34.896694183	19.115673394	42.32641	-71.119758072	1	55161.421698	13.9
59239	2022-07-29	15:19:22.572	209.43012236	5026.322937	1659107962.572	0	899	2.146246829	2.1915532731	610.06799006	625.70118339	2.2838280381	724.90924072	36.248313904	-1.2662129402	34.896694183	19.114433289	42.326409485	-71.119761031	1	55162.309257	13.869074262
59240	2022-07-29	15:19:23.453	209.43013256	5026.323181	1659107963.453	0	899	2.1518425901	2.1963818395	610.06799006	625.39517336	2.2402191429	724.92061064	36.248313904	-1.4099099636	34.896694183	19.095302519	42.326408333	-71.119763676	1	55163.205493	13.8
59241	2022-07-29	15:19:24.342	209.43014286	5026.323429	1659107964.343	0	899	2.1518425901	2.1963818395	610.4332019	625.76956068	2.2402191429	724.9096041	36.248313904	-1.2336598635	34.896694183	19.1198349	42.326408502	-71.119765	1	55164.101301	13.789869888
59242	2022-07-29	15:19:25.233	209.43015317	5026.323676	1659107965.234	0	899	2.1487913931	2.1925880554	610.43587846	625.5370195	2.2066803379	724.88821068	36.248851902	-1.174967289	34.896694183	19.116373062	42.326409882	-71.119765	1	55164.929368	13.707063197
59243	2022-07-29	15:19:26.125	209.4301635	5026.323924	1659107966.126	0	899	2.1487939397	2.1925906772	608.60839818	623.66433854	2.2066814899	724.90325928	36.248985291	-1.160415411	34.896694183	19.115514755	42.32641	-71.119765	1	55165.885993	13.7
59244	2022-07-29	15:19:26.996	209.43017358	5026.324166	1659107966.997	0	899	2.1478017917	2.1922046119	608.60839818	623.88067463	2.2376127177	724.90771808	36.248985291	-1.3640554354	34.896694183	19.079719935	42.32641	-71.119766222	1	55166.733014	13.7
59245	2022-07-29	15:19:27.865	209.43018362	5026.324407	1659107967.865	0	899	2.1478017917	2.1922046119	609.03147775	624.31437086	2.2376127177	724.89923096	36.248985291	-1.1571601629	34.896694183	19.116594315	42.32641	-71.119768573	1	55167.571845	13.7
59246	2022-07-29	15:19:28.726	209.4301936	5026.324646	1659107968.727	0	899	2.1511068558	2.1955367455	609.03147775	624.30013084	2.2355787865	724.88991804	36.248985291	-1.1571601629	34.896694183	19.116594315	42.326410776	-71.11977	1	55168.465708	13.7
59247	2022-07-29	15:19:29.658	209.43020439	5026.324905	1659107969.659	0	899	2.1511169912	2.1955471844	608.46509079	623.7195768	2.2355834266	724.89763353	36.249515609	-1.2666333109	34.896694183	19.112473077	42.326413165	-71.11977	1	55169.449449	13.7
59248	2022-07-29	15:19:30.596	209.43021524	5026.325166	1659107970.597	0	899	2.1544033311	2.1976866021	608.46730375	623.30364297	2.1757538831	724.90720595	36.249961853	-1.3312436098	34.896694183	19.107679443	42.326416885	-71.119768743	1	55170.377065	13.7
59249	2022-07-29	15:19:31.546	209.43022623	5026.325429	1659107971.546	0	899	2.1544033311	2.1976866021	608.90404783	623.75103623	2.1757538831	724.92663574	36.249961853	-1.5380311012	34.896694183	19.084543228	42.326422121	-71.119767197	1	55171.318182	13.668181818
59250	2022-07-29	15:19:32.446	209.43023664	5026.325679	1659107972.446	0	899	2.1505932995	2.1951000376	608.90404783	624.19969213	2.239891097	724.90474878	36.249961853	-1.5234253935	34.896694183	19.063312126	42.326427468	-71.119768333	1	55172.240481	13.6
59251	2022-07-29	15:19:33.355	209.43024716	5026.325932	1659107973.355	0	899	2.1505932995	2.1951000376	610.38043901	625.7131702	2.239891097	724.85758234	36.249961853	-1.4602594565	34.896694183	19.073166134	42.326430241	-71.119768574	1	55173.144498	13.6
59252	2022-07-29	15:19:34.265	209.4302577	5026.326185	1659107974.265	0	899	2.1478607079	2.1928642333	610.38043901	625.90487762	2.267202157	724.89221191	36.249961853	-1.1929684877	34.896694183	19.113353729	42.326431695	-71.119770112	1	55174.016807	13.598319328
59253	2022-07-29	15:19:35.153	209.43026797	5026.326431	1659107975.153	0	899	2.1478713526	2.1928752012	611.05815068	626.59986101	2.2672071066	724.90629568	36.250519658	-1.196849058	34.896694183	19.111636358	42.326433249	-71.119776331	1	55174.94958	13.505042017
59254	2022-07-29	15:19:36.019	209.430278	5026.326672	1659107976.019	0	899	2.1530441324	2.1975712436	611.05886831	626.39814192	2.2383964657	724.89603611	36.250663757	-1.3517780075	34.896694183	19.092161153	42.326434699	-71.119779399	1	55175.819639	13.5
59255	2022-07-29	15:19:36.921	209.43028844	5026.326923	1659107976.921	0	899	2.1530441324	2.1975712436	609.59258583	624.89505168	2.2383964657	724.88355705	36.250663757	-1.2462284289	34.896694183	19.110441915	42.326437268	-71.119784537	1	55176.68049	13.43195099
59256	2022-07-29	15:19:37.868	209.43029941	5026.327186	1659107977.869	0	899	2.1505484185	2.1951017288	609.59258583	624.92194062	2.2422332131	724.88427734	36.250663757	-1.1978515387	34.896694183	19.117315292	42.326439319	-71.119788638	1	55177.591262	13.340873786
59257	2022-07-29	15:19:38.759	209.43030972	5026.327433	1659107978.76	0	899	2.1505484185	2.1951017288	609.29299042	624.61481132	2.2422332131	724.87153514	36.250663757	-1.2459804483	34.896694183	19.118151368	42.32644	-71.11979	1	55178.463511	13.3
59258	2022-07-29	15:19:39.654	209.43032007	5026.327682	1659107979.654	0	899	2.1524711942	2.1974344049	609.29323128	624.74276614	2.260460126	724.87484519	36.250712262	-1.2463793352	34.896694183	19.115718399	42.32644	-71.119790634	1	55179.380435	13.3
59259	2022-07-29	15:19:40.536	209.43033028	5026.327927	1659107980.536	0	899	2.1524842734	2.1974478802	608.52765345	623.9578183	2.2604661766	724.88363627	36.251396179	-1.2945298162	34.896694183	19.095014484	42.32644	-71.119792196	1	55180.317396	13.3
59260	2022-07-29	15:19:41.469	209.43034108	5026.328186	1659107981.469	0	899	2.1509200859	2.1953252734	608.52765345	623.77648643	2.2345510747	724.87059658	36.251396179	-1.4637626615	34.896694183	19.110954512	42.32644	-71.119793771	1	55181.262525	13.3
59261	2022-07-29	15:19:42.349	209.43035127	5026.328431	1659107982.35	0	899	2.1509200859	2.1953252734	609.28033696	624.54803111	2.2345510747	724.87017822	36.251396179	-1.1555324793	34.896694183	19.1198349	42.326440224	-71.119795224	1	55182.134633	13.3
59262	2022-07-29	15:19:43.226	209.43036142	5026.328674	1659107983.227	0	899	2.1501365285	2.195016774	609.28033696	624.717731	2.258774287	724.8854455	36.251396179	-1.1647594441	34.896694183	19.117794037	42.326441582	-71.119796582	1	55182.948932	13.3
59263	2022-07-29	15:19:44.125	209.43037182	5026.328924	1659107984.125	0	899	2.1501365285	2.195016774	610.47375534	625.94138714	2.258774287	724.87301696	36.251396179	-1.1776621168	34.896694183	19.115869383	42.326443074	-71.119796667	1	55183.844689	13.3
59264	2022-07-29	15:19:45.028	209.43038227	5026.329174	1659107985.028	0	899	2.1529441695	2.1987221129	610.47690866	626.23471839	2.300071777	724.8598075	36.252029975	-1.1667751998	34.896694183	19.117639049	42.326444665	-71.119797999	1	55184.799145	13.3
59265	2022-07-29	15:19:45.917	209.43039256	5026.329421	1659107985.917	0	899	2.152948391	2.1987264646	610.36608845	626.12105161	2.3000737637	724.87317945	36.252250671	-1.169502308	34.896694183	19.11790873	42.326445	-71.119797215	1	55185.670813	13.3
59266	2022-07-29	15:19:46.838	209.43040323	5026.329677	1659107986.839	0	899	2.1541509561	2.1971977992	610.36608845	625.16883312	2.1643505731	724.8792765	36.252250671	-1.1765302846	34.896694183	19.117384071	42.326445	-71.119796667	1	55186.597725	13.3
59267	2022-07-29	15:19:47.756	209.43041384	5026.329932	1659107987.756	0	899	2.1541509561	2.1971977992	610.13046482	624.92749509	2.1643505731	724.86740456	36.252250671	-1.1852075075	34.74496897	19.11458575	42.326445	-71.119796667	1	55187.512621	13.3
59268	2022-07-29	15:19:48.592	209.43042352	5026.330164	1659107988.592	0	899	2.1508434426	2.1949949031	610.13046482	625.33227048	2.2221174667	724.85869553	36.252250671	-1.1923540996	34.69384417	19.112179156	42.326445	-71.119796667	1	55188.324272	13.3
59269	2022-07-29	15:19:49.467	209.43043365	5026.330408	1659107989.467	0	899	2.1508434426	2.1949949031	611.67375109	626.91400876	2.2221174667	724.87450606	36.252250671	-1.1539047956	34.896694183	19.113353729	42.326445	-71.119796667	1	55189.198009	13.3
59270	2022-07-29	15:19:50.346	209.43044383	5026.330652	1659107990.347	0	899	2.1484574611	2.1921814091	611.67736194	626.78634313	2.2034253075	724.87986624	36.252975009	-1.1716904822	34.896694183	19.115008588	42.326444248	-71.119796165	1	55190.150485	13.3
59271	2022-07-29	15:19:51.226	209.43045402	5026.330896	1659107991.227	0	899	2.1484599455	2.1921839668	609.21048774	624.25854277	2.2034264299	724.87141509	36.253105164	-1.1586368787	34.896694183	19.117757343	42.326439966	-71.119793333	1	55191.005086	13.3
59272	2022-07-29	15:19:52.117	209.43046432	5026.331144	1659107992.117	0	899	2.1498862092	2.1945839636	609.21048774	624.58487237	2.2500333676	724.87255779	36.253105164	-1.1555324793	34.896694183	19.119474411	42.32643393	-71.119793333	1	55191.910478	13.3
59273	2022-07-29	15:19:52.984	209.43047436	5026.331385	1659107992.985	0	899	2.1498862092	2.1945839636	611.68351141	627.12030668	2.2500333676	724.87304688	36.253105164	-1.1555324793	34.896694183	19.119474411	42.326428123	-71.119794636	1	55192.781563	13.3
59274	2022-07-29	15:19:53.868	209.43048459	5026.33163	1659107993.869	0	899	2.1523639236	2.196256148	611.68447861	626.82438754	2.2078016621	724.86514262	36.253299183	-1.1708389047	34.896694183	19.119856891	42.326424444	-71.119795	1	55193.666667	13.3
59275	2022-07-29	15:19:54.713	209.43049436	5026.331865	1659107994.713	0	899	2.1523742194	2.1962667482	612.33140627	627.48736015	2.2078063144	724.87664795	36.253837585	-1.160415411	34.896694183	19.119115829	42.32642494	-71.119793393	1	55194.482075	13.3
59276	2022-07-29	15:19:55.645	209.43050516	5026.332124	1659107995.646	0	899	2.1543900768	2.1980150961	612.33140627	627.38044345	2.1926050813	724.88321873	36.253837585	-1.160415411	34.896694183	19.119115829	42.326427989	-71.119790344	1	55195.396694	13.3
59277	2022-07-29	15:19:56.622	209.43051647	5026.332395	1659107996.623	0	899	2.1543900768	2.1980150961	611.05470168	626.07236177	2.1926050813	724.87446241	36.253837585	-1.1682303118	34.896694183	19.11878073	42.326432668	-71.119787666	1	55196.400204	13.3
59278	2022-07-29	15:19:57.526	209.43052693	5026.332646	1659107997.527	0	899	2.1549756708	2.1982578761	611.05470168	625.9497877	2.175134903	724.8662558	36.253837585	-1.1716904301	34.896694183	19.117113442	42.326437718	-71.119786667	1	55197.315315	13.268468468
59279	2022-07-29	15:19:58.423	209.4305373	5026.332895	1659107998.423	0	899	2.1549756708	2.1982578761	612.19837152	627.12133567	2.175134903	724.88049882	36.253837585	-1.1945961714	34.896694183	19.1140728	42.326439662	-71.119786667	1	55198.202871	13.2
59280	2022-07-29	15:19:59.302	209.43054749	5026.33314	1659107999.303	0	899	2.1533022493	2.1978381473	612.19837152	627.56744512	2.2385663015	724.87464228	36.253837585	-1.176487175	34.896694183	19.116911086	42.326438333	-71.119786586	1	55199.048604	13.2
59281	2022-07-29	15:20:00.256	209.43055852	5026.333404	1659108000.256	0	899	2.1533186045	2.1978549929	612.40552403	627.77985087	2.2385737915	724.86967862	36.254692482	-1.1692112668	34.896694183	19.119858773	42.326438277	-71.119784944	1	55200.033571	13.2
59282	2022-07-29	15:20:01.194	209.43056938	5026.333665	1659108001.194	0	899	2.1510132376	2.1938029659	612.40582664	627.1905845	2.1547523556	724.87938564	36.254753113	-1.1915241393	34.896694183	19.117237584	42.326436687	-71.119783354	1	55200.987792	13.2
59283	2022-07-29	15:20:02.073	209.43057956	5026.333909	1659108002.074	0	899	2.1510132376	2.1938029659	612.33142263	627.11438422	2.1547523556	724.87316409	36.254753113	-1.1962453964	34.896694183	19.11710412	42.326436667	-71.119783333	1	55201.856016	13.2
59284	2022-07-29	15:20:02.956	209.43058977	5026.334154	1659108002.956	0	899	2.1542081719	2.1973991455	612.33142263	627.23136493	2.1713983197	724.88523733	36.254753113	-1.1645869664	34.896694183	19.118835803	42.326436667	-71.119783333	1	55202.748728	13.2
59285	2022-07-29	15:20:03.848	209.43060009	5026.334402	1659108003.848	0	899	2.1542081719	2.1973991455	611.60888234	626.49124297	2.1713983197	724.87522595	36.254753113	-1.1555324793	34.896694183	19.117684042	42.326436667	-71.119781276	1	55203.617225	13.2
59286	2022-07-29	15:20:04.706	209.43061002	5026.334641	1659108004.706	0	899	2.1550277812	2.1987251348	611.60900323	626.66084102	2.1955313886	724.88699684	36.254777365	-1.1558019594	34.896694183	19.117002487	42.326437408	-71.119780741	1	55204.44466	13.2
59287	2022-07-29	15:20:05.596	209.43062034	5026.334888	1659108005.597	0	899	2.1550413402	2.1987390923	611.48334919	626.53213735	2.1955374738	724.87580195	36.255485535	-1.1614071454	34.896694183	19.118895663	42.326438333	-71.119782245	1	55205.346739	13.2
59288	2022-07-29	15:20:06.509	209.43063089	5026.335141	1659108006.509	0	899	2.1550543609	2.1987361455	611.48334919	626.52652377	2.1947381465	724.88311283	36.255485535	-1.1555324793	34.896694183	19.120195389	42.326438333	-71.119783333	1	55206.289033	13.2
59289	2022-07-29	15:20:07.398	209.43064119	5026.335389	1659108007.399	0	899	2.1550543609	2.1987361455	613.0015597	628.08208395	2.1947381465	724.87825912	36.255485535	-1.1587662405	34.896694183	19.106458689	42.326438333	-71.119783556	1	55207.133547	13.2
59290	2022-07-29	15:20:08.315	209.43065179	5026.335643	1659108008.315	0	899	2.1518985011	2.1970619405	613.0015597	628.61882053	2.2709112521	724.89836474	36.255485535	-1.1983042198	34.896694183	19.108161156	42.326438501	-71.119785167	1	55208.100382	13.2
59291	2022-07-29	15:20:09.246	209.43066257	5026.335902	1659108009.246	0	899	2.1519064222	2.1970701026	611.21295957	626.78467865	2.2709149345	724.8779305	36.255899846	-1.1671524782	34.896694183	19.118487794	42.326439984	-71.119786651	1	55208.99044	13.2
59292	2022-07-29	15:20:10.201	209.43067363	5026.336167	1659108010.202	0	899	2.1569180256	2.2011492141	611.21469619	626.42798295	2.2199059736	724.88830566	36.256248474	-1.1522772312	34.896694183	19.119474411	42.32644	-71.119788222	1	55209.932939	13.2
59293	2022-07-29	15:20:11.065	209.43068363	5026.336407	1659108011.066	0	899	2.1569180256	2.2011492141	610.99373966	626.20152676	2.2199059736	724.88787397	36.256248474	-1.1753015266	34.896694183	19.10780073	42.32644	-71.119789775	1	55210.865217	13.2
59294	2022-07-29	15:20:11.966	209.43069405	5026.336657	1659108011.966	0	899	2.1569722909	2.2012432381	610.99373966	626.21487095	2.2218065012	724.89167674	36.256248474	-1.2077036678	34.896694183	19.106250599	42.326441275	-71.119792551	1	55211.765286	13.2
59295	2022-07-29	15:20:12.887	209.43070471	5026.336913	1659108012.887	0	899	2.1569722909	2.2012432381	610.93128839	626.15086389	2.2218065012	724.88107239	36.256248474	-1.1704724096	34.896694183	19.11622895	42.326446157	-71.119797824	1	55212.67357	13.2
59296	2022-07-29	15:20:13.776	209.430715	5026.33716	1659108013.776	0	899	2.1524441131	2.198530653	610.93128839	626.8113134	2.3157785845	724.87386458	36.256248474	-1.1655355439	34.896694183	19.119973366	42.326452993	-71.1198	1	55213.559118	13.144088176
59297	2022-07-29	15:20:14.628	209.43072486	5026.337397	1659108014.628	0	899	2.1524441131	2.198530653	613.05407168	628.9892745	2.3157785845	724.8731738	36.256248474	-1.1815749407	34.896694183	19.120195389	42.326458762	-71.119796507	1	55214.419125	13.1
59298	2022-07-29	15:20:15.509	209.43073507	5026.337642	1659108015.51	0	899	2.152878336	2.1974904823	613.05797029	628.4781369	2.2427536379	724.86515151	36.257028794	-1.1811222343	34.896694183	19.116158416	42.326463132	-71.119790201	1	55215.29312	13.1
59299	2022-07-29	15:20:16.359	209.43074491	5026.337878	1659108016.36	0	899	2.1528791709	2.1974913423	611.02965419	626.39880552	2.2427540211	724.86016846	36.257072449	-1.160415411	34.896694183	19.119115829	42.326466667	-71.119785616	1	55216.105042	13.110504202
59300	2022-07-29	15:20:17.232	209.430755	5026.33812	1659108017.232	0	899	2.1546826347	2.1978291976	611.02965419	625.87928376	2.1687411566	724.8683314	36.257072449	-1.1845607394	34.896694183	19.118781601	42.326466768	-71.119776497	1	55217.020346	13.197965412
59301	2022-07-29	15:20:18.124	209.43076532	5026.338368	1659108018.124	0	899	2.1546826347	2.1978291976	612.57821969	627.46548348	2.1687411566	724.87421705	36.257072449	-1.1633904604	34.720231164	19.118755341	42.326471306	-71.119768935	1	55217.927772	13.107222787
59302	2022-07-29	15:20:18.989	209.43077534	5026.338608	1659108018.989	0	899	2.1542355571	2.1993927525	612.57821969	628.16552514	2.2681910173	724.87745879	36.257072449	-1.188085556	34.896694183	19.1140728	42.326471667	-71.119765681	1	55218.795591	13.1
59303	2022-07-29	15:20:19.839	209.43078519	5026.338844	1659108019.84	0	899	2.1542369109	2.1993941475	611.98548648	627.55771402	2.2681916453	724.89259874	36.257143185	-1.1858219343	34.896694183	19.114573611	42.326472683	-71.119762967	1	55219.609802	13.1
59304	2022-07-29	15:20:20.756	209.4307958	5026.339099	1659108020.757	0	899	2.155967141	2.2009284485	611.98893886	627.48089621	2.2567760423	724.87752023	36.257835388	-1.3140616559	34.896694183	19.102990877	42.326474215	-71.119756377	1	55220.528917	13.047108307
59305	2022-07-29	15:20:21.686	209.43080655	5026.339357	1659108021.686	0	899	2.155967141	2.2009284485	612.77192249	628.28370038	2.2567760423	724.86588798	36.257835388	-1.4659508333	34.896694183	19.085472259	42.326476581	-71.119748504	1	55221.474359	13
59306	2022-07-29	15:20:22.671	209.43081795	5026.339631	1659108022.671	0	899	2.1539299064	2.1986835397	612.77192249	628.22640752	2.2486456764	724.86903674	36.257835388	-1.1988647237	34.896694183	19.110588301	42.326478333	-71.119743467	1	55222.459817	12.954018311
59307	2022-07-29	15:20:23.589	209.43082859	5026.339886	1659108023.59	0	899	2.1539299064	2.1986835397	613.72518853	629.20371552	2.2486456764	724.86905008	36.257835388	-1.162937814	34.805988893	19.119115829	42.326478981	-71.119741019	1	55223.388388	12.9
59308	2022-07-29	15:20:24.460	209.43083866	5026.340128	1659108024.46	0	899	2.1559603463	2.2020128638	613.72548572	629.64019637	2.3104095939	724.8525617	36.257894807	-1.1686723051	34.670755551	19.117246097	42.326480401	-71.119740401	1	55224.240706	12.9
59309	2022-07-29	15:20:25.377	209.43084927	5026.340383	1659108025.377	0	899	2.1559714838	2.2020243462	614.3793935	630.31109804	2.3104148517	724.86743164	36.258476257	-1.1539047956	34.896694183	19.098949432	42.326481995	-71.119740516	1	55225.098619	12.890138067
59310	2022-07-29	15:20:26.331	209.43086031	5026.340648	1659108026.331	0	899	2.156207609	2.1999488603	614.3793935	629.50634827	2.1965144877	724.85253906	36.258476257	-1.1525898098	34.896694183	19.113788074	42.326485276	-71.119729724	1	55226.041365	12.795863495
59311	2022-07-29	15:20:27.180	209.43087015	5026.340884	1659108027.181	0	899	2.156207609	2.1999488603	613.5642424	628.67112691	2.1965144877	724.87373524	36.258476257	-1.1560283576	34.896694183	19.118973953	42.326491136	-71.119723864	1	55226.920372	12.707962771
59312	2022-07-29	15:20:28.108	209.43088088	5026.341141	1659108028.108	0	899	2.1577592348	2.2013983877	613.5642424	628.62483209	2.1899445689	724.86161673	36.258476257	-1.1585399212	34.896694183	19.117033005	42.326488916	-71.119720583	1	55227.825243	12.7
59313	2022-07-29	15:20:28.980	209.43089097	5026.341383	1659108028.98	0	899	2.1577592348	2.2013983877	615.55038194	630.65972355	2.1899445689	724.84352243	36.258476257	-1.2302968115	34.896694183	19.114376434	42.326488333	-71.119718768	1	55228.739316	12.626068376
59314	2022-07-29	15:20:29.908	209.43090172	5026.341641	1659108029.909	0	899	2.1581092216	2.2039622103	615.55414525	631.43091409	2.2983647857	724.83911294	36.259226464	-1.1966549987	34.896694183	19.115619217	42.326489426	-71.119719426	1	55229.655502	12.6
59315	2022-07-29	15:20:30.809	209.43091214	5026.341891	1659108030.809	0	899	2.1581135617	2.2039666841	614.38555711	630.23219937	2.2983668219	724.84594727	36.25945282	-1.1555324793	34.896694183	19.116954803	42.32649	-71.119719098	1	55230.541082	12.6
59316	2022-07-29	15:20:31.701	209.43092248	5026.342139	1659108031.702	0	899	2.1572120383	2.2016783958	614.38555711	629.75731997	2.2311724045	724.8360434	36.25945282	-1.1640156934	34.896694183	19.119224447	42.326489274	-71.119718333	1	55231.435435	12.6
59317	2022-07-29	15:20:32.605	209.43093293	5026.34239	1659108032.605	0	899	2.1572120383	2.2016783958	613.69503741	629.04952365	2.2311724045	724.80864306	36.25945282	-1.3494819561	34.758162467	19.113665208	42.326488937	-71.11971773	1	55232.362179	12.6
59318	2022-07-29	15:20:33.568	209.43094407	5026.342658	1659108033.568	0	899	2.1567189906	2.2015553877	613.69503741	629.18141167	2.2498654429	724.82829396	36.25945282	-1.3756968951	34.740021409	19.11303817	42.32649	-71.119716667	1	55233.340149	12.6
59319	2022-07-29	15:20:34.464	209.43095446	5026.342907	1659108034.465	0	899	2.1567189906	2.2015553877	613.64950442	629.13472967	2.2498654429	724.81670981	36.25945282	-1.1555324793	34.896694183	19.1198349	42.32649	-71.119717301	1	55234.190234	12.6
59320	2022-07-29	15:20:35.348	209.43096468	5026.343152	1659108035.348	0	899	2.1581012137	2.2004407366	613.65321877	628.26323529	2.1256499097	724.82996293	36.260195549	-1.1539479131	34.896694183	19.11948396	42.326489695	-71.119720152	1	55235.091387	12.6
59321	2022-07-29	15:20:36.257	209.43097521	5026.343405	1659108036.258	0	899	2.1581016012	2.2004411351	612.83019433	627.42061725	2.1256500778	724.83525843	36.260215759	-1.2313316018	34.708686854	19.116755719	42.326486525	-71.119721879	1	55236.042453	12.6
59322	2022-07-29	15:20:37.155	209.4309856	5026.343654	1659108037.156	0	899	2.15464551	2.1988103773	612.83019433	628.0768544	2.2189351324	724.84345089	36.260215759	-1.1555324793	34.896694183	19.119474411	42.326483701	-71.119726115	1	55236.889623	12.6
59323	2022-07-29	15:20:38.108	209.43099662	5026.343919	1659108038.108	0	899	2.15464551	2.1988103773	612.69215852	627.93538438	2.2189351324	724.80574692	36.260215759	-1.432632485	34.896694183	19.076061817	42.326481918	-71.119728082	1	55237.84944	12.6
59324	2022-07-29	15:20:39.039	209.4310074	5026.344178	1659108039.039	0	899	2.1567554855	2.1998576646	612.69215852	627.55245433	2.1645125102	724.81851984	36.260215759	-1.3056754742	34.896694183	19.095507325	42.326480339	-71.119728333	1	55238.796541	12.6
59325	2022-07-29	15:20:39.996	209.43101848	5026.344444	1659108039.997	0	899	2.1567594356	2.1998617291	613.5953312	628.47754495	2.1645142566	724.83543831	36.260421905	-1.1603938925	34.896694183	19.118039137	42.32648	-71.119727027	1	55239.783868	12.521613237
59326	2022-07-29	15:20:40.914	209.43102911	5026.344699	1659108040.915	0	899	2.1572522804	2.2018714279	613.59735243	629.0020854	2.2386426171	724.83251791	36.260826111	-1.1583458927	34.896694183	19.092259742	42.32648	-71.119726667	1	55240.668238	12.5
59327	2022-07-29	15:20:41.788	209.43103921	5026.344941	1659108041.788	0	899	2.1572522804	2.2018714279	613.85646115	629.2676992	2.2386426171	724.8277794	36.260826111	-1.180669539	34.896694183	19.095662919	42.32647913	-71.119727537	1	55241.522044	12.5
59328	2022-07-29	15:20:42.707	209.43104985	5026.345196	1659108042.707	0	899	2.1557443024	2.2003757894	613.85646115	629.28280987	2.2407837903	724.83284168	36.260826111	-1.2742326623	34.896694183	19.108674561	42.326479107	-71.119729107	1	55242.464286	12.5
59329	2022-07-29	15:20:43.641	209.43106067	5026.345456	1659108043.642	0	899	2.1557443024	2.2003757894	614.75685912	630.20583504	2.2407837903	724.81803884	36.260826111	-1.4835640129	34.896694183	19.083216029	42.32648	-71.11973	1	55243.425852	12.5
59330	2022-07-29	15:20:44.552	209.43107122	5026.345709	1659108044.553	0	899	2.1573505517	2.2016068057	614.75810653	630.06521544	2.2207023205	724.81706834	36.261075102	-1.4789505218	34.896694183	19.084084214	42.32648	-71.119730556	1	55244.333333	12.5
59331	2022-07-29	15:20:45.467	209.43108181	5026.345963	1659108045.468	0	899	2.1573621573	2.2016187564	614.90659051	630.21743377	2.2207075832	724.809021	36.261680603	-1.5054780245	34.896694183	19.071580887	42.326479613	-71.119731667	1	55245.232039	12.5
59332	2022-07-29	15:20:46.380	209.43109236	5026.346217	1659108046.38	0	899	2.1578550255	2.202589324	614.90659051	630.37986432	2.2436884697	724.80360786	36.261680603	-1.4695187318	34.896694183	19.067270468	42.326478545	-71.119731667	1	55246.127101	12.5
59333	2022-07-29	15:20:47.259	209.43110253	5026.346461	1659108047.259	0	899	2.1578550255	2.202589324	616.08356125	631.58645189	2.2436884697	724.81946003	36.261680603	-1.276744196	34.721880351	19.098245457	42.326480079	-71.119731588	1	55247.047337	12.5
59334	2022-07-29	15:20:48.171	209.4311131	5026.346714	1659108048.172	0	899	2.1554070289	2.1993236079	616.08356125	631.31921703	2.2059457151	724.82135778	36.261680603	-1.1881394521	34.895044996	19.109406478	42.32648158	-71.119730087	1	55247.947732	12.5
59335	2022-07-29	15:20:49.065	209.43112345	5026.346963	1659108049.066	0	899	2.1554070289	2.1993236079	614.61354677	629.81284931	2.2059457151	724.79542632	36.261680603	-1.4939982441	34.896694183	19.095856269	42.326480325	-71.119731341	1	55248.804785	12.5
59336	2022-07-29	15:20:49.951	209.4311337	5026.347209	1659108049.952	0	899	2.1567260504	2.2022082026	614.61522309	630.34912959	2.2815925249	724.79507911	36.262015286	-1.4152672267	34.896694183	19.10276293	42.326478805	-71.119731667	1	55249.71714	12.5
59337	2022-07-29	15:20:50.835	209.43114394	5026.347454	1659108050.836	0	899	2.1567336716	2.2022160568	614.7467811	630.48408055	2.2815960767	724.79496674	36.262413025	-1.2597023249	34.896694183	19.113714218	42.326479328	-71.119730672	1	55250.597087	12.5
59338	2022-07-29	15:20:51.752	209.43115454	5026.347709	1659108051.752	0	899	2.1595908973	2.2034508198	614.7467811	629.90014253	2.1989732845	724.81695557	36.262413025	-1.2597023249	34.896694183	19.113714218	42.326479177	-71.119730823	1	55251.494083	12.549408284
59339	2022-07-29	15:20:52.664	209.43116509	5026.347962	1659108052.664	0	899	2.1595908973	2.2034508198	614.44283461	629.58870382	2.1989732845	724.7962404	36.262413025	-1.1912223156	34.896694183	19.114721778	42.32647901	-71.119731667	1	55252.4059	12.6
59340	2022-07-29	15:20:53.536	209.4311752	5026.348205	1659108053.537	0	899	2.1566308228	2.2020308395	614.44283461	630.1444935	2.277655679	724.81810877	36.262413025	-1.1555324793	34.896694183	19.118755341	42.32648	-71.119731667	1	55253.28501	12.6
59341	2022-07-29	15:20:54.459	209.43118587	5026.348461	1659108054.459	0	899	2.1566358104	2.2020359794	614.02438658	629.71536872	2.2776579995	724.81920457	36.262673334	-1.2368720438	34.896694183	19.111948178	42.326480345	-71.119731667	1	55254.20715	12.579284963
59342	2022-07-29	15:20:55.371	209.43119642	5026.348714	1659108055.371	0	899	2.1553738936	2.2000324478	614.02735984	629.47006688	2.2424926463	724.83542941	36.263267517	-1.1640588282	34.896694183	19.119192022	42.326481667	-71.119731667	1	55255.155819	12.5
59343	2022-07-29	15:20:56.275	209.43120689	5026.348965	1659108056.275	0	899	2.1553738936	2.2000324478	614.51514662	629.97012143	2.2424926463	724.8062825	36.263267517	-1.2222663164	34.896694183	19.1198349	42.326481667	-71.119731589	1	55256.046602	12.5
59344	2022-07-29	15:20:57.119	209.43121667	5026.3492	1659108057.12	0	899	2.1561665304	2.2004778938	614.51514662	629.84379041	2.2246083254	724.80833667	36.263267517	-1.1744068261	34.896694183	19.117717743	42.326481667	-71.119730222	1	55256.86699	12.5
59345	2022-07-29	15:20:57.990	209.43122674	5026.349442	1659108057.99	0	899	2.1561665304	2.2004778938	613.51684948	628.82059146	2.2246083254	724.80181885	36.263267517	-1.1571601629	34.896694183	19.116954803	42.326480403	-71.119728737	1	55257.758014	12.5
59346	2022-07-29	15:20:58.878	209.43123703	5026.349689	1659108058.879	0	899	2.1572527257	2.2002613617	613.51684948	628.36128167	2.1594186674	724.80471135	36.263267517	-1.1997810002	34.871956377	19.114143144	42.326481029	-71.119728333	1	55258.617342	12.5
59347	2022-07-29	15:20:59.793	209.43124762	5026.349943	1659108059.794	0	899	2.1572587839	2.2002675949	616.5516717	631.46955226	2.1594213389	724.80733465	36.263583606	-1.3456122852	34.647666931	19.095163851	42.326481667	-71.119726489	1	55259.553261	12.5
59348	2022-07-29	15:21:00.709	209.43125821	5026.350197	1659108060.709	0	899	2.1565618633	2.1993615454	616.55361018	631.40351563	2.149806496	724.78197434	36.263969421	-1.160415411	34.647666931	19.119115829	42.326481667	-71.119723417	1	55260.475024	12.5
59349	2022-07-29	15:21:01.559	209.43126806	5026.350433	1659108061.56	0	899	2.1565618633	2.1993615454	614.52301699	629.32401491	2.149806496	724.7862856	36.263969421	-1.1610729521	34.647666931	19.119115829	42.326481168	-71.119718676	1	55261.299084	12.5
59350	2022-07-29	15:21:02.473	209.43127863	5026.350687	1659108062.474	0	899	2.1573404944	2.1998378807	614.52301699	629.21371744	2.1341601156	724.7880152	36.263969421	-1.2245622486	34.695493357	19.111300563	42.32648	-71.119708285	1	55262.225451	12.47745491
59351	2022-07-29	15:21:03.345	209.43128872	5026.350929	1659108063.345	0	899	2.1573404944	2.1998378807	617.29454098	632.05149709	2.1341601156	724.80006136	36.263969421	-1.4875738621	34.896694183	19.078422546	42.32648	-71.119695686	1	55263.098098	12.39019019
59352	2022-07-29	15:21:04.250	209.4312992	5026.351181	1659108064.251	0	899	2.1568044576	2.2010344123	617.29454098	632.65953865	2.2199598317	724.79958722	36.263969421	-1.4146636085	34.896694183	19.085037838	42.326479983	-71.119686632	1	55264.005171	12.3
59353	2022-07-29	15:21:05.197	209.43131015	5026.351444	1659108065.197	0	899	2.1568117073	2.2010418774	616.00810387	631.34110427	2.219963119	724.80303834	36.264347759	-1.2180301346	34.896694183	19.095967476	42.326476722	-71.11968011	1	55264.983454	12.3
59354	2022-07-29	15:21:06.063	209.43132019	5026.351684	1659108066.064	0	899	2.1583026176	2.202366125	616.00988137	631.27430584	2.210268321	724.80144374	36.264701843	-1.2074233515	34.896694183	19.11628833	42.326473869	-71.119677202	1	55265.83925	12.383925049
59355	2022-07-29	15:21:06.948	209.43133043	5026.35193	1659108066.949	0	899	2.1583026176	2.202366125	615.81701628	631.07666164	2.210268321	724.79767533	36.264701843	-1.2900672409	34.896694183	19.118151343	42.32647096	-71.119677853	1	55266.712032	12.4
59356	2022-07-29	15:21:07.819	209.43134051	5026.352172	1659108067.82	0	899	2.1611606532	2.204757447	615.81701628	630.89430022	2.1844856084	724.79075895	36.264701843	-1.2784041869	34.896694183	19.112909772	42.326468126	-71.11967646	1	55267.562136	12.456213592
59357	2022-07-29	15:21:08.720	209.43135093	5026.352422	1659108068.72	0	899	2.1611606532	2.204757447	616.58514911	631.68123954	2.1844856084	724.79541986	36.264701843	-1.1905431961	34.726827912	19.10947854	42.326465893	-71.119673452	1	55268.464323	12.5
59358	2022-07-29	15:21:09.619	209.43136134	5026.352672	1659108069.62	0	899	2.1587880839	2.2032139077	616.58924363	631.99071818	2.2275849783	724.80867136	36.265516723	-1.1594992402	34.885149874	19.118521646	42.326464381	-71.119671048	1	55269.371234	12.5
59359	2022-07-29	15:21:10.516	209.43137171	5026.352921	1659108070.516	0	899	2.1587888436	2.2032146901	615.08688831	630.45083872	2.2275853237	724.79804962	36.265556335	-1.1571601629	34.896694183	19.118755341	42.326462905	-71.11967	1	55270.257231	12.52572314
59360	2022-07-29	15:21:11.427	209.43138226	5026.353174	1659108071.427	0	899	2.1622343322	2.2055675796	615.08688831	630.0474148	2.1704826641	724.79911915	36.265556335	-1.1839140204	34.896694183	19.118755341	42.326461015	-71.119670652	1	55271.195519	12.6
59361	2022-07-29	15:21:12.357	209.43139302	5026.353433	1659108072.357	0	899	2.1622343322	2.2055675796	618.1393757	633.17414668	2.1704826641	724.78867567	36.265556335	-1.1775327495	34.896694183	19.116172134	42.326458333	-71.119673333	1	55272.128205	12.6
59362	2022-07-29	15:21:13.210	209.43140289	5026.353669	1659108073.21	0	899	2.1580520531	2.2025263773	618.1393757	633.60179386	2.2307129784	724.80889893	36.265556335	-1.1555324793	34.896694183	19.119474411	42.326458333	-71.119673333	1	55272.909341	12.6
59363	2022-07-29	15:21:14.072	209.43141287	5026.353909	1659108074.072	0	899	2.1580520531	2.2025263773	617.85775209	633.31312559	2.2307129784	724.81870699	36.265556335	-1.160286095	34.896694183	19.118372785	42.32645702	-71.11967202	1	55273.788223	12.6
59364	2022-07-29	15:21:14.946	209.43142299	5026.354152	1659108074.946	0	899	2.1618161082	2.2067110105	617.85968548	633.43461678	2.2475379008	724.81926803	36.265940331	-1.1749673127	34.896694183	19.114996676	42.326453315	-71.119672784	1	55274.670341	12.532965932
59365	2022-07-29	15:21:15.844	209.43143338	5026.354401	1659108075.844	0	899	2.1618233863	2.2067185078	616.90016019	632.45092754	2.2475412342	724.80782899	36.266319275	-1.1594452921	34.896694183	19.118680954	42.326449737	-71.119674298	1	55275.57884	12.557884028
59366	2022-07-29	15:21:16.766	209.43144406	5026.354657	1659108076.767	0	899	2.1590501168	2.2036803792	616.90016019	632.37873131	2.2373621671	724.79046631	36.266319275	-1.1555324793	34.896694183	19.1198349	42.326448333	-71.119675877	1	55276.52637	12.6
59367	2022-07-29	15:21:17.630	209.43145405	5026.354897	1659108077.63	0	899	2.1590501168	2.2036803792	618.16059017	633.6707866	2.2373621671	724.80810426	36.266319275	-1.1702460753	34.896694183	19.119760892	42.326447647	-71.119677353	1	55277.412004	12.6
59368	2022-07-29	15:21:18.539	209.43146458	5026.35515	1659108078.54	0	899	2.1602382868	2.2039551612	618.16059017	633.3436229	2.1912998253	724.82295803	36.266319275	-1.2385427952	34.896694183	19.119474411	42.326446667	-71.119678333	1	55278.327416	12.6
59369	2022-07-29	15:21:19.444	209.43147506	5026.355401	1659108079.445	0	899	2.1602430035	2.2039600162	614.25636413	629.34351756	2.191301933	724.8272984	36.266565032	-1.3053089625	34.896694183	19.109234197	42.326446667	-71.119678333	1	55279.213397	12.6
59370	2022-07-29	15:21:20.374	209.43148581	5026.355659	1659108080.374	0	899	2.1563662053	2.2011620239	614.26002239	629.74910887	2.2482309438	724.81959018	36.267295837	-1.4749838524	34.896694183	19.078069876	42.326446864	-71.119677939	1	55280.118232	12.588176796
59371	2022-07-29	15:21:21.240	209.43149583	5026.3559	1659108081.24	0	899	2.1563662053	2.2011620239	617.98272641	633.56568403	2.2482309438	724.81707764	36.267295837	-1.16855371	34.896694183	19.07049942	42.326448564	-71.119675	1	55281.069176	12.5
59372	2022-07-29	15:21:22.155	209.43150644	5026.356154	1659108082.156	0	899	2.1590747812	2.2026301811	617.98272641	633.11327291	2.1845192409	724.80992238	36.267295837	-1.1616982032	34.896694183	19.104627496	42.32645167	-71.119674998	1	55282.000957	12.499904306
59373	2022-07-29	15:21:23.061	209.43151691	5026.356406	1659108083.061	0	899	2.1590747812	2.2026301811	617.3437365	632.45863812	2.1845192409	724.81565281	36.267295837	-1.15805485	34.896694183	19.118628811	42.326454557	-71.119673555	1	55282.866986	12.413301435
59374	2022-07-29	15:21:23.980	209.43152755	5026.356661	1659108083.98	0	899	2.1619598847	2.2062576548	617.3437365	632.6967639	2.2180998379	724.80151893	36.267295837	-1.1532473501	34.896694183	19.119477177	42.326456322	-71.119670688	1	55283.793489	12.4
59375	2022-07-29	15:21:24.828	209.43153737	5026.356897	1659108084.829	0	899	2.1619644809	2.2062623875	617.76917352	633.13279608	2.2181019153	724.82601706	36.267535128	-1.1801952526	34.896694183	19.117717743	42.326456667	-71.11967	1	55284.647295	12.4
59376	2022-07-29	15:21:25.759	209.43154815	5026.357156	1659108085.76	0	899	2.1622417475	2.2052153836	617.77042699	632.67095864	2.1528141667	724.81271302	36.267784119	-1.2069814529	34.896694183	19.116015567	42.326455669	-71.119668004	1	55285.598759	12.4
59377	2022-07-29	15:21:26.664	209.43155862	5026.357407	1659108086.665	0	899	2.1622417475	2.2052153836	617.90861532	632.81248005	2.1528141667	724.80013897	36.267784119	-1.1676482602	34.896694183	19.118933848	42.32645415	-71.119665817	1	55286.509862	12.4
59378	2022-07-29	15:21:27.575	209.43156917	5026.35766	1659108087.576	0	899	2.1609038474	2.2035679886	617.90861532	632.71389799	2.1389075201	724.80947209	36.267784119	-1.1526436853	34.896694183	19.119568225	42.326453333	-71.119662192	1	55287.42116	12.357884028
59379	2022-07-29	15:21:28.483	209.43157968	5026.357912	1659108088.484	0	899	2.1609038474	2.2035679886	615.48648285	630.23373047	2.1389075201	724.82098267	36.267784119	-1.1587878466	34.896694183	19.119115829	42.326455434	-71.119655708	1	55288.315056	12.268494424
59380	2022-07-29	15:21:29.326	209.43158943	5026.358146	1659108089.327	0	899	2.1618324578	2.2047097866	615.487975	630.30286216	2.1484821347	724.82290225	36.268081615	-1.1735013534	34.896694183	19.118669434	42.32646	-71.119649629	1	55289.111345	12.188865546
59381	2022-07-29	15:21:30.233	209.43159993	5026.358398	1659108090.234	0	899	2.1618455002	2.204723204	617.70662004	632.57495078	2.1484878449	724.83203125	36.268760681	-1.1994791031	34.896694183	19.117315292	42.326459903	-71.119646667	1	55290.058373	12.1
59382	2022-07-29	15:21:31.138	209.43161039	5026.358649	1659108091.138	0	899	2.163908192	2.2075526915	617.70662004	632.82748194	2.1841069146	724.82449361	36.268760681	-1.1548102455	34.896694183	19.120138168	42.326458461	-71.119646667	1	55290.923445	12.1
59383	2022-07-29	15:21:32.058	209.43162104	5026.358905	1659108092.058	0	899	2.163908192	2.2075526915	615.73262852	630.80516901	2.1841069146	724.80445387	36.268760681	-1.1577853659	34.896694183	19.118478017	42.326456838	-71.119645171	1	55291.897436	12.1
59384	2022-07-29	15:21:32.908	209.43163089	5026.359141	1659108092.909	0	899	2.1628872137	2.2075127998	615.73262852	631.15275596	2.2332439081	724.82318883	36.268760681	-1.1821354943	34.896694183	19.116267501	42.326455407	-71.11964626	1	55292.755756	12.1
59385	2022-07-29	15:21:33.842	209.43164169	5026.359401	1659108093.842	0	899	2.1628872137	2.2075127998	620.20056403	635.73258441	2.2332439081	724.81138762	36.268760681	-1.4488874169	34.896694183	19.102965159	42.32645301	-71.119646667	1	55293.597054	12.1
59386	2022-07-29	15:21:34.776	209.4316525	5026.35966	1659108094.776	0	899	2.1584484579	2.2031418423	620.20056403	635.78841226	2.2410742121	724.80786133	36.268760681	-1.5054780245	34.896694183	19.100389481	42.326451667	-71.119646667	1	55294.501068	12.1
59387	2022-07-29	15:21:35.687	209.43166304	5026.359913	1659108095.687	0	899	2.1584591352	2.20315284	619.38095413	634.94823742	2.2410790959	724.82273329	36.269317475	-1.2111745702	34.896694183	19.115923762	42.326452375	-71.119645959	1	55295.42488	12.1
59388	2022-07-29	15:21:36.571	209.43167328	5026.360159	1659108096.571	0	899	2.1589088514	2.2034246512	619.38107042	634.88287897	2.231883038	724.8078108	36.269340515	-1.2271492481	34.896694183	19.119115829	42.326453837	-71.119645504	1	55296.30235	12.1
59389	2022-07-29	15:21:37.496	209.43168399	5026.360416	1659108097.497	0	899	2.1589088514	2.2034246512	617.5148237	632.96992402	2.231883038	724.80532817	36.269340515	-1.3946574934	34.896694183	19.091231049	42.326454545	-71.119648033	1	55297.273273	12.072672673
59390	2022-07-29	15:21:38.403	209.43169448	5026.360668	1659108098.403	0	899	2.1617964935	2.206952455	617.5148237	633.17211657	2.2603597839	724.80606665	36.269340515	-1.1763039591	34.896694183	19.117359401	42.326453333	-71.119653218	1	55298.186143	12
59391	2022-07-29	15:21:39.322	209.43170513	5026.360923	1659108099.323	0	899	2.1617964935	2.206952455	618.06061435	633.73174592	2.2603597839	724.80255127	36.269340515	-1.1571601629	34.896694183	19.117673874	42.326453549	-71.119660215	1	55299.129252	12
59392	2022-07-29	15:21:40.263	209.43171601	5026.361184	1659108100.263	0	899	2.1617223767	2.2050970241	618.06141135	633.11228722	2.17301993	724.80133218	36.269498762	-1.1637246798	34.896694183	19.117881573	42.326455071	-71.119661667	1	55300.042718	11.995728155
59393	2022-07-29	15:21:41.194	209.43172678	5026.361443	1659108101.194	0	899	2.1617351622	2.2051101815	620.23907344	635.34301949	2.1730255921	724.80862204	36.27016449	-1.1913409233	34.896694183	19.118755341	42.326456578	-71.119661667	1	55300.946602	11.905339806
59394	2022-07-29	15:21:42.092	209.43173718	5026.361692	1659108102.092	0	899	2.1604004006	2.2043895506	620.23907344	635.56728686	2.2045130854	724.81540058	36.27016449	-1.1822863746	34.896694183	19.09235473	42.326459573	-71.119661667	1	55301.871768	11.9
59395	2022-07-29	15:21:43.022	209.43174794	5026.361951	1659108103.022	0	899	2.1604004006	2.2043895506	618.15058642	633.42718624	2.2045130854	724.78778076	36.27016449	-1.2401704788	34.896694183	19.118755341	42.32646	-71.119661667	1	55302.806807	11.9
59396	2022-07-29	15:21:43.907	209.43175818	5026.362196	1659108103.907	0	899	2.1608742868	2.2052797195	618.15058642	633.56897917	2.2244767814	724.80171941	36.27016449	-1.2401704788	34.896694183	19.118755341	42.32646	-71.119662804	1	55303.682446	11.9
59397	2022-07-29	15:21:44.779	209.43176828	5026.362439	1659108104.779	0	899	2.1608878356	2.2052936718	618.82238741	634.25758045	2.2244829259	724.80644903	36.270870234	-1.1767243628	34.830726699	19.116820215	42.326462672	-71.119662443	1	55304.5345	11.846550049
59398	2022-07-29	15:21:45.648	209.43177833	5026.36268	1659108105.648	0	899	2.1612753616	2.2064426155	618.8243686	634.52260722	2.2614474697	724.81653721	36.271263123	-1.1688340279	34.896694183	19.118329699	42.326465694	-71.119663056	1	55305.416667	11.758333333
59399	2022-07-29	15:21:46.565	209.43178896	5026.362935	1659108106.566	0	899	2.1612753616	2.2064426155	617.153395	632.80924463	2.2614474697	724.8071378	36.271263123	-1.1532473548	34.896694183	19.11935997	42.326466667	-71.119666204	1	55306.361165	11.7
59400	2022-07-29	15:21:47.476	209.43179949	5026.363188	1659108107.476	0	899	2.1631924874	2.2072580764	617.153395	632.4121625	2.2054738857	724.80516204	36.271263123	-1.1774357849	34.896694183	19.118239839	42.326464929	-71.119669636	1	55307.2606	11.673940021
59401	2022-07-29	15:21:48.339	209.43180949	5026.363428	1659108108.34	0	899	2.1631924874	2.2072580764	618.64368481	633.93929888	2.2054738857	724.78668172	36.271263123	-1.1766381406	34.896694183	19.1200523	42.326459525	-71.119673571	1	55308.142584	11.585741627
59402	2022-07-29	15:21:49.207	209.43181953	5026.363669	1659108109.207	0	899	2.1620161327	2.205318468	618.64368481	633.68146691	2.1691793414	724.8201686	36.271263123	-1.1571601629	34.896694183	19.118394852	42.326456759	-71.119674954	1	55308.972249	11.50277512
59403	2022-07-29	15:21:50.121	209.4318301	5026.363923	1659108110.121	0	899	2.1620198943	2.2053223389	618.47901595	633.51280713	2.1691810041	724.82169408	36.271458961	-1.1566104155	34.896694183	19.118516606	42.326455255	-71.119677823	1	55309.84689	11.5
59404	2022-07-29	15:21:51.059	209.43184097	5026.364183	1659108111.06	0	899	2.1626449852	2.2063810712	618.48095125	633.66157231	2.1898524157	724.8268659	36.271842957	-1.1853368535	34.896694183	19.106132103	42.326453613	-71.119683882	1	55310.832265	11.416773504
59405	2022-07-29	15:21:52.039	209.4318523	5026.364455	1659108112.039	0	899	2.1626449852	2.2063810712	617.39992365	632.55401087	2.1898524157	724.8169976	36.271842957	-1.194714742	34.896694183	19.115732635	42.326452024	-71.11968762	1	55311.785851	11.4
59406	2022-07-29	15:21:52.970	209.43186309	5026.364714	1659108112.971	0	899	2.159520634	2.2040126266	617.39992365	632.83945458	2.2300943242	724.81868597	36.271842957	-1.1903707389	34.896694183	19.116240634	42.326452927	-71.119689594	1	55312.75641	11.324358974
59407	2022-07-29	15:21:53.815	209.43187287	5026.364949	1659108113.816	0	899	2.159520634	2.2040126266	617.49837407	632.94036698	2.2300943242	724.82993544	36.271842957	-1.1512639302	34.896694183	19.119214847	42.326453333	-71.119692028	1	55313.608481	11.239151874
59408	2022-07-29	15:21:54.732	209.43188347	5026.365203	1659108114.732	0	899	2.1614586096	2.2047529808	617.50150027	632.51263345	2.1693366424	724.81355134	36.272464222	-1.1955231586	34.896694183	19.09452403	42.326451701	-71.119694965	1	55314.489623	11.2
59409	2022-07-29	15:21:55.605	209.43189359	5026.365446	1659108115.606	0	899	2.1614636743	2.2047581924	616.43565148	631.4208903	2.1693388817	724.81195068	36.272727966	-1.2125003338	34.896694183	19.084543228	42.32645	-71.119697231	1	55315.338759	11.2
59410	2022-07-29	15:21:56.505	209.43190399	5026.365696	1659108116.505	0	899	2.1632783463	2.2080558427	616.43565148	631.92335177	2.240294999	724.79795019	36.272727966	-1.1934859097	34.730126286	19.109184493	42.326449591	-71.119698743	1	55316.245562	11.2
59411	2022-07-29	15:21:57.397	209.43191432	5026.365944	1659108117.397	0	899	2.1632783463	2.2080558427	618.07507182	633.60396189	2.240294999	724.79491056	36.272727966	-1.1555324793	34.647666931	19.118755341	42.326448333	-71.1197	1	55317.133403	11.2
59412	2022-07-29	15:21:58.259	209.43192429	5026.366183	1659108118.259	0	899	2.1591897254	2.2050340117	618.07507182	634.00581142	2.2968116277	724.80144496	36.272727966	-1.1628191945	34.647666931	19.117267116	42.326448333	-71.1197	1	55318.03764	11.2
59413	2022-07-29	15:21:59.127	209.43193434	5026.366424	1659108119.127	0	899	2.1591897254	2.2050340117	617.0600829	632.9646614	2.2968116277	724.80630433	36.272727966	-1.2401704788	34.647666931	19.10146904	42.326448333	-71.1197	1	55318.920651	11.2
59414	2022-07-29	15:22:00.000	209.43194446	5026.366667	1659108120.001	0	899	2.1618799842	2.2054446373	617.06259808	632.15414887	2.1821949934	724.82313507	36.273228172	-1.4333223468	34.647666931	19.097691239	42.326448333	-71.1197	1	55319.810591	11.2
59415	2022-07-29	15:22:00.920	209.43195509	5026.366922	1659108120.92	0	899	2.1618850304	2.2054498309	617.39936599	632.49916905	2.1821972374	724.82502635	36.273490906	-1.5322319703	34.647666931	19.096270353	42.326449519	-71.119698814	1	55320.71165	11.2
59416	2022-07-29	15:22:01.826	209.43196559	5026.367174	1659108121.827	0	899	2.1618849601	2.2064812012	617.39936599	632.85821745	2.2328187917	724.80827038	36.273490906	-1.2940555077	34.647666931	19.108098845	42.326450973	-71.119698333	1	55321.583732	11.2
59417	2022-07-29	15:22:02.767	209.43197648	5026.367436	1659108122.768	0	899	2.1618849601	2.2064812012	618.35112036	633.83380248	2.2328187917	724.81294099	36.273490906	-1.2216303317	34.647666931	19.115585365	42.326451667	-71.119698333	1	55322.540598	11.2
59418	2022-07-29	15:22:03.697	209.43198725	5026.367694	1659108123.698	0	899	2.1647097117	2.2102923453	618.35112036	634.15702208	2.2782697791	724.79973031	36.273490906	-1.2240987811	34.647666931	19.119022723	42.326450858	-71.119698333	1	55323.485437	11.2
59419	2022-07-29	15:22:04.615	209.43199787	5026.367949	1659108124.616	0	899	2.1647193665	2.2103022949	619.49489758	635.33006772	2.2782742557	724.79941665	36.27399293	-1.1752475595	34.647666931	19.106688165	42.326449362	-71.119698971	1	55324.382643	11.1617357
59420	2022-07-29	15:22:05.561	209.43200881	5026.368211	1659108125.561	0	899	2.1611885081	2.2069738487	619.49652282	635.42846435	2.2918422245	724.81204567	36.27431488	-1.1549072763	34.743319783	19.106695466	42.326447825	-71.119701018	1	55325.305263	11.1
59421	2022-07-29	15:22:06.503	209.43201972	5026.368473	1659108126.504	0	899	2.1611885081	2.2069738487	619.14862248	635.07161686	2.2918422245	724.80307229	36.27431488	-1.1540988242	34.867008816	19.118085406	42.326445907	-71.119703713	1	55326.227941	11.1
59422	2022-07-29	15:22:07.375	209.43202981	5026.368716	1659108127.376	0	899	2.1651277262	2.208833953	619.14862248	634.31772436	2.1859272277	724.79925537	36.27431488	-1.1555324793	34.647666931	19.110471725	42.326443111	-71.119705	1	55327.133139	11.1
59423	2022-07-29	15:22:08.236	209.43203978	5026.368955	1659108128.237	0	899	2.1651277262	2.208833953	620.34402979	635.54241908	2.1859272277	724.81030273	36.27431488	-1.221242266	34.857113693	19.116529162	42.326441717	-71.119705	1	55327.969874	11.1
59424	2022-07-29	15:22:09.158	209.43205045	5026.369211	1659108129.159	0	899	2.1650171445	2.2095574697	620.34402979	635.83451266	2.2269144646	724.82203119	36.27431488	-1.2336598635	34.896694183	19.117673874	42.326441667	-71.119708173	1	55328.951923	11.1
59425	2022-07-29	15:22:10.055	209.43206083	5026.36946	1659108130.056	0	899	2.1650202777	2.2095606963	619.15125096	634.6119593	2.2269158844	724.82960197	36.274477776	-1.2196254035	34.896694183	19.118117528	42.326441667	-71.119709712	1	55329.827184	11.1
59426	2022-07-29	15:22:11.002	209.43207178	5026.369723	1659108131.002	0	899	2.164600374	2.2089288558	619.15443232	634.54433509	2.2169534945	724.81620738	36.275108337	-1.2087600152	34.738372222	19.119377743	42.326440404	-71.119708738	1	55330.757396	11.1
59427	2022-07-29	15:22:11.911	209.4320823	5026.369975	1659108131.911	0	899	2.164600374	2.2089288558	621.51510816	636.96368866	2.2169534945	724.82610882	36.275108337	-1.2185690332	34.730126286	19.117684686	42.326438839	-71.119707173	1	55331.696429	11.1
59428	2022-07-29	15:22:12.809	209.43209271	5026.370225	1659108132.81	0	899	2.1636943719	2.2081833805	621.51510816	637.02639379	2.2257329044	724.80494538	36.275108337	-1.18506739	34.873605564	19.115161075	42.326438333	-71.119705722	1	55332.566914	11.1
59429	2022-07-29	15:22:13.700	209.43210301	5026.370472	1659108133.7	0	899	2.1636943719	2.2081833805	619.42371115	634.88280133	2.2257329044	724.78772417	36.275108337	-1.171830576	34.647666931	19.118004123	42.326438333	-71.119705	1	55333.452991	11.1
59430	2022-07-29	15:22:14.634	209.43211382	5026.370732	1659108134.634	0	899	2.1626236742	2.2066751934	619.42460376	634.73865884	2.2053520763	724.80092515	36.275285178	-1.1855416732	34.647666931	19.117455704	42.326436987	-71.119705673	1	55334.403828	11.059617225
59431	2022-07-29	15:22:15.553	209.43212447	5026.370987	1659108135.554	0	899	2.162634935	2.2066867867	620.87409868	636.22402575	2.2053571353	724.80628856	36.275871277	-1.1555324793	34.647666931	19.119115829	42.326435961	-71.119705706	1	55335.28835	11
59432	2022-07-29	15:22:16.459	209.43213494	5026.371239	1659108136.459	0	899	2.1633411071	2.2077992101	620.87409868	636.3611153	2.224573749	724.76537399	36.275871277	-1.30719535	34.868658003	19.077890522	42.326438333	-71.119703051	1	55336.169625	10.983037475
59433	2022-07-29	15:22:17.358	209.43214535	5026.371488	1659108137.358	0	899	2.1633411071	2.2077992101	620.01982766	635.48553543	2.224573749	724.77217233	36.275871277	-1.2259312323	34.896694183	19.10416262	42.326438333	-71.119701667	1	55337	10.9
59434	2022-07-29	15:22:18.250	209.43215567	5026.371736	1659108138.25	0	899	2.1658296748	2.210383525	620.01982766	635.50110139	2.2267581997	724.77626775	36.275871277	-1.1923002391	34.896694183	19.117064887	42.326438333	-71.119698449	1	55337.965412	10.9
59435	2022-07-29	15:22:19.140	209.43216597	5026.371983	1659108139.14	0	899	2.1658296748	2.210383525	622.47085322	638.01332661	2.2267581997	724.79473877	36.275871277	-1.1571601629	34.896694183	19.119115829	42.326441192	-71.119695474	1	55338.857715	10.9
59436	2022-07-29	15:22:20.010	209.43217605	5026.372225	1659108140.011	0	899	2.1680552563	2.211380827	622.47200339	637.56864979	2.16439343	724.7845552	36.276098037	-1.2187307505	34.812585641	19.115466415	42.326442923	-71.119695	1	55339.753878	10.9
59437	2022-07-29	15:22:20.885	209.43218618	5026.372468	1659108140.886	0	899	2.1680638204	2.2113896391	619.56180887	634.58790188	2.1643971966	724.75840305	36.276542664	-1.2174157125	34.815884015	19.116095259	42.326442253	-71.11969716	1	55340.648016	10.9
59438	2022-07-29	15:22:21.790	209.43219666	5026.37272	1659108141.791	0	899	2.1642317123	2.2085479609	619.56180887	634.96020322	2.2167239293	724.77921967	36.276542664	-1.1582488785	34.896694183	19.118165654	42.326443534	-71.119694599	1	55341.56012	10.9
59439	2022-07-29	15:22:22.667	209.43220681	5026.372963	1659108142.668	0	899	2.1642317123	2.2085479609	620.59788114	636.02202571	2.2167239293	724.78094725	36.276542664	-1.1602322061	34.740021409	19.117738547	42.326446356	-71.119690989	1	55342.406685	10.859331476
59440	2022-07-29	15:22:23.526	209.43221675	5026.373202	1659108143.527	0	899	2.1630147036	2.2067106214	620.59788114	635.81380086	2.1875144769	724.76717513	36.276542664	-1.1620430946	34.647666931	19.119474411	42.326448725	-71.119690392	1	55343.235043	10.8
59441	2022-07-29	15:22:24.388	209.43222671	5026.373441	1659108144.388	0	899	2.1630147036	2.2067106214	618.65480003	633.82307898	2.1875144769	724.76124785	36.276542664	-1.1582488287	34.647666931	19.119265436	42.326450238	-71.119691667	1	55344.142998	10.785700197
59442	2022-07-29	15:22:25.332	209.43223765	5026.373704	1659108145.333	0	899	2.1629258562	2.2081279407	618.65636806	634.35046271	2.2614640309	724.78440483	36.2768537	-1.154303677	34.647666931	19.118843672	42.326451794	-71.119691032	1	55345.076152	10.7
59443	2022-07-29	15:22:26.259	209.43224838	5026.373961	1659108146.26	0	899	2.1629357127	2.2081380958	619.58097643	635.29855893	2.261468571	724.78476498	36.277366638	-1.1752152711	34.832375886	19.116524589	42.326453357	-71.119683309	1	55346.004785	10.7
59444	2022-07-29	15:22:27.196	209.43225921	5026.374221	1659108147.196	0	899	2.1659951545	2.2096411989	619.58097643	634.73358435	2.1821197808	724.77105511	36.277366638	-1.1703969509	34.896694183	19.117604881	42.326457836	-71.119678831	1	55346.900478	10.7
59445	2022-07-29	15:22:28.068	209.43226931	5026.374463	1659108148.068	0	899	2.1659951545	2.2096411989	620.63125723	635.80955105	2.1821197808	724.77374065	36.277366638	-1.154034148	34.896694183	19.1198349	42.326459615	-71.119678333	1	55347.768769	10.7
59446	2022-07-29	15:22:29.003	209.43228013	5026.374723	1659108149.003	0	899	2.1643684799	2.2088906065	620.63125723	636.12721576	2.2266766096	724.7758203	36.277366638	-1.1708604824	34.766408402	19.119458697	42.32646	-71.11967708	1	55348.752137	10.7
59447	2022-07-29	15:22:29.927	209.43229082	5026.37498	1659108149.927	0	899	2.1643799051	2.2089023725	619.65905092	635.13077223	2.2266817879	724.77814367	36.277960821	-1.5001531776	34.647666931	19.072840091	42.32646	-71.119674392	1	55349.682446	10.7
59448	2022-07-29	15:22:30.861	209.43230164	5026.375239	1659108150.862	0	899	2.1646958333	2.2080491564	619.65913256	634.72066172	2.1690477318	724.78454711	36.27797699	-1.5232205509	34.805988893	19.067917565	42.326461024	-71.11967231	1	55350.614228	10.7
59449	2022-07-29	15:22:31.769	209.43231215	5026.375492	1659108151.77	0	899	2.1646958333	2.2080491564	621.66392468	636.77418263	2.1690477318	724.81143249	36.27797699	-1.4261433739	34.896694183	19.079941794	42.326464169	-71.11966833	1	55351.500478	10.649952153
59450	2022-07-29	15:22:32.608	209.43232186	5026.375725	1659108152.609	0	899	2.1674982111	2.2124202539	621.66392468	637.30298302	2.2430932391	724.79205322	36.27797699	-1.1929684877	34.896694183	19.111192703	42.326466667	-71.119664426	1	55352.344191	10.6
59451	2022-07-29	15:22:33.480	209.43233196	5026.375967	1659108153.481	0	899	2.1674982111	2.2124202539	619.94550746	635.54133596	2.2430932391	724.78550265	36.27797699	-1.2197224028	34.896694183	19.115718349	42.326467094	-71.119663333	1	55353.256459	10.6
59452	2022-07-29	15:22:34.415	209.43234278	5026.376227	1659108154.416	0	899	2.1649548497	2.2094095547	619.94590563	635.39700718	2.2227824544	724.78074717	36.27805581	-1.1739325105	34.718581976	19.118324962	42.326468585	-71.119663333	1	55354.151196	10.6
59453	2022-07-29	15:22:35.273	209.43235271	5026.376465	1659108155.274	0	899	2.1649709427	2.2094261268	621.53633009	637.02712227	2.2227897337	724.78527832	36.278892517	-1.1539047956	34.647666931	19.118034363	42.326469954	-71.119663333	1	55354.972249	10.6
59454	2022-07-29	15:22:36.099	209.43236227	5026.376694	1659108156.1	0	899	2.1627517767	2.2075134911	621.53633009	637.15047233	2.2400556101	724.77709314	36.278892517	-1.1539047956	34.647666931	19.118034363	42.326468558	-71.119664776	1	55355.865364	10.6
59455	2022-07-29	15:22:36.993	209.43237262	5026.376943	1659108156.994	0	899	2.1627517767	2.2075134911	620.7418713	636.33605527	2.2400556101	724.78733007	36.278892517	-1.2699317364	34.890097435	19.110679525	42.326467123	-71.119666211	1	55356.726415	10.6
59456	2022-07-29	15:22:37.914	209.43238328	5026.377199	1659108157.915	0	899	2.1634296536	2.206917924	620.7418713	635.88577502	2.1769146809	724.78291088	36.278892517	-1.1948656207	34.730126286	19.116131789	42.326466667	-71.119666667	1	55357.622288	10.6
59457	2022-07-29	15:22:38.801	209.43239353	5026.377445	1659108158.801	0	899	2.1634296536	2.206917924	621.49484094	636.65711446	2.1769146809	724.79617451	36.278892517	-1.2807755833	34.738372222	19.11573813	42.326466667	-71.119668399	1	55358.519628	10.6
59458	2022-07-29	15:22:39.704	209.43240399	5026.377696	1659108159.705	0	899	2.1644332308	2.2096668137	621.4952401	637.26135007	2.2614638515	724.81221382	36.278971337	-1.4716638421	34.871956377	19.111008309	42.326467378	-71.11967	1	55359.426628	10.6
59459	2022-07-29	15:22:40.562	209.43241391	5026.377934	1659108160.562	0	899	2.1644469726	2.2096809718	622.46166273	638.25233422	2.261470177	724.8009975	36.279685974	-1.1775004406	34.647666931	19.117473703	42.326469239	-71.11967	1	55360.271617	10.57283825
59460	2022-07-29	15:22:41.467	209.43242439	5026.378185	1659108161.467	0	899	2.1642084485	2.2087675139	622.46166273	638.01742815	2.2286482129	724.79351524	36.279685974	-1.1531180009	34.669106363	19.119772993	42.326472308	-71.11967	1	55361.192269	10.5
59461	2022-07-29	15:22:42.359	209.43243472	5026.378433	1659108162.36	0	899	2.1642084485	2.2087675139	620.07657066	635.57273092	2.2286482129	724.7876595	36.279685974	-1.1620430946	34.896694183	19.119115829	42.326475	-71.119670325	1	55362.097633	10.5
59462	2022-07-29	15:22:43.282	209.43244539	5026.378689	1659108163.282	0	899	2.1648337204	2.2092468427	620.07657066	635.5172784	2.2208668317	724.80395184	36.279685974	-1.3470351593	34.896694183	19.105690571	42.326475	-71.119673345	1	55363.007239	10.5
59463	2022-07-29	15:22:44.183	209.43245582	5026.37894	1659108164.183	0	899	2.1648337204	2.2092468427	621.09742359	636.56355189	2.2208668317	724.78735352	36.279685974	-1.1587878466	34.896694183	19.119474411	42.326475	-71.119674898	1	55363.938987	10.5
59464	2022-07-29	15:22:45.023	209.43246554	5026.379173	1659108165.023	0	899	2.1654741801	2.2100007467	621.10088895	636.60217328	2.2257800389	724.77621036	36.2803707	-1.153570731	34.896694183	19.118609334	42.32647621	-71.11967621	1	55364.725836	10.427416357
59465	2022-07-29	15:22:45.888	209.43247557	5026.379414	1659108165.889	0	899	2.1654774461	2.2100041101	621.03320294	636.53280853	2.2257815178	724.78603297	36.280540466	-1.1545085046	34.782900273	19.118230125	42.326477683	-71.119677683	1	55365.610043	10.4
59466	2022-07-29	15:22:46.812	209.43248625	5026.37967	1659108166.812	0	899	2.1695662662	2.2151540239	621.03320294	636.87375945	2.2735251232	724.79394248	36.280540466	-1.1623449483	34.708686854	19.118211026	42.326478333	-71.119677373	1	55366.576446	10.4
59467	2022-07-29	15:22:47.720	209.43249677	5026.379922	1659108167.721	0	899	2.1695662662	2.2151540239	621.7519154	637.61080395	2.2735251232	724.79901123	36.280540466	-1.1783196926	34.896694183	19.118755341	42.326478333	-71.119675121	1	55367.463755	10.4
59468	2022-07-29	15:22:48.562	209.43250652	5026.380156	1659108168.563	0	899	2.1655653247	2.2103018744	621.7519154	637.34228474	2.2359719396	724.78704349	36.280540466	-1.1556187039	34.896694183	19.11957977	42.32647879	-71.119673333	1	55368.274043	10.4
59469	2022-07-29	15:22:49.467	209.43251698	5026.380408	1659108169.467	0	899	2.1655653247	2.2103018744	620.90225022	636.4713143	2.2359719396	724.79121611	36.280540466	-1.1620430946	34.896694183	19.119474411	42.326480348	-71.119672985	1	55369.208893	10.4
59470	2022-07-29	15:22:50.404	209.43252782	5026.380668	1659108170.404	0	899	2.1666566301	2.2111136225	620.90328705	636.36684183	2.2211836733	724.78943518	36.280745399	-1.1712916332	34.896694183	19.118358612	42.326481667	-71.119671119	1	55370.164436	10.4
59471	2022-07-29	15:22:51.276	209.43253793	5026.38091	1659108171.277	0	899	2.1666679585	2.2111252878	622.63793743	638.14473017	2.2211887898	724.78255397	36.281333923	-1.1978515387	34.896694183	19.115154266	42.326481667	-71.119668337	1	55370.999044	10.4
59472	2022-07-29	15:22:52.213	209.43254877	5026.381171	1659108172.214	0	899	2.1727420837	2.2175217588	622.63793743	638.21379663	2.2308404067	724.78793961	36.281333923	-1.5045941942	34.896694183	19.103899229	42.326481667	-71.119665207	1	55371.937876	10.4
59473	2022-07-29	15:22:53.132	209.43255941	5026.381426	1659108173.133	0	899	2.1727420837	2.2175217588	622.38362794	637.95312535	2.2308404067	724.75921833	36.281333923	-1.3000702811	34.896694183	19.1129713	42.32648312	-71.119663547	1	55372.871821	10.4
59474	2022-07-29	15:22:53.990	209.43256933	5026.381664	1659108173.99	0	899	2.1677173059	2.211181921	622.38362794	637.52914782	2.171534922	724.75711241	36.281333923	-1.2255215645	34.896694183	19.116233826	42.326484482	-71.119663333	1	55373.688973	10.4
59475	2022-07-29	15:22:54.858	209.43257938	5026.381905	1659108174.858	0	899	2.1677257907	2.2111906524	624.03050146	639.21612434	2.1715386667	724.78893235	36.281774508	-1.1700088757	34.716932789	19.116506438	42.326485	-71.119662341	1	55374.595133	10.4
59476	2022-07-29	15:22:55.802	209.4325903	5026.382167	1659108175.802	0	899	2.1651892904	2.2087990483	624.03136467	639.28577003	2.1811368914	724.7668457	36.281944275	-1.1506495476	34.647666931	19.118755341	42.326486816	-71.119657127	1	55375.544769	10.345523091
59477	2022-07-29	15:22:56.729	209.43260103	5026.382425	1659108176.729	0	899	2.1651892904	2.2087990483	622.97928102	638.20796827	2.1811368914	724.76542694	36.281944275	-1.1506495476	34.647666931	19.118755341	42.326489111	-71.119650224	1	55376.466387	10.253361345
59478	2022-07-29	15:22:57.697	209.43261223	5026.382694	1659108177.697	0	899	2.1640507106	2.2086839421	622.97928102	638.5751489	2.2324421413	724.7522292	36.281944275	-1.1695885611	34.80763808	19.118528998	42.326490745	-71.119645177	1	55377.447036	10.155296404
59479	2022-07-29	15:22:58.598	209.43262266	5026.382944	1659108178.598	0	899	2.1640507106	2.2086839421	621.1722783	636.72290907	2.2324421413	724.74603271	36.281944275	-1.1783196926	34.896694183	19.119115829	42.326491667	-71.119642242	1	55378.327416	10.067258383
59480	2022-07-29	15:22:59.477	209.43263285	5026.383188	1659108179.478	0	899	2.1675238729	2.2110673392	621.1722783	636.31721559	2.1755871456	724.77162221	36.281944275	-1.1635306403	34.735073847	19.119348551	42.326491331	-71.119638321	1	55379.201424	9.9798575788
59481	2022-07-29	15:23:00.359	209.43264306	5026.383433	1659108180.36	0	899	2.167529442	2.2110730705	622.43947106	637.61532165	2.1755896083	724.79257384	36.282233485	-1.1549611731	34.735073847	19.119222022	42.326489691	-71.119631357	1	55380.092823	9.9
59482	2022-07-29	15:23:01.336	209.43265436	5026.383705	1659108181.337	0	899	2.1683475514	2.2116640733	622.44218328	637.53289737	2.1636642492	724.78855845	36.28276825	-1.176972255	34.698791731	19.116441765	42.326486617	-71.119628186	1	55381.029502	9.9
59483	2022-07-29	15:23:02.211	209.43266449	5026.383948	1659108182.212	0	899	2.1683475514	2.2116640733	621.9825026	637.06207202	2.1636642492	724.78991699	36.28276825	-1.1506495476	34.647666931	19.118394852	42.326485134	-71.119623735	1	55381.919634	9.9
59484	2022-07-29	15:23:03.084	209.43267458	5026.38419	1659108183.084	0	899	2.1644080429	2.2093759563	621.9825026	637.66808211	2.2484776097	724.7662305	36.28276825	-1.1522125322	34.647666931	19.116942425	42.326483633	-71.119619233	1	55382.820062	9.9
59485	2022-07-29	15:23:04.006	209.43268527	5026.384446	1659108184.007	0	899	2.1644080429	2.2093759563	624.74131483	640.49646796	2.2484776097	724.77509434	36.28276825	-1.1616011913	34.647666931	19.111039913	42.326482	-71.119614332	1	55383.800214	9.9
59486	2022-07-29	15:23:04.885	209.43269544	5026.384691	1659108184.886	0	899	2.1643399005	2.2090306851	624.74489816	640.40312016	2.2349699328	724.77051509	36.283472175	-1.1984336092	34.647666931	19.096732904	42.326481667	-71.119608923	1	55384.661568	9.9661567878
59487	2022-07-29	15:23:05.812	209.43270617	5026.384948	1659108185.813	0	899	2.1643422088	2.2090330624	620.81540462	636.3751477	2.234970983	724.77833163	36.283592224	-1.4007153969	34.647666931	19.080835822	42.326482608	-71.119602899	1	55385.565089	10
59488	2022-07-29	15:23:06.763	209.43271716	5026.385212	1659108186.763	0	899	2.1683011325	2.2122871163	620.81540462	636.10061471	2.1964851683	724.76763148	36.283592224	-1.4015884968	34.647666931	19.082667521	42.326485088	-71.119597368	1	55386.52637	10.052637022
59489	2022-07-29	15:23:07.686	209.43272785	5026.385468	1659108187.686	0	899	2.1683011325	2.2122871163	622.38752155	637.71143902	2.1964851683	724.77092819	36.283592224	-1.1897132397	34.647666931	19.100028992	42.326488243	-71.119591846	1	55387.473042	10.1
59490	2022-07-29	15:23:08.568	209.43273806	5026.385713	1659108188.568	0	899	2.1703286184	2.2145759526	622.38752155	637.78841563	2.2072523365	724.77220507	36.283592224	-1.3248516124	34.647666931	19.075689227	42.326490564	-71.119587206	1	55388.33829	10.1
59491	2022-07-29	15:23:09.391	209.43274759	5026.385942	1659108189.392	0	899	2.1703286184	2.2145759526	620.43211778	635.78462566	2.2072523365	724.79479698	36.283592224	-1.5136163235	34.647666931	19.041690826	42.326492053	-71.119584035	1	55389.115822	10.1
59492	2022-07-29	15:23:10.289	209.43275799	5026.386192	1659108190.29	0	899	2.1701599524	2.2142551183	620.4354078	635.7361684	2.1999802295	724.75977007	36.284242996	-1.5075799914	34.878553125	19.041690826	42.326494926	-71.119576518	1	55390.044467	10.104446743
59493	2022-07-29	15:23:11.190	209.4327684	5026.386442	1659108191.19	0	899	2.1701609382	2.2142561331	621.1881529	636.50748034	2.1999806698	724.752595	36.284294128	-1.5190706245	34.713634415	19.062868005	42.326493375	-71.119573416	1	55390.975181	10.197518097
59494	2022-07-29	15:23:12.092	209.43277884	5026.386692	1659108192.092	0	899	2.1704164543	2.2151157353	621.1881529	636.71641814	2.2292540794	724.76284729	36.284294128	-1.5680942401	34.759811654	19.08168967	42.32649189	-71.119570447	1	55391.865878	10.286587771
59495	2022-07-29	15:23:12.924	209.43278847	5026.386923	1659108192.924	0	899	2.1704164543	2.2151157353	622.10542942	637.65662445	2.2292540794	724.77506928	36.284294128	-1.5601499925	34.896694183	19.105030717	42.326492847	-71.11956646	1	55392.708037	10.3
59496	2022-07-29	15:23:13.796	209.43279856	5026.387166	1659108193.796	0	899	2.1667329128	2.210988612	622.10542942	637.5279263	2.2112515773	724.77290112	36.284294128	-1.5412864685	34.896694183	19.107952118	42.326493333	-71.119563048	1	55393.585586	10.358558559
59497	2022-07-29	15:23:14.684	209.43280884	5026.387412	1659108194.684	0	899	2.1667339399	2.2109896695	623.5082529	638.96553021	2.2112520391	724.75231327	36.284347484	-1.3183948623	34.896694183	19.112080176	42.326492588	-71.119561667	1	55394.44717	10.444716981
59498	2022-07-29	15:23:15.628	209.43281977	5026.387674	1659108195.628	0	899	2.1657071476	2.2101795297	623.51309822	639.05388846	2.2228916515	724.76834207	36.285301208	-1.2304584514	34.896694183	19.118390077	42.326490392	-71.119561029	1	55395.382479	10.538247863
59499	2022-07-29	15:23:16.526	209.43283016	5026.387924	1659108196.526	0	899	2.1657071476	2.2101795297	624.310897	639.87157202	2.2228916515	724.7667689	36.285301208	-1.2222663164	34.896694183	19.119115829	42.326487852	-71.119559519	1	55396.288809	10.628880866
59500	2022-07-29	15:23:17.417	209.43284049	5026.388172	1659108197.418	0	899	2.1668094389	2.2111270414	624.310897	639.80926115	2.2142059663	724.76920586	36.285301208	-1.2470044821	34.896694183	19.115466415	42.326486485	-71.119558151	1	55397.109244	10.721848739
59501	2022-07-29	15:23:18.292	209.4328506	5026.388414	1659108198.292	0	899	2.1668094389	2.2111270414	624.40161923	639.90223553	2.2142059663	724.76680447	36.285301208	-1.2113038846	34.896694183	19.107951297	42.326485	-71.119556623	1	55398.026477	10.9
59502	2022-07-29	15:23:19.207	209.4328612	5026.388669	1659108199.208	0	899	2.1681788044	2.2124940666	624.40161923	639.8915823	2.2127210299	724.78564372	36.285301208	-1.1913409233	34.896694183	19.117315292	42.326485	-71.119555068	1	55398.959267	10.9
59503	2022-07-29	15:23:20.081	209.43287131	5026.388911	1659108200.081	0	899	2.1681811207	2.2124964515	624.48461549	639.97664499	2.2127220714	724.80063412	36.28542146	-1.1830409528	34.896694183	19.117148178	42.326485	-71.119552262	1	55399.821499	10.982149901
59504	2022-07-29	15:23:20.970	209.43288161	5026.389159	1659108200.971	0	899	2.1661461129	2.2114681908	624.48664343	640.34716196	2.2640424761	724.78518293	36.285820007	-1.1850242844	34.896694183	19.115346858	42.326482559	-71.119549225	1	55400.732438	11.073243802
59505	2022-07-29	15:23:21.927	209.43289269	5026.389424	1659108201.928	0	899	2.1661461129	2.2114681908	623.42817554	639.26181142	2.2640424761	724.7635498	36.285820007	-1.2206386328	34.896694183	19.110471725	42.326479372	-71.119547186	1	55401.688363	11.237672584
59506	2022-07-29	15:23:22.815	209.43290296	5026.389671	1659108202.816	0	899	2.1690889815	2.2116591853	623.42817554	638.27620974	2.1263902876	724.7648659	36.285820007	-1.2198625314	34.896694183	19.108525674	42.326475513	-71.119547607	1	55402.564103	11.3
59507	2022-07-29	15:23:23.694	209.43291314	5026.389915	1659108203.695	0	899	2.1690889815	2.2116591853	624.07890785	638.94244039	2.1263902876	724.7893224	36.285820007	-1.1894329218	34.896694183	19.088392687	42.326473333	-71.119548333	1	55403.459516	11.25404837
59508	2022-07-29	15:23:24.624	209.43292389	5026.390173	1659108204.624	0	899	2.1692870084	2.2148091274	624.07938265	639.97667226	2.2706051586	724.78671164	36.285913379	-1.1536784456	34.896694183	19.119634628	42.326473333	-71.119547641	1	55404.415415	11.2
59509	2022-07-29	15:23:25.601	209.43293521	5026.390445	1659108205.602	0	899	2.1692981478	2.2148206057	625.25856614	641.18593026	2.2706102955	724.78649902	36.286491394	-1.1522772312	34.896694183	19.118394852	42.326473991	-71.119546667	1	55405.39479	11.2
59510	2022-07-29	15:23:26.533	209.432946	5026.390704	1659108206.534	0	899	2.167283186	2.2116057973	625.25856614	640.77880988	2.2139768428	724.79375089	36.286491394	-1.1897994264	34.896694183	19.117891236	42.326476046	-71.119546667	1	55406.313876	11.2
59511	2022-07-29	15:23:27.467	209.43295679	5026.390963	1659108207.467	0	899	2.167283186	2.2116057973	622.6682059	638.1241514	2.2139768428	724.78534744	36.286491394	-1.2255215645	34.896694183	19.114793777	42.326479103	-71.119545897	1	55407.230769	11.2
59512	2022-07-29	15:23:28.377	209.43296733	5026.391216	1659108208.377	0	899	2.167312056	2.2114155427	622.6682059	638.04720802	2.2032207967	724.79840088	36.286491394	-1.1864578724	34.896694183	19.1140728	42.326481979	-71.119542709	1	55408.187377	11.181262327
59513	2022-07-29	15:23:29.273	209.43297771	5026.391465	1659108209.274	0	899	2.167312056	2.2114155427	622.48406217	637.85851621	2.2032207967	724.80703473	36.286491394	-1.1838709203	34.896694183	19.11550369	42.326483577	-71.11954	1	55409.073073	11.092692693
59514	2022-07-29	15:23:30.144	209.43298778	5026.391707	1659108210.144	0	899	2.1706158488	2.2142252493	622.48635123	637.66466213	2.1757739479	724.80014584	36.28694269	-1.168262672	34.896694183	19.117159142	42.32648648	-71.11954	1	55409.943944	11.005605606
59515	2022-07-29	15:23:31.046	209.43299823	5026.391957	1659108211.047	0	899	2.1706242124	2.2142338564	624.95963759	640.19828204	2.1757776414	724.76961088	36.287376404	-1.1512316118	34.896694183	19.119281377	42.326487998	-71.11954	1	55410.799057	11
59516	2022-07-29	15:23:31.941	209.43300859	5026.392206	1659108211.942	0	899	2.1662209412	2.2114013443	624.95963759	640.78178653	2.257033407	724.78599579	36.287376404	-1.155500142	34.896694183	19.116434337	42.326487119	-71.11954	1	55411.728632	11
59517	2022-07-29	15:23:32.816	209.43301872	5026.392449	1659108212.817	0	899	2.1662209412	2.2114013443	624.40557968	640.21370149	2.257033407	724.78412754	36.287376404	-1.1658912266	34.896694183	19.103964382	42.326485646	-71.11954	1	55412.612426	11
59518	2022-07-29	15:23:33.667	209.43302856	5026.392686	1659108213.668	0	899	2.1688479771	2.2125781762	624.40557968	639.68553691	2.183425032	724.78939718	36.287376404	-1.1641665602	34.896694183	19.109515853	42.326484223	-71.11954	1	55413.465921	11
59519	2022-07-29	15:23:34.569	209.433039	5026.392936	1659108214.57	0	899	2.1688489896	2.2125792183	624.00968324	639.27995562	2.183425481	724.76665573	36.287428951	-1.1605232046	34.896694183	19.119474411	42.326483935	-71.119540601	1	55414.360766	11
59520	2022-07-29	15:23:35.510	209.4330499	5026.393197	1659108215.511	0	899	2.1686492065	2.2130330942	624.01345043	639.5144817	2.2156078066	724.78139026	36.288169861	-1.1620430946	34.896694183	19.119474411	42.326485	-71.119542122	1	55415.273273	11
59521	2022-07-29	15:23:36.437	209.43306062	5026.393455	1659108216.438	0	899	2.1686492065	2.2130330942	623.66565851	639.15805032	2.2156078066	724.78171201	36.288169861	-1.209201932	34.896694183	19.11494946	42.326484659	-71.119544015	1	55416.204476	11
59522	2022-07-29	15:23:37.352	209.43307122	5026.393709	1659108217.353	0	899	2.169839039	2.2141178112	623.66565851	639.11269109	2.2092776495	724.77673542	36.288169861	-1.1539047956	34.896694183	19.118755341	42.326483333	-71.119546451	1	55417.129252	11
59523	2022-07-29	15:23:38.229	209.43308135	5026.393953	1659108218.229	0	899	2.169839039	2.2141178112	623.24076997	638.67727886	2.2092776495	724.78869871	36.288169861	-1.1509621017	34.896694183	19.117670249	42.326483333	-71.119545032	1	55417.980564	11
59524	2022-07-29	15:23:39.145	209.43309197	5026.394207	1659108219.146	0	899	2.1697659963	2.2144701007	623.24089826	638.82685694	2.2301446476	724.78831876	36.288195124	-1.1644792217	34.896694183	19.1181472	42.326484879	-71.119543454	1	55418.927611	11
59525	2022-07-29	15:23:40.030	209.43310221	5026.394453	1659108220.031	0	899	2.1697802158	2.2144847449	623.46112917	639.0526415	2.2301510867	724.77615336	36.2889328	-1.2011067867	34.896694183	19.120195389	42.326483618	-71.119543333	1	55419.829095	11
59526	2022-07-29	15:23:40.956	209.43311292	5026.39471	1659108220.956	0	899	2.1680653496	2.2141152979	623.46112917	639.53672883	2.2976526222	724.78525528	36.2889328	-1.2026913292	34.896694183	19.119186717	42.326482108	-71.119543333	1	55420.734951	10.926504854
59527	2022-07-29	15:23:41.861	209.43312339	5026.394961	1659108221.861	0	899	2.1680653496	2.2141152979	626.22741996	642.3743469	2.2976526222	724.77923584	36.2889328	-1.1897132397	34.896694183	19.115514755	42.326481667	-71.119544357	1	55421.614189	10.9
59528	2022-07-29	15:23:42.802	209.43313429	5026.395223	1659108222.803	0	899	2.1687521491	2.2121923709	626.22741996	641.45059112	2.1693248866	724.77714407	36.2889328	-1.1897132397	34.896694183	19.115514755	42.326481667	-71.119545882	1	55422.529126	10.9
59529	2022-07-29	15:23:43.743	209.43314517	5026.395484	1659108223.743	0	899	2.1687521491	2.2121923709	623.72478572	638.88711951	2.1693248866	724.77024184	36.2889328	-1.1710868055	34.896694183	19.09948757	42.326481667	-71.119545882	1	55423.470527	10.9
59530	2022-07-29	15:23:44.670	209.4331559	5026.395742	1659108224.67	0	899	2.1682227185	2.2124821116	623.72675781	639.18007398	2.2099433476	724.77968006	36.289320838	-1.2923523843	34.896694183	19.088588715	42.326482393	-71.119544273	1	55424.435924	10.9
59531	2022-07-29	15:23:45.607	209.43316675	5026.396002	1659108225.607	0	899	2.1682340548	2.2124937833	625.87180037	641.37829825	2.2099484382	724.79376544	36.289909363	-1.456928674	34.896694183	19.089533711	42.326485337	-71.119540661	1	55425.400802	10.94008016
59532	2022-07-29	15:23:46.515	209.43317726	5026.396254	1659108226.515	0	899	2.1707158101	2.2152588371	625.87180037	641.46006058	2.221317836	724.78967285	36.289909363	-1.1571601629	34.896694183	19.119474411	42.326488851	-71.119536149	1	55426.31031	11
59533	2022-07-29	15:23:47.390	209.43318738	5026.396497	1659108227.39	0	899	2.1707158101	2.2152588371	626.95341449	642.5686139	2.221317836	724.80110744	36.289909363	-1.168542959	34.710336041	19.11922643	42.32649	-71.119534703	1	55427.17799	11
59534	2022-07-29	15:23:48.292	209.43319784	5026.396748	1659108228.293	0	899	2.1668140245	2.2118752951	626.95341449	642.77965249	2.2505996647	724.76951185	36.289909363	-1.188085556	34.896694183	19.114793777	42.326490152	-71.119533333	1	55428.045502	10.995449845
59535	2022-07-29	15:23:49.214	209.43320851	5026.397004	1659108229.215	0	899	2.1668140245	2.2118752951	626.71322388	642.53339872	2.2505996647	724.78772498	36.289909363	-1.2041249528	34.896694183	19.113462814	42.32649333	-71.119533333	1	55428.998966	10.900103413
59536	2022-07-29	15:23:50.141	209.43321924	5026.397262	1659108230.142	0	899	2.1716803794	2.215791014	626.71487511	642.16507012	2.1992265226	724.78440402	36.290232728	-1.2476296835	34.896694183	19.110343049	42.326493333	-71.119531811	1	55429.913215	10.9
59537	2022-07-29	15:23:51.066	209.43322994	5026.397519	1659108231.067	0	899	2.17168886	2.2157997444	625.55556874	640.97721094	2.1992303064	724.78674316	36.290672302	-1.1994791031	34.896694183	19.114793777	42.326494776	-71.119530224	1	55430.865564	10.9
59538	2022-07-29	15:23:51.969	209.43324038	5026.397769	1659108231.969	0	899	2.1720473265	2.2161866788	625.55556874	640.98464839	2.2002654067	724.79599747	36.290672302	-1.1718305649	34.896694183	19.117059354	42.326496195	-71.11953	1	55431.716806	10.9
59539	2022-07-29	15:23:52.855	209.43325064	5026.398015	1659108232.855	0	899	2.1720473265	2.2161866788	624.91427609	640.32753851	2.2002654067	724.78376538	36.290672302	-1.1604801259	34.812585641	19.117543214	42.326496667	-71.119528965	1	55432.620726	10.9
59540	2022-07-29	15:23:53.752	209.43326102	5026.398264	1659108233.752	0	899	2.1711183384	2.2157356608	624.91427609	640.5018572	2.2245440543	724.77448722	36.290672302	-1.1621832745	34.647666931	19.117390348	42.326497545	-71.119527455	1	55433.526725	10.9
59541	2022-07-29	15:23:54.634	209.43327124	5026.39851	1659108234.635	0	899	2.1711239868	2.2157414775	625.67901415	641.28568887	2.2245466041	724.77671602	36.29096515	-1.1608250962	34.647666931	19.114579081	42.326497662	-71.119525995	1	55434.402848	10.9
59542	2022-07-29	15:23:55.520	209.43328149	5026.398756	1659108235.521	0	899	2.1703429412	2.2146366698	625.68109952	641.17969308	2.2095061156	724.78497719	36.291374207	-1.1636707783	34.647666931	19.109752655	42.326497174	-71.119525507	1	55435.304171	10.9
59543	2022-07-29	15:23:56.424	209.43329196	5026.399007	1659108236.425	0	899	2.1703429412	2.2146366698	625.42685521	640.91915094	2.2095061156	724.76814118	36.291374207	-1.1907049378	34.773005151	19.113559016	42.326498333	-71.119526667	1	55436.207352	10.9
59544	2022-07-29	15:23:57.381	209.43330302	5026.399273	1659108237.381	0	899	2.1724591946	2.2174992132	625.42685521	641.1658966	2.2438330529	724.76474221	36.291374207	-1.1668506253	34.896694183	19.117254939	42.326498333	-71.11952707	1	55437.120925	10.9
59545	2022-07-29	15:23:58.318	209.43331387	5026.399533	1659108238.318	0	899	2.1724591946	2.2174992132	625.33040756	641.06702182	2.2438330529	724.78151758	36.291374207	-1.1620430946	34.896694183	19.117673874	42.326498016	-71.119530317	1	55438.095193	10.890480679
59546	2022-07-29	15:23:59.180	209.43332385	5026.399772	1659108239.181	0	899	2.1693463817	2.2128373379	625.33040756	640.545415	2.171225446	724.78874479	36.291374207	-1.1584213048	34.896694183	19.118017651	42.326495305	-71.119533029	1	55438.908577	10.809142319
59547	2022-07-29	15:24:00.055	209.43333397	5026.400015	1659108240.055	0	899	2.1693549818	2.2128461878	626.26100123	641.49867835	2.1712292383	724.78271767	36.29182045	-1.178589123	34.738372222	19.118984526	42.326493616	-71.119534717	1	55439.830128	10.8
59548	2022-07-29	15:24:00.950	209.43334434	5026.400264	1659108240.951	0	899	2.1697692233	2.2133549282	626.26230578	641.53033514	2.1754468001	724.77206764	36.292076111	-1.1983688691	34.730126286	19.119234565	42.326489699	-71.119536211	1	55440.726824	10.8
59549	2022-07-29	15:24:01.884	209.43335514	5026.400523	1659108241.884	0	899	2.1697692233	2.2133549282	627.43184394	642.72838617	2.1754468001	724.76002917	36.292076111	-1.2045668735	34.896694183	19.119245529	42.326489412	-71.119535588	1	55441.646943	10.73530572
59550	2022-07-29	15:24:02.835	209.43336615	5026.400788	1659108242.835	0	899	2.1692517906	2.2129368708	627.43184394	642.76708179	2.1808187239	724.77587891	36.292076111	-1.1913409233	34.896694183	19.115154266	42.32649	-71.119534025	1	55442.584813	10.7
59551	2022-07-29	15:24:03.711	209.4333763	5026.401031	1659108243.712	0	899	2.1692517906	2.2129368708	626.60258319	641.91755284	2.1808187239	724.77402441	36.292076111	-1.1913409233	34.896694183	19.115154266	42.32649	-71.119534094	1	55443.456456	10.7
59552	2022-07-29	15:24:04.644	209.43338708	5026.40129	1659108244.644	0	899	2.1673037574	2.2107992526	626.60429187	641.86632308	2.1734538603	724.77137969	36.292410794	-1.1928930946	34.896694183	19.1041643	42.326488701	-71.11953565	1	55444.38978	10.7
59553	2022-07-29	15:24:05.594	209.43339808	5026.401554	1659108245.594	0	899	2.1673108279	2.2108065287	627.31018243	642.58942932	2.1734569842	724.75425306	36.292778015	-1.1843559576	34.896694183	19.092921857	42.326486667	-71.119536097	1	55445.341683	10.7
59554	2022-07-29	15:24:06.515	209.43340874	5026.40181	1659108246.515	0	899	2.1704816751	2.2148909387	627.31018243	642.88883478	2.2150150449	724.77761861	36.292778015	-1.1539047956	34.896694183	19.095348358	42.326485345	-71.119534119	1	55446.264264	10.673573574
59555	2022-07-29	15:24:07.453	209.43341961	5026.402071	1659108247.454	0	899	2.1704816751	2.2148909387	626.51149273	642.07031038	2.2150150449	724.76605912	36.292778015	-1.1714101588	34.896694183	19.10281746	42.326482024	-71.119531309	1	55447.214511	10.6
59556	2022-07-29	15:24:08.390	209.43343044	5026.402331	1659108248.39	0	899	2.1718212952	2.216008468	626.51149273	641.98257943	2.2028263069	724.77350379	36.292778015	-1.2085336123	34.850516945	19.114259366	42.32648363	-71.119529406	1	55448.178134	10.6
59557	2022-07-29	15:24:09.328	209.43344131	5026.402591	1659108249.329	0	899	2.1718212952	2.216008468	625.31744363	640.75904446	2.2028263069	724.79051118	36.292778015	-1.2483087778	34.647666931	19.111911774	42.326485	-71.119526555	1	55449.067067	10.6
59558	2022-07-29	15:24:10.273	209.43345223	5026.402854	1659108250.273	0	899	2.1700826789	2.2138246915	625.32256133	640.62036388	2.182785144	724.76844959	36.293782468	-1.1564702964	34.881851499	19.118686449	42.326485	-71.119524979	1	55450.012821	10.598717949
59559	2022-07-29	15:24:11.177	209.4334627	5026.403105	1659108251.177	0	899	2.1700839062	2.2138259547	626.38663928	641.7104772	2.1827856879	724.78673912	36.29384613	-1.2180624213	34.896694183	19.115828748	42.326485	-71.119523369	1	55450.978632	10.502136752
59560	2022-07-29	15:24:12.026	209.43347252	5026.403341	1659108252.026	0	899	2.1717156419	2.2158141586	626.38663928	641.82423039	2.1985993894	724.78258024	36.29384613	-1.1952860379	34.650965305	19.1126566	42.326485	-71.119523333	1	55451.817554	10.418244576
59561	2022-07-29	15:24:12.918	209.43348286	5026.403589	1659108252.919	0	899	2.1717156419	2.2158141586	626.48205072	641.92199329	2.1985993894	724.77877181	36.29384613	-1.1945961714	34.647666931	19.112632751	42.326482774	-71.119521107	1	55452.667925	10.4
59562	2022-07-29	15:24:13.790	209.43349295	5026.403831	1659108253.791	0	899	2.1719752219	2.2158185125	626.48205072	641.83041238	2.1858704058	724.81039449	36.29384613	-1.1618275682	34.885149874	19.10923661	42.326480799	-71.119518265	1	55453.520521	10.4
59563	2022-07-29	15:24:14.664	209.43350307	5026.404074	1659108254.665	0	899	2.1719752219	2.2158185125	627.4627749	642.8351636	2.1858704058	724.79415954	36.29384613	-1.1522772312	34.896694183	19.118755341	42.32648	-71.11951737	1	55454.422009	10.4
59564	2022-07-29	15:24:15.535	209.43351314	5026.404315	1659108255.535	0	899	2.1743532897	2.2180576615	627.46503975	642.77174085	2.1767447457	724.79778123	36.294289141	-1.1605124703	34.896694183	19.117021106	42.326480533	-71.119518866	1	55455.319728	10.368027211
59565	2022-07-29	15:24:16.421	209.43352339	5026.404561	1659108256.421	0	899	2.1743541642	2.2180585615	627.59156667	642.90135712	2.1767451314	724.80270527	36.294334412	-1.1587878466	34.896694183	19.119115829	42.326481667	-71.11952032	1	55456.192149	10.3
59566	2022-07-29	15:24:17.288	209.43353343	5026.404802	1659108257.288	0	899	2.1751092566	2.2187203253	627.59156667	642.86320077	2.1714489398	724.79534185	36.294334412	-1.1585291419	34.896694183	19.113964321	42.326481802	-71.119522073	1	55457.08134	10.3
59567	2022-07-29	15:24:18.161	209.43354353	5026.405045	1659108258.161	0	899	2.1751092566	2.2187203253	627.30757468	642.57229819	2.1714489398	724.7944918	36.294334412	-1.1571601629	34.896694183	19.086704254	42.326483195	-71.11952625	1	55457.916746	10.3
59568	2022-07-29	15:24:19.072	209.43355409	5026.405298	1659108259.073	0	899	2.1739593801	2.2180266737	627.30757468	642.74085693	2.1948511333	724.78837333	36.294334412	-1.1637893734	34.896694183	19.063237651	42.326483333	-71.119528065	1	55458.839268	10.3
59569	2022-07-29	15:24:19.956	209.43356431	5026.405543	1659108259.956	0	899	2.1739685488	2.2180361118	626.71605081	642.1348095	2.1948552117	724.78412229	36.294809152	-1.162679077	34.763110028	19.075088627	42.326483333	-71.119527103	1	55459.738289	10.3
59570	2022-07-29	15:24:20.854	209.4335747	5026.405793	1659108260.854	0	899	2.1723354795	2.218480537	626.71814576	642.87927756	2.2978677129	724.78905361	36.295219421	-1.2518227258	34.647666931	19.09338048	42.326483333	-71.119525629	1	55460.62233	10.3
59571	2022-07-29	15:24:21.733	209.43358487	5026.406037	1659108261.733	0	899	2.1723354795	2.218480537	628.21606312	644.41582159	2.2978677129	724.7971826	36.295219421	-1.5153194508	34.647666931	19.084501102	42.326484178	-71.119524155	1	55461.506722	10.3
59572	2022-07-29	15:24:22.668	209.43359571	5026.406297	1659108262.669	0	899	2.1709962025	2.2165298402	628.21606312	644.21013695	2.2694165634	724.78079123	36.295219421	-1.5158368712	34.647666931	19.069300494	42.326485	-71.119521869	1	55462.439234	10.3
59573	2022-07-29	15:24:23.628	209.43360682	5026.406564	1659108263.629	0	899	2.1709962025	2.2165298402	627.94785956	643.93510507	2.2694165634	724.78101111	36.295219421	-1.5005950928	34.647666931	19.069059372	42.326485	-71.11952	1	55463.392857	10.3
59574	2022-07-29	15:24:24.528	209.43361722	5026.406813	1659108264.528	0	899	2.1716114074	2.216979788	627.94930718	643.87377988	2.2607211567	724.79809692	36.295502366	-1.5327170464	34.647666931	19.093551623	42.326485	-71.119519496	1	55464.302545	10.3
59575	2022-07-29	15:24:25.451	209.43362792	5026.40707	1659108265.452	0	899	2.1716177237	2.2169862956	626.6475989	642.53908183	2.2607240538	724.80699794	36.295829773	-1.5225415159	34.690545796	19.105554745	42.326484688	-71.119518333	1	55465.187182	10.3
59576	2022-07-29	15:24:26.380	209.43363866	5026.407328	1659108266.38	0	899	2.1706299164	2.2150119686	626.6475989	642.19915345	2.2135368539	724.80255774	36.295829773	-1.5184992552	34.896694183	19.106151581	42.326483333	-71.119519223	1	55466.133402	10.326680455
59577	2022-07-29	15:24:27.286	209.43364914	5026.407579	1659108267.286	0	899	2.1706299164	2.2150119686	626.64675415	642.19828773	2.2135368539	724.80839124	36.295829773	-1.4298406366	34.896694183	19.109626378	42.326483218	-71.119525346	1	55467.069176	10.506917599
59578	2022-07-29	15:24:28.186	209.43365956	5026.407829	1659108268.186	0	899	2.1714142075	2.2165913886	626.64675415	642.47237373	2.2515880865	724.80655857	36.295829773	-1.3943448667	34.896694183	19.110090609	42.326481692	-71.119529924	1	55467.984741	10.598474059
59579	2022-07-29	15:24:29.072	209.43366983	5026.408076	1659108269.073	0	899	2.1714142075	2.2165913886	628.22370018	644.08914467	2.2515880865	724.78411865	36.295829773	-1.1929684877	34.896694183	19.108671188	42.326481667	-71.119532825	1	55468.847425	10.6
59580	2022-07-29	15:24:29.970	209.43368021	5026.408325	1659108269.97	0	899	2.1713676369	2.2167101697	628.22397949	644.14809673	2.2597079652	724.79420764	36.295884341	-1.1903814883	34.896694183	19.109291266	42.326481667	-71.119533333	1	55469.765253	10.6
59581	2022-07-29	15:24:30.803	209.43368986	5026.408557	1659108270.804	0	899	2.1713824787	2.2167254608	627.74324504	643.65522584	2.2597147704	724.76216378	36.296653748	-1.1543467495	34.896694183	19.113732256	42.326481667	-71.119532407	1	55470.555861	10.6
59582	2022-07-29	15:24:31.683	209.43370003	5026.408801	1659108271.683	0	899	2.1733848658	2.2189567497	627.74324504	643.72110727	2.2688385895	724.78025363	36.296653748	-1.3851287025	34.896694183	19.083826419	42.326482335	-71.119530999	1	55471.400814	10.6
59583	2022-07-29	15:24:32.589	209.43371053	5026.409053	1659108272.59	0	899	2.1733848658	2.2189567497	629.90709754	645.940036	2.2688385895	724.79980469	36.296653748	-1.5022227764	34.896694183	19.074460983	42.326483333	-71.119529425	1	55472.345277	10.6
59584	2022-07-29	15:24:33.506	209.43372115	5026.409307	1659108273.507	0	899	2.1721124573	2.2170029042	629.90709754	645.70854895	2.2368822419	724.79648211	36.296653748	-1.2637445492	34.896694183	19.104474743	42.326483333	-71.119528333	1	55473.287546	10.6
59585	2022-07-29	15:24:34.448	209.43373205	5026.409569	1659108274.449	0	899	2.1721124573	2.2170029042	627.5202148	643.26179038	2.2368822419	724.77827423	36.296653748	-1.1539047956	34.896694183	19.117315292	42.326483333	-71.119528041	1	55474.175214	10.6
59586	2022-07-29	15:24:35.342	209.4337424	5026.409817	1659108275.343	0	899	2.1748448118	2.2178178009	627.52116958	642.56858687	2.1405488954	724.78507177	36.296840491	-1.1549719525	34.896694183	19.117708787	42.32648313	-71.119526667	1	55475.122244	10.6
59587	2022-07-29	15:24:36.224	209.4337526	5026.410062	1659108276.225	0	899	2.1748577132	2.2178310717	626.69386928	641.72148885	2.14055449	724.77269174	36.29750824	-1.1587878466	34.896694183	19.119115829	42.326481667	-71.119526647	1	55476.005917	10.6
59588	2022-07-29	15:24:37.130	209.43376308	5026.410314	1659108277.13	0	899	2.1711317987	2.2165002394	626.69386928	642.59005195	2.2612132671	724.79162355	36.29750824	-1.2491064395	34.896694183	19.110233762	42.326481667	-71.119523672	1	55476.898422	10.6
59589	2022-07-29	15:24:38.032	209.43377352	5026.410564	1659108278.032	0	899	2.1711317987	2.2165002394	626.55118493	642.44374839	2.2612132671	724.79559609	36.29750824	-1.1930332223	34.896694183	19.115406794	42.326483001	-71.119520665	1	55477.800601	10.68006012
59590	2022-07-29	15:24:38.898	209.43378354	5026.410805	1659108278.898	0	899	2.1715718055	2.2145375961	626.55118493	641.59555021	2.1433604086	724.79699424	36.29750824	-1.1752368133	34.896694183	19.116499086	42.326482202	-71.119518869	1	55478.678535	10.7
59591	2022-07-29	15:24:39.762	209.43379354	5026.411045	1659108279.762	0	899	2.1715820947	2.2145481803	626.36338217	641.40327019	2.143364883	724.79832408	36.29804159	-1.2029823973	34.896694183	19.112569051	42.326483388	-71.119516612	1	55479.516494	10.648350613
59592	2022-07-29	15:24:40.677	209.43380413	5026.411299	1659108280.677	0	899	2.1748462894	2.2175649733	626.36517684	641.29561516	2.1281241751	724.7693635	36.29839325	-1.1794838424	34.896694183	19.114631956	42.326485	-71.119515704	1	55480.422269	10.6
59593	2022-07-29	15:24:41.536	209.43381407	5026.411538	1659108281.536	0	899	2.1748462894	2.2175649733	626.99955376	641.94511349	2.1281241751	724.7567749	36.29839325	-1.1587878466	34.896694183	19.116233826	42.3264855	-71.119516667	1	55481.300292	10.6
59594	2022-07-29	15:24:42.411	209.43382421	5026.411781	1659108282.412	0	899	2.1737660373	2.2192767829	626.99955376	642.93417591	2.26546802	724.77134331	36.29839325	-1.1668290279	34.896694183	19.118203321	42.326486398	-71.119516936	1	55482.161324	10.6
59595	2022-07-29	15:24:43.345	209.43383501	5026.41204	1659108283.345	0	899	2.1737660373	2.2192767829	628.88261606	644.86509452	2.26546802	724.76666543	36.29839325	-1.1590680468	34.896694183	19.119188233	42.326485	-71.119518333	1	55483.12411	10.6
59596	2022-07-29	15:24:44.346	209.43384661	5026.412319	1659108284.347	0	899	2.1692393111	2.2134763183	628.88278381	644.44860079	2.2078334691	724.75059176	36.29842599	-1.2203260668	34.896694183	19.114094286	42.326485225	-71.119518333	1	55484.134928	10.6
59597	2022-07-29	15:24:45.322	209.43385789	5026.412589	1659108285.322	0	899	2.1692492659	2.2134865674	628.05821969	643.60365965	2.2078379332	724.78881836	36.298942566	-1.1897132397	34.896694183	19.114433289	42.326486667	-71.119518333	1	55485.071071	10.6
59598	2022-07-29	15:24:46.223	209.43386832	5026.41284	1659108286.223	0	899	2.1747833903	2.2187507207	628.05821969	643.46890409	2.1891576607	724.77222529	36.298942566	-1.3031315914	34.896694183	19.109475205	42.326486667	-71.119518333	1	55485.972973	10.6
59599	2022-07-29	15:24:47.128	209.4338788	5026.413091	1659108287.128	0	899	2.1747833903	2.2187507207	627.0079604	642.39287456	2.1891576607	724.77362061	36.298942566	-1.1555324793	34.896694183	19.119474411	42.326486667	-71.119516867	1	55486.87976	10.6
59600	2022-07-29	15:24:47.996	209.43388885	5026.413332	1659108287.997	0	899	2.1770130089	2.22119679	627.0079604	642.45303474	2.197512206	724.79304191	36.298942566	-1.1567397678	34.896694183	19.118138913	42.326487937	-71.119517937	1	55487.761953	10.67619532
59601	2022-07-29	15:24:48.867	209.43389892	5026.413574	1659108288.867	0	899	2.1770130089	2.22119679	628.86206077	644.35280712	2.197512206	724.78773428	36.298942566	-1.2094499023	34.896694183	19.112415352	42.326488333	-71.119518333	1	55488.657704	10.7
59602	2022-07-29	15:24:49.744	209.43390909	5026.413818	1659108289.745	0	899	2.1729471693	2.2176258575	628.86265618	644.55711411	2.2257049508	724.77749897	36.299058775	-1.2630870421	34.896694183	19.10733588	42.326489291	-71.119517376	1	55489.57458	10.7
59603	2022-07-29	15:24:50.660	209.43391968	5026.414072	1659108290.66	0	899	2.1729584754	2.2176375007	628.00233381	643.67535759	2.2257100532	724.79138184	36.29964447	-1.1652984619	34.896694183	19.118755341	42.326490813	-71.11951748	1	55490.488038	10.651196172
59604	2022-07-29	15:24:51.529	209.43392973	5026.414314	1659108291.529	0	899	2.1742449899	2.2192358591	628.00233381	643.77584492	2.2396305163	724.80559131	36.29964447	-1.1652984619	34.896694183	19.118755341	42.326491667	-71.119518851	1	55491.310409	10.6
59605	2022-07-29	15:24:52.414	209.43393999	5026.41456	1659108292.415	0	899	2.1742449899	2.2192358591	629.67985262	645.49549791	2.2396305163	724.81106103	36.29964447	-1.179774833	34.896694183	19.116494135	42.326491178	-71.119520732	1	55492.14649	10.6
59606	2022-07-29	15:24:53.355	209.43395087	5026.414821	1659108293.355	0	899	2.1742693848	2.2181486697	629.67985262	645.10291706	2.1853668215	724.79847444	36.29964447	-1.1621832413	34.896694183	19.118433605	42.326487648	-71.119525514	1	55493.102747	10.6
59607	2022-07-29	15:24:54.299	209.43396179	5026.415083	1659108294.299	0	899	2.1742693848	2.2181486697	630.23672317	645.67342731	2.1853668215	724.77368124	36.29964447	-1.1539047956	34.896694183	19.119115829	42.326481265	-71.119530401	1	55494.060194	10.6
59608	2022-07-29	15:24:55.167	209.43397184	5026.415324	1659108295.167	0	899	2.174444033	2.2195801454	630.23805979	646.11759038	2.2465121582	724.77907173	36.299904779	-1.1545084399	34.896694183	19.118714756	42.326475647	-71.119536019	1	55494.902913	10.6
59609	2022-07-29	15:24:56.026	209.43398179	5026.415563	1659108296.027	0	899	2.1744525633	2.2195889324	631.18854189	647.09204908	2.2465160412	724.8073108	36.300346375	-1.1566535329	34.896694183	19.11853093	42.326469672	-71.119540662	1	55495.799159	10.6
59610	2022-07-29	15:24:56.921	209.43399215	5026.415812	1659108296.922	0	899	2.1720510841	2.2162355135	631.18854189	646.77249599	2.2024638815	724.79065709	36.300346375	-1.1571601629	34.896694183	19.118755341	42.32646714	-71.119540473	1	55496.716175	10.6
59611	2022-07-29	15:24:57.747	209.43400171	5026.416041	1659108297.748	0	899	2.1720510841	2.2162355135	629.30545584	644.84291681	2.2024638815	724.77852929	36.300346375	-1.1895730914	34.896694183	19.118523768	42.326463013	-71.119541827	1	55497.548096	10.6
59612	2022-07-29	15:24:58.644	209.43401209	5026.41629	1659108298.645	0	899	2.1737787979	2.2188524472	629.30545584	645.14431696	2.2441389976	724.79839845	36.300346375	-1.3835764831	34.809287267	19.106007709	42.326458534	-71.119544066	1	55498.439842	10.6
59613	2022-07-29	15:24:59.565	209.43402275	5026.416546	1659108299.566	0	899	2.1737787979	2.2188524472	630.82677648	646.70392741	2.2441389976	724.7933002	36.300346375	-1.7089347839	34.647666931	19.08310318	42.326456667	-71.119546767	1	55499.353353	10.564664665
59614	2022-07-29	15:25:00.404	209.43403245	5026.416779	1659108300.404	0	899	2.1733805017	2.2169728996	630.83113914	646.18726079	2.1722301123	724.82702677	36.301195208	-1.1963854831	34.647666931	19.114225804	42.326456667	-71.119550297	1	55500.178439	10.5
59615	2022-07-29	15:25:01.237	209.43404211	5026.417011	1659108301.238	0	899	2.1733806109	2.2169730121	626.5985344	641.85162344	2.1722301604	724.8098476	36.301200867	-1.1908989261	34.805988893	19.105504775	42.326456667	-71.119551589	1	55500.953532	10.5
59616	2022-07-29	15:25:02.170	209.43405289	5026.417269	1659108302.17	0	899	2.1724572754	2.2159097124	626.5985344	641.8089336	2.1662946755	724.796491	36.301200867	-1.1815318603	34.896694183	19.104481994	42.326458263	-71.119556455	1	55501.957655	10.5
59617	2022-07-29	15:25:03.134	209.43406406	5026.417537	1659108303.135	0	899	2.1724572754	2.2159097124	628.94931199	644.21677526	2.1662946755	724.78948449	36.301200867	-1.1533335313	34.896694183	19.116310789	42.326456877	-71.119555211	1	55502.873585	10.5
59618	2022-07-29	15:25:04.048	209.43407463	5026.417791	1659108304.048	0	899	2.1749458124	2.2192095235	628.94931199	644.48516918	2.2034589824	724.77408261	36.301200867	-1.155435465	34.896694183	19.115808992	42.326459441	-71.119553613	1	55503.832265	10.5
59619	2022-07-29	15:25:04.938	209.43408494	5026.418039	1659108304.939	0	899	2.1749575154	2.2192215718	630.05027981	645.61337013	2.2034642064	724.78527509	36.30180657	-1.1543359701	34.896694183	19.117726901	42.326463733	-71.119554578	1	55504.746694	10.5
59620	2022-07-29	15:25:05.871	209.43409574	5026.418298	1659108305.872	0	899	2.1752290961	2.2192873559	630.05140025	645.53991152	2.1931546428	724.79700111	36.302024841	-1.1985736533	34.896694183	19.118923907	42.326469427	-71.119553893	1	55505.664078	10.5
59621	2022-07-29	15:25:06.756	209.43410597	5026.418543	1659108306.756	0	899	2.1752290961	2.2192873559	628.77173748	644.22879088	2.1931546428	724.80205005	36.302024841	-1.2303075277	34.857113693	19.119360122	42.326475099	-71.119555049	1	55506.514833	10.5
59622	2022-07-29	15:25:07.704	209.43411696	5026.418807	1659108307.705	0	899	2.1739030564	2.2192807382	628.77173748	644.70346396	2.258840242	724.80942035	36.302024841	-1.1522772312	34.647666931	19.118755341	42.326479083	-71.119558165	1	55507.449644	10.5
59623	2022-07-29	15:25:08.608	209.43412742	5026.419058	1659108308.609	0	899	2.1739030564	2.2192807382	629.2009428	645.14354442	2.258840242	724.777771	36.302024841	-1.1522772312	34.647666931	19.118755341	42.326478749	-71.119561251	1	55508.375388	10.5
59624	2022-07-29	15:25:09.545	209.43413825	5026.419318	1659108309.545	0	899	2.1747509027	2.2190214301	629.20130749	644.74719196	2.203985103	724.78490605	36.302095982	-1.2039740465	34.799392144	19.112325327	42.326476667	-71.119562779	1	55509.332665	10.5
59625	2022-07-29	15:25:10.447	209.4341487	5026.419569	1659108310.448	0	899	2.1747624992	2.2190333689	629.50257931	645.05594485	2.2039902811	724.77630615	36.302696228	-1.5933713913	34.647666931	19.062217712	42.32647747	-71.119560863	1	55510.241099	10.5
59626	2022-07-29	15:25:11.308	209.43415866	5026.419808	1659108311.308	0	899	2.1762337332	2.2197550897	629.50257931	644.7811408	2.1659719005	724.77697875	36.302696228	-1.5519793997	34.674053925	19.067750489	42.32648	-71.119558333	1	55511.114114	10.5
59627	2022-07-29	15:25:12.197	209.43416896	5026.420055	1659108312.198	0	899	2.1762337332	2.2197550897	629.91523528	645.20381228	2.1659719005	724.78758553	36.302696228	-1.2027344704	34.896694183	19.114433289	42.326480008	-71.119558333	1	55512.004647	10.5
59628	2022-07-29	15:25:13.068	209.43417903	5026.420297	1659108313.068	0	899	2.1738097713	2.2168406764	629.91523528	645.04773344	2.1443785496	724.78238825	36.302696228	-1.1903383858	34.896694183	19.117450373	42.326481355	-71.119558333	1	55512.813197	10.5
59629	2022-07-29	15:25:13.970	209.43418948	5026.420547	1659108313.971	0	899	2.1738097713	2.2168406764	628.75749904	643.86218482	2.1443785496	724.78487128	36.302696228	-1.1717982087	34.896694183	19.116773176	42.326476977	-71.11956185	1	55513.703407	10.570340681
59630	2022-07-29	15:25:14.911	209.43420036	5026.420809	1659108314.911	0	899	2.1786254776	2.2231947676	628.75830142	644.37059445	2.214693641	724.7910609	36.302852858	-1.1615903583	34.896694183	19.114645762	42.32647156	-71.119563333	1	55514.688034	10.737606838
59631	2022-07-29	15:25:15.865	209.43421141	5026.421074	1659108315.866	0	899	2.1786372121	2.2232068501	630.77629295	646.43873152	2.2146988969	724.77666226	36.303459167	-1.1913409233	34.896694183	19.113407906	42.326466682	-71.119563333	1	55515.663664	10.866366366
59632	2022-07-29	15:25:16.759	209.43422175	5026.421322	1659108316.759	0	899	2.1785898349	2.2224397981	630.77629295	646.18509737	2.1796897547	724.8072918	36.303459167	-1.1913409233	34.896694183	19.11299324	42.326464125	-71.119563333	1	55516.524976	10.952497644
59633	2022-07-29	15:25:17.625	209.43423177	5026.421562	1659108317.625	0	899	2.1785898349	2.2224397981	630.03979496	645.43060797	2.1796897547	724.80294375	36.303459167	-1.1966119255	34.896694183	19.114636516	42.326462064	-71.119563968	1	55517.380652	11.038065195
59634	2022-07-29	15:25:18.484	209.43424172	5026.421801	1659108318.485	0	899	2.1773984438	2.2221956905	630.03979496	645.7731663	2.2270218408	724.80572954	36.303459167	-1.1903599895	34.896694183	19.11649253	42.326459109	-71.119565445	1	55518.267258	11.126725838
59635	2022-07-29	15:25:19.348	209.43425172	5026.422041	1659108319.349	0	899	2.1773984438	2.2221956905	630.86855606	646.62262325	2.2270218408	724.78575326	36.303459167	-1.1571601629	34.896694183	19.119115829	42.326456458	-71.119566458	1	55519.125129	11.212512927
59636	2022-07-29	15:25:20.244	209.43426209	5026.42229	1659108320.245	0	899	2.1768650602	2.2204005756	630.86950342	646.18178286	2.1660466898	724.77714286	36.303643486	-1.1600274132	34.896694183	19.119296788	42.326455	-71.119565	1	55520.04931	11.3
59637	2022-07-29	15:25:21.092	209.4342719	5026.422526	1659108321.092	0	899	2.1768756596	2.2204114823	628.45995366	643.71378273	2.1660513367	724.789495	36.304191589	-1.1845284164	34.896694183	19.117417089	42.326455	-71.119565	1	55520.884615	11.3
59638	2022-07-29	15:25:21.992	209.43428231	5026.422776	1659108321.992	0	899	2.1763000217	2.2205881043	628.45995366	643.98260059	2.203303497	724.80422185	36.304191589	-1.1910713666	34.896694183	19.115941332	42.326453822	-71.119566178	1	55521.706679	11.3
59639	2022-07-29	15:25:22.891	209.43429272	5026.423025	1659108322.891	0	899	2.1763000217	2.2205881043	627.67452172	643.17776887	2.203303497	724.80182087	36.304191589	-1.1613101564	34.769706777	19.117646198	42.326453333	-71.119567724	1	55522.634254	11.3
59640	2022-07-29	15:25:23.799	209.43430324	5026.423278	1659108323.8	0	899	2.175812317	2.2198907607	627.67452172	643.10754569	2.1935629563	724.78848731	36.304191589	-1.2538277313	34.718581976	19.101979881	42.326452397	-71.119568333	1	55523.56171	11.3
59641	2022-07-29	15:25:24.700	209.43431367	5026.423528	1659108324.701	0	899	2.175812317	2.2198907607	629.66969005	645.15177047	2.1935629563	724.79187012	36.304191589	-1.476180315	34.896694183	19.066179276	42.326450892	-71.119567559	1	55524.464876	11.3
59642	2022-07-29	15:25:25.631	209.43432443	5026.423786	1659108325.631	0	899	2.1790996753	2.222931802	629.67395969	645.04594028	2.1783209036	724.80984113	36.30502385	-1.4500408046	34.896694183	19.070910561	42.32645	-71.119565291	1	55525.412826	11.3
59643	2022-07-29	15:25:26.573	209.43433535	5026.424048	1659108326.574	0	899	2.1791006964	2.2229328529	628.66262459	644.0099191	2.1783213533	724.80924493	36.305076599	-1.165794281	34.896694183	19.117123838	42.32645	-71.119563333	1	55526.352071	11.3
59644	2022-07-29	15:25:27.497	209.43434604	5026.424305	1659108327.498	0	899	2.1774380316	2.221657244	628.66262459	644.15789125	2.1988185946	724.81805824	36.305076599	-1.1793652418	34.896694183	19.118287535	42.326450432	-71.119563333	1	55527.259223	11.3
59645	2022-07-29	15:25:28.371	209.43435616	5026.424548	1659108328.372	0	899	2.1774380316	2.221657244	630.71642734	646.26231609	2.1988185946	724.79227958	36.305076599	-1.1897132397	34.896694183	19.120195389	42.326451667	-71.11956371	1	55528.113035	11.3
59646	2022-07-29	15:25:29.289	209.43436677	5026.424803	1659108329.289	0	899	2.1772478717	2.2215371777	630.71642734	646.28842916	2.202423049	724.76042125	36.305076599	-1.1506495476	34.647666931	19.116233826	42.326451667	-71.119566823	1	55529.046796	11.3
59647	2022-07-29	15:25:30.246	209.43437785	5026.425068	1659108330.246	0	899	2.1772613579	2.2215510615	629.47923535	645.02073513	2.2024290598	724.79158313	36.305773855	-1.167012292	34.875254751	19.117222186	42.326451697	-71.119570061	1	55530.018315	11.301831502
59648	2022-07-29	15:25:31.127	209.43438804	5026.425313	1659108331.127	0	899	2.1763535895	2.2199594602	629.47957221	644.78652161	2.1699782154	724.78359318	36.305839539	-1.16855371	34.896694183	19.117315292	42.326453042	-71.11957275	1	55530.825092	11.382509158
59649	2022-07-29	15:25:32.052	209.43439876	5026.42557	1659108332.053	0	899	2.1763535895	2.2199594602	628.47320923	643.75568706	2.1699782154	724.76184527	36.305839539	-1.2247670234	34.896694183	19.113761914	42.326453333	-71.119576089	1	55531.826772	11.4
59650	2022-07-29	15:25:32.936	209.43440898	5026.425816	1659108332.936	0	899	2.1768480008	2.2205651923	628.47320923	643.79137108	2.1749244748	724.80621338	36.305839539	-1.2255215645	34.896694183	19.113714218	42.326453333	-71.119576667	1	55532.72973	11.4
59651	2022-07-29	15:25:33.798	209.43441896	5026.426055	1659108333.798	0	899	2.1768480008	2.2205651923	629.78035856	645.13038036	2.1749244748	724.78750833	36.305839539	-1.2193559116	34.853815319	19.104717368	42.326453333	-71.11957757	1	55533.542125	11.4
59652	2022-07-29	15:25:34.651	209.43442883	5026.426292	1659108334.651	0	899	2.1778874216	2.2214640002	629.78232467	645.07548216	2.1670518532	724.78303983	36.306222726	-1.3428097142	34.647666931	19.091595732	42.326452725	-71.119577725	1	55534.365047	11.436504654
59653	2022-07-29	15:25:35.558	209.43443933	5026.426544	1659108335.558	0	899	2.1778941784	2.2214709529	630.11917185	645.4205305	2.1670548155	724.78990567	36.30657196	-1.2950256992	34.647666931	19.102256131	42.326451667	-71.119576145	1	55535.313034	11.5
59654	2022-07-29	15:25:36.477	209.43444998	5026.426799	1659108336.478	0	899	2.1779823562	2.2221447513	630.11917185	645.62640565	2.1955115614	724.79625656	36.30657196	-1.5529603027	34.647666931	19.064761193	42.326452122	-71.119575	1	55536.273176	11.5
59655	2022-07-29	15:25:37.410	209.43446076	5026.427058	1659108337.41	0	899	2.1779823562	2.2221447513	631.47962831	647.02034295	2.1955115614	724.79909813	36.30657196	-1.5136163235	34.647666931	19.065458298	42.326453027	-71.119574694	1	55537.183789	11.5
59656	2022-07-29	15:25:38.273	209.43447076	5026.427298	1659108338.274	0	899	2.1781855294	2.2224203285	631.47962831	647.04447208	2.1988383998	724.81086539	36.30657196	-1.4847712998	34.647666931	19.082946512	42.32645167	-71.119573336	1	55537.998115	11.5
59657	2022-07-29	15:25:39.168	209.43448112	5026.427547	1659108339.169	0	899	2.1781855294	2.2224203285	632.00873333	647.5866186	2.1988383998	724.77993027	36.30657196	-1.2157557011	34.647666931	19.089946747	42.326450077	-71.119571743	1	55538.95406	11.5
59658	2022-07-29	15:25:40.089	209.43449178	5026.427803	1659108340.09	0	899	2.1796860982	2.2230561693	632.00941078	647.27095914	2.1552375892	724.78926016	36.30670353	-1.2187630941	34.698791731	19.095269424	42.3264486	-71.119571667	1	55539.840191	11.5
59659	2022-07-29	15:25:40.960	209.43450186	5026.428045	1659108340.961	0	899	2.1796959599	2.2230663155	630.64303033	645.87161489	2.1552418857	724.80575824	36.30721283	-1.2447624333	34.896694183	19.114990954	42.326448333	-71.119570453	1	55540.728025	11.5
59660	2022-07-29	15:25:41.859	209.43451227	5026.428294	1659108341.86	0	899	2.1780220586	2.2227317827	630.64303033	646.35604525	2.2221347229	724.79838229	36.30721283	-1.220250631	34.896694183	19.105635624	42.326449412	-71.119568922	1	55541.646999	11.5
59661	2022-07-29	15:25:42.740	209.43452245	5026.428539	1659108342.74	0	899	2.1780220586	2.2227317827	630.23948957	645.94244992	2.2221347229	724.80589567	36.30721283	-1.2108727694	34.896694183	19.103630066	42.326450802	-71.11957154	1	55542.481047	11.548104693
59662	2022-07-29	15:25:43.638	209.43453286	5026.428789	1659108343.639	0	899	2.1769380535	2.2218287986	630.23948957	646.01418761	2.2320384754	724.79863572	36.30721283	-1.1939386761	34.822480764	19.113783009	42.326451059	-71.119575607	1	55543.364454	11.6
59663	2022-07-29	15:25:44.470	209.43454249	5026.42902	1659108344.471	0	899	2.1769464801	2.2218374771	629.65643264	645.4165645	2.2320422822	724.78904997	36.307648564	-1.1903599895	34.774654338	19.107178846	42.326449173	-71.119579148	1	55544.248141	11.6
59664	2022-07-29	15:25:45.359	209.43455278	5026.429267	1659108345.36	0	899	2.1780481077	2.2228033931	629.65858085	645.36293482	2.2243275176	724.80460787	36.308067322	-1.207973151	34.840621822	19.09546386	42.326446667	-71.119587101	1	55545.086862	11.6
59665	2022-07-29	15:25:46.240	209.43456297	5026.429511	1659108346.241	0	899	2.1780481077	2.2228033931	631.6629583	647.41730357	2.2243275176	724.81077646	36.308067322	-1.1587878466	34.647666931	19.09462738	42.326446667	-71.119591792	1	55546.037736	11.6
59666	2022-07-29	15:25:47.164	209.43457366	5026.429768	1659108347.164	0	899	2.1752511423	2.2197975374	631.6629583	647.36370557	2.2169436476	724.80312969	36.308067322	-1.2427359535	34.647666931	19.066924341	42.326446667	-71.119594695	1	55546.908491	11.6
59667	2022-07-29	15:25:48.105	209.43458456	5026.430029	1659108348.106	0	899	2.1752511423	2.2197975374	631.58094448	647.2796532	2.2169436476	724.79669796	36.308067322	-1.1779854661	34.647666931	19.103374292	42.326446667	-71.119596479	1	55547.887605	11.6
59668	2022-07-29	15:25:48.993	209.43459484	5026.430276	1659108348.994	0	899	2.1795292088	2.2238493775	631.58094448	647.16880046	2.2016662776	724.79026218	36.308067322	-1.1510160017	34.647666931	19.119608102	42.326449194	-71.119596667	1	55548.758252	11.6
59669	2022-07-29	15:25:49.867	209.43460494	5026.430519	1659108349.867	0	899	2.179536941	2.2238573376	631.944632	647.54148903	2.2016697192	724.78475245	36.308466678	-1.1582812166	34.647666931	19.119586616	42.326451026	-71.119597692	1	55549.615385	11.6
59670	2022-07-29	15:25:50.792	209.43461566	5026.430776	1659108350.793	0	899	2.1792735518	2.2238031374	631.94556119	647.61827441	2.2121153523	724.77801514	36.308647156	-1.1587878466	34.647666931	19.119474411	42.326451667	-71.119598333	1	55550.5286	11.6
59671	2022-07-29	15:25:51.697	209.43462612	5026.431027	1659108351.697	0	899	2.1792735518	2.2238031374	632.07961166	647.75564943	2.2121153523	724.78697962	36.308647156	-1.1875358567	34.647666931	19.114960677	42.326451667	-71.11959761	1	55551.433809	11.6
59672	2022-07-29	15:25:52.627	209.43463689	5026.431285	1659108352.627	0	899	2.177207293	2.2227405362	632.07961166	648.12580063	2.2630558403	724.81235449	36.308647156	-1.1964609741	34.647666931	19.114495107	42.326451023	-71.119596023	1	55552.386364	11.6
59673	2022-07-29	15:25:53.490	209.43464688	5026.431525	1659108353.49	0	899	2.177207293	2.2227405362	630.26181438	646.26185612	2.2630558403	724.81030273	36.308647156	-1.1539047956	34.647666931	19.118755341	42.326450449	-71.119594551	1	55553.269539	11.6
59674	2022-07-29	15:25:54.378	209.43465716	5026.431772	1659108354.379	0	899	2.18015327	2.2243515661	630.26181438	645.76969809	2.1951163841	724.77144921	36.308647156	-1.1587878466	34.896694183	19.118394852	42.326451411	-71.119593333	1	55554.15311	11.6
59675	2022-07-29	15:25:55.247	209.43466722	5026.432013	1659108355.248	0	899	2.1801683084	2.2243670464	630.20611789	645.71267945	2.1951230557	724.80590093	36.309423636	-1.1767566915	34.885149874	19.11617005	42.326450026	-71.119593333	1	55554.984689	11.6
59676	2022-07-29	15:25:56.167	209.43467786	5026.432269	1659108356.167	0	899	2.1799835639	2.2242556984	630.20745857	645.74123484	2.198878354	724.7855354	36.309684753	-1.176692009	34.647666931	19.119474411	42.326447163	-71.119591915	1	55555.851084	11.6
59677	2022-07-29	15:25:57.039	209.43468795	5026.432511	1659108357.039	0	899	2.1799835639	2.2242556984	630.44219605	645.98175829	2.198878354	724.78221969	36.309684753	-1.1750104593	34.647666931	19.119381469	42.326445456	-71.119592877	1	55556.726348	11.6
59678	2022-07-29	15:25:57.881	209.43469771	5026.432745	1659108357.882	0	899	2.1820479824	2.226759694	630.44219605	646.12180097	2.2182137785	724.79713976	36.309684753	-1.1777914968	34.647666931	19.118709981	42.326443978	-71.119594355	1	55557.613248	11.6
59679	2022-07-29	15:25:58.782	209.43470814	5026.432995	1659108358.783	0	899	2.1820479824	2.226759694	630.26004614	645.93512084	2.2182137785	724.82569451	36.309684753	-1.3126280087	34.647666931	19.108469691	42.326442498	-71.119595	1	55558.500929	11.6
59680	2022-07-29	15:25:59.668	209.43471839	5026.433241	1659108359.669	0	899	2.1784247078	2.2230446678	630.26157373	645.93051179	2.217361191	724.82106352	36.309982249	-1.4038089703	34.647666931	19.102946225	42.326441667	-71.119595	1	55559.372863	11.6
59681	2022-07-29	15:26:00.561	209.43472872	5026.433489	1659108360.561	0	899	2.1784325339	2.2230527262	629.84579247	645.50441919	2.2173647009	724.80511273	36.310386658	-1.4553980898	34.647666931	19.101116749	42.326441133	-71.119594466	1	55560.320378	11.6
59682	2022-07-29	15:26:01.457	209.4347391	5026.433738	1659108361.458	0	899	2.1796993478	2.224183296	629.84579247	645.44729085	2.2094704928	724.8023524	36.310386658	-1.2131686834	34.647666931	19.115356445	42.326440809	-71.119592929	1	55561.242718	11.6
59683	2022-07-29	15:26:02.321	209.43474909	5026.433978	1659108362.321	0	899	2.1796993478	2.224183296	632.41806865	648.0832832	2.2094704928	724.78543798	36.310386658	-1.2149903269	34.698791731	19.114610293	42.326443333	-71.119591667	1	55562.083166	11.6
59684	2022-07-29	15:26:03.244	209.43475978	5026.434235	1659108363.245	0	899	2.1742875534	2.2176547951	632.41806865	647.72655804	2.160345991	724.79290771	36.310386658	-1.1490218639	34.896694183	19.119474411	42.326443319	-71.119591652	1	55563.008738	11.6
59685	2022-07-29	15:26:04.101	209.4347697	5026.434473	1659108364.102	0	899	2.1742875534	2.2176547951	633.7175972	649.05754335	2.160345991	724.79300957	36.310386658	-1.3992062499	34.896694183	19.109769038	42.326441932	-71.119590265	1	55563.840777	11.6
59686	2022-07-29	15:26:05.023	209.43478037	5026.434729	1659108365.024	0	899	2.1788374035	2.2234760835	633.7193178	649.47785891	2.2178610639	724.78305397	36.310719926	-1.2760219692	34.896694183	19.114709955	42.326440401	-71.119588734	1	55564.759519	11.6
59687	2022-07-29	15:26:05.971	209.43479134	5026.434992	1659108365.972	0	899	2.1788409945	2.2234797812	632.46192061	648.18920604	2.2178626745	724.78155518	36.310905457	-1.1555324793	34.896694183	19.119474411	42.3264388	-71.119591935	1	55565.720244	11.74404883
59688	2022-07-29	15:26:06.957	209.43480275	5026.435266	1659108366.958	0	899	2.180231036	2.2227942289	632.46192061	647.44533612	2.1153897434	724.77574673	36.310905457	-1.4159247323	34.700440918	19.081446414	42.326437232	-71.119596637	1	55566.660781	11.866078067
59689	2022-07-29	15:26:07.914	209.43481382	5026.435532	1659108367.914	0	899	2.180231036	2.2227942289	632.64033471	647.62797696	2.1153897434	724.798662	36.310905457	-1.2638522734	34.814234828	19.101569839	42.326436667	-71.119597264	1	55567.641694	11.9
59690	2022-07-29	15:26:08.776	209.4348238	5026.435771	1659108368.776	0	899	2.1787554413	2.2234009651	632.64033471	648.37506171	2.2182760379	724.77536556	36.310905457	-1.1539047956	34.896694183	19.116594315	42.326436667	-71.11959834	1	55568.501887	11.950188679
59691	2022-07-29	15:26:09.655	209.43483398	5026.436016	1659108369.656	0	899	2.1787554413	2.2234009651	632.13489236	647.85704824	2.2182760379	724.78949136	36.310905457	-1.1833319561	34.723529538	19.117846344	42.326436667	-71.1196	1	55569.369748	12
59692	2022-07-29	15:26:10.507	209.43484384	5026.436252	1659108370.508	0	899	2.1783986317	2.2231602879	632.1388548	647.90477517	2.2242870119	724.79353262	36.311674863	-1.1826205325	34.809287267	19.116417373	42.326437108	-71.119599559	1	55570.264706	12
59693	2022-07-29	15:26:11.342	209.4348535	5026.436484	1659108371.342	0	899	2.1783996877	2.2231613753	631.16770322	646.90940593	2.2242874869	724.81756592	36.311729431	-1.1929684877	34.647666931	19.112272263	42.326438544	-71.119597912	1	55571.126415	12
59694	2022-07-29	15:26:12.246	209.43486397	5026.436735	1659108372.247	0	899	2.1809765356	2.2251666237	631.16770322	646.68909437	2.1939048319	724.79063608	36.311729431	-1.1938308367	34.713634415	19.11284472	42.326439967	-71.119595066	1	55571.980189	12
59695	2022-07-29	15:26:13.140	209.43487431	5026.436983	1659108373.14	0	899	2.1809765356	2.2251666237	632.99909658	648.56552453	2.1939048319	724.79352575	36.311729431	-1.2124357184	34.896694183	19.106138419	42.326443003	-71.119591997	1	55572.900826	12
59696	2022-07-29	15:26:14.022	209.43488451	5026.437228	1659108374.022	0	899	2.1809814345	2.2254635629	632.99909658	648.66880297	2.20810909	724.78622214	36.311729431	-1.2652751302	34.896694183	19.114430813	42.326443333	-71.119591667	1	55573.775148	11.922485207
59697	2022-07-29	15:26:14.928	209.43489501	5026.43748	1659108374.929	0	899	2.1809880089	2.2254703316	633.77890453	649.46793619	2.2081120228	724.7935407	36.312068762	-1.2152274768	34.896694183	19.117104284	42.326444449	-71.119589435	1	55574.669625	11.966962525
59698	2022-07-29	15:26:15.859	209.43490579	5026.437739	1659108375.86	0	899	2.1795232974	2.222401956	633.78077661	648.91211125	2.1314445275	724.78512836	36.312431335	-1.1772632938	34.896694183	19.116661072	42.326445	-71.119589345	1	55575.606925	12
59699	2022-07-29	15:26:16.746	209.43491605	5026.437985	1659108376.747	0	899	2.1795232974	2.222401956	633.29373297	648.41343958	2.1314445275	724.79040527	36.312431335	-1.2238940001	34.896694183	19.113714218	42.326444225	-71.119591551	1	55576.465181	12
59700	2022-07-29	15:26:17.673	209.43492677	5026.438243	1659108377.673	0	899	2.1811377632	2.2248079529	633.29373297	648.68227078	2.1684429743	724.79064295	36.312431335	-1.3680868544	34.65426368	19.104948158	42.326443333	-71.119593333	1	55577.380435	12
59701	2022-07-29	15:26:18.598	209.43493749	5026.4385	1659108378.599	0	899	2.1811377632	2.2248079529	632.43299295	647.80061545	2.1684429743	724.76061122	36.312431335	-1.1584859463	34.685598234	19.119290889	42.326443333	-71.119593333	1	55578.335533	12
59702	2022-07-29	15:26:19.509	209.43494803	5026.438753	1659108379.51	0	899	2.1833328677	2.2273393241	632.4350766	647.90594731	2.1826568778	724.76769615	36.312835744	-1.1605986704	34.647666931	19.119145829	42.326443333	-71.119593688	1	55579.21303	12
59703	2022-07-29	15:26:20.377	209.43495807	5026.438994	1659108380.377	0	899	2.1833421892	2.2273489179	634.98840246	650.52176355	2.1826609837	724.77762023	36.313316345	-1.2057526033	34.647666931	19.11328197	42.326443333	-71.119594831	1	55580.101435	12
59704	2022-07-29	15:26:21.299	209.43496875	5026.43925	1659108381.3	0	899	2.1832580138	2.2273866326	634.98840246	650.56557318	2.1886694708	724.77059229	36.313316345	-1.4989674091	34.647666931	19.070138931	42.326443333	-71.119593359	1	55580.984689	12
59705	2022-07-29	15:26:22.239	209.43497962	5026.439511	1659108382.239	0	899	2.1832580138	2.2273866326	634.06072419	649.61513764	2.1886694708	724.78564008	36.313316345	-1.5096819827	34.881851499	19.066415281	42.32644333	-71.11959333	1	55582.001944	12
59706	2022-07-29	15:26:23.200	209.43499074	5026.439778	1659108383.2	0	899	2.1815488017	2.2252667241	634.06072419	649.48189208	2.1703655945	724.7921276	36.313316345	-1.2896900177	34.896694183	19.096890494	42.326441774	-71.119591774	1	55582.93586	12
59707	2022-07-29	15:26:24.104	209.4350012	5026.440029	1659108384.104	0	899	2.1815488017	2.2252667241	634.07748069	649.49905613	2.1703655945	724.78482278	36.313316345	-1.1473941803	34.896694183	19.1198349	42.326441667	-71.119593087	1	55583.852492	12
59708	2022-07-29	15:26:24.973	209.43501127	5026.440271	1659108384.974	0	899	2.1838999652	2.2287596567	634.0796073	649.88862021	2.2235581922	724.78573265	36.313728029	-1.1515764961	34.896694183	19.119603328	42.32644051	-71.119593333	1	55584.69378	12
59709	2022-07-29	15:26:25.907	209.43502208	5026.44053	1659108385.908	0	899	2.1839044115	2.2287642354	632.69579603	648.47032195	2.2235601869	724.77872371	36.313957214	-1.1655463075	34.896694183	19.11294946	42.326440994	-71.119593333	1	55585.596117	12
59710	2022-07-29	15:26:26.792	209.43503231	5026.440776	1659108386.792	0	899	2.1820310687	2.225826562	632.69579603	648.10776417	2.1736697245	724.76584206	36.313957214	-1.2297685699	34.896694183	19.105428607	42.326441667	-71.119594181	1	55586.508696	12
59711	2022-07-29	15:26:27.641	209.43504215	5026.441012	1659108387.642	0	899	2.1820310687	2.225826562	632.64407003	648.05477817	2.1736697245	724.77255108	36.313957214	-1.2419921404	34.896694183	19.11204208	42.326441667	-71.119595625	1	55587.375118	12
59712	2022-07-29	15:26:28.523	209.43505235	5026.441256	1659108388.523	0	899	2.1835522123	2.2259063088	632.64407003	647.53509628	2.1020546139	724.78168371	36.313957214	-1.2466810942	34.896694183	19.115154266	42.326440522	-71.119598575	1	55588.228992	12
59713	2022-07-29	15:26:29.394	209.43506244	5026.441499	1659108389.395	0	899	2.183560343	2.225914668	631.29964832	646.15905485	2.1020580627	724.78353134	36.314376376	-1.2292080928	34.896694183	19.114886859	42.326436436	-71.119606152	1	55589.138277	12
59714	2022-07-29	15:26:30.338	209.43507337	5026.441761	1659108390.339	0	899	2.1802756985	2.2259275565	631.30282904	647.34851789	2.2657025124	724.79720807	36.314994812	-1.2032949972	34.896694183	19.114276141	42.326434724	-71.1196143	1	55590.08284	12.008284024
59715	2022-07-29	15:26:31.253	209.43508396	5026.442015	1659108391.254	0	899	2.1802756985	2.2259275565	634.03166408	650.14671115	2.2657025124	724.80712891	36.314994812	-1.1994791031	34.896694183	19.113714218	42.326431716	-71.119624827	1	55590.985207	12.09852071
59716	2022-07-29	15:26:32.197	209.43509488	5026.442277	1659108392.198	0	899	2.1839071882	2.2274661404	634.03166408	649.37915677	2.1603383152	724.78423304	36.314994812	-1.1622263359	34.896694183	19.117070748	42.326430092	-71.119634451	1	55591.945066	12.194506612
59717	2022-07-29	15:26:33.127	209.43510564	5026.442535	1659108393.127	0	899	2.1839071882	2.2274661404	633.4916149	648.82603505	2.1603383152	724.80058238	36.314994812	-1.1588308835	34.896694183	19.118160892	42.326434315	-71.119640753	1	55592.862919	12.2
59718	2022-07-29	15:26:34.062	209.43511647	5026.442795	1659108394.063	0	899	2.184036377	2.2266194378	633.4916149	648.48019073	2.1127413549	724.79943928	36.314994812	-1.2991432836	34.896694183	19.099018211	42.326433649	-71.119643018	1	55593.810783	12.281078332
59719	2022-07-29	15:26:34.947	209.43512671	5026.443041	1659108394.948	0	899	2.1840463837	2.2266297273	631.73571897	646.68278073	2.1127456201	724.78936727	36.315510579	-1.241366973	34.896694183	19.108238208	42.326432184	-71.119644482	1	55594.689349	12.3
59720	2022-07-29	15:26:35.865	209.43513733	5026.443296	1659108395.865	0	899	2.182724371	2.2269154219	631.73651989	647.25974596	2.1922297232	724.78533006	36.315666199	-1.1691142368	34.810936454	19.107842022	42.326431667	-71.119647041	1	55595.612411	12.3
59721	2022-07-29	15:26:36.766	209.43514775	5026.443546	1659108396.766	0	899	2.182724371	2.2269154219	633.5645514	649.13269643	2.1922297232	724.79201725	36.315666199	-1.1844098907	34.829077512	19.106739486	42.326430056	-71.119653166	1	55596.483271	12.3
59722	2022-07-29	15:26:37.628	209.43515774	5026.443786	1659108397.629	0	899	2.1836477632	2.2278794471	633.5645514	649.14045456	2.1932959711	724.78079648	36.315666199	-1.1922140058	34.896694183	19.112689606	42.326427292	-71.119659374	1	55597.312309	12.3
59723	2022-07-29	15:26:38.517	209.43516803	5026.444033	1659108398.518	0	899	2.1836477632	2.2278794471	632.26717054	647.81117816	2.1932959711	724.77339991	36.315666199	-1.196223855	34.896694183	19.110471725	42.326425	-71.119662401	1	55598.220269	12.3
59724	2022-07-29	15:26:39.427	209.43517856	5026.444286	1659108399.428	0	899	2.1806923004	2.2247973764	632.26834481	647.78879519	2.1900476584	724.76943788	36.315894171	-1.1800551241	34.896694183	19.110989956	42.326425	-71.119665505	1	55599.151456	12.284854369
59725	2022-07-29	15:26:40.367	209.43518943	5026.444546	1659108400.367	0	899	2.1807020725	2.224807435	633.83661927	649.39559795	2.1900519827	724.74993896	36.316398621	-1.1636707783	34.896694183	19.10723114	42.326425107	-71.119668333	1	55600.064103	12.2
59726	2022-07-29	15:26:41.250	209.43519965	5026.444792	1659108401.25	0	899	2.1849217113	2.2294129897	633.83661927	649.50187701	2.2046508092	724.76113427	36.316398621	-1.1605016459	34.896694183	19.113191541	42.326426558	-71.119668333	1	55600.934911	12.2
59727	2022-07-29	15:26:42.124	209.43520977	5026.445034	1659108402.124	0	899	2.1849217113	2.2294129897	632.0373059	647.65809364	2.2046508092	724.78785797	36.316398621	-1.1673356768	34.896694183	19.113353729	42.326425339	-71.119668333	1	55601.796844	12.2
59728	2022-07-29	15:26:43.043	209.43522042	5026.44529	1659108403.044	0	899	2.1806446848	2.2237843119	632.0373059	647.21139596	2.1430839297	724.79083252	36.316398621	-1.1994791031	34.896694183	19.08886528	42.326423707	-71.11966704	1	55602.776087	12.2
59729	2022-07-29	15:26:43.927	209.43523065	5026.445536	1659108403.928	0	899	2.1806446848	2.2237843119	633.13133109	648.33168675	2.1430839297	724.78296262	36.316398621	-1.2032949972	34.896694183	19.107720242	42.326422236	-71.11966557	1	55603.658252	12.2
59730	2022-07-29	15:26:44.871	209.43524157	5026.445798	1659108404.872	0	899	2.1817791424	2.2252769964	633.13331177	648.45246194	2.1594303847	724.77712386	36.316782617	-1.1789663975	34.896694183	19.109368318	42.326420646	-71.119665	1	55604.612203	12.2
59731	2022-07-29	15:26:45.825	209.43525262	5026.446063	1659108405.826	0	899	2.1817864869	2.2252845531	633.79735941	649.13260002	2.1594335877	724.78861464	36.31716156	-1.1711407039	34.896694183	19.094937685	42.32642	-71.119665	1	55605.571006	12.2
59732	2022-07-29	15:26:46.707	209.43526281	5026.446308	1659108406.707	0	899	2.1871241879	2.2313434976	633.79735941	649.34974363	2.1892783467	724.79101562	36.31716156	-1.2173833847	34.896694183	19.065818787	42.32642	-71.119665	1	55606.426794	12.2
59733	2022-07-29	15:26:47.589	209.43527303	5026.446553	1659108407.59	0	899	2.1871241879	2.2313434976	634.56297285	650.13414402	2.1892783467	724.77641933	36.31716156	-1.4932653138	34.896694183	19.063498478	42.326419503	-71.119664503	1	55607.298319	12.2
59734	2022-07-29	15:26:48.460	209.43528311	5026.446795	1659108408.461	0	899	2.1831333869	2.2274625998	634.56297285	650.20166584	2.1985434556	724.80432129	36.31716156	-1.4957121611	34.896694183	19.054294586	42.326418333	-71.119663	1	55608.200197	12.179980276
59735	2022-07-29	15:26:49.326	209.43529314	5026.447035	1659108409.327	0	899	2.1831333869	2.2274625998	634.73654356	650.37951417	2.1985434556	724.77374429	36.31716156	-1.1735552439	34.896694183	19.111588522	42.326418053	-71.11966148	1	55609.056008	12.094399185
59736	2022-07-29	15:26:50.253	209.43530385	5026.447293	1659108410.253	0	899	2.1855475164	2.2305919418	634.73858461	650.61744772	2.2308808582	724.76849486	36.317556268	-1.3526618678	34.766408402	19.106646771	42.326413338	-71.119658337	1	55609.998982	12.000101833
59737	2022-07-29	15:26:51.207	209.43531491	5026.447558	1659108411.208	0	899	2.1855522956	2.2305968638	634.50938698	650.38253208	2.2308830077	724.76451182	36.317802429	-1.2059897184	34.896694183	19.112272263	42.326408559	-71.119661517	1	55610.954955	11.809009009
59738	2022-07-29	15:26:52.148	209.4353258	5026.447819	1659108412.149	0	899	2.1853593151	2.2288373631	634.50938698	649.82956825	2.1549992	724.76545038	36.317802429	-1.2492357729	34.896694183	19.115086347	42.326408333	-71.119667558	1	55611.883629	11.623274162
59739	2022-07-29	15:26:53.065	209.4353364	5026.448074	1659108413.065	0	899	2.1853593151	2.2288373631	635.6149498	650.96182479	2.1549992	724.76918646	36.317802429	-1.2613300085	34.896694183	19.115873337	42.326402832	-71.119672459	1	55612.825233	11.517476732
59740	2022-07-29	15:26:53.961	209.43534678	5026.448323	1659108413.962	0	899	2.1836756529	2.2286935098	635.6149498	651.51999822	2.2314641954	724.75753885	36.317802429	-1.2223310178	34.896694183	19.118110973	42.32639938	-71.119673333	1	55613.686145	11.362770971
59741	2022-07-29	15:26:54.821	209.43535672	5026.448561	1659108414.821	0	899	2.1836856187	2.2287037735	636.04623003	651.96210322	2.2314686827	724.75308207	36.318316175	-1.3720643789	34.761460841	19.095906024	42.326398333	-71.11967424	1	55614.54395	11.245604964
59742	2022-07-29	15:26:55.746	209.43536743	5026.448818	1659108415.746	0	899	2.1841194038	2.2287019371	636.04847003	651.80658529	2.2098775334	724.75431046	36.318748474	-1.4065037863	34.647666931	19.087742673	42.326398333	-71.119675796	1	55615.477318	11.104536489
59743	2022-07-29	15:26:56.658	209.435378	5026.449072	1659108416.659	0	899	2.1841194038	2.2287019371	634.84588411	650.57420527	2.2098775334	724.76235214	36.318748474	-1.1786968842	34.810936454	19.115317806	42.326398333	-71.119676667	1	55616.39607	11
59744	2022-07-29	15:26:57.568	209.43538852	5026.449324	1659108417.568	0	899	2.182704953	2.225948815	634.84588411	650.10990166	2.1461731335	724.76524464	36.318748474	-1.1693405592	34.896694183	19.118074948	42.326398333	-71.119676107	1	55617.336091	11
59745	2022-07-29	15:26:58.437	209.43539859	5026.449566	1659108418.438	0	899	2.182704953	2.225948815	635.4883428	650.7678074	2.1461731335	724.74472713	36.318748474	-1.1734366417	34.896694183	19.118755341	42.326398333	-71.119675	1	55618.208791	11
59746	2022-07-29	15:26:59.342	209.43540906	5026.449817	1659108419.343	0	899	2.1835068687	2.2268720896	635.4883428	650.80521512	2.1513038066	724.76665694	36.318748474	-1.2046746852	34.896694183	19.119205753	42.326398333	-71.119675	1	55619.043067	11
59747	2022-07-29	15:27:00.223	209.43541925	5026.450062	1659108420.223	0	899	2.1835159634	2.2268814461	634.75968237	650.0590209	2.1513077549	724.74696401	36.319217353	-1.1782873253	34.896694183	19.118174774	42.326398333	-71.119675	1	55619.967437	11
59748	2022-07-29	15:27:01.101	209.43542941	5026.450306	1659108421.101	0	899	2.1862207886	2.2304819902	634.76041395	650.35771859	2.1921987898	724.75527004	36.319358826	-1.1729408597	34.896694183	19.11592865	42.326398333	-71.119673629	1	55620.82233	11
59749	2022-07-29	15:27:01.934	209.43543906	5026.450537	1659108421.935	0	899	2.1862207886	2.2304819902	634.40610928	649.99470796	2.1921987898	724.77749573	36.319358826	-1.1688016606	34.896694183	19.11689253	42.326399474	-71.119673333	1	55621.684543	11
59750	2022-07-29	15:27:02.822	209.43544934	5026.450784	1659108422.823	0	899	2.1814396697	2.22597629	634.40610928	650.12664959	2.2103048547	724.78775045	36.319358826	-1.1646624614	34.801041332	19.11811792	42.3264	-71.119675153	1	55622.545961	11
59751	2022-07-29	15:27:03.766	209.43546025	5026.451046	1659108423.766	0	899	2.1814396697	2.22597629	635.85674646	651.61323346	2.2103048547	724.78658027	36.319358826	-1.4155151544	34.647666931	19.081156964	42.326398508	-71.119677413	1	55623.447732	10.910453649
59752	2022-07-29	15:27:04.681	209.43547086	5026.451301	1659108424.682	0	899	2.1864939156	2.2304066924	635.85674646	651.355534	2.1750151958	724.76617432	36.319358826	-1.4875738621	34.647666931	19.070138931	42.326394698	-71.119679646	1	55624.393805	10.760619469
59753	2022-07-29	15:27:05.608	209.43548159	5026.451558	1659108425.609	0	899	2.1865086127	2.2304218174	633.60977574	649.053841	2.1750216378	724.7733894	36.3201155	-1.190392341	34.647666931	19.11710897	42.326388552	-71.11968229	1	55625.373767	10.662623274
59754	2022-07-29	15:27:06.522	209.43549215	5026.451812	1659108426.522	0	899	2.1824996115	2.226257762	633.60996561	649.02766222	2.1713956643	724.78638504	36.320152283	-1.2331424636	34.647666931	19.119072895	42.326380977	-71.119684276	1	55626.282808	10.6
59755	2022-07-29	15:27:07.374	209.43550201	5026.452048	1659108427.374	0	899	2.1824996115	2.226257762	634.66895855	650.11242375	2.1713956643	724.76734975	36.320152283	-1.1660421724	34.647666931	19.111423846	42.326374327	-71.119687115	1	55627.134615	10.6
59756	2022-07-29	15:27:08.244	209.43551209	5026.45229	1659108428.245	0	899	2.1863935564	2.2300084111	634.66895855	650.03411025	2.1606448355	724.7815479	36.320152283	-1.196223855	34.647666931	19.107952118	42.326370339	-71.119689774	1	55627.932234	10.6
59757	2022-07-29	15:27:09.193	209.43552307	5026.452554	1659108429.193	0	899	2.1863993815	2.2300144047	635.54908282	650.93556058	2.160647372	724.7837104	36.320452204	-1.39523956	34.647666931	19.088169944	42.326366781	-71.119693219	1	55628.965746	10.6
59758	2022-07-29	15:27:10.115	209.43553374	5026.45281	1659108430.115	0	899	2.186423904	2.2288905636	635.55195413	650.53156411	2.1048192665	724.79906297	36.321006775	-1.1522772312	34.647666931	19.115514755	42.326365307	-71.119694693	1	55629.815934	10.518406593
59759	2022-07-29	15:27:10.983	209.43554378	5026.453051	1659108430.983	0	899	2.186423904	2.2288905636	635.36585621	650.34107996	2.1048192665	724.74713135	36.321006775	-1.1522772312	34.647666931	19.115514755	42.326363772	-71.119697457	1	55630.737017	10.5
59760	2022-07-29	15:27:11.882	209.4355542	5026.453301	1659108431.883	0	899	2.1864422279	2.2309439363	635.36585621	651.06163644	2.2036543845	724.77356846	36.321006775	-1.2603491039	34.837323448	19.085321351	42.326355595	-71.119707178	1	55631.663327	10.566332665
59761	2022-07-29	15:27:12.721	209.43556391	5026.453534	1659108432.722	0	899	2.1864422279	2.2309439363	634.11265315	649.77747485	2.2036543845	724.77960205	36.321006775	-1.2873724699	34.896694183	19.077701569	42.326343399	-71.119717454	1	55632.496055	10.649605523
59762	2022-07-29	15:27:13.578	209.43557383	5026.453772	1659108433.579	0	899	2.1834274761	2.2269648958	634.11265315	649.45787167	2.1597564025	724.79004796	36.321006775	-1.3855814176	34.728477099	19.101782098	42.326330894	-71.119726267	1	55633.351984	10.7
59763	2022-07-29	15:27:14.410	209.43558345	5026.454003	1659108434.41	0	899	2.1834301103	2.2269676062	633.79669831	649.13427922	2.1597575507	724.77956648	36.321142588	-1.1557804299	34.647666931	19.113603592	42.326322114	-71.119732886	1	55634.182846	10.7
59764	2022-07-29	15:27:15.286	209.4355936	5026.454246	1659108435.287	0	899	2.186891385	2.2319527754	633.79930608	649.65088013	2.2303603745	724.75946045	36.321647644	-1.1506495476	34.647666931	19.115873337	42.326316578	-71.119738387	1	55635.010684	10.698931624
59765	2022-07-29	15:27:16.164	209.43560375	5026.45449	1659108436.164	0	899	2.186891385	2.2319527754	633.75860637	649.6091625	2.2303603745	724.74166486	36.321647644	-1.1554031301	34.647666931	19.117626178	42.32630877	-71.119743072	1	55635.94765	10.605235043
59766	2022-07-29	15:27:17.016	209.43561362	5026.454727	1659108437.017	0	899	2.1834115668	2.2281596274	633.75860637	649.52366807	2.2186222895	724.7487797	36.321647644	-1.1537216128	34.647666931	19.118074948	42.326304369	-71.119747298	1	55636.792899	10.520710059
59767	2022-07-29	15:27:17.888	209.43562372	5026.454969	1659108437.889	0	899	2.1834115668	2.2281596274	635.30415997	651.10766809	2.2186222895	724.79551282	36.321647644	-1.4722028331	34.647666931	19.069648831	42.326300069	-71.119752686	1	55637.65286	10.434714004
59768	2022-07-29	15:27:18.845	209.43563478	5026.455235	1659108438.845	0	899	2.1826677307	2.2264758142	635.30415997	650.77959904	2.1736605711	724.7980573	36.321647644	-1.4649161179	34.674053925	19.071160778	42.326297341	-71.119755	1	55638.595661	10.4
59769	2022-07-29	15:27:19.788	209.43564569	5026.455497	1659108439.788	0	899	2.182675082	2.2264833794	637.54173566	653.07170367	2.173663797	724.79128483	36.32202679	-1.1992851543	34.786198648	19.117352644	42.326296667	-71.119755	1	55639.534068	10.346593186
59770	2022-07-29	15:27:20.732	209.43565662	5026.455759	1659108440.732	0	899	2.184850291	2.2295627799	637.54420442	653.38029396	2.2154634764	724.771775	36.322502136	-1.2045022612	34.713634415	19.117228956	42.326296667	-71.119755	1	55640.487284	10.3
59771	2022-07-29	15:27:21.736	209.43566824	5026.456038	1659108441.736	0	899	2.184850291	2.2295627799	636.36971046	652.17662651	2.2154634764	724.78917366	36.322502136	-1.4347020988	34.720231164	19.095895944	42.326295023	-71.119755822	1	55641.493097	10.3
59772	2022-07-29	15:27:22.686	209.43567924	5026.456302	1659108442.686	0	899	2.185812071	2.2301260199	636.36971046	652.02821245	2.1951616271	724.77842985	36.322502136	-1.5347758532	34.647666931	19.08886528	42.326289576	-71.119759673	1	55642.450879	10.3
59773	2022-07-29	15:27:23.588	209.43568969	5026.456552	1659108443.589	0	899	2.185812071	2.2301260199	636.0646755	651.7156718	2.1951616271	724.76860521	36.322502136	-1.4890829246	34.68229986	19.074463876	42.326282078	-71.119765086	1	55643.350613	10.335061263
59774	2022-07-29	15:27:24.487	209.43570009	5026.456802	1659108444.488	0	899	2.1899300153	2.2324718585	636.0646755	651.05887728	2.1051631733	724.76966747	36.322502136	-1.188085556	34.896694183	19.113714218	42.326274562	-71.119769736	1	55644.210421	10.4
59775	2022-07-29	15:27:25.398	209.43571064	5026.457055	1659108445.399	0	899	2.1899413384	2.2324835004	636.39047768	651.39239471	2.1051679695	724.81482702	36.323084193	-1.2067119523	34.896694183	19.10306803	42.326266243	-71.119775424	1	55645.127066	10.4
59776	2022-07-29	15:27:26.321	209.43572131	5026.457311	1659108446.321	0	899	2.1868179574	2.2322832662	636.39062436	652.45084155	2.2500195752	724.80274448	36.323112488	-1.1965256298	34.896694183	19.109612155	42.326263076	-71.119778591	1	55646.077154	10.4
59777	2022-07-29	15:27:27.262	209.4357322	5026.457573	1659108447.262	0	899	2.1868179574	2.2322832662	636.13238137	652.18608143	2.2500195752	724.78100465	36.323112488	-1.1587878466	34.896694183	19.118755341	42.326259866	-71.1197818	1	55647.02004	10.402004008
59778	2022-07-29	15:27:28.147	209.43574244	5026.457819	1659108448.147	0	899	2.1861397803	2.2317773789	636.13238137	652.2522035	2.2590579331	724.7944914	36.323112488	-1.225058108	34.721880351	19.114457364	42.326253955	-71.119787712	1	55647.906814	10.490681363
59779	2022-07-29	15:27:29.082	209.43575326	5026.458078	1659108449.082	0	899	2.1861397803	2.2317773789	635.97216999	652.08793231	2.2590579331	724.80024325	36.323112488	-1.2707402185	34.769706777	19.111750369	42.326249246	-71.119795146	1	55648.817476	10.5
59780	2022-07-29	15:27:30.000	209.4357639	5026.458334	1659108450.001	0	899	2.1880366988	2.2312928037	635.97549135	651.23358984	2.1416391587	724.78783573	36.323753559	-1.1745900295	34.896694183	19.117814651	42.326241935	-71.119803065	1	55649.767857	10.5
59781	2022-07-29	15:27:30.950	209.4357749	5026.458597	1659108450.951	0	899	2.1880396607	2.2312958504	637.58971869	652.8865545	2.1416404362	724.79709125	36.323905945	-1.16533071	34.896694183	19.116498947	42.326242292	-71.119809585	1	55650.687736	10.568773585
59782	2022-07-29	15:27:31.826	209.43578503	5026.458841	1659108451.827	0	899	2.1886023726	2.2315278788	637.58971869	652.76521446	2.1250471132	724.80200114	36.323905945	-1.1734366417	34.896694183	19.115154266	42.326238402	-71.119815612	1	55651.591748	10.6
59783	2022-07-29	15:27:32.736	209.43579557	5026.459094	1659108452.737	0	899	2.1886023726	2.2315278788	635.71771346	650.84865298	2.1250471132	724.79884995	36.323905945	-1.3882438315	34.735073847	19.084999438	42.326232405	-71.119820063	1	55652.51895	10.651895044
59784	2022-07-29	15:27:33.586	209.43580541	5026.45933	1659108453.587	0	899	2.1860732281	2.2301999068	635.71771346	651.29191944	2.1858124848	724.78445293	36.323905945	-1.1772524955	34.647666931	19.116274739	42.326227083	-71.119823417	1	55653.350099	10.7
59785	2022-07-29	15:27:34.443	209.43581531	5026.459568	1659108454.443	0	899	2.1860732281	2.2301999068	634.8752533	650.42882017	2.1858124848	724.78864738	36.323905945	-1.1750643253	34.647666931	19.116594315	42.326220681	-71.119826667	1	55654.197197	10.7
59786	2022-07-29	15:27:35.339	209.43582569	5026.459817	1659108455.34	0	899	2.186884156	2.2312981546	634.8784801	650.52800076	2.198961993	724.79990736	36.324529837	-1.2067550689	34.890097435	19.114841474	42.326216823	-71.119826511	1	55655.093688	10.7
59787	2022-07-29	15:27:36.246	209.43583618	5026.460068	1659108456.246	0	899	2.1868844858	2.2312984941	637.98422458	653.71030176	2.1989621392	724.77536435	36.324546814	-1.2255431524	34.896694183	19.11027374	42.326218312	-71.119825021	1	55655.987179	10.7
59788	2022-07-29	15:27:37.147	209.43584661	5026.460319	1659108457.147	0	899	2.1869402573	2.2320257734	637.98422458	653.94868663	2.2314815216	724.76336023	36.324546814	-1.1539047956	34.896694183	19.119474411	42.326224086	-71.119825	1	55656.862974	10.786297376
59789	2022-07-29	15:27:38.098	209.43585763	5026.460583	1659108458.099	0	899	2.1869402573	2.2320257734	636.11954995	652.03735171	2.2314815216	724.7588792	36.324546814	-1.1588632113	34.896694183	19.118432304	42.326226396	-71.119823604	1	55657.83781	10.8
59790	2022-07-29	15:27:39.071	209.43586888	5026.460853	1659108459.071	0	899	2.1887266455	2.2320578549	636.11954995	651.40287358	2.1446222995	724.78207418	36.324546814	-1.1912007221	34.896694183	19.11326301	42.32622381	-71.119823333	1	55658.856993	10.8
59791	2022-07-29	15:27:40.032	209.43588	5026.46112	1659108460.032	0	899	2.1887294826	2.2320607733	638.76444612	654.11132465	2.1446235245	724.79328807	36.324692732	-1.1843559576	34.896694183	19.112173434	42.326220621	-71.119823333	1	55659.813609	10.881360947
59792	2022-07-29	15:27:40.960	209.43589075	5026.461378	1659108460.961	0	899	2.1887535337	2.2324454145	638.766704	654.24171259	2.1620978577	724.78882281	36.325126648	-1.1828791898	34.896694183	19.112628848	42.326217491	-71.119824588	1	55660.752798	10.9
59793	2022-07-29	15:27:41.868	209.43590126	5026.46163	1659108461.869	0	899	2.1887535337	2.2324454145	637.85901196	653.31203044	2.1620978577	724.78561098	36.325126648	-1.1818875066	34.896694183	19.115271246	42.326216667	-71.119825	1	55661.626767	10.9
59794	2022-07-29	15:27:42.796	209.43591199	5026.461888	1659108462.796	0	899	2.1879918464	2.2320503782	637.85901196	653.44770266	2.18062749	724.77159917	36.325126648	-1.1511130009	34.896694183	19.11518731	42.326212366	-71.1198293	1	55662.516035	10.9
59795	2022-07-29	15:27:43.667	209.43592208	5026.46213	1659108463.668	0	899	2.1879918464	2.2320503782	637.6904449	653.27501598	2.18062749	724.77138252	36.325126648	-1.2069060368	34.896694183	19.116770687	42.326204949	-71.119833333	1	55663.40608	10.9
59796	2022-07-29	15:27:44.539	209.43593218	5026.462372	1659108464.54	0	899	2.1865803382	2.2298027168	637.6904449	652.98793414	2.1413994062	724.7689209	36.325126648	-1.2369152308	34.896694183	19.1140728	42.326198963	-71.119832297	1	55664.311005	10.9
59797	2022-07-29	15:27:45.413	209.43594228	5026.462615	1659108465.413	0	899	2.1865990555	2.2298219704	637.28467511	652.57248943	2.1414074833	724.7884473	36.326090276	-1.194531556	34.896694183	19.111044372	42.326197178	-71.119829744	1	55665.153307	10.9
59798	2022-07-29	15:27:46.276	209.43595227	5026.462854	1659108466.276	0	899	2.1846631014	2.2285348531	637.28474226	652.8168237	2.1748083867	724.78094806	36.32610321	-1.1587878466	34.896694183	19.117673874	42.326200029	-71.119828304	1	55666.017476	10.901747573
59799	2022-07-29	15:27:47.157	209.43596248	5026.463099	1659108467.158	0	899	2.1846631014	2.2285348531	635.97608845	651.47627502	2.1748083867	724.7732839	36.32610321	-1.1595854901	34.896694183	19.11758601	42.326201456	-71.119826877	1	55666.873786	10.987378641
59800	2022-07-29	15:27:48.121	209.43597362	5026.463367	1659108468.121	0	899	2.1921608637	2.2358253105	635.97608845	651.34974297	2.157473893	724.78786443	36.32610321	-1.1861668809	34.896694183	19.117377199	42.32621205	-71.11981925	1	55667.889957	10.911004274
59801	2022-07-29	15:27:49.022	209.43598405	5026.463617	1659108469.022	0	899	2.1921608637	2.2358253105	636.93445737	652.33127885	2.157473893	724.79620361	36.32610321	-1.1571601629	34.896694183	19.118034363	42.326221203	-71.119813087	1	55668.786982	10.978698225
59802	2022-07-29	15:27:49.990	209.43599525	5026.463886	1659108469.99	0	899	2.1889564312	2.2328892745	636.93744605	652.45215274	2.1735897581	724.79201038	36.326679204	-1.1633043092	34.896694183	19.118034363	42.326230634	-71.119804366	1	55669.730097	11.073009709
59803	2022-07-29	15:27:50.875	209.43600551	5026.464132	1659108470.876	0	899	2.1889600663	2.2328930154	635.87996852	651.36892847	2.1735913487	724.78378397	36.32686615	-1.1695561851	34.896694183	19.11728096	42.326230137	-71.119802732	1	55670.639327	11.163932702
59804	2022-07-29	15:27:51.812	209.43601635	5026.464392	1659108471.813	0	899	2.1890452243	2.2320767547	635.87996852	651.04922414	2.1297720441	724.78395737	36.32686615	-1.167098493	34.896694183	19.117412555	42.326235168	-71.119798452	1	55671.585799	11.141420118
59805	2022-07-29	15:27:52.755	209.43602726	5026.464654	1659108472.755	0	899	2.1890452243	2.2320767547	638.36874316	653.59736983	2.1297720441	724.78857422	36.32686615	-1.1539047956	34.896694183	19.119115829	42.326236621	-71.119798379	1	55672.506796	11.150679612
59806	2022-07-29	15:27:53.654	209.43603767	5026.464904	1659108473.655	0	899	2.1901192125	2.2340719604	638.36874316	653.91709435	2.1734233514	724.77482999	36.32686615	-1.2357186892	34.896694183	19.093329562	42.326232635	-71.119805157	1	55673.418803	11.2
59807	2022-07-29	15:27:54.536	209.43604787	5026.465149	1659108474.536	0	899	2.1901192125	2.2340719604	637.67768269	653.20920215	2.1734233514	724.76711693	36.32686615	-1.1734366417	34.896694183	19.103990555	42.326236365	-71.11980739	1	55674.313197	11.168680297
59808	2022-07-29	15:27:55.473	209.43605872	5026.465409	1659108475.473	0	899	2.1884791617	2.2336755918	637.67899921	653.66395157	2.2353188952	724.77041808	36.327119587	-1.1654493146	34.896694183	19.109564017	42.326252213	-71.119797507	1	55675.207983	11.058403361
59809	2022-07-29	15:27:56.411	209.43606958	5026.46567	1659108476.412	0	899	2.1884872869	2.2336839603	637.04202113	653.01103289	2.2353225521	724.782634	36.327537537	-1.1529563168	34.881851499	19.116458716	42.326276841	-71.119778797	1	55676.191313	10.880868666
59810	2022-07-29	15:27:57.332	209.43608024	5026.465926	1659108477.333	0	899	2.1884202009	2.2345877817	637.04202113	653.35609488	2.2824178362	724.78175	36.327537537	-1.1636707783	34.647666931	19.080223083	42.326292758	-71.119765575	1	55677.131008	10.786899152
59811	2022-07-29	15:27:58.252	209.43609088	5026.466181	1659108478.252	0	899	2.1884202009	2.2345877817	635.17489998	651.44115843	2.2824178362	724.76581538	36.327537537	-1.1923433558	34.867008816	19.113844575	42.326299976	-71.119758357	1	55677.997172	10.700282752
59812	2022-07-29	15:27:59.184	209.43610167	5026.46644	1659108479.184	0	899	2.1884800314	2.2332691242	635.17489998	650.95295938	2.2155760358	724.7677871	36.327537537	-1.2301782054	34.748267344	19.085984956	42.326308132	-71.119742069	1	55678.97584	10.895168067
59813	2022-07-29	15:28:00.048	209.43611167	5026.46668	1659108480.048	0	899	2.1884959438	2.2332855087	636.84378911	652.66335649	2.2155831343	724.76876568	36.328356054	-1.5506966493	34.895044996	19.064732558	42.32631676	-71.119736049	1	55679.842685	10.815731463
59814	2022-07-29	15:28:00.947	209.43612207	5026.46693	1659108480.947	0	899	2.1903014376	2.2340501456	636.84381742	652.28142883	2.163354887	724.78352568	36.328361511	-1.4941707289	34.74496897	19.068028368	42.326318333	-71.119736166	1	55680.69934	10.8
59815	2022-07-29	15:28:01.839	209.43613241	5026.467178	1659108481.84	0	899	2.1903014376	2.2340501456	637.25960703	652.70729752	2.163354887	724.76934046	36.328361511	-1.5105658335	34.647666931	19.070236812	42.326318333	-71.119736667	1	55681.603575	10.8
59816	2022-07-29	15:28:02.733	209.43614275	5026.467426	1659108482.734	0	899	2.1895074467	2.2345752413	637.25960703	653.18087154	2.2280594661	724.77133684	36.328361511	-1.356423738	34.810936454	19.097886913	42.326321628	-71.119733372	1	55682.494264	10.750573614
59817	2022-07-29	15:28:03.561	209.43615233	5026.467656	1659108483.561	0	899	2.1895074467	2.2345752413	640.17587644	656.1700009	2.2280594661	724.72589111	36.328361511	-1.1994791031	34.896694183	19.112272263	42.326326991	-71.119728507	1	55683.298597	10.670140281
59818	2022-07-29	15:28:04.421	209.43616228	5026.467895	1659108484.421	0	899	2.1902945575	2.2347245972	640.17587644	655.93701578	2.1963833702	724.7356244	36.328361511	-1.3941508476	34.896694183	19.089097042	42.326332227	-71.11972416	1	55684.168067	10.583193277
59819	2022-07-29	15:28:05.306	209.43617253	5026.468141	1659108485.307	0	899	2.1903100584	2.2347405539	638.42002983	654.13799043	2.1963902196	724.74026388	36.329158202	-1.1747086427	34.896694183	19.116125157	42.326335728	-71.119719563	1	55685.087361	10.491263941
59820	2022-07-29	15:28:06.203	209.43618291	5026.46839	1659108486.203	0	899	2.1873924006	2.2322241369	638.42017173	654.30193585	2.2187236586	724.74519682	36.329185486	-1.1571601629	34.896694183	19.118755341	42.326342667	-71.1197154	1	55685.920074	10.407992565
59821	2022-07-29	15:28:07.092	209.43619321	5026.468637	1659108487.093	0	899	2.1873924006	2.2322241369	640.36061594	656.29065184	2.2187236586	724.75057802	36.329185486	-1.1571601629	34.896694183	19.11888187	42.326351923	-71.119709274	1	55686.858974	10.4
59822	2022-07-29	15:28:07.957	209.43620322	5026.468877	1659108487.958	0	899	2.1930429135	2.2375551488	640.36061594	656.13571558	2.1976630718	724.75722398	36.329185486	-1.1656217765	34.896694183	19.118535718	42.32635909	-71.119702576	1	55687.690858	10.4
59823	2022-07-29	15:28:08.823	209.43621324	5026.469118	1659108488.824	0	899	2.1930429135	2.2375551488	639.42732254	655.17943077	2.1976630718	724.73046875	36.329185486	-1.1652984619	34.896694183	19.115873337	42.326360724	-71.119698114	1	55688.56572	10.4
59824	2022-07-29	15:28:09.677	209.43622311	5026.469355	1659108489.677	0	899	2.1874175247	2.231339494	639.4298133	655.01235951	2.1745610595	724.7401794	36.329663662	-1.2653506307	34.896694183	19.088528791	42.32636	-71.119696667	1	55689.44044	10.4
59825	2022-07-29	15:28:10.545	209.43623316	5026.469596	1659108490.545	0	899	2.1874236509	2.2313457985	638.41993523	653.97789095	2.1745637431	724.74598178	36.329978943	-1.3711588856	34.896694183	19.080100862	42.326359476	-71.119696143	1	55690.314344	10.4
59826	2022-07-29	15:28:11.428	209.43624339	5026.469841	1659108491.429	0	899	2.1880087451	2.2315415488	638.41993523	653.83526351	2.1550984566	724.73432043	36.329978943	-1.5114928279	34.896694183	19.114459524	42.326357998	-71.119694665	1	55691.200957	10.4
59827	2022-07-29	15:28:12.316	209.43625367	5026.470088	1659108492.317	0	899	2.1880087451	2.2315415488	638.81999075	654.24497879	2.1550984566	724.73949064	36.329978943	-1.1929684877	34.896694183	19.118394852	42.326356667	-71.119693508	1	55692.052268	10.4
59828	2022-07-29	15:28:13.219	209.43626411	5026.470339	1659108493.219	0	899	2.1908940925	2.2357286373	638.81999075	654.68719077	2.2153845904	724.7596868	36.329978943	-1.1940464239	34.896694183	19.113147748	42.326356667	-71.119696473	1	55692.941815	10.4
59829	2022-07-29	15:28:14.174	209.43627516	5026.470604	1659108494.174	0	899	2.1908940925	2.2357286373	640.03821871	655.93567743	2.2153845904	724.76947021	36.329978943	-1.1752583775	34.896694183	19.113762773	42.326361156	-71.11969517	1	55693.897796	10.4
59830	2022-07-29	15:28:15.130	209.43628623	5026.470869	1659108495.13	0	899	2.1918566419	2.236255608	640.03973604	655.77518616	2.1933445973	724.76315207	36.330269971	-1.191082176	34.896694183	19.112809756	42.326363187	-71.119693479	1	55694.912393	10.491239316
59831	2022-07-29	15:28:16.101	209.43629748	5026.471139	1659108496.102	0	899	2.1918581057	2.2362571148	641.79465545	657.57325522	2.1933452428	724.75851946	36.330345154	-1.1655786606	34.896694183	19.1174482	42.326366351	-71.119690315	1	55695.905392	10.590539166
59832	2022-07-29	15:28:17.032	209.43630824	5026.471398	1659108497.032	0	899	2.1913832727	2.235134836	641.79465545	657.34558577	2.1624461564	724.75277649	36.330345154	-1.1543683264	34.896694183	19.120080998	42.326367981	-71.11969	1	55696.788878	10.6
59833	2022-07-29	15:28:17.944	209.4363188	5026.471651	1659108497.944	0	899	2.1913832727	2.235134836	639.42856314	654.92216214	2.1624461564	724.76027007	36.330345154	-1.1671416096	34.896694183	19.119115829	42.326369539	-71.11969	1	55697.723449	10.6723449
59834	2022-07-29	15:28:18.858	209.43632939	5026.471905	1659108498.859	0	899	2.1917978278	2.2363852383	639.42856314	655.21642011	2.2025262272	724.74870977	36.330345154	-1.1755493887	34.896694183	19.108326325	42.326371934	-71.119689033	1	55698.580071	10.7
59835	2022-07-29	15:28:19.812	209.43634043	5026.47217	1659108499.813	0	899	2.1918029511	2.2363905127	638.60758787	654.37519112	2.2025284958	724.74367579	36.330608292	-1.1892605065	34.896694183	19.101533599	42.326377934	-71.119684653	1	55699.552119	10.7
59836	2022-07-29	15:28:20.717	209.4363509	5026.472422	1659108500.718	0	899	2.1913770347	2.235425543	638.61114044	654.19044142	2.1768397107	724.75015602	36.331291199	-1.1699442027	34.896694183	19.110111237	42.326382512	-71.119678287	1	55700.506903	10.750690335
59837	2022-07-29	15:28:21.572	209.43636079	5026.472659	1659108501.572	0	899	2.1913770347	2.235425543	639.82344481	655.43232068	2.1768397107	724.74193406	36.331291199	-1.158776978	34.896694183	19.112105136	42.326383934	-71.1196738	1	55701.360122	10.836012208
59838	2022-07-29	15:28:22.502	209.43637155	5026.472917	1659108502.502	0	899	2.1923908072	2.2367278544	639.82344481	655.52770374	2.1898233122	724.72565991	36.331291199	-1.1539047956	34.896694183	19.118034363	42.326387011	-71.119669656	1	55702.301603	10.930160321
59839	2022-07-29	15:28:23.405	209.43638201	5026.473168	1659108503.406	0	899	2.1923908072	2.2367278544	638.27873471	653.94507923	2.1898233122	724.72784222	36.331291199	-1.1523203455	34.896694183	19.119087181	42.326392948	-71.11966468	1	55703.192201	11.057660167
59840	2022-07-29	15:28:24.269	209.436392	5026.473408	1659108504.269	0	899	2.1896226706	2.2343979	638.27893332	654.12086305	2.2137713349	724.74739974	36.331329396	-1.1884089906	34.896694183	19.117199841	42.32639829	-71.119663344	1	55703.9935	11.298050139
[truncated: 18,875 more rows]
