# Supplementary material for: A simple method to measure methane emissions from indoor gas leaks
Source: PLoS One. 2023 Nov 30;18(11):e0295055. doi: 10.1371/journal.pone.0295055 (PMC10688665; doi:10.1371/journal.pone.0295055)
Supplement: S1 Data — (ZIP) [file pone.0295055.s011.zip › data and code/data/raw data/cavity ringdown spectrometer data/experiments/R13.dat]

DATE	TIME	FRAC_DAYS_SINCE_JAN1	FRAC_HRS_SINCE_JAN1	EPOCH_TIME	ALARM_STATUS	INST_STATUS	CH4	CH4_dry	CO2	CO2_dry	H2O	CavityPressure	CavityTemp	Battery_Current	Battery_Temperature	Battery_Voltage	GPS_ABS_LAT	GPS_ABS_LONG	GPS_FIT	GPS_TIME	GPS_ALTITUDE
5800	2022-07-30	20:54:00.059	210.66250069	5055.900017	1659214440.06	0	899	2.1443839582	2.1845772475	475.48428714	486.29765799	2.032551684	728.35395217	30.875816434	-1.1798933989	33.40253067	19.124795522	42.329280618	-71.126561667	1	75237.629259	19.1
5801	2022-07-30	20:54:00.969	210.66251122	5055.900269	1659214440.969	0	899	2.1474728999	2.1874474751	475.4892014	486.22808263	2.0188389657	728.38330078	30.877069473	-1.188085556	33.40253067	19.1198349	42.32928	-71.126562553	1	75238.531558	19.1
5802	2022-07-30	20:54:01.868	210.66252163	5055.900519	1659214441.869	0	899	2.1474728999	2.1874474751	471.50137907	482.15019568	2.0188389657	728.35988915	30.877069473	-1.1726713796	33.40253067	19.114559628	42.329279279	-71.126563333	1	75239.43235	19.1
5803	2022-07-30	20:54:02.808	210.6625325	5055.90078	1659214442.808	0	899	2.1470180057	2.1875521538	471.50137907	482.30214629	2.0470011627	728.35259848	30.877069473	-1.1586045872	33.40253067	19.094354781	42.329277136	-71.126563333	1	75240.359095	19.1
5804	2022-07-30	20:54:03.717	210.66254303	5055.901033	1659214443.718	0	899	2.1470180057	2.1875521538	472.04748236	482.86075926	2.0470011627	728.35375047	30.877069473	-1.1506495476	33.40253067	19.07734108	42.32927461	-71.126563723	1	75241.233978	19.1
5805	2022-07-30	20:54:04.640	210.6625537	5055.901289	1659214444.64	0	899	2.144965397	2.1843412016	472.04748236	482.56065138	1.9914271257	728.34091409	30.877069473	-1.179968875	33.40253067	19.098017876	42.329272778	-71.126565	1	75242.166667	19.1
5806	2022-07-30	20:54:05.532	210.66256404	5055.901537	1659214445.533	0	899	2.1450457873	2.1844237146	472.28584502	482.8044962	1.9914592555	728.33270708	30.881231182	-1.2750841655	33.40253067	19.07609284	42.329269919	-71.126565	1	75243.04883	19.1
5807	2022-07-30	20:54:06.446	210.66257461	5055.901791	1659214446.446	0	899	2.1493053136	2.1885267882	472.28663314	482.74250782	1.9798281964	728.36606987	30.881433487	-1.4924567938	33.40253067	19.071220398	42.329268371	-71.126565	1	75243.97762	19.1
5808	2022-07-30	20:54:07.351	210.66258508	5055.902042	1659214447.351	0	899	2.1493053136	2.1885267882	469.49522932	479.88930558	1.9798281964	728.3645739	30.881433487	-1.4155259046	33.40253067	19.083218316	42.329265336	-71.126565	1	75244.899185	19.1
5809	2022-07-30	20:54:08.318	210.66259627	5055.902311	1659214448.318	0	899	2.1503367164	2.1917912634	469.49522932	480.47819023	2.0894329382	728.35253502	30.881433487	-1.1945961714	33.40253067	19.117673874	42.329263506	-71.126565	1	75245.896694	19.1
5810	2022-07-30	20:54:09.233	210.66260686	5055.902565	1659214449.233	0	899	2.1503367164	2.1917912634	470.0664747	481.06279882	2.0894329382	728.34955845	30.881433487	-1.3323970102	33.40253067	19.113619684	42.329260654	-71.126565	1	75246.803748	19.1
5811	2022-07-30	20:54:10.089	210.66261678	5055.902803	1659214450.09	0	899	2.1528097018	2.1919894941	470.06812044	480.44679117	1.9745999186	728.35789884	30.881857904	-1.4989351042	33.40253067	19.107602896	42.329258883	-71.126565	1	75247.670061	19.1
5812	2022-07-30	20:54:10.947	210.66262671	5055.903041	1659214450.948	0	899	2.1528902209	2.1920721208	469.43627502	479.80116575	1.9746317122	728.35238021	30.886011124	-1.3860233833	33.40253067	19.108123527	42.329257456	-71.126565878	1	75248.526627	19.1
5813	2022-07-30	20:54:11.796	210.66263653	5055.903277	1659214451.796	0	899	2.1579543537	2.198605582	469.43627502	480.16604898	2.0425928232	728.34921447	30.886011124	-1.2422401092	33.40253067	19.124485319	42.329255476	-71.126566667	1	75249.357282	19.1
5814	2022-07-30	20:54:12.694	210.66264692	5055.903526	1659214452.694	0	899	2.1579543537	2.198605582	471.24910051	482.02030971	2.0425928232	728.35255159	30.886011124	-1.4987195714	33.40253067	19.100108292	42.329252945	-71.126566667	1	75250.232742	19.1
5815	2022-07-30	20:54:13.683	210.66265837	5055.903801	1659214453.683	0	899	2.1537831534	2.1928579375	471.24910051	481.62114601	1.9685277649	728.35118214	30.886011124	-1.5835623583	33.40253067	19.097675349	42.32925132	-71.126567013	1	75251.208087	19.1
5816	2022-07-30	20:54:14.598	210.66266897	5055.904055	1659214454.599	0	899	2.1537831534	2.1928579375	468.96160004	479.28329838	1.9685277649	728.34680176	30.886011124	-1.1913409233	33.40253067	19.120555878	42.329249808	-71.126568525	1	75252.114954	19.1
5817	2022-07-30	20:54:15.519	210.66267962	5055.904311	1659214455.519	0	899	2.1471600605	2.1879739609	468.97618003	479.79282248	2.0607314805	728.34858997	30.889779944	-1.2179007404	33.40253067	19.122224366	42.329248171	-71.126570081	1	75253.048591	19.1
5818	2022-07-30	20:54:16.479	210.66269073	5055.904578	1659214456.479	0	899	2.1471745193	2.1879888151	469.82278959	480.6589907	2.0607374547	728.34526416	30.890527725	-1.1636707783	33.40253067	19.127037048	42.329245062	-71.126571636	1	75253.981535	19.1
5819	2022-07-30	20:54:17.423	210.66270166	5055.90484	1659214457.423	0	899	2.1442252266	2.1857041203	469.82278959	480.85136519	2.0964825369	728.34253617	30.890527725	-1.1745361761	33.40253067	19.127037048	42.329245	-71.126573314	1	75254.988248	19.1
5820	2022-07-30	20:54:18.319	210.66271203	5055.905089	1659214458.319	0	899	2.1442252266	2.1857041203	469.43406222	480.45351287	2.0964825369	728.35635517	30.890527725	-1.1884089369	33.40253067	19.122708605	42.329243545	-71.126574788	1	75255.872781	19.1
5821	2022-07-30	20:54:19.213	210.66272238	5055.905337	1659214459.214	0	899	2.1502700812	2.1892262176	469.43406222	479.75156061	1.9658061602	728.36103427	30.890527725	-1.1774357265	33.40253067	19.123810774	42.329240815	-71.126576259	1	75256.755424	19.1
5822	2022-07-30	20:54:20.084	210.66273245	5055.905579	1659214460.084	0	899	2.1503509808	2.1893092253	476.3828218	486.85321744	1.9658380007	728.35844411	30.894705602	-1.1493344299	33.40253067	19.127254486	42.329238945	-71.126577721	1	75257.632757	19.1
5823	2022-07-30	20:54:20.990	210.66274295	5055.905831	1659214460.991	0	899	2.1506621336	2.1907486043	476.38463228	487.15790893	2.0214394293	728.36959455	30.895166397	-1.1473941803	33.40253067	19.127397537	42.329232949	-71.126579231	1	75258.538462	19.046153846
5824	2022-07-30	20:54:21.941	210.66275396	5055.906095	1659214461.942	0	899	2.1506621336	2.1907486043	491.11764716	502.22410594	2.0214394293	728.37720818	30.895166397	-1.2024218405	33.40253067	19.122387299	42.329225836	-71.126579168	1	75259.499483	18.950051706
5825	2022-07-30	20:54:22.871	210.66276471	5055.906353	1659214462.871	0	899	2.1451043499	2.1853868092	491.11764716	502.30765084	2.0363063438	728.3947665	30.895166397	-1.2278176159	33.40253067	19.122091293	42.329220408	-71.126579065	1	75260.438856	18.856114398
5826	2022-07-30	20:54:23.799	210.66277545	5055.906611	1659214463.799	0	899	2.1451043499	2.1853868092	483.63104366	494.65046679	2.0363063438	728.40698242	30.895166397	-1.1522772312	33.40253067	19.124876022	42.329212019	-71.126578838	1	75261.348544	18.8
5827	2022-07-30	20:54:24.752	210.66278648	5055.906876	1659214464.752	0	899	2.1450534326	2.1843673506	483.64455125	494.39856606	1.9882734164	728.38739499	30.898553242	-1.155963683	33.40253067	19.124605305	42.32919903	-71.126578579	1	75262.286877	18.8
5828	2022-07-30	20:54:25.621	210.66279655	5055.907117	1659214465.622	0	899	2.1450746657	2.1843891435	480.25330049	490.93195611	1.9882818898	728.39550781	30.899652481	-1.1571601629	33.40253067	19.124517441	42.329185	-71.126583889	1	75263.166667	18.8
5829	2022-07-30	20:54:26.480	210.66280648	5055.907356	1659214466.48	0	899	2.1433875704	2.1830626119	480.25330049	491.03878783	2.007736214	728.39152557	30.899652481	-1.2223525497	33.40253067	19.119880537	42.329168186	-71.126586688	1	75264.012634	18.8
5830	2022-07-30	20:54:27.351	210.66281657	5055.907598	1659214467.352	0	899	2.1433875704	2.1830626119	478.4900019	489.23588923	2.007736214	728.38127773	30.899652481	-1.1951890552	33.40253067	19.12181258	42.329158299	-71.1265881	1	75264.860058	18.8
5831	2022-07-30	20:54:28.244	210.66282691	5055.907846	1659214468.245	0	899	2.1528853036	2.1935195595	478.4900019	489.44797198	2.046474112	728.37515562	30.899652481	-1.1581087278	33.40253067	19.12465093	42.329149047	-71.126593413	1	75265.761953	18.8
5832	2022-07-30	20:54:29.111	210.66283693	5055.908086	1659214469.111	0	899	2.1528853036	2.1935195595	475.24828234	486.13201333	2.046474112	728.41394043	30.899652481	-1.1750643253	33.40253067	19.127037048	42.329136123	-71.126597109	1	75266.632633	18.8
5833	2022-07-30	20:54:29.970	210.66284689	5055.908325	1659214469.971	0	899	2.1713047191	2.2129089296	475.25980896	486.30973793	2.0769650972	728.39007488	30.902593082	-1.3873168341	33.40253067	19.101591047	42.329125751	-71.126600882	1	75267.509824	18.8
5834	2022-07-30	20:54:30.823	210.66285676	5055.908562	1659214470.824	0	899	2.1713367275	2.2129418205	472.14330896	483.12084969	2.076978279	728.39373779	30.904230118	-1.5054780245	33.40253067	19.087425232	42.329117236	-71.126605232	1	75268.37976	18.837975952
5835	2022-07-30	20:54:31.744	210.66286742	5055.908818	1659214471.745	0	899	2.1891545249	2.2292006331	472.14330896	482.62160576	1.9845708741	728.39101061	30.904230118	-1.2668596822	33.40253067	19.100870852	42.329109496	-71.126610349	1	75269.302302	18.93023023
5836	2022-07-30	20:54:32.654	210.66287794	5055.909071	1659214472.654	0	899	2.1891545249	2.2292006331	474.49730176	485.02784082	1.9845708741	728.3890009	30.904230118	-1.1680255386	33.40253067	19.126329422	42.329107254	-71.126616799	1	75270.215886	19.021588595
5837	2022-07-30	20:54:33.489	210.6628876	5055.909303	1659214473.489	0	899	2.1691171089	2.2108551604	474.49730176	485.5763429	2.0855823034	728.37810592	30.904230118	-1.1845607426	33.40253067	19.124670029	42.329103538	-71.126624456	1	75271.061263	19.118378888
5838	2022-07-30	20:54:34.400	210.66289815	5055.909556	1659214474.4	0	899	2.1691171089	2.2108551604	474.83923584	485.9262608	2.0855823034	728.38562012	30.904230118	-1.1506495476	33.40253067	19.127397537	42.3291064	-71.126640198	1	75271.919887	19.37596607
5839	2022-07-30	20:54:35.329	210.66290891	5055.909814	1659214475.33	0	899	2.1576735152	2.1982128733	474.85142683	485.67640178	2.0373356077	728.38355866	30.907342911	-1.1616442551	33.40253067	19.127884555	42.329103889	-71.126651389	1	75272.833333	19.566666667
5840	2022-07-30	20:54:36.308	210.66292023	5055.910086	1659214476.308	0	899	2.1577025694	2.1982427128	476.10821779	486.9619076	2.0373474191	728.38381331	30.908838272	-1.1740402749	33.40253067	19.125757129	42.329103333	-71.12665882	1	75273.822991	19.764598169
5841	2022-07-30	20:54:37.204	210.66293061	5055.910335	1659214477.205	0	899	2.1537365869	2.1940538082	476.10821779	486.92194585	2.0300127838	728.38304694	30.908838272	-1.2454630294	33.40253067	19.120252243	42.329105673	-71.126668189	1	75274.701942	19.94038835
5842	2022-07-30	20:54:38.144	210.66294148	5055.910596	1659214478.144	0	899	2.1537365869	2.1940538082	478.81744969	489.69271186	2.0300127838	728.35888672	30.908838272	-1.1587878466	33.40253067	19.127037048	42.329107812	-71.126677391	1	75275.686957	20
5843	2022-07-30	20:54:39.033	210.66295178	5055.910843	1659214479.034	0	899	2.1577836182	2.1985446267	478.81744969	489.79219041	2.0481657078	728.34859765	30.908838272	-1.1732750436	33.40253067	19.119882596	42.329109323	-71.126683958	1	75276.593688	20.059368836
5844	2022-07-30	20:54:39.926	210.66296211	5055.911091	1659214479.926	0	899	2.1578257545	2.1985879082	476.66063721	487.58603664	2.0481829279	728.34867485	30.911006839	-1.2012792984	33.40253067	19.102848407	42.32911	-71.126690736	1	75277.488301	20.148830112
5845	2022-07-30	20:54:40.841	210.6629727	5055.911345	1659214480.841	0	899	2.1640087166	2.2046432439	476.66950789	487.52952704	2.0361620803	728.34547879	30.913263321	-1.1545300326	33.40253067	19.12460293	42.329113386	-71.126696354	1	75278.406312	20.240631164
5846	2022-07-30	20:54:41.788	210.66298366	5055.911608	1659214481.788	0	899	2.1640087166	2.2046432439	480.02669033	490.96319657	2.0361620803	728.35217528	30.913263321	-1.1669260263	33.40253067	19.124876022	42.329123013	-71.126700673	1	75279.350966	20.335096643
5847	2022-07-30	20:54:42.713	210.66299437	5055.911865	1659214482.714	0	899	2.1563294735	2.1958522002	480.02669033	490.70084213	1.9883793739	728.3612877	30.913263321	-1.3414515431	33.40253067	19.107698731	42.329133591	-71.126705962	1	75280.288577	20.428857715
5848	2022-07-30	20:54:43.586	210.66300448	5055.912107	1659214483.587	0	899	2.1563294735	2.1958522002	478.92891029	489.57865121	1.9883793739	728.3717041	30.913263321	-1.1522772312	33.40253067	19.127037048	42.329140745	-71.126708869	1	75281.16075	20.516074951
5849	2022-07-30	20:54:44.499	210.66301503	5055.912361	1659214484.499	0	899	2.1555936468	2.1957123323	478.93526112	489.75006205	2.018490492	728.35927152	30.914871254	-1.150035165	33.40253067	19.127037048	42.329153917	-71.126711472	1	75282.058373	20.611674641
5850	2022-07-30	20:54:45.447	210.66302601	5055.912624	1659214485.447	0	899	2.1556530674	2.1957733438	479.72428586	490.55703517	2.0185144488	728.36499185	30.91793251	-1.1467151823	33.40253067	19.126617293	42.329162989	-71.126708448	1	75282.96555	20.793110048
5851	2022-07-30	20:54:46.388	210.66303691	5055.912886	1659214486.389	0	899	2.1628262722	2.2021603727	479.72428586	490.30859617	1.973221025	728.37359457	30.91793251	-1.1587878466	33.40253067	19.121274948	42.329176022	-71.126706747	1	75283.951681	20.8
5852	2022-07-30	20:54:47.286	210.66304729	5055.913135	1659214487.286	0	899	2.1628262722	2.2021603727	480.65927598	491.26421527	1.973221025	728.38512375	30.91793251	-1.158205761	33.40253067	19.121274948	42.329186615	-71.12671093	1	75284.852705	20.629458918
5853	2022-07-30	20:54:48.198	210.66305786	5055.913389	1659214488.199	0	899	2.1690965154	2.2083800775	480.65927598	491.21980529	1.9651354757	728.39642859	30.91793251	-1.1555324793	33.40253067	19.121274948	42.329195663	-71.126712888	1	75285.733014	20.673301435
5854	2022-07-30	20:54:49.108	210.66306839	5055.913641	1659214489.109	0	899	2.1690965154	2.2083800775	483.41970876	494.04088734	1.9651354757	728.40353293	30.91793251	-1.160415411	33.40253067	19.092466354	42.329203857	-71.126714438	1	75286.662815	20.7
5855	2022-07-30	20:54:50.019	210.66307894	5055.913894	1659214490.02	0	899	2.1688115086	2.2086403834	483.42018249	494.19079642	1.9921795781	728.41626704	30.918051347	-1.1603291793	33.40253067	19.093248595	42.329206667	-71.12671694	1	75287.581854	20.7
5856	2022-07-30	20:54:50.898	210.66308911	5055.914139	1659214490.899	0	899	2.1688967991	2.2087279271	483.99642215	494.78006137	1.99221331	728.39702399	30.922418594	-1.1657619279	33.40253067	19.122396469	42.329206667	-71.126719785	1	75288.435407	20.7
5857	2022-07-30	20:54:51.792	210.66309944	5055.914387	1659214491.792	0	899	2.1672843523	2.2067972249	483.99642215	494.70155918	1.9780243328	728.42295949	30.922418594	-1.2059358524	33.40253067	19.123092538	42.329206161	-71.126722172	1	75289.303303	20.7
5858	2022-07-30	20:54:52.703	210.66311	5055.91464	1659214492.704	0	899	2.1672843523	2.2067972249	482.40789268	493.07789427	1.9780243328	728.40875648	30.922418594	-1.4875738621	33.40253067	19.117673874	42.329204621	-71.12672409	1	75290.227129	20.7
5859	2022-07-30	20:54:53.586	210.66312022	5055.914885	1659214493.587	0	899	2.1653193437	2.2050721706	482.40789268	493.15271947	1.9915933372	728.3870114	30.922418594	-1.2855507475	33.40253067	19.12246526	42.329203086	-71.126726914	1	75291.148148	20.7
5860	2022-07-30	20:54:54.493	210.66313071	5055.915137	1659214494.493	0	899	2.1653193437	2.2050721706	480.57730992	491.28136355	1.9915933372	728.40991211	30.922418594	-1.1783196926	33.40253067	19.120195389	42.329200965	-71.126727895	1	75292.052632	20.710526316
5861	2022-07-30	20:54:55.394	210.66314113	5055.915387	1659214495.394	0	899	2.1775851592	2.2195066803	480.59017335	491.81699663	2.0865847608	728.42960908	30.925664371	-1.2127051622	33.40253067	19.111537668	42.329189469	-71.12672071	1	75292.914833	20.882966507
5862	2022-07-30	20:54:56.240	210.66315093	5055.915622	1659214496.24	0	899	2.1776088809	2.2195310591	483.21841829	494.50669286	2.0865945479	728.43181565	30.926874161	-1.2125865671	33.40253067	19.113748538	42.329179624	-71.126715023	1	75293.746548	21.049309665
5863	2022-07-30	20:54:57.137	210.66316131	5055.915871	1659214497.137	0	899	2.1961590495	2.2366544439	483.21841829	494.02856476	2.0001482922	728.41503381	30.926874161	-1.1854015747	33.40253067	19.12255411	42.329171323	-71.126710127	1	75294.641283	21.164128257
5864	2022-07-30	20:54:58.069	210.66317209	5055.91613	1659214498.069	0	899	2.1961590495	2.2366544439	481.44471808	492.21518486	2.0001482922	728.434021	30.926874161	-1.1701813936	33.40253067	19.124876022	42.329166418	-71.126704503	1	75295.574575	21.257457457
5865	2022-07-30	20:54:58.948	210.66318228	5055.916375	1659214498.949	0	899	2.1851842592	2.2249260151	481.44471808	492.06726676	1.9732719014	728.43269156	30.926874161	-1.2552074431	33.40253067	19.12598375	42.329159418	-71.126698477	1	75296.478444	21.443533123
5866	2022-07-30	20:54:59.811	210.66319226	5055.916614	1659214499.811	0	899	2.1851854443	2.2249272311	481.637719	492.26452856	1.9732723622	728.46473219	30.926934388	-1.279158747	33.40253067	19.126303654	42.329151502	-71.126694389	1	75297.366366	21.673273273
5867	2022-07-30	20:55:00.736	210.66320297	5055.916871	1659214500.737	0	899	2.1722342092	2.2155304955	481.65554024	493.30652272	2.1588793352	728.44082945	30.93142128	-1.3553243347	33.40253067	19.097457469	42.32914737	-71.12669237	1	75298.288955	21.857790927
5868	2022-07-30	20:55:01.674	210.66321382	5055.917132	1659214501.674	0	899	2.1722342092	2.2155304955	482.44227331	494.11228643	2.1588793352	728.46124268	30.93142128	-1.4892015457	33.40253067	19.079141617	42.329143167	-71.126689267	1	75299.219959	22.06598778
5869	2022-07-30	20:55:02.573	210.66322424	5055.917382	1659214502.574	0	899	2.1723262397	2.2119444783	482.44227331	493.11667162	1.9786837922	728.46049409	30.93142128	-1.3233317263	33.40253067	19.111273267	42.329136212	-71.126685076	1	75300.136317	22.354526958
5870	2022-07-30	20:55:03.516	210.66323514	5055.917643	1659214503.516	0	899	2.1723262397	2.2119444783	481.32007307	491.96964185	1.9786837922	728.45284933	30.93142128	-1.2124033827	33.40253067	19.124116253	42.329133486	-71.126674541	1	75301.091716	22.718343195
5871	2022-07-30	20:55:04.413	210.66324552	5055.917893	1659214504.413	0	899	2.1683867385	2.2089057968	481.32007307	492.23259923	2.0264579832	728.43305373	30.93142128	-1.2108727694	33.40253067	19.126317978	42.329134961	-71.126670118	1	75301.976331	22.895266272
5872	2022-07-30	20:55:05.322	210.66325604	5055.918145	1659214505.322	0	899	2.1684361274	2.2089565134	480.5660909	491.461632	2.0264778575	728.42592434	30.933950803	-1.2036291708	33.40253067	19.119706628	42.329135	-71.126661272	1	75302.872781	23.249112426
5873	2022-07-30	20:55:06.207	210.6632663	5055.918391	1659214506.208	0	899	2.1698004751	2.209812423	480.57408638	491.32577321	2.0002751422	728.41208876	30.935968399	-1.1956418018	33.40253067	19.116290958	42.329133737	-71.126652422	1	75303.757758	23.603103103
5874	2022-07-30	20:55:07.109	210.66327674	5055.918642	1659214507.11	0	899	2.1698004751	2.209812423	479.73271959	490.46558287	2.0002751422	728.38286626	30.935968399	-1.1917396855	33.40253067	19.121274948	42.32913022	-71.126646887	1	75304.622642	23.886792453
5875	2022-07-30	20:55:08.049	210.6632876	5055.918903	1659214508.049	0	899	2.1689836493	2.2096969613	479.73271959	490.65858622	2.0354440531	728.4022718	30.935968399	-1.1781255883	33.40253067	19.120788574	42.329127358	-71.126642074	1	75305.585233	24.117046688
5876	2022-07-30	20:55:08.917	210.66329765	5055.919144	1659214508.917	0	899	2.1689836493	2.2096969613	480.62466718	491.57084783	2.0354440531	728.37816332	30.935968399	-1.1676590214	33.40253067	19.1131071	42.329126667	-71.126638473	1	75306.458058	24.291611687
5877	2022-07-30	20:55:09.796	210.66330782	5055.919388	1659214509.796	0	899	2.169438225	2.2110382502	480.63083175	491.81416187	2.0785132284	728.39417878	30.937523785	-1.1749026389	33.40253067	19.114251661	42.329125043	-71.126634501	1	75307.324786	24.432478632
5878	2022-07-30	20:55:10.664	210.66331787	5055.919629	1659214510.664	0	899	2.1694960699	2.2110976911	480.42239529	491.60100683	2.0785370923	728.37115479	30.940485001	-1.1652984619	33.40253067	19.124876022	42.32912283	-71.126628448	1	75308.232742	24.523274162
5879	2022-07-30	20:55:11.631	210.66332907	5055.919898	1659214511.632	0	899	2.1674085209	2.2081482568	480.42239529	491.3790866	2.0381936095	728.37150806	30.940485001	-1.1544653525	33.40253067	19.12573731	42.329127264	-71.126622138	1	75309.179245	24.617924528
5880	2022-07-30	20:55:12.540	210.66333959	5055.92015	1659214512.541	0	899	2.1674085209	2.2081482568	479.83005172	490.77323383	2.0381936095	728.39394273	30.940485001	-1.1506495476	33.40253067	19.127037048	42.32913	-71.126616534	1	75310.039674	24.703967447
5881	2022-07-30	20:55:13.460	210.66335024	5055.920406	1659214513.461	0	899	2.1673789323	2.2077207665	479.83005172	490.66608459	2.0186775425	728.37207153	30.940485001	-1.1506495476	33.40253067	19.119202923	42.32913	-71.126613415	1	75310.975585	24.797558494
5882	2022-07-30	20:55:14.338	210.66336041	5055.92065	1659214514.339	0	899	2.1673908593	2.2077330129	477.90947675	488.7021633	2.0186823259	728.35455807	30.941096161	-1.1529131638	33.40253067	19.110882349	42.329127104	-71.126611885	1	75311.868769	24.886876907
5883	2022-07-30	20:55:15.253	210.66337098	5055.920904	1659214515.253	0	899	2.1733469487	2.2135033584	477.92438786	488.63796937	2.0041496417	728.36187744	30.944879532	-1.1669260263	33.40253067	19.111192703	42.329125336	-71.126609005	1	75312.798576	24.979857579
5884	2022-07-30	20:55:16.177	210.66338168	5055.92116	1659214516.177	0	899	2.1733469487	2.2135033584	479.90158255	490.65948662	2.0041496417	728.36811394	30.944879532	-1.2028853191	33.40253067	19.12047371	42.329122684	-71.12660486	1	75313.694737	25.069473684
5885	2022-07-30	20:55:17.104	210.66339241	5055.921418	1659214517.104	0	899	2.1700939662	2.2100790741	479.90158255	490.62953714	1.9986921852	728.37813058	30.944879532	-1.2099780097	33.40253067	19.120697817	42.329120636	-71.126607457	1	75314.618515	25.285554425
5886	2022-07-30	20:55:17.967	210.66340241	5055.921658	1659214517.968	0	899	2.1700939662	2.2100790741	479.5955874	490.31670162	1.9986921852	728.3739624	30.944879532	-1.5071057081	33.40253067	19.077701569	42.329117589	-71.126610804	1	75315.482249	25.4
5887	2022-07-30	20:55:18.890	210.66341308	5055.921914	1659214518.89	0	899	2.1669392229	2.2087029826	479.5955874	490.8119007	2.0889003633	728.37846203	30.944879532	-1.5070086962	33.40253067	19.077694407	42.329114293	-71.126612374	1	75316.424145	25.44241453
5888	2022-07-30	20:55:19.785	210.66342344	5055.922163	1659214519.785	0	899	2.1669683992	2.2087329681	479.78307699	491.0038417	2.0889124745	728.39215533	30.946374893	-1.5006382489	33.40253067	19.076056158	42.329113333	-71.126613918	1	75317.351085	25.535108481
5889	2022-07-30	20:55:20.698	210.66343402	5055.922416	1659214520.699	0	899	2.1668605907	2.2084804173	479.79539281	490.97795923	2.0819110398	728.39648438	30.949487686	-1.4973398447	33.40253067	19.073381424	42.329112071	-71.126616262	1	75318.252465	25.625246548
5890	2022-07-30	20:55:21.569	210.66344409	5055.922658	1659214521.569	0	899	2.1668605907	2.2084804173	478.20650471	489.352039	2.0819110398	728.39186591	30.949487686	-1.5197281395	33.40253067	19.091172124	42.329108143	-71.12662038	1	75319.113937	25.734181078
5891	2022-07-30	20:55:22.487	210.66345472	5055.922913	1659214522.488	0	899	2.1672421607	2.2093215202	478.20650471	489.47360744	2.1040964922	728.39151021	30.949487686	-1.6194138527	33.40253067	19.089225769	42.329106587	-71.126623413	1	75320.048096	26.004809619
5892	2022-07-30	20:55:23.391	210.66346519	5055.923164	1659214523.392	0	899	2.1672421607	2.2093215202	479.52809328	490.82633417	2.1040964922	728.38589942	30.949487686	-1.5383114191	33.40253067	19.096308677	42.329105077	-71.126624923	1	75320.953908	26.095390782
5893	2022-07-30	20:55:24.290	210.66347559	5055.923414	1659214524.291	0	899	2.1737891693	2.2158401764	479.52868868	490.7851573	2.09649303	728.39311814	30.949638253	-1.2449672348	33.40253067	19.121432765	42.329103577	-71.126626423	1	75321.853854	26.185385385
5894	2022-07-30	20:55:25.190	210.66348601	5055.923664	1659214525.191	0	899	2.1738752225	2.215928625	478.09222013	489.31516485	2.0965287685	728.38392003	30.954034805	-1.1473941803	33.40253067	19.115514755	42.329104573	-71.126622949	1	75322.74359	26.2
5895	2022-07-30	20:55:26.111	210.66349667	5055.92392	1659214526.112	0	899	2.1714408447	2.2133950549	478.09222013	489.30118898	2.0939777807	728.38095477	30.954034805	-1.1515333795	33.40253067	19.116201502	42.329103896	-71.126622771	1	75323.662325	26.266232465
5896	2022-07-30	20:55:27.016	210.66350714	5055.924171	1659214527.017	0	899	2.1714408447	2.2133950549	477.83205788	489.03492717	2.0939777807	728.38500209	30.954034805	-1.1864578724	33.40253067	19.121995926	42.329102385	-71.126622385	1	75324.569138	26.356913828
5897	2022-07-30	20:55:27.969	210.66351816	5055.924436	1659214527.969	0	899	2.1691175183	2.209263724	477.83205788	488.56179855	2.0074854118	728.37513945	30.954034805	-1.2027128753	33.40253067	19.096267637	42.329102487	-71.126620027	1	75325.491989	26.4
5898	2022-07-30	20:55:28.892	210.66352885	5055.924692	1659214528.893	0	899	2.1691175183	2.209263724	478.09300782	488.82860814	2.0074854118	728.35813611	30.954034805	-1.2076174021	33.40253067	19.088504791	42.329102648	-71.126618333	1	75326.411325	26.441132479
5899	2022-07-30	20:55:29.763	210.66353892	5055.924934	1659214529.763	0	899	2.1831241205	2.2237384199	478.09607396	488.88745271	2.0176727197	728.37136012	30.954812498	-1.1827822071	33.40253067	19.115477581	42.329102199	-71.126617269	1	75327.319319	26.5
5900	2022-07-30	20:55:30.684	210.66354958	5055.92519	1659214530.684	0	899	2.1831976151	2.2238138817	477.80129148	488.5861764	2.01770197	728.38153076	30.958551407	-1.2076174021	33.40253067	19.124156952	42.329102931	-71.126615402	1	75328.241483	26.524148297
5901	2022-07-30	20:55:31.611	210.66356032	5055.925448	1659214531.612	0	899	2.1900878478	2.2305615514	477.80129148	488.51423298	2.0045375215	728.38257887	30.958551407	-1.1914378926	33.40253067	19.122232033	42.329100823	-71.126616667	1	75329.168639	26.616863905
5902	2022-07-30	20:55:32.535	210.66357101	5055.925704	1659214532.535	0	899	2.1900878478	2.2305615514	479.90953652	490.66974768	2.0045375215	728.39707007	30.958551407	-1.188085556	33.40253067	19.121274948	42.329096794	-71.126616667	1	75330.076555	26.7
5903	2022-07-30	20:55:33.456	210.66358167	5055.92596	1659214533.456	0	899	2.1879153314	2.2285158098	479.90953652	490.71434216	2.0126621806	728.3795166	30.958551407	-1.1897132397	33.40253067	19.118394852	42.329098263	-71.126616667	1	75330.957895	26.7
5904	2022-07-30	20:55:34.381	210.66359238	5055.926217	1659214534.382	0	899	2.1879252131	2.2285259553	478.49379278	489.26674544	2.0126660951	728.40032636	30.959053027	-1.1558881801	33.40253067	19.124586017	42.329096838	-71.126618162	1	75331.897253	26.789725331
5905	2022-07-30	20:55:35.325	210.66360331	5055.926479	1659214535.326	0	899	2.1817543927	2.2231396494	478.50939471	489.52287754	2.0565267562	728.38189697	30.963006973	-1.1506495476	33.40253067	19.126676559	42.329093761	-71.126621239	1	75332.871768	26.887176836
5906	2022-07-30	20:55:36.283	210.6636144	5055.926746	1659214536.284	0	899	2.1817543927	2.2231396494	480.60084593	491.66246609	2.0565267562	728.3904904	30.963006973	-1.154336023	33.40253067	19.126361809	42.329082202	-71.126627232	1	75333.834835	26.983483483
5907	2022-07-30	20:55:37.155	210.66362449	5055.926988	1659214537.156	0	899	2.1827239227	2.2241052884	480.60084593	491.6564895	2.0554406004	728.3968809	30.963006973	-1.2216950505	33.40253067	19.120987166	42.329072107	-71.126635099	1	75334.676555	27.135311005
5908	2022-07-30	20:55:38.062	210.66363499	5055.92724	1659214538.063	0	899	2.1827239227	2.2241052884	478.52338958	489.53124376	2.0554406004	728.41939196	30.963006973	-1.1597255563	33.40253067	19.123435974	42.329066433	-71.126642134	1	75335.57014	27.257014028
5909	2022-07-30	20:55:38.944	210.66364519	5055.927484	1659214538.944	0	899	2.1795442186	2.2205174615	478.52338958	489.43821509	2.0384572112	728.41173872	30.963006973	-1.1539047956	33.40253067	19.123435974	42.329062738	-71.126647262	1	75336.452452	27.345245245
5910	2022-07-30	20:55:39.848	210.66365566	5055.927736	1659214539.849	0	899	2.1795614709	2.2205351804	478.63603181	489.55346469	2.0384641599	728.41351076	30.963886122	-1.1563624673	33.40253067	19.125453886	42.329061851	-71.126652468	1	75337.370217	27.437021717
5911	2022-07-30	20:55:40.766	210.66366627	5055.927991	1659214540.766	0	899	2.1815644331	2.2249010681	478.65063	490.18998931	2.1517902569	728.41046143	30.96758461	-1.160415411	33.40253067	19.125597	42.329064478	-71.126657189	1	75338.313327	27.531332655
5912	2022-07-30	20:55:41.648	210.66367649	5055.928236	1659214541.649	0	899	2.1815644331	2.2249010681	476.65682325	488.14811566	2.1517902569	728.40872859	30.96758461	-1.1610837417	33.40253067	19.125838122	42.329058818	-71.126661112	1	75339.208417	27.620841683
5913	2022-07-30	20:55:42.532	210.66368671	5055.928481	1659214542.532	0	899	2.1747680495	2.2165525165	476.65682325	487.76964603	2.082534936	728.41174316	30.96758461	-1.1539047956	33.40253067	19.125236511	42.329041514	-71.126671972	1	75340.091716	27.7
5914	2022-07-30	20:55:43.405	210.66369683	5055.928724	1659214543.406	0	899	2.1747680495	2.2165525165	477.42913096	488.55995939	2.082534936	728.41276096	30.96758461	-1.1936692039	33.40253067	19.109059694	42.329040077	-71.126674845	1	75340.953649	27.7
5915	2022-07-30	20:55:44.334	210.66370757	5055.928982	1659214544.334	0	899	2.1810648057	2.2218608528	477.42913096	488.26412864	2.0284143839	728.43060707	30.96758461	-1.1793005522	33.40253067	19.115620354	42.329038506	-71.126676494	1	75341.896236	27.7
5916	2022-07-30	20:55:45.273	210.66371845	5055.929243	1659214545.274	0	899	2.1811448328	2.2219430334	478.57877933	489.44004318	2.0284464356	728.42125616	30.971659818	-1.1493128996	33.40253067	19.125661345	42.329036956	-71.126679421	1	75342.82643	27.7
5917	2022-07-30	20:55:46.173	210.66372885	5055.929493	1659214546.173	0	899	2.1983687331	2.2415889627	478.57979865	489.99801286	2.1300340475	728.42190249	30.971918106	-1.1508327967	33.40253067	19.125396463	42.329029312	-71.126682452	1	75343.735504	27.7
5918	2022-07-30	20:55:47.040	210.6637389	5055.929734	1659214547.041	0	899	2.1983687331	2.2415889627	477.81292072	489.21283834	2.1300340475	728.42067329	30.971918106	-1.4895572291	33.40253067	19.077975456	42.32902159	-71.126684349	1	75344.609218	27.7
5919	2022-07-30	20:55:47.926	210.66374914	5055.929979	1659214547.926	0	899	2.2014115967	2.2441732651	477.81292072	489.07574103	2.105007812	728.41132117	30.971918106	-1.3185996622	33.40253067	19.10315501	42.329013528	-71.126687403	1	75345.480583	27.7
5920	2022-07-30	20:55:48.874	210.66376012	5055.930243	1659214548.874	0	899	2.2014115967	2.2441732651	477.93493251	489.20062884	2.105007812	728.41972664	30.971918106	-1.20081574	33.40253067	19.120519474	42.32900691	-71.12669	1	75346.427094	27.7
5921	2022-07-30	20:55:49.803	210.66377088	5055.930501	1659214549.804	0	899	2.2072657482	2.2497103611	477.93723285	489.08934024	2.084257742	728.41191172	30.97250178	-1.2321400311	33.40253067	19.118712128	42.328997692	-71.126693045	1	75347.365403	27.73654033
5922	2022-07-30	20:55:50.683	210.66378105	5055.930745	1659214550.683	0	899	2.2073463348	2.2497931776	479.19415058	490.37576659	2.0842905132	728.40185911	30.976556778	-1.3022045773	33.40253067	19.113446532	42.328979959	-71.126700854	1	75348.216061	27.8
5923	2022-07-30	20:55:51.601	210.66379169	5055.931001	1659214551.602	0	899	2.1964242888	2.2387508809	479.19415058	490.39963003	2.0886370979	728.40529284	30.976556778	-1.218148627	33.40253067	19.105876253	42.328957965	-71.126711763	1	75349.105769	27.821153846
5924	2022-07-30	20:55:52.479	210.66380184	5055.931244	1659214552.479	0	899	2.1964242888	2.2387508809	475.99699354	487.12771065	2.0886370979	728.43969727	30.976556778	-1.1571601629	33.40253067	19.125236511	42.328925932	-71.126727001	1	75350.04008	28.008016032
5925	2022-07-30	20:55:53.385	210.66381234	5055.931496	1659214553.386	0	899	2.1830723722	2.2253483176	475.99699354	487.18260898	2.0987020431	728.42586411	30.976556778	-1.1611592375	33.40253067	19.124822212	42.32890927	-71.126734574	1	75350.948898	28.189779559
5926	2022-07-30	20:55:54.290	210.66382281	5055.931747	1659214554.291	0	899	2.1830723722	2.2253483176	478.19193398	489.42912907	2.0987020431	728.418396	30.976556778	-1.1539047956	33.40253067	19.125236511	42.328889552	-71.126740366	1	75351.804901	28.280490104
5927	2022-07-30	20:55:55.160	210.66383287	5055.931989	1659214555.16	0	899	2.1900708523	2.230291883	478.19526205	488.84992765	1.9922642715	728.38650048	30.977400761	-1.1548426001	33.40253067	19.124544914	42.328879472	-71.126742772	1	75352.663327	28.366332665
5928	2022-07-30	20:55:56.036	210.66384301	5055.932232	1659214556.036	0	899	2.1901408627	2.230363743	478.54460913	489.2072086	1.9922916996	728.39130164	30.980951309	-1.2040603374	33.40253067	19.122637237	42.328870049	-71.126747115	1	75353.567227	28.4
5929	2022-07-30	20:55:56.900	210.66385301	5055.932472	1659214556.9	0	899	2.1855637244	2.2268576623	478.54460913	489.51527185	2.0485628654	728.4037807	30.980951309	-1.2901643033	33.40253067	19.116665859	42.328862028	-71.12675	1	75354.445759	28.444575937
5930	2022-07-30	20:55:57.801	210.66386344	5055.932723	1659214557.801	0	899	2.1855637244	2.2268576623	478.20171639	489.16451828	2.0485628654	728.40362549	30.980951309	-1.4778079987	33.40253067	19.076982498	42.32885563	-71.126748919	1	75355.324402	28.5
5931	2022-07-30	20:55:58.680	210.66387361	5055.932967	1659214558.68	0	899	2.1928711218	2.2349057859	478.20171639	489.32462084	2.0778003554	728.39697064	30.980951309	-1.222729784	33.40253067	19.112125713	42.328847689	-71.126746667	1	75356.173347	28.517334669
5932	2022-07-30	20:55:59.552	210.66388372	5055.933209	1659214559.553	0	899	2.1928711218	2.2349057859	476.7204643	487.80891504	2.0778003554	728.40374756	30.980951309	-1.16855371	33.40253067	19.122356415	42.328836346	-71.126746747	1	75357.048048	28.6
5933	2022-07-30	20:56:00.407	210.6638936	5055.933446	1659214560.407	0	899	2.1899261039	2.2312769421	476.73350702	487.65588202	2.0473226645	728.39123333	30.984269035	-1.1550366602	33.40253067	19.122628572	42.328830647	-71.126748172	1	75357.902903	28.6
5934	2022-07-30	20:56:01.321	210.66390418	5055.9337	1659214561.321	0	899	2.1899473346	2.2312987496	479.35743914	490.33997759	2.0473312128	728.37991515	30.98534584	-1.1705910165	33.40253067	19.121304531	42.328822726	-71.126751243	1	75358.872863	28.6
5935	2022-07-30	20:56:02.177	210.66391409	5055.933938	1659214562.177	0	899	2.1893500505	2.2295803988	479.35743914	490.04401368	1.9933616982	728.37310225	30.98534584	-1.2468320621	33.40253067	19.123463094	42.328814504	-71.126751667	1	75359.716229	28.671622935
5936	2022-07-30	20:56:03.081	210.66392455	5055.934189	1659214563.081	0	899	2.1893500505	2.2295803988	477.34550597	487.9872274	1.9933616982	728.38925312	30.98534584	-1.2129854706	33.40253067	19.124879357	42.328808506	-71.126751667	1	75360.632231	28.7
5937	2022-07-30	20:56:04.013	210.66393535	5055.934448	1659214564.014	0	899	2.1914519469	2.2322230326	477.34550597	488.120436	2.0177629637	728.38316739	30.98534584	-1.3254444789	33.40253067	19.122040856	42.32880763	-71.126749739	1	75361.578156	28.757815631
5938	2022-07-30	20:56:04.911	210.66394573	5055.934698	1659214564.911	0	899	2.1915061375	2.2322786737	476.05142221	486.79725843	2.017784453	728.38779636	30.988092422	-1.2314932457	33.40253067	19.123566912	42.328806769	-71.126749116	1	75362.469428	28.846942801
5939	2022-07-30	20:56:05.842	210.66395652	5055.934956	1659214565.843	0	899	2.1967168965	2.2370268924	476.0587302	486.65705811	1.9906596066	728.38684001	30.989953995	-1.1570738949	33.40253067	19.125076559	42.328801114	-71.126750648	1	75363.38856	28.938856016
5940	2022-07-30	20:56:06.674	210.66396615	5055.935187	1659214566.675	0	899	2.1967168965	2.2370268924	478.67055918	489.32703332	1.9906596066	728.38570581	30.989953995	-1.1671524443	33.40253067	19.125597	42.328792522	-71.126752021	1	75364.212425	29.04248497
5941	2022-07-30	20:56:07.556	210.66397635	5055.935432	1659214567.557	0	899	2.1881811527	2.2306552556	478.67055918	489.94544786	2.1035227524	728.38065525	30.989953995	-1.173533697	33.40253067	19.123000101	42.328782507	-71.126753829	1	75365.099174	29.209917355
5942	2022-07-30	20:56:08.441	210.6639866	5055.935678	1659214568.442	0	899	2.1881811527	2.2306552556	477.75645971	489.00981716	2.1035227524	728.36102295	30.989953995	-1.1913409233	33.40253067	19.113714218	42.328775	-71.126758333	1	75366	29.3
5943	2022-07-30	20:56:09.325	210.66399683	5055.935924	1659214569.326	0	899	2.1985296252	2.239594625	477.7605005	488.58774019	2.0256194743	728.37585247	30.990979668	-1.2083073144	33.40253067	19.117493977	42.328767736	-71.126762692	1	75366.87172	29.387172012
5944	2022-07-30	20:56:10.253	210.66400756	5055.936181	1659214570.253	0	899	2.1985969114	2.2396637195	477.96343072	488.79541533	2.0256461749	728.38555908	30.994379044	-1.16855371	33.40253067	19.125597	42.328759816	-71.126767444	1	75367.82213	29.48221303
5945	2022-07-30	20:56:11.233	210.6640189	5055.936454	1659214571.233	0	899	2.2004313798	2.2421512704	477.96343072	488.95914901	2.055576792	728.39538857	30.994379044	-1.1834936568	33.40253067	19.123343348	42.328763646	-71.126767005	1	75368.796844	29.5
5946	2022-07-30	20:56:12.121	210.66402918	5055.9367	1659214572.121	0	899	2.2004313798	2.2421512704	477.46996081	488.45432664	2.055576792	728.38611123	30.994379044	-1.1681441171	33.40253067	19.123934499	42.32877524	-71.126763253	1	75369.682683	29.5
5947	2022-07-30	20:56:13.084	210.66404032	5055.936968	1659214573.084	0	899	2.1973302312	2.2382009124	477.46996081	488.24511494	2.0172896603	728.39565656	30.994379044	-1.1561576823	33.40253067	19.123714851	42.328790148	-71.126757608	1	75370.60886	29.5
5948	2022-07-30	20:56:13.986	210.66405078	5055.937219	1659214573.987	0	899	2.1973302312	2.2382009124	478.82088047	489.62652106	2.0172896603	728.40388337	30.994379044	-1.4234917819	33.40253067	19.124872132	42.328804364	-71.12675671	1	75371.513144	29.5
5949	2022-07-30	20:56:14.901	210.66406135	5055.937473	1659214574.901	0	899	2.1994239654	2.2416935186	478.82088047	489.98717058	2.0830844452	728.40130615	30.994379044	-1.5038504601	33.40253067	19.125957489	42.328811667	-71.126759772	1	75372.431579	29.543157895
5950	2022-07-30	20:56:15.762	210.66407132	5055.937712	1659214575.762	0	899	2.1994925391	2.2417639888	477.50479836	488.64054994	2.0831124177	728.39151102	30.997842081	-1.2659435201	33.40253067	19.117872958	42.328810776	-71.126762112	1	75373.267267	29.6
5951	2022-07-30	20:56:16.676	210.6640819	5055.937966	1659214576.676	0	899	2.2022160347	2.2436849026	477.50906696	488.41909134	2.0418120745	728.39570507	30.998926163	-1.3513144476	33.40253067	19.121096731	42.328808034	-71.126763333	1	75374.179487	29.617948718
5952	2022-07-30	20:56:17.555	210.66409207	5055.93821	1659214577.555	0	899	2.2022160347	2.2436849026	501.81724899	513.28266148	2.0418120745	728.40033242	30.998926163	-1.5510523319	33.40253067	19.119474411	42.328806583	-71.12676325	1	75375.050214	29.7
5953	2022-07-30	20:56:18.479	210.66410277	5055.938466	1659214578.479	0	899	2.1973120945	2.2399804254	501.81724899	513.64207611	2.1043447245	728.39562261	30.998926163	-1.3791678015	33.40253067	19.121552095	42.328805058	-71.126761724	1	75376.034517	29.7
5954	2022-07-30	20:56:19.434	210.66411383	5055.938732	1659214579.435	0	899	2.1973277469	2.2399965151	510.6967556	522.73085731	2.1043511809	728.40020146	30.999717397	-1.1622155857	33.40253067	19.123963577	42.328806629	-71.126763296	1	75376.977318	29.7
5955	2022-07-30	20:56:20.341	210.66412432	5055.938984	1659214580.341	0	899	2.2017347442	2.2450407014	510.71204907	522.902418	2.1309775643	728.3975923	31.003351212	-1.1555324793	33.40253067	19.123075485	42.328809616	-71.126766283	1	75377.88477	29.788476954
5956	2022-07-30	20:56:21.237	210.6641347	5055.939233	1659214581.238	0	899	2.2017347442	2.2450407014	545.23993807	558.25446556	2.1309775643	728.38752757	31.003351212	-1.155942095	33.40253067	19.123166204	42.328813796	-71.126769197	1	75378.759223	29.8
5957	2022-07-30	20:56:22.180	210.66414561	5055.939495	1659214582.181	0	899	2.2041435025	2.2467748287	545.23993807	558.036843	2.0961615397	728.39243221	31.003351212	-1.1679177853	33.40253067	19.121203707	42.328816161	-71.126776964	1	75379.696393	29.869639279
5958	2022-07-30	20:56:23.108	210.66415635	5055.939752	1659214583.109	0	899	2.2041435025	2.2467748287	523.26046865	535.54151044	2.0961615397	728.409729	31.003351212	-1.1506495476	33.40253067	19.122716904	42.328825769	-71.126781011	1	75380.606796	29.9
5959	2022-07-30	20:56:24.029	210.664167	5055.940008	1659214584.029	0	899	2.2079493773	2.2507832526	523.26046865	535.57874091	2.1023699821	728.38523167	31.003351212	-1.2200134479	33.40253067	19.116857112	42.32883992	-71.126776165	1	75381.550214	29.844978632
5960	2022-07-30	20:56:24.954	210.66417772	5055.940265	1659214584.955	0	899	2.2079992251	2.250834492	493.39561822	505.01094637	2.1023904256	728.38245235	31.005858908	-1.2629360742	33.40253067	19.114734094	42.328853307	-71.126767516	1	75382.498028	29.750197239
5961	2022-07-30	20:56:25.865	210.66418826	5055.940518	1659214585.866	0	899	2.2013493178	2.2454769757	493.40292013	505.40664398	2.170989519	728.38399723	31.00765419	-1.2550888425	33.40253067	19.114433289	42.328864157	-71.126761948	1	75383.415719	29.7
5962	2022-07-30	20:56:26.756	210.66419856	5055.940766	1659214586.756	0	899	2.2013493178	2.2454769757	490.16467499	502.08961738	2.170989519	728.37907319	31.00765419	-1.1641127053	33.40253067	19.110827162	42.328873155	-71.126758948	1	75384.315534	29.7
5963	2022-07-30	20:56:27.707	210.66420958	5055.94103	1659214587.708	0	899	2.2067392828	2.2494693805	490.16467499	501.68209426	2.0985013552	728.3815441	31.00765419	-1.1897132397	33.40253067	19.104709625	42.328882129	-71.12675539	1	75385.255429	29.674457084
5964	2022-07-30	20:56:28.703	210.6642211	5055.941306	1659214588.703	0	899	2.2067392828	2.2494693805	484.14309604	495.51902603	2.0985013552	728.3885975	31.00765419	-1.4115484448	33.40253067	19.085678517	42.328887881	-71.126751667	1	75386.271203	29.627120316
5965	2022-07-30	20:56:29.625	210.66423177	5055.941563	1659214589.625	0	899	2.2091134328	2.2517484076	484.15118902	495.48963397	2.0917106166	728.39526488	31.009681689	-1.4967362115	33.40253067	19.094271565	42.328886667	-71.126751667	1	75387.180473	29.7
5966	2022-07-30	20:56:30.535	210.6642423	5055.941815	1659214590.535	0	899	2.2091653641	2.2518017811	482.36175164	493.65840641	2.0917317961	728.39964284	31.012292862	-1.2370876974	33.376143677	19.112823878	42.328886533	-71.126751801	1	75388.080366	29.7
5967	2022-07-30	20:56:31.469	210.66425311	5055.942075	1659214591.469	0	899	2.2128063745	2.2558851262	482.36175164	493.75722496	2.1096071235	728.40301514	31.012292862	-1.4582761526	33.153503418	19.065818787	42.328885	-71.126753333	1	75389	29.7
5968	2022-07-30	20:56:32.384	210.6642637	5055.942329	1659214592.384	0	899	2.2128063745	2.2558851262	481.76937266	493.15085143	2.1096071235	728.39495203	31.012292862	-1.4868085116	33.395933922	19.073842964	42.328885	-71.126753333	1	75389.931953	29.7
5969	2022-07-30	20:56:33.269	210.66427395	5055.942575	1659214593.269	0	899	2.2200728989	2.2641056179	481.76937266	493.36570232	2.1484946463	728.41325409	31.012292862	-1.5184992552	33.153503418	19.064378738	42.328885	-71.126753333	1	75390.817635	29.7
5970	2022-07-30	20:56:34.125	210.66428385	5055.942813	1659214594.125	0	899	2.2200728989	2.2641056179	482.39658917	494.00801611	2.1484946463	728.41621369	31.012292862	-1.5135516347	33.153503418	19.072556073	42.328885	-71.126753333	1	75391.644976	29.7
5971	2022-07-30	20:56:35.059	210.66429468	5055.943072	1659214595.06	0	899	2.2086065358	2.2504486016	482.40686931	493.49607658	2.0539954381	728.40069257	31.014877559	-1.3773569477	33.296982696	19.114054219	42.328886004	-71.126753333	1	75392.602564	29.7
5972	2022-07-30	20:56:36.000	210.66430556	5055.943333	1659214596	0	899	2.2086443415	2.2504874379	483.89874678	495.02233211	2.0540105825	728.40852043	31.016778946	-1.7110366916	33.155152605	19.06830415	42.328886667	-71.126753333	1	75393.560158	29.7
5973	2022-07-30	20:56:36.891	210.66431587	5055.943581	1659214596.891	0	899	2.2152491649	2.2597500881	483.89874678	495.69644242	2.1755249266	728.40702244	31.016778946	-1.4106644937	33.30028107	19.099180828	42.328886667	-71.126752634	1	75394.419416	29.7
5974	2022-07-30	20:56:37.815	210.66432657	5055.943838	1659214597.816	0	899	2.2152491649	2.2597500881	481.29916082	493.03347724	2.1755249266	728.40880175	31.016778946	-1.1828899802	33.308527005	19.122955385	42.328886667	-71.126751667	1	75395.319545	29.7
5975	2022-07-30	20:56:38.770	210.66433763	5055.944103	1659214598.771	0	899	2.2122633748	2.2541611362	481.29916082	492.35930501	2.0533421243	728.41857708	31.016778946	-1.1605340116	33.344809122	19.12521025	42.328887179	-71.126751155	1	75396.307135	29.7
5976	2022-07-30	20:56:39.683	210.66434818	5055.944356	1659214599.683	0	899	2.2122633748	2.2541611362	481.20846514	492.26652516	2.0533421243	728.42094533	31.016778946	-1.1620430946	33.40253067	19.124876022	42.328888333	-71.126749602	1	75397.238659	29.7
5977	2022-07-30	20:56:40.573	210.6643585	5055.944604	1659214600.574	0	899	2.2082925228	2.2511234916	481.22291326	492.54902438	2.1019095963	728.43896767	31.020420441	-1.3872414488	33.242559521	19.101976761	42.328888535	-71.126748132	1	75398.121058	29.7
5978	2022-07-30	20:56:41.456	210.6643687	5055.944849	1659214601.456	0	899	2.2083068865	2.2511382563	480.8745594	492.19250409	2.1019154853	728.44502673	31.02114296	-1.1913409233	33.40253067	19.121274948	42.32889	-71.126746667	1	75399.017751	29.7
5979	2022-07-30	20:56:42.368	210.66437927	5055.945102	1659214602.369	0	899	2.2044972413	2.2448861173	480.8745594	491.56312749	1.9875721712	728.44091514	31.02114296	-1.2096977629	33.40253067	19.119401805	42.32889	-71.126746667	1	75399.918146	29.7
5980	2022-07-30	20:56:43.240	210.66438936	5055.945345	1659214603.241	0	899	2.2044972413	2.2448861173	481.12340851	491.81750786	1.9875721712	728.42982614	31.02114296	-1.1795160905	33.262349767	19.122764171	42.328891297	-71.12674537	1	75400.778107	29.7
5981	2022-07-30	20:56:44.196	210.66440042	5055.94561	1659214604.196	0	899	2.2027417743	2.2450431879	481.12340851	492.33490498	2.0815441915	728.4470615	31.02114296	-1.1914594576	33.374494489	19.122401345	42.328892848	-71.126743819	1	75401.708738	29.7
5982	2022-07-30	20:56:45.128	210.66441122	5055.945869	1659214605.129	0	899	2.2028097054	2.2451129963	479.93492844	491.11888209	2.0815718429	728.45027413	31.024568608	-1.196223855	33.40253067	19.121456386	42.328893333	-71.126743333	1	75402.634269	29.7
5983	2022-07-30	20:56:46.029	210.66442163	5055.946119	1659214606.029	0	899	2.2078366125	2.2507951007	479.93948697	491.27150828	2.1084751318	728.451684	31.025720596	-1.1780070414	33.40253067	19.122980257	42.328894226	-71.126742441	1	75403.535536	29.7
5984	2022-07-30	20:56:46.964	210.66443247	5055.946379	1659214606.965	0	899	2.2078366125	2.2507951007	480.20540296	491.54370292	2.1084751318	728.44209785	31.025720596	-1.1608034862	33.40253067	19.125542091	42.328895788	-71.126741667	1	75404.472946	29.7
5985	2022-07-30	20:56:47.913	210.66444344	5055.946643	1659214607.913	0	899	2.2002546558	2.2426787285	480.20540296	491.44082266	2.0897808672	728.43878174	31.025720596	-1.1620430946	33.40253067	19.125597	42.328896667	-71.126740939	1	75405.436401	29.7
5986	2022-07-30	20:56:48.779	210.66445347	5055.946883	1659214608.78	0	899	2.2002546558	2.2426787285	480.17392988	491.40861319	2.0897808672	728.45016581	31.025720596	-1.1576667337	33.191434721	19.121778261	42.328897222	-71.126739445	1	75406.332989	29.7
5987	2022-07-30	20:56:49.641	210.66446344	5055.947123	1659214609.641	0	899	2.2045519526	2.2467991195	480.18296901	491.34893079	2.0772501538	728.46203088	31.028003756	-1.3514330742	33.272244889	19.113434432	42.328898694	-71.126737973	1	75407.216216	29.7
5988	2022-07-30	20:56:50.553	210.664474	5055.947376	1659214610.554	0	899	2.2045932493	2.246841555	479.93282279	491.09305993	2.0772669157	728.46339871	31.03008461	-1.4973398447	33.153503418	19.103990555	42.32890235	-71.126736239	1	75408.128205	29.7
5989	2022-07-30	20:56:51.492	210.66448486	5055.947637	1659214611.492	0	899	2.2078263784	2.2500313608	479.93282279	491.06517832	2.0721949288	728.45690797	31.03008461	-1.3159911814	33.153503418	19.114016729	42.328919295	-71.126733246	1	75409.052478	29.705247813
5990	2022-07-30	20:56:52.400	210.66449537	5055.947889	1659214612.4	0	899	2.2078263784	2.2500313608	478.33041811	489.42560481	2.0721949288	728.43292236	31.03008461	-1.1978515387	33.153503418	19.1198349	42.328935473	-71.126731775	1	75409.934888	29.793488824
5991	2022-07-30	20:56:53.312	210.66450593	5055.948142	1659214613.312	0	899	2.211790832	2.2527572574	478.33041811	489.07936177	2.0089500001	728.43730719	31.03008461	-1.1779316095	33.153503418	19.12223922	42.328951216	-71.126730212	1	75410.872934	29.8
5992	2022-07-30	20:56:54.150	210.66451563	5055.948375	1659214614.15	0	899	2.211790832	2.2527572574	479.55495363	490.33141481	2.0089500001	728.44630968	31.03008461	-1.1563516958	33.153503418	19.124472081	42.328967662	-71.126731194	1	75411.716433	29.871643287
5993	2022-07-30	20:56:55.078	210.66452637	5055.948633	1659214615.078	0	899	2.2100222288	2.2521593278	479.56352429	490.65827179	2.0669071895	728.4345594	31.032252166	-1.1676590245	33.153503418	19.125053646	42.328982325	-71.126734664	1	75412.599442	29.959944238
5994	2022-07-30	20:56:56.006	210.66453711	5055.948891	1659214616.006	0	899	2.2100659276	2.2522042255	480.11907507	491.22677209	2.0669247946	728.43200401	31.034448624	-1.1768644424	33.153503418	19.125506281	42.328993643	-71.126734897	1	75413.530983	30
5995	2022-07-30	20:56:56.914	210.66454762	5055.949143	1659214616.914	0	899	2.2106306322	2.2543306685	480.11907507	491.63719749	2.1415076661	728.45277779	31.034448624	-1.1832026243	33.153503418	19.125957489	42.328999807	-71.126733333	1	75414.442036	30
5996	2022-07-30	20:56:57.865	210.66455862	5055.949407	1659214617.865	0	899	2.2106306322	2.2543306685	481.8715189	493.43168268	2.1415076661	728.43457031	31.034448624	-1.1832026243	33.153503418	19.125957489	42.329002904	-71.126733333	1	75415.371251	30
5997	2022-07-30	20:56:58.792	210.66456935	5055.949664	1659214618.792	0	899	2.2133745655	2.2557929259	481.8715189	493.0773079	2.0773520476	728.42288471	31.034448624	-1.4668455353	33.153503418	19.103725029	42.329003427	-71.126733858	1	75416.314596	30.031459566
5998	2022-07-30	20:56:59.687	210.66457972	5055.949913	1659214619.688	0	899	2.2134168806	2.2558364081	480.28779818	491.45685231	2.0773691556	728.42656016	31.036572324	-1.3762682376	33.153503418	19.107498194	42.328998944	-71.126736056	1	75417.211134	30.1
5999	2022-07-30	20:57:00.576	210.66459001	5055.95016	1659214620.577	0	899	2.2165860473	2.2589339682	480.29727393	491.43161252	2.0710186592	728.41771733	31.038965225	-1.1985306077	33.153503418	19.117868032	42.328994078	-71.126740691	1	75418.138277	30.1
6000	2022-07-30	20:57:01.461	210.66460025	5055.950406	1659214621.462	0	899	2.2165860473	2.2589339682	479.9887003	491.11588548	2.0710186592	728.42028809	31.038965225	-1.2515640259	33.153503418	19.114433289	42.328988333	-71.126745	1	75419	30.1
6001	2022-07-30	20:57:02.446	210.66461164	5055.950679	1659214622.446	0	899	2.2198071495	2.2626678348	479.9887003	491.23475443	2.0926363365	728.40355031	31.038965225	-1.1905108682	33.153503418	19.121549808	42.328988333	-71.126743367	1	75419.979612	30.197961165
6002	2022-07-30	20:57:03.401	210.6646227	5055.950945	1659214623.401	0	899	2.2198071495	2.2626678348	480.9705617	492.23962067	2.0926363365	728.41011098	31.038965225	-1.160415411	33.153503418	19.124517441	42.328989943	-71.126740114	1	75420.965874	30.2
6003	2022-07-30	20:57:04.336	210.66463353	5055.951205	1659214624.337	0	899	2.2120400206	2.2544517781	480.9705617	492.16042512	2.0782642862	728.41201519	31.038965225	-1.1661930432	33.153503418	19.124037585	42.32899	-71.12673548	1	75421.903904	30.2
6004	2022-07-30	20:57:05.233	210.6646439	5055.951454	1659214625.233	0	899	2.2121156649	2.2545295096	481.24659231	492.44304639	2.0782949018	728.42453427	31.042763956	-1.1857572518	33.153503418	19.117681731	42.328991336	-71.126730992	1	75422.801603	30.2
6005	2022-07-30	20:57:06.140	210.6646544	5055.951706	1659214626.14	0	899	2.2321675328	2.276074245	481.24944064	492.73712665	2.1310809548	728.40987816	31.043481827	-1.1704831944	33.153503418	19.120657864	42.328995008	-71.126732227	1	75423.668238	30.2
6006	2022-07-30	20:57:07.030	210.66466471	5055.951953	1659214627.031	0	899	2.2321675328	2.276074245	479.78426951	491.23698109	2.1310809548	728.422202	31.043481827	-1.1970538548	33.153503418	19.123333533	42.328998467	-71.126733333	1	75424.54008	30.2
6007	2022-07-30	20:57:07.953	210.66467538	5055.952209	1659214627.953	0	899	2.2401969288	2.2829907803	479.78426951	490.90537031	2.0707738486	728.43064304	31.043481827	-1.3223832096	33.153503418	19.119272636	42.328998455	-71.126743375	1	75425.463463	30.246346346
6008	2022-07-30	20:57:08.894	210.66468628	5055.952471	1659214628.895	0	899	2.2401969288	2.2829907803	480.37006988	491.50474916	2.0707738486	728.43716532	31.043481827	-1.1522017473	33.153503418	19.125597	42.329007863	-71.126763397	1	75426.419855	30.3
6009	2022-07-30	20:57:09.811	210.66469689	5055.952725	1659214629.811	0	899	2.2203626259	2.2635980747	480.37819206	491.72933386	2.1100663439	728.4201361	31.045532568	-1.2104523521	33.153503418	19.123507531	42.329028228	-71.126779895	1	75427.367115	30.3
6010	2022-07-30	20:57:10.686	210.66470701	5055.952968	1659214630.686	0	899	2.2204064228	2.263643099	479.9152421	491.25554322	2.1100842741	728.445207	31.04772377	-1.2642619412	33.153503418	19.121189231	42.329036667	-71.126788333	1	75428	30.3
6011	2022-07-30	20:57:11.611	210.66471773	5055.953226	1659214631.612	0	899	2.2202822658	2.2622279245	479.9152421	490.9162077	2.048359187	728.43380111	31.04772377	-1.1894760977	33.153503418	19.120589263	42.329036667	-71.126788333	1	75428	30.3
6012	2022-07-30	20:57:12.535	210.66472841	5055.953482	1659214632.535	0	899	2.2202822658	2.2622279245	480.40378079	491.41594503	2.048359187	728.43242276	31.04772377	-1.1539047956	33.153503418	19.125597	42.328992243	-71.126750924	1	75430.104284	30.3
6013	2022-07-30	20:57:13.464	210.66473918	5055.95374	1659214633.465	0	899	2.2152655067	2.2560597024	480.40378079	491.13682864	1.9975756804	728.42284267	31.04772377	-1.1598549308	33.153503418	19.125816636	42.328973435	-71.126734949	1	75431.030572	30.3
6014	2022-07-30	20:57:14.338	210.66474928	5055.953983	1659214634.338	0	899	2.2152842473	2.2560789396	479.53327535	490.24691452	1.9975829605	728.43103755	31.04866355	-1.1964717346	33.153503418	19.120298386	42.328976305	-71.126733514	1	75431.891519	30.3
6015	2022-07-30	20:57:15.210	210.66475939	5055.954225	1659214635.211	0	899	2.2195373228	2.2619002604	479.54765841	490.65373078	2.0690361179	728.43579102	31.052301407	-1.184830308	33.153503418	19.124876022	42.328976667	-71.126733333	1	75432	30.3
6016	2022-07-30	20:57:16.069	210.66476933	5055.954464	1659214636.07	0	899	2.2195373228	2.2619002604	480.93943958	492.07774488	2.0690361179	728.42172464	31.052301407	-1.3973954316	33.153503418	19.081997372	42.328976667	-71.126733333	1	75432	30.3
6017	2022-07-30	20:57:16.961	210.66477965	5055.954712	1659214636.962	0	899	2.2246048814	2.2657634413	480.93943958	491.73510957	2.0067859907	728.42787221	31.052301407	-1.3816362864	33.153503418	19.08529082	42.328976667	-71.126733333	1	75432	30.3
6018	2022-07-30	20:57:17.842	210.66478985	5055.954956	1659214637.843	0	899	2.2246048814	2.2657634413	480.22931989	491.00904979	2.0067859907	728.44281006	31.052301407	-1.188085556	33.153503418	19.120916367	42.328976667	-71.126733333	1	75432	30.3
6019	2022-07-30	20:57:18.796	210.66480089	5055.955221	1659214638.797	0	899	2.2164794229	2.2593964585	480.22931989	491.51284822	2.0984214982	728.44351499	31.052301407	-1.186705823	33.153503418	19.116642693	42.328976667	-71.126733333	1	75432	30.3
6020	2022-07-30	20:57:19.767	210.66481213	5055.955491	1659214639.768	0	899	2.2165157509	2.2594337988	480.67081392	491.96479728	2.098436315	728.45027777	31.054122154	-1.1798179244	33.153503418	19.097560769	42.328976667	-71.126733333	1	75432	30.3
6021	2022-07-30	20:57:20.654	210.6648224	5055.955737	1659214640.655	0	899	2.2181445347	2.2605712094	480.68089277	491.83705509	2.0733673576	728.45182709	31.056665421	-1.1864578724	33.153503418	19.121274948	42.328976667	-71.126733333	1	75432	30.3
6022	2022-07-30	20:57:21.571	210.664833	5055.955992	1659214641.571	0	899	2.2181445347	2.2605712094	480.55510666	491.70834959	2.0733673576	728.43731528	31.056665421	-1.1930547345	33.153503418	19.122896624	42.328976667	-71.126733333	1	75432	30.3
6023	2022-07-30	20:57:22.486	210.6648436	5055.956246	1659214642.487	0	899	2.2173791013	2.2594523016	480.55510666	491.6188912	2.0571114657	728.42761392	31.056665421	-1.1929577439	33.153503418	19.125009714	42.329040341	-71.126591176	1	75439.996353	30.211151636
6024	2022-07-30	20:57:23.362	210.66485374	5055.95649	1659214643.363	0	899	2.2173791013	2.2594523016	479.67989427	490.72352887	2.0571114657	728.40313721	31.056665421	-1.1571601629	33.153503418	19.125597	42.32904728	-71.126575685	1	75440.867706	30.201469938
6025	2022-07-30	20:57:24.295	210.66486453	5055.956749	1659214644.295	0	899	2.2149779439	2.2574725887	479.6844981	490.85144808	2.079539492	728.41095052	31.057829535	-1.1567289885	33.153503418	19.125692494	42.329048333	-71.126573333	1	75441	30.2
6026	2022-07-30	20:57:25.209	210.6648751	5055.957003	1659214645.209	0	899	2.2150423537	2.2575387768	481.56316389	492.77399252	2.0795655442	728.40364206	31.061059952	-1.1555324793	33.153503418	19.125957489	42.329048333	-71.126573333	1	75441	30.2
6027	2022-07-30	20:57:26.098	210.66488539	5055.957249	1659214646.098	0	899	2.2225971675	2.2650728217	481.56316389	492.73025118	2.0716355841	728.41000589	31.061059952	-1.1540772654	33.153503418	19.11790873	42.329048333	-71.126573333	1	75441	30.2
6028	2022-07-30	20:57:27.002	210.66489586	5055.957501	1659214647.002	0	899	2.2225971675	2.2650728217	480.04351629	491.17536409	2.0716355841	728.41345942	31.061059952	-1.1727468296	33.153503418	19.109713801	42.329048333	-71.126573333	1	75441	30.2
6029	2022-07-30	20:57:27.947	210.66490681	5055.957763	1659214647.948	0	899	2.2145384919	2.2564313412	480.04351629	491.06213098	2.0510357513	728.42526387	31.061059952	-1.1908666401	33.153503418	19.118425091	42.329048333	-71.126573333	1	75441	30.2
6030	2022-07-30	20:57:28.859	210.66491736	5055.958017	1659214648.86	0	899	2.2145384919	2.2564313412	479.9349483	490.951071	2.0510357513	728.44259583	31.061059952	-1.5066314383	33.153503418	19.079574623	42.329048333	-71.126573333	1	75441	30.2
6031	2022-07-30	20:57:29.838	210.66492868	5055.958288	1659214649.838	0	899	2.2142834244	2.2563578033	479.94489012	491.01044644	2.0599904118	728.44100972	31.063572498	-1.5176692727	33.153503418	19.094022018	42.329048333	-71.126573333	1	75441	30.2
6032	2022-07-30	20:57:30.750	210.66493924	5055.958542	1659214650.75	0	899	2.2143233691	2.2563988402	481.27193834	492.36817917	2.0600064219	728.43748302	31.065576553	-1.4254535137	33.153503418	19.115518722	42.329048333	-71.126573333	1	75441	30.2
6033	2022-07-30	20:57:31.657	210.66494973	5055.958794	1659214651.657	0	899	2.2171353508	2.2594431451	481.27193834	492.41548523	2.0685899995	728.43624615	31.065576553	-1.1630886659	33.153503418	19.124127811	42.329048333	-71.126573333	1	75441	30.2
6034	2022-07-30	20:57:32.588	210.66496052	5055.959052	1659214652.589	0	899	2.2171353508	2.2594431451	480.26175488	491.38191161	2.0685899995	728.45544434	31.065576553	-1.1473941803	33.153503418	19.125597	42.329048333	-71.126573333	1	75441	30.2
6035	2022-07-30	20:57:33.549	210.66497164	5055.959319	1659214653.55	0	899	2.2225796329	2.2651216575	480.26175488	491.41622359	2.0748278903	728.45466098	31.065576553	-1.2039201639	33.153503418	19.122333994	42.329048333	-71.126573333	1	75441	30.2
6036	2022-07-30	20:57:34.470	210.66498229	5055.959575	1659214654.47	0	899	2.2226288814	2.2651722626	480.92999626	492.10009452	2.0748476976	728.46483041	31.06803817	-1.1923864559	33.153503418	19.121075472	42.329048333	-71.126573333	1	75441	30.2
6037	2022-07-30	20:57:35.348	210.66499247	5055.959819	1659214655.349	0	899	2.2218569978	2.2634894352	480.93778117	491.87175492	2.0319303651	728.46565297	31.070001602	-1.1837308107	33.153503418	19.121430631	42.329048333	-71.126573333	1	75441	30.2
6038	2022-07-30	20:57:36.273	210.66500317	5055.960076	1659214656.274	0	899	2.2218569978	2.2634894352	480.93433202	491.86822736	2.0319303651	728.46325684	31.070001602	-1.1652984619	33.153503418	19.125236511	42.329048333	-71.126573333	1	75441	30.2
6039	2022-07-30	20:57:37.196	210.66501384	5055.960332	1659214657.196	0	899	2.2233522129	2.2651504007	480.93433202	491.9045182	2.0385241675	728.46182595	31.070001602	-1.4494156522	33.153503418	19.097592057	42.329048333	-71.126573333	1	75441	30.2
6040	2022-07-30	20:57:38.122	210.66502457	5055.96059	1659214658.123	0	899	2.2233522129	2.2651504007	478.19098812	489.0985982	2.0385241675	728.44793984	31.070001602	-1.2427035673	33.153503418	19.115378058	42.329048333	-71.126573333	1	75441	30.2
6041	2022-07-30	20:57:39.023	210.66503499	5055.96084	1659214659.023	0	899	2.2255184834	2.2681894927	478.19098812	489.31640084	2.078303822	728.45557207	31.070001602	-1.1616657941	33.153503418	19.121122929	42.329048333	-71.126573333	1	75441	30.2
6042	2022-07-30	20:57:39.961	210.66504586	5055.961101	1659214659.962	0	899	2.225539905	2.2682115054	480.96240057	492.15233942	2.0783124407	728.46310607	31.07107093	-1.1649318855	33.153503418	19.110498188	42.329048333	-71.126573333	1	75441	30.2
6043	2022-07-30	20:57:40.921	210.66505697	5055.961367	1659214660.922	0	899	2.2290961253	2.2710088949	480.97546472	491.9483234	2.0388392189	728.43743896	31.074365616	-1.1945961714	33.153503418	19.074100494	42.329048333	-71.126573333	1	75441	30.2
6044	2022-07-30	20:57:41.799	210.66506712	5055.961611	1659214661.799	0	899	2.2290961253	2.2710088949	479.85672949	490.80406561	2.0388392189	728.44046324	31.074365616	-1.1945961714	33.153503418	19.074100494	42.329048333	-71.126573333	1	75441	30.2
6045	2022-07-30	20:57:42.733	210.66507794	5055.961871	1659214662.734	0	899	2.2221864031	2.2643543766	479.85672949	490.90537132	2.0572818232	728.44588647	31.074365616	-1.2107648984	33.153503418	19.065753634	42.329048333	-71.126573333	1	75441	30.2
6046	2022-07-30	20:57:43.628	210.6650883	5055.962119	1659214663.629	0	899	2.2221864031	2.2643543766	482.01505858	493.11339567	2.0572818232	728.45141602	31.074365616	-1.2190109491	33.153503418	19.061496735	42.329048333	-71.126573333	1	75441	30.2
6047	2022-07-30	20:57:44.492	210.66509829	5055.962359	1659214664.492	0	899	2.2207718916	2.2633921577	482.01505858	493.24008814	2.0802321509	728.45047745	31.074365616	-1.3886534907	33.153503418	19.066624092	42.329048333	-71.126573333	1	75441	30.2
6048	2022-07-30	20:57:45.407	210.66510888	5055.962613	1659214665.407	0	899	2.2208271469	2.2634489391	479.66331496	490.83370031	2.080254451	728.44675875	31.077129781	-1.325272032	33.153503418	19.085321654	42.329048333	-71.126573333	1	75441	30.2
6049	2022-07-30	20:57:46.315	210.66511939	5055.962865	1659214666.315	0	899	2.2204346262	2.2620910457	479.66940025	490.58786137	2.0343576765	728.4619941	31.078668594	-1.2710312786	33.153503418	19.114135818	42.329048333	-71.126573333	1	75441	30.2
6050	2022-07-30	20:57:47.257	210.6651303	5055.963127	1659214667.258	0	899	2.2204346262	2.2620910457	479.76163115	490.68219168	2.0343576765	728.453125	31.078668594	-1.5640735626	33.153503418	19.065097809	42.329048333	-71.126573333	1	75441	30.2
6051	2022-07-30	20:57:48.210	210.66514132	5055.963392	1659214668.21	0	899	2.2202666041	2.2625807354	479.76163115	490.856147	2.0660308345	728.44752027	31.078668594	-1.6632203424	33.153503418	19.075614853	42.329048333	-71.126573333	1	75441	30.2
6052	2022-07-30	20:57:49.092	210.66515153	5055.963637	1659214669.092	0	899	2.2202666041	2.2625807354	479.05364822	490.13179192	2.0660308345	728.46172489	31.078668594	-1.4343679409	33.153503418	19.103305412	42.329048333	-71.126573333	1	75441	30.2
6053	2022-07-30	20:57:50.029	210.66516237	5055.963897	1659214670.029	0	899	2.2287317485	2.2718691948	479.05872806	490.31034511	2.0976187865	728.4533651	31.079954779	-1.318093093	33.153503418	19.119174414	42.329048333	-71.126573333	1	75441	30.2
6054	2022-07-30	20:57:50.971	210.66517329	5055.964159	1659214670.972	0	899	2.2287965549	2.2719358065	480.49751284	491.78306723	2.0976450663	728.4498291	31.083185196	-1.4729249477	33.153503418	19.11299324	42.329048333	-71.126573333	1	75441	30.2
6055	2022-07-30	20:57:51.894	210.66518397	5055.964415	1659214671.895	0	899	2.2185717722	2.2609411208	480.49751284	491.63213733	2.0702270984	728.43781851	31.083185196	-1.1583674238	33.153503418	19.124244854	42.329048333	-71.126573333	1	75441	30.2
6056	2022-07-30	20:57:52.828	210.66519478	5055.964675	1659214672.829	0	899	2.2185717722	2.2609411208	478.5246255	489.61353205	2.0702270984	728.42643041	31.083185196	-1.1479547821	33.153503418	19.1252198	42.329048333	-71.126573333	1	75441	30.2
6057	2022-07-30	20:57:53.709	210.66520497	5055.964919	1659214673.709	0	899	2.2277062314	2.2702013703	478.5246255	489.60079941	2.067903774	728.42411875	31.083185196	-1.3260911948	33.153503418	19.109374709	42.329048333	-71.126573333	1	75441	30.2
6058	2022-07-30	20:57:54.601	210.6652153	5055.965167	1659214674.602	0	899	2.2277062314	2.2702013703	479.5027208	490.6015342	2.067903774	728.43801375	31.083185196	-1.5022227764	33.153503418	19.08886528	42.329048333	-71.126573333	1	75441	30.2
6059	2022-07-30	20:57:55.525	210.66522598	5055.965424	1659214675.525	0	899	2.229316936	2.2706799845	479.51111951	490.30546003	2.0123895929	728.43652344	31.085309704	-1.4896327123	33.153503418	19.086079629	42.329048333	-71.126573333	1	75441	30.2
6060	2022-07-30	20:57:56.411	210.66523625	5055.96567	1659214676.412	0	899	2.2293624869	2.2707267515	480.17363102	490.98298273	2.0124073095	728.42635846	31.087579727	-1.2739631932	33.153503418	19.100112776	42.329048333	-71.126573333	1	75441	30.2
6061	2022-07-30	20:57:57.259	210.66524605	5055.965905	1659214677.259	0	899	2.2279473149	2.2698033962	480.17363102	491.11898534	2.0371630003	728.42219513	31.087579727	-1.1913409233	33.153503418	19.117315292	42.329048333	-71.126573333	1	75441	30.2
6062	2022-07-30	20:57:58.069	210.66525544	5055.966131	1659214678.07	0	899	2.2279473149	2.2698033962	481.44746731	492.42185819	2.0371630003	728.43115234	31.087579727	-1.1913409233	33.153503418	19.117315292	42.329048333	-71.126573333	1	75441	30.2
6063	2022-07-30	20:57:58.974	210.66526591	5055.966382	1659214678.975	0	899	2.221720371	2.2650783342	481.44746731	492.84924366	2.1146626827	728.42722548	31.087579727	-1.2044483281	33.153503418	19.121297179	42.329551974	-71.126117424	1	75476.55109	29.311222757
6064	2022-07-30	20:57:59.872	210.66527631	5055.966631	1659214679.873	0	899	2.2217869445	2.2651467777	479.6758707	491.03584173	2.1146899852	728.42452821	31.090908771	-1.1620430946	33.153503418	19.125597	42.329525049	-71.126136075	1	75477.443787	29.255621302
6065	2022-07-30	20:58:00.786	210.66528689	5055.966885	1659214680.787	0	899	2.222419315	2.2660500917	479.67984284	491.10791969	2.127055847	728.4242194	31.091913223	-1.1847655599	33.153503418	19.125434661	42.329461224	-71.12618254	1	75478.340136	29.2
6066	2022-07-30	20:58:01.683	210.66529726	5055.967134	1659214681.683	0	899	2.222419315	2.2660500917	479.83190839	491.26360811	2.127055847	728.42510178	31.091913223	-1.2125003338	33.153503418	19.124931234	42.329401926	-71.12622439	1	75479.214004	29.2
6067	2022-07-30	20:58:02.546	210.66530726	5055.967374	1659214682.547	0	899	2.2385400871	2.2802205512	479.83190839	490.67166285	2.019347892	728.42620971	31.091913223	-1.1823186732	33.153503418	19.106119434	42.329340832	-71.126265835	1	75480.071581	29.178525641
6068	2022-07-30	20:58:03.430	210.66531748	5055.967619	1659214683.43	0	899	2.2385400871	2.2802205512	478.26056074	489.0648173	2.019347892	728.43507395	31.091913223	-1.1473941803	33.153503418	19.090665817	42.329329846	-71.126276821	1	75481.013195	28.89868049
6069	2022-07-30	20:58:04.328	210.66532788	5055.967869	1659214684.329	0	899	2.2427046174	2.2858935734	478.26056074	489.43654732	2.0872388693	728.43725828	31.091913223	-1.3220813638	33.153503418	19.084842467	42.329319961	-71.126286706	1	75481.860509	28.813949105
6070	2022-07-30	20:58:05.236	210.66533838	5055.968121	1659214685.236	0	899	2.2427827942	2.2859739169	479.17577055	490.37331586	2.0872702189	728.436059	31.095785924	-1.2615779591	33.153503418	19.119636877	42.32931962	-71.126275465	1	75482.772126	28.8
6071	2022-07-30	20:58:06.095	210.66534833	5055.96836	1659214686.096	0	899	2.2354816264	2.2774931695	479.17771144	490.10399763	2.0378255587	728.44049072	31.096277237	-1.6535946131	33.153503418	19.124517441	42.32932	-71.126271667	1	75483	28.8
6072	2022-07-30	20:58:06.986	210.66535865	5055.968607	1659214686.987	0	899	2.2354816264	2.2774931695	480.18656451	491.13585473	2.0378255587	728.44602512	31.096277237	-1.6040104564	33.153503418	19.124374326	42.329317438	-71.126269105	1	75484.537248	28.8
6073	2022-07-30	20:58:07.926	210.66536951	5055.968868	1659214687.926	0	899	2.234359651	2.2768533673	480.18656451	491.26760535	2.0617932161	728.43731689	31.096277237	-1.1522772312	33.153503418	19.126317978	42.329315862	-71.126267529	1	75485.48255	28.8
6074	2022-07-30	20:58:08.858	210.6653803	5055.969127	1659214688.858	0	899	2.234359651	2.2768533673	481.30969405	492.41665283	2.0617932161	728.43770372	31.096277237	-1.1563409591	33.153503418	19.122652294	42.329315	-71.126265333	1	75486.4	28.8
6075	2022-07-30	20:58:09.832	210.66539159	5055.969398	1659214689.833	0	899	2.234197743	2.2760700316	481.32093403	492.26587917	2.0323407849	728.43235324	31.099109915	-1.196202275	33.153503418	19.115473311	42.329315	-71.126262743	1	75487.354018	28.8
6076	2022-07-30	20:58:10.753	210.66540225	5055.969654	1659214690.754	0	899	2.2342303784	2.2761035472	478.81686823	489.70494252	2.0323535768	728.4268524	31.100732803	-1.1879023282	33.153503418	19.122484965	42.32931547	-71.126261197	1	75488.282051	28.8
6077	2022-07-30	20:58:11.632	210.66541242	5055.969898	1659214691.633	0	899	2.2299199563	2.2734065289	478.81686823	490.14812816	2.1131655977	728.40767725	31.100732803	-1.1555324793	33.153503418	19.125957489	42.329316927	-71.12626	1	75489.156153	28.8
6078	2022-07-30	20:58:12.512	210.66542259	5055.970142	1659214692.512	0	899	2.2299199563	2.2734065289	479.11353938	490.45182007	2.1131655977	728.41862801	31.100732803	-1.1696100622	33.153503418	19.120429235	42.329321217	-71.126260534	1	75490.06409	28.793591048
6079	2022-07-30	20:58:13.440	210.66543334	5055.9704	1659214693.441	0	899	2.2306214445	2.2737778538	479.11353938	490.36183468	2.096779328	728.42333863	31.100732803	-1.1724880752	33.153503418	19.123823166	42.329363364	-71.126268501	1	75491.009165	28.7
6080	2022-07-30	20:58:14.331	210.66544365	5055.970648	1659214694.331	0	899	2.2306214445	2.2737778538	478.97572446	490.22078424	2.096779328	728.42048372	31.100732803	-1.160415411	33.153503418	19.124156952	42.329366385	-71.126285117	1	75491.915479	28.7
6081	2022-07-30	20:58:15.210	210.66545383	5055.970892	1659214695.211	0	899	2.2326764346	2.2764076969	478.98043614	490.36547804	2.1222543061	728.42064015	31.10192602	-1.1696962797	33.153503418	19.123765945	42.329373217	-71.126294527	1	75492.785996	28.7
6082	2022-07-30	20:58:16.107	210.6654642	5055.971141	1659214696.107	0	899	2.2327407674	2.2764738434	479.4633285	490.85999329	2.122280656	728.4223168	31.105127335	-1.2032302997	33.153503418	19.120805766	42.329378454	-71.126303574	1	75493.690743	28.7
6083	2022-07-30	20:58:17.059	210.66547522	5055.971405	1659214697.059	0	899	2.2491940179	2.2925331193	479.4633285	490.67395984	2.0884291131	728.42598052	31.105127335	-1.2690047215	33.153503418	19.078866074	42.329395728	-71.126315055	1	75494.629126	28.7
6084	2022-07-30	20:58:18.072	210.66548694	5055.971687	1659214698.072	0	899	2.2491940179	2.2925331193	479.16406787	490.36770202	2.0884291131	728.42868183	31.105127335	-1.2696622452	33.153503418	19.076719815	42.329422914	-71.126323161	1	75495.632265	28.763226453
6085	2022-07-30	20:58:18.960	210.66549723	5055.971934	1659214698.961	0	899	2.2460898342	2.2883274642	479.16406787	490.09698808	2.0390920091	728.44795601	31.105127335	-1.2069706783	33.153503418	19.120176644	42.329441171	-71.126328483	1	75496.522523	28.8
6086	2022-07-30	20:58:19.852	210.66550756	5055.972181	1659214699.853	0	899	2.2461681838	2.2884079339	480.411592	491.37314504	2.0391226587	728.44212574	31.109002865	-1.1611592359	33.153503418	19.102539631	42.329449719	-71.126335825	1	75497.415832	28.8
6087	2022-07-30	20:58:20.701	210.66551738	5055.972417	1659214700.702	0	899	2.2384985479	2.2831391524	480.41328492	492.04037953	2.1599969585	728.43652344	31.109430313	-1.1506495476	33.153503418	19.101108551	42.329453853	-71.126343416	1	75498.262327	28.8
6088	2022-07-30	20:58:21.571	210.66552744	5055.972659	1659214701.571	0	899	2.2384985479	2.2831391524	479.70542798	491.31539085	2.1599969585	728.43491631	31.109430313	-1.1857895993	33.153503418	19.11742578	42.329458769	-71.126349975	1	75499.123093	28.812309257
6089	2022-07-30	20:58:22.480	210.66553796	5055.972911	1659214702.48	0	899	2.2358875873	2.2790748151	479.70542798	490.9490423	2.093399907	728.4440918	31.109430313	-1.1669260263	33.153503418	19.123075485	42.329449709	-71.126362031	1	75500.04368	28.9
6090	2022-07-30	20:58:23.384	210.66554843	5055.973162	1659214703.384	0	899	2.2358875873	2.2790748151	479.04526518	490.27340621	2.093399907	728.46070953	31.109430313	-1.151748988	33.153503418	19.123381065	42.329444108	-71.126369032	1	75500.883829	28.9
6091	2022-07-30	20:58:24.253	210.6655585	5055.973404	1659214704.254	0	899	2.2402844812	2.2833762063	479.04526518	490.22639992	2.0848358381	728.45111246	31.109430313	-1.1833211507	33.153503418	19.122553592	42.329434047	-71.126376633	1	75501.79594	28.9
6092	2022-07-30	20:58:25.163	210.66556902	5055.973656	1659214705.163	0	899	2.2403637356	2.2834576547	478.55144872	489.72123181	2.08486762	728.45526123	31.113360815	-1.1911576149	33.153503418	19.12455411	42.32942136	-71.126385204	1	75502.687081	28.968708134
6093	2022-07-30	20:58:26.026	210.665579	5055.973896	1659214706.026	0	899	2.2430059143	2.2864313498	478.55315898	489.79594587	2.0981738532	728.4523081	31.113794327	-1.188085556	33.153503418	19.124876022	42.329411301	-71.12639191	1	75503.536537	29
6094	2022-07-30	20:58:26.915	210.66558931	5055.974143	1659214706.916	0	899	2.2430059143	2.2864313498	477.55337355	488.7726722	2.0981738532	728.4608506	31.113794327	-1.1895407699	33.153503418	19.124876022	42.329401515	-71.126395736	1	75504.441572	29.044157187
6095	2022-07-30	20:58:27.773	210.66559922	5055.974381	1659214707.773	0	899	2.238435273	2.2815650567	477.55337355	488.71882448	2.0883336089	728.43764471	31.113794327	-1.207024549	33.153503418	19.125050298	42.329391175	-71.126397759	1	75505.327818	29.132781799
6096	2022-07-30	20:58:28.631	210.66560917	5055.97462	1659214708.632	0	899	2.238435273	2.2815650567	480.19675769	491.42401234	2.0883336089	728.42793648	31.113794327	-1.2255215645	33.153503418	19.125236511	42.329383333	-71.1264	1	75506.202913	29.2
6097	2022-07-30	20:58:29.517	210.66561942	5055.974866	1659214709.518	0	899	2.2395267857	2.2828736242	480.19675769	491.47522179	2.0976402714	728.45998115	31.113794327	-1.1949087373	33.153503418	19.125236511	42.329383333	-71.1264	1	75507	29.2
6098	2022-07-30	20:58:30.404	210.66562968	5055.975112	1659214710.404	0	899	2.2396031445	2.2829521101	478.79282746	490.03848632	2.0976710912	728.44878504	31.117582549	-1.152255588	33.153503418	19.125236511	42.32938485	-71.126401517	1	75507.910048	29.2
6099	2022-07-30	20:58:31.371	210.66564087	5055.975381	1659214711.371	0	899	2.236326415	2.2793092279	478.79497976	489.96172258	2.0832770963	728.44005014	31.118127823	-1.16855371	33.153503418	19.125236511	42.329385	-71.126403147	1	75508.888098	29.2
6100	2022-07-30	20:58:32.279	210.66565138	5055.975633	1659214712.279	0	899	2.236326415	2.2793092279	478.55427524	489.71540421	2.0832770963	728.44485575	31.118127823	-1.173598359	33.153503418	19.12346946	42.329385	-71.126403333	1	75509.825233	29.2
6101	2022-07-30	20:58:33.132	210.66566126	5055.97587	1659214713.133	0	899	2.2374504364	2.2793844104	478.55427524	489.43649709	2.0323752706	728.4654254	31.118127823	-1.167928552	33.153503418	19.122449041	42.329383892	-71.12640555	1	75510.665049	29.2
6102	2022-07-30	20:58:34.020	210.66567154	5055.976117	1659214714.021	0	899	2.2374504364	2.2793844104	479.73220285	490.64121052	2.0323752706	728.46813965	31.118127823	-1.1522772312	33.153503418	19.125597	42.329383333	-71.126407546	1	75511.527697	29.2
6103	2022-07-30	20:58:34.926	210.66568201	5055.976368	1659214714.926	0	899	2.2437046984	2.2876733142	479.74371744	491.15246287	2.1232651987	728.46100945	31.121039321	-1.3550979902	33.153503418	19.105965431	42.329384825	-71.12641654	1	75512.44765	29.155235043
6104	2022-07-30	20:58:35.819	210.66569235	5055.976616	1659214715.819	0	899	2.2437364956	2.2877060083	479.71578269	491.12393514	2.1232781657	728.46572896	31.122613907	-1.360336644	33.153503418	19.10240239	42.329392847	-71.126430375	1	75513.370809	29.1
6105	2022-07-30	20:58:36.688	210.66570242	5055.976858	1659214716.689	0	899	2.2467297424	2.2900161684	479.71578269	490.9309662	2.0881833823	728.48254395	31.122613907	-1.1555324793	33.153503418	19.116233826	42.329405269	-71.126438989	1	75514.232232	29.123223223
6106	2022-07-30	20:58:37.572	210.66571264	5055.977103	1659214717.572	0	899	2.2467297424	2.2900161684	477.86035275	489.03215852	2.0881833823	728.46980457	31.122613907	-1.1457666159	33.153503418	19.116594315	42.329412257	-71.126448242	1	75515.118126	29.2
6107	2022-07-30	20:58:38.490	210.66572326	5055.977358	1659214718.49	0	899	2.2612029007	2.3057922937	477.86035275	489.29586706	2.1363225861	728.47984061	31.122613907	-1.4146744123	33.153503418	19.09804708	42.32941684	-71.126460347	1	75516.052052	29.2
6108	2022-07-30	20:58:39.407	210.66573388	5055.977613	1659214719.407	0	899	2.2612029007	2.3057922937	478.19614911	489.63969924	2.1363225861	728.48088144	31.122613907	-1.4602702682	33.153503418	19.096628126	42.3294199	-71.126466466	1	75516.96997	29.2
6109	2022-07-30	20:58:40.326	210.66574453	5055.977869	1659214720.327	0	899	2.2726114612	2.316733183	478.2108727	489.47718177	2.1039329152	728.46807619	31.126348773	-1.2016565555	33.153503418	19.116661804	42.329417074	-71.126478369	1	75517.877712	29.287771203
6110	2022-07-30	20:58:41.246	210.66575517	5055.978124	1659214721.247	0	899	2.2726224572	2.3167444863	479.96280295	491.27041038	2.1039373021	728.46551514	31.126886368	-1.1587878466	33.153503418	19.120916367	42.329416667	-71.126485078	1	75518.761722	29.3
6111	2022-07-30	20:58:42.177	210.66576594	5055.978383	1659214722.177	0	899	2.2727285127	2.3164584128	479.96280295	491.16898543	2.0854963423	728.4614375	31.126886368	-1.1580440706	33.153503418	19.121409966	42.329419092	-71.12649273	1	75519.727564	29.37275641
6112	2022-07-30	20:58:43.105	210.66577668	5055.97864	1659214723.105	0	899	2.2727285127	2.3164584128	478.20249442	489.36757718	2.0854963423	728.44801422	31.126886368	-1.1539047956	33.153503418	19.124156952	42.329424356	-71.126499356	1	75520.653398	29.465339806
6113	2022-07-30	20:58:43.996	210.665787	5055.978888	1659214723.997	0	899	2.2687805767	2.3106302712	478.20249442	488.90433553	2.0008627005	728.45900418	31.126886368	-1.1650504648	33.153503418	19.123632292	42.329426667	-71.126503425	1	75521.527613	29.552761341
6114	2022-07-30	20:58:44.934	210.66579786	5055.979149	1659214724.935	0	899	2.2687805767	2.3106302712	479.07662749	489.79803109	2.0008627005	728.46308949	31.126886368	-1.2304046154	33.153503418	19.120555878	42.329426667	-71.126504221	1	75522.467413	29.646741344
6115	2022-07-30	20:58:45.875	210.66580874	5055.97941	1659214725.875	0	899	2.2497130455	2.292725857	479.09212688	490.2068292	2.0725315798	728.45768283	31.130810807	-1.1859620415	33.153503418	19.123410168	42.329425296	-71.126506075	1	75523.411243	29.7
6116	2022-07-30	20:58:46.763	210.66581903	5055.979657	1659214726.764	0	899	2.2497237996	2.292736907	479.73452257	490.86415162	2.0725358493	728.45505468	31.131341934	-1.1657619137	33.153503418	19.124692917	42.329420542	-71.126511861	1	75524.279159	29.72791587
6117	2022-07-30	20:58:47.665	210.66582947	5055.979907	1659214727.666	0	899	2.2382234921	2.2825260479	479.73452257	491.25832321	2.1442158047	728.45166541	31.131341934	-1.158809365	33.153503418	19.122682243	42.329412529	-71.126517203	1	75525.16087	29.8
6118	2022-07-30	20:58:48.592	210.6658402	5055.980165	1659214728.593	0	899	2.2382234921	2.2825260479	479.28188211	490.79480977	2.1442158047	728.46422329	31.131341934	-1.1617197217	33.153503418	19.117781241	42.329406521	-71.126520777	1	75526.155311	29.815531062
6119	2022-07-30	20:58:49.549	210.66585126	5055.98043	1659214729.549	0	899	2.2482175303	2.2921551733	479.29003659	490.65697466	2.1176208046	728.45200171	31.133405812	-1.3062252146	33.153503418	19.096208724	42.329396109	-71.126525557	1	75527.11144	29.9
6120	2022-07-30	20:58:50.526	210.66586257	5055.980702	1659214730.526	0	899	2.248260984	2.2921998493	479.86251576	491.2431279	2.1176384434	728.44219647	31.13555336	-1.4026016976	33.153503418	19.079886304	42.329391667	-71.126530125	1	75528.074951	29.9
6121	2022-07-30	20:58:51.450	210.66587328	5055.980959	1659214731.451	0	899	2.2458168063	2.290254898	479.86251576	491.3855469	2.1435175064	728.43823485	31.13555336	-1.1819738252	33.153503418	19.113408146	42.329391667	-71.126531645	1	75528.987179	29.9
6122	2022-07-30	20:58:52.371	210.66588394	5055.981214	1659214732.372	0	899	2.2458168063	2.290254898	479.46913364	490.98271841	2.1435175064	728.41824119	31.13555336	-1.4130467169	33.153503418	19.087369856	42.329391667	-71.126533136	1	75529.881553	29.9
6123	2022-07-30	20:58:53.325	210.66589497	5055.981479	1659214733.325	0	899	2.2502746667	2.2945113886	479.46913364	490.90753129	2.1298458579	728.41723309	31.13555336	-1.1622910689	33.153503418	19.091348256	42.329391667	-71.126534788	1	75530.872899	29.9
6124	2022-07-30	20:58:54.276	210.66590598	5055.981744	1659214734.277	0	899	2.2502746667	2.2945113886	479.18159331	490.61313129	2.1298458579	728.40663885	31.13555336	-1.1506495476	33.153503418	19.085624695	42.329391667	-71.126536325	1	75531.795215	29.9
6125	2022-07-30	20:58:55.230	210.66591701	5055.982008	1659214735.23	0	899	2.2566922121	2.3006742423	479.19699854	490.5303619	2.1119109272	728.43328574	31.139453143	-1.1506495476	33.153503418	19.100005144	42.329391667	-71.126537901	1	75532.740481	29.9
6126	2022-07-30	20:58:56.253	210.66592885	5055.982293	1659214736.253	0	899	2.2567022604	2.3006845725	479.59619452	490.93902144	2.1119149799	728.44336342	31.139947891	-1.2123494851	33.153503418	19.103310364	42.329390329	-71.126539671	1	75533.802521	29.9
6127	2022-07-30	20:58:57.220	210.66594006	5055.982561	1659214737.221	0	899	2.253843389	2.2976722857	479.59619452	490.91369114	2.1073074724	728.44909506	31.139947891	-1.4893740131	33.153503418	19.11045466	42.329391303	-71.12654	1	75534.781563	29.9
6128	2022-07-30	20:58:58.125	210.66595052	5055.982813	1659214738.125	0	899	2.253843389	2.2976722857	480.05259635	491.38086312	2.1073074724	728.41819591	31.139947891	-1.2564470768	33.153503418	19.123075485	42.329391667	-71.12654	1	75535.697864	29.9
6129	2022-07-30	20:58:59.026	210.66596096	5055.983063	1659214739.027	0	899	2.2573104821	2.3003775498	480.05259635	491.16600435	2.0682433508	728.41049134	31.139947891	-1.2768196949	33.153503418	19.120270975	42.329392646	-71.12654	1	75536.587379	29.9
6130	2022-07-30	20:58:59.973	210.66597191	5055.983326	1659214739.973	0	899	2.2573104821	2.3003775498	480.38870971	491.50989887	2.0682433508	728.42272949	31.139947891	-1.476180315	33.153503418	19.092826843	42.329393333	-71.12654	1	75537.53055	29.9
6131	2022-07-30	20:59:00.878	210.66598238	5055.983577	1659214740.878	0	899	2.251239709	2.294511119	480.40221442	491.60695157	2.0833696607	728.42101647	31.14335818	-1.2472308614	33.153503418	19.112807141	42.329394074	-71.12654	1	75538.444444	29.9
6132	2022-07-30	20:59:01.733	210.66599228	5055.983815	1659214741.733	0	899	2.2512590321	2.2945309767	479.71517442	490.90392963	2.0833773675	728.40167236	31.144311905	-1.1832026243	33.153503418	19.118394852	42.329395501	-71.126540501	1	75539.300601	29.9
6133	2022-07-30	20:59:02.619	210.66600255	5055.984061	1659214742.62	0	899	2.2486434251	2.2913859077	479.71517442	490.77938919	2.0607103846	728.39908059	31.144311905	-1.1868244015	33.153503418	19.118662234	42.329396667	-71.126541667	1	75540.186391	29.918639053
6134	2022-07-30	20:59:03.486	210.66601257	5055.984302	1659214743.486	0	899	2.2486434251	2.2913859077	480.50416426	491.58657639	2.0607103846	728.40493148	31.144311905	-1.1888185526	33.153503418	19.121836353	42.329396735	-71.126541735	1	75541.041041	30
6135	2022-07-30	20:59:04.427	210.66602347	5055.984563	1659214744.428	0	899	2.2466769964	2.2904860885	480.5087112	491.878897	2.1129637641	728.42858725	31.145459851	-1.1884197478	33.153503418	19.125597	42.329398307	-71.126543307	1	75541.983984	30
6136	2022-07-30	20:59:05.342	210.66603406	5055.984817	1659214745.343	0	899	2.2467414071	2.290552307	478.46583837	489.78782726	2.1129898716	728.40429688	31.148645401	-1.184830308	33.153503418	19.125597	42.329398333	-71.126543333	1	75542.873664	30
6137	2022-07-30	20:59:06.299	210.66604514	5055.985083	1659214746.3	0	899	2.2579312778	2.2999100262	478.46583837	489.25853135	2.0163879508	728.41137736	31.148645401	-1.1992959226	33.153503418	19.12356052	42.329398333	-71.126543333	1	75543.841302	30
6138	2022-07-30	20:59:07.209	210.66605566	5055.985336	1659214747.209	0	899	2.2579312778	2.2999100262	478.04470388	488.82789738	2.0163879508	728.41018859	31.148645401	-1.2373140237	33.153503418	19.122825623	42.329398333	-71.126544552	1	75544.731068	30
6139	2022-07-30	20:59:08.144	210.66606649	5055.985596	1659214748.145	0	899	2.2574192554	2.3010064514	478.04470388	489.24528407	2.0926497674	728.40598403	31.148645401	-1.2026698084	33.153503418	19.120130451	42.329398333	-71.126545	1	75545.649901	30
6140	2022-07-30	20:59:09.115	210.66607773	5055.985866	1659214749.116	0	899	2.2574192554	2.3010064514	480.5792485	491.83921303	2.0926497674	728.37496686	31.148645401	-1.4834454754	33.153503418	19.109847239	42.329398333	-71.126545	1	75546.65812	30
6141	2022-07-30	20:59:10.056	210.66608862	5055.986127	1659214750.057	0	899	2.2524367971	2.2968580343	480.59019409	492.09225882	2.1365445453	728.37883834	31.151408353	-1.2946915042	33.153503418	19.119012138	42.329398333	-71.126545	1	75547.622244	30
6142	2022-07-30	20:59:10.959	210.66609906	5055.986378	1659214750.959	0	899	2.2524717269	2.2968939557	479.40658994	490.88040574	2.1365588251	728.36856584	31.153131485	-1.1522987299	33.153503418	19.12532723	42.329398333	-71.126545863	1	75548.517751	30
6143	2022-07-30	20:59:11.911	210.66611009	5055.986642	1659214751.912	0	899	2.2593948309	2.3033851693	479.40658994	490.73344039	2.1098238191	728.36405935	31.153131485	-1.1599734951	33.153503418	19.125539704	42.329397559	-71.126547441	1	75549.464464	30
6144	2022-07-30	20:59:12.832	210.66612075	5055.986898	1659214752.833	0	899	2.2593948309	2.3033851693	478.81909536	490.13206518	2.1098238191	728.35795543	31.153131485	-1.1671200667	33.153503418	19.123495595	42.329396667	-71.126548968	1	75550.380671	30
6145	2022-07-30	20:59:13.714	210.66613096	5055.987143	1659214753.715	0	899	2.2658022237	2.3091272236	478.81909536	489.92864142	2.0727463686	728.35693602	31.153131485	-1.1864578724	33.153503418	19.121635437	42.329396229	-71.12655	1	75551.262668	30
6146	2022-07-30	20:59:14.634	210.66614161	5055.987399	1659214754.635	0	899	2.2658431882	2.3091693154	479.04971921	490.16470482	2.0727625196	728.39228952	31.15514039	-1.182631311	33.153503418	19.122651549	42.32939435	-71.126550325	1	75552.195099	30
6147	2022-07-30	20:59:15.645	210.66615331	5055.987679	1659214755.646	0	899	2.2617566597	2.3052676417	479.05865788	490.24171572	2.0851292725	728.39909151	31.157403946	-1.1701706229	33.153503418	19.124054296	42.3293914	-71.126551933	1	75553.159878	30
6148	2022-07-30	20:59:16.611	210.66616448	5055.987948	1659214756.611	0	899	2.2617566597	2.3052676417	479.96152408	491.16565826	2.0851292725	728.40676577	31.157403946	-1.1551444294	33.153503418	19.124495955	42.329389773	-71.126553333	1	75554.135922	30
6149	2022-07-30	20:59:17.608	210.66617603	5055.988225	1659214757.609	0	899	2.2556650476	2.2977327874	479.96152408	490.82193858	2.0225772234	728.41390769	31.157403946	-1.1493128996	33.153503418	19.124221296	42.329388138	-71.126553529	1	75555.117391	30
6150	2022-07-30	20:59:18.592	210.66618742	5055.988498	1659214758.593	0	899	2.2556650476	2.2977327874	477.04791166	487.84239787	2.0225772234	728.4168107	31.157403946	-1.2496237763	33.153503418	19.122804452	42.32938611	-71.126555278	1	75556.16699	30
6151	2022-07-30	20:59:19.459	210.66619744	5055.988739	1659214759.459	0	899	2.2630606723	2.3052898197	477.04791166	487.84842672	2.0236818488	728.42299142	31.157403946	-1.3947975636	33.153503418	19.119115829	42.329383213	-71.12655668	1	75557.008016	30
6152	2022-07-30	20:59:20.319	210.66620741	5055.988978	1659214760.32	0	899	2.2630910658	2.3053210294	478.24252936	489.07015504	2.0236935628	728.44310715	31.158896276	-1.3107201011	33.153503418	19.119487598	42.329370272	-71.126558118	1	75557.870741	30
6153	2022-07-30	20:59:21.253	210.66621821	5055.989237	1659214761.253	0	899	2.2652253378	2.3093329831	478.25373036	489.55431666	2.1100015297	728.44802068	31.161737442	-1.1679393219	33.153503418	19.121016281	42.329361517	-71.126558333	1	75558.817904	30
6154	2022-07-30	20:59:22.161	210.66622872	5055.989489	1659214762.161	0	899	2.2652253378	2.3093329831	477.8332381	489.12388866	2.1100015297	728.43009454	31.161737442	-1.160415411	33.153503418	19.124156952	42.329352811	-71.126555937	1	75559.718935	30
6155	2022-07-30	20:59:23.036	210.66623885	5055.989732	1659214763.037	0	899	2.2605020959	2.304274161	477.8332381	489.06114554	2.0985452639	728.44471387	31.161737442	-1.1599411364	33.153503418	19.123999387	42.32934507	-71.126553028	1	75560.591592	30.059159159
6156	2022-07-30	20:59:23.976	210.66624973	5055.989994	1659214763.977	0	899	2.2605020959	2.304274161	477.80249643	489.02968152	2.0985452639	728.44550935	31.161737442	-1.1538832969	33.153503418	19.1236198	42.329338113	-71.126549001	1	75561.533066	30.1
6157	2022-07-30	20:59:24.918	210.66626064	5055.990255	1659214764.919	0	899	2.2556742295	2.3005012906	477.8172943	489.341272	2.1526490935	728.43986865	31.16549454	-1.4533284863	33.153503418	19.082301765	42.329335	-71.126546667	1	75562.484232	30.1
6158	2022-07-30	20:59:25.799	210.66627083	5055.9905	1659214765.8	0	899	2.2556865495	2.3005139631	479.79383989	491.36551573	2.1526541611	728.43890098	31.166101456	-1.5022227764	33.153503418	19.075540543	42.32933265	-71.126546079	1	75563.352498	30.1
6159	2022-07-30	20:59:26.683	210.66628105	5055.990745	1659214766.683	0	899	2.2561819916	2.2998149506	479.79383989	491.05344904	2.0959321896	728.45792899	31.166101456	-1.4004135763	33.153503418	19.090698659	42.329327003	-71.126544002	1	75564.199593	30.119959267
6160	2022-07-30	20:59:27.592	210.66629157	5055.990998	1659214767.592	0	899	2.2561819916	2.2998149506	478.95117214	490.1910059	2.0959321896	728.45411652	31.166101456	-1.1587878466	33.153503418	19.124876022	42.329320472	-71.126539801	1	75565.119417	30.2
6161	2022-07-30	20:59:28.505	210.66630214	5055.991251	1659214768.505	0	899	2.2659370934	2.3098481501	478.95117214	490.21403978	2.100128716	728.44691437	31.166101456	-1.1904570077	33.153503418	19.120495701	42.329311657	-71.126538313	1	75566.006012	30.2
6162	2022-07-30	20:59:29.457	210.66631317	5055.991516	1659214769.458	0	899	2.2659370934	2.3098481501	478.80261123	490.06198537	2.100128716	728.45031738	31.166101456	-1.1571601629	33.153503418	19.122716904	42.329310065	-71.12653513	1	75566.960922	30.2
6163	2022-07-30	20:59:30.437	210.6663245	5055.991788	1659214770.437	0	899	2.2656325208	2.3095928331	478.80945537	490.08319322	2.1027168781	728.44887032	31.167835501	-1.1552199252	33.153503418	19.123574832	42.32931	-71.12653	1	75568	30.3
6164	2022-07-30	20:59:31.401	210.66633566	5055.992056	1659214771.401	0	899	2.2656861437	2.3096479536	479.09647301	490.37708658	2.1027383286	728.43826152	31.170465469	-1.2146885474	33.153503418	19.122644424	42.32931	-71.12652677	1	75568.968969	30.3
6165	2022-07-30	20:59:32.319	210.66634628	5055.992311	1659214772.319	0	899	2.2699961839	2.3130788662	479.09647301	490.12953203	2.0576322021	728.44244385	31.170465469	-1.1571601629	33.153503418	19.123435974	42.329315832	-71.126528125	1	75569.874753	30.3
6166	2022-07-30	20:59:33.275	210.66635735	5055.992576	1659214773.275	0	899	2.2699961839	2.3130788662	479.26284819	490.29973864	2.0576322021	728.4697876	31.170465469	-1.2336598635	33.153503418	19.122716904	42.329318029	-71.126518795	1	75570.817554	30.3
6167	2022-07-30	20:59:34.165	210.66636766	5055.992824	1659214774.166	0	899	2.2647203533	2.3092342119	479.26327933	490.69500173	2.1295248558	728.44775674	31.170574605	-1.2399117797	33.153503418	19.118958164	42.329321924	-71.126513076	1	75571.71821	30.3
6168	2022-07-30	20:59:35.040	210.66637779	5055.993067	1659214775.041	0	899	2.2648020958	2.3093182673	477.62056531	489.01328601	2.1295579854	728.44134521	31.174585342	-1.1636707783	33.153503418	19.116233826	42.329329325	-71.126509669	1	75572.599198	30.3
6169	2022-07-30	20:59:35.993	210.66638882	5055.993332	1659214775.994	0	899	2.2644991045	2.3068143742	477.62056531	488.44927499	2.0264687889	728.44072031	31.174585342	-1.1679824472	33.153503418	19.116615396	42.329340186	-71.126505764	1	75573.513941	30.3
6170	2022-07-30	20:59:36.890	210.66639919	5055.993581	1659214776.89	0	899	2.2644991045	2.3068143742	478.89388998	489.75146874	2.0264687889	728.44953241	31.174585342	-1.1939171324	33.153503418	19.120922809	42.329350461	-71.126502068	1	75574.379451	30.262054934
6171	2022-07-30	20:59:37.773	210.66640942	5055.993826	1659214777.774	0	899	2.268028697	2.3115585711	478.89388998	490.04692206	2.0803574558	728.46101268	31.174585342	-1.1782765475	33.153503418	19.122700192	42.329359409	-71.126499543	1	75575.274274	30.227427427
6172	2022-07-30	20:59:38.617	210.66641918	5055.99406	1659214778.617	0	899	2.268028697	2.3115585711	479.22090487	490.38155285	2.0803574558	728.42148737	31.174585342	-1.1982611291	33.153503418	19.117848883	42.329368321	-71.12649792	1	75576.12408	30.287592008
6173	2022-07-30	20:59:39.555	210.66643005	5055.994321	1659214779.556	0	899	2.2701345428	2.3133485975	479.22090487	490.28993814	2.0636659114	728.43897414	31.174585342	-1.16855371	33.153503418	19.10723114	42.32938	-71.126494641	1	75577.107833	30.2
6174	2022-07-30	20:59:40.460	210.66644052	5055.994572	1659214780.461	0	899	2.2701632795	2.3133781214	479.76029914	490.84185319	2.0636771713	728.43897414	31.17599198	-1.1783842985	33.153503418	19.111809989	42.32938	-71.12649162	1	75578.028056	30.2
6175	2022-07-30	20:59:41.355	210.66645088	5055.994821	1659214781.356	0	899	2.2705192773	2.3135749509	479.77223587	490.8113491	2.0559013387	728.4400558	31.179010391	-1.3817332659	33.153503418	19.093379646	42.32938	-71.126490125	1	75578.92485	30.2
6176	2022-07-30	20:59:42.275	210.66646152	5055.995076	1659214782.275	0	899	2.2705192773	2.3135749509	478.23670726	489.2404894	2.0559013387	728.42004395	31.179010391	-1.160415411	33.153503418	19.123075485	42.329381366	-71.126487269	1	75579.819417	30.2
6177	2022-07-30	20:59:43.183	210.66647203	5055.995329	1659214783.183	0	899	2.2756539443	2.3194312699	478.23670726	489.40031951	2.0850821629	728.4340505	31.179010391	-1.1655462988	33.153503418	19.123609897	42.329385339	-71.126484218	1	75580.734486	30.2
6178	2022-07-30	20:59:44.131	210.666483	5055.995592	1659214784.131	0	899	2.2756539443	2.3194312699	479.16592447	490.3512277	2.0850821629	728.43450321	31.179010391	-1.188085556	33.153503418	19.125957489	42.329390109	-71.126478744	1	75581.688377	30.2
6179	2022-07-30	20:59:45.036	210.66649348	5055.995844	1659214785.037	0	899	2.2779700009	2.3221980245	479.17989394	490.46961378	2.1040387623	728.43775101	31.182547197	-1.4467855037	33.153503418	19.106877687	42.329394601	-71.126474711	1	75582.586785	30.258678501
6180	2022-07-30	20:59:45.930	210.66650383	5055.996092	1659214785.931	0	899	2.2779850814	2.3222135265	478.75837189	490.03819341	2.1040447664	728.43954811	31.183282852	-1.5005950928	33.153503418	19.102909088	42.329398277	-71.126470917	1	75583.483215	30.3
6181	2022-07-30	20:59:46.854	210.66651451	5055.996348	1659214786.854	0	899	2.2653922591	2.3093169237	478.75837189	490.02292829	2.101262794	728.44294749	31.183282852	-1.2071970401	33.153503418	19.122599444	42.329400643	-71.126465119	1	75584.385688	30.338568773
6182	2022-07-30	20:59:47.798	210.66652544	5055.996611	1659214787.798	0	899	2.2653922591	2.3093169237	479.67480173	490.96092053	2.101262794	728.44474459	31.183282852	-1.1571601629	33.153503418	19.125957489	42.329402641	-71.126457564	1	75585.292355	30.4
6183	2022-07-30	20:59:48.687	210.66653574	5055.996858	1659214788.688	0	899	2.2647049102	2.3083899904	479.67480173	490.90253289	2.0906407462	728.44741276	31.183282852	-1.3622013938	33.153503418	19.118449394	42.32940606	-71.126451313	1	75586.211996	30.421199586
6184	2022-07-30	20:59:49.624	210.66654657	5055.997118	1659214789.624	0	899	2.2647049102	2.3083899904	477.99610587	489.18454386	2.0906407462	728.45892334	31.183282852	-1.1832026243	33.153503418	19.120555878	42.32941222	-71.126449722	1	75587.166507	30.483349282
6185	2022-07-30	20:59:50.612	210.66655802	5055.997392	1659214790.613	0	899	2.2662366149	2.3105749626	478.01261113	489.36173205	2.1198976657	728.47018372	31.187471845	-1.206970653	33.153503418	19.117050196	42.32942313	-71.126448333	1	75588.122027	30.4
6186	2022-07-30	20:59:51.565	210.66656904	5055.997657	1659214791.565	0	899	2.2662389395	2.3105773527	478.47624172	489.83637544	2.1198986031	728.45426527	31.187585831	-1.173695389	33.153503418	19.124628118	42.329422698	-71.126448505	1	75589.103103	30.41031031
6187	2022-07-30	20:59:52.530	210.66658022	5055.997925	1659214792.531	0	899	2.2682393207	2.3123107166	478.47624172	489.75768463	2.1055524724	728.45864848	31.187585831	-1.1539047956	33.153503418	19.125236511	42.329432007	-71.126450113	1	75590.068027	30.5
6188	2022-07-30	20:59:53.460	210.66659098	5055.998184	1659214793.461	0	899	2.2682393207	2.3123107166	478.28176845	489.55862609	2.1055524724	728.45951631	31.187585831	-1.1645546409	33.153503418	19.122880443	42.329436526	-71.12645162	1	75590.971817	30.5
6189	2022-07-30	20:59:54.388	210.66660171	5055.998441	1659214794.388	0	899	2.2707714889	2.3151069756	478.28414446	489.61620743	2.1156112686	728.47237533	31.188188502	-1.1746439413	33.153503418	19.119839536	42.329455532	-71.126451667	1	75591.943277	30.5
6190	2022-07-30	20:59:55.289	210.66661214	5055.998691	1659214795.289	0	899	2.2708477264	2.3151853558	477.95966209	489.28420481	2.1156418857	728.47473145	31.191919327	-1.1555324793	33.153503418	19.117673874	42.329467804	-71.126453059	1	75592.835306	30.416469428
6191	2022-07-30	20:59:56.180	210.66662247	5055.998939	1659214796.181	0	899	2.2720060841	2.3177492164	477.95966209	489.63872482	2.1802932539	728.48643403	31.191919327	-1.1584752103	33.153503418	19.124433593	42.329482292	-71.126453333	1	75593.737538	30.4
6192	2022-07-30	20:59:57.082	210.66663291	5055.99919	1659214797.083	0	899	2.2720060841	2.3177492164	480.49261176	492.23356775	2.1802932539	728.48376465	31.191919327	-1.179947257	33.153503418	19.125597	42.329493755	-71.126452321	1	75594.607547	30.4
6193	2022-07-30	20:59:57.967	210.66664315	5055.999436	1659214797.968	0	899	2.2805027863	2.3252162623	480.49261176	491.92526379	2.1243718394	728.47607058	31.191919327	-1.1821462066	33.153503418	19.125394291	42.329498333	-71.126452438	1	75595.462525	30.4
6194	2022-07-30	20:59:58.849	210.66665336	5055.999681	1659214798.85	0	899	2.2805027863	2.3252162623	477.66659961	489.03201061	2.1243718394	728.4759764	31.191919327	-1.1994791031	33.153503418	19.123796463	42.329498333	-71.126453905	1	75596.342828	30.4
6195	2022-07-30	20:59:59.767	210.66666398	5055.999936	1659214799.768	0	899	2.2837848612	2.3282707101	477.67911856	488.9704139	2.110784338	728.48561672	31.195098814	-1.164705541	33.153503418	19.116754191	42.329502143	-71.126454048	1	75597.285714	30.4
6196	2022-07-30	21:00:00.703	210.66667481	5056.000196	1659214800.704	0	899	2.2838060687	2.3282925123	479.14784124	490.4739004	2.1107927874	728.49487305	31.196130753	-1.1555324793	33.153503418	19.120195389	42.329514191	-71.126451667	1	75598.252465	30.374753452
6197	2022-07-30	21:00:01.693	210.66668626	5056.00047	1659214801.693	0	899	2.2760760794	2.3207586133	479.14784124	490.56282326	2.1269793673	728.48951004	31.196130753	-1.1547564063	33.153503418	19.124488111	42.329523625	-71.126451667	1	75599.234995	30.3
6198	2022-07-30	21:00:02.588	210.66669663	5056.000719	1659214802.589	0	899	2.2760760794	2.3207586133	478.44610029	489.84436438	2.1269793673	728.47336927	31.196130753	-1.1509513642	33.153503418	19.124314719	42.329533126	-71.126450945	1	75600.144289	30.285571142
6199	2022-07-30	21:00:03.530	210.66670753	5056.000981	1659214803.531	0	899	2.2749239811	2.3184177718	478.44610029	489.54554999	2.072483197	728.47119141	31.196130753	-1.196223855	33.153503418	19.093906403	42.329553136	-71.126446667	1	75601.088176	30.191182365
6200	2022-07-30	21:00:04.410	210.66671771	5056.001225	1659214804.41	0	899	2.2749239811	2.3184177718	479.36398448	490.48472813	2.072483197	728.4741219	31.196130753	-1.7291457471	33.153503418	19.07330249	42.329567816	-71.126446667	1	75601.968938	30.103106212
6201	2022-07-30	21:00:05.289	210.66672789	5056.001469	1659214805.29	0	899	2.2721994392	2.3150768612	479.37997208	490.35605993	2.0460616041	728.47982687	31.200176858	-1.2058388145	33.153503418	19.089347423	42.329579665	-71.12644525	1	75602.84985	30.1
6202	2022-07-30	21:00:06.260	210.66673913	5056.001739	1659214806.261	0	899	2.2722059394	2.3150835378	479.39256794	490.36895803	2.0460641273	728.46762711	31.200494766	-1.1585506919	33.153503418	19.089240712	42.329588316	-71.12644234	1	75603.797862	30.1797862
6203	2022-07-30	21:00:07.174	210.6667497	5056.001993	1659214807.174	0	899	2.2793352868	2.3250780721	479.39256794	491.06873024	2.173404293	728.46001308	31.200494766	-1.196223855	33.153503418	19.064378738	42.329596069	-71.126438025	1	75604.728306	30.272830579
6204	2022-07-30	21:00:08.104	210.66676046	5056.002251	1659214808.104	0	899	2.2793352868	2.3250780721	478.60750136	490.26454245	2.173404293	728.45874064	31.200494766	-1.1563409172	33.153503418	19.120497887	42.329598333	-71.126431185	1	75605.657791	30.431558185
6205	2022-07-30	21:00:09.061	210.66677154	5056.002517	1659214809.061	0	899	2.2739029911	2.3176115605	478.60750136	489.77077543	2.0834419204	728.45059669	31.200494766	-1.4667808331	33.153503418	19.08607728	42.329594442	-71.126428333	1	75606.583732	30.5
6206	2022-07-30	21:00:09.954	210.66678189	5056.002765	1659214809.955	0	899	2.273938684	2.3176482409	480.32838868	491.53187915	2.0834560181	728.44825391	31.202239119	-1.5094232236	33.153503418	19.08822863	42.32958684	-71.126430747	1	75607.48265	30.548264984
6207	2022-07-30	21:00:10.888	210.6667927	5056.003025	1659214810.889	0	899	2.2727120513	2.3171084577	480.33803518	491.72469247	2.1166883053	728.43934035	31.204675674	-1.4592354684	33.153503418	19.11327256	42.329578889	-71.126434722	1	75608.416588	30.6
6208	2022-07-30	21:00:11.812	210.66680339	5056.003281	1659214811.813	0	899	2.2727120513	2.3171084577	479.19180431	490.55128962	2.1166883053	728.44403076	31.204675674	-1.4826909304	33.153503418	19.113353729	42.329572285	-71.126437753	1	75609.325855	30.63258547
6209	2022-07-30	21:00:12.687	210.66681352	5056.003524	1659214812.688	0	899	2.2718960903	2.3157572358	479.19180431	490.41782832	2.0923888383	728.44815609	31.204675674	-1.4482191256	33.153503418	19.10322946	42.329563817	-71.126441221	1	75610.244244	30.724424424
6210	2022-07-30	21:00:13.528	210.66682324	5056.003758	1659214813.528	0	899	2.2718960903	2.3157572358	479.25504536	490.48255091	2.0923888383	728.44912982	31.204675674	-1.1506495476	33.153503418	19.125224575	42.329555136	-71.126444864	1	75611.08134	30.8
6211	2022-07-30	21:00:14.407	210.66683343	5056.004002	1659214814.408	0	899	2.2683731243	2.3109565232	479.25504536	490.17118551	2.0356541893	728.44959305	31.204675674	-1.1506495476	33.153503418	19.125597	42.329556539	-71.126443461	1	75611.923445	30.8
6212	2022-07-30	21:00:15.283	210.66684356	5056.004246	1659214815.284	0	899	2.2684135193	2.3109980097	478.64124488	489.54348992	2.0356698165	728.45457448	31.206654669	-1.1557804165	33.153503418	19.125597	42.329552415	-71.126440499	1	75612.850427	30.885042735
6213	2022-07-30	21:00:16.171	210.66685384	5056.004492	1659214816.172	0	899	2.2687751407	2.3120698402	478.65077483	489.73401717	2.0686605677	728.45604943	31.209070206	-1.1731240757	33.153503418	19.124814848	42.329546967	-71.12644	1	75613.704995	30.9
6214	2022-07-30	21:00:17.029	210.66686376	5056.00473	1659214817.029	0	899	2.2687751407	2.3120698402	478.4959633	489.57562096	2.0686605677	728.4354248	31.209070206	-1.1750643253	33.153503418	19.124876022	42.329540233	-71.126440953	1	75614.572029	30.957202944
6215	2022-07-30	21:00:17.967	210.66687463	5056.004991	1659214817.968	0	899	2.2918333955	2.3384524925	478.4959633	490.30945696	2.2023724234	728.45308054	31.209070206	-1.4712757891	33.153503418	19.0833802	42.329531576	-71.126441667	1	75615.509091	31.050909091
6216	2022-07-30	21:00:18.884	210.66688524	5056.005246	1659214818.885	0	899	2.2918333955	2.3384524925	480.24566265	492.10235429	2.2023724234	728.44687354	31.209070206	-1.5468269413	33.153503418	19.09519697	42.329524675	-71.126439675	1	75616.398422	31.179684418
6217	2022-07-30	21:00:19.775	210.66689554	5056.005493	1659214819.775	0	899	2.3023450937	2.3458953806	480.24566265	491.2679983	2.0508685971	728.43926719	31.209070206	-1.5461694002	33.153503418	19.110471725	42.329522134	-71.126436667	1	75617.28028	31.328028028
6218	2022-07-30	21:00:20.680	210.66690602	5056.005744	1659214820.68	0	899	2.3023959671	2.345947639	478.21364677	489.18945166	2.0508881327	728.43469804	31.211525759	-1.3414730844	33.153503418	19.107681944	42.329523654	-71.126436346	1	75618.192347	31.4
6219	2022-07-30	21:00:21.622	210.66691693	5056.006006	1659214821.623	0	899	2.3074648616	2.3535862751	478.22020696	489.82086279	2.164850654	728.43062688	31.213190079	-1.2070353457	33.153503418	19.110548803	42.329525	-71.126434725	1	75619.164802	31.416480163
6220	2022-07-30	21:00:22.533	210.66692748	5056.006259	1659214822.534	0	899	2.3074648616	2.3535862751	480.00108891	491.64494534	2.164850654	728.43887066	31.213190079	-1.2141280174	33.153503418	19.118394852	42.32952515	-71.126433183	1	75620.09018	31.5
6221	2022-07-30	21:00:23.476	210.66693838	5056.006521	1659214823.476	0	899	2.2876229228	2.332187371	480.00108891	491.34825173	2.1109626511	728.44011562	31.213190079	-1.1838601378	33.153503418	19.107233906	42.329526667	-71.12643161	1	75621.034034	31.5
6222	2022-07-30	21:00:24.430	210.66694943	5056.006786	1659214824.431	0	899	2.2876387151	2.3322036062	476.45590942	487.71929897	2.1109689335	728.44343739	31.213957262	-1.2075419489	33.153503418	19.118502775	42.329526667	-71.126430017	1	75621.98999	31.5
6223	2022-07-30	21:00:25.328	210.66695983	5056.007036	1659214825.329	0	899	2.2870599677	2.3297113784	476.47039474	487.25134652	2.0224916331	728.44005701	31.217645645	-1.188085556	33.153503418	19.120195389	42.329526667	-71.126428493	1	75622.904277	31.5
6224	2022-07-30	21:00:26.177	210.66696964	5056.007271	1659214826.177	0	899	2.2870599677	2.3297113784	479.48090541	490.32997511	2.0224916331	728.43614591	31.217645645	-1.1891634764	33.153503418	19.119670678	42.329525427	-71.126428333	1	75623.74359	31.5
6225	2022-07-30	21:00:27.045	210.66697969	5056.007513	1659214827.045	0	899	2.2885343081	2.332582564	479.48090541	490.67946992	2.0861577542	728.43472997	31.217645645	-1.1885275233	33.153503418	19.118437609	42.329525	-71.126427392	1	75624.564531	31.5
6226	2022-07-30	21:00:27.953	210.66699021	5056.007765	1659214827.954	0	899	2.2885343081	2.332582564	478.35050495	489.52266827	2.0861577542	728.43224168	31.217645645	-1.5027940423	33.153503418	19.082316342	42.329524203	-71.126427464	1	75625.478261	31.5
6227	2022-07-30	21:00:28.882	210.66700096	5056.008023	1659214828.883	0	899	2.2882387164	2.3321955453	478.35050495	489.50083193	2.0821731733	728.4317057	31.217645645	-1.5168069562	33.153503418	19.080825705	42.329522584	-71.126428333	1	75626.449449	31.544944945
6228	2022-07-30	21:00:29.818	210.66701178	5056.008283	1659214829.818	0	899	2.2882387164	2.3321955453	477.73504109	488.87102163	2.0821731733	728.42315674	31.217645645	-1.1945961714	33.153503418	19.124876022	42.329521053	-71.126428947	1	75627.368421	31.6
6229	2022-07-30	21:00:30.723	210.66702226	5056.008534	1659214830.723	0	899	2.2983956741	2.3434415509	477.74856066	489.11125574	2.1235200866	728.43265882	31.221078974	-1.1720246298	33.153503418	19.121418517	42.329519155	-71.12643	1	75628.253361	31.6
6230	2022-07-30	21:00:31.628	210.66703273	5056.008786	1659214831.628	0	899	2.2984111351	2.3434574481	477.7740237	489.13735813	2.1235262449	728.43108322	31.221826553	-1.2924710031	33.153503418	19.102106019	42.329516375	-71.126430292	1	75629.17512	31.6
6231	2022-07-30	21:00:32.499	210.66704281	5056.009028	1659214832.499	0	899	2.3065648098	2.3507724166	477.7740237	488.88535831	2.0775040229	728.441171	31.221826553	-1.5136163235	33.153503418	19.074460983	42.329514921	-71.126431808	1	75630.009454	31.6
6232	2022-07-30	21:00:33.391	210.66705315	5056.009276	1659214833.392	0	899	2.3065648098	2.3507724166	480.62718073	491.80486968	2.0775040229	728.43741552	31.221826553	-1.1832026243	33.153503418	19.118394852	42.329507104	-71.126445879	1	75630.947479	31.6
6233	2022-07-30	21:00:34.266	210.66706326	5056.009518	1659214834.266	0	899	2.2950296232	2.3407142233	480.62718073	492.23817751	2.1561396636	728.416282	31.221826553	-1.1933350018	32.998479831	19.119291306	42.329509461	-71.126449461	1	75631.83825	31.767650051
6234	2022-07-30	21:00:35.098	210.66707291	5056.00975	1659214835.099	0	899	2.2951137771	2.340800789	478.57438811	490.13598069	2.1561737481	728.42834311	31.225901559	-1.1917720852	33.140309921	19.107557499	42.329512119	-71.12645106	1	75632.635849	31.863584906
6235	2022-07-30	21:00:36.012	210.66708347	5056.010003	1659214836.012	0	899	2.2948394716	2.3388540377	478.57528738	489.71330724	2.0789725755	728.41871249	31.226129532	-1.190888198	33.153503418	19.107094834	42.329512426	-71.126451667	1	75633.544421	32.008884298
6236	2022-07-30	21:00:36.914	210.66709392	5056.010254	1659214836.915	0	899	2.2948394716	2.3388540377	478.89270156	490.0381087	2.0789725755	728.41955566	31.226129532	-1.1571601629	33.153503418	19.123796463	42.329507746	-71.126453235	1	75634.470468	32.1
6237	2022-07-30	21:00:37.825	210.66710446	5056.010507	1659214837.825	0	899	2.2870636618	2.3321508836	478.89270156	490.34982608	2.1357591981	728.41366234	31.226129532	-1.3806769177	32.995181456	19.092660045	42.329498285	-71.126458786	1	75635.378641	32.1
6238	2022-07-30	21:00:38.749	210.66711515	5056.010764	1659214838.749	0	899	2.2870636618	2.3321508836	479.32305022	490.79047048	2.1357591981	728.43768311	31.226129532	-1.5087333918	32.904476166	19.074821472	42.329483107	-71.126466379	1	75636.275728	32.127572816
6239	2022-07-30	21:00:39.686	210.667126	5056.011024	1659214839.686	0	899	2.2856550488	2.3300262658	479.32636135	490.61799486	2.1037589599	728.39910242	31.226967654	-1.2868550258	33.089185121	19.107131617	42.32945894	-71.12647	1	75637.191383	32.2
6240	2022-07-30	21:00:40.578	210.66713633	5056.011272	1659214840.579	0	899	2.2857275641	2.3301008076	478.62776269	489.90309695	2.1037877352	728.40599292	31.230493546	-1.2163485375	33.153503418	19.119177117	42.329430365	-71.126469859	1	75638.084813	32.208481262
6241	2022-07-30	21:00:41.516	210.66714719	5056.011532	1659214841.517	0	899	2.2856117711	2.3298212487	478.62776269	489.86188656	2.0962749066	728.39813758	31.230493546	-1.1913409233	33.153503418	19.121274948	42.329398084	-71.126468316	1	75639.010684	32.298931624
6242	2022-07-30	21:00:42.430	210.66715775	5056.011786	1659214842.43	0	899	2.2856117711	2.3298212487	477.71585622	488.92857626	2.0962749066	728.41433089	31.230493546	-1.1739325539	32.996830643	19.123767322	42.329375324	-71.12646669	1	75639.986111	32.201388889
6243	2022-07-30	21:00:43.286	210.66716767	5056.012024	1659214843.287	0	899	2.2829865733	2.3263188104	477.71585622	488.71788788	2.0577723788	728.40764007	31.230493546	-1.1610190876	32.904476166	19.124943386	42.329356966	-71.126462505	1	75640.832347	32.2
6244	2022-07-30	21:00:44.130	210.66717743	5056.012258	1659214844.13	0	899	2.2829865733	2.3263188104	478.29916755	489.31463316	2.0577723788	728.40956045	31.230493546	-1.1539047956	32.904476166	19.124156952	42.329338499	-71.126461667	1	75641.684639	32.2
6245	2022-07-30	21:00:45.033	210.66718789	5056.012509	1659214845.034	0	899	2.2837084833	2.3293489939	478.30361023	489.90474181	2.1645687675	728.40690239	31.231620473	-1.2449456351	32.904476166	19.11428132	42.329317779	-71.126461667	1	75642.59519	32.2
6246	2022-07-30	21:00:45.911	210.66719804	5056.012753	1659214845.911	0	899	2.2837706116	2.3294129099	478.08581917	489.68180759	2.1645941559	728.41014412	31.234643936	-1.3077882252	33.052903005	19.108819355	42.329296304	-71.126462469	1	75643.48118	32.248118006
6247	2022-07-30	21:00:46.809	210.66720844	5056.013003	1659214846.809	0	899	2.2876942119	2.3333079998	478.08581917	489.65457518	2.1596308516	728.43718876	31.234643936	-1.1873094886	33.153503418	19.121759415	42.329274405	-71.126463333	1	75644.382643	32.3
6248	2022-07-30	21:00:47.700	210.66721876	5056.01325	1659214847.701	0	899	2.2876942119	2.3333079998	478.7340453	490.31848713	2.1596308516	728.42254639	31.234643936	-1.1929684877	33.153503418	19.118755341	42.329256446	-71.126462445	1	75645.266533	32.326653307
6249	2022-07-30	21:00:48.621	210.66722941	5056.013506	1659214848.621	0	899	2.2899266682	2.3351137999	478.7340453	490.198448	2.1377759113	728.42703186	31.234643936	-1.1634335771	32.927564785	19.112873343	42.329244785	-71.126460314	1	75646.188188	32.437637638
6250	2022-07-30	21:00:49.526	210.66723988	5056.013757	1659214849.526	0	899	2.2899266682	2.3351137999	479.2014349	490.67703034	2.1377759113	728.42682895	31.234643936	-1.1516843411	33.127116424	19.124185107	42.329235753	-71.126461819	1	75647.091351	32.6
6251	2022-07-30	21:00:50.474	210.66725087	5056.014021	1659214850.475	0	899	2.2980631522	2.3430687388	479.2175232	490.6065742	2.1219583344	728.43391307	31.238717325	-1.152212555	32.914371288	19.120410022	42.329226548	-71.126463333	1	75648.014242	32.6
6252	2022-07-30	21:00:51.372	210.66726126	5056.01427	1659214851.373	0	899	2.2980666375	2.3430723224	478.7107504	490.08776508	2.1219597219	728.43430273	31.23888588	-1.1798933784	32.904476166	19.120486645	42.329218935	-71.126463333	1	75648.927772	32.6
6253	2022-07-30	21:00:52.269	210.66727164	5056.014519	1659214852.27	0	899	2.2927652802	2.336898407	478.7107504	489.89220148	2.0863171122	728.4398254	31.23888588	-1.1589494446	33.029814385	19.124141933	42.329214199	-71.126461955	1	75649.826827	32.682682683
6254	2022-07-30	21:00:53.167	210.66728203	5056.014769	1659214853.167	0	899	2.2927652802	2.336898407	479.5362159	490.73694773	2.0863171122	728.45204577	31.23888588	-1.1539047956	33.153503418	19.125236511	42.32920878	-71.126462805	1	75650.683019	32.7
6255	2022-07-30	21:00:54.025	210.66729196	5056.015007	1659214854.025	0	899	2.3034130528	2.3474612049	479.5362159	490.66341146	2.0729304212	728.42565918	31.23888588	-1.1539047956	33.153503418	19.125236511	42.329204012	-71.126464218	1	75651.531027	32.7
6256	2022-07-30	21:00:54.950	210.66730266	5056.015264	1659214854.95	0	899	2.3034893761	2.3475396291	478.25394933	489.3515533	2.072960035	728.4418816	31.242568401	-1.1596393112	32.934161534	19.100179571	42.329198362	-71.126465826	1	75652.495726	32.74957265
6257	2022-07-30	21:00:55.888	210.66731353	5056.015525	1659214855.889	0	899	2.314936507	2.3595205922	478.25591387	489.43282924	2.0874281873	728.44535858	31.243066788	-1.161698133	32.904476166	19.098007013	42.329192066	-71.1264674	1	75653.440151	32.8
6258	2022-07-30	21:00:56.805	210.66732414	5056.015779	1659214856.806	0	899	2.314936507	2.3595205922	479.55561611	490.76290572	2.0874281873	728.43127239	31.243066788	-1.188085556	32.904476166	19.123075485	42.329185458	-71.126469484	1	75654.345085	32.8
6259	2022-07-30	21:00:57.667	210.66733411	5056.016019	1659214857.667	0	899	2.2957966072	2.3417099954	479.55561611	491.19508112	2.1660161387	728.41988671	31.243066788	-1.1671308555	32.904476166	19.124449383	42.329177962	-71.126472074	1	75655.244576	32.824457594
6260	2022-07-30	21:00:58.595	210.66734486	5056.016277	1659214858.596	0	899	2.2957966072	2.3417099954	480.1554365	491.80945997	2.1660161387	728.42141218	31.243066788	-1.1679824251	32.904476166	19.124187469	42.329170327	-71.126473065	1	75656.16075	32.9
6261	2022-07-30	21:00:59.536	210.66735575	5056.016538	1659214859.537	0	899	2.2928663211	2.3390538442	480.15746637	491.89646166	2.1814231002	728.4070475	31.243579726	-1.1914594679	32.904476166	19.122098809	42.329162185	-71.126471236	1	75657.086124	32.90861244
6262	2022-07-30	21:01:00.392	210.66736566	5056.016776	1659214860.393	0	899	2.292944512	2.3391343029	477.8343337	489.51670849	2.1814551742	728.40593917	31.247369766	-1.204362154	32.904476166	19.120195389	42.329151263	-71.12646714	1	75657.905263	32.990526316
6263	2022-07-30	21:01:01.351	210.66737675	5056.017042	1659214861.351	0	899	2.2970145909	2.3423687016	477.8343337	489.28406374	2.1390298961	728.40251392	31.247369766	-1.2268690037	32.904476166	19.117982864	42.329141401	-71.1264638	1	75658.85986	33
6264	2022-07-30	21:01:02.269	210.66738737	5056.017297	1659214862.269	0	899	2.2970145909	2.3423687016	479.33501731	490.82070631	2.1390298961	728.39691566	31.247369766	-1.2099456842	32.904476166	19.118783673	42.329133975	-71.126458513	1	75659.723048	33
6265	2022-07-30	21:01:03.217	210.66739834	5056.01756	1659214863.217	0	899	2.2971026485	2.3411320005	479.33501731	490.48344243	2.0776474137	728.40588743	31.247369766	-1.1946824063	32.904476166	19.1198349	42.329130404	-71.126457929	1	75660.757576	33.075757576
6266	2022-07-30	21:01:04.180	210.6674095	5056.017828	1659214864.181	0	899	2.2971026485	2.3411320005	478.58937665	489.72045958	2.0776474137	728.42079132	31.247369766	-1.1596932498	32.904476166	19.122087062	42.329127515	-71.126460819	1	75661.745562	33.1
6267	2022-07-30	21:01:05.148	210.66742071	5056.018097	1659214865.149	0	899	2.2974368792	2.3416172715	478.60562772	489.77379674	2.0843426235	728.42169189	31.251489639	-1.1913409233	32.904476166	19.122356415	42.329127851	-71.126467589	1	75662.710711	33.1
6268	2022-07-30	21:01:06.065	210.66743131	5056.018351	1659214866.065	0	899	2.2974368792	2.3416172715	479.4865894	490.67531549	2.0843426235	728.42434632	31.251489639	-1.1594237894	32.904476166	19.12269303	42.329133654	-71.126474257	1	75663.638493	33.1
6269	2022-07-30	21:01:06.960	210.66744168	5056.0186	1659214866.961	0	899	2.3080528375	2.3518323194	479.4865894	490.52218286	2.0564574058	728.42226829	31.251489639	-1.1670015237	32.904476166	19.124101854	42.329137569	-71.126477569	1	75664.541542	33.154154154
6270	2022-07-30	21:01:07.878	210.6674523	5056.018855	1659214867.879	0	899	2.3080528375	2.3518323194	478.97109222	489.99482128	2.0564574058	728.43548584	31.251489639	-1.1750643253	32.904476166	19.125236511	42.329137577	-71.126477577	1	75665.453649	33.2
6271	2022-07-30	21:01:08.799	210.66746295	5056.019111	1659214868.799	0	899	2.3096907766	2.3528200702	478.97109222	489.82273132	2.025065543	728.41995947	31.251489639	-1.3600347705	32.904476166	19.10110216	42.329135444	-71.126476055	1	75666.366733	33.236673347
6272	2022-07-30	21:01:09.778	210.66747428	5056.019383	1659214869.778	0	899	2.309732634	2.3528630526	477.33678079	488.15147911	2.0250813666	728.41930789	31.253503799	-1.3430576001	32.904476166	19.100980367	42.329133922	-71.126475	1	75667.353001	33.3
6273	2022-07-30	21:01:10.701	210.66748498	5056.019639	1659214870.702	0	899	2.294865048	2.3395815174	477.34698624	488.63417902	2.1114693371	728.41652654	31.256097794	-1.1538401803	32.904476166	19.122634294	42.329135932	-71.126474534	1	75668.279612	33.327961165
6274	2022-07-30	21:01:11.615	210.66749554	5056.019893	1659214871.615	0	899	2.294865048	2.3395815174	478.98143952	490.30728006	2.1114693371	728.42468262	31.256097794	-1.1636707783	32.904476166	19.121274948	42.329139761	-71.126472477	1	75669.171343	33.4
6275	2022-07-30	21:01:12.578	210.66750669	5056.020161	1659214872.578	0	899	2.2944857637	2.3401404439	478.98143952	490.54782096	2.1552558752	728.43028168	31.256097794	-1.1861345294	32.904476166	19.119797776	42.329145975	-71.126467411	1	75670.138352	33.4
6276	2022-07-30	21:01:13.431	210.66751657	5056.020398	1659214873.432	0	899	2.2944857637	2.3401404439	478.21740119	489.76533273	2.1552558752	728.40942383	31.256097794	-1.1750643253	32.904476166	19.117315292	42.329141667	-71.126461667	1	75671	33.4
6277	2022-07-30	21:01:14.341	210.66752709	5056.02065	1659214874.341	0	899	2.2932902013	2.3373524223	478.21740119	489.36674782	2.0825605619	728.41384342	31.256097794	-1.2470044411	32.904476166	19.124425383	42.329129429	-71.126458607	1	75671.917836	33.491783567
6278	2022-07-30	21:01:15.266	210.66753781	5056.020907	1659214875.267	0	899	2.2933417817	2.3374054293	479.75048786	490.93568847	2.0825807587	728.40557215	31.258597608	-1.2346084213	32.904476166	19.107545373	42.329116401	-71.126454356	1	75672.795476	33.5
6279	2022-07-30	21:01:16.190	210.6675485	5056.021164	1659214876.19	0	899	2.2946461378	2.3377831064	479.7566522	490.69958864	2.038453743	728.44561768	31.260156631	-1.4257230759	32.904476166	19.109392166	42.329106259	-71.126450975	1	75673.707415	33.5
6280	2022-07-30	21:01:17.094	210.66755896	5056.021415	1659214877.094	0	899	2.2946461378	2.3377831064	478.65945463	489.57736471	2.038453743	728.42533743	31.260156631	-1.1955554991	32.904476166	19.120639296	42.329097207	-71.12645	1	75674.612613	33.5
6281	2022-07-30	21:01:18.013	210.66756961	5056.021671	1659214878.014	0	899	2.2904303432	2.3362963771	478.65945463	490.29244121	2.1687960191	728.42714666	31.260156631	-1.3504521294	32.904476166	19.100258076	42.329089659	-71.126455512	1	75675.551189	33.5
6282	2022-07-30	21:01:18.948	210.66758043	5056.02193	1659214878.949	0	899	2.2904303432	2.3362963771	477.31390441	488.91418973	2.1687960191	728.42029536	31.260156631	-1.1457666159	32.904476166	19.089225769	42.329085817	-71.126465946	1	75676.509664	33.5
6283	2022-07-30	21:01:19.831	210.66759064	5056.022175	1659214879.831	0	899	2.2962056371	2.3416203891	477.31390441	488.77057118	2.1425743933	728.41479492	31.260156631	-1.1457666159	32.904476166	19.089225769	42.329082328	-71.126475007	1	75677.400802	33.5
6284	2022-07-30	21:01:20.700	210.66760071	5056.022417	1659214880.701	0	899	2.2962926445	2.341709874	479.45102742	490.95918275	2.1426093997	728.42497243	31.264368057	-1.6650312839	32.904476166	19.05971786	42.329076545	-71.126482235	1	75678.268245	33.5
6285	2022-07-30	21:01:21.608	210.66761122	5056.022669	1659214881.609	0	899	2.2960212745	2.3401764056	479.45102742	490.63942266	2.0844334656	728.42941264	31.264368057	-1.5444878916	32.904476166	19.071259795	42.329070559	-71.126489441	1	75679.166166	33.5
6286	2022-07-30	21:01:22.578	210.66762244	5056.022939	1659214882.579	0	899	2.2960212745	2.3401764056	477.98773115	489.14197913	2.0844334656	728.42940739	31.264368057	-1.5770840621	32.904476166	19.062512732	42.329064344	-71.126495437	1	75680.1311	33.5
6287	2022-07-30	21:01:23.510	210.66763323	5056.023197	1659214883.511	0	899	2.3036664197	2.3482719981	477.98773115	489.21868357	2.0984384274	728.42389078	31.264368057	-1.6642228097	32.904476166	19.049148812	42.32905996	-71.126498373	1	75681.024048	33.5
6288	2022-07-30	21:01:24.395	210.66764347	5056.023443	1659214884.396	0	899	2.3036664197	2.3482719981	479.15638067	490.41479205	2.0984384274	728.44000244	31.264368057	-1.6698710918	32.904476166	19.05789566	42.329058482	-71.126499851	1	75681.910822	33.5
6289	2022-07-30	21:01:25.266	210.66765355	5056.023685	1659214885.267	0	899	2.3025674899	2.3477581161	479.16808033	490.58050895	2.1264269245	728.43554768	31.267330688	-1.355000897	32.904476166	19.101530934	42.329060943	-71.126505219	1	75682.782783	33.5
6290	2022-07-30	21:01:26.164	210.66766394	5056.023934	1659214886.164	0	899	2.3025927285	2.3477840677	477.7450092	489.12359934	2.1264369749	728.4343383	31.268548965	-1.2240125091	32.904476166	19.120810439	42.329050941	-71.126504283	1	75683.715037	33.5
6291	2022-07-30	21:01:27.086	210.66767462	5056.024191	1659214887.087	0	899	2.302815582	2.347856834	477.7450092	489.08455255	2.1193090742	728.41919754	31.268548965	-1.1705263269	32.904476166	19.124931714	42.329042316	-71.126502246	1	75684.652653	33.5
6292	2022-07-30	21:01:28.006	210.66768525	5056.024446	1659214888.006	0	899	2.302815582	2.347856834	476.92499733	488.24507724	2.1193090742	728.41277995	31.268548965	-1.1571601629	32.904476166	19.125597	42.329035224	-71.12649689	1	75685.573146	33.557314629
6293	2022-07-30	21:01:28.858	210.66769512	5056.024683	1659214888.858	0	899	2.3059650365	2.3513207954	476.92499733	488.30881402	2.1309634869	728.43159131	31.268548965	-1.1547025261	32.904476166	19.120306735	42.329028866	-71.126489832	1	75686.420118	33.642011834
6294	2022-07-30	21:01:29.732	210.66770523	5056.024926	1659214889.732	0	899	2.3060098436	2.3513668713	479.58714957	491.0346079	2.1309813416	728.41872906	31.27070864	-1.1577853699	32.904476166	19.118608538	42.329024522	-71.126484522	1	75687.286573	33.728657315
6295	2022-07-30	21:01:30.638	210.66771573	5056.025177	1659214890.639	0	899	2.3070982053	2.3524308919	479.59513854	491.03119915	2.1288743986	728.41394124	31.272729874	-1.153894096	32.904476166	19.125114757	42.329021707	-71.126482357	1	75688.195195	33.8
6296	2022-07-30	21:01:31.558	210.66772637	5056.025433	1659214891.558	0	899	2.3070982053	2.3524308919	479.65454927	491.09202655	2.1288743986	728.42980957	31.272729874	-1.1620430946	32.904476166	19.126317978	42.329013848	-71.126477949	1	75689.11523	33.811523046
6297	2022-07-30	21:01:32.404	210.66773616	5056.025668	1659214892.404	0	899	2.3082192254	2.3528719449	479.65454927	490.9142816	2.0965492919	728.42993245	31.272729874	-1.1613532281	32.904476166	19.126165188	42.329005371	-71.126475124	1	75689.962926	33.896292585
6298	2022-07-30	21:01:33.250	210.66774595	5056.025903	1659214893.25	0	899	2.3082192254	2.3528719449	478.82971424	490.07008384	2.0965492919	728.42936252	31.272729874	-1.1555324793	32.904476166	19.124876022	42.329006271	-71.126480083	1	75690.762488	33.9
6299	2022-07-30	21:01:34.154	210.66775642	5056.026154	1659214894.155	0	899	2.3218034545	2.3678995642	478.83151352	490.36860757	2.1505842034	728.42907311	31.273185818	-1.1923325654	32.904476166	19.124690997	42.329006667	-71.126485155	1	75691.69765	33.9
6300	2022-07-30	21:01:35.051	210.66776679	5056.026403	1659214895.051	0	899	2.3218838176	2.3679822245	476.97782133	488.47042769	2.1506163012	728.45062256	31.277032852	-1.1490218639	32.904476166	19.125236511	42.329006667	-71.126490762	1	75692.614228	33.9
6301	2022-07-30	21:01:36.002	210.6677778	5056.026667	1659214896.002	0	899	2.312438838	2.3579018618	476.97782133	488.357855	2.1300414147	728.45132103	31.277032852	-1.2478128987	32.904476166	19.11147105	42.329007569	-71.126496941	1	75693.541109	33.9
6302	2022-07-30	21:01:36.907	210.66778828	5056.026919	1659214896.907	0	899	2.312438838	2.3579018618	478.85705386	490.28192343	2.1300414147	728.43878699	31.277032852	-1.3262205542	32.904476166	19.090405559	42.329009753	-71.126502839	1	75694.425852	33.94258517
6303	2022-07-30	21:01:37.841	210.66779909	5056.027178	1659214897.841	0	899	2.3097307794	2.3544187552	478.85705386	490.09958467	2.0968261774	728.44435453	31.277032852	-1.1938524286	32.904476166	19.108106512	42.329011667	-71.12650726	1	75695.356016	34
6304	2022-07-30	21:01:38.795	210.66781013	5056.027443	1659214898.795	0	899	2.3097307794	2.3544187552	477.99770548	489.22006064	2.0968261774	728.44418759	31.277032852	-1.1768537026	32.904476166	19.122956851	42.329010613	-71.12650886	1	75696.316176	34.031617647
6305	2022-07-30	21:01:39.720	210.66782083	5056.0277	1659214899.72	0	899	2.3041821148	2.3486441633	478.00501354	489.1975705	2.0913547137	728.44848552	31.278887957	-1.1623880611	32.904476166	19.124759674	42.329007433	-71.126510901	1	75697.270217	34.1
6306	2022-07-30	21:01:40.607	210.6678311	5056.027946	1659214900.607	0	899	2.30423033	2.3486937178	478.23120886	489.42916562	2.0913735848	728.43761884	31.28121376	-1.1761422457	32.904476166	19.122571023	42.329004747	-71.126513587	1	75698.152017	34.1
6307	2022-07-30	21:01:41.529	210.66784178	5056.028203	1659214901.53	0	899	2.3078361831	2.3514573855	478.23120886	489.19899188	2.0493492382	728.44445801	31.28121376	-1.1913409233	32.904476166	19.125597	42.329002833	-71.126515167	1	75699.100097	34.1
6308	2022-07-30	21:01:42.469	210.66785265	5056.028464	1659214902.469	0	899	2.3078361831	2.3514573855	478.87975549	489.86241231	2.0493492382	728.46072489	31.28121376	-1.189820997	32.904476166	19.120967562	42.328998289	-71.126516622	1	75700.01343	34.1
6309	2022-07-30	21:01:43.394	210.66786336	5056.028721	1659214903.394	0	899	2.30784027	2.3537781259	478.87975549	490.44809503	2.1560590598	728.45748396	31.28121376	-1.1479115802	32.904476166	19.125857296	42.328995103	-71.126513437	1	75700.969008	34.1
6310	2022-07-30	21:01:44.237	210.66787312	5056.028955	1659214904.238	0	899	2.30784027	2.3537781259	480.13753506	491.7362589	2.1560590598	728.43597412	31.28121376	-1.160415411	32.904476166	19.123435974	42.328996318	-71.126510696	1	75701.791059	34.1
6311	2022-07-30	21:01:45.153	210.66788372	5056.029209	1659214905.153	0	899	2.3066628202	2.3511029041	480.14873089	491.37377307	2.0881355507	728.44887639	31.284043205	-1.1756140744	32.904476166	19.122554046	42.32900017	-71.126506496	1	75702.700701	34.1
6312	2022-07-30	21:01:46.049	210.6678941	5056.029458	1659214906.05	0	899	2.3066927665	2.351133681	477.10420476	488.25813512	2.0881472411	728.43851577	31.285486221	-1.2434258461	32.904476166	19.1198349	42.329008447	-71.126496283	1	75703.581147	34.158114674
6313	2022-07-30	21:01:46.974	210.6679048	5056.029715	1659214906.975	0	899	2.3065887221	2.3525782126	477.10420476	488.64894785	2.1595834109	728.44251135	31.285486221	-1.2362361388	32.904476166	19.115885526	42.329016581	-71.126480256	1	75704.487179	34.2
6314	2022-07-30	21:01:47.875	210.66791522	5056.029965	1659214907.875	0	899	2.3065887221	2.3525782126	477.46427426	489.01773014	2.1595834109	728.46481909	31.285486221	-1.1901767372	32.904476166	19.100596232	42.329021902	-71.12646683	1	75705.38038	34.2
6315	2022-07-30	21:01:48.756	210.66792543	5056.03021	1659214908.757	0	899	2.3028799674	2.3483185687	477.46427426	488.89722389	2.1375850173	728.45167511	31.285486221	-1.1697609985	32.904476166	19.124250058	42.329026844	-71.126460284	1	75706.276551	34.2
6316	2022-07-30	21:01:49.707	210.66793642	5056.030474	1659214909.707	0	899	2.3028799674	2.3483185687	478.43652167	489.8927519	2.1375850173	728.44750977	31.285486221	-1.1701813936	32.904476166	19.124156952	42.329033852	-71.126454918	1	75707.262262	34.2
6317	2022-07-30	21:01:50.638	210.6679472	5056.030733	1659214910.638	0	899	2.3060626541	2.3500916008	478.45061481	489.53495877	2.0697074385	728.45656439	31.289060416	-1.1617089186	32.904476166	19.125406265	42.329039676	-71.126450324	1	75708.194389	34.2
6318	2022-07-30	21:01:51.482	210.66795697	5056.030967	1659214911.482	0	899	2.3060739752	2.3501032331	478.34424675	489.42615046	2.0697118203	728.48513531	31.289606094	-1.1564055618	32.904476166	19.125289134	42.329038266	-71.126451734	1	75709.040692	34.2
6319	2022-07-30	21:01:52.358	210.66796712	5056.031211	1659214912.359	0	899	2.3075801347	2.3515063823	478.34424675	489.39287502	2.0636374354	728.49245104	31.289606094	-1.1548749382	32.904476166	19.125129081	42.329036779	-71.126453221	1	75709.932859	34.2
6320	2022-07-30	21:01:53.234	210.66797726	5056.031454	1659214913.235	0	899	2.3075801347	2.3515063823	479.05130728	490.11626699	2.0636374354	728.46618652	31.289606094	-1.1571601629	32.904476166	19.124876022	42.329039329	-71.126455996	1	75710.798817	34.2
6321	2022-07-30	21:01:54.167	210.66798804	5056.031713	1659214914.167	0	899	2.3086903626	2.3525042222	479.05130728	490.08251561	2.0574844213	728.46386032	31.289606094	-1.5839396494	32.904476166	19.091551623	42.329038784	-71.126457882	1	75711.729459	34.2
6322	2022-07-30	21:01:55.069	210.6679985	5056.031964	1659214915.07	0	899	2.3087519192	2.3525674604	479.08356474	490.11564563	2.0575080787	728.45621192	31.292569735	-1.2979683773	32.904476166	19.114188415	42.329040445	-71.126458333	1	75712.633634	34.263363363
6323	2022-07-30	21:01:55.944	210.66800861	5056.032207	1659214915.944	0	899	2.3051877071	2.350305302	479.08885283	490.46787663	2.1206896426	728.46572209	31.293909073	-1.2056771525	32.904476166	19.10819977	42.329039997	-71.126454158	1	75713.500986	34.3
6324	2022-07-30	21:01:56.808	210.66801861	5056.032447	1659214916.808	0	899	2.3051877071	2.350305302	478.10556591	489.46123529	2.1206896426	728.48031273	31.293909073	-1.1999965527	32.904476166	19.114095536	42.329039475	-71.126450571	1	75714.342584	34.3
6325	2022-07-30	21:01:57.716	210.66802912	5056.032699	1659214917.716	0	899	2.3018729049	2.348305528	478.10556591	489.81051417	2.1843592844	728.48772102	31.293909073	-1.210603249	32.904476166	19.115932098	42.329040892	-71.126450505	1	75715.232387	34.3
6326	2022-07-30	21:01:58.631	210.66803972	5056.032953	1659214918.632	0	899	2.3018729049	2.348305528	478.55584461	490.27181656	2.1843592844	728.49336859	31.293909073	-1.2336598635	32.904476166	19.113714218	42.329038333	-71.126446074	1	75716.17782	34.3
6327	2022-07-30	21:01:59.576	210.66805066	5056.033216	1659214919.577	0	899	2.3064756579	2.3508795243	478.56510661	489.74488247	2.0866320225	728.49102743	31.296257512	-1.2157664504	32.904476166	19.118464565	42.329038333	-71.126443475	1	75717.08517	34.291482966
6328	2022-07-30	21:02:00.476	210.66806106	5056.033466	1659214920.476	0	899	2.3065155819	2.3509205547	476.9191962	488.060607	2.0866475988	728.49770047	31.298181534	-1.2095361024	32.904476166	19.122246597	42.329038333	-71.126444977	1	75717.985972	34.201402806
6329	2022-07-30	21:02:01.319	210.66807082	5056.0337	1659214921.319	0	899	2.3056823993	2.35212012	476.9191962	488.57701243	2.1810561853	728.47576904	31.298181534	-1.2564470768	32.904476166	19.121635437	42.329041191	-71.126446429	1	75718.857291	34.2
6330	2022-07-30	21:02:02.148	210.66808043	5056.03393	1659214922.149	0	899	2.3056823993	2.35212012	478.63931712	490.33918	2.1810561853	728.47680017	31.298181534	-1.2417335131	32.904476166	19.122236517	42.329043906	-71.126448906	1	75719.671845	34.2
6331	2022-07-30	21:02:03.025	210.66809057	5056.034174	1659214923.025	0	899	2.3196902988	2.3654519915	478.63931712	490.09824178	2.1371913004	728.4932732	31.298181534	-1.1969137508	32.904476166	19.125604162	42.329047829	-71.126451886	1	75720.56572	34.2
6332	2022-07-30	21:02:03.994	210.66810179	5056.034443	1659214923.995	0	899	2.3196902988	2.3654519915	478.35016043	489.8021625	2.1371913004	728.50432541	31.298181534	-1.4788535518	32.904476166	19.100291372	42.329052788	-71.126452404	1	75721.557558	34.144244244
6333	2022-07-30	21:02:04.910	210.66811238	5056.034697	1659214924.91	0	899	2.3150251075	2.359485776	478.35846868	489.50628157	2.0816805262	728.49991956	31.300289066	-1.3276003118	32.904476166	19.111311363	42.329057332	-71.126450112	1	75722.466469	34.1
6334	2022-07-30	21:02:05.832	210.66812307	5056.034954	1659214925.833	0	899	2.3150651118	2.3595268863	477.34726975	488.47160218	2.0816960396	728.50891073	31.302209854	-1.1631102483	32.904476166	19.124795282	42.329062634	-71.126450309	1	75723.395036	34.1
6335	2022-07-30	21:02:06.756	210.66813376	5056.03521	1659214926.757	0	899	2.312685573	2.3579536934	477.34726975	488.68587813	2.1208631425	728.49779061	31.302209854	-1.2253922145	32.904476166	19.123594448	42.329066667	-71.126452808	1	75724.315056	34.1
6336	2022-07-30	21:02:07.647	210.66814406	5056.035458	1659214927.647	0	899	2.312685573	2.3579536934	477.41208583	488.75223382	2.1208631425	728.50048828	31.302209854	-1.5315204859	32.904476166	19.109031677	42.329066411	-71.126451411	1	75725.153153	34.1
6337	2022-07-30	21:02:08.548	210.66815449	5056.035708	1659214928.548	0	899	2.3213498408	2.3661079799	477.41208583	488.58194381	2.089743178	728.48849063	31.302209854	-1.2808402366	32.904476166	19.120221498	42.329065	-71.126449908	1	75726.05511	34.1
6338	2022-07-30	21:02:09.437	210.66816479	5056.035955	1659214929.438	0	899	2.3213498408	2.3661079799	478.86852933	490.07246325	2.089743178	728.48498576	31.302209854	-1.15899257	32.904476166	19.125491957	42.329065	-71.126448422	1	75726.946894	34.1
6339	2022-07-30	21:02:10.325	210.66817507	5056.036202	1659214930.326	0	899	2.3148321785	2.3598399985	478.87924894	490.17804185	2.1069822379	728.4774368	31.304926121	-1.1525251131	32.904476166	19.121502327	42.329065	-71.126446894	1	75727.863495	34.1
6340	2022-07-30	21:02:11.244	210.66818571	5056.036457	1659214931.245	0	899	2.3148645863	2.3598733134	479.0426881	490.3454071	2.1069949594	728.47457057	31.306482315	-1.1522772312	32.904476166	19.125236511	42.329065	-71.126445312	1	75728.813017	34.1
6341	2022-07-30	21:02:12.147	210.66819615	5056.036708	1659214932.147	0	899	2.317326376	2.3623305013	479.0426881	490.33219184	2.1045881594	728.47109157	31.306482315	-1.1635414544	32.904476166	19.124466359	42.329066185	-71.12644263	1	75729.711045	34.1
6342	2022-07-30	21:02:13.026	210.66820632	5056.036952	1659214933.026	0	899	2.317326376	2.3623305013	477.80599795	489.06635686	2.1045881594	728.47039795	31.306482315	-1.2417981625	32.904476166	19.119115829	42.329066667	-71.126440732	1	75730.560766	34.1
6343	2022-07-30	21:02:13.951	210.66821704	5056.037209	1659214933.952	0	899	2.3159955414	2.361621998	477.80980836	489.2331997	2.1343311958	728.47456168	31.307449985	-1.2637552986	32.904476166	19.119551311	42.329066667	-71.12643839	1	75731.482937	34.1
6344	2022-07-30	21:02:14.851	210.66822745	5056.037459	1659214934.852	0	899	2.3160599473	2.3616882308	477.16386848	488.5719569	2.1343567937	728.49786377	31.310541153	-1.188085556	32.904476166	19.120195389	42.329067356	-71.126435288	1	75732.41365	34.1
6345	2022-07-30	21:02:15.765	210.66823802	5056.037713	1659214935.765	0	899	2.3134389982	2.3579040501	477.16386848	488.29259814	2.0832823272	728.50001981	31.310541153	-1.1776728914	32.904476166	19.120595932	42.329068333	-71.126432196	1	75733.341223	34.1
6346	2022-07-30	21:02:16.655	210.66824833	5056.03796	1659214936.656	0	899	2.3134389982	2.3579040501	477.73794369	488.88006231	2.0832823272	728.50801622	31.310541153	-1.1506495476	32.904476166	19.122895121	42.329069777	-71.126427113	1	75734.216505	34.078349515
6347	2022-07-30	21:02:17.561	210.66825881	5056.038211	1659214937.561	0	899	2.3278598344	2.3730422466	477.73794369	488.99012731	2.1033880292	728.51781135	31.310541153	-1.1506495476	32.904476166	19.124402848	42.329075161	-71.1264157	1	75735.096647	34
6348	2022-07-30	21:02:18.424	210.66826881	5056.038451	1659214938.425	0	899	2.3278598344	2.3730422466	479.25705922	490.54502264	2.1033880292	728.51495361	31.310541153	-1.1506495476	32.904476166	19.124156952	42.329076581	-71.126407179	1	75735.948718	34
6349	2022-07-30	21:02:19.315	210.66827912	5056.038699	1659214939.316	0	899	2.324196736	2.3686695224	479.25705922	490.38460719	2.0741746575	728.50111359	31.310541153	-1.1652014098	32.904476166	19.12308391	42.329082451	-71.126396544	1	75736.867632	34
6350	2022-07-30	21:02:20.223	210.66828963	5056.038951	1659214940.224	0	899	2.3242576721	2.368732137	480.45272759	491.60816605	2.0741981109	728.47715749	31.313455481	-1.2056987515	32.904476166	19.122635039	42.329083333	-71.126392395	1	75737.781563	34
6351	2022-07-30	21:02:21.158	210.66830045	5056.039211	1659214941.159	0	899	2.3170813179	2.3620273297	480.45810482	491.76748573	2.1021403028	728.47676501	31.314813614	-1.1898318403	32.904476166	19.121981236	42.329090188	-71.126387097	1	75738.685468	34
6352	2022-07-30	21:02:22.055	210.66831083	5056.03946	1659214942.056	0	899	2.3170813179	2.3620273297	477.96982522	489.22063515	2.1021403028	728.48649264	31.314813614	-1.1587231704	32.904476166	19.119920768	42.329098311	-71.126386991	1	75739.597266	34
6353	2022-07-30	21:02:22.930	210.66832095	5056.039703	1659214942.93	0	899	2.3195810383	2.3664155596	477.96982522	489.68267543	2.186404577	728.50935576	31.314813614	-1.1533335432	32.904476166	19.122859096	42.329106582	-71.126386695	1	75740.491491	34
6354	2022-07-30	21:02:23.835	210.66833144	5056.039954	1659214943.836	0	899	2.3195810383	2.3664155596	477.8004679	489.50916793	2.186404577	728.507707	31.314813614	-1.1508112356	32.904476166	19.121346493	42.329116673	-71.126383123	1	75741.375472	34
6355	2022-07-30	21:02:24.737	210.66834187	5056.040205	1659214944.738	0	899	2.3264786536	2.3718732866	477.80749632	489.12113306	2.1143091078	728.49318953	31.316598589	-1.1574080882	32.904476166	19.10869726	42.329127137	-71.126381282	1	75742.25641	34.025641026
6356	2022-07-30	21:02:25.661	210.66835256	5056.040461	1659214945.661	0	899	2.3265294376	2.3719254972	479.71568786	491.07461666	2.1143290129	728.4910824	31.31902504	-1.2207248661	32.904476166	19.090109844	42.329134826	-71.126385	1	75743.223866	34.1
6357	2022-07-30	21:02:26.595	210.66836338	5056.040721	1659214946.596	0	899	2.3304700712	2.3767558332	479.71568786	491.27849767	2.1513858313	728.49387627	31.31902504	-1.4204735519	32.904476166	19.104798677	42.329140247	-71.126384506	1	75744.148148	34.1
6358	2022-07-30	21:02:27.515	210.66837402	5056.040976	1659214947.515	0	899	2.3304700712	2.3767558332	477.20998679	488.71240053	2.1513858313	728.47500994	31.31902504	-1.2776064873	32.904476166	19.104351044	42.329141884	-71.126380799	1	75745.065072	34.093492823
6359	2022-07-30	21:02:28.418	210.66838448	5056.041227	1659214948.419	0	899	2.3233655075	2.3681937601	477.20998679	488.38293629	2.0911733347	728.4782444	31.31902504	-1.2587213911	32.904476166	19.114100362	42.329144767	-71.126369265	1	75745.930144	34.006985646
6360	2022-07-30	21:02:29.332	210.66839505	5056.041481	1659214949.332	0	899	2.3233835785	2.368212333	478.22909993	489.42594844	2.0911803498	728.48264702	31.319889637	-1.2903366989	32.904476166	19.114758612	42.329149273	-71.126364061	1	75746.854527	34
6361	2022-07-30	21:02:30.275	210.66840596	5056.041743	1659214950.275	0	899	2.3131709754	2.3580937917	478.24229013	489.51277783	2.1045602066	728.47426014	31.323236465	-1.4805351243	32.904476166	19.077686007	42.32915263	-71.126358074	1	75747.788955	34.078895464
6362	2022-07-30	21:02:31.193	210.66841659	5056.041998	1659214951.193	0	899	2.3131709754	2.3580937917	478.48374369	489.7599216	2.1045602066	728.47509766	31.323236465	-1.179947257	32.904476166	19.098228455	42.329154567	-71.126351732	1	75748.740273	34.02597266
6363	2022-07-30	21:02:32.142	210.66842758	5056.042262	1659214952.143	0	899	2.3135299401	2.3585599906	478.48374369	489.7851875	2.1091669689	728.48022542	31.323236465	-1.161073001	32.904476166	19.082262102	42.329151534	-71.126340756	1	75749.693294	34
6364	2022-07-30	21:02:33.032	210.66843787	5056.042509	1659214953.032	0	899	2.3135299401	2.3585599906	479.35112255	490.67305322	2.1091669689	728.49252016	31.323236465	-1.3281931956	32.904476166	19.078875662	42.32915098	-71.126333727	1	75750.587996	34
6365	2022-07-30	21:02:33.884	210.66844773	5056.042746	1659214953.884	0	899	2.312995056	2.3577822394	479.35112255	490.61435605	2.0984832812	728.48995871	31.323236465	-1.6605579111	32.904476166	19.089948098	42.329150175	-71.126328684	1	75751.447447	34
6366	2022-07-30	21:02:34.786	210.66845817	5056.042996	1659214954.786	0	899	2.312995056	2.3577822394	480.834617	492.13270792	2.0984832812	728.48048411	31.323236465	-1.7089347839	32.904476166	19.092466354	42.329144306	-71.126320973	1	75752.345168	33.930966469
6367	2022-07-30	21:02:35.677	210.6684685	5056.043244	1659214955.678	0	899	2.3137392443	2.3579195327	480.84715748	491.98823144	2.0699269586	728.46833933	31.326401401	-1.5575306621	32.904476166	19.10915616	42.329134763	-71.12631181	1	75753.228457	33.777154309
6368	2022-07-30	21:02:36.568	210.6684788	5056.043491	1659214956.568	0	899	2.3137591204	2.3579399551	478.62431253	489.71392592	2.069934628	728.46544117	31.327356339	-1.3584933699	32.904476166	19.117457826	42.329128333	-71.12630626	1	75754.122075	33.7
6369	2022-07-30	21:02:37.460	210.66848913	5056.043739	1659214957.461	0	899	2.3172982027	2.362886346	478.62431253	490.05107486	2.1313978656	728.46435183	31.327356339	-1.179947257	32.904476166	19.120195389	42.329128283	-71.126303283	1	75755.03006	33.696993988
6370	2022-07-30	21:02:38.374	210.6684997	5056.043993	1659214958.374	0	899	2.3172982027	2.362886346	478.2674828	489.68572612	2.1313978656	728.46030411	31.327356339	-1.369121647	32.904476166	19.104526457	42.329126759	-71.126301759	1	75755.94489	33.605511022
6371	2022-07-30	21:02:39.331	210.66851078	5056.044259	1659214959.331	0	899	2.3139842689	2.3606753121	478.27257434	489.98516672	2.185006706	728.46649817	31.328648182	-1.2196361537	32.904476166	19.114509936	42.329126667	-71.126301667	1	75756.889546	33.6
6372	2022-07-30	21:02:40.249	210.6685214	5056.044514	1659214960.249	0	899	2.314043773	2.3607365453	479.31590892	491.05418528	2.1850309406	728.49113778	31.331506729	-1.1929684877	32.904476166	19.107952118	42.329124134	-71.126302933	1	75757.759661	33.6
6373	2022-07-30	21:02:41.198	210.6685324	5056.044777	1659214961.199	0	899	2.3173255954	2.3635829545	479.31590892	490.92772974	2.1620485395	728.48001887	31.331506729	-1.1542929	32.904476166	19.117825262	42.329123333	-71.126304592	1	75758.755435	33.6
6374	2022-07-30	21:02:42.115	210.66854301	5056.045032	1659214962.116	0	899	2.3173255954	2.3635829545	479.17466864	490.7830678	2.1620485395	728.48681034	31.331506729	-1.1506495476	32.904476166	19.118755341	42.329122246	-71.126305	1	75759.652215	33.6
6375	2022-07-30	21:02:43.023	210.66855352	5056.045284	1659214963.024	0	899	2.3203952452	2.3643737578	479.17466864	490.19425779	2.0548487525	728.48536086	31.331506729	-1.3161744108	32.904476166	19.123605337	42.329121667	-71.126305944	1	75760.566176	33.6
6376	2022-07-30	21:02:43.911	210.66856378	5056.045531	1659214963.911	0	899	2.3203952452	2.3643737578	479.10083095	490.11872205	2.0548487525	728.48733096	31.331506729	-1.2236353001	32.904476166	19.125399305	42.329121667	-71.126305875	1	75761.47495	33.6
6377	2022-07-30	21:02:44.763	210.66857366	5056.045768	1659214964.764	0	899	2.3175860926	2.3628732181	479.10083095	490.46171762	2.1173360448	728.47613525	31.331506729	-1.184830308	32.904476166	19.125957489	42.32912115	-71.126304483	1	75762.310085	33.6
6378	2022-07-30	21:02:45.648	210.6685839	5056.046014	1659214965.649	0	899	2.3176517229	2.3629406948	478.51821301	489.86542598	2.1173619066	728.47698611	31.334654688	-1.1555755857	32.904476166	19.123425111	42.329120272	-71.126303606	1	75763.163462	33.6
6379	2022-07-30	21:02:46.558	210.66859442	5056.046266	1659214966.558	0	899	2.3296133323	2.3757818809	478.52168458	490.03063351	2.1468174197	728.4682601	31.335535049	-1.1849056869	32.904476166	19.123713045	42.329121667	-71.126305	1	75764.12426	33.6
6380	2022-07-30	21:02:47.467	210.66860494	5056.046519	1659214967.467	0	899	2.3296133323	2.3757818809	477.27780899	488.7568414	2.1468174197	728.47668053	31.335535049	-1.1864578724	32.904476166	19.125236511	42.329121702	-71.126305036	1	75765.021363	33.6
6381	2022-07-30	21:02:48.424	210.66861602	5056.046784	1659214968.424	0	899	2.3295891386	2.3752880316	477.27780899	488.6397082	2.1254204468	728.46281989	31.335535049	-1.1854770223	32.904476166	19.122849079	42.329123325	-71.126306658	1	75765.994914	33.6
6382	2022-07-30	21:02:49.266	210.66862578	5056.047019	1659214969.267	0	899	2.3295891386	2.3752880316	478.78573097	490.1835272	2.1254204468	728.46275522	31.335535049	-1.184830308	32.904476166	19.120921116	42.32912465	-71.126307983	1	75766.789821	33.6
6383	2022-07-30	21:02:50.160	210.66863611	5056.047267	1659214970.16	0	899	2.3324043823	2.3774997946	478.79526306	490.02852834	2.0954018774	728.47381956	31.337950991	-1.2070785035	32.904476166	19.117839952	42.329126119	-71.126309452	1	75767.671343	33.6
6384	2022-07-30	21:02:51.096	210.66864696	5056.047527	1659214971.097	0	899	2.3324426946	2.3775391734	476.87795296	488.06631636	2.0954167234	728.46539953	31.339776993	-1.2036291708	32.904476166	19.118540732	42.329127668	-71.126311001	1	75768.600592	33.6
6385	2022-07-30	21:02:51.961	210.66865697	5056.047767	1659214971.962	0	899	2.3203205944	2.3651414983	476.87795296	488.05599955	2.0935287902	728.46291124	31.339776993	-1.1890557404	32.904476166	19.123562566	42.329129152	-71.126313305	1	75769.491453	33.6
6386	2022-07-30	21:02:52.845	210.6686672	5056.048013	1659214972.846	0	899	2.3203205944	2.3651414983	479.24802644	490.48162769	2.0935287902	728.47406006	31.339776993	-1.2173833847	32.904476166	19.121995926	42.329134765	-71.126322487	1	75770.408408	33.6
6387	2022-07-30	21:02:53.753	210.6686777	5056.048265	1659214973.753	0	899	2.3172678571	2.362207217	479.24802644	490.5263356	2.1016691254	728.47576581	31.339776993	-1.2002876065	32.904476166	19.12309039	42.32914738	-71.126339047	1	75771.311637	33.6
6388	2022-07-30	21:02:54.720	210.66868889	5056.048533	1659214974.72	0	899	2.3173047492	2.3622451391	478.65713318	489.92161582	2.1016835577	728.49540539	31.34154681	-1.1487523799	32.904476166	19.125807086	42.329160913	-71.12635121	1	75772.273931	33.6
6389	2022-07-30	21:02:55.618	210.66869929	5056.048783	1659214975.619	0	899	2.3365446608	2.383280092	478.66688421	490.28655789	2.1663400223	728.47251114	31.344018936	-1.1506495476	32.904476166	19.125597	42.329163954	-71.12634969	1	75773.186186	33.6
6390	2022-07-30	21:02:56.563	210.66871023	5056.049046	1659214976.564	0	899	2.3365446608	2.383280092	478.35262225	489.96466719	2.1663400223	728.47216433	31.344018936	-1.1846038861	32.904476166	19.123272182	42.329167989	-71.12635164	1	75774.132265	33.6
6391	2022-07-30	21:02:57.476	210.6687208	5056.049299	1659214977.477	0	899	2.3466944362	2.3929899612	478.35262225	489.80495849	2.1372414641	728.46346177	31.344018936	-1.2021954525	32.904476166	19.120172008	42.329177053	-71.126374415	1	75775.046351	33.6
6392	2022-07-30	21:02:58.421	210.66873172	5056.049561	1659214978.421	0	899	2.3466944362	2.3929899612	477.09819825	488.52050207	2.1372414641	728.48065186	31.344018936	-1.1539047956	32.904476166	19.118034363	42.329184811	-71.126396137	1	75775.977318	33.6
6393	2022-07-30	21:02:59.335	210.6687423	5056.049815	1659214979.335	0	899	2.3324441188	2.379230531	477.09819825	488.71294755	2.172394393	728.48075776	31.344018936	-1.1676374705	32.904476166	19.120605443	42.329198378	-71.12639964	1	75776.891892	33.510810811
6394	2022-07-30	21:03:00.270	210.66875314	5056.050075	1659214980.271	0	899	2.3325078485	2.3792961016	478.27816668	489.92178237	2.172419996	728.4773309	31.347056345	-1.1840433545	32.904476166	19.125417949	42.329223507	-71.126422124	1	75777.829659	33.5
6395	2022-07-30	21:03:01.165	210.6687635	5056.050324	1659214981.166	0	899	2.3301857803	2.374937838	478.28219234	489.42828382	2.0816907751	728.46582031	31.348077774	-1.1555324793	32.904476166	19.125957489	42.329243139	-71.126444888	1	75778.683318	33.5
6396	2022-07-30	21:03:01.983	210.66877296	5056.050551	1659214981.984	0	899	2.3301857803	2.374937838	477.71818105	488.85112857	2.0816907751	728.46206443	31.348077774	-1.1555324793	32.904476166	19.125957489	42.329255068	-71.126462625	1	75779.506835	33.5
6397	2022-07-30	21:03:02.845	210.66878294	5056.050791	1659214982.846	0	899	2.3269489757	2.3728878533	477.71818105	489.16355631	2.1387430972	728.45746577	31.348077774	-1.1605771377	32.904476166	19.122601907	42.329263131	-71.126477929	1	75780.375717	33.462428298
6398	2022-07-30	21:03:03.762	210.66879354	5056.051045	1659214983.762	0	899	2.3269489757	2.3728878533	477.92238712	489.37265484	2.1387430972	728.46837288	31.348077774	-1.4144156808	32.904476166	19.090320575	42.329270207	-71.126493485	1	75781.280983	33.4
6399	2022-07-30	21:03:04.641	210.66880373	5056.051289	1659214984.642	0	899	2.3242859237	2.3702518436	477.92238712	489.39260433	2.1423820363	728.47116837	31.348077774	-1.5005950928	32.904476166	19.078783035	42.329277722	-71.126509729	1	75782.204142	33.4
6400	2022-07-30	21:03:05.540	210.66881413	5056.051539	1659214985.541	0	899	2.3243539553	2.3703218125	479.01179643	490.50830828	2.1424090852	728.46172085	31.351331635	-1.2588723519	32.904476166	19.11416151	42.329289067	-71.1265224	1	75783.088038	33.4
6401	2022-07-30	21:03:06.434	210.66882447	5056.051787	1659214986.434	0	899	2.3303950509	2.3758330421	479.01581714	490.34978484	2.1128013212	728.46985874	31.352350235	-1.2284751152	32.904476166	19.125236511	42.329296188	-71.126529522	1	75783.942584	33.4
6402	2022-07-30	21:03:07.352	210.6688351	5056.052042	1659214987.353	0	899	2.3303950509	2.3758330421	479.30536001	490.64617858	2.1128013212	728.47436645	31.352350235	-1.1647486687	32.904476166	19.124921382	42.329308903	-71.126543766	1	75784.917735	33.308226496
6403	2022-07-30	21:03:08.275	210.66884578	5056.052299	1659214988.275	0	899	2.3212795602	2.3688126215	479.30536001	491.21811553	2.2167694731	728.48419149	31.352350235	-1.173210309	32.904476166	19.122334221	42.329315645	-71.126560523	1	75785.846693	33.3
6404	2022-07-30	21:03:09.191	210.66885639	5056.052553	1659214989.192	0	899	2.3212795602	2.3688126215	476.77600523	488.62589563	2.2167694731	728.4715176	31.352350235	-1.1867596945	32.904476166	19.120195389	42.329325457	-71.12658217	1	75786.753452	33.375345168
6405	2022-07-30	21:03:10.151	210.6688675	5056.05282	1659214990.152	0	899	2.3232451031	2.3681664659	476.77654122	487.96320401	2.0955409442	728.46438821	31.352486655	-1.1862422891	32.904476166	19.120183452	42.32933614	-71.126606178	1	75787.66918	33.4
6406	2022-07-30	21:03:11.098	210.66887845	5056.053083	1659214991.098	0	899	2.323328351	2.3682520312	479.19461011	490.43818619	2.0955733344	728.4709889	31.356470108	-1.179947257	32.904476166	19.1198349	42.329344035	-71.126631141	1	75788.60529	33.4
6407	2022-07-30	21:03:12.026	210.66888919	5056.053341	1659214992.026	0	899	2.3328526519	2.3786322743	479.19461011	490.60632247	2.1261815918	728.47177508	31.356470108	-1.3684748648	32.904476166	19.112504239	42.329349329	-71.126650542	1	75789.532544	33.4
6408	2022-07-30	21:03:12.936	210.66889972	5056.053593	1659214992.936	0	899	2.3328526519	2.3786322743	478.77472775	490.17644088	2.1261815918	728.46026611	31.356470108	-1.44851017	32.904476166	19.109392166	42.329358654	-71.12666765	1	75790.465812	33.446581197
6409	2022-07-30	21:03:13.848	210.66891028	5056.053847	1659214993.848	0	899	2.333492771	2.3776538316	478.77472775	489.76870099	2.0518533883	728.46055472	31.356470108	-1.2605969724	32.904476166	19.119437312	42.329372859	-71.126685902	1	75791.412826	33.5
6410	2022-07-30	21:03:14.713	210.66892029	5056.054087	1659214994.713	0	899	2.333492771	2.3776538316	477.41237477	488.37506467	2.0518533883	728.47137451	31.356470108	-1.2059897184	32.904476166	19.122356415	42.329383529	-71.126698529	1	75792.279279	33.5
6411	2022-07-30	21:03:15.562	210.66893012	5056.054323	1659214995.562	0	899	2.3418960439	2.388766645	477.42368969	489.02017414	2.1676155201	728.46407293	31.359346238	-1.2325173056	32.904476166	19.118528783	42.32938941	-71.12670398	1	75793.129259	33.5
6412	2022-07-30	21:03:16.408	210.66893992	5056.054558	1659214996.409	0	899	2.3419209586	2.3887922778	478.19474585	489.81001363	2.1676254677	728.47006286	31.360528946	-1.2024542101	32.904476166	19.120510531	42.329396483	-71.126708223	1	75793.977956	33.5
6413	2022-07-30	21:03:17.288	210.66895009	5056.054802	1659214997.288	0	899	2.3321371072	2.3788244629	478.19474585	489.81297514	2.1681650317	728.47010611	31.360528946	-1.1555324793	32.904476166	19.124517441	42.329402301	-71.126721011	1	75794.845168	33.5
6414	2022-07-30	21:03:18.187	210.6689605	5056.055052	1659214998.187	0	899	2.3321371072	2.3788244629	476.92379871	488.51114904	2.1681650317	728.47938669	31.360528946	-1.1591543007	32.904476166	19.124517441	42.32942316	-71.12672829	1	75795.743487	33.5
6415	2022-07-30	21:03:19.105	210.66897112	5056.055307	1659214999.105	0	899	2.3304672642	2.3766982063	476.92379871	488.4056566	2.1488898773	728.46991048	31.360528946	-1.2141927094	32.904476166	19.124517441	42.329443519	-71.12673416	1	75796.62394	33.5
6416	2022-07-30	21:03:20.007	210.66898157	5056.055558	1659215000.008	0	899	2.3305075718	2.3767396653	479.75941438	491.30962747	2.1489059102	728.47056287	31.362451755	-1.2168228366	32.904476166	19.121638608	42.329460787	-71.126744875	1	75797.547231	33.445276873
6417	2022-07-30	21:03:20.921	210.66899214	5056.055811	1659215000.921	0	899	2.3366892357	2.3821556054	479.76797939	491.09614139	2.1085097184	728.45751994	31.364618301	-1.1636599808	32.904476166	19.123631294	42.32947476	-71.126755684	1	75798.482021	33.4
6418	2022-07-30	21:03:21.859	210.66900301	5056.056072	1659215001.86	0	899	2.3366892357	2.3821556054	478.50854233	489.80696681	2.1085097184	728.4607746	31.364618301	-1.3569950986	32.904476166	19.11596225	42.329486408	-71.126762709	1	75799.406406	33.4
6419	2022-07-30	21:03:22.766	210.66901351	5056.056324	1659215002.767	0	899	2.3439119793	2.3881018704	478.50854233	489.45453663	2.0442101365	728.46684538	31.364618301	-1.4031083702	32.904476166	19.113227453	42.329494382	-71.126767715	1	75800.314629	33.4
6420	2022-07-30	21:03:23.664	210.66902389	5056.056573	1659215003.664	0	899	2.3439119793	2.3881018704	478.20599183	489.14506522	2.0442101365	728.44464111	31.364618301	-1.1945961714	32.904476166	19.120916367	42.329497346	-71.126770679	1	75801.203828	33.379617225
6421	2022-07-30	21:03:24.621	210.66903497	5056.056839	1659215004.621	0	899	2.3338360742	2.3805090844	478.213298	489.81990216	2.1659649465	728.4742084	31.366472396	-1.213405812	32.904476166	19.11685432	42.329500212	-71.126773757	1	75802.127162	33.3
6422	2022-07-30	21:03:25.483	210.66904494	5056.057079	1659215005.483	0	899	2.3338862021	2.3805606559	477.83717827	489.43476378	2.1659850154	728.4402191	31.368860245	-1.196223855	32.904476166	19.118394852	42.329501667	-71.126776667	1	75803	33.3
6423	2022-07-30	21:03:26.394	210.66905549	5056.057332	1659215006.394	0	899	2.3290171353	2.3752323793	477.83717827	489.34429317	2.1494858948	728.44793701	31.368860245	-1.5510523319	32.904476166	19.102909088	42.329503269	-71.126781472	1	75803.961134	33.3
6424	2022-07-30	21:03:27.328	210.6690663	5056.057591	1659215007.328	0	899	2.3290171353	2.3752323793	477.79658801	489.30272542	2.1494858948	728.47567688	31.368860245	-1.2213177428	32.904476166	19.121624094	42.329504744	-71.126785898	1	75804.846226	33.3
6425	2022-07-30	21:03:28.190	210.66907627	5056.057831	1659215008.19	0	899	2.3315371499	2.3767450486	477.79658801	489.03869527	2.1012957328	728.4640313	31.368860245	-1.1597364115	32.904476166	19.124498342	42.329508671	-71.126790338	1	75805.734244	33.3
6426	2022-07-30	21:03:29.020	210.66908589	5056.058061	1659215009.021	0	899	2.3315371499	2.3767450486	477.61994682	488.85789789	2.1012957328	728.44055176	31.368860245	-1.1587878466	32.904476166	19.124517441	42.329513861	-71.126793597	1	75806.579158	33.242084168
6427	2022-07-30	21:03:29.875	210.66909578	5056.058299	1659215009.875	0	899	2.3364281758	2.3817605161	477.61994682	488.86527185	2.1026428161	728.45772487	31.368860245	-1.1918366784	32.904476166	19.117205222	42.329521735	-71.126792828	1	75807.434434	33.156556557
6428	2022-07-30	21:03:30.821	210.66910672	5056.058561	1659215010.821	0	899	2.3365026165	2.3818370363	477.56288904	488.80702885	2.1026717156	728.42857108	31.372402305	-1.1902306301	32.904476166	19.119680329	42.329530764	-71.126786962	1	75808.364593	33.06354067
6429	2022-07-30	21:03:31.776	210.66911778	5056.058827	1659215011.776	0	899	2.3349305341	2.3820852027	477.56552312	489.27101509	2.1868694668	728.44867752	31.373071671	-1.1914918028	32.904476166	19.120350377	42.329536435	-71.12678071	1	75809.286982	33
6430	2022-07-30	21:03:32.733	210.66912887	5056.059093	1659215012.734	0	899	2.3349305341	2.3820852027	476.94837779	488.63874306	2.1868694668	728.44000244	31.373071671	-1.2434258461	32.904476166	19.124876022	42.329540392	-71.126777941	1	75810.235471	32.976452906
6431	2022-07-30	21:03:33.651	210.66913948	5056.059348	1659215013.651	0	899	2.3384955117	2.3856084402	476.94837779	488.61047033	2.1817068341	728.44152024	31.373071671	-1.2073048148	32.904476166	19.123841406	42.329542727	-71.126776932	1	75811.159091	32.9
6432	2022-07-30	21:03:34.538	210.66914975	5056.059594	1659215014.538	0	899	2.3385275652	2.3856414237	478.35106284	490.04752396	2.1817197347	728.45531984	31.374595528	-1.2431132091	32.904476166	19.10348992	42.329548585	-71.126777704	1	75812.075491	32.892450879
6433	2022-07-30	21:03:35.441	210.66916021	5056.059845	1659215015.442	0	899	2.3477883777	2.3947754333	478.36069407	489.97957197	2.1675488399	728.4541343	31.377038956	-1.3026141757	32.904476166	19.077024738	42.329551667	-71.126769983	1	75813.01002	32.8
6434	2022-07-30	21:03:36.345	210.66917066	5056.060096	1659215016.345	0	899	2.3477883777	2.3947754333	478.69565127	490.32266493	2.1675488399	728.46550382	31.377038956	-1.160415411	32.904476166	19.116594315	42.329551667	-71.126768475	1	75813.91483	32.8
6435	2022-07-30	21:03:37.200	210.66918057	5056.060334	1659215017.201	0	899	2.3522623444	2.3994341697	478.69565127	490.34628389	2.1718473499	728.45753408	31.377038956	-1.1607172276	32.904476166	19.116994946	42.329550399	-71.126768333	1	75814.760355	32.8
6436	2022-07-30	21:03:38.063	210.66919056	5056.060573	1659215018.064	0	899	2.3522623444	2.3994341697	479.79748153	491.47493081	2.1718473499	728.47290039	31.377038956	-1.1669260263	32.904476166	19.125236511	42.329548949	-71.126768333	1	75815.630722	32.736927772
6437	2022-07-30	21:03:38.927	210.66920054	5056.060813	1659215018.927	0	899	2.3476097544	2.3928563013	479.79748153	491.01868978	2.0889318766	728.46807578	31.377038956	-1.4073014536	32.904476166	19.09447262	42.329548333	-71.126768333	1	75816.485437	32.7
6438	2022-07-30	21:03:39.779	210.66921042	5056.06105	1659215019.78	0	899	2.3476097544	2.3928563013	478.38413563	489.57228941	2.0889318766	728.46343994	31.377038956	-1.5298929214	32.904476166	19.078783035	42.329549412	-71.126768873	1	75817.323647	32.667635271
6439	2022-07-30	21:03:40.663	210.66922064	5056.061295	1659215020.663	0	899	2.3451995087	2.3913784253	478.39359981	489.82526219	2.1332948649	728.476649	31.379439941	-1.3266194356	32.904476166	19.105197717	42.329552725	-71.126770353	1	75818.211597	32.6
6440	2022-07-30	21:03:41.595	210.66923142	5056.061554	1659215021.595	0	899	2.3452357677	2.3914157124	477.79622213	489.21368758	2.1333090939	728.45670869	31.381158829	-1.2709018687	32.904476166	19.10939521	42.329557699	-71.126771925	1	75819.154832	32.6
6441	2022-07-30	21:03:42.476	210.66924162	5056.061799	1659215022.476	0	899	2.3429659675	2.3898998775	477.79622213	489.41216769	2.1695141317	728.46394358	31.381158829	-1.3882869482	32.904476166	19.08814621	42.329563577	-71.126773211	1	75820.024415	32.6
6442	2022-07-30	21:03:43.364	210.6692519	5056.062046	1659215023.364	0	899	2.3429659675	2.3898998775	479.88581569	491.55256241	2.1695141317	728.4653866	31.381158829	-1.3138137298	32.904476166	19.099364514	42.329572611	-71.126768694	1	75820.927772	32.6
6443	2022-07-30	21:03:44.296	210.6692627	5056.062305	1659215024.297	0	899	2.3408189267	2.386226227	479.88740995	491.18356569	2.1021781716	728.48630347	31.381562025	-1.2021739807	32.904476166	19.107081053	42.329573333	-71.126774092	1	75821.863727	32.6
6444	2022-07-30	21:03:45.163	210.66927272	5056.062545	1659215025.163	0	899	2.3408958964	2.3863053465	479.3136724	490.59648665	2.102207992	728.48748779	31.385217667	-1.3915423155	32.904476166	19.109752655	42.329556266	-71.126768904	1	75822.731463	32.6
6445	2022-07-30	21:03:46.081	210.66928334	5056.0628	1659215026.081	0	899	2.3370422645	2.3815728236	479.3136724	490.39555602	2.0656167042	728.48641382	31.385217667	-1.3614361049	32.904476166	19.111305224	42.329544895	-71.126764625	1	75823.61263	32.6
6446	2022-07-30	21:03:46.982	210.66929377	5056.063051	1659215026.982	0	899	2.3370422645	2.3815728236	478.50591695	489.56912501	2.0656167042	728.50221505	31.385217667	-1.3449655305	32.904476166	19.11068017	42.329533613	-71.12675689	1	75824.483235	32.6
6447	2022-07-30	21:03:47.841	210.66930372	5056.063289	1659215027.841	0	899	2.3502669628	2.3955778064	478.50591695	489.70016415	2.0895237956	728.51027129	31.385217667	-1.5004118334	32.904476166	19.090322229	42.329517048	-71.126744888	1	75825.340793	32.634079349
6448	2022-07-30	21:03:48.752	210.66931426	5056.063542	1659215028.752	0	899	2.3502669628	2.3955778064	477.88555974	489.0652942	2.0895237956	728.49621259	31.385217667	-1.4924567938	32.904476166	19.086704254	42.329501234	-71.126734568	1	75826.259369	32.7
6449	2022-07-30	21:03:49.592	210.66932399	5056.063776	1659215029.593	0	899	2.3429877356	2.3889900312	477.88841515	489.27493244	2.1272602362	728.51749486	31.385942813	-1.5575737882	32.904476166	19.099940407	42.329499674	-71.12673317	1	75827.097826	32.7
6450	2022-07-30	21:03:50.476	210.66933422	5056.064021	1659215030.477	0	899	2.3430612066	2.3890655794	475.85072119	487.18884393	2.1272890145	728.52406281	31.389429092	-1.1905971181	32.904476166	19.119723528	42.329496055	-71.126731667	1	75828.052427	32.705242718
6451	2022-07-30	21:03:51.385	210.66934475	5056.064274	1659215031.386	0	899	2.3463563725	2.3927945543	475.85072119	487.28006285	2.14400232	728.5302217	31.389429092	-1.2305662514	32.904476166	19.120679855	42.329485759	-71.126731667	1	75828.934951	32.793495146
6452	2022-07-30	21:03:52.345	210.66935586	5056.064541	1659215032.346	0	899	2.3463563725	2.3927945543	477.65403985	489.12669498	2.14400232	728.52844238	31.389429092	-1.2222663164	32.904476166	19.124876022	42.329485	-71.126733181	1	75829.908444	32.8
6453	2022-07-30	21:03:53.272	210.66936657	5056.064798	1659215033.272	0	899	2.3490682047	2.3960764823	477.65403985	489.25466558	2.1673503355	728.5197471	31.389429092	-1.1882472733	32.904476166	19.123223791	42.329486354	-71.126734687	1	75830.812439	32.8
6454	2022-07-30	21:03:54.213	210.66937747	5056.065059	1659215034.213	0	899	2.3490699341	2.3960782616	478.02579597	489.63545419	2.1673510239	728.52582636	31.389510944	-1.1512639594	32.904476166	19.12219184	42.329486667	-71.126736192	1	75831.715105	32.8
6455	2022-07-30	21:03:55.118	210.66938795	5056.065311	1659215035.119	0	899	2.3495116372	2.3956789951	478.04170118	489.44103712	2.1289322978	728.51721191	31.393548965	-1.1815749407	32.904476166	19.1140728	42.329485619	-71.126737715	1	75832.628749	32.8
6456	2022-07-30	21:03:55.999	210.66939814	5056.065555	1659215035.999	0	899	2.3495116372	2.3956789951	480.37084708	491.82572361	2.1289322978	728.50911889	31.393548965	-1.2828344359	32.904476166	19.083523289	42.329485	-71.126738333	1	75833.513807	32.8
6457	2022-07-30	21:03:56.878	210.66940832	5056.0658	1659215036.879	0	899	2.3530345218	2.3994926825	480.37084708	491.88084565	2.1389372148	728.49945068	31.393548965	-1.3069043159	32.904476166	19.07626152	42.329484322	-71.126738333	1	75834.40694	32.8
6458	2022-07-30	21:03:57.752	210.66941843	5056.066042	1659215037.752	0	899	2.3530345218	2.3994926825	478.51219402	489.97765806	2.1389372148	728.52070224	31.393548965	-1.2454199128	32.904476166	19.114704776	42.329482302	-71.126738333	1	75835.309309	32.8
6459	2022-07-30	21:03:58.664	210.66942899	5056.066296	1659215038.665	0	899	2.3461346811	2.3928561752	478.51219402	490.07696927	2.1570269995	728.50881857	31.393548965	-1.1945422604	32.904476166	19.122899757	42.329479289	-71.126738333	1	75836.213397	32.8
6460	2022-07-30	21:03:59.585	210.66943965	5056.066552	1659215039.586	0	899	2.3461346811	2.3928561752	477.78633699	489.33356958	2.1570269995	728.52338334	31.393548965	-1.1555324793	32.904476166	19.122716904	42.329474067	-71.126736947	1	75837.103992	32.8
6461	2022-07-30	21:04:00.427	210.66944939	5056.066785	1659215040.427	0	899	2.3411651549	2.3865087399	477.79417821	489.02354775	2.0989799013	728.52445448	31.395540692	-1.1712700594	32.904476166	19.120105529	42.329451982	-71.126725168	1	75837.987395	32.8
6462	2022-07-30	21:04:01.263	210.66945907	5056.067018	1659215041.264	0	899	2.3412099679	2.3865548026	477.88544859	489.11705815	2.0989972353	728.51543179	31.397668839	-1.1825558334	32.904476166	19.118402481	42.329432064	-71.126716599	1	75838.840122	32.71598778
6463	2022-07-30	21:04:02.187	210.66946976	5056.067274	1659215042.187	0	899	2.3493278782	2.3941221365	477.88544859	488.94164781	2.0669572856	728.50994711	31.397668839	-1.1490218639	32.904476166	19.125957489	42.329413225	-71.126707446	1	75839.755424	32.624457594
6464	2022-07-30	21:04:03.069	210.66947998	5056.067519	1659215043.07	0	899	2.3493278782	2.3941221365	477.16543178	488.20497293	2.0669572856	728.51229353	31.397668839	-1.1496686099	32.904476166	19.125909742	42.329399086	-71.126697807	1	75840.616505	32.538349515
6465	2022-07-30	21:04:03.953	210.66949021	5056.067765	1659215043.954	0	899	2.3454287607	2.3918216105	477.16543178	488.61966398	2.1427806719	728.50079224	31.397668839	-1.1539047956	32.904476166	19.125597	42.329391648	-71.126686591	1	75841.505688	32.449431231
6466	2022-07-30	21:04:04.855	210.66950065	5056.068016	1659215044.856	0	899	2.3455087782	2.3919039072	478.86274317	490.35789216	2.1428122119	728.46354382	31.401461911	-1.1746008467	32.904476166	19.125200777	42.329385883	-71.126677942	1	75842.41165	32.4
6467	2022-07-30	21:04:05.736	210.66951084	5056.06826	1659215045.737	0	899	2.3490006924	2.3956975052	478.86415302	490.41712343	2.1533306065	728.47210693	31.401819229	-1.176692009	32.904476166	19.125236511	42.32937763	-71.126673578	1	75843.284385	32.4
6468	2022-07-30	21:04:06.619	210.66952106	5056.068506	1659215046.62	0	899	2.3490006924	2.3956975052	478.73664097	490.28653505	2.1533306065	728.47091776	31.401819229	-1.1616873599	32.904476166	19.125234364	42.329370467	-71.12667	1	75844.180019	32.4
6469	2022-07-30	21:04:07.483	210.66953106	5056.068746	1659215047.484	0	899	2.3535084636	2.4004375079	478.73664097	490.32188975	2.1597662987	728.46682153	31.401819229	-1.1756571784	32.904476166	19.12412022	42.329365038	-71.12667	1	75844.994345	32.4
6470	2022-07-30	21:04:08.349	210.66954109	5056.068986	1659215048.35	0	899	2.3535084636	2.4004375079	477.39404441	488.94680285	2.1597662987	728.47616031	31.401819229	-1.1571601629	32.904476166	19.125236511	42.32935351	-71.126668564	1	75845.861723	32.4
6471	2022-07-30	21:04:09.247	210.66955148	5056.069236	1659215049.248	0	899	2.3645905718	2.4127290353	477.39404441	489.19002483	2.2041397588	728.46212708	31.401819229	-1.1538832969	32.904476166	19.125417949	42.329342353	-71.126668333	1	75846.798319	32.320168067
6472	2022-07-30	21:04:10.158	210.66956203	5056.069489	1659215050.159	0	899	2.3646677139	2.4128084392	477.23957198	489.03190562	2.2041707829	728.45503002	31.405446375	-1.2200565607	32.904476166	19.122983932	42.329338853	-71.12666948	1	75847.688038	32.3
6473	2022-07-30	21:04:11.056	210.66957242	5056.069738	1659215051.057	0	899	2.3638056707	2.410399321	477.24102951	488.65704855	2.1354686239	728.46557617	31.405817032	-1.2271492481	32.904476166	19.122716904	42.329337332	-71.126663992	1	75848.60084	32.360084034
6474	2022-07-30	21:04:11.934	210.66958258	5056.069982	1659215051.935	0	899	2.3638056707	2.410399321	477.06165593	488.4733842	2.1354686239	728.46247106	31.405817032	-1.2290895293	32.904476166	19.12052219	42.329338304	-71.126655907	1	75849.491124	32.4
6475	2022-07-30	21:04:12.818	210.6695928	5056.070227	1659215052.818	0	899	2.3554408664	2.4017119685	477.06165593	488.43447173	2.1283565091	728.48425374	31.405817032	-1.2026158698	32.904476166	19.123507531	42.329341226	-71.126649828	1	75850.367735	32.4
6476	2022-07-30	21:04:13.681	210.6696028	5056.070467	1659215053.682	0	899	2.3554408664	2.4017119685	477.59384322	488.97934599	2.1283565091	728.49632981	31.405817032	-1.1555324793	32.904476166	19.121274948	42.329346057	-71.126647056	1	75851.233467	32.376653307
6477	2022-07-30	21:04:14.596	210.66961339	5056.070721	1659215054.597	0	899	2.3495447684	2.3955128888	477.59867479	488.93793564	2.1198917728	728.47902614	31.407044809	-1.1629808667	32.904476166	19.122303161	42.329356251	-71.126648083	1	75852.15015	32.3
6478	2022-07-30	21:04:15.494	210.66962378	5056.070971	1659215055.495	0	899	2.3496058847	2.3955757269	476.82204127	488.14299317	2.1199155645	728.46553009	31.409936905	-1.1530640259	32.904476166	19.125050627	42.329363817	-71.126646345	1	75853.048323	32.3
6479	2022-07-30	21:04:16.403	210.66963429	5056.071223	1659215056.403	0	899	2.3463463887	2.3934134158	476.82204127	488.430501	2.1724735661	728.47497316	31.409936905	-1.1507357517	32.904476166	19.124142628	42.329372771	-71.126640375	1	75853.943787	32.3
6480	2022-07-30	21:04:17.325	210.66964498	5056.071479	1659215057.326	0	899	2.3463463887	2.3934134158	477.60115434	489.22858196	2.1724735661	728.45678711	31.409936905	-1.2352875471	32.904476166	19.123435974	42.329366427	-71.126635856	1	75854.828708	32.3
6481	2022-07-30	21:04:18.269	210.66965589	5056.071741	1659215058.269	0	899	2.3497339823	2.3963715839	477.60115434	489.10537652	2.1499952561	728.46626009	31.409936905	-1.1964286795	32.904476166	19.125155948	42.329363705	-71.126633705	1	75855.777213	32.3
6482	2022-07-30	21:04:19.181	210.66966646	5056.071995	1659215059.182	0	899	2.3497339823	2.3963715839	477.65810153	489.16369542	2.1499952561	728.46972656	31.409936905	-1.1783196926	32.904476166	19.125957489	42.329363333	-71.126633333	1	75856.695391	32.3
6483	2022-07-30	21:04:20.056	210.66967659	5056.072238	1659215060.057	0	899	2.3645582485	2.4121064884	477.67070982	489.32836311	2.1776767937	728.46855275	31.413140442	-1.2500550084	32.904476166	19.121340177	42.329362334	-71.126632334	1	75857.59979	32.359978992
6484	2022-07-30	21:04:20.924	210.66968662	5056.072479	1659215060.924	0	899	2.36457514	2.4121238691	476.27063786	487.8941588	2.1776835059	728.46929689	31.413934708	-1.2641757079	32.904476166	19.119706489	42.329360868	-71.126630069	1	75858.47929	32.4
6485	2022-07-30	21:04:21.857	210.66969742	5056.072738	1659215061.857	0	899	2.3581367942	2.4029729105	476.27063786	487.25845112	2.0612685037	728.46398198	31.413934708	-1.4491676779	32.904476166	19.115275781	42.329359313	-71.126627647	1	75859.412004	32.4
6486	2022-07-30	21:04:22.747	210.66970773	5056.072986	1659215062.748	0	899	2.3581367942	2.4029729105	478.85968038	489.90722421	2.0612685037	728.47381228	31.413934708	-1.4989674091	32.904476166	19.116954803	42.329357304	-71.126626152	1	75860.308679	32.4
6487	2022-07-30	21:04:23.598	210.66971758	5056.073222	1659215063.599	0	899	2.3565124647	2.4037951345	478.86270978	490.5237517	2.1730013369	728.47351963	31.414702498	-1.2996499144	32.904476166	19.107336689	42.329354491	-71.126623982	1	75861.152749	32.369450102
6488	2022-07-30	21:04:24.492	210.66972792	5056.07347	1659215064.492	0	899	2.3565809233	2.4038655713	478.19662629	489.84159757	2.1730285746	728.49237061	31.41793251	-1.1522772312	32.904476166	19.125236511	42.329351967	-71.126617932	1	75862.060158	32.193984221
6489	2022-07-30	21:04:25.427	210.66973874	5056.07373	1659215065.427	0	899	2.3552111616	2.4005175279	478.19662629	489.35895131	2.0850179838	728.4684618	31.41793251	-1.1522772312	32.904476166	19.125236511	42.329356578	-71.126611785	1	75862.982249	32.101775148
6490	2022-07-30	21:04:26.325	210.66974914	5056.073979	1659215066.326	0	899	2.3552111616	2.4005175279	478.03192292	489.19040335	2.0850179838	728.47795176	31.41793251	-1.1689525448	32.904476166	19.125236511	42.329353727	-71.126604318	1	75863.881882	32.011811812
6491	2022-07-30	21:04:27.217	210.66975946	5056.074227	1659215067.217	0	899	2.3632798624	2.4103309502	478.03192292	489.58217235	2.1564949512	728.4904676	31.41793251	-1.1606310448	32.904476166	19.10997368	42.329350752	-71.126599461	1	75864.774549	31.92254509
6492	2022-07-30	21:04:28.125	210.66976998	5056.074479	1659215068.126	0	899	2.3632798624	2.4103309502	476.671613	488.1889945	2.1564949512	728.48821173	31.41793251	-1.1735444929	32.904476166	19.115160658	42.32935	-71.12659397	1	75865.654545	31.834545455
6493	2022-07-30	21:04:29.132	210.66978163	5056.074759	1659215069.133	0	899	2.3535571534	2.3999426132	476.671613	488.07248609	2.1351896878	728.49388678	31.41793251	-1.1709143918	32.904476166	19.122191675	42.329347738	-71.126588274	1	75866.678571	31.8
6494	2022-07-30	21:04:30.023	210.66979193	5056.075006	1659215070.023	0	899	2.3536386252	2.4000263971	479.62135595	491.09295544	2.1352215794	728.46295287	31.421781363	-1.1825882417	32.904476166	19.120567486	42.329342941	-71.12658201	1	75867.558852	31.744114833
6495	2022-07-30	21:04:30.938	210.66980253	5056.075261	1659215070.939	0	899	2.357293245	2.4053851273	479.62278872	491.49913045	2.208729895	728.4822998	31.422143936	-1.184830308	32.904476166	19.120195389	42.329336205	-71.126574538	1	75868.455455	31.7
6496	2022-07-30	21:04:31.854	210.66981313	5056.075515	1659215071.854	0	899	2.357293245	2.4053851273	477.49950579	489.32327113	2.208729895	728.46904467	31.422143936	-1.1555324793	32.904476166	19.124876022	42.329326551	-71.126569361	1	75869.383661	31.661633919
6497	2022-07-30	21:04:32.742	210.6698234	5056.075762	1659215072.742	0	899	2.3669020065	2.413768192	477.49950579	488.97370346	2.1449615005	728.49094942	31.422143936	-1.1783411732	32.904476166	19.12180461	42.329315858	-71.126566353	1	75870.29705	31.6
6498	2022-07-30	21:04:33.598	210.66983332	5056.076	1659215073.599	0	899	2.3669020065	2.413768192	478.78697944	490.29211479	2.1449615005	728.4887085	31.422143936	-1.1929684877	32.904476166	19.1198349	42.329308337	-71.126561944	1	75871.166333	31.6
6499	2022-07-30	21:04:34.505	210.66984381	5056.076251	1659215074.505	0	899	2.3849460424	2.4335360844	478.78697944	490.62647617	2.2057939397	728.49709133	31.422143936	-1.1669045047	32.904476166	19.12094384	42.329299761	-71.126564052	1	75872.071845	31.6
6500	2022-07-30	21:04:35.418	210.66985439	5056.076505	1659215075.419	0	899	2.3849969584	2.4335884945	478.97984442	490.82422214	2.2058142587	728.48741787	31.424517638	-1.1624419192	32.904476166	19.121783515	42.329296803	-71.126572926	1	75872.959223	31.6
6501	2022-07-30	21:04:36.355	210.66986523	5056.076766	1659215076.356	0	899	2.3621350963	2.4076704862	478.98673559	490.19117876	2.0893320427	728.48750396	31.426263809	-1.1870399579	32.904476166	19.120023727	42.329295148	-71.126576371	1	75873.911405	31.6
6502	2022-07-30	21:04:37.263	210.66987574	5056.077018	1659215077.264	0	899	2.3621350963	2.4076704862	479.14049106	490.34853088	2.0893320427	728.45605469	31.426263809	-1.1913409233	32.904476166	19.118755341	42.32929637	-71.126583515	1	75874.821822	31.6
6503	2022-07-30	21:04:38.161	210.66988612	5056.077267	1659215078.161	0	899	2.3632966632	2.4102002403	479.14049106	490.6809972	2.1498506723	728.47267646	31.426263809	-1.1891850809	32.904476166	19.123257984	42.32929552	-71.126590734	1	75875.688038	31.6
6504	2022-07-30	21:04:39.055	210.66989647	5056.077515	1659215079.055	0	899	2.3632966632	2.4102002403	477.24487719	488.73972585	2.1498506723	728.4666748	31.426263809	-1.2271492481	32.904476166	19.125236511	42.329295949	-71.126599973	1	75876.569138	31.6
6505	2022-07-30	21:04:39.954	210.66990689	5056.077765	1659215079.955	0	899	2.3640673577	2.4107270965	477.24760465	488.67876989	2.1382068126	728.47887213	31.426957427	-1.2212638192	32.904476166	19.121082028	42.329295894	-71.126610408	1	75877.463511	31.6
6506	2022-07-30	21:04:40.805	210.66991674	5056.078002	1659215080.806	0	899	2.3641382597	2.4108000137	477.79351019	489.23790277	2.1382344834	728.47594972	31.43029213	-1.3227065249	32.904476166	19.10127089	42.329294453	-71.126620493	1	75878.327991	31.567200855
6507	2022-07-30	21:04:41.700	210.66992709	5056.07825	1659215081.701	0	899	2.3608866088	2.4089571518	477.79351019	489.60120745	2.2044761631	728.47487979	31.43029213	-1.4810632467	32.904476166	19.10146904	42.329293771	-71.126630519	1	75879.262327	31.5
6508	2022-07-30	21:04:42.614	210.66993766	5056.078504	1659215082.614	0	899	2.3608866088	2.4089571518	476.78221241	488.56491749	2.2044761631	728.47077992	31.43029213	-1.3227388788	32.904476166	19.112629985	42.329295275	-71.126637217	1	75880.165165	31.5
6509	2022-07-30	21:04:43.513	210.66994808	5056.078754	1659215083.514	0	899	2.363998231	2.4108378896	476.78221241	488.24678537	2.1463530893	728.46259717	31.43029213	-1.2287014478	32.904476166	19.114487591	42.329296443	-71.126640336	1	75881.067141	31.5
6510	2022-07-30	21:04:44.407	210.66995841	5056.079002	1659215084.407	0	899	2.363998231	2.4108378896	479.12250448	490.64335145	2.1463530893	728.4620329	31.43029213	-1.5136163235	32.904476166	19.07734108	42.329293415	-71.126644878	1	75881.975585	31.5
6511	2022-07-30	21:04:45.267	210.66996838	5056.079241	1659215085.268	0	899	2.3724169032	2.4189492865	479.12571169	490.52996492	2.1251225909	728.45839666	31.431104584	-1.4492647174	32.904476166	19.085211356	42.329291978	-71.126646356	1	75882.813411	31.5
6512	2022-07-30	21:04:46.144	210.66997853	5056.079485	1659215086.145	0	899	2.3724868218	2.4190211799	478.34418944	489.72998894	2.1251496159	728.45958422	31.434381485	-1.1897132397	32.904476166	19.116954803	42.329289305	-71.126644305	1	75883.708376	31.5
6513	2022-07-30	21:04:47.026	210.66998873	5056.079729	1659215087.026	0	899	2.3733573204	2.4212769196	478.34418944	490.06603778	2.1863725687	728.46278553	31.434381485	-1.185703415	32.904476166	19.118729421	42.329287334	-71.126643333	1	75884.5996	31.5
6514	2022-07-30	21:04:47.963	210.66999957	5056.07999	1659215087.963	0	899	2.3733573204	2.4212769196	476.68830008	488.36957077	2.1863725687	728.45983887	31.434381485	-1.184830308	32.904476166	19.119115829	42.329284901	-71.126644216	1	75885.529586	31.5
6515	2022-07-30	21:04:48.898	210.67001039	5056.080249	1659215088.898	0	899	2.3739746108	2.4203640831	476.68830008	487.9920957	2.1173574784	728.45571475	31.434381485	-1.1796454854	32.904476166	19.119624826	42.329278951	-71.12664573	1	75886.438278	31.5
6516	2022-07-30	21:04:49.828	210.67002117	5056.080508	1659215089.829	0	899	2.3740208117	2.420411584	479.36391722	490.73125795	2.1173752594	728.46111818	31.436545404	-1.1878268829	32.904476166	19.119932655	42.329272108	-71.126647279	1	75887.367521	31.5
6517	2022-07-30	21:04:50.730	210.6700316	5056.080758	1659215090.73	0	899	2.3661005602	2.4116302699	479.37091898	490.56407803	2.0856412584	728.46972656	31.438318253	-1.2336598635	32.904476166	19.102909088	42.329269	-71.126648333	1	75888.3	31.5
6518	2022-07-30	21:04:51.601	210.67004169	5056.081001	1659215091.602	0	899	2.3661005602	2.4116302699	477.59484496	488.74653324	2.0856412584	728.45241036	31.438318253	-1.2336598635	32.904476166	19.102909088	42.329266178	-71.126648822	1	75889.146744	31.5
6519	2022-07-30	21:04:52.528	210.67005241	5056.081258	1659215092.528	0	899	2.361789362	2.407024753	477.59484496	488.69446177	2.0761237991	728.46615419	31.438318253	-1.1902306254	32.904476166	19.098764874	42.329262507	-71.126651501	1	75890.049587	31.5
6520	2022-07-30	21:04:53.446	210.67006303	5056.081513	1659215093.446	0	899	2.361789362	2.407024753	477.07484856	488.16238031	2.0761237991	728.43969363	31.438318253	-1.1506495476	32.904476166	19.094987869	42.329246701	-71.12664834	1	75890.997934	31.5
6521	2022-07-30	21:04:54.403	210.67007411	5056.081779	1659215094.403	0	899	2.3565547926	2.404100081	477.07624276	488.75836985	2.1847935093	728.46108544	31.438672944	-1.1721000798	32.904476166	19.11195395	42.329232313	-71.126646738	1	75891.956914	31.5
6522	2022-07-30	21:04:55.293	210.67008442	5056.082026	1659215095.294	0	899	2.3566345906	2.4041821977	478.43368701	490.1492291	2.1848254337	728.46313477	31.442438126	-1.1473941803	32.904476166	19.124517441	42.329224904	-71.126642609	1	75892.811483	31.5
6523	2022-07-30	21:04:56.230	210.67009525	5056.082286	1659215096.23	0	899	2.3630740527	2.4101616984	478.43368701	490.00367508	2.1583220704	728.44777492	31.442438126	-1.4033346618	32.904476166	19.111161049	42.329212635	-71.126632305	1	75893.802389	31.5
6524	2022-07-30	21:04:57.160	210.67010602	5056.082544	1659215097.16	0	899	2.3630740527	2.4101616984	478.62681285	490.20147129	2.1583220704	728.44329834	31.442438126	-1.4924567938	32.904476166	19.106510162	42.329198935	-71.126628771	1	75894.737673	31.5
6525	2022-07-30	21:04:58.039	210.6701162	5056.082789	1659215098.04	0	899	2.3590474335	2.4060564649	478.62681285	490.2018723	2.1583950808	728.4586024	31.442438126	-1.5358429516	32.904476166	19.093739642	42.329185917	-71.126629343	1	75895.605523	31.5
6526	2022-07-30	21:04:58.894	210.6701261	5056.083026	1659215098.895	0	899	2.3590474335	2.4060564649	477.54000206	489.08877819	2.1583950808	728.47473145	31.442438126	-1.6796370745	32.904476166	19.05141449	42.329173367	-71.126632948	1	75896.442177	31.544217687
6527	2022-07-30	21:04:59.753	210.67013603	5056.083265	1659215099.753	0	899	2.3573214584	2.4038620632	477.5416242	488.98329042	2.1388382073	728.45884492	31.442850416	-1.5228001756	32.904476166	19.071811196	42.329160332	-71.126639001	1	75897.280079	31.6
6528	2022-07-30	21:05:00.703	210.67014704	5056.083529	1659215100.704	0	899	2.3574007074	2.4039435653	477.48318637	488.92362239	2.1388692356	728.4620911	31.446588516	-1.2877497365	32.904476166	19.102413973	42.329145015	-71.126645	1	75898.221221	31.6
6529	2022-07-30	21:05:01.595	210.67015736	5056.083777	1659215101.596	0	899	2.3607779722	2.4068526978	477.48318637	488.79181514	2.1147970734	728.4613312	31.446588516	-1.4357261405	32.904476166	19.083838848	42.329131535	-71.126645	1	75899.119874	31.6
6530	2022-07-30	21:05:02.506	210.67016791	5056.08403	1659215102.507	0	899	2.3607779722	2.4068526978	478.40491997	489.73537892	2.1147970734	728.45593262	31.446588516	-1.2564470768	32.904476166	19.118394852	42.32911733	-71.126644875	1	75900.07528	31.6
6531	2022-07-30	21:05:03.427	210.67017856	5056.084286	1659215103.428	0	899	2.3616714411	2.4079926147	478.40491997	489.7919059	2.1251023811	728.44998593	31.446588516	-1.3887936358	32.904476166	19.113535003	42.329104883	-71.126643275	1	75901.01165	31.6
6532	2022-07-30	21:05:04.309	210.67018877	5056.084531	1659215104.31	0	899	2.3616714411	2.4079926147	479.59721932	491.01258433	2.1251023811	728.44712011	31.446588516	-1.1929684877	32.904476166	19.122716904	42.32909632	-71.126638994	1	75901.867961	31.6
6533	2022-07-30	21:05:05.180	210.67019884	5056.084772	1659215105.18	0	899	2.3730617646	2.4201384321	479.60119464	491.14769549	2.1489235192	728.44206268	31.447594586	-1.2032087015	32.904476166	19.123532415	42.329111389	-71.126603214	1	75902.702392	31.6
6534	2022-07-30	21:05:06.059	210.67020902	5056.085016	1659215106.059	0	899	2.3731256133	2.4202041049	478.04535817	489.55453877	2.1489484695	728.42150879	31.450586319	-1.2336598635	32.904476166	19.125957489	42.329129283	-71.126561456	1	75903.597266	31.6
6535	2022-07-30	21:05:06.921	210.670219	5056.085256	1659215106.922	0	899	2.3909462626	2.4376927587	478.04535817	489.38751796	2.1184857699	728.44585333	31.450586319	-1.2377990374	32.904476166	19.121988183	42.329142272	-71.126524915	1	75904.48048	31.551951952
6536	2022-07-30	21:05:07.769	210.67022881	5056.085491	1659215107.769	0	899	2.3909462626	2.4376927587	477.55024401	488.88065667	2.1184857699	728.44366455	31.450586319	-1.2385427952	32.904476166	19.121274948	42.329154906	-71.12649021	1	75905.328657	31.5
6537	2022-07-30	21:05:08.677	210.67023932	5056.085744	1659215108.677	0	899	2.3704926794	2.4174702236	477.55024401	489.03554495	2.1467656163	728.45256679	31.450586319	-1.2013115938	32.904476166	19.122582758	42.329171113	-71.126451265	1	75906.238238	31.476176176
6538	2022-07-30	21:05:09.604	210.67025005	5056.086001	1659215109.604	0	899	2.3705455707	2.4175246244	477.99302222	489.48908554	2.1467862867	728.4579581	31.453067337	-1.1909743974	32.904476166	19.124766937	42.329181364	-71.126418422	1	75907.163708	31.4
6539	2022-07-30	21:05:10.512	210.67026056	5056.086253	1659215110.512	0	899	2.3693649921	2.4167360079	477.99911593	489.59744439	2.1654040244	728.44531695	31.454614639	-1.1978515387	32.904476166	19.125597	42.329188625	-71.126391973	1	75908.058309	31.4
6540	2022-07-30	21:05:11.414	210.670271	5056.086504	1659215111.414	0	899	2.3693649921	2.4167360079	478.21582812	489.81941496	2.1654040244	728.43490904	31.454614639	-1.1946500682	32.904476166	19.122763337	42.329193008	-71.126371519	1	75908.934888	31.4
6541	2022-07-30	21:05:12.296	210.6702812	5056.086749	1659215112.296	0	899	2.3655552752	2.4128892078	478.21582812	489.82904448	2.1671584339	728.45108901	31.454614639	-1.5327708982	32.904476166	19.114922542	42.329194715	-71.126349273	1	75909.829095	31.317090539
6542	2022-07-30	21:05:13.111	210.67029065	5056.086976	1659215113.112	0	899	2.3655552752	2.4128892078	478.05298626	489.6622481	2.1671584339	728.46077299	31.454614639	-1.3283009276	32.904476166	19.119100975	42.329195	-71.126333284	1	75910.639053	31.3
6543	2022-07-30	21:05:13.980	210.67030069	5056.087217	1659215113.98	0	899	2.3685889396	2.4146315993	478.05298626	489.32973508	2.1065170448	728.46810125	31.454614639	-1.1655355518	32.904476166	19.122737885	42.329198515	-71.126316999	1	75911.527311	31.3
6544	2022-07-30	21:05:14.865	210.67031094	5056.087463	1659215114.865	0	899	2.3686410431	2.4146851612	476.79090208	488.03798899	2.106537042	728.44428339	31.457060694	-1.1522556251	32.904476166	19.123796463	42.329201667	-71.126304701	1	75912.435872	31.3
6545	2022-07-30	21:05:15.815	210.67032194	5056.087727	1659215115.816	0	899	2.3704018212	2.4173153101	476.79723754	488.24916842	2.1439758235	728.46074469	31.458673477	-1.1533227393	32.904476166	19.120670255	42.329201667	-71.126296953	1	75913.365693	31.3
6546	2022-07-30	21:05:16.726	210.67033249	5056.08798	1659215116.727	0	899	2.3704018212	2.4173153101	477.65741814	489.13000922	2.1439758235	728.47113684	31.458673477	-1.177877693	32.904476166	19.119091981	42.32920209	-71.126289972	1	75914.254274	31.27457265
6547	2022-07-30	21:05:17.578	210.67034235	5056.088216	1659215117.579	0	899	2.3755929628	2.4215146164	477.65741814	488.86183697	2.0950089243	728.4608995	31.458673477	-1.1907803902	32.904476166	19.123114744	42.329203586	-71.126284747	1	75915.151874	31.2
6548	2022-07-30	21:05:18.476	210.67035273	5056.088466	1659215118.476	0	899	2.3755929628	2.4215146164	477.54008571	488.74175227	2.0950089243	728.4831543	31.458673477	-1.1555324793	32.904476166	19.119474411	42.329205	-71.126283333	1	75916	31.2
6549	2022-07-30	21:05:19.395	210.67036338	5056.088721	1659215119.396	0	899	2.3828539912	2.4303622237	477.54309144	489.09800048	2.1595005629	728.46775525	31.459437427	-1.1551444459	32.904476166	19.119546259	42.329196887	-71.126288201	1	75916.97355	31.2
6550	2022-07-30	21:05:20.342	210.67037433	5056.088984	1659215120.342	0	899	2.3829200202	2.4304301486	478.63773022	490.21926762	2.1595263869	728.46965866	31.462518692	-1.1522772312	32.904476166	19.115514755	42.329189542	-71.126292608	1	75917.855019	31.2
6551	2022-07-30	21:05:21.250	210.67038485	5056.089236	1659215121.251	0	899	2.3714764888	2.4187387856	478.63773022	490.21442868	2.1586454118	728.46319135	31.462518692	-1.1756680059	32.904476166	19.117879868	42.329180673	-71.126297163	1	75918.766022	31.2
6552	2022-07-30	21:05:22.131	210.67039505	5056.089481	1659215122.132	0	899	2.3714764888	2.4187387856	477.8161291	489.37295568	2.1586454118	728.46874717	31.462518692	-1.1714964726	32.904476166	19.120299863	42.329170723	-71.126302682	1	75919.652305	31.2
6553	2022-07-30	21:05:23.049	210.67040567	5056.089736	1659215123.05	0	899	2.3704598464	2.417777708	477.8161291	489.39158254	2.1620423417	728.44403076	31.462518692	-1.1929684877	32.904476166	19.125957489	42.329157809	-71.126312873	1	75920.590486	31.2
6554	2022-07-30	21:05:23.953	210.67041612	5056.089987	1659215123.953	0	899	2.3704598464	2.417777708	477.1908015	488.7511059	2.1620423417	728.45253122	31.462518692	-1.2137722772	32.904476166	19.122737859	42.329141351	-71.126317474	1	75921.515768	31.251576806
6555	2022-07-30	21:05:24.927	210.67042741	5056.090258	1659215124.928	0	899	2.3721802883	2.4189923592	477.1995738	488.62767817	2.1378577885	728.46718572	31.464749911	-1.3208417458	32.904476166	19.102335178	42.329124285	-71.126317487	1	75922.49211	31.3
6556	2022-07-30	21:05:25.852	210.67043811	5056.090515	1659215125.853	0	899	2.3722225316	2.419035803	477.38526289	488.81790416	2.1378742184	728.45778833	31.466730118	-1.1581518216	32.904476166	19.12419549	42.329103459	-71.126315553	1	75923.417091	31.3
6557	2022-07-30	21:05:26.713	210.67044807	5056.090754	1659215126.713	0	899	2.3760266395	2.4241617117	477.38526289	489.12318065	2.1935901882	728.45257568	31.466730118	-1.1701813936	32.904476166	19.122716904	42.329079248	-71.126308791	1	75924.287575	31.3
6558	2022-07-30	21:05:27.553	210.6704578	5056.090987	1659215127.554	0	899	2.3760266395	2.4241617117	476.74936294	488.47164523	2.1935901882	728.43421865	31.466730118	-1.1819630324	32.904476166	19.121835658	42.329062265	-71.126300825	1	75925.126214	31.3
6559	2022-07-30	21:05:28.407	210.67046769	5056.091224	1659215128.408	0	899	2.3640128162	2.4106200034	476.74936294	488.15594414	2.1358934915	728.46264648	31.466730118	-1.1473941803	32.904476166	19.123796463	42.329044301	-71.126295298	1	75925.95534	31.3
6560	2022-07-30	21:05:29.276	210.67047773	5056.091466	1659215129.276	0	899	2.3640128162	2.4106200034	477.26932624	488.68834795	2.1358934915	728.44909425	31.466730118	-1.1801198018	32.904476166	19.122852742	42.329032184	-71.126292213	1	75926.836216	31.383621567
6561	2022-07-30	21:05:30.153	210.67048788	5056.091709	1659215130.153	0	899	2.3666066005	2.4116776562	477.2776006	488.30680082	2.0645905065	728.44557685	31.468834416	-1.1692651494	32.904476166	19.123985051	42.329020434	-71.126289275	1	75927.717435	31.4
6562	2022-07-30	21:05:31.007	210.67049778	5056.091947	1659215131.008	0	899	2.3666507957	2.4117230633	479.14581124	490.21827443	2.0646071459	728.46798565	31.470911026	-1.1470062062	32.904476166	19.123100685	42.329012843	-71.126292157	1	75928.573574	31.4
6563	2022-07-30	21:05:31.882	210.67050791	5056.09219	1659215131.883	0	899	2.3650611508	2.4109464296	479.14581124	490.42641766	2.1025254855	728.46947353	31.470911026	-1.1457666159	32.904476166	19.122716904	42.329005703	-71.126297148	1	75929.429665	31.4
6564	2022-07-30	21:05:32.769	210.67051816	5056.092436	1659215132.769	0	899	2.3650611508	2.4109464296	479.98534475	491.28571644	2.1025254855	728.44866701	31.470911026	-1.1748595561	32.904476166	19.120577035	42.328997459	-71.126300508	1	75930.304942	31.4
6565	2022-07-30	21:05:33.645	210.67052831	5056.092679	1659215133.646	0	899	2.3669848723	2.4140713531	479.98534475	491.5733105	2.1547733005	728.46229442	31.470911026	-1.1571601629	32.904476166	19.122312697	42.328989946	-71.126301667	1	75931.206501	31.420650096
6566	2022-07-30	21:05:34.535	210.6705386	5056.092926	1659215134.535	0	899	2.3669848723	2.4140713531	478.88354874	490.44491457	2.1547733005	728.45068683	31.470911026	-1.1571601629	32.904476166	19.125597	42.328982751	-71.126301861	1	75932.058185	31.5
6567	2022-07-30	21:05:35.411	210.67054874	5056.09317	1659215135.411	0	899	2.3753299106	2.4226961204	478.89130543	490.48079951	2.1598577288	728.4542875	31.472877086	-1.1653522979	32.904476166	19.125053646	42.328974112	-71.12630474	1	75932.922091	31.5
6568	2022-07-30	21:05:36.308	210.67055912	5056.093419	1659215136.308	0	899	2.3753713544	2.4227387544	476.84095551	488.38091873	2.1598739925	728.45427658	31.474817276	-1.1796454404	32.904476166	19.121826185	42.328961681	-71.126312283	1	75933.873932	31.5
6569	2022-07-30	21:05:37.266	210.67057022	5056.093685	1659215137.267	0	899	2.3794508464	2.4270754471	476.84095551	488.42386664	2.167721699	728.46636963	31.474817276	-1.1473941803	32.904476166	19.122356415	42.328944132	-71.126313333	1	75934.793396	31.5
6570	2022-07-30	21:05:38.180	210.67058079	5056.093939	1659215138.18	0	899	2.3794508464	2.4270754471	476.97070171	488.5567645	2.167721699	728.45556439	31.474817276	-1.3573184274	32.904476166	19.077270483	42.328931495	-71.126308473	1	75935.728992	31.5
6571	2022-07-30	21:05:39.085	210.67059127	5056.094191	1659215139.086	0	899	2.3796027054	2.428171943	476.97070171	488.78680001	2.2097202944	728.43023682	31.474817276	-1.4810632467	32.904476166	19.050693512	42.328919544	-71.126298976	1	75936.659207	31.5
6572	2022-07-30	21:05:40.003	210.67060189	5056.094445	1659215140.003	0	899	2.3796265004	2.4281964376	476.77177667	488.5829992	2.2097298308	728.4541436	31.475929248	-1.1791173259	32.904476166	19.12325777	42.328908304	-71.126287347	1	75937.573964	31.55739645
6573	2022-07-30	21:05:40.898	210.67061226	5056.094694	1659215140.899	0	899	2.3751050116	2.4211313006	476.7831122	487.99492137	2.1001149803	728.44391193	31.478815079	-1.1507572796	32.904476166	19.125410787	42.328895933	-71.126277226	1	75938.444019	31.6
6574	2022-07-30	21:05:41.825	210.67062297	5056.094951	1659215141.825	0	899	2.3751050116	2.4211313006	476.47491949	487.67948134	2.1001149803	728.41973877	31.478815079	-1.1539047956	32.904476166	19.125236511	42.328881642	-71.126267759	1	75939.334951	31.633495146
6575	2022-07-30	21:05:42.727	210.67063343	5056.095202	1659215142.728	0	899	2.3826877834	2.4300183397	476.47491949	487.96149	2.1517286974	728.44381532	31.478815079	-1.361781039	32.904476166	19.105752313	42.328869788	-71.12625737	1	75940.22544	31.7
6576	2022-07-30	21:05:43.605	210.67064359	5056.095446	1659215143.606	0	899	2.3826877834	2.4300183397	476.82632526	488.32136725	2.1517286974	728.44765932	31.478815079	-1.3738213888	32.904476166	19.104970338	42.328862222	-71.126247444	1	75941.133402	31.713340228
6577	2022-07-30	21:05:44.499	210.67065392	5056.095694	1659215144.499	0	899	2.3956035302	2.4422377277	476.82632526	488.0902431	2.1094635517	728.42968022	31.478815079	-1.1571601629	32.904476166	19.125957489	42.328854733	-71.126241133	1	75942.053398	31.805339806
6578	2022-07-30	21:05:45.377	210.67066409	5056.095938	1659215145.377	0	899	2.3956340073	2.4422690591	477.91656087	489.20629645	2.1094751341	728.43223966	31.480229801	-1.1577638072	32.904476166	19.125423431	42.328850471	-71.126232608	1	75942.905825	31.890582524
6579	2022-07-30	21:05:46.216	210.6706738	5056.096171	1659215146.216	0	899	2.3884092099	2.435772775	477.92601033	489.42789768	2.1481423997	728.43064143	31.482629776	-1.1613101659	32.904476166	19.123091287	42.328848721	-71.126229109	1	75943.767322	31.9
6580	2022-07-30	21:05:47.157	210.67068469	5056.096433	1659215147.157	0	899	2.3884092099	2.435772775	477.81221723	489.31136601	2.1481423997	728.43972152	31.482629776	-1.188085556	32.904476166	19.107952118	42.328836376	-71.126224746	1	75944.717435	31.9
6581	2022-07-30	21:05:48.065	210.67069521	5056.096685	1659215148.066	0	899	2.3898702514	2.4374090046	477.81221723	489.34699082	2.1546405572	728.44435453	31.482629776	-1.190801911	32.904476166	19.109287616	42.328821036	-71.126220144	1	75945.637843	31.963784334
6582	2022-07-30	21:05:48.971	210.67070569	5056.096937	1659215148.972	0	899	2.3898702514	2.4374090046	476.33602011	487.83515711	2.1546405572	728.43092356	31.482629776	-1.2018936944	32.904476166	19.114953919	42.328805815	-71.126218333	1	75946.551102	32
6583	2022-07-30	21:05:49.878	210.67071618	5056.097188	1659215149.878	0	899	2.3821755085	2.4290742634	476.34916773	487.72996631	2.1329269211	728.43950042	31.48598004	-1.183892479	32.904476166	19.118055445	42.328793817	-71.126216828	1	75947.451677	32
6584	2022-07-30	21:05:50.790	210.67072675	5056.097442	1659215150.791	0	899	2.3821933021	2.4290925616	479.08907057	490.53536792	2.1329337974	728.42827116	31.486810684	-1.1897132397	32.904476166	19.121274948	42.328783491	-71.126216211	1	75948.363174	32
6585	2022-07-30	21:05:51.701	210.67073729	5056.097695	1659215151.702	0	899	2.3784354766	2.4255338375	479.08907057	490.60239919	2.1451314537	728.43951537	31.486810684	-1.4511295368	32.904476166	19.101586222	42.328772233	-71.126217872	1	75949.276699	32
6586	2022-07-30	21:05:52.575	210.6707474	5056.097938	1659215152.575	0	899	2.3784354766	2.4255338375	478.04475884	489.53299087	2.1451314537	728.43180958	31.486810684	-1.2021523809	32.904476166	19.120359951	42.328763504	-71.126216239	1	75950.128257	32.012825651
6587	2022-07-30	21:05:53.461	210.67075766	5056.098184	1659215153.462	0	899	2.3772771062	2.4245799191	478.04475884	489.58871419	2.1552910133	728.42496637	31.486810684	-1.1620323263	32.904476166	19.12152375	42.328753189	-71.126213218	1	75951.017294	32.1
6588	2022-07-30	21:05:54.388	210.67076839	5056.098441	1659215154.389	0	899	2.3772771062	2.4245799191	477.79488526	489.33280659	2.1552910133	728.42321777	31.486810684	-1.1864578724	32.904476166	19.115873337	42.328745331	-71.126206931	1	75951.960326	32.1
6589	2022-07-30	21:05:55.308	210.67077903	5056.098697	1659215155.308	0	899	2.3792763003	2.4256317846	477.80766535	489.10433787	2.1112113024	728.43259132	31.490057472	-1.3455152235	32.904476166	19.085506856	42.328742193	-71.126202456	1	75952.842105	32.1
6590	2022-07-30	21:05:56.266	210.67079013	5056.098963	1659215156.267	0	899	2.3792949802	2.4256509885	478.09946348	489.4030741	2.1112184564	728.4131785	31.490930557	-1.3824123065	32.904476166	19.07878397	42.328737693	-71.126200342	1	75953.794795	32.1
6591	2022-07-30	21:05:57.217	210.67080113	5056.099227	1659215157.218	0	899	2.3956800264	2.4429433381	478.09946348	489.54607932	2.1373035601	728.435751	31.490930557	-1.1861238077	32.904476166	19.12228463	42.328727515	-71.12619477	1	75954.784437	32.1
6592	2022-07-30	21:05:58.128	210.67081168	5056.09948	1659215158.129	0	899	2.3956800264	2.4429433381	477.05536086	488.47697889	2.1373035601	728.42799185	31.490930557	-1.1572140589	32.657098101	19.125582689	42.32871391	-71.126192224	1	75955.66541	32.166540999
6593	2022-07-30	21:05:59.032	210.67082214	5056.099731	1659215159.033	0	899	2.4024365106	2.4498652778	477.05536086	488.48476082	2.1387257036	728.43054684	31.490930557	-1.1571278248	32.660396475	19.125589838	42.328699683	-71.126189744	1	75956.576681	32.2
6594	2022-07-30	21:05:59.921	210.67083242	5056.099978	1659215159.921	0	899	2.4024555121	2.4498848195	477.64585239	489.08943948	2.1387330046	728.45547101	31.49181011	-1.1632288094	32.904476166	19.124749923	42.328684424	-71.126190763	1	75957.485972	32.2
6595	2022-07-30	21:06:00.851	210.67084319	5056.100237	1659215160.852	0	899	2.3983730034	2.4474477515	477.65776246	489.52059486	2.2151345196	728.42795709	31.494836807	-1.3387244095	32.904476166	19.12330467	42.328667913	-71.126194042	1	75958.425229	32.2
6596	2022-07-30	21:06:01.765	210.67085376	5056.10049	1659215161.765	0	899	2.3983730034	2.4474477515	477.55394479	489.41419884	2.2151345196	728.42248091	31.494836807	-1.3191602143	32.904476166	19.122028932	42.328652943	-71.126198234	1	75959.32342	32.232342007
6597	2022-07-30	21:06:02.618	210.67086363	5056.100727	1659215162.618	0	899	2.3877656789	2.4344223087	477.55394479	488.87769938	2.1172536969	728.43560791	31.494836807	-1.1557049491	32.904476166	19.119377136	42.328639335	-71.126206695	1	75960.127162	32.3
6598	2022-07-30	21:06:03.489	210.67087372	5056.100969	1659215163.489	0	899	2.3877656789	2.4344223087	476.98858506	488.29893385	2.1172536969	728.43093771	31.494836807	-1.2611359626	32.904476166	19.118800498	42.328623098	-71.126218526	1	75961.012821	32.3
6599	2022-07-30	21:06:04.400	210.67088426	5056.101222	1659215164.4	0	899	2.3825201314	2.4296713389	476.98858506	488.44459477	2.1438813342	728.43617461	31.494836807	-1.4533931017	32.904476166	19.124876022	42.328606627	-71.126232002	1	75961.911243	32.3
6600	2022-07-30	21:06:05.355	210.67089531	5056.101488	1659215165.355	0	899	2.3825555239	2.4297077402	477.62787261	489.09931164	2.1438950803	728.44664153	31.496488799	-1.3205075619	32.904476166	19.124397013	42.328600299	-71.126238034	1	75962.940217	32.3
6601	2022-07-30	21:06:06.289	210.67090612	5056.101747	1659215166.289	0	899	2.3784229904	2.4258529672	477.63602251	489.19564896	2.1599509684	728.45140389	31.498559952	-1.1794191023	32.904476166	19.117648144	42.328595666	-71.126244112	1	75963.866864	32.3
6602	2022-07-30	21:06:07.193	210.67091659	5056.101998	1659215167.193	0	899	2.3784229904	2.4258529672	478.32018514	489.89636953	2.1599509684	728.45440674	31.498559952	-1.1978515387	32.904476166	19.106870651	42.328591208	-71.12625132	1	75964.758383	32.375838264
6603	2022-07-30	21:06:08.072	210.67092676	5056.102242	1659215168.072	0	899	2.3799468629	2.4272992421	478.32018514	489.86992055	2.1551323191	728.45405872	31.498559952	-1.271214516	32.904476166	19.092008262	42.328591092	-71.126259883	1	75965.654959	32.4
6604	2022-07-30	21:06:08.996	210.67093747	5056.102499	1659215168.997	0	899	2.3799468629	2.4272992421	476.66311129	488.17283424	2.1551323191	728.4532887	31.498559952	-1.4360279034	32.904476166	19.058143414	42.328589752	-71.12626812	1	75966.574344	32.4
6605	2022-07-30	21:06:09.868	210.67094756	5056.102741	1659215169.869	0	899	2.3839474352	2.4309410119	476.67855093	488.08182312	2.1355981429	728.46682638	31.502491667	-1.5253656724	32.670291597	19.074364896	42.328586126	-71.126272403	1	75967.441506	32.4
6606	2022-07-30	21:06:10.707	210.67095727	5056.102974	1659215170.708	0	899	2.3839527771	2.4309465054	477.01719746	488.42858217	2.1356002085	728.46684821	31.50274086	-1.5472257777	32.823665998	19.059533391	42.328581903	-71.126274287	1	75968.285996	32.4
6607	2022-07-30	21:06:11.548	210.67096699	5056.103208	1659215171.548	0	899	2.3923841602	2.4389273053	477.01719746	488.27872889	2.1082025091	728.45861453	31.50274086	-1.5130558069	32.904476166	19.061243424	42.328578333	-71.126278043	1	75969.118006	32.4
6608	2022-07-30	21:06:12.414	210.67097701	5056.103448	1659215172.414	0	899	2.3923841602	2.4389273053	477.61910314	488.89484449	2.1082025091	728.43806993	31.50274086	-1.4419995546	32.904476166	19.077701569	42.328578333	-71.126288321	1	75969.998983	32.4
6609	2022-07-30	21:06:13.316	210.67098747	5056.103699	1659215173.317	0	899	2.3998376777	2.4465098051	477.61910314	488.8909588	2.1074927597	728.45802156	31.50274086	-1.260737142	32.904476166	19.116637009	42.328590194	-71.126300194	1	75970.889546	32.4
6610	2022-07-30	21:06:14.178	210.67099744	5056.103939	1659215174.179	0	899	2.3998376777	2.4465098051	478.67433014	489.97108927	2.1074927597	728.46216588	31.50274086	-1.2238940001	32.904476166	19.123435974	42.328605444	-71.126312939	1	75971.751503	32.475150301
6611	2022-07-30	21:06:15.101	210.67100812	5056.104195	1659215175.102	0	899	2.3932815376	2.440657675	478.68789292	490.1876298	2.1444120277	728.44919167	31.506180252	-1.2499040989	32.904476166	19.120710449	42.328612252	-71.126327928	1	75972.675676	32.5
6612	2022-07-30	21:06:16.002	210.67101854	5056.104445	1659215176.002	0	899	2.3932955251	2.4406720613	477.46846977	488.93894153	2.1444174374	728.43347168	31.506830215	-1.2548193932	32.904476166	19.120195389	42.328615257	-71.126342953	1	75973.577154	32.5
6613	2022-07-30	21:06:16.946	210.67102947	5056.104707	1659215176.946	0	899	2.3875944829	2.4344363079	477.46846977	488.8361402	2.1256455397	728.43561559	31.506830215	-1.1624635387	32.68018672	19.121492386	42.328618307	-71.12635902	1	75974.491989	32.5
6614	2022-07-30	21:06:17.838	210.67103979	5056.104955	1659215177.838	0	899	2.3875944829	2.4344363079	478.33895569	489.72735083	2.1256455397	728.45228708	31.506830215	-1.1891850904	32.655448914	19.122146329	42.328621179	-71.126374818	1	75975.353707	32.5
6615	2022-07-30	21:06:18.703	210.67104981	5056.105196	1659215178.704	0	899	2.3827439838	2.4291739885	478.33895569	489.6498917	2.1115217563	728.44799805	31.506830215	-1.204362154	32.655448914	19.122356415	42.328624457	-71.126391913	1	75976.224822	32.5
6616	2022-07-30	21:06:19.594	210.67106012	5056.105443	1659215179.594	0	899	2.3827439838	2.4291739885	478.65168418	489.97001505	2.1115217563	728.43501575	31.506830215	-1.1655140034	32.655448914	19.122103356	42.328628333	-71.12641	1	75977	32.5
6617	2022-07-30	21:06:20.513	210.67107076	5056.105698	1659215180.514	0	899	2.3845310607	2.4323888406	478.66382939	490.3231906	2.1735768527	728.45677377	31.509910268	-1.1611807631	32.760996888	19.121099093	42.328633883	-71.126440668	1	75978.082401	32.5
6618	2022-07-30	21:06:21.476	210.67108191	5056.105966	1659215181.477	0	899	2.3845481212	2.4324063942	478.03098393	489.67496703	2.1735835654	728.45996094	31.510705948	-1.1506495476	32.904476166	19.120195389	42.328640501	-71.126468471	1	75979.060158	32.5
6619	2022-07-30	21:06:22.346	210.67109198	5056.106207	1659215182.347	0	899	2.388033041	2.434600846	478.03098393	489.34311046	2.1130679082	728.45551022	31.510705948	-1.1523095085	32.904476166	19.122399349	42.328647651	-71.126494211	1	75979.918146	32.5
6620	2022-07-30	21:06:23.220	210.67110209	5056.10645	1659215183.221	0	899	2.388033041	2.434600846	476.98355736	488.27089759	2.1130679082	728.45173776	31.510705948	-1.1584320487	32.871492424	19.123515767	42.328656259	-71.126509876	4.9629258517	75980.792585	32.579258517
6621	2022-07-30	21:06:24.147	210.67111281	5056.106708	1659215184.147	0	899	2.3955021421	2.4421013827	476.98355736	488.24318732	2.1079999878	728.45572162	31.510705948	-1.1667428459	32.655448914	19.122320643	42.32866793	-71.126527728	6	75981.71972	32.6
6622	2022-07-30	21:06:25.033	210.67112308	5056.106954	1659215185.034	0	899	2.3955908855	2.442192612	478.7790171	490.08121552	2.1080336963	728.43804932	31.514825821	-1.4908292294	32.655448914	19.076622009	42.328677475	-71.126548823	6	75982.580861	32.6
6623	2022-07-30	21:06:25.901	210.67113312	5056.107195	1659215185.902	0	899	2.4021646496	2.4488283893	478.7790171	490.06521984	2.1051189656	728.46176814	31.514825821	-1.3259079772	32.803875753	19.104309512	42.328684539	-71.126570053	6	75983.430862	32.6
6624	2022-07-30	21:06:26.848	210.67114409	5056.107458	1659215186.849	0	899	2.4021646496	2.4488283893	477.9474697	489.21407047	2.1051189656	728.46959843	31.514825821	-1.1889047844	32.80552494	19.123648448	42.328692071	-71.126592678	6	75984.373767	32.6
6625	2022-07-30	21:06:27.762	210.67115465	5056.107712	1659215187.762	0	899	2.3931140382	2.4381697622	477.9474697	488.86560036	2.0414628754	728.45697668	31.514825821	-1.1762607998	32.83356112	19.119366235	42.328698836	-71.126612861	6	75985.301846	32.6
6626	2022-07-30	21:06:28.697	210.67116549	5056.107972	1659215188.698	0	899	2.3931140382	2.4381697622	476.62572258	487.51365953	2.0414628754	728.44934082	31.514825821	-1.1864578724	32.904476166	19.117315292	42.328701445	-71.126628631	6	75986.288955	32.6
6627	2022-07-30	21:06:29.611	210.67117605	5056.108225	1659215189.611	0	899	2.388077476	2.4350404038	476.62572258	488.00047662	2.1306123814	728.4541339	31.514825821	-1.4668779081	32.904476166	19.095095338	42.328706283	-71.126645514	5.0380761523	75987.192385	32.6
6628	2022-07-30	21:06:30.516	210.67118654	5056.108477	1659215190.517	0	899	2.3881537786	2.4351188673	475.95258157	487.31143139	2.1306417669	728.4617835	31.518379199	-1.191621103	32.739557456	19.116343403	42.328716269	-71.126666105	1	75988.098619	32.609861933
6629	2022-07-30	21:06:31.328	210.67119593	5056.108702	1659215191.328	0	899	2.3994015583	2.4450104394	475.95276859	486.9303928	2.0607445262	728.45979764	31.518426895	-1.1802490863	32.655448914	19.118010376	42.328753593	-71.126702096	1	75988.898422	32.689842209
6630	2022-07-30	21:06:32.160	210.67120556	5056.108933	1659215192.16	0	899	2.3994015583	2.4450104394	478.5524526	489.59003728	2.0607445262	728.4473877	31.518426895	-1.1571601629	32.655448914	19.125957489	42.328787091	-71.126740217	1	75989.718935	32.7
6631	2022-07-30	21:06:33.026	210.67121558	5056.109174	1659215193.026	0	899	2.3938748146	2.4412176437	478.5524526	490.03796055	2.1424128325	728.44543012	31.518426895	-1.3399532102	32.655448914	19.103553898	42.32881705	-71.12677402	1	75990.591048	32.759104781
6632	2022-07-30	21:06:33.882	210.6712255	5056.109412	1659215193.883	0	899	2.3938748146	2.4412176437	477.7377122	489.20366596	2.1424128325	728.45056152	31.518426895	-1.3834040165	32.655448914	19.098228455	42.328842918	-71.12680353	1	75991.455912	32.8
6633	2022-07-30	21:06:34.782	210.67123591	5056.109662	1659215194.783	0	899	2.3959264796	2.4428562089	477.74040379	489.09618982	2.1222942599	728.44641194	31.519110812	-1.242196957	32.655448914	19.115504221	42.328864885	-71.126832387	1	75992.357357	32.8
6634	2022-07-30	21:06:35.687	210.67124638	5056.109913	1659215195.687	0	899	2.3960044474	2.442936376	479.06049047	490.44781844	2.122324072	728.43553515	31.522729874	-1.1751181914	32.655448914	19.116550799	42.328886141	-71.126855973	1	75993.258383	32.8
6635	2022-07-30	21:06:36.566	210.67125656	5056.110157	1659215196.567	0	899	2.4010273453	2.4467462682	479.06049047	490.12902838	2.0642510308	728.43968635	31.522729874	-1.1539047956	32.655448914	19.121635437	42.328919014	-71.12687212	1	75994.126233	32.8
6636	2022-07-30	21:06:37.474	210.67126707	5056.11041	1659215197.475	0	899	2.4010273453	2.4467462682	478.20544041	489.25422266	2.0642510308	728.44191878	31.522729874	-1.154777924	32.655448914	19.123760514	42.328958797	-71.126899153	1	75995.02138	32.8
6637	2022-07-30	21:06:38.394	210.67127771	5056.110665	1659215198.394	0	899	2.3938035063	2.4406275914	478.20544041	489.55668671	2.1194503062	728.44346609	31.522729874	-1.1664517905	32.655448914	19.124836019	42.328978147	-71.126933388	1	75995.91448	32.8
6638	2022-07-30	21:06:39.334	210.67128859	5056.110926	1659215199.334	0	899	2.3938035063	2.4406275914	478.60318497	489.9638726	2.1194503062	728.43652263	31.522729874	-1.1913409233	32.655448914	19.123075485	42.328994214	-71.126970781	1	75996.852853	32.8
6639	2022-07-30	21:06:40.250	210.67129919	5056.111181	1659215200.25	0	899	2.3971746752	2.4437327565	478.60919289	489.88927	2.1047320731	728.43868473	31.524253732	-1.1913409233	32.655448914	19.12418248	42.328997951	-71.12700492	1	75997.770541	32.8
6640	2022-07-30	21:06:41.154	210.67130966	5056.111432	1659215201.155	0	899	2.3972273421	2.4437868964	478.20813465	489.47886884	2.1047520345	728.45828308	31.526697159	-1.1758189265	32.655448914	19.124955563	42.328998333	-71.127044104	1	75998.710084	32.8
6641	2022-07-30	21:06:42.062	210.67132017	5056.111684	1659215202.063	0	899	2.4009434441	2.4480377456	478.20813465	489.59113023	2.125228857	728.4410174	31.526697159	-1.1538940171	32.655448914	19.079793058	42.328995167	-71.127087275	1	75999.633267	32.736673347
6642	2022-07-30	21:06:42.944	210.67133038	5056.111929	1659215202.945	0	899	2.4009434441	2.4480377456	477.19077582	488.54955477	2.125228857	728.44648349	31.526697159	-1.4281267401	32.655448914	19.106404058	42.329006903	-71.127125355	1	76000.508876	32.649112426
6643	2022-07-30	21:06:43.828	210.67134061	5056.112175	1659215203.829	0	899	2.4042667698	2.4508912726	477.19077582	488.42017552	2.1015785298	728.45531742	31.526697159	-1.3851394322	32.655448914	19.115714421	42.329030304	-71.127161099	1	76001.386386	32.561361361
6644	2022-07-30	21:06:44.647	210.67135008	5056.112402	1659215204.647	0	899	2.4042667698	2.4508912726	477.22837188	488.45865629	2.1015785298	728.44604492	31.526697159	-1.1864578724	32.655448914	19.1198349	42.329052575	-71.127196399	1	76002.208545	32.5
6645	2022-07-30	21:06:45.555	210.67136059	5056.112654	1659215205.555	0	899	2.4054911214	2.4547569353	477.24168689	489.10516943	2.2171374641	728.46069255	31.530084004	-1.1740618605	32.655448914	19.124592611	42.329075	-71.127240385	1	76003.128205	32.487179487
6646	2022-07-30	21:06:46.466	210.67137113	5056.112907	1659215206.466	0	899	2.4055010355	2.4547671418	478.83660407	490.73975546	2.2171414087	728.46392095	31.530542374	-1.1457666159	32.655448914	19.125236511	42.329074865	-71.127289957	1	76004.027054	32.397294589
6647	2022-07-30	21:06:47.405	210.67138201	5056.113168	1659215207.406	0	899	2.393035171	2.4400929936	478.83660407	490.26348695	2.1304968902	728.47171647	31.530542374	-1.1789017332	32.655448914	19.122608589	42.329070155	-71.12734647	1	76004.968938	32.303106212
6648	2022-07-30	21:06:48.345	210.67139289	5056.113429	1659215208.346	0	899	2.393035171	2.4400929936	478.12756733	489.53752987	2.1304968902	728.47909728	31.530542374	-1.2306093325	32.655448914	19.11809435	42.329080148	-71.127400525	1	76005.869856	32.3
6649	2022-07-30	21:06:49.221	210.67140303	5056.113673	1659215209.222	0	899	2.3972717247	2.4441824231	478.12756733	489.48152748	2.1202825407	728.48382568	31.530542374	-1.196223855	32.655448914	19.110832214	42.329089195	-71.127454756	1	76006.752798	32.224720244
6650	2022-07-30	21:06:50.101	210.67141321	5056.113917	1659215210.101	0	899	2.3972753055	2.4441861049	479.22904171	490.60916578	2.1202839079	728.48356618	31.530708502	-1.1961591788	32.655448914	19.111147041	42.329093757	-71.12748359	1	76007.627219	32.2
6651	2022-07-30	21:06:50.933	210.67142284	5056.114148	1659215210.933	0	899	2.3982902775	2.4454918068	479.24489067	490.69134643	2.1322852991	728.47729492	31.534723282	-1.1945961714	32.655448914	19.118755341	42.329109693	-71.127496809	1	76008.440777	32.2
6652	2022-07-30	21:06:51.779	210.67143263	5056.114383	1659215211.779	0	899	2.3982902775	2.4454918068	477.72407528	489.13420733	2.1322852991	728.47529168	31.534723282	-1.3599486012	32.850052991	19.122131348	42.32913567	-71.12750529	1	76009.293478	32.170652174
6653	2022-07-30	21:06:52.618	210.67144235	5056.114616	1659215212.619	0	899	2.3915282489	2.4381650577	477.72407528	489.0291449	2.1131054813	728.46841613	31.534723282	-1.3231916436	32.822016811	19.119140789	42.329160204	-71.127507814	1	76010.187377	32.1
6654	2022-07-30	21:06:53.470	210.6714522	5056.114853	1659215213.47	0	899	2.3915282489	2.4381650577	477.93504652	489.24510866	2.1131054813	728.45604984	31.534723282	-1.1555324793	32.655448914	19.111192703	42.32919	-71.127498333	1	76011	32.1
6655	2022-07-30	21:06:54.421	210.67146322	5056.115117	1659215214.422	0	899	2.3909729553	2.4374803362	477.94171055	489.22304421	2.1078330838	728.44584767	31.536415896	-1.1555324793	32.655448914	19.117105004	42.329218218	-71.127495014	1	76011.995931	32.000406918
6656	2022-07-30	21:06:55.276	210.6714731	5056.115354	1659215215.276	0	899	2.3910185759	2.4375272347	478.82396527	490.12621896	2.1078504459	728.46763116	31.538537979	-1.1555324793	32.655448914	19.124517441	42.329237893	-71.127497794	1	76012.838264	32
6657	2022-07-30	21:06:56.168	210.67148344	5056.115602	1659215216.169	0	899	2.3890543492	2.4345412539	478.82396527	489.88605301	2.0640713298	728.46696624	31.538537979	-1.4819471962	32.897879417	19.096470132	42.329237959	-71.127510693	1	76013.741607	31.925839268
6658	2022-07-30	21:06:57.055	210.6714937	5056.115849	1659215217.056	0	899	2.3890543492	2.4345412539	477.41956118	488.44920351	2.0640713298	728.45966223	31.538537979	-1.4136935196	32.831911933	19.103601115	42.329229384	-71.127521243	1	76014.62426	31.9
6659	2022-07-30	21:06:58.019	210.67150486	5056.116117	1659215218.02	0	899	2.3908377567	2.4382232214	477.41956118	488.90286999	2.1469757308	728.46453857	31.538537979	-1.2092450857	32.655448914	19.125597	42.329218074	-71.127531926	1	76015.593686	31.9
6660	2022-07-30	21:06:58.970	210.67151587	5056.116381	1659215218.971	0	899	2.3908377567	2.4382232214	479.64179662	491.17855656	2.1469757308	728.47062996	31.538537979	-1.4913034558	32.655448914	19.087043004	42.329206396	-71.127541869	1	76016.520264	31.9
6661	2022-07-30	21:06:59.864	210.6715262	5056.116629	1659215219.864	0	899	2.3951703454	2.4411792486	479.64209846	490.82202713	2.082081216	728.4772832	31.538614374	-1.5194155151	32.655448914	19.083024473	42.329195367	-71.127549976	1	76017.397104	31.860289555
6662	2022-07-30	21:07:00.720	210.67153611	5056.116867	1659215220.72	0	899	2.3952515099	2.4412626582	478.15706022	489.30254113	2.0821116746	728.47094727	31.542383194	-1.2076174021	32.655448914	19.114433289	42.329191426	-71.127555	1	76018.265049	31.8
6663	2022-07-30	21:07:01.602	210.67154633	5056.117112	1659215221.603	0	899	2.394272094	2.4426445196	478.15706022	489.88175756	2.1877266214	728.46501433	31.542383194	-1.2217596659	32.655448914	19.116388839	42.32920265	-71.127554388	1	76019.12233	31.78776699
6664	2022-07-30	21:07:02.532	210.67155709	5056.11737	1659215222.533	0	899	2.394272094	2.4426445196	478.64581559	490.38249751	2.1877266214	728.46598806	31.542383194	-1.2177498167	32.655448914	19.118425369	42.329222315	-71.127549907	1	76020.027778	31.697222222
6665	2022-07-30	21:07:03.404	210.67156719	5056.117612	1659215223.405	0	899	2.4031745124	2.4520065623	478.64581559	490.45041379	2.2000815649	728.48811027	31.542383194	-1.1750643253	32.655448914	19.119474411	42.329244053	-71.127546802	1	76020.959402	31.604059829
6666	2022-07-30	21:07:04.276	210.67157727	5056.117854	1659215224.276	0	899	2.4031745124	2.4520065623	478.62086315	490.42484596	2.2000815649	728.48936008	31.542383194	-1.2173186501	32.655448914	19.115067198	42.329278387	-71.12753832	1	76021.834669	31.516533066
6667	2022-07-30	21:07:05.180	210.67158773	5056.118106	1659215225.18	0	899	2.403176389	2.4511192026	478.63021699	490.2185674	2.1607998472	728.48268259	31.544755683	-1.2852273864	32.655448914	19.113937403	42.329311312	-71.127532908	1	76022.75178	31.5
6668	2022-07-30	21:07:06.013	210.67159737	5056.118337	1659215226.013	0	899	2.4032101888	2.4511539737	479.17225551	490.77380163	2.1608129673	728.48697849	31.546319962	-1.2061945516	32.655448914	19.125928841	42.329335264	-71.127531667	1	76023.5724	31.442759961
6669	2022-07-30	21:07:06.861	210.67160719	5056.118573	1659215226.861	0	899	2.4010002076	2.4467708164	479.17225551	490.25606752	2.0665639631	728.49027439	31.546319962	-1.1545623367	32.655448914	19.124585537	42.329353473	-71.127532347	1	76024.408408	31.4
6670	2022-07-30	21:07:07.743	210.6716174	5056.118818	1659215227.743	0	899	2.4010002076	2.4467708164	476.98732597	488.02059801	2.0665639631	728.49588275	31.546319962	-1.1516520038	32.655448914	19.125587842	42.329368267	-71.127533827	1	76025.296033	31.370396745
6671	2022-07-30	21:07:08.621	210.67162757	5056.119062	1659215228.622	0	899	2.4074001607	2.4562809648	476.98732597	488.74205954	2.1984457517	728.51040144	31.546319962	-1.3174031965	32.655448914	19.117431767	42.329382028	-71.127535579	1	76026.173792	31.3
6672	2022-07-30	21:07:09.601	210.67163891	5056.119334	1659215229.602	0	899	2.4074172871	2.4562985921	477.67427303	489.44597256	2.1984525036	728.51856924	31.547111195	-1.4761371502	32.655448914	19.109401867	42.329391824	-71.127538804	1	76027.094105	31.3
6673	2022-07-30	21:07:10.496	210.67164927	5056.119582	1659215230.497	0	899	2.4028524979	2.4497096523	477.68737082	488.99145396	2.1130839537	728.520545	31.550439835	-1.2157557011	32.655448914	19.123075485	42.329393333	-71.127543489	1	76028.018738	31.3
6674	2022-07-30	21:07:11.430	210.67166007	5056.119842	1659215231.43	0	899	2.4028524979	2.4497096523	478.25432752	489.57182723	2.1130839537	728.51340025	31.550439835	-1.1681764102	32.655448914	19.12165451	42.329393333	-71.127551157	1	76028.938856	31.3
6675	2022-07-30	21:07:12.352	210.67167075	5056.120098	1659215232.353	0	899	2.4162554488	2.4649003462	478.25432752	489.93999698	2.1801851683	728.48802337	31.550439835	-1.1584859439	32.655448914	19.121067893	42.329391849	-71.127547215	1	76029.890383	31.3
6676	2022-07-30	21:07:13.220	210.6716808	5056.120339	1659215233.221	0	899	2.4162554488	2.4649003462	479.03579449	490.74055832	2.1801851683	728.52301106	31.550439835	-1.1945961714	32.655448914	19.116594315	42.329385207	-71.127533747	1	76030.775178	31.3
6677	2022-07-30	21:07:14.099	210.67169097	5056.120583	1659215234.1	0	899	2.4094108253	2.4578020044	479.03579449	490.71246916	2.1750776441	728.5289917	31.550439835	-1.1945961714	32.655448914	19.116594315	42.329381138	-71.127525609	1	76031.658659	31.234134134
6678	2022-07-30	21:07:14.957	210.6717009	5056.120822	1659215234.958	0	899	2.4094936743	2.4578872502	476.9029493	488.52781186	2.175109933	728.50138522	31.554264233	-1.1512316221	32.655448914	19.10877613	42.32938	-71.127521607	1	76032.518036	31.2
6679	2022-07-30	21:07:15.910	210.67171192	5056.121086	1659215235.91	0	899	2.4047557376	2.4515915773	476.90315097	488.17455733	2.1105013991	728.50255903	31.554315567	-1.2884934849	32.655448914	19.105819412	42.329377714	-71.127516189	1	76033.457282	31.2
6680	2022-07-30	21:07:16.884	210.67172319	5056.121357	1659215236.884	0	899	2.4047557376	2.4515915773	478.71922826	490.03355685	2.1105013991	728.49375986	31.554315567	-1.3075618152	32.655448914	19.103031689	42.329374296	-71.127506736	1	76034.422607	31.2
6681	2022-07-30	21:07:17.775	210.67173351	5056.121604	1659215237.775	0	899	2.403197434	2.450148733	478.71922826	490.06894768	2.1169500862	728.48883623	31.554315567	-1.237497246	32.655448914	19.100458259	42.329372793	-71.127495676	1	76035.324324	31.167567568
6682	2022-07-30	21:07:18.667	210.67174383	5056.121852	1659215238.667	0	899	2.403197434	2.450148733	476.38276559	487.67709096	2.1169500862	728.51882025	31.554315567	-1.3764729997	32.655448914	19.092826843	42.329371304	-71.127494277	1	76036.217435	31.078256513
6683	2022-07-30	21:07:19.542	210.67175397	5056.122095	1659215239.543	0	899	2.4022898993	2.449547558	476.38276559	487.75540296	2.1312862377	728.52279562	31.554315567	-1.4273506403	32.655448914	19.092826843	42.329369851	-71.127521219	1	76037.089538	31
6684	2022-07-30	21:07:20.384	210.6717637	5056.122329	1659215240.384	0	899	2.4023253752	2.449584039	477.96904832	489.37962935	2.1312998259	728.50245798	31.555958059	-1.3282039102	32.655448914	19.088769951	42.32936853	-71.127517256	1	76037.882187	31
6685	2022-07-30	21:07:21.253	210.67177376	5056.12257	1659215241.253	0	899	2.4061961867	2.4535501515	477.97808135	489.39351447	2.132145619	728.48691059	31.558252335	-1.3541601809	32.655448914	19.084920479	42.329364549	-71.127515405	1	76038.756867	31
6686	2022-07-30	21:07:22.167	210.67178434	5056.122824	1659215242.167	0	899	2.4061961867	2.4535501515	476.8903147	488.27976895	2.132145619	728.47796631	31.558252335	-1.5282652378	32.655448914	19.085264206	42.329370431	-71.127513817	1	76039.709779	31
6687	2022-07-30	21:07:23.048	210.67179454	5056.123069	1659215243.048	0	899	2.4075828797	2.4541672664	476.8903147	488.08744249	2.0969673986	728.48582408	31.558252335	-1.5635777736	32.655448914	19.082001958	42.329380081	-71.127511405	1	76040.578394	31
6688	2022-07-30	21:07:23.959	210.67180508	5056.123322	1659215243.959	0	899	2.4075828797	2.4541672664	476.86152915	488.05798107	2.0969673986	728.51092529	31.558252335	-1.6763817072	32.655448914	19.071580887	42.329389942	-71.127506705	1	76041.494217	31
6689	2022-07-30	21:07:24.831	210.67181517	5056.123564	1659215244.831	0	899	2.4093619834	2.4576323145	476.86543023	488.46028749	2.169795598	728.48191945	31.55924547	-1.3512821166	32.655448914	19.11092335	42.329398914	-71.127494853	1	76042.391391	31
6690	2022-07-30	21:07:25.733	210.67182561	5056.123815	1659215245.733	0	899	2.409423766	2.45769588	476.57273008	488.16060182	2.1698196197	728.4699707	31.562097549	-1.1734366417	32.655448914	19.118034363	42.329407344	-71.127474633	1	76043.28134	30.971866029
6691	2022-07-30	21:07:26.631	210.67183602	5056.124064	1659215246.632	0	899	2.4112394115	2.4588635575	476.57273008	487.99576758	2.1396770335	728.49456262	31.562097549	-1.6322841423	32.655448914	19.064842022	42.329412815	-71.127453554	1	76044.155626	30.9
6692	2022-07-30	21:07:27.494	210.67184601	5056.124304	1659215247.495	0	899	2.4112394115	2.4588635575	477.21884388	488.65736817	2.1396770335	728.491198	31.562097549	-1.1473941803	32.655448914	19.121635437	42.3294098	-71.127435666	1	76045.06006	30.9
6693	2022-07-30	21:07:28.346	210.67185587	5056.124541	1659215248.347	0	899	2.4250124818	2.4723529004	477.21884388	488.52409992	2.1153249268	728.50412331	31.562097549	-1.1889263763	32.655448914	19.120369602	42.329406957	-71.127421451	1	76045.912913	30.9
6694	2022-07-30	21:07:29.214	210.67186591	5056.124782	1659215249.215	0	899	2.4250124818	2.4723529004	478.69876196	490.03907707	2.1153249268	728.4887085	31.562097549	-1.2434258461	32.655448914	19.124517441	42.329405362	-71.127408262	1	76046.782565	30.9
6695	2022-07-30	21:07:30.082	210.67187596	5056.125023	1659215250.083	0	899	2.4244050383	2.4726239025	478.70972373	490.26451624	2.1543406086	728.49707799	31.564877478	-1.4199885604	32.655448914	19.092715371	42.329405	-71.127399887	1	76047.613572	30.9
6696	2022-07-30	21:07:30.950	210.671886	5056.125264	1659215250.95	0	899	2.4244315846	2.4726512093	478.20291238	489.74552768	2.1543507931	728.47418213	31.566095352	-1.4973398447	32.655448914	19.078783035	42.32940655	-71.127392018	1	76048.464903	30.946490336
6697	2022-07-30	21:07:31.829	210.67189618	5056.125508	1659215251.83	0	899	2.4136421184	2.4618236614	478.20291238	489.78814636	2.1621171285	728.49049711	31.566095352	-1.2730038734	32.655448914	19.115431135	42.32941188	-71.127381937	1	76049.354709	30.964529058
6698	2022-07-30	21:07:32.746	210.67190679	5056.125763	1659215252.747	0	899	2.4136421184	2.4618236614	477.58436402	489.15461268	2.1621171285	728.49047852	31.566095352	-1.2173833847	32.655448914	19.124517441	42.329418789	-71.127367412	1	76050.273273	30.9
6699	2022-07-30	21:07:33.664	210.67191742	5056.126018	1659215253.665	0	899	2.4109032573	2.457283361	477.58436402	488.73297849	2.085124207	728.49563376	31.566095352	-1.1963316628	32.655448914	19.122749834	42.329420336	-71.127347292	1	76051.201893	30.920189274
6700	2022-07-30	21:07:34.568	210.67192787	5056.126269	1659215254.568	0	899	2.4109436301	2.4573248523	477.74689427	488.89938532	2.0851392826	728.49476108	31.567957935	-1.1861560558	32.655448914	19.121103969	42.329421667	-71.127329053	1	76052.142012	31
6701	2022-07-30	21:07:35.437	210.67193794	5056.126511	1659215255.438	0	899	2.4030859102	2.4503449398	477.75493675	489.1568704	2.1306544899	728.49423683	31.570001602	-1.1940464081	32.655448914	19.12086862	42.329421667	-71.127323333	1	76053	31
6702	2022-07-30	21:07:36.312	210.67194806	5056.126753	1659215256.312	0	899	2.4030859102	2.4503449398	480.06485477	491.52191612	2.1306544899	728.49786377	31.570001602	-1.2011067867	32.655448914	19.120555878	42.329420185	-71.127317406	1	76053.889115	31
6703	2022-07-30	21:07:37.204	210.67195839	5056.127001	1659215257.205	0	899	2.4025244715	2.4499673161	480.06485477	491.56936179	2.1392713975	728.47835556	31.570001602	-1.1878268782	32.655448914	19.121089228	42.329422619	-71.12731012	1	76054.785571	31
6704	2022-07-30	21:07:38.111	210.67196888	5056.127253	1659215258.111	0	899	2.4025244715	2.4499673161	477.37455589	488.81459128	2.1392713975	728.48838311	31.570001602	-1.1832026243	32.655448914	19.121274948	42.329424488	-71.127301406	1	76055.692693	31
6705	2022-07-30	21:07:39.029	210.6719795	5056.127508	1659215259.029	0	899	2.4042896783	2.4540197284	477.37455589	489.35965939	2.238702074	728.50096848	31.570001602	-1.1749026539	32.655448914	19.122360305	42.329425	-71.127289295	1	76056.602564	31
6706	2022-07-30	21:07:39.910	210.6719897	5056.127753	1659215259.91	0	899	2.4043127448	2.4540434823	477.21389452	489.19501528	2.2387113473	728.50217786	31.571068707	-1.1469630374	32.655448914	19.125671008	42.329419327	-71.127269556	1	76057.486267	31
6707	2022-07-30	21:07:40.823	210.67200028	5056.128007	1659215260.824	0	899	2.4207966197	2.4680762957	477.22553486	488.5361278	2.1162714107	728.4966948	31.574029922	-1.2281733009	32.655448914	19.114601249	42.329411346	-71.127251025	1	76058.397473	30.84101069
6708	2022-07-30	21:07:41.732	210.67201079	5056.128259	1659215261.732	0	899	2.4207966197	2.4680762957	476.89956598	488.20243322	2.1162714107	728.49786377	31.574029922	-1.2352875471	32.655448914	19.113714218	42.329405071	-71.12724267	1	76059.279612	30.54407767
6709	2022-07-30	21:07:42.624	210.67202111	5056.128507	1659215262.624	0	899	2.4173396508	2.4640412939	476.89956598	488.07971821	2.0938213973	728.48654357	31.574029922	-1.1939386832	32.655448914	19.123861123	42.329394826	-71.127235352	1	76060.157729	30.368454259
6710	2022-07-30	21:07:43.526	210.67203155	5056.128757	1659215263.526	0	899	2.4173396508	2.4640412939	477.99240201	489.19817404	2.0938213973	728.47756534	31.574029922	-1.1913409233	32.655448914	19.125597	42.329385	-71.127228333	1	76061	30.2
6711	2022-07-30	21:07:44.375	210.67204139	5056.128993	1659215264.376	0	899	2.4240157828	2.4708530346	477.99240201	489.1997668	2.0941121897	728.47273426	31.574029922	-1.2103553695	32.655448914	19.104679272	42.329383485	-71.127226818	1	76061.909178	30.2
6712	2022-07-30	21:07:45.260	210.67205163	5056.129239	1659215265.261	0	899	2.4240673154	2.4709060012	477.06107585	488.24670916	2.0941314115	728.47610696	31.57639453	-1.1917289338	32.655448914	19.091185197	42.329360186	-71.127199435	1	76062.81696	30.2
6713	2022-07-30	21:07:46.170	210.67206215	5056.129492	1659215266.17	0	899	2.4138540212	2.4616698148	477.06581474	488.53439046	2.1458384502	728.51122643	31.577600479	-1.1529239771	32.655448914	19.109872755	42.329335441	-71.127167662	1	76063.733467	30.2
6714	2022-07-30	21:07:47.052	210.67207237	5056.129737	1659215267.053	0	899	2.4138540212	2.4616698148	478.41993787	489.92106646	2.1458384502	728.51607205	31.577600479	-1.1522772312	32.655448914	19.110111237	42.32931062	-71.127134716	1	76064.590431	30.259043062
6715	2022-07-30	21:07:47.977	210.67208308	5056.129994	1659215267.978	0	899	2.4101839552	2.4578661647	478.41993787	489.90633894	2.1431550678	728.49313456	31.577600479	-1.1675189252	32.655448914	19.123357103	42.329286152	-71.127101801	1	76065.522059	30.3
6716	2022-07-30	21:07:48.845	210.67209312	5056.130235	1659215268.846	0	899	2.4101839552	2.4578661647	477.72401783	489.19371053	2.1431550678	728.49993896	31.577600479	-1.1620430946	32.655448914	19.125236511	42.329271551	-71.127068734	1	76066.413828	30.3
6717	2022-07-30	21:07:49.717	210.67210321	5056.130477	1659215269.717	0	899	2.4158495091	2.463040441	477.72401783	489.04832293	2.1166179063	728.50135369	31.577600479	-1.1620430946	32.655448914	19.125236511	42.329263376	-71.127032521	1	76067.282051	30.3
6718	2022-07-30	21:07:50.562	210.672113	5056.130712	1659215270.563	0	899	2.4159105247	2.4631031732	478.32565303	489.6643463	2.116640988	728.50724499	31.580409713	-1.1792897578	32.655448914	19.12118308	42.329253854	-71.12700099	1	76068.114563	30.3
6719	2022-07-30	21:07:51.542	210.67212434	5056.130984	1659215271.543	0	899	2.4106106775	2.4579878578	478.33129781	489.73977371	2.1293396011	728.51490834	31.581842422	-1.1987353705	32.655448914	19.122950207	42.32924418	-71.126968125	1	76069.070321	30.3
6720	2022-07-30	21:07:52.428	210.67213459	5056.13123	1659215272.429	0	899	2.4106106775	2.4579878578	476.77586519	488.14724313	2.1293396011	728.50764112	31.581842422	-1.1555324793	32.655448914	19.124517441	42.32923349	-71.126943692	1	76069.986556	30.3
6721	2022-07-30	21:07:53.372	210.67214552	5056.131492	1659215273.373	0	899	2.4126939767	2.4615351148	476.77586519	488.48994408	2.1919729714	728.50581855	31.581842422	-1.1529131583	32.655448914	19.124324066	42.329221455	-71.126925515	1	76070.890909	30.3
6722	2022-07-30	21:07:54.279	210.67215601	5056.131744	1659215274.279	0	899	2.412708829	2.4615504002	479.07203943	490.84256591	2.1919787976	728.50360471	31.582527148	-1.159111214	32.655448914	19.124297085	42.329205465	-71.126904835	1	76071.792793	30.3
6723	2022-07-30	21:07:55.134	210.67216591	5056.131982	1659215275.135	0	899	2.4110825078	2.4585269476	479.08390872	490.52437485	2.1318949687	728.47399902	31.585535049	-1.1897132397	32.655448914	19.120555878	42.32919011	-71.126882666	1	76072.693376	30.3
6724	2022-07-30	21:07:56.023	210.67217619	5056.132229	1659215276.023	0	899	2.4110825078	2.4585269476	478.44671565	489.87196569	2.1318949687	728.49257958	31.585535049	-1.3775186483	32.655448914	19.086189005	42.329171952	-71.126858941	1	76073.602204	30.360220441
6725	2022-07-30	21:07:56.907	210.67218644	5056.132474	1659215276.908	0	899	2.4138152597	2.4617128704	478.44671565	489.96843611	2.1494725753	728.49087787	31.585535049	-1.2857016972	32.655448914	19.102385275	42.329161705	-71.126836935	3.4424424424	76074.488488	30.4
6726	2022-07-30	21:07:57.815	210.67219693	5056.132726	1659215277.815	0	899	2.4138152597	2.4617128704	477.0256516	488.51315069	2.1494725753	728.48937746	31.585535049	-1.1932164431	32.655448914	19.119828647	42.329153387	-71.126819709	6	76075.396794	30.4
6727	2022-07-30	21:07:58.680	210.67220694	5056.132967	1659215278.68	0	899	2.4175002344	2.4679413345	477.0256516	489.10731273	2.2579024365	728.48816241	31.585535049	-1.2339940292	32.655448914	19.112537094	42.329138227	-71.126811241	4.7233009709	76076.25534	30.4
6728	2022-07-30	21:07:59.552	210.67221704	5056.133209	1659215279.552	0	899	2.4175785094	2.4680219626	478.41564626	490.53268557	2.2579340032	728.46896746	31.589136528	-1.318879988	32.655448914	19.100338336	42.329120878	-71.126809649	1	76077.10521	30.4
6729	2022-07-30	21:08:00.407	210.67222694	5056.133447	1659215280.408	0	899	2.4205112793	2.4683493776	478.41732826	489.89200352	2.1410298919	728.45742171	31.58956337	-1.334574461	32.655448914	19.099308014	42.329100865	-71.12680679	1	76077.962926	30.4
6730	2022-07-30	21:08:01.276	210.672237	5056.133688	1659215281.277	0	899	2.4205112793	2.4683493776	477.42552459	488.87641177	2.1410298919	728.45316623	31.58956337	-1.3192141403	32.655448914	19.101347273	42.329083327	-71.126805277	1	76078.833667	30.4
6731	2022-07-30	21:08:02.157	210.6722472	5056.133933	1659215282.158	0	899	2.4230094999	2.4712359993	477.42552459	488.95781813	2.1558918554	728.48142631	31.58956337	-1.2510035306	32.655448914	19.119816509	42.329068071	-71.12679665	1	76079.715716	30.4
6732	2022-07-30	21:08:03.068	210.67225773	5056.134186	1659215283.068	0	899	2.4230094999	2.4712359993	477.91965961	489.46388907	2.1558918554	728.48954844	31.58956337	-1.1945961714	32.655448914	19.121995926	42.329054348	-71.126785346	1	76080.599043	30.4
6733	2022-07-30	21:08:03.937	210.67226779	5056.134427	1659215283.937	0	899	2.4268705161	2.4750093257	477.91965961	489.42440209	2.1486909812	728.48223877	31.58956337	-1.1945961714	32.655448914	19.121995926	42.329039667	-71.126773697	1	76081.472689	30.4
6734	2022-07-30	21:08:04.786	210.67227763	5056.134663	1659215284.787	0	899	2.4268803581	2.4750194488	477.71673013	489.2166082	2.1486947438	728.46111575	31.590014464	-1.2268366829	32.655448914	19.119055009	42.329021245	-71.126761195	1	76082.328302	30.4
6735	2022-07-30	21:08:05.651	210.67228764	5056.134903	1659215285.652	0	899	2.4275245053	2.4765814448	477.7298457	489.44711427	2.1882820105	728.4756785	31.593347549	-1.3168103979	32.655448914	19.101523709	42.329000387	-71.126744107	1	76083.160714	30.4
6736	2022-07-30	21:08:06.549	210.67229802	5056.135153	1659215286.549	0	899	2.4275245053	2.4765814448	477.7782121	489.49666695	2.1882820105	728.47718134	31.593347549	-1.1522772312	32.655448914	19.124876022	42.328984003	-71.126710675	1	76084.099695	30.4
6737	2022-07-30	21:08:07.385	210.67230771	5056.135385	1659215287.386	0	899	2.4215067264	2.4696601628	477.7782121	489.30864887	2.1539992327	728.47931232	31.593347549	-1.1522772312	32.655448914	19.124709792	42.328975488	-71.126687969	1	76084.95117	30.4
6738	2022-07-30	21:08:08.203	210.67231716	5056.135612	1659215288.203	0	899	2.4215067264	2.4696601628	477.53919415	489.06386259	2.1539992327	728.47107863	31.593347549	-1.1556618411	32.655448914	19.11857178	42.328967641	-71.126671949	1	76085.735885	30.4
6739	2022-07-30	21:08:09.082	210.67232734	5056.135856	1659215289.082	0	899	2.4140120262	2.4627112541	477.53919415	489.2313787	2.1845602908	728.48120117	31.593347549	-1.2141280174	32.655448914	19.125597	42.328956686	-71.126659392	1	76086.623578	30.4
6740	2022-07-30	21:08:10.003	210.672338	5056.136112	1659215290.003	0	899	2.4140165176	2.4627158759	477.6894507	489.38532379	2.1845620458	728.4661554	31.593554503	-1.2295637794	32.655448914	19.12454768	42.328946945	-71.126648389	1	76087.566633	30.4
6741	2022-07-30	21:08:10.907	210.67234847	5056.136363	1659215290.908	0	899	2.4174075406	2.4661760976	477.70400633	489.40042596	2.1845967126	728.48612966	31.597253799	-1.3922105641	32.655448914	19.111209756	42.328940184	-71.126636248	1	76088.472387	30.4
6742	2022-07-30	21:08:11.795	210.67235874	5056.13661	1659215291.795	0	899	2.4174075406	2.4661760976	477.38814695	489.07683287	2.1845967126	728.48807996	31.597253799	-1.2615455334	32.655448914	19.117386837	42.328932796	-71.126623357	1	76089.331762	30.433176249
6743	2022-07-30	21:08:12.634	210.67236846	5056.136843	1659215292.635	0	899	2.4157958529	2.4642161299	477.38814695	489.00078272	2.1707206028	728.48056253	31.597253799	-1.1874172356	32.655448914	19.119707108	42.328924082	-71.126611726	1	76090.13775	30.5
6744	2022-07-30	21:08:13.476	210.67237819	5056.137077	1659215293.476	0	899	2.4157958529	2.4642161299	478.7002227	490.34477518	2.1707206028	728.48663856	31.597253799	-1.1864578724	32.655448914	19.120555878	42.328918333	-71.126601667	1	76091	30.5
6745	2022-07-30	21:08:14.361	210.67238844	5056.137323	1659215294.361	0	899	2.4137890845	2.4612327672	478.7051816	490.12355003	2.1295172356	728.49134473	31.598511487	-1.1917396823	32.655448914	19.117634476	42.328909398	-71.126583797	1	76091.893491	30.5
6746	2022-07-30	21:08:15.229	210.67239848	5056.137564	1659215295.229	0	899	2.4138458959	2.461291187	477.34700522	488.73309607	2.1295388783	728.5078606	31.601129532	-1.2027344704	32.655448914	19.111553192	42.328910793	-71.126552152	1	76092.737864	30.5
6747	2022-07-30	21:08:16.089	210.67240845	5056.137803	1659215296.09	0	899	2.4155295232	2.4619606256	477.34700522	488.48092998	2.0834512663	728.50835939	31.601129532	-1.2121662462	32.655448914	19.113806579	42.328914771	-71.126517869	1	76093.620798	30.5
6748	2022-07-30	21:08:17.039	210.67241943	5056.138066	1659215297.039	0	899	2.4155295232	2.4619606256	478.95844747	490.12995847	2.0834512663	728.49388476	31.601129532	-1.2279038492	32.655448914	19.122562977	42.328921656	-71.126482376	1	76094.598778	30.5598778
6749	2022-07-30	21:08:17.897	210.67242936	5056.138305	1659215297.897	0	899	2.4256270079	2.4750267734	478.95844747	490.79758819	2.204958605	728.47878483	31.601129532	-1.1692651944	32.655448914	19.123435974	42.328928096	-71.126452077	1	76095.464464	30.6
6750	2022-07-30	21:08:18.793	210.67243975	5056.138554	1659215298.794	0	899	2.4256270079	2.4750267734	477.50142271	489.30454795	2.204958605	728.46057129	31.601129532	-1.1587878466	32.655448914	19.123435974	42.328936503	-71.126418824	1	76096.362725	30.6
6751	2022-07-30	21:08:19.667	210.67244985	5056.138796	1659215299.667	0	899	2.4476819079	2.4980324992	477.50555613	489.42807857	2.2267012115	728.4709222	31.602180468	-1.490829167	32.655448914	19.092223616	42.328947768	-71.12638503	1	76097.237237	30.6
6752	2022-07-30	21:08:20.543	210.67246	5056.13904	1659215300.544	0	899	2.4477460813	2.4980985745	478.71389149	490.66672277	2.2267264206	728.4710083	31.605096817	-1.1506495476	32.655448914	19.124876022	42.328958971	-71.126353148	1	76098.11523	30.6
6753	2022-07-30	21:08:21.388	210.67246978	5056.139275	1659215301.389	0	899	2.4488268	2.4975348765	478.71389149	490.26961584	2.1544919334	728.47369344	31.605096817	-1.1572247933	32.655448914	19.124223318	42.328975905	-71.126315047	1	76098.961924	30.6
6754	2022-07-30	21:08:22.280	210.6724801	5056.139522	1659215302.281	0	899	2.4488268	2.4975348765	478.04615534	489.58576113	2.1544919334	728.47243353	31.605096817	-1.1929684877	32.655448914	19.123075485	42.328990485	-71.126273259	1	76099.829126	30.6
6755	2022-07-30	21:08:23.190	210.67249064	5056.139775	1659215303.191	0	899	2.4357816462	2.4840885478	478.04615534	489.55187003	2.1483130406	728.46620027	31.605096817	-1.2328082797	32.655448914	19.119469801	42.329009528	-71.126222644	1	76100.747454	30.6
6756	2022-07-30	21:08:24.055	210.67250064	5056.140015	1659215304.055	0	899	2.4357816462	2.4840885478	476.61493896	488.08620683	2.1483130406	728.46723423	31.605096817	-1.3442971904	32.655448914	19.107515537	42.329020138	-71.126185724	1	76101.616617	30.661661662
6757	2022-07-30	21:08:24.908	210.67251052	5056.140252	1659215304.909	0	899	2.4300953418	2.4778998088	476.62582152	488.00421874	2.1312784438	728.46554222	31.607868864	-1.1520400513	32.655448914	19.122253759	42.329033397	-71.126149216	1	76102.464497	30.7
6758	2022-07-30	21:08:25.730	210.67252002	5056.140481	1659215305.73	0	899	2.430119453	2.4779246031	478.07789259	489.49100489	2.1312875753	728.4640414	31.608972549	-1.1515765387	32.655448914	19.121741023	42.329052537	-71.126113579	1	76103.266029	30.7
6759	2022-07-30	21:08:26.627	210.67253041	5056.14073	1659215306.627	0	899	2.4315500709	2.4788623638	478.07789259	489.36618673	2.108516662	728.46885388	31.608972549	-1.1599519103	32.655448914	19.119343966	42.329077024	-71.126082108	1	76104.130261	30.7
6760	2022-07-30	21:08:27.536	210.67254093	5056.140982	1659215307.536	0	899	2.4315500709	2.4788623638	478.88694942	490.19434687	2.108516662	728.46016062	31.608972549	-1.1852290907	32.655448914	19.105282575	42.329102384	-71.126050375	1	76105.043067	30.7
6761	2022-07-30	21:08:28.450	210.6725515	5056.141236	1659215308.45	0	899	2.4311900129	2.4819310075	478.88694942	491.01917567	2.2585240831	728.45493423	31.608972549	-1.1633689617	32.655448914	19.100531989	42.329118409	-71.126021587	1	76106.002828	30.7
6762	2022-07-30	21:08:29.348	210.6725619	5056.141486	1659215309.348	0	899	2.4311900129	2.4819310075	477.9065379	490.01392619	2.2585240831	728.4621582	31.608972549	-1.196223855	32.655448914	19.124156952	42.329140979	-71.125997606	1	76106.849199	30.7
6763	2022-07-30	21:08:30.275	210.67257263	5056.141743	1659215310.275	0	899	2.4271648839	2.4748533324	477.91885945	489.31411981	2.1287231447	728.45872932	31.612102723	-1.459009094	32.655448914	19.099201	42.329150558	-71.125984996	1	76107.833696	30.783369565
6764	2022-07-30	21:08:31.157	210.67258284	5056.141988	1659215311.157	0	899	2.4271818174	2.4748707451	479.37077919	490.80069365	2.128729558	728.45471191	31.612878799	-1.5364035368	32.655448914	19.090305328	42.329149234	-71.125967523	1	76108.72973	30.8
6765	2022-07-30	21:08:32.025	210.67259288	5056.142229	1659215312.025	0	899	2.4198416469	2.468448515	479.37077919	491.05711469	2.1753493906	728.47003214	31.612878799	-1.5129372924	32.655448914	19.084348186	42.329146368	-71.125950855	1	76109.589744	30.8
6766	2022-07-30	21:08:32.921	210.67260325	5056.142478	1659215312.921	0	899	2.4198416469	2.468448515	477.32290243	488.95931379	2.1753493906	728.45678711	31.612878799	-1.1832026243	32.655448914	19.069419861	42.329144245	-71.125934277	1	76110.45283	30.8
6767	2022-07-30	21:08:33.822	210.67261369	5056.142729	1659215313.823	0	899	2.4268081113	2.4761589492	477.32290243	489.10411814	2.2017675487	728.45842253	31.612878799	-1.258699879	32.655448914	19.06998719	42.329147769	-71.125909473	1	76111.332645	30.8
6768	2022-07-30	21:08:34.733	210.67262424	5056.142982	1659215314.734	0	899	2.4268081113	2.4761589492	478.30325468	490.10866731	2.2017675487	728.46405029	31.612878799	-1.5184992552	32.655448914	19.071939468	42.329156667	-71.125876004	1	76112.261341	30.826134122
6769	2022-07-30	21:08:35.581	210.67263404	5056.143217	1659215315.581	0	899	2.4361823784	2.4849748022	478.31586632	489.94234381	2.1691313831	728.47063764	31.616080114	-1.5132606416	32.655448914	19.081083904	42.329157004	-71.125857297	1	76113.101344	30.9
6770	2022-07-30	21:08:36.453	210.67264414	5056.143459	1659215316.454	0	899	2.4362004901	2.4849934364	477.80594859	489.42006965	2.1691383471	728.46182635	31.61690712	-1.362611023	32.655448914	19.106831064	42.329160058	-71.12583332	1	76114.003883	30.9
6771	2022-07-30	21:08:37.335	210.67265434	5056.143704	1659215317.335	0	899	2.4359942113	2.4848811152	477.80594859	489.44351778	2.1734135627	728.45419978	31.61690712	-1.1858543	32.655448914	19.112950268	42.329172888	-71.125830469	1	76114.859223	30.9
6772	2022-07-30	21:08:38.203	210.67266439	5056.143945	1659215318.203	0	899	2.4359942113	2.4848811152	478.08710042	489.73151742	2.1734135627	728.45617676	31.61690712	-1.2499364614	32.655448914	19.111911774	42.329186884	-71.125826435	1	76115.713018	30.9
6773	2022-07-30	21:08:39.059	210.67267431	5056.144183	1659215319.06	0	899	2.4307620082	2.4776296705	478.08710042	489.27273667	2.0897404714	728.47072819	31.61690712	-1.2520707325	32.655448914	19.112469957	42.329200594	-71.125826984	1	76116.595163	30.9
6774	2022-07-30	21:08:39.904	210.67268407	5056.144418	1659215319.904	0	899	2.4308421641	2.4777120522	479.11993274	490.32989717	2.08977023	728.46908953	31.620575292	-1.4812680807	32.655448914	19.072593297	42.329212114	-71.12582989	1	76117.466938	30.9
6775	2022-07-30	21:08:40.747	210.67269384	5056.144652	1659215320.748	0	899	2.4285296596	2.4764141887	479.12002924	490.58462232	2.1361285852	728.46905518	31.620599747	-1.4826909304	32.655448914	19.072299957	42.329219887	-71.125831149	1	76118.31068	30.9
6776	2022-07-30	21:08:41.618	210.67270391	5056.144894	1659215321.618	0	899	2.4285296596	2.4764141887	478.48023137	489.92951508	2.1361285852	728.45130728	31.620599747	-1.2245298908	32.655448914	19.118385416	42.329223062	-71.125827828	1	76119.162933	30.9
6777	2022-07-30	21:08:42.413	210.67271311	5056.145115	1659215322.413	0	899	2.4285424339	2.4758428249	478.48023137	489.7892171	2.1105571401	728.46949899	31.620599747	-1.1738139423	32.655448914	19.125162504	42.329221712	-71.125817033	1	76119.972505	30.9
6778	2022-07-30	21:08:43.250	210.67272281	5056.145347	1659215323.251	0	899	2.4285424339	2.4758428249	477.22211151	488.50136131	2.1105571401	728.46957377	31.620599747	-1.1620430946	32.655448914	19.125597	42.329221667	-71.125805843	1	76120.811812	30.9
6779	2022-07-30	21:08:44.177	210.67273354	5056.145605	1659215324.178	0	899	2.4273545035	2.4755195277	477.22211151	488.71404283	2.149417999	728.46235384	31.620599747	-1.157709897	32.655448914	19.125277096	42.329215402	-71.125798321	1	76121.75178	30.9
6780	2022-07-30	21:08:45.075	210.67274394	5056.145854	1659215325.076	0	899	2.4274190006	2.4755858682	478.26771327	489.78495893	2.1494426629	728.45970993	31.623555506	-1.1484936752	32.655448914	19.125155342	42.329209034	-71.125792367	1	76122.64497	30.9
6781	2022-07-30	21:08:45.996	210.67275458	5056.14611	1659215325.996	0	899	2.4265452411	2.475311861	478.27109676	489.93665267	2.1764474553	728.48480225	31.624414444	-1.1473941803	32.655448914	19.125236511	42.32920012	-71.125789065	1	76123.561122	30.9
6782	2022-07-30	21:08:46.875	210.67276477	5056.146354	1659215326.876	0	899	2.4265452411	2.475311861	477.82084966	489.47542355	2.1764474553	728.44877291	31.624414444	-1.2014517666	32.655448914	19.116663674	42.329190641	-71.125788333	1	76124.435897	30.943589744
6783	2022-07-30	21:08:47.734	210.67277471	5056.146593	1659215327.735	0	899	2.4469060162	2.494492549	477.82084966	489.09723309	2.1074501316	728.46682355	31.624414444	-1.3832854656	32.655448914	19.092631119	42.329180943	-71.125790137	1	76125.2705	31
6784	2022-07-30	21:08:48.530	210.67278392	5056.146814	1659215328.531	0	899	2.4469060162	2.494492549	478.76217181	490.06077007	2.1074501316	728.46550422	31.624414444	-1.1994791031	32.655448914	19.119474411	42.329170367	-71.125795735	1	76126.022044	31
6785	2022-07-30	21:08:49.424	210.67279426	5056.147062	1659215329.424	0	899	2.4462949555	2.4941447278	478.76747619	490.13180758	2.11940366	728.46858589	31.625759643	-1.1949949707	32.655448914	19.119102642	42.329185281	-71.125825561	1	76126.916834	31
6786	2022-07-30	21:08:50.288	210.67280426	5056.147302	1659215330.288	0	899	2.4463512753	2.4942026343	476.48723041	487.79755154	2.1194247321	728.4556715	31.628320694	-1.1864578724	32.655448914	19.118394852	42.329193182	-71.125850484	1	76127.781782	31
6787	2022-07-30	21:08:51.158	210.67281434	5056.147544	1659215331.159	0	899	2.4289602445	2.4768950896	476.48723041	487.89882312	2.1379580069	728.4598898	31.628320694	-1.1849919865	32.655448914	19.11936717	42.329205465	-71.125867131	1	76128.69765	31
6788	2022-07-30	21:08:52.049	210.67282464	5056.147791	1659215332.049	0	899	2.4289602445	2.4768950896	479.05608483	490.52920012	2.1379580069	728.46084049	31.628320694	-1.184830308	32.655448914	19.119474411	42.329222164	-71.125884845	1	76129.608216	31
6789	2022-07-30	21:08:52.892	210.67283441	5056.148026	1659215332.893	0	899	2.4361640368	2.4843523427	479.05608483	490.55586987	2.1428112797	728.4557095	31.628320694	-1.1573864758	32.655448914	19.124587798	42.329236913	-71.125900246	1	76130.460834	31
6790	2022-07-30	21:08:53.766	210.67284453	5056.148269	1659215333.767	0	899	2.4361640368	2.4843523427	478.47009049	489.95580869	2.1428112797	728.45550537	31.628320694	-1.1539047956	32.655448914	19.125236511	42.329250015	-71.125913348	1	76131.334305	31
6791	2022-07-30	21:08:54.641	210.67285464	5056.148511	1659215334.641	0	899	2.4292539103	2.4769140678	478.47251809	489.86433865	2.1256902908	728.47098486	31.628936704	-1.2817025793	32.655448914	19.086945338	42.329259039	-71.125923013	1	76132.192269	31.019226857
6792	2022-07-30	21:08:55.506	210.67286465	5056.148752	1659215335.506	0	899	2.4293250943	2.4769872634	479.25598117	490.66660282	2.1257171912	728.47753906	31.632196426	-1.176692009	32.655448914	19.126317978	42.329254547	-71.125922006	1	76133.067943	31.1
6793	2022-07-30	21:08:56.405	210.67287507	5056.149002	1659215336.406	0	899	2.4386758736	2.4862156276	479.25598117	490.59335793	2.1123875209	728.47294404	31.632196426	-1.1666889443	32.655448914	19.125764114	42.329248805	-71.125926313	1	76133.929187	31.1
6794	2022-07-30	21:08:57.336	210.67288584	5056.14926	1659215337.337	0	899	2.4386758736	2.4862156276	477.27870619	488.56930813	2.1123875209	728.48440693	31.632196426	-1.1574081001	32.655448914	19.12579515	42.32925388	-71.125941921	1	76134.832039	31.1
6795	2022-07-30	21:08:58.226	210.67289613	5056.149507	1659215338.226	0	899	2.4367685269	2.4857943624	477.27870619	488.93288919	2.1787894291	728.47939639	31.632196426	-1.1482673086	32.655448914	19.125365428	42.3292601	-71.125953925	1	76135.764957	31.1
6796	2022-07-30	21:08:59.098	210.67290624	5056.14975	1659215339.099	0	899	2.4367685269	2.4857943624	477.53182629	489.19218998	2.1787894291	728.47100385	31.632196426	-1.1604909131	32.655448914	19.124077285	42.329267821	-71.125958718	1	76136.615457	31.1
6797	2022-07-30	21:08:59.980	210.67291645	5056.149995	1659215339.981	0	899	2.4374331853	2.4858589796	477.53570138	489.04969633	2.1520666593	728.46835752	31.633181679	-1.1699334865	32.655448914	19.122505554	42.329277678	-71.125961717	1	76137.515217	31.1
6798	2022-07-30	21:09:00.888	210.67292694	5056.150247	1659215340.888	0	899	2.4374951806	2.4859227491	478.22916737	489.76001239	2.1520902988	728.47357178	31.636011124	-1.1620430946	32.655448914	19.121274948	42.329287122	-71.125966364	1	76138.454635	31.1
6799	2022-07-30	21:09:01.773	210.6729372	5056.150493	1659215341.774	0	899	2.4424008616	2.4911158822	478.22916737	489.80534705	2.1603514824	728.49134756	31.636011124	-1.1620430946	32.655448914	19.121274948	42.329296111	-71.125973889	1	76139.333333	31.133333333
6800	2022-07-30	21:09:02.641	210.67294723	5056.150734	1659215342.641	0	899	2.4424008616	2.4911158822	479.14958253	490.7480421	2.1603514824	728.48397564	31.636011124	-1.1836445505	32.655448914	19.118985523	42.329307685	-71.125983681	1	76140.201403	31.2
6801	2022-07-30	21:09:03.588	210.67295819	5056.150997	1659215343.588	0	899	2.4332729488	2.4823937288	479.14958253	490.88911408	2.1859994279	728.48561268	31.636011124	-1.1829331237	32.655448914	19.120655881	42.329320337	-71.125992418	1	76141.150301	31.2
6802	2022-07-30	21:09:04.447	210.67296815	5056.151236	1659215344.448	0	899	2.4332729488	2.4823937288	477.75176636	489.45705035	2.1859994279	728.48510823	31.636011124	-1.1815749407	32.655448914	19.120555878	42.32933185	-71.125996728	1	76142.012208	31.2
6803	2022-07-30	21:09:05.318	210.67297822	5056.151477	1659215345.318	0	899	2.4317085812	2.4791903648	477.75709132	489.07764687	2.1157902136	728.47172496	31.637364406	-1.2164994336	32.655448914	19.120426961	42.329345125	-71.126001153	1	76142.897253	31.2
6804	2022-07-30	21:09:06.161	210.67298799	5056.151712	1659215346.162	0	899	2.4317617182	2.4792449962	477.43682281	488.74989882	2.1158101811	728.45827661	31.639795303	-1.2353198931	32.655448914	19.11880718	42.329357171	-71.126008669	1	76143.700283	31.2
6805	2022-07-30	21:09:07.040	210.67299816	5056.151956	1659215347.041	0	899	2.4345039301	2.4824132483	477.43682281	488.83891257	2.1320695344	728.49544823	31.639795303	-1.5019102104	32.655448914	19.074893358	42.329368325	-71.126019276	1	76144.570702	31.2
6806	2022-07-30	21:09:07.937	210.67300853	5056.152205	1659215347.937	0	899	2.4345039301	2.4824132483	478.00105146	489.41661607	2.1320695344	728.49419519	31.639795303	-1.5364035368	32.655448914	19.06978035	42.329379763	-71.126029018	1	76145.482197	31.248219736
6807	2022-07-30	21:09:08.789	210.6730184	5056.152442	1659215348.79	0	899	2.4339498792	2.4820260258	478.00105146	489.45914988	2.1398275486	728.48567371	31.639795303	-1.2245946088	32.655448914	19.116632588	42.329395862	-71.126033874	1	76146.324528	31.3
6808	2022-07-30	21:09:09.632	210.67302816	5056.152676	1659215349.633	0	899	2.4339995053	2.4820770639	479.26450101	490.75298898	2.1398463914	728.48831076	31.642063507	-1.2037584955	32.655448914	19.120872295	42.329419091	-71.126035646	1.6459816887	76147.129196	31.3
6809	2022-07-30	21:09:10.529	210.67303853	5056.152925	1659215350.529	0	899	2.4383088842	2.4864557497	479.27108704	490.75594505	2.1391573892	728.47573024	31.643732071	-1.1913409233	32.655448914	19.121635437	42.329447719	-71.126040394	6	76148.039448	31.3
6810	2022-07-30	21:09:11.404	210.67304867	5056.153168	1659215351.405	0	899	2.4383088842	2.4864557497	477.08770107	488.52023822	2.1391573892	728.48138226	31.643732071	-1.1883334814	32.655448914	19.114759774	42.329470756	-71.126049034	6	76148.903353	31.3
6811	2022-07-30	21:09:12.349	210.67305961	5056.153431	1659215352.35	0	899	2.4477828688	2.495364932	477.08770107	488.34167135	2.1065154881	728.47364817	31.643732071	-1.1978406701	32.655448914	19.12211984	42.329491726	-71.126054598	6	76149.919653	31.3
6812	2022-07-30	21:09:13.260	210.67307015	5056.153684	1659215353.261	0	899	2.4477828688	2.495364932	478.83318468	490.12832899	2.1065154881	728.47576055	31.643732071	-1.1669692046	32.655448914	19.124540001	42.329503118	-71.126061989	6	76150.838677	31.383867735
6813	2022-07-30	21:09:14.118	210.67308008	5056.153922	1659215354.119	0	899	2.4445524305	2.4920783762	478.83318468	490.12992291	2.1068058988	728.48041054	31.643732071	-1.497555428	32.655448914	19.079859487	42.329509656	-71.126066825	6	76151.698397	31.4
6814	2022-07-30	21:09:14.970	210.67308993	5056.154158	1659215354.97	0	899	2.4445524305	2.4920783762	477.70851648	488.97872129	2.1068058988	728.47937012	31.643732071	-1.5168716908	32.655448914	19.07734108	42.329517006	-71.126071893	3.3300970874	76152.533981	31.4
6815	2022-07-30	21:09:15.869	210.67310035	5056.154408	1659215355.87	0	899	2.4362182558	2.4830557049	477.72247167	488.86722526	2.0838297137	728.48401526	31.647278981	-1.2127375382	32.655448914	19.118229456	42.329523803	-71.126079985	1	76153.427263	31.4
6816	2022-07-30	21:09:16.734	210.67311036	5056.154649	1659215356.735	0	899	2.4362274615	2.4830651656	478.02958744	489.18152434	2.0838331146	728.48052979	31.647699356	-1.176692009	32.655448914	19.123075485	42.329527615	-71.126090462	1	76154.284637	31.4
6817	2022-07-30	21:09:17.637	210.6731208	5056.154899	1659215357.637	0	899	2.4430804248	2.493365065	478.02958744	489.97204077	2.2279473933	728.48094612	31.647699356	-1.1892928556	32.655448914	19.119124179	42.329527494	-71.126106265	1	76155.150368	31.4
6818	2022-07-30	21:09:18.565	210.67313155	5056.155157	1659215358.566	0	899	2.4430804248	2.493365065	478.65423679	490.61229552	2.2279473933	728.47912274	31.647699356	-1.1487955029	32.655448914	19.120572589	42.329511345	-71.126146241	1	76156.119329	31.388067061
6819	2022-07-30	21:09:19.391	210.6731411	5056.155386	1659215359.391	0	899	2.4421961122	2.490063471	478.65423679	490.03922723	2.1236576286	728.46978234	31.647699356	-1.1441389322	32.655448914	19.120916367	42.329497784	-71.126177429	1	76156.932939	31.306706114
6820	2022-07-30	21:09:20.313	210.67315178	5056.155643	1659215360.314	0	899	2.442237041	2.4901055552	478.78155137	490.16965443	2.1236730001	728.48801811	31.649563758	-1.1497979788	32.655448914	19.122346878	42.329469394	-71.126234545	1	76157.818182	31.3
6821	2022-07-30	21:09:21.164	210.67316162	5056.155879	1659215361.164	0	899	2.4389414827	2.4870699841	478.78900093	490.25492537	2.1378133645	728.50019927	31.651453018	-1.1507034136	32.655448914	19.125131961	42.329453423	-71.126283003	1	76158.660661	31.233933934
6822	2022-07-30	21:09:22.039	210.67317176	5056.156122	1659215362.04	0	899	2.4389414827	2.4870699841	478.00743151	489.45463911	2.1378133645	728.5020752	31.651453018	-1.1490218639	32.655448914	19.125597	42.329438469	-71.126322293	1	76159.538076	31.2
6823	2022-07-30	21:09:22.953	210.67318234	5056.156376	1659215362.954	0	899	2.4381708837	2.4868933217	478.00743151	489.60017419	2.1643490918	728.48796193	31.651453018	-1.2327975074	32.655448914	19.122001282	42.329421276	-71.126358241	1	76160.47584	31.2
6824	2022-07-30	21:09:23.924	210.67319358	5056.156646	1659215363.925	0	899	2.4381708837	2.4868933217	476.97662003	488.54436324	2.1643490918	728.47322335	31.651453018	-1.4316192439	32.655448914	19.097220124	42.32940546	-71.126394625	1	76161.465483	31.153451677
6825	2022-07-30	21:09:24.841	210.67320418	5056.1569	1659215364.841	0	899	2.4420413812	2.4888554004	476.98150272	488.07675456	2.0779338519	728.47286522	31.652695953	-1.4529080991	32.655448914	19.094067075	42.329397084	-71.12642645	1	76162.374749	31.1
6826	2022-07-30	21:09:25.730	210.67321448	5056.157147	1659215365.731	0	899	2.4420964945	2.4889120353	478.77748002	489.91461987	2.0779541067	728.48968506	31.65520668	-1.2710958719	32.655448914	19.118394852	42.329393225	-71.126456321	1	76163.266266	31.1
6827	2022-07-30	21:09:26.611	210.67322468	5056.157392	1659215366.612	0	899	2.440261221	2.4892961639	478.77748002	490.45363465	2.1761286087	728.49239526	31.65520668	-1.2077036772	32.655448914	19.120657624	42.32938858	-71.126481299	1	76164.148297	31.114829659
6828	2022-07-30	21:09:27.496	210.67323491	5056.157638	1659215367.496	0	899	2.440261221	2.4892961639	477.48772699	489.13242785	2.1761286087	728.49108887	31.65520668	-1.2287769318	32.655448914	19.120195389	42.329389941	-71.126498978	1	76165.03516	31.2
6829	2022-07-30	21:09:28.384	210.6732452	5056.157885	1659215368.385	0	899	2.4408479927	2.4874498095	477.48772699	488.54963367	2.0696836853	728.4884878	31.65520668	-1.2139555697	32.655448914	19.120326693	42.329388409	-71.126515832	1	76165.954498	31.2
6830	2022-07-30	21:09:29.296	210.67325575	5056.158138	1659215369.297	0	899	2.440850263	2.4874521422	479.0157012	490.11301085	2.0696845167	728.48663492	31.655310157	-1.2156802613	32.655448914	19.120040161	42.329386929	-71.126530712	1	76166.842718	31.2
6831	2022-07-30	21:09:30.206	210.67326627	5056.158391	1659215370.206	0	899	2.4514725973	2.4983769839	479.03070363	490.15209516	2.0740104722	728.49101086	31.65911293	-1.2271492481	32.655448914	19.121274948	42.329385457	-71.126545432	1	76167.725948	31.2
6832	2022-07-30	21:09:31.049	210.67327603	5056.158625	1659215371.049	0	899	2.4514725973	2.4983769839	479.07602629	490.19847005	2.0740104722	728.48175049	31.65911293	-1.2271492481	32.655448914	19.121274948	42.329381195	-71.126562365	1	76168.570702	31.2
6833	2022-07-30	21:09:31.926	210.67328618	5056.158868	1659215371.926	0	899	2.4581203789	2.5069024265	479.07602629	490.61415681	2.1497009561	728.49105451	31.65911293	-1.2289817128	32.655448914	19.117641158	42.329373916	-71.126577557	1	76169.441748	31.2
6834	2022-07-30	21:09:32.769	210.67329594	5056.159103	1659215372.769	0	899	2.4581203789	2.5069024265	476.97434027	488.4618535	2.1497009561	728.4946576	31.65911293	-1.1754631246	32.655448914	19.122253102	42.329367425	-71.126587272	1	76170.272635	31.227263479
6835	2022-07-30	21:09:33.674	210.67330641	5056.159354	1659215373.674	0	899	2.4568083651	2.5065624199	476.97434027	488.69800247	2.1928322547	728.50087066	31.65911293	-1.1539047956	32.655448914	19.124876022	42.329365	-71.126595664	1	76171.19979	31.3
6836	2022-07-30	21:09:34.503	210.67331602	5056.159584	1659215374.504	0	899	2.4568083651	2.5065624199	478.12367731	489.87558933	2.1928322547	728.48719757	31.65911293	-1.1527838241	32.655448914	19.12289238	42.329365	-71.126605	1	76172	31.3
6837	2022-07-30	21:09:35.415	210.67332657	5056.159838	1659215375.416	0	899	2.4421268524	2.4887013796	478.13651265	489.20111684	2.0674314619	728.49632536	31.66237245	-1.1551875579	32.655448914	19.1228451	42.329361727	-71.126618093	1	76172.981982	31.3
6838	2022-07-30	21:09:36.302	210.67333684	5056.160084	1659215376.303	0	899	2.4421397091	2.4887145894	478.9000225	489.98232094	2.067436163	728.50146484	31.662958145	-1.1539047956	32.655448914	19.123796463	42.329360238	-71.126628332	1	76173.857002	31.3
6839	2022-07-30	21:09:37.155	210.67334671	5056.160321	1659215377.156	0	899	2.4437557833	2.4913731512	478.9000225	490.22386531	2.1114561186	728.4958969	31.662958145	-1.4915082273	32.655448914	19.091291769	42.329357635	-71.126638277	1	76174.709419	31.370941884
6840	2022-07-30	21:09:38.003	210.67335652	5056.160556	1659215378.003	0	899	2.4437557833	2.4913731512	477.96844042	489.27025548	2.1114561186	728.50375063	31.662958145	-1.5076338969	32.655448914	19.104731857	42.329353005	-71.126650822	1	76175.54931	31.4
6841	2022-07-30	21:09:38.813	210.6733659	5056.160782	1659215378.814	0	899	2.4473489258	2.4964759319	477.96844042	489.61287817	2.1739440839	728.50099233	31.662958145	-1.5087333918	32.655448914	19.112272263	42.329345198	-71.126663735	1	76176.360122	31.4
6842	2022-07-30	21:09:39.663	210.67337573	5056.161018	1659215379.663	0	899	2.4473489258	2.4964759319	478.86795052	490.53430246	2.1739440839	728.5051031	31.662958145	-1.3618241438	32.655448914	19.112456088	42.329335197	-71.12667517	1	76177.220441	31.4
6843	2022-07-30	21:09:40.486	210.67338527	5056.161246	1659215380.487	0	899	2.4489375646	2.4968535436	478.8795188	490.24996867	2.1200336355	728.49357595	31.66589147	-1.2203583978	32.655448914	19.116639674	42.329329858	-71.126681809	1	76178.042711	31.4
6844	2022-07-30	21:09:41.357	210.67339534	5056.161488	1659215381.357	0	899	2.4489556221	2.49687211	478.54454661	489.90708	2.1200403876	728.49291992	31.666711807	-1.1832026243	32.655448914	19.121274948	42.329327165	-71.126684502	1	76178.850511	31.4
6845	2022-07-30	21:09:42.312	210.6734064	5056.161754	1659215382.313	0	899	2.4495949262	2.497780746	478.54454661	489.96821596	2.1311812852	728.50214674	31.666711807	-1.2209297	32.655448914	19.114347231	42.329323968	-71.126690397	1	76179.809572	31.4
6846	2022-07-30	21:09:43.224	210.67341696	5056.162007	1659215383.225	0	899	2.4495949262	2.497780746	476.4587375	487.83261505	2.1311812852	728.48804156	31.666711807	-1.345968008	32.655448914	19.091386795	42.329323333	-71.126691667	1	76180.725726	31.4
6847	2022-07-30	21:09:44.069	210.67342672	5056.162241	1659215384.069	0	899	2.4480426095	2.4962753801	476.4587375	487.85099218	2.1345442916	728.50055457	31.666711807	-1.3641093385	32.655448914	19.089643365	42.329327393	-71.126692682	1	76181.608974	31.4
6848	2022-07-30	21:09:44.924	210.67343662	5056.162479	1659215384.924	0	899	2.4480726943	2.4963063188	477.81704914	489.24184351	2.1345556222	728.50520901	31.668079035	-1.5183699242	32.655448914	19.075113903	42.329332376	-71.126694125	1	76182.475219	31.447521866
6849	2022-07-30	21:09:45.828	210.67344708	5056.16273	1659215385.828	0	899	2.4470685277	2.4954993967	477.82643996	489.30310054	2.1439776206	728.50135369	31.670465469	-1.2704491221	32.655448914	19.074761789	42.329336253	-71.126698134	1	76183.376033	31.462396694
6850	2022-07-30	21:09:46.736	210.67345759	5056.162982	1659215386.736	0	899	2.4470685277	2.4954993967	477.51374171	488.98289175	2.1439776206	728.50600974	31.670465469	-1.160415411	32.655448914	19.075181961	42.329337841	-71.126705795	1	76184.295432	31.429543246
6851	2022-07-30	21:09:47.608	210.67346769	5056.163224	1659215387.608	0	899	2.4469724132	2.4963356266	477.51374171	489.2050788	2.184519386	728.50263866	31.670465469	-1.5121072144	32.655448914	19.077049053	42.329336667	-71.126712157	1	76185.147147	31.5
6852	2022-07-30	21:09:48.506	210.67347808	5056.163474	1659215388.506	0	899	2.4469724132	2.4963356266	479.95736631	491.70853254	2.184519386	728.49679586	31.670465469	-1.484566488	32.655448914	19.090683274	42.329336818	-71.126715227	1	76186.045365	31.5
6853	2022-07-30	21:09:49.351	210.67348786	5056.163709	1659215389.351	0	899	2.4461612363	2.4941405463	479.95736631	491.38153709	2.1251448162	728.48621293	31.670465469	-1.4892015457	32.655448914	19.111192703	42.329339596	-71.126719393	1	76186.878698	31.5
6854	2022-07-30	21:09:50.204	210.67349774	5056.163946	1659215390.205	0	899	2.4461913822	2.4941715439	477.81012693	489.18325008	2.1251561287	728.50499963	31.671836537	-1.4012219843	32.655448914	19.114984563	42.329347559	-71.12672378	1	76187.755946	31.5
6855	2022-07-30	21:09:51.107	210.67350818	5056.164196	1659215391.107	0	899	2.442575622	2.4909966901	477.8201032	489.31547284	2.1474183997	728.49051126	31.674371719	-1.2301781635	32.655448914	19.122227498	42.329358369	-71.126726046	1	76188.62771	31.5
6856	2022-07-30	21:09:51.982	210.67351831	5056.164439	1659215391.982	0	899	2.442575622	2.4909966901	478.86123707	490.38165426	2.1474183997	728.48934755	31.674371719	-1.2142573485	32.655448914	19.12170059	42.329367539	-71.126727508	1	76189.504732	31.5
6857	2022-07-30	21:09:52.888	210.6735288	5056.164691	1659215392.888	0	899	2.4496875038	2.4978412126	478.86123707	490.28438374	2.1297095108	728.48819556	31.674371719	-1.1902306127	32.655448914	19.12087779	42.329372382	-71.126727618	1	76190.428994	31.457100592
6858	2022-07-30	21:09:53.747	210.67353875	5056.16493	1659215393.748	0	899	2.4496875038	2.4978412126	477.00842644	488.38737465	2.1297095108	728.51875639	31.674371719	-1.1586369197	32.655448914	19.123796463	42.329372879	-71.126726212	1	76191.272816	31.4
6859	2022-07-30	21:09:54.602	210.67354865	5056.165167	1659215394.603	0	899	2.4534569589	2.5023737437	477.00842644	488.55061245	2.1595396625	728.5114928	31.674371719	-1.1718090773	32.655448914	19.123796463	42.329372224	-71.126725186	1	76192.111462	31.4
6860	2022-07-30	21:09:55.454	210.67355851	5056.165404	1659215395.455	0	899	2.4534832723	2.502400813	476.94617877	488.48691332	2.1595496669	728.49212444	31.675564936	-1.1656002785	32.655448914	19.118072901	42.329376667	-71.126726632	1	76193.007007	31.4
6861	2022-07-30	21:09:56.318	210.6735685	5056.165644	1659215396.318	0	899	2.46333621	2.512747386	476.95623625	488.56734175	2.1723600914	728.48902661	31.678125381	-1.1986276188	32.655448914	19.115330361	42.329376667	-71.126722312	1	76193.870871	31.4
6862	2022-07-30	21:09:57.161	210.67357825	5056.165878	1659215397.161	0	899	2.46333621	2.512747386	477.22310192	488.84070404	2.1723600914	728.50483673	31.678125381	-1.1620430946	32.655448914	19.122356415	42.32937891	-71.126716059	1	76194.67295	31.4
6863	2022-07-30	21:09:58.026	210.67358828	5056.166119	1659215398.027	0	899	2.4598697959	2.5085284838	477.22310192	488.67923416	2.1428748693	728.49599997	31.678125381	-1.1824157333	32.655448914	19.121711832	42.32938	-71.126709637	1	76195.554487	31.4
6864	2022-07-30	21:09:58.937	210.67359882	5056.166372	1659215398.938	0	899	2.4598697959	2.5085284838	478.68906887	490.18039285	2.1428748693	728.49674735	31.678125381	-1.196223855	32.655448914	19.121274948	42.3293824	-71.126705066	1	76196.480078	31.351992225
6865	2022-07-30	21:09:59.855	210.67360944	5056.166627	1659215399.856	0	899	2.4618277311	2.5104942407	478.70050288	490.18477746	2.1415411577	728.50493657	31.681025764	-1.1858973708	32.655448914	19.118413433	42.329387556	-71.126698222	1	76197.383383	31.3
6866	2022-07-30	21:10:00.717	210.67361941	5056.166866	1659215400.717	0	899	2.4618493131	2.5105164373	478.85941632	490.34754786	2.1415492674	728.4989624	31.682001114	-1.1864578724	32.655448914	19.117673874	42.329391667	-71.126690416	1	76198.249491	31.3
6867	2022-07-30	21:10:01.592	210.67362955	5056.167109	1659215401.593	0	899	2.460858216	2.510164231	478.85941632	490.5037015	2.1699674635	728.48856541	31.682001114	-1.2222554794	32.655448914	19.119542027	42.329391448	-71.126692103	1	76199.131008	31.3
6868	2022-07-30	21:10:02.470	210.67363971	5056.167353	1659215402.471	0	899	2.460858216	2.510164231	478.51994292	490.15597322	2.1699674635	728.51337721	31.682001114	-1.2095576517	32.655448914	19.118831635	42.329390069	-71.126694862	1	76199.95853	31.3
6869	2022-07-30	21:10:03.319	210.67364953	5056.167589	1659215403.319	0	899	2.4577216477	2.5068722828	478.51994292	490.13401579	2.1659697171	728.49927526	31.682001114	-1.2011067867	32.655448914	19.121635437	42.329388637	-71.126697726	1	76200.817904	31.381790437
6870	2022-07-30	21:10:04.216	210.67365991	5056.167838	1659215404.216	0	899	2.4577216477	2.5068722828	479.81644602	491.46198608	2.1659697171	728.49509536	31.682001114	-1.1990371871	32.655448914	19.123009334	42.329383613	-71.126695973	1	76201.708087	31.4
6871	2022-07-30	21:10:05.052	210.67366959	5056.16807	1659215405.053	0	899	2.4549433013	2.5046008107	479.82513051	491.60486123	2.1902912702	728.50895883	31.684198986	-1.1739648849	32.655448914	19.125334392	42.329375887	-71.12668922	1	76202.577991	31.342200855
6872	2022-07-30	21:10:05.915	210.67367958	5056.16831	1659215405.916	0	899	2.4549789771	2.5046375263	478.27363529	490.01535225	2.1903050196	728.51248068	31.685815811	-1.1587878466	32.655448914	19.124876022	42.329373181	-71.126682728	1	76203.454369	31.3
6873	2022-07-30	21:10:06.851	210.67369042	5056.16857	1659215406.852	0	899	2.4487777055	2.4978945929	478.27363529	489.91627267	2.1722618965	728.50414392	31.685815811	-1.1586261561	32.655448914	19.124876022	42.329374375	-71.126678126	1	76204.374749	31.33747495
6874	2022-07-30	21:10:07.759	210.67370093	5056.168822	1659215407.76	0	899	2.4487777055	2.4978945929	477.72292088	489.35215219	2.1722618965	728.50306712	31.685815811	-1.1641450615	32.655448914	19.123202153	42.329372354	-71.126675	1	76205.293692	31.4
6875	2022-07-30	21:10:08.607	210.67371073	5056.169058	1659215408.607	0	899	2.4512389036	2.4995174002	477.72292088	489.14130604	2.1337966435	728.49660265	31.685815811	-1.176692009	32.655448914	19.120195389	42.32937027	-71.126674461	1	76206.161736	31.4
6876	2022-07-30	21:10:09.444	210.67372042	5056.16929	1659215409.444	0	899	2.4512389036	2.4995174002	478.3496486	489.78301361	2.1337966435	728.49985085	31.685815811	-1.1811976922	32.655448914	19.117567416	42.329371645	-71.126671709	1	76206.987179	31.4
6877	2022-07-30	21:10:10.312	210.67373046	5056.169531	1659215410.312	0	899	2.4510631307	2.499895835	478.35819619	489.9243964	2.157964607	728.50598993	31.687985591	-1.2073156194	32.655448914	19.115771489	42.329371667	-71.126671667	1	76207.855856	31.4
6878	2022-07-30	21:10:11.188	210.67374061	5056.169775	1659215411.189	0	899	2.4510973517	2.4999310382	480.14517061	491.75464971	2.1579776219	728.49298096	31.689538956	-1.196223855	32.655448914	19.125236511	42.329372891	-71.126671667	1	76208.734469	31.4
6879	2022-07-30	21:10:12.072	210.67375084	5056.17002	1659215412.073	0	899	2.4546034957	2.5037111631	480.14517061	491.80331166	2.1668085201	728.49397409	31.689538956	-1.192720624	32.655448914	19.125143569	42.329381603	-71.126667532	1	76209.62024	31.4
6880	2022-07-30	21:10:12.999	210.67376156	5056.170278	1659215412.999	0	899	2.4546034957	2.5037111631	478.82615261	490.4522673	2.1668085201	728.5045166	31.689538956	-1.1555324793	32.655448914	19.124156952	42.329388385	-71.126665	1	76210.515551	31.4
6881	2022-07-30	21:10:13.907	210.67377208	5056.17053	1659215413.908	0	899	2.4535165932	2.5030338866	478.82615261	490.55487041	2.1854738939	728.49387021	31.689538956	-1.1825558231	32.655448914	19.107779585	42.329388617	-71.126665	1	76211.414916	31.4
6882	2022-07-30	21:10:14.792	210.67378233	5056.170776	1659215414.793	0	899	2.453531274	2.5030489942	479.47291984	491.21751113	2.1854795428	728.49567135	31.690204684	-1.1926774663	32.655448914	19.104624426	42.329384574	-71.126666046	1	76212.313876	31.4
6883	2022-07-30	21:10:15.694	210.67379277	5056.171026	1659215415.695	0	899	2.4542994325	2.5027043563	479.48499218	490.96124155	2.1366601299	728.49468994	31.6932621	-1.1913409233	32.655448914	19.119115829	42.32938	-71.126667675	1	76213.19765	31.4
6884	2022-07-30	21:10:16.573	210.67380294	5056.171271	1659215416.574	0	899	2.4542994325	2.5027043563	479.0984619	490.56545985	2.1366601299	728.49319761	31.6932621	-1.1913409233	32.655448914	19.119115829	42.329381052	-71.126664369	1	76214.126233	31.4
6885	2022-07-30	21:10:17.420	210.67381273	5056.171506	1659215417.42	0	899	2.4556102699	2.5042794856	479.0984619	490.62214957	2.1469750925	728.49496884	31.6932621	-1.2052998969	32.655448914	19.118390077	42.329388005	-71.126660197	1	76214.960552	31.4
6886	2022-07-30	21:10:18.326	210.67382323	5056.171757	1659215418.327	0	899	2.4556102699	2.5042794856	479.41410931	490.9453892	2.1469750925	728.50316736	31.6932621	-1.2157771998	32.655448914	19.11803166	42.329386971	-71.126661362	1	76215.817154	31.4
6887	2022-07-30	21:10:19.201	210.67383336	5056.172001	1659215419.202	0	899	2.475423041	2.5242161098	479.41410931	490.88194427	2.1354384295	728.50036621	31.6932621	-1.1994791031	32.655448914	19.1198349	42.329385454	-71.126662879	1	76216.727564	31.4
6888	2022-07-30	21:10:20.009	210.6738427	5056.172225	1659215420.009	0	899	2.4754859938	2.5242808501	478.49341974	489.93936007	2.135461889	728.4972134	31.696091545	-1.4517978075	32.655448914	19.101405314	42.329385	-71.126664255	1	76217.553106	31.4
6889	2022-07-30	21:10:20.871	210.67385269	5056.172464	1659215420.872	0	899	2.4615855096	2.5100124591	478.49730208	489.92109042	2.1314084859	728.52062988	31.697076797	-1.5396587849	32.655448914	19.094987869	42.329384304	-71.126666391	1	76218.417417	31.4
6890	2022-07-30	21:10:21.736	210.67386269	5056.172704	1659215421.736	0	899	2.4615855096	2.5100124591	477.92163675	489.33168149	2.1314084859	728.50515686	31.697076797	-1.2823601069	32.655448914	19.113350963	42.329382862	-71.126668804	1	76219.282565	31.4
6891	2022-07-30	21:10:22.614	210.67387285	5056.172948	1659215422.614	0	899	2.4556168255	2.5048253185	477.92163675	489.54489599	2.1702915282	728.48714826	31.697076797	-1.1997270939	32.655448914	19.117488798	42.329381408	-71.126670258	1	76220.155024	31.4
6892	2022-07-30	21:10:23.529	210.67388344	5056.173203	1659215423.529	0	899	2.4556168255	2.5048253185	479.22390104	490.8788319	2.1702915282	728.4854126	31.697076797	-1.184830308	32.655448914	19.117673874	42.329379948	-71.126671667	1	76221.031068	31.4
6893	2022-07-30	21:10:24.448	210.67389409	5056.173458	1659215424.449	0	899	2.4549475038	2.5056641232	479.22390104	491.24086354	2.2360571421	728.50939941	31.697076797	-1.2564470768	32.655448914	19.118755341	42.32937846	-71.126671667	1	76221.924272	31.4
6894	2022-07-30	21:10:25.315	210.67390412	5056.173699	1659215425.316	0	899	2.4550143942	2.5057330049	478.69823323	490.70215898	2.2360834617	728.50487473	31.700108345	-1.2574386889	32.655448914	19.119799317	42.329377016	-71.126672984	1	76222.790581	31.4
6895	2022-07-30	21:10:26.194	210.67391428	5056.173943	1659215426.194	0	899	2.457839804	2.5077040586	478.70132049	490.48863229	2.196688635	728.49401855	31.700891495	-1.1473941803	32.655448914	19.121995926	42.329376667	-71.126673333	1	76223.66967	31.4
6896	2022-07-30	21:10:27.019	210.67392383	5056.174172	1659215427.019	0	899	2.457839804	2.5077040586	479.46424627	491.27034398	2.196688635	728.49271741	31.700891495	-1.1473941803	32.655448914	19.121995926	42.329375785	-71.126673333	1	76224.528846	31.4
6897	2022-07-30	21:10:27.930	210.67393439	5056.174425	1659215427.931	0	899	2.4525145928	2.5026298104	479.46424627	491.35589172	2.2122207539	728.48991667	31.700891495	-1.1710545093	32.655448914	19.122602046	42.329374226	-71.126673333	1	76225.464497	31.4
6898	2022-07-30	21:10:28.793	210.67394437	5056.174665	1659215428.794	0	899	2.4525145928	2.5026298104	478.93808192	490.81667747	2.2122207539	728.48742474	31.700891495	-1.188085556	32.655448914	19.120555878	42.329373333	-71.126672791	1	76226.325534	31.4
6899	2022-07-30	21:10:29.618	210.67395392	5056.174894	1659215429.619	0	899	2.452264377	2.5013156838	478.93808192	490.56463804	2.1663944328	728.49231119	31.700891495	-1.188085556	32.655448914	19.120555878	42.329373063	-71.126671396	1	76227.162325	31.4
6900	2022-07-30	21:10:30.451	210.67396356	5056.175126	1659215430.452	0	899	2.4523390514	2.5013925101	477.43556273	489.02580031	2.1664229315	728.49692763	31.704279552	-1.2056124716	32.655448914	19.122087264	42.329371672	-71.126670005	1	76227.996994	31.4
6901	2022-07-30	21:10:31.364	210.67397412	5056.175379	1659215431.364	0	899	2.4557728009	2.5045203755	477.43748015	488.93901807	2.1502249529	728.49841874	31.704767227	-1.2123710028	32.655448914	19.12240425	42.329370173	-71.12667	1	76228.89645	31.4
6902	2022-07-30	21:10:32.234	210.6739842	5056.175621	1659215432.235	0	899	2.4557728009	2.5045203755	477.42992639	488.93128233	2.1502249529	728.49188232	31.704767227	-1.1701813936	32.655448914	19.125597	42.32937	-71.126668701	1	76229.779247	31.4
6903	2022-07-30	21:10:33.155	210.67399486	5056.175877	1659215433.156	0	899	2.4485807866	2.49906663	477.42992639	489.37831329	2.2317586931	728.47778361	31.704767227	-1.351271357	32.655448914	19.114245269	42.329368824	-71.126668333	1	76230.705411	31.4
6904	2022-07-30	21:10:34.046	210.67400516	5056.176124	1659215434.046	0	899	2.4485807866	2.49906663	477.32723438	489.27305125	2.2317586931	728.49859619	31.704767227	-1.6584775448	32.655448914	19.094987869	42.329367397	-71.126667397	1	76231.561734	31.4
6905	2022-07-30	21:10:34.966	210.67401581	5056.176379	1659215434.966	0	899	2.4578121619	2.5061386283	477.33169588	488.72144406	2.1302736958	728.48583136	31.705902239	-1.2718612264	32.655448914	19.113086006	42.329366667	-71.126665856	1	76232.486111	31.4
6906	2022-07-30	21:10:35.913	210.67402677	5056.176643	1659215435.913	0	899	2.4578659632	2.5061939534	478.48755763	489.90499671	2.1302938409	728.4959163	31.708337784	-1.185800415	32.655448914	19.116916038	42.329365203	-71.126665	1	76233.439208	31.4
6907	2022-07-30	21:10:36.851	210.67403763	5056.176903	1659215436.851	0	899	2.4590036156	2.5081068813	478.48755763	490.08353135	2.1628170844	728.48587056	31.708337784	-1.1834289909	32.655448914	19.118299623	42.329359669	-71.126663778	1	76234.366453	31.4
6908	2022-07-30	21:10:37.775	210.67404832	5056.17716	1659215437.775	0	899	2.4590036156	2.5081068813	479.06329281	490.67321926	2.1628170844	728.47906454	31.708337784	-1.1850673971	32.655448914	19.118924526	42.329352245	-71.126658946	1	76235.32643	31.367357002
6909	2022-07-30	21:10:38.707	210.67405911	5056.177419	1659215438.707	0	899	2.4619046714	2.5129443483	479.06329281	491.11876855	2.2437811756	728.46432637	31.708337784	-1.3423893389	32.655448914	19.111819147	42.329349603	-71.126651745	1	76236.238278	31.3
6910	2022-07-30	21:10:39.608	210.67406955	5056.177669	1659215439.609	0	899	2.4619046714	2.5129443483	477.77571412	489.79878836	2.2437811756	728.4723539	31.708337784	-1.4501378536	32.655448914	19.115873337	42.329348148	-71.126645739	1	76237.111345	31.288865546
6911	2022-07-30	21:10:40.513	210.67408002	5056.177921	1659215440.514	0	899	2.4585225392	2.5067916264	477.78460102	489.16826056	2.1271901135	728.47383411	31.710596489	-1.320421387	32.655448914	19.114615042	42.329346567	-71.126638033	1	76238.060081	31.2
6912	2022-07-30	21:10:41.427	210.67409059	5056.178174	1659215441.427	0	899	2.4585582692	2.5068283669	479.79258911	491.22416429	2.1272034691	728.47453864	31.712213516	-1.3020536323	32.655448914	19.101427407	42.329345017	-71.126633384	1	76238.989817	31.2
6913	2022-07-30	21:10:42.336	210.67410112	5056.178427	1659215442.337	0	899	2.4885113821	2.5388242035	479.79258911	491.56595428	2.1892809422	728.49316568	31.712213516	-1.5510523319	32.655448914	19.073381424	42.329347913	-71.126623139	1	76239.873786	31.112621359
6914	2022-07-30	21:10:43.239	210.67411156	5056.178678	1659215443.239	0	899	2.4885113821	2.5388242035	477.89048759	489.61717815	2.1892809422	728.48851043	31.712213516	-1.4134239598	32.655448914	19.090373248	42.329348333	-71.12661651	1	76240.773547	31.1
6915	2022-07-30	21:10:44.099	210.67412153	5056.178917	1659215444.1	0	899	2.5176825134	2.5678567617	477.89205285	489.45028582	2.1585670116	728.47300993	31.712611255	-1.1860483072	32.655448914	19.120829576	42.329351563	-71.126609617	1	76241.645982	31.035401831
6916	2022-07-30	21:10:44.996	210.67413191	5056.179166	1659215444.997	0	899	2.5177584521	2.5679348807	479.37884422	490.97319126	2.1585951386	728.48486328	31.715967178	-1.1652984619	32.655448914	19.124156952	42.329353333	-71.126604079	1	76242.517436	31
6917	2022-07-30	21:10:45.927	210.67414269	5056.179424	1659215445.928	0	899	2.4901277081	2.5387214951	479.37884422	490.73109671	2.1145654923	728.4685774	31.715967178	-1.1605987462	32.655448914	19.124676016	42.329352623	-71.126600956	1	76243.426246	30.957375381
6918	2022-07-30	21:10:46.809	210.67415289	5056.179669	1659215446.81	0	899	2.4901277081	2.5387214951	478.75958453	490.09717222	2.1145654923	728.49555171	31.715967178	-1.1557696695	32.655448914	19.124876022	42.329351144	-71.126598955	1	76244.313609	30.9
6919	2022-07-30	21:10:47.697	210.67416317	5056.179916	1659215447.698	0	899	2.4688386495	2.5192176666	478.75958453	490.617261	2.2092224675	728.48701568	31.715967178	-1.15427135	32.655448914	19.124723434	42.329350342	-71.126595983	1	76245.205128	30.9
6920	2022-07-30	21:10:48.645	210.67417414	5056.180179	1659215448.646	0	899	2.4688386495	2.5192176666	478.0563159	489.89657417	2.2092224675	728.46990118	31.715967178	-1.1688771445	32.655448914	19.123789301	42.329352348	-71.126592993	1	76246.204409	30.879559118
6921	2022-07-30	21:10:49.596	210.67418515	5056.180444	1659215449.597	0	899	2.4657856653	2.514646149	478.06010302	489.55635704	2.1465268967	728.47344243	31.716929189	-1.1604693883	32.655448914	19.122535074	42.329354742	-71.126591151	1	76247.154832	30.8
6922	2022-07-30	21:10:50.494	210.67419554	5056.180693	1659215450.495	0	899	2.4658448263	2.5147069988	477.341182	488.82026945	2.1465491466	728.47283936	31.71959877	-1.1832026243	32.655448914	19.118034363	42.329353333	-71.126588333	1	76248	30.8
6923	2022-07-30	21:10:51.388	210.67420589	5056.180941	1659215451.389	0	899	2.4684114598	2.5173853048	477.341182	488.83460061	2.1491660135	728.46672008	31.71959877	-1.280883422	32.655448914	19.118144181	42.329353333	-71.126586773	1	76248.935936	30.8
6924	2022-07-30	21:10:52.257	210.67421595	5056.181183	1659215452.258	0	899	2.4684114598	2.5173853048	478.08912669	489.60055431	2.1491660135	728.47736849	31.71959877	-1.5038504601	32.655448914	19.118394852	42.329353333	-71.126585401	1	76249.759434	30.8
6925	2022-07-30	21:10:53.098	210.67422568	5056.181416	1659215453.099	0	899	2.4806714243	2.5272612491	478.08912669	488.9836454	2.0365561715	728.47534907	31.71959877	-1.2568781676	32.655448914	19.117479729	42.329353333	-71.126582879	1	76250.636265	30.8
6926	2022-07-30	21:10:53.957	210.67423561	5056.181655	1659215453.957	0	899	2.4806714243	2.5272612491	476.07558491	486.92421977	2.0365561715	728.4796086	31.71959877	-1.3949808253	32.655448914	19.098577373	42.329353333	-71.126580807	1	76251.515779	30.8
6927	2022-07-30	21:10:54.822	210.67424563	5056.181895	1659215454.822	0	899	2.4951261547	2.5451926589	476.08846545	487.68255374	2.1731117568	728.47708918	31.722884159	-1.2432964867	32.655448914	19.080566558	42.329353333	-71.126578751	1	76252.374749	30.8
6928	2022-07-30	21:10:55.709	210.67425589	5056.182141	1659215455.709	0	899	2.4951400773	2.5452069839	478.45774691	490.10956261	2.1731169956	728.4780617	31.72350502	-1.184830308	32.655448914	19.080223083	42.329353333	-71.126576241	1	76253.25534	30.8
6929	2022-07-30	21:10:56.591	210.6742661	5056.182386	1659215456.591	0	899	2.5030826424	2.5536621442	478.45774691	490.19185202	2.1880969658	728.46733002	31.72350502	-1.2410974826	32.655448914	19.085846301	42.329353333	-71.126574811	1	76254.113412	30.8
6930	2022-07-30	21:10:57.430	210.67427582	5056.18262	1659215457.431	0	899	2.5030826424	2.5536621442	478.57113212	490.30801799	2.1880969658	728.4677124	31.72350502	-1.160415411	32.655448914	19.075181961	42.329353333	-71.12657343	1	76254.941815	30.8
6931	2022-07-30	21:10:58.303	210.67428593	5056.182862	1659215458.304	0	899	2.4877924257	2.5367474532	478.57113212	489.99961498	2.1319426629	728.47618255	31.72350502	-1.3641955718	32.655448914	19.077447538	42.329353333	-71.126571974	1	76255.815631	30.8
6932	2022-07-30	21:10:59.210	210.67429641	5056.183114	1659215459.21	0	899	2.4877924257	2.5367474532	478.50086968	489.92767464	2.1319426629	728.46966836	31.72350502	-1.538742596	32.655448914	19.077837647	42.329353333	-71.126570403	1	76256.758403	30.8
6933	2022-07-30	21:11:00.147	210.67430726	5056.183374	1659215460.147	0	899	2.4704651425	2.5198139398	478.51167305	490.11216364	2.1635331469	728.47164129	31.726246752	-1.5077417086	32.655448914	19.09390927	42.329353333	-71.126568905	1	76257.657063	30.8
6934	2022-07-30	21:11:01.065	210.67431788	5056.183629	1659215461.065	0	899	2.4704848997	2.5198342656	478.09705155	489.68753155	2.1635406223	728.47550995	31.727136612	-1.5087333918	32.655448914	19.083824158	42.329353333	-71.126566378	1	76258.586538	30.858653846
6935	2022-07-30	21:11:01.936	210.67432796	5056.183871	1659215461.936	0	899	2.4681262368	2.5174959095	478.09705155	489.70344834	2.1664413168	728.46191487	31.727136612	-1.5038504308	32.655448914	19.083745451	42.329353333	-71.126564193	1	76259.484484	30.9
6936	2022-07-30	21:11:02.821	210.67433821	5056.184117	1659215462.821	0	899	2.4681262368	2.5174959095	478.93269721	490.55938034	2.1664413168	728.47742103	31.727136612	-1.2629576921	32.655448914	19.079862595	42.329353333	-71.126562743	1	76260.354067	30.9
6937	2022-07-30	21:11:03.678	210.67434814	5056.184355	1659215463.679	0	899	2.4708434546	2.5196104332	478.93269721	490.40417548	2.1381979333	728.48901367	31.727136612	-1.1959543473	32.655448914	19.11786327	42.329353333	-71.126561356	1	76261.186165	30.9
6938	2022-07-30	21:11:04.519	210.67435786	5056.184589	1659215464.519	0	899	2.4708612626	2.5196287475	478.91057863	490.38156369	2.1382045914	728.47293313	31.727938557	-1.1882472496	32.655448914	19.120011904	42.329353333	-71.12656	1	76262.041365	30.9
6939	2022-07-30	21:11:05.391	210.67436795	5056.184831	1659215465.391	0	899	2.4846194934	2.5337637132	478.9228209	490.41880687	2.1427020584	728.47459604	31.731042862	-1.1636707783	32.655448914	19.124876022	42.329353333	-71.12656	1	76262.943123	30.9
6940	2022-07-30	21:11:06.299	210.67437847	5056.185083	1659215466.3	0	899	2.4846194934	2.5337637132	479.49378902	491.00348042	2.1427020584	728.46078996	31.731042862	-1.1691358121	32.655448914	19.124442018	42.329353333	-71.126558658	1	76263.804901	30.9
6941	2022-07-30	21:11:07.209	210.67438899	5056.185336	1659215467.209	0	899	2.4733064812	2.5230682545	479.49378902	491.20225443	2.1788247706	728.48179172	31.731042862	-1.2110452091	32.655448914	19.120033049	42.329352103	-71.126557103	1	76264.73817	30.9
6942	2022-07-30	21:11:08.096	210.67439927	5056.185582	1659215468.097	0	899	2.4733064812	2.5230682545	479.21024652	490.91178828	2.1788247706	728.46854103	31.731042862	-1.1583997966	32.655448914	19.12343442	42.329351667	-71.126555663	1	76265.602262	30.9
6943	2022-07-30	21:11:08.996	210.67440968	5056.185832	1659215468.996	0	899	2.4856744609	2.5352862827	479.21024652	490.81808897	2.1617905937	728.46923828	31.731042862	-1.1522772312	32.655448914	19.123796463	42.32935087	-71.126554203	1	76266.477956	30.9
6944	2022-07-30	21:11:09.828	210.67441932	5056.186064	1659215469.829	0	899	2.4857521253	2.5353661803	477.26987952	488.83088058	2.1618197764	728.48924286	31.734519441	-1.2799456554	32.655448914	19.108664797	42.329349454	-71.126553333	1	76267.327731	30.9
6945	2022-07-30	21:11:10.710	210.67442953	5056.186309	1659215470.711	0	899	2.4789032346	2.5266903596	477.27084857	488.43533449	2.0893650913	728.48370361	31.734766006	-1.2890001535	32.655448914	19.107591629	42.329347499	-71.126552916	1	76268.250259	30.9
6946	2022-07-30	21:11:11.628	210.67444014	5056.186563	1659215471.628	0	899	2.4789032346	2.5266903596	477.92702418	489.1068596	2.0893650913	728.478936	31.734766006	-1.2105493924	32.655448914	19.115125858	42.329344689	-71.126551356	1	76269.186408	30.9
6947	2022-07-30	21:11:12.490	210.67445012	5056.186803	1659215472.49	0	899	2.4734899821	2.5212276767	477.92702418	489.11978923	2.0917261753	728.49238637	31.734766006	-1.2263084847	32.655448914	19.11856002	42.329343253	-71.12655	1	76270.024048	30.9
6948	2022-07-30	21:11:13.288	210.67445935	5056.187024	1659215473.288	0	899	2.4734899821	2.5212276767	478.80982041	490.02326002	2.0917261753	728.49442519	31.734766006	-1.1832026243	32.655448914	19.120555878	42.329340588	-71.12655	1	76270.823647	30.9
6949	2022-07-30	21:11:14.160	210.67446944	5056.187267	1659215474.16	0	899	2.4652406945	2.515152636	478.80982041	490.57554807	2.1922777283	728.48768707	31.734766006	-1.2341449008	32.655448914	19.11889843	42.329327019	-71.12655354	1	76271.708037	30.9
6950	2022-07-30	21:11:14.992	210.67447907	5056.187498	1659215474.992	0	899	2.4652902485	2.5152036355	477.29464364	489.02324344	2.1922967681	728.48541583	31.737002682	-1.3869072151	32.655448914	19.096132493	42.329312709	-71.126557687	1	76272.537475	30.9
6951	2022-07-30	21:11:15.858	210.67448911	5056.187739	1659215475.859	0	899	2.4733195491	2.5221460111	477.3001261	488.73499648	2.1386537901	728.49109251	31.738397598	-1.2027236571	32.655448914	19.117710354	42.329300951	-71.12656135	1	76273.404883	30.9
6952	2022-07-30	21:11:16.710	210.67449897	5056.187975	1659215476.711	0	899	2.4733195491	2.5221460111	476.41630604	487.83000239	2.1386537901	728.4898233	31.738397598	-1.3244958974	32.655448914	19.10412172	42.329287101	-71.126565089	1	76274.263314	30.9
6953	2022-07-30	21:11:17.608	210.67450936	5056.188225	1659215477.609	0	899	2.4759163559	2.5254114066	476.41630604	487.97476066	2.1651355466	728.49085241	31.738397598	-1.4191154257	32.655448914	19.093700068	42.329263487	-71.126569748	1	76275.151303	30.9
6954	2022-07-30	21:11:18.517	210.67451988	5056.188477	1659215478.518	0	899	2.4759163559	2.5254114066	477.95131376	489.54700957	2.1651355466	728.48528204	31.738397598	-1.1913409233	32.655448914	19.121995926	42.329254308	-71.126568136	1	76276.05933	30.9
6955	2022-07-30	21:11:19.405	210.67453016	5056.188724	1659215479.406	0	899	2.4651557431	2.5155772717	477.95131376	489.81677923	2.2142864363	728.48019753	31.738397598	-1.1975281475	32.655448914	19.121898045	42.329244394	-71.126565303	1	76276.909091	30.9
6956	2022-07-30	21:11:20.283	210.67454032	5056.188968	1659215480.284	0	899	2.4652117694	2.5156349492	478.54791149	490.42830746	2.21430818	728.48601082	31.740926515	-1.2005354719	32.655448914	19.121173518	42.329238108	-71.126563694	1	76277.783784	30.9
6957	2022-07-30	21:11:21.144	210.67455028	5056.189207	1659215481.144	0	899	2.4650212882	2.513502048	478.55345931	489.97532802	2.13081443	728.48193764	31.742334366	-1.1637678075	32.655448914	19.123684814	42.329231289	-71.126564409	1	76278.645291	30.9
6958	2022-07-30	21:11:22.052	210.6745608	5056.189459	1659215482.053	0	899	2.4650212882	2.513502048	478.2151605	489.62895486	2.13081443	728.48852539	31.742334366	-1.1587878466	32.655448914	19.124156952	42.329223475	-71.126564028	1	76279.582983	30.9
6959	2022-07-30	21:11:22.944	210.67457111	5056.189707	1659215482.944	0	899	2.4665605487	2.5136581585	478.2151605	489.29507142	2.0698939991	728.45671314	31.742334366	-1.2702120053	32.655448914	19.117497792	42.329219175	-71.126564983	1	76280.49499	30.9
6960	2022-07-30	21:11:23.796	210.67458098	5056.189944	1659215483.797	0	899	2.4665605487	2.5136581585	478.37938932	489.4631053	2.0698939991	728.48705933	31.742334366	-1.3066779501	32.655448914	19.11948271	42.329218333	-71.126568413	1	76281.349349	30.9
6961	2022-07-30	21:11:24.671	210.6745911	5056.190186	1659215484.671	0	899	2.4778030884	2.5260576802	478.38336045	489.68882341	2.1103322577	728.4937922	31.743342456	-1.155079814	32.655448914	19.124669688	42.329217959	-71.126573163	1	76282.224449	30.87755511
6962	2022-07-30	21:11:25.532	210.67460106	5056.190426	1659215485.532	0	899	2.4778594692	2.5261156426	478.00262244	489.29920123	2.1103530056	728.48693848	31.745874405	-1.1457666159	32.655448914	19.125957489	42.329216524	-71.126578905	1	76283.085799	30.8
6963	2022-07-30	21:11:26.390	210.674611	5056.190664	1659215486.39	0	899	2.5021691414	2.5522875806	478.00262244	489.62251432	2.1693188264	728.46622856	31.745874405	-1.2693928291	32.655448914	19.120345918	42.329215113	-71.126584546	1	76283.931953	30.8
6964	2022-07-30	21:11:27.272	210.6746212	5056.190909	1659215487.272	0	899	2.5021691414	2.5522875806	477.35256259	488.95665199	2.1693188264	728.46368408	31.745874405	-1.290627718	32.655448914	19.119474411	42.329215	-71.126588831	1	76284.766258	30.8
6965	2022-07-30	21:11:28.151	210.67463139	5056.191153	1659215488.152	0	899	2.4917493842	2.5403552041	477.35256259	488.65225207	2.1137288855	728.47396952	31.745874405	-1.2689077199	32.655448914	19.119031148	42.329215	-71.126594501	1	76285.675214	30.8
6966	2022-07-30	21:11:29.052	210.67464181	5056.191403	1659215489.052	0	899	2.4917493842	2.5403552041	478.13355777	489.45173464	2.1137288855	728.48132122	31.745874405	-1.2027128951	32.655448914	19.116560892	42.329214049	-71.126599518	1	76286.570335	30.8
6967	2022-07-30	21:11:29.946	210.67465215	5056.191652	1659215489.946	0	899	2.4751084181	2.5229443488	478.14638881	489.36006097	2.0946044005	728.47055074	31.749133318	-1.1898102689	32.655448914	19.120181621	42.329211139	-71.126602398	1	76287.438856	30.8
6968	2022-07-30	21:11:30.808	210.67466213	5056.191891	1659215490.808	0	899	2.4751207804	2.5229570553	477.12986821	488.31972525	2.0946089209	728.46727909	31.749689102	-1.184830308	32.655448914	19.120916367	42.32920729	-71.126603855	1	76288.313034	30.8
6969	2022-07-30	21:11:31.688	210.67467233	5056.192136	1659215491.689	0	899	2.4672605693	2.5158327475	477.12986821	488.52892381	2.1328546911	728.4639068	31.749689102	-1.3943772403	32.655448914	19.111834659	42.329205	-71.126605	1	76289.238477	30.8
6970	2022-07-30	21:11:32.532	210.67468209	5056.19237	1659215492.533	0	899	2.4672605693	2.5158327475	479.78157036	491.24397748	2.1328546911	728.47279247	31.749689102	-1.3648531042	32.655448914	19.0940359	42.329204586	-71.126605138	1	76290.08284	30.8
6971	2022-07-30	21:11:33.467	210.67469291	5056.19263	1659215493.467	0	899	2.4723179155	2.520198889	479.78157036	491.05699309	2.0988606771	728.47085996	31.749689102	-1.4225539798	32.655448914	19.083699902	42.329199993	-71.12660668	1	76291.004069	30.8
6972	2022-07-30	21:11:34.405	210.67470377	5056.192891	1659215494.406	0	899	2.4723179155	2.520198889	477.38433902	488.60342404	2.0988606771	728.44311523	31.749689102	-1.1913409233	32.655448914	19.119115829	42.329198401	-71.126609864	1	76291.959308	30.8
6973	2022-07-30	21:11:35.269	210.67471377	5056.193131	1659215495.27	0	899	2.4781117914	2.5288548741	477.39903675	489.26407227	2.216707522	728.46062464	31.753428011	-1.5439057476	32.655448914	19.093349141	42.329196959	-71.12661	1	76292.824825	30.8
6974	2022-07-30	21:11:36.174	210.67472424	5056.193382	1659215496.174	0	899	2.4781134792	2.5288566116	479.57729037	491.49646671	2.2167081744	728.4716332	31.753503799	-1.3378404584	32.655448914	19.108185358	42.329197847	-71.126612362	1	76293.708455	30.8
6975	2022-07-30	21:11:37.013	210.67473395	5056.193615	1659215497.013	0	899	2.4772032261	2.5273645158	479.57729037	491.36356446	2.1925841221	728.4708353	31.753503799	-1.2476727789	32.655448914	19.115142229	42.32920193	-71.126617829	1	76294.53954	30.8
6976	2022-07-30	21:11:37.855	210.67474369	5056.193849	1659215497.855	0	899	2.4772032261	2.5273645158	480.04568007	491.84346548	2.1925841221	728.4563922	31.753503799	-1.1849596185	32.655448914	19.122215587	42.329206276	-71.12662358	1	76295.382766	30.8
6977	2022-07-30	21:11:38.730	210.67475382	5056.194092	1659215498.73	0	899	2.4753423816	2.5232010392	480.04568007	491.30819666	2.0953863582	728.46685185	31.753503799	-1.1750643253	32.655448914	19.123796463	42.329209673	-71.126628452	1	76296.267839	30.8
6978	2022-07-30	21:11:39.621	210.67476414	5056.194339	1659215499.622	0	899	2.4753423816	2.5232010392	478.55926861	489.78691199	2.0953863582	728.46017759	31.753503799	-1.2058496191	32.655448914	19.124525702	42.3292142	-71.126633622	1	76297.173421	30.8
6979	2022-07-30	21:11:40.536	210.67477472	5056.194593	1659215500.536	0	899	2.4852428316	2.5343682364	478.5725	490.0527686	2.1413708198	728.47270718	31.756861541	-1.1517597437	32.655448914	19.124876022	42.329218273	-71.126634635	1	76298.036489	30.796351085
6980	2022-07-30	21:11:41.404	210.67478477	5056.194834	1659215501.404	0	899	2.4852475845	2.5343731247	480.94997603	492.48728664	2.1413725894	728.45781299	31.757074356	-1.1991341698	32.655448914	19.122205229	42.329216846	-71.126626075	1	76298.892505	30.710749507
6981	2022-07-30	21:11:42.289	210.67479501	5056.19508	1659215502.289	0	899	2.4768622374	2.5247237974	480.94997603	492.22744332	2.0942495491	728.44764194	31.757074356	-1.2207571813	32.655448914	19.118454573	42.329214075	-71.126619816	1	76299.777555	30.777755511
6982	2022-07-30	21:11:43.203	210.67480559	5056.195334	1659215503.203	0	899	2.4768622374	2.5247237974	478.50796667	489.72817295	2.0942495491	728.45031738	31.757074356	-1.188085556	32.655448914	19.120916367	42.32921091	-71.126614699	1	76300.726891	30.8
6983	2022-07-30	21:11:44.076	210.67481571	5056.195577	1659215504.077	0	899	2.4716089703	2.5216996097	478.50796667	490.27801983	2.194414574	728.46752445	31.757074356	-1.2738445887	32.655448914	19.112452551	42.329208959	-71.126615415	1	76301.624619	30.8
6984	2022-07-30	21:11:44.957	210.6748259	5056.195822	1659215504.958	0	899	2.4716529665	2.5217448907	478.86917915	490.64821003	2.1944314528	728.47268091	31.759055169	-1.3690784909	32.655448914	19.105531528	42.329208333	-71.126616667	1	76302.49757	30.8
6985	2022-07-30	21:11:45.786	210.67483549	5056.196052	1659215505.786	0	899	2.4743152407	2.5238651118	478.87592902	490.51453723	2.1688616224	728.46553939	31.760766983	-1.2340155516	32.655448914	19.12038894	42.329207798	-71.126617202	1	76303.321281	30.8
6986	2022-07-30	21:11:46.617	210.6748451	5056.196283	1659215506.617	0	899	2.4743152407	2.5238651118	477.61942465	489.22749476	2.1688616224	728.4704024	31.760766983	-1.1879346884	32.655448914	19.119148558	42.329206667	-71.126618333	1	76304.171598	30.8
6987	2022-07-30	21:11:47.421	210.67485442	5056.196506	1659215507.422	0	899	2.4806338873	2.5304127059	477.61942465	489.25152636	2.1732449541	728.48681641	31.760766983	-1.184830308	32.655448914	19.1198349	42.329206667	-71.126618333	1	76304.965483	30.8
6988	2022-07-30	21:11:48.266	210.6748642	5056.196741	1659215508.267	0	899	2.4806338873	2.5304127059	478.66262731	490.32013553	2.1732449541	728.47796307	31.760766983	-1.2119937977	32.655448914	19.116114585	42.329205375	-71.126618333	1	76305.77512	30.8
6989	2022-07-30	21:11:49.131	210.67487421	5056.196981	1659215509.132	0	899	2.478825898	2.5283922775	478.66262731	490.27867872	2.1656995013	728.47337938	31.760766983	-1.3171229157	32.655448914	19.101853377	42.329203896	-71.126618333	1	76306.662461	30.8
6990	2022-07-30	21:11:49.993	210.67488418	5056.19722	1659215509.993	0	899	2.4788951171	2.5284634906	478.85852059	490.4794695	2.1657256331	728.46337486	31.763874319	-1.2249071764	32.655448914	19.114849179	42.329202432	-71.126618333	1	76307.540541	30.8
6991	2022-07-30	21:11:50.845	210.67489405	5056.197457	1659215510.846	0	899	2.4739655711	2.5226825316	478.86130968	490.30474602	2.1334036752	728.45848963	31.76458168	-1.2323879454	32.655448914	19.110618427	42.329201048	-71.126618333	1	76308.371348	30.8
6992	2022-07-30	21:11:51.717	210.67490413	5056.197699	1659215511.717	0	899	2.4739655711	2.5226825316	479.14969502	490.60002295	2.1334036752	728.4729586	31.76458168	-1.2069060368	32.655448914	19.11488917	42.329199654	-71.126618333	1	76309.207739	30.8
6993	2022-07-30	21:11:52.601	210.67491437	5056.197945	1659215512.602	0	899	2.4779483284	2.5287090207	479.14969502	491.06318016	2.2176047008	728.45574951	31.76458168	-1.1978515387	32.655448914	19.118394852	42.329198143	-71.126618333	1	76310.114316	30.8
6994	2022-07-30	21:11:53.466	210.67492438	5056.198185	1659215513.466	0	899	2.4779483284	2.5287090207	479.86675603	491.79807004	2.2176047008	728.48656216	31.76458168	-1.2357941976	32.655448914	19.117869636	42.329196609	-71.126618333	1	76311.034517	30.8
6995	2022-07-30	21:11:54.319	210.67493426	5056.198422	1659215514.32	0	899	2.4767556058	2.5270350227	479.86675603	491.69018057	2.1980341043	728.49131644	31.76458168	-1.1539047956	32.655448914	19.125236511	42.329195205	-71.126618333	1	76311.876726	30.8
6996	2022-07-30	21:11:55.163	210.67494402	5056.198656	1659215515.163	0	899	2.4768086849	2.5270896545	478.18157237	489.96358751	2.1980544595	728.48017449	31.766966498	-1.1646839996	32.655448914	19.122375488	42.329193783	-71.126618333	1	76312.730417	30.8
6997	2022-07-30	21:11:56.101	210.67495488	5056.198917	1659215516.102	0	899	2.4802020954	2.5294337632	478.18636129	489.70574412	2.1501892764	728.48850356	31.768182755	-1.1803569249	32.655448914	19.105860716	42.329192226	-71.126618333	1	76313.664694	30.8
6998	2022-07-30	21:11:56.990	210.67496517	5056.199164	1659215516.991	0	899	2.4802020954	2.5294337632	479.15004305	490.69264072	2.1501892764	728.49612124	31.768182755	-1.4277171449	32.655448914	19.104051666	42.329189835	-71.126619249	1	76314.54955	30.8
6999	2022-07-30	21:11:57.842	210.67497502	5056.199401	1659215517.842	0	899	2.4841463501	2.5333834076	479.15004305	490.67550453	2.1470720762	728.49670208	31.768182755	-1.4149438522	32.655448914	19.113517142	42.329187674	-71.12662	1	76315.395464	30.8
7000	2022-07-30	21:11:58.678	210.67498471	5056.199633	1659215518.679	0	899	2.4841463501	2.5333834076	479.50703618	491.04108476	2.1470720762	728.48114014	31.768182755	-1.2629576921	32.655448914	19.120195389	42.329185919	-71.126620374	1	76316.224449	30.8
7001	2022-07-30	21:11:59.594	210.6749953	5056.199887	1659215519.594	0	899	2.4912181287	2.5391944031	479.50925687	490.71478915	2.0873055227	728.48209406	31.768745208	-1.2993157636	32.655448914	19.120412056	42.329180943	-71.126620232	1	76317.143438	30.8
7002	2022-07-30	21:12:00.525	210.67500608	5056.200146	1659215520.525	0	899	2.4912882039	2.5392664222	478.42519736	489.6055356	2.0873308941	728.47898612	31.771875381	-1.1896162278	32.655448914	19.123249951	42.329166107	-71.126610828	1	76318.083883	30.8
7003	2022-07-30	21:12:01.413	210.67501635	5056.200393	1659215521.413	0	899	2.4850292009	2.5342427464	478.42519736	489.92360179	2.145319084	728.47116998	31.771875381	-1.2147101519	32.655448914	19.11317118	42.329160528	-71.126602458	1	76318.920829	30.8
7004	2022-07-30	21:12:02.260	210.67502617	5056.200628	1659215522.261	0	899	2.4850292009	2.5342427464	479.09865548	490.61324571	2.145319084	728.46466064	31.771875381	-1.2564470768	32.655448914	19.111911774	42.329168034	-71.126598989	1	76319.803365	30.8
7005	2022-07-30	21:12:03.203	210.67503708	5056.20089	1659215523.204	0	899	2.4841366905	2.5343674442	479.09865548	490.85649233	2.1895535341	728.47979332	31.771875381	-1.5396587849	32.655448914	19.080942154	42.32917475	-71.126594771	1	76320.712535	30.871253534
7006	2022-07-30	21:12:04.164	210.67504819	5056.201157	1659215524.164	0	899	2.4841366905	2.5343674442	478.1925862	489.92818668	2.1895535341	728.48474323	31.771875381	-1.2429946748	32.655448914	19.112435423	42.329182136	-71.126591146	1	76321.656313	30.9
7007	2022-07-30	21:12:05.118	210.67505925	5056.201422	1659215525.119	0	899	2.49201723	2.5431597498	478.19336284	490.10497004	2.2215901193	728.47637131	31.772072634	-1.2138478172	32.655448914	19.114963481	42.329188214	-71.126592143	1	76322.642857	30.964285714
7008	2022-07-30	21:12:06.023	210.67506971	5056.201673	1659215526.023	0	899	2.4920961889	2.5432410437	477.88779158	489.79195418	2.221620537	728.47988063	31.775598526	-1.1506495476	32.655448914	19.111553192	42.329189044	-71.126593333	1	76323.573754	31
7009	2022-07-30	21:12:06.877	210.67507959	5056.20191	1659215526.877	0	899	2.5106987072	2.5614096109	477.88779158	489.60269996	2.1871459762	728.47318414	31.775598526	-1.3886534615	32.655448914	19.098732171	42.329187607	-71.12659406	1	76324.435872	31
7010	2022-07-30	21:12:07.737	210.67508956	5056.202149	1659215527.738	0	899	2.5106987072	2.5614096109	478.29013185	490.01490317	2.1871459762	728.46889875	31.775598526	-1.5037318081	32.655448914	19.095793831	42.329186177	-71.12659549	1	76325.293886	31
7011	2022-07-30	21:12:08.634	210.67509993	5056.202398	1659215528.634	0	899	2.4988602312	2.5479679486	478.29013185	489.69671995	2.12917443	728.46791693	31.775598526	-1.2630546267	32.655448914	19.095697693	42.329184717	-71.126596667	1	76326.169651	31
7012	2022-07-30	21:12:09.513	210.6751101	5056.202643	1659215529.513	0	899	2.4988863716	2.547994829	478.02235908	489.42261391	2.1291840549	728.47404389	31.77676264	-1.2767441731	32.655448914	19.079117908	42.329183336	-71.126596667	1	76326.998115	31
7013	2022-07-30	21:12:10.394	210.6751203	5056.202887	1659215530.394	0	899	2.4885323911	2.5390577105	478.03219122	489.81201257	2.1983252603	728.46668289	31.779260635	-1.5557305497	32.655448914	19.059480831	42.329180397	-71.126596667	1	76327.880762	31
7014	2022-07-30	21:12:11.288	210.67513065	5056.203136	1659215531.288	0	899	2.4885323911	2.5390577105	479.49643171	491.31233534	2.1983252603	728.45864929	31.779260635	-1.6080203056	32.655448914	19.078062057	42.329178598	-71.126596667	1	76328.841477	31
7015	2022-07-30	21:12:12.210	210.67514133	5056.203392	1659215532.211	0	899	2.4860596212	2.5349027615	479.49643171	490.9287287	2.1286179923	728.46450543	31.779260635	-1.5147589745	32.655448914	19.073641127	42.329175926	-71.126596667	1	76329.722119	31
7016	2022-07-30	21:12:13.115	210.67515179	5056.203643	1659215533.115	0	899	2.4860596212	2.5349027615	480.71078486	492.17203482	2.1286179923	728.47041735	31.779260635	-1.4636657349	32.655448914	19.073831558	42.329173991	-71.126595657	1	76330.605606	31
7017	2022-07-30	21:12:13.971	210.67516171	5056.203881	1659215533.972	0	899	2.489807024	2.5405667785	480.71078486	492.60569327	2.2072135484	728.4637815	31.779260635	-1.6056920061	32.655448914	19.095120158	42.32917086	-71.126590053	1	76331.494658	31
7018	2022-07-30	21:12:14.815	210.67517148	5056.204116	1659215534.816	0	899	2.489807024	2.5405667785	479.17316725	491.0300282	2.2072135484	728.4630127	31.779260635	-1.6731264591	32.655448914	19.102909088	42.329165855	-71.126580663	1	76332.371743	31
7019	2022-07-30	21:12:15.674	210.67518142	5056.204354	1659215535.675	0	899	2.4955016145	2.5452629511	479.18110437	490.77732983	2.1598064576	728.46291811	31.78127237	-1.4447698127	32.655448914	19.107955844	42.329160141	-71.126570664	1	76333.228797	31.022879684
7020	2022-07-30	21:12:16.552	210.67519159	5056.204598	1659215536.553	0	899	2.4955427298	2.5453052476	478.38260593	489.95959209	2.1598218353	728.47428924	31.78310585	-1.1898317795	32.655448914	19.120369816	42.32915516	-71.126561506	1	76334.096192	31.1
7021	2022-07-30	21:12:17.398	210.67520137	5056.204833	1659215537.398	0	899	2.4825035429	2.5307376433	478.38260593	489.66174658	2.1055352312	728.47460938	31.78310585	-1.188085556	32.655448914	19.120555878	42.329156571	-71.126560095	1	76334.942886	31.1
7022	2022-07-30	21:12:18.273	210.6752115	5056.205076	1659215538.274	0	899	2.4825035429	2.5307376433	478.11923677	489.39216779	2.1055352312	728.47125123	31.78310585	-1.2429731145	32.655448914	19.120235974	42.329160832	-71.126553057	1	76335.833164	31.1
7023	2022-07-30	21:12:19.230	210.67522258	5056.205342	1659215539.231	0	899	2.4840590943	2.5336743466	478.12774591	489.71773477	2.1633155138	728.46264123	31.785267344	-1.5343123209	32.655448914	19.11697581	42.32916299	-71.126543729	1	76336.793794	31.1
7024	2022-07-30	21:12:20.109	210.67523275	5056.205586	1659215540.11	0	899	2.4840891843	2.5337053026	478.68097474	490.28443629	2.1633268383	728.45740676	31.786615372	-1.720328331	32.655448914	19.114793777	42.329163333	-71.126533799	1	76337.674349	31.1
7025	2022-07-30	21:12:20.963	210.67524263	5056.205823	1659215540.963	0	899	2.5003326912	2.5491425788	478.68097474	490.02065592	2.1152861941	728.45550537	31.786615372	-1.720328331	32.655448914	19.114793777	42.329164201	-71.126521321	1	76338.52071	31.047928994
7026	2022-07-30	21:12:21.809	210.67525242	5056.206058	1659215541.809	0	899	2.5003326912	2.5491425788	479.64781872	491.01040388	2.1152861941	728.45562987	31.786615372	-1.2399872091	32.655448914	19.118986787	42.329166114	-71.126510548	1	76339.334262	31
7027	2022-07-30	21:12:22.709	210.67526284	5056.206308	1659215542.709	0	899	2.5072273331	2.5572693995	479.64781872	491.26627643	2.1617935016	728.4750152	31.786615372	-1.4673090328	32.655448914	19.111273166	42.329169328	-71.126503011	1	76340.198913	31.019891304
7028	2022-07-30	21:12:23.563	210.67527273	5056.206546	1659215543.564	0	899	2.5072273331	2.5572693995	478.6070284	490.20027516	2.1617935016	728.47510251	31.786615372	-1.4008231542	32.655448914	19.114001457	42.329173527	-71.126494224	1	76341.116371	31.1
7029	2022-07-30	21:12:24.430	210.67528277	5056.206786	1659215544.431	0	899	2.4939188904	2.542812632	478.6070284	489.99384469	2.1241949279	728.4730835	31.786615372	-1.196223855	32.655448914	19.123796463	42.329174952	-71.126488524	1	76341.9714	31.1
7030	2022-07-30	21:12:25.301	210.67529284	5056.207028	1659215545.301	0	899	2.4939704098	2.5428656065	478.66839317	490.05677351	2.1242138915	728.47687455	31.788914295	-1.1730163066	32.655448914	19.120285918	42.329175	-71.126484251	1	76342.816505	31.1
7031	2022-07-30	21:12:26.233	210.67530362	5056.207287	1659215546.233	0	899	2.4888563902	2.5378917414	478.67436703	490.11923322	2.1344778483	728.46574998	31.790430069	-1.1723048592	32.655448914	19.122493971	42.329176261	-71.12647955	1	76343.756619	31.024338086
7032	2022-07-30	21:12:27.167	210.67531444	5056.207547	1659215547.168	0	899	2.4888563902	2.5378917414	479.56736727	491.03358466	2.1344778483	728.46800181	31.790430069	-1.5005950928	32.655448914	19.083824158	42.329170766	-71.126466533	1	76344.708037	31.070803662
7033	2022-07-30	21:12:28.023	210.67532434	5056.207784	1659215548.023	0	899	2.4921539909	2.5434249161	479.56736727	491.54266247	2.2269357543	728.44466092	31.790430069	-1.2824786807	32.655448914	19.10965149	42.329163872	-71.126454529	1	76345.535344	31.1
7034	2022-07-30	21:12:28.862	210.67533406	5056.208017	1659215548.863	0	899	2.4921539909	2.5434249161	480.07964363	492.0677309	2.2269357543	728.4525385	31.790430069	-1.1590249136	32.655448914	19.124756971	42.329158764	-71.126447098	1	76346.370726	31.1
7035	2022-07-30	21:12:29.790	210.6753448	5056.208275	1659215549.791	0	899	2.4922963719	2.541887139	480.08022839	491.67317549	2.1552617294	728.47345375	31.790578008	-1.183730832	32.655448914	19.124185524	42.329153836	-71.126444434	1	76347.339679	31.1
7036	2022-07-30	21:12:30.680	210.6753551	5056.208522	1659215550.681	0	899	2.4923764404	2.5419695029	478.63152766	490.18965597	2.1552916527	728.48188832	31.794153214	-1.1562546965	32.655448914	19.125076559	42.329146493	-71.126443333	1	76348.220841	31.1
7037	2022-07-30	21:12:31.542	210.67536507	5056.208762	1659215551.542	0	899	2.4880639285	2.5389859407	478.63152766	490.52136646	2.2156477449	728.4724109	31.794153214	-1.1539047956	32.655448914	19.125597	42.329139286	-71.126443254	1	76349.04757	31.1
7038	2022-07-30	21:12:32.443	210.6753755	5056.209012	1659215552.443	0	899	2.4880639285	2.5389859407	479.22190303	491.12640753	2.2156477449	728.45995487	31.794153214	-1.1539047956	32.655448914	19.117584014	42.32912531	-71.126441701	1	76349.979317	31.1
7039	2022-07-30	21:12:33.292	210.67538534	5056.209248	1659215553.293	0	899	2.4942160446	2.5451650096	479.22190303	491.10323114	2.2114385503	728.45987605	31.794153214	-1.1517705602	32.655448914	19.110306051	42.329116934	-71.126440322	1	76350.806608	31.1
7040	2022-07-30	21:12:34.134	210.67539507	5056.209482	1659215554.134	0	899	2.4942160446	2.5451650096	479.13136194	491.01044528	2.2114385503	728.45340188	31.794153214	-1.2320321798	32.655448914	19.121274948	42.329115	-71.126433669	1	76351.633136	31.1
7041	2022-07-30	21:12:35.000	210.67540509	5056.209722	1659215555	0	899	2.4904181379	2.5399121285	479.13136194	490.6874681	2.1527283695	728.45440674	31.794153214	-1.2320321798	32.655448914	19.121274948	42.329111541	-71.126424811	1	76352.518908	31.1
7042	2022-07-30	21:12:35.888	210.67541538	5056.209969	1659215555.889	0	899	2.4905002257	2.5399965668	480.0047121	491.58205136	2.152759035	728.46233929	31.797821386	-1.1544221955	32.655448914	19.123421663	42.32910759	-71.126417029	1	76353.445708	31.1
7043	2022-07-30	21:12:36.769	210.67542557	5056.210214	1659215556.769	0	899	2.4872487466	2.5358816106	480.00480874	491.39428488	2.1186358949	728.4595252	31.79784584	-1.2046100043	32.655448914	19.119772652	42.329106118	-71.12641059	1	76354.329187	31.1
7044	2022-07-30	21:12:37.628	210.67543551	5056.210452	1659215557.628	0	899	2.4872487466	2.5358816106	478.82689352	490.18842028	2.1186358949	728.44778463	31.79784584	-1.2336598635	32.655448914	19.117673874	42.329104496	-71.126404748	1	76355.151052	31.1
7045	2022-07-30	21:12:38.536	210.67544602	5056.210704	1659215558.536	0	899	2.4923800149	2.5430606073	478.82689352	490.64436503	2.2016101886	728.45691969	31.79784584	-1.1989617158	32.655448914	19.118504669	42.329101594	-71.126403261	1	76356.021739	31.1
7046	2022-07-30	21:12:39.375	210.67545573	5056.210938	1659215559.375	0	899	2.4923800149	2.5430606073	478.79374929	490.6104028	2.2016101886	728.44754574	31.79784584	-1.1780609879	32.655448914	19.123548482	42.329098554	-71.126400221	1	76356.933696	31.1
7047	2022-07-30	21:12:40.207	210.67546537	5056.211169	1659215560.208	0	899	2.4872836751	2.5346749273	478.79992541	489.86945204	2.0655293465	728.45020218	31.799412544	-1.1768536994	32.655448914	19.124444962	42.329099602	-71.126394924	1	76357.761341	31.1
7048	2022-07-30	21:12:41.046	210.67547507	5056.211402	1659215561.046	0	899	2.4873264146	2.5347188398	478.67701133	489.74378036	2.0655446856	728.45068481	31.801324844	-1.1765195155	32.655448914	19.124807358	42.329106967	-71.126393333	1	76358.597194	31.1
7049	2022-07-30	21:12:41.977	210.67548586	5056.211661	1659215561.978	0	899	2.4857120854	2.5362561242	478.67701133	490.49055691	2.2015689363	728.44434483	31.801324844	-1.2122201493	32.655448914	19.120572589	42.329114319	-71.126394218	1	76359.530531	31.1
7050	2022-07-30	21:12:42.881	210.67549631	5056.211911	1659215562.881	0	899	2.4857120854	2.5362561242	479.18994055	491.01614501	2.2015689363	728.47205439	31.801324844	-1.1620754659	32.655448914	19.124568813	42.329118116	-71.126395725	1	76360.43487	31.1
7051	2022-07-30	21:12:43.782	210.67550675	5056.212162	1659215563.783	0	899	2.5167601028	2.569090641	479.18994055	491.28425901	2.2502523743	728.45499688	31.801324844	-1.1803138082	32.655448914	19.120929314	42.329120531	-71.12639826	1	76361.318567	31.1
7052	2022-07-30	21:12:44.641	210.67551668	5056.2124	1659215564.641	0	899	2.5167691707	2.5690999806	480.05419771	492.17034858	2.2502558783	728.47158389	31.801725817	-1.2217057935	32.655448914	19.117750269	42.329121434	-71.126402365	1	76362.139607	31.1
7053	2022-07-30	21:12:45.506	210.67552669	5056.212641	1659215565.506	0	899	2.5490952246	2.6000925797	480.06756982	491.72365519	2.1667773955	728.44732666	31.805109024	-1.3817763329	32.655448914	19.118394852	42.329119893	-71.12640688	1	76363.032039	31.1
7054	2022-07-30	21:12:46.410	210.67553715	5056.212892	1659215566.41	0	899	2.5490952246	2.6000925797	479.25037714	490.886621	2.1667773955	728.46563397	31.805109024	-1.3172738126	32.655448914	19.081419269	42.329116968	-71.126412731	1	76363.909709	31.1
7055	2022-07-30	21:12:47.246	210.67554683	5056.213124	1659215567.246	0	899	2.5307058572	2.5820288163	479.25037714	491.04668682	2.1958671315	728.46035463	31.805109024	-1.2255000365	32.655448914	19.101764578	42.329120573	-71.126418542	1	76364.781283	31.1
7056	2022-07-30	21:12:48.091	210.67555661	5056.213359	1659215568.091	0	899	2.5307058572	2.5820288163	479.80180524	491.61168782	2.1958671315	728.44240424	31.805109024	-1.1507681427	32.655448914	19.124650778	42.329124907	-71.12642216	1	76365.648016	31.1
7057	2022-07-30	21:12:49.033	210.67556752	5056.213621	1659215569.034	0	899	2.5064159571	2.5575018688	479.80180524	491.67131654	2.2066865269	728.44407765	31.805109024	-1.1956956608	32.655448914	19.122342103	42.329129438	-71.126423333	1	76366.554318	31.1
7058	2022-07-30	21:12:49.963	210.67557829	5056.213879	1659215569.964	0	899	2.5064383513	2.5575249207	478.94724082	490.79565848	2.206695048	728.44531856	31.806103372	-1.2214901653	32.655448914	19.120982176	42.32913632	-71.126423333	1	76367.465357	31.053464323
7059	2022-07-30	21:12:50.862	210.67558869	5056.214129	1659215570.863	0	899	2.4979602181	2.5486636934	478.95776083	490.75729148	2.1977619493	728.44122314	31.808771133	-1.1750643253	32.655448914	19.123075485	42.329141667	-71.126423333	1	76368.395036	31
7060	2022-07-30	21:12:51.779	210.67559929	5056.214383	1659215571.779	0	899	2.4979602181	2.5486636934	479.68310443	491.50050454	2.1977619493	728.44497903	31.808771133	-1.1988647205	32.655448914	19.123733811	42.329141147	-71.126422813	1	76369.31197	31
7061	2022-07-30	21:12:52.637	210.67560922	5056.214621	1659215572.637	0	899	2.4960293971	2.5453999713	479.68310443	491.1974979	2.1427307315	728.45629923	31.808771133	-1.2378206158	32.655448914	19.124277835	42.32914	-71.126421667	1	76370.136752	31
7062	2022-07-30	21:12:53.486	210.67561905	5056.214857	1659215573.486	0	899	2.4960293971	2.5453999713	478.07124688	489.54694905	2.1427307315	728.45172119	31.808771133	-1.1490218639	32.655448914	19.124156952	42.32914	-71.126421667	1	76371.038104	31
7063	2022-07-30	21:12:54.384	210.67562944	5056.215107	1659215574.384	0	899	2.5010283742	2.5510443952	478.07249824	489.67555243	2.1659407728	728.45269331	31.809089042	-1.1511237984	32.655448914	19.124125916	42.32914	-71.126421667	1	76371.872677	31
7064	2022-07-30	21:12:55.305	210.67564012	5056.215363	1659215575.306	0	899	2.5011042141	2.5511224203	478.61963529	490.23612471	2.165969159	728.4630127	31.81246376	-1.1734366417	32.655448914	19.123796463	42.32914	-71.12642302	1	76372.811789	31
7065	2022-07-30	21:12:56.239	210.67565091	5056.215622	1659215576.239	0	899	2.5003997663	2.5512357724	478.61963529	490.43020408	2.201285041	728.47762516	31.81246376	-1.1732103343	32.655448914	19.121638266	42.32914	-71.126424626	1	76373.775826	31
7066	2022-07-30	21:12:57.119	210.67566111	5056.215867	1659215577.12	0	899	2.5003997663	2.5512357724	478.49332716	490.30077913	2.201285041	728.46453857	31.81246376	-1.1539047956	32.655448914	19.124156952	42.329141109	-71.126426109	1	76374.665331	31
7067	2022-07-30	21:12:57.993	210.67567123	5056.216109	1659215577.994	0	899	2.4949836033	2.5453587987	478.49332716	490.21880298	2.1863676258	728.46822251	31.81246376	-1.2014409146	32.655448914	19.119735364	42.329142568	-71.126427568	1	76375.541082	31
7068	2022-07-30	21:12:58.848	210.67568112	5056.216347	1659215578.849	0	899	2.4949836033	2.5453587987	478.15070195	489.86778173	2.1863676258	728.46564529	31.81246376	-1.398139146	32.655448914	19.101276019	42.329148045	-71.126433718	1	76376.403866	31
7069	2022-07-30	21:12:59.677	210.67569072	5056.216577	1659215579.678	0	899	2.4962815749	2.5458241755	478.15070195	489.66730172	2.1498385582	728.46270752	31.81246376	-1.1571601629	32.655448914	19.123435974	42.329159459	-71.126444505	1	76377.243243	31.024324324
7070	2022-07-30	21:13:00.528	210.67570056	5056.216813	1659215580.528	0	899	2.4963614135	2.545906297	480.84719792	492.42890866	2.1498682758	728.47215948	31.816023201	-1.5145110239	32.655448914	19.078256872	42.329174589	-71.126454432	1	76378.094188	31.1
7071	2022-07-30	21:13:01.467	210.67571144	5056.217074	1659215581.468	0	899	2.5178048992	2.5670687887	480.84748356	492.26476532	2.1200526458	728.47708271	31.816095352	-1.2221369704	32.655448914	19.114693888	42.329187307	-71.126465408	1	76379.034951	31.1
7072	2022-07-30	21:13:02.371	210.6757219	5056.217326	1659215582.372	0	899	2.5178048992	2.5670687887	479.40674599	490.78981876	2.1200526458	728.47417404	31.816095352	-1.1585722238	32.655448914	19.123582221	42.329203398	-71.126475647	1	76379.912621	31.1
7073	2022-07-30	21:13:03.229	210.67573182	5056.217564	1659215583.229	0	899	2.5169575475	2.566431822	479.40674599	490.84249552	2.1296349095	728.46232918	31.816095352	-1.1756032855	32.655448914	19.121683121	42.329221389	-71.126484231	1	76380.75641	31.1
7074	2022-07-30	21:13:04.062	210.67574146	5056.217795	1659215584.062	0	899	2.5169575475	2.566431822	479.38845839	490.82377169	2.1296349095	728.46161293	31.816095352	-1.1913409233	32.655448914	19.123075485	42.329234747	-71.126493737	1	76381.605998	31.160599793
7075	2022-07-30	21:13:04.911	210.6757513	5056.218031	1659215584.912	0	899	2.5135453581	2.5644428972	479.38845839	491.17017344	2.1925989737	728.46026611	31.816095352	-1.1913409233	32.655448914	19.123075485	42.32924442	-71.12650128	1	76382.442036	31.2
7076	2022-07-30	21:13:05.753	210.67576103	5056.218265	1659215585.753	0	899	2.5136176008	2.5645172479	478.66081981	490.42480174	2.1926262107	728.47350589	31.819294039	-1.2488476922	32.655448914	19.119835797	42.32925266	-71.126506774	1	76383.266026	31.2
7077	2022-07-30	21:13:06.575	210.67577054	5056.218493	1659215586.575	0	899	2.5089150806	2.5579825433	478.66252587	490.02270032	2.119100136	728.46088253	31.819726944	-1.1723372265	32.655448914	19.123197556	42.329260637	-71.126511454	1	76384.127358	31.2
7078	2022-07-30	21:13:07.427	210.67578041	5056.21873	1659215587.427	0	899	2.5089150806	2.5579825433	480.33906731	491.73903138	2.119100136	728.47583816	31.819726944	-1.1571601629	32.655448914	19.124876022	42.329264656	-71.126510115	1	76384.931132	31.2
7079	2022-07-30	21:13:08.296	210.67579047	5056.218971	1659215588.297	0	899	2.5037447687	2.5525788345	480.33906731	491.70810921	2.1134850227	728.47854149	31.819726944	-1.1909636354	32.655448914	19.122892178	42.329265	-71.126512791	1	76385.837185	31.283718487
7080	2022-07-30	21:13:09.144	210.67580028	5056.219207	1659215589.144	0	899	2.5037447687	2.5525788345	479.44508408	490.79296649	2.1134850227	728.46157736	31.819726944	-1.2423479297	32.655448914	19.119744977	42.329266156	-71.126513333	1	76386.693387	31.3
7081	2022-07-30	21:13:10.012	210.67581032	5056.219448	1659215590.012	0	899	2.4952937547	2.5464976114	479.45896548	491.40071509	2.2213390674	728.47602531	31.823243539	-1.5005520061	32.655448914	19.077617734	42.329271355	-71.126516146	1	76387.562563	31.3
7082	2022-07-30	21:13:10.953	210.67582123	5056.219709	1659215590.954	0	899	2.4952942803	2.5464981525	478.79628019	490.72152559	2.2213392697	728.46405595	31.823266983	-1.2402459628	32.655448914	19.112532698	42.32927976	-71.126521506	1	76388.475966	31.3
7083	2022-07-30	21:13:11.864	210.67583176	5056.219962	1659215591.864	0	899	2.4939066262	2.544757009	478.79628019	490.64546501	2.2075134716	728.45535056	31.823266983	-1.1896054374	32.655448914	19.120710373	42.329288102	-71.12652438	1	76389.37224	31.3
7084	2022-07-30	21:13:12.730	210.67584178	5056.220203	1659215592.73	0	899	2.4939066262	2.544757009	480.38856915	492.27715973	2.2075134716	728.46819058	31.823266983	-1.2011067867	32.655448914	19.121635437	42.329294231	-71.126523782	1	76390.269269	31.3
7085	2022-07-30	21:13:13.604	210.6758519	5056.220446	1659215593.604	0	899	2.5036865095	2.5528861493	480.38856915	491.8445186	2.1290503429	728.46060646	31.823266983	-1.1593591196	32.655448914	19.123874904	42.329296667	-71.126525	1	76391.135849	31.313584906
7086	2022-07-30	21:13:14.466	210.67586188	5056.220685	1659215594.466	0	899	2.5036865095	2.5528861493	479.31485105	490.74519526	2.1290503429	728.46998162	31.823266983	-1.1522772312	32.655448914	19.121995926	42.329296667	-71.126525	1	76391.949057	31.39490566
7087	2022-07-30	21:13:15.328	210.67587186	5056.220925	1659215595.329	0	899	2.5035038341	2.5540161613	479.31861542	491.05617169	2.1848880618	728.46712307	31.82422091	-1.1992743647	32.655448914	19.120088072	42.329292618	-71.126522301	1	76392.80981	31.4
7088	2022-07-30	21:13:16.219	210.67588216	5056.221172	1659215596.219	0	899	2.5035633798	2.5540774383	479.89951216	491.6514172	2.1849105234	728.46234656	31.826868057	-1.3296914101	32.655448914	19.114793777	42.329284546	-71.12652048	1	76393.712106	31.4
7089	2022-07-30	21:13:17.177	210.67589326	5056.221438	1659215597.178	0	899	2.5033263051	2.5530322119	479.89951216	491.46372159	2.1508353282	728.46557213	31.826868057	-1.4252163906	32.655448914	19.114894046	42.329278113	-71.126517631	1	76394.710831	31.4
7090	2022-07-30	21:13:18.085	210.67590376	5056.22169	1659215598.085	0	899	2.5033263051	2.5530322119	478.9202991	490.46091229	2.1508353282	728.46382151	31.826868057	-1.4344757251	32.655448914	19.119261129	42.329273504	-71.126514558	1	76395.632633	31.4
7091	2022-07-30	21:13:19.009	210.67591447	5056.221947	1659215599.01	0	899	2.5028440149	2.5521890029	478.9202991	490.37898571	2.1359233753	728.46633002	31.826868057	-1.1956632808	32.655448914	19.123388354	42.329272599	-71.126513333	1	76396.559118	31.4
7092	2022-07-30	21:13:19.895	210.67592472	5056.222193	1659215599.896	0	899	2.5028440149	2.5521890029	478.60198469	490.05305528	2.1359233753	728.48797607	31.826868057	-1.1929684877	32.655448914	19.123435974	42.329274066	-71.126513333	1	76397.439842	31.443984221
7093	2022-07-30	21:13:20.743	210.67593454	5056.222429	1659215600.744	0	899	2.5077975714	2.5577218081	478.61540427	490.17880107	2.1563218414	728.4597269	31.830273698	-1.1769183582	32.655448914	19.103592007	42.329276424	-71.126513333	1	76398.284842	31.5
7094	2022-07-30	21:13:21.637	210.67594487	5056.222677	1659215601.637	0	899	2.5078054132	2.5577298748	477.83944505	489.38411059	2.1563247558	728.44696045	31.830621719	-1.1522772312	32.655448914	19.123075485	42.329280952	-71.126513333	1	76399.190381	31.5
7095	2022-07-30	21:13:22.523	210.67595514	5056.222923	1659215602.524	0	899	2.5101232212	2.5596459264	477.83944505	489.28020542	2.1373710415	728.4431124	31.830621719	-1.1537431171	32.655448914	19.123400164	42.329285779	-71.126513333	1	76400.077909	31.5
7096	2022-07-30	21:13:23.384	210.6759651	5056.223162	1659215603.385	0	899	2.5101232212	2.5596459264	478.40380042	489.85807297	2.1373710415	728.44210189	31.830621719	-1.4139844763	32.655448914	19.08470654	42.32929427	-71.126513333	1	76400.927022	31.5
7097	2022-07-30	21:13:24.305	210.67597576	5056.223418	1659215604.306	0	899	2.5081542362	2.5584313535	478.40722739	490.04597371	2.1709611658	728.44569933	31.831491773	-1.4211526414	32.655448914	19.082369596	42.329303478	-71.126516159	1	76401.847848	31.584784785
7098	2022-07-30	21:13:25.233	210.6759865	5056.223676	1659215605.234	0	899	2.5082192204	2.5584982147	478.35126243	489.98878072	2.1709854783	728.44507523	31.834375381	-1.184830308	32.655448914	19.113353729	42.329316663	-71.126520554	1	76402.777555	31.6
7099	2022-07-30	21:13:26.128	210.67599686	5056.223925	1659215606.129	0	899	2.5054251919	2.5554996299	478.35126243	489.95421554	2.1646900284	728.44309866	31.834375381	-1.5224013739	32.655448914	19.087774757	42.329327743	-71.126528304	1	76403.663708	31.666370809
7100	2022-07-30	21:13:26.996	210.6760069	5056.224166	1659215606.996	0	899	2.5054251919	2.5554996299	478.82202896	490.43640105	2.1646900284	728.43723686	31.834375381	-1.5051978258	32.655448914	19.084347908	42.329338801	-71.126537909	1	76404.535097	31.7
7101	2022-07-30	21:13:27.905	210.67601743	5056.224418	1659215607.906	0	899	2.5037130507	2.5550922452	478.82202896	490.74851427	2.2214480532	728.43397977	31.834375381	-1.3844927455	32.655448914	19.094183511	42.329350057	-71.126549113	1	76405.433493	31.7
7102	2022-07-30	21:13:28.798	210.67602775	5056.224666	1659215608.798	0	899	2.5037130507	2.5550922452	477.10542279	488.98915092	2.2214480532	728.43450928	31.834375381	-1.1832026243	32.655448914	19.120195389	42.329360118	-71.126560118	1	76406.295858	31.729585799
7103	2022-07-30	21:13:29.630	210.67603738	5056.224897	1659215609.63	0	899	2.5014218571	2.5528947418	477.10542279	489.0218662	2.2274145605	728.45272767	31.834375381	-1.1832026243	32.655448914	19.120195389	42.329369573	-71.126569366	1	76407.12395	31.8
7104	2022-07-30	21:13:30.489	210.67604733	5056.225136	1659215610.489	0	899	2.5014698052	2.5529441118	478.21137109	490.1555387	2.2274330156	728.45453285	31.836508782	-1.1645654669	32.655448914	19.123233416	42.329378539	-71.126576667	1	76408.024655	31.8
7105	2022-07-30	21:13:31.394	210.6760578	5056.225387	1659215611.394	0	899	2.5025343567	2.5513770893	478.21690912	489.54323711	2.1148557807	728.44365687	31.837915421	-1.1836122053	32.655448914	19.123006922	42.329385976	-71.126576667	1	76408.91716	31.8
7106	2022-07-30	21:13:32.257	210.6760678	5056.225627	1659215612.258	0	899	2.5025343567	2.5513770893	478.60782609	489.94341275	2.1148557807	728.44506836	31.837915421	-1.1539047956	32.655448914	19.124876022	42.329390513	-71.126576667	1	76409.769231	31.876923077
7107	2022-07-30	21:13:33.200	210.6760787	5056.225889	1659215613.2	0	899	2.5012052339	2.5527888925	478.60782609	490.58867341	2.2323006971	728.44753402	31.837915421	-1.2722600217	32.655448914	19.116147591	42.329398988	-71.126581548	1	76410.732161	31.9
7108	2022-07-30	21:13:34.055	210.6760886	5056.226126	1659215614.055	0	899	2.5012052339	2.5527888925	478.90657521	490.89490103	2.2323006971	728.45357124	31.837915421	-1.2389308869	32.655448914	19.117932238	42.329400656	-71.126579291	1	76411.606307	31.9
7109	2022-07-30	21:13:34.897	210.67609834	5056.22636	1659215614.897	0	899	2.5133376547	2.5652378411	478.92007101	490.92413892	2.2350988482	728.45222928	31.84133824	-1.1490757607	32.655448914	19.1238084	42.329400715	-71.126575236	1	76412.429245	31.9
7110	2022-07-30	21:13:35.772	210.67610847	5056.226603	1659215615.772	0	899	2.5133403017	2.5652405669	478.47437646	490.46727869	2.2350998658	728.44003316	31.84145546	-1.1521585817	32.655448914	19.125184672	42.329401216	-71.126572883	1	76413.27027	31.9
7111	2022-07-30	21:13:36.575	210.67611777	5056.226826	1659215616.575	0	899	2.5038969562	2.5558207962	478.47437646	490.5181978	2.244356582	728.44048062	31.84145546	-1.1555755723	32.655448914	19.120264773	42.3294	-71.12657142	1	76414.074148	31.9
7112	2022-07-30	21:13:37.380	210.67612708	5056.22705	1659215617.38	0	899	2.5038969562	2.5558207962	478.32104228	490.361004	2.244356582	728.44976807	31.84145546	-1.1620430946	32.655448914	19.098228455	42.3294	-71.126568731	1	76414.880762	31.9
7113	2022-07-30	21:13:38.255	210.67613721	5056.227293	1659215618.255	0	899	2.5049435252	2.5559892202	478.32104228	490.15154656	2.2062542416	728.44057803	31.84145546	-1.1983042269	32.655448914	19.113997453	42.329366122	-71.126533152	1	76415.781799	31.9
7114	2022-07-30	21:13:39.121	210.67614725	5056.227534	1659215619.122	0	899	2.5049435252	2.5559892202	480.41735474	492.29970795	2.2062542416	728.44009945	31.84145546	-1.1999965496	32.655448914	19.121430605	42.32935995	-71.126527711	1	76416.656657	31.834334334
7115	2022-07-30	21:13:40.032	210.67615778	5056.227787	1659215620.032	0	899	2.5047875778	2.553841858	480.4290454	491.84692997	2.1219657075	728.43564106	31.844411218	-1.1855632777	32.655448914	19.121249306	42.329362628	-71.126531923	1	76417.576806	31.85768057
7116	2022-07-30	21:13:40.858	210.67616734	5056.228016	1659215620.858	0	899	2.5048069078	2.5538617334	478.67384049	490.05004968	2.1219727861	728.42430953	31.845270157	-1.1737708532	32.655448914	19.121741023	42.329361964	-71.126533333	1	76418.410822	31.9
7117	2022-07-30	21:13:41.736	210.6761775	5056.22826	1659215621.736	0	899	2.5038909089	2.5553193124	478.67384049	490.60725166	2.223378079	728.43147571	31.845270157	-1.1542928527	32.655448914	19.124464831	42.329358547	-71.126531396	1	76419.290581	31.9
7118	2022-07-30	21:13:42.607	210.67618758	5056.228502	1659215622.607	0	899	2.5038909089	2.5553193124	478.54404304	490.47421835	2.223378079	728.42211914	31.845270157	-1.1539047956	32.655448914	19.125236511	42.329355	-71.126526935	1	76420.16075	31.9
7119	2022-07-30	21:13:43.471	210.67619759	5056.228742	1659215623.472	0	899	2.5047327364	2.554424056	478.54404304	490.06569126	2.1490325314	728.42155891	31.845270157	-1.1642204626	32.655448914	19.124265835	42.329354977	-71.12652838	1	76421.014014	31.9
7120	2022-07-30	21:13:44.335	210.67620758	5056.228982	1659215624.335	0	899	2.5047327364	2.554424056	478.37385951	489.89141031	2.1490325314	728.41442871	31.845270157	-1.2955107689	32.655448914	19.111911774	42.329353537	-71.12653126	1	76421.877878	31.9
7121	2022-07-30	21:13:45.206	210.67621766	5056.229224	1659215625.206	0	899	2.51335574	2.5635677014	478.38342607	489.98229276	2.1638036527	728.4199724	31.847699235	-1.2515856493	32.655448914	19.119107733	42.329352063	-71.126534207	1	76422.761953	31.97619532
7122	2022-07-30	21:13:46.069	210.67622765	5056.229464	1659215626.069	0	899	2.5133828945	2.5635956375	477.77951193	489.36379156	2.1638137583	728.41412354	31.848901749	-1.2385427952	32.655448914	19.125236511	42.329351667	-71.126537068	1	76423.620316	32
7123	2022-07-30	21:13:46.933	210.67623765	5056.229704	1659215626.933	0	899	2.5159094865	2.5680199977	477.77951193	489.79138832	2.2417252698	728.41923351	31.848901749	-1.2355246291	32.655448914	19.125212701	42.329352467	-71.126539133	1	76424.47996	32
7124	2022-07-30	21:13:47.852	210.6762483	5056.229959	1659215627.853	0	899	2.5159094865	2.5680199977	479.37147933	491.42337944	2.2417252698	728.41507544	31.848901749	-1.1573541449	32.655448914	19.123615555	42.329354003	-71.12654	1	76425.401804	32
7125	2022-07-30	21:13:48.734	210.67625851	5056.230204	1659215628.735	0	899	2.5234799131	2.5743762546	479.37147933	491.10592268	2.1840873282	728.41992188	31.848901749	-1.1832026243	32.655448914	19.121274948	42.329355468	-71.126540468	1	76426.281065	32
7126	2022-07-30	21:13:49.549	210.67626793	5056.23043	1659215629.549	0	899	2.5234799131	2.5743762546	478.12969679	489.83374279	2.1840873282	728.39980695	31.848901749	-1.1597579702	32.655448914	19.125771428	42.329356804	-71.126541804	1	76427.082524	32
7127	2022-07-30	21:13:50.401	210.6762778	5056.230667	1659215630.402	0	899	2.5234719672	2.5759856466	478.13719883	490.21501444	2.2520833736	728.4029541	31.850807582	-1.1755817686	32.655448914	19.124197701	42.329358184	-71.126543184	1	76427.91068	32
7128	2022-07-30	21:13:51.263	210.67628777	5056.230906	1659215631.263	0	899	2.5235083264	2.5760230963	478.74638368	490.83966461	2.2520974004	728.39999491	31.85241127	-1.1662577778	32.655448914	19.123039865	42.329359597	-71.126544597	1	76428.758383	32
7129	2022-07-30	21:13:52.207	210.6762987	5056.231169	1659215632.208	0	899	2.5079489186	2.5578717088	478.74638368	490.31190755	2.1561330023	728.40952771	31.85241127	-1.1807449401	32.655448914	19.124124805	42.329361246	-71.126546246	1	76429.747863	32
7130	2022-07-30	21:13:53.078	210.67630877	5056.231411	1659215633.078	0	899	2.5079489186	2.5578717088	479.30949985	490.88862745	2.1561330023	728.40250665	31.85241127	-1.1581087278	32.655448914	19.125577901	42.329362678	-71.126547678	1	76430.606699	32
7131	2022-07-30	21:13:53.921	210.67631854	5056.231645	1659215633.922	0	899	2.5113347831	2.5614913017	479.30949985	490.92731529	2.1631665274	728.42554317	31.85241127	-1.1563409314	32.655448914	19.125415562	42.329363333	-71.126548333	1	76431.447777	32
7132	2022-07-30	21:13:54.792	210.67632862	5056.231887	1659215634.793	0	899	2.5113433195	2.5615000838	478.47818267	490.07586556	2.1631697059	728.42596759	31.852789607	-1.1553600095	32.655448914	19.124702353	42.329364407	-71.126548333	1	76432.32218	32
7133	2022-07-30	21:13:55.726	210.67633943	5056.232146	1659215635.727	0	899	2.5100163189	2.5607401717	478.49075739	490.22665791	2.1882763841	728.41713851	31.855981827	-1.3322784261	32.655448914	19.097158053	42.329367054	-71.126548333	1	76433.232678	32
7134	2022-07-30	21:13:56.596	210.6763495	5056.232388	1659215636.597	0	899	2.5100163189	2.5607401717	478.19402572	489.92264833	2.1882763841	728.40066144	31.855981827	-1.4745526314	32.655448914	19.078783035	42.32936855	-71.126548333	1	76434.130214	32
7135	2022-07-30	21:13:57.505	210.67636001	5056.23264	1659215637.505	0	899	2.5145739318	2.5657000096	478.19402572	489.99453118	2.2013649893	728.4155132	31.855981827	-1.2903151686	32.655448914	19.101369643	42.329370085	-71.126548333	1	76435.050718	32
7136	2022-07-30	21:13:58.388	210.67637024	5056.232886	1659215638.389	0	899	2.5145739318	2.5657000096	478.90332393	490.7213329	2.2013649893	728.41921936	31.855981827	-1.1858326923	32.655448914	19.122010616	42.329371494	-71.126548333	1	76435.896651	32
7137	2022-07-30	21:13:59.309	210.6763809	5056.233142	1659215639.31	0	899	2.5083522098	2.5579559126	478.90332393	490.39653035	2.1422812968	728.39947308	31.855981827	-1.1832026243	32.655448914	19.120555878	42.329373045	-71.126546955	1	76436.82706	32
7138	2022-07-30	21:14:00.207	210.6763913	5056.233391	1659215640.208	0	899	2.5083729788	2.5579772733	478.86218636	490.35444764	2.1422889646	728.41053176	31.856903417	-1.1762392766	32.655448914	19.121552827	42.329373333	-71.126544274	1	76437.717949	32
7139	2022-07-30	21:14:01.048	210.67640102	5056.233624	1659215641.048	0	899	2.5147532388	2.5648869168	478.87299043	490.45908053	2.1593189691	728.41281027	31.859643936	-1.1697825351	32.655448914	19.121624637	42.329373333	-71.126542347	1	76438.59188	32
7140	2022-07-30	21:14:01.957	210.67641154	5056.233877	1659215641.957	0	899	2.5147532388	2.5648869168	479.59480694	491.19836102	2.1593189691	728.40759277	31.859643936	-1.176692009	32.655448914	19.124876022	42.329373333	-71.126539934	1	76439.519724	32
7141	2022-07-30	21:14:02.857	210.67642196	5056.234127	1659215642.857	0	899	2.5104121681	2.559081152	479.59480694	490.87753591	2.1009885044	728.40584175	31.859643936	-1.2033165401	32.655448914	19.120473584	42.329373333	-71.126537664	1	76440.401361	32
7142	2022-07-30	21:14:03.742	210.6764322	5056.234373	1659215643.742	0	899	2.5104121681	2.559081152	479.383279	490.66103166	2.1009885044	728.4005038	31.859643936	-1.442074992	32.655448914	19.080823191	42.329373333	-71.126535739	1	76441.27818	32
7143	2022-07-30	21:14:04.589	210.67644201	5056.234608	1659215644.59	0	899	2.5172219193	2.5672898597	479.383279	490.95503632	2.1544691304	728.43098824	31.859643936	-1.184830308	32.655448914	19.122356415	42.329373333	-71.126533083	1	76442.15015	32
7144	2022-07-30	21:14:05.453	210.67645201	5056.234848	1659215645.454	0	899	2.5172910648	2.5673609869	477.36404906	488.88720464	2.1544947137	728.41138908	31.862701353	-1.2146131179	32.655448914	19.117604957	42.329373333	-71.126531642	1	76443.01503	32
7145	2022-07-30	21:14:06.342	210.67646229	5056.235095	1659215646.342	0	899	2.5168154177	2.5682170556	477.36666537	489.19992491	2.2110608067	728.42420282	31.863367081	-1.1652984619	32.655448914	19.121635437	42.329373333	-71.126530159	1	76443.90481	32
7146	2022-07-30	21:14:07.299	210.67647337	5056.235361	1659215647.299	0	899	2.5168154177	2.5682170556	479.62021373	491.50933562	2.2110608067	728.42443969	31.863367081	-1.1686615612	32.655448914	19.122379631	42.329373333	-71.126528605	1	76444.836893	32
7147	2022-07-30	21:14:08.177	210.67648353	5056.235605	1659215648.177	0	899	2.5250478825	2.5757382213	479.62021373	491.30573475	2.1740970436	728.40014568	31.863367081	-1.184830308	32.655448914	19.125957489	42.329374557	-71.126528333	1	76445.73423	32
7148	2022-07-30	21:14:09.046	210.67649359	5056.235846	1659215649.046	0	899	2.5250478825	2.5757382213	478.2104054	489.86157769	2.1740970436	728.42189279	31.863367081	-1.2335628295	32.655448914	19.123017355	42.32937599	-71.126527343	1	76446.594175	32
7149	2022-07-30	21:14:09.947	210.67650403	5056.236097	1659215649.948	0	899	2.520994454	2.5717015641	478.21714472	489.89117136	2.1782300516	728.40919141	31.865078895	-1.2377128451	32.655448914	19.120512943	42.329377501	-71.126526667	3.5025853154	76447.500517	32
7150	2022-07-30	21:14:10.855	210.67651454	5056.236349	1659215650.856	0	899	2.5210317146	2.5717399047	480.0974889	491.8174944	2.1782439693	728.42421455	31.866724014	-1.2930531194	32.655448914	19.118394852	42.329379011	-71.126527344	6	76448.406699	32
7151	2022-07-30	21:14:11.750	210.6765249	5056.236597	1659215651.751	0	899	2.5127837692	2.5629258466	480.0974889	491.7243031	2.1613332609	728.42118947	31.866724014	-1.3107524889	32.655448914	19.097098433	42.329380904	-71.126528333	6	76449.271203	32
7152	2022-07-30	21:14:12.667	210.67653551	5056.236852	1659215652.668	0	899	2.5127837692	2.5629258466	478.98503586	490.5849091	2.1613332609	728.41522217	31.866724014	-1.1897132397	32.655448914	19.084184647	42.329385235	-71.12653182	5.0491452991	76450.190171	32
7153	2022-07-30	21:14:13.539	210.6765456	5056.237094	1659215653.54	0	899	2.5137440907	2.5638675643	478.98600015	490.57712661	2.159737789	728.41592912	31.866968559	-1.1823294913	32.655448914	19.106518941	42.329394746	-71.126548432	1	76451.105948	32.010594796
7154	2022-07-30	21:14:14.459	210.67655624	5056.23735	1659215654.459	0	899	2.5138219621	2.5639476732	479.39092336	490.99200781	2.1597667123	728.40100098	31.870416641	-1.1473941803	32.655448914	19.124517441	42.329406134	-71.126562667	1	76451.960037	32.096003717
7155	2022-07-30	21:14:15.362	210.6765667	5056.237601	1659215655.363	0	899	2.5128075984	2.5645723641	479.39092336	491.37784433	2.2298453789	728.40156848	31.870416641	-1.1473941803	32.655448914	19.124517441	42.329406667	-71.12657087	1	76452.904412	32.1
7156	2022-07-30	21:14:16.276	210.67657727	5056.237854	1659215656.276	0	899	2.5128075984	2.5645723641	480.21222563	492.21968284	2.2298453789	728.40011294	31.870416641	-1.1670122597	32.655448914	19.124826974	42.329408018	-71.126577071	1	76453.810651	32.1
7157	2022-07-30	21:14:17.124	210.67658708	5056.23809	1659215657.124	0	899	2.5168820634	2.5656009708	480.21222563	491.49192679	2.0977990441	728.41061826	31.870416641	-1.1631533839	32.655448914	19.123924862	42.329407221	-71.126580558	1	76454.667345	32.1
7158	2022-07-30	21:14:17.950	210.67659666	5056.23832	1659215657.951	0	899	2.5168820634	2.5656009708	479.59512181	490.86032782	2.0977990441	728.43920898	31.870416641	-1.179947257	32.655448914	19.125236511	42.329401657	-71.126579997	1	76455.501002	32.1
7159	2022-07-30	21:14:18.832	210.67660685	5056.238564	1659215658.832	0	899	2.5155631833	2.5660218048	479.59512181	491.2704324	2.1723534814	728.43291387	31.870416641	-1.172013792	32.655448914	19.123701386	42.32939426	-71.126587959	1	76456.36098	32.063901979
7160	2022-07-30	21:14:19.697	210.67661686	5056.238805	1659215659.697	0	899	2.5155841848	2.5660434133	478.74306032	490.39767133	2.1723613219	728.43071459	31.871345912	-1.1722509411	32.655448914	19.122354027	42.32938869	-71.126609583	1	76457.196429	32
7161	2022-07-30	21:14:20.565	210.67662692	5056.239046	1659215660.566	0	899	2.5117665098	2.5627208186	478.75395139	490.54162937	2.1965195438	728.44665527	31.874109268	-1.188085556	32.655448914	19.121274948	42.329382812	-71.126630591	1	76458.104208	31.989579158
7162	2022-07-30	21:14:21.407	210.67663666	5056.23928	1659215661.407	0	899	2.5117665098	2.5627208186	479.57709141	491.3850364	2.1965195438	728.41258876	31.874109268	-1.1510052776	32.655448914	19.123803764	42.329378599	-71.126648849	1	76458.946894	31.905310621
7163	2022-07-30	21:14:22.319	210.67664722	5056.239533	1659215662.32	0	899	2.5162874337	2.5669129038	479.57709141	491.28734473	2.1787800538	728.40881348	31.874109268	-1.1620430946	32.655448914	19.123075485	42.329378333	-71.126675049	1	76459.834951	31.9
7164	2022-07-30	21:14:23.207	210.67665749	5056.23978	1659215663.207	0	899	2.5162874337	2.5669129038	478.35195898	490.03229716	2.1787800538	728.44462292	31.874109268	-1.1602968806	32.655448914	19.122882451	42.329377155	-71.126696499	1	76460.707101	31.829289941
7165	2022-07-30	21:14:24.085	210.67666765	5056.240024	1659215664.085	0	899	2.522900898	2.5727033027	478.35195898	489.81136868	2.1385335302	728.44766983	31.874109268	-1.1721971272	32.655448914	19.119319827	42.329373802	-71.126713838	1	76461.572978	31.8
7166	2022-07-30	21:14:24.918	210.6766773	5056.240255	1659215664.919	0	899	2.5229770043	2.5727815737	478.1648748	489.61995568	2.1385614195	728.47296789	31.87746701	-1.2988738122	32.655448914	19.105375012	42.329370953	-71.126725951	1	76462.428419	31.8
7167	2022-07-30	21:14:25.788	210.67668736	5056.240497	1659215665.788	0	899	2.5223700282	2.5753771887	478.16571253	490.36360217	2.2737837105	728.47130175	31.877679825	-1.4070104021	32.655448914	19.111406389	42.329370558	-71.126735571	1	76463.334669	31.8
7168	2022-07-30	21:14:26.654	210.67669738	5056.240737	1659215666.654	0	899	2.5223700282	2.5753771887	478.90746704	491.12427865	2.2737837105	728.46495006	31.877679825	-1.4540075695	32.655448914	19.117624005	42.329371989	-71.126742045	1	76464.193301	31.8
7169	2022-07-30	21:14:27.579	210.6767081	5056.240994	1659215667.58	0	899	2.5215993763	2.5719835533	478.90746704	490.52078106	2.1641204866	728.45166582	31.877679825	-1.1537000549	32.655448914	19.121369482	42.329373526	-71.126735125	1	76465.115599	31.811559889
7170	2022-07-30	21:14:28.471	210.67671843	5056.241242	1659215668.472	0	899	2.5215993763	2.5719835533	479.44521695	491.07157119	2.1641204866	728.45781056	31.877679825	-1.1552845998	32.655448914	19.124073786	42.329375845	-71.126720799	1	76466.253452	31.925345168
7171	2022-07-30	21:14:29.338	210.67672845	5056.241483	1659215669.338	0	899	2.5358848901	2.5858049685	479.44521695	490.89887753	2.1327254328	728.45540149	31.877679825	-1.1669260263	32.655448914	19.122356415	42.329378515	-71.126713151	1	76467.109218	32.010921844
7172	2022-07-30	21:14:30.200	210.67673843	5056.241722	1659215670.2	0	899	2.5358848901	2.5858049685	479.56061076	491.01702803	2.1327254328	728.47338867	31.877679825	-1.1669260263	32.655448914	19.122356415	42.329379955	-71.126711712	1	76467.972946	32.097294589
7173	2022-07-30	21:14:31.088	210.6767487	5056.241969	1659215671.088	0	899	2.5345744108	2.5847621618	479.57458662	491.09900395	2.1450262022	728.45061245	31.881219864	-1.2236675482	32.655448914	19.116980723	42.329387182	-71.126685811	1	76468.861862	32.272372372
7174	2022-07-30	21:14:31.980	210.67675903	5056.242217	1659215671.98	0	899	2.5345744108	2.5847621618	479.30180311	490.81966532	2.1450262022	728.46939633	31.881219864	-1.2245298814	32.655448914	19.117342766	42.329391997	-71.126669454	1	76469.73275	32.373275024
7175	2022-07-30	21:14:32.848	210.67676907	5056.242458	1659215672.848	0	899	2.5242067548	2.5752373145	479.30180311	491.06221049	2.1891147605	728.480896	31.881219864	-1.2320321798	32.655448914	19.118034363	42.329394354	-71.126658874	1	76470.612603	32.461260331
7176	2022-07-30	21:14:33.753	210.67677955	5056.242709	1659215673.753	0	899	2.5242067548	2.5752373145	479.88258573	491.6572435	2.1891147605	728.45744839	31.881219864	-1.1707634776	32.655448914	19.10392549	42.329399356	-71.126648902	1	76471.522682	32.552268245
7177	2022-07-30	21:14:34.638	210.67678979	5056.242955	1659215674.638	0	899	2.52565713	2.5779213403	479.88860563	491.94234267	2.2397017314	728.46591651	31.882743722	-1.3050179663	32.655448914	19.083856835	42.329402653	-71.126643333	1	76472.40835	32.640835031
7178	2022-07-30	21:14:35.529	210.6768001	5056.243203	1659215675.529	0	899	2.5257028773	2.5779684521	479.42884499	491.47113053	2.2397192702	728.48962402	31.884759903	-1.5071057081	32.655448914	19.062936783	42.329401157	-71.126644352	1	76473.30572	32.761143984
7179	2022-07-30	21:14:36.381	210.67680997	5056.243439	1659215676.381	0	899	2.520316438	2.5717254003	479.42884499	491.2983421	2.2083591161	728.44984487	31.884759903	-1.3609941724	32.411369223	19.071040892	42.329400988	-71.126646173	1	76474.148148	32.9
7180	2022-07-30	21:14:37.233	210.67681984	5056.243676	1659215677.234	0	899	2.520316438	2.5717254003	478.09956516	489.93615252	2.2083591161	728.43005371	31.884759903	-1.1587878466	32.406421661	19.075540543	42.329406677	-71.126643323	1	76475.002035	32.900203459
7181	2022-07-30	21:14:38.137	210.67683029	5056.243927	1659215678.137	0	899	2.5242724286	2.5739402053	478.09956516	489.51560793	2.1317276656	728.46348238	31.884759903	-1.2153029963	32.487231829	19.086408527	42.32941127	-71.12663873	1	76475.920651	32.992065107
7182	2022-07-30	21:14:39.019	210.67684051	5056.244172	1659215679.02	0	899	2.5242724286	2.5739402053	477.684981	489.09112434	2.1317276656	728.45108457	31.884759903	-1.4373106293	32.655448914	19.107014359	42.329418186	-71.126634422	1	76476.782313	33.078231293
7183	2022-07-30	21:14:39.911	210.67685083	5056.24442	1659215679.912	0	899	2.5385952661	2.5887671432	477.68931408	489.14653048	2.1410303149	728.43595108	31.885861769	-1.5112341374	32.57793712	19.096263747	42.32942453	-71.126632201	1	76477.679552	33.1
7184	2022-07-30	21:14:40.753	210.67686057	5056.244654	1659215680.753	0	899	2.5386508717	2.5888243323	478.24335807	489.71397426	2.1410505903	728.44238281	31.888299942	-1.5347758532	32.406421661	19.075181961	42.329427545	-71.126628153	1	76478.527054	33.152705411
7185	2022-07-30	21:14:41.661	210.67687109	5056.244906	1659215681.662	0	899	2.5530508129	2.603956967	478.24335807	489.81626512	2.159692601	728.4395566	31.888299942	-1.2236029415	32.637307855	19.117632417	42.329430556	-71.126624259	1	76479.444557	33.2
7186	2022-07-30	21:14:42.520	210.67688103	5056.245145	1659215682.521	0	899	2.5530508129	2.603956967	478.41700537	489.99411447	2.159692601	728.44921875	31.888299942	-1.2141280174	32.655448914	19.124517441	42.329433848	-71.126623333	1	76480.308679	33.2
7187	2022-07-30	21:14:43.407	210.6768913	5056.245391	1659215683.408	0	899	2.5450881911	2.5955204547	478.41700537	489.92192686	2.1465423438	728.44431169	31.888299942	-1.2283565319	32.655448914	19.123363078	42.329435611	-71.126623639	1	76481.183432	33.2
7188	2022-07-30	21:14:44.328	210.67690196	5056.245647	1659215684.329	0	899	2.545143546	2.5955773901	479.46537748	490.99562113	2.1465625283	728.45717232	31.890720936	-1.2435227917	32.422913532	19.119024113	42.329438491	-71.126624842	1	76482.094608	33.209460834
7189	2022-07-30	21:14:45.240	210.6769125	5056.2459	1659215685.24	0	899	2.5262156399	2.5777678633	479.47039666	491.34622738	2.209322169	728.4595054	31.891992569	-1.2450534105	32.406421661	19.116233826	42.32944	-71.126623298	1	76483.021042	33.3
7190	2022-07-30	21:14:46.144	210.67692297	5056.246151	1659215686.145	0	899	2.5262156399	2.5777678633	479.38467584	491.25838337	2.209322169	728.44835739	31.891992569	-1.1738247137	32.406421661	19.121843199	42.32944	-71.126621787	1	76483.927856	33.3
7191	2022-07-30	21:14:47.046	210.67693341	5056.246402	1659215687.047	0	899	2.5246123121	2.5752260406	479.38467584	491.04875248	2.1712429958	728.44733474	31.891992569	-1.518445446	32.406421661	19.091172161	42.329438636	-71.126620302	1	76484.81854	33.3
7192	2022-07-30	21:14:47.957	210.67694396	5056.246655	1659215687.958	0	899	2.5246123121	2.5752260406	478.18781354	489.82276891	2.1712429958	728.43696766	31.891992569	-1.2919320437	32.406421661	19.114054484	42.32943928	-71.12661716	1	76485.567969	33.356796875
7193	2022-07-30	21:14:48.802	210.67695374	5056.24689	1659215688.803	0	899	2.5322293315	2.5839151092	478.18781354	490.0343701	2.2097760822	728.43075501	31.891992569	-1.204308209	32.406421661	19.124681498	42.329439497	-71.126615	1	76486.301965	33.4
7194	2022-07-30	21:14:49.630	210.67696331	5056.247119	1659215689.63	0	899	2.5322811462	2.5839684481	479.0194402	490.88670695	2.2097956315	728.44675835	31.894270272	-1.215928129	32.568041997	19.126084018	42.329438595	-71.126615	1	76487.157187	33.4
7195	2022-07-30	21:14:50.473	210.67697307	5056.247354	1659215690.473	0	899	2.5343763788	2.5845351807	479.02429769	490.52972662	2.143977192	728.4580353	31.89550209	-1.2125003338	32.655448914	19.125957489	42.32944	-71.126615	1	76488.027613	33.4
7196	2022-07-30	21:14:51.298	210.67698262	5056.247583	1659215691.298	0	899	2.5343763788	2.5845351807	479.98529455	491.51380515	2.143977192	728.4591505	31.89550209	-1.1817905398	32.655448914	19.125589838	42.32944	-71.126615	1	76488.841223	33.4
7197	2022-07-30	21:14:52.155	210.67699255	5056.247821	1659215692.156	0	899	2.537842396	2.5883831928	479.98529455	491.58603819	2.157093488	728.45077454	31.89550209	-1.1522772312	32.655448914	19.124392882	42.329438818	-71.126613818	1	76489.709054	33.4
7198	2022-07-30	21:14:52.976	210.67700205	5056.248049	1659215692.977	0	899	2.537842396	2.5883831928	478.43071202	489.99388302	2.157093488	728.44438687	31.89550209	-1.1605448154	32.655448914	19.124297805	42.329437493	-71.126613333	1	76490.504241	33.4
7199	2022-07-30	21:14:53.826	210.67701189	5056.248285	1659215693.827	0	899	2.5358278967	2.5876485526	478.43071202	490.29741283	2.2123461009	728.43564308	31.89550209	-1.1717119754	32.655448914	19.124612808	42.32943609	-71.126613333	1	76491.346154	33.4
7200	2022-07-30	21:14:54.664	210.67702159	5056.248518	1659215694.665	0	899	2.5358494437	2.5876707342	480.14949709	492.05887443	2.2123542284	728.44365202	31.896447933	-1.1491188466	32.58948143	19.125861995	42.329431285	-71.126613705	1	76492.22288	33.422287968
7201	2022-07-30	21:14:55.515	210.67703142	5056.248754	1659215695.515	0	899	2.5297868217	2.5814109326	480.15987117	492.05255038	2.2092806832	728.45733643	31.899072647	-1.1539047956	32.406421661	19.125597	42.329418333	-71.126615	1	76493	33.5
7202	2022-07-30	21:14:56.392	210.67704159	5056.248998	1659215696.393	0	899	2.5297868217	2.5814109326	479.18517416	491.05371192	2.2092806832	728.45901671	31.899072647	-1.1689740806	32.419615158	19.124066094	42.329403553	-71.126615	1	76493.886792	33.5
7203	2022-07-30	21:14:57.332	210.67705245	5056.249259	1659215697.332	0	899	2.5275237397	2.5769657699	479.18517416	490.56020913	2.1195472383	728.45903409	31.899072647	-1.2161437518	32.406421661	19.118781905	42.329388762	-71.126615	1	76494.860294	33.586029412
7204	2022-07-30	21:14:58.263	210.67706324	5056.249518	1659215698.264	0	899	2.5275237397	2.5769657699	478.44831859	489.80586187	2.1195472383	728.45861816	31.899072647	-1.2304046154	32.406421661	19.106510162	42.329386667	-71.126610997	1	76495.800601	33.6
7205	2022-07-30	21:14:59.134	210.67707331	5056.249759	1659215699.134	0	899	2.5266836535	2.5769840908	478.44935177	490.00878842	2.1563312551	728.44649763	31.899334977	-1.1802491044	32.406421661	19.116872889	42.329387752	-71.126607828	1	76496.651456	33.6
7206	2022-07-30	21:15:00.029	210.67708368	5056.250008	1659215700.03	0	899	2.5267594379	2.5770620492	477.01975253	488.54480283	2.1563592187	728.44977009	31.902673721	-1.2059897184	32.406421661	19.124876022	42.32939111	-71.126604816	1	76497.555326	33.6
7207	2022-07-30	21:15:00.903	210.67709378	5056.250251	1659215700.903	0	899	2.5308318442	2.5831278676	477.01975253	488.98413553	2.2365479617	728.46989916	31.902673721	-1.2064747826	32.411369223	19.124196349	42.329396117	-71.126601246	1	76498.417531	33.6
7208	2022-07-30	21:15:01.739	210.67710346	5056.250483	1659215701.739	0	899	2.5308318442	2.5831278676	478.95430109	490.96720552	2.2365479617	728.44830322	31.902673721	-1.2304046154	32.655448914	19.090665817	42.329401527	-71.126598715	1	76499.228992	33.62289916
7209	2022-07-30	21:15:02.549	210.67711284	5056.250708	1659215702.549	0	899	2.5559320095	2.6071011159	478.95430109	490.59134343	2.1682303126	728.43917786	31.902673721	-1.1901444197	32.655448914	19.109668252	42.329406159	-71.1266	1	76500.076152	33.7
7210	2022-07-30	21:15:03.441	210.67712317	5056.250956	1659215703.442	0	899	2.5559320095	2.6071011159	478.5213818	490.1479056	2.1682303126	728.42109286	31.902673721	-1.1571601629	32.655448914	19.125236511	42.329400194	-71.1266	1	76500.970942	33.7
7211	2022-07-30	21:15:04.345	210.67713363	5056.251207	1659215704.346	0	899	2.5380964519	2.589131487	478.5213818	490.19914426	2.1775581739	728.43316812	31.902673721	-1.1895300118	32.505372887	19.12263298	42.329394337	-71.126601416	1	76501.849515	33.784951456
7212	2022-07-30	21:15:05.259	210.6771442	5056.251461	1659215705.259	0	899	2.5381201928	2.5891559158	478.7763599	490.46039321	2.1775669806	728.44512293	31.903714957	-1.1920307717	32.406421661	19.121793747	42.329397071	-71.126607896	1	76502.747535	33.8
7213	2022-07-30	21:15:06.107	210.67715402	5056.251696	1659215706.107	0	899	2.5269982363	2.5789474879	478.78572714	490.73260677	2.2253188682	728.44892287	31.90609169	-1.1509837078	32.406421661	19.122276875	42.329397296	-71.126611038	1	76503.622503	33.8
7214	2022-07-30	21:15:06.999	210.67716434	5056.251944	1659215706.999	0	899	2.5269982363	2.5789474879	479.68035666	491.64955949	2.2253188682	728.44690507	31.90609169	-1.1510160459	32.406421661	19.120809909	42.329395777	-71.126612556	1	76504.533534	33.8
7215	2022-07-30	21:15:07.910	210.67717488	5056.252197	1659215707.91	0	899	2.529994704	2.5795597339	479.68035666	491.0843957	2.122683474	728.46444035	31.90609169	-1.1473941803	32.568041997	19.097037802	42.329393489	-71.126614089	1	76505.453157	33.8
7216	2022-07-30	21:15:08.828	210.67718552	5056.252452	1659215708.829	0	899	2.529994704	2.5795597339	479.36399492	490.7605127	2.122683474	728.46191406	31.90609169	-1.1473941803	32.655448914	19.084903717	42.329385666	-71.1266144	1	76506.360038	33.83600377
7217	2022-07-30	21:15:09.653	210.67719506	5056.252681	1659215709.653	0	899	2.5255154839	2.5763964663	479.36399492	491.08520418	2.1817161567	728.44755989	31.90609169	-1.1473941803	32.5037237	19.10947734	42.329367638	-71.126613079	1	76507.152311	33.9
7218	2022-07-30	21:15:10.517	210.67720507	5056.252922	1659215710.518	0	899	2.5255944783	2.5764777542	478.60539142	490.30821375	2.1817456624	728.45703165	31.909573523	-1.3725063248	32.460844836	19.110004968	42.329324342	-71.126611957	1	76508.058116	33.905811623
7219	2022-07-30	21:15:11.417	210.67721549	5056.253172	1659215711.418	0	899	2.5351031252	2.5843196486	478.60586119	489.88116416	2.1038760857	728.46267316	31.909692764	-1.2423047562	32.643904604	19.104581643	42.32928827	-71.126616466	1	76508.95992	33.995991984
7220	2022-07-30	21:15:12.358	210.67722637	5056.253433	1659215712.358	0	899	2.5351031252	2.5843196486	481.11238525	492.44673852	2.1038760857	728.44689941	31.909692764	-1.1522772312	32.406421661	19.124156952	42.329256637	-71.126622673	1	76509.900901	34
7221	2022-07-30	21:15:13.244	210.67723663	5056.253679	1659215713.245	0	899	2.5565997762	2.6062826706	481.11238525	492.45798164	2.1059149475	728.42993204	31.909692764	-1.2065395409	32.424562719	19.119327394	42.32923491	-71.126627281	1	76510.789579	34.078957916
7222	2022-07-30	21:15:14.076	210.67724626	5056.25391	1659215714.077	0	899	2.5565997762	2.6062826706	479.99426505	491.31349392	2.1059149475	728.42564018	31.909692764	-1.2011067867	32.655448914	19.125236511	42.329218275	-71.126632242	1	76511.586239	34.1
7223	2022-07-30	21:15:14.941	210.67725627	5056.254151	1659215714.942	0	899	2.5440285022	2.5961295593	479.99426505	491.92569393	2.2170507167	728.43139648	31.909692764	-1.2011067867	32.655448914	19.125236511	42.329205449	-71.126637276	1	76512.455128	34.1
7224	2022-07-30	21:15:15.849	210.67726678	5056.254403	1659215715.85	0	899	2.5441095627	2.5962130125	478.69268216	490.59192503	2.2170812609	728.4342712	31.913239675	-1.1953291672	32.408070848	19.120126118	42.329194018	-71.12664	1	76513.398798	34.1
7225	2022-07-30	21:15:16.798	210.67727775	5056.254666	1659215716.798	0	899	2.5341770948	2.5869343757	478.69277534	490.78942105	2.2529546321	728.40626536	31.913263321	-1.1929684877	32.406421661	19.1198349	42.329180627	-71.12664	1	76514.327992	34.1
7226	2022-07-30	21:15:17.716	210.67728838	5056.254921	1659215717.716	0	899	2.5341770948	2.5869343757	477.88166831	489.95781722	2.2529546321	728.44744873	31.913263321	-1.1929684877	32.406421661	19.1198349	42.329168381	-71.12663927	1	76515.219017	34.1
7227	2022-07-30	21:15:18.619	210.67729884	5056.255172	1659215718.62	0	899	2.530909072	2.5827144097	477.88409318	489.7568457	2.2159174521	728.44378541	31.913879736	-1.1703861431	32.406421661	19.123567202	42.329154427	-71.126636107	1	76516.167961	34.1
7228	2022-07-30	21:15:19.520	210.67730927	5056.255422	1659215719.521	0	899	2.5309797054	2.5827871268	479.55583064	491.47026385	2.2159441922	728.43786621	31.916986465	-1.16855371	32.406421661	19.123796463	42.329142912	-71.126633193	1	76517.042105	34.1
7229	2022-07-30	21:15:20.479	210.67732036	5056.255689	1659215720.479	0	899	2.5252049763	2.5748931625	479.55583064	491.0071229	2.1318143653	728.43109252	31.916986465	-1.16855371	32.406421661	19.123796463	42.329133745	-71.126630137	1	76517.958852	34.1
7230	2022-07-30	21:15:21.378	210.67733078	5056.255939	1659215721.379	0	899	2.5252049763	2.5748931625	479.6961436	491.15078638	2.1318143653	728.43569805	31.916986465	-1.1877622202	32.569691184	19.121199147	42.329125824	-71.126633004	1	76518.901157	34.1
7231	2022-07-30	21:15:22.269	210.67734109	5056.256186	1659215722.27	0	899	2.5289744214	2.579808745	479.6961436	491.39857787	2.176832401	728.4609953	31.916986465	-1.206841307	32.655448914	19.117845611	42.329113571	-71.126638413	1	76519.76195	34.1
7232	2022-07-30	21:15:23.178	210.67735161	5056.256439	1659215723.179	0	899	2.5289744214	2.579808745	478.57670433	490.2518293	2.176832401	728.45648193	31.916986465	-1.2076174021	32.655448914	19.117673874	42.32910653	-71.126651567	1	76520.694006	34.169400631
7233	2022-07-30	21:15:24.076	210.677362	5056.256688	1659215724.077	0	899	2.5447784393	2.5943381706	478.57670433	489.88692245	2.1103661503	728.43908894	31.916986465	-1.3278050802	32.424562719	19.107514842	42.329101861	-71.12666399	1	76521.627715	34.262771458
7234	2022-07-30	21:15:24.993	210.67737262	5056.256943	1659215724.994	0	899	2.5448353219	2.5943966493	479.92808884	491.27035649	2.1103865474	728.44834769	31.91947476	-1.2633133298	32.406421661	19.11491245	42.329096552	-71.126675229	1	76522.517177	34.351717734
7235	2022-07-30	21:15:25.944	210.67738361	5056.257207	1659215725.944	0	899	2.5613638204	2.6138261153	479.93127926	491.86256194	2.2173081109	728.43628293	31.920282364	-1.160415411	32.406421661	19.125236511	42.329088307	-71.126683103	1	76523.430862	34.4
7236	2022-07-30	21:15:26.852	210.67739413	5056.257459	1659215726.853	0	899	2.5613638204	2.6138261153	479.71857459	491.64456934	2.2173081109	728.44595236	31.920282364	-1.1633258584	32.406421661	19.124090397	42.329075595	-71.126685607	1	76524.364316	34.4
7237	2022-07-30	21:15:27.769	210.67740473	5056.257714	1659215727.769	0	899	2.5610904604	2.6130796093	479.71857459	491.53782091	2.1979384258	728.45086953	31.920282364	-1.187848448	32.406421661	19.122785897	42.329062922	-71.126685108	1	76525.31165	34.4
7238	2022-07-30	21:15:28.677	210.67741524	5056.257966	1659215728.677	0	899	2.5610904604	2.6130796093	479.36115916	491.17159952	2.1979384258	728.44791559	31.920282364	-1.1522772312	32.406421661	19.124517441	42.32905799	-71.126681667	1	76526.205791	34.4
7239	2022-07-30	21:15:29.532	210.67742514	5056.258203	1659215729.532	0	899	2.5351746482	2.5844928869	479.36115916	490.6773698	2.1080828356	728.45783845	31.920282364	-1.1541743294	32.406421661	19.123258035	42.329056532	-71.126681532	1	76527.080855	34.4
7240	2022-07-30	21:15:30.362	210.67743476	5056.258434	1659215730.363	0	899	2.5352537304	2.5845741857	478.66674171	489.96671535	2.1081112701	728.48653144	31.9237549	-1.1535491367	32.406421661	19.121781343	42.329055245	-71.126680245	1	76527.85316	34.4
7241	2022-07-30	21:15:31.232	210.67744481	5056.258676	1659215731.232	0	899	2.5286945602	2.5776007886	478.66760891	489.90149609	2.096061255	728.46265457	31.923974991	-1.1864578724	32.406421661	19.118755341	42.329049936	-71.126672404	1	76528.759615	34.4
7242	2022-07-30	21:15:32.088	210.67745472	5056.258913	1659215732.088	0	899	2.5286945602	2.5776007886	479.85700608	491.11880731	2.096061255	728.45863716	31.923974991	-1.1878052926	32.406421661	19.119947433	42.329045175	-71.126663684	1	76529.631632	34.4
7243	2022-07-30	21:15:32.976	210.677465	5056.25916	1659215732.976	0	899	2.5342634076	2.5855612492	479.85700608	491.64579989	2.1917939125	728.45345685	31.923974991	-1.2134812526	32.406421661	19.121826412	42.329048462	-71.126655726	1	76530.512821	34.451282051
7244	2022-07-30	21:15:33.871	210.67747536	5056.259409	1659215733.871	0	899	2.5342634076	2.5855612492	478.34117795	490.09273194	2.1917939125	728.45348717	31.923974991	-1.20652873	32.406421661	19.124402848	42.329054673	-71.126646309	1	76531.401804	34.5
7245	2022-07-30	21:15:34.736	210.67748537	5056.259649	1659215734.736	0	899	2.5358413425	2.5865652182	478.34816333	489.96058829	2.1664289537	728.45254537	31.925749052	-1.3504736684	32.406421661	19.100644446	42.329057949	-71.126635769	1	76532.256459	34.525645933
7246	2022-07-30	21:15:35.595	210.67749532	5056.259888	1659215735.596	0	899	2.5358801797	2.5866051749	479.34223753	490.97887367	2.1664433009	728.45482509	31.927453995	-1.4465375649	32.406421661	19.083616118	42.329062258	-71.126628186	1	76533.088675	34.608867521
7247	2022-07-30	21:15:36.443	210.67750513	5056.260123	1659215736.443	0	899	2.5287509114	2.5796648627	479.34223753	491.05547225	2.1803638313	728.46348845	31.927453995	-1.1457666159	32.406421661	19.122356415	42.329068291	-71.126626677	1	76533.99359	34.699358974
7248	2022-07-30	21:15:37.301	210.67751506	5056.260361	1659215737.301	0	899	2.5287509114	2.5796648627	478.88291386	490.58492453	2.1803638313	728.44475348	31.927453995	-1.1458959635	32.406421661	19.12222765	42.329065576	-71.126625288	1	76534.827184	34.7
7249	2022-07-30	21:15:38.094	210.67752424	5056.260582	1659215738.094	0	899	2.5246612336	2.5756844637	478.88291386	490.62922447	2.1884203536	728.45235903	31.927453995	-1.1710113595	32.406421661	19.12081846	42.329064019	-71.126623038	1	76535.588517	34.758851675
7250	2022-07-30	21:15:38.920	210.6775338	5056.260811	1659215738.92	0	899	2.5246612336	2.5756844637	479.27721206	491.03319424	2.1884203536	728.45920305	31.927453995	-1.2151628362	32.406421661	19.115685596	42.329062628	-71.126620962	1	76536.423077	34.8
7251	2022-07-30	21:15:39.779	210.67754375	5056.26105	1659215739.78	0	899	2.525972649	2.5765912677	479.28078724	490.93716039	2.1703022152	728.46016425	31.928360225	-1.2821122226	32.406421661	19.111738445	42.329059078	-71.126618964	1	76537.31068	34.831067961
7252	2022-07-30	21:15:40.625	210.67755353	5056.261285	1659215740.625	0	899	2.526033796	2.5766541805	480.24861369	491.92865015	2.1703249332	728.45465088	31.931055069	-1.4794355631	32.406421661	19.114433289	42.329052668	-71.126615779	1	76538.133136	34.9
7253	2022-07-30	21:15:41.530	210.67756402	5056.261536	1659215741.531	0	899	2.5316910202	2.5832269271	480.24861369	492.11411139	2.2039554882	728.4530195	31.931055069	-1.1858758382	32.406421661	19.12204169	42.329048158	-71.126609738	1	76539.026239	34.9
7254	2022-07-30	21:15:42.345	210.67757344	5056.261763	1659215742.345	0	899	2.5316910202	2.5832269271	478.702905	490.5302129	2.2039554882	728.46643188	31.931055069	-1.1652984619	32.406421661	19.123796463	42.329042885	-71.126601827	1	76539.817298	34.9
7255	2022-07-30	21:15:43.233	210.67758372	5056.262009	1659215743.233	0	899	2.5298441425	2.5814633944	478.702905	490.55810731	2.2090278441	728.44374378	31.931055069	-1.1626252291	32.406421661	19.123648448	42.329041667	-71.126596384	1	76540.72314	34.97231405
7256	2022-07-30	21:15:44.104	210.6775938	5056.262251	1659215744.104	0	899	2.5298441425	2.5814633944	478.8120648	490.66997048	2.2090278441	728.44561444	31.931055069	-1.1791820258	32.406421661	19.12140154	42.329039588	-71.126596039	1	76541.623578	35
7257	2022-07-30	21:15:44.977	210.67760391	5056.262494	1659215744.978	0	899	2.5269999143	2.5763550776	478.82330564	490.17206022	2.1163248404	728.4577083	31.933907149	-1.1703861928	32.406421661	19.105029858	42.329037482	-71.126596667	1	76542.511022	35.051102204
7258	2022-07-30	21:15:45.859	210.67761412	5056.262739	1659215745.86	0	899	2.5270127595	2.5763682843	479.18035063	490.53759321	2.1163294924	728.45202637	31.934473038	-1.1522772312	32.406421661	19.106870651	42.32903541	-71.126597923	1	76543.377033	35.1
7259	2022-07-30	21:15:46.737	210.67762428	5056.262983	1659215746.738	0	899	2.5295432307	2.5804251447	479.18035063	490.87854966	2.178349847	728.43416691	31.934473038	-1.1579039436	32.406421661	19.108876576	42.329032214	-71.1266	1	76544.223866	35.122386588
7260	2022-07-30	21:15:47.625	210.67763455	5056.263229	1659215747.625	0	899	2.5295432307	2.5804251447	479.89771344	491.61342541	2.178349847	728.44228419	31.934473038	-1.3531792235	32.406421661	19.098998682	42.329027087	-71.126599822	1	76545.106838	35.2
7261	2022-07-30	21:15:48.542	210.67764517	5056.263484	1659215748.543	0	899	2.5351950008	2.5840466101	479.89771344	491.11887813	2.0884976281	728.45421514	31.934473038	-1.5054780245	32.406421661	19.082742691	42.329015572	-71.126598197	1	76546.082082	35.2
7262	2022-07-30	21:15:49.440	210.67765556	5056.263733	1659215749.44	0	899	2.5351950008	2.5840466101	480.27879931	491.50887471	2.0884976281	728.45752438	31.934473038	-1.2979683473	32.406421661	19.079415871	42.3290036	-71.1265967	1	76546.97998	35.2
7263	2022-07-30	21:15:50.312	210.67766566	5056.263976	1659215750.313	0	899	2.5419197848	2.5913880915	480.29049649	491.63298575	2.1088711281	728.44962942	31.937431828	-1.2557356097	32.406421661	19.086260852	42.329007607	-71.126596667	1	76547.854709	35.285470942
7264	2022-07-30	21:15:51.181	210.67767572	5056.264217	1659215751.182	0	899	2.5419358437	2.5914046007	478.04945816	489.33905488	2.1088768894	728.45513916	31.938135147	-1.4908292294	32.406421661	19.107952118	42.329003852	-71.126595546	1	76548.672238	35.3
7265	2022-07-30	21:15:52.058	210.67768586	5056.264461	1659215752.058	0	899	2.5321163203	2.5837448632	478.04945816	489.87994675	2.2074745067	728.45359428	31.938135147	-1.5537579833	32.406421661	19.095030753	42.328997877	-71.126594053	1	76549.568478	35.3
7266	2022-07-30	21:15:52.911	210.67769573	5056.264698	1659215752.911	0	899	2.5321163203	2.5837448632	479.13858462	490.99602626	2.2074745067	728.44981536	31.938135147	-1.6564510619	32.406421661	19.0686561	42.328999427	-71.12659112	1	76550.442718	35.3
7267	2022-07-30	21:15:53.849	210.6777066	5056.264958	1659215753.85	0	899	2.5296720095	2.5810780518	479.13858462	490.95616391	2.2002320481	728.45394473	31.938135147	-1.3467009912	32.406421661	19.105096766	42.329006887	-71.126587075	1	76551.377456	35.3
7268	2022-07-30	21:15:54.742	210.67771692	5056.265206	1659215754.742	0	899	2.5297296119	2.5811373413	481.08815713	492.95394083	2.2002537135	728.4472244	31.940670127	-1.2584843091	32.406421661	19.117130797	42.329007578	-71.126585484	1	76552.290581	35.3
7269	2022-07-30	21:15:55.621	210.67772711	5056.265451	1659215755.622	0	899	2.5426534133	2.5941441217	481.09177455	492.91621638	2.1927555613	728.44156874	31.941583633	-1.3242587483	32.406421661	19.112480505	42.329001949	-71.126585253	1	76553.169625	35.3
7270	2022-07-30	21:15:56.500	210.67773727	5056.265694	1659215756.5	0	899	2.5426534133	2.5941441217	479.66087375	491.45014641	2.1927555613	728.43378211	31.941583633	-1.4924567938	32.406421661	19.096788406	42.329003333	-71.126578333	1	76554	35.3
7271	2022-07-30	21:15:57.359	210.67774722	5056.265933	1659215757.36	0	899	2.5447855708	2.5946925968	479.66087375	491.07644523	2.1248644586	728.46857417	31.941583633	-1.2579669084	32.406421661	19.117752959	42.329006279	-71.126585697	1	76554.883629	35.123274162
7272	2022-07-30	21:15:58.263	210.67775767	5056.266184	1659215758.263	0	899	2.5447855708	2.5946925968	480.44998781	491.88433961	2.1248644586	728.44587475	31.941583633	-1.2175666007	32.406421661	19.121125632	42.329010537	-71.126585376	1	76555.774162	35.1
7273	2022-07-30	21:15:59.148	210.67776792	5056.26643	1659215759.148	0	899	2.5472555857	2.5985680314	480.44998781	492.19625027	2.1814440472	728.47747399	31.941583633	-1.16855371	32.406421661	19.125957489	42.329025684	-71.126579609	1	76556.646943	35.1
7274	2022-07-30	21:16:00.028	210.6777781	5056.266674	1659215760.028	0	899	2.5473130659	2.5986271802	478.67085642	490.37373885	2.1814653342	728.45613998	31.944095776	-1.1507681103	32.406421661	19.125957489	42.329035946	-71.126572312	1	76557.522523	35.047747748
7275	2022-07-30	21:16:00.940	210.67778866	5056.266928	1659215760.94	0	899	2.5605200899	2.6117693696	478.67454572	490.30213006	2.167746014	728.45310358	31.94503212	-1.1441389322	32.406421661	19.125957489	42.32904062	-71.126562997	1	76558.457413	34.954258675
7276	2022-07-30	21:16:01.788	210.67779847	5056.267163	1659215761.788	0	899	2.5605200899	2.6117693696	477.11823602	488.70801571	2.167746014	728.44636061	31.94503212	-1.1880101534	32.406421661	19.120448283	42.329039456	-71.126553343	1	76559.332332	34.866766767
7277	2022-07-30	21:16:02.657	210.67780853	5056.267405	1659215762.657	0	899	2.5502673261	2.6002503756	477.11823602	488.46611779	2.1235526645	728.47369829	31.94503212	-1.1850458913	32.406421661	19.120130716	42.32903105	-71.126545125	1	76560.184982	34.781501832
7278	2022-07-30	21:16:03.493	210.67781821	5056.267637	1659215763.493	0	899	2.5502673261	2.6002503756	478.20381557	489.577517	2.1235526645	728.44750977	31.94503212	-1.1522772312	32.406421661	19.123075485	42.329028498	-71.126538745	1	76560.950549	34.704945055
7279	2022-07-30	21:16:04.411	210.67782883	5056.267892	1659215764.411	0	899	2.543437993	2.5946609294	478.20921325	489.8978033	2.1809178801	728.45831541	31.94640339	-1.1522772312	32.406421661	19.123779006	42.329040064	-71.126529535	1	76561.879837	34.612016293
7280	2022-07-30	21:16:05.329	210.67783947	5056.268147	1659215765.33	0	899	2.5434868442	2.5947111983	479.65042552	491.37434204	2.1809359947	728.44404612	31.948541641	-1.1522772312	32.406421661	19.124876022	42.329053077	-71.126522628	1	76562.855769	34.514423077
7281	2022-07-30	21:16:06.286	210.67785054	5056.268413	1659215766.287	0	899	2.5346998414	2.5859552996	479.65042552	491.42233115	2.1896492972	728.44274458	31.948541641	-1.1749134766	32.406421661	19.124876022	42.32906615	-71.126517486	1	76563.836216	34.416378433
7282	2022-07-30	21:16:07.230	210.67786146	5056.268675	1659215767.23	0	899	2.5346998414	2.5859552996	480.28378772	492.07123775	2.1896492972	728.45116581	31.948541641	-1.1851752412	32.406421661	19.124976291	42.32907072	-71.126516667	1	76564.716117	34.4
7283	2022-07-30	21:16:08.131	210.67787189	5056.268925	1659215768.131	0	899	2.5386819951	2.5903300216	480.28378772	492.14319247	2.2026935866	728.45469817	31.948541641	-1.230005768	32.406421661	19.120464754	42.329071667	-71.126516667	1	76565.611169	34.338883144
7284	2022-07-30	21:16:09.045	210.67788247	5056.269179	1659215769.045	0	899	2.5386819951	2.5903300216	479.57703727	491.41899059	2.2026935866	728.46754627	31.948541641	-1.1636707783	32.406421661	19.124156952	42.329062545	-71.126516667	1	76566.547304	34.245269583
7285	2022-07-30	21:16:09.960	210.67789307	5056.269434	1659215769.961	0	899	2.5400074481	2.5906693766	479.57943064	491.18831623	2.1603552919	728.48268946	31.949147951	-1.1625928618	32.406421661	19.124276003	42.329047379	-71.126516667	1	76567.457282	34.2
7286	2022-07-30	21:16:10.887	210.67790378	5056.269691	1659215770.887	0	899	2.5400771673	2.5907410998	479.99783271	491.61698755	2.1603809358	728.47287452	31.952203751	-1.1568152297	32.406421661	19.124885572	42.329035066	-71.12651732	1	76568.392094	34.160790598
7287	2022-07-30	21:16:11.773	210.67791404	5056.269937	1659215771.773	0	899	2.5446854115	2.5943309366	479.99783271	491.36177122	2.1140253399	728.48379335	31.952203751	-1.3166055892	32.406421661	19.106005991	42.329028527	-71.126518333	1	76569.29461	34.1
7288	2022-07-30	21:16:12.667	210.6779244	5056.270186	1659215772.668	0	899	2.5446854115	2.5943309366	479.46778037	490.81916991	2.1140253399	728.48431396	31.952203751	-1.3475956917	32.406421661	19.102550507	42.329024758	-71.126518091	1	76570.145299	34.085470085
7289	2022-07-30	21:16:13.536	210.67793446	5056.270427	1659215773.537	0	899	2.5395639972	2.5904905167	479.46778037	491.13687903	2.1717880719	728.47356208	31.952203751	-1.1857572833	32.406421661	19.109002625	42.329023103	-71.126516436	1	76571.069069	34
7290	2022-07-30	21:16:14.430	210.6779448	5056.270675	1659215774.431	0	899	2.5395639972	2.5904905167	479.09838647	490.75849496	2.1717880719	728.48126019	31.952203751	-1.1555324793	32.406421661	19.123075485	42.32902012	-71.126513453	1	76571.963964	34
7291	2022-07-30	21:16:15.308	210.67795495	5056.270919	1659215775.308	0	899	2.5352741038	2.585874045	479.1014549	490.70623727	2.1617133265	728.4836058	31.952981848	-1.1551552016	32.406421661	19.123409713	42.329015787	-71.126511929	1	76572.842685	33.915731463
7292	2022-07-30	21:16:16.177	210.67796502	5056.271161	1659215776.178	0	899	2.5353328305	2.5859344608	478.86328149	490.46241383	2.1617349815	728.49481201	31.955560684	-1.1539047956	32.406421661	19.124517441	42.329012621	-71.126510477	1	76573.713714	33.9
7293	2022-07-30	21:16:17.071	210.67797536	5056.271409	1659215777.071	0	899	2.534515761	2.5861519141	478.86328149	490.70439578	2.2057449956	728.4824724	31.955560684	-1.4459124125	32.406421661	19.091291188	42.329011667	-71.12651	1	76574.608216	33.839178357
7294	2022-07-30	21:16:17.921	210.67798521	5056.271645	1659215777.922	0	899	2.534515761	2.5861519141	480.58846195	492.47223572	2.2057449956	728.48986816	31.955560684	-1.4957121611	32.406421661	19.085624695	42.329010911	-71.12651	1	76575.453649	33.8
7295	2022-07-30	21:16:18.805	210.67799544	5056.271891	1659215778.806	0	899	2.5439126691	2.5953213915	480.58846195	492.37578338	2.1882710743	728.47852371	31.955560684	-1.2695221735	32.406421661	19.114719467	42.329008881	-71.126511119	1	76576.335707	33.8
7296	2022-07-30	21:16:19.667	210.67800542	5056.27213	1659215779.668	0	899	2.5439498444	2.5953596496	478.56794659	490.30578714	2.1882849038	728.49441589	31.957187615	-1.1825558745	32.406421661	19.121468323	42.329007005	-71.126513672	1	76577.20311	33.779689018
7297	2022-07-30	21:16:20.512	210.67801519	5056.272364	1659215780.512	0	899	2.5476265936	2.598176666	478.57536243	490.09954635	2.1493570115	728.4885836	31.959070206	-1.1489679979	32.406421661	19.12087438	42.329008411	-71.126514845	1	76578.023301	33.7
7298	2022-07-30	21:16:21.351	210.6780249	5056.272598	1659215781.351	0	899	2.5476265936	2.598176666	480.65125267	492.22542442	2.1493570115	728.48067004	31.959070206	-1.2285613485	32.406421661	19.113125037	42.329011126	-71.126509414	1	76578.837864	33.7
7299	2022-07-30	21:16:22.252	210.67803532	5056.272848	1659215782.252	0	899	2.5411573063	2.5917615604	480.65125267	492.26750203	2.1569865551	728.47119383	31.959070206	-1.1793652418	32.406421661	19.115713814	42.32901046	-71.126507127	1	76579.723866	33.7
7300	2022-07-30	21:16:23.115	210.67804532	5056.273088	1659215783.116	0	899	2.5411573063	2.5917615604	479.1685661	490.74898229	2.1569865551	728.46789551	31.959070206	-1.1897132397	32.406421661	19.1198349	42.329002079	-71.126506667	1	76580.5941	33.640590031
7301	2022-07-30	21:16:24.086	210.67805656	5056.273357	1659215784.087	0	899	2.5423006216	2.593778995	479.1685661	490.9445462	2.1925388688	728.47180418	31.959070206	-1.2447193214	32.406421661	19.117259297	42.32898998	-71.126508577	1	76581.573146	33.6
7302	2022-07-30	21:16:24.969	210.67806677	5056.273603	1659215784.969	0	899	2.5423354193	2.5938148082	479.1798947	490.95622464	2.1925518475	728.45049038	31.960594064	-1.3698223032	32.406421661	19.112251016	42.32896926	-71.126512249	1	76582.449704	33.6
7303	2022-07-30	21:16:25.927	210.67807787	5056.273869	1659215785.928	0	899	2.5466653838	2.5979764344	479.18784683	490.90565854	2.1818814749	728.46116547	31.962610245	-1.1979377207	32.406421661	19.121575753	42.328936661	-71.126516404	1	76583.421218	33.6
7304	2022-07-30	21:16:26.865	210.67808873	5056.274129	1659215786.866	0	899	2.5466653838	2.5979764344	479.39947054	491.12245718	2.1818814749	728.46377988	31.962610245	-1.1879777956	32.406421661	19.122456595	42.328914456	-71.126517041	1	76584.387776	33.561222445
7305	2022-07-30	21:16:27.770	210.6780992	5056.274381	1659215787.771	0	899	2.5469327348	2.5986401137	479.39947054	491.21214562	2.1981728519	728.50481935	31.962610245	-1.1593483631	32.406421661	19.122757135	42.3289049	-71.12651451	1	76585.294294	33.5
7306	2022-07-30	21:16:28.667	210.67810958	5056.27463	1659215788.668	0	899	2.5469327348	2.5986401137	478.05505267	489.83460053	2.1981728519	728.51629639	31.962610245	-1.1783196926	32.406421661	19.118034363	42.328894252	-71.12651273	1	76586.181132	33.481886792
7307	2022-07-30	21:16:29.543	210.67811972	5056.274873	1659215789.544	0	899	2.5500067929	2.6010750329	478.05737878	489.67668544	2.1689696008	728.5031427	31.963201397	-1.155575588	32.406421661	19.123066391	42.328883279	-71.126509986	1	76587.008138	33.4
7308	2022-07-30	21:16:30.434	210.67813003	5056.275121	1659215790.435	0	899	2.5500750345	2.6011452441	479.47262249	491.12646517	2.168994704	728.50964396	31.966180801	-1.1522772312	32.406421661	19.123796463	42.328877236	-71.126508476	1	76587.914547	33.4
7309	2022-07-30	21:16:31.368	210.67814083	5056.27538	1659215791.368	0	899	2.5470629194	2.5975789539	479.47262249	491.01316998	2.1484039872	728.5154714	31.966180801	-1.1635414472	32.406421661	19.124059071	42.328869108	-71.126506822	1	76588.907051	33.309294872
7310	2022-07-30	21:16:32.269	210.67815127	5056.275631	1659215792.27	0	899	2.5470629194	2.5975789539	480.43425852	491.99795188	2.1484039872	728.5230822	31.966180801	-1.1829008069	32.406421661	19.124503117	42.328868333	-71.126503988	1	76589.803748	33.3
7311	2022-07-30	21:16:33.213	210.67816219	5056.275893	1659215793.213	0	899	2.5399405496	2.5890004154	480.43425852	491.69488898	2.0933878087	728.51908986	31.966180801	-1.160415411	32.406421661	19.123435974	42.328868333	-71.126502165	1	76590.701225	33.3
7312	2022-07-30	21:16:34.078	210.6781722	5056.276133	1659215794.078	0	899	2.5399405496	2.5890004154	479.20427974	490.43608142	2.0933878087	728.51463267	31.966180801	-1.1617089107	32.406421661	19.123447911	42.328862479	-71.126499715	1	76591.58547	33.241452991
7313	2022-07-30	21:16:34.996	210.67818282	5056.276388	1659215794.996	0	899	2.5436728146	2.5930384987	479.2104178	490.49601258	2.103156784	728.523678	31.967736996	-1.2040063798	32.406421661	19.121626633	42.328855761	-71.126497476	1	76592.514563	33.2
7314	2022-07-30	21:16:35.943	210.67819378	5056.276651	1659215795.943	0	899	2.5437139564	2.5930807909	481.9469017	493.29702302	2.1031714959	728.50152426	31.969537735	-1.4778618094	32.406421661	19.112770801	42.328852563	-71.126495896	1	76593.462254	33.2
7315	2022-07-30	21:16:36.831	210.67820406	5056.276898	1659215796.831	0	899	2.5614115029	2.6120727018	481.9469017	493.51503727	2.1426224818	728.50305176	31.969537735	-1.4989674091	32.406421661	19.112272263	42.328851667	-71.12649379	1	76594.362919	33.2
7316	2022-07-30	21:16:37.681	210.67821391	5056.277134	1659215797.682	0	899	2.5614115029	2.6120727018	478.46575978	489.95033776	2.1426224818	728.51771596	31.969537735	-1.2113577925	32.406421661	19.118866283	42.328851667	-71.126490982	1	76595.205411	33.179458918
7317	2022-07-30	21:16:38.542	210.67822388	5056.277373	1659215798.543	0	899	2.5680856581	2.6201313932	478.46575978	490.23474289	2.1944087749	728.50090946	31.969537735	-1.1693837208	32.406421661	19.121661673	42.328852243	-71.126488103	1	76596.069176	33.1
7318	2022-07-30	21:16:39.446	210.67823433	5056.277624	1659215799.446	0	899	2.5680856581	2.6201313932	481.40543569	493.246727	2.1944087749	728.50460553	31.969537735	-1.1718090773	32.406421661	19.125597	42.328859898	-71.126485041	1	76596.987792	33.1
7319	2022-07-30	21:16:40.358	210.6782449	5056.277877	1659215800.359	0	899	2.5772307392	2.6286737548	481.41384561	493.07593356	2.1619477049	728.49763782	31.971660222	-1.1583782032	32.406421661	19.124535756	42.328873328	-71.126485	1	76597.88856	33.1
7320	2022-07-30	21:16:41.256	210.67825528	5056.278127	1659215801.256	0	899	2.5772649663	2.6287089665	480.09849866	491.7287912	2.1619601226	728.47655563	31.973138809	-1.1897671183	32.406421661	19.119823658	42.328888293	-71.126482341	1	76598.797558	33.1
7321	2022-07-30	21:16:42.180	210.67826598	5056.278384	1659215802.181	0	899	2.5630465806	2.6148362973	480.09849866	491.87250747	2.1880361125	728.46019861	31.973138809	-1.1719599852	32.406421661	19.123743992	42.328898826	-71.12647928	1	76599.715976	33.1
7322	2022-07-30	21:16:43.095	210.67827656	5056.278638	1659215803.095	0	899	2.5630465806	2.6148362973	480.80422461	492.59554075	2.1880361125	728.47790527	31.973138809	-1.1832026243	32.406421661	19.1198349	42.328904662	-71.126477335	1	76600.599043	33.1
7323	2022-07-30	21:16:43.956	210.67828653	5056.278877	1659215803.956	0	899	2.5581327753	2.6086269384	480.80422461	492.32152802	2.1383788924	728.49491832	31.973138809	-1.4492754802	32.406421661	19.089184969	42.328908846	-71.126476667	1	76601.435897	33.1
7324	2022-07-30	21:16:44.849	210.67829687	5056.279125	1659215804.85	0	899	2.5581327753	2.6086269384	479.32869227	490.81065041	2.1383788924	728.48706055	31.973138809	-1.5770947933	32.406421661	19.074460983	42.328914396	-71.126477213	1	76602.327569	33.067243133
7325	2022-07-30	21:16:45.693	210.67830663	5056.279359	1659215805.693	0	899	2.5536033836	2.6038702345	479.33752225	490.78814703	2.1326412046	728.49865965	31.9753769	-1.3302303861	32.406421661	19.105998096	42.328921216	-71.126478637	1	76603.182365	33
7326	2022-07-30	21:16:46.598	210.67831712	5056.279611	1659215806.599	0	899	2.5536311452	2.6038987835	479.7155134	491.17522297	2.1326512322	728.48180586	31.976587296	-1.1498518298	32.406421661	19.119842529	42.328927147	-71.126480321	1	76604.096154	32.990384615
7327	2022-07-30	21:16:47.502	210.67832757	5056.279862	1659215807.502	0	899	2.5496080232	2.6009384435	479.7155134	491.43707408	2.1802194085	728.48332245	31.976587296	-1.1539047956	32.406421661	19.121635437	42.328931574	-71.126483333	1	76605.05534	32.9
7328	2022-07-30	21:16:48.390	210.67833785	5056.280108	1659215808.39	0	899	2.5496080232	2.6009384435	478.2478477	489.93354685	2.1802194085	728.48133416	31.976587296	-1.150940558	32.406421661	19.122815783	42.328930138	-71.126483333	1	76605.917476	32.9
7329	2022-07-30	21:16:49.217	210.67834743	5056.280338	1659215809.218	0	899	2.5492766237	2.6005682633	478.24819456	489.92656064	2.178882337	728.48104798	31.976675413	-1.1505525262	32.406421661	19.124399817	42.32892874	-71.126483333	1	76606.755849	32.9
7330	2022-07-30	21:16:50.049	210.67835706	5056.280569	1659215810.05	0	899	2.5493507714	2.600644561	480.13906017	491.86375049	2.1789097468	728.48088023	31.979913712	-1.2483087778	32.406421661	19.124156952	42.328927403	-71.126484264	1	76607.558491	32.9
7331	2022-07-30	21:16:50.914	210.67836707	5056.28081	1659215810.915	0	899	2.5535810621	2.6040608654	480.13906017	491.65772568	2.1415192237	728.48445261	31.979913712	-1.2452906118	32.406421661	19.123465317	42.328925277	-71.126485695	1	76608.417017	32.9
7332	2022-07-30	21:16:51.776	210.67837705	5056.281049	1659215811.777	0	899	2.5535810621	2.6040608654	480.3888664	491.91352483	2.1415192237	728.48101807	31.979913712	-1.1571601629	32.406421661	19.103269577	42.328922813	-71.126487187	1	76609.312309	32.9
7333	2022-07-30	21:16:52.693	210.67838765	5056.281304	1659215812.693	0	899	2.5424981868	2.5936321333	480.3888664	492.11459829	2.1779925488	728.48671697	31.979913712	-1.1801628616	32.406421661	19.11622415	42.328921667	-71.126488716	1	76610.229665	32.9
7334	2022-07-30	21:16:53.589	210.67839803	5056.281553	1659215813.59	0	899	2.5424981868	2.5936321333	479.52122623	491.22578004	2.1779925488	728.52059027	31.979913712	-1.1784166477	32.406421661	19.123693807	42.328921515	-71.12649	1	76611.09073	32.9
7335	2022-07-30	21:16:54.434	210.67840781	5056.281787	1659215814.435	0	899	2.5504589902	2.6026300792	479.52122623	491.42676463	2.214485864	728.51211204	31.979913712	-1.1522772312	32.406421661	19.124156952	42.328920127	-71.12649	1	76611.924063	32.9
7336	2022-07-30	21:16:55.275	210.67841753	5056.282021	1659215815.275	0	899	2.5504802959	2.6026520131	479.95528684	491.87164621	2.2144938651	728.51652072	31.98084379	-1.1531179907	32.406421661	19.123598806	42.32892	-71.126491359	1	76612.815171	32.9
7337	2022-07-30	21:16:56.229	210.67842858	5056.282286	1659215816.229	0	899	2.5473041167	2.6004501496	479.96583802	492.12117915	2.2577599947	728.51502677	31.983514786	-1.1721539308	32.406421661	19.12242489	42.32892	-71.126491667	1	76613.758252	32.9
7338	2022-07-30	21:16:57.176	210.67843954	5056.282549	1659215817.176	0	899	2.5473041167	2.6004501496	479.17831388	491.31371062	2.2577599947	728.48687744	31.983514786	-1.2059897184	32.406421661	19.120916367	42.32892	-71.126492851	1	76614.710794	32.9
7339	2022-07-30	21:16:57.996	210.67844904	5056.282777	1659215817.997	0	899	2.5467520654	2.5982770792	479.17831388	490.94455874	2.1907262335	728.48772385	31.983514786	-1.4247205692	32.406421661	19.087203436	42.32892091	-71.126494244	1	76615.546287	32.9
7340	2022-07-30	21:16:58.821	210.67845858	5056.283006	1659215818.821	0	899	2.5467520654	2.5982770792	479.43840426	491.21103565	2.1907262335	728.4845573	31.983514786	-1.5016622599	32.406421661	19.073738616	42.328921055	-71.126495	1	76616.36699	32.9
7341	2022-07-30	21:16:59.688	210.67846862	5056.283247	1659215819.689	0	899	2.5623418275	2.6113156222	479.43921531	490.55826742	2.0718573204	728.48140813	31.983720325	-1.4954534611	32.406421661	19.06849491	42.32892	-71.126495	1	76617.219736	32.9
7342	2022-07-30	21:17:00.621	210.67847941	5056.283506	1659215820.621	0	899	2.5624164612	2.6113923111	480.7155699	491.86436666	2.0718834216	728.45755268	31.986963272	-1.1832026243	32.406421661	19.076622009	42.32892	-71.126495	1	76618.165331	32.9
7343	2022-07-30	21:17:01.471	210.67848926	5056.283742	1659215821.472	0	899	2.5708214399	2.6220407419	480.7155699	492.3389158	2.157991228	728.44581937	31.986963272	-1.3847406826	32.406421661	19.086152235	42.32892	-71.126495	1	76619.017476	32.9
7344	2022-07-30	21:17:02.345	210.67849937	5056.283985	1659215822.346	0	899	2.5708214399	2.6220407419	478.21966817	489.78266501	2.157991228	728.43843978	31.986963272	-1.3933208991	32.406421661	19.100461088	42.32892	-71.126495	1	76619.866019	32.9
7345	2022-07-30	21:17:03.214	210.67850943	5056.284226	1659215823.215	0	899	2.5702123721	2.6215484372	478.21966817	489.81189294	2.1633169117	728.42614746	31.986963272	-1.1571601629	32.406421661	19.123075485	42.32891874	-71.126495	1	76620.755946	32.9
7346	2022-07-30	21:17:04.065	210.67851927	5056.284463	1659215824.065	0	899	2.5702123721	2.6215484372	479.11965135	490.73369205	2.1633169117	728.44497095	31.986963272	-1.5097251041	32.406421661	19.077544926	42.328918333	-71.126494006	1	76621.596696	32.9
7347	2022-07-30	21:17:05.013	210.67853025	5056.284726	1659215825.014	0	899	2.5621246891	2.6145154374	479.12889623	491.02036984	2.2137004105	728.41491578	31.989307669	-1.3357817274	32.406421661	19.105478552	42.328917469	-71.126493333	1	76622.518447	32.9
7348	2022-07-30	21:17:05.917	210.67854072	5056.284977	1659215825.918	0	899	2.5621522029	2.6145437621	480.14657667	492.06336476	2.2137106927	728.42051565	31.990503311	-1.2434258461	32.406421661	19.120195389	42.328916667	-71.126493333	1	76623.408818	32.9
7349	2022-07-30	21:17:06.861	210.67855164	5056.285239	1659215826.862	0	899	2.5543366665	2.6051405578	480.14657667	491.73623975	2.1543748628	728.43757761	31.990503311	-1.2000289058	32.406421661	19.093718838	42.328916667	-71.126493333	1	76624.343689	32.9
7350	2022-07-30	21:17:07.727	210.67856167	5056.28548	1659215827.728	0	899	2.5543366665	2.6051405578	479.27504097	490.84366714	2.1543748628	728.43001167	31.990503311	-1.2192050337	32.406421661	19.102649714	42.328916667	-71.126493006	1	76625.196484	32.9
7351	2022-07-30	21:17:08.618	210.67857197	5056.285727	1659215828.618	0	899	2.5555605032	2.6072178148	479.27504097	491.03316642	2.188819454	728.43196642	31.990503311	-1.2483087778	32.406421661	19.117673874	42.328916667	-71.126491667	1	76626.118697	32.9
7352	2022-07-30	21:17:09.440	210.67858149	5056.285956	1659215829.441	0	899	2.5555605032	2.6072178148	479.02103261	490.77292643	2.188819454	728.43316367	31.990503311	-1.2272893814	32.406421661	19.120464603	42.328916667	-71.126491667	1	76626.983193	32.9
7353	2022-07-30	21:17:10.276	210.67859117	5056.286188	1659215830.277	0	899	2.5488085221	2.5988229121	479.03406224	490.44123566	2.1260513228	728.40917484	31.993808102	-1.1578176945	32.406421661	19.125102883	42.328918036	-71.126490297	1	76627.821643	32.9
7354	2022-07-30	21:17:11.164	210.67860144	5056.286434	1659215831.164	0	899	2.5488111129	2.5988255762	480.58910817	492.03331684	2.1260522576	728.41292466	31.99392128	-1.1522772312	32.406421661	19.125236511	42.328919431	-71.126488903	1	76628.65831	32.9
7355	2022-07-30	21:17:12.072	210.67861194	5056.286687	1659215832.072	0	899	2.5538837129	2.6044131292	480.58910817	492.12857557	2.1433340313	728.43150764	31.99392128	-1.1518029393	32.406421661	19.125131746	42.32892	-71.126488333	1	76629.576923	32.9
7356	2022-07-30	21:17:12.987	210.67862255	5056.286941	1659215832.988	0	899	2.5538837129	2.6044131292	480.30188772	491.83445865	2.1433340313	728.41276257	31.99392128	-1.1559097641	32.406421661	19.122485218	42.328920868	-71.126487465	1	76630.521042	32.9
7357	2022-07-30	21:17:13.881	210.67863289	5056.287189	1659215833.882	0	899	2.5628242649	2.613914093	480.30188772	491.92205012	2.1592284099	728.41511586	31.99392128	-1.2335089911	32.406421661	19.110954222	42.32892232	-71.126486013	1	76631.392083	32.9
7358	2022-07-30	21:17:14.747	210.67864292	5056.28743	1659215834.748	0	899	2.5628242649	2.613914093	480.85459785	492.48813222	2.1592284099	728.42297363	31.99392128	-1.5038504601	32.406421661	19.075181961	42.328923708	-71.126484625	1	76632.224822	32.9
7359	2022-07-30	21:17:15.686	210.67865377	5056.287691	1659215835.686	0	899	2.567471842	2.6210549659	480.86514673	493.04698949	2.2584337545	728.42357428	31.996586819	-1.3211759187	32.406421661	19.113446267	42.328925	-71.126483025	1	76633.185068	32.9
7360	2022-07-30	21:17:16.601	210.67866436	5056.287945	1659215836.601	0	899	2.5674870813	2.6210706638	478.63370587	490.75905106	2.2584395528	728.42541504	31.997247696	-1.4794355631	32.406421661	19.118755341	42.328925234	-71.126481433	1	76634.14014	32.9
7361	2022-07-30	21:17:17.526	210.67867507	5056.288202	1659215837.526	0	899	2.5596961658	2.6106981514	478.63370587	490.2077019	2.1581711218	728.41544731	31.997247696	-1.2150981395	32.406421661	19.125616806	42.328926667	-71.126479892	1	76635.065089	32.9
7362	2022-07-30	21:17:18.469	210.67868598	5056.288464	1659215838.469	0	899	2.5596961658	2.6106981514	481.3308945	492.97011213	2.1581711218	728.43387427	31.997247696	-1.1610514565	32.406421661	19.126045821	42.328926667	-71.126478342	1	76635.995069	32.9
7363	2022-07-30	21:17:19.338	210.67869605	5056.288705	1659215839.339	0	899	2.5629010608	2.6147725655	481.3308945	493.15452157	2.1915449447	728.44397983	31.997247696	-1.1876112736	32.406421661	19.120627422	42.328928135	-71.126476865	1	76636.880855	32.9
7364	2022-07-30	21:17:20.242	210.6787065	5056.288956	1659215840.242	0	899	2.5629010608	2.6147725655	480.07658161	491.86939718	2.1915449447	728.43983348	31.997247696	-1.188085556	32.406421661	19.120555878	42.328928333	-71.126476667	1	76637.775148	32.9
7365	2022-07-30	21:17:21.065	210.67871603	5056.289185	1659215841.065	0	899	2.5639151647	2.6168276901	480.09044094	492.11652084	2.2337718717	728.43575262	32.00075531	-1.1929684877	32.406421661	19.114433289	42.328929326	-71.126475674	1	76638.595596	32.9
[truncated: 73,741 more rows]
