# Supplementary material for: A simple method to measure methane emissions from indoor gas leaks
Source: PLoS One. 2023 Nov 30;18(11):e0295055. doi: 10.1371/journal.pone.0295055 (PMC10688665; doi:10.1371/journal.pone.0295055)
Supplement: S1 Data — (ZIP) [file pone.0295055.s011.zip › data and code/data/raw data/cavity ringdown spectrometer data/experiments/R4.dat]

DATE	TIME	FRAC_DAYS_SINCE_JAN1	FRAC_HRS_SINCE_JAN1	EPOCH_TIME	ALARM_STATUS	INST_STATUS	CH4	CH4_dry	CO2	CO2_dry	H2O	CavityPressure	CavityTemp	Battery_Current	Battery_Temperature	Battery_Voltage	GPS_ABS_LAT	GPS_ABS_LONG	GPS_FIT	GPS_TIME	GPS_ALTITUDE
8938	2022-09-09	14:36:40.595	251.40046986	6033.611277	1662734200.596	0	899	2.1388426373	2.1820129952	561.30313045	575.05333698	2.1856658733	727.84704105	26.053613663	-1.1755493579	31.161283493	19.137236703	42.292068333	-71.133445	2	52586.07767	46.9
8939	2022-09-09	14:36:41.493	251.40048025	6033.611526	1662734201.494	0	899	2.135854741	2.1777649269	561.30313045	574.66906037	2.1260038272	727.86023717	26.053613663	-1.160415411	31.161283493	19.136400223	42.292068333	-71.133445	2	52586.949515	46.9
8940	2022-09-09	14:36:42.410	251.40049086	6033.611781	1662734202.41	0	899	2.135854741	2.1777649269	558.51350319	571.81300562	2.1260038272	727.8618257	26.053613663	-1.1738678083	31.161283493	19.137144417	42.292068333	-71.133446399	2	52587.83965	46.9
8941	2022-09-09	14:36:43.352	251.40050177	6033.612042	1662734203.353	0	899	2.1353108068	2.1782322052	558.51350319	572.13873233	2.1768331538	727.84558793	26.053613663	-1.1994791031	31.161283493	19.138561249	42.292068333	-71.133446667	2	52588.803719	46.9
8942	2022-09-09	14:36:44.256	251.40051222	6033.612293	1662734204.256	0	899	2.1353108068	2.1782322052	555.52269814	569.07496502	2.1768331538	727.85102329	26.053613663	-1.2178144992	31.161283493	19.136607606	42.292068333	-71.133446667	2	52589.682297	46.9
8943	2022-09-09	14:36:45.138	251.40052244	6033.612539	1662734205.139	0	899	2.1373378305	2.178995092	555.53507266	568.67433145	2.1119805713	727.85515104	26.056293551	-1.2097948529	31.161283493	19.134808787	42.292068333	-71.133446667	2	52590.560529	46.9
8944	2022-09-09	14:36:46.010	251.40053253	6033.612781	1662734206.011	0	899	2.1373867115	2.1790453347	557.12123653	570.29814044	2.1120009122	727.85705566	26.058801651	-1.1783196926	31.161283493	19.135679245	42.292068333	-71.133445908	2	52591.455016	46.9
8945	2022-09-09	14:36:46.989	251.40054385	6033.613053	1662734206.989	0	899	2.1399570553	2.1820550342	557.12123653	570.42162432	2.131331485	727.84427264	26.058801651	-1.4504935465	31.161283493	19.117793115	42.292068333	-71.133444292	2	52592.425071	46.9
8946	2022-09-09	14:36:47.891	251.40055431	6033.613303	1662734207.892	0	899	2.1399570553	2.1820550342	558.61952362	571.95568065	2.131331485	727.84875852	26.058801651	-1.457338311	31.161283493	19.117228186	42.292068847	-71.13344282	2	52593.308097	46.9
8947	2022-09-09	14:36:48.792	251.40056472	6033.613553	1662734208.792	0	899	2.1395561783	2.1825587372	558.61952362	572.24601073	2.1766260072	727.85932286	26.058801651	-1.2287769318	31.161283493	19.131719589	42.29207041	-71.133440846	2	52594.246185	46.9
8948	2022-09-09	14:36:49.665	251.40057484	6033.613796	1662734209.666	0	899	2.1395561783	2.1825587372	564.93517722	578.71572298	2.1766260072	727.84567483	26.058801651	-1.1937662055	31.161283493	19.134209046	42.292071667	-71.133438121	2	52595.127273	46.9
8949	2022-09-09	14:36:50.578	251.40058539	6033.614049	1662734210.578	0	899	2.14464039	2.1870837033	564.9575033	578.52624953	2.1438743537	727.86190937	26.063556734	-1.1962238013	31.161283493	19.134439254	42.292071667	-71.133436667	2	52596	46.9
8950	2022-09-09	14:36:51.471	251.40059574	6033.614298	1662734211.472	0	899	2.144650646	2.1870942494	566.24103471	579.84063592	2.1438786713	727.85716601	26.064081192	-1.1929684877	31.161283493	19.135679245	42.292071667	-71.133435126	2	52596.924509	46.9
8951	2022-09-09	14:36:52.381	251.40060627	6033.614551	1662734212.382	0	899	2.1403434931	2.1819605127	566.24103471	579.60165059	2.1070728092	727.85454878	26.064081192	-1.1804754481	31.161283493	19.135534388	42.292071667	-71.133433581	2	52597.851475	46.9
8952	2022-09-09	14:36:53.348	251.40061747	6033.614819	1662734213.349	0	899	2.1403434931	2.1819605127	566.42112569	579.78599087	2.1070728092	727.85545824	26.064081192	-1.1611807615	31.161283493	19.134628965	42.292071667	-71.133430754	2	52598.773798	46.9
8953	2022-09-09	14:36:54.280	251.40062825	6033.615078	1662734214.281	0	899	2.1453815289	2.1887072836	566.42112569	580.30424242	2.1868243843	727.84907865	26.064081192	-1.1490218639	31.161283493	19.124876022	42.292072878	-71.133428789	2	52599.726891	46.9
8954	2022-09-09	14:36:55.217	251.40063909	6033.615338	1662734215.217	0	899	2.1454095914	2.1887361563	564.50205517	578.33821312	2.1868364309	727.84600022	26.06551572	-1.1511238087	31.161283493	19.12152764	42.292074411	-71.133427255	2	52600.64689	46.9
8955	2022-09-09	14:36:56.147	251.40064985	6033.615596	1662734216.147	0	899	2.1436190566	2.1854680921	564.52138257	577.89543508	2.1154191815	727.84883936	26.069635391	-1.1469522557	31.161283493	19.099322578	42.292075	-71.133425683	2	52601.589905	46.9
8956	2022-09-09	14:36:57.013	251.40065987	6033.615837	1662734217.013	0	899	2.1436190566	2.1854680921	564.42626888	577.79806806	2.1154191815	727.84674072	26.069635391	-1.1555324793	31.161283493	19.10146904	42.292075	-71.133423505	2	52602.448633	46.9
8957	2022-09-09	14:36:57.904	251.40067019	6033.616084	1662734217.904	0	899	2.14627206	2.1893458847	564.42626888	578.17397931	2.173474311	727.84459237	26.069635391	-1.162679062	31.161283493	19.105158395	42.292075527	-71.133421139	2	52603.316443	46.9
8958	2022-09-09	14:36:58.857	251.40068122	6033.616349	1662734218.857	0	899	2.14627206	2.1893458847	572.45866011	586.40201521	2.173474311	727.84539795	26.069635391	-1.2190109491	31.161283493	19.134239197	42.292076667	-71.133418994	2	52604.301653	46.9
8959	2022-09-09	14:36:59.779	251.40069189	6033.616605	1662734219.779	0	899	2.145019002	2.1884045075	572.46478625	586.51785186	2.1901432243	727.85333899	26.070923193	-1.4206244953	31.161283493	19.114517262	42.29207628	-71.133417053	2	52605.232075	46.9
8960	2022-09-09	14:37:00.680	251.40070231	6033.616856	1662734220.68	0	899	2.1450994628	2.188487295	568.86820487	582.83320636	2.1901778236	727.85632324	26.075037003	-1.2564470768	31.161283493	19.094987869	42.292074543	-71.133418486	2	52606.091387	46.9
8961	2022-09-09	14:37:01.566	251.40071258	6033.617102	1662734221.567	0	899	2.1423943235	2.1850922758	568.86820487	582.62765691	2.1587021316	727.85917775	26.075037003	-1.5986315944	31.228900164	19.091730535	42.292069963	-71.13341989	2	52607.022044	46.9
8962	2022-09-09	14:37:02.529	251.40072372	6033.617369	1662734222.529	0	899	2.1423943235	2.1850922758	565.95677237	579.64580438	2.1587021316	727.87249877	26.075037003	-1.5164296572	31.397117248	19.092083483	42.292068357	-71.13341507	2	52607.985972	46.9
8963	2022-09-09	14:37:03.470	251.40073461	6033.617631	1662734223.47	0	899	2.1470098946	2.1901167048	565.95677237	579.74760115	2.1743731879	727.85320722	26.075037003	-1.2466810942	31.161283493	19.130277634	42.292066877	-71.133410631	2	52608.873704	46.812629595
8964	2022-09-09	14:37:04.346	251.40074476	6033.617874	1662734224.347	0	899	2.1470098946	2.1901167048	567.3103678	581.13418002	2.1743731879	727.85379291	26.075037003	-1.2752674384	31.161283493	19.12958855	42.292065344	-71.133407354	2	52609.793803	46.8
8965	2022-09-09	14:37:05.217	251.40075484	6033.618116	1662734225.218	0	899	2.1451271565	2.1877867192	567.32254033	581.0146793	2.1541050135	727.84530296	26.077618871	-1.3392848819	31.161283493	19.122763665	42.292062806	-71.13340557	2	52610.658252	46.8
8966	2022-09-09	14:37:06.154	251.40076567	6033.618376	1662734226.154	0	899	2.1451811148	2.1878422115	565.9406792	579.59961561	2.1541278341	727.86025294	26.080377579	-1.184743991	31.161283493	19.124940632	42.292060707	-71.133405	2	52611.575937	46.742406312
8967	2022-09-09	14:37:07.094	251.40077655	6033.618637	1662734227.094	0	899	2.140310785	2.1820241885	565.9406792	579.32546614	2.1118911026	727.83744479	26.080377579	-1.193000855	31.161283493	19.139927289	42.292060908	-71.133404092	2	52612.544872	46.645512821
8968	2022-09-09	14:37:08.023	251.4007873	6033.618895	1662734228.023	0	899	2.140310785	2.1820241885	565.14168042	578.50757062	2.1118911026	727.84548687	26.080377579	-1.157947005	31.161283493	19.136292615	42.292061667	-71.133401753	2	52613.474081	46.6
8969	2022-09-09	14:37:08.931	251.40079782	6033.619148	1662734228.932	0	899	2.1413637702	2.1839016836	565.14168042	578.76613059	2.1517834095	727.84958108	26.080377579	-1.1645007718	31.161283493	19.134850091	42.292061052	-71.133400615	2	52614.369085	46.563091483
8970	2022-09-09	14:37:09.825	251.40080816	6033.619396	1662734229.825	0	899	2.1413637702	2.1839016836	564.39892671	578.00547055	2.1517834095	727.8248291	26.080377579	-1.1522772312	31.161283493	19.140001297	42.29206	-71.133401667	2	52615.293293	46.5
8971	2022-09-09	14:37:10.740	251.40081876	6033.61965	1662734230.741	0	899	2.1447381662	2.1870165774	564.41467069	577.91687694	2.1356104544	727.8318825	26.083734108	-1.1526436987	31.161283493	19.139834183	42.29206	-71.133401316	2	52616.210421	46.5
8972	2022-09-09	14:37:11.660	251.4008294	6033.619906	1662734231.66	0	899	2.1447757713	2.1870552422	564.4956167	577.99986149	2.1356262255	727.83680008	26.08565712	-1.159693219	31.161283493	19.139925673	42.29206	-71.1334	2	52617.127184	46.5
8973	2022-09-09	14:37:12.573	251.40083998	6033.620159	1662734232.574	0	899	2.140452179	2.1838043563	564.4956167	578.37203063	2.1930707448	727.84670717	26.08565712	-1.1690711217	31.161283493	19.139282227	42.29206	-71.1334	2	52618.015275	46.5
8974	2022-09-09	14:37:13.545	251.40085122	6033.620429	1662734233.545	0	899	2.140452179	2.1838043563	561.52198267	575.32529882	2.1930707448	727.86700439	26.08565712	-1.2499364614	31.161283493	19.139282227	42.29206	-71.1334	2	52619.003945	46.5
8975	2022-09-09	14:37:14.529	251.40086262	6033.620703	1662734234.53	0	899	2.1432973347	2.1857982403	561.53222055	575.04557457	2.1480459474	727.85296631	26.08785095	-1.20789772	31.161283493	19.139746938	42.29206	-71.1334	2	52619.975345	46.5
8976	2022-09-09	14:37:15.506	251.40087391	6033.620974	1662734235.506	0	899	2.1433540576	2.1858565711	560.94586314	574.44526047	2.1480698913	727.86732574	26.090753555	-1.1522772312	31.161283493	19.140361786	42.29206	-71.1334	2	52620.967447	46.5
8977	2022-09-09	14:37:16.421	251.4008845	6033.621228	1662734236.421	0	899	2.1448104001	2.1871666545	560.94586314	574.38944194	2.1393957409	727.85886166	26.090753555	-1.3391879434	31.161283493	19.112590158	42.292058571	-71.1334	2	52621.857282	46.5
8978	2022-09-09	14:37:17.371	251.40089551	6033.621492	1662734237.372	0	899	2.1448104001	2.1871666545	563.82324787	577.33578582	2.1393957409	727.83736718	26.090753555	-1.398570352	31.161283493	19.104768058	42.292058333	-71.1334	2	52622.817904	46.5
8979	2022-09-09	14:37:18.355	251.40090689	6033.621765	1662734238.355	0	899	2.1423962721	2.1849669964	563.82324787	577.41985817	2.1523932064	727.84051514	26.090753555	-1.1832026243	31.161283493	19.139282227	42.292057051	-71.133401282	2	52623.769378	46.5
8980	2022-09-09	14:37:19.243	251.40091716	6033.622012	1662734239.243	0	899	2.1423962721	2.1849669964	564.55972893	578.17409949	2.1523932064	727.84636885	26.090753555	-1.1865441775	31.161283493	19.136916331	42.29205557	-71.133401667	2	52624.658189	46.5
8981	2022-09-09	14:37:20.253	251.40092887	6033.622293	1662734240.254	0	899	2.1444932835	2.1871365639	564.57998307	578.20475176	2.15392293	727.84222493	26.095070479	-1.1822863541	31.161283493	19.134664536	42.292053817	-71.133400484	2	52625.709779	46.5
8982	2022-09-09	14:37:21.216	251.40094	6033.62256	1662734241.216	0	899	2.1445150885	2.1871589888	560.87393935	574.40933103	2.1539321547	727.85290527	26.096185684	-1.179947257	31.161283493	19.134960175	42.292052206	-71.1334	2	52626.676529	46.5
8983	2022-09-09	14:37:22.157	251.40095089	6033.622821	1662734242.157	0	899	2.1464282105	2.1885553634	560.87393935	574.23267164	2.1264737506	727.86087622	26.096185684	-1.2158958565	31.400415623	19.130463695	42.292051667	-71.1334	2	52627.586603	46.5
8984	2022-09-09	14:37:23.023	251.40096091	6033.623062	1662734243.023	0	899	2.1464282105	2.1885553634	563.43341748	576.85311068	2.1264737506	727.84198443	26.096185684	-1.1894006271	31.215706667	19.135062174	42.292051667	-71.13339924	2	52628.455882	46.5
8985	2022-09-09	14:37:23.891	251.40097096	6033.623303	1662734243.891	0	899	2.1460877786	2.1900775268	563.43341748	577.45122431	2.2189496225	727.84043753	26.096185684	-1.1815749407	31.161283493	19.136400223	42.292051667	-71.133397767	2	52629.339806	46.5
8986	2022-09-09	14:37:24.809	251.4009816	6033.623558	1662734244.81	0	899	2.1460877786	2.1900775268	562.409094	576.40141642	2.2189496225	727.83888497	26.096185684	-1.2238723821	31.341044887	19.133280331	42.292051261	-71.133396667	2	52630.243381	46.5
8987	2022-09-09	14:37:25.707	251.40099199	6033.623808	1662734245.708	0	899	2.144744109	2.1884566247	562.43353329	576.34664932	2.2065984682	727.845653	26.101414497	-1.1798826298	31.317956268	19.136836942	42.29205	-71.133396412	2	52631.15286	46.5
8988	2022-09-09	14:37:26.628	251.40100264	6033.624063	1662734246.628	0	899	2.1447468912	2.188459488	562.31071689	576.22080256	2.206599674	727.83651228	26.101556778	-1.1503153637	31.161283493	19.137995246	42.29205	-71.133394793	2	52632.062055	46.5
8989	2022-09-09	14:37:27.563	251.40101347	6033.624323	1662734247.564	0	899	2.1483229937	2.1899836078	562.31071689	575.54301782	2.1015525667	727.83825684	26.101556778	-1.1620430946	31.161283493	19.123075485	42.29205	-71.133391643	2	52633.014478	46.5
8990	2022-09-09	14:37:28.446	251.40102368	6033.624568	1662734248.446	0	899	2.1483229937	2.1899836078	564.93375428	578.22778056	2.1015525667	727.85137333	26.101556778	-1.1469523196	31.342694074	19.13767226	42.29205	-71.133390122	2	52633.926577	46.5
8991	2022-09-09	14:37:29.364	251.40103431	6033.624823	1662734249.364	0	899	2.1464268969	2.1872939511	564.93375428	577.98510945	2.0640567617	727.83482957	26.101556778	-1.1457666159	31.161283493	19.137121201	42.29205	-71.133388689	2	52634.786444	46.5
8992	2022-09-09	14:37:30.292	251.40104505	6033.625081	1662734250.292	0	899	2.1464623981	2.1873304184	561.33887084	574.30726781	2.0640711415	727.83189867	26.103370856	-1.150164515	31.245392035	19.136634182	42.29205	-71.13338709	2	52635.745726	46.5
8993	2022-09-09	14:37:31.170	251.40105521	6033.625325	1662734251.17	0	899	2.1491087402	2.1907777202	561.35546442	574.56309951	2.1012126596	727.83534534	26.106927872	-1.1599735503	31.410310745	19.136046618	42.292051085	-71.133385582	2	52636.651068	46.5
8994	2022-09-09	14:37:32.059	251.4010655	6033.625572	1662734252.059	0	899	2.1491087402	2.1907777202	562.72694384	575.96684725	2.1012126596	727.82614722	26.106927872	-1.1750643253	31.410310745	19.140722275	42.292052564	-71.133384103	2	52637.538462	46.5
8995	2022-09-09	14:37:33.036	251.40107681	6033.625843	1662734253.036	0	899	2.1486063477	2.1918674801	562.72694384	576.47809892	2.1804144185	727.83690315	26.106927872	-1.1720892759	31.410310745	19.140777184	42.292053333	-71.133383333	2	52638.480189	46.5
8996	2022-09-09	14:37:33.961	251.40108752	6033.626101	1662734253.962	0	899	2.1486063477	2.1918674801	562.06642513	575.80143935	2.1804144185	727.82311971	26.106927872	-1.216197617	31.410310745	19.135649473	42.292053333	-71.133382666	2	52639.400641	46.5
8997	2022-09-09	14:37:34.812	251.40109736	6033.626337	1662734254.812	0	899	2.1518542652	2.1944546628	562.08547952	575.5898054	2.1445811998	727.85174399	26.111007122	-1.4335487126	31.410310745	19.114728713	42.292053333	-71.133381185	2	52640.289289	46.5
8998	2022-09-09	14:37:35.707	251.40110773	6033.626586	1662734255.708	0	899	2.1518784122	2.1944794932	562.3717631	575.88303246	2.144591337	727.86029902	26.11223793	-1.326306812	31.410310745	19.125732371	42.292053333	-71.13338	2	52641.175306	46.5
8999	2022-09-09	14:37:36.604	251.4011181	6033.626834	1662734256.604	0	899	2.1479592658	2.1897357539	562.3717631	575.6447149	2.1076363194	727.85629131	26.11223793	-1.1795269361	31.410310745	19.139640808	42.292053371	-71.133379963	2	52642.022436	46.5
9000	2022-09-09	14:37:37.469	251.40112811	6033.627075	1662734257.469	0	899	2.1479592658	2.1897357539	562.31272062	575.58427893	2.1076363194	727.85556859	26.11223793	-1.1457666159	31.410310745	19.139640808	42.292054911	-71.133378422	2	52642.946581	46.5
9001	2022-09-09	14:37:38.375	251.40113861	6033.627327	1662734258.376	0	899	2.1488947475	2.1908003995	562.31272062	575.61966024	2.1131252783	727.83599732	26.11223793	-1.4554304532	31.410310745	19.124416806	42.292055	-71.133377006	2	52643.796468	46.5
9002	2022-09-09	14:37:39.246	251.40114869	6033.627569	1662734259.247	0	899	2.1488947475	2.1908003995	561.20943123	574.49026187	2.1131252783	727.83369335	26.11223793	-1.3229113683	31.410310745	19.130561867	42.292055	-71.133376667	2	52644.653307	46.5
9003	2022-09-09	14:37:40.158	251.40115925	6033.627822	1662734260.159	0	899	2.1505179965	2.1937845799	561.23182729	574.93593789	2.1787834965	727.82665369	26.117039902	-1.2257695151	31.410310745	19.134069493	42.29205596	-71.133375707	2	52645.575788	46.5
9004	2022-09-09	14:37:41.006	251.40116906	6033.628057	1662734261.007	0	899	2.1505291549	2.1937960592	563.21230499	576.96480553	2.1787882587	727.82556152	26.117609024	-1.2271492481	31.410310745	19.133878708	42.292056667	-71.133375	2	52646.445708	46.5
9005	2022-09-09	14:37:41.907	251.40117949	6033.628308	1662734261.908	0	899	2.1530013262	2.1971402714	563.21230499	577.22699768	2.2193184399	727.82348309	26.117609024	-1.187568183	31.410310745	19.135177423	42.292056667	-71.133375	2	52647.371312	46.5
9006	2022-09-09	14:37:42.859	251.40119051	6033.628572	1662734262.86	0	899	2.1530013262	2.1971402714	562.2660466	576.25719306	2.2193184399	727.82943544	26.117609024	-1.177004582	31.410310745	19.102135639	42.292057216	-71.133375	2	52648.329389	46.5
9007	2022-09-09	14:37:43.746	251.40120076	6033.628818	1662734263.746	0	899	2.1566092519	2.1995366662	562.2660466	575.84870233	2.1560507473	727.83459473	26.117609024	-1.1750643253	31.410310745	19.091747284	42.292058333	-71.133375	2	52649.197129	46.5
9008	2022-09-09	14:37:44.565	251.40121024	6033.629046	1662734264.565	0	899	2.1566092519	2.1995366662	561.36855039	574.92952532	2.1560507473	727.83420669	26.117609024	-1.3799547218	31.410310745	19.114412346	42.292058333	-71.133375	2	52649.980861	46.5
9009	2022-09-09	14:37:45.451	251.40122051	6033.629292	1662734265.452	0	899	2.1534317451	2.1966096825	561.37631181	575.03716068	2.1715230993	727.82701262	26.119272737	-1.3948730878	31.410310745	19.131487499	42.292058333	-71.133375	2	52650.85503	46.5
9010	2022-09-09	14:37:46.368	251.40123111	6033.629547	1662734266.368	0	899	2.1534997387	2.1966796253	562.81992301	576.51608812	2.1715519822	727.82957206	26.122735977	-1.1811868915	31.410310745	19.139996522	42.292058333	-71.133373631	2	52651.821581	46.5
9011	2022-09-09	14:37:47.351	251.40124249	6033.62982	1662734267.351	0	899	2.1535601315	2.1964150499	562.81992301	576.41219956	2.1554686773	727.83563232	26.122735977	-1.1522772312	31.410310745	19.139640808	42.292058333	-71.133373333	2	52652.769086	46.5
9012	2022-09-09	14:37:48.285	251.4012533	6033.630079	1662734268.285	0	899	2.1535601315	2.1964150499	562.11138558	575.68655072	2.1554686773	727.82244267	26.122735977	-1.1410344744	31.410310745	19.138219833	42.292058333	-71.133372184	2	52653.68969	46.5
9013	2022-09-09	14:37:49.204	251.40126395	6033.630335	1662734269.205	0	899	2.1552303862	2.199129635	562.1127148	576.00931427	2.2052697098	727.81969891	26.123020538	-1.1769290957	31.410310745	19.136316754	42.29205942	-71.133371667	2	52654.651709	46.5
9014	2022-09-09	14:37:50.168	251.4012751	6033.630602	1662734270.169	0	899	2.155330333	2.1992324926	561.28972231	575.16625347	2.2053127904	727.81968841	26.128107071	-1.1457666159	31.410310745	19.140001297	42.29206	-71.133370618	2	52655.629191	46.5
9015	2022-09-09	14:37:51.088	251.40128574	6033.630858	1662734271.088	0	899	2.1578295672	2.1998613416	561.28972231	574.55720307	2.1107552139	727.83888538	26.128107071	-1.1445377686	31.410310745	19.138097637	42.29206	-71.133369146	2	52656.512264	46.5
9016	2022-09-09	14:37:52.010	251.40129642	6033.631114	1662734272.011	0	899	2.1578295672	2.1998613416	560.40677774	573.6533879	2.1107552139	727.84691089	26.128107071	-1.1802275749	31.410310745	19.135261902	42.29206	-71.133368333	2	52657.433761	46.5
9017	2022-09-09	14:37:52.944	251.40130723	6033.631374	1662734272.945	0	899	2.1561969882	2.2000185788	560.40677774	574.23036371	2.2004790736	727.84223827	26.128107071	-1.2151089188	31.410310745	19.131532669	42.29206	-71.133369007	2	52658.404404	46.5
9018	2022-09-09	14:37:53.940	251.40131876	6033.63165	1662734273.941	0	899	2.1561969882	2.2000185788	561.83175761	575.69049364	2.2004790736	727.83923825	26.128107071	-1.2244544337	31.410310745	19.128902738	42.29206	-71.13337	2	52659.389699	46.5
9019	2022-09-09	14:37:54.910	251.40132998	6033.631919	1662734274.91	0	899	2.1571565767	2.2005058504	561.83175761	575.53436892	2.1762799116	727.8338623	26.128107071	-1.2108727694	31.410310745	19.120555878	42.292059413	-71.13337	2	52660.352273	46.5
9020	2022-09-09	14:37:55.852	251.40134089	6033.632181	1662734275.853	0	899	2.1572555939	2.2006077126	562.38824126	576.10469644	2.1763219939	727.82633922	26.133141865	-1.2221261958	31.410310745	19.133776305	42.292058333	-71.13337	2	52661.311637	46.5
9021	2022-09-09	14:37:56.736	251.40135111	6033.632427	1662734276.736	0	899	2.1554082859	2.1982467419	562.38938507	575.95433514	2.1528453126	727.83087158	26.133386612	-1.3166701794	31.410310745	19.130638123	42.292058333	-71.133369705	2	52662.177033	46.5
9022	2022-09-09	14:37:57.605	251.40136118	6033.632668	1662734277.606	0	899	2.1554082859	2.1982467419	561.28685852	574.82521541	2.1528453126	727.83599692	26.133386612	-1.4748652076	31.410310745	19.108831418	42.292058316	-71.133368333	2	52663.010515	46.5
9023	2022-09-09	14:37:58.490	251.40137141	6033.632914	1662734278.49	0	899	2.1608348501	2.2034874616	561.28685852	574.73224796	2.1384076428	727.83097829	26.133386612	-1.1506495476	31.410310745	19.13820076	42.292056767	-71.133368333	2	52663.940063	46.5
9024	2022-09-09	14:37:59.404	251.40138199	6033.633168	1662734279.404	0	899	2.1608617124	2.2035150819	560.25672791	573.67751297	2.1384188418	727.83614001	26.134750202	-1.1485476028	31.410310745	19.138293866	42.292058013	-71.133366987	2	52664.807729	46.5
9025	2022-09-09	14:38:00.282	251.40139215	6033.633412	1662734280.282	0	899	2.1585517799	2.2006756016	560.27496008	573.5431166	2.114594957	727.84050059	26.138666153	-1.1436969547	31.410310745	19.137988918	42.292058333	-71.133366667	2	52665.674675	46.5
9026	2022-09-09	14:38:01.226	251.40140308	6033.633674	1662734281.226	0	899	2.1585517799	2.2006756016	562.684077	576.00928504	2.114594957	727.81964111	26.138666153	-1.160415411	31.410310745	19.129919052	42.292059367	-71.133366667	2	52666.62024	46.5
9027	2022-09-09	14:38:02.091	251.40141309	6033.633914	1662734282.091	0	899	2.158642086	2.2005657434	562.684077	575.94515163	2.1046518745	727.83100982	26.138666153	-1.2406986281	31.410310745	19.134125375	42.29206	-71.133367491	2	52667.494405	46.5
9028	2022-09-09	14:38:02.963	251.40142319	6033.634157	1662734282.964	0	899	2.158642086	2.2005657434	561.93135213	575.17468689	2.1046518745	727.83628673	26.138666153	-1.2408064391	31.410310745	19.136517203	42.29206	-71.133368333	2	52668.388831	46.5
9029	2022-09-09	14:38:03.885	251.40143387	6033.634413	1662734283.886	0	899	2.1603440882	2.2032843665	561.93135213	575.48643476	2.1530283894	727.83748036	26.138666153	-1.1506495476	31.410310745	19.136760712	42.292060561	-71.133368895	2	52669.336724	46.5
9030	2022-09-09	14:38:04.809	251.40144456	6033.634669	1662734284.81	0	899	2.1603868378	2.2033283309	562.93490807	576.51431472	2.1530463383	727.82827415	26.140836741	-1.1512963093	31.410310745	19.134614376	42.292061667	-71.133370434	2	52670.260287	46.5
9031	2022-09-09	14:38:05.760	251.40145557	6033.634934	1662734285.761	0	899	2.1579502324	2.2005791162	562.95030787	576.44610241	2.1400426512	727.82048712	26.144128799	-1.1619353626	31.410310745	19.131053925	42.292061959	-71.133371667	2	52671.175542	46.5
9032	2022-09-09	14:38:06.694	251.40146638	6033.635193	1662734286.695	0	899	2.1579502324	2.2005791162	562.66733848	576.1563493	2.1400426512	727.82483921	26.144128799	-1.1769830415	31.410310745	19.133067011	42.292063333	-71.133371841	2	52672.104701	46.5
9033	2022-09-09	14:38:07.687	251.40147787	6033.635469	1662734287.688	0	899	2.1641898489	2.204332581	562.66733848	575.32983921	2.0118021247	727.82997748	26.144128799	-1.1587015414	31.410310745	19.135911942	42.292063573	-71.133373573	2	52673.144052	46.5
9034	2022-09-09	14:38:08.599	251.40148843	6033.635722	1662734288.6	0	899	2.1641898489	2.204332581	561.64800324	574.28756443	2.0118021247	727.83766831	26.144128799	-1.1539047956	31.410310745	19.136760712	42.292064986	-71.133374986	2	52673.991636	46.5
9035	2022-09-09	14:38:09.513	251.401499	6033.635976	1662734289.514	0	899	2.1653760553	2.2090069322	561.65970938	575.39493101	2.1819877995	727.85079895	26.1466369	-1.2129207644	31.410310745	19.113954519	42.292065	-71.133375	2	52674.920651	46.5
9036	2022-09-09	14:38:10.444	251.40150977	6033.636234	1662734290.444	0	899	2.1654289576	2.2090613586	561.25409543	574.97954262	2.1820102583	727.84329082	26.149316788	-1.2759789228	31.410310745	19.089586258	42.292066421	-71.133375	2	52675.852853	46.5
9037	2022-09-09	14:38:11.344	251.40152019	6033.636484	1662734291.344	0	899	2.1649356533	2.2093402589	561.25409543	575.22669522	2.220347068	727.84599617	26.149316788	-1.4023753894	31.410310745	19.101515322	42.292068007	-71.133375	2	52676.804487	46.5
9038	2022-09-09	14:38:12.282	251.40153104	6033.636745	1662734292.282	0	899	2.1649356533	2.2093402589	560.31490105	574.2641193	2.220347068	727.85064131	26.149316788	-1.5087333918	31.410310745	19.097201063	42.292068333	-71.133375	2	52677.712264	46.5
9039	2022-09-09	14:38:13.230	251.40154203	6033.637009	1662734293.231	0	899	2.1646824887	2.2088412463	560.31490105	574.18818814	2.2085528564	727.82805871	26.149316788	-1.5236732747	31.410310745	19.089173184	42.29206948	-71.133375	2	52678.688034	46.5
9040	2022-09-09	14:38:14.167	251.40155287	6033.637269	1662734294.168	0	899	2.1646824887	2.2088412463	561.02700582	574.91792449	2.2085528564	727.82128421	26.149316788	-1.3669873192	31.410310745	19.109558522	42.292071044	-71.133373956	2	52679.626214	46.5
9041	2022-09-09	14:38:15.119	251.40156389	6033.637533	1662734295.12	0	899	2.1673535516	2.2110151136	561.03401489	574.75104537	2.1815391525	727.82850334	26.150820233	-1.2147316293	31.410310745	19.132393565	42.292071667	-71.133373333	2	52680.534402	46.5
9042	2022-09-09	14:38:16.015	251.40157425	6033.637782	1662734296.015	0	899	2.1674281612	2.2110918722	562.66040558	576.41740497	2.1815707919	727.83251953	26.154596329	-1.2857447863	31.410310745	19.127758026	42.292072393	-71.13337188	2	52681.43587	46.5
9043	2022-09-09	14:38:16.898	251.40158448	6033.638027	1662734296.899	0	899	2.1697795473	2.2126124695	562.66040558	576.13988331	2.1385913373	727.81464553	26.154596329	-1.3781869009	31.410310745	19.12807793	42.292073924	-71.133369409	2	52682.354369	46.5
9044	2022-09-09	14:38:17.809	251.40159501	6033.63828	1662734297.809	0	899	2.1697795473	2.2126124695	562.85463729	576.33876817	2.1385913373	727.82994474	26.154596329	-1.2185259584	31.410310745	19.133426047	42.292075	-71.133367552	2	52683.23445	46.523444976
9045	2022-09-09	14:38:18.742	251.40160581	6033.638539	1662734298.742	0	899	2.1672988674	2.2097308292	562.85463729	576.22737731	2.121334677	727.83284613	26.154596329	-1.2937429859	31.410310745	19.13504982	42.292074534	-71.133364301	2	52684.139706	46.586029412
9046	2022-09-09	14:38:19.619	251.40161597	6033.638783	1662734299.62	0	899	2.1672988674	2.2097308292	561.14043908	574.47245184	2.121334677	727.828125	26.154596329	-1.484318614	31.410310745	19.134239197	42.29207147	-71.133359606	2	52685.059118	46.5
9047	2022-09-09	14:38:20.512	251.4016263	6033.639031	1662734300.512	0	899	2.1717693325	2.2145999654	561.16491528	574.59547719	2.1365578587	727.82214355	26.159845352	-1.1539047956	31.410310745	19.135320663	42.29206849	-71.133353647	2	52685.952906	46.5
9048	2022-09-09	14:38:21.444	251.40163709	6033.63929	1662734301.445	0	899	2.1717693325	2.2145999654	560.96170699	574.38740545	2.1365578587	727.82239942	26.159845352	-1.1501213383	31.410310745	19.138725205	42.29206979	-71.133350421	2	52686.873767	46.5
9049	2022-09-09	14:38:22.395	251.4016481	6033.639554	1662734302.396	0	899	2.1675853854	2.2101575422	560.96170699	574.33191449	2.1279326372	727.81856512	26.159845352	-1.1522772312	31.410310745	19.137479782	42.292065745	-71.133348582	2	52687.851086	46.5
9050	2022-09-09	14:38:23.378	251.40165947	6033.639827	1662734303.378	0	899	2.1675853854	2.2101575422	561.9466531	575.34033624	2.1279326372	727.82699848	26.159845352	-1.1730486731	31.410310745	19.137675544	42.292065	-71.133345701	2	52688.789821	46.421017908
9051	2022-09-09	14:38:24.262	251.4016697	6033.640073	1662734304.262	0	899	2.1695520715	2.2107491404	561.9466531	574.89420196	2.0586490114	727.82033392	26.159845352	-1.2287769318	31.410310745	19.13820076	42.292063879	-71.133342759	2	52689.672431	46.4
9052	2022-09-09	14:38:25.109	251.40167951	6033.640308	1662734305.11	0	899	2.1696539164	2.2108537496	561.46098229	574.39760279	2.0586897278	727.80904646	26.164994739	-1.2342096307	31.410310745	19.139703195	42.292060568	-71.133339823	2	52690.553102	46.4
9053	2022-09-09	14:38:25.996	251.40168978	6033.640555	1662734305.997	0	899	2.1666836682	2.2085761213	561.46130476	574.63439955	2.0954575834	727.80144536	26.165063858	-1.2352875471	31.410310745	19.140001297	42.292058333	-71.133336903	2	52691.428969	46.4
9054	2022-09-09	14:38:26.930	251.40170058	6033.640814	1662734306.93	0	899	2.1666836682	2.2085761213	562.16946944	575.35917931	2.0954575834	727.81940748	26.165063858	-1.158281196	31.410310745	19.138809495	42.292057794	-71.133333922	2	52692.323499	46.4
9055	2022-09-09	14:38:27.813	251.40171081	6033.641059	1662734307.814	0	899	2.1700971926	2.2104190146	562.16946944	574.84270004	2.0152131784	727.81627448	26.165063858	-1.1821462674	31.410310745	19.139024621	42.292056667	-71.13333127	2	52693.238043	46.4
9056	2022-09-09	14:38:28.710	251.40172118	6033.641308	1662734308.71	0	899	2.1700971926	2.2104190146	561.68343509	574.3457088	2.0152131784	727.80718994	26.165063858	-1.4712973833	31.410310745	19.132799149	42.292056667	-71.133329369	2	52694.18932	46.4
9057	2022-09-09	14:38:29.635	251.4017319	6033.641566	1662734309.636	0	899	2.1683099132	2.2108886043	561.68604608	575.07108864	2.1275555109	727.81127687	26.16562328	-1.2447624625	31.410310745	19.13622174	42.292056667	-71.133326524	2	52695.085768	46.4
9058	2022-09-09	14:38:30.523	251.40174218	6033.641812	1662734310.524	0	899	2.168403213	2.2109845233	561.4409697	574.82042041	2.1275940827	727.82595401	26.170343399	-1.2062161703	31.410310745	19.130130402	42.292056667	-71.133325129	2	52695.922714	46.4
9059	2022-09-09	14:38:31.377	251.40175205	6033.642049	1662734311.377	0	899	2.1717461869	2.2153777713	561.4409697	575.13062329	2.1757482558	727.81936666	26.170343399	-1.2335736838	31.410310745	19.130276775	42.292056667	-71.133322425	2	52696.772545	46.4
9060	2022-09-09	14:38:32.296	251.4017627	6033.642305	1662734312.297	0	899	2.1717461869	2.2153777713	562.08347875	575.78879868	2.1757482558	727.81188965	26.170343399	-1.1864578724	31.410310745	19.135320663	42.292056667	-71.133319199	2	52697.740385	46.4
9061	2022-09-09	14:38:33.194	251.40177308	6033.642554	1662734313.194	0	899	2.1666038509	2.2094777018	562.08347875	575.58189356	2.1436719463	727.80004802	26.170343399	-1.1829331071	31.410310745	19.134800223	42.292055654	-71.133319346	2	52698.607807	46.339219331
9062	2022-09-09	14:38:34.085	251.4017834	6033.642802	1662734314.086	0	899	2.1666038509	2.2094777018	562.2656787	575.76846904	2.1436719463	727.81769203	26.170343399	-1.196223855	31.410310745	19.134239197	42.292053354	-71.13332	2	52699.493697	46.250630252
9063	2022-09-09	14:38:35.023	251.40179425	6033.643062	1662734315.023	0	899	2.1711807232	2.2149461135	562.28389612	576.03992254	2.1828459934	727.81606591	26.174242575	-1.2079731013	31.410310745	19.132939471	42.292050895	-71.13332	2	52700.462869	46.2
9064	2022-09-09	14:38:35.938	251.40180485	6033.643316	1662734315.939	0	899	2.1712104593	2.2149767067	559.92073333	573.619027	2.1828585901	727.81626397	26.17574501	-1.1829870252	31.410310745	19.135121579	42.29205	-71.133320609	2	52701.365693	46.163430726
9065	2022-09-09	14:38:36.844	251.40181532	6033.643568	1662734316.844	0	899	2.1737838132	2.2182860943	559.92073333	573.83382468	2.2162572556	727.81315764	26.17574501	-1.4155043845	31.410310745	19.125663113	42.29205	-71.133321667	2	52702.247863	46.1
9066	2022-09-09	14:38:37.749	251.4018258	6033.643819	1662734317.749	0	899	2.1737838132	2.2182860943	561.74580069	575.7042419	2.2162572556	727.80920329	26.17574501	-1.3083163918	31.410310745	19.132524806	42.29205	-71.133321667	2	52703.201403	46.1
9067	2022-09-09	14:38:38.657	251.40183631	6033.644071	1662734318.657	0	899	2.1723129326	2.2151927193	561.74580069	575.20237608	2.1384374701	727.80290495	26.17574501	-1.1652984619	31.410310745	19.140361786	42.29205	-71.133321667	2	52704.104618	46.1
9068	2022-09-09	14:38:39.582	251.40184703	6033.644329	1662734319.583	0	899	2.1723129326	2.2151927193	564.24891937	577.76545677	2.1384374701	727.80906748	26.17574501	-1.1803030589	31.410310745	19.133998214	42.29205	-71.133321667	2	52704.97738	46.1
9069	2022-09-09	14:38:40.480	251.40185741	6033.644578	1662734320.48	0	899	2.1675091611	2.2089262706	564.27117784	577.35437245	2.0713525353	727.8339767	26.180492414	-1.184830308	31.410310745	19.135619966	42.29205	-71.133323221	2	52705.932692	46.1
9070	2022-09-09	14:38:41.423	251.40186832	6033.64484	1662734321.423	0	899	2.1675202781	2.2089376912	560.05927265	573.04483871	2.0713570118	727.8197939	26.181055069	-1.184830308	31.410310745	19.135296196	42.292047061	-71.133323333	2	52706.881764	46.011823647
9071	2022-09-09	14:38:42.358	251.40187914	6033.645099	1662734322.358	0	899	2.1722728858	2.21578769	560.05927265	573.67521655	2.169523423	727.81195796	26.181055069	-1.1591327798	31.410310745	19.137802124	42.2920441	-71.133324617	2	52707.770028	46
9072	2022-09-09	14:38:43.223	251.40188917	6033.64534	1662734323.224	0	899	2.1722728858	2.21578769	560.99089789	574.6294911	2.169523423	727.79484548	26.181055069	-1.1657080279	31.410310745	19.136054854	42.292043333	-71.133328323	2	52708.66453	45.933547009
9073	2022-09-09	14:38:44.122	251.40189957	6033.64559	1662734324.123	0	899	2.1683543331	2.2104442763	560.99089789	574.20502668	2.1035567032	727.81595071	26.181055069	-1.1522772312	31.410310745	19.141082764	42.292043333	-71.133331838	2	52709.551367	45.844863336
9074	2022-09-09	14:38:45.006	251.40190979	6033.645835	1662734325.006	0	899	2.1683983072	2.2104894706	560.02905517	573.22064315	2.1035746787	727.82515813	26.183279821	-1.2936998314	31.410310745	19.125971914	42.292043333	-71.133334002	2	52710.401381	45.8
9075	2022-09-09	14:38:45.835	251.4019194	6033.646066	1662734325.836	0	899	2.168527508	2.2107177867	560.04312862	573.26544766	2.1083103641	727.80544215	26.186304092	-1.3687982496	31.410310745	19.11671569	42.292043333	-71.133335404	2	52711.242391	45.8
9076	2022-09-09	14:38:46.730	251.40192975	6033.646314	1662734326.73	0	899	2.168527508	2.2107177867	561.92471105	575.19145325	2.1083103641	727.80926514	26.186304092	-1.1479870831	31.410310745	19.109706702	42.292043333	-71.133336976	2	52712.185674	45.8
9077	2022-09-09	14:38:47.648	251.40194038	6033.646569	1662734327.649	0	899	2.1717515524	2.2138450432	561.92471105	575.14116518	2.1005023806	727.81719486	26.186304092	-1.1658373811	31.410310745	19.109944931	42.29204343	-71.133338333	2	52713.057773	45.8
9078	2022-09-09	14:38:48.539	251.40195068	6033.646816	1662734328.539	0	899	2.1717515524	2.2138450432	560.85558666	574.04689501	2.1005023806	727.80899149	26.186304092	-1.1978515387	31.410310745	19.135679245	42.292044988	-71.133338333	2	52713.992647	45.8
9079	2022-09-09	14:38:49.436	251.40196106	6033.647066	1662734329.436	0	899	2.1701490899	2.212424682	560.8652558	574.12391535	2.110943741	727.81751378	26.188378884	-1.2684981483	31.410310745	19.130838066	42.292045	-71.133338333	2	52714.851675	45.8
9080	2022-09-09	14:38:50.312	251.40197122	6033.647309	1662734330.313	0	899	2.1702149008	2.2124923257	560.42208533	573.67044177	2.1109707159	727.82345601	26.191705704	-1.3817763329	31.410310745	19.123075485	42.292045	-71.133338333	2	52715.759201	45.8
9081	2022-09-09	14:38:51.217	251.40198169	6033.647561	1662734331.218	0	899	2.1727452037	2.2161434564	560.42208533	574.00723789	2.1633651497	727.79656134	26.191705704	-1.2351796959	31.410310745	19.125671197	42.292045	-71.133338333	2	52716.676677	45.8
9082	2022-09-09	14:38:52.148	251.40199245	6033.647819	1662734332.148	0	899	2.1727452037	2.2161434564	561.48135446	575.09218469	2.1633651497	727.7795014	26.191705704	-1.2045237521	31.410310745	19.128093719	42.292045	-71.133338333	2	52717.580861	45.8
9083	2022-09-09	14:38:53.095	251.40200343	6033.648082	1662734333.096	0	899	2.1717186032	2.2139683849	561.48135446	574.73681584	2.1081839815	727.80569034	26.191705704	-1.1930116044	31.410310745	19.132772913	42.292045838	-71.133338333	2	52718.502959	45.8
9084	2022-09-09	14:38:54.026	251.4020142	6033.648341	1662734334.027	0	899	2.1717186032	2.2139683849	563.8717239	577.18361716	2.1081839815	727.79442955	26.191705704	-1.2671831152	31.410310745	19.098994362	42.292046667	-71.133338333	2	52719.427856	45.8
9085	2022-09-09	14:38:54.897	251.40202427	6033.648583	1662734334.897	0	899	2.1740409582	2.2178675478	563.87937848	577.6755581	2.1830190486	727.81745678	26.193339506	-1.244568419	31.410310745	19.107765602	42.292046667	-71.133338333	2	52720.319444	45.8
9086	2022-09-09	14:38:55.769	251.40203436	6033.648825	1662734335.769	0	899	2.1741126018	2.2179412565	562.96882294	576.74292036	2.1830493632	727.80982496	26.196954727	-1.1837954663	31.410310745	19.134966566	42.292047059	-71.133338333	2	52721.235235	45.8
9087	2022-09-09	14:38:56.657	251.40204464	6033.649071	1662734336.657	0	899	2.1711662535	2.2148784798	562.96882294	576.72489679	2.1802609518	727.80493407	26.196954727	-1.1897132397	31.410310745	19.134239197	42.292048333	-71.133338333	2	52722.116871	45.8
9088	2022-09-09	14:38:57.561	251.4020551	6033.649323	1662734337.561	0	899	2.1711662535	2.2148784798	560.15814452	573.84553979	2.1802609518	727.79540328	26.196954727	-1.1908666314	31.410310745	19.130922456	42.292048333	-71.133338333	2	52722.968897	45.8
9089	2022-09-09	14:38:58.473	251.40206567	6033.649576	1662734338.474	0	899	2.1704361823	2.2135656015	560.15814452	573.66685031	2.1524678166	727.80516972	26.196954727	-1.2215872308	31.410310745	19.130337709	42.292048333	-71.133338333	2	52723.940171	45.8
9090	2022-09-09	14:38:59.323	251.40207551	6033.649812	1662734339.324	0	899	2.1704361823	2.2135656015	561.32529046	574.862143	2.1524678166	727.80707838	26.196954727	-1.2173833847	31.410310745	19.132799149	42.292049638	-71.133338333	2	52724.783037	45.8
9091	2022-09-09	14:39:00.232	251.40208602	6033.650064	1662734340.232	0	899	2.1729980595	2.2152859806	561.34734088	574.60380846	2.1088320433	727.82110677	26.201682324	-1.1577206826	31.410310745	19.136983821	42.292051097	-71.133338333	2	52725.658373	45.8
9092	2022-09-09	14:39:01.141	251.40209654	6033.650317	1662734341.141	0	899	2.1730083874	2.2152965959	563.40458638	576.70966401	2.108836267	727.82049561	26.202203751	-1.1587123626	31.410310745	19.136771575	42.292052634	-71.133339301	2	52726.580442	45.8
9093	2022-09-09	14:39:02.055	251.40210713	6033.650571	1662734342.056	0	899	2.1747809068	2.2168004754	563.40458638	576.61398144	2.0940181335	727.82654657	26.202203751	-1.1718090773	31.410310745	19.138561249	42.292054194	-71.13334	2	52727.516517	45.8
9094	2022-09-09	14:39:02.931	251.40211727	6033.650814	1662734342.932	0	899	2.1747809068	2.2168004754	561.43906535	574.60237746	2.0940181335	727.81298222	26.202203751	-1.2546577114	31.410310745	19.125759857	42.292055617	-71.133340617	2	52728.370405	45.8
9095	2022-09-09	14:39:03.812	251.40212745	6033.651059	1662734343.812	0	899	2.1735498177	2.2152942639	561.43906535	574.52328087	2.0817220157	727.81378901	26.202203751	-1.2161221638	31.410310745	19.130376753	42.292057044	-71.133342044	2	52729.226496	45.8
9096	2022-09-09	14:39:04.690	251.40213763	6033.651303	1662734344.691	0	899	2.1735602083	2.2153049397	560.79260732	573.86178422	2.0817262094	727.81141834	26.202728208	-1.1545515455	31.410310745	19.138239336	42.292058577	-71.133343577	2	52730.146226	45.8
9097	2022-09-09	14:39:05.572	251.40214784	6033.651548	1662734345.573	0	899	2.177820526	2.2196361282	560.8147644	573.8810218	2.0811914098	727.81723285	26.207483292	-1.1923217379	31.410310745	19.124555411	42.292059964	-71.133344964	2	52730.978302	45.8
9098	2022-09-09	14:39:06.400	251.40215741	6033.651778	1662734346.4	0	899	2.177820526	2.2196361282	560.91956974	573.98826897	2.0811914098	727.81217017	26.207483292	-1.2255215645	31.410310745	19.113353729	42.292061341	-71.133345	2	52731.804805	45.8
9099	2022-09-09	14:39:07.279	251.40216759	6033.652022	1662734347.28	0	899	2.1782926874	2.2204296601	560.91956974	574.08624822	2.0964367536	727.80437343	26.207483292	-1.4348314329	31.410310745	19.092736983	42.292061667	-71.13334622	2	52732.731838	45.8
9100	2022-09-09	14:39:08.157	251.40217774	6033.652266	1662734348.157	0	899	2.1782926874	2.2204296601	559.90158919	573.04437223	2.0964367536	727.79791664	26.207483292	-1.3884594662	31.410310745	19.100964603	42.292060683	-71.133346667	2	52733.590009	45.8
9101	2022-09-09	14:39:09.068	251.40218829	6033.652519	1662734349.068	0	899	2.1757036908	2.2185987574	559.90158919	573.29778925	2.1359153451	727.80666973	26.207483292	-1.2225358226	31.410310745	19.132305145	42.29206	-71.133346667	2	52734.500526	45.8
9102	2022-09-09	14:39:09.941	251.4021984	6033.652762	1662734349.942	0	899	2.1757804528	2.2186776832	561.47910662	574.91325487	2.1359471024	727.81285853	26.211353971	-1.2021631602	31.410310745	19.136712535	42.29206	-71.133346667	2	52735.387379	45.8
9103	2022-09-09	14:39:10.796	251.4022083	6033.652999	1662734350.797	0	899	2.1789459968	2.2212166851	561.48539461	574.7033692	2.1023443286	727.80801331	26.212701797	-1.1860482819	31.410310745	19.136454765	42.29206	-71.133347059	2	52736.235542	45.8
9104	2022-09-09	14:39:11.707	251.40221883	6033.653252	1662734351.707	0	899	2.1789459968	2.2212166851	562.03612242	575.26706174	2.1023443286	727.81272636	26.212701797	-1.1734366417	31.410310745	19.133878708	42.29206	-71.133348333	2	52737.180473	45.8
9105	2022-09-09	14:39:12.572	251.40222884	6033.653492	1662734352.572	0	899	2.1807743918	2.2224807474	562.03612242	575.07872659	2.0730973171	727.80759819	26.212701797	-1.180497029	31.410310745	19.136157232	42.29206	-71.133348388	2	52738.032505	45.8
9106	2022-09-09	14:39:13.430	251.40223878	6033.653731	1662734353.431	0	899	2.1807743918	2.2224807474	561.91833199	574.95820271	2.0730973171	727.79131999	26.212701797	-1.1832026243	31.410310745	19.139282227	42.29206	-71.133349756	2	52738.853728	45.8
9107	2022-09-09	14:39:14.349	251.40224942	6033.653986	1662734354.35	0	899	2.1820923602	2.2216783939	561.91833199	574.28524289	1.9684131299	727.80571095	26.212701797	-1.1572032267	31.410310745	19.132571012	42.29206	-71.133351279	2	52739.767535	45.8
9108	2022-09-09	14:39:15.299	251.40226042	6033.65425	1662734355.3	0	899	2.1821776919	2.2217659379	561.80548614	574.17012174	1.9684455696	727.81119199	26.216992044	-1.215712597	31.410310745	19.133174328	42.29206	-71.133351667	2	52740.719439	45.8
9109	2022-09-09	14:39:16.165	251.40227044	6033.654491	1662734356.166	0	899	2.1820567602	2.2249689587	561.81024653	575.21819082	2.1306507284	727.80040695	26.218011856	-1.1966873084	31.410310745	19.134492445	42.29206	-71.133352676	2	52741.605372	45.8
9110	2022-09-09	14:39:17.098	251.40228123	6033.654749	1662734357.098	0	899	2.1820567602	2.2249689587	561.48919273	574.88947487	2.1306507284	727.80218142	26.218011856	-1.1929684877	31.410310745	19.130927345	42.292059067	-71.133354267	2	52742.560081	45.8
9111	2022-09-09	14:39:18.101	251.40229284	6033.655028	1662734358.101	0	899	2.1861152503	2.2279426615	561.48919273	574.52502313	2.0740175666	727.7816247	26.218011856	-1.1929684877	31.410310745	19.12074449	42.292058333	-71.133355897	2	52743.538172	45.8
9112	2022-09-09	14:39:19.056	251.4023039	6033.655294	1662734359.057	0	899	2.1861152503	2.2279426615	562.59762365	575.65918796	2.0740175666	727.82572725	26.218011856	-1.1501860129	31.410310745	19.138954011	42.292058333	-71.133357496	2	52744.497863	45.8
9113	2022-09-09	14:39:19.947	251.40231421	6033.655541	1662734359.948	0	899	2.1851276069	2.2289876757	562.61338512	576.31896223	2.1737875449	727.81118431	26.221383745	-1.4992907947	31.410310745	19.109568261	42.292058333	-71.133359738	2	52745.421421	45.8
9114	2022-09-09	14:39:20.825	251.40232436	6033.655785	1662734360.825	0	899	2.1851649933	2.2290261352	563.26724684	576.98885373	2.1738032195	727.79442632	26.22326088	-1.5276831033	31.410310745	19.102919623	42.292058333	-71.133362137	2	52746.282075	45.8
9115	2022-09-09	14:39:21.789	251.40233553	6033.656053	1662734361.79	0	899	2.1863234827	2.2301276006	563.26724684	576.96364754	2.1699047996	727.80188595	26.22326088	-1.4130143953	31.410310745	19.125162504	42.292058333	-71.13336369	2	52747.214286	45.778571429
9116	2022-09-09	14:39:22.700	251.40234608	6033.656306	1662734362.701	0	899	2.1863234827	2.2301276006	562.07793341	575.74541477	2.1699047996	727.80716933	26.22326088	-1.3498485073	31.410310745	19.119200157	42.292058333	-71.133365276	2	52748.165819	45.7
9117	2022-09-09	14:39:23.618	251.40235669	6033.656561	1662734363.618	0	899	2.1835382151	2.2271910751	562.07793341	575.71546909	2.1652631224	727.8027271	26.22326088	-1.1870400037	31.410310745	19.110364409	42.292058333	-71.133366817	2	52749.090149	45.7
9118	2022-09-09	14:39:24.526	251.40236721	6033.656813	1662734364.527	0	899	2.1835382151	2.2271910751	560.72212611	574.32676623	2.1652631224	727.80334473	26.22326088	-1.4940844774	31.410310745	19.094266891	42.292058333	-71.133368225	2	52749.934944	45.7
9119	2022-09-09	14:39:25.367	251.40237693	6033.657046	1662734365.367	0	899	2.1864764845	2.2300622822	560.740792	574.30656557	2.1591532116	727.7963657	26.227267373	-1.4621134523	31.410310745	19.107884199	42.292058333	-71.133369727	2	52750.836048	45.7
9120	2022-09-09	14:39:26.262	251.40238729	6033.657295	1662734366.262	0	899	2.1864988139	2.230085248	561.00637924	574.57863788	2.1591625048	727.8036596	26.228387833	-1.2710958719	31.410310745	19.128477097	42.292059503	-71.13337117	2	52751.701887	45.7
9121	2022-09-09	14:39:27.141	251.40239748	6033.657539	1662734367.142	0	899	2.1847890855	2.2281607962	561.00637924	574.52211047	2.1503813152	727.79650677	26.228387833	-1.248157832	31.410310745	19.118862645	42.292060913	-71.133371667	2	52752.547573	45.7
9122	2022-09-09	14:39:28.043	251.40240792	6033.65779	1662734368.044	0	899	2.1847890855	2.2281607962	561.56357524	575.0927304	2.1503813152	727.79122702	26.228387833	-1.4512696361	31.410310745	19.120494072	42.292062457	-71.133371667	2	52753.473913	45.747391304
9123	2022-09-09	14:39:28.933	251.40241821	6033.658037	1662734368.933	0	899	2.1892896184	2.2313837214	561.56357524	574.66549383	2.0840227439	727.78855158	26.228387833	-1.4255936967	31.410310745	19.124855509	42.292063989	-71.133372322	2	52754.393204	45.760679612
9124	2022-09-09	14:39:29.838	251.40242869	6033.658289	1662734369.839	0	899	2.1892896184	2.2313837214	561.25381774	574.34850934	2.0840227439	727.80645752	26.228387833	-1.1783196926	31.410310745	19.123796463	42.292064031	-71.133374302	2	52755.290589	45.7
9125	2022-09-09	14:39:30.747	251.40243921	6033.658541	1662734370.748	0	899	2.1848068315	2.2271308493	561.27410421	574.46820908	2.099406849	727.81189288	26.232738103	-1.1521909979	31.410310745	19.135193705	42.292061667	-71.133376667	2	52756.210179	45.7
9126	2022-09-09	14:39:31.640	251.40244954	6033.658789	1662734371.64	0	899	2.1848265517	2.2271511156	561.9271132	575.13662006	2.0994148355	727.80293729	26.233728409	-1.3266409557	31.410310745	19.138346577	42.292061478	-71.133376761	2	52757.056723	45.694327731
9127	2022-09-09	14:39:32.542	251.40245999	6033.65904	1662734372.543	0	899	2.1856851438	2.2287389364	561.9271132	575.35985121	2.1340651272	727.79397239	26.233728409	-1.4480897599	31.410310745	19.14063633	42.292058333	-71.133378333	2	52758.00501	45.6
9128	2022-09-09	14:39:33.404	251.40246997	6033.659279	1662734373.405	0	899	2.1856851438	2.2287389364	562.87879994	576.3342878	2.1340651272	727.7896296	26.233728409	-1.1815749407	31.410310745	19.140361786	42.292058333	-71.133378333	2	52758.868737	45.6
9129	2022-09-09	14:39:34.328	251.40248065	6033.659536	1662734374.328	0	899	2.1926131892	2.2339433566	562.87879994	575.75250697	2.0438567882	727.79324967	26.233728409	-1.1868782896	31.410310745	19.136547531	42.292058333	-71.133378333	2	52759.757895	45.6
9130	2022-09-09	14:39:35.226	251.40249105	6033.659785	1662734375.227	0	899	2.1926750334	2.2340068671	561.09352843	573.92656022	2.0438810851	727.78750914	26.236823012	-1.1605771109	31.410310745	19.137148737	42.292060489	-71.133379411	2	52760.646647	45.6
9131	2022-09-09	14:39:36.075	251.40250087	6033.660021	1662734376.075	0	899	2.1923603007	2.2366092815	561.10385652	574.84868963	2.1855895396	727.78612877	26.239038467	-1.1477283595	31.410310745	19.135778427	42.292062507	-71.13338084	2	52761.504073	45.6
9132	2022-09-09	14:39:36.944	251.40251093	6033.660262	1662734376.944	0	899	2.1923603007	2.2366092815	562.90461906	576.69356376	2.1855895396	727.78378599	26.239038467	-1.1706017816	31.410310745	19.134585362	42.292064002	-71.133382335	2	52762.401261	45.6
9133	2022-09-09	14:39:37.782	251.40252064	6033.660495	1662734377.783	0	899	2.1902009208	2.235253563	562.90461906	576.95898269	2.2266344527	727.79211143	26.239038467	-1.1840972806	31.410310745	19.137351851	42.292065442	-71.133383775	2	52763.265286	45.6
9134	2022-09-09	14:39:38.628	251.40253043	6033.66073	1662734378.629	0	899	2.1902009208	2.235253563	563.00343419	577.06026499	2.2266344527	727.8031786	26.239038467	-1.1726498106	31.410310745	19.138999939	42.292066667	-71.133385159	2	52764.095193	45.6
9135	2022-09-09	14:39:39.526	251.40254082	6033.66098	1662734379.527	0	899	2.1897670236	2.2331487517	563.00343419	576.53945474	2.1460737873	727.79921131	26.239038467	-1.1522772312	31.410310745	19.140001297	42.292066667	-71.133386569	2	52764.941565	45.6
9136	2022-09-09	14:39:40.453	251.40255155	6033.661237	1662734380.454	0	899	2.1898685103	2.2332531132	561.87398775	575.38312378	2.1461157082	727.79254757	26.244123383	-1.2596053059	31.410310745	19.124736356	42.292068207	-71.133388207	2	52765.924145	45.6
9137	2022-09-09	14:39:41.345	251.40256187	6033.661485	1662734381.346	0	899	2.1904844378	2.2327816332	561.87446891	575.0399308	2.0927665022	727.78742668	26.244226456	-1.4776462238	31.410310745	19.096156405	42.292069704	-71.133391075	2	52766.822645	45.6
9138	2022-09-09	14:39:42.275	251.40257263	6033.661743	1662734382.275	0	899	2.1904844378	2.2327816332	562.07280626	575.24291546	2.0927665022	727.79617128	26.244226456	-1.2352875471	31.410310745	19.130277634	42.29207	-71.133392903	2	52767.741617	45.6
9139	2022-09-09	14:39:43.232	251.4025837	6033.662009	1662734383.232	0	899	2.1923288076	2.2340912071	562.07280626	575.06474806	2.0650948268	727.78168533	26.244226456	-1.200330735	31.410310745	19.13210956	42.29207	-71.133394458	2	52768.674757	45.6
9140	2022-09-09	14:39:44.124	251.40259403	6033.662257	1662734384.124	0	899	2.1923288076	2.2340912071	561.61017735	574.59142579	2.0650948268	727.79179534	26.244226456	-1.196223855	31.410310745	19.135320663	42.29207	-71.13339596	2	52769.576008	45.6
9141	2022-09-09	14:39:45.039	251.40260462	6033.662511	1662734385.039	0	899	2.1919769718	2.2346232154	561.62791554	574.88756893	2.1082976843	727.79505688	26.248028016	-1.1642420584	31.410310745	19.138320165	42.292070793	-71.13339746	2	52770.475966	45.6
9142	2022-09-09	14:39:45.980	251.40261552	6033.662772	1662734385.981	0	899	2.1920052793	2.2346523103	561.26626031	574.51744909	2.1083091603	727.79205322	26.249444962	-1.1441389322	31.410310745	19.138921738	42.292071667	-71.133398988	2	52771.392675	45.6
9143	2022-09-09	14:39:46.900	251.40262616	6033.663028	1662734386.9	0	899	2.1939971114	2.2367074211	561.26626031	574.52509395	2.1094974133	727.79193479	26.249444962	-1.1982071692	31.410310745	19.132939282	42.292071137	-71.133400529	2	52772.317554	45.6
9144	2022-09-09	14:39:47.825	251.40263687	6033.663285	1662734387.826	0	899	2.1939971114	2.2367074211	561.36768226	574.6289118	2.1094974133	727.79725334	26.249444962	-1.1732210584	31.410310745	19.136610524	42.292069609	-71.133402448	2	52773.234469	45.6
9145	2022-09-09	14:39:48.766	251.40264775	6033.663546	1662734388.766	0	899	2.1956020479	2.2363799435	561.36768226	574.01728741	2.0143488053	727.79338144	26.249444962	-1.1518352087	31.410310745	19.137603153	42.292068333	-71.133405313	2	52774.188034	45.6
9146	2022-09-09	14:39:49.676	251.40265829	6033.663799	1662734389.676	0	899	2.1956900962	2.2364703292	561.16431821	573.8095594	2.0143828537	727.79330262	26.25384495	-1.1874711679	31.410310745	19.135906396	42.292068101	-71.133407131	2	52775.139405	45.6
9147	2022-09-09	14:39:50.562	251.40266855	6033.664045	1662734390.563	0	899	2.1935098332	2.2368456055	561.16898797	574.62346006	2.1402573016	727.79236608	26.254846573	-1.2099457182	31.410310745	19.13651959	42.292066727	-71.133409879	2	52775.963755	45.6
9148	2022-09-09	14:39:51.467	251.40267902	6033.664296	1662734391.467	0	899	2.1935098332	2.2368456055	561.54252444	575.00595237	2.1402573016	727.79098491	26.254846573	-1.2709988869	31.410310745	19.136749078	42.292066667	-71.133411489	2	52776.893595	45.6
9149	2022-09-09	14:39:52.411	251.40268995	6033.664559	1662734392.412	0	899	2.1919668783	2.2353315807	561.54252444	575.0245002	2.1431366861	727.79956055	26.254846573	-1.7789238691	31.410310745	19.13243866	42.292065238	-71.133411667	2	52777.857434	45.6
9150	2022-09-09	14:39:53.332	251.4027006	6033.664814	1662734393.332	0	899	2.1919668783	2.2353315807	560.76070623	574.22391145	2.1431366861	727.79041942	26.254846573	-1.2270630203	31.410310745	19.135611566	42.292065	-71.133412929	2	52778.757282	45.6
9151	2022-09-09	14:39:54.190	251.40271054	6033.665053	1662734394.191	0	899	2.1945109044	2.2379678163	560.76070623	574.23695244	2.1451638958	727.78785029	26.254846573	-1.1506495476	31.410310745	19.137121201	42.292066017	-71.13341435	2	52779.61022	45.6
9152	2022-09-09	14:39:55.066	251.40272068	6033.665296	1662734395.067	0	899	2.1946132053	2.2380730138	562.33824353	575.85267317	2.1452060469	727.8037077	26.2599614	-1.4585456311	31.410310745	19.093353537	42.292066667	-71.133415812	2	52780.487487	45.6
9153	2022-09-09	14:39:55.996	251.40273145	6033.665555	1662734395.997	0	899	2.1989878912	2.2432432906	562.33872791	576.07411895	2.1794421301	727.7813462	26.260065079	-1.2885366331	31.410310745	19.118594833	42.292066667	-71.133417365	2	52781.418838	45.6
9154	2022-09-09	14:39:56.990	251.40274295	6033.665831	1662734396.991	0	899	2.1989878912	2.2432432906	561.33216454	575.04296979	2.1794421301	727.79846515	26.260065079	-1.160900521	31.410310745	19.13832979	42.292065976	-71.133419024	2	52782.414414	45.6
9155	2022-09-09	14:39:57.865	251.40275307	6033.666074	1662734397.865	0	899	2.1968539296	2.2394965884	561.33216454	574.55417923	2.1035329793	727.79218257	26.260065079	-1.188085556	31.410310745	19.135320663	42.292065	-71.133420996	2	52783.298862	45.6
9156	2022-09-09	14:39:58.726	251.40276304	6033.666313	1662734398.727	0	899	2.1968539296	2.2394965884	561.88958421	575.12472875	2.1035329793	727.7901773	26.260065079	-1.1754200285	31.410310745	19.136777549	42.292065	-71.133423645	2	52784.187182	45.6
9157	2022-09-09	14:39:59.687	251.40277417	6033.66658	1662734399.688	0	899	2.2012463385	2.2432452848	561.89474682	574.9033065	2.0683169233	727.79050875	26.261170987	-1.1542928456	31.410310745	19.139085365	42.292065262	-71.133425525	2	52785.157434	45.6
9158	2022-09-09	14:40:00.615	251.40278491	6033.666838	1662734400.616	0	899	2.201328845	2.2433300417	562.54307241	575.56685216	2.0683496012	727.79802254	26.265283585	-1.162948531	31.410310745	19.136668944	42.292066667	-71.133428544	2	52786.063082	45.6
9159	2022-09-09	14:40:01.595	251.40279624	6033.66711	1662734401.595	0	899	2.1978451724	2.2410197981	562.54307241	575.95351458	2.128326943	727.77931345	26.265283585	-1.1478577355	31.410310745	19.137866532	42.292066667	-71.13343191	2	52787.073073	45.6
9160	2022-09-09	14:40:02.493	251.40280663	6033.667359	1662734402.493	0	899	2.1978451724	2.2410197981	563.05760511	576.48031321	2.128326943	727.78421202	26.265283585	-1.1457666159	31.410310745	19.138561249	42.292066667	-71.133434907	2	52787.971972	45.6
9161	2022-09-09	14:40:03.401	251.40281714	6033.667611	1662734403.401	0	899	2.198969733	2.2416050829	563.05760511	576.30516891	2.1011941486	727.78016592	26.265283585	-1.2244652075	31.410310745	19.135007871	42.292066667	-71.133436425	2	52788.855199	45.6
9162	2022-09-09	14:40:04.236	251.40282681	6033.667843	1662734404.236	0	899	2.1990203862	2.2416571402	561.57607218	574.78890993	2.101214551	727.78434299	26.267811087	-1.2170276121	31.410310745	19.136576924	42.292066667	-71.133437794	2	52789.676529	45.6
9163	2022-09-09	14:40:05.134	251.40283721	6033.668093	1662734405.135	0	899	2.1995684286	2.2433707729	561.58834254	575.16079564	2.1570079799	727.78411178	26.270441055	-1.2027344704	31.410310745	19.138561249	42.292066667	-71.133440333	2	52790.59979	45.659978992
9164	2022-09-09	14:40:06.026	251.40284753	6033.668341	1662734406.027	0	899	2.1995684286	2.2433707729	562.59811504	576.19497229	2.1570079799	727.79103705	26.270441055	-1.2179977673	31.410310745	19.136309087	42.2920658	-71.133441667	2	52791.519837	45.7
9165	2022-09-09	14:40:06.917	251.40285785	6033.668588	1662734406.918	0	899	2.2015433369	2.2445933597	562.59811504	575.94844812	2.1188058667	727.78737373	26.270441055	-1.2155401178	31.410310745	19.135927529	42.292065	-71.133442316	2	52792.389405	45.7
9166	2022-09-09	14:40:07.773	251.40286774	6033.668826	1662734407.773	0	899	2.2015433369	2.2445933597	560.49842846	573.79893643	2.1188058667	727.75924824	26.270441055	-1.1937662055	31.410310745	19.135656685	42.292065	-71.133443333	2	52793.207983	45.7
9167	2022-09-09	14:40:08.700	251.40287848	6033.669084	1662734408.701	0	899	2.1974416912	2.2393719519	560.49842846	573.47587528	2.0685059913	727.78780097	26.270441055	-1.1913301045	31.410310745	19.134962562	42.292065	-71.133443333	2	52794.16171	45.7
9168	2022-09-09	14:40:09.572	251.40288858	6033.669326	1662734409.573	0	899	2.1974416912	2.2393719519	561.94889428	574.95992433	2.0685059913	727.78042016	26.270441055	-1.1945961714	31.410310745	19.134239197	42.292065	-71.133443333	2	52794.972119	45.7
9169	2022-09-09	14:40:10.424	251.40289844	6033.669562	1662734410.425	0	899	2.2012260157	2.2433974332	561.97207349	575.03618663	2.076669744	727.78856937	26.275405922	-1.1821569962	31.410310745	19.137111209	42.292065	-71.133443333	2	52795.836216	45.7
9170	2022-09-09	14:40:11.338	251.40290902	6033.669816	1662734411.339	0	899	2.2012323283	2.2434039187	561.37622165	574.42649922	2.0766722545	727.78016511	26.275720596	-1.1555324793	31.410310745	19.139282227	42.292065	-71.133443333	2	52796.778697	45.7
9171	2022-09-09	14:40:12.211	251.40291912	6033.670059	1662734412.212	0	899	2.202717335	2.2446994147	561.37622165	574.35882627	2.0661469639	727.78962637	26.275720596	-1.1539371337	31.410310745	19.139633684	42.292065	-71.133442198	2	52797.681489	45.7
9172	2022-09-09	14:40:13.063	251.40292898	6033.670296	1662734413.064	0	899	2.202717335	2.2446994147	561.71860568	574.7091284	2.0661469639	727.78346343	26.275720596	-1.1476960348	31.410310745	19.139869993	42.292065	-71.133441667	2	52798.528155	45.7
9173	2022-09-09	14:40:13.921	251.40293891	6033.670534	1662734413.922	0	899	2.2016125162	2.2443125852	561.71860568	574.93885572	2.1018450047	727.78334379	26.275720596	-1.1724018743	31.410310745	19.140001297	42.292065	-71.133441667	2	52799.378433	45.7
9174	2022-09-09	14:40:14.766	251.40294868	6033.670768	1662734414.766	0	899	2.2016718014	2.2443735144	563.12333057	576.3767953	2.1018688638	727.77157936	26.278675345	-1.2190433164	31.410310745	19.139190674	42.292065372	-71.133441667	2	52800.222967	45.7
9175	2022-09-09	14:40:15.651	251.40295892	6033.671014	1662734415.651	0	899	2.2087017782	2.2515033609	563.1340638	576.3764495	2.100113098	727.79367934	26.28096962	-1.234188034	31.410310745	19.136920386	42.292066667	-71.133441667	2	52801.073146	45.7
9176	2022-09-09	14:40:16.551	251.40296934	6033.671264	1662734416.551	0	899	2.2087017782	2.2515033609	561.71985566	574.92898553	2.100113098	727.78694123	26.28096962	-1.1864578724	31.410310745	19.132799149	42.292066667	-71.133441667	2	52801.97495	45.7
9177	2022-09-09	14:40:17.427	251.40297948	6033.671508	1662734417.427	0	899	2.2006519646	2.243552055	561.71985566	575.00813729	2.1124065785	727.78306004	26.28096962	-1.2037045703	31.410310745	19.12705616	42.29206811	-71.133441667	2	52802.865717	45.7
9178	2022-09-09	14:40:18.309	251.40298969	6033.671753	1662734418.309	0	899	2.2006519646	2.243552055	559.90965171	573.15511039	2.1124065785	727.79144934	26.28096962	-1.2776064873	31.410310745	19.124156952	42.292069566	-71.133441667	2	52803.739645	45.7
9179	2022-09-09	14:40:19.167	251.40299963	6033.671991	1662734419.168	0	899	2.2052511926	2.2486441554	559.90965171	573.27985552	2.1318371407	727.77823502	26.28096962	-1.2360313286	31.410310745	19.126376209	42.292071042	-71.133441667	2	52804.625	45.7
9180	2022-09-09	14:40:20.007	251.40300935	6033.672224	1662734420.008	0	899	2.2052967651	2.2486910101	561.75759366	575.17204453	2.1318557127	727.78313643	26.283237217	-1.2268474781	31.410310745	19.128723233	42.292072461	-71.133441667	2	52805.476331	45.7
9181	2022-09-09	14:40:20.901	251.4030197	6033.672473	1662734420.902	0	899	2.2028962232	2.2465180794	561.77122291	575.27141012	2.1451105471	727.79175088	26.286157608	-1.2161221702	31.410310745	19.134349949	42.292073333	-71.133441667	2	52806.363727	45.7
9182	2022-09-09	14:40:21.756	251.40302959	6033.67271	1662734421.757	0	899	2.2028962232	2.2465180794	563.66292953	577.20857723	2.1451105471	727.78496466	26.286157608	-1.1989940918	31.410310745	19.136737381	42.292073679	-71.133441667	2	52807.207352	45.7
9183	2022-09-09	14:40:22.714	251.40304068	6033.672976	1662734422.715	0	899	2.2043783584	2.2460844624	563.66292953	576.6025907	2.0512991168	727.79491824	26.286157608	-1.1706449275	31.410310745	19.138380493	42.292075212	-71.133441243	2	52808.127036	45.7
9184	2022-09-09	14:40:23.664	251.40305168	6033.67324	1662734423.665	0	899	2.2043783584	2.2460844624	564.40309753	577.35975028	2.0512991168	727.77396014	26.286157608	-1.3412144263	31.410310745	19.134239197	42.292076903	-71.133437624	2	52809.141885	45.7
9185	2022-09-09	14:40:24.549	251.40306191	6033.673486	1662734424.549	0	899	2.2054681828	2.2474768968	564.4081207	577.45280039	2.0649027643	727.7849687	26.287228957	-1.4103088584	31.410310745	19.135348137	42.292078333	-71.133433327	2	52810.000971	45.700097087
9186	2022-09-09	14:40:25.457	251.40307242	6033.673738	1662734425.457	0	899	2.2055515366	2.2475625204	562.22980689	575.22435291	2.0649356642	727.78380661	26.291376114	-1.1490218639	31.410310745	19.139640808	42.292078333	-71.13342745	2	52810.882524	45.788252427
9187	2022-09-09	14:40:26.375	251.40308304	6033.673993	1662734426.375	0	899	2.2009429155	2.2438798514	562.22980689	575.53985513	2.1139120012	727.79327958	26.291376114	-1.4281160074	31.410310745	19.119331916	42.292076914	-71.133422409	2	52811.851496	45.8
9188	2022-09-09	14:40:27.249	251.40309316	6033.674236	1662734427.249	0	899	2.2009429155	2.2438798514	562.61738567	575.93660933	2.1139120012	727.80365758	26.291376114	-1.4745526314	31.410310745	19.137840271	42.292077857	-71.133418095	2	52812.714286	45.8
9189	2022-09-09	14:40:28.180	251.40310394	6033.674494	1662734428.18	0	899	2.2040967712	2.2462362778	562.61738567	575.66947346	2.0724757796	727.79252534	26.291376114	-1.2356539941	31.410310745	19.134608654	42.292078333	-71.133415636	2	52813.618447	45.8
9190	2022-09-09	14:40:29.121	251.40311484	6033.674756	1662734429.122	0	899	2.2040967712	2.2462362778	562.4903444	575.53948497	2.0724757796	727.77833001	26.291376114	-1.1555324793	31.410310745	19.134239197	42.292080256	-71.133415	2	52814.576681	45.8
9191	2022-09-09	14:40:30.010	251.40312513	6033.675003	1662734430.011	0	899	2.2036468534	2.2471192996	562.5013148	575.96794834	2.1371913304	727.76481537	26.293723744	-1.1939494476	31.410310745	19.132350922	42.292082431	-71.133415	2	52815.458491	45.8
9192	2022-09-09	14:40:30.872	251.4031351	6033.675242	1662734430.873	0	899	2.2037075706	2.2471817296	562.7166934	576.18864348	2.1372161558	727.76929358	26.296747208	-1.1659020462	31.410310745	19.120751501	42.292083333	-71.133415	2	52816.292981	45.8
9193	2022-09-09	14:40:31.780	251.40314561	6033.675495	1662734431.781	0	899	2.2082597616	2.2517630014	562.7166934	576.16978752	2.1342946567	727.78309439	26.296747208	-1.149797978	31.410310745	19.125795503	42.2920837	-71.133415367	2	52817.220269	45.8
9194	2022-09-09	14:40:32.717	251.40315646	6033.675755	1662734432.718	0	899	2.2082597616	2.2517630014	562.50579529	575.95384738	2.1342946567	727.78531147	26.296747208	-1.1913947893	31.410310745	19.108406976	42.292085	-71.133416967	2	52818.180473	45.8
9195	2022-09-09	14:40:33.621	251.40316691	6033.676006	1662734433.621	0	899	2.2012022703	2.2445152615	562.50579529	575.93789939	2.1318226335	727.77661618	26.296747208	-1.1981209532	31.410310745	19.113406099	42.29208512	-71.133418093	2	52819.072072	45.8
9196	2022-09-09	14:40:34.490	251.40317697	6033.676247	1662734434.49	0	899	2.2012235461	2.2445371359	561.49003907	574.89794381	2.1318313205	727.79479212	26.297807845	-1.1901659113	31.410310745	19.120870893	42.29208657	-71.133415194	2	52819.941942	45.8
9197	2022-09-09	14:40:35.394	251.40318744	6033.676499	1662734435.395	0	899	2.2039959354	2.2484300891	561.50843707	575.24775695	2.1831972661	727.77825564	26.30175209	-1.1555324793	31.410310745	19.127397537	42.292085231	-71.133416436	2	52820.861648	45.8
9198	2022-09-09	14:40:36.257	251.40319743	6033.676738	1662734436.258	0	899	2.2039959354	2.2484300891	563.04239309	576.81924671	2.1831972661	727.76983683	26.30175209	-1.1601567126	31.410310745	19.094658403	42.292086178	-71.133417844	2	52821.706511	45.8
9199	2022-09-09	14:40:37.144	251.4032077	6033.676985	1662734437.145	0	899	2.2078937432	2.2514757784	563.04239309	576.5300005	2.1384331731	727.77906769	26.30175209	-1.19213851	31.410310745	19.09022066	42.292084773	-71.133418333	2	52822.567961	45.8
9200	2022-09-09	14:40:38.048	251.40321815	6033.677236	1662734438.048	0	899	2.2078937432	2.2514757784	560.42656697	573.85151261	2.1384331731	727.77933042	26.30175209	-1.2352875471	31.410310745	19.094266891	42.29208411	-71.133417557	2	52823.465921	45.8
9201	2022-09-09	14:40:38.907	251.40322809	6033.677474	1662734438.907	0	899	2.2051275262	2.2492540498	560.42656697	574.03706172	2.1672881559	727.77023376	26.30175209	-1.207639009	31.410310745	19.116243463	42.292085	-71.133417216	2	52824.329389	45.767061144
9202	2022-09-09	14:40:39.753	251.40323788	6033.677709	1662734439.753	0	899	2.2051479015	2.2492750082	562.44565455	576.10523928	2.1672965987	727.77857658	26.302766042	-1.2676142912	31.410310745	19.126846718	42.292085845	-71.13341777	2	52825.169043	45.716904277
9203	2022-09-09	14:40:40.605	251.40324774	6033.677946	1662734440.605	0	899	2.2015424388	2.2442696847	562.46558528	575.7122987	2.1032229474	727.76984006	26.307031631	-1.4638597436	31.410310745	19.101310402	42.29209	-71.133415124	2	52826.03719	45.8
9204	2022-09-09	14:40:41.474	251.40325781	6033.678187	1662734441.475	0	899	2.2015424388	2.2442696847	562.48003852	575.72709233	2.1032229474	727.78285308	26.307031631	-1.4174877697	31.410310745	19.089305095	42.29209	-71.13341812	2	52826.93595	45.8
9205	2022-09-09	14:40:42.421	251.40326876	6033.67845	1662734442.421	0	899	2.2049766921	2.2461663206	562.48003852	575.22854083	2.0258226326	727.78335228	26.307031631	-1.6861476898	31.410310745	19.09462738	42.292091476	-71.133418333	2	52827.885772	45.888577154
9206	2022-09-09	14:40:43.338	251.40327939	6033.678705	1662734443.339	0	899	2.2049766921	2.2461663206	562.72789706	575.48201703	2.0258226326	727.77182553	26.307031631	-1.5871625965	31.410310745	19.121285331	42.292089102	-71.133418333	2	52828.769378	45.823062201
9207	2022-09-09	14:40:44.302	251.40329053	6033.678973	1662734444.302	0	899	2.201705549	2.2439186378	562.72919706	575.82102597	2.0782389508	727.7678445	26.307309725	-1.1447425639	31.410310745	19.138845343	42.292089597	-71.133418333	2	52829.758403	45.8
9208	2022-09-09	14:40:45.246	251.40330147	6033.679235	1662734445.247	0	899	2.2018052843	2.2440211071	561.40082551	574.46200527	2.0782786423	727.78127304	26.312280655	-1.1555324793	31.410310745	19.137479782	42.292091175	-71.133419509	2	52830.705128	45.8
9209	2022-09-09	14:40:46.111	251.40331147	6033.679475	1662734446.111	0	899	2.2026990139	2.2457022322	561.40082551	574.7011937	2.1154571966	727.77243386	26.312280655	-1.1749565704	31.410310745	19.137222252	42.292092582	-71.13342	2	52831.549077	45.8
9210	2022-09-09	14:40:46.987	251.40332162	6033.679719	1662734446.988	0	899	2.2026990139	2.2457022322	561.56725591	574.87156707	2.1154571966	727.77718368	26.312280655	-1.1929684877	31.410310745	19.127758026	42.292093333	-71.133418554	2	52832.433824	45.843382353
9211	2022-09-09	14:40:47.907	251.40333226	6033.679974	1662734447.907	0	899	2.203042703	2.245316899	561.56725591	574.64306769	2.0799513011	727.76800618	26.312280655	-1.2765285708	31.410310745	19.119244228	42.292092699	-71.13341159	2	52833.380762	45.861923848
9212	2022-09-09	14:40:48.835	251.40334301	6033.680232	1662734448.836	0	899	2.203042703	2.245316899	562.46014559	575.55674787	2.0799513011	727.7668356	26.312280655	-1.2594005193	31.410310745	19.123710468	42.292093153	-71.133399865	2	52834.297323	45.829732314
9213	2022-09-09	14:40:49.769	251.40335382	6033.680492	1662734449.77	0	899	2.2035331155	2.2468160687	562.46431949	575.8718246	2.1281626578	727.76921556	26.313173951	-1.1874172972	31.410310745	19.134312876	42.292096667	-71.133389225	2	52835.209253	45.9
9214	2022-09-09	14:40:50.650	251.403364	6033.680736	1662734450.65	0	899	2.203619353	2.2469047284	564.4473667	577.90236915	2.1281977738	727.7608687	26.317468643	-1.3304783043	31.410310745	19.123870205	42.292096667	-71.133376686	2	52836.124272	45.9
9215	2022-09-09	14:40:51.503	251.40337389	6033.680973	1662734451.504	0	899	2.202739059	2.2438036126	564.4473667	577.2144663	2.0217977909	727.78675367	26.317468643	-1.4668131727	31.410310745	19.113958662	42.292096667	-71.133354576	2	52836.953398	45.9
9216	2022-09-09	14:40:52.375	251.40338397	6033.681215	1662734452.375	0	899	2.202739059	2.2438036126	562.14200995	574.85696524	2.0217977909	727.77025074	26.317468643	-1.2434258461	31.410310745	19.135679245	42.292099292	-71.133350708	2	52837.78756	45.978755981
9217	2022-09-09	14:40:53.250	251.4033941	6033.681458	1662734453.25	0	899	2.2039857498	2.2467768146	562.14200995	575.38619919	2.1040139492	727.76043944	26.317468643	-1.1998133336	31.410310745	19.135903933	42.292102286	-71.13334657	2	52838.685924	46.068592437
9218	2022-09-09	14:40:54.086	251.40340378	6033.681691	1662734454.087	0	899	2.2039857498	2.2467768146	561.29655972	574.52082997	2.1040139492	727.78330498	26.317468643	-1.1864578724	31.410310745	19.134239197	42.292103333	-71.1333389	2	52839.522838	46.1
9219	2022-09-09	14:40:54.990	251.40341424	6033.681942	1662734454.99	0	899	2.2044616525	2.2470765859	561.31459694	574.48178316	2.095074129	727.77594641	26.321336898	-1.1900150618	31.410310745	19.134764412	42.292101169	-71.133328284	2	52840.432773	46.1
9220	2022-09-09	14:40:55.868	251.40342441	6033.682186	1662734455.869	0	899	2.2044906153	2.2471063492	563.44713813	576.66442394	2.0950857349	727.76606316	26.322778702	-1.1770800597	31.410310745	19.135544455	42.292097201	-71.133318836	2	52841.339679	46.1
9221	2022-09-09	14:40:56.719	251.40343425	6033.682422	1662734456.719	0	899	2.2069487557	2.2496817153	563.44713813	576.68610696	2.0984438297	727.75361078	26.322778702	-1.1463917731	31.410310745	19.138534546	42.2920938	-71.133311833	2	52842.180019	46.1
9222	2022-09-09	14:40:57.648	251.40344501	6033.68268	1662734457.649	0	899	2.2069487557	2.2496817153	561.51349769	574.70703297	2.0984438297	727.75495193	26.322778702	-1.152104748	31.410310745	19.138739453	42.292088028	-71.133305	2	52843.061038	46.1
9223	2022-09-09	14:40:58.522	251.40345512	6033.682923	1662734458.522	0	899	2.2052586551	2.247977652	561.51349769	574.71285372	2.0993483635	727.75739091	26.322778702	-1.16855371	31.410310745	19.136400223	42.292083588	-71.133305	2	52843.949135	46.1
9224	2022-09-09	14:40:59.460	251.40346598	6033.683184	1662734459.461	0	899	2.2052954626	2.2480154789	562.32202355	575.5404806	2.0993631377	727.79183131	26.324610363	-1.2167150185	31.410310745	19.129910753	42.292078879	-71.133302031	2	52844.890782	46.1
9225	2022-09-09	14:41:00.390	251.40347674	6033.683442	1662734460.39	0	899	2.2063164915	2.2482287761	562.33784412	575.29971735	2.0594738755	727.7851704	26.327997208	-1.1508112648	31.410310745	19.126533938	42.292076943	-71.133300276	2	52845.834181	46.1
9226	2022-09-09	14:41:01.302	251.4034873	6033.683695	1662734461.303	0	899	2.2063164915	2.2482287761	563.58018827	576.57069751	2.0594738755	727.76920142	26.327997208	-1.1392560005	31.410310745	19.136760712	42.292077938	-71.1333	2	52846.76297	46.1
9227	2022-09-09	14:41:02.230	251.40349804	6033.683953	1662734462.231	0	899	2.2044738305	2.2464162265	563.58018827	576.59097707	2.0626163841	727.77161817	26.327997208	-1.1460467995	31.410310745	19.137061517	42.292079531	-71.1333	2	52847.718718	46.1
9228	2022-09-09	14:41:03.121	251.40350834	6033.6842	1662734463.121	0	899	2.2044738305	2.2464162265	563.42572163	576.43294442	2.0626163841	727.76554214	26.327997208	-1.1920199568	31.410310745	19.134115421	42.292079	-71.133301	2	52848.6	46.1
9229	2022-09-09	14:41:04.036	251.40351895	6033.684455	1662734464.037	0	899	2.2067812467	2.2494342553	563.43344014	576.64822514	2.094748172	727.77232674	26.329646369	-1.3636026753	31.410310745	19.109681148	42.292075884	-71.133295952	2	52849.489796	46.051020408
9230	2022-09-09	14:41:04.913	251.40352909	6033.684698	1662734464.913	0	899	2.2068524081	2.2495073832	564.10543239	577.33616244	2.0947766542	727.76818848	26.333185196	-1.1490218639	31.410310745	19.138921738	42.292072104	-71.133285699	2	52850.368697	46
9231	2022-09-09	14:41:05.788	251.40353921	6033.684941	1662734465.788	0	899	2.2056450177	2.2497355582	564.10543239	577.79082846	2.1650573506	727.76140428	26.333185196	-1.1519969315	31.410310745	19.13881192	42.292069542	-71.133276045	2	52851.274549	45.97254509
9232	2022-09-09	14:41:06.654	251.40354924	6033.685182	1662734466.654	0	899	2.2056450177	2.2497355582	562.07861029	575.71483494	2.1650573506	727.73959735	26.333185196	-1.1546917641	31.410310745	19.114772696	42.292068786	-71.133269094	2	52852.135885	45.9
9233	2022-09-09	14:41:07.545	251.40355955	6033.685429	1662734467.545	0	899	2.202274865	2.2449882504	562.07861029	575.30747936	2.1018676985	727.77218365	26.333185196	-1.1517813806	31.410310745	19.112707328	42.292071628	-71.13326341	2	52852.988517	45.9
9234	2022-09-09	14:41:08.460	251.40357014	6033.685683	1662734468.46	0	899	2.202274865	2.2449882504	562.54867532	575.78860766	2.1018676985	727.75400407	26.333185196	-1.1506495476	31.410310745	19.140001297	42.292070136	-71.13325874	2	52853.918616	45.991861648
9235	2022-09-09	14:41:09.361	251.40358058	6033.685934	1662734469.362	0	899	2.2100270728	2.25179859	562.54867532	575.44990193	2.0493029318	727.76917312	26.333185196	-1.1884197399	31.410310745	19.135127099	42.292063032	-71.133255546	2	52854.836216	46
9236	2022-09-09	14:41:10.250	251.40359086	6033.686181	1662734470.25	0	899	2.2101073412	2.2518810274	562.7707981	575.67732096	2.0493343163	727.76691401	26.337171075	-1.1725096482	31.410310745	19.13441586	42.292058138	-71.133252647	2	52855.705825	46.070582524
9237	2022-09-09	14:41:11.196	251.40360181	6033.686443	1662734471.196	0	899	2.2097533004	2.2513651351	562.7768457	575.6353714	2.041861981	727.76321997	26.338464737	-1.1540772623	31.410310745	19.139569264	42.292056667	-71.133252775	2	52856.664943	46.1
9238	2022-09-09	14:41:12.108	251.40361236	6033.686697	1662734472.108	0	899	2.2097533004	2.2513651351	563.33168638	576.20288928	2.041861981	727.77399773	26.338464737	-1.1952645242	31.410310745	19.135941676	42.292056667	-71.133250387	2	52857.589178	46.1
9239	2022-09-09	14:41:12.996	251.40362265	6033.686944	1662734472.997	0	899	2.2064730468	2.2486543276	563.33168638	576.39920764	2.0722994799	727.78460693	26.338464737	-1.1832026243	31.410310745	19.134239197	42.292057431	-71.133246041	2	52858.458373	46.145837321
9240	2022-09-09	14:41:13.918	251.40363332	6033.6872	1662734473.919	0	899	2.2064730468	2.2486543276	562.80133821	575.85655705	2.0722994799	727.77353936	26.338464737	-1.2339078141	31.410310745	19.124073092	42.292058333	-71.133241432	2	52859.380342	46.2
9241	2022-09-09	14:41:14.799	251.40364352	6033.687444	1662734474.8	0	899	2.2050704114	2.2485959795	562.81499096	576.29692181	2.138397675	727.77200661	26.341385128	-1.2068844655	31.410310745	19.129674823	42.292057402	-71.13323647	2	52860.27948	46.227948004
9242	2022-09-09	14:41:15.661	251.40365348	6033.687684	1662734475.661	0	899	2.205115973	2.2486428271	562.59884418	576.07571759	2.1384163064	727.75848429	26.343652725	-1.1925266231	31.410310745	19.133938657	42.292054546	-71.133231213	2	52861.090812	46.3
9243	2022-09-09	14:41:16.543	251.4036637	6033.687929	1662734476.544	0	899	2.205746419	2.2485326014	562.59884418	575.84165588	2.1021311294	727.76582629	26.343652725	-1.2401704788	31.410310745	19.132078171	42.292050053	-71.133226561	2	52862.031558	46.3
9244	2022-09-09	14:41:17.440	251.40367407	6033.688178	1662734477.44	0	899	2.205746419	2.2485326014	561.95354393	575.18116614	2.1021311294	727.77378027	26.343652725	-1.1572248146	31.410310745	19.137752432	42.292051525	-71.133223616	2	52862.915187	46.3
9245	2022-09-09	14:41:18.338	251.40368447	6033.688427	1662734478.338	0	899	2.2055455564	2.2480906961	561.95354393	575.10754797	2.0906993353	727.77226086	26.343652725	-1.1506495476	31.410310745	19.138561249	42.292051667	-71.133218153	2	52863.777033	46.377703349
9246	2022-09-09	14:41:19.249	251.40369501	6033.68868	1662734479.249	0	899	2.2055455564	2.2480906961	562.54604101	575.713914	2.0906993353	727.76348877	26.343652725	-1.1674865745	31.410310745	19.139239254	42.292052915	-71.133214169	2	52864.749171	46.4
9247	2022-09-09	14:41:20.187	251.40370588	6033.688941	1662734480.188	0	899	2.2041343423	2.2475054597	562.56170615	575.99527968	2.1318434554	727.76068439	26.34700501	-1.2169090454	31.410310745	19.133970059	42.292054469	-71.13321674	2	52865.68134	46.468133971
9248	2022-09-09	14:41:21.065	251.40371604	6033.689185	1662734481.066	0	899	2.2041718227	2.2475439947	563.70217179	577.16307766	2.1318587421	727.77607333	26.348871231	-1.1522772312	31.410310745	19.13820076	42.292055939	-71.133222091	2	52866.563599	46.556359876
9249	2022-09-09	14:41:21.976	251.40372657	6033.689438	1662734481.976	0	899	2.2076909784	2.2492221233	563.70217179	576.56882178	2.0398442615	727.77075114	26.348871231	-1.1479224488	31.410310745	19.135550973	42.292059073	-71.133227406	2	52867.481262	46.648126233
9250	2022-09-09	14:41:22.857	251.40373677	6033.689683	1662734482.857	0	899	2.2076909784	2.2492221233	563.70020954	576.56681474	2.0398442615	727.76815695	26.348871231	-1.1501429452	31.410310745	19.135622391	42.292061667	-71.133230549	2	52868.329619	46.7
9251	2022-09-09	14:41:23.684	251.40374634	6033.689912	1662734483.684	0	899	2.2051353669	2.2480924337	563.70070067	577.02636563	2.1109401026	727.75779593	26.348976123	-1.1458204993	31.410310745	19.13919987	42.292061667	-71.133230954	2	52869.106925	46.7
9252	2022-09-09	14:41:24.599	251.40375694	6033.690167	1662734484.6	0	899	2.2052393402	2.2481993033	562.05108008	575.33801908	2.1109820745	727.75744629	26.354150772	-1.1473941803	31.410310745	19.138561249	42.292061667	-71.133225	2	52870.039039	46.7
9253	2022-09-09	14:41:25.506	251.40376743	6033.690418	1662734485.506	0	899	2.2063303315	2.2497255855	562.05108008	575.46653921	2.13092489	727.75151416	26.354150772	-1.1471570517	31.410310745	19.138508727	42.292061667	-71.133225	2	52870.945946	46.7
9254	2022-09-09	14:41:26.397	251.40377774	6033.690666	1662734486.397	0	899	2.2063303315	2.2497255855	562.28700797	575.7080984	2.13092489	727.76090104	26.354150772	-1.1457666159	31.410310745	19.13820076	42.292064647	-71.133230962	2	52871.894231	46.789423077
9255	2022-09-09	14:41:27.380	251.40378912	6033.690939	1662734487.38	0	899	2.209119187	2.253029086	562.28700797	575.85071264	2.1530350233	727.76808783	26.354150772	-1.1869537617	31.410310745	19.136000008	42.29206218	-71.133230257	2	52872.845933	46.8
9256	2022-09-09	14:41:28.309	251.40379987	6033.691197	1662734488.309	0	899	2.209119187	2.253029086	563.58078135	577.17569492	2.1530350233	727.74757274	26.354150772	-1.1832026243	31.410310745	19.140001297	42.292059217	-71.133223876	2	52873.734928	46.726507177
9257	2022-09-09	14:41:29.191	251.40381009	6033.691442	1662734489.192	0	899	2.2047508483	2.2463276421	563.58078135	576.47609694	2.0447176646	727.75667304	26.354150772	-1.1631641293	31.410310745	19.134885864	42.292055096	-71.133215192	2	52874.647436	46.7
9258	2022-09-09	14:41:30.111	251.40382073	6033.691698	1662734490.111	0	899	2.2048249846	2.2464037771	562.7516104	575.62814047	2.0447466588	727.76811734	26.357841176	-1.1774573216	31.410310745	19.13407447	42.292050429	-71.133207794	2	52875.580868	46.7
9259	2022-09-09	14:41:31.009	251.40383112	6033.691947	1662734491.009	0	899	2.2123570393	2.2553909557	562.75804017	576.04163712	2.1078732476	727.75844508	26.35921669	-1.4926077617	31.410310745	19.126309995	42.292046001	-71.133200335	2	52876.466469	46.7
9260	2022-09-09	14:41:31.987	251.40384245	6033.692219	1662734491.988	0	899	2.2123570393	2.2553909557	562.28548638	575.55792896	2.1078732476	727.75518395	26.35921669	-1.2704922735	31.410310745	19.130554717	42.292042635	-71.133193603	2	52877.419139	46.658086124
9261	2022-09-09	14:41:32.900	251.40385301	6033.692472	1662734492.9	0	899	2.2082203149	2.2505424552	562.28548638	575.36207374	2.077475289	727.75604248	26.35921669	-1.188085556	31.410310745	19.136039734	42.29204221	-71.133194925	2	52878.325855	46.63258547
9262	2022-09-09	14:41:33.815	251.40386361	6033.692727	1662734493.816	0	899	2.2082203149	2.2505424552	564.43973844	577.56642538	2.077475289	727.7716695	26.35921669	-1.1877945133	31.410310745	19.136039734	42.292043787	-71.133203483	2	52879.272467	46.727246654
9263	2022-09-09	14:41:34.680	251.40387362	6033.692967	1662734494.681	0	899	2.2081236098	2.2508524278	564.45144801	577.70563948	2.0971491126	727.75294262	26.361714281	-1.413790466	31.410310745	19.122098279	42.292045182	-71.133209245	2	52880.109359	46.8
9264	2022-09-09	14:41:35.519	251.40388333	6033.6932	1662734495.52	0	899	2.2081758966	2.2509061613	561.47876375	574.66328676	2.0971700546	727.7680753	26.364313126	-1.6338579055	31.410310745	19.109664008	42.292046653	-71.133216597	2	52880.991588	46.8
9265	2022-09-09	14:41:36.361	251.40389307	6033.693434	1662734496.361	0	899	2.2070282411	2.2499785577	561.47876375	574.73838037	2.1088391016	727.77380856	26.364313126	-1.4240953922	31.410310745	19.136039734	42.292046667	-71.133224754	2	52881.808738	46.880873786
9266	2022-09-09	14:41:37.246	251.40390332	6033.69368	1662734497.247	0	899	2.2070282411	2.2499785577	561.53876422	574.79979779	2.1088391016	727.76772445	26.364313126	-1.2057095	31.410310745	19.135396414	42.292045534	-71.133234594	2	52882.679487	46.9
9267	2022-09-09	14:41:38.177	251.4039141	6033.693938	1662734498.178	0	899	2.2082894237	2.2511843426	561.53876422	574.77502944	2.1049910141	727.76263428	26.364313126	-1.1522772312	31.410310745	19.13820076	42.292045	-71.133241519	2	52883.637224	46.9
9268	2022-09-09	14:41:39.062	251.40392433	6033.694184	1662734499.062	0	899	2.2082894237	2.2511843426	563.12264982	576.39624947	2.1049910141	727.75552833	26.364313126	-1.446936391	31.410310745	19.097983543	42.292044153	-71.133242487	2	52884.508011	46.9
9269	2022-09-09	14:41:39.924	251.40393432	6033.694424	1662734499.925	0	899	2.2094164703	2.2516050235	563.1308459	576.17849426	2.0699405738	727.76731377	26.36606536	-1.3744357319	31.410310745	19.106926646	42.292045097	-71.133242842	2	52885.352637	46.935263702
9270	2022-09-09	14:41:40.812	251.40394458	6033.69467	1662734500.812	0	899	2.209485635	2.2516760764	563.07680387	576.12337632	2.069967901	727.7569095	26.369501114	-1.1578823154	31.410310745	19.137357194	42.292049191	-71.133245	2	52886.257396	47
9271	2022-09-09	14:41:41.687	251.40395471	6033.694913	1662734501.687	0	899	2.2101622513	2.2521874093	563.07680387	576.06806785	2.0613905617	727.74569116	26.369501114	-1.150843569	31.410310745	19.135535297	42.292051877	-71.13324521	2	52887.126033	47
9272	2022-09-09	14:41:42.562	251.40396484	6033.695156	1662734502.562	0	899	2.2101622513	2.2521874093	563.38987854	576.38836576	2.0613905617	727.76256758	26.369501114	-1.1506495476	31.410310745	19.135320663	42.292053236	-71.133246618	2	52888.029058	47
9273	2022-09-09	14:41:43.467	251.40397531	6033.695408	1662734503.467	0	899	2.2102047578	2.2517260859	563.38987854	576.23166893	2.0370942926	727.74736215	26.369501114	-1.1551336918	31.410310745	19.137845804	42.292050214	-71.133245107	2	52888.935872	47
9274	2022-09-09	14:41:44.345	251.40398547	6033.695651	1662734504.345	0	899	2.2102047578	2.2517260859	562.09518251	574.90746187	2.0370942926	727.75733028	26.369501114	-1.1718090773	31.410310745	19.136760712	42.292048683	-71.133242366	2	52889.790291	46.920970874
9275	2022-09-09	14:41:45.207	251.40399545	6033.695891	1662734505.207	0	899	2.2113305903	2.2562334724	562.12009387	575.97379062	2.1985970119	727.76301746	26.374836637	-1.3120028609	31.410310745	19.12436695	42.292048333	-71.133238377	2	52890.657841	46.9
9276	2022-09-09	14:41:46.072	251.40400546	6033.696131	1662734506.072	0	899	2.211331307	2.2562342098	564.5765854	578.49082541	2.1985973124	727.75585938	26.374872208	-1.1571601629	31.410310745	19.124517441	42.292050045	-71.133233243	2	52891.513592	46.848640777
9277	2022-09-09	14:41:46.868	251.40401469	6033.696352	1662734506.869	0	899	2.207663641	2.2513808403	564.5765854	578.14448207	2.1451557036	727.76066296	26.374872208	-1.1821893659	31.410310745	19.126157761	42.292054302	-71.133231054	2	52892.316239	46.8
9278	2022-09-09	14:41:47.746	251.40402484	6033.696596	1662734507.746	0	899	2.207663641	2.2513808403	562.36915753	575.88400533	2.1451557036	727.76853529	26.374872208	-1.5331158425	31.410310745	19.129791904	42.292061205	-71.133234539	2	52893.241099	46.8
9279	2022-09-09	14:41:48.624	251.404035	6033.69684	1662734508.624	0	899	2.2109060625	2.2542148014	562.36915753	575.73749913	2.1224413359	727.75992367	26.374872208	-1.4985362741	31.410310745	19.095694157	42.292065604	-71.133239341	2	52894.120879	46.8
9280	2022-09-09	14:41:49.463	251.40404472	6033.697073	1662734509.464	0	899	2.2109060625	2.2542148014	561.49219598	574.8396909	2.1224413359	727.74327441	26.374872208	-1.4875738621	31.410310745	19.093547821	42.292069451	-71.133245751	2	52894.89011	46.8
9281	2022-09-09	14:41:50.374	251.40405525	6033.697326	1662734510.374	0	899	2.2102903569	2.2533057186	561.5134467	574.77436587	2.108914219	727.75536907	26.379428624	-1.5342692026	31.410310745	19.100604266	42.29207	-71.133242373	2	52895.858696	46.8
9282	2022-09-09	14:41:51.288	251.40406583	6033.69758	1662734511.288	0	899	2.2103012318	2.2533168961	563.67324063	576.98519461	2.1089185952	727.74522471	26.379968643	-1.5266375542	31.410310745	19.125957489	42.292067499	-71.133244167	2	52896.750239	46.8
9283	2022-09-09	14:41:52.207	251.40407647	6033.697835	1662734512.207	0	899	2.2098068857	2.2521153113	563.67324063	576.76839039	2.0753516579	727.75595153	26.379968643	-1.6834097509	31.410310745	19.092645633	42.292068796	-71.133246065	2	52897.638835	46.736116505
9284	2022-09-09	14:41:53.108	251.40408691	6033.698086	1662734513.109	0	899	2.2098068857	2.2521153113	563.85232415	576.95163434	2.0753516579	727.73880551	26.379968643	-1.3518749902	31.410310745	19.118485381	42.29207	-71.133246667	2	52898.566239	46.7
9285	2022-09-09	14:41:53.999	251.40409721	6033.698333	1662734513.999	0	899	2.2081699861	2.2503507984	563.86306883	576.93267891	2.0707142394	727.75716739	26.382262918	-1.2155724677	31.410310745	19.13123199	42.292070821	-71.133246667	2	52899.49237	46.7
9286	2022-09-09	14:41:54.920	251.40410787	6033.698589	1662734514.92	0	899	2.2082294315	2.2504118674	564.96213572	578.05737287	2.0707377503	727.74533546	26.385217667	-1.184830308	31.410310745	19.135679245	42.292071667	-71.13324732	2	52900.392193	46.7
9287	2022-09-09	14:41:55.862	251.40411878	6033.698851	1662734515.863	0	899	2.2102532869	2.2524880028	564.96213572	578.06161399	2.0713931972	727.75387957	26.385217667	-1.2581716934	31.410310745	19.120254883	42.292071667	-71.133248839	2	52901.303571	46.7
9288	2022-09-09	14:41:56.753	251.40412909	6033.699098	1662734516.753	0	899	2.2102532869	2.2524880028	564.23993684	577.32266986	2.0713931972	727.75012045	26.385217667	-1.2953274424	31.410310745	19.111991832	42.292071288	-71.133250379	2	52902.227455	46.7
9289	2022-09-09	14:41:57.641	251.40413936	6033.699345	1662734517.641	0	899	2.2115507228	2.2532802392	564.23993684	577.15794635	2.045896214	727.74632051	26.385217667	-1.1604801456	31.410310745	19.13782596	42.292070184	-71.13325185	2	52903.110273	46.7
9290	2022-09-09	14:41:58.506	251.40414939	6033.699585	1662734518.507	0	899	2.2115507228	2.2532802392	563.32779815	576.22492468	2.045896214	727.75559422	26.385217667	-1.1506495476	31.410310745	19.139600754	42.292071544	-71.133253211	2	52903.926484	46.7
9291	2022-09-09	14:41:59.418	251.40415994	6033.699839	1662734519.419	0	899	2.2101320611	2.2537455999	563.32779815	576.81830431	2.1378237084	727.75666375	26.385217667	-1.1506495476	31.410310745	19.137121201	42.292073127	-71.133254793	2	52904.87605	46.7
9292	2022-09-09	14:42:00.288	251.40417	6033.70008	1662734520.288	0	899	2.2102182072	2.253834177	564.24585252	577.75857159	2.1378588529	727.75366251	26.389495786	-1.171625821	31.410310745	19.135818949	42.292074531	-71.133255	2	52905.71866	46.7
9293	2022-09-09	14:42:01.184	251.40418038	6033.700329	1662734521.185	0	899	2.208466586	2.2495470966	564.24983059	576.98419988	2.0174194215	727.75668881	26.39034462	-1.1563624901	31.410310745	19.138398909	42.292076057	-71.133253943	2	52906.634069	46.7
9294	2022-09-09	14:42:02.023	251.40419009	6033.700562	1662734522.024	0	899	2.208466586	2.2495470966	563.05051619	575.75781855	2.0174194215	727.75196929	26.39034462	-1.1571601629	31.410310745	19.139282227	42.292075884	-71.133253333	2	52907.469407	46.7
9295	2022-09-09	14:42:02.868	251.40419986	6033.700797	1662734522.868	0	899	2.2092737528	2.2520834417	563.05051619	576.29001254	2.0999697993	727.75160753	26.39034462	-1.1537108177	31.410310745	19.138976647	42.292075	-71.133253333	2	52908.298862	46.7
9296	2022-09-09	14:42:03.723	251.40420977	6033.701034	1662734523.724	0	899	2.2092737528	2.2520834417	564.43058899	577.70253619	2.0999697993	727.75237431	26.39034462	-1.4060294604	31.410310745	19.106223125	42.292075312	-71.133253645	2	52909.187171	46.7
9297	2022-09-09	14:42:04.582	251.4042197	6033.701273	1662734524.582	0	899	2.2105849382	2.2530557425	564.43932639	577.59815166	2.0824472207	727.76763027	26.392208415	-1.3741985907	31.410310745	19.110894715	42.292076667	-71.13325487	2	52910.077839	46.7
9298	2022-09-09	14:42:05.388	251.40422903	6033.701497	1662734525.388	0	899	2.2106543464	2.2531270574	564.63300668	577.79652561	2.0824747985	727.75384521	26.395654678	-1.1555324793	31.410310745	19.139640808	42.292076667	-71.13325364	2	52910.815934	46.7
9299	2022-09-09	14:42:06.237	251.40423887	6033.701733	1662734526.238	0	899	2.211641892	2.2556698256	564.63300668	578.27442528	2.1562952612	727.74746401	26.395654678	-1.2096008204	31.410310745	19.135549128	42.292077803	-71.133253333	2	52911.681723	46.7
9300	2022-09-09	14:42:07.109	251.40424896	6033.701975	1662734527.11	0	899	2.211641892	2.2556698256	563.1333826	576.73857059	2.1562952612	727.74151045	26.395654678	-1.2280547398	31.410310745	19.130882364	42.292080175	-71.133252413	2	52912.552427	46.755242718
9301	2022-09-09	14:42:08.071	251.40426008	6033.702242	1662734528.071	0	899	2.2120508867	2.2538848538	563.1333826	576.05552275	2.0504669816	727.75637312	26.395654678	-1.157677506	31.410310745	19.137733371	42.292081667	-71.133251667	2	52913.517063	46.8
9302	2022-09-09	14:42:08.953	251.4042703	6033.702487	1662734528.954	0	899	2.2120508867	2.2538848538	562.59289525	575.50263291	2.0504669816	727.76593583	26.395654678	-1.4289890733	31.410310745	19.100424141	42.29208235	-71.13325235	2	52914.410256	46.8
9303	2022-09-09	14:42:09.818	251.4042803	6033.702727	1662734529.818	0	899	2.2108268053	2.2539832686	562.60230136	575.92944937	2.1151959817	727.76123249	26.397667626	-1.3814745162	31.410310745	19.107521398	42.292083758	-71.13325503	2	52915.254545	46.774545455
9304	2022-09-09	14:42:10.726	251.40429082	6033.70298	1662734530.727	0	899	2.2108882983	2.2540464781	561.53066643	574.83258888	2.1152207968	727.75463706	26.400720596	-1.1631209842	31.410310745	19.138996983	42.292085	-71.13326091	2	52916.136555	46.7
9305	2022-09-09	14:42:11.723	251.40430235	6033.703256	1662734531.723	0	899	2.2131700733	2.2559893213	561.53066643	574.71404065	2.0968021363	727.74422591	26.400720596	-1.1938847777	31.410310745	19.128449623	42.292084705	-71.133267553	2	52917.177189	46.682281059
9306	2022-09-09	14:42:12.648	251.40431307	6033.703514	1662734532.649	0	899	2.2131700733	2.2559893213	563.80390638	577.04065074	2.0968021363	727.75086217	26.400720596	-1.1740942388	31.410310745	19.126389232	42.292083733	-71.133272867	2	52918.120041	46.6
9307	2022-09-09	14:42:13.507	251.40432301	6033.703752	1662734533.508	0	899	2.2131300056	2.2560775336	563.80390638	577.08070855	2.103001613	727.73178363	26.400720596	-1.2630546156	31.410310745	19.133591671	42.292086646	-71.133281606	2	52918.993896	46.6
9308	2022-09-09	14:42:14.427	251.40433365	6033.704008	1662734534.427	0	899	2.2131578783	2.2561061798	564.90616494	578.20899611	2.1030127845	727.74831891	26.402102982	-1.1658373526	31.410310745	19.137585836	42.292088123	-71.133281667	2	52919.873684	46.6
9309	2022-09-09	14:42:15.351	251.40434434	6033.704264	1662734535.351	0	899	2.2148533588	2.2577327007	564.92416352	578.19576309	2.098123474	727.74838641	26.405939102	-1.2096869772	31.410310745	19.134179286	42.292092493	-71.133287213	2	52920.831933	46.516806723
9310	2022-09-09	14:42:16.221	251.40435442	6033.704506	1662734536.222	0	899	2.2148533588	2.2577327007	564.42743473	577.68736479	2.098123474	727.74212646	26.405939102	-1.1652984619	31.410310745	19.138921738	42.292096839	-71.133295345	2	52921.701183	46.5
9311	2022-09-09	14:42:17.078	251.40436433	6033.704744	1662734537.078	0	899	2.2141907872	2.256203922	564.42743473	577.42233936	2.057132155	727.74320165	26.405939102	-1.1827067563	31.410310745	19.133030999	42.292099271	-71.133303021	2	52922.562564	46.387487284
9312	2022-09-09	14:42:17.908	251.40437395	6033.704975	1662734537.909	0	899	2.2141907872	2.256203922	563.97466583	576.95914628	2.057132155	727.7595041	26.405939102	-1.146079211	31.410310745	19.135638711	42.29210067	-71.133310015	2	52923.401804	46.3
9313	2022-09-09	14:42:18.818	251.40438447	6033.705227	1662734538.818	0	899	2.2157482598	2.2607893385	563.97466583	577.88911366	2.2009194155	727.7378532	26.405939102	-1.3653381581	31.410310745	19.108151543	42.292102647	-71.133317941	2	52924.294062	46.3
9314	2022-09-09	14:42:19.668	251.40439432	6033.705464	1662734539.669	0	899	2.2157723913	2.2608141717	563.00842571	576.89909974	2.2009295262	727.72829533	26.407134542	-1.4839089596	31.410310745	19.101989569	42.292105	-71.133325908	2	52925.108974	46.289102564
9315	2022-09-09	14:42:20.516	251.40440413	6033.705699	1662734540.517	0	899	2.2131609463	2.2549403937	563.02695314	575.92324975	2.046836157	727.74471419	26.411096573	-1.4712973833	31.410310745	19.133520126	42.292105	-71.133333333	2	52926.012821	46.2
9316	2022-09-09	14:42:21.397	251.40441432	6033.705944	1662734541.397	0	899	2.2131609463	2.2549403937	564.22966535	577.15351044	2.046836157	727.73178242	26.411096573	-1.2394483074	31.410310745	19.133577119	42.292105	-71.133333333	2	52926.818681	46.2
9317	2022-09-09	14:42:22.269	251.40442441	6033.706186	1662734542.269	0	899	2.2153201594	2.257477202	564.22966535	577.25801826	2.0630142041	727.73315834	26.411096573	-1.2157557011	31.410310745	19.133878708	42.292105	-71.133333333	2	52927.720085	46.2
9318	2022-09-09	14:42:23.104	251.40443407	6033.706418	1662734543.104	0	899	2.2153201594	2.257477202	564.25458101	577.28350924	2.0630142041	727.75088642	26.411096573	-1.2254892611	31.410310745	19.100962051	42.292105956	-71.133333333	2	52928.573574	46.2
9319	2022-09-09	14:42:23.947	251.40444383	6033.706652	1662734543.947	0	899	2.2142211743	2.2577509212	564.25458101	577.71620453	2.1299311691	727.74875262	26.411096573	-1.1957387751	31.410310745	19.109098902	42.292107332	-71.133332668	2	52929.399043	46.2
9320	2022-09-09	14:42:24.832	251.40445409	6033.706898	1662734544.833	0	899	2.2143048322	2.2578369312	562.20176616	575.61463379	2.1299651138	727.74311111	26.41524373	-1.151943071	31.410310745	19.137709409	42.292108333	-71.133331667	2	52930.271293	46.2
9321	2022-09-09	14:42:25.706	251.40446419	6033.707141	1662734545.706	0	899	2.2153533796	2.2575495723	562.20676867	575.20032002	2.0648638746	727.74808366	26.416315079	-1.1658589429	31.410310745	19.137425997	42.292108333	-71.133331388	2	52931.167131	46.2
9322	2022-09-09	14:42:26.595	251.40447448	6033.707388	1662734546.595	0	899	2.2153533796	2.2575495723	565.33255192	578.39834542	2.0648638746	727.74899919	26.416315079	-1.1864578724	31.410310745	19.133520126	42.292108333	-71.133330012	2	52931.992572	46.2
9323	2022-09-09	14:42:27.487	251.40448481	6033.707636	1662734547.488	0	899	2.2145701072	2.2565196864	565.33255192	578.32629262	2.0537327872	727.75533472	26.416315079	-1.3366979171	31.410310745	19.127383377	42.292106833	-71.133326999	2	52932.900305	46.2
9324	2022-09-09	14:42:28.358	251.40449488	6033.707877	1662734548.358	0	899	2.2145701072	2.2565196864	563.58122488	576.53471265	2.0537327872	727.75128174	26.416315079	-1.5298929214	31.410310745	19.120555878	42.292105377	-71.133325377	2	52933.773547	46.2
9325	2022-09-09	14:42:29.292	251.40450571	6033.708137	1662734549.293	0	899	2.2152956366	2.2582313484	563.58122488	576.83609385	2.1004177987	727.7593113	26.416315079	-1.1954153902	31.410310745	19.138191968	42.292103694	-71.133325	2	52934.783425	46.2
9326	2022-09-09	14:42:30.243	251.40451671	6033.708401	1662734550.244	0	899	2.2153762871	2.2583142341	563.6619307	576.91890617	2.1004500548	727.74006461	26.420311265	-1.2379068594	31.410310745	19.134332265	42.292102129	-71.133322592	2	52935.722488	46.2
9327	2022-09-09	14:42:31.125	251.40452692	6033.708646	1662734551.126	0	899	2.217168773	2.2599734048	563.66736716	576.87241521	2.0923912331	727.74457959	26.421472549	-1.2108727694	31.410310745	19.140361786	42.292101667	-71.133319721	2	52936.583826	46.141617357
9328	2022-09-09	14:42:31.996	251.40453699	6033.708888	1662734551.996	0	899	2.217168773	2.2599734048	563.68018113	576.88552938	2.0923912331	727.73760986	26.421472549	-1.1815749407	31.410310745	19.137840271	42.292102464	-71.133316738	2	52937.478632	46.1
9329	2022-09-09	14:42:32.839	251.40454676	6033.709122	1662734552.84	0	899	2.2155585626	2.2570514064	563.68018113	576.48859182	2.0308937588	727.74359333	26.421472549	-1.1688986322	31.410310745	19.138375036	42.292102748	-71.13331383	2	52938.351085	46.1
9330	2022-09-09	14:42:33.729	251.40455705	6033.709369	1662734553.729	0	899	2.2155585626	2.2570514064	564.66158578	577.49229676	2.0308937588	727.75227447	26.421472549	-1.1547024984	31.410310745	19.138472917	42.292101667	-71.133310509	2	52939.231463	46.1
9331	2022-09-09	14:42:34.651	251.40456772	6033.709625	1662734554.651	0	899	2.2163059482	2.2581240508	564.67250807	577.60006741	2.0458414933	727.74598906	26.423801586	-1.1528269124	31.410310745	19.138999674	42.292101423	-71.133305936	2	52940.146089	46.1
9332	2022-09-09	14:42:35.562	251.40457828	6033.709879	1662734555.563	0	899	2.2163649044	2.2581845976	564.56309573	577.48829855	2.0458644505	727.76025876	26.426721573	-1.1497655965	31.410310745	19.139634063	42.292100011	-71.133301656	2	52941.00641	46.1
9333	2022-09-09	14:42:36.479	251.40458888	6033.710133	1662734556.479	0	899	2.2157606337	2.2564338165	564.56309573	577.13602639	1.9913198074	727.75305984	26.426721573	-1.1870291825	31.410310745	19.135830633	42.292101642	-71.133300025	2	52941.985043	46.1
9334	2022-09-09	14:42:37.355	251.40459903	6033.710377	1662734557.356	0	899	2.2157606337	2.2564338165	565.7403301	578.33947801	1.9913198074	727.74781082	26.426721573	-1.1894221724	31.410310745	19.136975383	42.292100227	-71.1333	2	52942.863864	46.1
9335	2022-09-09	14:42:38.240	251.40460927	6033.710622	1662734558.241	0	899	2.2155964101	2.2585649939	565.7403301	579.05439239	2.1017153795	727.7507013	26.426721573	-1.1425112486	31.410310745	19.138921738	42.292098822	-71.1333	2	52943.706604	46.1
9336	2022-09-09	14:42:39.167	251.40461999	6033.71088	1662734559.167	0	899	2.2155964101	2.2585649939	565.20658061	578.5080817	2.1017153795	727.74640418	26.426721573	-1.2101289231	31.410310745	19.137161432	42.292098333	-71.133304236	2	52944.635331	46.227066116
9337	2022-09-09	14:42:40.082	251.40463058	6033.711134	1662734560.082	0	899	2.2195285421	2.2607100145	565.21933649	577.94307853	2.0123914653	727.74589407	26.429439052	-1.2159173449	31.410310745	19.13482901	42.292097423	-71.133310308	2	52945.546161	46.354616132
9338	2022-09-09	14:42:40.904	251.40464009	6033.711362	1662734560.904	0	899	2.2195760267	2.2607587587	566.10995431	578.8538628	2.0124096273	727.73455325	26.431787491	-1.196665771	31.410310745	19.131342086	42.292096667	-71.133313333	2	52946.372899	46.4
9339	2022-09-09	14:42:41.793	251.40465039	6033.711609	1662734561.794	0	899	2.2166778877	2.2587593475	566.10995431	579.15017073	2.0581465161	727.74405534	26.431787491	-1.189745577	31.410310745	19.123665109	42.292096667	-71.133313808	2	52947.284742	46.4
9340	2022-09-09	14:42:42.733	251.40466127	6033.711871	1662734562.734	0	899	2.2166778877	2.2587593475	565.16643228	578.18491488	2.0581465161	727.75643294	26.431787491	-1.1900043069	31.410310745	19.118637843	42.292096667	-71.133314649	2	52948.210744	46.4
9341	2022-09-09	14:42:43.595	251.40467125	6033.71211	1662734563.596	0	899	2.2201164097	2.2626985324	565.16643228	578.31993909	2.0790075479	727.7442247	26.431787491	-1.214451452	31.410310745	19.133791614	42.292096667	-71.133313333	2	52949.099796	46.4
9342	2022-09-09	14:42:44.480	251.40468148	6033.712356	1662734564.48	0	899	2.2202024197	2.2627869014	563.60301242	576.72035206	2.0790415253	727.73761148	26.436040146	-1.1579038805	31.410310745	19.139163971	42.292096667	-71.133313333	2	52950	46.4
9343	2022-09-09	14:42:45.398	251.40469212	6033.712611	1662734565.399	0	899	2.2166487471	2.2591197425	563.60696191	576.7103533	2.0768667958	727.74087343	26.436883926	-1.1539479123	31.410310745	19.138916016	42.292098154	-71.133313333	2	52950.892233	46.4
9344	2022-09-09	14:42:46.295	251.40470249	6033.71286	1662734566.295	0	899	2.2166487471	2.2591197425	563.4876309	576.58824794	2.0768667958	727.75012935	26.436883926	-1.1673572095	31.410310745	19.136331205	42.292097081	-71.133314585	2	52951.751196	46.4
9345	2022-09-09	14:42:47.158	251.40471249	6033.7131	1662734567.159	0	899	2.2191085011	2.2608448672	563.4876309	576.34642525	2.039385489	727.75116896	26.436883926	-1.1978515387	31.410310745	19.128118515	42.292096667	-71.133316008	2	52952.604605	46.4
9346	2022-09-09	14:42:48.000	251.40472223	6033.713334	1662734568.001	0	899	2.2191085011	2.2608448672	564.49042561	577.37210374	2.039385489	727.7488181	26.436883926	-1.19052168	31.410310745	19.099900669	42.292097413	-71.133317413	2	52953.447896	46.4
9347	2022-09-09	14:42:48.894	251.40473258	6033.713582	1662734568.895	0	899	2.219130764	2.2625498181	564.49042561	577.89344836	2.1200087921	727.7450222	26.436883926	-1.1905432505	31.410310745	19.1151515	42.292098915	-71.133320078	2	52954.348932	46.434893184
9348	2022-09-09	14:42:49.842	251.40474355	6033.713845	1662734569.843	0	899	2.2191365819	2.2625557988	564.61012786	578.01600795	2.1200111368	727.74137505	26.437171721	-1.1915133868	31.410310745	19.133028131	42.29209946	-71.133324413	2	52955.32387	46.532386961
9349	2022-09-09	14:42:50.786	251.40475447	6033.714107	1662734570.786	0	899	2.2201833614	2.2610722251	564.63425024	577.25042345	1.9977726383	727.74124893	26.442316055	-1.205763415	31.410310745	19.138355975	42.292098333	-71.13332716	2	52956.295858	46.6
9350	2022-09-09	14:42:51.651	251.40476449	6033.714348	1662734571.652	0	899	2.2201833614	2.2610722251	563.67988482	576.27473371	1.9977726383	727.74603676	26.442316055	-1.210915886	31.410310745	19.138710691	42.292097826	-71.133328333	2	52957.152152	46.615215215
9351	2022-09-09	14:42:52.523	251.40477457	6033.71459	1662734572.523	0	899	2.2199678441	2.2615406824	563.67988482	576.48749014	2.0307699406	727.75804007	26.442316055	-1.1486661979	31.410310745	19.134113097	42.292095	-71.133328445	2	52958.022305	46.702230483
9352	2022-09-09	14:42:53.424	251.40478501	6033.71484	1662734573.425	0	899	2.2199678441	2.2615406824	564.0397063	576.85548728	2.0307699406	727.74528089	26.442316055	-1.1460791747	31.410310745	19.138792821	42.292095	-71.133332636	2	52958.860595	46.78605948
9353	2022-09-09	14:42:54.359	251.40479583	6033.7151	1662734574.36	0	899	2.2165789974	2.2608315074	564.05251435	577.71907379	2.162345896	727.75631855	26.445050309	-1.1550474198	31.410310745	19.138632869	42.292095	-71.133336129	2	52959.838675	46.8
9354	2022-09-09	14:42:55.280	251.40480649	6033.715356	1662734575.281	0	899	2.2166242296	2.2608780311	563.87682061	577.5392436	2.1623645116	727.75132175	26.447290421	-1.1506495476	31.410310745	19.139282227	42.292093715	-71.133336667	2	52960.770771	46.8
9355	2022-09-09	14:42:56.186	251.40481697	6033.715607	1662734576.186	0	899	2.2211301641	2.2655857241	563.87682061	577.57383378	2.1677093024	727.73034547	26.447290421	-1.182329526	31.410310745	19.135306226	42.292094428	-71.133338856	2	52961.656948	46.8
9356	2022-09-09	14:42:57.049	251.40482697	6033.715847	1662734577.05	0	899	2.2211301641	2.2655857241	565.43577946	579.17066097	2.1677093024	727.72265302	26.447290421	-1.1994791031	31.410310745	19.134960175	42.292095	-71.13334	2	52962.528438	46.8
9357	2022-09-09	14:42:57.947	251.40483735	6033.716096	1662734577.947	0	899	2.2190916238	2.2611549581	565.43577946	578.44061687	2.0550804326	727.73464663	26.447290421	-1.5440674523	31.410310745	19.120306887	42.292095725	-71.133339275	2	52963.434911	46.8
9358	2022-09-09	14:42:58.799	251.40484722	6033.716333	1662734578.8	0	899	2.2190916238	2.2611549581	565.2491228	578.24966717	2.0550804326	727.75441878	26.447290421	-1.6106719205	31.410310745	19.113941534	42.29209712	-71.133336974	2	52964.271845	46.8
9359	2022-09-09	14:42:59.668	251.40485728	6033.716575	1662734579.669	0	899	2.2211994115	2.2641979075	565.26259084	578.54099223	2.0979461402	727.74549714	26.450159477	-1.3597329713	31.410310745	19.101364022	42.292097917	-71.133333125	2	52965.125	46.8125
9360	2022-09-09	14:43:00.589	251.40486794	6033.716831	1662734580.59	0	899	2.2212457148	2.2642454926	565.57598053	578.86186324	2.0979645911	727.74038636	26.452447891	-1.4998082065	31.410310745	19.087579475	42.292095285	-71.133331239	2	52966.08552	46.9
9361	2022-09-09	14:43:01.497	251.40487845	6033.717083	1662734581.498	0	899	2.2208109975	2.2624215016	565.57598053	578.43345402	2.0318185111	727.74271661	26.452447891	-1.5276831057	31.410310745	19.094878228	42.292098226	-71.133326827	2	52966.96793	46.9
9362	2022-09-09	14:43:02.444	251.40488941	6033.717346	1662734582.445	0	899	2.2208109975	2.2624215016	562.9969205	575.79576315	2.0318185111	727.74891147	26.452447891	-1.1815749407	31.410310745	19.135320663	42.292095234	-71.133322018	2	52967.929807	46.9
9363	2022-09-09	14:43:03.296	251.40489926	6033.717582	1662734583.296	0	899	2.2232517578	2.2652394714	562.9969205	575.89801219	2.0476869391	727.74229179	26.452447891	-1.2328945635	31.410310745	19.129481638	42.292095	-71.133321667	2	52968.759223	46.9
9364	2022-09-09	14:43:04.135	251.40490898	6033.717816	1662734584.136	0	899	2.2232517578	2.2652394714	564.44893913	577.38330387	2.0476869391	727.74641792	26.452447891	-1.2613300085	31.410310745	19.129558563	42.292096038	-71.133319592	2	52969.622503	46.962250263
9365	2022-09-09	14:43:05.016	251.40491918	6033.71806	1662734585.017	0	899	2.2260146005	2.2685380959	564.46513947	577.54926467	2.0708008467	727.75257318	26.455903855	-1.1869537538	31.410310745	19.127888686	42.292097525	-71.133318333	2	52970.514793	47
9366	2022-09-09	14:43:05.910	251.40492951	6033.718308	1662734585.91	0	899	2.2260503401	2.2685748118	566.02093633	579.14121535	2.0708148739	727.73149301	26.457666397	-1.2557356121	31.410310745	19.117617146	42.292098333	-71.133318333	2	52971.407935	47
9367	2022-09-09	14:43:06.805	251.40493987	6033.718557	1662734586.805	0	899	2.2228035427	2.26411824	566.02093633	578.78519698	2.0158625972	727.73723193	26.457666397	-1.5112665252	31.410310745	19.097851254	42.292097849	-71.133317364	2	52972.290892	47.029089219
9368	2022-09-09	14:43:07.698	251.40495022	6033.718805	1662734587.699	0	899	2.2228035427	2.26411824	564.78651327	577.52293661	2.0158625972	727.73611794	26.457666397	-1.5088519924	31.410310745	19.097362619	42.292096441	-71.133314549	2	52973.135331	47.1
9369	2022-09-09	14:43:08.562	251.40496021	6033.719045	1662734588.562	0	899	2.2184760243	2.2596619291	564.78651327	577.50794172	2.0135415541	727.74409374	26.457666397	-1.4778079987	31.410310745	19.097148895	42.292094957	-71.133311581	2	52974.025641	47.1
9370	2022-09-09	14:43:09.371	251.40496957	6033.71927	1662734589.371	0	899	2.2184950077	2.2596814163	564.42809391	577.14149614	2.0135488235	727.73887705	26.458605773	-1.1668721966	31.410310745	19.135138	42.292093628	-71.133308922	2	52974.823471	47.1
9371	2022-09-09	14:43:10.244	251.40497969	6033.719512	1662734590.245	0	899	2.2275654308	2.2702772427	564.44743661	577.58013978	2.078378086	727.74059169	26.462732315	-1.1522772312	31.410310745	19.139640808	42.292092154	-71.133309513	2	52975.707739	47.1
9372	2022-09-09	14:43:11.151	251.40499017	6033.719764	1662734591.151	0	899	2.2275654308	2.2702772427	564.23925415	577.36711365	2.078378086	727.73295219	26.462732315	-1.5758983363	31.410310745	19.121396576	42.292090601	-71.133311066	2	52976.639463	47.1
9373	2022-09-09	14:43:12.092	251.40500106	6033.720026	1662734592.092	0	899	2.2276555112	2.2722965317	564.23925415	577.96200487	2.170323952	727.75174294	26.462732315	-1.3075510729	31.410310745	19.131866165	42.292083189	-71.13331264	2	52977.583826	47.1
9374	2022-09-09	14:43:12.967	251.40501119	6033.720269	1662734592.967	0	899	2.2276555112	2.2722965317	564.32563835	578.05049	2.170323952	727.75184763	26.462732315	-1.1506495476	31.410310745	19.139640808	42.292078333	-71.133312553	2	52978.468459	47.1
9375	2022-09-09	14:43:13.839	251.4050213	6033.720511	1662734593.84	0	899	2.224929382	2.2675531686	564.32563835	577.44392581	2.0765863948	727.74083583	26.462732315	-1.353405594	31.410310745	19.110641909	42.292078333	-71.133311111	2	52979.333643	47.1
9376	2022-09-09	14:43:14.723	251.40503153	6033.720757	1662734594.724	0	899	2.2249612697	2.2675859298	564.51978761	577.64266946	2.0765989516	727.73392593	26.464305688	-1.476805447	31.410310745	19.094298697	42.292078333	-71.133310297	2	52980.178419	47.1
9377	2022-09-09	14:43:15.605	251.40504174	6033.721002	1662734595.606	0	899	2.2215265178	2.263666162	564.53716221	577.53066704	2.0565247458	727.75063622	26.468011856	-1.4859461784	31.410310745	19.096067429	42.292078148	-71.133312781	2	52981.11144	47.1
9378	2022-09-09	14:43:16.486	251.40505192	6033.721246	1662734596.486	0	899	2.2215265178	2.263666162	563.70002182	576.67425885	2.0565247458	727.74225945	26.468011856	-1.1740187414	31.410310745	19.136648784	42.292076701	-71.13332146	2	52981.97929	47.1
9379	2022-09-09	14:43:17.421	251.40506275	6033.721506	1662734597.422	0	899	2.2274472923	2.2703152035	563.70002182	576.86416209	2.0859390771	727.74317376	26.468011856	-1.1905217068	31.410310745	19.136257134	42.292078126	-71.133331882	2	52982.875598	47.1
9380	2022-09-09	14:43:18.338	251.40507337	6033.721761	1662734598.339	0	899	2.2274472923	2.2703152035	565.68381933	578.89428741	2.0859390771	727.75586584	26.468011856	-1.2564470768	31.410310745	19.134599686	42.292079668	-71.133341339	2	52983.80061	47.1
9381	2022-09-09	14:43:19.226	251.40508365	6033.722007	1662734599.227	0	899	2.2281319811	2.2692562419	565.68510293	578.35227861	2.0020274182	727.74913217	26.4682851	-1.2285721168	31.410310745	19.133469083	42.292076422	-71.133345719	2	52984.715615	47.1
9382	2022-09-09	14:43:20.088	251.40509362	6033.722247	1662734600.089	0	899	2.2282311123	2.2693579891	563.05288044	575.66135572	2.0020649997	727.71975567	26.473169327	-1.1555324793	31.410310745	19.138921738	42.292071259	-71.133346667	2	52985.561185	47.1
9383	2022-09-09	14:43:20.967	251.40510378	6033.722491	1662734600.967	0	899	2.223931817	2.2657896501	563.05288044	575.91123757	2.040857157	727.74135605	26.473169327	-1.1512208135	31.410310745	19.1379668	42.292068333	-71.13334887	2	52986.440589	47.1
9384	2022-09-09	14:43:21.851	251.40511403	6033.722737	1662734601.852	0	899	2.223931817	2.2657896501	564.66407199	577.55922367	2.040857157	727.7420525	26.473169327	-1.1479439672	31.410310745	19.132829515	42.292068333	-71.133352247	2	52987.348126	47.1
9385	2022-09-09	14:43:22.743	251.40512434	6033.722984	1662734602.743	0	899	2.2238972016	2.2667160468	564.66407199	577.85668271	2.0868598594	727.74261353	26.473169327	-1.1501213983	31.410310745	19.133794001	42.2920687	-71.1333537	2	52988.220096	47.1
9386	2022-09-09	14:43:23.604	251.40513431	6033.723223	1662734603.604	0	899	2.2238972016	2.2667160468	565.62683268	578.841937	2.0868598594	727.74136979	26.473169327	-1.1541635643	31.410310745	19.138921738	42.292070081	-71.133354919	2	52989.048319	47.1
9387	2022-09-09	14:43:24.479	251.40514443	6033.723466	1662734604.479	0	899	2.2242292481	2.2675468894	565.62683268	578.99450349	2.1103961172	727.74556707	26.473169327	-1.160415411	31.410310745	19.138921738	42.292071612	-71.133353388	2	52989.967437	47.1
9388	2022-09-09	14:43:25.378	251.40515485	6033.723716	1662734605.379	0	899	2.2243220212	2.2676422465	565.11309464	578.46886469	2.110433258	727.74964915	26.477748378	-1.2122739885	31.410310745	19.136105064	42.292073095	-71.133351905	2	52990.857002	47.1
9389	2022-09-09	14:43:26.266	251.40516512	6033.723963	1662734606.266	0	899	2.2252722507	2.2696818768	565.11494976	578.80216348	2.1615614236	727.74953597	26.478143692	-1.1587878466	31.410310745	19.139282227	42.292073333	-71.133351667	2	52991.731755	47.173175542
9390	2022-09-09	14:43:27.165	251.40517553	6033.724213	1662734607.166	0	899	2.2252722507	2.2696818768	566.26144226	579.9764243	2.1615614236	727.73940899	26.478143692	-1.2374756897	31.410310745	19.136844206	42.292075398	-71.133351667	2	52992.619329	47.2
9391	2022-09-09	14:43:28.019	251.40518542	6033.72445	1662734608.02	0	899	2.2278740349	2.2709374136	566.26144226	579.54338695	2.0948763357	727.7410828	26.478143692	-1.2110667347	31.410310745	19.134077792	42.292076667	-71.133350873	2	52993.476094	47.2
9392	2022-09-09	14:43:28.930	251.40519596	6033.724703	1662734608.931	0	899	2.2278740349	2.2709374136	565.72352137	578.99284886	2.0948763357	727.74567055	26.478143692	-1.2530084359	31.410310745	19.131695716	42.292077318	-71.13335	2	52994.390533	47.239053254
9393	2022-09-09	14:43:29.772	251.40520569	6033.724937	1662734609.772	0	899	2.2241297987	2.2688404358	565.73532476	579.53794561	2.1770197013	727.75488928	26.480656239	-1.2229776817	31.410310745	19.133484354	42.292079468	-71.133350378	2	52995.226857	47.322685656
9394	2022-09-09	14:43:30.645	251.40521581	6033.725179	1662734610.646	0	899	2.2241827637	2.2688949239	565.73512152	579.53787948	2.1770415765	727.74432252	26.483270645	-1.1813377805	31.410310745	19.134912668	42.292083904	-71.133351667	2	52996.114228	47.4
9395	2022-09-09	14:43:31.528	251.40522602	6033.725424	1662734611.528	0	899	2.2297521786	2.2710572129	565.73512152	578.45003894	2.0092333004	727.74813338	26.483270645	-1.1457666159	31.410310745	19.132078171	42.292088323	-71.133351667	2	52996.997996	47.4
9396	2022-09-09	14:43:32.421	251.40523635	6033.725673	1662734612.421	0	899	2.2297521786	2.2710572129	565.35094908	578.05723222	2.0092333004	727.75024414	26.483270645	-1.3087690682	31.410310745	19.135639873	42.292096266	-71.133346907	2	52997.951923	47.495192308
9397	2022-09-09	14:43:33.252	251.40524597	6033.725903	1662734613.252	0	899	2.2255420932	2.2688648436	565.35094908	578.70576734	2.1094189824	727.75957403	26.483270645	-1.1506495476	31.410310745	19.138921738	42.292101754	-71.133342851	2	52998.763107	47.5
9398	2022-09-09	14:43:34.062	251.40525535	6033.726128	1662734614.062	0	899	2.2255420932	2.2688648436	564.48255271	577.81685756	2.1094189824	727.77014564	26.483270645	-1.1449581487	31.410310745	19.138606608	42.292102373	-71.133344549	2	52999.576375	47.615274949
9399	2022-09-09	14:43:34.921	251.40526529	6033.726367	1662734614.921	0	899	2.2290077617	2.2705575953	564.49330726	577.26007821	2.0215859972	727.75406227	26.48556492	-1.1484074553	31.410310745	19.137616694	42.292100255	-71.133350196	2	53000.423518	47.742351816
9400	2022-09-09	14:43:35.822	251.40527572	6033.726617	1662734615.822	0	899	2.2290677524	2.2706191849	565.39277269	578.18003475	2.0216089552	727.74127804	26.488519669	-1.2470691907	31.410310745	19.126555045	42.2920999	-71.133352389	2	53001.313354	47.831335436
9401	2022-09-09	14:43:36.691	251.40528579	6033.726859	1662734616.692	0	899	2.2297445971	2.2705364229	565.39277269	577.94154863	1.9847240203	727.73151484	26.488519669	-1.4128743118	31.410310745	19.111011126	42.292102609	-71.133344857	2	53002.217217	47.921721722
9402	2022-09-09	14:43:37.572	251.40529597	6033.727103	1662734617.572	0	899	2.2297445971	2.2705364229	563.27663375	575.77844243	1.9847240203	727.74311556	26.488519669	-1.6601052284	31.410310745	19.08814621	42.292099375	-71.133337552	2	53003.09378	48
9403	2022-09-09	14:43:38.522	251.40530697	6033.727367	1662734618.522	0	899	2.2294247245	2.2715693988	563.27663375	576.1965629	2.0496143192	727.75297455	26.488519669	-1.4308970432	31.410310745	19.116095461	42.292093282	-71.13332999	2	53004.003052	48.000305188
9404	2022-09-09	14:43:39.414	251.40531729	6033.727615	1662734619.414	0	899	2.2294247245	2.2715693988	564.55663832	577.50592705	2.0496143192	727.7530554	26.488519669	-1.2238940001	31.410310745	19.134960175	42.292078159	-71.133326965	2	53004.910478	48.091047813
9405	2022-09-09	14:43:40.259	251.40532707	6033.72785	1662734620.259	0	899	2.2314742846	2.274138641	564.58067436	577.67874802	2.072543791	727.75354004	26.493646622	-1.1832026243	31.410310745	19.132078171	42.292067673	-71.133326667	2	53005.770876	48.177087576
9406	2022-09-09	14:43:41.117	251.405337	6033.728088	1662734621.117	0	899	2.2314742846	2.274138641	564.24773903	577.3380887	2.072543791	727.74618753	26.493646622	-1.1624419113	31.410310745	19.137183031	42.292057163	-71.133325687	2	53006.587744	48.2
9407	2022-09-09	14:43:41.992	251.40534713	6033.728331	1662734621.992	0	899	2.2299624139	2.271814266	564.24773903	577.09655527	2.0351541708	727.75311724	26.493646622	-1.2020230712	31.410310745	19.137221381	42.292049324	-71.133321096	2	53007.468478	48.246847826
9408	2022-09-09	14:43:42.822	251.40535675	6033.728562	1662734622.823	0	899	2.2299624139	2.271814266	565.11306594	577.98158706	2.0351541708	727.74663417	26.493646622	-1.4780666986	31.410310745	19.122859993	42.292044384	-71.133315526	2	53008.342342	48.334234234
9409	2022-09-09	14:43:43.786	251.40536789	6033.728829	1662734623.786	0	899	2.2296352084	2.271067817	565.11306594	577.85405419	2.0154295811	727.73960422	26.493646622	-1.1753230276	31.410310745	19.134462129	42.29204	-71.133313333	2	53009.301775	48.4
9410	2022-09-09	14:43:44.704	251.40537853	6033.729085	1662734624.705	0	899	2.2296380158	2.2710706989	564.03926101	576.75604625	2.0154306519	727.75083873	26.49378486	-1.1562654633	31.410310745	19.135377859	42.292039648	-71.133312981	2	53010.211423	48.4
9411	2022-09-09	14:43:45.569	251.40538853	6033.729325	1662734625.569	0	899	2.2264201482	2.268397482	564.06305654	576.96690862	2.0443306902	727.74013737	26.498865128	-1.1733397009	31.410310745	19.126423615	42.292038088	-71.133311175	2	53011.073684	48.4
9412	2022-09-09	14:43:46.467	251.40539892	6033.729574	1662734626.467	0	899	2.2264201482	2.268397482	565.57013891	578.50846792	2.0443306902	727.75415605	26.498865128	-1.1472540983	31.410310745	19.130015733	42.292035223	-71.133305447	2	53011.933014	48.4
9413	2022-09-09	14:43:47.338	251.40540902	6033.729816	1662734627.339	0	899	2.2285384116	2.2727506505	565.57013891	579.18716992	2.1490482769	727.75928098	26.498865128	-1.1425112486	31.410310745	19.13820076	42.292032235	-71.133302235	2	53012.829369	48.4
9414	2022-09-09	14:43:48.257	251.40541965	6033.730072	1662734628.258	0	899	2.2285384116	2.2727506505	565.14728849	578.75413868	2.1490482769	727.73651406	26.498865128	-1.1725528011	31.410310745	19.136404442	42.292029264	-71.13329566	2	53013.720841	48.4
9415	2022-09-09	14:43:49.154	251.40543003	6033.730321	1662734629.155	0	899	2.2342354789	2.2768257368	565.14728849	578.21940521	2.0665024884	727.74932861	26.498865128	-1.1473941803	31.410310745	19.140361786	42.292027307	-71.13329128	2	53014.61609	48.461608961
9416	2022-09-09	14:43:50.023	251.40544009	6033.730562	1662734630.024	0	899	2.234319792	2.2769123483	563.86602479	576.90871779	2.0665353961	727.74475704	26.503008242	-1.4123999401	31.410310745	19.117372109	42.292024125	-71.133285764	2	53015.508264	48.5
9417	2022-09-09	14:43:50.947	251.40545079	6033.730819	1662734630.948	0	899	2.235688023	2.280706967	563.87005974	577.65052119	2.1806264165	727.75311279	26.50387001	-1.1815749407	31.410310745	19.137479782	42.29201949	-71.133278764	2	53016.435374	48.5
9418	2022-09-09	14:43:51.881	251.40546159	6033.731078	1662734631.881	0	899	2.235688023	2.280706967	564.06610187	577.8513544	2.1806264165	727.7425331	26.50387001	-1.1577745455	31.410310745	19.138138689	42.292015473	-71.133272613	2	53017.358087	48.5
9419	2022-09-09	14:43:52.765	251.40547182	6033.731324	1662734632.765	0	899	2.2266811095	2.2703036823	564.06610187	577.47627062	2.1226714456	727.74607516	26.50387001	-1.1887107795	31.410310745	19.136462433	42.292012461	-71.133267897	2	53018.261634	48.5
9420	2022-09-09	14:43:53.614	251.40548164	6033.731559	1662734633.614	0	899	2.2266811095	2.2703036823	562.8203507	576.20090282	2.1226714456	727.74697492	26.50387001	-1.2152275518	31.410310745	19.134936301	42.292009788	-71.133266455	2	53019.127238	48.5
9421	2022-09-09	14:43:54.496	251.40549185	6033.731804	1662734634.496	0	899	2.2335483419	2.2762785206	562.83287551	575.89843415	2.0737899422	727.74696805	26.506549898	-1.2310729082	31.410310745	19.127159055	42.292008402	-71.133265069	2	53019.95853	48.5
9422	2022-09-09	14:43:55.437	251.40550274	6033.732066	1662734635.437	0	899	2.2335993652	2.2763309399	562.71144834	575.77431703	2.0738099339	727.74704606	26.509057999	-1.2598640295	31.410310745	19.124087492	42.292006835	-71.133259008	2	53020.898798	48.5
9423	2022-09-09	14:43:56.342	251.40551323	6033.732317	1662734636.343	0	899	2.230676623	2.2747975254	562.71144834	576.21853353	2.1426789053	727.7551791	26.509057999	-1.2058064732	31.410310745	19.138520702	42.292003937	-71.133250144	2	53021.818922	48.5
9424	2022-09-09	14:43:57.269	251.40552395	6033.732575	1662734637.269	0	899	2.230676623	2.2747975254	567.80682183	581.43621418	2.1426789053	727.76300049	26.509057999	-1.1783196926	31.410310745	19.13243866	42.292002065	-71.133247065	2	53022.760936	48.5
9425	2022-09-09	14:43:58.154	251.4055342	6033.732821	1662734638.155	0	899	2.2343170853	2.2771341789	567.80682183	581.01020106	2.0772272813	727.7551221	26.509057999	-1.533277544	31.410310745	19.129254928	42.292000579	-71.133246667	2	53023.652305	48.5
9426	2022-09-09	14:43:59.046	251.40554453	6033.733069	1662734639.047	0	899	2.2343170853	2.2771341789	567.07402566	580.26036496	2.0772272813	727.75241554	26.509057999	-1.4024615501	31.410310745	19.133742781	42.292	-71.133244062	2	53024.521033	48.55210325
9427	2022-09-09	14:43:59.966	251.40555516	6033.733324	1662734639.966	0	899	2.2319582367	2.2742733519	567.0909126	580.1362601	2.0554566382	727.74699836	26.512644319	-1.2567165079	31.410310745	19.13738545	42.291999256	-71.133243155	2	53025.446581	48.55534188
9428	2022-09-09	14:44:00.832	251.40556519	6033.733564	1662734640.832	0	899	2.2319901758	2.2743061569	566.32937428	579.35728385	2.055469051	727.74165476	26.514215469	-1.1813809556	31.410310745	19.137097352	42.291999496	-71.133246743	2	53026.348697	48.534869739
9429	2022-09-09	14:44:01.704	251.40557529	6033.733807	1662734641.705	0	899	2.2369763493	2.2808035698	566.32937428	579.79426194	2.1228118321	727.73816241	26.514215469	-1.1522772312	31.410310745	19.136526891	42.292002357	-71.133256563	2	53027.207249	48.662174721
9430	2022-09-09	14:44:02.571	251.40558531	6033.734048	1662734642.571	0	899	2.2369763493	2.2808035698	566.39408198	579.86050812	2.1228118321	727.75693133	26.514215469	-1.1532473383	31.410310745	19.1313326	42.292005046	-71.133281806	2	53028.013889	48.901388889
9431	2022-09-09	14:44:03.390	251.40559479	6033.734275	1662734643.39	0	899	2.2337132716	2.275754427	566.39408198	579.32850075	2.0408199974	727.73957269	26.514215469	-1.1555324793	31.410310745	19.115154266	42.292007963	-71.133290556	2	53028.888889	48.988888889
9432	2022-09-09	14:44:04.267	251.40560495	6033.734519	1662734644.268	0	899	2.2337132716	2.275754427	564.55099525	577.44332451	2.0408199974	727.75817669	26.514215469	-1.1668505724	31.410310745	19.136617623	42.292009625	-71.133296832	2	53029.774775	49
9433	2022-09-09	14:44:05.141	251.40561507	6033.734762	1662734645.142	0	899	2.2303329718	2.2721666422	564.56514999	577.41344379	2.0339545574	727.73953186	26.517234891	-1.1863177438	31.410310745	19.134225201	42.292011084	-71.133301585	2	53030.650301	49.06503006
9434	2022-09-09	14:44:06.023	251.40562528	6033.735007	1662734646.024	0	899	2.2303745432	2.2722093286	564.98260706	577.84050473	2.0339705566	727.74821664	26.519281387	-1.1978515387	31.410310745	19.138561249	42.292012543	-71.133303333	2	53031.525641	49.1
9435	2022-09-09	14:44:06.921	251.40563566	6033.735256	1662734646.921	0	899	2.2396186909	2.2821700057	564.98260706	578.00741037	2.0597781416	727.7482227	26.519281387	-1.1912223314	31.410310745	19.138881229	42.292013987	-71.133303987	2	53032.392083	49.1
9436	2022-09-09	14:44:07.818	251.40564604	6033.735505	1662734647.818	0	899	2.2396186909	2.2821700057	566.34897218	579.40527493	2.0597781416	727.75787354	26.519281387	-1.1473941803	31.410310745	19.135679245	42.292015	-71.133304551	2	53033.269231	49.1
9437	2022-09-09	14:44:08.647	251.40565564	6033.735735	1662734648.647	0	899	2.230976617	2.2738499167	566.34897218	579.5556329	2.0829582616	727.75152184	26.519281387	-1.1473941803	31.410310745	19.135679245	42.292015	-71.133302871	2	53034.138756	49.1
9438	2022-09-09	14:44:09.509	251.40566562	6033.735975	1662734649.51	0	899	2.2309936675	2.2738674357	565.14701683	578.32569271	2.0829649799	727.73784511	26.52012052	-1.1705909565	31.410310745	19.125435191	42.292015	-71.133300118	2	53034.964593	49.1
9439	2022-09-09	14:44:10.349	251.40567535	6033.736208	1662734650.35	0	899	2.2338436959	2.274101824	565.16785465	577.52410108	1.955685998	727.74848059	26.524560928	-1.1587878466	31.410310745	19.093547821	42.292015	-71.133298639	2	53035.816887	49.1
9440	2022-09-09	14:44:11.224	251.40568547	6033.736451	1662734651.225	0	899	2.2338436959	2.274101824	564.55014927	576.89289083	1.955685998	727.74524209	26.524560928	-1.1870507886	31.410310745	19.134356467	42.292015	-71.133295938	2	53036.718718	49.1
9441	2022-09-09	14:44:12.130	251.40569595	6033.736703	1662734652.13	0	899	2.230255462	2.272934334	564.55014927	577.65917747	2.0743474332	727.75394627	26.524560928	-1.3850532746	31.410310745	19.121382821	42.292015	-71.133293976	2	53037.614563	49.1
9442	2022-09-09	14:44:13.032	251.4057064	6033.736954	1662734653.033	0	899	2.230255462	2.272934334	566.24965173	579.3981429	2.0743474332	727.76708984	26.524560928	-1.5893075885	31.410310745	19.110407343	42.292015	-71.133293333	2	53038.523268	49.1
9443	2022-09-09	14:44:13.903	251.40571647	6033.737195	1662734653.903	0	899	2.2308653523	2.2743201014	566.24965173	579.63447501	2.1107709646	727.76215974	26.524560928	-1.5365651712	31.410310745	19.096649789	42.292015	-71.133291989	2	53039.403353	49.140335306
9444	2022-09-09	14:44:14.736	251.40572612	6033.737427	1662734654.737	0	899	2.2308830751	2.274338318	566.27052214	579.65588468	2.1107780416	727.75833191	26.525433206	-1.5100700082	31.410310745	19.087413624	42.29201573	-71.133292557	2	53040.219139	49.221913876
9445	2022-09-09	14:44:15.609	251.40573623	6033.737669	1662734655.61	0	899	2.2313666648	2.2735590334	566.29024045	579.28268878	2.0501381435	727.75394546	26.529626846	-1.5403271077	31.537298152	19.081952076	42.292018619	-71.133301762	2	53041.057057	49.3
9446	2022-09-09	14:44:16.461	251.40574609	6033.737906	1662734656.462	0	899	2.2313666648	2.2735590334	564.02529658	576.96578009	2.0501381435	727.74591428	26.529626846	-1.4955936133	31.439996113	19.123801528	42.292022883	-71.133303183	2	53041.90991	49.3
9447	2022-09-09	14:44:17.407	251.40575704	6033.738169	1662734657.408	0	899	2.2309165066	2.2725379856	564.02529658	576.792589	2.0233071306	727.76561328	26.529626846	-1.5163326966	31.560386771	19.127171131	42.292027622	-71.133306192	2	53042.857715	49.385771543
9448	2022-09-09	14:44:18.339	251.40576782	6033.738428	1662734658.34	0	899	2.2309165066	2.2725379856	567.02051105	579.85560324	2.0233071306	727.76944515	26.529626846	-1.4110525641	31.659337997	19.126717864	42.292029716	-71.133306667	2	53043.829832	49.4
9449	2022-09-09	14:44:19.263	251.40577852	6033.738684	1662734659.264	0	899	2.2305622034	2.2736814843	567.02290888	580.32393494	2.0950642157	727.74309009	26.530136146	-1.1428238146	31.659337997	19.128089096	42.29203	-71.133306667	2	53044.751479	49.4
9450	2022-09-09	14:44:20.128	251.40578853	6033.738925	1662734660.129	0	899	2.2306560113	2.2737778858	565.16492646	578.42260944	2.0951014018	727.76288408	26.534753799	-1.160415411	31.659337997	19.118034363	42.292031986	-71.133305674	2	53045.595724	49.4
9451	2022-09-09	14:44:21.002	251.40579863	6033.739167	1662734661.002	0	899	2.238985402	2.2805856078	565.16492646	577.90519179	2.0151368954	727.75645275	26.534753799	-1.5012526323	31.491120913	19.109520565	42.29203412	-71.133305	2	53046.472107	49.4
9452	2022-09-09	14:44:21.881	251.40580881	6033.739411	1662734661.881	0	899	2.238985402	2.2805856078	566.3331044	579.09970345	2.0151368954	727.75454247	26.534753799	-1.5121611459	31.410310745	19.109687502	42.292035625	-71.133303751	2	53047.374745	49.4
9453	2022-09-09	14:44:22.806	251.40581953	6033.739669	1662734662.807	0	899	2.2328589885	2.2756743025	566.3331044	579.51029913	2.0784734589	727.7504224	26.534753799	-1.1672278429	31.583475391	19.133058712	42.292036667	-71.133299706	2	53048.294062	49.429406221
9454	2022-09-09	14:44:23.724	251.40583015	6033.739924	1662734663.725	0	899	2.2328589885	2.2756743025	567.6549956	580.86294752	2.0784734589	727.73886452	26.534753799	-1.1509513176	31.550491649	19.139484077	42.292036667	-71.133295	2	53049.177521	49.5
9455	2022-09-09	14:44:24.634	251.40584067	6033.740176	1662734664.634	0	899	2.2340276231	2.275021191	567.66027664	580.29756207	1.9906079167	727.74473279	26.535874259	-1.2252521152	31.46473392	19.130388993	42.29203688	-71.133294786	2	53050.128179	49.5
9456	2022-09-09	14:44:25.565	251.40585146	6033.740435	1662734665.566	0	899	2.2341091405	2.2751048471	565.67285495	578.26609455	1.9906385728	727.75377731	26.539880753	-1.3280853444	31.529052216	19.118559604	42.292038459	-71.133292958	2	53051.07515	49.50751503
9457	2022-09-09	14:44:26.401	251.40586112	6033.740667	1662734666.401	0	899	2.2311323622	2.2743675397	565.67285495	578.97460835	2.1000616909	727.74584435	26.539880753	-1.200707963	31.454838797	19.136760712	42.292039853	-71.133288774	2	53051.911824	49.591182365
9458	2022-09-09	14:44:27.229	251.40587071	6033.740897	1662734667.229	0	899	2.2311323622	2.2743675397	566.29740676	579.61384645	2.1000616909	727.74581	26.539880753	-1.2287769318	31.659337997	19.136760712	42.292042433	-71.133282252	2	53052.729783	49.6
9459	2022-09-09	14:44:28.173	251.40588163	6033.741159	1662734668.173	0	899	2.233064571	2.276740717	566.29740676	579.73853359	2.1192695076	727.75571588	26.539880753	-1.197991638	31.463084732	19.13761149	42.29204547	-71.133274657	2	53053.641148	49.664114833
9460	2022-09-09	14:44:29.101	251.40589237	6033.741417	1662734669.101	0	899	2.233064571	2.276740717	566.49237971	579.93813424	2.1192695076	727.74089283	26.539880753	-1.2032949703	31.410310745	19.135035938	42.292047651	-71.133270682	2	53054.590812	49.7
9461	2022-09-09	14:44:30.000	251.40590279	6033.741667	1662734670.001	0	899	2.2343311564	2.2760761873	566.51270045	579.35478021	2.0261586422	727.75089976	26.54420091	-1.1989509791	31.410310745	19.134631012	42.292049933	-71.1332708	2	53055.480037	49.748003714
9462	2022-09-09	14:44:30.874	251.40591289	6033.741909	1662734670.874	0	899	2.2343469525	2.2760924054	566.00987021	578.84059064	2.0261646881	727.74873605	26.544977188	-1.1925158224	31.552140836	19.135165486	42.292051144	-71.133270621	2	53056.313627	49.8
9463	2022-09-09	14:44:31.765	251.40592321	6033.742157	1662734671.765	0	899	2.2331300212	2.2761675711	566.00987021	579.24656491	2.0888091585	727.75126638	26.544977188	-1.1791065418	31.591721326	19.134929139	42.29205	-71.133268333	2	53057.220085	49.8
9464	2022-09-09	14:44:32.634	251.40593326	6033.742398	1662734672.634	0	899	2.2331300212	2.2761675711	566.48699364	579.73484634	2.0888091585	727.75097414	26.544977188	-1.1633258119	31.410310745	19.136082491	42.292050218	-71.13326877	2	53058.131008	49.8
9465	2022-09-09	14:44:33.532	251.40594367	6033.742648	1662734673.533	0	899	2.2307937226	2.2726168474	566.48699364	579.37308932	2.0330390018	727.76060354	26.544977188	-1.1679716284	31.474629042	19.138212697	42.292051631	-71.133271594	2	53058.978322	49.8
9466	2022-09-09	14:44:34.448	251.40595427	6033.742902	1662734674.449	0	899	2.2307937226	2.2726168474	565.00274015	577.85507295	2.0330390018	727.75166654	26.544977188	-1.1522772312	31.659337997	19.139282227	42.292050102	-71.133268537	2	53059.939012	49.893901157
9467	2022-09-09	14:44:35.329	251.40596447	6033.743147	1662734675.33	0	899	2.233559831	2.2774518959	565.02459093	578.49907819	2.1290813452	727.74601614	26.549634858	-1.2400411612	31.431750178	19.139609937	42.29205	-71.133268333	2	53060.823824	49.9
9468	2022-09-09	14:44:36.240	251.405975	6033.7434	1662734676.24	0	899	2.233568756	2.2774610717	566.66256191	580.17613419	2.129084936	727.75410957	26.550073624	-1.2079946592	31.410310745	19.136754901	42.29205	-71.133267127	2	53061.723866	49.9
9469	2022-09-09	14:44:37.141	251.40598544	6033.743651	1662734677.142	0	899	2.2356065234	2.2773274198	566.66256191	579.49323088	2.0238746524	727.74505454	26.550073624	-1.1510159796	31.410310745	19.10021091	42.29205	-71.133265644	2	53062.613412	49.9
9470	2022-09-09	14:44:37.986	251.40599522	6033.743885	1662734677.987	0	899	2.2356065234	2.2773274198	566.90516926	579.74133148	2.0238746524	727.73130829	26.550073624	-1.1516627294	31.573580268	19.124772735	42.29205	-71.133264255	2	53063.446746	49.9
9471	2022-09-09	14:44:38.842	251.40600512	6033.744123	1662734678.842	0	899	2.234260326	2.2778196124	566.90516926	580.31736149	2.1125980947	727.74130431	26.550073624	-1.1616658225	31.580177017	19.129551565	42.29205	-71.133262818	2	53064.309148	49.9
9472	2022-09-09	14:44:39.716	251.40601523	6033.744366	1662734679.716	0	899	2.2343314856	2.2778927564	565.82732838	579.2142046	2.1126264945	727.74000115	26.553570817	-1.1649966453	31.410310745	19.099828025	42.292051086	-71.133262753	2	53065.217217	49.9
9473	2022-09-09	14:44:40.640	251.40602593	6033.744622	1662734680.64	0	899	2.2392694601	2.2807332149	565.83498491	578.54673552	2.0083971416	727.75602874	26.555200577	-1.1730163437	31.410310745	19.1106603	42.29205546	-71.133267357	2	53066.137998	49.9
9474	2022-09-09	14:44:41.604	251.40603708	6033.74489	1662734681.604	0	899	2.2392694601	2.2807332149	566.30767971	579.03004964	2.0083971416	727.7378346	26.555200577	-1.1950058392	31.410310745	19.137023042	42.292058468	-71.133273015	2	53067.080882	49.908088235
9475	2022-09-09	14:44:42.496	251.40604742	6033.745138	1662734682.497	0	899	2.239036087	2.2806021886	566.30767971	579.06290939	2.0134702313	727.74304199	26.555200577	-1.1783196926	31.410310745	19.138561249	42.29205994	-71.133288363	2	53068.018036	50
9476	2022-09-09	14:44:43.362	251.40605744	6033.745379	1662734683.363	0	899	2.239036087	2.2806021886	564.8009618	577.52225492	2.0134702313	727.74051732	26.555200577	-1.178513688	31.598318075	19.137830722	42.292057047	-71.13328981	2	53068.885772	50
9477	2022-09-09	14:44:44.275	251.406068	6033.745632	1662734684.275	0	899	2.2404744921	2.2822946254	564.8009618	577.59205588	2.0242733612	727.75273446	26.555200577	-1.1490218639	31.410310745	19.139282227	42.292052673	-71.13329	2	53069.798799	50
9478	2022-09-09	14:44:45.176	251.40607843	6033.745882	1662734685.176	0	899	2.2405719359	2.2823946702	565.93804368	578.75512996	2.0243105225	727.75148061	26.559976275	-1.1819846038	31.639547752	19.13099323	42.292051667	-71.133295342	2	53070.641026	49.935897436
9479	2022-09-09	14:44:46.062	251.40608868	6033.746128	1662734686.062	0	899	2.2417392151	2.284210197	565.93998098	578.94975914	2.0540532175	727.74829223	26.560388565	-1.2089324858	31.517507907	19.130482945	42.292056141	-71.133298333	2	53071.536957	49.846304348
9480	2022-09-09	14:44:46.943	251.40609888	6033.746373	1662734686.943	0	899	2.2417392151	2.284210197	566.87183703	579.90303661	2.0540532175	727.74738721	26.560388565	-1.1701813936	31.659337997	19.130998611	42.292062991	-71.133295342	2	53072.448718	49.71025641
9481	2022-09-09	14:44:47.789	251.40610867	6033.746608	1662734687.789	0	899	2.2388677314	2.281003637	566.87183703	579.81646809	2.0407124257	727.73496757	26.560388565	-1.1597040457	31.525753842	19.135248765	42.292068103	-71.133291188	2	53073.287287	49.571271271
9482	2022-09-09	14:44:48.706	251.40611928	6033.746863	1662734688.706	0	899	2.2388677314	2.281003637	566.24387534	579.17416677	2.0407124257	727.73639441	26.560388565	-1.1513609594	31.46473392	19.138764173	42.292071667	-71.13329	2	53074.193396	49.480660377
9483	2022-09-09	14:44:49.635	251.40613005	6033.747121	1662734689.636	0	899	2.244637454	2.2865865927	566.24541461	579.08498452	2.0267064537	727.74390295	26.560715972	-1.1569229617	31.659337997	19.138105392	42.292071533	-71.133289866	2	53075.080128	49.4
9484	2022-09-09	14:44:50.549	251.40614061	6033.747375	1662734690.549	0	899	2.2447318221	2.2866834828	567.91738307	580.79509844	2.0267424194	727.7405634	26.565332413	-1.2093743962	31.575229455	19.134936326	42.292070082	-71.133288252	2	53076.04901	49.4
9485	2022-09-09	14:44:51.444	251.40615097	6033.747623	1662734691.444	0	899	2.2503983295	2.2931640432	567.91738307	581.01279222	2.0602316553	727.75023525	26.565332413	-1.2245083755	31.410310745	19.132088718	42.292071488	-71.133286846	2	53076.892554	49.4
9486	2022-09-09	14:44:52.315	251.40616106	6033.747866	1662734692.316	0	899	2.2503983295	2.2931640432	565.89479583	578.94356685	2.0602316553	727.74468105	26.565332413	-1.1929684877	31.410310745	19.137479782	42.29207036	-71.133286667	2	53077.783868	49.4
9487	2022-09-09	14:44:53.138	251.40617058	6033.748094	1662734693.138	0	899	2.2445086249	2.2889286596	565.89479583	579.48614182	2.1438879923	727.75464716	26.565332413	-1.1765303146	31.411959932	19.13539308	42.292073118	-71.133288745	2	53078.623601	49.337639878
9488	2022-09-09	14:44:54.023	251.40618083	6033.74834	1662734694.024	0	899	2.2445086249	2.2889286596	566.72658387	580.33790728	2.1438879923	727.73931157	26.565332413	-1.1457666159	31.659337997	19.139282227	42.292075875	-71.133289125	2	53079.524924	49.3
9489	2022-09-09	14:44:54.930	251.40619133	6033.748592	1662734694.931	0	899	2.2475404715	2.2905859	566.74235781	579.91328309	2.0760409102	727.73830267	26.568684698	-1.1499489317	31.499366849	19.139282227	42.292075965	-71.133285526	2	53080.421053	49.257894737
9490	2022-09-09	14:44:55.819	251.40620162	6033.748839	1662734695.82	0	899	2.2475786686	2.2906251434	565.64138195	578.78681737	2.0760558035	727.76198916	26.570550919	-1.161288604	31.410310745	19.139177183	42.292074511	-71.133282156	2	53081.293692	49.2
9491	2022-09-09	14:44:56.687	251.40621167	6033.74908	1662734696.688	0	899	2.2522979481	2.2955750892	565.64138195	578.8297383	2.0826798518	727.74984519	26.570550919	-1.1732103185	31.580177017	19.139412229	42.29207362	-71.13328362	2	53082.171773	49.2
9492	2022-09-09	14:44:57.526	251.40622138	6033.749313	1662734697.527	0	899	2.2522979481	2.2955750892	566.40094321	579.6070093	2.0826798518	727.74220084	26.570550919	-1.1643498512	31.659337997	19.139548194	42.292074918	-71.133284918	2	53082.950789	49.2
9493	2022-09-09	14:44:58.404	251.40623154	6033.749557	1662734698.405	0	899	2.246671498	2.291366135	566.40094321	580.07566011	2.1548467011	727.75475549	26.570550919	-1.1522772312	31.659337997	19.139282227	42.292075	-71.133282244	2	53083.826653	49.2
9494	2022-09-09	14:44:59.299	251.40624189	6033.749805	1662734699.299	0	899	2.2466895593	2.2913847104	565.57584487	579.23068874	2.1548540137	727.7540938	26.571433705	-1.2155077584	31.616459133	19.134974322	42.292077485	-71.133286637	2	53084.745605	49.2
9495	2022-09-09	14:45:00.207	251.40625241	6033.750058	1662734700.208	0	899	2.2467738061	2.2933499495	565.59577474	579.82774287	2.2436166262	727.72639678	26.575677872	-1.2092450857	31.410310745	19.133878708	42.292080655	-71.133290655	2	53085.696429	49.2
9496	2022-09-09	14:45:01.030	251.40626193	6033.750286	1662734701.031	0	899	2.2467738061	2.2933499495	568.79911231	583.11168536	2.2436166262	727.73379092	26.575677872	-1.1957603235	31.639547752	19.133548623	42.292081667	-71.133295178	2	53086.526627	49.2
9497	2022-09-09	14:45:01.910	251.40627211	6033.750531	1662734701.91	0	899	2.2461460533	2.2891500914	568.79911231	582.01330575	2.0753455804	727.74021902	26.575677872	-1.1794622552	31.530701404	19.135937937	42.292082293	-71.133303347	2	53087.37606	49.2
9498	2022-09-09	14:45:02.799	251.4062824	6033.750778	1662734702.799	0	899	2.2461460533	2.2891500914	566.27786013	579.43348049	2.0753455804	727.75423568	26.575677872	-1.1693729778	31.410310745	19.138150626	42.292082942	-71.133313623	2	53088.234747	49.2
9499	2022-09-09	14:45:03.687	251.40629267	6033.751024	1662734703.687	0	899	2.2516951011	2.2944471301	566.27786013	579.32372167	2.058420654	727.75303438	26.575677872	-1.1698472097	31.410310745	19.134124933	42.292081667	-71.133320236	2	53089.141627	49.2
9500	2022-09-09	14:45:04.575	251.40630296	6033.751271	1662734704.576	0	899	2.2517965507	2.2945513345	566.06151851	579.10264973	2.0584598032	727.75338321	26.580625357	-1.190931227	31.646144501	19.133403235	42.292081667	-71.133321654	2	53089.992344	49.2
9501	2022-09-09	14:45:05.456	251.40631315	6033.751516	1662734705.456	0	899	2.2529525241	2.2951453462	566.06264879	578.92509384	2.0308780038	727.75679956	26.58086586	-1.1929684877	31.659337997	19.133520126	42.292081667	-71.13332472	2	53090.915966	49.2
9502	2022-09-09	14:45:06.342	251.4063234	6033.751762	1662734706.342	0	899	2.2529525241	2.2951453462	566.21437794	579.08027069	2.0308780038	727.74034351	26.58086586	-1.181725896	31.659337997	19.134260822	42.292081667	-71.133331331	2	53091.759661	49.2
9503	2022-09-09	14:45:07.230	251.40633369	6033.752009	1662734707.231	0	899	2.2527837474	2.2943999683	566.21437794	578.90472152	2.0037750583	727.7434082	26.58086586	-1.1897132397	31.659337997	19.134599686	42.292083964	-71.133329888	2	53092.68913	49.2
9504	2022-09-09	14:45:08.122	251.40634402	6033.752256	1662734708.123	0	899	2.2527837474	2.2943999683	569.13440776	581.89019683	2.0037750583	727.745599	26.58086586	-1.4784223244	31.659337997	19.097167956	42.292084019	-71.133327353	2	53093.58835	49.2
9505	2022-09-09	14:45:09.017	251.40635437	6033.752505	1662734709.018	0	899	2.2516899897	2.2952385708	569.13440776	582.49139358	2.096049961	727.75216089	26.58086586	-1.2741140569	31.659337997	19.123736982	42.292082582	-71.133327418	2	53094.450718	49.2
9506	2022-09-09	14:45:09.861	251.40636413	6033.752739	1662734709.861	0	899	2.2517084515	2.2952575433	567.39439498	580.71059171	2.0960572159	727.74741106	26.58176623	-1.1629916611	31.659337997	19.139421855	42.292081667	-71.133328333	2	53095.297238	49.2
9507	2022-09-09	14:45:10.726	251.40637416	6033.75298	1662734710.727	0	899	2.2526632134	2.2958723074	567.41387401	580.62052161	2.0791359422	727.75027809	26.58590126	-1.1842697472	31.659337997	19.138063216	42.292081667	-71.133328333	2	53096.220096	49.2
9508	2022-09-09	14:45:11.651	251.40638485	6033.753236	1662734711.651	0	899	2.2526632134	2.2958723074	565.46514191	578.62643247	2.0791359422	727.76214195	26.58590126	-1.1682842607	31.659337997	19.139377215	42.292081667	-71.133328333	2	53097.109218	49.2
9509	2022-09-09	14:45:12.471	251.40639435	6033.753464	1662734712.472	0	899	2.252891035	2.2960766273	565.46514191	578.61790964	2.077820166	727.75113542	26.58590126	-1.2352875471	31.659337997	19.139640808	42.292081667	-71.133328333	2	53097.931864	49.2
9510	2022-09-09	14:45:13.341	251.40640441	6033.753706	1662734713.341	0	899	2.252891035	2.2960766273	566.03212682	579.19808267	2.077820166	727.75728259	26.58590126	-1.1595315823	31.659337997	19.134263462	42.292081667	-71.133327017	2	53098.789941	49.2
9511	2022-09-09	14:45:14.198	251.40641434	6033.753944	1662734714.199	0	899	2.2525264582	2.2963990973	566.03212682	579.41057013	2.1105801394	727.74284999	26.58590126	-1.1392560005	31.659337997	19.138921738	42.292081667	-71.133325607	2	53099.636095	49.2
9512	2022-09-09	14:45:15.131	251.40642513	6033.754203	1662734715.131	0	899	2.2526270098	2.2965024503	566.01109134	579.38929553	2.1106199125	727.75619406	26.590803273	-1.1480409839	31.659337997	19.135954168	42.292086679	-71.133325	2	53100.601496	49.2
9513	2022-09-09	14:45:16.017	251.40643539	6033.754449	1662734716.018	0	899	2.2568137394	2.2990272144	566.01171815	578.85722446	2.0284413109	727.75836182	26.590936661	-1.1620430946	31.659337997	19.135320663	42.292095145	-71.133323285	2	53101.514515	49.2
9514	2022-09-09	14:45:16.874	251.4064453	6033.754687	1662734716.874	0	899	2.2568137394	2.2990272144	567.14025419	580.01137236	2.0284413109	727.74595349	26.590936661	-1.1627760912	31.659337997	19.134834075	42.292101183	-71.133323442	2	53102.355024	49.2
9515	2022-09-09	14:45:17.793	251.40645595	6033.754943	1662734717.794	0	899	2.2532390252	2.2962162267	567.14025419	580.26603904	2.0676679962	727.75400973	26.590936661	-1.3679467542	31.659337997	19.111218812	42.292104566	-71.133327899	2	53103.246493	49.2
9516	2022-09-09	14:45:18.671	251.4064661	6033.755186	1662734718.671	0	899	2.2532390252	2.2962162267	565.15408756	578.23390495	2.0676679962	727.75598993	26.590936661	-1.369434247	31.659337997	19.113035922	42.292107909	-71.133331667	2	53104.127162	49.212716175
9517	2022-09-09	14:45:19.551	251.40647628	6033.755431	1662734719.551	0	899	2.2543972082	2.2963741679	565.15408756	577.92171248	2.0194066514	727.76453122	26.590936661	-1.1864578724	31.659337997	19.136400223	42.292104929	-71.133331524	2	53105.021359	49.297864078
9518	2022-09-09	14:45:20.368	251.40648574	6033.755658	1662734720.368	0	899	2.2544999705	2.2964796665	567.60612558	580.42939782	2.0194455116	727.74790944	26.595942352	-1.2533318941	31.659337997	19.125304228	42.292102285	-71.133326236	2	53105.814563	49.218543689
9519	2022-09-09	14:45:21.236	251.40649579	6033.755899	1662734721.236	0	899	2.2530211721	2.2954938207	567.60727225	580.59029337	2.0440366139	727.75620901	26.596185684	-1.1913409233	31.659337997	19.125597	42.292101667	-71.133323795	2	53106.723291	49.2
9520	2022-09-09	14:45:22.151	251.40650638	6033.756153	1662734722.151	0	899	2.2530211721	2.2954938207	566.9999895	579.9691201	2.0440366139	727.74156058	26.596185684	-1.5508260016	31.659337997	19.088941991	42.292100553	-71.13332222	2	53107.668024	49.2
9521	2022-09-09	14:45:23.015	251.40651638	6033.756393	1662734723.015	0	899	2.2535331675	2.2951766499	566.9999895	579.71205227	2.0044091519	727.74502624	26.596185684	-1.3765269273	31.659337997	19.117688792	42.292099143	-71.133320809	2	53108.51434	49.2
9522	2022-09-09	14:45:23.845	251.406526	6033.756624	1662734723.846	0	899	2.2535331675	2.2951766499	566.49488228	579.19562061	2.0044091519	727.75907686	26.596185684	-1.2468535853	31.659337997	19.138329676	42.292098333	-71.133319477	2	53109.313897	49.2
9523	2022-09-09	14:45:24.739	251.40653633	6033.756872	1662734724.739	0	899	2.2521329715	2.2937248621	566.50836195	579.20152366	2.0031930064	727.74396884	26.599051709	-1.2448594325	31.659337997	19.131866569	42.292098333	-71.133318	2	53110.199786	49.2
9524	2022-09-09	14:45:25.631	251.40654667	6033.75712	1662734725.632	0	899	2.252176209	2.2937692415	568.7728211	581.51682579	2.0032092426	727.75552914	26.601160049	-1.222438783	31.659337997	19.129633834	42.292097601	-71.133317643	2	53111.14649	49.214649034
9525	2022-09-09	14:45:26.516	251.4065569	6033.757366	1662734726.516	0	899	2.2525232444	2.2963923921	568.7728211	582.21498712	2.11041834	727.7581108	26.601160049	-1.1506495476	31.659337997	19.137840271	42.292093333	-71.133323333	2	53112	49.3
9526	2022-09-09	14:45:27.368	251.40656677	6033.757602	1662734727.369	0	899	2.2525232444	2.2963923921	564.77190921	578.11951916	2.11041834	727.76321876	26.601160049	-1.6733635569	31.659337997	19.075229758	42.292097332	-71.133325999	2	53112.799644	49.379964381
9527	2022-09-09	14:45:28.243	251.4065769	6033.757846	1662734728.244	0	899	2.2562770411	2.2972666706	564.77190921	577.21923782	1.9711425654	727.76032141	26.601160049	-1.482130443	31.659337997	19.095601151	42.292097176	-71.133328981	2	53113.694444	49.330555556
9528	2022-09-09	14:45:29.108	251.40658691	6033.758086	1662734729.109	0	899	2.2562770411	2.2972666706	566.82585526	579.31845196	1.9711425654	727.7437829	26.601160049	-1.1539047956	31.659337997	19.133520126	42.292094639	-71.133331014	2	53114.608193	49.3
9529	2022-09-09	14:45:29.993	251.40659714	6033.758331	1662734729.993	0	899	2.2550290858	2.2971183197	566.8393507	579.67582095	2.0241519486	727.73403708	26.604027893	-1.5154380064	31.659337997	19.105216462	42.29209248	-71.133331667	2	53115.512024	49.3
9530	2022-09-09	14:45:30.917	251.40660784	6033.758588	1662734730.917	0	899	2.2550735943	2.2971640163	568.99537762	581.8807824	2.0241688157	727.7573319	26.60619545	-1.5966051193	31.659337997	19.103141178	42.292091667	-71.133332385	2	53116.430966	49.256903353
9531	2022-09-09	14:45:31.786	251.40661791	6033.75883	1662734731.787	0	899	2.2538810976	2.2964062959	568.99537762	582.02132417	2.0457524171	727.7583125	26.60619545	-1.2282594908	31.659337997	19.136047363	42.29208977	-71.133336178	2	53117.284466	49.2
9532	2022-09-09	14:45:32.677	251.40662821	6033.759077	1662734732.677	0	899	2.2538810976	2.2964062959	566.74806316	579.72256219	2.0457524171	727.760359	26.60619545	-1.2136645049	31.659337997	19.135164943	42.292085	-71.133344652	2	53118.158221	49.2
9533	2022-09-09	14:45:33.599	251.40663889	6033.759333	1662734733.6	0	899	2.2577837511	2.30083739	566.74806316	579.86163779	2.0671852256	727.75876279	26.60619545	-1.2083287989	31.659337997	19.134971	42.292085514	-71.133352009	2	53119.102733	49.189726673
9534	2022-09-09	14:45:34.539	251.40664977	6033.759594	1662734734.54	0	899	2.2578312182	2.3008861517	566.73855046	579.85202407	2.067203574	727.74787509	26.608504276	-1.2949717511	31.659337997	19.12509346	42.292089943	-71.133354962	2	53119.98869	49.101131008
9535	2022-09-09	14:45:35.438	251.40666017	6033.759844	1662734735.439	0	899	2.2556134265	2.2978061737	566.75181002	579.61464017	2.0285226733	727.7471172	26.611322403	-1.4272967743	31.659337997	19.128959049	42.292088496	-71.133355	2	53120.90234	48.919532045
9536	2022-09-09	14:45:36.266	251.40666975	6033.760074	1662734736.266	0	899	2.2556134265	2.2978061737	567.27504291	580.14974819	2.0285226733	727.75262451	26.611322403	-1.2011067867	31.659337997	19.138561249	42.292089593	-71.13335752	2	53121.755946	48.748810755
9537	2022-09-09	14:45:37.161	251.40668012	6033.760323	1662734737.162	0	899	2.2596472234	2.3011834217	567.27504291	579.92592501	1.9940266688	727.75490464	26.611322403	-1.1781687468	31.659337997	19.138293866	42.292091119	-71.133359452	2	53122.671414	48.7
9538	2022-09-09	14:45:38.006	251.4066899	6033.760557	1662734738.007	0	899	2.2596472234	2.3011834217	566.19223298	578.81896718	1.9940266688	727.74530838	26.611322403	-1.1892604915	31.659337997	19.138482466	42.292091667	-71.133361642	2	53123.492453	48.650754717
9539	2022-09-09	14:45:38.905	251.4067003	6033.760807	1662734738.906	0	899	2.2560839773	2.2990282469	566.19223298	579.26941871	2.0635565185	727.7568133	26.611322403	-1.1681872567	31.659337997	19.107381075	42.292091091	-71.133364484	2	53124.345124	48.565487572
9540	2022-09-09	14:45:39.802	251.40671068	6033.761056	1662734739.803	0	899	2.2561308433	2.2990763888	566.4255459	579.50823778	2.0635746168	727.74256341	26.613603743	-1.1515442346	31.659337997	19.115995268	42.292089269	-71.133367397	2	53125.219235	48.456153051
9541	2022-09-09	14:45:40.667	251.40672069	6033.761297	1662734740.668	0	899	2.2548827256	2.2981341708	566.43864024	579.62252115	2.0791254658	727.74480231	26.616388321	-1.1612993518	31.659337997	19.137383215	42.292086667	-71.133370723	2	53126.108481	48.278303748
9542	2022-09-09	14:45:41.555	251.40673097	6033.761543	1662734741.556	0	899	2.2548827256	2.2981341708	566.79787609	579.99011823	2.0791254658	727.75346203	26.616388321	-1.1998564147	31.659337997	19.133693695	42.292086667	-71.133376561	2	53126.984221	48.103155819
9543	2022-09-09	14:45:42.374	251.40674044	6033.761771	1662734742.374	0	899	2.2612252349	2.303741498	566.79787609	579.72847832	2.0388101881	727.74895998	26.616388321	-1.1976359554	31.659337997	19.133356814	42.292085284	-71.133378049	2	53127.829369	47.851189245
9544	2022-09-09	14:45:43.233	251.40675039	6033.762009	1662734743.234	0	899	2.2612252349	2.303741498	567.55435889	580.50221908	2.0388101881	727.75343373	26.616388321	-1.3996806145	31.659337997	19.091026306	42.292079011	-71.133378333	2	53128.718718	47.656256463
9545	2022-09-09	14:45:44.115	251.40676059	6033.762254	1662734744.115	0	899	2.2629404344	2.3067792394	567.55435889	580.89645849	2.0994625293	727.74900767	26.616388321	-1.4557322287	31.659337997	19.111859808	42.292074696	-71.133379319	2	53129.591262	47.540873786
9546	2022-09-09	14:45:45.025	251.40677112	6033.762507	1662734745.025	0	899	2.2629846772	2.3068247082	566.42510846	579.74077408	2.0994798596	727.74449673	26.618535465	-1.3548176849	31.659337997	19.128143222	42.292072576	-71.133382272	2	53130.454461	47.454553903
9547	2022-09-09	14:45:45.957	251.40678191	6033.762766	1662734745.957	0	899	2.2631837814	2.3058561589	566.43883359	579.39761329	2.0444198214	727.742274	26.621454239	-1.4080775313	31.659337997	19.114915216	42.292070418	-71.133384376	2	53131.374593	47.362540717
9548	2022-09-09	14:45:46.882	251.40679263	6033.763023	1662734746.883	0	899	2.2631837814	2.3058561589	566.8469692	579.81508607	2.0444198214	727.75460068	26.621454239	-1.2882347557	31.659337997	19.125845246	42.292067758	-71.133383909	2	53132.345168	47.3
9549	2022-09-09	14:45:47.719	251.4068023	6033.763255	1662734747.719	0	899	2.2638513341	2.3056027806	566.8469692	579.53037894	2.0005181425	727.7440129	26.621454239	-1.1536568885	31.659337997	19.138122268	42.292066384	-71.133385	2	53133.169625	47.3
9550	2022-09-09	14:45:48.628	251.40681282	6033.763508	1662734748.628	0	899	2.2638513341	2.3056027806	568.36433007	581.08169132	2.0005181425	727.75326558	26.621454239	-1.1497871986	31.659337997	19.134578237	42.292065	-71.133385117	2	53134.070452	47.3
9551	2022-09-09	14:45:49.559	251.40682361	6033.763767	1662734749.56	0	899	2.2622258697	2.3045892952	568.37171077	581.28568555	2.0307337358	727.75772317	26.623018517	-1.1493344299	31.659337997	19.132446959	42.29206492	-71.133386667	2	53135.048048	47.3
9552	2022-09-09	14:45:50.479	251.40683425	6033.764022	1662734750.479	0	899	2.2623017705	2.3046672286	568.04552659	580.95227713	2.0307625035	727.75811283	26.626703262	-1.1539047956	31.659337997	19.129919052	42.292063387	-71.133386667	2	53135.967968	47.3
9553	2022-09-09	14:45:51.357	251.40684441	6033.764266	1662734751.357	0	899	2.2621081069	2.3052330147	568.04552659	581.18569839	2.0666589006	727.74909902	26.626703262	-1.1477391136	31.659337997	19.123098474	42.292061943	-71.133390838	2	53136.83432	47.3
9554	2022-09-09	14:45:52.227	251.40685449	6033.764508	1662734752.228	0	899	2.2621081069	2.3052330147	567.45477239	580.58127872	2.0666589006	727.74542802	26.626703262	-1.203273369	31.659337997	19.134564949	42.292061667	-71.133390474	2	53137.715886	47.3
9555	2022-09-09	14:45:53.122	251.40686485	6033.764756	1662734753.123	0	899	2.2620891995	2.3047637386	567.45477239	580.44376146	2.0454924532	727.75310148	26.626703262	-1.228604462	31.659337997	19.139963201	42.292062663	-71.133389003	2	53138.598058	47.359805825
9556	2022-09-09	14:45:54.026	251.40687531	6033.765007	1662734754.027	0	899	2.2620891995	2.3047637386	567.40635117	580.39423188	2.0454924532	727.7616181	26.626703262	-1.2262545611	31.659337997	19.138885498	42.29206254	-71.13338754	2	53139.475728	47.4
9557	2022-09-09	14:45:54.951	251.40688602	6033.765264	1662734754.952	0	899	2.2647113419	2.3080527881	567.41734658	580.59393351	2.0744984556	727.75448305	26.629037554	-1.1847763504	31.659337997	19.13288556	42.292061667	-71.133384706	2	53140.392057	47.360794297
9558	2022-09-09	14:45:55.828	251.40689616	6033.765508	1662734755.828	0	899	2.2647670412	2.3081100121	568.32431424	581.52210304	2.0745199985	727.7563323	26.631738663	-1.1793975546	31.659337997	19.132280021	42.292061667	-71.133380764	2	53141.270874	47.272912621
9559	2022-09-09	14:45:56.664	251.40690584	6033.76574	1662734756.665	0	899	2.2645111999	2.3063122466	568.32431424	581.05222125	2.0022786016	727.76923497	26.631738663	-1.3042095063	31.659337997	19.117207256	42.292061667	-71.13337819	2	53142.086172	47.2
9560	2022-09-09	14:45:57.578	251.40691641	6033.765994	1662734757.578	0	899	2.2645111999	2.3063122466	567.96629921	580.6861883	2.0022786016	727.76324018	26.631738663	-1.4897297242	31.659337997	19.091185349	42.292061667	-71.133376665	2	53143.001033	47.199896694
9561	2022-09-09	14:45:58.512	251.40692722	6033.766253	1662734758.512	0	899	2.2627008784	2.3063946496	567.96629921	581.27514642	2.0928657117	727.75721023	26.631738663	-1.1868352014	31.659337997	19.135286331	42.292061667	-71.133375057	2	53143.965909	47.103409091
9562	2022-09-09	14:45:59.407	251.40693758	6033.766502	1662734759.407	0	899	2.262702927	2.3063967547	567.04570502	580.33298564	2.0928665117	727.74414628	26.631838097	-1.1777376165	31.659337997	19.13608983	42.292060292	-71.133375	2	53144.82488	47.1
9563	2022-09-09	14:46:00.285	251.40694774	6033.766746	1662734760.285	0	899	2.2627086993	2.3067064254	567.06879709	580.44938006	2.1071398565	727.75461361	26.636743546	-1.1490218639	31.659337997	19.138561249	42.292061161	-71.133377321	2	53145.696393	47.030360721
9564	2022-09-09	14:46:01.210	251.40695845	6033.767003	1662734761.21	0	899	2.2627086993	2.3067064254	567.00645406	580.38556599	2.1071398565	727.75082054	26.636743546	-1.1556510673	31.659337997	19.131749437	42.292060644	-71.133379356	2	53146.613412	46.877317554
9565	2022-09-09	14:46:02.158	251.40696943	6033.767266	1662734762.159	0	899	2.2666307905	2.3099122687	567.00645406	580.14402889	2.0699604798	727.74817622	26.636743546	-1.160415411	31.659337997	19.138561249	42.29206	-71.13338	2	53147.566633	46.8
9566	2022-09-09	14:46:03.078	251.40698007	6033.767522	1662734763.078	0	899	2.2666307905	2.3099122687	567.95586576	581.11543851	2.0699604798	727.75336219	26.636743546	-1.320356729	31.659337997	19.130672354	42.292061672	-71.13338	2	53148.501526	46.8
9567	2022-09-09	14:46:03.960	251.40699028	6033.767767	1662734763.96	0	899	2.2653979636	2.3097155826	567.95586576	581.43912687	2.1196949712	727.7633667	26.636743546	-1.1441389322	31.659337997	19.137121201	42.29206402	-71.133379314	2	53149.411765	46.758823529
9568	2022-09-09	14:46:04.826	251.40700031	6033.768007	1662734764.827	0	899	2.2654956376	2.30981599	566.66099016	580.11376168	2.1197335614	727.75240382	26.641478823	-1.4671042305	31.659337997	19.102917791	42.292066009	-71.133376315	2	53150.302761	46.669723866
9569	2022-09-09	14:46:05.773	251.40701126	6033.76827	1662734765.773	0	899	2.2689607217	2.3117139806	566.66240196	579.61776508	2.0431044995	727.75268636	26.641778946	-1.3118303801	31.659337997	19.123796198	42.292068333	-71.133371667	2	53151.222119	46.6
9570	2022-09-09	14:46:06.740	251.40702247	6033.768539	1662734766.741	0	899	2.2689607217	2.3117139806	567.10437672	580.06984452	2.0431044995	727.76593018	26.641778946	-1.188085556	31.659337997	19.134599686	42.292068333	-71.133371192	2	53152.142391	46.6
9571	2022-09-09	14:46:07.601	251.40703242	6033.768778	1662734767.601	0	899	2.2666539059	2.3090903981	567.10437672	579.98655319	2.030270936	727.75497214	26.641778946	-1.1851751875	31.659337997	19.134742737	42.292068333	-71.133367983	2	53153.07002	46.578994083
9572	2022-09-09	14:46:08.512	251.40704296	6033.769031	1662734768.512	0	899	2.2666539059	2.3090903981	567.9253493	580.82617475	2.030270936	727.75881776	26.641778946	-1.1656649421	31.659337997	19.135763535	42.292068333	-71.133363491	2	53153.968442	46.309467456
9573	2022-09-09	14:46:09.371	251.40705292	6033.76927	1662734769.372	0	899	2.2709506724	2.3131706911	567.94215704	580.75291769	2.0163512779	727.76569937	26.645344046	-1.1868783401	31.659337997	19.134819321	42.292068333	-71.133360732	2	53154.780396	46.143920829
9574	2022-09-09	14:46:10.255	251.40706314	6033.769515	1662734770.255	0	899	2.2709829666	2.3132038439	568.02888794	580.84168361	2.0163633858	727.76487318	26.646905899	-1.1923972621	31.659337997	19.134482706	42.292069491	-71.133356528	2	53155.694444	45.961111111
9575	2022-09-09	14:46:11.233	251.40707446	6033.769787	1662734771.233	0	899	2.2729262042	2.314191827	568.02888794	580.53994288	1.9699014666	727.76249442	26.646905899	-1.1925265844	31.659337997	19.134391987	42.29207	-71.133352691	2	53156.692693	45.761461461
9576	2022-09-09	14:46:12.150	251.40708507	6033.770042	1662734772.15	0	899	2.2729262042	2.314191827	567.90540358	580.41373873	1.9699014666	727.74597168	26.646905899	-1.184830308	31.659337997	19.134960175	42.292071051	-71.133351667	2	53157.630817	45.636918304
9577	2022-09-09	14:46:13.030	251.40709527	6033.770286	1662734773.031	0	899	2.2748042103	2.3172909042	567.90540358	580.7746407	2.0254794263	727.76719575	26.646905899	-1.4280944431	31.659337997	19.108049582	42.292073364	-71.133349121	2	53158.509232	45.549076774
9578	2022-09-09	14:46:13.868	251.40710495	6033.770519	1662734773.868	0	899	2.2748042103	2.3172909042	567.49318874	580.35308472	2.0254794263	727.76960199	26.646905899	-1.3782192477	31.659337997	19.113959091	42.292076108	-71.133346113	2	53159.332332	45.466766767
9579	2022-09-09	14:46:14.755	251.40711522	6033.770765	1662734774.755	0	899	2.2706132106	2.3136257741	567.50918384	580.55337467	2.0537977217	727.76316379	26.650301232	-1.147415818	31.659337997	19.138808888	42.292078679	-71.133344309	2	53160.207352	45.4
9580	2022-09-09	14:46:15.644	251.40712551	6033.771012	1662734775.644	0	899	2.2706490092	2.3136625427	566.63922685	579.66351044	2.0538113951	727.75718436	26.652032852	-1.1500782817	31.659337997	19.13784329	42.292080087	-71.13334158	2	53161.052174	45.4
9581	2022-09-09	14:46:16.555	251.40713605	6033.771265	1662734776.555	0	899	2.2716064192	2.3151477309	566.63922685	579.81838153	2.0776780597	727.74733062	26.652032852	-1.1587878466	31.659337997	19.137121201	42.292081667	-71.13334	2	53162	45.4
9582	2022-09-09	14:46:17.395	251.40714579	6033.771499	1662734777.396	0	899	2.2716064192	2.3151477309	568.12372849	581.33741038	2.0776780597	727.75785656	26.652032852	-1.190769554	31.659337997	19.127945843	42.292081667	-71.133338637	2	53162.817844	45.4
9583	2022-09-09	14:46:18.302	251.40715627	6033.771751	1662734778.302	0	899	2.2704000559	2.3137532664	568.12372849	581.28711685	2.06994914	727.75200971	26.652032852	-1.2055801698	31.659337997	19.120602513	42.292081667	-71.13333478	2	53163.710711	45.4
9584	2022-09-09	14:46:19.234	251.40716707	6033.77201	1662734779.235	0	899	2.2704000559	2.3137532664	568.44947179	581.6204076	2.06994914	727.75244707	26.652032852	-1.2417981625	31.659337997	19.134960175	42.29208052	-71.133332187	2	53164.688034	45.4
9585	2022-09-09	14:46:20.131	251.40717745	6033.772259	1662734780.132	0	899	2.2681774771	2.3118900828	568.46594944	581.75996306	2.0887909053	727.75083024	26.655524791	-1.2476943273	31.659337997	19.138544335	42.292077149	-71.133331667	2	53165.570217	45.4
9586	2022-09-09	14:46:21.108	251.40718876	6033.77253	1662734781.109	0	899	2.2682080907	2.3119215403	566.47669938	579.72427013	2.0888028105	727.74225541	26.657007217	-1.2141280174	31.659337997	19.140361786	42.292074087	-71.133331667	2	53166.547844	45.345215563
9587	2022-09-09	14:46:21.976	251.40719881	6033.772771	1662734781.977	0	899	2.2755083859	2.3182734051	566.47669938	579.39397021	2.0378840588	727.76136992	26.657007217	-1.2797084542	31.659337997	19.138687349	42.292072635	-71.133332365	2	53167.419139	45.258086124
9588	2022-09-09	14:46:22.894	251.40720942	6033.773026	1662734782.894	0	899	2.2755083859	2.3182734051	568.06643416	581.01995543	2.0378840588	727.76233516	26.657007217	-1.224389782	31.659337997	19.13820076	42.292071667	-71.133333333	2	53168.320248	45.2
9589	2022-09-09	14:46:23.815	251.40722009	6033.773282	1662734783.816	0	899	2.2738661971	2.3170412548	568.06643416	581.15413222	2.0585177442	727.77134977	26.657007217	-1.1532904131	31.659337997	19.137256205	42.292072108	-71.133333333	2	53169.264529	45.2
9590	2022-09-09	14:46:24.723	251.4072306	6033.773534	1662734784.724	0	899	2.2739270131	2.3171037225	569.69470018	582.82006356	2.0585409938	727.76076401	26.659944787	-1.1557265378	31.659337997	19.137528123	42.292073333	-71.133333333	2	53170.168932	45.2
9591	2022-09-09	14:46:25.627	251.40724105	6033.773785	1662734785.627	0	899	2.2735225072	2.3164113334	569.70548657	582.74556591	2.0454267637	727.75987193	26.662225723	-1.1452599859	31.659337997	19.140249581	42.292073256	-71.133333256	2	53171.046351	45.2
9592	2022-09-09	14:46:26.483	251.40725097	6033.774023	1662734786.484	0	899	2.2735225072	2.3164113334	568.18522364	581.19050544	2.0454267637	727.75464595	26.662225723	-1.1985305619	31.659337997	19.134192321	42.292071847	-71.133331847	2	53171.891519	45.2
9593	2022-09-09	14:46:27.361	251.40726112	6033.774267	1662734787.361	0	899	2.2730929356	2.316765009	568.18522364	581.43147962	2.0824629344	727.75670942	26.662225723	-1.2322369917	31.659337997	19.130941745	42.292074228	-71.133331667	2	53172.768537	45.2
9594	2022-09-09	14:46:28.289	251.40727186	6033.774525	1662734788.289	0	899	2.2730929356	2.316765009	567.63717026	580.87064933	2.0824629344	727.7557272	26.662225723	-1.2141280174	31.659337997	19.133878708	42.292075	-71.133329184	2	53173.744658	45.125534188
9595	2022-09-09	14:46:29.154	251.40728188	6033.774765	1662734789.154	0	899	2.2771440357	2.3191981721	567.63717026	580.35572932	2.0032092311	727.7470113	26.662225723	-1.1561145814	31.659337997	19.134867068	42.292076029	-71.133327304	2	53174.617357	45.0382643
9596	2022-09-09	14:46:30.009	251.40729177	6033.775003	1662734790.009	0	899	2.2771888361	2.3192441556	567.12207561	579.82920133	2.0032258743	727.74629383	26.66438661	-1.173415143	31.659337997	19.13196978	42.292076667	-71.133327411	2	53175.44689	44.955311005
9597	2022-09-09	14:46:30.915	251.40730227	6033.775254	1662734790.916	0	899	2.2773479748	2.3201880203	567.13517681	580.07973445	2.039774688	727.74397005	26.667169571	-1.1671201109	31.659337997	19.123615682	42.292076091	-71.133327757	2	53176.345588	44.9
9598	2022-09-09	14:46:31.834	251.40731289	6033.775509	1662734791.834	0	899	2.2773479748	2.3201880203	568.23678379	581.20648502	2.039774688	727.73775538	26.667169571	-1.1906618227	31.659337997	19.125361285	42.292075	-71.133327636	2	53177.290927	44.9
9599	2022-09-09	14:46:32.726	251.40732322	6033.775757	1662734792.726	0	899	2.2774028556	2.3188613868	568.23678379	580.78633776	1.9751249594	727.75723448	26.667169571	-1.2069491361	31.659337997	19.129437049	42.292073844	-71.133328844	2	53178.173347	44.917334669
9600	2022-09-09	14:46:33.645	251.40733387	6033.776013	1662734793.646	0	899	2.2774028556	2.3188613868	567.42984945	579.96158222	1.9751249594	727.75657684	26.667169571	-1.4951192772	31.659337997	19.114490648	42.292068001	-71.133323167	2	53179.09979	45
9601	2022-09-09	14:46:34.500	251.40734375	6033.77625	1662734794.5	0	899	2.2739084945	2.3170565729	567.43609421	580.50082421	2.0572178136	727.75385572	26.668495368	-1.5455657749	31.659337997	19.11193859	42.292065011	-71.133321672	2	53179.996849	45
9602	2022-09-09	14:46:35.338	251.40735346	6033.776483	1662734795.339	0	899	2.2739846613	2.317134807	567.37067592	580.43408877	2.0572469144	727.75508289	26.672174454	-1.2548193932	31.659337997	19.130998611	42.292065	-71.133317604	2	53180.812439	45
9603	2022-09-09	14:46:36.240	251.40736389	6033.776733	1662734796.24	0	899	2.2788612501	2.3222598119	567.37067592	580.4813672	2.064524234	727.75080477	26.672174454	-1.3981607466	31.659337997	19.103649834	42.292062744	-71.133312154	2	53181.676864	45.067686424
9604	2022-09-09	14:46:37.130	251.40737419	6033.776981	1662734797.13	0	899	2.2788612501	2.3222598119	566.47971028	579.56981329	2.064524234	727.74354968	26.672174454	-1.4362004237	31.659337997	19.099342927	42.292059701	-71.133308034	2	53182.589744	45.1
9605	2022-09-09	14:46:38.036	251.40738468	6033.777232	1662734798.036	0	899	2.2798156602	2.3221350516	566.47971028	579.23767864	2.0132949048	727.7426491	26.672174454	-1.2088246748	31.659337997	19.098495635	42.292058333	-71.133304204	2	53183.492453	45.1
9606	2022-09-09	14:46:38.934	251.40739508	6033.777482	1662734798.935	0	899	2.2798156602	2.3221350516	568.12887997	580.9239901	2.0132949048	727.75603925	26.672174454	-1.3709864009	31.659337997	19.091426723	42.292058333	-71.133300462	2	53184.361361	45.1
9607	2022-09-09	14:46:39.838	251.40740553	6033.777733	1662734799.838	0	899	2.2772828846	2.3199794917	568.1517528	581.07629456	2.0331277761	727.7571108	26.677024526	-1.1955124266	31.659337997	19.13041226	42.292057861	-71.13329739	2	53185.28312	45.128311966
9608	2022-09-09	14:46:40.726	251.40741582	6033.77798	1662734800.727	0	899	2.2772892578	2.3199860358	569.38901713	582.34172033	2.0331301791	727.75492162	26.677331924	-1.3250564289	31.659337997	19.130497711	42.292056329	-71.133295	2	53186.202602	45.240520446
9609	2022-09-09	14:46:41.592	251.40742583	6033.77822	1662734801.592	0	899	2.2766613149	2.3187649694	569.38901713	582.16462734	2.0059426712	727.74532495	26.677331924	-1.4428080289	31.659337997	19.128322374	42.292055	-71.133294975	2	53187.007479	45.4
9610	2022-09-09	14:46:42.463	251.40743593	6033.778462	1662734802.464	0	899	2.2766613149	2.3187649694	566.93065376	579.65110468	2.0059426712	727.75033913	26.677331924	-1.5233823061	31.659337997	19.126676559	42.292055	-71.13329187	2	53187.939103	45.4
9611	2022-09-09	14:46:43.361	251.40744632	6033.778712	1662734803.362	0	899	2.2771519408	2.3213325577	566.93065376	580.27826323	2.1025671123	727.74863661	26.677331924	-1.500961644	31.659337997	19.109525832	42.292052358	-71.133285061	2	53188.792648	45.4
9612	2022-09-09	14:46:44.240	251.40745649	6033.778956	1662734804.241	0	899	2.2772142872	2.3213966344	568.32679743	581.70743557	2.1025914241	727.74280189	26.68033922	-1.2369367524	31.659337997	19.13487394	42.292049279	-71.133280946	2	53189.716304	45.471630435
9613	2022-09-09	14:46:45.137	251.40746686	6033.779205	1662734805.137	0	899	2.2773722823	2.3197317244	568.33564521	581.16137207	2.0172880895	727.75095797	26.682214737	-1.2531917095	31.659337997	19.132799149	42.292048333	-71.133278941	2	53190.635636	45.5
9614	2022-09-09	14:46:45.957	251.40747637	6033.779433	1662734805.958	0	899	2.2773722823	2.3197317244	568.02112968	580.83975881	2.0172880895	727.76027533	26.682214737	-1.1997486266	31.659337997	19.136505342	42.292048333	-71.133276876	2	53191.437321	45.456267943
9615	2022-09-09	14:46:46.848	251.40748667	6033.77968	1662734806.848	0	899	2.2801902184	2.3212305883	568.02112968	580.42367658	1.9532077381	727.7495194	26.682214737	-1.1769722819	31.659337997	19.120910796	42.292048822	-71.133275	2	53192.293204	45.4
9616	2022-09-09	14:46:47.759	251.40749722	6033.779933	1662734807.76	0	899	2.2801902184	2.3212305883	568.44185568	580.85358899	1.9532077381	727.75891113	26.682214737	-1.188085556	31.659337997	19.135679245	42.292050317	-71.133274049	2	53193.190279	45.380972079
9617	2022-09-09	14:46:48.640	251.40750741	6033.780178	1662734808.64	0	899	2.2809946735	2.3243809133	568.44185568	581.56122416	2.0620546257	727.76275796	26.682214737	-1.1884628337	31.659337997	19.134928116	42.292051837	-71.13326949	2	53194.101998	45.28980021
9618	2022-09-09	14:46:49.500	251.40751736	6033.780417	1662734809.5	0	899	2.2809946735	2.3243809133	567.63499609	580.73574262	2.0620546257	727.75092806	26.682214737	-1.1897132397	31.659337997	19.13243866	42.292053353	-71.13326498	2	53195.005917	45.2
9619	2022-09-09	14:46:50.378	251.40752753	6033.780661	1662734810.379	0	899	2.2806697253	2.3244750919	567.65416512	580.88431764	2.0818904693	727.76372119	26.686283074	-1.2080593535	31.659337997	19.135729708	42.292056243	-71.133262091	2	53195.872781	45.2
9620	2022-09-09	14:46:51.253	251.40753765	6033.780904	1662734811.253	0	899	2.2806898046	2.3244957229	568.19077765	581.43348724	2.0818982105	727.76683802	26.687250137	-1.2076174021	31.659337997	19.137840271	42.292056667	-71.133259256	2	53196.723301	45.127669903
9621	2022-09-09	14:46:52.128	251.40754779	6033.781147	1662734812.129	0	899	2.2837979771	2.3268106966	568.19077765	581.174988	2.04216724	727.75959222	26.687250137	-1.1581625709	31.659337997	19.135475159	42.292056667	-71.133258333	2	53197.611169	45.038883144
9622	2022-09-09	14:46:53.005	251.40755793	6033.78139	1662734813.005	0	899	2.2837979771	2.3268106966	567.6759956	580.64844222	2.04216724	727.76730609	26.687250137	-1.1675512514	31.659337997	19.135163099	42.292056667	-71.133259119	2	53198.471254	45
9623	2022-09-09	14:46:53.874	251.40756799	6033.781632	1662734813.874	0	899	2.2789325255	2.3210755402	567.6759956	580.41236831	2.005819177	727.75722438	26.687250137	-1.2212315166	31.659337997	19.133216618	42.292057234	-71.133262269	2	53199.340331	44.965966851
9624	2022-09-09	14:46:54.743	251.40757806	6033.781873	1662734814.744	0	899	2.2789860631	2.3211304937	568.73273054	581.49294159	2.0058390786	727.75243736	26.689830591	-1.2050196382	31.659337997	19.133523941	42.292058756	-71.13326709	2	53200.253717	44.9
9625	2022-09-09	14:46:55.569	251.40758762	6033.782103	1662734815.57	0	899	2.2800834779	2.3228059241	568.74475197	581.67468047	2.0318827404	727.75494668	26.69237709	-1.1615688114	31.659337997	19.136472273	42.292060041	-71.133268374	2	53201.024573	44.897542735
9626	2022-09-09	14:46:56.482	251.40759817	6033.782356	1662734816.482	0	899	2.2800834779	2.3228059241	567.6088605	580.51296547	2.0318827404	727.7594463	26.69237709	-1.1624311698	31.659337997	19.138037132	42.292061665	-71.133269998	2	53201.998932	44.800106838
9627	2022-09-09	14:46:57.384	251.40760861	6033.782607	1662734817.384	0	899	2.2802656402	2.3238500906	567.6088605	580.77331586	2.0719483269	727.7496641	26.69237709	-1.1789987743	31.659337997	19.137622101	42.292063082	-71.13327	2	53202.849199	44.715080113
9628	2022-09-09	14:46:58.328	251.40761954	6033.782869	1662734818.328	0	899	2.2802656402	2.3238500906	568.93258691	582.12774323	2.0719483269	727.73940292	26.69237709	-1.2092450857	31.659337997	19.130638123	42.292064643	-71.133271309	2	53203.785571	44.7
9629	2022-09-09	14:46:59.255	251.40763027	6033.783126	1662734819.255	0	899	2.2805549559	2.3249231648	568.93884784	582.37068997	2.108233681	727.75889496	26.693702887	-1.2077683502	31.659337997	19.133249599	42.292063828	-71.133274011	2	53204.703156	44.629684418
9630	2022-09-09	14:47:00.115	251.40764023	6033.783366	1662734820.116	0	899	2.2806313406	2.3250016755	568.9380971	582.370116	2.1082635051	727.74145387	26.697381973	-1.1555324793	31.659337997	19.136400223	42.292061465	-71.133278737	2	53205.560561	44.543943944
9631	2022-09-09	14:47:01.032	251.40765083	6033.78362	1662734821.032	0	899	2.2737390361	2.317339716	568.9380971	582.17635683	2.0785429903	727.75087147	26.697381973	-1.1532904131	31.659337997	19.1355896	42.29206	-71.133286682	2	53206.501577	44.449842271
9632	2022-09-09	14:47:01.957	251.40766154	6033.783877	1662734821.957	0	899	2.2737390361	2.317339716	570.26742586	583.5366169	2.0785429903	727.74521258	26.697381973	-1.1750643253	31.659337997	19.136400223	42.29206	-71.133292396	2	53207.437864	44.4
9633	2022-09-09	14:47:02.865	251.40767206	6033.784129	1662734822.866	0	899	2.2784001874	2.3214219169	570.26742586	583.33283409	2.0473365482	727.75859545	26.697381973	-1.2804306809	31.659337997	19.122962067	42.29205944	-71.133293893	2	53208.335707	44.4
9634	2022-09-09	14:47:03.693	251.40768163	6033.784359	1662734823.693	0	899	2.2784001874	2.3214219169	569.41007532	582.45584077	2.0473365482	727.75689657	26.697381973	-1.2627528582	31.659337997	19.125256115	42.292058619	-71.133295286	2	53209.171598	44.4
9635	2022-09-09	14:47:04.558	251.40769164	6033.784599	1662734824.558	0	899	2.2799912178	2.3249809973	569.41040009	583.04586512	2.1377155297	727.76389621	26.697450688	-1.1515549966	31.659337997	19.139535891	42.29206	-71.133296753	2	53210.025853	44.397414685
9636	2022-09-09	14:47:05.451	251.40770199	6033.784848	1662734825.452	0	899	2.2800974766	2.325090256	568.9676657	582.59280335	2.1377576093	727.76349483	26.702569962	-1.2282918178	31.659337997	19.124972527	42.29206	-71.133299835	2	53210.950362	44.304963806
9637	2022-09-09	14:47:06.315	251.40771199	6033.785088	1662734826.316	0	899	2.2829255829	2.3248421376	568.9676657	581.6418654	1.9918084261	727.75292484	26.702569962	-1.2531917095	31.659337997	19.106870651	42.292058616	-71.133306918	2	53211.830112	44.3
9638	2022-09-09	14:47:07.144	251.40772159	6033.785318	1662734827.145	0	899	2.2829255829	2.3248421376	569.34875919	582.03144805	1.9918084261	727.74529504	26.702569962	-1.2300811809	31.659337997	19.134033721	42.292057293	-71.133313533	2	53212.62394	44.3
9639	2022-09-09	14:47:08.051	251.40773207	6033.78557	1662734828.051	0	899	2.2816311038	2.3250478593	569.34875919	582.49465512	2.0629130507	727.74568833	26.702569962	-1.2029931569	31.659337997	19.135303283	42.292054167	-71.133318333	2	53213.5	44.3
9640	2022-09-09	14:47:08.947	251.40774245	6033.785819	1662734828.948	0	899	2.2816311038	2.3250478593	570.10876284	583.27220677	2.0629130507	727.74145225	26.702569962	-1.189670123	31.659337997	19.135308739	42.292050364	-71.133322605	2	53214.390782	44.3
9641	2022-09-09	14:47:09.823	251.40775259	6033.786062	1662734829.824	0	899	2.282004071	2.324461883	570.12289198	582.99266988	2.0178581625	727.75551661	26.705555834	-1.1849164939	31.659337997	19.11897706	42.292047871	-71.13332759	2	53215.277146	44.3
9642	2022-09-09	14:47:10.703	251.40776277	6033.786306	1662734830.703	0	899	2.2820472825	2.3245062444	569.30134248	582.15268009	2.0178743016	727.76127008	26.70763588	-1.1819629977	31.659337997	19.113258046	42.292046667	-71.13333031	2	53216.186143	44.3
9643	2022-09-09	14:47:11.571	251.40777281	6033.786548	1662734831.571	0	899	2.2851462084	2.3285189594	569.30134248	582.41248826	2.0577501665	727.75782826	26.70763588	-1.1832026243	31.659337997	19.1313591	42.2920464	-71.133331933	2	53217.079882	44.3
9644	2022-09-09	14:47:12.407	251.4077825	6033.78678	1662734832.408	0	899	2.2851462084	2.3285189594	569.46405167	582.57894468	2.0577501665	727.76088487	26.70763588	-1.2158958462	31.659337997	19.133775016	42.292043649	-71.133334684	2	53217.905325	44.3
9645	2022-09-09	14:47:13.374	251.40779368	6033.787048	1662734833.374	0	899	2.2825780178	2.3265784584	569.46405167	582.78453923	2.0892710077	727.76164397	26.70763588	-1.1478684659	31.659337997	19.139272677	42.292040383	-71.133339425	2	53218.885046	44.388504578
9646	2022-09-09	14:47:14.299	251.40780439	6033.787305	1662734834.299	0	899	2.2825780178	2.3265784584	569.4074399	582.72660324	2.0892710077	727.7686812	26.70763588	-1.1652984619	31.659337997	19.138921738	42.29204	-71.133345339	2	53219.800789	44.4
9647	2022-09-09	14:47:15.158	251.40781434	6033.787544	1662734835.159	0	899	2.2839143696	2.327095266	569.42316596	582.48594923	2.0499012739	727.76017913	26.710963306	-1.1760991662	31.659337997	19.134566111	42.29204	-71.133348862	2	53220.658659	44.465865866
9648	2022-09-09	14:47:16.013	251.40782424	6033.787782	1662734836.014	0	899	2.2839517843	2.3271336925	569.46824629	582.53215618	2.0499154583	727.75778057	26.712762833	-1.1522772312	31.659337997	19.135320663	42.29203918	-71.13335164	2	53221.491866	44.5
9649	2022-09-09	14:47:16.869	251.40783414	6033.788019	1662734836.87	0	899	2.283586639	2.3279490668	569.46824629	582.89290892	2.1052190255	727.74855496	26.712762833	-1.1452599401	31.659337997	19.128667023	42.292037773	-71.133353893	2	53222.336091	44.5
9650	2022-09-09	14:47:17.720	251.40784399	6033.788256	1662734837.721	0	899	2.283586639	2.3279490668	568.70388621	582.11052978	2.1052190255	727.75669649	26.712762833	-1.1643066975	31.659337997	19.127157123	42.292036333	-71.133355333	2	53223.2	44.52
9651	2022-09-09	14:47:18.596	251.40785413	6033.788499	1662734838.597	0	899	2.2806005245	2.3239816113	568.70388621	581.83001431	2.0621639729	727.75046686	26.712762833	-1.2314501353	31.659337997	19.134088946	42.292034929	-71.133356595	2	53224.042735	44.6
9652	2022-09-09	14:47:19.480	251.40786435	6033.788744	1662734839.48	0	899	2.2806321783	2.3240141263	568.70904394	581.83536982	2.0621760627	727.7573509	26.714287499	-1.4560232865	31.659337997	19.120423917	42.292033356	-71.133355023	2	53224.986111	44.6
9653	2022-09-09	14:47:20.322	251.4078741	6033.788978	1662734840.322	0	899	2.2795165528	2.3231893583	568.72547196	581.94703243	2.0767390814	727.7465691	26.717767715	-1.484318614	31.659337997	19.106151581	42.292034636	-71.133353698	2	53225.781338	44.6
9654	2022-09-09	14:47:21.186	251.4078841	6033.789218	1662734841.186	0	899	2.2795165528	2.3231893583	567.0552031	580.23793366	2.0767390814	727.74489407	26.717767715	-1.1968274298	31.659337997	19.137064839	42.292036039	-71.133352295	2	53226.623274	44.662327416
9655	2022-09-09	14:47:22.046	251.40789406	6033.789457	1662734842.047	0	899	2.2844545221	2.327003302	567.0552031	579.86945088	2.0199730076	727.75278498	26.717767715	-1.1733827615	31.659337997	19.13729218	42.292035814	-71.133354225	2	53227.511752	44.751175214
9656	2022-09-09	14:47:22.907	251.40790403	6033.789697	1662734842.908	0	899	2.2844545221	2.327003302	569.84304132	582.72028835	2.0199730076	727.75837071	26.717767715	-1.2060867343	31.659337997	19.135523373	42.292035	-71.133356667	2	53228.386603	44.838660287
9657	2022-09-09	14:47:23.798	251.40791433	6033.789944	1662734843.798	0	899	2.2877102838	2.332978805	569.84304132	583.52724174	2.1435862803	727.74904688	26.717767715	-1.1822324399	31.659337997	19.116904316	42.292035436	-71.133357103	2	53229.261555	44.9
9658	2022-09-09	14:47:24.680	251.40792455	6033.790189	1662734844.681	0	899	2.2877188195	2.3329875823	568.91658905	582.57856372	2.1435896586	727.75630764	26.718177581	-1.156567257	31.659337997	19.102675823	42.292036667	-71.133358639	2	53230.183113	44.9
9659	2022-09-09	14:47:25.571	251.40793485	6033.790436	1662734845.571	0	899	2.283478215	2.3260047297	568.93713421	581.79267114	2.0197827199	727.75002061	26.722528458	-1.1671740211	31.659337997	19.127902921	42.292036667	-71.133360137	2	53231.082075	44.9
9660	2022-09-09	14:47:26.470	251.40794527	6033.790686	1662734846.471	0	899	2.283478215	2.3260047297	568.07047134	580.90642541	2.0197827199	727.74820896	26.722528458	-1.1503908429	31.659337997	19.12461181	42.292036667	-71.133361552	2	53231.931132	44.9
9661	2022-09-09	14:47:27.415	251.4079562	6033.790949	1662734847.416	0	899	2.281879528	2.3261338512	568.07047134	581.43945135	2.1017277393	727.74986257	26.722528458	-1.1637354221	31.659337997	19.138308405	42.29203972	-71.133363193	2	53232.915966	44.9
9662	2022-09-09	14:47:28.322	251.4079667	6033.791201	1662734848.323	0	899	2.281879528	2.3261338512	567.24639742	580.59598367	2.1017277393	727.74199631	26.722528458	-1.3890738353	31.659337997	19.105552054	42.292041281	-71.133364614	2	53233.768587	45.053717472
9663	2022-09-09	14:47:29.224	251.40797714	6033.791451	1662734849.225	0	899	2.2814392497	2.3240333739	567.24639742	580.09570604	2.0247098112	727.74711599	26.722528458	-1.1815749407	31.659337997	19.130998611	42.292043881	-71.133368321	2	53234.664293	45.166429298
9664	2022-09-09	14:47:30.105	251.40798734	6033.791696	1662734850.106	0	899	2.2815381564	2.3241349218	568.54462899	581.42358644	2.0247468894	727.74202339	26.727290817	-1.193388905	31.659337997	19.133938745	42.292045	-71.133372758	2	53235.551552	45.31031031
9665	2022-09-09	14:47:30.980	251.40799745	6033.791939	1662734850.98	0	899	2.2845438298	2.3265378514	568.54692547	581.22622683	1.9940351041	727.75748226	26.727777481	-1.2087600223	31.659337997	19.126405072	42.292045	-71.13337724	2	53236.44795	45.444794953
9666	2022-09-09	14:47:31.835	251.40800735	6033.792176	1662734851.835	0	899	2.2845438298	2.3265378514	568.22144557	580.89348833	1.9940351041	727.75744952	26.727777481	-1.4882205993	31.659337997	19.105813942	42.292046119	-71.133383357	2	53237.335707	45.600712106
9667	2022-09-09	14:47:32.697	251.40801733	6033.792416	1662734852.697	0	899	2.2881115213	2.3301092655	568.22144557	580.87477964	1.9911552883	727.73871496	26.727777481	-1.4928879604	31.659337997	19.115777742	42.292047646	-71.133392405	2	53238.206114	45.86183432
9668	2022-09-09	14:47:33.520	251.40802686	6033.792645	1662734853.521	0	899	2.2881115213	2.3301092655	566.55265882	579.16883182	1.9911552883	727.72900391	26.727777481	-1.4273506403	31.659337997	19.130277634	42.292044937	-71.133401794	2	53239.019038	46.103807615
9669	2022-09-09	14:47:34.444	251.40803755	6033.792901	1662734854.444	0	899	2.2866683516	2.3301086621	566.55265882	579.61217302	2.0595493458	727.73670485	26.727777481	-1.2008157779	31.659337997	19.138396674	42.292041854	-71.133407959	2	53239.943888	46.288777555
9670	2022-09-09	14:47:35.341	251.40804793	6033.79315	1662734855.341	0	899	2.2867535418	2.3301961674	568.62334701	581.73080334	2.059581758	727.76128099	26.73187007	-1.1571493591	31.659337997	19.137665995	42.292040241	-71.133415463	2	53240.855544	46.47110885
9671	2022-09-09	14:47:36.246	251.40805841	6033.793402	1662734856.247	0	899	2.2876641859	2.3314701069	568.62736448	581.83968437	2.075670528	727.75320414	26.732721329	-1.1490218639	31.659337997	19.137479782	42.29204	-71.133422848	2	53241.741748	46.648349515
9672	2022-09-09	14:47:37.130	251.40806863	6033.793647	1662734857.13	0	899	2.2876641859	2.3314701069	568.70001179	581.91401967	2.075670528	727.74789206	26.732721329	-1.1530963632	31.659337997	19.138382198	42.292040999	-71.133428997	2	53242.599611	46.759961127
9673	2022-09-09	14:47:38.005	251.40807876	6033.79389	1662734858.005	0	899	2.283064473	2.325299344	568.70001179	581.46404557	2.0065397019	727.74359293	26.732721329	-1.1680363211	31.659337997	19.137738487	42.292042464	-71.133430869	2	53243.478306	46.847830579
9674	2022-09-09	14:47:38.934	251.40808951	6033.794148	1662734858.934	0	899	2.283064473	2.325299344	568.40338478	581.160761	2.0065397019	727.75713545	26.732721329	-1.1521046864	31.659337997	19.13896495	42.292041894	-71.133428561	2	53244.431772	46.943177189
9675	2022-09-09	14:47:39.793	251.40809947	6033.794387	1662734859.794	0	899	2.2848256305	2.3286262123	568.41564515	581.63790151	2.0779521961	727.76363752	26.735320173	-1.1498842129	31.659337997	19.13762877	42.292039526	-71.133425243	2	53245.284637	47
9676	2022-09-09	14:47:40.630	251.40810914	6033.794619	1662734860.63	0	899	2.2848775765	2.3286795829	570.17243713	583.43568963	2.0779721534	727.75164997	26.737817764	-1.151447229	31.659337997	19.136144638	42.292038333	-71.133421532	2	53246.080882	47
9677	2022-09-09	14:47:41.490	251.4081191	6033.794858	1662734861.49	0	899	2.2849132422	2.3275309548	570.17243713	583.07548261	2.0227868678	727.75787111	26.737817764	-1.1595099612	31.659337997	19.136965025	42.292038333	-71.133420026	2	53246.984244	47
9678	2022-09-09	14:47:42.358	251.40812914	6033.795099	1662734862.358	0	899	2.2849132422	2.3275309548	570.26217425	583.16725048	2.0227868678	727.75889335	26.737817764	-1.1781040217	31.659337997	19.136550512	42.292036952	-71.13342	2	53247.82896	47
9679	2022-09-09	14:47:43.319	251.40814027	6033.795366	1662734863.319	0	899	2.2866760494	2.3285668641	570.26217425	582.93647775	1.9874012024	727.75424336	26.737817764	-1.1490218639	31.659337997	19.138921738	42.292035396	-71.13342	2	53248.762136	47
9680	2022-09-09	14:47:44.243	251.40815097	6033.795623	1662734864.244	0	899	2.2866760494	2.3285668641	569.50220011	582.15961289	1.9874012024	727.74518914	26.737817764	-1.3648423233	31.659337997	19.127406405	42.292035	-71.13342	2	53249.703206	47
9681	2022-09-09	14:47:45.109	251.408161	6033.795864	1662734865.11	0	899	2.2832083685	2.3281033449	569.51442761	583.10427227	2.1303499347	727.76009142	26.740404685	-1.2897007852	31.659337997	19.120952998	42.292035	-71.133419018	2	53250.589013	47
9682	2022-09-09	14:47:45.990	251.40817118	6033.796108	1662734865.99	0	899	2.2832560849	2.3281524037	567.80386847	581.35301797	2.130368743	727.75750975	26.742700577	-1.2833087547	31.659337997	19.124220198	42.292035	-71.133417513	2	53251.492244	47
9683	2022-09-09	14:47:46.858	251.40818123	6033.796349	1662734866.858	0	899	2.2849842248	2.3275934127	567.80386847	580.65033214	2.0223279873	727.74538881	26.742700577	-1.2427251844	31.659337997	19.128932801	42.292035	-71.133416667	2	53252.371795	47
9684	2022-09-09	14:47:47.711	251.40819111	6033.796587	1662734867.712	0	899	2.2849842248	2.3275934127	568.80730786	581.67647417	2.0223279873	727.76622808	26.742700577	-1.1998887757	31.659337997	19.13232437	42.292035	-71.133416667	2	53253.204524	47
9685	2022-09-09	14:47:48.617	251.40820159	6033.796838	1662734868.617	0	899	2.2871684569	2.3308401906	568.80730786	581.98602906	2.0698715211	727.76798759	26.742700577	-1.1820492326	31.659337997	19.118797997	42.292035102	-71.133416565	2	53254.061122	47
9686	2022-09-09	14:47:49.490	251.4082117	6033.797081	1662734869.491	0	899	2.2871846185	2.3308567936	568.54796764	581.72072041	2.0698776999	727.75781533	26.743476855	-1.2344898293	31.659337997	19.106069792	42.292036561	-71.133415105	2	53254.936874	47
9687	2022-09-09	14:47:50.404	251.40822227	6033.797334	1662734870.404	0	899	2.287469601	2.3306554002	568.56835332	581.59265923	2.0470023903	727.74473198	26.747797012	-1.5380311012	31.659337997	19.089586258	42.292038064	-71.133410809	2	53255.838264	47.08382643
9688	2022-09-09	14:47:51.309	251.40823274	6033.797586	1662734871.309	0	899	2.287469601	2.3306554002	569.54097674	582.58756272	2.0470023903	727.75819528	26.747797012	-1.5250098705	31.659337997	19.08814621	42.292038333	-71.13341	2	53256.741742	47.174174174
9689	2022-09-09	14:47:52.184	251.40824288	6033.797829	1662734872.185	0	899	2.2832439066	2.3278676513	569.54097674	583.04880126	2.1176938793	727.75391878	26.747797012	-1.5339350369	31.659337997	19.087487303	42.292040572	-71.133403283	2	53257.671739	47.267173913
9690	2022-09-09	14:47:53.085	251.40825331	6033.798079	1662734873.086	0	899	2.2832439066	2.3278676513	569.4509278	582.95661663	2.1176938793	727.75045635	26.747797012	-1.538084998	31.659337997	19.083931462	42.292041667	-71.133399001	2	53258.5996	47.3
9691	2022-09-09	14:47:53.970	251.40826354	6033.798325	1662734873.97	0	899	2.2894608232	2.3320469401	569.4509278	582.30237669	2.0173730208	727.75093129	26.747797012	-1.3585365087	31.659337997	19.11432097	42.292040883	-71.133400685	2	53259.47036	47.347035957
9692	2022-09-09	14:47:54.829	251.4082735	6033.798564	1662734874.83	0	899	2.2895629019	2.3321517346	569.69958647	582.55689476	2.0174110203	727.7557943	26.752695185	-1.4952271285	31.659337997	19.115425729	42.292039466	-71.133404401	2	53260.320448	47.4
9693	2022-09-09	14:47:55.696	251.40828352	6033.798804	1662734875.696	0	899	2.2860370617	2.3308365377	569.70037959	583.2487707	2.1233254786	727.75347698	26.75286293	-1.4149762321	31.659337997	19.126348647	42.292038333	-71.133406336	2	53261.198397	47.4
9694	2022-09-09	14:47:56.584	251.4082938	6033.799051	1662734876.584	0	899	2.2860370617	2.3308365377	569.22290534	582.75994134	2.1233254786	727.75286744	26.75286293	-1.401588492	31.659337997	19.132458883	42.292038476	-71.133405	2	53262.085437	47.4
9695	2022-09-09	14:47:57.460	251.40830394	6033.799294	1662734877.46	0	899	2.2814899374	2.3243393643	569.22290534	582.19428574	2.0365774704	727.74065839	26.75286293	-1.6959135532	31.659337997	19.117315292	42.292039893	-71.133405	2	53262.935922	47.4
9696	2022-09-09	14:47:58.351	251.40831426	6033.799542	1662734878.352	0	899	2.2814899374	2.3243393643	570.92961202	583.93988464	2.0365774704	727.74981083	26.75286293	-1.3623415697	31.659337997	19.132209689	42.29204	-71.133403683	2	53263.790431	47.4
9697	2022-09-09	14:47:59.240	251.40832455	6033.799789	1662734879.241	0	899	2.2881976445	2.3323008473	570.92961202	584.2826891	2.0890123845	727.74571056	26.75286293	-1.2255215645	31.659337997	19.129919052	42.29204	-71.133400908	2	53264.72747	47.4
9698	2022-09-09	14:48:00.161	251.4083352	6033.800045	1662734880.161	0	899	2.2882985709	2.3324045568	569.44501068	582.76361943	2.0890513116	727.73494372	26.757708556	-1.176066787	31.659337997	19.134506693	42.2920411	-71.1333989	2	53265.659763	47.4
9699	2022-09-09	14:48:01.072	251.40834574	6033.800298	1662734881.072	0	899	2.2856116727	2.3293239024	569.44547487	582.66029565	2.0731395195	727.7448977	26.757806778	-1.1648241534	31.659337997	19.136621829	42.292040764	-71.133397431	2	53266.541627	47.4
9700	2022-09-09	14:48:01.982	251.40835627	6033.800551	1662734881.982	0	899	2.2856116727	2.3293239024	570.77982705	584.02561343	2.0731395195	727.74214748	26.757806778	-1.1490218639	31.659337997	19.139282227	42.292039233	-71.133396667	2	53267.46047	47.4
9701	2022-09-09	14:48:02.867	251.40836652	6033.800796	1662734882.867	0	899	2.2843822871	2.3269784056	570.77982705	583.69305982	2.0222420084	727.74882457	26.757806778	-1.1456264478	31.659337997	19.120751135	42.292039527	-71.133395473	2	53268.358153	47.364184731
9702	2022-09-09	14:48:03.740	251.40837663	6033.801039	1662734883.741	0	899	2.2843822871	2.3269784056	569.69036195	582.57894683	2.0222420084	727.74320974	26.757806778	-1.1577206795	31.659337997	19.119179189	42.292042936	-71.13339143	2	53269.190335	47.3
9703	2022-09-09	14:48:04.641	251.40838706	6033.801289	1662734884.642	0	899	2.2831022039	2.3262947648	569.69133659	582.76848479	2.0511605995	727.74882821	26.758012923	-1.1892605159	31.659337997	19.134499493	42.292048728	-71.133382676	2	53270.078895	47.3
9704	2022-09-09	14:48:05.520	251.40839723	6033.801534	1662734885.521	0	899	2.283205735	2.3264010977	569.03923745	582.10167284	2.0511998962	727.75471749	26.762994766	-1.1886676905	31.659337997	19.133222883	42.292053062	-71.133375452	2	53270.945759	47.3
9705	2022-09-09	14:48:06.374	251.40840711	6033.801771	1662734886.374	0	899	2.2869815019	2.329997395	569.03923745	582.02562598	2.0395246732	727.76137558	26.762994766	-1.2115195192	31.659337997	19.135691182	42.292054754	-71.133366474	2	53271.852564	47.3
9706	2022-09-09	14:48:07.253	251.40841729	6033.802015	1662734887.254	0	899	2.2869815019	2.329997395	570.06804499	583.07791256	2.0395246732	727.76266217	26.762994766	-1.2304046154	31.659337997	19.136039734	42.292059957	-71.133357565	2	53272.743487	47.374348697
9707	2022-09-09	14:48:08.141	251.40842757	6033.802262	1662734888.142	0	899	2.2854877131	2.3298951773	570.06804499	583.50931045	2.105595997	727.76060557	26.762994766	-1.2260497737	31.659337997	19.132212607	42.292064881	-71.133347499	2	53273.64293	47.4
9708	2022-09-09	14:48:09.032	251.40843788	6033.802509	1662734889.033	0	899	2.2854877131	2.3298951773	568.03364662	581.42694432	2.105595997	727.752671	26.762994766	-1.2125003338	31.659337997	19.134960175	42.292068363	-71.133339092	2	53274.508954	47.4
9709	2022-09-09	14:48:09.917	251.40844812	6033.802755	1662734889.918	0	899	2.2860256217	2.3287111411	568.04995331	580.91921003	2.0249784444	727.75446203	26.766453762	-1.1932595874	31.659337997	19.129450716	42.292071824	-71.133330745	2	53275.364729	47.4
9710	2022-09-09	14:48:10.835	251.40845874	6033.80301	1662734890.835	0	899	2.2860571529	2.3287435145	568.8929697	581.7814019	2.0249902451	727.74199954	26.767969131	-1.2844297641	31.659337997	19.126464844	42.292075944	-71.133322389	2	53276.283283	47.4
9711	2022-09-09	14:48:11.736	251.40846917	6033.80326	1662734891.736	0	899	2.2846113864	2.3291137682	568.8929697	582.34049344	2.110804481	727.74763944	26.767969131	-1.2623216411	31.659337997	19.129353087	42.292078951	-71.133318764	2	53277.185371	47.418537074
9712	2022-09-09	14:48:12.595	251.40847912	6033.803499	1662734892.596	0	899	2.2846113864	2.3291137682	571.19629672	584.69826663	2.110804481	727.76029352	26.767969131	-1.1858650509	31.659337997	19.132572869	42.292081667	-71.133313086	2	53278.04937	47.5
9713	2022-09-09	14:48:13.502	251.40848961	6033.803751	1662734893.502	0	899	2.2877460364	2.329926869	571.19629672	583.97358936	1.9999922523	727.76188407	26.767969131	-1.1783843522	31.659337997	19.135878645	42.292081668	-71.133308328	2	53279.000986	47.5
9714	2022-09-09	14:48:14.364	251.40849958	6033.80399	1662734894.364	0	899	2.2877460364	2.329926869	568.29798161	581.01044081	1.9999922523	727.78442383	26.767969131	-1.1473941803	31.659337997	19.138561249	42.292083085	-71.133304078	2	53279.851085	47.5
9715	2022-09-09	14:48:15.269	251.40851006	6033.804241	1662734895.269	0	899	2.2868713269	2.3277725578	568.31635743	580.64685753	1.9411151044	727.76035172	26.771865276	-1.202993164	31.659337997	19.132510975	42.292085893	-71.133298215	2	53280.767821	47.5
9716	2022-09-09	14:48:16.167	251.40852046	6033.804491	1662734896.168	0	899	2.2868931348	2.3277949235	569.09372436	581.44114146	1.9411229254	727.74710669	26.772912979	-1.1994791031	31.659337997	19.133878708	42.292090025	-71.133294428	2	53281.671672	47.5
9717	2022-09-09	14:48:17.022	251.40853035	6033.804728	1662734897.022	0	899	2.2833651011	2.3267956041	569.09372436	582.22788746	2.0620162325	727.76429799	26.772912979	-1.2449456627	31.659337997	19.13335012	42.292091667	-71.133293333	2	53282.535097	47.5
9718	2022-09-09	14:48:17.885	251.40854035	6033.804968	1662734897.886	0	899	2.2833651011	2.3267956041	568.96604495	582.09726133	2.0620162325	727.74997615	26.772912979	-1.2092882024	31.659337997	19.136038471	42.292091667	-71.133292035	2	53283.389474	47.461052632
9719	2022-09-09	14:48:18.740	251.40855023	6033.805206	1662734898.74	0	899	2.2883525412	2.3319535833	568.96604495	582.12018318	2.0655343517	727.76456315	26.772912979	-1.1548534158	31.659337997	19.139031745	42.292091667	-71.13329105	2	53284.209913	47.420991254
9720	2022-09-09	14:48:19.556	251.40855969	6033.805432	1662734899.557	0	899	2.2883883935	2.3319904128	571.20116135	584.40706352	2.0655480248	727.73797648	26.774634292	-1.305114915	31.659337997	19.128003405	42.292091667	-71.133295028	2	53285.004274	47.50042735
9721	2022-09-09	14:48:20.483	251.40857041	6033.80569	1662734900.483	0	899	2.2867614989	2.328384066	571.21716075	583.83061049	1.9748299163	727.74817582	26.778009415	-1.4817962039	31.659337997	19.113369708	42.292091667	-71.133301624	2	53285.99359	47.599358974
9722	2022-09-09	14:48:21.348	251.40858042	6033.80593	1662734901.348	0	899	2.2867614989	2.328384066	569.26735531	581.83775002	1.9748299163	727.73585157	26.778009415	-1.1815749407	31.659337997	19.130998611	42.292090277	-71.133300277	2	53286.833981	47.6
9723	2022-09-09	14:48:22.167	251.40858991	6033.806158	1662734902.168	0	899	2.2872800267	2.3298189833	569.26735531	582.11266195	2.0170659957	727.73892434	26.778009415	-1.1931948607	31.659337997	19.130764652	42.292088965	-71.1333	2	53287.621053	47.6
9724	2022-09-09	14:48:23.055	251.40860019	6033.806404	1662734903.056	0	899	2.2872800267	2.3298189833	569.71001527	582.56531037	2.0170659957	727.73053908	26.778009415	-1.1904246602	31.659337997	19.133642639	42.292088333	-71.1333	2	53288.516807	47.6
9725	2022-09-09	14:48:23.940	251.40861042	6033.80665	1662734903.94	0	899	2.2860234745	2.329525477	569.71001527	582.86475798	2.0629905519	727.74106138	26.778009415	-1.2159712844	31.659337997	19.135331501	42.292087614	-71.133300719	2	53289.431333	47.643133266
9726	2022-09-09	14:48:24.792	251.40862029	6033.806887	1662734904.793	0	899	2.2860349125	2.3295372263	571.07162934	584.25784057	2.0629949132	727.73656499	26.778559135	-1.2378529815	31.659337997	19.13562997	42.292086204	-71.133302129	2	53290.277358	47.7
9727	2022-09-09	14:48:25.648	251.40863019	6033.807124	1662734905.648	0	899	2.2880706101	2.3311477098	571.09216491	584.13778538	2.0414188365	727.74952465	26.782892227	-1.2022385984	31.659337997	19.132734766	42.292085312	-71.133303022	2	53291.093487	47.709348739
9728	2022-09-09	14:48:26.562	251.40864078	6033.807379	1662734906.563	0	899	2.2880706101	2.3311477098	572.30943487	585.38286178	2.0414188365	727.75292888	26.782892227	-1.2218566943	31.659337997	19.12677463	42.29208867	-71.1333	2	53292.050485	47.8
9729	2022-09-09	14:48:27.493	251.40865155	6033.807637	1662734907.494	0	899	2.2901757104	2.3322996061	572.30943487	585.08066445	1.9952606806	727.73706055	26.782892227	-1.4794355631	31.659337997	19.096067429	42.292094696	-71.1333	2	53292.954369	47.8
9730	2022-09-09	14:48:28.358	251.40866155	6033.807877	1662734908.358	0	899	2.2901757104	2.3322996061	569.65177584	582.36369909	1.9952606806	727.74240496	26.782892227	-1.1581086852	31.659337997	19.124276193	42.292096343	-71.133297314	2	53293.80572	47.880571992
9731	2022-09-09	14:48:29.292	251.40867237	6033.808137	1662734909.293	0	899	2.2945205905	2.3391312363	569.65584987	583.09576688	2.1068779424	727.74175621	26.783753995	-1.167659064	31.659337997	19.135642298	42.292094123	-71.133294123	2	53294.763185	47.976318511
9732	2022-09-09	14:48:30.223	251.40868315	6033.808396	1662734910.224	0	899	2.2946071163	2.339220169	568.28565725	581.69346591	2.1069115127	727.75	26.78789711	-1.1555324793	31.659337997	19.138921738	42.292095573	-71.133291094	2	53295.67177	48
9733	2022-09-09	14:48:31.072	251.40869297	6033.808631	1662734911.073	0	899	2.2959671232	2.3403207916	568.28565725	581.6072685	2.0936766458	727.76466178	26.78789711	-1.1958896711	31.659337997	19.138921738	42.292095822	-71.133287465	2	53296.507014	48
9734	2022-09-09	14:48:31.946	251.40870308	6033.808874	1662734911.946	0	899	2.2959671232	2.3403207916	569.95272171	583.31341187	2.0936766458	727.73751366	26.78789711	-1.203219503	31.659337997	19.13843472	42.292093708	-71.133284354	2	53297.387589	48
9735	2022-09-09	14:48:32.844	251.40871347	6033.809123	1662734912.844	0	899	2.2959219078	2.3394050892	569.95272171	583.05041346	2.0533894945	727.75040704	26.78789711	-1.1991234205	31.659337997	19.116696629	42.292092139	-71.133283805	2	53298.283254	48.028325359
9736	2022-09-09	14:48:33.733	251.40872377	6033.809371	1662734913.734	0	899	2.2959219078	2.3394050892	571.61958264	584.75557938	2.0533894945	727.74929426	26.78789711	-1.1999857741	31.659337997	19.116892417	42.292093333	-71.133285	2	53299.158427	48.1
9737	2022-09-09	14:48:34.651	251.40873439	6033.809625	1662734914.651	0	899	2.2938519542	2.3372726905	571.62182409	584.75081699	2.0523113846	727.74867259	26.788369627	-1.1973988055	31.659337997	19.134299234	42.292093053	-71.133284158	2	53300.168337	48.116833667
9738	2022-09-09	14:48:35.509	251.40874432	6033.809864	1662734915.509	0	899	2.293948492	2.3373718426	570.97375325	584.08809984	2.0523478806	727.74281402	26.792993546	-1.1896054089	31.659337997	19.132475064	42.292091667	-71.13328	2	53301.028056	48.202805611
9739	2022-09-09	14:48:36.392	251.40875455	6033.810109	1662734916.393	0	899	2.298699434	2.3404708246	570.97375325	583.56111826	1.9716560532	727.75038561	26.792993546	-1.1847871574	31.659337997	19.134599686	42.292091667	-71.13328	2	53301.913828	48.291382766
9740	2022-09-09	14:48:37.299	251.40876503	6033.810361	1662734917.299	0	899	2.298699434	2.3404708246	570.33386456	582.90712295	1.9716560532	727.74961843	26.792993546	-1.1945961714	31.659337997	19.134599686	42.292091667	-71.133278731	2	53302.761374	48.376137419
9741	2022-09-09	14:48:38.177	251.40877521	6033.810605	1662734918.178	0	899	2.2996891849	2.3430885553	570.33386456	583.39343957	2.0462098975	727.74047245	26.792993546	-1.3891170159	31.659337997	19.11840891	42.292092757	-71.133276153	2	53303.654048	48.4
9742	2022-09-09	14:48:39.016	251.40878491	6033.810838	1662734919.016	0	899	2.2996891849	2.3430885553	569.82996629	582.87800297	2.0462098975	727.75594911	26.792993546	-1.1571601629	31.659337997	19.140001297	42.292095881	-71.133271603	2	53304.50951	48.450950951
9743	2022-09-09	14:48:39.895	251.40879509	6033.811082	1662734919.896	0	899	2.3013063134	2.3453322351	569.84632326	583.07452867	2.0737649897	727.73636814	26.796452541	-1.1580009374	31.659337997	19.12598044	42.292098955	-71.133266467	2	53305.373206	48.5
9744	2022-09-09	14:48:40.773	251.40880525	6033.811326	1662734920.774	0	899	2.3013380531	2.3453648434	570.67824267	583.92583895	2.0737770755	727.72351074	26.797967911	-1.2206386328	31.659337997	19.138561249	42.292099244	-71.133262955	2	53306.226857	48.5
9745	2022-09-09	14:48:41.676	251.40881569	6033.811577	1662734921.676	0	899	2.3041861434	2.3485388176	570.67824267	584.00772977	2.0863036674	727.73431639	26.797967911	-1.2120368678	31.659337997	19.137559625	42.292096667	-71.133260932	2	53307.146846	48.514684592
9746	2022-09-09	14:48:42.571	251.40882605	6033.811825	1662734922.571	0	899	2.3041861434	2.3485388176	572.35632131	585.72500375	2.0863036674	727.73607469	26.797967911	-1.1557696805	31.659337997	19.133195587	42.292096667	-71.13325656	2	53308.064103	48.6
9747	2022-09-09	14:48:43.415	251.40883583	6033.81206	1662734923.416	0	899	2.3083737243	2.3511559435	572.35632131	585.22631992	2.0101910184	727.72247476	26.797967911	-1.155079814	31.659337997	19.135320663	42.292096667	-71.13325527	2	53308.837912	48.6
9748	2022-09-09	14:48:44.299	251.40884605	6033.812305	1662734924.299	0	899	2.3083737243	2.3511559435	572.95435075	585.83779664	2.0101910184	727.73756055	26.797967911	-1.184830308	31.659337997	19.135320663	42.29209541	-71.133255	2	53309.754274	48.6
9749	2022-09-09	14:48:45.204	251.40885654	6033.812557	1662734925.205	0	899	2.3090656718	2.3534737269	572.9707193	586.34209998	2.0845285767	727.73481397	26.801410536	-1.171862918	31.659337997	19.120789736	42.292093906	-71.133253906	2	53310.656311	48.6
9750	2022-09-09	14:48:46.082	251.40886669	6033.812801	1662734926.082	0	899	2.3091004276	2.353509439	570.39141331	583.70268754	2.0845418352	727.72014572	26.803064346	-1.151199295	31.659337997	19.137598038	42.292092474	-71.133253333	2	53311.515779	48.651577909
9751	2022-09-09	14:48:47.036	251.40887774	6033.813066	1662734927.037	0	899	2.3090904011	2.3526830229	570.39141331	583.45707036	2.0469395877	727.72036844	26.803064346	-1.1490218639	31.659337997	19.138561249	42.292093293	-71.133254147	2	53312.487907	48.7
9752	2022-09-09	14:48:47.913	251.40888788	6033.813309	1662734927.913	0	899	2.3090904011	2.3526830229	571.71508225	584.81105988	2.0469395877	727.71977668	26.803064346	-1.1868567569	31.659337997	19.138406071	42.292093796	-71.133256806	2	53313.361188	48.736118849
9753	2022-09-09	14:48:48.776	251.40889787	6033.813549	1662734928.776	0	899	2.3215871968	2.3640908843	571.71508225	584.41367478	1.9861767619	727.73622222	26.803064346	-1.1758189265	31.659337997	19.137940539	42.292091667	-71.133261169	2	53314.175351	48.81753507
9754	2022-09-09	14:48:49.696	251.40890852	6033.813804	1662734929.696	0	899	2.3216363914	2.3641413671	571.78551418	584.48578735	1.9861945466	727.71439508	26.805392575	-1.1515011172	31.659337997	19.123588966	42.292091667	-71.133267006	2	53315.101891	48.9
9755	2022-09-09	14:48:50.563	251.40891856	6033.814046	1662734930.564	0	899	2.3212689745	2.3648982639	571.79763532	584.83751783	2.0380795494	727.7336446	26.807947159	-1.2018721277	31.659337997	19.106406635	42.292091667	-71.13327002	2	53316.012264	48.9
9756	2022-09-09	14:48:51.413	251.40892839	6033.814281	1662734931.413	0	899	2.3212689745	2.3648982639	571.61982011	584.65564754	2.0380795494	727.73115509	26.807947159	-1.3506892225	31.659337997	19.112952794	42.292091667	-71.133271355	2	53316.813208	48.9
9757	2022-09-09	14:48:52.289	251.40893853	6033.814525	1662734932.289	0	899	2.3174516721	2.3617390051	571.61982011	584.87493237	2.0715865378	727.74011028	26.807947159	-1.176670391	31.659337997	19.134380997	42.292091667	-71.13327044	2	53317.736156	48.9
9758	2022-09-09	14:48:53.187	251.40894894	6033.814774	1662734933.188	0	899	2.3174516721	2.3617390051	569.79923676	583.01213208	2.0715865378	727.73249504	26.807947159	-1.1539047956	31.659337997	19.140361786	42.292094805	-71.133272093	2	53318.627751	48.9
9759	2022-09-09	14:48:54.115	251.40895966	6033.815032	1662734934.115	0	899	2.3122558747	2.3557623293	569.79923676	582.80752489	2.0402231692	727.74725908	26.807947159	-1.1563624901	31.659337997	19.134380088	42.292096667	-71.133276159	2	53319.565126	48.843487395
9760	2022-09-09	14:48:55.042	251.40897039	6033.815289	1662734935.042	0	899	2.3123193486	2.3558275117	573.28714266	586.37521357	2.0402468363	727.73894374	26.810963346	-1.2385751743	31.659337997	19.134826092	42.292099279	-71.133279204	2	53320.522403	48.8
9761	2022-09-09	14:48:55.903	251.40898036	6033.815529	1662734935.903	0	899	2.3147082659	2.3564646167	573.29660325	585.84290021	1.9575689575	727.72990124	26.812952042	-1.4183285631	31.659337997	19.118561789	42.292104093	-71.133280607	2	53321.363974	48.8
9762	2022-09-09	14:48:56.760	251.40899029	6033.815767	1662734936.761	0	899	2.3147082659	2.3564646167	570.83327565	583.32566397	1.9575689575	727.73303223	26.812952042	-1.296890468	31.659337997	19.123977926	42.292109186	-71.133281951	2	53322.170611	48.8
9763	2022-09-09	14:48:57.651	251.4090006	6033.816014	1662734937.652	0	899	2.3169264448	2.3604715561	570.83327565	583.8503981	2.0379620269	727.74242639	26.812952042	-1.1982179612	31.659337997	19.129558563	42.292113511	-71.133283333	2	53323.053419	48.8
9764	2022-09-09	14:48:58.588	251.40901144	6033.816274	1662734938.588	0	899	2.3169264448	2.3604715561	569.57601781	582.5644701	2.0379620269	727.74128733	26.812952042	-1.184485306	31.659337997	19.117038272	42.292116834	-71.133283333	2	53324.0501	48.8
9765	2022-09-09	14:48:59.530	251.40902235	6033.816536	1662734939.531	0	899	2.3217476182	2.3650211401	569.5866297	582.46709003	2.0213553589	727.73991263	26.815197206	-1.1683704506	31.659337997	19.112375954	42.292119983	-71.133283333	2	53324.99499	48.8
9766	2022-09-09	14:49:00.415	251.40903259	6033.816782	1662734940.416	0	899	2.3218039977	2.3650790228	570.91605351	583.82671252	2.0213761019	727.73901327	26.817865372	-1.1602213896	31.659337997	19.114834678	42.292124476	-71.133280349	2	53325.895219	48.8
9767	2022-09-09	14:49:01.295	251.40904277	6033.817026	1662734941.295	0	899	2.3231467752	2.3667879589	570.91605351	583.92882675	2.0370074832	727.73363934	26.817865372	-1.1571601629	31.659337997	19.13820076	42.292125	-71.133278781	2	53326.731385	48.8
9768	2022-09-09	14:49:02.134	251.40905249	6033.81726	1662734942.135	0	899	2.3231467752	2.3667879589	570.48116099	583.48402181	2.0370074832	727.74457959	26.817865372	-1.3954875114	31.659337997	19.09307946	42.292128826	-71.13327642	2	53327.57394	48.8
9769	2022-09-09	14:49:02.997	251.40906248	6033.817499	1662734942.998	0	899	2.322418065	2.3659652898	570.48116099	583.46000408	2.0333286005	727.73135679	26.817865372	-1.7681447165	31.659337997	19.118125928	42.292133891	-71.133275	2	53328.444773	48.8
9770	2022-09-09	14:49:03.890	251.4090728	6033.817747	1662734943.89	0	899	2.322418065	2.3659652898	568.07071599	580.99471979	2.0333286005	727.75168675	26.817865372	-1.701788206	31.659337997	19.101394009	42.29213937	-71.133273918	2	53329.324458	48.8
9771	2022-09-09	14:49:04.825	251.40908362	6033.818007	1662734944.825	0	899	2.3227076597	2.3653589715	568.07983941	580.73554963	1.9920066699	727.74790864	26.819800712	-1.6420177719	31.659337997	19.095078298	42.292147188	-71.133271229	2	53330.262605	48.8
9772	2022-09-09	14:49:05.687	251.4090936	6033.818246	1662734945.687	0	899	2.3227751271	2.365428211	571.31895669	584.04698785	1.9920311222	727.72139189	26.822992325	-1.5540381883	31.659337997	19.101549742	42.292153868	-71.133269733	2	53331.160321	48.8
9773	2022-09-09	14:49:06.503	251.40910304	6033.818473	1662734946.503	0	899	2.3251371072	2.3714220452	571.31895669	585.12119236	2.1561863306	727.72437696	26.822992325	-1.4361572384	31.659337997	19.10757176	42.292156593	-71.13326837	2	53331.977956	48.8
9774	2022-09-09	14:49:07.384	251.40911324	6033.818718	1662734947.384	0	899	2.3251371072	2.3714220452	570.31691467	584.09494245	2.1561863306	727.73280628	26.822992325	-1.184830308	31.659337997	19.134960175	42.292155336	-71.133269664	2	53332.798327	48.8
9775	2022-09-09	14:49:08.239	251.40912314	6033.818955	1662734948.239	0	899	2.3224481505	2.3653939814	570.31691467	583.11197263	2.0057323396	727.73703468	26.822992325	-1.1639941102	31.659337997	19.134067712	42.292157309	-71.13327	2	53333.692725	48.86927253
9776	2022-09-09	14:49:09.170	251.40913391	6033.819214	1662734949.17	0	899	2.3224481505	2.3653939814	571.11476415	583.92772186	2.0057323396	727.72403055	26.822992325	-1.1929684877	31.659337997	19.132799149	42.292160341	-71.133271004	2	53334.60223	48.9
9777	2022-09-09	14:49:10.053	251.40914414	6033.819459	1662734950.054	0	899	2.3222276526	2.3665463298	571.13641497	584.36236237	2.0688415647	727.72646307	26.827560867	-1.1457126306	31.659337997	19.137045816	42.292163188	-71.133270906	2	53335.456456	48.9
9778	2022-09-09	14:49:10.911	251.40915406	6033.819698	1662734950.911	0	899	2.3222375192	2.3665564658	568.76716913	581.93827551	2.0688452795	727.7280807	26.828027725	-1.1911576055	31.659337997	19.125937266	42.29216555	-71.13327	2	53336.330179	48.9
9779	2022-09-09	14:49:11.734	251.4091636	6033.819926	1662734951.735	0	899	2.321051828	2.3647147009	568.76716913	581.74918441	2.0398066865	727.72559564	26.828027725	-1.2345653101	31.659337997	19.118933179	42.292166364	-71.133270303	2	53337.181553	48.9
9780	2022-09-09	14:49:12.595	251.40917355	6033.820165	1662734952.595	0	899	2.321051828	2.3647147009	568.18170305	581.15035517	2.0398066865	727.7362776	26.828027725	-1.262386307	31.659337997	19.130297857	42.292165	-71.133271696	2	53338.017876	48.9
9781	2022-09-09	14:49:13.490	251.40918392	6033.820414	1662734953.491	0	899	2.3219549396	2.3663428691	568.18170305	581.36142364	2.0722524928	727.72545093	26.828027725	-1.2123709838	31.659337997	19.131404409	42.292165	-71.133273267	2	53338.960042	48.9
9782	2022-09-09	14:49:14.296	251.40919325	6033.820638	1662734954.297	0	899	2.3219549396	2.3663428691	570.65853988	583.89571396	2.0722524928	727.74428371	26.828027725	-1.1929684877	31.659337997	19.13820076	42.292163776	-71.13327211	2	53339.734226	48.9
9783	2022-09-09	14:49:15.201	251.40920373	6033.820889	1662734955.202	0	899	2.3240930152	2.3675563762	570.67333187	583.62207042	2.0280489497	727.75474296	26.831151432	-1.1902090216	31.659337997	19.135644003	42.292163333	-71.133272766	2	53340.659306	48.9
9784	2022-09-09	14:49:16.104	251.40921417	6033.82114	1662734956.104	0	899	2.3241308673	2.367595241	571.55027408	584.51900198	2.0280629091	727.75332298	26.832941055	-1.1864578724	31.659337997	19.134239197	42.292164298	-71.133272369	2	53341.578579	48.9
9785	2022-09-09	14:49:16.990	251.40922442	6033.821386	1662734956.99	0	899	2.3242771109	2.3678077834	571.55027408	584.53804111	2.0309741141	727.7468674	26.832941055	-1.1701274581	31.659337997	19.136647862	42.292165	-71.133271667	2	53342.438679	48.9
9786	2022-09-09	14:49:17.862	251.40923453	6033.821629	1662734957.863	0	899	2.3242771109	2.3678077834	569.61947659	582.56336866	2.0309741141	727.73710824	26.832941055	-1.176325498	31.659337997	19.1379668	42.292165457	-71.133272124	2	53343.274162	48.9
9787	2022-09-09	14:49:18.809	251.40924549	6033.821892	1662734958.81	0	899	2.3249371051	2.3701696822	569.61947659	583.06766001	2.1082754324	727.72204671	26.832941055	-1.1625389437	31.659337997	19.139278412	42.292165915	-71.13327446	2	53344.225427	48.9
9788	2022-09-09	14:49:19.720	251.40925602	6033.822144	1662734959.72	0	899	2.3249869827	2.3702209483	571.56179287	585.0559578	2.1082945476	727.72390282	26.835298387	-1.30889846	31.659337997	19.118692209	42.292162725	-71.133278941	2	53345.182446	48.9
9789	2022-09-09	14:49:20.661	251.40926691	6033.822406	1662734960.661	0	899	2.3253081912	2.3693810674	571.57406007	584.71893365	2.0549058794	727.7361143	26.837884903	-1.4009633277	31.659337997	19.106207664	42.292159448	-71.133282403	2	53346.110454	48.92209073
9790	2022-09-09	14:49:21.555	251.40927727	6033.822654	1662734961.556	0	899	2.3253081912	2.3693810674	570.82860143	583.95633119	2.0549058794	727.71681062	26.837884903	-1.1666458277	31.659337997	19.13835355	42.292155035	-71.133288287	2	53346.993097	49.098619329
9791	2022-09-09	14:49:22.463	251.40928778	6033.822907	1662734962.464	0	899	2.3271252918	2.3712319551	570.82860143	583.95613592	2.0548760006	727.72555037	26.837884903	-1.1748056633	31.659337997	19.138396522	42.292150626	-71.133291249	2	53347.874757	49.1
9792	2022-09-09	14:49:23.326	251.40929777	6033.823146	1662734963.327	0	899	2.3271252918	2.3712319551	570.62358426	583.7464039	2.0548760006	727.73117773	26.837884903	-1.1678530736	31.659337997	19.138921738	42.292146205	-71.133296727	2	53348.759049	49.17590486
9793	2022-09-09	14:49:24.158	251.4093074	6033.823377	1662734964.159	0	899	2.3252831679	2.3690223432	570.62358426	583.64698659	2.0396558146	727.73037861	26.837884903	-1.179947257	31.659337997	19.138921738	42.292142969	-71.13330138	2	53349.609359	49.26093591
9794	2022-09-09	14:49:25.069	251.40931794	6033.823631	1662734965.07	0	899	2.3253466783	2.3690875626	570.64574999	583.66981199	2.0396793592	727.72685232	26.840886135	-1.3128543729	31.659337997	19.129906673	42.292143372	-71.133305039	2	53350.51165	49.3
9795	2022-09-09	14:49:25.980	251.40932847	6033.823883	1662734965.98	0	899	2.3269961703	2.3713315705	570.65538206	583.84799807	2.0654458074	727.72616436	26.842920303	-1.2153892067	31.659337997	19.123796463	42.292145	-71.133306667	2	53351.420889	49.3
9796	2022-09-09	14:49:26.848	251.40933853	6033.824125	1662734966.849	0	899	2.3269961703	2.3713315705	569.76319151	582.93518155	2.0654458074	727.72958192	26.842920303	-1.2048579833	31.659337997	19.123371516	42.292144492	-71.133307175	2	53352.304734	49.330473373
9797	2022-09-09	14:49:27.756	251.40934904	6033.824377	1662734967.757	0	899	2.32883291	2.3710867906	569.76319151	582.30447706	1.9686776225	727.74395429	26.842920303	-1.194154276	31.659337997	19.12699851	42.292143005	-71.133308005	2	53353.197279	49.4
9798	2022-09-09	14:49:28.678	251.40935971	6033.824633	1662734968.679	0	899	2.32883291	2.3710867906	570.05119626	582.59882119	1.9686776225	727.73478082	26.842920303	-1.1779207915	31.659337997	19.136701028	42.292141496	-71.133306838	2	53354.102564	49.4
9799	2022-09-09	14:49:29.551	251.4093698	6033.824875	1662734969.551	0	899	2.3316462809	2.3764861947	570.05903533	583.3617476	2.0844185413	727.72671691	26.844577549	-1.1746008112	31.659337997	19.138074875	42.292139849	-71.133308484	2	53355.03016	49.4
9800	2022-09-09	14:49:30.448	251.4093802	6033.825125	1662734970.449	0	899	2.3317173146	2.3765591828	569.25852898	582.54273593	2.0844453802	727.7239679	26.847925186	-1.1506495476	31.659337997	19.140001297	42.292135617	-71.133312716	2	53355.876532	49.4
9801	2022-09-09	14:49:31.326	251.40939036	6033.825369	1662734971.327	0	899	2.3312926408	2.3761423995	569.25852898	582.5475129	2.0851778427	727.72832969	26.847925186	-1.1490757607	31.659337997	19.138608932	42.2921312	-71.133317133	2	53356.759919	49.4
9802	2022-09-09	14:49:32.224	251.40940075	6033.825618	1662734972.225	0	899	2.3312926408	2.3761423995	570.40590887	583.72167765	2.0851778427	727.73571454	26.847925186	-1.2015811118	31.659337997	19.134516331	42.292133423	-71.133318333	2	53357.684592	49.4
9803	2022-09-09	14:49:33.174	251.40941175	6033.825882	1662734973.175	0	899	2.3296236366	2.3737550471	570.40590887	583.51698027	2.0538435668	727.72818983	26.847925186	-1.2018613302	31.659337997	19.125835482	42.292137994	-71.133316337	2	53358.598886	49.4
9804	2022-09-09	14:49:34.069	251.40942209	6033.82613	1662734974.069	0	899	2.3296236366	2.3737550471	569.72194934	582.81729958	2.0538435668	727.74032532	26.847925186	-1.1861021898	31.659337997	19.133066834	42.292142468	-71.133315823	2	53359.49359	49.4
9805	2022-09-09	14:49:34.982	251.40943266	6033.826384	1662734974.982	0	899	2.3254679954	2.3702777811	569.73394106	583.05553907	2.0884740188	727.73678043	26.850461783	-1.178254958	31.659337997	19.137523651	42.292148451	-71.133315976	2	53360.414151	49.4
9806	2022-09-09	14:49:35.884	251.4094431	6033.826634	1662734975.884	0	899	2.3255195843	2.3703307924	572.30961316	585.6915643	2.0884936013	727.71827506	26.852899551	-1.1505093622	31.659337997	19.139002693	42.292153834	-71.133315	2	53361.300214	49.4
9807	2022-09-09	14:49:36.734	251.40945295	6033.826871	1662734976.735	0	899	2.3299659899	2.3733937727	572.30961316	585.25197455	2.0214048936	727.72482724	26.852899551	-1.1458204511	31.659337997	19.138051279	42.292155	-71.133315327	2	53362.196196	49.4
9808	2022-09-09	14:49:37.549	251.40946237	6033.827097	1662734977.549	0	899	2.3299659899	2.3733937727	570.97269439	583.88482234	2.0214048936	727.72651723	26.852899551	-1.1487092995	31.659337997	19.137063904	42.292155	-71.133316684	2	53363.010526	49.4
9809	2022-09-09	14:49:38.460	251.40947292	6033.82735	1662734978.46	0	899	2.3274974127	2.3722097862	570.97269439	584.28245527	2.0822366474	727.74462891	26.852899551	-1.2304046154	31.659337997	19.136039734	42.292155	-71.133318137	2	53363.882297	49.4
9810	2022-09-09	14:49:39.331	251.409483	6033.827592	1662734979.331	0	899	2.3275099722	2.3722226909	570.76891572	584.07395745	2.0822413964	727.73354719	26.853492522	-1.1792035119	31.659337997	19.136034732	42.292162377	-71.133319563	2	53364.737673	49.4
9811	2022-09-09	14:49:40.207	251.40949314	6033.827835	1662734980.207	0	899	2.3252456172	2.3693161323	570.78966636	583.91614931	2.0548521084	727.72718659	26.857873917	-1.1490218639	31.659337997	19.13820076	42.292162864	-71.13332534	2	53365.640756	49.33592437
9812	2022-09-09	14:49:41.063	251.40950306	6033.828073	1662734981.064	0	899	2.3252456172	2.3693161323	570.42266354	583.54070651	2.0548521084	727.72005033	26.857873917	-1.242929997	31.659337997	19.139774739	42.292164289	-71.133328333	2	53366.52444	49.352443992
9813	2022-09-09	14:49:41.967	251.40951351	6033.828324	1662734981.967	0	899	2.3266777022	2.3724342201	570.42266354	584.03621192	2.1306604363	727.74412931	26.857873917	-1.2427036273	31.659337997	19.138570786	42.292168884	-71.133328333	2	53367.44354	49.4
9814	2022-09-09	14:49:42.845	251.40952367	6033.828568	1662734982.845	0	899	2.3266777022	2.3724342201	570.87062605	584.49486538	2.1306604363	727.74234757	26.857873917	-1.2663207362	31.659337997	19.112816223	42.292173746	-71.133329373	2	53368.31197	49.4
9815	2022-09-09	14:49:43.749	251.40953413	6033.828819	1662734983.749	0	899	2.327849189	2.371770013	570.87062605	583.93951129	2.0457537706	727.73007061	26.857873917	-1.2316872924	31.659337997	19.122000751	42.292178333	-71.133332286	2	53369.185897	49.381410256
9816	2022-09-09	14:49:44.642	251.40954448	6033.829067	1662734984.643	0	899	2.3278689684	2.3717903263	571.30514058	584.38402116	2.0457611177	727.73206011	26.858807633	-1.1853584572	31.659337997	19.134454904	42.292178767	-71.133335868	2	53370.130178	49.3
9817	2022-09-09	14:49:45.523	251.40955466	6033.829312	1662734985.523	0	899	2.3298061066	2.3714821723	571.32458447	583.72242382	1.9414325426	727.74449026	26.862909317	-1.1376283169	31.659337997	19.138561249	42.29218166	-71.133341654	2	53370.998028	49.3
9818	2022-09-09	14:49:46.394	251.40956476	6033.829554	1662734986.395	0	899	2.3298061066	2.3714821723	571.04140216	583.4330964	1.9414325426	727.7427255	26.862909317	-1.1824803937	31.659337997	19.136958937	42.292180192	-71.133346092	2	53371.885046	49.211495422
9819	2022-09-09	14:49:47.290	251.40957513	6033.829803	1662734987.291	0	899	2.3293057907	2.3733709113	571.04140216	584.14908196	2.0510904055	727.73337216	26.862909317	-1.2531917095	31.659337997	19.134960175	42.29217631	-71.133350357	2	53372.737983	49.126201697
9820	2022-09-09	14:49:48.198	251.40958564	6033.830055	1662734988.199	0	899	2.3293057907	2.3733709113	569.32988003	582.39827356	2.0510904055	727.73286246	26.862909317	-1.2187307481	31.659337997	19.131645278	42.292172792	-71.133353875	2	53373.662461	49.1
9821	2022-09-09	14:49:49.071	251.40959573	6033.830298	1662734989.071	0	899	2.330008613	2.3725261706	569.32988003	581.93374125	1.9797609412	727.73185275	26.862909317	-1.197862288	31.659337997	19.13155725	42.292169855	-71.133357717	2	53374.543393	49.04566075
9822	2022-09-09	14:49:49.924	251.40960561	6033.830535	1662734989.925	0	899	2.3300986627	2.3726185708	569.83818118	582.45350585	1.9797932822	727.71787974	26.867156313	-1.1889371398	31.659337997	19.13457388	42.292167659	-71.133360674	2	53375.404343	49
9823	2022-09-09	14:49:50.803	251.40961579	6033.830779	1662734990.804	0	899	2.3285902728	2.3720431556	569.84089887	582.74255669	2.0237248398	727.72890771	26.867731094	-1.1888616701	31.659337997	19.134771574	42.292164844	-71.133363946	2	53376.273466	48.97265343
9824	2022-09-09	14:49:51.700	251.40962617	6033.831028	1662734991.701	0	899	2.3285902728	2.3720431556	570.48110026	583.39725276	2.0237248398	727.72622216	26.867731094	-1.1536245946	31.659337997	19.138246423	42.292159376	-71.13337078	2	53377.093591	48.88128179
9825	2022-09-09	14:49:52.591	251.40963647	6033.831275	1662734992.591	0	899	2.3291753333	2.3740021661	570.48110026	583.8039381	2.0859908535	727.72124032	26.867731094	-1.1971293222	31.659337997	19.132475417	42.29215334	-71.133378325	2	53377.998983	48.700203459
9826	2022-09-09	14:49:53.437	251.40964627	6033.831511	1662734993.438	0	899	2.3291753333	2.3740021661	571.55100439	584.89882844	2.0859908535	727.73570484	26.867731094	-1.2197548009	31.659337997	19.129160584	42.292148736	-71.133381399	2	53378.919565	48.608043478
9827	2022-09-09	14:49:54.295	251.40965619	6033.831749	1662734994.295	0	899	2.3355354801	2.3780150766	571.55100439	584.16266732	1.9734277652	727.73255688	26.867731094	-1.1457666159	31.659337997	19.136400223	42.292147086	-71.133381667	2	53379.748566	48.525143403
9828	2022-09-09	14:49:55.203	251.40966671	6033.832001	1662734995.204	0	899	2.3356280147	2.3781100187	571.79484269	584.41210204	1.9734608146	727.72929857	26.872085003	-1.1568907136	31.659337997	19.136092255	42.292144326	-71.133382837	2	53380.702174	48.429782609
9829	2022-09-09	14:49:56.132	251.40967747	6033.832259	1662734996.133	0	899	2.3307225763	2.3730973014	571.79836543	584.41030823	1.9726353091	727.7219978	26.87282753	-1.1634228364	31.659337997	19.136859894	42.292141276	-71.133383333	2	53381.617342	48.4
9830	2022-09-09	14:49:56.996	251.40968745	6033.832499	1662734996.996	0	899	2.3307225763	2.3730973014	573.07612179	585.71624758	1.9726353091	727.7294263	26.87282753	-1.2310081878	31.659337997	19.130219478	42.292140763	-71.133383333	2	53382.457916	48.354208417
9831	2022-09-09	14:49:57.917	251.40969811	6033.832755	1662734997.917	0	899	2.3278888384	2.3715061726	573.07612179	586.10426482	2.0318437811	727.72590203	26.87282753	-1.1850242733	31.659337997	19.135747783	42.292142332	-71.133382668	2	53383.39916	48.3
9832	2022-09-09	14:49:58.805	251.4097084	6033.833002	1662734998.806	0	899	2.3278888384	2.3715061726	571.69708546	584.69387788	2.0318437811	727.71975849	26.87282753	-1.1598010213	31.659337997	19.136878058	42.292144288	-71.133381189	2	53384.28636	48.3
9833	2022-09-09	14:49:59.677	251.4097185	6033.833244	1662734999.678	0	899	2.3276118699	2.3715318027	571.71048092	584.79966594	2.0459177423	727.73931966	26.875651517	-1.1561684553	31.659337997	19.130259318	42.292146667	-71.13338	2	53385.086134	48.3
9834	2022-09-09	14:50:00.546	251.40972855	6033.833485	1662735000.547	0	899	2.3276535377	2.3715745953	569.87216407	582.91936222	2.045933224	727.73899144	26.87761879	-1.1466612618	31.659337997	19.13192869	42.292146667	-71.13338	2	53385.99895	48.3
9835	2022-09-09	14:50:01.401	251.40973844	6033.833723	1662735001.401	0	899	2.3269030741	2.3721109095	569.87216407	583.30751675	2.1053978554	727.72324518	26.87761879	-1.1587878466	31.659337997	19.136400223	42.292145196	-71.13338147	2	53386.88211	48.3
9836	2022-09-09	14:50:02.270	251.40974851	6033.833964	1662735002.271	0	899	2.3269030741	2.3721109095	572.43071992	585.92639332	2.1053978554	727.71235263	26.87761879	-1.1498626439	31.659337997	19.139309574	42.292141272	-71.133382909	2	53387.745562	48.225443787
9837	2022-09-09	14:50:03.160	251.4097588	6033.834211	1662735003.16	0	899	2.3297031945	2.373738982	572.43071992	585.55926003	2.0494072119	727.73358033	26.87761879	-1.1524280799	31.659337997	19.139472204	42.292138947	-71.133384386	2	53388.631632	48.2
9838	2022-09-09	14:50:04.030	251.40976888	6033.834453	1662735004.031	0	899	2.3297031945	2.373738982	569.71833835	582.78467075	2.0494072119	727.73211993	26.87761879	-1.1555324793	31.659337997	19.139640808	42.292138333	-71.133385	2	53389.474528	48.2
9839	2022-09-09	14:50:04.923	251.4097792	6033.834701	1662735004.923	0	899	2.32992635	2.3746319701	569.73189523	582.99681948	2.0797985303	727.73175493	26.880486634	-1.1518244467	31.659337997	19.13984612	42.29213893	-71.133385597	2	53390.357906	48.2
9840	2022-09-09	14:50:05.809	251.40978946	6033.834947	1662735005.809	0	899	2.329972305	2.3746791867	573.0588465	586.40134515	2.0798158708	727.74787064	26.88265419	-1.4973829582	31.659337997	19.095667542	42.29214	-71.133387157	2	53391.294421	48.2
9841	2022-09-09	14:50:06.674	251.40979947	6033.835187	1662735006.674	0	899	2.3306130961	2.3760897327	573.0588465	586.62826575	2.1143698349	727.7297525	26.88265419	-1.3274386198	31.659337997	19.117255129	42.29214	-71.133388333	2	53392.179487	48.2
9842	2022-09-09	14:50:07.509	251.40980914	6033.835419	1662735007.51	0	899	2.3306130961	2.3760897327	570.43807996	583.94544227	2.1143698349	727.72288665	26.88265419	-1.1871801117	31.659337997	19.134058643	42.292139994	-71.13338834	2	53393.003828	48.2
9843	2022-09-09	14:50:08.411	251.40981957	6033.83567	1662735008.411	0	899	2.3299558362	2.3736915052	570.43807996	583.42999058	2.0354805295	727.73992071	26.88265419	-1.1783196926	31.659337997	19.125236511	42.292138557	-71.133389777	2	53393.866029	48.2
9844	2022-09-09	14:50:09.318	251.40983007	6033.835922	1662735009.318	0	899	2.3299743297	2.3737104953	571.42945462	584.44398878	2.0354873591	727.73486611	26.883526467	-1.1898425423	31.659337997	19.121722278	42.292139678	-71.133391344	2	53394.806519	48.2
9845	2022-09-09	14:50:10.203	251.40984031	6033.836168	1662735010.203	0	899	2.3353159987	2.3800893745	571.44933751	584.74361815	2.0781745865	727.73486045	26.887720108	-1.1815749407	31.659337997	19.107952118	42.292142339	-71.133391667	2	53395.701702	48.2
9846	2022-09-09	14:50:11.125	251.40985098	6033.836424	1662735011.125	0	899	2.3353159987	2.3800893745	570.87290779	584.15377828	2.0781745865	727.74257311	26.887720108	-1.2347700896	31.659337997	19.136534154	42.292144344	-71.133391667	2	53396.606414	48.2
9847	2022-09-09	14:50:12.016	251.40986131	6033.836671	1662735012.017	0	899	2.3322081299	2.3763303849	570.87290779	583.97738455	2.0511920967	727.73852094	26.887720108	-1.186630339	31.659337997	19.135484834	42.292146677	-71.133392505	2	53397.503099	48.2
9848	2022-09-09	14:50:12.905	251.4098716	6033.836918	1662735012.906	0	899	2.3322081299	2.3763303849	570.26621805	583.35676816	2.0511920967	727.726476	26.887720108	-1.4509462608	31.659337997	19.128539117	42.292148333	-71.133392683	2	53398.390431	48.239043062
9849	2022-09-09	14:50:13.759	251.40988148	6033.837156	1662735013.76	0	899	2.3345233622	2.3792643482	570.26621805	583.52785777	2.0773913011	727.73054353	26.887720108	-1.6017036888	31.659337997	19.096024077	42.292147982	-71.133391315	2	53399.210884	48.3
9850	2022-09-09	14:50:14.608	251.40989131	6033.837391	1662735014.609	0	899	2.3345347478	2.379276046	570.24768215	583.50891878	2.077395584	727.73689038	26.888256086	-1.6551144652	31.659337997	19.073139203	42.292146476	-71.133389936	2	53400.038223	48.303822314
9851	2022-09-09	14:50:15.500	251.40990163	6033.837639	1662735015.501	0	899	2.3332033986	2.3767641763	570.26767165	583.18548528	2.0247200621	727.73176544	26.89248085	-1.1539047956	31.659337997	19.096788406	42.292141868	-71.1333884	2	53400.959711	48.395971074
9852	2022-09-09	14:50:16.380	251.40991181	6033.837883	1662735016.38	0	899	2.3332033986	2.3767641763	571.08891918	584.02533587	2.0247200621	727.74321701	26.89248085	-1.4431098257	31.659337997	19.093038736	42.292135684	-71.133388333	2	53401.897436	48.48974359
9853	2022-09-09	14:50:17.279	251.40992221	6033.838133	1662735017.279	0	899	2.3341427554	2.3782447965	571.08891918	584.18142127	2.0486019831	727.73769879	26.89248085	-1.4696696997	31.659337997	19.092466354	42.29213236	-71.133388333	2	53402.791913	48.579191321
9854	2022-09-09	14:50:18.161	251.40993243	6033.838378	1662735018.162	0	899	2.3341427554	2.3782447965	569.29135226	582.34264421	2.0486019831	727.72306652	26.89248085	-1.4574461023	31.659337997	19.093968789	42.292129422	-71.133389456	2	53403.673347	48.667334669
9855	2022-09-09	14:50:19.046	251.40994266	6033.838624	1662735019.046	0	899	2.3324938345	2.376376454	569.29135226	582.2866708	2.0400121718	727.73159608	26.89248085	-1.3293249347	31.659337997	19.110886858	42.292129236	-71.133390903	2	53404.541748	48.7
9856	2022-09-09	14:50:19.944	251.40995307	6033.838874	1662735019.945	0	899	2.3325928099	2.3764780935	571.05979041	584.09571659	2.0400487662	727.72159076	26.897144179	-1.4661233773	31.659337997	19.101797824	42.29213	-71.133390975	2	53405.414966	48.741496599
9857	2022-09-09	14:50:20.803	251.40996301	6033.839112	1662735020.804	0	899	2.3297598913	2.3753540641	571.06169786	584.62390375	2.120491044	727.74233867	26.897546768	-1.3502688771	31.659337997	19.113044966	42.29213	-71.133390436	2	53406.261445	48.8
9858	2022-09-09	14:50:21.641	251.4099727	6033.839345	1662735021.641	0	899	2.3297598913	2.3753540641	570.93714635	584.49639425	2.120491044	727.74836903	26.897546768	-1.2160143521	31.659337997	19.127039524	42.29213	-71.133391861	2	53407.116597	48.8
9859	2022-09-09	14:50:22.540	251.40998311	6033.839595	1662735022.541	0	899	2.3330810229	2.3765973267	570.93714635	583.85754971	2.0227948986	727.73846961	26.897546768	-1.1916427399	31.659337997	19.137824532	42.292129814	-71.133393426	2	53408.05566	48.8
9860	2022-09-09	14:50:23.461	251.40999377	6033.839851	1662735023.462	0	899	2.3330810229	2.3765973267	571.38446498	584.31499123	2.0227948986	727.73689442	26.897546768	-1.2411837728	31.659337997	19.135234719	42.292126918	-71.133394874	2	53408.924528	48.8
9861	2022-09-09	14:50:24.358	251.41000414	6033.840099	1662735024.358	0	899	2.3313966531	2.3752013376	571.38583603	584.4118616	2.0373966238	727.753882	26.897835978	-1.2507448654	31.659337997	19.134831372	42.292129524	-71.133396429	2	53409.857143	48.8
9862	2022-09-09	14:50:25.266	251.41001465	6033.840352	1662735025.266	0	899	2.3314934539	2.3753007406	570.37658045	583.37983121	2.037432386	727.73226504	26.902399063	-1.176217676	31.659337997	19.133991557	42.292128731	-71.133395398	2	53410.761341	48.8
9863	2022-09-09	14:50:26.188	251.41002534	6033.840608	1662735026.189	0	899	2.3313137856	2.3770774657	570.37658045	583.96398309	2.1268313886	727.75455945	26.902399063	-1.1537862511	31.659337997	19.136486167	42.292128333	-71.133398358	2	53411.671598	48.867159763
9864	2022-09-09	14:50:27.101	251.4100359	6033.840862	1662735027.102	0	899	2.3313137856	2.3770774657	573.39997035	587.05939562	2.1268313886	727.74995392	26.902399063	-1.1408835649	31.659337997	19.137121201	42.292126456	-71.133400939	2	53412.563107	48.9
9865	2022-09-09	14:50:28.023	251.41004657	6033.841118	1662735028.024	0	899	2.3341177425	2.3777824148	573.39997035	586.41471743	2.0286800071	727.7356915	26.902399063	-1.1474049833	31.659337997	19.139140224	42.29212416	-71.133402507	2	53413.504274	48.84957265
9866	2022-09-09	14:50:28.926	251.41005701	6033.841368	1662735028.926	0	899	2.3341177425	2.3777824148	570.30550114	583.2500115	2.0286800071	727.72385674	26.902399063	-1.1892389446	31.659337997	19.139858056	42.292124022	-71.133402645	2	53414.413208	48.758679245
9867	2022-09-09	14:50:29.836	251.41006756	6033.841621	1662735029.837	0	899	2.3348230816	2.3787438667	570.31177445	583.32870346	2.0397543471	727.72910617	26.90372486	-1.2148717934	31.659337997	19.13882776	42.292125	-71.133403567	2	53415.28501	48.7
9868	2022-09-09	14:50:30.706	251.41007762	6033.841863	1662735030.706	0	899	2.3348986494	2.3788214682	570.60120879	583.62492619	2.039782257	727.73377637	26.907281876	-1.2509819845	31.659337997	19.111759956	42.292125513	-71.133408077	2	53416.153846	48.7
9869	2022-09-09	14:50:31.621	251.41008821	6033.842117	1662735031.621	0	899	2.3375209679	2.3796970964	570.60120879	583.09096966	1.9579449907	727.72737374	26.907281876	-1.2469074947	31.659337997	19.10590816	42.292128527	-71.133407053	2	53417.115928	48.7
9870	2022-09-09	14:50:32.536	251.4100988	6033.842371	1662735032.536	0	899	2.3375209679	2.3796970964	572.05721675	584.57884786	1.9579449907	727.73407629	26.907281876	-1.1587878466	31.659337997	19.138921738	42.292129964	-71.133409928	2	53417.978322	48.7
9871	2022-09-09	14:50:33.426	251.4101091	6033.842618	1662735033.426	0	899	2.3346450138	2.3780398197	572.05721675	584.95800032	2.0159236598	727.72929251	26.907281876	-1.1932272208	31.659337997	19.134127472	42.29213	-71.133408482	2	53418.910714	48.7
9872	2022-09-09	14:50:34.263	251.4101188	6033.842851	1662735034.264	0	899	2.3346450138	2.3780398197	571.13997003	584.02006824	2.0159236598	727.73219512	26.907281876	-1.1457666159	31.659337997	19.139640808	42.29213	-71.133409553	2	53419.731778	48.7
9873	2022-09-09	14:50:35.145	251.410129	6033.843096	1662735035.146	0	899	2.3349304878	2.3804590826	571.16015815	584.67499551	2.1129001822	727.74741065	26.91154221	-1.2206171341	31.659337997	19.139050313	42.292128973	-71.13341	2	53420.61648	48.7
9874	2022-09-09	14:50:36.026	251.4101392	6033.843341	1662735036.027	0	899	2.3349501959	2.3804793406	572.36203207	585.90535773	2.1129077221	727.753344	26.912469864	-1.1854985984	31.659337997	19.139350323	42.292128333	-71.133409172	2	53421.497041	48.7
9875	2022-09-09	14:50:36.937	251.41014975	6033.843594	1662735036.938	0	899	2.3326013557	2.3767256904	572.36203207	585.49908987	2.0509475989	727.74070972	26.912469864	-1.1577099262	31.659337997	19.139016979	42.292126929	-71.133407631	2	53422.421218	48.7
9876	2022-09-09	14:50:37.855	251.41016037	6033.843849	1662735037.856	0	899	2.3326013557	2.3767256904	570.0725071	583.15701491	2.0509475989	727.72225124	26.912469864	-1.1744715117	31.659337997	19.136608465	42.292125	-71.133406063	2	53423.361933	48.7
9877	2022-09-09	14:50:38.815	251.41017148	6033.844116	1662735038.816	0	899	2.3435904556	2.3888631709	570.0725071	583.43572542	2.0936338088	727.74758285	26.912469864	-1.1832026243	31.659337997	19.133522072	42.292125	-71.133404486	2	53424.308679	48.7
9878	2022-09-09	14:50:39.697	251.41018168	6033.84436	1662735039.697	0	899	2.3436633104	2.3889380396	570.11657355	583.48100459	2.0936613251	727.73012275	26.915886418	-1.162829962	31.659337997	19.135646239	42.292125	-71.133402446	2	53425.177515	48.7
9879	2022-09-09	14:50:40.569	251.41019177	6033.844603	1662735040.569	0	899	2.337644439	2.3803612082	570.12365342	582.76287085	1.9824899248	727.73850518	26.917383194	-1.1667104644	31.659337997	19.133075815	42.292125125	-71.133398333	2	53426.037475	48.7
9880	2022-09-09	14:50:41.460	251.41020209	6033.84485	1662735041.461	0	899	2.337644439	2.3803612082	571.67612504	584.34975961	1.9824899248	727.72897157	26.917383194	-1.1901659634	31.659337997	19.124796457	42.292128057	-71.133398333	2	53426.91716	48.7
9881	2022-09-09	14:50:42.417	251.41021317	6033.845116	1662735042.418	0	899	2.3352043005	2.3781102779	571.67612504	584.41946467	1.9931558741	727.73974609	26.917383194	-1.2125003338	31.659337997	19.138561249	42.292128333	-71.133399768	2	53427.860947	48.613905325
9882	2022-09-09	14:50:43.312	251.41022352	6033.845364	1662735043.312	0	899	2.3352043005	2.3781102779	570.61935078	583.33913366	1.9931558741	727.73924852	26.917383194	-1.2014732937	31.659337997	19.131115061	42.292132356	-71.133401341	2	53428.804487	48.6
9883	2022-09-09	14:50:44.236	251.41023422	6033.845621	1662735044.237	0	899	2.3387347308	2.3826989978	570.61935078	583.63435398	2.0383845077	727.72441414	26.917383194	-1.1815749407	31.659337997	19.134960175	42.292130855	-71.133404145	2	53429.743487	48.6
9884	2022-09-09	14:50:45.101	251.41024424	6033.845862	1662735045.102	0	899	2.3388322703	2.3827991607	572.66347184	585.72533406	2.0384204503	727.74335646	26.921966894	-1.2132657119	31.659337997	19.130618746	42.292123994	-71.133403999	2	53430.600592	48.660059172
9885	2022-09-09	14:50:46.015	251.4102548	6033.846115	1662735046.015	0	899	2.3370893474	2.380278658	572.66518291	585.50478893	2.0044901379	727.74714105	26.922327042	-1.1967843716	31.659337997	19.132796445	42.292116555	-71.133402472	2	53431.516785	48.80335707
9886	2022-09-09	14:50:46.993	251.41026612	6033.846387	1662735046.993	0	899	2.3370893474	2.380278658	572.35158075	585.18415556	2.0044901379	727.72403944	26.922327042	-1.2002983551	31.659337997	19.134017944	42.292110927	-71.133401667	2	53432.48134	48.9
9887	2022-09-09	14:50:47.888	251.41027648	6033.846636	1662735047.888	0	899	2.3361296944	2.3802537367	572.35158075	585.46839194	2.0478940854	727.73108153	26.922327042	-1.2454953778	31.659337997	19.130820407	42.292108333	-71.133401667	2	53433.365047	48.936504654
9888	2022-09-09	14:50:48.759	251.41028656	6033.846878	1662735048.759	0	899	2.3361296944	2.3802537367	570.58251888	583.65878777	2.0478940854	727.72986689	26.922327042	-1.3547745556	31.659337997	19.115871695	42.292107026	-71.133402538	2	53434.261445	49
9889	2022-09-09	14:50:49.654	251.41029693	6033.847126	1662735049.655	0	899	2.3371653992	2.3824904873	570.58559951	584.01334274	2.1016623133	727.7423702	26.922977814	-1.4533823563	31.659337997	19.100476827	42.292103333	-71.133405267	2	53435.160226	49
9890	2022-09-09	14:50:50.512	251.41030685	6033.847364	1662735050.512	0	899	2.3372560425	2.3825836462	573.46162532	586.95727734	2.1016967756	727.73374565	26.927240372	-1.1646624614	31.659337997	19.134638262	42.292103333	-71.133406613	2	53435.967955	49
9891	2022-09-09	14:50:51.374	251.41031683	6033.847604	1662735051.374	0	899	2.336706801	2.3811297452	573.46162532	586.68997677	2.0610082676	727.73908279	26.927240372	-1.1872232505	31.659337997	19.138305664	42.292101906	-71.133406667	2	53436.856256	48.914374354
9892	2022-09-09	14:50:52.282	251.41032735	6033.847856	1662735052.283	0	899	2.336706801	2.3811297452	572.56674326	585.77445197	2.0610082676	727.72393556	26.927240372	-1.1555324793	31.659337997	19.139640808	42.292099012	-71.133404012	2	53437.796277	48.740744571
9893	2022-09-09	14:50:53.243	251.41033847	6033.848123	1662735053.244	0	899	2.3388574901	2.3832781377	572.56674326	585.76157364	2.0590439258	727.7234202	26.927240372	-1.1748056728	31.659337997	19.137001012	42.292100734	-71.133400933	2	53438.720075	48.62799246
9894	2022-09-09	14:50:54.105	251.41034845	6033.848363	1662735054.106	0	899	2.3388574901	2.3832781377	573.40820876	586.62243076	2.0590439258	727.73167248	26.927240372	-1.2369152308	31.659337997	19.133159637	42.292099688	-71.1334	2	53439.593487	48.6
9895	2022-09-09	14:50:55.000	251.4103588	6033.848611	1662735055	0	899	2.3398526982	2.3833326645	573.42320721	586.3513226	2.0153941275	727.73364298	26.930393181	-1.2293697564	31.659337997	19.133159637	42.292097487	-71.1334	2	53440.508016	48.6
9896	2022-09-09	14:50:55.977	251.41037012	6033.848883	1662735055.978	0	899	2.3398869293	2.3833678057	572.82426123	585.73895477	2.0154065939	727.73145784	26.932001114	-1.2255215645	31.659337997	19.13419006	42.292096667	-71.1334	2	53441.452182	48.6
9897	2022-09-09	14:50:56.951	251.41038139	6033.849153	1662735056.952	0	899	2.3387472019	2.3841784068	572.82426123	586.32720079	2.1050914114	727.72935516	26.932001114	-1.4631375445	31.659337997	19.103210816	42.29209734	-71.133400673	2	53442.403785	48.6
9898	2022-09-09	14:50:57.839	251.41039167	6033.8494	1662735057.84	0	899	2.3387472019	2.3841784068	571.43867033	584.90894795	2.1050914114	727.73476102	26.932001114	-1.2976881408	31.659337997	19.121259512	42.292098845	-71.133401667	2	53443.307177	48.6
9899	2022-09-09	14:50:58.721	251.41040187	6033.849645	1662735058.722	0	899	2.3400098681	2.3853123258	571.43867033	584.86334251	2.0981279309	727.73262438	26.932001114	-1.186544146	31.659337997	19.133520126	42.2921	-71.133401395	2	53444.163223	48.6
9900	2022-09-09	14:50:59.608	251.41041213	6033.849891	1662735059.608	0	899	2.3400098681	2.3853123258	572.32277799	585.76822029	2.0981279309	727.73168339	26.932001114	-1.179947257	31.659337997	19.133520126	42.292100133	-71.1334	2	53445.079916	48.6
9901	2022-09-09	14:51:00.461	251.41042201	6033.850128	1662735060.462	0	899	2.3370424713	2.3818562305	572.3446285	585.66191026	2.0785060205	727.7388338	26.936603003	-1.2019367952	31.659337997	19.133089912	42.29210163	-71.1334	2	53445.977918	48.6
9902	2022-09-09	14:51:01.312	251.41043185	6033.850364	1662735061.312	0	899	2.337051689	2.3818657011	573.24992017	586.58828896	2.0785094868	727.71816673	26.937036514	-1.1783196926	31.659337997	19.134599686	42.292102989	-71.133398678	2	53446.793301	48.6
9903	2022-09-09	14:51:02.226	251.41044243	6033.850618	1662735062.226	0	899	2.3356674997	2.3787391816	573.24992017	586.07532909	2.0003245217	727.73400111	26.937036514	-1.5482606177	31.659337997	19.119803612	42.292105628	-71.133398333	2	53447.688363	48.6
9904	2022-09-09	14:51:03.088	251.41045242	6033.850858	1662735063.089	0	899	2.3356674997	2.3787391816	571.23692486	584.01729673	2.0003245217	727.74637508	26.937036514	-1.3453967074	31.659337997	19.127327837	42.292109404	-71.133397421	2	53448.547548	48.6
9905	2022-09-09	14:51:04.025	251.41046325	6033.851118	1662735064.025	0	899	2.33483576	2.3787678604	571.23692486	584.27827086	2.0402592718	727.72355399	26.937036514	-1.1563516958	31.659337997	19.134869456	42.29211339	-71.133395805	2	53449.517094	48.6
9906	2022-09-09	14:51:04.941	251.41047387	6033.851373	1662735064.942	0	899	2.3349118024	2.3788459501	571.89753179	584.95414336	2.0402873682	727.72654269	26.940616166	-1.1881286727	31.659337997	19.13341454	42.292114223	-71.133393447	2	53450.465932	48.6
9907	2022-09-09	14:51:05.803	251.41048384	6033.851612	1662735065.804	0	899	2.3381870227	2.3795899622	571.90429386	584.1887234	1.9221377237	727.72361584	26.942041397	-1.1860159564	31.659337997	19.135064599	42.292114431	-71.133391118	2	53451.329329	48.6
9908	2022-09-09	14:51:06.769	251.41049501	6033.85188	1662735066.769	0	899	2.3381870227	2.3795899622	572.4575673	584.75388108	1.9221377237	727.72693841	26.942041397	-1.1701490263	31.659337997	19.137755274	42.292115681	-71.13339	2	53452.295591	48.6
9909	2022-09-09	14:51:07.632	251.41050501	6033.85212	1662735067.633	0	899	2.336407007	2.3810241586	572.4575673	585.72242727	2.0701103379	727.73394533	26.942041397	-1.1649857957	31.659337997	19.133186252	42.292113333	-71.133389751	2	53453.149628	48.6
9910	2022-09-09	14:51:08.536	251.41051546	6033.852371	1662735068.536	0	899	2.336407007	2.3810241586	573.37516782	586.66129022	2.0701103379	727.72522417	26.942041397	-1.1473941803	31.659337997	19.126317978	42.292113333	-71.133388352	2	53453.988848	48.6
9911	2022-09-09	14:51:09.384	251.41052528	6033.852607	1662735069.384	0	899	2.3374702221	2.3809388508	573.38259718	586.31963702	2.0168943696	727.72812152	26.94360325	-1.1804862528	31.659337997	19.134733276	42.29211187	-71.133389797	2	53454.878151	48.512184874
9912	2022-09-09	14:51:10.319	251.4105361	6033.852866	1662735070.319	0	899	2.3375414965	2.3810120217	571.79200673	584.6933287	2.0169203741	727.7487793	26.946954727	-1.2450534105	31.659337997	19.136400223	42.292110278	-71.133394166	2	53455.833164	48.5
9913	2022-09-09	14:51:11.256	251.41054694	6033.853127	1662735071.256	0	899	2.331715352	2.3766047747	571.79200673	585.14955367	2.0866158829	727.72525449	26.946954727	-1.1945961714	31.659337997	19.136760712	42.29211	-71.133397429	2	53456.728558	48.5
9914	2022-09-09	14:51:12.158	251.4105574	6033.853377	1662735072.159	0	899	2.331715352	2.3766047747	572.67342841	586.0515661	2.0866158829	727.72037451	26.946954727	-1.1985413215	31.659337997	19.1361782	42.292105689	-71.133402645	2	53457.646688	48.5
9915	2022-09-09	14:51:13.052	251.41056774	6033.853626	1662735073.053	0	899	2.3356020248	2.378096423	572.67342841	585.31391668	1.9740478607	727.72721044	26.946954727	-1.173458228	31.659337997	19.137902456	42.292100495	-71.133407838	2	53458.56765	48.5
9916	2022-09-09	14:51:13.917	251.41057774	6033.853866	1662735073.917	0	899	2.3356020248	2.378096423	572.9707746	585.61782612	1.9740478607	727.74187909	26.946954727	-1.1532688607	31.659337997	19.139425088	42.292099023	-71.13341	2	53459.413761	48.45862394
9917	2022-09-09	14:51:14.831	251.41058832	6033.85412	1662735074.831	0	899	2.3349035612	2.3797808123	572.98206542	586.34542347	2.0832660811	727.73229617	26.949330046	-1.1563193727	31.659337997	19.139455581	42.292100512	-71.13341	2	53460.307045	48.4
9918	2022-09-09	14:51:15.775	251.41059925	6033.854382	1662735075.775	0	899	2.3349574758	2.3798362097	570.47371753	583.77870765	2.0832864221	727.7292917	26.951868057	-1.1735229255	31.659337997	19.1390923	42.292103093	-71.13341	2	53461.285285	48.4
9919	2022-09-09	14:51:16.670	251.41060961	6033.854631	1662735076.67	0	899	2.3343715559	2.3777622164	570.47371753	583.33906976	2.0159664211	727.72077992	26.951868057	-1.209697766	31.659337997	19.128789889	42.292106955	-71.13341	2	53462.173206	48.4
9920	2022-09-09	14:51:17.584	251.41062019	6033.854884	1662735077.584	0	899	2.3343715559	2.3777622164	573.45475166	586.38733232	2.0159664211	727.73017853	26.951868057	-1.2753752233	31.659337997	19.113608228	42.292108158	-71.133410088	2	53463.052521	48.4
9921	2022-09-09	14:51:18.522	251.41063104	6033.855145	1662735078.522	0	899	2.337574175	2.3815005238	573.45475166	586.52961464	2.0376513628	727.72431309	26.951868057	-1.6677906868	31.659337997	19.087687928	42.29210477	-71.133411781	2	53464.03445	48.4
9922	2022-09-09	14:51:19.411	251.41064134	6033.855392	1662735079.412	0	899	2.3376046702	2.3815318389	573.5243474	586.60087095	2.0376626034	727.7264756	26.953301979	-1.1927098517	31.659337997	19.129247665	42.292099093	-71.13341462	2	53464.886124	48.4
9923	2022-09-09	14:51:20.321	251.41065186	6033.855645	1662735080.321	0	899	2.3381932858	2.3825127568	573.54148291	586.73231272	2.0550140181	727.73006252	26.956903458	-1.2110451484	31.659337997	19.130556726	42.292098333	-71.133415	2	53465.803662	48.480366226
9924	2022-09-09	14:51:21.214	251.41066221	6033.855893	1662735081.215	0	899	2.3381932858	2.3825127568	574.14006682	587.34466342	2.0550140181	727.71989592	26.956903458	-1.188085556	31.659337997	19.134960175	42.292097144	-71.133415	2	53466.713849	48.5
9925	2022-09-09	14:51:22.108	251.41067256	6033.856141	1662735082.109	0	899	2.3358172031	2.3790438743	574.14006682	587.03096349	2.0072653876	727.72333653	26.956903458	-1.1981748745	31.659337997	19.129254903	42.292099642	-71.133414008	2	53467.595146	48.440485437
9926	2022-09-09	14:51:23.005	251.41068293	6033.85639	1662735083.005	0	899	2.3358172031	2.3790438743	571.0032346	583.82370145	2.0072653876	727.72460614	26.956903458	-1.3491694327	31.659337997	19.121871809	42.292101667	-71.133411682	2	53468.495346	48.449534643
9927	2022-09-09	14:51:23.917	251.4106935	6033.856644	1662735083.918	0	899	2.3334510412	2.3767719497	571.0032346	583.86483885	2.0135642771	727.726438	26.956903458	-1.3487597964	31.659337997	19.120407824	42.292096853	-71.133412751	2	53469.412621	48.582524272
9928	2022-09-09	14:51:24.822	251.41070396	6033.856895	1662735084.822	0	899	2.3335015617	2.3768238121	571.97894402	584.86264631	2.0135827119	727.72852735	26.959283222	-1.385991016	31.659337997	19.111085197	42.292087423	-71.133418213	2	53470.309204	48.7
9929	2022-09-09	14:51:25.716	251.41071431	6033.857143	1662735085.716	0	899	2.3347467724	2.3793551238	571.9903867	585.25125737	2.0711538572	727.73037012	26.961694717	-1.4142971149	31.659337997	19.107898889	42.292080924	-71.133422038	2	53471.22288	48.7
9930	2022-09-09	14:51:26.584	251.41072435	6033.857384	1662735086.584	0	899	2.3347467724	2.3793551238	572.73444672	586.01256747	2.0711538572	727.71799171	26.961694717	-1.1730163145	31.659337997	19.136039734	42.292078333	-71.133423206	2	53472.076555	48.7
9931	2022-09-09	14:51:27.490	251.41073485	6033.857636	1662735087.491	0	899	2.3382974753	2.3812251631	572.73444672	585.4909005	1.9915558413	727.71505555	26.961694717	-1.3190308462	31.659337997	19.118553957	42.292078333	-71.133421759	2	53472.944498	48.7
9932	2022-09-09	14:51:28.404	251.41074543	6033.85789	1662735088.405	0	899	2.3382974753	2.3812251631	571.99680759	584.73683202	1.9915558413	727.72091493	26.961694717	-1.6763817072	31.659337997	19.068338394	42.292076809	-71.133420142	2	53473.91453	48.7
9933	2022-09-09	14:51:29.278	251.41075553	6033.858133	1662735089.278	0	899	2.3336342518	2.3775376996	571.99680759	585.05369681	2.039983569	727.71071599	26.961694717	-1.6777614655	31.659337997	19.071086997	42.292076667	-71.13342	2	53474.758852	48.7
9934	2022-09-09	14:51:30.168	251.41076584	6033.85838	1662735090.169	0	899	2.3337058478	2.3776112228	573.06262399	586.14401604	2.0400100355	727.71930053	26.965067011	-1.3616085597	31.659337997	19.111674151	42.292075529	-71.133417724	2	53475.682692	48.7
9935	2022-09-09	14:51:31.045	251.41077598	6033.858624	1662735091.045	0	899	2.3315656604	2.3762567459	573.0700949	586.39897054	2.0777007423	727.72302206	26.966638565	-1.188085556	31.659337997	19.134239197	42.292075	-71.133415715	2	53476.571006	48.7
9936	2022-09-09	14:51:31.970	251.41078669	6033.858881	1662735091.97	0	899	2.3315656604	2.3762567459	572.63286595	585.95157221	2.0777007423	727.71123985	26.966638565	-1.1905216918	31.659337997	19.133431315	42.292075	-71.133415781	2	53477.468451	48.7
9937	2022-09-09	14:51:32.875	251.41079716	6033.859132	1662735092.875	0	899	2.3388769524	2.3829555047	572.63286595	585.72708101	2.0434633051	727.71232474	26.966638565	-1.1998780216	31.659337997	19.135047913	42.292074408	-71.133416074	2	53478.355397	48.7
9938	2022-09-09	14:51:33.739	251.41080716	6033.859372	1662735093.739	0	899	2.3388769524	2.3829555047	572.24193577	585.32721155	2.0434633051	727.72261825	26.966638565	-1.2084366336	31.659337997	19.137479782	42.292072942	-71.133415	2	53479.234995	48.7
9939	2022-09-09	14:51:34.614	251.41081729	6033.859615	1662735094.614	0	899	2.3348369025	2.3776819609	572.24936347	584.9893123	1.9906844776	727.71633042	26.968203248	-1.2276882257	31.659337997	19.135843921	42.292071468	-71.133414801	2	53480.119417	48.7
9940	2022-09-09	14:51:35.543	251.41082806	6033.859873	1662735095.544	0	899	2.3349060873	2.3777529619	574.85851511	587.65671524	1.9907094226	727.7142908	26.971460342	-1.2694683075	31.659337997	19.13243866	42.29207	-71.133413333	2	53481	48.7
9941	2022-09-09	14:51:36.437	251.41083839	6033.860121	1662735096.437	0	899	2.3356835858	2.3797216121	574.85851511	588.00951649	2.0443589252	727.72526298	26.971460342	-1.2828344138	31.659337997	19.13212473	42.292068447	-71.133413333	2	53481.931841	48.7
9942	2022-09-09	14:51:37.418	251.41084976	6033.860394	1662735097.419	0	899	2.3356835858	2.3797216121	572.20406505	585.29434075	2.0443589252	727.71929285	26.971460342	-1.4189213664	31.659337997	19.13391347	42.29206991	-71.13341491	2	53482.946225	48.7
9943	2022-09-09	14:51:38.338	251.41086041	6033.86065	1662735098.339	0	899	2.3344488626	2.3779463286	572.20406505	585.13989796	2.0207722228	727.73057789	26.971460342	-1.1506495476	31.659337997	19.137479782	42.292068637	-71.133415	2	53483.818096	48.7
9944	2022-09-09	14:51:39.206	251.41087044	6033.860891	1662735099.206	0	899	2.3344488626	2.3779463286	570.89934037	583.80567733	2.0207722228	727.7154541	26.971460342	-1.1415303188	31.659337997	19.135463651	42.292069533	-71.1334162	2	53484.720085	48.7
9945	2022-09-09	14:51:40.142	251.41088128	6033.861151	1662735100.143	0	899	2.3340503841	2.3783816532	570.914567	584.07189505	2.0591314521	727.72628804	26.9746754	-1.2088462162	31.659337997	19.133700882	42.29207	-71.133416667	2	53485.636792	48.636320755
9946	2022-09-09	14:51:40.990	251.4108911	6033.861386	1662735100.991	0	899	2.3340883886	2.3784206905	573.58278954	586.80170272	2.0591456312	727.72950068	26.976465225	-1.1522772312	31.659337997	19.138561249	42.292069228	-71.133417439	2	53486.463463	48.6
9947	2022-09-09	14:51:41.857	251.41090112	6033.861627	1662735101.857	0	899	2.3383394849	2.3818499395	573.58278954	586.5320129	2.0180628104	727.70315451	26.976465225	-1.1462624207	31.659337997	19.139448166	42.292067765	-71.133418333	2	53487.341262	48.6
9948	2022-09-09	14:51:42.769	251.41091169	6033.861881	1662735102.77	0	899	2.3383394849	2.3818499395	573.46526615	586.41183629	2.0180628104	727.69978019	26.976465225	-1.2691664498	31.659337997	19.129689109	42.292066667	-71.1334179	2	53488.260132	48.6
9949	2022-09-09	14:51:43.707	251.41092253	6033.862141	1662735103.707	0	899	2.3344629818	2.3782044926	573.46526615	586.50255441	2.0318892766	727.70911574	26.976465225	-1.5207090686	31.659337997	19.109303165	42.292066942	-71.133416391	2	53489.165217	48.6
9950	2022-09-09	14:51:44.563	251.41093245	6033.862379	1662735104.564	0	899	2.3344980141	2.3782404641	570.66689417	583.64064783	2.0319021718	727.70131133	26.978114791	-1.3069150653	31.659337997	19.122312344	42.292068471	-71.133414862	2	53490.082637	48.6
9951	2022-09-09	14:51:45.463	251.41094287	6033.862629	1662735105.464	0	899	2.3401712759	2.3827878611	570.68133375	583.28944889	1.9758261251	727.71736236	26.981164932	-1.4718578446	31.659337997	19.100772896	42.292069864	-71.13341347	2	53490.918292	48.6
9952	2022-09-09	14:51:46.400	251.4109537	6033.862889	1662735106.4	0	899	2.3401712759	2.3827878611	574.32962742	587.01834464	1.9758261251	727.70864767	26.981164932	-1.1506495476	31.659337997	19.138921738	42.29207	-71.133410313	2	53491.905983	48.6
9953	2022-09-09	14:51:47.316	251.41096432	6033.863144	1662735107.317	0	899	2.3365502002	2.3796049705	574.32962742	587.16925698	1.9988116098	727.72540324	26.981164932	-1.1498518748	31.659337997	19.138113098	42.292064462	-71.13341	2	53492.830661	48.6
9954	2022-09-09	14:51:48.171	251.41097421	6033.863381	1662735108.172	0	899	2.3365502002	2.3796049705	571.81394243	584.59733171	1.9988116098	727.72874683	26.981164932	-1.1473941803	31.659337997	19.140001297	42.292059023	-71.133412155	2	53493.64656	48.535344015
9955	2022-09-09	14:51:49.013	251.41098396	6033.863615	1662735109.014	0	899	2.3338873759	2.3765983823	571.81394243	584.50939778	1.98536089	727.73104515	26.981164932	-1.1486769244	31.659337997	19.139434612	42.292059937	-71.133414151	2	53494.490546	48.5
9956	2022-09-09	14:51:49.947	251.41099476	6033.863874	1662735109.947	0	899	2.3339489735	2.3766615926	572.18567281	584.8895263	1.9853830504	727.71781467	26.984066123	-1.1724665639	31.659337997	19.136792038	42.29206119	-71.133417144	2	53495.428708	48.457129187
9957	2022-09-09	14:51:50.855	251.41100527	6033.864126	1662735110.855	0	899	2.3344727592	2.3784061454	572.19580302	585.26146343	2.040629286	727.73152211	26.986200333	-1.2205416501	31.659337997	19.128139319	42.292058333	-71.133419464	2	53496.321613	48.4
9958	2022-09-09	14:51:51.730	251.41101541	6033.86437	1662735111.731	0	899	2.3344727592	2.3784061454	573.66818968	586.76747093	2.040629286	727.72390848	26.986200333	-1.1980239563	31.659337997	19.128263335	42.292058333	-71.133419068	2	53497.220441	48.4
9959	2022-09-09	14:51:52.657	251.41102613	6033.864627	1662735112.658	0	899	2.3374108734	2.3804177172	573.66818968	586.473966	1.9959049321	727.72544851	26.986200333	-1.1586045524	31.659337997	19.131697888	42.29205718	-71.133421436	2	53498.138347	48.386165274
9960	2022-09-09	14:51:53.509	251.41103598	6033.864864	1662735113.509	0	899	2.3374108734	2.3804177172	573.75350219	586.5611829	1.9959049321	727.72924805	26.986200333	-1.1636707783	31.659337997	19.126317978	42.292050596	-71.133420119	2	53498.928505	48.307149489
9961	2022-09-09	14:51:54.414	251.41104646	6033.865115	1662735114.414	0	899	2.3340436086	2.3793184951	573.75806157	587.26356012	2.1021332665	727.7047685	26.987158302	-1.1661392308	31.659337997	19.136838723	42.292048549	-71.133417098	2	53499.870662	48.3
9962	2022-09-09	14:51:55.346	251.41105726	6033.865374	1662735115.347	0	899	2.3341256488	2.3794028129	573.13851492	586.62963544	2.1021645161	727.70673699	26.99102211	-1.2483087778	31.659337997	19.132799149	42.292049685	-71.133416667	2	53500.810811	48.218918919
9963	2022-09-09	14:51:56.282	251.41106809	6033.865634	1662735116.283	0	899	2.3336922935	2.3770150831	573.13851492	586.04743836	2.0134457436	727.70880774	26.99102211	-1.1877621839	31.659337997	19.132799149	42.29204002	-71.133420409	2	53501.748497	48.2
9964	2022-09-09	14:51:57.190	251.41107859	6033.865886	1662735117.19	0	899	2.3336922935	2.3770150831	573.08770619	585.99548526	2.0134457436	727.69439051	26.99102211	-1.2015595523	31.659337997	19.13009689	42.292033383	-71.133422761	2	53502.656657	48.134334334
9965	2022-09-09	14:51:58.085	251.41108895	6033.866135	1662735118.085	0	899	2.338924735	2.3813229517	573.08770619	585.69060138	1.9669111739	727.71221358	26.99102211	-1.1555324793	31.659337997	19.139282227	42.292035354	-71.133420568	2	53503.553106	48.1
9966	2022-09-09	14:51:58.976	251.41109927	6033.866382	1662735118.977	0	899	2.338924735	2.3813229517	572.71285559	585.30750736	1.9669111739	727.69861284	26.99102211	-1.1788801271	31.659337997	19.12351295	42.292035401	-71.133416867	2	53504.439842	48.056015779
9967	2022-09-09	14:51:59.877	251.41110969	6033.866633	1662735119.877	0	899	2.3381311268	2.381712263	572.7222026	585.67424199	2.0214579441	727.7140414	26.992989584	-1.1718305578	31.659337997	19.126556144	42.292030575	-71.133414454	2	53505.327416	48
9968	2022-09-09	14:52:00.769	251.41112001	6033.86688	1662735120.769	0	899	2.3381963811	2.3817792576	573.59942649	586.57146077	2.0214818047	727.71205311	26.99605751	-1.1638971125	31.659337997	19.12254883	42.292028679	-71.133412643	2	53506.207101	48
9969	2022-09-09	14:52:01.634	251.41113003	6033.867121	1662735121.635	0	899	2.3358672198	2.378871116	573.59942649	586.4112806	1.9970656709	727.72064209	26.99605751	-1.1392560005	31.659337997	19.139640808	42.292029895	-71.133409895	2	53507.063072	48
9970	2022-09-09	14:52:02.526	251.41114035	6033.867368	1662735122.526	0	899	2.3358672198	2.378871116	572.54688443	585.33522907	1.9970656709	727.72013279	26.99605751	-1.1396009338	31.659337997	19.139631309	42.292028384	-71.133408384	2	53507.969481	48
9971	2022-09-09	14:52:03.440	251.41115093	6033.867622	1662735123.44	0	899	2.3391400366	2.3839501189	572.54688443	585.85578177	2.0765100277	727.71289062	26.99605751	-1.1522772312	31.659337997	19.139282227	42.292031381	-71.13340681	2	53508.914168	48
9972	2022-09-09	14:52:04.334	251.41116127	6033.867871	1662735124.334	0	899	2.3391400366	2.3839501189	572.54539729	585.85426006	2.0765100277	727.71629323	26.99605751	-1.1775650694	31.659337997	19.137964413	42.292032941	-71.133406667	2	53509.764373	48
9973	2022-09-09	14:52:05.227	251.41117162	6033.868119	1662735125.228	0	899	2.3397687002	2.3838297098	572.56281331	585.64518765	2.0419009478	727.72361018	26.99972447	-1.1885382584	31.659337997	19.137566206	42.292033333	-71.133405538	2	53510.677182	48
9974	2022-09-09	14:52:06.118	251.41118192	6033.868366	1662735126.118	0	899	2.3397958778	2.3838576198	574.49968552	587.62638102	2.0419109792	727.7314538	27.001001358	-1.2069814016	31.659337997	19.136528912	42.292033333	-71.133405943	2	53511.566019	48
9975	2022-09-09	14:52:07.089	251.41119317	6033.868636	1662735127.09	0	899	2.3349214287	2.3782681416	574.49968552	587.43959821	2.0134961613	727.73016357	27.001001358	-1.160415411	31.659337997	19.137479782	42.292033333	-71.133407572	2	53512.542916	47.945708376
9976	2022-09-09	14:52:07.928	251.41120288	6033.868869	1662735127.929	0	899	2.3349214287	2.3782681416	573.14336858	586.05273187	2.0134961613	727.70477133	27.001001358	-1.1936152929	31.659337997	19.13781401	42.29203532	-71.133408333	2	53513.397397	47.9
9977	2022-09-09	14:52:08.812	251.41121311	6033.869115	1662735128.813	0	899	2.3395700861	2.3827586901	573.14336858	585.97980671	2.002371059	727.71426897	27.001001358	-1.1767243597	31.659337997	19.138480079	42.292039207	-71.13340746	2	53514.262082	47.873791822
9978	2022-09-09	14:52:09.684	251.41122319	6033.869357	1662735129.684	0	899	2.3395749637	2.3827636965	572.04180978	584.85358833	2.0023728247	727.71875728	27.001230543	-1.1563517526	31.659337997	19.138914929	42.292041667	-71.133404735	2	53515.079628	47.8
9979	2022-09-09	14:52:10.588	251.41123366	6033.869608	1662735130.588	0	899	2.3340666944	2.3801868614	572.06418157	585.78211536	2.1405987728	727.70398556	27.005945206	-1.3665561692	31.659337997	19.112984083	42.292041763	-71.133401618	2	53516.014478	47.8
9980	2022-09-09	14:52:11.486	251.41124405	6033.869857	1662735131.486	0	899	2.3340666944	2.3801868614	573.41542759	587.16576386	2.1405987728	727.69553603	27.005945206	-1.4917022582	31.659337997	19.09445409	42.292047954	-71.133398523	2	53516.943123	47.8
9981	2022-09-09	14:52:12.404	251.41125469	6033.870112	1662735132.405	0	899	2.3394626239	2.3834518162	573.41542759	586.49756174	2.0388959598	727.70651265	27.005945206	-1.1897132397	31.659337997	19.135320663	42.292049798	-71.133398333	2	53517.878942	47.8
9982	2022-09-09	14:52:13.331	251.41126541	6033.87037	1662735133.331	0	899	2.3394626239	2.3834518162	572.56491811	585.62764839	2.0388959598	727.71231261	27.005945206	-1.1433088993	31.659337997	19.138993017	42.29205	-71.133397028	2	53518.783495	47.8
9983	2022-09-09	14:52:14.286	251.41127647	6033.870635	1662735134.287	0	899	2.3386021091	2.3806577936	572.57996891	585.07131718	1.95156575	727.69964478	27.009114183	-1.1542174808	31.659337997	19.139408086	42.29205	-71.133395498	2	53519.701435	47.8
9984	2022-09-09	14:52:15.207	251.41128712	6033.870891	1662735135.207	0	899	2.3386385678	2.3806951902	571.60245781	584.07256482	1.9515786188	727.70470302	27.010828018	-1.1587878466	31.659337997	19.139282227	42.292057838	-71.133392761	2	53520.671823	47.8
9985	2022-09-09	14:52:16.095	251.41129741	6033.871138	1662735136.096	0	899	2.3383967043	2.3814603014	571.60245781	584.37361747	1.9976638545	727.70101666	27.010828018	-1.1608789962	31.659337997	19.138461246	42.292060678	-71.133390678	2	53521.593186	47.8
9986	2022-09-09	14:52:17.000	251.41130788	6033.871389	1662735137.001	0	899	2.3383967043	2.3814603014	573.46053698	586.2732112	1.9976638545	727.70672607	27.010828018	-1.2011067867	31.659337997	19.136400223	42.292062388	-71.133388408	2	53522.477512	47.752248804
9987	2022-09-09	14:52:17.848	251.41131769	6033.871624	1662735137.848	0	899	2.3376375083	2.3834249018	573.46053698	587.09138686	2.1222664268	727.71059433	27.010828018	-1.1655355873	31.659337997	19.122758512	42.292065	-71.133386156	2	53523.306205	47.7
9988	2022-09-09	14:52:18.760	251.41132825	6033.871878	1662735138.761	0	899	2.3376375083	2.3834249018	574.15564293	587.8030151	2.1222664268	727.71106604	27.010828018	-1.3028405723	31.659337997	19.10325068	42.292063825	-71.133385	2	53524.234995	47.7
9989	2022-09-09	14:52:19.670	251.41133877	6033.872131	1662735139.67	0	899	2.3376103918	2.3827525745	574.15903102	587.61355029	2.0929510026	727.70578144	27.011539421	-1.4220365507	31.659337997	19.094350853	42.292059514	-71.133384757	2	53525.145911	47.7
9990	2022-09-09	14:52:20.562	251.4113491	6033.872378	1662735140.562	0	899	2.3376990933	2.3828437275	573.90896918	587.35784956	2.0929845943	727.71273824	27.015710831	-1.1699334778	31.659337997	19.133908152	42.29205675	-71.133383375	2	53525.974907	47.7
9991	2022-09-09	14:52:21.460	251.41135949	6033.872628	1662735141.46	0	899	2.3379174818	2.3802003038	573.90896918	586.50088782	1.9624830434	727.69510595	27.015710831	-1.202141592	31.659337997	19.132371814	42.292056667	-71.133380334	2	53526.899793	47.7
9992	2022-09-09	14:52:22.355	251.41136986	6033.872877	1662735142.356	0	899	2.3379174818	2.3802003038	574.03758046	586.63232091	1.9624830434	727.70933765	27.015710831	-1.2203475947	31.659337997	19.130609512	42.292055373	-71.133377412	2	53527.776482	47.7
9993	2022-09-09	14:52:23.233	251.41138001	6033.87312	1662735143.233	0	899	2.3396909011	2.3816608788	574.03758046	586.52927296	1.9467683215	727.70562178	27.015710831	-1.200363006	31.659337997	19.130927067	42.292056079	-71.133375587	2	53528.647648	47.7
9994	2022-09-09	14:52:24.141	251.41139052	6033.873373	1662735144.141	0	899	2.3396909011	2.3816608788	573.1165905	585.58824123	1.9467683215	727.69737759	27.015710831	-1.176692009	31.659337997	19.13820076	42.292056667	-71.133371102	2	53529.584648	47.641535226
9995	2022-09-09	14:52:24.997	251.41140044	6033.873611	1662735144.998	0	899	2.3424954012	2.3861657197	573.13538041	586.09909877	2.0218140568	727.70398636	27.019663362	-1.4166685722	31.659337997	19.119427788	42.292058945	-71.133365296	2	53530.455621	47.6
9996	2022-09-09	14:52:25.819	251.41140994	6033.873839	1662735145.819	0	899	2.3425145733	2.3861854032	572.89901181	585.85742963	2.0218210563	727.69798511	27.020563126	-1.3524570576	31.659337997	19.123868071	42.292061196	-71.133361196	2	53531.282563	47.6
9997	2022-09-09	14:52:26.654	251.41141961	6033.874071	1662735146.654	0	899	2.341740168	2.3845548236	572.89901181	585.60662243	1.9835383322	727.6925639	27.020563126	-1.1857033392	31.659337997	19.136039734	42.29206	-71.1333595	2	53532.149901	47.6
9998	2022-09-09	14:52:27.526	251.4114297	6033.874313	1662735147.526	0	899	2.341740168	2.3845548236	573.64223277	586.36632895	1.9835383322	727.70380002	27.020563126	-1.1707742577	31.659337997	19.12554679	42.292059984	-71.13335665	2	53533.009718	47.600971817
9999	2022-09-09	14:52:28.375	251.41143953	6033.874549	1662735148.375	0	899	2.3372561156	2.3810288098	573.64223277	586.67722062	2.0309259231	727.70264884	27.020563126	-1.1555324793	31.659337997	19.104351044	42.292058609	-71.133355275	2	53533.834791	47.683479106
10000	2022-09-09	14:52:29.256	251.41144973	6033.874794	1662735149.257	0	899	2.3372922729	2.3810659361	573.30238776	586.32974043	2.0309392128	727.70478548	27.022263824	-1.1610837591	31.659337997	19.125227606	42.292055798	-71.133356268	2	53534.760684	47.7
10001	2022-09-09	14:52:30.119	251.41145972	6033.875033	1662735150.12	0	899	2.3418194182	2.3846716406	573.31824572	586.04592402	1.9851814942	727.71214001	27.025598526	-1.1842697598	31.659337997	19.138029099	42.292052899	-71.133357717	2	53535.630178	47.7
10002	2022-09-09	14:52:31.009	251.41147001	6033.87528	1662735151.009	0	899	2.3418194182	2.3846716406	573.37077899	586.09962354	1.9851814942	727.71185303	27.025598526	-1.2011067867	31.659337997	19.135320663	42.292048485	-71.133357538	2	53536.477252	47.747725162
10003	2022-09-09	14:52:31.927	251.41148065	6033.875536	1662735151.928	0	899	2.3403687104	2.3872430582	573.37077899	587.30803634	2.1691723197	727.70896134	27.025598526	-1.2033057765	31.659337997	19.11002149	42.292043189	-71.133356667	2	53537.362157	47.8
10004	2022-09-09	14:52:32.878	251.41149166	6033.8758	1662735152.879	0	899	2.3403687104	2.3872430582	571.53844129	585.43115894	2.1691723197	727.71351149	27.025598526	-1.2314824916	31.659337997	19.114247063	42.292041117	-71.133356108	2	53538.335057	47.833505688
10005	2022-09-09	14:52:33.812	251.41150247	6033.876059	1662735153.813	0	899	2.34174531	2.3874724471	571.53844129	585.08175619	2.1158803154	727.70628913	27.025598526	-1.2119937835	31.659337997	19.127996647	42.29204432	-71.133354013	2	53539.296033	47.870396745
10006	2022-09-09	14:52:34.703	251.41151277	6033.876306	1662735154.703	0	899	2.34178204	2.3875102036	573.13928187	586.72062292	2.1158943537	727.70467473	27.02732287	-1.3206693281	31.659337997	19.127476863	42.292046667	-71.133350404	2	53540.189474	47.8
10007	2022-09-09	14:52:35.621	251.41152339	6033.876561	1662735155.621	0	899	2.3403208364	2.384449217	573.15400713	586.26688613	2.0444917711	727.70291198	27.030420303	-1.512473764	31.659337997	19.128902738	42.292046911	-71.133345	2	53541.073423	47.8
10008	2022-09-09	14:52:36.480	251.41153333	6033.8768	1662735156.48	0	899	2.3403208364	2.384449217	575.01397533	588.16940753	2.0444917711	727.719769	27.030420303	-1.3430899903	31.659337997	19.108836749	42.292049872	-71.133345	2	53541.961737	47.8
10009	2022-09-09	14:52:37.377	251.41154372	6033.877049	1662735157.377	0	899	2.3387556043	2.3827567824	575.01397533	588.14015051	2.0400464003	727.70762018	27.030420303	-1.6587685844	31.659337997	19.089176014	42.292052964	-71.133343518	2	53542.889349	47.8
10010	2022-09-09	14:52:38.298	251.41155438	6033.877305	1662735158.298	0	899	2.3387556043	2.3827567824	574.18206037	587.28924494	2.0400464003	727.69456674	27.030420303	-1.1652984619	31.659337997	19.106870651	42.292060023	-71.13333932	2	53543.802761	47.8
10011	2022-09-09	14:52:39.256	251.41156546	6033.877571	1662735159.256	0	899	2.3399589434	2.383104242	574.18726379	587.031994	2.0000732129	727.70282953	27.031512873	-1.3351996324	31.659337997	19.098061454	42.292065404	-71.133335842	2	53544.747535	47.8
10012	2022-09-09	14:52:40.155	251.41157588	6033.877821	1662735160.156	0	899	2.3400389669	2.3831863767	574.47734496	587.32875444	2.0001021469	727.6965332	27.035272598	-1.1539047956	31.659337997	19.09570694	42.29206885	-71.133332816	2	53545.655137	47.8
10013	2022-09-09	14:52:41.039	251.4115861	6033.878066	1662735161.039	0	899	2.339838176	2.3832817077	574.47734496	587.41841167	2.0137483582	727.69884243	27.035272598	-1.4326971059	31.659337997	19.098030621	42.292070894	-71.133329878	2	53546.536489	47.746351085
10014	2022-09-09	14:52:41.980	251.41159699	6033.878328	1662735161.98	0	899	2.339838176	2.3832817077	574.33043083	587.26818806	2.0137483582	727.69384766	27.035272598	-1.4794355631	31.659337997	19.088504791	42.292071667	-71.133323894	2	53547.443921	47.611215834
10015	2022-09-09	14:52:42.862	251.41160721	6033.878573	1662735162.863	0	899	2.3415267485	2.3850430114	574.33043083	587.28055019	2.0156300826	727.68244015	27.035272598	-1.5473659117	31.659337997	19.085891724	42.292073687	-71.133317323	2	53548.302999	47.5
10016	2022-09-09	14:52:43.727	251.41161722	6033.878813	1662735163.728	0	899	2.3415267485	2.3850430114	574.73739024	587.69668581	2.0156300826	727.69568114	27.035272598	-1.5328787202	31.659337997	19.087148414	42.292079275	-71.133314372	2	53549.188363	47.5
10017	2022-09-09	14:52:44.618	251.41162752	6033.879061	1662735164.618	0	899	2.3372101383	2.3812032925	574.74374985	587.87006262	2.0410050629	727.69611525	27.036606681	-1.4433254217	31.659337997	19.100305456	42.292083659	-71.13331145	2	53550.065049	47.5
10018	2022-09-09	14:52:45.517	251.41163794	6033.879311	1662735165.518	0	899	2.3372862298	2.3812814336	572.30637165	585.37720236	2.041033172	727.68865967	27.040185928	-1.2678406239	31.659337997	19.130998611	42.292088028	-71.133308537	2	53550.938835	47.5
10019	2022-09-09	14:52:46.487	251.41164917	6033.87958	1662735166.488	0	899	2.3424713101	2.3865209277	572.30637165	585.3643499	2.0390710078	727.68594502	27.040185928	-1.239512922	31.659337997	19.129606247	42.292089897	-71.133309897	2	53551.937952	47.5
10020	2022-09-09	14:52:47.332	251.41165895	6033.879815	1662735167.333	0	899	2.3424713101	2.3865209277	575.69012812	588.82531156	2.0390710078	727.68784075	27.040185928	-1.2307279868	31.659337997	19.130941391	42.29209129	-71.133307419	2	53552.774162	47.577416174
10021	2022-09-09	14:52:48.194	251.41166892	6033.880054	1662735168.195	0	899	2.3376218063	2.381201568	575.69012812	588.71172212	2.0218277139	727.70291683	27.040185928	-1.1854339412	31.659337997	19.12531283	42.292089448	-71.133304448	2	53553.665615	47.6
10022	2022-09-09	14:52:49.082	251.4116792	6033.880301	1662735169.083	0	899	2.3376218063	2.381201568	573.46230594	586.43350861	2.0218277139	727.69911164	27.040185928	-1.179591602	31.659337997	19.128714189	42.292085434	-71.133298501	2	53554.579858	47.6
10023	2022-09-09	14:52:50.000	251.41168983	6033.880556	1662735170.001	0	899	2.3438053524	2.3866860901	573.48276254	586.2117615	1.9848258217	727.68835894	27.044486684	-1.1578607788	31.659337997	19.134891396	42.292080989	-71.133293437	2	53555.468895	47.646889508
10024	2022-09-09	14:52:50.907	251.41170031	6033.880808	1662735170.907	0	899	2.3438177609	2.3866988235	575.29951102	588.06886368	1.984830267	727.69108369	27.045068741	-1.173350421	31.659337997	19.135527263	42.292077144	-71.133291667	2	53556.356838	47.735683761
10025	2022-09-09	14:52:51.805	251.41171071	6033.881057	1662735171.805	0	899	2.3391030609	2.3834631095	575.29951102	588.53776444	2.0560753837	727.69753968	27.045068741	-1.1913192998	31.659337997	19.134897232	42.292076438	-71.133291187	2	53557.287658	47.828765792
10026	2022-09-09	14:52:52.726	251.41172138	6033.881313	1662735172.727	0	899	2.3391030609	2.3834631095	573.93619363	587.14307568	2.0560753837	727.69944874	27.045068741	-1.2074665344	31.659337997	19.135546943	42.29208	-71.133289689	2	53558.186391	47.918639053
10027	2022-09-09	14:52:53.673	251.41173233	6033.881576	1662735173.673	0	899	2.3395728838	2.3851365211	573.93619363	587.50013461	2.1103796909	727.6932462	27.045068741	-1.183245741	31.659337997	19.138239172	42.29208	-71.133287902	2	53559.129274	48
10028	2022-09-09	14:52:54.634	251.41174346	6033.881843	1662735174.635	0	899	2.3395898717	2.3851539826	573.98725626	587.55244667	2.1103861735	727.70068885	27.045867048	-1.1495716311	31.659337997	19.135944531	42.29208	-71.133284275	2	53560.14497	48.014497041
10029	2022-09-09	14:52:55.522	251.41175373	6033.882089	1662735175.522	0	899	2.3395443107	2.3837667286	574.00641134	587.17127321	2.0494351701	727.69770459	27.049890518	-1.1598549221	31.659337997	19.127939654	42.29208	-71.133279967	2	53561.019724	48.1
10030	2022-09-09	14:52:56.426	251.41176419	6033.882341	1662735176.426	0	899	2.3395443107	2.3837667286	575.69540181	588.89900075	2.0494351701	727.69429713	27.049890518	-1.1693621282	31.659337997	19.137571726	42.29208	-71.133278481	2	53561.911243	48.1
10031	2022-09-09	14:52:57.301	251.41177432	6033.882584	1662735177.301	0	899	2.3418226487	2.3884523254	575.69540181	589.60713812	2.1567573295	727.6963117	27.049890518	-1.1506495476	31.659337997	19.139640808	42.29207873	-71.133279604	2	53562.762136	48.176213592
10032	2022-09-09	14:52:58.187	251.41178458	6033.88283	1662735178.188	0	899	2.3418226487	2.3884523254	574.91321099	588.80604558	2.1567573295	727.67639443	27.049890518	-1.491303511	31.659337997	19.094624273	42.292077208	-71.13328	2	53563.675079	48.2
10033	2022-09-09	14:52:59.038	251.41179442	6033.883066	1662735179.038	0	899	2.337041348	2.3805757325	574.91321099	587.90687771	2.020253466	727.68834115	27.049890518	-1.317403236	31.659337997	19.116832266	42.292076667	-71.133280875	2	53564.525243	48.252524272
10034	2022-09-09	14:52:59.878	251.41180416	6033.8833	1662735179.879	0	899	2.3371319566	2.3806687563	575.04730082	588.04421611	2.020286602	727.69232946	27.054153076	-1.1492374512	31.659337997	19.136325962	42.292077273	-71.133281667	2	53565.364012	48.3
10035	2022-09-09	14:53:00.785	251.41181464	6033.883551	1662735180.785	0	899	2.3390960002	2.3831739747	575.05040467	588.19849153	2.0432491939	727.68257838	27.054803848	-1.1538725176	31.659337997	19.137471193	42.292078333	-71.133282152	2	53566.291291	48.3
10036	2022-09-09	14:53:01.720	251.41182547	6033.883811	1662735181.721	0	899	2.3390960002	2.3831739747	574.30409267	587.43511568	2.0432491939	727.68776273	27.054803848	-1.1719599804	31.659337997	19.138983809	42.292077964	-71.133283703	2	53567.221574	48.3
10037	2022-09-09	14:53:02.598	251.41183564	6033.884055	1662735182.599	0	899	2.3441790343	2.3897566805	574.30409267	587.85413214	2.1069472526	727.69010834	27.054803848	-1.183375091	31.659337997	19.139282227	42.292075781	-71.133285506	2	53568.075937	48.3
10038	2022-09-09	14:53:03.476	251.4118458	6033.884299	1662735183.477	0	899	2.3441790343	2.3897566805	574.77531601	588.33647345	2.1069472526	727.6906423	27.054803848	-1.1464672365	31.659337997	19.139282227	42.292065679	-71.133291279	2	53568.941815	48.3
10039	2022-09-09	14:53:04.375	251.41185619	6033.884549	1662735184.375	0	899	2.3432258492	2.3887824997	574.77531601	588.33573734	2.1068355218	727.7054213	27.054803848	-1.1587878466	31.659337997	19.139282227	42.292059125	-71.133296073	2	53569.881303	48.388130252
10040	2022-09-09	14:53:05.240	251.4118662	6033.884789	1662735185.24	0	899	2.3433197678	2.3888790318	574.19448658	587.74143979	2.1068712465	727.70365653	27.059210506	-1.1510052563	31.659337997	19.138293866	42.292059533	-71.133299065	2	53570.719617	48.4
10041	2022-09-09	14:53:06.128	251.41187649	6033.885036	1662735186.129	0	899	2.3386747355	2.3839797147	574.1964635	587.69441044	2.0994176039	727.69159623	27.059625626	-1.1473941803	31.659337997	19.13820076	42.29206	-71.133303858	2	53571.578641	48.457864078
10042	2022-09-09	14:53:07.075	251.41188745	6033.885299	1662735187.076	0	899	2.3386747355	2.3839797147	573.74970997	587.23715484	2.0994176039	727.68224168	27.059625626	-1.261491665	31.659337997	19.133706112	42.292057507	-71.133310821	2	53572.498542	48.549854227
10043	2022-09-09	14:53:07.996	251.4118981	6033.885554	1662735187.996	0	899	2.3394217832	2.383814129	573.74970997	586.96014424	2.0572693676	727.68717704	27.059625626	-1.2323340446	31.659337997	19.134206683	42.29205226	-71.133318425	2	53573.410987	48.641098678
10044	2022-09-09	14:53:08.917	251.41190876	6033.88581	1662735188.917	0	899	2.3394217832	2.383814129	574.32850942	587.55227039	2.0572693676	727.67425537	27.059625626	-1.2352875471	31.659337997	19.130638123	42.292044142	-71.133326327	2	53574.359244	48.7
10045	2022-09-09	14:53:09.832	251.41191936	6033.886065	1662735189.833	0	899	2.3389937331	2.3813077296	574.34504117	586.95002894	1.9630166282	727.68052623	27.063096141	-1.1788693809	31.659337997	19.135412254	42.292037178	-71.133332178	2	53575.306613	48.730661323
10046	2022-09-09	14:53:10.671	251.41192907	6033.886298	1662735190.672	0	899	2.3390231287	2.381337886	575.01532171	587.63508851	1.9630270657	727.6797934	27.064477921	-1.2287769318	31.659337997	19.135679245	42.292039037	-71.133334037	2	53576.14067	48.828133971
10047	2022-09-09	14:53:11.532	251.41193903	6033.886537	1662735191.532	0	899	2.334228924	2.3781896389	575.01532171	588.15494124	2.0420845428	727.68515601	27.064477921	-1.2210806111	31.659337997	19.13280789	42.292043152	-71.133338152	2	53576.963636	48.992727273
10048	2022-09-09	14:53:12.483	251.41195003	6033.886801	1662735192.483	0	899	2.334228924	2.3781896389	577.05096015	590.23709585	2.0420845428	727.68965321	27.064477921	-1.150584873	31.659337997	19.139053269	42.29204653	-71.133343129	2	53577.959034	49.095903361
10049	2022-09-09	14:53:13.369	251.4119603	6033.887047	1662735193.37	0	899	2.3409004772	2.3855393743	577.05096015	590.40301823	2.0671991693	727.6883941	27.064477921	-1.1542713247	31.659337997	19.138480079	42.292049331	-71.133345997	2	53578.799246	49.179924599
10050	2022-09-09	14:53:14.263	251.41197064	6033.887295	1662735194.263	0	899	2.3409004772	2.3855393743	574.84554866	588.14657696	2.0671991693	727.69358088	27.064477921	-1.1555324793	31.659337997	19.13820076	42.292051154	-71.133346667	2	53579.692464	49.2
10051	2022-09-09	14:53:15.161	251.41198104	6033.887545	1662735195.162	0	899	2.33560217	2.3796373513	574.86204494	588.01273432	2.0442992346	727.68529505	27.067937927	-1.1543790876	31.659337997	19.135904451	42.292052695	-71.133346667	2	53580.616736	49.2
10052	2022-09-09	14:53:16.028	251.41199106	6033.887786	1662735196.028	0	899	2.3356323941	2.3796683908	575.00965089	588.1637906	2.0443104271	727.68389003	27.069360733	-1.1679177095	31.659337997	19.13573524	42.292054173	-71.133345827	2	53581.504073	49.2
10053	2022-09-09	14:53:16.894	251.4120011	6033.888026	1662735196.895	0	899	2.3411747622	2.3850794104	575.00965089	588.09323155	2.0335886666	727.6807542	27.069360733	-1.3742740723	31.659337997	19.119432235	42.292053732	-71.133346268	2	53582.38038	49.2
10054	2022-09-09	14:53:17.756	251.41201106	6033.888266	1662735197.756	0	899	2.3411747622	2.3850794104	574.61748762	587.69214512	2.0335886666	727.68963623	27.069360733	-1.1473941803	31.659337997	19.139282227	42.292050906	-71.133349474	2	53583.228087	49.222808671
10055	2022-09-09	14:53:18.648	251.41202139	6033.888513	1662735198.648	0	899	2.3413655579	2.3844112977	574.61748762	587.43433188	1.9943641572	727.68051774	27.069360733	-1.1484182047	31.659337997	19.139100788	42.292048723	-71.133353203	2	53584.077991	49.3
10056	2022-09-09	14:53:19.528	251.41203157	6033.888758	1662735199.528	0	899	2.341409904	2.3844568105	573.05894544	585.84113112	1.9943801389	727.68698504	27.071443204	-1.170019689	31.659337997	19.136313988	42.292053585	-71.133351611	2	53585.016765	49.3
10057	2022-09-09	14:53:20.417	251.41204186	6033.889005	1662735200.417	0	899	2.3377349116	2.3810497122	573.07240022	585.95504194	2.0096633431	727.67888515	27.074274063	-1.1854123493	31.659337997	19.134964229	42.292066736	-71.133348688	2	53585.893491	49.3
10058	2022-09-09	14:53:21.286	251.41205193	6033.889246	1662735201.287	0	899	2.3377349116	2.3810497122	574.91744424	587.84156246	2.0096633431	727.68094296	27.074274063	-1.1555324793	31.659337997	19.140001297	42.292073343	-71.133349586	2	53586.751479	49.375147929
10059	2022-09-09	14:53:22.207	251.41206258	6033.889502	1662735202.207	0	899	2.3373649076	2.3813467306	574.91744424	588.04345602	2.0403564547	727.68526433	27.074274063	-1.429366351	31.659337997	19.120359648	42.292078347	-71.13335	2	53587.669339	49.4
10060	2022-09-09	14:53:23.176	251.4120738	6033.889771	1662735203.176	0	899	2.3373649076	2.3813467306	574.33845522	587.45124803	2.0403564547	727.68050804	27.074274063	-1.3074863312	31.659337997	19.124635772	42.292081083	-71.13335	2	53588.650051	49.4
10061	2022-09-09	14:53:24.105	251.41208456	6033.890029	1662735204.106	0	899	2.3395828593	2.3835906504	574.33845522	587.44653327	2.0396392066	727.68626596	27.074274063	-1.1829870371	31.659337997	19.135034435	42.29208439	-71.133351815	2	53589.54461	49.454460967
10062	2022-09-09	14:53:25.019	251.41209514	6033.890283	1662735205.02	0	899	2.3396578638	2.3836676739	575.66851717	588.80713339	2.0396668723	727.69568033	27.077798944	-1.1693621771	31.659337997	19.137361526	42.292091952	-71.133351823	2	53590.452991	49.545299145
10063	2022-09-09	14:53:25.913	251.41210547	6033.890531	1662735205.913	0	899	2.3416170563	2.3870525056	575.67543754	589.23015907	2.1027532366	727.66983416	27.079248428	-1.2014409706	31.659337997	19.135762739	42.292098333	-71.133350626	2	53591.37574	49.637573964
10064	2022-09-09	14:53:26.789	251.41211561	6033.890775	1662735206.789	0	899	2.3416170563	2.3870525056	575.49796036	589.04850305	2.1027532366	727.67977077	27.079248428	-1.1683166185	31.659337997	19.137153322	42.292100271	-71.133352054	2	53592.232536	49.723253589
10065	2022-09-09	14:53:27.688	251.41212603	6033.891025	1662735207.689	0	899	2.3400548426	2.3828349839	575.49796036	588.26211037	1.9833698233	727.6882684	27.079248428	-1.1529023884	31.659337997	19.137701805	42.292106838	-71.133353676	2	53593.102941	49.789705882
10066	2022-09-09	14:53:28.586	251.41213642	6033.891274	1662735208.587	0	899	2.3400548426	2.3828349839	574.27513567	587.01216427	1.9833698233	727.67273232	27.079248428	-1.1491188466	31.659337997	19.134832635	42.292108547	-71.133356524	2	53594.042718	49.704271845
10067	2022-09-09	14:53:29.499	251.41214698	6033.891528	1662735209.499	0	899	2.3412987375	2.3860401325	574.28471718	587.60112767	2.071510942	727.67037257	27.081260163	-1.1473941803	31.659337997	19.136583568	42.292112974	-71.133353573	2	53594.928155	49.792815534
10068	2022-09-09	14:53:30.440	251.41215787	6033.891789	1662735210.44	0	899	2.3413585739	2.3861016054	575.90206444	589.25612544	2.0715333421	727.67597567	27.084070206	-1.2064101207	31.659337997	19.132670497	42.292120247	-71.133349185	2	53595.829665	49.8
10069	2022-09-09	14:53:31.322	251.41216808	6033.892034	1662735211.322	0	899	2.3384812034	2.382258746	575.90206444	588.98297473	2.0301022106	727.68719482	27.084070206	-1.5038504601	31.659337997	19.093906403	42.292127635	-71.133344752	2	53596.716175	49.871617497
10070	2022-09-09	14:53:32.154	251.41217772	6033.892265	1662735212.155	0	899	2.3384812034	2.382258746	574.29126394	587.33558687	2.0301022106	727.68631082	27.084070206	-1.2439863627	31.659337997	19.130574523	42.292131881	-71.133342393	2	53597.564155	49.9
10071	2022-09-09	14:53:33.036	251.41218793	6033.89251	1662735213.037	0	899	2.3416705886	2.3850218971	574.29126394	587.19042855	2.0080073354	727.68132777	27.084070206	-1.3411713096	31.659337997	19.132745061	42.292134103	-71.133340127	2	53598.461851	49.946185148
10072	2022-09-09	14:53:34.009	251.41219919	6033.892781	1662735214.01	0	899	2.3416705886	2.3850218971	576.41980589	589.36677971	2.0080073354	727.67647891	27.084070206	-1.1662470284	31.659337997	19.12424282	42.29213573	-71.133336874	2	53599.43787	50.043786982
10073	2022-09-09	14:53:34.895	251.41220944	6033.893027	1662735214.896	0	899	2.3391296811	2.3849750668	576.43270987	590.1428442	2.123573234	727.680466	27.086769496	-1.2953382691	31.659337997	19.107729905	42.292136139	-71.133335527	2	53600.316316	50.131631632
10074	2022-09-09	14:53:35.812	251.41222006	6033.893281	1662735215.813	0	899	2.3391754834	2.3850221541	574.85330469	588.52598972	2.1235908281	727.67978047	27.088922501	-1.3638075069	31.659337997	19.102580746	42.292134583	-71.133337083	2	53601.25	50.25
10075	2022-09-09	14:53:36.714	251.4122305	6033.893532	1662735216.715	0	899	2.3396789766	2.381918241	574.85330469	587.44337879	1.9590474316	727.67336046	27.088922501	-1.1980671219	31.659337997	19.135002338	42.292133333	-71.133338333	2	53602.200401	50.42004008
10076	2022-09-09	14:53:37.605	251.41224081	6033.893779	1662735217.606	0	899	2.3396789766	2.381918241	576.43988557	589.06470796	1.9590474316	727.66668701	27.088922501	-1.2173833847	31.659337997	19.134239197	42.292133494	-71.133338814	2	53603.096174	50.509617373
10077	2022-09-09	14:53:38.482	251.41225095	6033.894023	1662735218.482	0	899	2.3416408671	2.3852811951	576.43988557	589.4741327	2.021174809	727.6707315	27.088922501	-1.1754632091	31.659337997	19.136731394	42.292134997	-71.13334334	2	53604.001885	50.6
10078	2022-09-09	14:53:39.351	251.41226102	6033.894264	1662735219.352	0	899	2.3416673801	2.3853084152	576.66752836	589.70698674	2.021184492	727.67184024	27.090167456	-1.1696101119	31.659337997	19.137935765	42.29213363	-71.133346073	2	53604.821866	50.6
10079	2022-09-09	14:53:40.226	251.41227113	6033.894507	1662735220.226	0	899	2.3405715678	2.3851788505	576.68405101	590.02001268	2.0660473662	727.67450194	27.093622208	-1.1815749407	31.659337997	19.13820076	42.292132134	-71.133345467	2	53605.719538	50.6
10080	2022-09-09	14:53:41.091	251.41228115	6033.894748	1662735221.091	0	899	2.3405715678	2.3851788505	575.22275398	588.52492279	2.0660473662	727.65525969	27.093622208	-1.1991233913	31.659337997	19.107139777	42.292131667	-71.133343986	2	53606.608342	50.6
10081	2022-09-09	14:53:41.987	251.41229153	6033.894997	1662735221.988	0	899	2.3381072271	2.3810837072	575.22275398	588.05029551	1.9939379296	727.66176984	27.093622208	-1.2212099176	31.659337997	19.125513115	42.292131667	-71.133342492	2	53607.504931	50.6
10082	2022-09-09	14:53:42.898	251.41230206	6033.895249	1662735222.898	0	899	2.3381072271	2.3810837072	577.32701604	590.20148288	1.9939379296	727.66893399	27.093622208	-1.221242266	31.659337997	19.13628563	42.292131667	-71.133341667	2	53608.408818	50.6
10083	2022-09-09	14:53:43.831	251.41231286	6033.895509	1662735223.831	0	899	2.3420405339	2.387378374	577.32701604	590.88884104	2.0979494781	727.67150758	27.093622208	-1.1833858814	31.659337997	19.137528123	42.292132239	-71.133342239	2	53609.343687	50.6
10084	2022-09-09	14:53:44.742	251.4123234	6033.895762	1662735224.742	0	899	2.3420876624	2.3874268083	575.25638121	588.76968328	2.0979673415	727.67093118	27.095834833	-1.1797856321	31.659337997	19.136254405	42.292133724	-71.133343724	2	53610.234432	50.623443223
10085	2022-09-09	14:53:45.595	251.41233329	6033.895999	1662735225.596	0	899	2.3379715898	2.3810357672	575.26926586	588.12487204	1.9980469607	727.67564139	27.098535538	-1.1788585968	31.659337997	19.134079068	42.292135	-71.133344968	2	53611.018908	50.701890756
10086	2022-09-09	14:53:46.473	251.41234345	6033.896243	1662735226.474	0	899	2.3379715898	2.3810357672	574.11892774	586.94882719	1.9980469607	727.67051404	27.098535538	-1.1683920693	31.659337997	19.1368148	42.292135	-71.133343431	2	53611.941176	50.794117647
10087	2022-09-09	14:53:47.411	251.41235429	6033.896503	1662735227.411	0	899	2.3394849369	2.3834310801	574.11892774	587.20411786	2.0369183581	727.65536034	27.098535538	-1.1604586105	31.659337997	19.136151522	42.292141074	-71.133340296	2	53612.911065	50.8
10088	2022-09-09	14:53:48.336	251.41236501	6033.89676	1662735228.337	0	899	2.3394849369	2.3834310801	576.98354971	590.13402965	2.0369183581	727.65003452	27.098535538	-1.1522772312	31.659337997	19.135679245	42.292144306	-71.13333868	2	53613.791706	50.879170594
10089	2022-09-09	14:53:49.201	251.41237502	6033.897001	1662735229.202	0	899	2.3413318605	2.3855037787	576.98827866	590.19622681	2.0456041899	727.66167	27.099523822	-1.1826313079	31.659337997	19.127934146	42.292146167	-71.133337167	2	53614.7	50.97
10090	2022-09-09	14:53:50.118	251.41238563	6033.897255	1662735230.118	0	899	2.3414167367	2.3855909465	573.60702694	586.73778024	2.0456355686	727.65209961	27.103509903	-1.188085556	31.659337997	19.129919052	42.292145647	-71.133336667	2	53615.611855	51
10091	2022-09-09	14:53:51.010	251.41239596	6033.897503	1662735231.011	0	899	2.3381171886	2.3829797688	573.60702694	586.9621145	2.0797893359	727.66916116	27.103509903	-1.2993050016	31.659337997	19.1091456	42.292145	-71.133338244	2	53616.473275	51.047327502
10092	2022-09-09	14:53:51.956	251.4124069	6033.897766	1662735231.956	0	899	2.3381171886	2.3829797688	574.60412441	587.98242703	2.0797893359	727.67904602	27.103509903	-1.4287519715	31.659337997	19.090055175	42.292145683	-71.13334	2	53617.409969	51.1
10093	2022-09-09	14:53:52.871	251.4124175	6033.89802	1662735232.872	0	899	2.3373343429	2.3801415198	574.60412441	587.37143448	1.9868691299	727.67267169	27.103509903	-1.518208259	31.659337997	19.086365845	42.292145562	-71.133340552	2	53618.331361	51.1
10094	2022-09-09	14:53:53.730	251.41242744	6033.898259	1662735233.731	0	899	2.3373343429	2.3801415198	573.70534435	586.45268414	1.9868691299	727.67401891	27.103509903	-1.2801396294	31.659337997	19.105135204	42.29214365	-71.133341667	2	53619.190126	51.119012605
10095	2022-09-09	14:53:54.673	251.41243834	6033.89852	1662735234.673	0	899	2.334597233	2.3782094514	573.71526586	586.71878335	2.0258791379	727.66526178	27.105595203	-1.4003704478	31.659337997	19.093454475	42.292145277	-71.133341667	2	53620.166181	51.2
10096	2022-09-09	14:53:55.595	251.41244903	6033.898777	1662735235.596	0	899	2.3346527405	2.3782664429	576.35736749	589.42090383	2.0258995204	727.65254666	27.10820961	-1.6793352579	31.659337997	19.072114755	42.292146667	-71.133341667	2	53621.067218	51.2
10097	2022-09-09	14:53:56.503	251.41245953	6033.899029	1662735236.503	0	899	2.3412334827	2.3845322277	576.35736749	589.2896049	2.0059844715	727.66735799	27.10820961	-1.5494247675	31.659337997	19.066179276	42.292146667	-71.133341658	2	53622.005005	51.2
10098	2022-09-09	14:53:57.407	251.41247	6033.89928	1662735237.408	0	899	2.3412334827	2.3845322277	574.46019626	587.34986518	2.0059844715	727.67232286	27.10820961	-1.2752674692	31.659337997	19.123296005	42.292146667	-71.133340148	2	53622.910911	51.2
10099	2022-09-09	14:53:58.299	251.41248031	6033.899528	1662735238.299	0	899	2.3401730135	2.3833349647	574.46019626	587.31483066	2.0006514795	727.66323347	27.10820961	-1.2417981625	31.659337997	19.129558563	42.292146667	-71.133338721	2	53623.767464	51.2
10100	2022-09-09	14:53:59.153	251.4124902	6033.899765	1662735239.153	0	899	2.3401730135	2.3833349647	574.22652034	587.0759258	2.0006514795	727.67331721	27.10820961	-1.2495591893	31.659337997	19.129558563	42.292147687	-71.133338333	2	53624.612224	51.2
10101	2022-09-09	14:54:00.003	251.41250005	6033.900001	1662735240.004	0	899	2.3364247283	2.3801764921	574.23906591	587.28601108	2.0306817175	727.65915867	27.110844025	-1.235460028	31.659337997	19.132949374	42.292146045	-71.133341384	2	53625.457594	51.245759369
10102	2022-09-09	14:54:00.842	251.41250975	6033.900234	1662735240.842	0	899	2.3364757438	2.3802288748	574.23646684	587.28347624	2.0307004807	727.66004509	27.11324501	-1.1928391717	31.659337997	19.130149563	42.292143333	-71.133345947	2	53626.284024	51.328402367
10103	2022-09-09	14:54:01.723	251.41251995	6033.900479	1662735241.724	0	899	2.3356528292	2.3794534008	574.23646684	587.30229829	2.0335648621	727.66701159	27.11324501	-1.1813593574	31.659337997	19.133476043	42.292143889	-71.133348889	2	53627.166667	51.416666667
10104	2022-09-09	14:54:02.584	251.41252991	6033.900718	1662735242.584	0	899	2.3356528292	2.3794534008	574.88145733	587.96196451	2.0335648621	727.67111105	27.11324501	-1.1705801929	31.659337997	19.137603924	42.292147044	-71.133351667	2	53628.075401	51.5
10105	2022-09-09	14:54:03.450	251.41253993	6033.900958	1662735243.45	0	899	2.3413969865	2.3846645575	574.88145733	587.7703519	2.0044289804	727.65927791	27.11324501	-1.1490218639	31.659337997	19.13820076	42.292151125	-71.133351667	2	53628.891612	51.5
10106	2022-09-09	14:54:04.321	251.41255001	6033.9012	1662735244.321	0	899	2.3414037427	2.3846714924	575.56554501	588.46979299	2.0044314279	727.65472048	27.113562312	-1.1837308202	31.659337997	19.138811794	42.292153013	-71.133350321	2	53629.807692	51.5
10107	2022-09-09	14:54:05.223	251.41256045	6033.901451	1662735245.223	0	899	2.3378175138	2.3814233717	575.58690037	588.61289125	2.022849993	727.64318848	27.11803627	-1.1457666159	31.659337997	19.139640808	42.292154578	-71.133348756	2	53630.746639	51.5
10108	2022-09-09	14:54:06.072	251.41257028	6033.901687	1662735246.072	0	899	2.3378175138	2.3814233717	576.85570253	589.91040742	2.022849993	727.65483568	27.11803627	-1.4052102589	31.659337997	19.101373458	42.292155	-71.133347385	2	53631.569274	51.556927427
10109	2022-09-09	14:54:06.996	251.41258098	6033.901944	1662735246.997	0	899	2.3395194803	2.3831143489	576.85570253	589.89757284	2.0209052203	727.64363189	27.11803627	-1.3453212242	31.659337997	19.11020745	42.292155	-71.133345847	2	53632.491597	51.6
10110	2022-09-09	14:54:07.894	251.41259137	6033.902193	1662735247.894	0	899	2.3395194803	2.3831143489	577.86662449	590.93135027	2.0209052203	727.6344459	27.11803627	-1.1506495476	31.659337997	19.138921738	42.292156379	-71.13334569	2	53633.413828	51.6
10111	2022-09-09	14:54:08.790	251.41260175	6033.902442	1662735248.791	0	899	2.342448645	2.3865254736	577.86662449	591.05977276	2.040326728	727.65902083	27.11803627	-1.1594237729	31.659337997	19.138745074	42.292158333	-71.133346177	2	53634.294062	51.6
10112	2022-09-09	14:54:09.750	251.41261286	6033.902709	1662735249.751	0	899	2.3424729781	2.3865504619	574.79664135	587.9197585	2.0403356972	727.65529931	27.119178557	-1.1720461664	31.659337997	19.137874149	42.292157958	-71.133345	2	53635.225427	51.6
10113	2022-09-09	14:54:10.676	251.41262356	6033.902966	1662735250.676	0	899	2.34218324	2.3858481372	574.81403532	587.81584214	2.0218321598	727.66286807	27.12282753	-1.1629377951	31.659337997	19.137922161	42.292155463	-71.133345903	2	53636.180505	51.581949458
10114	2022-09-09	14:54:11.582	251.41263406	6033.903217	1662735251.583	0	899	2.34218324	2.3858481372	575.60301181	588.6226646	2.0218321598	727.65211901	27.12282753	-1.1502399318	31.659337997	19.139010069	42.292150006	-71.133349995	2	53636.999097	51.500090253
10115	2022-09-09	14:54:12.470	251.41264434	6033.903464	1662735252.471	0	899	2.3385497166	2.383774294	575.60301181	589.11063781	2.0958724084	727.65656003	27.12282753	-1.1490218639	31.659337997	19.13820076	42.29215	-71.133354516	2	53637.903259	51.5
10116	2022-09-09	14:54:13.345	251.41265446	6033.903707	1662735253.345	0	899	2.3385497166	2.383774294	573.87289496	587.33992046	2.0958724084	727.65977508	27.12282753	-1.1503153637	31.659337997	19.136328678	42.292155122	-71.133357561	2	53638.768245	51.5
10117	2022-09-09	14:54:14.265	251.4126651	6033.903963	1662735254.265	0	899	2.3361439253	2.3821479447	573.88542859	587.59997967	2.1334501632	727.66127186	27.125461136	-1.1507681206	31.659337997	19.137182236	42.292160151	-71.133359495	2	53639.696846	51.5
10118	2022-09-09	14:54:15.168	251.41267557	6033.904214	1662735255.169	0	899	2.3361897633	2.3821950749	574.07271586	587.79185932	2.1334678787	727.66493356	27.12761879	-1.1522772312	31.659337997	19.137840271	42.292158533	-71.133364178	2	53640.62668	51.5
10119	2022-09-09	14:54:16.095	251.4126863	6033.904471	1662735256.096	0	899	2.3372937924	2.3811391761	574.07271586	587.13902161	2.0342042132	727.65746464	27.12761879	-1.1646085433	31.659337997	19.135951718	42.292160565	-71.133365692	2	53641.584711	51.5
10120	2022-09-09	14:54:17.016	251.41269694	6033.904727	1662735257.016	0	899	2.3372937924	2.3811391761	573.51380164	586.5673861	2.0342042132	727.64540393	27.12761879	-1.1572679542	31.659337997	19.124940417	42.292160779	-71.133365851	2	53642.510848	51.5
10121	2022-09-09	14:54:17.948	251.41270774	6033.904986	1662735257.949	0	899	2.3405001154	2.3828112626	573.51380164	586.09156454	1.9616458822	727.65372169	27.12761879	-1.1541527944	31.659337997	19.11223481	42.292156179	-71.133368821	2	53643.430966	51.5
10122	2022-09-09	14:54:18.809	251.41271771	6033.905225	1662735258.81	0	899	2.3405001154	2.3828112626	576.07825035	588.71225431	1.9616458822	727.64907978	27.12761879	-1.1604262583	31.659337997	19.110790051	42.292154253	-71.133371667	2	53644.275996	51.5
10123	2022-09-09	14:54:19.697	251.41272799	6033.905472	1662735259.698	0	899	2.3423094301	2.3878204016	576.09154533	589.67467031	2.1055710555	727.65936279	27.13040175	-1.1653846226	31.659337997	19.135819138	42.292157918	-71.133371166	2	53645.15021	51.484978992
10124	2022-09-09	14:54:20.630	251.41273877	6033.905731	1662735260.63	0	899	2.3423554574	2.387867709	576.01630722	589.59777385	2.1055885659	727.66729615	27.132562637	-1.1645869925	31.659337997	19.138466235	42.292165196	-71.133368137	2	53646.117703	51.4
10125	2022-09-09	14:54:21.525	251.41274913	6033.905979	1662735261.525	0	899	2.3384869967	2.3832898099	576.01630722	589.40742433	2.0767483968	727.66123184	27.132562637	-1.2089971936	31.659337997	19.136182823	42.292166624	-71.13336671	2	53646.974163	51.4
10126	2022-09-09	14:54:22.407	251.41275935	6033.906224	1662735262.408	0	899	2.3384869967	2.3832898099	574.83093296	588.19449271	2.0767483968	727.65344238	27.132562637	-1.1636707783	31.659337997	19.139640808	42.292173702	-71.13336526	2	53647.844181	51.4
10127	2022-09-09	14:54:23.239	251.41276897	6033.906455	1662735263.239	0	899	2.3391124677	2.3817122432	574.83093296	587.53146541	1.9759387407	727.66137291	27.132562637	-1.1636707783	31.659337997	19.139640808	42.29218312	-71.13336268	2	53648.695967	51.4
10128	2022-09-09	14:54:24.144	251.41277944	6033.906707	1662735264.144	0	899	2.3391124677	2.3817122432	576.44544338	589.18164743	1.9759387407	727.6442095	27.132562637	-1.2417981625	31.659337997	19.136400223	42.292190879	-71.133358507	2	53649.631851	51.4
10129	2022-09-09	14:54:25.006	251.41278942	6033.906946	1662735265.006	0	899	2.3409744757	2.3859403069	576.45911468	589.89513472	2.0819893646	727.65465217	27.135422599	-1.225489269	31.659337997	19.137248993	42.292196558	-71.133355054	2	53650.483748	51.4
10130	2022-09-09	14:54:25.885	251.41279961	6033.907191	1662735265.886	0	899	2.341016888	2.3859838853	577.11516126	590.56657787	2.0820053284	727.65000057	27.137414932	-1.2042866377	31.659337997	19.138109725	42.292200586	-71.133354505	2	53651.351603	51.36483971
10131	2022-09-09	14:54:26.727	251.41280935	6033.907424	1662735266.728	0	899	2.3418068214	2.3864988983	577.11516126	590.47948193	2.068829758	727.66522217	27.137414932	-1.1539047956	31.659337997	19.139640808	42.292202342	-71.133357004	2	53652.202639	51.3
10132	2022-09-09	14:54:27.631	251.41281981	6033.907676	1662735267.632	0	899	2.3418068214	2.3864988983	577.28438124	590.65262056	2.068829758	727.66609525	27.137414932	-1.1539047956	31.659337997	19.139640808	42.292205102	-71.133358232	2	53653.060988	51.293901157
10133	2022-09-09	14:54:28.486	251.41282971	6033.907913	1662735268.487	0	899	2.3381409249	2.3817098456	577.28438124	590.33586525	2.0208933956	727.65752648	27.137414932	-1.1453030749	31.659337997	19.137421551	42.2922066	-71.133356733	2	53653.960042	51.203995794
10134	2022-09-09	14:54:29.335	251.41283953	6033.908149	1662735269.335	0	899	2.3381484405	2.3817175616	574.71300224	587.70636953	2.0208961448	727.6739215	27.137768411	-1.1823726308	31.659337997	19.135795214	42.292202412	-71.133356667	2	53654.85084	51.2
10135	2022-09-09	14:54:30.259	251.41285023	6033.908406	1662735270.26	0	899	2.3350435437	2.3790346576	574.73444352	587.87215923	2.0427708158	727.66113483	27.142267227	-1.1718090773	31.659337997	19.138561249	42.29219792	-71.133360413	2	53655.749282	51.12507177
10136	2022-09-09	14:54:31.273	251.41286196	6033.908687	1662735271.273	0	899	2.3350435437	2.3790346576	576.49314661	589.67106408	2.0427708158	727.6734409	27.142267227	-1.1516304529	31.659337997	19.139248804	42.292196667	-71.133361667	2	53656.763988	51.023601221
10137	2022-09-09	14:54:32.213	251.41287284	6033.908948	1662735272.213	0	899	2.3388492354	2.3823390106	576.49314661	589.49901825	2.0166895842	727.65589228	27.142267227	-1.1750104593	31.659337997	19.136317613	42.292194408	-71.133365054	2	53657.677512	50.932248804
10138	2022-09-09	14:54:33.145	251.41288363	6033.909207	1662735273.146	0	899	2.3388492354	2.3823390106	578.59104506	591.64424596	2.0166895842	727.64757048	27.142267227	-1.1832026243	31.659337997	19.135320663	42.292190302	-71.133364646	2	53658.606307	50.9
10139	2022-09-09	14:54:34.009	251.41289363	6033.909447	1662735274.01	0	899	2.3386480312	2.3831023939	578.59104506	591.93606613	2.0607586905	727.64855593	27.142267227	-1.1819737771	31.659337997	19.13368916	42.292188333	-71.133362537	2	53659.477956	50.9
10140	2022-09-09	14:54:34.875	251.41290365	6033.909687	1662735274.875	0	899	2.3386936241	2.3831492272	575.2913206	588.56034657	2.0607756939	727.64336229	27.144411138	-1.2006325303	31.659337997	19.133970475	42.292188333	-71.13335997	2	53660.33925	50.9
10141	2022-09-09	14:54:35.743	251.41291369	6033.909929	1662735275.743	0	899	2.3381183487	2.3838899804	575.30380452	588.97091844	2.1211219659	727.63877171	27.147027969	-1.1975712366	31.659337997	19.136548743	42.292185513	-71.133356314	2	53661.211538	50.857692308
10142	2022-09-09	14:54:36.648	251.41292417	6033.91018	1662735276.648	0	899	2.3381183487	2.3838899804	575.55011413	589.22307948	2.1211219659	727.65353212	27.147027969	-1.1723911146	31.659337997	19.137121201	42.292175	-71.133354451	2	53662.164694	50.650591716
10143	2022-09-09	14:54:37.529	251.41293436	6033.910425	1662735277.529	0	899	2.339992761	2.3827837532	575.55011413	588.3190112	1.9839155502	727.64286309	27.147027969	-1.1458205087	31.659337997	19.137037707	42.292175454	-71.133351326	2	53663.034034	50.396596597
10144	2022-09-09	14:54:38.414	251.41294461	6033.910671	1662735278.414	0	899	2.339992761	2.3827837532	575.88870324	588.6651121	1.9839155502	727.64582107	27.147027969	-1.1570523117	31.659337997	19.135401126	42.292187266	-71.133342467	2	53663.91992	50.308008008
10145	2022-09-09	14:54:39.303	251.41295491	6033.910918	1662735279.304	0	899	2.3396698459	2.3843689751	575.89006703	589.2403621	2.0710045588	727.65461054	27.147313541	-1.1722724919	31.659337997	19.136911001	42.292193581	-71.133336419	2	53664.787172	50.3
10146	2022-09-09	14:54:40.153	251.41296473	6033.911154	1662735280.153	0	899	2.3397657062	2.3844674568	576.23862493	589.59723729	2.0710404719	727.66949463	27.151819229	-1.1539047956	31.659337997	19.139282227	42.292191847	-71.133330796	2	53665.630631	50.173873874
10147	2022-09-09	14:54:41.039	251.41297499	6033.9114	1662735281.039	0	899	2.3406112548	2.385827304	576.23862493	589.74665028	2.0936740111	727.66032763	27.151819229	-1.1484613774	31.659337997	19.139041105	42.292188218	-71.133327442	2	53666.534643	50.1
10148	2022-09-09	14:54:41.956	251.4129856	6033.911654	1662735281.956	0	899	2.3406112548	2.385827304	577.7061564	591.24858321	2.0936740111	727.65445734	27.151819229	-1.1681225789	31.659337997	19.136448374	42.29218522	-71.133323773	2	53667.434015	50.056598513
10149	2022-09-09	14:54:42.851	251.41299597	6033.911903	1662735282.852	0	899	2.3440914327	2.390446886	577.7061564	591.57055579	2.1422847139	727.65976619	27.151819229	-1.1670338263	31.659337997	19.136698325	42.292181849	-71.133319011	2	53668.296794	49.970320579
10150	2022-09-09	14:54:43.773	251.41300664	6033.912159	1662735283.774	0	899	2.3440914327	2.390446886	577.26242033	591.11617048	2.1422847139	727.66091899	27.151819229	-1.2976126426	31.659337997	19.119627302	42.292175368	-71.133314548	2	53669.254202	49.874579832
10151	2022-09-09	14:54:44.648	251.41301677	6033.912402	1662735284.649	0	899	2.3417499856	2.3843859556	577.27934025	590.03041431	1.9753999904	727.66253258	27.155354014	-1.2884503445	31.659337997	19.115425413	42.292166124	-71.133306977	2	53670.162722	49.783727811
10152	2022-09-09	14:54:45.538	251.41302706	6033.912649	1662735285.538	0	899	2.3417819393	2.3844187417	574.54338187	587.23409838	1.9754113991	727.65962593	27.15685463	-1.1869321762	31.659337997	19.128260972	42.2921632	-71.133299599	2	53671.04008	49.691983968
10153	2022-09-09	14:54:46.405	251.41303711	6033.912891	1662735286.406	0	899	2.3412798354	2.3854680119	574.54338187	587.7005169	2.046387797	727.64371273	27.15685463	-1.1564702988	31.659337997	19.136732064	42.292160301	-71.133290902	2	53671.90982	49.518036072
10154	2022-09-09	14:54:47.319	251.41304767	6033.913144	1662735287.319	0	899	2.3412798354	2.3854680119	576.66497736	589.87069727	2.046387797	727.64747913	27.15685463	-1.2211345339	31.659337997	19.136247433	42.29216	-71.133283023	2	53672.837233	49.416276704
10155	2022-09-09	14:54:48.233	251.41305826	6033.913398	1662735288.234	0	899	2.3418137614	2.3863128325	576.66497736	589.96093432	2.0600559891	727.65093469	27.15685463	-1.2104200377	31.659337997	19.136242443	42.292158814	-71.133280481	2	53673.711593	49.257681433
10156	2022-09-09	14:54:49.125	251.41306858	6033.913646	1662735289.125	0	899	2.3418137614	2.3863128325	576.41111317	589.70121688	2.0600559891	727.65435791	27.15685463	-1.1555324793	31.659337997	19.137840271	42.292156317	-71.13328	2	53674.604964	49.139503619
10157	2022-09-09	14:54:50.009	251.41307881	6033.913891	1662735290.009	0	899	2.3416624008	2.3842824495	576.42751867	589.15548274	1.9747480566	727.64789708	27.160286948	-1.1603184283	31.659337997	19.136251702	42.292153298	-71.133279149	2	53675.510682	48.997863683
10158	2022-09-09	14:54:50.882	251.41308892	6033.914134	1662735290.883	0	899	2.341688737	2.3843094716	575.27377658	587.97632694	1.9747574571	727.64227416	27.161523819	-1.156513372	31.659337997	19.134864213	42.292148623	-71.133278333	2	53676.365242	48.863475836
10159	2022-09-09	14:54:51.736	251.4130988	6033.914371	1662735291.736	0	899	2.3418218534	2.3860549343	575.27377658	588.45801384	2.0479634718	727.64629925	27.161523819	-1.1496362876	31.659337997	19.133767096	42.292143026	-71.133278026	2	53677.184582	48.781541802
10160	2022-09-09	14:54:52.622	251.41310906	6033.914617	1662735292.623	0	899	2.3418218534	2.3860549343	576.19931638	589.40476534	2.0479634718	727.63723492	27.161523819	-1.26169648	31.659337997	19.134365726	42.292141459	-71.133276667	2	53678.124542	48.687545788
10161	2022-09-09	14:54:53.463	251.4131188	6033.914851	1662735293.464	0	899	2.3456877519	2.3884903049	576.19931638	588.9549202	1.9797103141	727.64479035	27.161523819	-1.4646896661	31.659337997	19.135020086	42.292140176	-71.133276667	2	53678.894689	48.610531136
10162	2022-09-09	14:54:54.331	251.41312883	6033.915092	1662735294.331	0	899	2.3456877519	2.3884903049	575.5902883	588.33240977	1.9797103141	727.65211133	27.161523819	-1.2320321798	31.659337997	19.130277634	42.292138725	-71.133277942	2	53679.765005	48.523499491
10163	2022-09-09	14:54:55.190	251.41313878	6033.915331	1662735295.191	0	899	2.3411632736	2.3857674208	575.60544632	588.9121482	2.0653924832	727.6488025	27.164699668	-1.1998456338	31.659337997	19.133574391	42.292137266	-71.133280468	2	53680.64053	48.435947047
10164	2022-09-09	14:54:56.119	251.41314954	6033.915589	1662735296.12	0	899	2.3412009104	2.3858060841	577.28733268	590.6330089	2.0654065374	727.64935303	27.166467667	-1.1522772312	31.659337997	19.137479782	42.292133913	-71.133281667	2	53681.550669	48.4
10165	2022-09-09	14:54:57.023	251.41315999	6033.91584	1662735297.023	0	899	2.343682176	2.3869733119	577.28733268	590.22456801	2.0035808542	727.64336511	27.166467667	-1.1618491293	31.659337997	19.112861873	42.292132451	-71.13328402	2	53682.470652	48.352934783
10166	2022-09-09	14:54:57.888	251.41317001	6033.91608	1662735297.889	0	899	2.343682176	2.3869733119	576.7537733	589.67905136	2.0035808542	727.63239981	27.166467667	-1.1595854838	31.659337997	19.116251169	42.292133333	-71.133286667	2	53683.37976	48.3
10167	2022-09-09	14:54:58.769	251.41318021	6033.916325	1662735298.77	0	899	2.3462453683	2.3890229953	576.7537733	589.5111434	1.9781162652	727.63005743	27.166467667	-1.1469307443	31.659337997	19.123885464	42.292133333	-71.13328623	2	53684.262262	48.3
10168	2022-09-09	14:54:59.647	251.41319036	6033.916569	1662735299.647	0	899	2.3462757138	2.3890541325	576.58796542	589.34173934	1.9781270944	727.64521274	27.167890069	-1.1636169123	31.659337997	19.121109072	42.292133567	-71.133284766	2	53685.140281	48.3
10169	2022-09-09	14:55:00.526	251.41320054	6033.916813	1662735300.527	0	899	2.3432823994	2.3866230389	576.6034887	589.54244788	2.0061663449	727.61389484	27.171136856	-1.204362154	31.659337997	19.133878708	42.292135	-71.133283333	2	53686	48.3
10170	2022-09-09	14:55:01.338	251.41320993	6033.917038	1662735301.338	0	899	2.3432823994	2.3866230389	576.51871636	589.45577326	2.0061663449	727.64179396	27.171136856	-1.2033057781	31.659337997	19.133831315	42.292133691	-71.133283333	2	53686.785108	48.3
10171	2022-09-09	14:55:02.230	251.41322025	6033.917286	1662735302.23	0	899	2.3456373724	2.3906884456	576.51871636	589.95483088	2.0817933312	727.64893548	27.171136856	-1.2515640259	31.659337997	19.119115829	42.292134496	-71.133281008	2	53687.697479	48.3
10172	2022-09-09	14:55:03.171	251.41323116	6033.917548	1662735303.172	0	899	2.3456373724	2.3906884456	576.4269615	589.86093762	2.0817933312	727.64201466	27.171136856	-1.2282595311	31.659337997	19.137743704	42.292136043	-71.133278957	2	53688.625837	48.3
10173	2022-09-09	14:55:04.098	251.41324188	6033.917805	1662735304.098	0	899	2.3438674665	2.3870377228	576.42805018	589.30879704	1.9979324431	727.63158331	27.171364626	-1.158895607	31.659337997	19.134666443	42.292137574	-71.133277426	2	53689.544252	48.3
10174	2022-09-09	14:55:04.938	251.41325161	6033.918039	1662735304.939	0	899	2.3439673264	2.3871402149	577.10525586	590.00137318	1.9979684739	727.62762451	27.176050186	-1.1945961714	31.659337997	19.136039734	42.292137645	-71.133275978	2	53690.413249	48.3
10175	2022-09-09	14:55:05.887	251.41326258	6033.918302	1662735305.887	0	899	2.3457139024	2.388642212	577.10525586	589.91845101	1.9854005552	727.63309949	27.176050186	-1.5375352687	31.659337997	19.092718731	42.292136667	-71.133274339	2	53691.396745	48.3
10176	2022-09-09	14:55:06.780	251.41327293	6033.91855	1662735306.781	0	899	2.3457139024	2.388642212	579.39105614	592.25500184	1.9854005552	727.6337931	27.176050186	-1.6481941623	31.659337997	19.074835152	42.292136667	-71.133273333	2	53692.296844	48.3
10177	2022-09-09	14:55:07.700	251.41328358	6033.918806	1662735307.701	0	899	2.3454363022	2.3889677492	579.39105614	592.43799098	2.0130208392	727.63558495	27.176050186	-1.5196526406	31.659337997	19.079367316	42.292137007	-71.133273333	2	53693.204142	48.3
10178	2022-09-09	14:55:08.595	251.41329392	6033.919054	1662735308.595	0	899	2.3454363022	2.3889677492	575.67803092	588.64135453	2.0130208392	727.62682257	27.176050186	-1.3941616688	31.659337997	19.08198056	42.292138333	-71.13327306	2	53694.081998	48.3
10179	2022-09-09	14:55:09.493	251.41330432	6033.919304	1662735309.493	0	899	2.3442888688	2.3881280241	575.68030289	588.7420849	2.0279630042	727.63746451	27.176526139	-1.5224552652	31.659337997	19.076115741	42.292138333	-71.133270239	2	53694.928369	48.3
10180	2022-09-09	14:55:10.364	251.4133144	6033.919546	1662735310.364	0	899	2.344380853	2.3882224703	575.72006019	588.78296614	2.027996687	727.64327215	27.180841446	-1.2336598635	31.659337997	19.127037048	42.292138333	-71.133268584	2	53695.849359	48.3
10181	2022-09-09	14:55:11.221	251.41332433	6033.919784	1662735311.222	0	899	2.3435307806	2.3871642725	575.72006019	588.72544623	2.0192640735	727.63137312	27.180841446	-1.2000396299	31.659337997	19.129224727	42.292135902	-71.133268333	2	53696.7294	48.22706002
10182	2022-09-09	14:55:12.131	251.41333485	6033.920036	1662735312.131	0	899	2.3435307806	2.3871642725	576.57698432	589.60172809	2.0192640735	727.6516954	27.180841446	-1.1490218639	31.659337997	19.13820076	42.292133959	-71.133267292	2	53697.624879	48.2
10183	2022-09-09	14:55:12.977	251.41334465	6033.920272	1662735312.978	0	899	2.3445916781	2.3887509438	576.57698432	589.75330424	2.0422383435	727.63648835	27.180841446	-1.4126047962	31.659337997	19.11559955	42.292133333	-71.133266667	2	53698.441148	48.2
10184	2022-09-09	14:55:13.841	251.41335464	6033.920511	1662735313.841	0	899	2.3445916781	2.3887509438	576.38821698	589.56022306	2.0422383435	727.62961806	27.180841446	-1.3483717749	31.659337997	19.121495241	42.29213383	-71.133265673	2	53699.298077	48.2
10185	2022-09-09	14:55:14.757	251.41336525	6033.920766	1662735314.758	0	899	2.3455244471	2.3880262647	576.39194926	589.06271064	1.9661826476	727.63230158	27.181622373	-1.1842266747	31.659337997	19.136548844	42.292134592	-71.133263333	2	53700.245052	48.2
10186	2022-09-09	14:55:15.615	251.41337517	6033.921004	1662735315.615	0	899	2.3456125778	2.3881166807	577.81344576	590.51566222	1.9662139204	727.64554015	27.185754776	-1.2057957444	31.659337997	19.136310034	42.292133143	-71.133263143	2	53701.056968	48.2
10187	2022-09-09	14:55:16.576	251.41338631	6033.921271	1662735316.577	0	899	2.342948453	2.3860593649	577.81344576	590.71240993	1.9960040567	727.64836474	27.185754776	-1.1473941803	31.659337997	19.139708172	42.29213	-71.13326	2	53702.033981	48.2
10188	2022-09-09	14:55:17.519	251.41339722	6033.921533	1662735317.52	0	899	2.342948453	2.3860593649	578.4874667	591.40147755	1.9960040567	727.63923978	27.185754776	-1.1473941803	31.659337997	19.138921738	42.29213	-71.13326	2	53702.949515	48.2
10189	2022-09-09	14:55:18.440	251.41340787	6033.921789	1662735318.44	0	899	2.3441444984	2.3874874749	578.4874667	591.46461215	2.0055481115	727.62547292	27.185754776	-1.1518028698	31.659337997	19.137859761	42.292125651	-71.13325855	2	53703.869739	48.113026052
10190	2022-09-09	14:55:19.335	251.41341823	6033.922038	1662735319.335	0	899	2.3441490817	2.3874921794	576.5119451	589.44478484	2.0055497714	727.63340749	27.185969814	-1.149172775	31.659337997	19.139951251	42.292119457	-71.133255562	2	53704.831522	48.1
10191	2022-09-09	14:55:20.269	251.41342904	6033.922297	1662735320.269	0	899	2.3430101867	2.3863213131	576.53309145	589.4631349	2.00505372	727.62775952	27.190393448	-1.1522772312	31.659337997	19.138921738	42.292115812	-71.133257521	2	53705.756311	48.1
10192	2022-09-09	14:55:21.171	251.41343949	6033.922548	1662735321.172	0	899	2.3430101867	2.3863213131	577.58550784	590.53915408	2.00505372	727.64321879	27.190393448	-1.1509837078	31.659337997	19.139208219	42.292112789	-71.133259439	2	53706.663276	48.033672431
10193	2022-09-09	14:55:22.078	251.41344999	6033.9228	1662735322.079	0	899	2.3444670267	2.3874968694	577.58550784	590.44667571	1.9910510852	727.62441794	27.190393448	-1.1700520436	31.659337997	19.138386973	42.292110762	-71.133262714	2	53707.542884	48
10194	2022-09-09	14:55:22.951	251.41346009	6033.923042	1662735322.952	0	899	2.3444670267	2.3874968694	576.03344823	588.8600562	1.9910510852	727.62110386	27.190393448	-1.4310155673	31.659337997	19.119294097	42.29211136	-71.13326432	2	53708.407992	48
10195	2022-09-09	14:55:23.822	251.41347016	6033.923284	1662735323.822	0	899	2.3409533758	2.3845933341	576.03344823	589.06223448	2.0217407119	727.62558206	27.190393448	-1.3573723045	31.659337997	19.124974586	42.292113333	-71.133263333	2	53709.298058	48
10196	2022-09-09	14:55:24.740	251.41348079	6033.923539	1662735324.74	0	899	2.3409629512	2.3846031651	575.72103209	588.74277513	2.0217442127	727.62991434	27.19084333	-1.215971233	31.659337997	19.136039734	42.292113333	-71.133263017	2	53710.189504	48
10197	2022-09-09	14:55:25.561	251.41349029	6033.923767	1662735325.561	0	899	2.3428015288	2.3862918362	575.74204812	588.70913659	2.0133736288	727.62388884	27.195245743	-1.219108051	31.659337997	19.13790022	42.292113333	-71.133261688	2	53710.987366	48
10198	2022-09-09	14:55:26.467	251.41350079	6033.924019	1662735326.468	0	899	2.3428015288	2.3862918362	576.50210434	589.4863111	2.0133736288	727.6288727	27.195245743	-1.1768321644	31.659337997	19.140318889	42.292113333	-71.133260075	2	53711.955128	48
10199	2022-09-09	14:55:27.348	251.41351097	6033.924263	1662735327.348	0	899	2.3384129129	2.3827661935	576.50210434	589.76992887	2.0563629585	727.63550896	27.195245743	-1.1408835649	31.659337997	19.139282227	42.292113333	-71.133257288	2	53712.813592	48
10200	2022-09-09	14:55:28.234	251.41352124	6033.92451	1662735328.235	0	899	2.3384129129	2.3827661935	576.39842643	589.66386488	2.0563629585	727.63591236	27.195245743	-1.1410022042	31.659337997	19.133181225	42.292118125	-71.133256667	2	53713.718718	47.928128232
10201	2022-09-09	14:55:29.134	251.41353166	6033.92476	1662735329.135	0	899	2.3471175653	2.3912844554	576.39842643	589.55871523	2.0404268695	727.6187348	27.195245743	-1.1815749407	31.659337997	19.135679245	42.292118952	-71.133255619	2	53714.628629	47.837137137
10202	2022-09-09	14:55:29.986	251.4135415	6033.924996	1662735329.986	0	899	2.3471925248	2.3913614337	576.84480577	590.0154684	2.0404544559	727.63055945	27.198758296	-1.2147747673	31.659337997	19.13122047	42.292117556	-71.133255	2	53715.466472	47.8
10203	2022-09-09	14:55:30.930	251.41355243	6033.925258	1662735330.93	0	899	2.3451676601	2.3884802842	576.85106768	589.77674338	2.0033106078	727.63291759	27.20006752	-1.2388769791	31.659337997	19.130693221	42.292117336	-71.13325567	2	53716.401831	47.8
10204	2022-09-09	14:55:31.842	251.413563	6033.925512	1662735331.843	0	899	2.3451676601	2.3884802842	576.04349934	588.95107962	2.0033106078	727.63246165	27.20006752	-1.163509061	31.659337997	19.137349274	42.292118333	-71.133256116	2	53717.330621	47.766937945
10205	2022-09-09	14:55:32.780	251.41357385	6033.925772	1662735332.781	0	899	2.3396452323	2.3843828651	576.04349934	589.40904145	2.0727764377	727.64718365	27.20006752	-1.3244420179	31.659337997	19.122940114	42.292118333	-71.133253597	2	53718.280561	47.671943888
10206	2022-09-09	14:55:33.687	251.41358435	6033.926024	1662735333.688	0	899	2.3396452323	2.3843828651	577.76368034	591.16913463	2.0727764377	727.62730196	27.20006752	-1.4372352235	31.659337997	19.113138439	42.292118036	-71.13325	2	53719.178134	47.6
10207	2022-09-09	14:55:34.568	251.41359454	6033.926269	1662735334.568	0	899	2.3425641573	2.3856143454	577.77599269	590.6580043	1.9935644032	727.63574906	27.202637666	-1.3448362256	31.659337997	19.11151742	42.292116624	-71.133249972	2	53720.008547	47.6
10208	2022-09-09	14:55:35.463	251.4136049	6033.926518	1662735335.463	0	899	2.3426114637	2.385662896	575.54971657	588.38220359	1.9935814466	727.62874497	27.20485878	-1.3317287316	31.659337997	19.114064021	42.292111843	-71.133246784	2	53720.964744	47.6
10209	2022-09-09	14:55:36.388	251.4136156	6033.926774	1662735336.388	0	899	2.3451862599	2.3887569998	575.54971657	588.52328325	2.0150156203	727.62972962	27.20485878	-1.1490218639	31.659337997	19.139640808	42.292107399	-71.133246667	2	53721.853589	47.514641148
10210	2022-09-09	14:55:37.298	251.41362613	6033.927027	1662735337.298	0	899	2.3451862599	2.3887569998	577.25739713	590.26945694	2.0150156203	727.6312272	27.20485878	-1.1929684877	31.659337997	19.140001297	42.292101615	-71.133242878	2	53722.757758	47.5
10211	2022-09-09	14:55:38.157	251.41363609	6033.927266	1662735338.158	0	899	2.3437510841	2.3870329284	577.25739713	590.19079252	2.0031007926	727.61866326	27.20485878	-1.1996085052	31.659337997	19.13937215	42.2921	-71.133239635	2	53723.609467	47.439053254
10212	2022-09-09	14:55:39.009	251.41364595	6033.927503	1662735339.01	0	899	2.3437510841	2.3870329284	576.41792625	589.33251337	2.0031007926	727.62690058	27.20485878	-1.1805617588	31.659337997	19.138592284	42.292097751	-71.133238333	2	53724.449704	47.4
10213	2022-09-09	14:55:39.914	251.41365641	6033.927754	1662735339.914	0	899	2.3445954348	2.3886742626	576.43083384	589.57970308	2.0385837622	727.62474373	27.207559485	-1.2096331491	31.659337997	19.139352798	42.292095616	-71.133237717	2	53725.369658	47.363034188
10214	2022-09-09	14:55:40.756	251.41366617	6033.927988	1662735340.757	0	899	2.3446426008	2.3887226977	576.47304179	589.62298838	2.0386011241	727.64516222	27.20977211	-1.2344467672	31.659337997	19.138854134	42.292097877	-71.133236667	2	53726.242105	47.3
10215	2022-09-09	14:55:41.621	251.41367617	6033.928228	1662735341.621	0	899	2.3406501738	2.3865104574	576.47304179	590.17966301	2.1228966369	727.63842248	27.20977211	-1.2068951683	31.659337997	19.130282585	42.292101915	-71.133236915	2	53727.074457	47.292554292
10216	2022-09-09	14:55:42.502	251.41368637	6033.928473	1662735342.502	0	899	2.3406501738	2.3865104574	577.51458568	591.24597136	2.1228966369	727.63056471	27.20977211	-1.1825773732	31.659337997	19.134596919	42.292104952	-71.133239952	2	53727.985522	47.201447777
10217	2022-09-09	14:55:43.342	251.41369609	6033.928706	1662735343.342	0	899	2.3442145935	2.3892401859	577.51458568	590.97446347	2.0818770597	727.63024781	27.20977211	-1.1473941803	31.659337997	19.137840271	42.292103683	-71.133241317	2	53728.790431	47.2
10218	2022-09-09	14:55:44.210	251.41370613	6033.928947	1662735344.21	0	899	2.3442178887	2.3892435717	578.26841339	591.74586852	2.0818782987	727.63058856	27.209926719	-1.1781148445	31.659337997	19.134728956	42.292107956	-71.133239355	2	53729.693376	47.130662393
10219	2022-09-09	14:55:45.078	251.41371618	6033.929188	1662735345.078	0	899	2.3459755096	2.3886765467	578.29005888	591.05989568	1.9748609956	727.63436708	27.214441299	-1.1441389322	31.659337997	19.138921738	42.292109113	-71.133237447	2	53730.532051	47.1
10220	2022-09-09	14:55:45.956	251.41372634	6033.929432	1662735345.956	0	899	2.3459755096	2.3886765467	576.5786865	589.31073268	1.9748609956	727.6262878	27.214441299	-1.2179115111	31.659337997	19.131728835	42.292110229	-71.133236667	2	53731.379132	47.062086777
10221	2022-09-09	14:55:46.911	251.4137374	6033.929698	1662735346.911	0	899	2.3439287166	2.3871966889	576.5786865	589.49173666	2.0023214254	727.62788078	27.214441299	-1.2120691814	31.659337997	19.130876769	42.292113333	-71.133236066	2	53732.360489	46.96395112
10222	2022-09-09	14:55:47.806	251.41374777	6033.929946	1662735347.807	0	899	2.3439287166	2.3871966889	577.65902562	590.59627105	2.0023214254	727.61873399	27.214441299	-1.1858434638	31.659337997	19.132531286	42.292112395	-71.133234531	2	53733.281513	46.871848739
10223	2022-09-09	14:55:48.707	251.41375818	6033.930196	1662735348.707	0	899	2.3459723657	2.3913898506	577.65902562	591.22970921	2.0981095156	727.62070046	27.214441299	-1.3744357682	31.659337997	19.112441372	42.292109656	-71.133232644	2	53734.206699	46.8
10224	2022-09-09	14:55:49.617	251.41376872	6033.930449	1662735349.617	0	899	2.3459949835	2.3914130952	576.68912541	590.23708017	2.0981180796	727.62445917	27.215501735	-1.4507199155	31.659337997	19.103350696	42.292108192	-71.133229858	2	53735.085084	46.791491597
10225	2022-09-09	14:55:50.542	251.41377943	6033.930706	1662735350.543	0	899	2.3422426959	2.3851883212	576.70725631	589.53585614	1.9890775318	727.63094628	27.219293594	-1.17335041	31.659337997	19.137035307	42.292106845	-71.133228511	2	53736.05345	46.7
10226	2022-09-09	14:55:51.526	251.41379082	6033.93098	1662735351.527	0	899	2.3422426959	2.3851883212	576.97163845	589.80611935	1.9890775318	727.62786865	27.219293594	-1.1522772312	31.659337997	19.138921738	42.292109984	-71.133231715	2	53737.009709	46.700970874
10227	2022-09-09	14:55:52.448	251.41380149	6033.931236	1662735352.449	0	899	2.3415430213	2.3862320168	576.97163845	590.33322181	2.0689184814	727.63121225	27.219293594	-1.1515334552	31.659337997	19.138866829	42.292108492	-71.133236191	2	53737.904854	46.790485437
10228	2022-09-09	14:55:53.329	251.41381169	6033.931481	1662735353.33	0	899	2.3415430213	2.3862320168	577.52337771	590.89773832	2.0689184814	727.61983222	27.219293594	-1.1473941803	31.659337997	19.138561249	42.292109704	-71.133235296	2	53738.822479	46.882247899
10229	2022-09-09	14:55:54.210	251.41382188	6033.931725	1662735354.21	0	899	2.3438504527	2.3875025058	577.52596058	590.57592583	2.0198368607	727.625135	27.219833008	-1.1455941184	31.659337997	19.13818252	42.292114827	-71.133236207	2	53739.724033	46.9
10230	2022-09-09	14:55:55.076	251.41383191	6033.931966	1662735355.077	0	899	2.343941057	2.3875955253	578.30695685	591.37478844	2.0198699181	727.63404048	27.224084854	-1.1408835649	31.659337997	19.130998611	42.292123123	-71.133237589	2	53740.553389	46.844661096
10231	2022-09-09	14:55:55.927	251.41384175	6033.932202	1662735355.927	0	899	2.3419822298	2.3863111726	578.30695685	591.58863331	2.0521814312	727.63018031	27.224084854	-1.1548964985	31.659337997	19.131952286	42.292129647	-71.133238333	2	53741.394231	46.8
10232	2022-09-09	14:55:56.825	251.41385215	6033.932452	1662735356.826	0	899	2.3419822298	2.3863111726	578.62115723	591.91004977	2.0521814312	727.62699759	27.224084854	-1.278587421	31.659337997	19.129658364	42.292134439	-71.133238333	2	53742.332665	46.8
10233	2022-09-09	14:55:57.747	251.41386282	6033.932708	1662735357.748	0	899	2.3497131605	2.393144471	578.62115723	591.59691394	2.0048850256	727.61785606	27.224084854	-1.4815698728	31.659337997	19.124066574	42.292140402	-71.133239138	2	53743.241282	46.8
10234	2022-09-09	14:55:58.628	251.41387302	6033.932952	1662735358.629	0	899	2.3497131605	2.393144471	578.65013617	591.62654274	2.0048850256	727.61732614	27.224084854	-1.2892911466	31.659337997	19.129054985	42.292141937	-71.133242073	2	53744.081197	46.8
10235	2022-09-09	14:55:59.539	251.41388355	6033.933205	1662735359.539	0	899	2.343893578	2.3888154129	578.65588395	592.11300857	2.0774488982	727.63023407	27.225282922	-1.1609005107	31.659337997	19.136490942	42.292145079	-71.13324651	2	53745.047125	46.795287465
10236	2022-09-09	14:56:00.453	251.41389413	6033.933459	1662735360.453	0	899	2.3439694967	2.3888934145	577.07735048	590.49795331	2.0774773877	727.62646484	27.228845596	-1.196223855	31.659337997	19.136760712	42.292146514	-71.133243638	2	53745.908577	46.709142319
10237	2022-09-09	14:56:01.328	251.41390427	6033.933702	1662735361.329	0	899	2.3449718587	2.3873348139	577.07735048	589.72456581	1.9603263227	727.61585524	27.228845596	-1.2468643544	31.659337997	19.129081385	42.292153271	-71.133240692	2	53746.792472	46.7
10238	2022-09-09	14:56:02.269	251.41391516	6033.933964	1662735362.27	0	899	2.3449718587	2.3873348139	577.36771037	590.02128922	1.9603263227	727.62064225	27.228845596	-1.2645852566	31.659337997	19.1313591	42.292155	-71.133243634	2	53747.726824	46.627317554
10239	2022-09-09	14:56:03.176	251.41392565	6033.934216	1662735363.176	0	899	2.3447682313	2.3889080715	577.36771037	590.55527649	2.0412057072	727.62173765	27.228845596	-1.2196145823	31.659337997	19.129938126	42.29215612	-71.133245	2	53748.672009	46.6
10240	2022-09-09	14:56:04.071	251.41393601	6033.934464	1662735364.071	0	899	2.3447682313	2.3889080715	575.37304722	588.51505355	2.0412057072	727.62130555	27.228845596	-1.2007402876	31.659337997	19.13449943	42.292160365	-71.133245	2	53749.554717	46.6
10241	2022-09-09	14:56:05.009	251.41394687	6033.934725	1662735365.01	0	899	2.343220627	2.3866253215	575.38350807	588.31458976	2.009129427	727.61699429	27.231038416	-1.2187414998	31.659337997	19.134871704	42.292164151	-71.133243365	2	53750.490546	46.6
10242	2022-09-09	14:56:05.963	251.41395792	6033.93499	1662735365.964	0	899	2.3432746811	2.3866808087	577.42274207	590.3997828	2.0091490507	727.63676968	27.233575821	-1.1861453348	31.659337997	19.112913485	42.29216341	-71.133243257	2	53751.477111	46.6
10243	2022-09-09	14:56:06.881	251.41396853	6033.935245	1662735366.881	0	899	2.3417413302	2.3855011833	577.42274207	590.51454919	2.0265236379	727.62282335	27.233575821	-1.3992709577	31.659337997	19.117350117	42.292159768	-71.133243734	2	53752.37983	46.6
10244	2022-09-09	14:56:07.753	251.41397862	6033.935487	1662735367.753	0	899	2.3417413302	2.3855011833	579.04689641	592.1755277	2.0265236379	727.62470614	27.233575821	-1.4422798299	31.659337997	19.12383706	42.292157024	-71.133241667	2	53753.214429	46.621442886
10245	2022-09-09	14:56:08.683	251.41398939	6033.935745	1662735368.683	0	899	2.3423418789	2.38634283	579.04689641	592.24474745	2.0369702334	727.61713091	27.233575821	-1.2097086196	31.659337997	19.127042164	42.2921591	-71.133241411	2	53754.153361	46.7
10246	2022-09-09	14:56:09.601	251.41400002	6033.936001	1662735369.602	0	899	2.3423765584	2.386378442	580.28300106	593.50911066	2.0369830028	727.6151794	27.235204368	-1.2808618743	31.659337997	19.128656716	42.292163519	-71.13324	2	53755.11144	46.7
10247	2022-09-09	14:56:10.513	251.41401057	6033.936254	1662735370.513	0	899	2.3432597418	2.386538225	580.2983635	593.30161443	2.0033604306	727.62184072	27.238397598	-1.4210664444	31.659337997	19.137448911	42.292165	-71.133240034	2	53756.010183	46.70101833
10248	2022-09-09	14:56:11.375	251.41402056	6033.936493	1662735371.376	0	899	2.3432597418	2.386538225	579.01810097	591.99266395	2.0033604306	727.61392515	27.238397598	-1.1815749407	31.659337997	19.137121201	42.292165	-71.133242963	2	53756.889002	46.788900204
10249	2022-09-09	14:56:12.275	251.41403096	6033.936743	1662735372.275	0	899	2.3445637784	2.3890547366	579.01810097	592.35015115	2.0573165224	727.61656664	27.238397598	-1.1871477468	31.659337997	19.121612284	42.292159806	-71.133249826	2	53757.779093	46.8
10250	2022-09-09	14:56:13.171	251.41404133	6033.936992	1662735373.171	0	899	2.3445637784	2.3890547366	576.51879004	589.7932929	2.0573165224	727.61963739	27.238397598	-1.1473941803	31.659337997	19.113714218	42.292157246	-71.133258191	2	53758.652427	46.930485437
10251	2022-09-09	14:56:14.098	251.41405206	6033.937249	1662735374.098	0	899	2.3471582687	2.3905886859	576.52262994	589.46518673	2.0069871701	727.61511958	27.239200958	-1.2955861336	31.659337997	19.128304046	42.29214686	-71.133268532	2	53759.588418	47.117683557
10252	2022-09-09	14:56:14.982	251.41406229	6033.937495	1662735374.982	0	899	2.3472446665	2.3906773718	577.64198558	590.60987783	2.0070184508	727.63580322	27.243249893	-1.179947257	31.659337997	19.130277634	42.292131892	-71.133279009	2	53760.486486	47.297297297
10253	2022-09-09	14:56:15.914	251.41407308	6033.937754	1662735375.914	0	899	2.3438354675	2.3869768137	577.64198558	590.54135817	1.9966454214	727.62133264	27.243249893	-1.152352596	31.659337997	19.118984109	42.292121357	-71.133285659	2	53761.395283	47.4
10254	2022-09-09	14:56:16.826	251.41408365	6033.938007	1662735376.827	0	899	2.3438354675	2.3869768137	580.45229088	593.41442064	1.9966454214	727.61660827	27.243249893	-1.3680113972	31.659337997	19.113253322	42.29211538	-71.133290112	2	53762.295331	47.459066232
10255	2022-09-09	14:56:17.757	251.41409442	6033.938266	1662735377.758	0	899	2.3449016714	2.3886293855	580.45229088	593.58528985	2.0223832434	727.62257759	27.243249893	-1.4919502419	31.659337997	19.102883737	42.292108333	-71.13329787	2	53763.278107	47.6
10256	2022-09-09	14:56:18.704	251.41410538	6033.938529	1662735378.705	0	899	2.3449016714	2.3886293855	576.74161015	589.79065326	2.0223832434	727.62593008	27.243249893	-1.4941383742	31.659337997	19.088292962	42.292107305	-71.133297695	2	53764.205742	47.641148325
10257	2022-09-09	14:56:19.582	251.41411553	6033.938773	1662735379.582	0	899	2.3480431551	2.3898418001	576.75107305	589.20575984	1.9321841037	727.61282894	27.245228887	-1.4950222819	31.659337997	19.103856901	42.29210284	-71.133301749	2	53765.04937	47.8
10258	2022-09-09	14:56:20.411	251.41412513	6033.939003	1662735380.411	0	899	2.3481005801	2.3899006879	579.95807654	592.48214966	1.9322041127	727.62201372	27.247919083	-1.3316856173	31.659337997	19.105817176	42.292094132	-71.1333032	2	53765.920168	47.8
10259	2022-09-09	14:56:21.263	251.41413499	6033.93924	1662735381.263	0	899	2.3481767044	2.3916547809	579.95807654	592.98642478	2.0082939753	727.62609055	27.247919083	-1.1913409233	31.659337997	19.1313591	42.292088453	-71.133302113	2	53766.732075	47.8
10260	2022-09-09	14:56:22.142	251.41414517	6033.939484	1662735382.143	0	899	2.3481767044	2.3916547809	578.49917392	591.49474895	2.0082939753	727.6257979	27.247919083	-1.3684425749	31.659337997	19.128831194	42.292084678	-71.133300672	2	53767.596597	47.74034034
10261	2022-09-09	14:56:22.996	251.41415505	6033.939721	1662735382.996	0	899	2.3437390458	2.3867273555	578.49917392	591.3722179	1.989770616	727.61850238	27.247919083	-1.2000827395	31.659337997	19.129463171	42.29208257	-71.1333	2	53768.457782	47.65422177
10262	2022-09-09	14:56:23.842	251.41416484	6033.939956	1662735383.842	0	899	2.3437390458	2.3867273555	576.7096393	589.54286169	1.989770616	727.62408649	27.247919083	-1.368733579	31.659337997	19.132317347	42.292080021	-71.133300549	2	53769.329127	47.6
10263	2022-09-09	14:56:24.753	251.41417538	6033.940209	1662735384.753	0	899	2.3447318999	2.3883639841	576.71712051	589.73790849	2.0181846561	727.63035614	27.249483765	-1.4920149173	31.659337997	19.123137872	42.292074389	-71.133304855	2	53770.273273	47.709309309
10264	2022-09-09	14:56:25.661	251.41418589	6033.940461	1662735385.661	0	899	2.3448013272	2.3884352606	578.82775607	591.89636431	2.0182099601	727.61649307	27.25274086	-1.2722600501	31.659337997	19.125084403	42.292070075	-71.133314494	2	53771.174163	48.034832536
10265	2022-09-09	14:56:26.525	251.41419589	6033.940701	1662735386.525	0	899	2.3451505454	2.3909405277	578.82775607	592.54270305	2.1157149593	727.64442171	27.25274086	-1.1527622583	31.659337997	19.138721378	42.29207833	-71.133320005	2	53772.001052	48.2
10266	2022-09-09	14:56:27.407	251.41420611	6033.940947	1662735387.408	0	899	2.3451505454	2.3909405277	577.80235114	591.49300182	2.1157149593	727.6352438	27.25274086	-1.1627221802	31.659337997	19.138539763	42.292075235	-71.133324648	2	53772.929548	48.2
10267	2022-09-09	14:56:28.303	251.41421648	6033.941196	1662735388.304	0	899	2.3447832716	2.3886118967	577.80235114	590.90634516	2.0270651681	727.63418316	27.25274086	-1.1734366417	31.659337997	19.13820076	42.292072275	-71.133326363	2	53773.817554	48.2
10268	2022-09-09	14:56:29.224	251.41422714	6033.941451	1662735389.225	0	899	2.3447832716	2.3886118967	578.46903773	591.58815156	2.0270651681	727.6299584	27.25274086	-1.1702245095	31.659337997	19.136770248	42.292069354	-71.133325511	2	53774.693685	48.2
10269	2022-09-09	14:56:30.142	251.41423777	6033.941706	1662735390.143	0	899	2.3400809216	2.383956893	578.49171142	591.65206344	2.0332173196	727.61940902	27.257468659	-1.1958789218	31.659337997	19.137116426	42.292067328	-71.133323995	2	53775.603255	48.2
10270	2022-09-09	14:56:31.040	251.41424816	6033.941956	1662735391.041	0	899	2.3400822716	2.3839582792	578.64249151	591.80627698	2.0332178163	727.62134921	27.25753212	-1.1602753188	31.659337997	19.138217926	42.292065777	-71.133322444	2	53776.533613	48.2
10271	2022-09-09	14:56:31.943	251.4142586	6033.942206	1662735391.943	0	899	2.3426688999	2.3852273441	578.64249151	591.39532314	1.9711125268	727.62183426	27.25753212	-1.162603623	31.659337997	19.137702563	42.292065	-71.133321667	2	53777.466395	48.2
10272	2022-09-09	14:56:32.796	251.41426848	6033.942444	1662735392.797	0	899	2.3426688999	2.3852273441	579.65273766	592.42783432	1.9711125268	727.6304386	27.25753212	-1.398570352	31.659337997	19.110386362	42.292064458	-71.133322209	2	53778.325444	48.2
10273	2022-09-09	14:56:33.736	251.41427935	6033.942704	1662735393.736	0	899	2.3487060808	2.3914747437	579.65273766	592.45805241	1.9756742039	727.62672515	27.25753212	-1.4763743301	31.659337997	19.112971565	42.292062095	-71.133323746	2	53779.247573	48.2
10274	2022-09-09	14:56:34.637	251.41428978	6033.942955	1662735394.637	0	899	2.3487144176	2.3914832979	579.12577363	591.91946669	1.9756771735	727.6258941	27.257922583	-1.4417084898	31.659337997	19.129942168	42.292057248	-71.133325869	2	53780.1303	48.18697001
10275	2022-09-09	14:56:35.476	251.41429949	6033.943188	1662735395.476	0	899	2.348015175	2.3919225809	579.14748877	592.2875083	2.0278980398	727.62427202	27.26244545	-1.1529885965	31.659337997	19.138279542	42.292050017	-71.133331653	2	53780.997932	48.100206825
10276	2022-09-09	14:56:36.364	251.41430977	6033.943434	1662735396.364	0	899	2.348015175	2.3919225809	577.92524922	591.0375379	2.0278980398	727.60891865	27.26244545	-1.1490218639	31.659337997	19.137840271	42.29205	-71.133334671	2	53781.901322	48.009867752
10277	2022-09-09	14:56:37.302	251.41432063	6033.943695	1662735397.302	0	899	2.3480567316	2.3917403679	577.92524922	590.97022036	2.0177167707	727.61439928	27.26244545	-1.1813917231	31.659337997	19.134429982	42.292046037	-71.133344248	2	53782.792648	47.920735156
10278	2022-09-09	14:56:38.256	251.41433168	6033.94396	1662735398.257	0	899	2.3480567316	2.3917403679	577.79418458	590.83619732	2.0177167707	727.62105212	27.26244545	-1.1787400301	31.659337997	19.133712251	42.292045	-71.133350531	2	53783.772871	47.822712934
10279	2022-09-09	14:56:39.154	251.41434207	6033.94421	1662735399.155	0	899	2.3478883763	2.3909809295	577.79418458	590.65997383	1.9910472619	727.63400006	27.26244545	-1.1457666159	31.659337997	19.128118515	42.292046138	-71.133349391	2	53784.682683	47.731731732
10280	2022-09-09	14:56:40.065	251.41435262	6033.944463	1662735400.066	0	899	2.3479716468	2.3910663874	578.72395703	591.61064744	1.9910771647	727.63120618	27.266346849	-1.2645314466	31.689023365	19.122270256	42.292047614	-71.133348333	2	53785.568421	47.7
10281	2022-09-09	14:56:40.994	251.41436337	6033.944721	1662735400.995	0	899	2.3504590324	2.396622832	578.72749429	592.52112096	2.127929864	727.64562988	27.267084122	-1.2352875471	31.90836525	19.127037048	42.292045939	-71.133352325	2	53786.478958	47.7
10282	2022-09-09	14:56:41.987	251.41437486	6033.944997	1662735401.988	0	899	2.3504590324	2.396622832	579.88944017	593.71076113	2.127929864	727.63297257	27.267084122	-1.2561668181	31.662636372	19.130234712	42.292045666	-71.133356667	2	53787.466469	47.7
10283	2022-09-09	14:56:42.894	251.41438535	6033.945248	1662735402.894	0	899	2.3453992393	2.3888757138	579.88944017	592.93125056	2.0105562103	727.61596114	27.267084122	-1.1987785046	31.659337997	19.133595726	42.292048942	-71.133357276	2	53788.365365	47.7
10284	2022-09-09	14:56:43.788	251.41439569	6033.945497	1662735403.788	0	899	2.3453992393	2.3888757138	578.74670598	591.76281609	2.0105562103	727.62117985	27.267084122	-1.1786214626	31.659337997	19.13480261	42.292050434	-71.133358768	2	53789.260521	47.7
10285	2022-09-09	14:56:44.674	251.41440596	6033.945743	1662735404.675	0	899	2.3456374616	2.3895403867	578.74990297	591.89291792	2.029712546	727.62066085	27.267750456	-1.1777699254	31.659337997	19.134449548	42.292051161	-71.133360505	2	53790.151577	47.7
10286	2022-09-09	14:56:45.556	251.41441617	6033.945988	1662735405.557	0	899	2.3457254173	2.3896306989	578.2866151	591.41932237	2.0297447765	727.62609904	27.271875381	-1.1433520388	31.659337997	19.136479131	42.292048499	-71.133363416	2	53791.049638	47.704963806
10287	2022-09-09	14:56:46.499	251.41442707	6033.94625	1662735406.499	0	899	2.3472747593	2.3893899813	578.2866151	590.87353211	1.9471863229	727.6193787	27.271875381	-1.14930214	31.659337997	19.139533946	42.292051667	-71.133365	2	53792.02201	47.8
10288	2022-09-09	14:56:47.423	251.41443777	6033.946506	1662735407.423	0	899	2.3472747593	2.3893899813	579.12942282	591.73468428	1.9471863229	727.62449919	27.271875381	-1.1652984619	31.659337997	19.139282227	42.292051667	-71.133365	2	53792.90622	47.8
10289	2022-09-09	14:56:48.292	251.41444784	6033.946748	1662735408.293	0	899	2.3470675988	2.3903196713	579.12942282	592.07740829	1.9989705296	727.62691715	27.271875381	-1.1631964706	31.692321739	19.137027513	42.292052996	-71.133363671	2	53793.797521	47.8
10290	2022-09-09	14:56:49.194	251.41445826	6033.946998	1662735409.194	0	899	2.3470675988	2.3903196713	578.35263167	591.2832499	1.9989705296	727.61956706	27.271875381	-1.1701813936	31.90836525	19.136039734	42.29205453	-71.133362137	2	53794.717923	47.8
10291	2022-09-09	14:56:50.078	251.4144685	6033.947244	1662735410.078	0	899	2.3487142345	2.3935489597	578.36979322	591.76641471	2.0693199818	727.64619496	27.275454629	-1.1900150563	31.718708733	19.138234637	42.292055967	-71.133365535	2	53795.580306	47.8
10292	2022-09-09	14:56:50.930	251.41447836	6033.947481	1662735410.93	0	899	2.3487381568	2.3935735357	578.6511925	592.05439111	2.0693289075	727.6478413	27.276575089	-1.1805724821	31.659337997	19.139079302	42.292055977	-71.133370402	2	53796.413828	47.8
10293	2022-09-09	14:56:51.907	251.41448968	6033.947752	1662735411.908	0	899	2.3487643121	2.3919637101	578.6511925	591.56329925	1.9951638323	727.62799396	27.276575089	-1.1789771808	31.659337997	19.135467971	42.292056376	-71.133375397	2	53797.412815	47.841281513
10294	2022-09-09	14:56:52.858	251.41450068	6033.948016	1662735412.859	0	899	2.3487643121	2.3919637101	577.02995763	589.9058879	1.9951638323	727.62523646	27.276575089	-1.1790634252	31.659337997	19.133225788	42.292058333	-71.133380911	2	53798.386588	47.9
10295	2022-09-09	14:56:53.763	251.41451115	6033.948268	1662735413.763	0	899	2.3479457598	2.3918267447	577.02995763	590.1144129	2.0267589664	727.63334565	27.276575089	-1.1667967158	31.74344654	19.134628309	42.292058333	-71.133385471	2	53799.282565	47.9
10296	2022-09-09	14:56:54.677	251.41452172	6033.948521	1662735414.677	0	899	2.3479457598	2.3918267447	576.70280528	589.7798422	2.0267589664	727.65069782	27.276575089	-1.1473941803	31.90836525	19.138921738	42.292058333	-71.133386667	2	53800	47.9
10297	2022-09-09	14:56:55.627	251.41453272	6033.948785	1662735415.627	0	899	2.3479406111	2.3926027961	576.725985	590.03732016	2.0621716626	727.62119521	27.281423341	-1.1855201595	31.662636372	19.129562984	42.292058333	-71.133388081	2	53801.07563	47.9
10298	2022-09-09	14:56:56.538	251.41454326	6033.949038	1662735416.538	0	899	2.347942	2.3926042228	578.16703917	591.51163853	2.0621721792	727.63925272	27.281488419	-1.1514579855	31.659337997	19.125308056	42.292058437	-71.133385	2	53802.031062	47.903106212
10299	2022-09-09	14:56:57.450	251.41455382	6033.949292	1662735417.45	0	899	2.3469337725	2.390693876	578.16703917	591.24668138	2.02213351	727.63301097	27.281488419	-1.1913409233	31.659337997	19.128837585	42.292061483	-71.133385	2	53802.94489	47.994488978
10300	2022-09-09	14:56:58.316	251.41456385	6033.949532	1662735418.317	0	899	2.3469337725	2.390693876	579.11145912	592.21246657	2.02213351	727.64405348	27.281488419	-1.2287876709	31.659337997	19.130153845	42.292062981	-71.133385	2	53803.78835	48
10301	2022-09-09	14:56:59.255	251.41457471	6033.949793	1662735419.255	0	899	2.3487645699	2.3917508708	579.12311001	591.98175579	1.9854986142	727.6233379	27.283915273	-1.1841295871	31.659337997	19.132284392	42.292065854	-71.133385	2	53804.756303	48.075630252
10302	2022-09-09	14:57:00.246	251.41458619	6033.950069	1662735420.247	0	899	2.3488117932	2.391799331	579.46299217	592.32929655	1.9855155204	727.63608495	27.28612709	-1.1864578724	31.659337997	19.132799149	42.292066667	-71.133387538	2	53805.761523	48.176152305
10303	2022-09-09	14:57:01.181	251.41459701	6033.950328	1662735421.182	0	899	2.3504852292	2.3944641047	579.46299217	592.61776129	2.0290429708	727.61989972	27.28612709	-1.1697286091	31.659337997	19.133654828	42.292066667	-71.133388333	2	53806.656927	48.2
10304	2022-09-09	14:57:02.061	251.41460719	6033.950573	1662735422.061	0	899	2.3504852292	2.3944641047	577.91185317	591.03140886	2.0290429708	727.63109301	27.28612709	-1.1734366417	31.659337997	19.136400223	42.292066667	-71.133388333	2	53807.550214	48.2
10305	2022-09-09	14:57:02.982	251.41461785	6033.950828	1662735422.982	0	899	2.3456979378	2.3906702431	577.91185317	591.35644385	2.0781693208	727.62698708	27.28612709	-1.1745576953	31.659337997	19.138136895	42.292065881	-71.133389904	2	53808.471254	48.2
10306	2022-09-09	14:57:03.884	251.4146283	6033.951079	1662735423.885	0	899	2.3456979378	2.3906702431	579.23701691	592.71243631	2.0781693208	727.63167466	27.28612709	-1.1675620269	31.659337997	19.138783272	42.292065	-71.133392229	2	53809.337278	48.2
10307	2022-09-09	14:57:04.740	251.41463819	6033.951317	1662735424.74	0	899	2.3484874794	2.3924458715	579.25285877	592.40793352	2.0298088061	727.62622596	27.289426223	-1.1840972861	31.659337997	19.137802073	42.292065	-71.133393964	2	53810.189245	48.2
10308	2022-09-09	14:57:05.598	251.41464814	6033.951555	1662735425.599	0	899	2.3485173782	2.3924765714	576.30779137	589.39605458	2.0298197505	727.62453678	27.290826797	-1.1811330247	31.659337997	19.137718516	42.292065	-71.133396798	2	53811.078864	48.2
10309	2022-09-09	14:57:06.460	251.4146581	6033.951794	1662735426.46	0	899	2.3522995703	2.3962793693	576.30779137	589.38107717	2.0275484716	727.6226649	27.290826797	-1.1506495476	31.659337997	19.13820076	42.292065	-71.133398307	2	53811.984227	48.2
10310	2022-09-09	14:57:07.329	251.41466817	6033.952036	1662735427.33	0	899	2.3522995703	2.3962793693	579.3539697	592.4963567	2.0275484716	727.64203447	27.290826797	-1.1542712947	31.659337997	19.137842658	42.292065	-71.133398333	2	53812.843195	48.2
10311	2022-09-09	14:57:08.220	251.41467847	6033.952283	1662735428.22	0	899	2.3482491228	2.392377618	579.3539697	592.56380131	2.0377215663	727.63881618	27.290826797	-1.1555324793	31.659337997	19.137840271	42.292066148	-71.133397185	2	53813.688973	48.2
10312	2022-09-09	14:57:09.069	251.4146883	6033.952519	1662735429.069	0	899	2.3482491228	2.392377618	579.1423732	592.3473802	2.0377215663	727.62772314	27.290826797	-1.4397575389	31.659337997	19.130514435	42.292065758	-71.133397575	2	53814.545168	48.2
10313	2022-09-09	14:57:09.964	251.41469867	6033.952768	1662735429.965	0	899	2.3483826147	2.392319888	579.15327136	592.30033009	2.0289404765	727.63908053	27.29309682	-1.3270721199	31.659337997	19.123188335	42.292061808	-71.133400727	2	53815.4788	48.247880041
10314	2022-09-09	14:57:10.888	251.41470936	6033.953025	1662735430.889	0	899	2.3484357827	2.39237448	578.28759186	591.41512797	2.0289599315	727.6331484	27.29558754	-1.1562547076	31.659337997	19.134890979	42.292057674	-71.133407292	2	53816.395853	48.379170594
10315	2022-09-09	14:57:11.813	251.41472007	6033.953282	1662735431.814	0	899	2.3483057549	2.3913108042	578.28759186	591.13582717	1.9867301315	727.61718467	27.29558754	-1.1503693071	31.659337997	19.137833879	42.2920562	-71.133415201	2	53817.280079	48.5
10316	2022-09-09	14:57:12.729	251.41473066	6033.953536	1662735432.729	0	899	2.3483057549	2.3913108042	580.88959077	593.79563659	1.9867301315	727.61638879	27.29558754	-1.1487416629	31.679128243	19.138275071	42.292054671	-71.133420659	2	53818.19765	48.519764957
10317	2022-09-09	14:57:13.628	251.41474108	6033.953786	1662735433.629	0	899	2.347147841	2.3916483633	580.88959077	594.2528323	2.0555272355	727.61902826	27.29558754	-1.2017966683	31.784676217	19.136390686	42.292052338	-71.13342408	2	53819.149299	48.6
10318	2022-09-09	14:57:14.558	251.41475183	6033.954044	1662735434.558	0	899	2.3471712976	2.3916724565	580.30120456	593.65096818	2.0555359357	727.61452984	27.296686981	-1.2228375958	31.659337997	19.137678361	42.292046798	-71.133428859	2	53820.078895	48.607889546
10319	2022-09-09	14:57:15.464	251.41476233	6033.954296	1662735435.465	0	899	2.3491402432	2.3939561555	580.31940455	593.75307524	2.0680998537	727.61223031	27.300470352	-1.2295422822	31.659337997	19.137130725	42.292048289	-71.133434822	2	53820.973373	48.697337278
10320	2022-09-09	14:57:16.403	251.41477318	6033.954556	1662735436.403	0	899	2.3491402432	2.3939561555	577.94802549	591.32680171	2.0680998537	727.63397217	27.300470352	-1.1652984619	31.659337997	19.137840271	42.292043974	-71.133436453	2	53821.87177	48.7
10321	2022-09-09	14:57:17.289	251.41478344	6033.954803	1662735437.289	0	899	2.3473016441	2.3901972791	577.94802549	590.76142177	1.9825986617	727.62930884	27.300470352	-1.1662793633	31.659337997	19.137437303	42.292043333	-71.133435306	2	53822.816504	48.7
10322	2022-09-09	14:57:18.176	251.4147937	6033.955049	1662735438.176	0	899	2.3473016441	2.3901972791	579.64653442	592.49758749	1.9825986617	727.6332256	27.300470352	-1.176692009	31.659337997	19.133159637	42.292045659	-71.133433837	2	53823.697765	48.769776482
10323	2022-09-09	14:57:19.052	251.41480384	6033.955292	1662735439.052	0	899	2.3479342225	2.3918533843	579.64653442	592.80186685	2.028499675	727.6232029	27.300470352	-1.2195715052	31.659337997	19.129023849	42.292047567	-71.133432433	2	53824.540153	48.854015296
10324	2022-09-09	14:57:19.934	251.41481406	6033.955537	1662735439.935	0	899	2.3479680558	2.3918881234	577.82904899	590.94321465	2.0285120552	727.61606421	27.302055649	-1.2270306878	31.659337997	19.127416636	42.292047618	-71.133429519	2	53825.429487	48.9
10325	2022-09-09	14:57:20.809	251.41482419	6033.955781	1662735440.81	0	899	2.3483347228	2.392541005	577.84309017	591.04130557	2.0411741368	727.62021056	27.304986954	-1.1877945093	31.659337997	19.13000679	42.292046667	-71.133425562	2	53826.33139	48.93313897
10326	2022-09-09	14:57:21.651	251.41483394	6033.956014	1662735441.652	0	899	2.3483347228	2.392541005	579.15671897	592.38493829	2.0411741368	727.63151742	27.304986954	-1.1512746795	31.659337997	19.136391356	42.292046916	-71.133424081	2	53827.149515	49
10327	2022-09-09	14:57:22.507	251.41484384	6033.956252	1662735442.508	0	899	2.3464737911	2.3906754466	579.15671897	592.39407958	2.0425531602	727.63394226	27.304986954	-1.1473941803	31.659337997	19.137121201	42.292048301	-71.133428236	2	53827.980583	49
10328	2022-09-09	14:57:23.368	251.41485381	6033.956491	1662735443.369	0	899	2.3464737911	2.3906754466	579.18100315	592.41891881	2.0425531602	727.6305829	27.304986954	-1.1471571149	31.659337997	19.136801019	42.292045386	-71.133426859	2	53828.884332	49.088433228
10329	2022-09-09	14:57:24.246	251.41486396	6033.956735	1662735444.246	0	899	2.3466377422	2.3906338958	579.18100315	592.35620742	2.0330922808	727.62432861	27.304986954	-1.1506495476	31.659337997	19.133159637	42.292045	-71.133426667	2	53829.74466	49.1
10330	2022-09-09	14:57:25.135	251.41487426	6033.956982	1662735445.136	0	899	2.3467438459	2.3907428472	578.94992744	592.12013316	2.0331312162	727.65016508	27.309961319	-1.2222663164	31.659337997	19.097867966	42.292043953	-71.133426667	2	53830.628257	49.1
10331	2022-09-09	14:57:25.983	251.41488407	6033.957218	1662735445.984	0	899	2.3447576693	2.3878750588	578.94992744	591.86619923	1.9947860126	727.62882218	27.309961319	-1.322426331	31.659337997	19.093919173	42.292044105	-71.133430526	2	53831.463107	49.1
10332	2022-09-09	14:57:26.838	251.41489397	6033.957455	1662735446.839	0	899	2.3447576693	2.3878750588	580.99986515	593.96187069	1.9947860126	727.62767706	27.309961319	-1.3533086287	31.715410359	19.09738691	42.292043488	-71.133434496	2	53832.302302	49.13023023
10333	2022-09-09	14:57:27.766	251.4149047	6033.957713	1662735447.766	0	899	2.3496339271	2.3935214864	580.99986515	594.16681768	2.0256273566	727.63415002	27.309961319	-1.1820815699	31.748394101	19.102534945	42.29203959	-71.133432924	2	53833.245726	49.2
10334	2022-09-09	14:57:28.648	251.41491492	6033.957958	1662735448.649	0	899	2.3496339271	2.3935214864	579.13263599	592.2572723	2.0256273566	727.63236262	27.309961319	-1.1796239417	31.659337997	19.096811535	42.292037447	-71.133431667	2	53834.177355	49.2
10335	2022-09-09	14:57:29.582	251.41492573	6033.958217	1662735449.583	0	899	2.3460350319	2.3910852869	579.13537788	592.62993221	2.0814100227	727.63022518	27.310532463	-1.2420137386	31.659337997	19.103707143	42.292032973	-71.133432027	2	53835.108134	49.2
10336	2022-09-09	14:57:30.440	251.41493565	6033.958456	1662735450.44	0	899	2.3461250227	2.3911777518	578.52442007	592.00496247	2.0814438397	727.61705209	27.314752579	-1.2776496039	31.753341662	19.096366099	42.292030239	-71.133434761	2	53835.92823	49.2
10337	2022-09-09	14:57:31.306	251.41494568	6033.958696	1662735451.307	0	899	2.3472685542	2.3916273822	578.52442007	591.790022	2.0490001985	727.62151574	27.314752579	-1.4922627795	31.90836525	19.092363471	42.292031343	-71.133435	2	53836.805697	49.280569685
10338	2022-09-09	14:57:32.211	251.41495616	6033.958948	1662735452.212	0	899	2.3472685542	2.3916273822	579.01770065	592.29461353	2.0490001985	727.62432012	27.314752579	-1.4908292294	31.90836525	19.094266891	42.292028146	-71.133433826	2	53837.704142	49.3
10339	2022-09-09	14:57:33.065	251.41496603	6033.959185	1662735453.065	0	899	2.3473208078	2.3917677156	579.01770065	592.32078369	2.0529482795	727.61648418	27.314752579	-1.5177770814	31.74344654	19.085442562	42.292025772	-71.133433333	2	53838.536893	49.3
10340	2022-09-09	14:57:33.940	251.41497616	6033.959428	1662735453.94	0	899	2.3473208078	2.3917677156	579.43579449	592.74848335	2.0529482795	727.62444947	27.314752579	-1.4307353078	31.741797352	19.096682201	42.292026442	-71.133436217	2	53839.432609	49.3
10341	2022-09-09	14:57:34.839	251.41498657	6033.959678	1662735454.84	0	899	2.3503562128	2.3949867331	579.4508448	592.80176196	2.0586584221	727.63341477	27.317885986	-1.622960168	31.740148165	19.112180028	42.292031261	-71.133439414	2	53840.351301	49.3
10342	2022-09-09	14:57:35.742	251.41499701	6033.959928	1662735455.742	0	899	2.3503883697	2.3950197642	580.049883	593.41468162	2.0586703525	727.60363487	27.319391251	-1.5540382144	31.759938411	19.117006807	42.29203812	-71.13343906	2	53841.217949	49.3
10343	2022-09-09	14:57:36.671	251.41500777	6033.960186	1662735456.671	0	899	2.3450546287	2.3882105929	580.049883	593.00067013	1.996290127	727.6154959	27.319391251	-1.1732319183	31.872083133	19.135416915	42.292044903	-71.13344355	2	53842.188337	49.3
10344	2022-09-09	14:57:37.650	251.4150191	6033.960458	1662735457.65	0	899	2.3450546287	2.3882105929	579.76381808	592.70821823	1.996290127	727.63075549	27.319391251	-1.3376033614	31.659337997	19.116171628	42.292052824	-71.133452824	2	53843.138889	49.3
10345	2022-09-09	14:57:38.582	251.4150299	6033.960717	1662735458.583	0	899	2.3479835654	2.3928055704	579.76381808	593.19309828	2.0693755993	727.63962661	27.319391251	-1.4247852588	31.659337997	19.106325086	42.292059589	-71.133459794	2	53844.123421	49.28765792
10346	2022-09-09	14:57:39.499	251.4150405	6033.960972	1662735459.499	0	899	2.3479835654	2.3928055704	580.56589119	594.0137501	2.0693755993	727.63293336	27.319391251	-1.1897132397	31.659337997	19.133159637	42.292056757	-71.133458379	2	53845.013592	49.2
10347	2022-09-09	14:57:40.423	251.41505119	6033.961229	1662735460.423	0	899	2.3447820426	2.3886651611	580.58718762	593.77078118	2.0295402151	727.6418065	27.323816502	-1.1725527924	31.659337997	19.133512358	42.292062738	-71.133461369	2	53845.91068	49.2
10348	2022-09-09	14:57:41.357	251.415062	6033.961488	1662735461.357	0	899	2.3447924445	2.3886758416	579.77978255	592.94506739	2.0295440289	727.62656185	27.324304581	-1.2125003338	31.659337997	19.1313591	42.29206776	-71.133463142	2	53846.885384	49.111461619
10349	2022-09-09	14:57:42.302	251.41507295	6033.961751	1662735462.303	0	899	2.3463550873	2.3904596348	579.77978255	593.00282821	2.038249813	727.63687316	27.324304581	-1.450202469	31.905066875	19.1153689	42.292073919	-71.133463333	2	53847.837838	49.1
10350	2022-09-09	14:57:43.155	251.41508282	6033.961988	1662735463.156	0	899	2.3463550873	2.3904596348	580.05997604	593.28941208	2.038249813	727.62757803	27.324304581	-1.2583657006	31.725305481	19.128390003	42.292081924	-71.133466795	2	53848.692385	49.1
10351	2022-09-09	14:57:44.026	251.41509289	6033.962229	1662735464.026	0	899	2.3490485547	2.3920425528	580.05997604	592.94017544	1.9856119916	727.63799321	27.324304581	-1.2238940001	31.90836525	19.132078171	42.292092183	-71.133472823	2	53849.538756	49.046124402
10352	2022-09-09	14:57:44.924	251.41510329	6033.962479	1662735464.924	0	899	2.3491251386	2.3921211431	579.30294309	592.1665142	1.9856394125	727.61014663	27.327891508	-1.2138909354	31.90836525	19.12128955	42.292098333	-71.133478783	2	53850.423194	49
10353	2022-09-09	14:57:45.806	251.41511351	6033.962724	1662735465.807	0	899	2.344092394	2.38729118	579.30814009	592.26058508	1.999040547	727.62977691	27.32897377	-1.2232903416	31.90836525	19.125971358	42.292099372	-71.133482705	2	53851.311637	49
10354	2022-09-09	14:57:46.698	251.41512383	6033.962972	1662735466.699	0	899	2.344092394	2.38729118	578.94456828	591.88888436	1.999040547	727.63555059	27.32897377	-1.2375188032	31.898470127	19.136689167	42.29210358	-71.133485	2	53852.191321	48.98086785
10355	2022-09-09	14:57:47.604	251.41513431	6033.963223	1662735467.604	0	899	2.3476814771	2.3925230118	578.94456828	592.36247156	2.0705217565	727.6359451	27.32897377	-1.1696639756	31.774781094	19.136128205	42.292112801	-71.133484858	2	53853.085085	48.9
10356	2022-09-09	14:57:48.523	251.41514495	6033.963479	1662735468.524	0	899	2.3476814771	2.3925230118	580.42695536	593.87921516	2.0705217565	727.61940174	27.32897377	-1.168025586	31.90836525	19.136931274	42.292125063	-71.133483323	2	53854.006309	48.9
10357	2022-09-09	14:57:49.448	251.41515566	6033.963736	1662735469.449	0	899	2.3509698618	2.3944523301	580.42725289	593.45191013	2.0061502159	727.61636251	27.329035614	-1.1832672989	31.905066875	19.133792865	42.29213479	-71.133481702	2	53854.97897	48.9
10358	2022-09-09	14:57:50.368	251.4151663	6033.963991	1662735470.368	0	899	2.3510683122	2.394553387	581.04914677	594.08799564	2.0061858023	727.623424	27.33364296	-1.188085556	31.659337997	19.127397537	42.292146999	-71.133480167	2	53855.8999	48.9
10359	2022-09-09	14:57:51.253	251.41517655	6033.964237	1662735471.254	0	899	2.3495999997	2.3943686718	581.04914677	594.48283571	2.0655639536	727.63209382	27.33364296	-1.1805617162	31.827555082	19.131236815	42.292154896	-71.133478687	2	53856.787575	48.9
10360	2022-09-09	14:57:52.151	251.41518693	6033.964486	1662735472.151	0	899	2.3495999997	2.3943686718	579.07350091	592.46151349	2.0655639536	727.63355624	27.33364296	-1.179947257	31.90836525	19.119474411	42.292164314	-71.133478333	2	53857.655502	48.9
10361	2022-09-09	14:57:53.049	251.41519734	6033.964736	1662735473.05	0	899	2.3491209722	2.3941151714	579.07350091	592.5319824	2.0761892722	727.64013995	27.33364296	-1.1855524431	31.90836525	19.132372029	42.29217193	-71.133480132	2	53858.53954	48.953953954
10362	2022-09-09	14:57:54.013	251.4152085	6033.965004	1662735474.014	0	899	2.3491209722	2.3941151714	578.74988126	592.20084137	2.0761892722	727.6421917	27.33364296	-1.2016673309	31.792922153	19.135196244	42.292176657	-71.133484152	2	53859.497041	49
10363	2022-09-09	14:57:54.911	251.41521889	6033.965253	1662735474.912	0	899	2.3492367493	2.3938523007	578.76756602	592.10462726	2.0589432113	727.64057771	27.337329321	-1.1889263431	31.659337997	19.133435445	42.292181053	-71.133489387	2	53860.407992	49
10364	2022-09-09	14:57:55.757	251.41522868	6033.965488	1662735475.758	0	899	2.3492570827	2.393873187	580.07187044	593.43903808	2.0589507604	727.63344306	27.338281631	-1.3295836346	31.659337997	19.117423468	42.292185	-71.13349475	2	53861.283283	49
10365	2022-09-09	14:57:56.640	251.41523889	6033.965733	1662735476.64	0	899	2.3449127216	2.3891761137	580.07187044	593.35761272	2.046689601	727.6238856	27.338281631	-1.4395957775	31.712111985	19.106262523	42.292183891	-71.133499442	2	53862.166333	49.016633267
10366	2022-09-09	14:57:57.540	251.41524932	6033.965984	1662735477.541	0	899	2.3449127216	2.3891761137	579.79762955	593.07709073	2.046689601	727.62559014	27.338281631	-1.1676913768	31.90836525	19.138224633	42.292178103	-71.133505461	2	53863.069138	49.1
10367	2022-09-09	14:57:58.496	251.41526038	6033.966249	1662735478.497	0	899	2.345123511	2.3898614642	579.79762955	593.21882134	2.0680395443	727.63551987	27.338281631	-1.1477283555	31.90836525	19.138501565	42.292174915	-71.133511836	2	53864.025448	49.102544769
10368	2022-09-09	14:57:59.400	251.41527083	6033.9665	1662735479.4	0	899	2.345123511	2.3898614642	579.5252491	592.94013581	2.0680395443	727.61749268	27.338281631	-1.160415411	31.90836525	19.137479782	42.292172078	-71.13351751	2	53864.876532	49.187653157
10369	2022-09-09	14:58:00.292	251.41528117	6033.966748	1662735480.293	0	899	2.3460322818	2.3883140167	579.54699611	592.21814095	1.9557657061	727.62583549	27.342808742	-1.5286316698	31.90836525	19.121454517	42.292168909	-71.133515575	2	53865.827362	49.2
10370	2022-09-09	14:58:01.206	251.41529174	6033.967002	1662735481.206	0	899	2.3460398661	2.3883217967	580.32823197	593.01647541	1.9557683845	727.6239139	27.343164444	-1.302204586	31.90836525	19.13061646	42.292169501	-71.133518504	2	53866.700743	49.270074349
10371	2022-09-09	14:58:02.118	251.4153023	6033.967255	1662735482.119	0	899	2.3493281815	2.3922063302	580.32823197	593.17799745	1.9801260899	727.62970294	27.343164444	-1.1520723973	31.90836525	19.138468218	42.292172105	-71.133521052	2	53867.63141	49.3
10372	2022-09-09	14:58:03.013	251.41531266	6033.967504	1662735483.014	0	899	2.3493281815	2.3922063302	579.00713558	591.82764903	1.9801260899	727.62713704	27.343164444	-1.1442359212	31.90836525	19.136858189	42.292169717	-71.133523475	2	53868.542406	49.354240631
10373	2022-09-09	14:58:03.948	251.41532348	6033.967764	1662735483.949	0	899	2.3483331292	2.3919988618	579.00713558	592.06960619	2.016671854	727.62392117	27.343164444	-1.1450982323	31.90836525	19.137736125	42.292166667	-71.133525	2	53869.464497	49.4
10374	2022-09-09	14:58:04.878	251.41533425	6033.968022	1662735484.879	0	899	2.3483608953	2.3920273669	581.12403132	594.2343265	2.0166819551	727.62651901	27.344465382	-1.146510305	31.840748579	19.138041326	42.292166049	-71.133525	2	53870.370335	49.4
10375	2022-09-09	14:58:05.770	251.41534457	6033.96827	1662735485.771	0	899	2.3503276735	2.3953515844	581.14084373	594.64936101	2.0764878979	727.62368795	27.347955704	-1.1802275749	31.812712398	19.134127434	42.29216459	-71.13352459	2	53871.245798	49.4
10376	2022-09-09	14:58:06.647	251.41535471	6033.968513	1662735486.647	0	899	2.3503276735	2.3953515844	578.74029839	592.19301542	2.0764878979	727.62866615	27.347955704	-1.1920630845	31.90836525	19.133867845	42.292163081	-71.133523333	2	53872.151196	49.4
10377	2022-09-09	14:58:07.572	251.41536543	6033.96877	1662735487.573	0	899	2.3500569793	2.3951568869	578.74029839	592.21737218	2.0801619169	727.62677083	27.347955704	-1.1541742757	31.90836525	19.136507527	42.292161667	-71.133523398	2	53873.039078	49.4
10378	2022-09-09	14:58:08.509	251.41537627	6033.969031	1662735488.51	0	899	2.3500569793	2.3951568869	579.17550442	592.66271281	2.0801619169	727.61729259	27.347955704	-1.1689848947	31.832502643	19.128451013	42.292161667	-71.133524963	2	53873.977956	49.4
10379	2022-09-09	14:58:09.440	251.41538705	6033.969289	1662735489.441	0	899	2.3506485446	2.3939961224	579.19069444	592.14890704	2.0003078857	727.62061638	27.351119831	-1.1837200337	31.829204269	19.124034061	42.292176607	-71.133523506	2	53874.89645	49.31035503
10380	2022-09-09	14:58:10.322	251.41539726	6033.969534	1662735490.323	0	899	2.3506800464	2.3940284558	580.59467431	593.58437351	2.0003192421	727.61982414	27.352594376	-1.2013116112	31.90836525	19.132733996	42.292182414	-71.133524694	2	53875.816176	49.218382353
10381	2022-09-09	14:58:11.183	251.41540721	6033.969773	1662735491.183	0	899	2.3511392835	2.3942423548	580.59467431	593.50804123	1.9888203805	727.61290413	27.352594376	-1.2399117805	31.90836525	19.130525715	42.292187909	-71.133526144	2	53876.686373	49.131362725
10382	2022-09-09	14:58:12.079	251.41541759	6033.970022	1662735492.08	0	899	2.3511392835	2.3942423548	581.27803346	594.20659939	1.9888203805	727.62119884	27.352594376	-1.2352875471	31.90836525	19.134960175	42.29219099	-71.133528647	2	53877.5941	49.040590031
10383	2022-09-09	14:58:12.944	251.4154276	6033.970262	1662735492.945	0	899	2.3521484206	2.3964938566	581.27803346	594.57498292	2.0442220291	727.62824093	27.352594376	-1.1767782604	31.90836525	19.137593478	42.292190946	-71.133532885	2	53878.432683	49
10384	2022-09-09	14:58:13.783	251.41543731	6033.970496	1662735493.784	0	899	2.3521484206	2.3964938566	580.00552208	593.27336237	2.0442220291	727.62769767	27.352594376	-1.1454540065	31.90836525	19.138459174	42.292185677	-71.133529593	2	53879.235781	48.764219235
10385	2022-09-09	14:58:14.638	251.4154472	6033.970733	1662735494.638	0	899	2.3546965541	2.3990825042	580.01811418	593.28398422	2.0438818715	727.6286807	27.355213633	-1.1633581389	31.90836525	19.13619716	42.292172234	-71.133506667	2	53880.113412	47.988658777
10386	2022-09-09	14:58:15.546	251.41545771	6033.970985	1662735495.546	0	899	2.3547449951	2.3991322525	579.18180312	592.42866358	2.0438996845	727.63762821	27.357477188	-1.1490218639	31.85724045	19.137609482	42.292176824	-71.133506477	2	53881.009464	47.896214511
10387	2022-09-09	14:58:16.466	251.41546836	6033.971241	1662735496.466	0	899	2.3514669014	2.3965638361	579.18180312	592.66014669	2.0788036772	727.63568277	27.357477188	-1.148040942	31.659337997	19.137056351	42.292192948	-71.133487129	2	53881.976866	47.509253417
10388	2022-09-09	14:58:17.313	251.41547817	6033.971476	1662735497.314	0	899	2.3514669014	2.3965638361	580.81806722	594.33448887	2.0788036772	727.63732183	27.357477188	-1.1497224798	31.659337997	19.13787881	42.292197406	-71.133481236	2	53882.814596	47.337080868
10389	2022-09-09	14:58:18.184	251.41548825	6033.971718	1662735498.185	0	899	2.3604992403	2.4034703849	580.81806722	593.64545037	1.9751205214	727.62249998	27.357477188	-1.1604585277	31.660987185	19.136385911	42.292202891	-71.13348	2	53883.683684	47.231631632
10390	2022-09-09	14:58:19.131	251.4154992	6033.971981	1662735499.131	0	899	2.3604992403	2.4034703849	580.49686179	593.3171511	1.9751205214	727.64143422	27.357477188	-1.1669260263	31.90836525	19.134239197	42.292200727	-71.133476796	2	53884.640895	47.007731434
10391	2022-09-09	14:58:20.007	251.41550935	6033.972224	1662735500.008	0	899	2.3522718153	2.3959359548	580.51057307	593.58446848	2.0132845255	727.63559384	27.360326843	-1.2023895332	31.90836525	19.134463607	42.292201629	-71.133475824	2	53885.49434	46.850566038
10392	2022-09-09	14:58:20.864	251.41551926	6033.972462	1662735500.864	0	899	2.3523087562	2.3959738773	582.56610327	595.6863813	2.0132979204	727.62620939	27.362054825	-1.2226974909	31.90836525	19.134688017	42.292208922	-71.133477787	2	53886.336134	46.766386555
10393	2022-09-09	14:58:21.753	251.41552955	6033.972709	1662735501.753	0	899	2.3567643415	2.400690415	582.56610327	595.74004677	2.0213507477	727.62574616	27.362054825	-1.2068197656	31.90836525	19.122925727	42.292216244	-71.13347831	2	53887.253452	46.649309665
10394	2022-09-09	14:58:22.641	251.41553983	6033.972956	1662735502.641	0	899	2.3567643415	2.400690415	581.04737898	594.18697859	2.0213507477	727.62500566	27.362054825	-1.1858866515	31.90836525	19.119455426	42.292214582	-71.133472915	2	53888.125359	46.462392344
10395	2022-09-09	14:58:23.526	251.41555007	6033.973202	1662735503.526	0	899	2.3550552198	2.3989975817	581.04737898	594.20144653	2.0235271743	727.61786738	27.362054825	-1.1490218639	31.90836525	19.136039734	42.292211759	-71.133470093	2	53888.972249	46.208325359
10396	2022-09-09	14:58:24.440	251.41556065	6033.973456	1662735504.44	0	899	2.3550839595	2.3990270891	582.93342295	596.13025757	2.0235376361	727.61957232	27.363397598	-1.1475235476	31.90836525	19.136564394	42.292208515	-71.133474728	2	53889.945513	46.2
10397	2022-09-09	14:58:25.400	251.41557176	6033.973722	1662735505.4	0	899	2.3569991989	2.400845272	582.94919968	596.1063878	2.0175392241	727.63725109	27.366662979	-1.161051436	31.90836525	19.137969188	42.292202267	-71.13347955	2	53890.90991	46.109009009
10398	2022-09-09	14:58:26.325	251.41558248	6033.973979	1662735506.326	0	899	2.3569991989	2.400845272	580.67263288	593.7784388	2.0175392241	727.62228656	27.366662979	-1.1490218639	31.90836525	19.138561249	42.29220561	-71.133482629	2	53891.788679	46.1
10399	2022-09-09	14:58:27.216	251.41559278	6033.974227	1662735507.216	0	899	2.355811293	2.4001017603	580.67263288	593.91849512	2.0386189749	727.61396476	27.366662979	-1.4297113561	31.703866049	19.135012014	42.292210224	-71.133483333	2	53892.711538	46.1
10400	2022-09-09	14:58:28.078	251.41560277	6033.974466	1662735508.079	0	899	2.355811293	2.4001017603	580.58750356	593.83142389	2.0386189749	727.63439093	27.366662979	-1.324937856	31.792922153	19.133466721	42.292209717	-71.133483333	2	53893.584813	46.041518738
10401	2022-09-09	14:58:28.999	251.41561341	6033.974722	1662735508.999	0	899	2.3568080976	2.4001222388	580.58750356	593.53285632	1.9936632444	727.61148011	27.366662979	-1.4328372897	31.90836525	19.10154882	42.292203489	-71.133484948	2	53894.484466	46
10402	2022-09-09	14:58:30.016	251.4156252	6033.975005	1662735510.017	0	899	2.3568867531	2.4002029636	580.76748385	593.71703681	1.9936914335	727.61944378	27.370335194	-1.2496453942	31.90836525	19.124419572	42.292193379	-71.133488318	2	53895.495422	46.049542218
10403	2022-09-09	14:58:30.979	251.41563633	6033.975272	1662735510.979	0	899	2.3612030765	2.4058179634	580.77301748	594.08799964	2.0486722614	727.63407605	27.371484756	-1.1819306509	31.90836525	19.133326752	42.292191352	-71.133490755	2	53896.452867	46.1
10404	2022-09-09	14:58:31.865	251.41564659	6033.975518	1662735511.865	0	899	2.3612030765	2.4058179634	580.23150111	593.5340683	2.0486722614	727.62449191	27.371484756	-1.2426928013	31.90836525	19.133831087	42.292194461	-71.133492744	2	53897.323323	46.1
10405	2022-09-09	14:58:32.792	251.41565733	6033.975776	1662735512.793	0	899	2.3593794117	2.4019923394	580.23150111	592.94475628	1.9598607216	727.60177471	27.371484756	-1.2054292493	31.90836525	19.133878708	42.292195128	-71.133495449	2	53898.269231	46.1
10406	2022-09-09	14:58:33.698	251.41566781	6033.976027	1662735513.699	0	899	2.3593794117	2.4019923394	579.76417375	592.46718947	1.9598607216	727.61763011	27.371484756	-1.1689094597	31.90836525	19.134241584	42.292202063	-71.133496323	2	53899.20632	46.1
10407	2022-09-09	14:58:34.638	251.41567869	6033.976289	1662735514.639	0	899	2.361341396	2.4039923478	579.76417375	592.46796343	1.9599775711	727.60864258	27.371484756	-1.1457666159	31.90836525	19.135320663	42.29221	-71.133495	2	53900	46.1
10408	2022-09-09	14:58:35.490	251.41568854	6033.976525	1662735515.49	0	899	2.3614435361	2.4040971286	579.1151243	591.80492966	1.96001349	727.62306385	27.376244286	-1.1602538129	31.90836525	19.137646921	42.292220781	-71.13349192	2	53900.924063	46.1
10409	2022-09-09	14:58:36.415	251.41569926	6033.976782	1662735516.416	0	899	2.3583009558	2.4013506518	579.1152766	591.9405121	1.9804777267	727.623213	27.376276016	-1.1455079112	31.90836525	19.137914582	42.292221667	-71.13349752	2	53901.877973	46.1
10410	2022-09-09	14:58:37.329	251.41570984	6033.977036	1662735517.33	0	899	2.3583009558	2.4013506518	580.05240012	592.89838939	1.9804777267	727.62244825	27.376276016	-1.1425112486	31.90836525	19.134599686	42.292218926	-71.133506556	2	53902.822314	46.1
10411	2022-09-09	14:58:38.253	251.41572053	6033.977293	1662735518.254	0	899	2.3567692427	2.4032016658	580.05240012	593.92099904	2.1344529493	727.62405577	27.376276016	-1.1776621073	31.90836525	19.114648541	42.292215822	-71.133509589	2	53903.753507	46.1
10412	2022-09-09	14:58:39.137	251.41573075	6033.977538	1662735519.137	0	899	2.3567692427	2.4032016658	581.08033181	594.97350778	2.1344529493	727.62039609	27.376276016	-1.2027344704	31.90836525	19.134599686	42.292204362	-71.13351	2	53904.638277	46.163827655
10413	2022-09-09	14:58:40.039	251.4157412	6033.977789	1662735520.04	0	899	2.3588560671	2.4030202925	581.09574605	594.29620137	2.0303393652	727.62018348	27.379476522	-1.1623665205	31.90836525	19.114441095	42.292194658	-71.133508162	2	53905.551373	46.2
10414	2022-09-09	14:58:40.963	251.41575189	6033.978045	1662735520.963	0	899	2.35888428	2.4030492617	581.33275391	594.53866166	2.030349654	727.61869276	27.380792618	-1.1480625639	31.90836525	19.105643077	42.292190152	-71.133506667	2	53906.454288	46.2
10415	2022-09-09	14:58:41.881	251.41576251	6033.9783	1662735521.881	0	899	2.3607099447	2.4062752078	581.33275391	594.94847728	2.091915028	727.61615718	27.380792618	-1.4209910165	31.90836525	19.091620654	42.292185959	-71.133507854	2	53907.356092	46.2
10416	2022-09-09	14:58:42.832	251.41577352	6033.978564	1662735522.832	0	899	2.3607099447	2.4062752078	582.23332443	595.87014056	2.091915028	727.6176491	27.380792618	-1.6031050066	31.90836525	19.075059777	42.29218224	-71.13351	2	53908.344196	46.234419552
10417	2022-09-09	14:58:43.785	251.41578455	6033.978829	1662735523.785	0	899	2.3580352619	2.4029194498	582.23332443	595.68079285	2.0635244265	727.61065876	27.380792618	-1.5954625464	31.90836525	19.076342501	42.292181899	-71.13351	2	53909.286908	46.3
10418	2022-09-09	14:58:44.733	251.41579553	6033.979093	1662735524.734	0	899	2.3580434733	2.402927885	579.92561996	593.31980904	2.0635274711	727.62415198	27.381175805	-1.4432175775	31.90836525	19.095602831	42.292177366	-71.13351	2	53910.193376	46.319337607
10419	2022-09-09	14:58:45.618	251.41580576	6033.979338	1662735525.618	0	899	2.3608075193	2.4035366868	579.94695445	592.68103173	1.9639441397	727.61640294	27.385614395	-1.2756339896	31.90836525	19.129546639	42.292173764	-71.133509569	2	53911.129259	46.4
10420	2022-09-09	14:58:46.536	251.4158164	6033.979594	1662735526.537	0	899	2.3608075193	2.4035366868	580.03504427	592.77105576	1.9639441397	727.61310663	27.385614395	-1.2678298248	31.90836525	19.127755323	42.292176587	-71.133506507	2	53912.047847	46.4
10421	2022-09-09	14:58:47.477	251.41582729	6033.979855	1662735527.478	0	899	2.3593350428	2.404059331	580.03504427	593.37644204	2.0551981995	727.6027448	27.385614395	-1.2662129402	31.90836525	19.127397537	42.292175086	-71.133503506	2	53912.948325	46.4
10422	2022-09-09	14:58:48.381	251.41583775	6033.980106	1662735528.382	0	899	2.3593350428	2.404059331	582.42161514	595.81790648	2.0551981995	727.61283784	27.385614395	-1.1489571736	31.90836525	19.130530717	42.292177927	-71.133500406	2	53913.878099	46.487809917
10423	2022-09-09	14:58:49.269	251.41584803	6033.980353	1662735529.27	0	899	2.3606739723	2.4053309648	582.4217605	595.79020146	2.0510208911	727.62042277	27.385644509	-1.1506172103	31.90836525	19.130313406	42.292180947	-71.133493466	2	53914.784114	46.5
10424	2022-09-09	14:58:50.176	251.41585852	6033.980604	1662735530.176	0	899	2.3607708768	2.4054304939	580.0560489	593.3704261	2.0510565642	727.60493358	27.390161514	-1.1457666159	31.90836525	19.135679245	42.292182757	-71.133491667	2	53915.6541	46.5
10425	2022-09-09	14:58:51.135	251.41586963	6033.980871	1662735531.136	0	899	2.3643533748	2.4086903706	580.0560489	593.25375829	2.0334839135	727.62419765	27.390161514	-1.156049876	31.90836525	19.13643842	42.292183333	-71.133490629	2	53916.622899	46.5
10426	2022-09-09	14:58:52.053	251.41588025	6033.981126	1662735532.054	0	899	2.3643533748	2.4086903706	580.75462083	593.96822447	2.0334839135	727.62128009	27.390161514	-1.1674003238	31.90836525	19.135043643	42.292182428	-71.13349	2	53917.543246	46.5
10427	2022-09-09	14:58:52.964	251.4158908	6033.981379	1662735532.965	0	899	2.3628748855	2.4056535478	580.75462083	593.51004688	1.9644888687	727.6252983	27.390161514	-1.4104596953	31.90836525	19.121812985	42.292181667	-71.13349	2	53918.434911	46.5
10428	2022-09-09	14:58:53.865	251.41590123	6033.981629	1662735533.866	0	899	2.3628748855	2.4056535478	580.5146486	593.26480401	1.9644888687	727.61515434	27.390161514	-1.4987195043	31.90836525	19.110808897	42.292180499	-71.13349	2	53919.350427	46.5
10429	2022-09-09	14:58:54.736	251.4159113	6033.981871	1662735534.736	0	899	2.3643829522	2.4090687806	580.51993838	593.83236586	2.0491609378	727.62905217	27.391260956	-1.4401455383	31.90836525	19.110279109	42.292176276	-71.133490412	2	53920.246937	46.5
10430	2022-09-09	14:58:55.595	251.41592124	6033.98211	1662735535.595	0	899	2.3644642441	2.4091522722	581.28228753	594.61239577	2.0491907902	727.62544544	27.395044327	-1.1416704584	31.90836525	19.114929502	42.292169897	-71.133491667	2	53921.062048	46.5
10431	2022-09-09	14:58:56.454	251.41593119	6033.982349	1662735536.455	0	899	2.3636197415	2.406083327	581.28228753	593.95090801	1.9496715459	727.6278254	27.395044327	-1.1424465495	31.90836525	19.105752465	42.292168414	-71.133491667	2	53921.951396	46.5
10432	2022-09-09	14:58:57.336	251.4159414	6033.982594	1662735537.337	0	899	2.3636197415	2.406083327	582.70128243	595.40082887	1.9496715459	727.61426751	27.395044327	-1.1490218639	31.90836525	19.138921738	42.292168333	-71.133491667	2	53922.81068	46.5
10433	2022-09-09	14:58:58.223	251.41595166	6033.98284	1662735538.223	0	899	2.3619670812	2.4076694513	582.70128243	596.38297651	2.0969946146	727.62473969	27.395044327	-1.1476636643	31.90836525	19.138320127	42.29216476	-71.133488094	2	53923.714581	46.5
10434	2022-09-09	14:58:59.147	251.41596235	6033.983096	1662735539.147	0	899	2.3619670812	2.4076694513	580.27962532	593.90445944	2.0969946146	727.60434748	27.395044327	-1.1473941803	31.90836525	19.136614376	42.292160037	-71.133483371	2	53924.659207	46.5
10435	2022-09-09	14:59:00.062	251.41597295	6033.983351	1662735540.063	0	899	2.3677544442	2.4113945088	580.29943943	593.27560522	1.9992751711	727.61741264	27.3991642	-1.1881394221	31.90836525	19.134391785	42.292157407	-71.13348074	2	53925.555981	46.5
10436	2022-09-09	14:59:00.967	251.41598341	6033.983602	1662735540.967	0	899	2.3677649503	2.4114052922	579.66099277	592.62290707	1.9992789301	727.61825743	27.399652481	-1.1929684877	31.90836525	19.134494643	42.292155921	-71.133480746	2	53926.447609	46.544760936
10437	2022-09-09	14:59:01.867	251.41599383	6033.983852	1662735541.867	0	899	2.366798655	2.4120042432	579.66099277	593.09517469	2.070472718	727.63442367	27.399652481	-1.2137076105	31.90836525	19.133855491	42.292154422	-71.133481667	2	53927.346602	46.6
10438	2022-09-09	14:59:02.776	251.41600435	6033.984104	1662735542.776	0	899	2.366798655	2.4120042432	581.61168509	595.09107612	2.070472718	727.62521868	27.399652481	-1.2014948366	31.90836525	19.129839209	42.29215093	-71.133481667	2	53928.240326	46.6
10439	2022-09-09	14:59:03.698	251.41601503	6033.984361	1662735543.699	0	899	2.365527653	2.4098928621	581.61168509	594.84664379	2.0337625821	727.62382861	27.399652481	-1.1668613683	31.90836525	19.132557736	42.292143943	-71.133485628	2	53929.182851	46.6
10440	2022-09-09	14:59:04.651	251.41602605	6033.984625	1662735544.651	0	899	2.3655412077	2.4099067809	581.81064125	595.0501602	2.0337675202	727.63203925	27.400283043	-1.1478253548	31.90836525	19.137718516	42.29214641	-71.133504617	2	53930.154067	46.6
10441	2022-09-09	14:59:05.563	251.41603662	6033.984879	1662735545.564	0	899	2.3679914114	2.4114006196	581.83055682	594.77057075	1.9886939409	727.63208372	27.404413223	-1.2047824796	31.90836525	19.134645323	42.292144898	-71.133511768	2	53931.030494	46.6
10442	2022-09-09	14:59:06.487	251.41604731	6033.985136	1662735546.488	0	899	2.3679914114	2.4114006196	581.57373636	594.50803856	1.9886939409	727.63596329	27.404413223	-1.2474895266	31.90836525	19.131138934	42.29214166	-71.133515003	2	53932.002002	46.6
10443	2022-09-09	14:59:07.375	251.41605758	6033.985382	1662735547.375	0	899	2.3654437994	2.4086875724	581.57373636	594.47248688	1.9833463502	727.63083795	27.404413223	-1.2365595181	31.90836525	19.132445822	42.2921387	-71.133516483	2	53932.88989	46.6
10444	2022-09-09	14:59:08.237	251.41606757	6033.985622	1662735548.238	0	899	2.3654437994	2.4086875724	580.27360491	593.14351975	1.9833463502	727.61964629	27.404413223	-1.1832026243	31.90836525	19.133520126	42.292141882	-71.133511935	2	53933.709708	46.529029218
10445	2022-09-09	14:59:09.163	251.41607828	6033.985879	1662735549.163	0	899	2.3684370099	2.4130192541	580.27360491	593.52660208	2.041063867	727.62039326	27.404413223	-1.1790634252	31.90836525	19.134435654	42.292145496	-71.13351	2	53934.648791	46.5
10446	2022-09-09	14:59:10.048	251.41608852	6033.986124	1662735550.048	0	899	2.3685348767	2.4131197585	582.18581093	595.48271953	2.0410996049	727.63567873	27.408960342	-1.2548193932	31.90836525	19.13820076	42.292150344	-71.133511839	2	53935.551552	46.5
10447	2022-09-09	14:59:10.957	251.41609904	6033.986377	1662735550.957	0	899	2.3679090788	2.4119398594	582.18581093	595.32030604	2.0167188839	727.6252688	27.408960342	-1.2519090365	31.90836525	19.137557314	42.292155539	-71.133513333	2	53936.441148	46.5
10448	2022-09-09	14:59:11.845	251.41610932	6033.986624	1662735551.845	0	899	2.3679090788	2.4119398594	581.18137483	594.2932092	2.0167188839	727.63018597	27.408960342	-1.2233766002	31.90836525	19.136071881	42.292157285	-71.13351019	2	53937.314374	46.468562565
10449	2022-09-09	14:59:12.740	251.41611968	6033.986872	1662735552.74	0	899	2.363361693	2.4064639761	581.18137483	594.04044911	1.97868365	727.63398793	27.408960342	-1.1566104155	31.90836525	19.114972891	42.292152813	-71.133499325	2	53938.218662	46.4
10450	2022-09-09	14:59:13.667	251.41613041	6033.98713	1662735553.667	0	899	2.363361693	2.4064639761	581.5710002	594.43869523	1.97868365	727.6431044	27.408960342	-1.1548857176	31.90836525	19.114805398	42.292143987	-71.133482466	2	53939.101344	46.4
10451	2022-09-09	14:59:14.576	251.41614094	6033.987382	1662735554.577	0	899	2.3650001459	2.4080774306	581.57547338	594.42683236	1.9762110693	727.63506393	27.4098884	-1.2209080931	31.90836525	19.122133482	42.292134403	-71.133459005	2	53940.039806	46.4
10452	2022-09-09	14:59:15.492	251.41615153	6033.987637	1662735555.492	0	899	2.3650877618	2.408167331	580.77328638	593.60712496	1.9762420932	727.62434519	27.413965225	-1.5152440071	31.90836525	19.094266891	42.292121078	-71.133436796	2	53940.928155	46.4
10453	2022-09-09	14:59:16.351	251.41616148	6033.987876	1662735556.352	0	899	2.3659855951	2.4096281716	580.77328638	593.77054548	2.0008558647	727.61483098	27.413965225	-1.237508068	31.90836525	19.126956308	42.29209999	-71.133416324	2	53941.800407	46.480040733
10454	2022-09-09	14:59:17.244	251.41617182	6033.988124	1662735557.245	0	899	2.3659855951	2.4096281716	581.82221439	594.8429477	2.0008558647	727.635032	27.413965225	-1.1555324793	31.90836525	19.138561249	42.292084535	-71.133402364	2	53942.697698	46.5
10455	2022-09-09	14:59:18.190	251.41618277	6033.988386	1662735558.191	0	899	2.3664417	2.4106075029	581.82221439	594.99711238	2.0240213121	727.63734082	27.413965225	-1.3023878162	31.90836525	19.101383007	42.292068356	-71.133389865	2	53943.635108	46.5
10456	2022-09-09	14:59:19.069	251.41619294	6033.988631	1662735559.07	0	899	2.3664417	2.4106075029	580.59164211	593.73867477	2.0240213121	727.62190135	27.413965225	-1.2145376624	31.90836525	19.121656607	42.292062589	-71.133383156	2	53944.553261	46.5
10457	2022-09-09	14:59:20.007	251.4162038	6033.988891	1662735560.008	0	899	2.3668538339	2.4096430547	580.61105839	593.34496623	1.9617204444	727.61902987	27.418000417	-1.183321172	31.90836525	19.133686596	42.292065932	-71.133379068	2	53945.519724	46.5
10458	2022-09-09	14:59:20.940	251.41621458	6033.98915	1662735560.94	0	899	2.3668648441	2.4096543498	580.86723739	593.60678939	1.9617243116	727.62659459	27.418512344	-1.1939602222	31.90836525	19.133938922	42.292066935	-71.133372473	2	53946.419416	46.5
10459	2022-09-09	14:59:21.869	251.41622535	6033.989408	1662735561.87	0	899	2.3682303291	2.412211816	580.86723739	593.95547384	2.0142339941	727.62741796	27.418512344	-1.216143751	31.90836525	19.134554326	42.29206713	-71.133358149	2	53947.31943	46.5
10460	2022-09-09	14:59:22.795	251.41623605	6033.989665	1662735562.795	0	899	2.3682303291	2.412211816	581.13069088	594.22486353	2.0142339941	727.63061281	27.418512344	-1.2281085734	31.90836525	19.134656982	42.292075087	-71.13333658	2	53948.256513	46.5
10461	2022-09-09	14:59:23.703	251.41624656	6033.989918	1662735563.703	0	899	2.3666852053	2.4097929591	581.13069088	593.97215447	1.9762010107	727.62523282	27.418512344	-1.2053429686	31.90836525	19.134413473	42.292083571	-71.133324094	2	53949.171488	46.5
10462	2022-09-09	14:59:24.609	251.41625706	6033.990169	1662735564.61	0	899	2.3667018303	2.4098100175	582.000511	594.86123447	1.9762068935	727.64134408	27.419285389	-1.1813377742	31.90836525	19.134895085	42.292074528	-71.133310954	2	53950.106925	46.5
10463	2022-09-09	14:59:25.596	251.41626848	6033.990444	1662735565.597	0	899	2.3648201823	2.4104995468	582.01930375	595.6615326	2.0934782545	727.63498592	27.423181534	-1.1569553298	31.90836525	19.137962278	42.292053161	-71.133302897	2	53951.105163	46.5
10464	2022-09-09	14:59:26.496	251.41627889	6033.990693	1662735566.496	0	899	2.3648201823	2.4104995468	580.97549764	594.59326022	2.0934782545	727.63627574	27.423181534	-1.3049425171	31.90836525	19.118118097	42.292024512	-71.133285707	2	53951.964627	46.5
10465	2022-09-09	14:59:27.384	251.41628917	6033.99094	1662735567.384	0	899	2.3626078874	2.405471342	580.97549764	593.76261375	1.9685318139	727.62640664	27.423181534	-1.3068288723	31.90836525	19.119469775	42.292013223	-71.133279223	2	53952.866599	46.586659878
10466	2022-09-09	14:59:28.252	251.41629921	6033.991181	1662735568.252	0	899	2.3626078874	2.405471342	582.35854205	595.1760986	1.9685318139	727.62468957	27.423181534	-1.1897132397	31.90836525	19.133878708	42.291998977	-71.133277064	2	53953.761364	46.6
10467	2022-09-09	14:59:29.161	251.41630975	6033.991434	1662735569.162	0	899	2.3710849533	2.4166871668	582.35899561	595.94988907	2.0845914043	727.62993819	27.423275512	-1.1887754518	31.90836525	19.133046674	42.291984483	-71.133273511	2	53954.631041	46.6
10468	2022-09-09	14:59:30.013	251.41631961	6033.991671	1662735570.014	0	899	2.3711848452	2.4167898097	581.6361311	595.2104026	2.0846286212	727.61727764	27.427911758	-1.1425112486	31.90836525	19.138561249	42.291968611	-71.133270856	2	53955.486111	46.648611111
10469	2022-09-09	14:59:30.900	251.41632986	6033.991917	1662735570.9	0	899	2.3673626121	2.4113234027	581.6361311	594.74032143	2.0140279208	727.61343525	27.427911758	-1.3932884908	31.90836525	19.116603485	42.291965656	-71.133272663	2	53956.399408	46.7
10470	2022-09-09	14:59:31.782	251.41634008	6033.992162	1662735571.783	0	899	2.3673626121	2.4113234027	581.33688788	594.43433629	2.0140279208	727.62003837	27.427911758	-1.4154504514	31.90836525	19.114513991	42.291977958	-71.133276236	2	53957.258247	46.7
10471	2022-09-09	14:59:32.684	251.41635052	6033.992412	1662735572.685	0	899	2.3684411761	2.413104404	581.33688788	594.63835953	2.044699305	727.61673236	27.427911758	-1.1710760712	31.90836525	19.135705948	42.291982083	-71.133274792	2	53958.125	46.7
10472	2022-09-09	14:59:33.591	251.41636101	6033.992664	1662735573.591	0	899	2.3684411761	2.413104404	580.96391878	594.25685658	2.044699305	727.62336741	27.427911758	-1.1685322113	31.90836525	19.134084702	42.291985506	-71.133273839	2	53959.101101	46.7
10473	2022-09-09	14:59:34.456	251.41637102	6033.992904	1662735574.456	0	899	2.3693471536	2.4139629623	580.96468264	594.23837158	2.0418019871	727.61623883	27.428070409	-1.1417891032	31.90836525	19.133135764	42.291989835	-71.133278168	2	53959.966967	46.7
10474	2022-09-09	14:59:35.335	251.4163812	6033.993149	1662735575.336	0	899	2.3694468926	2.4140653904	581.67687846	594.96708192	2.0418384119	727.61685322	27.432703018	-1.2157557011	31.90836525	19.13243866	42.291991332	-71.133280997	2	53960.799057	46.7
10475	2022-09-09	14:59:36.239	251.41639166	6033.9934	1662735576.239	0	899	2.367547946	2.4125687237	581.67687846	595.09818204	2.0615257051	727.62668999	27.432703018	-1.1797101719	31.90836525	19.134031965	42.291984647	-71.133282837	2	53961.701933	46.7
10476	2022-09-09	14:59:37.191	251.41640269	6033.993664	1662735577.192	0	899	2.367547946	2.4125687237	582.14447099	595.57656355	2.0615257051	727.62635247	27.432703018	-1.1425112486	31.90836525	19.136400223	42.291978463	-71.133284401	2	53962.640777	46.76407767
10477	2022-09-09	14:59:38.134	251.4164136	6033.993926	1662735578.135	0	899	2.3688502525	2.4116324631	582.14447099	594.89911071	1.9597810494	727.62568028	27.432703018	-1.1489248749	31.90836525	19.137535095	42.291977687	-71.133288061	2	53963.612179	46.8
10478	2022-09-09	14:59:39.023	251.41642388	6033.994173	1662735579.023	0	899	2.3688502525	2.4116324631	582.1042041	594.85796158	1.9597810494	727.62198017	27.432703018	-1.1631425872	31.90836525	19.136385532	42.291981632	-71.133291649	2	53964.494816	46.8
10479	2022-09-09	14:59:39.900	251.41643403	6033.994417	1662735579.9	0	899	2.3680620214	2.4128580254	582.1204634	595.48176444	2.0509872502	727.62269724	27.436073493	-1.4247852074	31.90836525	19.104605732	42.291983805	-71.133292736	2	53965.35857	46.8
10480	2022-09-09	14:59:40.762	251.416444	6033.994656	1662735580.762	0	899	2.3680899664	2.4128867273	580.0344168	593.34790532	2.0509975076	727.62046925	27.437372208	-1.5266267566	31.90836525	19.106604608	42.291982521	-71.133292094	2	53966.256358	46.8
10481	2022-09-09	14:59:41.681	251.41645465	6033.994912	1662735581.682	0	899	2.3730137216	2.4172434032	580.0344168	593.15133216	2.0213842812	727.61565515	27.437372208	-1.479640397	31.90836525	19.128602413	42.291985631	-71.133293018	2	53967.189379	46.8
10482	2022-09-09	14:59:42.592	251.4164652	6033.995165	1662735582.593	0	899	2.3730137216	2.4172434032	581.67085983	594.82478177	2.0213842812	727.62268107	27.437372208	-1.2038878439	31.90836525	19.131825971	42.291988175	-71.133291982	2	53968.094708	46.8
10483	2022-09-09	14:59:43.548	251.41647625	6033.99543	1662735583.548	0	899	2.3694411416	2.4131255747	581.67085983	594.68166296	1.9998721669	727.63115	27.437372208	-1.1843452367	31.90836525	19.133014009	42.291986698	-71.133294938	2	53968.98143	46.8
10484	2022-09-09	14:59:44.451	251.41648671	6033.995681	1662735584.452	0	899	2.3695013285	2.4131873501	580.20155617	593.17963677	1.9998936959	727.63003924	27.440167699	-1.1665272389	31.90836525	19.133302878	42.291983714	-71.133299429	2	53969.885772	46.8
10485	2022-09-09	14:59:45.351	251.41649712	6033.995931	1662735585.351	0	899	2.370429459	2.4151670094	580.21041878	593.49709675	2.0463526975	727.63234726	27.44201088	-1.1576883122	31.90836525	19.132205332	42.291983333	-71.133304193	2	53970.838675	46.8
10486	2022-09-09	14:59:46.243	251.41650744	6033.996179	1662735586.243	0	899	2.370429459	2.4151670094	582.20850048	595.54093404	2.0463526975	727.63546733	27.44201088	-1.1620430946	31.90836525	19.130277634	42.291977152	-71.133303764	2	53971.741742	46.8
10487	2022-09-09	14:59:47.147	251.41651791	6033.99643	1662735587.147	0	899	2.3712166343	2.4179516299	582.20850048	596.13401588	2.1352564973	727.631323	27.44201088	-1.4916268279	31.90836525	19.107490704	42.291973954	-71.133303333	2	53972.627794	46.8
10488	2022-09-09	14:59:48.063	251.41652852	6033.996684	1662735588.064	0	899	2.3712166343	2.4179516299	581.32854314	595.23301134	2.1352564973	727.62984441	27.44201088	-1.2917488056	31.90836525	19.128931475	42.291973333	-71.133303333	2	53973.552223	46.8
10489	2022-09-09	14:59:48.956	251.41653884	6033.996932	1662735588.956	0	899	2.3700037505	2.4140351703	581.32854314	594.43225209	2.0149976838	727.62235124	27.44201088	-1.203036287	31.90836525	19.127975237	42.291973333	-71.133301777	2	53974.466938	46.8
10490	2022-09-09	14:59:49.838	251.41654905	6033.997177	1662735589.838	0	899	2.3700860084	2.4141196162	582.08717005	595.20817653	2.0150273238	727.62451293	27.445830629	-1.1476529647	31.90836525	19.126262109	42.291974441	-71.133299446	2	53975.332405	46.8
10491	2022-09-09	14:59:50.763	251.41655976	6033.997434	1662735590.763	0	899	2.3717469089	2.4157325809	582.09082596	595.18836138	2.0114897761	727.63266577	27.446588516	-1.1482242504	31.90836525	19.121781103	42.291972334	-71.133295445	2	53976.216614	46.8
10492	2022-09-09	14:59:51.687	251.41657045	6033.997691	1662735591.687	0	899	2.3717469089	2.4157325809	583.32205257	596.44729163	2.0114897761	727.64341726	27.446588516	-1.1506495476	31.90836525	19.11765336	42.291956667	-71.133284393	2	53977.182096	46.8
10493	2022-09-09	14:59:52.545	251.41658038	6033.997929	1662735592.545	0	899	2.3695816593	2.415876244	583.32205257	597.15176032	2.1169517701	727.63884568	27.446588516	-1.1506495476	31.90836525	19.120916367	42.29195675	-71.13328175	2	53978.050186	46.8
10494	2022-09-09	14:59:53.464	251.41659103	6033.998185	1662735593.465	0	899	2.3695816593	2.415876244	581.06973303	594.84604159	2.1169517701	727.63414315	27.446588516	-1.2581393356	31.90836525	19.10596216	42.291958175	-71.133283175	2	53978.905204	46.8
10495	2022-09-09	14:59:54.480	251.41660278	6033.998467	1662735594.48	0	899	2.3717225882	2.415078042	581.07523358	593.96200143	1.9832068836	727.63794592	27.447730803	-1.523177458	31.90836525	19.092998732	42.291950118	-71.133280053	2	53980.00789	46.8
10496	2022-09-09	14:59:55.453	251.41661404	6033.998737	1662735595.453	0	899	2.3718012243	2.415158736	583.40216923	596.34072844	1.983234752	727.63413911	27.451379776	-1.590116024	31.90836525	19.093547821	42.291964512	-71.13328645	2	53980.967456	46.8
10497	2022-09-09	14:59:56.457	251.41662566	6033.999016	1662735596.457	0	899	2.3700591576	2.4140143451	583.40216923	596.52945562	2.0115264366	727.62206546	27.451379776	-1.5979309469	31.90836525	19.106992494	42.291966503	-71.133286667	2	53981.901578	46.8
10498	2022-09-09	14:59:57.365	251.41663618	6033.999268	1662735597.366	0	899	2.3700591576	2.4140143451	582.13156356	595.23025971	2.0115264366	727.62777326	27.451379776	-1.5908167007	31.90836525	19.114683694	42.29197069	-71.133293372	2	53982.804609	46.8
10499	2022-09-09	14:59:58.339	251.41664745	6033.999539	1662735598.34	0	899	2.370882437	2.4135646155	582.13156356	594.84503838	1.9536335368	727.65014648	27.451379776	-1.2238940001	31.90836525	19.127037048	42.291970366	-71.133296301	2	53983.780561	46.721943888
10500	2022-09-09	14:59:59.279	251.41665832	6033.9998	1662735599.279	0	899	2.370882437	2.4135646155	583.38451054	596.12534913	1.9536335368	727.62544463	27.451379776	-1.244913282	31.90836525	19.126678947	42.291967479	-71.133299188	2	53984.756303	46.7
[truncated: 8,279 more rows]
