# Supplementary material for: A simple method to measure methane emissions from indoor gas leaks
Source: PLoS One. 2023 Nov 30;18(11):e0295055. doi: 10.1371/journal.pone.0295055 (PMC10688665; doi:10.1371/journal.pone.0295055)
Supplement: S1 Data — (ZIP) [file pone.0295055.s011.zip › data and code/data/raw data/cavity ringdown spectrometer data/experiments/R6.dat]

DATE	TIME	FRAC_DAYS_SINCE_JAN1	FRAC_HRS_SINCE_JAN1	EPOCH_TIME	ALARM_STATUS	INST_STATUS	CH4	CH4_dry	CO2	CO2_dry	H2O	CavityPressure	CavityTemp	Battery_Current	Battery_Temperature	Battery_Voltage	GPS_ABS_LAT	GPS_ABS_LONG	GPS_FIT	GPS_TIME	GPS_ALTITUDE
13622	2022-09-14	15:46:00.086	256.44861212	6154.766691	1663170360.087	0	899	2.1798233903	2.221706877	458.4348145	469.12329187	2.0826271416	723.45862463	28.334527969	-1.3362020254	30.663228989	19.148284912	42.328838307	-71.125847812	1	56738.328155	34.832815534
13623	2022-09-14	15:46:01.042	256.44862318	6154.766956	1663170361.043	0	899	2.1798233903	2.221706877	457.86349156	468.53864845	2.0826271416	723.46326815	28.334527969	-1.5130019362	30.663228989	19.107510636	42.328842607	-71.125842393	1	56739.282051	34.928205128
13624	2022-09-14	15:46:01.951	256.4486337	6154.767209	1663170361.952	0	899	2.1746674534	2.2188369084	457.86349156	469.15057375	2.1991361286	723.44931778	28.334527969	-1.5212372234	30.663228989	19.104706	42.328844232	-71.125839232	1	56740.230321	35.02303207
13625	2022-09-14	15:46:02.905	256.44864475	6154.767474	1663170362.906	0	899	2.1746674534	2.2188369084	458.37501024	469.6747022	2.1991361286	723.44847016	28.334527969	-1.2643481959	30.663228989	19.13715144	42.328841396	-71.125836126	1	56741.162162	35.116216216
13626	2022-09-14	15:46:03.838	256.44865554	6154.767733	1663170363.839	0	899	2.1861258667	2.2298851607	458.37501024	469.51040997	2.1679200586	723.43530556	28.334527969	-1.2690155743	30.663228989	19.150265826	42.328839832	-71.12583266	1	56742.100946	35.210094637
13627	2022-09-14	15:46:04.755	256.44866615	6154.767988	1663170364.755	0	899	2.1861478701	2.2299077957	459.60041543	470.76563317	2.167929345	723.4382595	28.335638324	-1.2517904777	30.663228989	19.151711546	42.328838133	-71.125826466	1	56743.060158	35.312031558
13628	2022-09-14	15:46:05.663	256.44867666	6154.76824	1663170365.663	0	899	2.1619755044	2.2070334813	459.60397549	471.23102219	2.255372192	723.44317425	28.336572647	-1.2369152308	30.663228989	19.153686523	42.328835148	-71.125823481	1	56743.955621	35.49112426
13629	2022-09-14	15:46:06.566	256.44868712	6154.768491	1663170366.567	0	899	2.1619755044	2.2070334813	456.82114499	468.37779173	2.255372192	723.42967578	28.336572647	-1.217728318	30.663228989	19.152200333	42.328832134	-71.125814735	1	56744.85986	35.585985986
13630	2022-09-14	15:46:07.499	256.44869791	6154.76875	1663170367.499	0	899	2.1572083887	2.1989658944	456.82114499	467.55160612	2.0978358872	723.42536896	28.336572647	-1.2209620673	30.663228989	19.152345354	42.328829021	-71.125808043	1	56745.793587	35.679358717
13631	2022-09-14	15:46:08.417	256.44870853	6154.769005	1663170368.417	0	899	2.1572083887	2.1989658944	461.0218404	471.8509734	2.0978358872	723.44636182	28.336572647	-1.1958896877	30.663228989	19.152845648	42.328818676	-71.125788559	1	56746.724313	35.7
13632	2022-09-14	15:46:09.308	256.44871884	6154.769252	1663170369.308	0	899	2.1358539553	2.1794837994	461.0218404	472.4522209	2.2114924993	723.43726879	28.336572647	-1.1809281908	30.663228989	19.155164959	42.328807971	-71.125766603	1	56747.602527	35.760252672
13633	2022-09-14	15:46:10.193	256.44872909	6154.769498	1663170370.193	0	899	2.1358781127	2.1795086646	463.81483156	475.31451703	2.2115031449	723.4213657	28.337820432	-1.2005894255	30.663228989	19.153382661	42.328799298	-71.125748596	1	56748.484232	35.8
13634	2022-09-14	15:46:11.076	256.44873932	6154.769744	1663170371.077	0	899	2.1387622919	2.1810456543	463.81742608	474.9455344	2.1417077775	723.43081039	28.338495255	-1.1833642958	30.663228989	19.155010956	42.328795	-71.125740583	1	56749.350046	35.835004643
13635	2022-09-14	15:46:12.040	256.44875047	6154.770011	1663170372.041	0	899	2.1387622919	2.1810456543	463.24925133	474.36372775	2.1417077775	723.42410662	28.338495255	-1.1819629906	30.663228989	19.155655665	42.328794043	-71.125735928	1	56750.286957	35.928695652
13636	2022-09-14	15:46:13.029	256.44876191	6154.770286	1663170373.029	0	899	2.1478028732	2.1900120335	463.24925133	474.2972495	2.129196118	723.41448247	28.338495255	-1.1713347782	30.663228989	19.159457781	42.328791121	-71.125719484	1	56751.327416	36
13637	2022-09-14	15:46:13.970	256.44877281	6154.770547	1663170373.971	0	899	2.1478028732	2.1900120335	461.79735227	472.81072421	2.129196118	723.42767415	28.338495255	-1.1656865095	30.663228989	19.160716935	42.328789592	-71.125713366	1	56752.245052	36.024505184
13638	2022-09-14	15:46:14.898	256.44878355	6154.770805	1663170374.899	0	899	2.1451199859	2.1877778594	461.8010327	472.94603978	2.1540284431	723.40939958	28.339456659	-1.1663978771	30.663228989	19.156406668	42.328787687	-71.125707687	1	56753.129196	36.1
13639	2022-09-14	15:46:15.789	256.44879385	6154.771053	1663170375.789	0	899	2.1451434229	2.1878019648	462.27348557	473.42994786	2.1540384593	723.40904711	28.340662003	-1.199683937	30.663228989	19.151321702	42.328783163	-71.125702822	1	56754.034068	36.103406814
13640	2022-09-14	15:46:16.701	256.44880442	6154.771306	1663170376.702	0	899	2.1458548783	2.1883961545	462.27348557	473.39544804	2.1475338883	723.43084717	28.340662003	-1.2076174021	30.663228989	19.150444031	42.328778589	-71.1256891	1	56754.948898	36.19488978
13641	2022-09-14	15:46:17.605	256.44881488	6154.771557	1663170377.606	0	899	2.1458548783	2.1883961545	460.84314528	471.93069481	2.1475338883	723.42031193	28.340662003	-1.2246915702	30.663228989	19.154221945	42.328757751	-71.12566334	1	56755.88211	36.288210962
13642	2022-09-14	15:46:18.542	256.44882572	6154.771817	1663170378.542	0	899	2.1493080581	2.1928725174	460.84314528	472.18017991	2.1946961293	723.41246669	28.340662003	-1.2012037694	30.663228989	19.155078825	42.32874385	-71.125654425	1	56756.836216	36.5508647
13643	2022-09-14	15:46:19.418	256.44883587	6154.772061	1663170379.419	0	899	2.1493080581	2.1928725174	461.90500595	473.26816302	2.1946961293	723.43823242	28.340662003	-1.1539047956	30.663228989	19.155126572	42.328731955	-71.125648477	1	56757.728383	36.818514751
13644	2022-09-14	15:46:20.368	256.44884685	6154.772324	1663170380.368	0	899	2.1396451112	2.181758572	461.90985979	472.94291371	2.1324050183	723.42298495	28.341929594	-1.2085767748	30.663228989	19.147662093	42.328718826	-71.125642441	1	56758.633829	37.026765799
13645	2022-09-14	15:46:21.282	256.44885743	6154.772578	1663170381.282	0	899	2.1396584067	2.1817722428	462.78299598	473.83693533	2.1324106578	723.41339273	28.342615128	-1.1571601629	30.663228989	19.160528183	42.328712479	-71.12564	1	56759.512821	37.151282051
13646	2022-09-14	15:46:22.224	256.44886834	6154.77284	1663170382.225	0	899	2.1389290141	2.1828486592	462.78299598	474.31690647	2.222750159	723.42858038	28.342615128	-1.161784431	30.663228989	19.159583629	42.328710068	-71.12564	1	56760.479701	37.2
13647	2022-09-14	15:46:23.130	256.44887882	6154.773092	1663170383.13	0	899	2.1389290141	2.1828486592	462.74142736	474.27430184	2.222750159	723.42462158	28.342615128	-1.1783196926	30.663228989	19.156206131	42.328695679	-71.125627345	1	56761.399618	37.2
13648	2022-09-14	15:46:24.006	256.44888897	6154.773335	1663170384.007	0	899	2.1371685947	2.179960351	462.74142736	473.98618177	2.1685376767	723.41421286	28.342615128	-1.4476909661	30.663228989	19.116475074	42.328667066	-71.125601788	1	56762.26183	37.226182965
13649	2022-09-14	15:46:24.930	256.44889966	6154.773592	1663170384.931	0	899	2.1371685947	2.179960351	461.53486149	472.75029599	2.1685376767	723.40283203	28.342615128	-1.5201269388	30.663228989	19.105791092	42.328628143	-71.12557601	1	56763.209237	37.320923657
13650	2022-09-14	15:46:25.884	256.44891069	6154.773857	1663170385.884	0	899	2.1334763843	2.1749068956	461.54159805	472.41783562	2.1044328766	723.4076146	28.34437585	-1.2118428346	30.663228989	19.152705553	42.328577041	-71.125544679	1	56764.121795	37.4
13651	2022-09-14	15:46:26.796	256.44892125	6154.77411	1663170386.796	0	899	2.1334812853	2.1749119331	459.67594825	470.50823259	2.1044349341	723.41593842	28.344629288	-1.1972478802	30.663228989	19.152275894	42.328530314	-71.125517882	1	56765.09018	37.4
13652	2022-09-14	15:46:27.747	256.44893227	6154.774374	1663170387.748	0	899	2.132389462	2.1747303157	459.67594825	470.75289264	2.150847685	723.39659391	28.344629288	-1.184830308	30.663228989	19.150444031	42.328516088	-71.125513044	1	56766.043393	37.4
13653	2022-09-14	15:46:28.746	256.44894383	6154.774652	1663170388.747	0	899	2.132389462	2.1747303157	461.17983541	472.29301941	2.150847685	723.4375	28.344629288	-1.286639482	30.663228989	19.134633563	42.328502534	-71.125506217	1	56767.029959	37.402995868
13654	2022-09-14	15:46:29.667	256.44895449	6154.774908	1663170389.668	0	899	2.134584103	2.1775566399	461.18457801	472.45272937	2.1801028771	723.4134182	28.345869797	-1.1870830754	30.663228989	19.132277343	42.328477163	-71.125491946	1	56767.981405	37.498140496
13655	2022-09-14	15:46:30.519	256.44896435	6154.775144	1663170390.52	0	899	2.1345990718	2.1775720409	461.620922	472.89976907	2.1801093839	723.41608434	28.346643448	-1.1864578724	30.663228989	19.135320663	42.328445663	-71.125468414	1	56768.775093	37.5
13656	2022-09-14	15:46:31.345	256.4489739	6154.775374	1663170391.345	0	899	2.1379753554	2.1805363278	461.620922	472.77346971	2.1562726297	723.42979219	28.346643448	-1.330456774	30.663228989	19.122785695	42.328416943	-71.125451286	1	56769.622863	37.5
13657	2022-09-14	15:46:32.256	256.44898444	6154.775627	1663170392.256	0	899	2.1379753554	2.1805363278	463.81241451	475.01790767	2.1562726297	723.42602903	28.346643448	-1.5073321095	30.663228989	19.10755568	42.328391852	-71.125437111	1	56770.525919	37.552591894
13658	2022-09-14	15:46:33.177	256.44899512	6154.775883	1663170393.178	0	899	2.1341837046	2.176701801	463.81241451	475.02654306	2.15789511	723.43701778	28.346643448	-1.6149943356	30.663228989	19.099733353	42.328372539	-71.125424777	1	56771.44765	37.6
13659	2022-09-14	15:46:34.128	256.44900611	6154.776147	1663170394.128	0	899	2.1341837046	2.176701801	467.8020737	479.11266485	2.15789511	723.4363759	28.346643448	-1.4768917032	30.663228989	19.118645258	42.32835764	-71.125413351	1	56772.427022	37.6
13660	2022-09-14	15:46:35.006	256.44901627	6154.776391	1663170395.006	0	899	2.1384611041	2.180852014	467.80312378	479.05711609	2.1473458454	723.44060875	28.346914266	-1.2125650644	30.663228989	19.151424724	42.328346268	-71.125403401	1	56773.279925	37.6
13661	2022-09-14	15:46:35.941	256.44902711	6154.776651	1663170395.942	0	899	2.1384954876	2.1808873749	465.05976484	476.24783826	2.1473605405	723.45124423	28.348688126	-1.208199501	30.663228989	19.140066677	42.328337816	-71.125388968	1	56774.172345	37.6
13662	2022-09-14	15:46:36.878	256.44903794	6154.776911	1663170396.878	0	899	2.1446226802	2.1877296431	465.05976484	476.40471525	2.1767533866	723.44666255	28.348688126	-1.3465608919	30.663228989	19.12110935	42.328342587	-71.125358135	1	56775.111902	37.611190234
13663	2022-09-14	15:46:37.811	256.44904874	6154.77717	1663170397.811	0	899	2.1446226802	2.1877296431	465.86575505	477.23036729	2.1767533866	723.43859863	28.348688126	-1.5038504601	30.663228989	19.132799149	42.328336667	-71.125343333	1	56776	37.7
13664	2022-09-14	15:46:38.766	256.4490598	6154.777435	1663170398.767	0	899	2.1544968736	2.1988462465	465.86575505	477.50550858	2.2281687345	723.43364266	28.348688126	-1.3433594625	30.663228989	19.151493616	42.328321517	-71.12532973	1	56777.018018	37.7
13665	2022-09-14	15:46:39.732	256.44907097	6154.777703	1663170399.732	0	899	2.1545260486	2.198876283	475.21952626	487.09305586	2.2281815766	723.44628947	28.350182072	-1.2088462643	30.663228989	19.15664779	42.328313467	-71.12531524	1	56777.983984	37.7
13666	2022-09-14	15:46:40.618	256.44908124	6154.77795	1663170400.619	0	899	2.1557606792	2.1986220325	475.22157499	486.68828887	2.153628343	723.44355744	28.350702286	-1.1819737771	30.663228989	19.155975279	42.328310377	-71.125298739	1	56778.886965	37.7
13667	2022-09-14	15:46:41.526	256.44909175	6154.778202	1663170401.527	0	899	2.1557606792	2.1986220325	473.34379694	484.76520155	2.153628343	723.43600444	28.350702286	-1.179947257	30.663228989	19.154405594	42.32830476	-71.125288807	1	56779.785996	37.7
13668	2022-09-14	15:46:42.467	256.44910264	6154.778463	1663170402.468	0	899	2.1521693594	2.1949307721	473.34379694	484.75755281	2.1522200488	723.44287109	28.350702286	-1.3443403244	30.663228989	19.103990555	42.328299763	-71.125285477	1	56780.714004	37.771400394
13669	2022-09-14	15:46:43.413	256.44911358	6154.778726	1663170403.413	0	899	2.1521693594	2.1949307721	470.13013693	481.46640169	2.1522200488	723.42621618	28.350702286	-1.2022709862	30.663228989	19.143206375	42.328300666	-71.125280335	1	56781.699786	37.8
13670	2022-09-14	15:46:44.355	256.44912449	6154.778988	1663170404.356	0	899	2.1352208203	2.1774984146	470.13077952	481.42759877	2.1449040754	723.42628934	28.350867202	-1.2235598114	30.663228989	19.148782957	42.328303746	-71.125275214	1	56782.62394	37.8
13671	2022-09-14	15:46:45.263	256.44913499	6154.77924	1663170405.263	0	899	2.1352577916	2.1775364357	467.48776813	478.72116297	2.1449198827	723.43005371	28.352777481	-1.2385427952	30.663228989	19.158727646	42.328307714	-71.125269715	1	56783.542735	37.8
13672	2022-09-14	15:46:46.180	256.4491456	6154.779494	1663170406.18	0	899	2.1389318185	2.1825474961	467.48776813	479.05793808	2.2076711141	723.42590413	28.352777481	-1.2311914093	30.663228989	19.158412794	42.328306973	-71.125265153	1	56784.454039	37.8
13673	2022-09-14	15:46:47.111	256.44915638	6154.779753	1663170407.111	0	899	2.1389318185	2.1825474961	465.34085145	476.85788591	2.2076711141	723.42236894	28.352777481	-1.188085556	30.663228989	19.15656662	42.328303934	-71.125263333	1	56785.360673	37.8
13674	2022-09-14	15:46:48.055	256.44916731	6154.780016	1663170408.056	0	899	2.1320599772	2.1741554056	465.34085145	476.49076801	2.138945923	723.41650229	28.352777481	-1.2098918293	30.663228989	19.155422211	42.328305562	-71.125262771	1	56786.337337	37.833733734
13675	2022-09-14	15:46:49.007	256.44917833	6154.78028	1663170409.008	0	899	2.1320599772	2.1741554056	466.0419022	477.20861647	2.138945923	723.41542265	28.352777481	-1.2004061708	30.663228989	19.155975342	42.328305742	-71.125261667	1	56787.277512	37.9
13676	2022-09-14	15:46:49.901	256.44918867	6154.780528	1663170409.901	0	899	2.1244019123	2.1676650562	466.04814085	477.56763918	2.204861701	723.42653105	28.354392487	-1.1544114501	30.663228989	19.156253878	42.328301882	-71.125261667	1	56788.14511	37.9
13677	2022-09-14	15:46:50.831	256.44919943	6154.780786	1663170410.831	0	899	2.12440666	2.1676699426	469.39915435	481.00149234	2.2048637983	723.42980715	28.354639053	-1.3393603824	30.663228989	19.138241711	42.328291945	-71.125260675	1	56789.119023	37.9
13678	2022-09-14	15:46:51.809	256.44921076	6154.781058	1663170411.81	0	899	2.1444194908	2.1884864247	469.39915435	481.10717799	2.2244591354	723.42064379	28.354639053	-1.3580730396	30.663228989	19.138349382	42.328280347	-71.125252768	1	56790.113113	37.9
13679	2022-09-14	15:46:52.696	256.44922102	6154.781304	1663170412.696	0	899	2.1444194908	2.1884864247	477.26123747	489.1653617	2.2244591354	723.42593283	28.354639053	-1.4168517992	30.663228989	19.153993783	42.32827	-71.125248333	1	56791	37.9
13680	2022-09-14	15:46:53.707	256.44923272	6154.781585	1663170413.707	0	899	2.1494956522	2.1931734748	477.26123747	489.03181816	2.2001052136	723.43889007	28.354639053	-1.461994933	30.663228989	19.151933291	42.328265015	-71.125248333	1	56791.997041	37.9
13681	2022-09-14	15:46:54.673	256.4492439	6154.781854	1663170414.673	0	899	2.1495107253	2.1931889872	490.11639335	502.20405467	2.2001117803	723.42103506	28.355412704	-1.1686938322	30.663228989	19.123711138	42.328263417	-71.125253082	1	56792.949704	37.994970414
13682	2022-09-14	15:46:55.572	256.44925432	6154.782104	1663170415.573	0	899	2.1480936548	2.1914641337	490.12143054	502.13162962	2.1863279427	723.41123791	28.356653214	-1.1506495476	30.663228989	19.160528183	42.328255083	-71.125254708	1	56793.825073	38
13683	2022-09-14	15:46:56.437	256.44926433	6154.782344	1663170416.438	0	899	2.1480936548	2.1914641337	474.51481119	486.14257727	2.1863279427	723.38815409	28.356653214	-1.1638001282	30.663228989	19.156745709	42.328252134	-71.125260996	1	56794.719538	38
13684	2022-09-14	15:46:57.361	256.44927502	6154.782601	1663170417.362	0	899	2.1512292219	2.1936355721	474.51481119	485.86638415	2.1356096299	723.40249614	28.356653214	-1.2275480664	30.663228989	19.152214783	42.328268432	-71.12526019	1	56795.628708	38.062870813
13685	2022-09-14	15:46:58.276	256.44928561	6154.782855	1663170418.277	0	899	2.1512292219	2.1936355721	476.80323079	488.20954843	2.1356096299	723.40064891	28.356653214	-1.1815749407	30.663228989	19.154766083	42.328293925	-71.125253136	1	56796.519724	38.151972387
13686	2022-09-14	15:46:59.210	256.44929642	6154.783114	1663170419.211	0	899	2.150615149	2.1944233819	476.80323079	488.59160991	2.2054172517	723.40892423	28.356653214	-1.1462731511	30.663228989	19.134772105	42.328306741	-71.125250721	1	56797.477564	38.2
13687	2022-09-14	15:47:00.138	256.44930715	6154.783372	1663170420.138	0	899	2.150615149	2.1944233819	469.02950271	480.62568587	2.2054172517	723.41054914	28.356653214	-1.1408835649	30.663228989	19.131719589	42.328302248	-71.125256085	1	56798.412818	38.2
13688	2022-09-14	15:47:01.075	256.44931801	6154.783632	1663170421.076	0	899	2.1402221117	2.1816607179	469.03716305	480.05721666	2.0983280336	723.40990564	28.358623719	-1.1990910532	30.663228989	19.154255355	42.328298876	-71.125262715	1	56799.32575	38.232574974
13689	2022-09-14	15:47:01.964	256.4493283	6154.783879	1663170421.965	0	899	2.1402223665	2.1816609798	469.82436488	480.86291443	2.0983281399	723.40595614	28.358636856	-1.1843020648	30.663228989	19.1583749	42.3283	-71.125270223	1	56800.226794	38.3
13690	2022-09-14	15:47:02.821	256.44933821	6154.784117	1663170422.821	0	899	2.1429630244	2.1861901737	469.82436488	481.32657441	2.1843594835	723.4103628	28.358636856	-1.2224818563	30.663228989	19.154644871	42.32830008	-71.125277147	1	56801.048048	38.3
13691	2022-09-14	15:47:03.710	256.4493485	6154.784364	1663170423.71	0	899	2.1429630244	2.1861901737	473.11340698	484.69613862	2.1843594835	723.41381391	28.358636856	-1.2664069443	30.663228989	19.149579143	42.328301563	-71.125286046	1	56801.937938	38.3
13692	2022-09-14	15:47:04.663	256.44935953	6154.784629	1663170424.663	0	899	2.1432482857	2.1862662046	473.11410591	484.63901491	2.1737110336	723.41685678	28.358815111	-1.2204015437	30.663228989	19.151525497	42.328301667	-71.125297597	1	56802.936909	38.393690852
13693	2022-09-14	15:47:05.584	256.44937019	6154.784884	1663170425.584	0	899	2.143282172	2.1863010663	466.59560175	477.96180042	2.1737256621	723.40190276	28.360559464	-1.179947257	30.663228989	19.151525497	42.328354608	-71.125317838	1	56803.835922	38.483592233
13694	2022-09-14	15:47:06.500	256.44938079	6154.785139	1663170426.5	0	899	2.1460662767	2.1895469049	466.59560175	478.06934779	2.1937998982	723.40348765	28.360559464	-1.1815425734	30.663228989	19.154050953	42.328366267	-71.125321667	1	56804.759919	38.5
13695	2022-09-14	15:47:07.418	256.44939142	6154.785394	1663170427.419	0	899	2.1460662767	2.1895469049	467.92331351	479.42970844	2.1937998982	723.41770278	28.360559464	-1.2307602507	30.663228989	19.147038971	42.328371157	-71.125323912	1	56805.67357	38.5
13696	2022-09-14	15:47:08.339	256.44940208	6154.78565	1663170428.34	0	899	2.1498194212	2.1924849592	467.92331351	479.19331918	2.1497900977	723.42504357	28.360559464	-1.5033653698	30.663228989	19.11484419	42.328376337	-71.125322997	1	56806.600815	38.5
13697	2022-09-14	15:47:09.240	256.4494125	6154.7859	1663170429.24	0	899	2.1498194212	2.1924849592	466.52453472	477.76085059	2.1497900977	723.41847118	28.360559464	-1.1522772312	30.663228989	19.161247253	42.328379195	-71.125322528	1	56807.516785	38.5
13698	2022-09-14	15:47:10.176	256.44942333	6154.78616	1663170430.176	0	899	2.138404483	2.1810628285	466.52588282	477.82054984	2.160684149	723.4185116	28.360908091	-1.1652122286	30.663228989	19.160352947	42.328380746	-71.125324079	1	56808.447573	38.5
13699	2022-09-14	15:47:11.150	256.44943461	6154.786431	1663170431.15	0	899	2.1384385392	2.181097859	467.47032393	478.78793459	2.160698796	723.41807546	28.362665176	-1.1974203721	30.663228989	19.159089208	42.328380271	-71.125326396	1	56809.418821	38.5
13700	2022-09-14	15:47:12.032	256.44944483	6154.786676	1663170432.033	0	899	2.1295814614	2.1730689961	467.47032393	479.05679149	2.2107861078	723.41336363	28.362665176	-1.1896162104	30.663228989	19.157386616	42.328377309	-71.125331405	1	56810.307177	38.5
13701	2022-09-14	15:47:12.956	256.44945551	6154.786932	1663170432.956	0	899	2.1295814614	2.1730689961	467.58697041	479.17632911	2.2107861078	723.41843359	28.362665176	-1.1718952829	30.663228989	19.158717958	42.328374291	-71.125340459	1	56811.212607	38.5
13702	2022-09-14	15:47:13.913	256.44946659	6154.787198	1663170433.913	0	899	2.1315544205	2.1748565204	467.58697041	479.11597399	2.1995498109	723.4254304	28.362665176	-1.1879670194	30.663228989	19.152479589	42.328371311	-71.125349401	1	56812.213592	38.5
13703	2022-09-14	15:47:14.858	256.44947753	6154.787461	1663170434.859	0	899	2.1315822527	2.1748851636	470.5977814	482.20108678	2.1995620356	723.42211267	28.364105768	-1.1844745061	30.663228989	19.153251724	42.328371788	-71.125352886	1	56813.134122	38.5
13704	2022-09-14	15:47:15.842	256.44948891	6154.787734	1663170435.842	0	899	2.1481538469	2.1909642331	470.60001846	481.98198866	2.1585857855	723.41512031	28.364679337	-1.1710005793	30.663228989	19.155700747	42.328383668	-71.12535	1	56814.100478	38.510047847
13705	2022-09-14	15:47:16.706	256.44949891	6154.787974	1663170436.706	0	899	2.1481538469	2.1909642331	550.1055624	563.41046013	2.1585857855	723.40961987	28.364679337	-1.1962777518	30.663228989	19.149361705	42.328386424	-71.12535	1	56814.927273	38.592727273
13706	2022-09-14	15:47:17.673	256.4495101	6154.788243	1663170437.673	0	899	2.1629380733	2.2067208618	550.1055624	563.62054878	2.1918532421	723.40337528	28.364679337	-1.1877729695	30.663228989	19.157983035	42.32838508	-71.12535476	1	56815.951923	38.504807692
13707	2022-09-14	15:47:18.621	256.44952108	6154.788506	1663170438.621	0	899	2.1629380733	2.2067208618	510.26528237	522.80147327	2.1918532421	723.41156006	28.364679337	-1.179947257	30.663228989	19.15656662	42.32838356	-71.12535644	1	56816.864115	38.5
13708	2022-09-14	15:47:19.598	256.44953238	6154.788777	1663170439.598	0	899	2.1566905899	2.1999947636	510.26663689	522.70131297	2.1745207865	723.40840078	28.364999872	-1.1720353839	30.663228989	19.159142122	42.328384726	-71.12535806	1	56817.835836	38.5
13709	2022-09-14	15:47:20.480	256.4495426	6154.789022	1663170440.481	0	899	2.156720714	2.2000257551	480.9130471	492.63247759	2.1745337149	723.37984522	28.366540909	-1.2434258461	30.663228989	19.153686523	42.32838878	-71.125355813	1	56818.756046	38.575604627
13710	2022-09-14	15:47:21.338	256.44955253	6154.789261	1663170441.339	0	899	2.1525870173	2.1957885653	480.9130471	492.62689786	2.1735230171	723.39907574	28.366540909	-1.1886460844	30.663228989	19.156572152	42.328392995	-71.125354002	1	56819.599043	38.6
13711	2022-09-14	15:47:22.266	256.44956326	6154.789518	1663170442.266	0	899	2.1525870173	2.1957885653	480.47942584	492.18271466	2.1735230171	723.39721316	28.366540909	-1.1733612485	30.663228989	19.158605803	42.328397584	-71.125351611	1	56820.516785	38.6
13712	2022-09-14	15:47:23.237	256.44957451	6154.789788	1663170443.238	0	899	2.1528554307	2.1970474285	480.47942584	492.45068198	2.2220798344	723.38558738	28.366540909	-1.1793760188	30.663228989	19.158519404	42.328399183	-71.125350817	1	56821.490138	38.6
13713	2022-09-14	15:47:24.187	256.4495855	6154.790052	1663170444.187	0	899	2.1528554307	2.1970474285	509.49111551	522.18520462	2.2220798344	723.39074586	28.366540909	-1.1904030936	30.663228989	19.157341003	42.328399066	-71.125356061	1	56822.439471	38.6
13714	2022-09-14	15:47:25.038	256.44959535	6154.790288	1663170445.038	0	899	2.1541772227	2.1972900722	509.49415481	521.86940384	2.1675782739	723.39512826	28.367261204	-1.1844745551	30.663228989	19.154426676	42.328399491	-71.12536421	1	56823.305188	38.6
13715	2022-09-14	15:47:25.911	256.44960546	6154.790531	1663170445.912	0	899	2.1542024854	2.19731606	552.36117535	565.77770228	2.167589094	723.40490318	28.368555069	-1.1797209244	30.663228989	19.118508396	42.328397724	-71.12537	1	56824.182775	38.6
13716	2022-09-14	15:47:26.789	256.44961562	6154.790775	1663170446.79	0	899	2.1595879349	2.2032921729	552.36117535	565.9282307	2.1913256176	723.3844366	28.368555069	-1.1815749407	30.663228989	19.106510162	42.328395	-71.12536996	1	56825.024048	38.6
13717	2022-09-14	15:47:27.696	256.44962611	6154.791027	1663170447.696	0	899	2.1595879349	2.2032921729	499.81466657	512.09107836	2.1913256176	723.38273772	28.368555069	-1.2144621492	30.663228989	19.141544557	42.328395	-71.125368447	1	56825.931864	38.6
13718	2022-09-14	15:47:28.618	256.44963679	6154.791283	1663170448.619	0	899	2.1671120322	2.2102961588	499.81466657	511.90207903	2.1583860553	723.36727077	28.368555069	-1.3070982813	30.663228989	19.137900814	42.328395	-71.125369739	1	56826.843195	38.684319527
13719	2022-09-14	15:47:29.555	256.44964764	6154.791543	1663170449.556	0	899	2.1671120322	2.2102961588	483.72736053	495.42572098	2.1583860553	723.37713623	28.368555069	-1.5119886398	30.663228989	19.100389481	42.328395	-71.12537	1	56827.831197	38.7
13720	2022-09-14	15:47:30.469	256.44965821	6154.791797	1663170450.469	0	899	2.1588170745	2.2033317107	483.73487763	495.84194567	2.2319188404	723.36979827	28.370430586	-1.2444067293	30.663228989	19.142646133	42.328392481	-71.12537126	1	56828.755756	38.7
13721	2022-09-14	15:47:31.348	256.44966838	6154.792041	1663170451.348	0	899	2.158818593	2.2033332741	480.49548022	492.5214753	2.2319195086	723.3707049	28.370508194	-1.1522772312	30.663228989	19.161247253	42.328392727	-71.125373788	1	56829.636273	38.7
13722	2022-09-14	15:47:32.282	256.4496792	6154.792301	1663170452.283	0	899	2.1426120153	2.1862210703	480.49548022	492.36526329	2.2036268452	723.37593453	28.370508194	-1.1704939935	30.663228989	19.158457346	42.328393333	-71.125370372	1	56830.55534	38.7
13723	2022-09-14	15:47:33.194	256.44968976	6154.792554	1663170453.195	0	899	2.1426120153	2.1862210703	482.68956094	494.61354486	2.2036268452	723.37599071	28.370508194	-1.1850889598	30.663228989	19.155424219	42.328400376	-71.125361189	1	56831.469493	38.7
13724	2022-09-14	15:47:34.062	256.4496998	6154.792795	1663170454.063	0	899	2.1399761062	2.1826313974	482.68956094	494.36609547	2.1589767596	723.36865234	28.370508194	-1.1815749407	30.663228989	19.158367157	42.328407218	-71.125350539	1	56832.33459	38.733459001
13725	2022-09-14	15:47:34.967	256.44971028	6154.793047	1663170454.968	0	899	2.1400093086	2.1826655489	487.79415976	499.59425725	2.1589910182	723.37280961	28.372220008	-1.4254750716	30.463677349	19.149132533	42.328406063	-71.125337769	1	56833.212607	38.8
13726	2022-09-14	15:47:35.917	256.44972126	6154.79331	1663170455.917	0	899	2.140778418	2.1841417576	487.79587496	499.78812314	2.1932965445	723.38290587	28.372644424	-1.3184380121	30.552733453	19.153053233	42.328409303	-71.125322985	1	56834.209073	38.8
13727	2022-09-14	15:47:36.834	256.44973188	6154.793565	1663170456.834	0	899	2.140778418	2.1841417576	494.15101848	506.29950509	2.1932965445	723.38952637	28.372644424	-1.184830308	30.663228989	19.158006668	42.32840648	-71.12532148	1	56835.111759	38.8
13728	2022-09-14	15:47:37.762	256.44974262	6154.793823	1663170457.762	0	899	2.1442002964	2.1879688421	494.15101848	506.39385896	2.2099194195	723.38658698	28.372644424	-1.1900797072	30.663228989	19.150704087	42.328405048	-71.125319976	1	56836.014463	38.8
13729	2022-09-14	15:47:38.709	256.44975358	6154.794086	1663170458.709	0	899	2.1442002964	2.1879688421	493.86404825	506.09977889	2.2099194195	723.38762902	28.372644424	-1.1872016989	30.663228989	19.138276473	42.328408309	-71.125318345	1	56836.992769	38.8
13730	2022-09-14	15:47:39.571	256.44976355	6154.794325	1663170459.571	0	899	2.1391842538	2.1837888595	493.86404825	506.36389141	2.2564437584	723.39150415	28.372644424	-1.1815749407	30.663228989	19.154045105	42.328406989	-71.125319678	1	56837.806604	38.880660377
13731	2022-09-14	15:47:40.467	256.44977394	6154.794574	1663170460.468	0	899	2.1391960681	2.1838010272	477.13926082	489.21582384	2.256449063	723.3906638	28.373253765	-1.1903060817	30.589015569	19.141596245	42.328405512	-71.125322309	1	56838.692693	38.9
13732	2022-09-14	15:47:41.381	256.4497845	6154.794828	1663170461.381	0	899	2.1342851585	2.1775760853	477.14493595	488.8914434	2.1962359692	723.39595446	28.374689102	-1.2108727694	30.414201736	19.112272263	42.328405	-71.125324395	1	56839.637224	38.9
13733	2022-09-14	15:47:42.266	256.44979475	6154.795074	1663170462.266	0	899	2.1342851585	2.1775760853	469.47578688	481.03349275	2.1962359692	723.40158869	28.374689102	-1.3218227001	30.414201736	19.105323261	42.32840414	-71.12532586	1	56840.516252	38.9
13734	2022-09-14	15:47:43.155	256.44980505	6154.795321	1663170463.156	0	899	2.1359371587	2.1804427169	469.47578688	481.34995749	2.254888257	723.41235473	28.374689102	-1.5300761201	30.42904442	19.120374831	42.32840265	-71.125328034	1	56841.410256	38.9
13735	2022-09-14	15:47:44.082	256.44981578	6154.795579	1663170464.083	0	899	2.1359371587	2.1804427169	469.17250692	481.03900685	2.254888257	723.42034912	28.374689102	-1.6584775448	30.663228989	19.103990555	42.328401667	-71.125330581	1	56842.348513	38.9
13736	2022-09-14	15:47:45.071	256.44982721	6154.795853	1663170465.071	0	899	2.1564906763	2.1993184317	469.17391519	480.48194781	2.1512587767	723.4162056	28.375051271	-1.570347096	30.663228989	19.113739759	42.328401667	-71.12533264	1	56843.291963	38.9
13737	2022-09-14	15:47:46.043	256.44983847	6154.796123	1663170466.044	0	899	2.1565217725	2.1993504136	471.49672624	482.8608147	2.1512719813	723.43292236	28.376642227	-1.1832026243	30.663228989	19.15656662	42.328401667	-71.125335485	1	56844.291272	38.9
13738	2022-09-14	15:47:46.984	256.44984936	6154.796385	1663170466.985	0	899	2.1516253176	2.1957860917	471.49672624	483.24258081	2.2217853692	723.44135249	28.376642227	-1.4464298471	30.663228989	19.114069174	42.328402092	-71.125337518	1	56845.255258	38.9
13739	2022-09-14	15:47:47.881	256.44985975	6154.796634	1663170467.882	0	899	2.1516253176	2.1957860917	474.54225693	486.3639813	2.2217853692	723.44557928	28.376642227	-1.4935994504	30.595612318	19.107365349	42.328403333	-71.125340401	1	56846.120163	38.9
13740	2022-09-14	15:47:48.796	256.44987032	6154.796888	1663170468.796	0	899	2.1425778699	2.1868111182	474.54225693	486.43368401	2.2345651149	723.43070812	28.376642227	-1.5184992552	30.414201736	19.105791092	42.328403333	-71.12534358	1	56847.04931	38.9
13741	2022-09-14	15:47:49.769	256.4498816	6154.797158	1663170469.77	0	899	2.1425791062	2.1868123911	474.22613593	486.10964441	2.2345656637	723.4253629	28.37670589	-1.33660088	30.618700937	19.142863065	42.328403402	-71.125348316	1	56848.010331	38.9
13742	2022-09-14	15:47:50.694	256.4498923	6154.797415	1663170470.695	0	899	2.1470282996	2.1890751966	474.23344153	485.50382527	2.1219186269	723.43154402	28.378564835	-1.2105816879	30.663228989	19.157823019	42.328409773	-71.125346723	1	56848.965909	38.9
13743	2022-09-14	15:47:51.634	256.44990317	6154.797676	1663170471.634	0	899	2.1470282996	2.1890751966	475.1003644	486.39135097	2.1219186269	723.43766734	28.378564835	-1.1710975928	30.663228989	19.161181166	42.328423005	-71.125358226	1	56849.866986	38.9
13744	2022-09-14	15:47:52.542	256.44991369	6154.797929	1663170472.543	0	899	2.1493533144	2.1926116882	475.1003644	486.70542542	2.1795353588	723.43248946	28.378564835	-1.2075311688	30.663228989	19.157958972	42.328440082	-71.125376453	1	56850.82265	38.9
13745	2022-09-14	15:47:53.453	256.44992424	6154.798182	1663170473.454	0	899	2.1493533144	2.1926116882	473.39850211	484.96199252	2.1795353588	723.44945844	28.378564835	-1.1954153879	30.590664756	19.154825211	42.328450798	-71.125388709	1	56851.746493	38.974649299
13746	2022-09-14	15:47:54.334	256.44993442	6154.798426	1663170474.334	0	899	2.1379368355	2.1824606	473.39850211	485.36555456	2.25372499	723.4545668	28.378564835	-1.1815749407	30.414201736	19.155845642	42.328460547	-71.125394758	1	56852.618343	39
13747	2022-09-14	15:47:55.309	256.44994572	6154.798697	1663170475.31	0	899	2.1379565729	2.1824809272	471.75201484	483.67749375	2.2537338469	723.45851347	28.379583435	-1.1656002343	30.414201736	19.156222842	42.328468931	-71.125397649	1	56853.58959	39
13748	2022-09-14	15:47:56.240	256.44995649	6154.798956	1663170476.241	0	899	2.1457595317	2.1889043799	471.75554927	483.26786928	2.1774972224	723.43382132	28.380487442	-1.1713563449	30.600559879	19.15656662	42.328476017	-71.125397463	1	56854.522044	39.052204409
13749	2022-09-14	15:47:57.210	256.44996771	6154.799225	1663170477.21	0	899	2.1457595317	2.1889043799	473.19105966	484.73841064	2.1774972224	723.42987869	28.380487442	-1.173102577	30.463677349	19.15656662	42.328489038	-71.125401597	1	56855.492986	39.1
13750	2022-09-14	15:47:58.109	256.44997812	6154.799475	1663170478.11	0	899	2.147476375	2.1907342245	473.19105966	484.75948708	2.1813767849	723.45390795	28.380487442	-1.1896593736	30.414201736	19.155798476	42.328499553	-71.125409715	1	56856.365831	39.1
13751	2022-09-14	15:47:58.989	256.4499883	6154.799719	1663170478.989	0	899	2.147476375	2.1907342245	472.18666181	483.73053402	2.1813767849	723.4541626	28.380487442	-1.2313424009	30.414201736	19.15394495	42.328502377	-71.125416065	1	56857.213043	39.1
13752	2022-09-14	15:47:59.885	256.44999868	6154.799968	1663170479.886	0	899	2.1445490201	2.1886702006	472.18666181	483.97805844	2.227010441	723.45384287	28.380487442	-1.2776064873	30.414201736	19.149003983	42.328505552	-71.125420828	1	56858.16555	39.1
13753	2022-09-14	15:48:00.717	256.45000831	6154.800199	1663170480.718	0	899	2.1445881694	2.1887105052	473.02951372	484.84205205	2.227027747	723.46453049	28.382501602	-1.4035718283	30.414201736	19.142743711	42.328508206	-71.125424809	1	56858.961722	39.1
13754	2022-09-14	15:48:01.635	256.45001894	6154.800454	1663170481.636	0	899	2.1498683412	2.192948237	473.02951372	484.53335062	2.170209792	723.45064358	28.382501602	-1.4445757653	30.414201736	19.140568765	42.328512728	-71.125426465	1	56859.878879	39.1
13755	2022-09-14	15:48:02.572	256.45002978	6154.800715	1663170482.573	0	899	2.1498683412	2.192948237	474.05460856	485.58337525	2.170209792	723.45705914	28.382501602	-1.2613300085	30.414201736	19.153686523	42.328516146	-71.125430886	1	56860.843847	39.1
13756	2022-09-14	15:48:03.551	256.4500411	6154.800986	1663170483.551	0	899	2.1515771503	2.1944137673	474.05460856	485.50885649	2.1565131001	723.46838379	28.382501602	-1.1457666159	30.414201736	19.153686523	42.328520681	-71.125437019	1	56861.802913	39.1
13757	2022-09-14	15:48:04.515	256.45005226	6154.801254	1663170484.515	0	899	2.1515849537	2.1944217935	473.43191325	484.87113351	2.1565164295	723.46344237	28.382901766	-1.1776513667	30.414201736	19.156926452	42.328525541	-71.125440916	1	56862.774949	39.1
13758	2022-09-14	15:48:05.444	256.45006301	6154.801512	1663170485.444	0	899	2.1469091217	2.1911840049	473.4382457	485.28916236	2.2322047572	723.45731702	28.384515762	-1.1543359622	30.414201736	19.160143846	42.328531543	-71.125446543	1	56863.731405	39.1
13759	2022-09-14	15:48:06.309	256.45007302	6154.801753	1663170486.309	0	899	2.1469091217	2.1911840049	471.81953378	483.62993149	2.2322047572	723.46010039	28.384515762	-1.1778561216	30.414201736	19.158910991	42.328537138	-71.125447382	1	56864.570755	39.1
13760	2022-09-14	15:48:07.236	256.45008375	6154.80201	1663170487.236	0	899	2.153223464	2.196236586	471.81953378	483.25815859	2.163601622	723.45466058	28.384515762	-1.1522772312	30.414201736	19.160528183	42.328544132	-71.125446667	1	56865.495798	39.1
13761	2022-09-14	15:48:08.073	256.45009345	6154.802243	1663170488.074	0	899	2.153223464	2.196236586	472.9973243	484.46450304	2.163601622	723.47888184	28.384515762	-1.1913409233	30.414201736	19.155845642	42.328553472	-71.125446096	1	56866.342584	39.134258373
13762	2022-09-14	15:48:08.969	256.45010381	6154.802491	1663170488.969	0	899	2.1613226633	2.2059993361	472.9973243	484.8650949	2.2373343998	723.45272484	28.384515762	-1.1913409233	30.414201736	19.155845642	42.328577673	-71.125454679	1	56867.215098	39.178490176
13763	2022-09-14	15:48:09.871	256.45011425	6154.802742	1663170489.871	0	899	2.1613549686	2.2060325994	473.41936733	485.2978047	2.2373486354	723.43769927	28.386164924	-1.3496652913	30.414201736	19.136762733	42.328637637	-71.125494717	1	56868.134779	39.1
13764	2022-09-14	15:48:10.750	256.45012442	6154.802986	1663170490.75	0	899	2.1385755314	2.1816209495	473.42008094	484.98516697	2.1797319466	723.44257117	28.386346817	-1.2608988285	30.414201736	19.147308931	42.328684584	-71.125523713	1	56868.963242	39.1
13765	2022-09-14	15:48:11.563	256.45013384	6154.803212	1663170491.564	0	899	2.1385755314	2.1816209495	471.90489027	483.43296199	2.1797319466	723.44268152	28.386346817	-1.1473941803	30.414201736	19.160888672	42.32872874	-71.125550244	1	56869.841477	39.1
13766	2022-09-14	15:48:12.404	256.45014356	6154.803446	1663170492.404	0	899	2.1267819688	2.1707860313	471.90489027	483.75644415	2.2393976087	723.42880512	28.386346817	-1.2383703475	30.414201736	19.152918127	42.328746341	-71.125555	1	56870.644981	39.164498141
13767	2022-09-14	15:48:13.278	256.45015368	6154.803688	1663170493.278	0	899	2.1267819688	2.1707860313	471.45227366	483.29246041	2.2393976087	723.43823889	28.386346817	-1.2190109491	30.414201736	19.155487061	42.328757899	-71.12555589	1	56871.534202	39.2
13768	2022-09-14	15:48:14.148	256.45016376	6154.80393	1663170494.149	0	899	2.1347303169	2.1780877575	471.45227366	483.07411131	2.1990936196	723.43662045	28.386346817	-1.2190109491	30.414201736	19.148613355	42.328766966	-71.125545769	1	56872.435897	39.2
13769	2022-09-14	15:48:15.046	256.45017414	6154.804179	1663170495.046	0	899	2.1347554674	2.1781136407	471.01733963	482.62851533	2.1991046489	723.4550276	28.387646745	-1.195210554	30.414201736	19.152886612	42.328774976	-71.125520635	1	56873.330957	39.233095723
13770	2022-09-14	15:48:15.990	256.45018508	6154.804442	1663170495.991	0	899	2.1342037966	2.1784644578	471.02024682	482.87730608	2.244516867	723.43238356	28.388391495	-1.189454505	30.414201736	19.156206131	42.328785286	-71.125492	1	56874.271442	39.3
13771	2022-09-14	15:48:16.867	256.45019522	6154.804685	1663170496.867	0	899	2.1342037966	2.1784644578	478.99686267	491.05471841	2.244516867	723.41125488	28.388391495	-1.2027344704	30.414201736	19.156206131	42.328795	-71.125475	1	56875	39.3
13772	2022-09-14	15:48:17.812	256.45020617	6154.804948	1663170497.813	0	899	2.1385930425	2.1819564299	478.99686267	490.78488866	2.1954956477	723.43501979	28.388391495	-1.1782657832	30.414201736	19.160761132	42.328802044	-71.125454216	1	56876.113113	39.311311311
13773	2022-09-14	15:48:18.730	256.45021679	6154.805203	1663170498.731	0	899	2.1385930425	2.1819564299	485.18838657	497.12878484	2.1954956477	723.44169809	28.388391495	-1.2122201327	30.414201736	19.159206201	42.32880495	-71.125434497	1	56877.030189	39.4
13774	2022-09-14	15:48:19.653	256.45022747	6154.805459	1663170499.653	0	899	2.151678186	2.1951773635	485.18860755	497.09341052	2.1891064666	723.42444211	28.388446467	-1.245818761	30.414201736	19.152339961	42.3288035	-71.12542	1	56877.9	39.4
13775	2022-09-14	15:48:20.563	256.45023801	6154.805712	1663170500.564	0	899	2.151717583	2.1952179028	487.68439097	499.65052715	2.1891235296	723.41563971	28.39046669	-1.2055262525	30.414201736	19.155445099	42.328800467	-71.125403999	1	56878.860043	39.486004274
13776	2022-09-14	15:48:21.434	256.45024808	6154.805954	1663170501.434	0	899	2.1453393126	2.1883535675	487.68439097	499.55158467	2.1714526709	723.41805808	28.39046669	-1.1832026243	30.414201736	19.154405594	42.3288	-71.125391374	1	56879.686165	39.5
13777	2022-09-14	15:48:22.323	256.45025838	6154.806201	1663170502.324	0	899	2.1453393126	2.1883535675	485.23724105	497.04488639	2.1714526709	723.41955728	28.39046669	-1.1863716407	30.414201736	19.155807495	42.328831924	-71.125413754	1	56880.580442	39.5
13778	2022-09-14	15:48:23.220	256.45026876	6154.80645	1663170503.221	0	899	2.158469309	2.2059618827	485.23724105	498.20020703	2.3783904681	723.41690933	28.39046669	-1.1593051754	30.414201736	19.158269086	42.328879486	-71.125451065	1	56881.506612	39.5
13779	2022-09-14	15:48:24.125	256.45027922	6154.806701	1663170504.125	0	899	2.158469309	2.2059618827	478.82401521	491.61565381	2.3783904681	723.38269043	28.39046669	-1.179947257	30.414201736	19.137840271	42.328918895	-71.125475466	1	56882.389044	39.5
13780	2022-09-14	15:48:25.068	256.45029014	6154.806963	1663170505.068	0	899	2.1960051858	2.2411734311	478.82916799	490.78336374	2.2264513421	723.41805687	28.391765405	-1.1635629428	30.414201736	19.147570528	42.328946281	-71.125484702	1	56883.294726	39.529472596
13781	2022-09-14	15:48:26.042	256.45030141	6154.807234	1663170506.042	0	899	2.1960176033	2.2411862149	474.29628088	486.13734018	2.2264567014	723.41644368	28.392389297	-1.1949734593	30.414201736	19.140437499	42.328955733	-71.12547856	1	56884.287968	39.6
13782	2022-09-14	15:48:26.957	256.450312	6154.807488	1663170506.957	0	899	2.1956988972	2.2410507911	474.29628088	486.18732912	2.2356261602	723.42622951	28.392389297	-1.1984443365	30.414201736	19.156000655	42.328962648	-71.125473364	1	56885.196338	39.6
13783	2022-09-14	15:48:27.894	256.45032286	6154.807749	1663170507.895	0	899	2.1956988972	2.2410507911	474.04792869	485.93275052	2.2356261602	723.43131201	28.392389297	-1.1914594537	30.414201736	19.157133443	42.328966423	-71.125465694	1	56886.145957	39.6
13784	2022-09-14	15:48:28.799	256.45033332	6154.808	1663170508.799	0	899	2.1873808391	2.230763817	474.04792869	485.45804975	2.1484300748	723.41859284	28.392389297	-1.1878700138	30.414201736	19.156389956	42.32896481	-71.12545981	1	56887.038076	39.603807615
13785	2022-09-14	15:48:29.733	256.45034413	6154.808259	1663170509.733	0	899	2.1874105286	2.2307943511	475.06410078	486.4987483	2.1484424886	723.41626179	28.393886882	-1.1885167597	30.414201736	19.154839623	42.32896013	-71.12545513	1	56887.973948	39.69739479
13786	2022-09-14	15:48:30.667	256.45035495	6154.808519	1663170510.668	0	899	2.1729790466	2.2157889675	475.06601426	486.42406645	2.1343787289	723.41331876	28.39437294	-1.1920738623	30.414201736	19.154219381	42.328963237	-71.125464712	1	56888.971154	39.7
13787	2022-09-14	15:48:31.596	256.45036571	6154.808777	1663170511.597	0	899	2.1729790466	2.2157889675	472.4535319	483.74912391	2.1343787289	723.41227752	28.39437294	-1.1929577384	30.414201736	19.154858709	42.328967584	-71.125473501	1	56889.850141	39.7
13788	2022-09-14	15:48:32.444	256.45037552	6154.809012	1663170512.445	0	899	2.1700423315	2.2146776563	472.4535319	484.24884701	2.2265047713	723.41162109	28.39437294	-1.1815749407	30.414201736	19.158006668	42.328971956	-71.125482245	1	56890.724501	39.7
13789	2022-09-14	15:48:33.334	256.45038581	6154.809259	1663170513.334	0	899	2.1700423315	2.2146776563	473.12405236	484.93610774	2.2265047713	723.41177873	28.39437294	-1.1912761887	30.414201736	19.157470084	42.328972334	-71.125488996	1	56891.599426	39.7
13790	2022-09-14	15:48:34.272	256.45039667	6154.80952	1663170514.272	0	899	2.1524655849	2.196301451	473.12405236	484.81877288	2.2049213248	723.42361228	28.39437294	-1.2792341709	30.414201736	19.152605057	42.328970757	-71.125494395	1	56892.545741	39.7
13791	2022-09-14	15:48:35.204	256.45040747	6154.809779	1663170515.205	0	899	2.1525018494	2.1963387749	471.28745747	482.93686651	2.2049371392	723.39885181	28.396231885	-1.540478059	30.414201736	19.104903202	42.32897	-71.125499815	1	56893.472196	39.7
13792	2022-09-14	15:48:36.193	256.4504189	6154.810054	1663170516.193	0	899	2.1861219764	2.2315780186	471.28770611	483.18268525	2.2502719128	723.40785793	28.396295547	-1.2841279325	30.414201736	19.141274357	42.328970775	-71.125506435	1	56894.465217	39.7
13793	2022-09-14	15:48:37.111	256.45042954	6154.810309	1663170517.112	0	899	2.1861219764	2.2315780186	479.16395291	491.25772312	2.2502719128	723.40087042	28.396295547	-1.1832026243	30.414201736	19.156206131	42.328972369	-71.125513509	1	56895.421105	39.7
13794	2022-09-14	15:48:38.006	256.45043988	6154.810557	1663170518.006	0	899	2.1831829251	2.2258794666	479.16395291	490.53589457	2.1190758831	723.41588911	28.396295547	-1.2210267364	30.414201736	19.155917262	42.328969748	-71.12551526	1	56896.307307	39.7
13795	2022-09-14	15:48:38.901	256.45045024	6154.810806	1663170518.901	0	899	2.1831829251	2.2258794666	484.36854819	495.86400989	2.1190758831	723.4111987	28.396295547	-1.1883119361	30.414201736	19.158216868	42.328959665	-71.125506331	1	56897.200197	39.7
13796	2022-09-14	15:48:39.795	256.45046059	6154.811054	1663170519.795	0	899	2.1692823457	2.2143433066	484.37289548	496.58590398	2.2480757958	723.39821519	28.39737882	-1.1883119361	30.414201736	19.145815818	42.328949972	-71.125496247	1	56898.078228	39.7
13797	2022-09-14	15:48:40.660	256.4504706	6154.811294	1663170520.66	0	899	2.1693012474	2.2143627716	480.53656908	492.65289428	2.2480841348	723.39895691	28.398340225	-1.2089756364	30.414201736	19.129391222	42.328932308	-71.125474507	1	56898.893497	39.7
13798	2022-09-14	15:48:41.555	256.45048097	6154.811543	1663170521.556	0	899	2.1650846723	2.2081180018	480.53656908	492.12790353	2.1529707263	723.40175118	28.398340225	-1.1834505749	30.414201736	19.132672973	42.328918846	-71.125454936	1	56899.836538	39.783653846
13799	2022-09-14	15:48:42.438	256.45049119	6154.811789	1663170522.439	0	899	2.1650846723	2.2081180018	477.95224968	489.48124609	2.1529707263	723.3851864	28.398340225	-1.1783196926	30.414201736	19.157646179	42.328909352	-71.125441914	1	56900.731463	39.8
13800	2022-09-14	15:48:43.316	256.45050135	6154.812032	1663170523.317	0	899	2.1916593261	2.2362680156	477.95224968	489.75956928	2.2036928702	723.38658334	28.398340225	-1.2419813903	30.414201736	19.149934604	42.328905632	-71.125440402	1	56901.620549	39.8
13801	2022-09-14	15:48:44.233	256.45051197	6154.812287	1663170524.234	0	899	2.1916593261	2.2362680156	478.45223175	490.2719029	2.2036928702	723.41554432	28.398340225	-1.1815749407	30.414201736	19.151885986	42.328903212	-71.125444349	1	56902.536489	39.8
13802	2022-09-14	15:48:45.059	256.45052152	6154.812516	1663170525.059	0	899	2.1837291039	2.2268656391	478.45711924	489.92690514	2.1399651416	723.40915544	28.399573055	-1.1516950967	30.414201736	19.158259853	42.328901065	-71.125445463	1	56903.361139	39.8
13803	2022-09-14	15:48:45.938	256.4505317	6154.812761	1663170525.939	0	899	2.1837415476	2.2268784353	477.30079526	488.74288967	2.1399703329	723.38650331	28.400201797	-1.1798718181	30.414201736	19.15772582	42.328899604	-71.125443333	1	56904.237736	39.8
13804	2022-09-14	15:48:46.851	256.45054227	6154.813014	1663170526.852	0	899	2.164444759	2.2078469621	477.30079526	488.91662916	2.1716921543	723.37774658	28.400201797	-1.2084473679	30.414201736	19.154001236	42.328898158	-71.125444034	1	56905.105105	39.810510511
13805	2022-09-14	15:48:47.765	256.45055284	6154.813268	1663170527.765	0	899	2.164444759	2.2078469621	474.22307466	485.7640076	2.1716921543	723.3809673	28.400201797	-1.1601135944	30.414201736	19.155970946	42.328896667	-71.12545	1	56906	39.9
13806	2022-09-14	15:48:48.674	256.45056336	6154.813521	1663170528.674	0	899	2.1877233388	2.2309324177	474.22307466	485.58968102	2.1396564567	723.38298833	28.400201797	-1.1677883595	30.414201736	19.157959641	42.328898192	-71.125451525	1	56906.915187	39.9
13807	2022-09-14	15:48:49.618	256.45057428	6154.813783	1663170529.618	0	899	2.1877233388	2.2309324177	476.93971373	488.37143494	2.1396564567	723.38936711	28.400201797	-1.1408835649	30.414201736	19.159446716	42.328898333	-71.12545317	1	56907.902208	39.9
13808	2022-09-14	15:48:50.490	256.45058438	6154.814025	1663170530.49	0	899	2.1816636702	2.225636578	476.94737352	488.61466945	2.1826615092	723.38848069	28.402139967	-1.1991018602	30.414201736	19.152660446	42.328898333	-71.125453333	1	56908.756311	39.9
13809	2022-09-14	15:48:51.426	256.45059521	6154.814285	1663170531.426	0	899	2.1816675863	2.2256406074	479.66952338	491.40341891	2.1826631772	723.39175031	28.402338028	-1.1783196926	30.414201736	19.149364471	42.328897189	-71.125453333	1	56909.686373	39.9
13810	2022-09-14	15:48:52.392	256.4506064	6154.814554	1663170532.393	0	899	2.166154279	2.2113504424	479.66952338	491.81798197	2.2578726986	723.38940996	28.402338028	-1.2850333618	30.414201736	19.152941697	42.328895592	-71.125451183	1	56910.64497	39.9
13811	2022-09-14	15:48:53.296	256.45061686	6154.814805	1663170533.297	0	899	2.166154279	2.2113504424	505.42659157	518.22739237	2.2578726986	723.39236511	28.402338028	-1.1724988901	30.414201736	19.103534762	42.328891125	-71.12545	1	56911.581197	39.9
13812	2022-09-14	15:48:54.181	256.45062711	6154.815051	1663170534.182	0	899	2.1755396967	2.2209642378	505.42659157	518.23661287	2.2594588592	723.39179599	28.402338028	-1.184830308	30.414201736	19.145402908	42.328888333	-71.125448451	1	56912.464656	39.9
13813	2022-09-14	15:48:55.104	256.45063778	6154.815307	1663170535.104	0	899	2.1755702686	2.2209957255	491.04200267	503.48752336	2.2594723763	723.39154578	28.403888563	-1.2397501477	30.414201736	19.127451739	42.328883452	-71.125437515	1	56913.366081	39.9
13814	2022-09-14	15:48:56.010	256.45064828	6154.815559	1663170536.011	0	899	2.1553647568	2.1999522689	491.04264721	503.37262667	2.2390069204	723.40386963	28.404047012	-1.5347758532	30.414201736	19.105430603	42.328870015	-71.125414688	1	56914.299084	39.9
13815	2022-09-14	15:48:56.907	256.45065866	6154.815808	1663170536.908	0	899	2.1553647568	2.1999522689	486.18910952	498.39721764	2.2390069204	723.3795744	28.404047012	-1.4863235374	30.414201736	19.107851925	42.328855512	-71.125394101	1	56915.211597	39.9
13816	2022-09-14	15:48:57.836	256.45066941	6154.816066	1663170537.837	0	899	2.1731297895	2.2172268967	486.18910952	498.16325215	2.1971282941	723.38542933	28.404047012	-1.6223350361	30.414201736	19.085281309	42.328842097	-71.125374221	1	56916.145146	39.9
13817	2022-09-14	15:48:58.773	256.45068025	6154.816326	1663170538.774	0	899	2.1731297895	2.2172268967	487.73607735	499.74831958	2.1971282941	723.37525788	28.404047012	-1.6229817859	30.414201736	19.098488738	42.328825105	-71.12534979	1	56917.031546	39.9
13818	2022-09-14	15:48:59.710	256.4506911	6154.816586	1663170539.711	0	899	2.1599109616	2.2037316557	487.73774818	499.74778098	2.1967265402	723.40258668	28.404460515	-1.5103718484	30.414201736	19.139825808	42.32882836	-71.1253432	1	56918.016016	39.9
13819	2022-09-14	15:49:00.621	256.45070164	6154.816839	1663170540.622	0	899	2.1599422947	2.2037639007	480.049788	491.87058761	2.1967401069	723.40682276	28.406061172	-1.3888043765	30.414201736	19.141554195	42.32882988	-71.125335601	1	56918.927928	39.9
13820	2022-09-14	15:49:01.592	256.45071288	6154.817109	1663170541.593	0	899	2.1701392353	2.2146352724	480.049788	491.99665552	2.2195992796	723.40195531	28.406061172	-1.2144405834	30.414201736	19.151212705	42.32883	-71.125326527	1	56919.847314	39.9
13821	2022-09-14	15:49:02.466	256.45072299	6154.817352	1663170542.466	0	899	2.1701392353	2.2146352724	476.75917905	488.62415409	2.2195992796	723.39620426	28.406061172	-1.179947257	30.414201736	19.158367157	42.328832492	-71.12531877	1	56920.747634	39.9
13822	2022-09-14	15:49:03.315	256.45073281	6154.817588	1663170543.315	0	899	2.1811926424	2.2274230122	476.75917905	489.02592365	2.2928736281	723.40150543	28.406061172	-1.1844313982	30.414201736	19.157551797	42.328825205	-71.125299394	1	56921.60961	39.9
13823	2022-09-14	15:49:04.210	256.45074317	6154.817836	1663170544.21	0	899	2.1811926424	2.2274230122	478.21729943	490.52156065	2.2928736281	723.4135338	28.406061172	-1.1815749407	30.414201736	19.154045105	42.32881585	-71.125288333	1	56922.498028	39.9
13824	2022-09-14	15:49:05.061	256.45075302	6154.818073	1663170545.061	0	899	2.2077311415	2.251534237	478.22498028	489.73999769	2.1492241013	723.40674596	28.407999544	-1.1486123106	30.414201736	19.160344812	42.328809345	-71.125289494	1	56923.348269	39.9
13825	2022-09-14	15:49:05.931	256.4507631	6154.818314	1663170545.932	0	899	2.2077344898	2.2515376805	478.79833364	490.32716426	2.149225489	723.39755633	28.408166885	-1.4204412486	30.414201736	19.144697442	42.328803102	-71.125292426	1	56924.227811	39.9
13826	2022-09-14	15:49:06.851	256.45077374	6154.81857	1663170546.851	0	899	2.2121669955	2.2577561872	478.79833364	490.77511615	2.2306955779	723.38372762	28.408166885	-1.4596989328	30.414201736	19.141277301	42.32879645	-71.125294783	1	56925.130019	39.9
13827	2022-09-14	15:49:07.742	256.45078405	6154.818817	1663170547.742	0	899	2.2121669955	2.2577561872	476.65459363	488.57775208	2.2306955779	723.40388054	28.408166885	-1.1840002229	30.414201736	19.150797484	42.32879503	-71.125293364	1	56925.981836	39.9
13828	2022-09-14	15:49:08.653	256.45079459	6154.81907	1663170548.653	0	899	2.1667088841	2.210156867	476.65459363	488.2548028	2.1717107163	723.39852077	28.408166885	-1.1902952549	30.414201736	19.150864595	42.328783083	-71.125288864	1	56926.893788	39.9
13829	2022-09-14	15:49:09.549	256.45080498	6154.819319	1663170549.55	0	899	2.1667106898	2.2101587247	476.2802656	487.87136906	2.1717114869	723.38927172	28.408258842	-1.2054615408	30.414201736	19.153653101	42.32877362	-71.125280287	1	56927.80468	39.9
13830	2022-09-14	15:49:10.441	256.4508153	6154.819567	1663170550.442	0	899	2.168683093	2.2132528455	476.28773136	488.16870135	2.2246651189	723.40164649	28.410150528	-1.3313622104	30.414201736	19.152238176	42.328768106	-71.12527596	1	56928.712106	39.9
13831	2022-09-14	15:49:11.315	256.45082542	6154.81981	1663170551.316	0	899	2.168683093	2.2132528455	477.96811239	489.89099938	2.2246651189	723.3914896	28.410150528	-1.5331481695	30.414201736	19.151165009	42.328764781	-71.125275	1	56929.56555	39.9
13832	2022-09-14	15:49:12.232	256.45083602	6154.820064	1663170552.232	0	899	2.1818800272	2.225436602	477.96811239	489.54806028	2.1621904708	723.39908221	28.410150528	-1.5140905799	30.414201736	19.140462635	42.32876255	-71.12527265	1	56930.46999	39.853001017
13833	2022-09-14	15:49:13.209	256.45084733	6154.820336	1663170553.209	0	899	2.1818800272	2.225436602	496.69592782	508.72960289	2.1621904708	723.40543633	28.410150528	-1.2624294237	30.414201736	19.149445944	42.328763915	-71.125266252	1	56931.449704	39.8
13834	2022-09-14	15:49:14.145	256.45085817	6154.820596	1663170554.146	0	899	2.1827549489	2.2266861343	496.69964121	508.83245403	2.1795627264	723.40336195	28.411053121	-1.1881178941	30.414201736	19.158960595	42.328765338	-71.12525901	1	56932.398528	39.8
13835	2022-09-14	15:49:15.055	256.45086869	6154.820849	1663170555.055	0	899	2.1827721083	2.2267037891	492.28947283	504.31460032	2.1795700211	723.40583165	28.411920547	-1.1897132397	30.414201736	19.161607742	42.328764408	-71.125255	1	56933.322488	39.8
13836	2022-09-14	15:49:15.941	256.45087896	6154.821095	1663170555.942	0	899	2.1836960682	2.2279321247	492.28947283	504.39312353	2.193460928	723.41696834	28.411920547	-1.1888077733	30.414201736	19.158602872	42.328766975	-71.125255	1	56934.184917	39.8
13837	2022-09-14	15:49:16.821	256.45088913	6154.821339	1663170556.821	0	899	2.1836960682	2.2279321247	484.57330621	496.48724376	2.193460928	723.41012472	28.411920547	-1.1910282721	30.414201736	19.156155997	42.328768644	-71.125254069	1	56935.093071	39.8
13838	2022-09-14	15:49:17.737	256.45089975	6154.821594	1663170557.738	0	899	2.2091885823	2.2527815192	484.57330621	496.17727904	2.1377283083	723.41083249	28.411920547	-1.2304584814	30.414201736	19.144699627	42.328771667	-71.125245	1	56936	39.8
13839	2022-09-14	15:49:18.621	256.45090997	6154.821839	1663170558.621	0	899	2.2091885823	2.2527815192	478.73187918	490.19596862	2.1377283083	723.4229033	28.411920547	-1.2304908132	30.414201736	19.140161843	42.328774657	-71.125228555	1	56936.896987	39.53090379
13840	2022-09-14	15:49:19.556	256.4509208	6154.822099	1663170559.557	0	899	2.2367983653	2.2825449808	478.73199141	490.61575185	2.2140890213	723.40787168	28.411948842	-1.1564379299	30.414201736	19.160428016	42.328782036	-71.12521963	1	56937.844354	39.5
13841	2022-09-14	15:49:20.473	256.4509314	6154.822354	1663170560.473	0	899	2.236841098	2.2825889671	477.09900204	488.94232482	2.2141070291	723.43207636	28.414056778	-1.188322698	30.414201736	19.156542772	42.328791852	-71.125218333	1	56938.730144	39.426985646
13842	2022-09-14	15:49:21.326	256.45094128	6154.822591	1663170561.327	0	899	2.1908823825	2.2353988502	477.09900204	488.86496188	2.1999921352	723.42328891	28.414056778	-1.188085556	30.414201736	19.15656662	42.328797955	-71.125217348	1	56939.590909	39.4
13843	2022-09-14	15:49:22.230	256.45095175	6154.822842	1663170562.231	0	899	2.1908823825	2.2353988502	477.65506328	489.43473641	2.1999921352	723.43683144	28.414056778	-1.1784490418	30.414201736	19.160831426	42.32880162	-71.125208565	1	56940.486124	39.35138756
13844	2022-09-14	15:49:23.150	256.45096238	6154.823097	1663170563.15	0	899	2.2158815826	2.2607521922	477.65506328	489.39432307	2.1926255186	723.44269526	28.414056778	-1.1688124234	30.414201736	19.157797858	42.328804014	-71.12519864	1	56941.40812	39.340811966
13845	2022-09-14	15:49:24.051	256.45097281	6154.823348	1663170564.051	0	899	2.2158815826	2.2607521922	479.03939099	490.8126732	2.1926255186	723.43613338	28.414056778	-1.179947257	30.414201736	19.134960175	42.328805	-71.125195543	1	56942.337221	39.4
13846	2022-09-14	15:49:24.914	256.45098281	6154.823587	1663170564.915	0	899	2.2563874023	2.3037768598	479.04434857	491.25737177	2.2724627844	723.41725977	28.415305776	-1.2077036259	30.414201736	19.144293829	42.328805	-71.125192726	1	56943.182182	39.4
13847	2022-09-14	15:49:25.789	256.45099293	6154.82383	1663170565.789	0	899	2.2563993052	2.3037891213	481.55174211	493.82871847	2.2724678879	723.42137419	28.415887833	-1.2283457462	30.414201736	19.149430622	42.328805098	-71.125189804	1	56944.058945	39.4
13848	2022-09-14	15:49:26.726	256.45100377	6154.824091	1663170566.726	0	899	2.2357255655	2.2809413798	481.55174211	493.37190396	2.1899373326	723.425354	28.415887833	-1.2331209577	30.414201736	19.151628153	42.328806667	-71.125186576	1	56945.027054	39.4
13849	2022-09-14	15:49:27.674	256.45101476	6154.824354	1663170567.675	0	899	2.2357255655	2.2809413798	480.99317897	492.79963033	2.1899373326	723.42289845	28.415887833	-1.2265241162	30.414201736	19.151456264	42.328806667	-71.125183407	1	56945.977956	39.4
13850	2022-09-14	15:49:28.569	256.45102512	6154.824603	1663170568.57	0	899	2.2191253711	2.263888394	480.99317897	492.76870425	2.1843380414	723.43004603	28.415887833	-1.2065395314	30.414201736	19.153335281	42.328806667	-71.125180591	1	56946.822809	39.4
13851	2022-09-14	15:49:29.447	256.45103528	6154.824847	1663170569.448	0	899	2.2191253711	2.263888394	480.23816094	491.9952021	2.1843380414	723.44413788	28.415887833	-1.1490218639	30.414201736	19.160528183	42.328807818	-71.125178849	1	56947.690691	39.4
13852	2022-09-14	15:49:30.397	256.45104626	6154.82511	1663170570.397	0	899	2.1896838346	2.2345591262	480.2453809	492.19137253	2.2185585129	723.45988818	28.417702315	-1.1852721844	30.414201736	19.154954493	42.328809385	-71.125177281	1	56948.631164	39.4
13853	2022-09-14	15:49:31.348	256.45105728	6154.825375	1663170571.349	0	899	2.1896884027	2.2345638286	476.68692298	488.5444096	2.2185604834	723.47549742	28.41793251	-1.1930655004	30.414201736	19.15554754	42.32881	-71.125175686	1	56949.588595	39.4
13854	2022-09-14	15:49:32.295	256.45106823	6154.825638	1663170572.295	0	899	2.1669150129	2.2110960515	476.68692298	488.48336025	2.2074138662	723.46509719	28.41793251	-1.2076174021	30.414201736	19.110832214	42.328811754	-71.125174123	1	56950.526214	39.4
13855	2022-09-14	15:49:33.240	256.45107917	6154.8259	1663170573.24	0	899	2.1669150129	2.2110960515	477.64095686	489.46100334	2.2074138662	723.47190806	28.41793251	-1.1560067625	30.414201736	19.15460416	42.328814108	-71.125172558	1	56951.464903	39.4
13856	2022-09-14	15:49:34.190	256.45109017	6154.826164	1663170574.191	0	899	2.1466140198	2.1902577722	477.64153276	489.42813313	2.20131558	723.4710277	28.418078025	-1.2057633858	30.414201736	19.160980578	42.32881571	-71.125170957	1	56952.425852	39.4
13857	2022-09-14	15:49:35.098	256.45110068	6154.826416	1663170575.099	0	899	2.1466468101	2.1902915187	474.44813666	486.15601269	2.2013298964	723.48167126	28.419763565	-1.1425112486	30.414201736	19.161247253	42.328816667	-71.125169423	1	56953.346432	39.4
13858	2022-09-14	15:49:35.984	256.45111094	6154.826662	1663170575.985	0	899	2.1412242129	2.1841166959	474.44813666	485.98263953	2.1695057413	723.4456294	28.419763565	-1.1790741745	30.414201736	19.124592611	42.328817078	-71.125167922	1	56954.246602	39.4
13859	2022-09-14	15:49:36.864	256.45112111	6154.826907	1663170576.864	0	899	2.1412242129	2.1841166959	476.37566093	487.95702463	2.1695057413	723.43943655	28.419763565	-1.1929793066	30.414201736	19.125129194	42.328818517	-71.125166483	1	56955.110043	39.4
13860	2022-09-14	15:49:37.746	256.45113133	6154.827152	1663170577.747	0	899	2.1532884697	2.1966243173	476.37566093	488.01140764	2.1794502635	723.44314555	28.419763565	-1.2328298976	30.414201736	19.152876544	42.32882	-71.125165	1	56956.04931	39.4
13861	2022-09-14	15:49:38.703	256.45114241	6154.827418	1663170578.704	0	899	2.1532884697	2.1966243173	477.01248927	488.66379087	2.1794502635	723.43567016	28.419763565	-1.2043082004	30.414201736	19.151799145	42.32882	-71.125165	1	56956.993097	39.4
13862	2022-09-14	15:49:39.664	256.45115353	6154.827685	1663170579.665	0	899	2.1585520857	2.2013758558	477.01438725	488.49929245	2.1490481886	723.46733002	28.420243762	-1.1547671501	30.414201736	19.149805953	42.328821593	-71.125161814	1	56957.955912	39.4
13863	2022-09-14	15:49:40.568	256.45116398	6154.827936	1663170580.568	0	899	2.1585820932	2.201406717	477.41652447	488.91118146	2.1490609083	723.47751319	28.421777725	-1.1979916246	30.414201736	19.14813629	42.328821667	-71.125160255	1	56958.84714	39.4
13864	2022-09-14	15:49:41.430	256.45117396	6154.828175	1663170581.43	0	899	2.1992824975	2.2418710608	477.41652447	488.635155	2.0986393607	723.47949259	28.421777725	-1.2196145823	30.414201736	19.158100128	42.328822865	-71.125158801	1	56959.719227	39.4
13865	2022-09-14	15:49:42.275	256.45118374	6154.82841	1663170582.275	0	899	2.1992824975	2.2418710608	476.68926637	487.89080733	2.0986393607	723.48976833	28.421777725	-1.2255215645	30.414201736	19.155487061	42.328823333	-71.125157369	1	56960.57884	39.4
13866	2022-09-14	15:49:43.174	256.45119414	6154.828659	1663170583.174	0	899	2.2232533546	2.2693249957	476.68926637	488.67967655	2.2428097762	723.47439393	28.421777725	-1.2106355547	30.414201736	19.15911173	42.328824095	-71.125155905	1	56961.457116	39.4
13867	2022-09-14	15:49:44.105	256.45120492	6154.828918	1663170584.105	0	899	2.2232533546	2.2693249957	479.07857891	491.1290887	2.2428097762	723.47380096	28.421777725	-1.1734366417	30.414201736	19.159446716	42.328825	-71.125154378	1	56962.373291	39.4
13868	2022-09-14	15:49:45.005	256.45121534	6154.829168	1663170585.005	0	899	2.1855405657	2.2321626272	479.08459349	491.49123387	2.307390476	723.46974435	28.423292893	-1.1901120326	30.414201736	19.137311443	42.328825	-71.125152826	1	56963.304304	39.4
13869	2022-09-14	15:49:45.960	256.4512264	6154.829434	1663170585.961	0	899	2.1855486357	2.2321709443	479.67106551	492.09291353	2.3073941034	723.45813271	28.423700333	-1.2071431188	30.414201736	19.149633711	42.328825423	-71.125151244	1	56964.253644	39.4
13870	2022-09-14	15:49:46.903	256.4512373	6154.829695	1663170586.903	0	899	2.1910042924	2.2358877951	479.67106551	491.59774068	2.2176458445	723.45911332	28.423700333	-1.2009989836	30.414201736	19.156626152	42.328826667	-71.12515	1	56965.177009	39.4
13871	2022-09-14	15:49:47.842	256.45124817	6154.829956	1663170587.842	0	899	2.1910042924	2.2358877951	483.7761698	495.80491543	2.2176458445	723.45468443	28.423700333	-1.1826420975	30.414201736	19.15599703	42.32882645	-71.12515	1	56966.13013	39.4
13872	2022-09-14	15:49:48.707	256.45125818	6154.830196	1663170588.707	0	899	2.1549901522	2.1979815058	483.7761698	495.48905615	2.1607898971	723.43746605	28.423700333	-1.1800551083	30.414201736	19.156404281	42.328825007	-71.12515	1	56966.995996	39.4
13873	2022-09-14	15:49:49.594	256.45126845	6154.830443	1663170589.594	0	899	2.1549938544	2.197985314	484.28271828	496.00787765	2.1607914776	723.43171904	28.423889905	-1.2089863802	30.414201736	19.152640412	42.328825	-71.12515	1	56967.833019	39.4
13874	2022-09-14	15:49:50.516	256.45127912	6154.830699	1663170590.516	0	899	2.1555643324	2.1985861045	484.29016139	496.02068453	2.1617241341	723.4277659	28.42574501	-1.3464638224	30.414201736	19.129684436	42.328825	-71.12515	1	56968.745746	39.4
13875	2022-09-14	15:49:51.424	256.45128964	6154.830951	1663170591.425	0	899	2.1555643324	2.1985861045	484.69814322	496.43854853	2.1617241341	723.43686297	28.42574501	-1.2285936795	30.414201736	19.140616878	42.328823852	-71.125151148	1	56969.688749	39.4
13876	2022-09-14	15:49:52.315	256.45129995	6154.831199	1663170592.316	0	899	2.1786933985	2.2234452194	484.69814322	496.78249439	2.223513301	723.44847784	28.42574501	-1.3443403244	30.414201736	19.154405594	42.328823333	-71.125151667	1	56970.560792	39.4
13877	2022-09-14	15:49:53.204	256.45131024	6154.831446	1663170593.205	0	899	2.1786933985	2.2234452194	485.3505187	497.45113471	2.223513301	723.43255979	28.42574501	-1.188085556	30.414201736	19.123075485	42.328822616	-71.125152384	1	56971.430315	39.4
13878	2022-09-14	15:49:54.082	256.45132041	6154.83169	1663170594.083	0	899	2.2260993319	2.2695663333	485.35087139	496.85135372	2.1157885156	723.4437559	28.425832723	-1.2062053665	30.414201736	19.139019151	42.328821667	-71.125154379	1	56972.313609	39.4
13879	2022-09-14	15:49:54.979	256.45133078	6154.831939	1663170594.979	0	899	2.2261357343	2.2696037551	485.74980388	497.25982102	2.1158032461	723.46032796	28.4276371	-1.1441389322	30.414201736	19.160888672	42.328821311	-71.125157023	1	56973.213675	39.4
13880	2022-09-14	15:49:55.878	256.45134118	6154.832188	1663170595.878	0	899	2.2080826652	2.2527897353	485.74980388	497.68650139	2.1923556351	723.44835051	28.4276371	-1.1705263269	30.414201736	19.151887856	42.32882	-71.125158601	1	56974.16075	39.4
13881	2022-09-14	15:49:56.831	256.45135221	6154.832453	1663170596.831	0	899	2.2080826652	2.2527897353	483.28421296	495.16032164	2.1923556351	723.45968729	28.4276371	-1.2212315308	30.414201736	19.149109114	42.328819837	-71.125160163	1	56975.097608	39.4
13882	2022-09-14	15:49:57.769	256.45136308	6154.832714	1663170597.77	0	899	2.209535821	2.2542136399	483.28421296	495.1446798	2.189537282	723.43634357	28.4276371	-1.2488154283	30.414201736	19.151195526	42.32881834	-71.12516166	1	56975.996172	39.4
13883	2022-09-14	15:49:58.703	256.45137388	6154.832973	1663170598.703	0	899	2.209535821	2.2542136399	482.03652339	493.86637019	2.189537282	723.44437797	28.4276371	-1.228895515	30.414201736	19.154553293	42.328818333	-71.125163217	1	56976.92993	39.4
13884	2022-09-14	15:49:59.608	256.45138435	6154.833224	1663170599.608	0	899	2.2297621373	2.2742869653	482.03884793	493.72068345	2.1627804919	723.44449317	28.428219157	-1.2345222353	30.414201736	19.155776978	42.328816847	-71.12516482	1	56977.892094	39.4
13885	2022-09-14	15:50:00.571	256.4513955	6154.833492	1663170600.571	0	899	2.2297898432	2.2743154648	480.75291523	492.4036503	2.1627919336	723.43435447	28.429590225	-1.2247563332	30.414201736	19.154293881	42.328816667	-71.125167834	1	56978.850099	39.4
13886	2022-09-14	15:50:01.500	256.45140625	6154.83375	1663170601.5	0	899	2.1719918489	2.2160276487	480.75291523	492.58286193	2.1952610325	723.45515977	28.429590225	-1.3998530535	30.414201736	19.14084773	42.328799523	-71.125168333	1	56979.791242	39.4
13887	2022-09-14	15:50:02.446	256.4514172	6154.834013	1663170602.446	0	899	2.1719918489	2.2160276487	479.00962479	490.79667413	2.1952610325	723.44289858	28.429590225	-1.1850242733	30.414201736	19.152387808	42.328784524	-71.125168333	1	56980.698398	39.330160226
13888	2022-09-14	15:50:03.369	256.45142789	6154.834269	1663170603.37	0	899	2.1748936894	2.2197199407	479.00962479	490.99308929	2.2309492564	723.44492244	28.429590225	-1.2076174021	30.414201736	19.153326035	42.328761717	-71.12516188	1	56981.645299	39.3
13889	2022-09-14	15:50:04.276	256.45143838	6154.834521	1663170604.276	0	899	2.1748936894	2.2197199407	478.62792884	490.60184439	2.2309492564	723.43028087	28.429590225	-1.1815749407	30.414201736	19.135679245	42.328745449	-71.125158333	1	56982.532962	39.3
13890	2022-09-14	15:50:05.178	256.45144883	6154.834772	1663170605.179	0	899	2.1826886342	2.2267368516	478.63273771	490.35586807	2.1853192705	723.43463054	28.430802844	-1.2068413196	30.414201736	19.144322389	42.328735014	-71.125159046	1	56983.42735	39.3
13891	2022-09-14	15:50:06.085	256.45145932	6154.835024	1663170606.085	0	899	2.1827008671	2.2267494386	478.70772523	490.43272092	2.1853244852	723.45837402	28.43142128	-1.2011067867	30.414201736	19.133520126	42.328724008	-71.125161854	1	56984.370741	39.3
13892	2022-09-14	15:50:06.990	256.4514698	6154.835275	1663170606.991	0	899	2.1972129995	2.2409924815	478.70772523	490.28350562	2.1581701131	723.44099275	28.43142128	-1.2395883838	30.414201736	19.140574158	42.328715793	-71.12516631	1	56985.262017	39.3
13893	2022-09-14	15:50:07.934	256.45148073	6154.835537	1663170607.935	0	899	2.1972129995	2.2409924815	480.96376971	492.59410421	2.1581701131	723.43180231	28.43142128	-1.3819488129	30.414201736	19.125962087	42.328711613	-71.12517086	1	56986.172009	39.3
13894	2022-09-14	15:50:08.943	256.4514924	6154.835818	1663170608.943	0	899	2.2295534457	2.2743849237	480.96376971	492.7012681	2.1775821287	723.4445053	28.43142128	-1.4489413863	30.414201736	19.108197054	42.328700999	-71.125175389	1	56987.233467	39.3
13895	2022-09-14	15:50:09.878	256.45150323	6154.836077	1663170609.879	0	899	2.2295837133	2.2744160643	481.52644173	493.27774122	2.1775947153	723.44484685	28.432919269	-1.6531203298	30.414201736	19.088755134	42.328692028	-71.125176928	1	56988.156593	39.3
13896	2022-09-14	15:50:10.805	256.45151396	6154.836335	1663170610.806	0	899	2.2375957642	2.2829348086	481.52874447	493.37074352	2.193988299	723.44074618	28.433496475	-1.5423536356	30.414201736	19.109787265	42.328684947	-71.125178344	1	56989.006303	39.3
13897	2022-09-14	15:50:11.733	256.45152469	6154.836593	1663170611.733	0	899	2.2375957642	2.2829348086	482.65947943	494.52928608	2.193988299	723.45011407	28.433496475	-1.2623971685	30.414201736	19.152905925	42.328676833	-71.125179967	1	56989.980042	39.3
13898	2022-09-14	15:50:12.644	256.45153524	6154.836846	1663170612.645	0	899	2.3405548257	2.3885775515	482.65947943	494.67946992	2.2210734222	723.43462205	28.433496475	-1.3869826841	30.414201736	19.14638326	42.328669442	-71.125181445	1	56990.86699	39.3
13899	2022-09-14	15:50:13.492	256.45154505	6154.837081	1663170613.492	0	899	2.3405548257	2.3885775515	483.35539864	495.39272007	2.2210734222	723.43498786	28.433496475	-1.2145484046	30.414201736	19.161555284	42.328659898	-71.125191307	1	56991.723014	39.3
13900	2022-09-14	15:50:14.398	256.45155553	6154.837333	1663170614.398	0	899	2.3766554942	2.4268129019	483.35539864	495.73834749	2.2832540795	723.44353318	28.433496475	-1.2776064873	30.414201736	19.153686523	42.328651378	-71.125198173	1	56992.634635	39.3
13901	2022-09-14	15:50:15.298	256.45156595	6154.837583	1663170615.298	0	899	2.3766886791	2.4268470916	482.63588183	495.00047296	2.2832676526	723.43555455	28.435037108	-1.2706431482	30.414201736	19.155777091	42.328644867	-71.125201733	1	56993.519922	39.3
13902	2022-09-14	15:50:16.165	256.451576	6154.837824	1663170616.166	0	899	2.2865041711	2.3313368072	482.63740916	494.12147737	2.1244411738	723.42434228	28.435419083	-1.1832026243	30.414201736	19.159807205	42.328639702	-71.125204643	1	56994.392857	39.3
13903	2022-09-14	15:50:17.012	256.45158579	6154.838059	1663170617.012	0	899	2.2865041711	2.3313368072	482.20477345	493.67854735	2.1244411738	723.41402531	28.435419083	-1.2035536869	30.414201736	19.155867785	42.328634849	-71.125206667	1	56995.272635	39.3
13904	2022-09-14	15:50:17.927	256.45159639	6154.838313	1663170617.928	0	899	2.1856341824	2.2288482271	482.20477345	493.77512092	2.1419033753	723.42269311	28.435419083	-1.1966550216	30.414201736	19.154766083	42.328628718	-71.125207308	1	56996.192344	39.3
13905	2022-09-14	15:50:18.878	256.4516074	6154.838577	1663170618.879	0	899	2.1856341824	2.2288482271	481.91491096	493.47830327	2.1419033753	723.41767125	28.435419083	-1.1439125964	30.414201736	19.143497821	42.328622771	-71.125210375	1	56997.112395	39.3
13906	2022-09-14	15:50:19.835	256.45161847	6154.838843	1663170619.836	0	899	2.1831215968	2.2275448657	481.91991384	493.8221172	2.2031268699	723.4188863	28.436672122	-1.4367609403	30.414201736	19.130476971	42.328617976	-71.125213512	1	56998.107177	39.3
13907	2022-09-14	15:50:20.750	256.45162906	6154.839097	1663170620.751	0	899	2.1831342398	2.2275578777	483.08044786	495.01134362	2.2031323024	723.43714753	28.437311172	-1.4494803544	30.414201736	19.137085428	42.328615057	-71.125214971	1	56998.982775	39.3
13908	2022-09-14	15:50:21.651	256.45163948	6154.839348	1663170621.651	0	899	2.2245438162	2.2690036288	483.08044786	494.7978965	2.1646510275	723.43233343	28.437311172	-1.2429946795	30.414201736	19.1547425	42.328609108	-71.125216473	1	56999.883768	39.3
13909	2022-09-14	15:50:22.545	256.45164983	6154.839596	1663170622.545	0	899	2.2245438162	2.2690036288	485.47554444	497.25108779	2.1646510275	723.41140606	28.437311172	-1.1976035841	30.414201736	19.153964403	42.328605609	-71.125215305	1	57000.817227	39.3
13910	2022-09-14	15:50:23.499	256.45166087	6154.839861	1663170623.499	0	899	2.2376923145	2.2841000205	485.47554444	497.6967072	2.2445559659	723.42225172	28.437311172	-1.182706746	30.414201736	19.155653733	42.328607645	-71.125215	1	57001.793489	39.3
13911	2022-09-14	15:50:24.456	256.45167194	6154.840127	1663170624.456	0	899	2.2376923145	2.2841000205	483.23864781	495.40349985	2.2445559659	723.4161482	28.437311172	-1.1815749407	30.414201736	19.155487061	42.328609573	-71.125212521	1	57002.74359	39.3
13912	2022-09-14	15:50:25.329	256.45168206	6154.840369	1663170625.33	0	899	2.2766854555	2.322646705	483.24628412	495.08658136	2.1860703181	723.39905472	28.439218622	-1.1831163894	30.414201736	19.152757746	42.32861	-71.125210657	1	57003.605523	39.360552268
13913	2022-09-14	15:50:26.226	256.45169243	6154.840618	1663170626.226	0	899	2.2766876572	2.3226489705	482.50686915	494.32905454	2.1860712182	723.40651031	28.439325333	-1.2058388697	30.414201736	19.154858444	42.328610791	-71.125210791	1	57004.474641	39.4
13914	2022-09-14	15:50:27.165	256.45170331	6154.840879	1663170627.166	0	899	2.3029960398	2.3484506732	482.50686915	494.06407286	2.1382189397	723.40847354	28.439325333	-1.1499057558	30.414201736	19.161531423	42.328613755	-71.125211667	1	57005.417735	39.4
13915	2022-09-14	15:50:28.036	256.45171339	6154.841121	1663170628.037	0	899	2.3029960398	2.3484506732	483.33598802	494.91305112	2.1382189397	723.41865267	28.439325333	-1.1777806519	30.414201736	19.157735092	42.328616131	-71.125211131	1	57006.321499	39.4
13916	2022-09-14	15:50:28.910	256.4517235	6154.841364	1663170628.91	0	899	2.2867221278	2.3319279584	483.33598802	494.93169869	2.1415823504	723.41331068	28.439325333	-1.1691249759	30.414201736	19.1583244	42.328616882	-71.125210627	1	57007.188199	39.4
13917	2022-09-14	15:50:29.772	256.45173347	6154.841603	1663170629.772	0	899	2.2867561286	2.3319629232	483.17979109	494.77182959	2.1415959081	723.39006275	28.440966006	-1.1898209717	30.414201736	19.154661532	42.328625	-71.125213228	1	57008.063116	39.4
13918	2022-09-14	15:50:30.634	256.45174346	6154.841843	1663170630.635	0	899	2.2567657942	2.3026219461	483.18128612	495.09750528	2.2000392161	723.40318046	28.441339493	-1.1788478213	30.414201736	19.156001299	42.328625	-71.12521181	1	57008.914201	39.4
13919	2022-09-14	15:50:31.529	256.45175381	6154.842091	1663170631.529	0	899	2.2567657942	2.3026219461	483.3198703	495.23950723	2.2000392161	723.3862915	28.441339493	-1.1522772312	30.414201736	19.159446716	42.328635782	-71.125213014	1	57009.808617	39.480861723
13920	2022-09-14	15:50:32.408	256.45176399	6154.842336	1663170632.409	0	899	2.2615905681	2.3091167111	483.3198703	495.64903716	2.2737470115	723.3961214	28.441339493	-1.2483087778	30.414201736	19.152965546	42.328642793	-71.125215563	1	57010.668932	39.5
13921	2022-09-14	15:50:33.279	256.45177406	6154.842578	1663170633.279	0	899	2.2615905681	2.3091167111	484.53678493	496.89699446	2.2737470115	723.36997086	28.441339493	-1.1970215136	30.414201736	19.156238101	42.328646739	-71.125219275	1	57011.521696	39.5
13922	2022-09-14	15:50:34.187	256.45178457	6154.84283	1663170634.187	0	899	2.2376789982	2.2806762189	484.53678493	495.83438422	2.0827263173	723.3950741	28.441339493	-1.184830308	30.414201736	19.147203445	42.328647627	-71.125225905	1	57012.423848	39.54238477
13923	2022-09-14	15:50:35.095	256.45179509	6154.843082	1663170635.096	0	899	2.2377089984	2.2807070458	480.48254755	491.68568252	2.0827382064	723.40159193	28.442818888	-1.1563732664	30.414201736	19.158364088	42.328645569	-71.125233314	1	57013.329389	39.6
13924	2022-09-14	15:50:36.043	256.45180606	6154.843346	1663170636.044	0	899	2.239450201	2.2834937599	480.4840689	491.95181094	2.1307771444	723.40936077	28.443201065	-1.1783412229	30.414201736	19.141596763	42.328642886	-71.125238457	1	57014.268537	39.6
13925	2022-09-14	15:50:36.970	256.45181678	6154.843603	1663170636.97	0	899	2.239450201	2.2834937599	481.60894498	493.1035345	2.1307771444	723.40912189	28.443201065	-1.4594618603	30.414201736	19.113059644	42.328641667	-71.125243333	1	57015.209402	39.620940171
13926	2022-09-14	15:50:37.890	256.45182743	6154.843858	1663170637.89	0	899	2.2342128621	2.2780038392	481.60894498	493.06424508	2.1236631865	723.40641047	28.443201065	-1.1815749407	30.414201736	19.154045105	42.328641967	-71.125243033	1	57016.18018	39.7
13927	2022-09-14	15:50:38.825	256.45183826	6154.844118	1663170638.826	0	899	2.2342128621	2.2780038392	481.11992465	492.56359316	2.1236631865	723.3931525	28.443201065	-1.1687693146	30.414201736	19.154431855	42.328642774	-71.1252426	1	57017.111962	39.7
13928	2022-09-14	15:50:39.752	256.45184898	6154.844376	1663170639.752	0	899	2.2154911268	2.2608621517	481.12113303	493.0801308	2.2169707352	723.38172559	28.44350422	-1.1527730629	30.414201736	19.155245623	42.328638343	-71.125249984	1	57017.998086	39.7
13929	2022-09-14	15:50:40.608	256.4518589	6154.844614	1663170640.609	0	899	2.215521803	2.260893729	481.85905617	493.83646851	2.2169838056	723.39558704	28.44503212	-1.173598359	30.414201736	19.155044909	42.328642617	-71.125258567	1	57018.856713	39.785671343
13930	2022-09-14	15:50:41.513	256.45186936	6154.844865	1663170641.513	0	899	2.2486325343	2.2930852878	481.85905617	493.41931021	2.1415780854	723.40112992	28.44503212	-1.1593698618	30.414201736	19.151206212	42.328647142	-71.12526127	1	57019.761762	39.8
13931	2022-09-14	15:50:42.371	256.45187929	6154.845103	1663170642.371	0	899	2.2486325343	2.2930852878	482.26768781	493.83774531	2.1415780854	723.39379438	28.44503212	-1.3094805258	30.414201736	19.122062557	42.328649385	-71.125265871	1	57020.630722	39.8
13932	2022-09-14	15:50:43.226	256.45188919	6154.845341	1663170643.226	0	899	2.3205786476	2.3660588986	482.26768781	493.73776729	2.1235024008	723.40712026	28.44503212	-1.2343282281	30.414201736	19.153820013	42.328649165	-71.125271673	1	57021.501018	39.8
13933	2022-09-14	15:50:44.078	256.45189906	6154.845577	1663170644.079	0	899	2.3205786476	2.3660588986	480.99498612	492.43479613	2.1235024008	723.39111854	28.44503212	-1.188085556	30.414201736	19.156206131	42.328647193	-71.12527614	1	57022.34213	39.834213007
13934	2022-09-14	15:50:45.010	256.45190985	6154.845836	1663170645.011	0	899	2.258122054	2.304481243	481.00022035	492.98610538	2.2223789075	723.38383838	28.446345588	-1.2163161687	30.414201736	19.154587575	42.32864541	-71.125280791	1	57023.245798	39.9
13935	2022-09-14	15:50:45.940	256.4519206	6154.846094	1663170645.94	0	899	2.2581370173	2.304496647	478.43645311	490.35848695	2.2223851779	723.39903411	28.447076797	-1.2313854655	30.414201736	19.152684597	42.32864561	-71.125288686	1	57024.211423	39.9
13936	2022-09-14	15:50:46.845	256.45193109	6154.846346	1663170646.846	0	899	2.2092888073	2.2535273967	478.43645311	490.06333926	2.1686720532	723.40489712	28.447076797	-1.172703728	30.414201736	19.156704429	42.328640528	-71.125291329	1	57025.113876	39.91138756
13937	2022-09-14	15:50:47.756	256.45194163	6154.846599	1663170647.757	0	899	2.2092888073	2.2535273967	480.60667986	492.28630651	2.1686720532	723.40810086	28.447076797	-1.1598765124	30.414201736	19.15735817	42.32863181	-71.125301499	1	57025.985646	39.998564593
13938	2022-09-14	15:50:48.671	256.45195222	6154.846853	1663170648.672	0	899	2.2294739651	2.2745715375	480.60667986	492.40579657	2.1903273113	723.40201715	28.447076797	-1.1692220415	30.414201736	19.155913561	42.328630064	-71.125309679	1	57026.961538	40
13939	2022-09-14	15:50:49.581	256.45196274	6154.847106	1663170649.581	0	899	2.2294961782	2.274594395	481.63060677	493.45491276	2.1903366034	723.39675681	28.448176239	-1.1956525631	30.414201736	19.156903475	42.328625695	-71.125317175	1	57027.860947	40
13940	2022-09-14	15:50:50.421	256.45197247	6154.847339	1663170650.421	0	899	2.2546109926	2.3000167106	481.63401307	493.40619407	2.1808962791	723.404136	28.449029922	-1.2218890687	30.414201736	19.156540978	42.328626166	-71.125320666	1	57028.6997	40.06996997
13941	2022-09-14	15:50:51.345	256.45198316	6154.847596	1663170651.345	0	899	2.2546109926	2.3000167106	480.47253692	492.21632891	2.1808962791	723.39587402	28.449029922	-1.1701813936	30.414201736	19.160167694	42.328626667	-71.125325769	1	57029.615385	40.1
13942	2022-09-14	15:50:52.289	256.4519941	6154.847858	1663170652.29	0	899	2.22141215	2.2670315763	480.47253692	492.44893518	2.2230421899	723.39385299	28.449029922	-1.2217597243	30.414201736	19.158438702	42.328624813	-71.125327406	1	57030.556112	40.1
13943	2022-09-14	15:50:53.176	256.45200435	6154.848104	1663170653.176	0	899	2.22141215	2.2670315763	480.25094408	492.22181886	2.2230421899	723.40264003	28.449029922	-1.1954370058	30.414201736	19.155743858	42.328625587	-71.12532892	1	57031.450661	40.1
13944	2022-09-14	15:50:54.056	256.45201455	6154.848349	1663170654.057	0	899	2.2032154791	2.2480310157	480.25094408	492.10751424	2.202326765	723.38911003	28.449029922	-1.1800119332	30.414201736	19.160807578	42.328627764	-71.125330528	1	57032.341683	40.1
13945	2022-09-14	15:50:54.971	256.45202514	6154.848603	1663170654.972	0	899	2.2032477399	2.2480642179	480.22172727	492.07765186	2.2023404963	723.38455099	28.450645737	-1.4490922879	30.414201736	19.11923483	42.328626261	-71.125329549	1	57033.243167	40.1
13946	2022-09-14	15:50:55.900	256.45203588	6154.848861	1663170655.9	0	899	2.3556949716	2.40659769	480.22319072	492.82113199	2.3366460709	723.38973373	28.451013565	-1.5321888687	30.414201736	19.124061559	42.328625212	-71.125332698	1	57034.127162	40.1
13947	2022-09-14	15:50:56.763	256.45204588	6154.849101	1663170656.764	0	899	2.3556949716	2.40659769	482.02692048	494.67217991	2.3366460709	723.37705701	28.451013565	-1.5209569615	30.414201736	19.139696386	42.328626677	-71.125328373	1	57035.005917	40.1
13948	2022-09-14	15:50:57.684	256.45205653	6154.849357	1663170657.684	0	899	2.3777666912	2.4207601563	482.02692048	492.60040733	1.9620322475	723.39144028	28.451013565	-1.1876112728	30.414201736	19.154088822	42.328628189	-71.125334421	1	57035.913215	40.1
13949	2022-09-14	15:50:58.630	256.45206748	6154.849619	1663170658.63	0	899	2.3777666912	2.4207601563	482.71268433	493.30121373	1.9620322475	723.39420344	28.451013565	-1.1819845564	30.414201736	19.156654952	42.328628333	-71.12533641	1	57036.846154	40.1
13950	2022-09-14	15:50:59.608	256.4520788	6154.849891	1663170659.608	0	899	2.2568937989	2.3029428406	482.71390312	494.66820481	2.2089856426	723.38574704	28.451318337	-1.1823618546	30.414201736	19.150513125	42.328629727	-71.125336667	1	57037.836216	40.1
13951	2022-09-14	15:51:00.573	256.45208998	6154.850159	1663170660.574	0	899	2.2569237668	2.3029736857	480.62932965	492.53207631	2.2089981321	723.39901996	28.452783585	-1.1631857149	30.414201736	19.140873574	42.32863273	-71.125336667	1	57038.818922	40.1
13952	2022-09-14	15:51:01.476	256.45210043	6154.85041	1663170661.477	0	899	2.345336936	2.393092409	480.62932965	492.50749321	2.2045458542	723.41573996	28.452783585	-1.1490218639	30.414201736	19.155845642	42.328635875	-71.125337937	1	57039.762355	40.1
13953	2022-09-14	15:51:02.395	256.45211106	6154.850666	1663170662.396	0	899	2.345336936	2.393092409	480.81464372	492.69738709	2.2045458542	723.4236628	28.452783585	-1.1490218639	30.414201736	19.155845642	42.328637739	-71.125338333	1	57040.643454	40.1
13954	2022-09-14	15:51:03.306	256.45212161	6154.850919	1663170663.307	0	899	2.2838704428	2.3284301482	480.81464372	492.19857393	2.114143935	723.40889472	28.452783585	-1.2052783334	30.414201736	19.143441068	42.328630696	-71.125335469	1	57041.572826	40.271847826
13955	2022-09-14	15:51:04.197	256.45213191	6154.851166	1663170664.197	0	899	2.2838704428	2.3284301482	481.46941931	492.86885221	2.114143935	723.41534424	28.452783585	-1.2613300085	30.414201736	19.131719589	42.328619282	-71.125330066	1	57042.490138	40.4
13956	2022-09-14	15:51:05.130	256.45214271	6154.851425	1663170665.13	0	899	2.1862374488	2.2287727704	481.47730517	492.84485675	2.108333856	723.41695783	28.454760558	-1.5272951418	30.414201736	19.141119433	42.328612628	-71.125326667	1	57043.423194	40.4
13957	2022-09-14	15:51:06.009	256.45215289	6154.851669	1663170666.01	0	899	2.1862387901	2.2287741492	480.6025599	491.94946201	2.1083344068	723.41324317	28.454828262	-1.2992403373	30.414201736	19.153132584	42.328611667	-71.125326175	1	57044.295005	40.4
13958	2022-09-14	15:51:06.923	256.45216346	6154.851923	1663170666.923	0	899	2.174981104	2.2186844895	480.6025599	492.32295898	2.1760806569	723.40710773	28.454828262	-1.3175541036	30.414201736	19.148169372	42.328611667	-71.125325	1	57045.176282	40.4
13959	2022-09-14	15:51:07.838	256.45217406	6154.852177	1663170667.839	0	899	2.174981104	2.2186844895	480.99657548	492.72658337	2.1760806569	723.40318692	28.454828262	-1.2193451315	30.414201736	19.151135969	42.328611439	-71.125324772	1	57046.136792	40.4
13960	2022-09-14	15:51:08.721	256.45218428	6154.852423	1663170668.722	0	899	2.1991065631	2.244485334	480.99657548	493.0440056	2.2335280494	723.39190674	28.454828262	-1.1832026243	30.414201736	19.155126572	42.32861005	-71.125323384	1	57046.969811	40.4
13961	2022-09-14	15:51:09.631	256.45219481	6154.852676	1663170669.632	0	899	2.1991389929	2.2445187237	479.074476	491.0738409	2.2335420747	723.41618337	28.456455597	-1.1960082978	30.414201736	19.151663483	42.32861	-71.125320356	1	57047.893184	40.4
13962	2022-09-14	15:51:10.584	256.45220583	6154.85294	1663170670.584	0	899	2.1858748159	2.2311477723	479.07540572	491.11939562	2.241640553	723.42045704	28.456689835	-1.1976575101	30.414201736	19.15140829	42.32861	-71.125318587	1	57048.847848	40.4
13963	2022-09-14	15:51:11.493	256.45221635	6154.853193	1663170671.493	0	899	2.1858748159	2.2311477723	480.24110665	492.31440235	2.241640553	723.40641815	28.456689835	-1.1937661605	30.414201736	19.157728789	42.32861	-71.125317049	1	57049.770876	40.4
13964	2022-09-14	15:51:12.392	256.45222677	6154.853442	1663170672.393	0	899	2.2318489707	2.2753496038	480.24110665	491.59989484	2.1120436913	723.40133849	28.456689835	-1.1968274882	30.414201736	19.159121469	42.32861	-71.125316667	1	57050.675676	40.4
13965	2022-09-14	15:51:13.298	256.45223725	6154.853694	1663170673.298	0	899	2.2318489707	2.2753496038	481.15449543	492.53488734	2.1120436913	723.42279982	28.456689835	-1.2092450857	30.414201736	19.159807205	42.32861	-71.125316667	1	57051.582164	40.4
13966	2022-09-14	15:51:14.217	256.45224788	6154.853949	1663170674.217	0	899	2.2045183556	2.2500972287	481.15547831	493.2304168	2.237781886	723.40772293	28.4569364	-1.225845003	30.414201736	19.155181001	42.32861	-71.125316667	1	57052.510682	40.4
13967	2022-09-14	15:51:15.177	256.45225899	6154.854216	1663170675.177	0	899	2.2045506187	2.2501304488	480.18291529	492.2335236	2.2377958316	723.4017528	28.458551407	-1.1392560005	30.414201736	19.157287598	42.32861	-71.125315879	1	57053.472387	40.4
13968	2022-09-14	15:51:16.075	256.4522694	6154.854466	1663170676.076	0	899	2.2001686634	2.2454134505	480.18291529	492.16848852	2.2260129347	723.41171932	28.458551407	-1.2143005204	30.414201736	19.151939645	42.32861	-71.125315	1	57054.343073	40.4
13969	2022-09-14	15:51:16.969	256.45227973	6154.854714	1663170676.969	0	899	2.2001686634	2.2454134505	480.76711379	492.76726887	2.2260129347	723.41402531	28.458551407	-1.1887646732	30.414201736	19.152226328	42.328609673	-71.125315	1	57055.196393	40.4
13970	2022-09-14	15:51:17.835	256.45228977	6154.854954	1663170677.836	0	899	2.1989712423	2.2434055565	480.76711379	492.55784412	2.1880948541	723.41415587	28.458551407	-1.1731563972	30.414201736	19.111359906	42.328608333	-71.12531489	1	57056.066124	40.4
13971	2022-09-14	15:51:18.687	256.45229963	6154.855191	1663170678.688	0	899	2.1989712423	2.2434055565	480.70216767	492.4913052	2.1880948541	723.41647399	28.458551407	-1.1859620431	30.414201736	19.111452962	42.328608333	-71.125313445	1	57056.932859	40.4
13972	2022-09-14	15:51:19.548	256.45230958	6154.85543	1663170679.548	0	899	2.2142086506	2.2586713998	480.70294035	492.41815068	2.1746967986	723.41871087	28.458745426	-1.2227297966	30.414201736	19.130312395	42.328608333	-71.125313333	1	57057.783037	40.4
13973	2022-09-14	15:51:20.431	256.45231981	6154.855676	1663170680.432	0	899	2.2142439469	2.2587077128	478.48163742	490.14279345	2.1747115603	723.42541383	28.460504532	-1.4997435658	30.414201736	19.127058547	42.328607171	-71.125314496	1	57058.697479	40.4
13974	2022-09-14	15:51:21.411	256.45233115	6154.855948	1663170681.411	0	899	2.2084661169	2.2534965028	478.48163742	490.32305988	2.207517906	723.44578744	28.460504532	-1.4702301767	30.414201736	19.123424985	42.328606667	-71.125315	1	57059.661244	40.4
13975	2022-09-14	15:51:22.322	256.4523417	6154.856201	1663170682.323	0	899	2.2084661169	2.2534965028	479.6816324	491.55275224	2.207517906	723.4148123	28.460504532	-1.2369152308	30.414201736	19.151885986	42.328606667	-71.125315	1	57060.559118	40.4
13976	2022-09-14	15:51:23.312	256.45235316	6154.856476	1663170683.313	0	899	2.231463241	2.2756902111	479.6816324	491.21941487	2.1469874269	723.4245751	28.460504532	-1.5044109766	30.414201736	19.093038837	42.328606667	-71.125315	1	57061.550551	40.4
13977	2022-09-14	15:51:24.223	256.45236369	6154.856729	1663170684.223	0	899	2.2314646877	2.2756916989	480.29589752	491.84845818	2.1469880196	723.44693903	28.460576076	-1.6586176789	30.414201736	19.135656306	42.328606667	-71.125315	1	57062.454635	40.4
13978	2022-09-14	15:51:25.138	256.45237429	6154.856983	1663170685.139	0	899	2.2418699384	2.2870294201	480.30277748	492.04512441	2.1813866601	723.43387386	28.462305069	-1.4940844774	30.414201736	19.151165009	42.328606667	-71.125315	1	57063.381703	40.4
13979	2022-09-14	15:51:26.038	256.4523847	6154.857233	1663170686.038	0	899	2.2418699384	2.2870294201	479.30933234	491.02739173	2.1813866601	723.43142074	28.462305069	-1.689014914	30.414201736	19.074038348	42.328607186	-71.125315	1	57064.311311	40.4
13980	2022-09-14	15:51:26.934	256.45239508	6154.857482	1663170686.935	0	899	2.2179037494	2.2619187196	479.30933234	490.85310424	2.1497050299	723.40286113	28.462305069	-1.4394664496	30.414201736	19.114183135	42.328608333	-71.125315	1	57065.209419	40.4
13981	2022-09-14	15:51:27.802	256.45240513	6154.857723	1663170687.803	0	899	2.2179037494	2.2619187196	478.79046106	490.32173636	2.1497050299	723.42026788	28.462305069	-1.2189355725	30.414201736	19.157764561	42.328608467	-71.125315	1	57066.080366	40.4
13982	2022-09-14	15:51:28.730	256.45241586	6154.857981	1663170688.73	0	899	2.2026681951	2.247752424	478.79046106	490.68511557	2.2158054475	723.42516484	28.462305069	-1.392717258	30.414201736	19.132060171	42.32861	-71.125315	1	57067	40.4
13983	2022-09-14	15:51:29.651	256.45242653	6154.858237	1663170689.652	0	899	2.2026784656	2.247762996	480.11839062	492.04605933	2.2158098471	723.43997253	28.462819624	-1.4483485198	30.414201736	19.122250816	42.328611484	-71.125315	1	57067.890669	40.4
13984	2022-09-14	15:51:30.546	256.45243688	6154.858485	1663170690.546	0	899	2.2269704471	2.271933612	480.12447697	491.88974377	2.1863349169	723.44167788	28.464349747	-1.1778885071	30.414201736	19.153459549	42.328611667	-71.125315	1	57068.80455	40.4
13985	2022-09-14	15:51:31.446	256.45244729	6154.858735	1663170691.446	0	899	2.2269704471	2.271933612	480.39530432	492.16720764	2.1863349169	723.44361402	28.464349747	-1.1740618928	30.414201736	19.152744293	42.328612854	-71.125316187	1	57069.712425	40.4
13986	2022-09-14	15:51:32.341	256.45245765	6154.858984	1663170692.341	0	899	2.2328454875	2.277281635	480.39530432	491.99791432	2.1556344274	723.4405073	28.464349747	-1.1785460253	30.414201736	19.155238322	42.328614348	-71.125317681	1	57070.608609	40.4
13987	2022-09-14	15:51:33.292	256.45246867	6154.859248	1663170693.293	0	899	2.2328454875	2.277281635	479.95399716	491.54594863	2.1556344274	723.44269122	28.464349747	-1.1441389322	30.414201736	19.158727646	42.328615952	-71.125319285	1	57071.571283	40.4
13988	2022-09-14	15:51:34.164	256.45247875	6154.85949	1663170694.164	0	899	2.2038948136	2.2502723063	479.95399716	492.214242	2.276814483	723.44801098	28.464349747	-1.1884089827	30.414201736	19.15502192	42.328616667	-71.12532074	1	57072.443787	40.4
13989	2022-09-14	15:51:35.078	256.45248933	6154.859744	1663170695.078	0	899	2.2039162216	2.2502943607	479.08670524	491.32484735	2.276823901	723.43762935	28.465421702	-1.2262222688	30.414201736	19.152941672	42.328617251	-71.125322251	1	57073.35035	40.4
13990	2022-09-14	15:51:35.937	256.45249928	6154.859983	1663170695.938	0	899	2.1874838403	2.2310907309	479.09068732	490.68140329	2.1592023443	723.43847778	28.466424942	-1.418565698	30.414201736	19.117054503	42.328618333	-71.125323686	1	57074.211423	40.4
13991	2022-09-14	15:51:36.852	256.45250987	6154.860237	1663170696.853	0	899	2.1874838403	2.2310907309	479.76712797	491.37420918	2.1592023443	723.43501736	28.466424942	-1.2941094432	30.414201736	19.136431006	42.328618544	-71.12532521	1	57075.126233	40.4
13992	2022-09-14	15:51:37.746	256.45252021	6154.860485	1663170697.746	0	899	2.1880502799	2.2321136893	479.76712797	491.49318671	2.1808070441	723.42371333	28.466424942	-1.1835906356	30.414201736	19.157217026	42.328620011	-71.125326678	1	57076.006796	40.4
13993	2022-09-14	15:51:38.628	256.45253042	6154.86073	1663170698.628	0	899	2.1880502799	2.2321136893	478.94939753	490.65546999	2.1808070441	723.41145618	28.466424942	-1.1910713737	30.414201736	19.156435316	42.328621439	-71.125328105	1	57076.863107	40.4
13994	2022-09-14	15:51:39.562	256.45254123	6154.860989	1663170699.562	0	899	2.1926471603	2.2372570194	478.95200228	490.77897787	2.2027764582	723.41821087	28.467081373	-1.1794406547	30.414201736	19.156151955	42.328622991	-71.125328333	1	57077.794589	40.4
13995	2022-09-14	15:51:40.453	256.45255155	6154.861237	1663170700.454	0	899	2.1926680734	2.2372785428	479.23938503	491.07350633	2.2027854051	723.44086987	28.468133926	-1.1864578724	30.414201736	19.155487061	42.328623333	-71.125329445	1	57078.66699	40.4
13996	2022-09-14	15:51:41.401	256.45256251	6154.8615	1663170701.401	0	899	2.1900991106	2.2350214729	479.23938503	491.17063818	2.2204261904	723.40973305	28.468133926	-1.1780501415	30.414201736	19.156492372	42.328623333	-71.125331075	1	57079.645299	40.4
13997	2022-09-14	15:51:42.313	256.45257308	6154.861754	1663170702.314	0	899	2.1900991106	2.2350214729	478.39165006	490.3017978	2.2204261904	723.40177746	28.468133926	-1.179947257	30.414201736	19.157646179	42.328623333	-71.125331667	1	57080.555981	40.4
13998	2022-09-14	15:51:43.243	256.45258384	6154.862012	1663170703.244	0	899	2.2183191052	2.2654665792	478.39165006	490.73463668	2.2990913327	723.40695291	28.468133926	-1.4759647538	30.414201736	19.126381224	42.328623333	-71.125331667	1	57081.474059	40.4
13999	2022-09-14	15:51:44.170	256.45259456	6154.862269	1663170704.17	0	899	2.2183191052	2.2654665792	478.11500378	490.45085265	2.2990913327	723.40446179	28.468133926	-1.3023878344	30.414201736	19.146724511	42.328623333	-71.12533235	1	57082.40982	40.4
14000	2022-09-14	15:51:45.084	256.45260514	6154.862523	1663170705.084	0	899	2.2254345564	2.2701614347	478.12184056	489.78428173	2.1765432457	723.41485394	28.469859887	-1.1613101391	30.414201736	19.161600997	42.328622799	-71.125332799	1	57083.320513	40.4
14001	2022-09-14	15:51:46.022	256.452616	6154.862784	1663170706.022	0	899	2.2254372912	2.2701642483	477.7268412	489.37965372	2.1765443847	723.40658953	28.469995499	-1.2246808066	30.414201736	19.155529224	42.328621667	-71.125331667	1	57084.261555	40.4
14002	2022-09-14	15:51:46.983	256.45262713	6154.863051	1663170706.984	0	899	2.2000629275	2.2439300198	477.7268412	489.28705983	2.159658064	723.43564146	28.469995499	-1.2256940311	30.414201736	19.147241605	42.328621667	-71.125331667	1	57085.259519	40.4
14003	2022-09-14	15:51:47.844	256.45263708	6154.86329	1663170707.844	0	899	2.2000629275	2.2439300198	480.39674165	492.02156756	2.159658064	723.43185647	28.469995499	-1.4768054722	30.414201736	19.147546478	42.328621667	-71.125331667	1	57086.115789	40.4
14004	2022-09-14	15:51:48.693	256.45264691	6154.863526	1663170708.693	0	899	2.2228827086	2.2688564699	480.39674165	492.45664404	2.2385070644	723.41395781	28.469995499	-1.3940538192	30.414201736	19.152650442	42.328621667	-71.125331667	1	57086.92823	40.4
14005	2022-09-14	15:51:49.588	256.45265728	6154.863775	1663170709.589	0	899	2.2228827086	2.2688564699	479.30623502	491.33876127	2.2385070644	723.42696881	28.469995499	-1.1929684877	30.414201736	19.158727646	42.328621667	-71.125331667	1	57087.84814	40.4
14006	2022-09-14	15:51:50.474	256.45266753	6154.864021	1663170710.475	0	899	2.2447031359	2.2904888463	479.31362732	491.1799228	2.2082957155	723.42876429	28.471857071	-1.2330669796	30.414201736	19.154227655	42.328621667	-71.125330488	1	57088.707177	40.4
14007	2022-09-14	15:51:51.351	256.45267767	6154.864264	1663170711.351	0	899	2.2447031359	2.2904888463	478.34419333	490.18648868	2.2082957155	723.42488351	28.471857071	-1.179947257	30.414201736	19.155487061	42.328620668	-71.12533	1	57089.599369	40.4
14008	2022-09-14	15:51:52.276	256.45268839	6154.864521	1663170712.277	0	899	2.2265669231	2.2724377115	478.34419333	490.30564491	2.2299733406	723.43658205	28.471857071	-1.5347758532	30.414201736	19.111192703	42.32862	-71.12533	1	57090.554425	40.4
14009	2022-09-14	15:51:53.201	256.4526991	6154.864778	1663170713.202	0	899	2.2265669231	2.2724377115	480.01148209	492.01462581	2.2299733406	723.40917201	28.471857071	-1.2095900332	30.414201736	19.153175392	42.328619235	-71.12533	1	57091.459001	40.4
14010	2022-09-14	15:51:54.121	256.45270975	6154.865034	1663170714.122	0	899	2.2569091074	2.3013335443	480.01148209	491.47766667	2.1325431079	723.42080466	28.471857071	-1.179947257	30.414201736	19.158727646	42.328617122	-71.125329394	1	57092.363445	40.4
14011	2022-09-14	15:51:55.043	256.45272042	6154.86529	1663170715.044	0	899	2.2569464065	2.3013718964	480.11134548	491.57999817	2.1325581161	723.41379774	28.47368085	-1.1890664859	30.414201736	19.15704635	42.328607612	-71.125322001	1	57093.316633	40.431663327
14012	2022-09-14	15:51:55.967	256.45273111	6154.865547	1663170715.968	0	899	2.2122385139	2.2577243728	480.11185996	492.09377192	2.2256708282	723.42824246	28.473810196	-1.180594048	30.414201736	19.156030655	42.32858928	-71.125309129	1	57094.238659	40.5
14013	2022-09-14	15:51:56.816	256.45274094	6154.865782	1663170716.817	0	899	2.2122385139	2.2577243728	477.76594666	489.68931283	2.2256708282	723.43622998	28.473810196	-1.1864255769	30.414201736	19.15467376	42.328580907	-71.125311793	1	57095.075937	40.5
14014	2022-09-14	15:51:57.721	256.45275141	6154.866034	1663170717.722	0	899	2.2063533166	2.2521291485	477.76594666	489.79780088	2.24542425	723.4217408	28.473810196	-1.2459265933	30.414201736	19.154501264	42.328571982	-71.125313281	1	57095.968442	40.5
14015	2022-09-14	15:51:58.601	256.4527616	6154.866278	1663170718.602	0	899	2.2063533166	2.2521291485	477.89287573	489.92792649	2.24542425	723.42940375	28.473810196	-1.2247670826	30.414201736	19.156890781	42.328564359	-71.125313333	1	57096.876939	40.5
14016	2022-09-14	15:51:59.578	256.45277289	6154.866549	1663170719.578	0	899	2.2009932228	2.2457560137	477.89402001	489.69040551	2.2019631137	723.42136651	28.474099203	-1.1484074727	30.414201736	19.158360273	42.328552564	-71.125320064	1	57097.807729	40.5
14017	2022-09-14	15:52:00.517	256.45278377	6154.866811	1663170720.518	0	899	2.201027021	2.245790798	479.24901429	491.07892588	2.2019775131	723.42260904	28.475793839	-1.1750751047	30.414201736	19.152944085	42.328540017	-71.125324162	1	57098.748728	40.425127162
14018	2022-09-14	15:52:01.454	256.45279462	6154.867071	1663170721.455	0	899	2.190031292	2.2337973718	479.24901429	490.87247164	2.1644588177	723.42133336	28.475793839	-1.1782549935	30.414201736	19.15062389	42.32853213	-71.125326134	1	57099.680473	40.4
14019	2022-09-14	15:52:02.423	256.45280582	6154.86734	1663170722.423	0	899	2.190031292	2.2337973718	478.48225368	490.08711441	2.1644588177	723.42420767	28.475793839	-1.184830308	30.414201736	19.154405594	42.328526618	-71.125330049	1	57100.676471	40.4
14020	2022-09-14	15:52:03.322	256.45281624	6154.86759	1663170723.323	0	899	2.192407487	2.2370099681	478.48225368	490.29696405	2.2026553774	723.42787908	28.475793839	-1.1876867078	30.414201736	19.154245642	42.328523112	-71.125331667	1	57101.566507	40.4
14021	2022-09-14	15:52:04.191	256.4528263	6154.867831	1663170724.192	0	899	2.192407487	2.2370099681	479.41083439	491.24847333	2.2026553774	723.4186082	28.475793839	-1.1929684877	30.414201736	19.154766083	42.328520972	-71.125330972	1	57102.416834	40.4
14022	2022-09-14	15:52:05.121	256.45283705	6154.868089	1663170725.121	0	899	2.2017716673	2.2469848149	479.41720474	491.36651786	2.2229006857	723.4198374	28.477397729	-1.4415791864	30.414201736	19.117801414	42.328518289	-71.12533057	1	57103.342209	40.4
14023	2022-09-14	15:52:06.026	256.45284753	6154.868341	1663170726.027	0	899	2.2017786348	2.2469919877	479.64617952	491.60121628	2.2229036814	723.42516645	28.477746964	-1.3042418807	30.414201736	19.139472014	42.328514588	-71.125332079	1	57104.247156	40.4
14024	2022-09-14	15:52:06.973	256.45285848	6154.868604	1663170726.973	0	899	2.3220841639	2.3690829362	479.64617952	491.42873721	2.1916020787	723.43104119	28.477746964	-1.1743420986	30.414201736	19.161321564	42.32851157	-71.125332981	1	57105.21165	40.4
14025	2022-09-14	15:52:07.881	256.45286899	6154.868856	1663170727.881	0	899	2.3220841639	2.3690829362	477.92918445	489.66956398	2.1916020787	723.41952252	28.477746964	-1.1973663868	30.414201736	19.157902017	42.328504487	-71.125331325	1	57106.102564	40.4
14026	2022-09-14	15:52:08.786	256.45287947	6154.869107	1663170728.786	0	899	2.3292531996	2.3753684483	477.92918445	489.41234042	2.1447122178	723.43822232	28.477746964	-1.1792573905	30.414201736	19.158341237	42.328499669	-71.125328223	1	57107.066124	40.4
14027	2022-09-14	15:52:09.657	256.45288956	6154.869349	1663170729.658	0	899	2.3292531996	2.3753684483	478.50743712	490.00448671	2.1447122178	723.43817139	28.477746964	-1.1408835649	30.414201736	19.160888672	42.328495234	-71.125326745	1	57107.953204	40.4
14028	2022-09-14	15:52:10.513	256.45289947	6154.869587	1663170730.514	0	899	2.2939151787	2.3397952091	478.51437724	490.12965518	2.1662137305	723.41973271	28.479497581	-1.2168336223	30.414201736	19.154630194	42.328488343	-71.125325335	1	57108.798817	40.4
14029	2022-09-14	15:52:11.387	256.45290957	6154.86983	1663170731.387	0	899	2.2939174851	2.3397975817	478.28422325	489.89391961	2.166214658	723.42803955	28.479608536	-1.1815749407	30.414201736	19.15656662	42.328482399	-71.125328201	1	57109.640191	40.4
14030	2022-09-14	15:52:12.266	256.45291976	6154.870074	1663170732.267	0	899	2.3028968281	2.3496742384	478.28422325	490.07559613	2.199297469	723.44265767	28.479608536	-1.2393620377	30.414201736	19.153390745	42.328478235	-71.125329118	1	57110.529412	40.4
14031	2022-09-14	15:52:13.190	256.45293044	6154.870331	1663170733.19	0	899	2.3028968281	2.3496742384	477.98563649	489.76964817	2.199297469	723.42895508	28.479608536	-1.1473941803	30.414201736	19.160888672	42.3284727	-71.125326747	1	57111.475952	40.4
14032	2022-09-14	15:52:14.111	256.45294111	6154.870587	1663170734.112	0	899	2.2489414381	2.2945103595	477.98563649	489.74049811	2.1939876586	723.43433426	28.479608536	-1.2051166296	30.414201736	19.155495397	42.328466334	-71.125323667	1	57112.3998	40.43997996
14033	2022-09-14	15:52:15.042	256.45295189	6154.870845	1663170735.043	0	899	2.248962093	2.2945316147	479.94057118	491.74355683	2.1939962397	723.42587583	28.480622083	-1.1986491372	30.414201736	19.155058652	42.328462788	-71.12532003	1	57113.327416	40.5
14034	2022-09-14	15:52:16.009	256.45296307	6154.871114	1663170736.009	0	899	2.2143503654	2.2617097465	479.94370036	492.40503062	2.3132608242	723.41584343	28.481409073	-1.2395883767	30.414201736	19.149593	42.328461185	-71.125317148	1	57114.288911	40.5
14035	2022-09-14	15:52:16.903	256.45297341	6154.871362	1663170736.903	0	899	2.2143503654	2.2617097465	479.4389991	491.88722522	2.3132608242	723.41912882	28.481409073	-1.2054723185	30.414201736	19.141219423	42.328459024	-71.125318333	1	57115.195195	40.5
14036	2022-09-14	15:52:17.865	256.45298456	6154.871629	1663170737.866	0	899	2.1885712595	2.231572083	479.4389991	490.8705622	2.1287335652	723.42521172	28.481409073	-1.1866411531	30.414201736	19.144711021	42.328453407	-71.125318333	1	57116.159319	40.5
14037	2022-09-14	15:52:18.887	256.45299638	6154.871913	1663170738.887	0	899	2.1885712595	2.231572083	478.65928007	490.07225185	2.1287335652	723.43273198	28.481409073	-1.1587878466	30.414201736	19.158367157	42.328444402	-71.125317735	1	57117.179487	40.5
14038	2022-09-14	15:52:19.796	256.4530069	6154.872166	1663170739.796	0	899	2.2088769427	2.2581820211	478.66410154	491.63739966	2.4120603132	723.42586209	28.482624926	-1.1699334841	30.414201736	19.156125429	42.328441788	-71.125314516	1	57118.072573	40.5
14039	2022-09-14	15:52:20.733	256.45301774	6154.872426	1663170740.733	0	899	2.2088916994	2.2581972506	478.46244153	491.43031193	2.4120671758	723.42678934	28.483362198	-1.1778776954	30.414201736	19.154766083	42.32844326	-71.125308629	1	57118.955702	40.5
14040	2022-09-14	15:52:21.615	256.45302795	6154.872671	1663170741.615	0	899	2.234402912	2.280408237	478.46244153	490.41982894	2.2286966327	723.42194493	28.483362198	-1.1957926869	30.414201736	19.153129603	42.328440502	-71.12530267	1	57119.84944	40.5
14041	2022-09-14	15:52:22.493	256.45303811	6154.872915	1663170742.493	0	899	2.234402912	2.280408237	479.69454416	491.6827234	2.2286966327	723.4167246	28.483362198	-1.2037800685	30.414201736	19.154820171	42.32843527	-71.125300484	1	57120.709427	40.570942663
14042	2022-09-14	15:52:23.418	256.45304883	6154.873172	1663170743.419	0	899	2.2169867962	2.2627620626	479.69454416	491.71662545	2.2348451966	723.41407907	28.483362198	-1.2008373374	30.414201736	19.1590271	42.328425391	-71.125293192	1	57121.680782	40.6
14043	2022-09-14	15:52:24.329	256.45305937	6154.873425	1663170744.33	0	899	2.2169867962	2.2627620626	477.86510412	489.84133608	2.2348451966	723.40513601	28.483362198	-1.1897132397	30.414201736	19.15656662	42.328414778	-71.125283112	1	57122.590431	40.6
14044	2022-09-14	15:52:25.262	256.45307016	6154.873684	1663170745.262	0	899	2.205060131	2.2490636836	477.87053374	489.44395423	2.1614313287	723.42414583	28.48473367	-1.1992204331	30.414201736	19.152831829	42.328406633	-71.125275808	1	57123.50501	40.6
14045	2022-09-14	15:52:26.186	256.45308086	6154.873941	1663170746.186	0	899	2.2050680942	2.2490718747	478.25772943	489.84054555	2.1614346529	723.42686291	28.485132217	-1.1832026243	30.414201736	19.157287598	42.328402592	-71.125270369	1	57124.444674	40.6
14046	2022-09-14	15:52:27.118	256.45309164	6154.874199	1663170747.118	0	899	2.1895474585	2.2328424486	478.25772943	489.73431979	2.142076708	723.40604305	28.485132217	-1.1888077899	30.414201736	19.156046179	42.328401008	-71.125263372	1	57125.395395	40.6
14047	2022-09-14	15:52:28.053	256.45310248	6154.874459	1663170748.054	0	899	2.1895474585	2.2328424486	478.05519055	489.52692065	2.142076708	723.41431634	28.485132217	-1.1824695969	30.414201736	19.156113025	42.328398411	-71.125256745	1	57126.317703	40.6
14048	2022-09-14	15:52:28.947	256.45311282	6154.874708	1663170748.948	0	899	2.1837305852	2.2291756408	478.05519055	490.13131497	2.2521525592	723.42309004	28.485132217	-1.1819845564	30.414201736	19.154703696	42.328398273	-71.125248871	1	57127.178501	40.6
14049	2022-09-14	15:52:29.825	256.45312299	6154.874952	1663170749.826	0	899	2.1837609378	2.2292068998	478.18175298	490.26114779	2.2521658908	723.41775856	28.48666618	-1.4910124525	30.414201736	19.117774218	42.328413715	-71.125227189	1	57128.045778	40.6
14050	2022-09-14	15:52:30.717	256.45313331	6154.875199	1663170750.718	0	899	2.179158421	2.2238142973	478.18365533	490.07737024	2.2183780199	723.41765913	28.487146378	-1.6046140478	30.414201736	19.115308597	42.328421277	-71.125204503	1	57128.953204	40.6
14051	2022-09-14	15:52:31.641	256.453144	6154.875456	1663170751.642	0	899	2.179158421	2.2238142973	477.84198848	489.72720522	2.2183780199	723.41504634	28.487146378	-1.6359059424	30.414201736	19.124059147	42.328421667	-71.125197178	1	57129.923239	40.6
14052	2022-09-14	15:52:32.533	256.45315433	6154.875704	1663170752.534	0	899	2.1802086484	2.2242373494	477.84198848	489.55390697	2.1868057056	723.41138261	28.487146378	-1.4617577333	30.414201736	19.093809406	42.328422972	-71.125192752	1	57130.782983	40.6
14053	2022-09-14	15:52:33.421	256.45316459	6154.87595	1663170753.421	0	899	2.1802086484	2.2242373494	478.44562415	490.17233777	2.1868057056	723.43017093	28.487146378	-1.2331963296	30.414201736	19.113529104	42.32842449	-71.125184727	1	57131.694006	40.6
14054	2022-09-14	15:52:34.305	256.45317484	6154.876196	1663170754.306	0	899	2.2040055265	2.2491754328	478.44562415	490.34714007	2.2186117722	723.40745534	28.487146378	-1.4989674091	30.414201736	19.123435974	42.328423078	-71.125177822	1	57132.576699	40.6
14055	2022-09-14	15:52:35.180	256.45318495	6154.876439	1663170755.18	0	899	2.2040393457	2.2492102463	478.65940067	490.5663141	2.2186262706	723.41655201	28.4888398	-1.6236932001	30.414201736	19.086325159	42.328421667	-71.125171225	1	57133.452947	40.645294726
14056	2022-09-14	15:52:36.091	256.4531955	6154.876692	1663170756.091	0	899	2.2626749552	2.3145020442	478.66030951	491.97449531	2.4737437078	723.41102853	28.489068985	-1.6711322977	30.414201736	19.098881336	42.328419753	-71.125166667	1	57134.382766	40.7
14057	2022-09-14	15:52:37.005	256.45320608	6154.876946	1663170757.005	0	899	2.2626749552	2.3145020442	477.83741755	491.12871419	2.4737437078	723.41246588	28.489068985	-1.2604245003	30.414201736	19.155369045	42.328415687	-71.125166177	1	57135.293886	40.7
14058	2022-09-14	15:52:37.855	256.45321591	6154.877182	1663170757.855	0	899	2.2866772579	2.3320327389	477.83741755	489.33954634	2.1485753496	723.42029092	28.489068985	-1.3106123217	30.414201736	19.153435183	42.328412886	-71.125165447	1	57136.134134	40.7
14059	2022-09-14	15:52:38.812	256.453227	6154.877448	1663170758.813	0	899	2.2866772579	2.3320327389	478.57599504	490.09590228	2.1485753496	723.42279457	28.489068985	-1.1960082717	30.414201736	19.156173125	42.32841	-71.125168333	1	57137.094608	40.7
14060	2022-09-14	15:52:39.798	256.4532384	6154.877722	1663170759.798	0	899	2.2030088754	2.2475543913	478.57779156	490.32267017	2.1895216159	723.41274519	28.4895221	-1.1881179233	30.414201736	19.151673071	42.328410455	-71.125168636	1	57138.090909	40.7
14061	2022-09-14	15:52:40.740	256.45324931	6154.877983	1663170760.74	0	899	2.2030357723	2.2475820683	478.05986096	489.79209143	2.1895330008	723.40286316	28.490869522	-1.1863501404	30.414201736	19.149808669	42.328414962	-71.125171641	1	57138.992344	40.7
14062	2022-09-14	15:52:41.660	256.45325995	6154.878239	1663170761.66	0	899	2.235238762	2.279781814	478.05986096	489.62151461	2.1584507314	723.40202564	28.490869522	-1.1797101861	30.414201736	19.156352466	42.328417954	-71.125173144	1	57139.886297	40.7
14063	2022-09-14	15:52:42.601	256.45327086	6154.878501	1663170762.602	0	899	2.235238762	2.279781814	479.80046377	491.40421308	2.1584507314	723.41328885	28.490869522	-1.184830308	30.414201736	19.154766083	42.328421131	-71.125173333	1	57140.839268	40.7
14064	2022-09-14	15:52:43.513	256.45328141	6154.878754	1663170763.514	0	899	2.3001146436	2.3476347955	479.80046377	491.83244751	2.2361592934	723.40523302	28.490869522	-1.194994988	30.414201736	19.155183552	42.328422906	-71.125172094	1	57141.74359	40.7
14065	2022-09-14	15:52:44.443	256.45329216	6154.879012	1663170764.443	0	899	2.3001177776	2.3476380224	479.78679766	491.81844585	2.236160591	723.41494973	28.491019887	-1.1828360731	30.414201736	19.152902868	42.328423333	-71.125169324	1	57142.702731	40.7
14066	2022-09-14	15:52:45.346	256.45330263	6154.879263	1663170765.347	0	899	2.2266632682	2.2732132714	479.79372067	491.96931946	2.2622207779	723.40933733	28.492761612	-1.1408835649	30.414201736	19.160528183	42.328425314	-71.125167343	1	57143.594258	40.7
14067	2022-09-14	15:52:46.237	256.45331294	6154.879511	1663170766.238	0	899	2.2266632682	2.2732132714	478.20324746	490.33848523	2.2622207779	723.41628725	28.492761612	-1.1727252188	30.414201736	19.157112437	42.328427434	-71.125165131	1	57144.460552	40.7
14068	2022-09-14	15:52:47.132	256.4533233	6154.879759	1663170767.133	0	899	2.2932405634	2.3407477137	478.20324746	490.22797485	2.2421250287	723.39649812	28.492761612	-1.1490218639	30.414201736	19.161247253	42.328428964	-71.125161442	1	57145.378261	40.7
14069	2022-09-14	15:52:48.079	256.45333426	6154.880022	1663170768.08	0	899	2.2932405634	2.3407477137	479.96621437	492.03527269	2.2421250287	723.41254188	28.492761612	-1.1847224567	30.414201736	19.128666227	42.328431233	-71.125156484	1	57146.369822	40.7
14070	2022-09-14	15:52:48.947	256.45334431	6154.880263	1663170768.948	0	899	2.2121334927	2.2577808362	479.96621437	491.98777394	2.2335165778	723.39917073	28.492761612	-1.1862100158	30.414201736	19.143855821	42.328433704	-71.125151851	1	57147.22233	40.7
14071	2022-09-14	15:52:49.851	256.45335477	6154.880514	1663170769.852	0	899	2.212144552	2.2577922229	478.80117267	490.79357799	2.2335213333	723.40547352	28.493313354	-1.1943375062	30.414201736	19.156185706	42.328435	-71.125146134	1	57148.106515	40.7
14072	2022-09-14	15:52:50.714	256.45336476	6154.880754	1663170770.715	0	899	2.1891946259	2.2328040293	478.80685253	490.38228123	2.1576698479	723.40850547	28.494745255	-1.2009882035	30.414201736	19.15458544	42.328435	-71.125141672	1	57148.998966	40.7
14073	2022-09-14	15:52:51.573	256.4533747	6154.880993	1663170771.574	0	899	2.1891946259	2.2328040293	477.82578718	489.37749806	2.1576698479	723.39981948	28.494745255	-1.1905755365	30.414201736	19.155644208	42.328435	-71.125141667	1	57149.808671	40.7
14074	2022-09-14	15:52:52.493	256.45338534	6154.881248	1663170772.493	0	899	2.1912104051	2.2358676042	477.82578718	489.64530525	2.2064843545	723.40182071	28.494745255	-1.1920846156	30.414201736	19.156440091	42.328432609	-71.125141667	1	57150.717435	40.7
14075	2022-09-14	15:52:53.351	256.45339527	6154.881486	1663170773.351	0	899	2.1912104051	2.2358676042	479.01926481	490.8683048	2.2064843545	723.40419582	28.494745255	-1.18491649	30.414201736	19.155464728	42.328430658	-71.125142675	1	57151.605042	40.7
14076	2022-09-14	15:52:54.263	256.45340583	6154.88174	1663170774.264	0	899	2.2011200537	2.2456241461	479.01989038	490.77476162	2.1893658181	723.40621968	28.494902895	-1.1737492945	30.414201736	19.15328718	42.328429144	-71.125143333	1	57152.513876	40.7
14077	2022-09-14	15:52:55.165	256.45341627	6154.881991	1663170775.166	0	899	2.2011534289	2.2456584892	478.14069305	489.87406692	2.1893799565	723.40383204	28.496576309	-1.1425112486	30.414201736	19.160528183	42.328426954	-71.125144023	1	57153.413866	40.7
14078	2022-09-14	15:52:56.042	256.45342641	6154.882234	1663170776.042	0	899	2.2664060848	2.3132575766	478.14069305	490.13819287	2.2374579647	723.41643357	28.496576309	-1.1642420631	30.414201736	19.156864861	42.328424469	-71.125145	1	57154.318637	40.7
14079	2022-09-14	15:52:56.936	256.45343676	6154.882482	1663170776.936	0	899	2.2664060848	2.3132575766	478.68697728	490.69818446	2.2374579647	723.42287824	28.496576309	-1.1871693355	30.414201736	19.154637166	42.32842297	-71.125145	1	57155.217701	40.721770092
14080	2022-09-14	15:52:57.842	256.45344726	6154.882734	1663170777.843	0	899	2.3669983037	2.4152148085	478.68697728	490.52205957	2.2054408613	723.41297276	28.496576309	-1.1877082555	30.414201736	19.147327992	42.328421436	-71.125145	1	57156.138277	40.8
14081	2022-09-14	15:52:58.736	256.45345759	6154.882982	1663170778.736	0	899	2.3669983037	2.4152148085	477.20146239	488.99981673	2.2054408613	723.40442056	28.496576309	-1.1658157837	30.414201736	19.150847921	42.328419946	-71.125145	1	57157.032544	40.8
14082	2022-09-14	15:52:59.653	256.45346821	6154.883237	1663170779.653	0	899	2.3340749931	2.382009369	477.20279197	489.09800657	2.2231003473	723.41529614	28.496912609	-1.1523202831	30.414201736	19.156585251	42.328418439	-71.125145	1	57157.936884	40.8
14083	2022-09-14	15:53:00.562	256.45347874	6154.88349	1663170780.563	0	899	2.3341091891	2.3820445725	476.80951446	488.69500184	2.2231142181	723.41971816	28.498529434	-1.2178252849	30.414201736	19.141615811	42.328418333	-71.125143543	1	57158.873967	40.8
14084	2022-09-14	15:53:01.463	256.45348917	6154.88374	1663170781.464	0	899	2.2335925379	2.279003802	476.80951446	488.57535268	2.2012734552	723.41645257	28.498529434	-1.2298009703	30.414201736	19.152238176	42.328417053	-71.125143333	1	57159.768245	40.8
14085	2022-09-14	15:53:02.345	256.45349937	6154.883985	1663170782.346	0	899	2.2335925379	2.279003802	480.17695307	492.02588682	2.2012734552	723.42800762	28.498529434	-1.2011067867	30.414201736	19.15656662	42.328415635	-71.125142301	1	57160.619139	40.8
14086	2022-09-14	15:53:03.280	256.4535102	6154.884245	1663170783.281	0	899	2.2121443636	2.2566617262	480.17695307	491.90475883	2.1793070233	723.41104065	28.498529434	-1.1751074949	30.414201736	19.159762275	42.328415	-71.125140784	1	57161.529586	40.8
14087	2022-09-14	15:53:04.161	256.45352039	6154.884489	1663170784.162	0	899	2.2121443636	2.2566617262	478.96549359	490.66371076	2.1793070233	723.42190895	28.498529434	-1.193539816	30.414201736	19.158336639	42.328415	-71.125139325	1	57162.40481	40.8
14088	2022-09-14	15:53:05.042	256.45353058	6154.884734	1663170785.042	0	899	2.2070063949	2.2516933203	478.97088738	490.741437	2.1924348164	723.41904556	28.49988878	-1.1621185841	30.414201736	19.158874764	42.328414523	-71.125138333	1	57163.286286	40.8
14089	2022-09-14	15:53:05.943	256.45354101	6154.884984	1663170785.943	0	899	2.2070152175	2.2517023992	477.43000833	489.16271183	2.1924385492	723.42886494	28.500329971	-1.1672709928	30.414201736	19.156700134	42.328413333	-71.125138019	1	57164.188377	40.8
14090	2022-09-14	15:53:06.832	256.4535513	6154.885231	1663170786.832	0	899	2.2087226869	2.2544646778	477.43000833	489.43153099	2.241439817	723.42321979	28.500329971	-1.1804970045	30.414201736	19.155369437	42.328413333	-71.125136533	1	57165.080366	40.8
14091	2022-09-14	15:53:07.721	256.4535616	6154.885478	1663170787.722	0	899	2.2087226869	2.2544646778	478.129982	490.14910043	2.241439817	723.43508689	28.500329971	-1.1908881388	30.414201736	19.156619141	42.328413333	-71.125135024	1	57165.985758	40.8
14092	2022-09-14	15:53:08.634	256.45357216	6154.885732	1663170788.635	0	899	2.2022986219	2.2463003971	478.129982	489.72379656	2.1640028065	723.42497243	28.500329971	-1.1919229386	30.414201736	19.156335831	42.328413333	-71.125131901	1	57166.929679	40.8
14093	2022-09-14	15:53:09.556	256.45358284	6154.885988	1663170789.557	0	899	2.2022986219	2.2463003971	477.48169901	489.05979383	2.1640028065	723.42804036	28.500329971	-1.188085556	30.414201736	19.155487061	42.328414737	-71.125130263	1	57167.842209	40.8
14094	2022-09-14	15:53:10.438	256.45359304	6154.886233	1663170790.439	0	899	2.2193904827	2.2648094482	477.48930428	489.34965785	2.2154452657	723.44516982	28.502252579	-1.1538617643	30.414201736	19.160716935	42.328415	-71.125127663	1	57168.700971	40.8
14095	2022-09-14	15:53:11.290	256.45360291	6154.88647	1663170791.291	0	899	2.2193904827	2.2648094482	478.44135479	490.32535633	2.2154452657	723.44536788	28.502252579	-1.1522772312	30.414201736	19.160888672	42.328415938	-71.125126667	1	57169.562565	40.8
14096	2022-09-14	15:53:12.240	256.45361389	6154.886733	1663170792.24	0	899	2.2383094786	2.2846216469	478.44135479	490.45721118	2.2394237652	723.44339656	28.502252579	-1.184830308	30.414201736	19.154766083	42.328416667	-71.125125815	1	57170.511176	40.8
14097	2022-09-14	15:53:13.186	256.45362484	6154.886996	1663170793.186	0	899	2.2383094786	2.2846216469	478.51308544	490.53074331	2.2394237652	723.44703604	28.502252579	-1.147275646	30.414201736	19.159559566	42.328416667	-71.125125	1	57171.465336	40.8
14098	2022-09-14	15:53:14.111	256.45363556	6154.887253	1663170794.112	0	899	2.2457142199	2.2921004736	478.51318799	490.51029553	2.2356875204	723.42562401	28.502278448	-1.1624527349	30.414201736	19.153795053	42.328416667	-71.125125685	1	57172.411243	40.8
14099	2022-09-14	15:53:15.065	256.4536466	6154.887518	1663170795.066	0	899	2.2457534365	2.2921408524	479.1532865	491.16653395	2.2357041482	723.43999678	28.504205704	-1.2157557011	30.414201736	19.140001297	42.328416667	-71.125127236	1	57173.341627	40.8
14100	2022-09-14	15:53:15.980	256.45365718	6154.887772	1663170795.98	0	899	2.2489082276	2.2938703332	479.1532865	490.77946361	2.1653755615	723.45289703	28.504205704	-1.2243790327	30.414201736	19.147633218	42.328416667	-71.125129112	1	57174.233713	40.8
14101	2022-09-14	15:53:16.926	256.45366813	6154.888035	1663170796.926	0	899	2.2489082276	2.2938703332	477.49075327	489.07659067	2.1653755615	723.44702472	28.504205704	-1.2144406568	30.414201736	19.151358383	42.328416667	-71.125132362	1	57175.208545	40.8
14102	2022-09-14	15:53:17.901	256.45367942	6154.888306	1663170797.902	0	899	2.2109025013	2.2557035413	477.49075327	489.23420214	2.194125822	723.43966452	28.504205704	-1.189767116	30.414201736	19.154742866	42.328416667	-71.12513533	1	57176.198198	40.8
14103	2022-09-14	15:53:18.822	256.45369007	6154.888562	1663170798.822	0	899	2.2109025013	2.2557035413	476.81397719	488.54078137	2.194125822	723.45381336	28.504205704	-1.3894942644	30.414201736	19.127305163	42.328416667	-71.125137071	1	57177.121181	40.8
14104	2022-09-14	15:53:19.726	256.45370054	6154.888813	1663170799.727	0	899	2.2017609046	2.2447374947	476.81624611	488.11049399	2.1150558921	723.44982344	28.504780081	-1.4168410049	30.414201736	19.125156314	42.328416667	-71.125140069	1	57178.04142	40.8
14105	2022-09-14	15:53:20.625	256.45371095	6154.889063	1663170800.626	0	899	2.2017847571	2.244762015	477.05010061	488.34994112	2.1150656511	723.44624015	28.505975723	-1.2662129402	30.414201736	19.14972496	42.328416667	-71.125141547	1	57178.928008	40.8
14106	2022-09-14	15:53:21.569	256.45372187	6154.889325	1663170801.57	0	899	2.2248152755	2.2695545425	477.05010061	488.69288988	2.1777282993	723.43828699	28.505975723	-1.1762177423	30.414201736	19.153516744	42.328419573	-71.125154745	1	57179.871872	40.8
14107	2022-09-14	15:53:22.473	256.45373233	6154.889576	1663170802.473	0	899	2.2248152755	2.2695545425	478.63208647	490.31348538	2.1777282993	723.44311523	28.505975723	-1.176692009	30.414201736	19.156206131	42.328421255	-71.125162943	1	57180.753158	40.8
14108	2022-09-14	15:53:23.355	256.45374253	6154.889821	1663170803.355	0	899	2.2245599298	2.2690397633	478.63208647	490.24680241	2.1655913157	723.44897218	28.505975723	-1.2173833847	30.414201736	19.155845642	42.328424861	-71.125169259	1	57181.638861	40.8
14109	2022-09-14	15:53:24.233	256.45375271	6154.890065	1663170804.234	0	899	2.2245599298	2.2690397633	477.00025247	488.57536955	2.1655913157	723.45209953	28.505975723	-1.2197116416	30.414201736	19.155845642	42.328426667	-71.125173389	1	57182.516765	40.8
14110	2022-09-14	15:53:25.130	256.45376308	6154.890314	1663170805.13	0	899	2.2378870428	2.2836984532	477.00768009	488.85968732	2.216105135	723.4432268	28.507855283	-1.1688986432	30.414201736	19.15978097	42.328431338	-71.125177002	1	57183.400394	40.8
14111	2022-09-14	15:53:26.026	256.45377346	6154.890563	1663170806.027	0	899	2.2378872969	2.2836987148	476.30174946	488.13621732	2.2161052421	723.43535286	28.507867813	-1.1860698769	30.414201736	19.151759394	42.328439736	-71.125180468	1	57184.280583	40.8
14112	2022-09-14	15:53:26.917	256.45378376	6154.89081	1663170806.917	0	899	2.2051088329	2.249573198	476.30174946	487.95822856	2.18357152	723.43715319	28.507867813	-1.1852506383	30.414201736	19.147945745	42.328443839	-71.125182172	1	57185.151577	40.8
14113	2022-09-14	15:53:27.799	256.45379398	6154.891056	1663170807.8	0	899	2.2051088329	2.249573198	477.31373169	488.99497692	2.18357152	723.44064473	28.507867813	-1.1878376536	30.414201736	19.153259113	42.328446984	-71.125185159	1	57186.047619	40.804761905
14114	2022-09-14	15:53:28.720	256.45380464	6154.891311	1663170808.721	0	899	2.2335066517	2.2769873025	477.31373169	488.58966451	2.109555142	723.43434194	28.507867813	-1.1880532179	30.414201736	19.155126572	42.328452951	-71.125188142	1	57186.942663	40.894266278
14115	2022-09-14	15:53:29.612	256.45381497	6154.891559	1663170809.613	0	899	2.233509392	2.2769901193	477.61534937	488.89841357	2.1095562443	723.42919073	28.508003222	-1.186889039	30.414201736	19.154768849	42.328457503	-71.125192503	1	57187.833834	40.9
14116	2022-09-14	15:53:30.520	256.45382547	6154.891811	1663170810.521	0	899	2.262985961	2.3084822451	477.62290407	489.2769554	2.1772326743	723.42328487	28.509912491	-1.2480715766	30.414201736	19.153111401	42.328469667	-71.125193333	1	57188.755601	40.9
14117	2022-09-14	15:53:31.417	256.45383584	6154.89206	1663170811.417	0	899	2.262985961	2.3084822451	477.05219468	488.69232064	2.1772326743	723.44919531	28.509912491	-1.2978713165	30.414201736	19.156748247	42.328483037	-71.125191177	1	57189.646943	40.9
14118	2022-09-14	15:53:32.286	256.4538459	6154.892302	1663170812.286	0	899	2.303706581	2.351388715	477.05219468	489.03741773	2.2401995683	723.44172234	28.509912491	-1.1864578724	30.414201736	19.155126572	42.328491973	-71.12519182	1	57190.54594	40.9
14119	2022-09-14	15:53:33.153	256.45385594	6154.892543	1663170813.153	0	899	2.303706581	2.351388715	476.80569194	488.78472197	2.2401995683	723.45071391	28.509912491	-1.4921442791	30.414201736	19.085534178	42.32849993	-71.125187699	1	57191.422562	40.984512428
14120	2022-09-14	15:53:33.986	256.45386558	6154.892774	1663170813.986	0	899	2.2977049133	2.343088252	476.80824024	488.23732759	2.1397510593	723.43954407	28.510557604	-1.3790708409	30.414201736	19.108757587	42.328508925	-71.125176989	1	57192.225838	41.122583826
14121	2022-09-14	15:53:34.917	256.45387637	6154.893033	1663170814.918	0	899	2.2977276979	2.343111682	479.46207662	490.9548261	2.1397600963	723.43250603	28.511651993	-1.1506495476	30.414201736	19.156206131	42.328516924	-71.125166667	1	57193.154574	41.2
14122	2022-09-14	15:53:35.775	256.45388628	6154.893271	1663170815.775	0	899	2.2821979567	2.3299754919	479.46207662	491.64630251	2.2653110462	723.42409045	28.511651993	-1.1657727033	30.414201736	19.1569335	42.328518333	-71.125166582	1	57194.050718	41.2
14123	2022-09-14	15:53:36.625	256.45389612	6154.893507	1663170816.625	0	899	2.2821979567	2.3299754919	478.37230398	490.52883626	2.2653110462	723.4521161	28.511651993	-1.2291326586	30.414201736	19.15293206	42.328518333	-71.125165226	1	57194.864115	41.2
14124	2022-09-14	15:53:37.520	256.45390649	6154.893756	1663170817.521	0	899	2.2408497429	2.2880808248	478.37230398	490.61190878	2.2804050142	723.45511531	28.511651993	-1.2191188193	30.414201736	19.152345354	42.328518333	-71.12516368	1	57195.792017	41.2
14125	2022-09-14	15:53:38.440	256.45391714	6154.894011	1663170818.441	0	899	2.2408497429	2.2880808248	478.78399807	491.03413644	2.2804050142	723.45248878	28.511651993	-1.1785029086	30.414201736	19.154348373	42.328517109	-71.125162109	1	57196.734486	41.2
14126	2022-09-14	15:53:39.391	256.45392815	6154.894276	1663170819.392	0	899	2.2340431675	2.2788807773	478.78399807	490.44632218	2.173583371	723.45231133	28.511651993	-1.2678406239	30.414201736	19.151525497	42.328515583	-71.125161667	1	57197.65033	41.2
14127	2022-09-14	15:53:40.293	256.45393859	6154.894526	1663170820.294	0	899	2.2340789309	2.2789175703	479.05048355	490.71938028	2.1735981912	723.44333876	28.513418779	-1.1862207462	30.414201736	19.156458836	42.328519728	-71.125159776	1	57198.567308	41.256730769
14128	2022-09-14	15:53:41.151	256.45394851	6154.894764	1663170821.151	0	899	2.2362558509	2.2812691393	479.05098084	490.75408072	2.1798151679	723.44703684	28.513544083	-1.1571601629	30.414201736	19.160528183	42.328528617	-71.125155314	1	57199.452906	41.3
14129	2022-09-14	15:53:42.045	256.45395885	6154.895013	1663170822.045	0	899	2.2362558509	2.2812691393	479.54097278	491.25604305	2.1798151679	723.43986299	28.513544083	-1.1860375168	30.414201736	19.144723286	42.328538487	-71.125153991	1	57200.348697	41.265130261
14130	2022-09-14	15:53:42.990	256.4539698	6154.895275	1663170822.991	0	899	2.2553690948	2.3021799703	479.54097278	491.62222006	2.246275126	723.45024948	28.513544083	-1.1855632469	30.414201736	19.136719394	42.32854783	-71.125155504	1	57201.282983	41.228298279
14131	2022-09-14	15:53:43.944	256.45398084	6154.89554	1663170823.945	0	899	2.2553690948	2.3021799703	480.07287993	492.16752773	2.246275126	723.45157568	28.513544083	-1.5642029181	30.414201736	19.113941635	42.32855711	-71.125146575	1	57202.210962	41.321096174
14132	2022-09-14	15:53:44.905	256.45399197	6154.895807	1663170824.906	0	899	2.2421817693	2.2871555584	480.07756416	491.76430888	2.1722971375	723.44229914	28.51472194	-1.701421695	30.414201736	19.090751433	42.328565	-71.12514	1	57203.201424	41.4
14133	2022-09-14	15:53:45.828	256.45400264	6154.896063	1663170825.828	0	899	2.2421962794	2.2871704859	479.86153321	491.54305197	2.1723031251	723.44463707	28.515436172	-1.5358861006	30.414201736	19.095712156	42.328565	-71.125140222	1	57204.133139	41.4
14134	2022-09-14	15:53:46.671	256.45401241	6154.896298	1663170826.672	0	899	2.2346502569	2.2796824046	479.86153321	491.59782899	2.1822463098	723.45406074	28.515436172	-1.1981533529	30.414201736	19.124282951	42.328565	-71.125141589	1	57204.953353	41.4
14135	2022-09-14	15:53:47.536	256.45402242	6154.896538	1663170827.537	0	899	2.2346502569	2.2796824046	478.81983977	490.53065815	2.1822463098	723.4489156	28.515436172	-1.5811154424	30.414201736	19.117280644	42.328565	-71.125141667	1	57205.781818	41.4
14136	2022-09-14	15:53:48.431	256.45403278	6154.896787	1663170828.432	0	899	2.2280310181	2.273201606	478.81983977	490.60185977	2.1951957009	723.44716821	28.515436172	-1.6973687166	30.414201736	19.077215523	42.328565	-71.125141667	1	57206.667668	41.4
14137	2022-09-14	15:53:49.322	256.45404309	6154.897034	1663170829.323	0	899	2.2280422134	2.2732131269	479.08375339	490.8722932	2.195200399	723.45381255	28.515990744	-1.4200100986	30.414201736	19.106279979	42.328565	-71.125141667	1	57207.56012	41.4
14138	2022-09-14	15:53:50.203	256.45405329	6154.897279	1663170830.204	0	899	2.205843219	2.2505972195	479.08833502	490.88576199	2.1967950419	723.45035093	28.517145157	-1.2739847764	30.414201736	19.116248541	42.328565	-71.125140929	1	57208.442442	41.4
14139	2022-09-14	15:53:51.053	256.45406312	6154.897515	1663170831.054	0	899	2.205843219	2.2505972195	478.06528934	489.83752407	2.1967950419	723.4242004	28.517145157	-1.2157557011	30.414201736	19.158727646	42.328565	-71.12514	1	57209.302999	41.4
14140	2022-09-14	15:53:51.983	256.45407389	6154.897773	1663170831.984	0	899	2.2097478632	2.253937651	478.06528934	489.66786471	2.1658853936	723.41858153	28.517145157	-1.3072061326	30.414201736	19.152947104	42.328565421	-71.125139579	1	57210.252465	41.4
14141	2022-09-14	15:53:52.882	256.45408429	6154.898023	1663170832.883	0	899	2.2097478632	2.253937651	478.92931914	490.55286438	2.1658853936	723.43357758	28.517145157	-1.2979144813	30.414201736	19.152503209	42.328566902	-71.125138333	1	57211.141283	41.4
14142	2022-09-14	15:53:53.789	256.45409479	6154.898275	1663170833.79	0	899	2.1977913686	2.2431904327	478.92931914	490.9375714	2.2358167781	723.43139931	28.517145157	-1.2141280174	30.414201736	19.156206131	42.328568416	-71.125138251	1	57212.04931	41.4
14143	2022-09-14	15:53:54.724	256.45410561	6154.898535	1663170834.725	0	899	2.1978098329	2.2432094442	477.62829441	489.60396985	2.2358247788	723.40203292	28.518072406	-1.1814240178	30.414201736	19.159029942	42.328569952	-71.125136714	1	57212.9714	41.4
14144	2022-09-14	15:53:55.638	256.45411619	6154.898789	1663170835.639	0	899	2.1834371458	2.2268538984	477.63211206	489.15835762	2.153877839	723.4234126	28.519037247	-1.1520507825	30.414201736	19.161319581	42.328571501	-71.125136667	1	57213.900305	41.4
14145	2022-09-14	15:53:56.489	256.45412603	6154.899025	1663170836.489	0	899	2.1834371458	2.2268538984	478.49522838	490.04230272	2.153877839	723.42578246	28.519037247	-1.2226112497	30.414201736	19.151711142	42.328574259	-71.125135371	1	57214.777663	41.4
14146	2022-09-14	15:53:57.411	256.4541367	6154.899281	1663170837.411	0	899	2.1787637987	2.2229049845	478.49522838	490.26107787	2.193706645	723.41261746	28.519037247	-1.194865672	30.414201736	19.156046179	42.328581972	-71.125125703	1	57215.697239	41.4
14147	2022-09-14	15:53:58.361	256.45414771	6154.899545	1663170838.362	0	899	2.1787637987	2.2229049845	478.20912713	489.96794159	2.193706645	723.40723141	28.519037247	-1.1864578724	30.414201736	19.157287598	42.328580954	-71.125115597	1	57216.606975	41.4
14148	2022-09-14	15:53:59.286	256.45415841	6154.899802	1663170839.287	0	899	2.1807988702	2.224315591	478.21071565	489.79165847	2.1613007827	723.40565743	28.519438219	-1.4179512089	30.414201736	19.14264127	42.328573737	-71.12510799	1	57217.551574	41.4
14149	2022-09-14	15:54:00.198	256.45416897	6154.900055	1663170840.199	0	899	2.1808295388	2.2243471375	477.82303129	489.39465645	2.1613137291	723.40676496	28.520990372	-1.2320321798	30.414201736	19.149003983	42.328564167	-71.1251	1	57218.5	41.5
14150	2022-09-14	15:54:01.084	256.45417921	6154.900301	1663170841.084	0	899	2.1851333857	2.2299817756	477.82303129	489.72645476	2.221779714	723.40562065	28.520990372	-1.1739540487	30.414201736	19.154930885	42.328553258	-71.125091828	1	57219.380671	41.714201183
14151	2022-09-14	15:54:01.979	256.45418957	6154.90055	1663170841.979	0	899	2.1851333857	2.2299817756	476.10714507	487.96782275	2.221779714	723.3963623	28.520990372	-1.1815749407	30.414201736	19.158727646	42.328541831	-71.12508395	1	57220.271617	41.9
14152	2022-09-14	15:54:02.917	256.45420044	6154.900811	1663170842.918	0	899	2.1946944977	2.2395061827	476.10714507	487.90622503	2.2105200744	723.38879395	28.520990372	-1.1830624926	30.414201736	19.156093762	42.328532961	-71.125075922	1	57221.223447	41.9
14153	2022-09-14	15:54:03.874	256.4542115	6154.901076	1663170843.874	0	899	2.1946944977	2.2395061827	478.08133553	489.92934068	2.2105200744	723.40845292	28.520990372	-1.1819091009	30.414201736	19.152983861	42.328526102	-71.125079777	1	57222.175728	41.917572816
14154	2022-09-14	15:54:04.809	256.45422234	6154.901336	1663170844.81	0	899	2.2346825776	2.2812380834	478.08526885	490.17522056	2.2545293382	723.40270066	28.521983507	-1.1857788302	30.414201736	19.152430781	42.32849705	-71.125116933	1	57223.088505	42.008850458
14155	2022-09-14	15:54:05.690	256.45423253	6154.901581	1663170845.691	0	899	2.2347013969	2.2812574652	477.85191464	489.93600966	2.2545374253	723.38894754	28.522912979	-1.1905755728	30.414201736	19.153129767	42.328467175	-71.125187138	1	57223.984741	42.098474059
14156	2022-09-14	15:54:06.601	256.45424308	6154.901834	1663170846.602	0	899	2.2505000217	2.2959283772	477.85191464	489.55893677	2.1858690176	723.39620951	28.522912979	-1.1669045276	30.414201736	19.158796639	42.328462105	-71.125171606	1	57224.912424	42.1
14157	2022-09-14	15:54:07.506	256.45425355	6154.902085	1663170847.507	0	899	2.2505000217	2.2959283772	479.88116394	491.63790119	2.1858690176	723.39242412	28.522912979	-1.1529778471	30.414201736	19.15906152	42.328456282	-71.1251525	1	57225.807692	42.1
14158	2022-09-14	15:54:08.385	256.45426373	6154.902329	1663170848.386	0	899	2.2341022922	2.2776060634	479.88116394	491.22076536	2.1101034634	723.39280286	28.522912979	-1.176325517	30.414201736	19.155198116	42.32844533	-71.125163376	1	57226.644675	42.1
14159	2022-09-14	15:54:09.289	256.45427418	6154.90258	1663170849.289	0	899	2.2341022922	2.2776060634	478.41308856	489.71799933	2.1101034634	723.38871755	28.522912979	-1.1490218639	30.414201736	19.160528183	42.32843019	-71.125184152	1	57227.535097	42.1
14160	2022-09-14	15:54:10.168	256.45428436	6154.902825	1663170850.169	0	899	2.2016880031	2.2463475713	478.41765412	490.19588334	2.1963068698	723.38456231	28.524064967	-1.1797640387	30.414201736	19.153888437	42.32841627	-71.12520512	1	57228.404785	42.1
14161	2022-09-14	15:54:11.072	256.45429481	6154.903076	1663170851.072	0	899	2.2016997227	2.246359632	476.64812515	488.38281735	2.1963118496	723.39567152	28.524652481	-1.1539047956	30.414201736	19.148284912	42.328403974	-71.125232108	1	57229.290589	42.129058945
14162	2022-09-14	15:54:12.059	256.45430624	6154.90335	1663170852.059	0	899	2.2132360751	2.257708539	476.64812515	488.27219159	2.1760996095	723.397986	28.524652481	-1.4759862541	30.414201736	19.124531222	42.328391752	-71.125258505	1	57230.316176	42.2
14163	2022-09-14	15:54:12.940	256.45431645	6154.903595	1663170852.941	0	899	2.2132360751	2.257708539	480.2943666	492.0073543	2.1760996095	723.38571713	28.524652481	-1.3433378445	30.414201736	19.140257147	42.328386882	-71.125249127	1	57231.217719	42.178228087
14164	2022-09-14	15:54:13.872	256.45432723	6154.903854	1663170853.873	0	899	2.2261193683	2.2711254725	480.2943666	492.07960677	2.1892015573	723.38218113	28.524652481	-1.241711922	30.414201736	19.155487061	42.328381122	-71.125239455	1	57232.108974	42.1
14165	2022-09-14	15:54:14.811	256.45433809	6154.904114	1663170854.811	0	899	2.2261454771	2.2711523386	476.67825996	488.37482965	2.1892124938	723.38592772	28.525946952	-1.1804000416	30.414201736	19.148725573	42.328376013	-71.125236797	1	57233.098021	42.1
14166	2022-09-14	15:54:15.720	256.45434862	6154.904367	1663170855.721	0	899	2.2259405573	2.2711637121	476.68049943	488.4346613	2.1997223613	723.38541721	28.526514053	-1.2816379654	30.414201736	19.131473289	42.328370295	-71.125252521	1	57233.955702	42.1
14167	2022-09-14	15:54:16.651	256.45435939	6154.904625	1663170856.651	0	899	2.2259405573	2.2711637121	476.97423333	488.7356382	2.1997223613	723.37847335	28.526514053	-1.4801362982	30.414201736	19.110569884	42.328365646	-71.12527075	1	57234.870809	42.1
14168	2022-09-14	15:54:17.611	256.45437051	6154.904892	1663170857.612	0	899	2.2194824589	2.2637225673	476.97423333	488.51252359	2.1589790906	723.38782547	28.526514053	-1.1673464728	30.414201736	19.156728025	42.328360774	-71.125300098	1	57235.845214	42.1
14169	2022-09-14	15:54:18.509	256.4543809	6154.905142	1663170858.51	0	899	2.2194824589	2.2637225673	478.46916498	490.04361853	2.1589790906	723.38059098	28.526514053	-1.1870507562	30.414201736	19.155902938	42.328356082	-71.125328508	1	57236.783613	42.1
14170	2022-09-14	15:54:19.394	256.45439115	6154.905387	1663170859.395	0	899	2.2026912479	2.2457832258	478.46916498	489.82829954	2.119747098	723.37500808	28.526514053	-1.1815749407	30.414201736	19.156206131	42.328352834	-71.125346912	1	57237.649761	42.164976077
14171	2022-09-14	15:54:20.299	256.45440161	6154.905639	1663170860.299	0	899	2.2027301134	2.2458231819	477.38389644	488.71735329	2.1197630297	723.38862175	28.528461519	-1.19888625	30.414201736	19.156903235	42.328349812	-71.125360751	1	57238.55636	42.2
14172	2022-09-14	15:54:21.188	256.45441191	6154.905886	1663170861.189	0	899	2.1927060402	2.2399243453	477.3841602	489.86448166	2.328801641	723.40033404	28.528528214	-1.2041141639	30.414201736	19.154432322	42.32835146	-71.12536823	1	57239.468973	42.2
14173	2022-09-14	15:54:22.066	256.45442207	6154.90613	1663170862.067	0	899	2.1927060402	2.2399243453	477.3379845	489.81709879	2.328801641	723.39697185	28.528528214	-1.1832026243	30.414201736	19.155845642	42.328357341	-71.12537	1	57240.351085	42.2
14174	2022-09-14	15:54:22.970	256.45443252	6154.906381	1663170862.97	0	899	2.1930615812	2.2374833323	477.3379845	489.07296296	2.1932660699	723.40061132	28.528528214	-1.1864686912	30.414201736	19.156327886	42.328363778	-71.125370422	1	57241.253361	42.2
14175	2022-09-14	15:54:23.812	256.45444228	6154.906615	1663170863.813	0	899	2.1930615812	2.2374833323	478.78783707	490.55845901	2.1932660699	723.39833564	28.528528214	-1.1871801228	30.414201736	19.156767157	42.328371009	-71.125372272	1	57242.121121	42.187887888
14176	2022-09-14	15:54:24.700	256.45445255	6154.906861	1663170864.7	0	899	2.1923195867	2.2374533146	478.79267796	490.7569551	2.228448897	723.38155097	28.529748715	-1.1602860918	30.414201736	19.148787858	42.328378378	-71.125376742	1	57243.009018	42.1
14177	2022-09-14	15:54:25.589	256.45446285	6154.907108	1663170865.59	0	899	2.19233232	2.2374664241	476.22853867	488.12877217	2.2284544103	723.39193463	28.530389786	-1.1664517636	30.414201736	19.147919522	42.328382837	-71.125384173	1	57243.900802	42.1
14178	2022-09-14	15:54:26.447	256.45447278	6154.907347	1663170866.448	0	899	2.195758396	2.2413432708	476.22853867	488.22930589	2.2468177456	723.39801066	28.530389786	-1.2024649903	30.414201736	19.154527601	42.328390819	-71.125387495	1	57244.748521	42.1
14179	2022-09-14	15:54:27.311	256.45448277	6154.907586	1663170867.311	0	899	2.195758396	2.2413432708	479.18089489	491.2560603	2.2468177456	723.40257415	28.530389786	-1.1989078372	30.414201736	19.148160139	42.328397391	-71.125388333	1	57245.608609	42.1
14180	2022-09-14	15:54:28.259	256.45449375	6154.90785	1663170868.26	0	899	2.2200678575	2.2653111879	479.18089489	491.03340994	2.2063893409	723.39709715	28.530389786	-1.2038447044	30.414201736	19.150378145	42.328401834	-71.125387416	1	57246.550296	42.1
14181	2022-09-14	15:54:29.180	256.4545044	6154.908106	1663170869.18	0	899	2.2200678575	2.2653111879	479.52329717	491.38428152	2.2063893409	723.40653618	28.530389786	-1.184830308	30.414201736	19.155487061	42.328403333	-71.125385915	1	57247.450923	42.1
14182	2022-09-14	15:54:30.062	256.45451461	6154.908351	1663170870.062	0	899	2.2418942269	2.2888940075	479.52860541	491.73173325	2.2684311541	723.41333048	28.531726092	-1.1785783697	30.414201736	19.156039459	42.328403862	-71.125385	1	57248.317317	42.1
14183	2022-09-14	15:54:30.947	256.45452485	6154.908596	1663170870.947	0	899	2.2419024167	2.2889024436	477.54216057	489.69475641	2.2684346839	723.40847839	28.532129288	-1.1634120783	30.414201736	19.156389956	42.328405667	-71.125383665	1	57249.200197	42.120019724
14184	2022-09-14	15:54:31.829	256.45453507	6154.908842	1663170871.83	0	899	2.2740182116	2.3185949602	477.54216057	488.90215798	2.1239239192	723.40103938	28.532129288	-1.1728223128	30.414201736	19.155988883	42.328408814	-71.125377852	1	57250.072144	42.2
14185	2022-09-14	15:54:32.711	256.45454528	6154.909087	1663170872.712	0	899	2.2740182116	2.3185949602	479.19692819	490.59628999	2.1239239192	723.41069627	28.532129288	-1.3384118435	30.414201736	19.148309619	42.328414706	-71.125371961	1	57250.955912	42.2
14186	2022-09-14	15:54:33.591	256.45455545	6154.909331	1663170873.591	0	899	2.2800631805	2.3273279924	479.19692819	491.25449436	2.243550219	723.42279699	28.532129288	-1.4350039217	30.414201736	19.144064897	42.32841946	-71.125371667	1	57251.892094	42.2
14187	2022-09-14	15:54:34.482	256.45456576	6154.909578	1663170874.482	0	899	2.2800631805	2.3273279924	478.99096798	491.04335177	2.243550219	723.43321905	28.532129288	-1.1864578724	30.414201736	19.157287598	42.328427234	-71.125366844	1	57252.723443	42.2
14188	2022-09-14	15:54:35.390	256.45457627	6154.909831	1663170875.39	0	899	2.286333026	2.3315467966	478.9968381	490.49243916	2.1423086662	723.42503549	28.533608683	-1.1874065099	30.414201736	19.158102553	42.328433237	-71.125369316	1	57253.647436	42.26474359
14189	2022-09-14	15:54:36.299	256.45458679	6154.910083	1663170876.299	0	899	2.2863409428	2.331554938	480.43075356	491.96078504	2.142311826	723.43603516	28.53399086	-1.1783196926	30.414201736	19.159088135	42.328442495	-71.125363235	1	57254.562136	42.356213592
14190	2022-09-14	15:54:37.187	256.45459707	6154.91033	1663170877.187	0	899	2.2743262009	2.319066341	480.43075356	491.89996977	2.1312756453	723.42790333	28.53399086	-1.1882041606	30.414201736	19.155651282	42.328451446	-71.12535511	1	57255.46688	42.446688034
14191	2022-09-14	15:54:38.051	256.45460707	6154.91057	1663170878.051	0	899	2.2743262009	2.319066341	479.10456889	490.5421254	2.1312756453	723.43502707	28.53399086	-1.1821247079	30.414201736	19.155336658	42.328457869	-71.125352759	1	57256.34434	42.534433962
14192	2022-09-14	15:54:38.933	256.45461728	6154.910815	1663170878.933	0	899	2.3341245471	2.3815395674	479.10456889	490.91699161	2.1994474691	723.43556426	28.53399086	-1.17380314	30.414201736	19.141424823	42.328465178	-71.125350745	1	57257.184418	42.6
14193	2022-09-14	15:54:39.770	256.45462698	6154.911047	1663170879.771	0	899	2.334147602	2.3815632941	478.61012201	490.4104049	2.1994567227	723.42961596	28.535081004	-1.1893790431	30.414201736	19.147110276	42.328473406	-71.125346667	1	57258.010848	42.601084813
14194	2022-09-14	15:54:40.651	256.45463718	6154.911292	1663170880.652	0	899	2.3507344433	2.3988697414	478.61330157	490.50862976	2.2167282404	723.44002912	28.53588295	-1.1969352416	30.414201736	19.145836836	42.328479198	-71.125346667	1	57258.879684	42.687968442
14195	2022-09-14	15:54:41.539	256.45464744	6154.911539	1663170881.539	0	899	2.3507344433	2.3988697414	479.04660954	490.95270705	2.2167282404	723.44310473	28.53588295	-1.1864578724	30.414201736	19.128837585	42.328482724	-71.125349391	1	57259.817308	42.7
14196	2022-09-14	15:54:42.430	256.45465777	6154.911786	1663170882.431	0	899	2.2459658329	2.291710828	479.04660954	490.8890131	2.2051555154	723.44123082	28.53588295	-1.2231070585	30.414201736	19.147855493	42.328489348	-71.125351203	1	57260.721722	42.772172172
14197	2022-09-14	15:54:43.296	256.45466779	6154.912027	1663170883.297	0	899	2.2459658329	2.291710828	478.51499339	490.34425499	2.2051555154	723.43502787	28.53588295	-1.2271492481	30.414201736	19.150085449	42.328494566	-71.1253536	1	57261.579882	42.8
14198	2022-09-14	15:54:44.186	256.45467808	6154.912274	1663170884.186	0	899	2.2537810752	2.2989101308	478.51499339	490.14367365	2.1686511947	723.43726354	28.53588295	-1.1890233692	30.414201736	19.151334763	42.328499022	-71.125355785	1	57262.471007	42.8
14199	2022-09-14	15:54:45.088	256.45468852	6154.912524	1663170885.088	0	899	2.2538024112	2.2989320797	479.28804054	490.93555519	2.1686599398	723.43943009	28.536927823	-1.1588848292	30.414201736	19.154214859	42.328502904	-71.125357285	1	57263.371234	42.8
14200	2022-09-14	15:54:45.987	256.45469894	6154.912774	1663170885.988	0	899	2.211714107	2.2575461013	479.29055613	491.34625962	2.242784685	723.4388359	28.537561417	-1.2145591864	30.414201736	19.155515557	42.328504578	-71.125358755	1	57264.253253	42.8
14201	2022-09-14	15:54:46.903	256.45470953	6154.913029	1663170886.903	0	899	2.211714107	2.2575461013	477.11665659	489.1176795	2.242784685	723.44539132	28.537561417	-1.2229022988	30.414201736	19.15673909	42.328504207	-71.125360874	1	57265.174767	42.8
14202	2022-09-14	15:54:47.795	256.45471985	6154.913276	1663170887.795	0	899	2.2285290004	2.2726266329	477.11665659	488.57417235	2.1435945109	723.44754857	28.537561417	-1.205450838	30.414201736	19.155317142	42.328508333	-71.125365443	1	57266.088596	42.808859566
14203	2022-09-14	15:54:48.726	256.45473063	6154.913535	1663170888.726	0	899	2.2285290004	2.2726266329	476.0868213	487.51960652	2.1435945109	723.42612806	28.537561417	-1.1830948283	30.414201736	19.152113403	42.328508333	-71.12536983	1	57266.96607	42.896606975
14204	2022-09-14	15:54:49.641	256.45474123	6154.913789	1663170889.642	0	899	2.2295554779	2.2754229986	476.09081961	487.97904618	2.2268890399	723.43612772	28.538575166	-1.2285397305	30.414201736	19.129600727	42.328511418	-71.125374627	1	57267.925342	42.9
14205	2022-09-14	15:54:50.543	256.45475167	6154.91404	1663170890.544	0	899	2.2295756861	2.2754438033	478.3620941	490.3070828	2.2268976378	723.42738837	28.539575577	-1.1877944951	30.414201736	19.114335673	42.328511667	-71.125377651	1	57268.795215	42.9
14206	2022-09-14	15:54:51.417	256.45476177	6154.914283	1663170891.417	0	899	2.2222260152	2.2661539128	478.3620941	489.83771011	2.141442757	723.42936979	28.539575577	-1.1441389322	30.414201736	19.159088135	42.328512766	-71.125379433	1	57269.65966	42.9
14207	2022-09-14	15:54:52.303	256.45477204	6154.914529	1663170892.304	0	899	2.2222260152	2.2661539128	479.00788889	490.49899713	2.141442757	723.42872508	28.539575577	-1.1920630806	30.414201736	19.153602449	42.328513333	-71.125381798	1	57270.539448	42.9
14208	2022-09-14	15:54:53.233	256.4547828	6154.914787	1663170893.234	0	899	2.2063561202	2.2512059098	479.00788889	490.82592913	2.2009016953	723.44224296	28.539575577	-1.1457666159	30.414201736	19.158367157	42.328514107	-71.125383333	1	57271.463928	42.9
14209	2022-09-14	15:54:54.154	256.45479345	6154.915043	1663170894.154	0	899	2.2063561202	2.2512059098	478.46609478	490.27076792	2.2009016953	723.44199558	28.539575577	-1.5069979761	30.414201736	19.105877327	42.328515	-71.125383333	1	57272.411325	42.9
14210	2022-09-14	15:54:55.043	256.45480375	6154.91529	1663170895.044	0	899	2.2003026332	2.2457879105	478.47028346	490.47612921	2.2374717546	723.44480805	28.540632374	-1.5257752479	30.414201736	19.100014807	42.328515533	-71.125382801	1	57273.31951	42.9
14211	2022-09-14	15:54:55.960	256.45481436	6154.915545	1663170895.961	0	899	2.2003198927	2.2458056819	477.96108658	489.95419657	2.2374792311	723.42999227	28.541498184	-1.1815749407	30.414201736	19.099308014	42.328516667	-71.125381325	1	57274.204832	42.9
14212	2022-09-14	15:54:56.890	256.45482512	6154.915803	1663170896.89	0	899	2.1969626518	2.2426105353	477.96108658	490.01559394	2.2486519676	723.46044437	28.541498184	-1.1783412111	30.414201736	19.091199888	42.328516949	-71.125379717	1	57275.169625	42.9
14213	2022-09-14	15:54:57.809	256.45483575	6154.916058	1663170897.809	0	899	2.1969626518	2.2426105353	477.96658539	490.02123142	2.2486519676	723.46139708	28.541498184	-1.3073570523	30.414201736	19.100620485	42.328518333	-71.125378333	1	57276.078411	42.9
14214	2022-09-14	15:54:58.710	256.45484619	6154.916309	1663170898.711	0	899	2.1988658604	2.2422960393	477.96658539	489.42319172	2.1397060935	723.45273656	28.541498184	-1.5605272963	30.414201736	19.113405922	42.328518333	-71.125378333	1	57276.996945	42.9
14215	2022-09-14	15:54:59.642	256.45485698	6154.916567	1663170899.643	0	899	2.1988847029	2.2423154157	477.73425033	489.18533052	2.1397139042	723.4799833	28.542444027	-1.6962800294	30.414201736	19.076206485	42.328519814	-71.125376853	1	57277.888145	42.9
14216	2022-09-14	15:55:00.581	256.45486784	6154.916828	1663170900.581	0	899	2.1967357746	2.2415438756	477.73775358	489.56524521	2.208333946	723.46997515	28.543329239	-1.5152655058	30.414201736	19.103117444	42.32852	-71.125375317	1	57278.809665	42.9
14217	2022-09-14	15:55:01.463	256.45487806	6154.917073	1663170901.464	0	899	2.1967357746	2.2415438756	479.73914866	491.61618941	2.208333946	723.46272773	28.543329239	-1.2645852566	30.414201736	19.151525497	42.32852	-71.125375	1	57279.691383	42.9
14218	2022-09-14	15:55:02.319	256.45488796	6154.917311	1663170902.32	0	899	2.2007608957	2.2460123231	479.73914866	491.71217354	2.2257460038	723.45808744	28.543329239	-1.2307171916	30.414201736	19.151611442	42.32852	-71.125374041	1	57280.57563	42.9
14219	2022-09-14	15:55:03.154	256.45489762	6154.917543	1663170903.154	0	899	2.2007608957	2.2460123231	478.19697076	490.13150693	2.2257460038	723.45300859	28.543329239	-1.2287769318	30.414201736	19.151885986	42.32852	-71.125373333	1	57281.437882	42.9
14220	2022-09-14	15:55:04.046	256.45490794	6154.917791	1663170904.046	0	899	2.1944794079	2.2392241155	478.19725417	490.0315084	2.2074941795	723.45825721	28.543400783	-1.1855309215	30.414201736	19.150469066	42.32852	-71.125372774	1	57282.335306	42.9
14221	2022-09-14	15:55:04.960	256.45491852	6154.918044	1663170904.96	0	899	2.194513783	2.2392594963	476.38824289	488.17780897	2.2075089098	723.47406006	28.545129776	-1.1473941803	30.414201736	19.158006668	42.328519606	-71.125371667	1	57283.236686	42.9
14222	2022-09-14	15:55:05.852	256.45492885	6154.918292	1663170905.853	0	899	2.1804736334	2.2258806911	476.38824289	488.43019114	2.2536005169	723.45438976	28.545129776	-1.1749026254	30.414201736	19.156642775	42.328518333	-71.125371667	1	57284.121058	42.9
14223	2022-09-14	15:55:06.750	256.45493924	6154.918542	1663170906.75	0	899	2.1804736334	2.2258806911	475.87337359	487.90230719	2.2536005169	723.44637354	28.545129776	-1.1946824529	30.414201736	19.157983818	42.328518278	-71.125371667	1	57285.033033	42.9
14224	2022-09-14	15:55:07.717	256.45495043	6154.91881	1663170907.717	0	899	2.1839098165	2.2300396126	475.87337359	488.0753047	2.2852010377	723.43059131	28.545129776	-1.1718952703	30.414201736	19.157806801	42.328516665	-71.125371665	1	57286.000986	42.9
14225	2022-09-14	15:55:08.618	256.45496087	6154.919061	1663170908.619	0	899	2.1839098165	2.2300396126	477.68674699	489.93517504	2.2852010377	723.42203911	28.545129776	-1.1835690563	30.414201736	19.153730355	42.328515182	-71.125370182	1	57286.890533	42.9
14226	2022-09-14	15:55:09.461	256.45497062	6154.919295	1663170909.462	0	899	2.1978604674	2.2431742543	477.68971966	489.64391884	2.2316331335	723.420107	28.545880993	-1.2507232759	30.414201736	19.149729571	42.328513758	-71.125367515	1	57287.745418	42.9
14227	2022-09-14	15:55:10.335	256.45498073	6154.919538	1663170910.335	0	899	2.1978813615	2.2431957665	478.47007439	490.44385168	2.231642171	723.41040969	28.546930313	-1.2222663164	30.414201736	19.154766083	42.328512325	-71.12536465	1	57288.604854	42.9
14228	2022-09-14	15:55:11.194	256.45499067	6154.919776	1663170911.194	0	899	2.2471500712	2.2932263287	478.47007439	490.37794153	2.219656301	723.41828767	28.546930313	-1.2334335016	30.414201736	19.149825115	42.328506547	-71.125350168	1	57289.438835	42.856116505
14229	2022-09-14	15:55:12.052	256.45500061	6154.920015	1663170912.053	0	899	2.2471500712	2.2932263287	479.46678885	491.3994616	2.219656301	723.42118987	28.546930313	-1.201246935	30.414201736	19.154351506	42.328499076	-71.125332871	1	57290.27712	42.8
14230	2022-09-14	15:55:12.907	256.4550105	6154.920252	1663170912.907	0	899	2.2150646756	2.2590225649	479.46678885	491.01415811	2.1496696112	723.41808072	28.546930313	-1.1696208494	30.414201736	19.159597397	42.328496667	-71.125331461	1	57291.123218	42.8
14231	2022-09-14	15:55:13.789	256.45502071	6154.920497	1663170913.789	0	899	2.2150646756	2.2590225649	479.72940735	491.28310146	2.1496696112	723.39461654	28.546930313	-1.2235274891	30.414201736	19.158590948	42.328496667	-71.12533	1	57292.021021	42.8
14232	2022-09-14	15:55:14.694	256.45503118	6154.920748	1663170914.694	0	899	2.2008254133	2.2450694697	479.73186493	491.436706	2.177111179	723.41145779	28.547548749	-1.2273972184	30.414201736	19.157155675	42.328496667	-71.12533	1	57292.926927	42.8
14233	2022-09-14	15:55:15.579	256.45504144	6154.920994	1663170915.58	0	899	2.2008495916	2.2450943453	480.76798693	492.49816428	2.177121368	723.42563089	28.548761368	-1.2046316033	30.414201736	19.125618587	42.328495242	-71.12533285	1	57293.85489	42.8
14234	2022-09-14	15:55:16.483	256.4550519	6154.921246	1663170916.484	0	899	2.2013708296	2.2455961051	480.76798693	492.4901906	2.1756766774	723.42985242	28.548761368	-1.2097085777	30.414201736	19.128725961	42.328491444	-71.12533689	1	57294.711235	42.8
14235	2022-09-14	15:55:17.371	256.45506216	6154.921492	1663170917.371	0	899	2.2013708296	2.2455961051	479.25726456	490.94263342	2.1756766774	723.42016036	28.548761368	-1.1815749407	30.414201736	19.155126572	42.328488957	-71.12534042	1	57295.626087	42.8
14236	2022-09-14	15:55:18.244	256.45507228	6154.921735	1663170918.245	0	899	2.2026724585	2.2475980136	479.25726456	491.12140984	2.2081586198	723.42689848	28.548761368	-1.176692009	30.414201736	19.152605057	42.328487462	-71.125341667	1	57296.522682	42.8
14237	2022-09-14	15:55:19.115	256.45508235	6154.921976	1663170919.115	0	899	2.2026729586	2.2475985283	478.47022084	490.31488381	2.2081588334	723.436251	28.548786429	-1.1747517207	30.414201736	19.155223834	42.328486023	-71.125341667	1	57297.386386	42.8
14238	2022-09-14	15:55:20.048	256.45509315	6154.922236	1663170920.048	0	899	2.1968032438	2.2429843098	478.47762083	490.68761885	2.2745378697	723.43288113	28.550653458	-1.1897132397	30.414201736	19.156206131	42.32848449	-71.125342177	1	57298.30622	42.8
14239	2022-09-14	15:55:20.940	256.45510347	6154.922483	1663170920.94	0	899	2.1968032438	2.2429843098	478.01381801	490.21198052	2.2745378697	723.43141589	28.550653458	-1.2655769721	30.414201736	19.157201653	42.328483041	-71.125343626	1	57299.175605	42.8
14240	2022-09-14	15:55:21.848	256.45511398	6154.922736	1663170921.848	0	899	2.1995527168	2.2441256776	478.01381801	489.77063694	2.1942179482	723.44259502	28.550653458	-1.2496669364	30.414201736	19.154160405	42.328481472	-71.125345195	1	57300.116871	42.8
14241	2022-09-14	15:55:22.759	256.45512453	6154.922989	1663170922.759	0	899	2.1995527168	2.2441256776	477.13503164	488.87023669	2.1942179482	723.43572473	28.550653458	-1.2228483877	30.414201736	19.150529975	42.328480041	-71.125346626	1	57300.975495	42.8
14242	2022-09-14	15:55:23.658	256.45513494	6154.923239	1663170923.659	0	899	2.2066187183	2.2504813354	477.13503164	488.64530483	2.1531514537	723.44209259	28.550653458	-1.3840939146	30.414201736	19.154789729	42.32848	-71.12534963	1	57301.889115	42.8
14243	2022-09-14	15:55:24.509	256.45514479	6154.923475	1663170924.51	0	899	2.2066245727	2.2504873567	477.02720767	488.53489306	2.1531538872	723.43074733	28.550946305	-1.4718147832	30.414201736	19.157732414	42.328478679	-71.125351321	1	57302.792735	42.8
14244	2022-09-14	15:55:25.407	256.45515519	6154.923724	1663170925.408	0	899	2.2050054518	2.2492763307	477.03364782	488.65757123	2.174356673	723.41081026	28.552576065	-1.184830308	30.414201736	19.156206131	42.328478333	-71.125353878	1	57303.663525	42.8
14245	2022-09-14	15:55:26.279	256.45516528	6154.923967	1663170926.28	0	899	2.2050054518	2.2492763307	479.08651666	490.76046251	2.174356673	723.43709418	28.552576065	-1.1692327735	30.414201736	19.158271499	42.328478333	-71.125356693	1	57304.50789	42.8
14246	2022-09-14	15:55:27.223	256.45517619	6154.924229	1663170927.223	0	899	2.2005579243	2.2439969643	479.08651666	490.5634516	2.1385204558	723.45269129	28.552576065	-1.1460575639	30.414201736	19.160413692	42.32847989	-71.125357555	1	57305.466877	42.8
14247	2022-09-14	15:55:28.165	256.45518711	6154.924491	1663170928.166	0	899	2.2005579243	2.2439969643	479.3819827	490.86599579	2.1385204558	723.41090686	28.552576065	-1.2385427952	30.414201736	19.158367157	42.328482383	-71.125355233	1	57306.42998	42.8
14248	2022-09-14	15:55:29.023	256.45519703	6154.924729	1663170929.023	0	899	2.1950517743	2.2388204024	479.3819827	490.98263986	2.1597283707	723.4150714	28.552576065	-1.2638738503	30.414201736	19.127879414	42.328485226	-71.125353806	1	57307.283825	42.8
14249	2022-09-14	15:55:29.934	256.45520758	6154.924982	1663170929.935	0	899	2.1950623846	2.2388313163	477.6379038	489.19638003	2.1597328181	723.41605443	28.553109617	-1.276647162	30.414201736	19.123930255	42.328491659	-71.125355995	1	57308.199043	42.8
14250	2022-09-14	15:55:30.848	256.45521815	6154.925236	1663170930.848	0	899	2.2107647863	2.2572611865	477.64243382	489.83687113	2.2755845217	723.42025171	28.554254532	-1.2466703259	30.414201736	19.153898391	42.328498599	-71.125360532	1	57309.079832	42.8
14251	2022-09-14	15:55:31.742	256.4552285	6154.925484	1663170931.742	0	899	2.2107647863	2.2572611865	478.64589652	490.86595271	2.2755845217	723.40872617	28.554254532	-1.2569860173	30.414201736	19.153034779	42.328501667	-71.125366695	1	57310.017225	42.8
14252	2022-09-14	15:55:32.607	256.45523851	6154.925724	1663170932.607	0	899	2.2697259849	2.3135262529	478.64589652	489.85425459	2.0914996215	723.41127509	28.554254532	-1.2721954331	30.414201736	19.152249785	42.328501667	-71.125368075	1	57310.844976	42.8
14253	2022-09-14	15:55:33.484	256.45524867	6154.925968	1663170933.485	0	899	2.2697259849	2.3135262529	477.29665022	488.47341325	2.0914996215	723.43011475	28.554254532	-1.1783196926	30.414201736	19.158727646	42.328507639	-71.125369528	1	57311.716717	42.8
14254	2022-09-14	15:55:34.345	256.45525862	6154.926207	1663170934.345	0	899	2.2772625891	2.3232694194	477.29774098	489.00095704	2.1876517665	723.41921775	28.554530403	-1.1746978933	30.414201736	19.158927917	42.32851569	-71.12537	1	57312.569034	42.8
14255	2022-09-14	15:55:35.227	256.45526884	6154.926452	1663170935.228	0	899	2.2772978234	2.3233056749	479.38819915	491.14275207	2.1876661856	723.42397849	28.556238174	-1.1522772312	30.414201736	19.160167694	42.328523724	-71.125370745	1	57313.446894	42.8
14256	2022-09-14	15:55:36.092	256.45527884	6154.926692	1663170936.092	0	899	2.2297883005	2.2747321507	479.38819915	491.11545463	2.1827071126	723.43036172	28.556238174	-1.1681117569	30.414201736	19.15774262	42.328530594	-71.125372232	1	57314.33913	42.8
14257	2022-09-14	15:55:36.951	256.4552888	6154.926931	1663170936.952	0	899	2.2297883005	2.2747321507	477.47808821	489.15861672	2.1827071126	723.42826874	28.556238174	-1.1851105106	30.414201736	19.152305477	42.328536583	-71.125373729	1	57315.237512	42.8
14258	2022-09-14	15:55:37.846	256.45529916	6154.92718	1663170937.847	0	899	2.215033027	2.2590913855	477.47808821	489.00411985	2.1545172096	723.43107757	28.556238174	-1.204362154	30.414201736	19.143874528	42.328542419	-71.125375	1	57316.090336	42.8
14259	2022-09-14	15:55:38.703	256.45530907	6154.927418	1663170938.704	0	899	2.215033027	2.2590913855	476.93761761	488.45060262	2.1545172096	723.41968824	28.556238174	-1.3938598301	30.414201736	19.120421643	42.328549921	-71.125375	1	57316.990546	42.8
14260	2022-09-14	15:55:39.634	256.45531984	6154.927676	1663170939.634	0	899	2.2267493976	2.2730187831	476.93896064	488.96836849	2.2487758167	723.42364098	28.556578112	-1.5846725631	30.414201736	19.097920651	42.328552938	-71.125372062	1	57317.88134	42.8
14261	2022-09-14	15:55:40.506	256.45532993	6154.927918	1663170940.506	0	899	2.2267782474	2.2730484931	476.67596356	488.6988061	2.2487882285	723.42097483	28.558008194	-1.1797856321	30.414201736	19.151327348	42.328555912	-71.125372956	1	57318.773526	42.8
14262	2022-09-14	15:55:41.348	256.45533968	6154.928152	1663170941.348	0	899	2.2384627476	2.2829550032	476.67596356	488.17429318	2.152992545	723.41750108	28.558008194	-1.1813916915	30.414201736	19.15241729	42.328557723	-71.12537439	1	57319.633774	42.8
14263	2022-09-14	15:55:42.196	256.45534949	6154.928388	1663170942.196	0	899	2.2384627476	2.2829550032	478.68702239	490.23386257	2.152992545	723.42253184	28.558008194	-1.179947257	30.414201736	19.159446716	42.328559123	-71.125378159	1	57320.473786	42.8
14264	2022-09-14	15:55:43.079	256.45535972	6154.928633	1663170943.08	0	899	2.2759189922	2.3228914375	478.68702239	490.67882156	2.2339307741	723.41423429	28.558008194	-1.1875357888	30.414201736	19.158397397	42.328560554	-71.125383328	1	57321.332362	42.8
14265	2022-09-14	15:55:43.992	256.45537028	6154.928887	1663170943.992	0	899	2.2759189922	2.3228914375	479.41137869	491.42132403	2.2339307741	723.42645102	28.558008194	-1.2266965228	30.414201736	19.155515658	42.328561667	-71.125388544	1	57322.225225	42.8
14266	2022-09-14	15:55:44.877	256.45538052	6154.929133	1663170944.877	0	899	2.2306879025	2.2768367122	479.41590781	491.45475598	2.2391545659	723.41899301	28.559148662	-1.1705909525	30.414201736	19.159263611	42.328562062	-71.125395198	1	57323.11859	42.8
14267	2022-09-14	15:55:45.755	256.45539068	6154.929376	1663170945.755	0	899	2.2307000084	2.2768491775	478.57895857	490.59681819	2.2391597428	723.42750074	28.559747696	-1.1509728629	30.414201736	19.160224561	42.328564828	-71.125396581	1	57324.051506	42.8
14268	2022-09-14	15:55:46.585	256.4554003	6154.929607	1663170946.586	0	899	2.2114686962	2.2563102169	478.57895857	490.35682219	2.1955178743	723.42292553	28.559747696	-1.179947257	30.414201736	19.157287598	42.328562136	-71.125395235	1	57324.859086	42.8
14269	2022-09-14	15:55:47.438	256.45541017	6154.929844	1663170947.439	0	899	2.2114686962	2.2563102169	480.5059189	492.33120515	2.1955178743	723.42605166	28.559747696	-1.3876078895	30.414201736	19.129383769	42.32855941	-71.125390488	1	57325.676864	42.867686424
14270	2022-09-14	15:55:48.352	256.45542075	6154.930098	1663170948.353	0	899	2.2222393801	2.268303603	480.5059189	492.59591467	2.2434584007	723.43447977	28.559747696	-1.1860482953	30.414201736	19.157679602	42.328554231	-71.125387308	1	57326.615385	42.961538462
14271	2022-09-14	15:55:49.269	256.45543135	6154.930353	1663170949.269	0	899	2.2222393801	2.268303603	480.90943554	493.00958418	2.2434584007	723.43618107	28.559747696	-1.1441389322	30.414201736	19.158367157	42.328548925	-71.125388494	1	57327.548323	43
14272	2022-09-14	15:55:50.151	256.45544156	6154.930598	1663170950.151	0	899	2.2448730037	2.2885028448	480.91477633	492.25696377	2.1061419055	723.43645876	28.561088448	-1.1914271479	30.414201736	19.148925124	42.328545959	-71.125387168	1	57328.42485	43.04248497
14273	2022-09-14	15:55:51.003	256.45545144	6154.930834	1663170951.004	0	899	2.2448842166	2.2885143702	480.67256472	492.00906438	2.1061463871	723.44067383	28.561639786	-1.2108727694	30.414201736	19.145042419	42.328545946	-71.125386172	1	57329.283825	43.1
14274	2022-09-14	15:55:51.898	256.45546178	6154.931083	1663170951.898	0	899	2.2600592514	2.3060261024	480.67256472	492.53826255	2.2020946831	723.43531648	28.561639786	-1.1910821831	30.414201736	19.152339961	42.328547718	-71.125394872	1	57330.184645	43.081535471
14275	2022-09-14	15:55:52.835	256.45547263	6154.931343	1663170952.835	0	899	2.2600592514	2.3060261024	479.75987815	491.60304575	2.2020946831	723.43630719	28.561639786	-1.1984335405	30.414201736	19.155359483	42.32854451	-71.12540134	1	57331.098098	43.00980981
14276	2022-09-14	15:55:53.749	256.45548321	6154.931597	1663170953.749	0	899	2.2355071502	2.2792182613	479.75987815	491.14367838	2.1186605761	723.41140525	28.561639786	-1.2303937531	30.414201736	19.15339259	42.328539937	-71.125398312	1	57332.012634	43.1
14277	2022-09-14	15:55:54.569	256.45549271	6154.931825	1663170954.57	0	899	2.2355231379	2.2792346975	479.80153337	491.18635751	2.1186670312	723.431696	28.562429201	-1.2192588997	30.414201736	19.152424642	42.328535948	-71.125396983	1	57332.810496	43.1
14278	2022-09-14	15:55:55.448	256.45550288	6154.932069	1663170955.449	0	899	2.259837134	2.3062293311	479.8060371	491.76159467	2.2222755333	723.4167719	28.563562393	-1.1432550064	30.414201736	19.158805847	42.328533822	-71.125389601	1	57333.706612	43.170661157
14279	2022-09-14	15:55:56.345	256.45551326	6154.932318	1663170956.346	0	899	2.259837134	2.3062293311	478.99826892	490.93369895	2.2222755333	723.40153857	28.563562393	-1.1473941803	30.414201736	19.161247253	42.328532293	-71.125380424	1	57334.624236	43.2
14280	2022-09-14	15:55:57.217	256.45552336	6154.932561	1663170957.218	0	899	2.2459028423	2.2903070465	478.99826892	490.49129691	2.1418341384	723.42157427	28.563562393	-1.7605562715	30.414201736	19.126381426	42.32853011	-71.125372775	1	57335.467038	43.246703807
14281	2022-09-14	15:55:58.082	256.45553336	6154.932801	1663170958.082	0	899	2.2459028423	2.2903070465	479.61467032	491.12248817	2.1418341384	723.42087459	28.563562393	-1.1750643253	30.414201736	19.157287598	42.328526858	-71.125365875	1	57336.295015	43.3
14282	2022-09-14	15:55:58.971	256.45554366	6154.933048	1663170958.972	0	899	2.2373470154	2.28123439	479.61467032	491.03166952	2.1253239953	723.41342305	28.563562393	-1.1501644337	30.414201736	19.159910897	42.328522346	-71.125359671	1	57337.197395	43.3
14283	2022-09-14	15:55:59.865	256.45555399	6154.933296	1663170959.865	0	899	2.2373628934	2.2812507147	479.53960358	490.95485118	2.1253304209	723.39938415	28.564345745	-1.1584751614	30.414201736	19.158779978	42.328517709	-71.125360361	1	57338.093591	43.309359105
14284	2022-09-14	15:56:00.703	256.4555637	6154.933529	1663170960.704	0	899	2.2459535973	2.2906575521	479.54340154	491.12724228	2.1559626432	723.40509842	28.565301895	-1.2241849481	30.414201736	19.15149378	42.328512019	-71.125378854	1	57338.947101	43.394710071
14285	2022-09-14	15:56:01.553	256.45557354	6154.933765	1663170961.554	0	899	2.2459535973	2.2906575521	478.00449122	489.55115807	2.1559626432	723.40291085	28.565301895	-1.3944095136	30.414201736	19.134924099	42.32850479	-71.125399255	1	57339.825233	43.4
14286	2022-09-14	15:56:02.450	256.45558391	6154.934014	1663170962.45	0	899	2.2189485151	2.2653733234	478.00449122	490.14416313	2.2639445854	723.4180411	28.565301895	-1.1793436325	30.414201736	19.15928943	42.328495099	-71.12541745	1	57340.705825	43.4
14287	2022-09-14	15:56:03.377	256.45559464	6154.934271	1663170963.377	0	899	2.2189485151	2.2653733234	477.87989819	490.01640587	2.2639445854	723.41664538	28.565301895	-1.1376283169	30.414201736	19.158367157	42.328486289	-71.125434088	1	57341.645295	43.464529473
14288	2022-09-14	15:56:04.344	256.45560583	6154.93454	1663170964.344	0	899	2.1917565306	2.2368246588	477.87989819	489.80701175	2.2258353449	723.423835	28.565301895	-1.1885598424	30.414201736	19.155147654	42.328485266	-71.125445799	1	57342.579926	43.5
14289	2022-09-14	15:56:05.247	256.4556163	6154.934791	1663170965.248	0	899	2.1917803673	2.2368491988	478.88731923	490.83963316	2.225845658	723.40211739	28.566502388	-1.1864471443	30.414201736	19.150902679	42.328485888	-71.125446105	1	57343.467425	43.5
14290	2022-09-14	15:56:06.111	256.45562628	6154.935031	1663170966.111	0	899	2.1954929453	2.2410347967	478.88921529	490.94705535	2.2450061606	723.41858031	28.566980362	-1.1929684877	30.414201736	19.153326035	42.328485	-71.125438011	1	57344.365546	43.5
14291	2022-09-14	15:56:06.973	256.45563626	6154.93527	1663170966.973	0	899	2.1954929453	2.2410347967	478.78104823	490.83616477	2.2450061606	723.42038671	28.566980362	-1.4172398247	30.414201736	19.15234375	42.328485	-71.125428605	1	57345.262462	43.526246185
14292	2022-09-14	15:56:07.855	256.45564647	6154.935515	1663170967.855	0	899	2.2067365314	2.2521063492	478.78104823	490.72897687	2.225530728	723.40367036	28.566980362	-1.4234486313	30.414201736	19.134237782	42.328485	-71.125418027	1	57346.147974	43.6
14293	2022-09-14	15:56:08.714	256.45565642	6154.935754	1663170968.715	0	899	2.2067365314	2.2521063492	478.65367075	490.5984207	2.225530728	723.39624023	28.566980362	-1.1750643253	30.414201736	19.11299324	42.328485	-71.12540722	1	57346.95853	43.6
14294	2022-09-14	15:56:09.589	256.45566655	6154.935997	1663170969.59	0	899	2.2199517828	2.2642934311	478.65612918	490.25932895	2.1633888215	723.41036482	28.567600414	-1.2961359008	30.414201736	19.109397067	42.328487959	-71.12539039	1	57347.887821	43.6
14295	2022-09-14	15:56:10.538	256.45567752	6154.936261	1663170970.538	0	899	2.2199755239	2.2643178525	478.20869658	489.80110416	2.1633986783	723.39813394	28.568780899	-1.5239858785	30.414201736	19.102607727	42.328489678	-71.125381611	1	57348.806699	43.6
14296	2022-09-14	15:56:11.466	256.45568826	6154.936518	1663170971.466	0	899	2.2391898775	2.2835491575	478.20869658	489.70562949	2.1459993111	723.39839546	28.568780899	-1.459903717	30.414201736	19.103990555	42.32849	-71.125371384	1	57349.738555	43.6
14297	2022-09-14	15:56:12.357	256.45569858	6154.936766	1663170972.357	0	899	2.2391898775	2.2835491575	479.30363905	490.82689619	2.1459993111	723.40734985	28.568780899	-1.4852994799	30.414201736	19.113300614	42.32849	-71.125363039	1	57350.635271	43.6
14298	2022-09-14	15:56:13.236	256.45570876	6154.93701	1663170973.237	0	899	2.2203111045	2.265563911	479.30363905	491.16037924	2.2066052932	723.41210816	28.568780899	-1.2027344704	30.414201736	19.156206131	42.328489138	-71.125358277	1	57351.517034	43.6
14299	2022-09-14	15:56:14.084	256.45571856	6154.937246	1663170974.084	0	899	2.2203111045	2.265563911	477.56404572	489.37775284	2.2066052932	723.40959845	28.568780899	-1.4820010638	30.414201736	19.126826924	42.328487115	-71.125359711	1	57352.365365	43.6
14300	2022-09-14	15:56:14.983	256.45572898	6154.937496	1663170974.984	0	899	2.2062306453	2.251271979	477.56776343	489.40148468	2.2102364184	723.41187534	28.569720679	-1.5137564528	30.414201736	19.132543779	42.328483329	-71.125367089	1	57353.250707	43.6
14301	2022-09-14	15:56:15.924	256.45573987	6154.937757	1663170975.925	0	899	2.2062496789	2.2512915701	477.79760153	489.63706257	2.2102445422	723.41112311	28.570672989	-1.1865441318	30.414201736	19.159387525	42.328477813	-71.125373593	1	57354.155983	43.584401709
14302	2022-09-14	15:56:16.799	256.45575	6154.938	1663170976.8	0	899	2.1940504488	2.2382787022	477.79760153	489.48720413	2.1829363946	723.41772299	28.570672989	-1.140743498	30.414201736	19.161607742	42.328475426	-71.125374148	1	57355.08517	43.5
14303	2022-09-14	15:56:17.707	256.45576051	6154.938252	1663170977.708	0	899	2.1940504488	2.2382787022	476.16602397	487.81570904	2.1829363946	723.41912963	28.570672989	-1.1584968022	30.414201736	19.160606384	42.328479975	-71.12536505	1	57355.99499	43.5
14304	2022-09-14	15:56:18.632	256.45577122	6154.938509	1663170978.633	0	899	2.2001828341	2.2451149875	476.16684026	487.96961729	2.2109254476	723.4215286	28.570879943	-1.1825558831	30.414201736	19.159176252	42.32848289	-71.125379452	1	57356.867107	43.5
14305	2022-09-14	15:56:19.605	256.45578247	6154.938779	1663170979.605	0	899	2.2002176387	2.2451508118	477.16770942	488.99537674	2.2109403482	723.41729736	28.572626114	-1.179947257	30.414201736	19.158006668	42.32850415	-71.12541081	1	57357.832665	43.5
14306	2022-09-14	15:56:20.467	256.45579245	6154.939019	1663170980.468	0	899	2.2129190572	2.2574782277	477.16770942	488.82890783	2.180564723	723.42878733	28.572626114	-1.1729408155	30.414201736	19.158626721	42.328523428	-71.125414344	1	57358.696697	43.43033033
14307	2022-09-14	15:56:21.365	256.45580284	6154.939268	1663170981.365	0	899	2.2129190572	2.2574782277	477.53250519	489.20261861	2.180564723	723.42286248	28.572626114	-1.1392560005	30.414201736	19.161607742	42.328534033	-71.125411317	1	57359.604888	43.4
14308	2022-09-14	15:56:22.295	256.4558136	6154.939526	1663170982.295	0	899	2.210024533	2.2558870972	477.53250519	489.56126342	2.2459310885	723.41135149	28.572626114	-1.1684566807	30.414201736	19.158531328	42.328532934	-71.1254128	1	57360.559917	43.4
14309	2022-09-14	15:56:23.203	256.45582412	6154.939779	1663170983.204	0	899	2.210024533	2.2558870972	477.93836988	489.97735159	2.2459310885	723.40838421	28.572626114	-1.1734366417	30.414201736	19.157760772	42.328525901	-71.125418279	1	57361.491853	43.4
14310	2022-09-14	15:56:24.096	256.45583446	6154.940027	1663170984.097	0	899	2.2164002829	2.2612551902	477.93836988	489.67770481	2.1913706499	723.42141178	28.572626114	-1.2413454372	30.414201736	19.157289972	42.3285179	-71.125422922	1	57362.376673	43.362332696
14311	2022-09-14	15:56:24.979	256.45584466	6154.940272	1663170984.979	0	899	2.2164270982	2.261282784	475.33679843	487.01229406	2.1913819454	723.40753376	28.573961612	-1.2514562938	30.414201736	19.160224561	42.328511289	-71.125425756	1	57363.226824	43.3
14312	2022-09-14	15:56:25.881	256.45585512	6154.940523	1663170985.882	0	899	2.206969313	2.2513829657	475.33862956	486.94837818	2.1793278598	723.42300314	28.574426651	-1.2324094978	30.414201736	19.158993601	42.328509801	-71.125428532	1	57364.119238	43.3
14313	2022-09-14	15:56:26.851	256.45586633	6154.940792	1663170986.851	0	899	2.206969313	2.2513829657	476.02662231	487.65317458	2.1793278598	723.41912235	28.574426651	-1.2860897124	30.414201736	19.143053573	42.328508178	-71.125430155	1	57365.093071	43.3
14314	2022-09-14	15:56:27.790	256.45587721	6154.941053	1663170987.791	0	899	2.2389594119	2.284385786	476.02662231	487.74878092	2.1968180022	723.42499184	28.574426651	-1.3245174482	30.414201736	19.136040353	42.328506456	-71.125431667	1	57366.063063	43.3
14315	2022-09-14	15:56:28.720	256.45588797	6154.941311	1663170988.721	0	899	2.2389594119	2.284385786	476.6874823	488.42591459	2.1968180022	723.4299276	28.574426651	-1.1819953358	30.414201736	19.156700311	42.328503353	-71.125431667	1	57366.993994	43.3
14316	2022-09-14	15:56:29.631	256.45589852	6154.941564	1663170989.632	0	899	2.2235697859	2.2678359654	476.68865064	488.20555867	2.1563331363	723.4238358	28.57472253	-1.2389308451	30.414201736	19.148913819	42.328493073	-71.125434598	1	57367.879495	43.3
14317	2022-09-14	15:56:30.512	256.4559087	6154.941809	1663170990.512	0	899	2.2236013249	2.2678684051	476.28830775	487.79561462	2.156346167	723.42194614	28.576288223	-1.4249792241	30.414201736	19.127916627	42.328481078	-71.125437647	1	57368.794118	43.3
14318	2022-09-14	15:56:31.398	256.45591897	6154.942055	1663170991.399	0	899	2.209333191	2.2546479473	476.28830775	488.14553122	2.2203240597	723.42207306	28.576288223	-1.2582040015	30.414201736	19.154045105	42.328469102	-71.125439487	1	57369.692385	43.3
14319	2022-09-14	15:56:32.295	256.45592934	6154.942304	1663170992.295	0	899	2.209333191	2.2546479473	477.50194347	489.38938047	2.2203240597	723.41628361	28.576288223	-1.196223855	30.414201736	19.154045105	42.328456287	-71.12544	1	57370.580868	43.241913215
14320	2022-09-14	15:56:33.171	256.45593948	6154.942548	1663170993.171	0	899	2.228912315	2.2729246608	477.50194347	488.94446632	2.1391681854	723.41611748	28.576288223	-1.1935936907	30.414201736	19.158119606	42.328443118	-71.125438471	1	57371.4588	43.2
14321	2022-09-14	15:56:34.052	256.45594969	6154.942792	1663170994.053	0	899	2.228912315	2.2729246608	476.69438708	488.11755821	2.1391681854	723.42849711	28.576288223	-1.1938523954	30.414201736	19.157523073	42.328441598	-71.125443264	1	57372.329877	43.2
14322	2022-09-14	15:56:35.003	256.45596069	6154.943057	1663170995.004	0	899	2.2937735736	2.3405464803	476.6998434	488.49795823	2.2076618055	723.42120604	28.577670003	-1.4476694461	30.414201736	19.120519398	42.328464829	-71.12545453	1	57373.25641	43.174358974
14323	2022-09-14	15:56:35.957	256.45597172	6154.943321	1663170995.957	0	899	2.2937784705	2.3405515204	478.75266758	490.60159996	2.2076638135	723.39474386	28.577905655	-1.2541295361	30.414201736	19.143238169	42.328501121	-71.125447104	1	57374.245933	43.1
14324	2022-09-14	15:56:36.813	256.45598164	6154.943559	1663170996.814	0	899	2.251399226	2.297792773	478.75266758	490.72723	2.2304997199	723.40161133	28.577905655	-1.2564470768	30.414201736	19.154766083	42.328525966	-71.125441159	1	57375.072479	43.1
14325	2022-09-14	15:56:37.674	256.45599161	6154.943799	1663170997.675	0	899	2.251399226	2.297792773	480.16643576	492.17635935	2.2304997199	723.41263161	28.577905655	-1.2316118818	30.414201736	19.155910795	42.328538025	-71.125414027	1	57375.976891	43.1
14326	2022-09-14	15:56:38.535	256.45600156	6154.944038	1663170998.535	0	899	2.2148243763	2.2587463277	480.16643576	491.72242037	2.1481748232	723.41299216	28.577905655	-1.1965580223	30.414201736	19.157568243	42.328547975	-71.125391295	1	57376.82643	43.1
14327	2022-09-14	15:56:39.395	256.45601153	6154.944277	1663170999.396	0	899	2.2148243763	2.2587463277	480.42484626	491.98704994	2.1481748232	723.40848001	28.577905655	-1.1425112486	30.414201736	19.160167694	42.328572618	-71.125370511	1	57377.646226	43.1
14328	2022-09-14	15:56:40.260	256.45602154	6154.944517	1663171000.261	0	899	2.2111657518	2.256106018	480.43190593	492.28314836	2.2005517737	723.42715191	28.579679717	-1.3960048481	30.414201736	19.126069277	42.32860135	-71.125351039	1	57378.49049	43.050950951
14329	2022-09-14	15:56:41.121	256.45603149	6154.944756	1663171001.121	0	899	2.2111705612	2.2561109676	480.11192785	491.95528834	2.2005538129	723.41707222	28.579919815	-1.2137831252	30.414201736	19.154773712	42.32862845	-71.125328693	1	57379.35707	43
14330	2022-09-14	15:56:41.970	256.45604133	6154.944992	1663171001.971	0	899	2.2120224535	2.2570986021	480.11192785	491.98661941	2.2062347696	723.40869383	28.579919815	-1.1783196926	30.414201736	19.15656662	42.328650966	-71.125303317	1	57380.21499	43
14331	2022-09-14	15:56:42.835	256.45605133	6154.945232	1663171002.835	0	899	2.2120224535	2.2570986021	480.78996079	492.68142227	2.2062347696	723.4118329	28.579919815	-1.1918798377	30.414201736	19.156743283	42.328667487	-71.125283828	1	57381.070321	43
14332	2022-09-14	15:56:43.815	256.45606269	6154.945504	1663171003.816	0	899	2.239738712	2.2852779914	480.78996079	492.65482113	2.2014182946	723.41380704	28.579919815	-1.3108063447	30.414201736	19.154446899	42.32867875	-71.125267221	1	57382.083418	43
14333	2022-09-14	15:56:44.671	256.45607259	6154.945742	1663171004.672	0	899	2.2397613848	2.2853013255	478.30920882	490.11290171	2.2014277891	723.4142165	28.581037243	-1.2761513895	30.414201736	19.154583078	42.328683104	-71.12525561	1	57382.954222	43
14334	2022-09-14	15:56:45.549	256.45608275	6154.945986	1663171005.55	0	899	2.2440455051	2.2897697606	478.3116734	490.14068219	2.2060242465	723.41577593	28.581659317	-1.1568260311	30.414201736	19.15701544	42.328691816	-71.125236621	1	57383.848269	43
14335	2022-09-14	15:56:46.420	256.45609282	6154.946228	1663171006.42	0	899	2.2440455051	2.2897697606	478.74052548	490.5801401	2.2060242465	723.42540655	28.581659317	-1.1897132397	30.414201736	19.156206131	42.328696681	-71.125234449	1	57384.669452	42.933054782
14336	2022-09-14	15:56:47.256	256.4561025	6154.94646	1663171007.256	0	899	2.2430942705	2.2877123964	478.74052548	490.29745093	2.154593546	723.40886521	28.581659317	-1.2121339073	30.414201736	19.154465833	42.328700775	-71.125228489	1	57385.488301	42.9
14337	2022-09-14	15:56:48.132	256.45611265	6154.946704	1663171008.133	0	899	2.2430942705	2.2877123964	475.78100606	487.26648792	2.154593546	723.40930176	28.581659317	-1.2320321798	30.414201736	19.150444031	42.328705955	-71.125217734	1	57386.39327	42.9
14338	2022-09-14	15:56:49.029	256.45612303	6154.946953	1663171009.03	0	899	2.2326898602	2.2785592527	475.78100606	487.64523233	2.2239146518	723.40581103	28.581659317	-1.2761836376	30.414201736	19.146781921	42.328711628	-71.125208954	1	57387.325534	42.9
14339	2022-09-14	15:56:49.934	256.45613351	6154.947204	1663171009.935	0	899	2.2327136837	2.2785837784	477.97777312	489.8968342	2.2239247621	723.40118287	28.582837174	-1.2658787934	30.414201736	19.150382932	42.32871575	-71.125201084	1	57388.224907	42.9
14340	2022-09-14	15:56:50.855	256.45614416	6154.94746	1663171010.855	0	899	2.225628953	2.2706471335	477.98060092	489.71482334	2.1902502774	723.40145369	28.583551407	-1.3299285908	30.414201736	19.154205651	42.328718785	-71.125192279	1	57389.090336	42.9
14341	2022-09-14	15:56:51.749	256.4561545	6154.947708	1663171011.749	0	899	2.225628953	2.2706471335	475.89491814	487.57793793	2.1902502774	723.40777103	28.583551407	-1.2592388573	30.414201736	19.155765887	42.328723474	-71.125181433	1	57390.028056	42.9
14342	2022-09-14	15:56:52.644	256.45616486	6154.947957	1663171012.644	0	899	2.2300585116	2.2743770019	475.89491814	487.37265971	2.1526724736	723.4052217	28.583551407	-1.1695670111	30.414201736	19.157737732	42.328727958	-71.12517396	1	57390.92485	42.9
14343	2022-09-14	15:56:53.532	256.45617515	6154.948204	1663171013.533	0	899	2.2300585116	2.2743770019	476.61745236	488.11262018	2.1526724736	723.41325813	28.583551407	-1.1463055729	30.414201736	19.161104164	42.32872432	-71.125171995	1	57391.802761	42.9
14344	2022-09-14	15:56:54.440	256.45618566	6154.948456	1663171014.441	0	899	2.2547678424	2.2989086243	476.61745236	487.94035643	2.1211616508	723.39581299	28.583551407	-1.1864578724	30.414201736	19.150444031	42.328728135	-71.125169266	1	57392.720244	42.9
14345	2022-09-14	15:56:55.338	256.45619605	6154.948705	1663171015.339	0	899	2.2547984324	2.2989400732	476.81796429	488.14569892	2.1211739116	723.40855519	28.585048991	-1.2126297524	30.414201736	19.154388882	42.328731024	-71.125156045	1	57393.614398	42.9
14346	2022-09-14	15:56:56.252	256.45620662	6154.948959	1663171016.252	0	899	2.2971943506	2.3436803114	476.81891979	488.52973752	2.1911842346	723.40593634	28.585290909	-1.2125003338	30.414201736	19.160167694	42.328734279	-71.125141366	1	57394.522523	42.9
14347	2022-09-14	15:56:57.085	256.45621626	6154.94919	1663171017.085	0	899	2.2971943506	2.3436803114	478.11252364	489.85511267	2.1911842346	723.39119574	28.585290909	-1.1881287216	30.414201736	19.15287321	42.328737856	-71.125132027	1	57395.356713	42.9
14348	2022-09-14	15:56:57.971	256.45622653	6154.949437	1663171017.972	0	899	2.2619179094	2.3076011157	478.11252364	489.83220899	2.1870126301	723.38399763	28.585290909	-1.2022601713	30.414201736	19.15353847	42.328737987	-71.125121834	1	57396.241617	42.9
14349	2022-09-14	15:56:58.914	256.45623744	6154.949699	1663171018.915	0	899	2.2619179094	2.3076011157	477.38140501	489.08316889	2.1870126301	723.38204693	28.585290909	-1.1445053642	30.414201736	19.161307291	42.328731095	-71.125100947	1	57397.171598	42.9
14350	2022-09-14	15:56:59.819	256.45624791	6154.94995	1663171019.819	0	899	2.2887111198	2.3352058	477.38588442	489.15648705	2.1995485828	723.38393983	28.586423697	-1.2504538282	30.414201736	19.148920274	42.328728333	-71.125071966	1	57398.063116	42.9
14351	2022-09-14	15:57:00.664	256.45625769	6154.950184	1663171020.664	0	899	2.2887249647	2.3352200485	477.06110358	488.82372935	2.1995542517	723.38712821	28.587091446	-1.3686365947	30.414201736	19.136614364	42.328728333	-71.12505391	1	57398.89645	42.9
14352	2022-09-14	15:57:01.561	256.45626807	6154.950434	1663171021.561	0	899	2.2850329856	2.3313096159	477.06110358	488.78722526	2.1928919222	723.38491316	28.587091446	-1.4758137662	30.414201736	19.126736331	42.328720276	-71.12504361	1	57399.805697	42.9
14353	2022-09-14	15:57:02.506	256.456279	6154.950696	1663171022.506	0	899	2.2850329856	2.3313096159	476.85605348	488.57713505	2.1928919222	723.39097504	28.587091446	-1.196353186	30.414201736	19.151301428	42.328713376	-71.125039188	1	57400.74359	42.9
14354	2022-09-14	15:57:03.378	256.4562891	6154.950938	1663171023.378	0	899	2.317892733	2.3635728602	476.85605348	488.26072763	2.1350780972	723.35509243	28.587091446	-1.1778346213	30.414201736	19.153785655	42.328713711	-71.125027091	1	57401.613226	42.9
14355	2022-09-14	15:57:04.236	256.45629904	6154.951177	1663171024.237	0	899	2.3179056767	2.3635861698	476.92647843	488.33286468	2.1350831769	723.35248409	28.587707861	-1.1680794567	30.414201736	19.155109241	42.328715	-71.125005923	1	57402.496849	42.9
14356	2022-09-14	15:57:05.125	256.45630933	6154.951424	1663171025.126	0	899	2.2812635926	2.3276776653	476.93139739	488.70880704	2.2028366512	723.37105778	28.588953018	-1.1523525999	30.414201736	19.159857718	42.328717696	-71.124981558	1	57403.404339	42.9
14357	2022-09-14	15:57:06.009	256.45631955	6154.951669	1663171026.009	0	899	2.2812635926	2.3276776653	476.65692604	488.42755785	2.2028366512	723.38160392	28.588953018	-1.2222663164	30.414201736	19.155487061	42.32872075	-71.124964374	1	57404.275148	42.9
14358	2022-09-14	15:57:06.891	256.45632976	6154.951914	1663171026.891	0	899	2.2507457011	2.2968111784	476.65692604	488.49785345	2.2156733654	723.36943489	28.588953018	-1.1889586575	30.414201736	19.154503475	42.328718824	-71.12495416	1	57405.147295	42.9
14359	2022-09-14	15:57:07.819	256.45634051	6154.952172	1663171027.82	0	899	2.2507457011	2.2968111784	476.8923591	488.73913505	2.2156733654	723.37351535	28.588953018	-1.1810898765	30.414201736	19.155400219	42.328721927	-71.124927397	1	57406.078078	42.907807808
14360	2022-09-14	15:57:08.793	256.45635178	6154.952443	1663171028.794	0	899	2.2193547457	2.264227292	476.8923591	488.59496162	2.1893548015	723.37574616	28.588953018	-1.1850889858	30.414201736	19.157577868	42.328725183	-71.124895205	1	57407.054809	43
14361	2022-09-14	15:57:09.719	256.45636249	6154.9527	1663171029.719	0	899	2.2193759558	2.2642491173	476.96511177	488.66954841	2.1893637164	723.37412045	28.590007997	-1.1824804323	30.414201736	19.157515242	42.32872837	-71.124869706	1	57408.011022	43
14362	2022-09-14	15:57:10.553	256.45637215	6154.952932	1663171030.554	0	899	2.2062432734	2.2502857566	476.96793673	488.52353389	2.1621687256	723.37113498	28.590723038	-1.1941003523	30.414201736	19.155323749	42.328731159	-71.124847395	1	57408.847695	43
14363	2022-09-14	15:57:11.463	256.45638269	6154.953184	1663171031.464	0	899	2.2062432734	2.2502857566	478.14139202	489.72541871	2.1621687256	723.36754805	28.590723038	-1.2389201131	30.414201736	19.151555737	42.328732876	-71.124825199	1	57409.725359	43
14364	2022-09-14	15:57:12.367	256.45639314	6154.953435	1663171032.367	0	899	2.2268063101	2.2717904716	478.14139202	489.8644263	2.1874936979	723.368888	28.590723038	-1.2266210807	30.414201736	19.153218187	42.328739499	-71.124802918	1	57410.616617	43
14365	2022-09-14	15:57:13.299	256.45640394	6154.953694	1663171033.3	0	899	2.2268063101	2.2717904716	478.54113056	490.27396559	2.1874936979	723.37629831	28.590723038	-1.1473941803	30.414201736	19.158727646	42.328747189	-71.124783694	1	57411.578339	43
14366	2022-09-14	15:57:14.255	256.45641499	6154.95396	1663171034.255	0	899	2.2700895052	2.3150622223	478.54113056	490.04639037	2.1460602665	723.38445722	28.590723038	-1.1795160905	30.414201736	19.157306671	42.328755546	-71.124770197	1	57412.554555	43
14367	2022-09-14	15:57:15.173	256.45642561	6154.954215	1663171035.173	0	899	2.2701212503	2.3150948695	478.86680846	490.37996859	2.1460730531	723.38420257	28.592266702	-1.1958358248	30.414201736	19.156327886	42.32875842	-71.12476579	1	57413.473948	43
14368	2022-09-14	15:57:16.055	256.45643583	6154.95446	1663171036.056	0	899	2.2674416847	2.3153178461	478.86758525	491.1416452	2.2843579514	723.39413594	28.59246254	-1.2728313776	30.414201736	19.151441827	42.328756667	-71.124764451	1	57414.332405	43
14369	2022-09-14	15:57:16.973	256.45644646	6154.954715	1663171036.974	0	899	2.2674416847	2.3153178461	479.23610399	491.5196096	2.2843579514	723.38514315	28.59246254	-1.1546702014	30.414201736	19.15416278	42.328755958	-71.124758937	1	57415.212607	43
14370	2022-09-14	15:57:17.835	256.45645644	6154.954954	1663171037.836	0	899	2.2449865683	2.2890107913	479.23610399	490.64070813	2.124708302	723.39653571	28.59246254	-1.1613532392	30.414201736	19.151441233	42.328753542	-71.124753121	1	57416.125251	43
14371	2022-09-14	15:57:18.723	256.45646671	6154.955201	1663171038.724	0	899	2.2449865683	2.2890107913	479.44892073	490.85858937	2.124708302	723.38373328	28.59246254	-1.1796131213	30.414201736	19.143024786	42.328755	-71.124739669	1	57417.015259	43
14372	2022-09-14	15:57:19.599	256.45647685	6154.955444	1663171039.6	0	899	2.2445451588	2.2943944897	479.45277327	492.38180542	2.4001959408	723.38967997	28.593432635	-1.1809066763	30.414201736	19.120512009	42.328755	-71.124720361	1	57417.906409	43
14373	2022-09-14	15:57:20.482	256.45648706	6154.955689	1663171040.482	0	899	2.2445626646	2.2944125536	477.24651555	490.11609717	2.4002039169	723.38167749	28.594293594	-1.2494729276	30.414201736	19.11907407	42.328751329	-71.124709768	1	57418.734201	43
14374	2022-09-14	15:57:21.345	256.45649705	6154.955929	1663171041.345	0	899	2.2453050593	2.2900855634	477.24651555	488.79804544	2.1601938412	723.3926913	28.594293594	-1.5282652378	30.414201736	19.115873337	42.328745187	-71.124709555	1	57419.577578	43.057757758
14375	2022-09-14	15:57:22.249	256.45650751	6154.95618	1663171042.249	0	899	2.2453050593	2.2900855634	479.19682089	490.79555701	2.1601938412	723.38488648	28.594293594	-1.6047972496	30.414201736	19.11959878	42.328740105	-71.124706983	1	57420.468416	43.1
14376	2022-09-14	15:57:23.107	256.45651744	6154.956419	1663171043.107	0	899	2.2370866487	2.2842995333	479.19682089	491.47348443	2.2832998049	723.38388082	28.594293594	-1.6545431069	30.414201736	19.110712973	42.328738333	-71.124695339	1	57421.316378	43.1
14377	2022-09-14	15:57:23.989	256.45652765	6154.956664	1663171043.989	0	899	2.2370866487	2.2842995333	477.90457893	490.14813621	2.2832998049	723.39798358	28.594293594	-1.510899974	30.414201736	19.100997925	42.328738689	-71.124678106	1	57422.213632	43.1
14378	2022-09-14	15:57:24.898	256.45653818	6154.956916	1663171044.899	0	899	2.2580543205	2.30393872	477.90882868	489.69555132	2.2001362841	723.4137933	28.595367166	-1.5003471556	30.414201736	19.125690599	42.32874	-71.124664768	1	57423.139369	43.113936928
14379	2022-09-14	15:57:25.799	256.4565486	6154.957166	1663171045.799	0	899	2.2580723121	2.3039572361	478.06911697	489.85983383	2.2001437533	723.38492973	28.596246719	-1.5345817899	30.414201736	19.14028558	42.328739811	-71.124663523	1	57424.056782	43.2
14380	2022-09-14	15:57:26.742	256.45655951	6154.957428	1663171046.742	0	899	2.2708141884	2.3146517428	478.06911697	489.26814624	2.0922622327	723.37846364	28.596246719	-1.3368703632	30.414201736	19.143073581	42.328736979	-71.124666121	1	57425.046796	43.2
14381	2022-09-14	15:57:27.670	256.45657025	6154.957686	1663171047.67	0	899	2.2708141884	2.3146517428	476.06733356	487.21946996	2.0922622327	723.40592623	28.596246719	-1.1871908556	30.414201736	19.153206667	42.328743272	-71.124655107	1	57425.990844	43.2
14382	2022-09-14	15:57:28.552	256.45658047	6154.957931	1663171048.553	0	899	2.2308662329	2.2774060022	476.06733356	488.12284605	2.2575595798	723.38641519	28.596246719	-1.1553707857	30.414201736	19.156611247	42.328744748	-71.124647929	1	57426.848544	43.284854369
14383	2022-09-14	15:57:29.437	256.45659071	6154.958177	1663171049.437	0	899	2.2308662329	2.2774060022	477.1505687	489.23351209	2.2575595798	723.37895516	28.596246719	-1.1490218639	30.414201736	19.157646179	42.328749942	-71.124646667	1	57427.741344	43.3
14384	2022-09-14	15:57:30.328	256.45660103	6154.958425	1663171050.329	0	899	2.2385708547	2.2841084333	477.15622082	488.93713567	2.2024632523	723.37812573	28.597676801	-1.236365428	30.414201736	19.155925574	42.328752669	-71.124642658	1	57428.60132	43.3
14385	2022-09-14	15:57:31.220	256.45661134	6154.958672	1663171051.22	0	899	2.2385777482	2.2841155279	479.06410273	490.8921388	2.2024661422	723.37240217	28.598016739	-1.1587878466	30.414201736	19.160888672	42.328756456	-71.124635315	1	57429.468468	43.3
14386	2022-09-14	15:57:32.098	256.4566215	6154.958916	1663171052.098	0	899	2.2497304489	2.2952987454	479.06410273	490.84117493	2.1932039965	723.40162022	28.598016739	-1.1819414485	30.414201736	19.159151835	42.328761236	-71.124627528	1	57430.370726	43.3
14387	2022-09-14	15:57:32.996	256.4566319	6154.959166	1663171052.996	0	899	2.2497304489	2.2952987454	477.6116768	489.35304329	2.1932039965	723.37640381	28.598016739	-1.196223855	30.414201736	19.160888672	42.328763333	-71.124623812	1	57431.287175	43.3
14388	2022-09-14	15:57:33.940	256.45664284	6154.959428	1663171053.941	0	899	2.2612233314	2.3065233489	477.6116768	489.22405289	2.1696814194	723.40254707	28.598016739	-1.1841511908	30.414201736	19.16155536	42.32876364	-71.124625	1	57432.184074	43.3
14389	2022-09-14	15:57:34.842	256.45665328	6154.959679	1663171054.843	0	899	2.2612468086	2.3065475009	477.5731375	489.18462919	2.1696910177	723.38431291	28.599162866	-1.1566751216	30.414201736	19.161352297	42.328764234	-71.124627874	1	57433.114954	43.311495422
14390	2022-09-14	15:57:35.746	256.45666373	6154.959929	1663171055.746	0	899	2.2325836012	2.2796042821	477.5750019	489.78477251	2.2786882048	723.38526037	28.599634171	-1.1443221814	30.414201736	19.158850512	42.328758058	-71.124650827	1	57434.033066	43.403306613
14391	2022-09-14	15:57:36.670	256.45667442	6154.960186	1663171056.67	0	899	2.2325836012	2.2796042821	477.11733264	489.3154024	2.2786882048	723.38589983	28.599634171	-1.1443976038	30.414201736	19.155728839	42.328750342	-71.124673973	1	57434.958918	43.495891784
14392	2022-09-14	15:57:37.510	256.45668416	6154.96042	1663171057.511	0	899	2.2257509924	2.2704069772	477.11733264	488.73508877	2.17285834	723.38238323	28.599634171	-1.1824911864	30.414201736	19.154900014	42.328743327	-71.124693685	1	57435.800801	43.5
14393	2022-09-14	15:57:38.335	256.45669369	6154.960649	1663171058.335	0	899	2.2257509924	2.2704069772	477.7073237	489.33944605	2.17285834	723.38759871	28.599634171	-1.1838601654	30.414201736	19.156416217	42.328740623	-71.124701465	1	57436.626253	43.5
14394	2022-09-14	15:57:39.147	256.45670309	6154.960874	1663171059.147	0	899	2.2304335047	2.27644533	477.7073237	489.66887518	2.2328918662	723.38812822	28.599634171	-1.184830308	30.414201736	19.156206131	42.328738535	-71.124703333	1	57437.439439	43.543943944
14395	2022-09-14	15:57:39.999	256.45671295	6154.961111	1663171059.999	0	899	2.2304564128	2.2764689161	476.66526746	488.60077991	2.2329016379	723.38339537	28.600767969	-1.1829978164	30.414201736	19.155801356	42.328736667	-71.124703813	1	57438.287968	43.6
14396	2022-09-14	15:57:40.869	256.45672303	6154.961353	1663171060.87	0	899	2.2974057947	2.3425143786	476.6687434	488.02651478	2.1273178413	723.38280442	28.601648331	-1.1774357668	30.414201736	19.157317307	42.328737156	-71.12470402	1	57439.146943	43.6
14397	2022-09-14	15:57:41.733	256.45673303	6154.961593	1663171061.734	0	899	2.2974057947	2.3425143786	478.17924532	489.57300801	2.1273178413	723.37815038	28.601648331	-1.1623988215	30.414201736	19.155972234	42.328739997	-71.12469834	1	57439.999014	43.6
14398	2022-09-14	15:57:42.552	256.45674251	6154.96182	1663171062.553	0	899	2.3399048136	2.3866730067	478.17924532	489.77850217	2.1647767987	723.37732782	28.601648331	-1.1537754796	30.414201736	19.15165113	42.328742689	-71.124692955	1	57440.806706	43.6
14399	2022-09-14	15:57:43.394	256.45675226	6154.962054	1663171063.395	0	899	2.3399048136	2.3866730067	477.39830821	488.97862177	2.1647767987	723.38746613	28.601648331	-1.1832026243	30.414201736	19.134599686	42.328751704	-71.124684342	1	57441.627794	43.6
14400	2022-09-14	15:57:44.247	256.45676213	6154.962291	1663171064.248	0	899	2.2339057134	2.2786575232	477.3989124	489.00586993	2.1696366135	723.39295323	28.601801121	-1.5563988599	30.414201736	19.14943325	42.328759854	-71.124678406	1	57442.478128	43.647812818
14401	2022-09-14	15:57:45.196	256.4567731	6154.962554	1663171065.196	0	899	2.2339359695	2.2786886489	474.82490154	486.36934562	2.1696491346	723.3775077	28.60329628	-1.2304046154	30.414201736	19.161607742	42.328761188	-71.124685962	1	57443.428994	43.7
14402	2022-09-14	15:57:46.072	256.45678325	6154.962798	1663171066.073	0	899	2.2032140345	2.2479191469	474.82490154	486.51851279	2.1970096233	723.38499602	28.60329628	-1.1959975224	30.414201736	19.15698683	42.328755203	-71.124701985	1	57444.313025	43.668697479
14403	2022-09-14	15:57:46.937	256.45679326	6154.963038	1663171066.938	0	899	2.2032140345	2.2479191469	475.16701527	486.86905182	2.1970096233	723.37953439	28.60329628	-1.209406803	30.414201736	19.155622419	42.328747276	-71.124712819	1	57445.211423	43.6
14404	2022-09-14	15:57:47.831	256.4568036	6154.963286	1663171067.831	0	899	2.212148125	2.2578653659	475.16701527	487.08659449	2.2368529032	723.39163228	28.60329628	-1.2044160295	30.414201736	19.156583331	42.328743164	-71.124724517	1	57446.101435	43.610143541
14405	2022-09-14	15:57:48.763	256.4568144	6154.963546	1663171068.764	0	899	2.212148125	2.2578653659	475.56814767	487.49778932	2.2368529032	723.39440352	28.60329628	-1.3423893254	30.414201736	19.150323729	42.328741676	-71.124734933	1	57446.994258	43.699425837
14406	2022-09-14	15:57:49.690	256.45682513	6154.963803	1663171069.691	0	899	2.318215816	2.3640266313	475.57013883	486.97513704	2.1407754266	723.39223455	28.60380174	-1.4382268688	30.414201736	19.146305514	42.328741667	-71.124735	1	57447.983974	43.7
14407	2022-09-14	15:57:50.582	256.45683545	6154.964051	1663171070.583	0	899	2.3182442949	2.3640559175	477.31038816	488.75718192	2.1407866322	723.38858457	28.605157852	-1.1762931678	30.414201736	19.156345367	42.328741667	-71.124735	1	57448.864892	43.7
14408	2022-09-14	15:57:51.461	256.45684562	6154.964295	1663171071.462	0	899	2.2818812652	2.3284944249	477.31038816	489.14471285	2.2115094277	723.37269926	28.605157852	-1.171507222	30.414201736	19.157677985	42.328740466	-71.124736201	1	57449.720388	43.7
14409	2022-09-14	15:57:52.401	256.45685649	6154.964556	1663171072.401	0	899	2.2818812652	2.3284944249	478.3400792	490.19993382	2.2115094277	723.36989366	28.605157852	-1.2206386328	30.414201736	19.159446716	42.32874	-71.124736667	1	57450.673216	43.7
14410	2022-09-14	15:57:53.257	256.45686641	6154.964794	1663171073.258	0	899	2.2604036652	2.3058854547	478.3400792	490.02128115	2.1789901584	723.37385003	28.605157852	-1.1889478892	30.414201736	19.110718114	42.32874	-71.124736667	1	57451.525243	43.7
14411	2022-09-14	15:57:54.155	256.45687681	6154.965043	1663171074.156	0	899	2.2604041701	2.3058859742	477.68089302	489.34599859	2.1789903658	723.38710275	28.605182509	-1.1824480327	30.414201736	19.139214042	42.328739328	-71.124736667	1	57452.403353	43.7
14412	2022-09-14	15:57:55.042	256.45688706	6154.965289	1663171075.042	0	899	2.2749800651	2.3212035242	477.68816107	489.46819316	2.1999087946	723.38671875	28.607019424	-1.1815749407	30.414201736	19.154045105	42.328738333	-71.124736667	1	57453.300214	43.7
14413	2022-09-14	15:57:55.938	256.45689744	6154.965539	1663171075.939	0	899	2.2749800651	2.3212035242	478.66341527	490.46749762	2.1999087946	723.38084361	28.607019424	-1.4304442903	30.414201736	19.115396474	42.328738333	-71.124736667	1	57454.238659	43.7
14414	2022-09-14	15:57:56.880	256.45690833	6154.9658	1663171076.88	0	899	2.2713049564	2.3177739554	478.66341527	490.5497533	2.2148672084	723.37666776	28.607019424	-1.3283979553	30.414201736	19.132135795	42.328738333	-71.124736667	1	57455.169339	43.7
14415	2022-09-14	15:57:57.757	256.4569185	6154.966044	1663171077.758	0	899	2.2713049564	2.3177739554	477.89176084	489.75893688	2.2148672084	723.37064993	28.607019424	-1.1577206755	30.414201736	19.159366166	42.328738333	-71.124736667	1	57456.049049	43.7
14416	2022-09-14	15:57:58.644	256.45692876	6154.96629	1663171078.645	0	899	2.2515023057	2.2957989215	477.89176084	489.3017773	2.1315334661	723.37445675	28.607019424	-1.2164132003	30.414201736	19.1536122	42.328738333	-71.124736667	1	57456.936937	43.7
14417	2022-09-14	15:57:59.530	256.45693902	6154.966536	1663171079.531	0	899	2.251508538	2.2958053298	480.24560524	491.71183531	2.1315359803	723.37761683	28.607325004	-1.1962346044	30.414201736	19.161324331	42.328738333	-71.124736667	1	57457.824649	43.7
14418	2022-09-14	15:58:00.413	256.45694922	6154.966781	1663171080.413	0	899	2.2348125349	2.2815690597	480.25118756	492.44786795	2.2639355556	723.38879718	28.608728409	-1.2336598635	30.414201736	19.158367157	42.328738333	-71.124735486	1	57458.708417	43.7
14419	2022-09-14	15:58:01.256	256.45695899	6154.967016	1663171081.257	0	899	2.2348125349	2.2815690597	480.66268838	492.86981944	2.2639355556	723.39429439	28.608728409	-1.1699873643	30.414201736	19.1541215	42.328739256	-71.124735	1	57459.553554	43.7
14420	2022-09-14	15:58:02.158	256.45696943	6154.967266	1663171082.159	0	899	2.2438261645	2.2890735045	480.66268838	492.42648463	2.1836788547	723.38359989	28.608728409	-1.1506495476	30.414201736	19.154045105	42.32874	-71.124735	1	57460.423792	43.7
14421	2022-09-14	15:58:03.042	256.45697966	6154.967512	1663171083.043	0	899	2.2438261645	2.2890735045	479.69701625	491.43717852	2.1836788547	723.39664808	28.608728409	-1.152180217	30.414201736	19.160141774	42.328740448	-71.124735	1	57461.268566	43.7
14422	2022-09-14	15:58:03.918	256.4569898	6154.967755	1663171083.919	0	899	2.2340947231	2.2798435549	479.69701625	491.61978416	2.2168199258	723.39371233	28.608728409	-1.1962562223	30.414201736	19.156271069	42.328741667	-71.124735	1	57462.150239	43.7
14423	2022-09-14	15:58:04.775	256.45699971	6154.967993	1663171084.775	0	899	2.2340989195	2.2798478745	479.58476057	491.50474817	2.2168217	723.37939332	28.608935767	-1.2205093317	30.414201736	19.153566474	42.328741667	-71.124735	1	57462.969378	43.7
14424	2022-09-14	15:58:05.667	256.45701003	6154.968241	1663171085.667	0	899	2.2285691256	2.273701006	479.59084662	491.37882384	2.1928328554	723.38876484	28.610467911	-1.1639940936	30.414201736	19.158740997	42.328741667	-71.124735	1	57463.889349	43.7
14425	2022-09-14	15:58:06.589	256.45702072	6154.968497	1663171086.59	0	899	2.2285691256	2.273701006	479.4561699	491.24083688	2.1928328554	723.36672428	28.610467911	-1.2090510604	30.414201736	19.159804818	42.328741667	-71.124736361	1	57464.816817	43.7
14426	2022-09-14	15:58:07.503	256.45703128	6154.968751	1663171087.503	0	899	2.2198686712	2.2655340401	479.4561699	491.4276753	2.2267519072	723.38636709	28.610467911	-1.2095684587	30.414201736	19.159604534	42.328741667	-71.124736667	1	57465.767613	43.7
14427	2022-09-14	15:58:08.394	256.45704161	6154.968999	1663171088.395	0	899	2.2198686712	2.2655340401	480.77037264	492.77469226	2.2267519072	723.40058788	28.610467911	-1.2068628404	30.414201736	19.154387165	42.328741667	-71.124737786	1	57466.671672	43.7
14428	2022-09-14	15:58:09.298	256.45705206	6154.969249	1663171089.298	0	899	2.2139544751	2.2594921869	480.77104862	492.7737982	2.2264647092	723.39842376	28.610637677	-1.2036075584	30.414201736	19.1511714	42.328741667	-71.124739278	1	57467.567061	43.7
14429	2022-09-14	15:58:10.171	256.45706216	6154.969492	1663171090.171	0	899	2.2139877918	2.2595264869	480.39073192	492.38406548	2.2264789862	723.39926087	28.612298965	-1.4192124605	30.414201736	19.105430603	42.328741667	-71.124740682	1	57468.409048	43.7
14430	2022-09-14	15:58:11.038	256.4570722	6154.969733	1663171091.038	0	899	2.223558946	2.2678741855	480.39073192	492.01005694	2.1586866125	723.40767321	28.612298965	-1.2760219756	30.414201736	19.118308617	42.328741232	-71.124742101	1	57469.26087	43.7
14431	2022-09-14	15:58:11.964	256.45708293	6154.96999	1663171091.965	0	899	2.223558946	2.2678741855	480.9447946	492.57752087	2.1586866125	723.40543552	28.612298965	-1.2037045356	30.414201736	19.138844458	42.32874	-71.124743333	1	57470.232799	43.7
14432	2022-09-14	15:58:12.829	256.45709294	6154.970231	1663171092.83	0	899	2.2271311679	2.2729650401	480.9447946	492.95849863	2.2276617518	723.40475646	28.612298965	-1.1668937127	30.414201736	19.160823443	42.32874	-71.124743423	1	57471.053628	43.7
14433	2022-09-14	15:58:13.641	256.45710234	6154.970456	1663171093.642	0	899	2.2271311679	2.2729650401	479.2944491	491.26692852	2.2276617518	723.39904502	28.612298965	-1.1840972774	30.414201736	19.156793178	42.32874	-71.124744846	1	57471.907466	43.7
14434	2022-09-14	15:58:14.505	256.45711233	6154.970696	1663171094.505	0	899	2.2264124096	2.2712394435	479.29505403	491.00723433	2.1803817404	723.38692611	28.612451351	-1.2191188004	30.414201736	19.146264209	42.32874	-71.124746217	1	57472.730443	43.7
14435	2022-09-14	15:58:15.378	256.45712244	6154.970939	1663171095.379	0	899	2.2264450334	2.2712730097	480.65797851	492.40353872	2.1803953546	723.4049529	28.614068985	-1.2548193932	30.414201736	19.113353729	42.328739003	-71.124748661	1	57473.598169	43.7
14436	2022-09-14	15:58:16.250	256.45713253	6154.971181	1663171096.251	0	899	2.223179416	2.26708532	480.65797851	492.17791155	2.1394912447	723.4152537	28.614068985	-1.1847548043	30.414201736	19.144595089	42.328738333	-71.124750809	1	57474.485249	43.7
14437	2022-09-14	15:58:17.137	256.45714279	6154.971427	1663171097.137	0	899	2.223179416	2.26708532	479.26359385	490.75010766	2.1394912447	723.41407543	28.614068985	-1.1490218639	30.414201736	19.160528183	42.328737678	-71.124752977	1	57475.392968	43.7
14438	2022-09-14	15:58:18.030	256.45715314	6154.971675	1663171098.031	0	899	2.2170547076	2.2621320407	479.26359385	491.0905955	2.2013835558	723.40410488	28.614068985	-1.1692005009	30.414201736	19.157303122	42.328736667	-71.124755513	1	57476.307615	43.7
14439	2022-09-14	15:58:18.881	256.45716297	6154.971911	1663171098.881	0	899	2.2170547076	2.2621320407	480.03202521	491.87798978	2.2013835558	723.41406573	28.614068985	-1.1819414824	30.414201736	19.155273286	42.328736401	-71.124757197	1	57477.159159	43.7
14440	2022-09-14	15:58:19.805	256.45717367	6154.972168	1663171099.805	0	899	2.2187354688	2.2636226987	480.03674997	491.82368755	2.1906561728	723.40752163	28.615257352	-1.2395129796	30.414201736	19.15229306	42.328735	-71.124760132	1	57478.079171	43.7
14441	2022-09-14	15:58:20.778	256.45718493	6154.972438	1663171100.778	0	899	2.2187459321	2.2636334657	476.20854452	487.9015075	2.190660575	723.41991541	28.615777969	-1.2060975531	30.414201736	19.15432983	42.328735	-71.12476166	1	57478.99623	43.7
14442	2022-09-14	15:58:21.637	256.45719487	6154.972677	1663171101.637	0	899	2.2217543859	2.2672217289	476.20854452	488.0370856	2.2154453195	723.42724973	28.615777969	-1.2068844189	30.414201736	19.155040236	42.328733478	-71.124763189	1	57479.913462	43.7
14443	2022-09-14	15:58:22.532	256.45720523	6154.972926	1663171102.532	0	899	2.2217543859	2.2672217289	480.09569393	492.02078789	2.2154453195	723.41700431	28.615777969	-1.3313190937	30.414201736	19.15080452	42.328731995	-71.124764671	1	57480.802761	43.7
14444	2022-09-14	15:58:23.428	256.45721561	6154.973175	1663171103.429	0	899	2.2211446388	2.2651802504	480.09569393	491.64690046	2.1476164466	723.40699051	28.615777969	-1.2009127708	30.414201736	19.156962553	42.328730555	-71.124766112	1	57481.666986	43.7
14445	2022-09-14	15:58:24.290	256.45722559	6154.973414	1663171104.291	0	899	2.2211446388	2.2651802504	478.54733263	490.06128525	2.1476164466	723.41319952	28.615777969	-1.1832026243	30.414201736	19.156206131	42.328729099	-71.124767567	1	57482.540484	43.7
14446	2022-09-14	15:58:25.148	256.45723552	6154.973652	1663171105.149	0	899	2.2206237622	2.2652711227	478.5535241	490.23100462	2.1773640849	723.40331344	28.617340025	-1.4401994123	30.414201736	19.118091318	42.328727663	-71.124769675	1	57483.402486	43.740248566
14447	2022-09-14	15:58:26.026	256.45724567	6154.973896	1663171106.026	0	899	2.2206285592	2.2652760581	478.12755783	489.79465509	2.1773660892	723.41053701	28.617578506	-1.325433694	30.414201736	19.140485801	42.328726667	-71.124772108	1	57484.264984	43.8
14448	2022-09-14	15:58:26.928	256.45725612	6154.974147	1663171106.929	0	899	2.2171071048	2.2627165182	478.12755783	490.06611352	2.2267927267	723.40820798	28.617578506	-1.4636226182	30.414201736	19.150800894	42.328726331	-71.124774004	1	57485.201183	43.8
14449	2022-09-14	15:58:27.819	256.45726642	6154.974394	1663171107.819	0	899	2.2171071048	2.2627165182	477.7342168	489.662951	2.2267927267	723.40064689	28.617578506	-1.2910050201	30.414201736	19.142372207	42.328725	-71.124776922	1	57486.076555	43.8
14450	2022-09-14	15:58:28.720	256.45727685	6154.974644	1663171108.72	0	899	2.2313857067	2.2770058732	477.7342168	489.58909866	2.2133401868	723.39803208	28.617578506	-1.1837092156	30.414201736	19.14416029	42.328725	-71.124779796	1	57486.938756	43.8
14451	2022-09-14	15:58:29.640	256.4572875	6154.9749	1663171109.64	0	899	2.2313857067	2.2770058732	477.27196253	489.11537364	2.2133401868	723.41479694	28.617578506	-1.1783196926	30.414201736	19.155845642	42.328723572	-71.124781428	1	57487.856857	43.8
14452	2022-09-14	15:58:30.497	256.45729743	6154.975138	1663171110.498	0	899	2.2731644492	2.3193047743	477.27900923	489.03711675	2.1977499717	723.42356943	28.619361056	-1.3368703845	30.414201736	19.151731832	42.328723333	-71.124784055	1	57488.716433	43.8
14453	2022-09-14	15:58:31.436	256.45730829	6154.975399	1663171111.436	0	899	2.2731654479	2.3193058021	480.16165365	491.99077944	2.1977503832	723.41308594	28.619409561	-1.5461694002	30.414201736	19.154045105	42.328723333	-71.124787333	1	57489.699786	43.8
14454	2022-09-14	15:58:32.312	256.45731843	6154.975642	1663171112.312	0	899	2.2545169407	2.300376865	480.16165365	492.01624424	2.202367535	723.40296744	28.619409561	-1.5364035368	30.414201736	19.097148895	42.328723333	-71.124791267	1	57490.586785	43.8
14455	2022-09-14	15:58:33.207	256.4573288	6154.975891	1663171113.208	0	899	2.2545169407	2.300376865	480.18280107	492.03791377	2.202367535	723.39621598	28.619409561	-1.2496346014	30.414201736	19.130154768	42.328723333	-71.124794855	1	57491.456459	43.8
14456	2022-09-14	15:58:34.058	256.45733863	6154.976127	1663171114.058	0	899	2.2655791076	2.311144175	480.18280107	491.90361493	2.1780128253	723.39670386	28.619409561	-1.184830308	30.414201736	19.154766083	42.32872284	-71.12479716	1	57492.296218	43.8
14457	2022-09-14	15:58:34.937	256.45734882	6154.976372	1663171114.938	0	899	2.2656079502	2.3111738498	479.3368555	491.03708564	2.1780246408	723.40066427	28.620814987	-1.4170781185	30.414201736	19.118334461	42.328721667	-71.124798993	1	57493.197926	43.8
14458	2022-09-14	15:58:35.789	256.45735868	6154.976608	1663171115.79	0	899	2.2830022054	2.328153864	479.33866644	490.84343246	2.1424834905	723.4078931	28.621271133	-1.5116652756	30.414201736	19.105480194	42.328721667	-71.12480167	1	57494.001017	43.8
14459	2022-09-14	15:58:36.658	256.45736874	6154.97685	1663171116.659	0	899	2.2830022054	2.328153864	480.40338695	491.93370767	2.1424834905	723.40445694	28.621271133	-1.5091752872	30.414201736	19.087756984	42.328721667	-71.124804617	1	57494.885046	43.8
14460	2022-09-14	15:58:37.526	256.45737878	6154.977091	1663171117.527	0	899	2.2331828137	2.2793557145	480.40338695	492.45981413	2.2378476066	723.3980438	28.621271133	-1.421379008	30.414201736	19.10051577	42.328721667	-71.12480897	1	57495.793901	43.8
14461	2022-09-14	15:58:38.433	256.45738927	6154.977343	1663171118.433	0	899	2.2331828137	2.2793557145	479.07097446	491.0939628	2.2378476066	723.4151191	28.621271133	-1.2369152308	30.414201736	19.152244568	42.328713375	-71.124820661	1	57496.710711	43.8
14462	2022-09-14	15:58:39.349	256.45739988	6154.977597	1663171119.35	0	899	2.2227214168	2.2684617963	479.07097446	491.03715145	2.2275309577	723.42621537	28.621271133	-1.2464223958	30.414201736	19.145935084	42.328705805	-71.124826049	1	57497.629259	43.8
14463	2022-09-14	15:58:40.256	256.45741037	6154.977849	1663171120.256	0	899	2.2227480896	2.2684892566	478.5286185	490.48131124	2.2275423485	723.41247356	28.62259592	-1.2425311583	30.414201736	19.146395664	42.328699753	-71.124826667	1	57498.537074	43.8
14464	2022-09-14	15:58:41.122	256.45742041	6154.97809	1663171121.123	0	899	2.2306258519	2.2748384321	478.53026219	490.04092771	2.14709252	723.40425039	28.623010635	-1.1929684877	30.414201736	19.156927109	42.328693288	-71.124826667	1	57499.405405	43.8
14465	2022-09-14	15:58:41.969	256.4574302	6154.978325	1663171121.969	0	899	2.2306258519	2.2748384321	479.2449674	490.77282458	2.14709252	723.38859184	28.623010635	-1.2773477873	30.414201736	19.147838049	42.328687925	-71.124827075	1	57500.244898	43.8
14466	2022-09-14	15:58:42.859	256.45744051	6154.978572	1663171122.86	0	899	2.2137506178	2.258103467	479.2449674	490.89807595	2.1698671264	723.39954745	28.623010635	-1.2804521867	30.414201736	19.149745802	42.32868647	-71.124828333	1	57501.117769	43.81177686
14467	2022-09-14	15:58:43.733	256.45745061	6154.978815	1663171123.733	0	899	2.2137506178	2.258103467	476.99135921	488.58967002	2.1698671264	723.38989379	28.623010635	-1.1984443451	30.414201736	19.161431647	42.328684971	-71.124828392	1	57502.017658	43.9
14468	2022-09-14	15:58:44.644	256.45746117	6154.979068	1663171124.645	0	899	2.2170294497	2.2616014408	476.99432311	488.63294296	2.1772155029	723.39469819	28.623760842	-1.1876436527	30.414201736	19.159831597	42.328683558	-71.124831217	1	57502.865242	43.9
14469	2022-09-14	15:58:45.607	256.4574723	6154.979335	1663171125.607	0	899	2.2170499295	2.2616225113	478.14323218	489.80993236	2.1772240735	723.39674428	28.624780655	-1.1876328805	30.414201736	19.156740896	42.328680424	-71.124834576	1	57503.872863	43.9
14470	2022-09-14	15:58:46.546	256.45748317	6154.979596	1663171126.546	0	899	2.2368302242	2.2834042046	478.14323218	490.22780423	2.2532844206	723.39791041	28.624780655	-1.189185062	30.414201736	19.154338837	42.328677384	-71.124841539	1	57504.784689	43.9
14471	2022-09-14	15:58:47.450	256.45749363	6154.979847	1663171127.45	0	899	2.2368302242	2.2834042046	477.00006441	489.05574409	2.2532844206	723.4099497	28.624780655	-1.1802060415	30.414201736	19.153263648	42.328676667	-71.124859051	1	57505.725427	43.9
14472	2022-09-14	15:58:48.322	256.45750373	6154.980089	1663171128.322	0	899	2.3242695826	2.3692171943	477.00006441	488.19358201	2.0958355308	723.40193914	28.624780655	-1.1897132397	30.414201736	19.154766083	42.328675641	-71.124868078	1	57506.615616	43.9
14473	2022-09-14	15:58:49.194	256.45751383	6154.980332	1663171129.195	0	899	2.3242703996	2.3692180339	477.83119689	489.04421997	2.0958358448	723.39215896	28.624819459	-1.1556402792	30.414201736	19.156888027	42.328675	-71.124872307	1	57507.461321	43.9
14474	2022-09-14	15:58:50.104	256.45752435	6154.980584	1663171130.104	0	899	2.32359604	2.3708008401	477.83877323	489.62090342	2.1996143499	723.38481615	28.62673378	-1.1897132397	30.414201736	19.156927109	42.328675556	-71.124879444	1	57508.333333	43.9
14475	2022-09-14	15:58:51.016	256.45753491	6154.980838	1663171131.016	0	899	2.32359604	2.3708008401	476.78220455	488.53828279	2.1996143499	723.38412779	28.62673378	-1.2157233385	30.414201736	19.154503172	42.328676667	-71.124891134	1	57509.240081	43.9
14476	2022-09-14	15:58:51.881	256.45754493	6154.981078	1663171131.882	0	899	2.3651775091	2.4124148328	476.78220455	488.33872889	2.163160521	723.39605996	28.62673378	-1.2020122365	30.414201736	19.153530348	42.32867627	-71.12490139	1	57510.119119	43.888088088
14477	2022-09-14	15:58:52.760	256.4575551	6154.981322	1663171132.761	0	899	2.3651775091	2.4124148328	478.67147125	490.27378874	2.163160521	723.38932629	28.62673378	-1.1484613474	30.414201736	19.159070678	42.328673337	-71.124911655	1	57510.998999	43.8001001
14478	2022-09-14	15:58:53.671	256.45756564	6154.981575	1663171133.671	0	899	2.3398336587	2.3878850627	478.67147125	490.60298724	2.2230443011	723.39372365	28.62673378	-1.1746547451	30.414201736	19.159998193	42.328670147	-71.124914853	1	57511.955836	43.8
14479	2022-09-14	15:58:54.601	256.45757641	6154.981834	1663171134.602	0	899	2.3398397886	2.3878913732	478.34933577	490.27283575	2.2230467828	723.3899524	28.62702299	-1.204469935	30.414201736	19.160129156	42.328667207	-71.124919189	1	57512.837889	43.8
14480	2022-09-14	15:58:55.483	256.45758661	6154.982079	1663171135.483	0	899	2.2902390073	2.3366935707	478.35459809	490.1309708	2.1962515159	723.3937677	28.628351212	-1.1750643253	30.414201736	19.161607742	42.328661702	-71.12492993	1	57513.744748	43.8
14481	2022-09-14	15:58:56.372	256.45759691	6154.982326	1663171136.373	0	899	2.2902390073	2.3366935707	477.71269813	489.47326823	2.1962515159	723.36222587	28.628351212	-1.2283025972	30.414201736	19.153216318	42.328657965	-71.124936385	1	57514.610377	43.8
14482	2022-09-14	15:58:57.279	256.4576074	6154.982578	1663171137.279	0	899	2.2408241788	2.2860097131	477.71269813	489.40396602	2.1836187021	723.39176527	28.628351212	-1.1432550103	30.414201736	19.161154261	42.328655831	-71.124943349	1	57515.501526	43.8
14483	2022-09-14	15:58:58.170	256.45761771	6154.982825	1663171138.17	0	899	2.2408241788	2.2860097131	477.6916352	489.3823876	2.1836187021	723.39986637	28.628351212	-1.179947257	30.414201736	19.15656662	42.328653682	-71.124950311	1	57516.395464	43.839546351
14484	2022-09-14	15:58:58.997	256.45762729	6154.983055	1663171138.998	0	899	2.2142483456	2.2601429884	477.6916352	489.70978567	2.243269919	723.40277221	28.628351212	-1.1658049932	30.414201736	19.144246032	42.328652043	-71.124954463	1	57517.22584	43.9
14485	2022-09-14	15:58:59.901	256.45763775	6154.983306	1663171139.902	0	899	2.2142844581	2.2601801749	477.65422654	489.67152148	2.2432855101	723.40622009	28.630151749	-1.1832026243	30.414201736	19.155845642	42.328653333	-71.124958616	1	57518.169888	43.88301119
14486	2022-09-14	15:59:00.786	256.457648	6154.983552	1663171140.787	0	899	2.2053301343	2.2521442581	477.65422654	489.96305749	2.2963397779	723.40927225	28.630151749	-1.3604444431	30.414201736	19.129910753	42.328653218	-71.12496	1	57519.069138	43.8
14487	2022-09-14	15:59:01.673	256.45765825	6154.983798	1663171141.673	0	899	2.2053301343	2.2521442581	478.098724	490.41900935	2.2963397779	723.41054752	28.630151749	-1.4146420798	30.414201736	19.122160097	42.328651738	-71.12496	1	57519.956914	43.8
14488	2022-09-14	15:59:02.589	256.45766887	6154.984053	1663171142.59	0	899	2.2029708312	2.248748086	478.098724	490.15790253	2.2488702219	723.40978317	28.630151749	-1.1890556844	30.414201736	19.155416375	42.328654455	-71.124958606	1	57520.836364	43.883636364
14489	2022-09-14	15:59:03.474	256.45767911	6154.984299	1663171143.475	0	899	2.2029708312	2.248748086	478.38077253	490.44706523	2.2488702219	723.41493922	28.630151749	-1.190413895	30.414201736	19.154348348	42.328656271	-71.124958333	1	57521.762821	43.9
14490	2022-09-14	15:59:04.334	256.45768905	6154.984537	1663171144.334	0	899	2.2051124801	2.2503869733	478.38118333	490.30275467	2.2225515711	723.42762079	28.630255428	-1.1782226784	30.414201736	19.158513012	42.328657729	-71.124959396	1	57522.637638	43.9
14491	2022-09-14	15:59:05.255	256.45769971	6154.984793	1663171145.255	0	899	2.2051451533	2.250420609	478.79485164	490.72680909	2.2225656051	723.42140895	28.631891251	-1.176692009	30.414201736	19.155126572	42.32866004	-71.124959147	1	57523.511905	43.9
14492	2022-09-14	15:59:06.163	256.45771022	6154.985045	1663171146.163	0	899	2.2130057668	2.2573114117	478.79485164	490.42850355	2.1683183224	723.41495054	28.631891251	-1.1891095986	30.414201736	19.143373742	42.328661667	-71.124956975	1	57524.407609	43.9
14493	2022-09-14	15:59:07.019	256.45772013	6154.985283	1663171147.019	0	899	2.2130057668	2.2573114117	477.49283535	489.09485115	2.1683183224	723.42345423	28.631891251	-1.2125003338	30.414201736	19.14972496	42.328661667	-71.124954008	1	57525.297608	43.870239234
14494	2022-09-14	15:59:07.936	256.45773074	6154.985538	1663171147.936	0	899	2.2097859856	2.2539244356	477.49283535	489.06779726	2.1633818465	723.41905768	28.631891251	-1.2519844352	30.414201736	19.152637103	42.328661351	-71.124952297	1	57526.189245	43.818924509
14495	2022-09-14	15:59:08.875	256.45774161	6154.985799	1663171148.875	0	899	2.2097859856	2.2539244356	478.5682006	490.16923058	2.1633818465	723.41065019	28.631891251	-1.2739739544	30.414201736	19.155784354	42.32866	-71.124955263	1	57527.157681	43.9
14496	2022-09-14	15:59:09.746	256.4577517	6154.986041	1663171149.747	0	899	2.2125104478	2.2566837489	478.56939021	490.16529088	2.1624427037	723.41697198	28.632191374	-1.2811528973	30.414201736	19.156809245	42.328659931	-71.124956736	1	57528.04147	43.9
14497	2022-09-14	15:59:10.579	256.45776134	6154.986272	1663171150.58	0	899	2.2125380705	2.2567121629	477.33154735	488.89751769	2.162454209	723.44238685	28.633569717	-1.236268443	30.414201736	19.154339039	42.328658622	-71.124958044	1	57528.826579	43.9
14498	2022-09-14	15:59:11.426	256.45777113	6154.986507	1663171151.426	0	899	2.2361099083	2.2808422834	477.33154735	488.9203234	2.1666170568	723.4236915	28.633569717	-1.1748702818	30.414201736	19.156613887	42.328657211	-71.124958333	1	57529.673449	43.9
14499	2022-09-14	15:59:12.303	256.4577813	6154.986751	1663171152.304	0	899	2.2361099083	2.2808422834	478.90416929	490.53112585	2.1666170568	723.4243544	28.633569717	-1.184830308	30.414201736	19.159446716	42.328654836	-71.124958333	1	57530.54931	43.9
14500	2022-09-14	15:59:13.197	256.45779164	6154.986999	1663171153.198	0	899	2.2428323457	2.2900757993	478.90416929	491.14972397	2.2790152729	723.42101849	28.633569717	-1.1615903875	30.414201736	19.15949032	42.328652592	-71.124958333	1	57531.444557	43.9
14501	2022-09-14	15:59:14.104	256.45780213	6154.987251	1663171154.104	0	899	2.2428496885	2.2900936664	478.06212871	490.28619377	2.2790227829	723.41479896	28.634423401	-1.180152117	30.414201736	19.15809524	42.328650426	-71.124958954	1	57532.372285	43.9
14502	2022-09-14	15:59:15.010	256.45781263	6154.987503	1663171155.011	0	899	2.2776099065	2.3233570912	478.06648197	489.72032913	2.1752233842	723.42038186	28.635522842	-1.1783196926	30.414201736	19.160528183	42.328645977	-71.124959529	1	57533.282752	43.9
14503	2022-09-14	15:59:15.940	256.45782339	6154.987761	1663171155.941	0	899	2.2776099065	2.3233570912	478.21628502	489.87378394	2.1752233842	723.41446105	28.635522842	-1.1832996362	30.414201736	19.159058552	42.328638796	-71.124957431	1	57534.180556	43.9
14504	2022-09-14	15:59:16.858	256.45783402	6154.988016	1663171156.859	0	899	2.2894298875	2.3360540945	478.21628502	490.03662252	2.2048752228	723.40444643	28.635522842	-1.4389166879	30.414201736	19.144936416	42.328632858	-71.124953096	1	57535.142453	43.9
14505	2022-09-14	15:59:17.730	256.45784411	6154.988259	1663171157.731	0	899	2.2894298875	2.3360540945	479.03415301	490.87470621	2.2048752228	723.40686076	28.635522842	-1.3159156864	30.414201736	19.134865338	42.328630116	-71.124951725	1	57535.965094	43.9
14506	2022-09-14	15:59:18.589	256.45785405	6154.988497	1663171158.59	0	899	2.2870532832	2.3318143762	479.03415301	490.41147659	2.120616629	723.40381021	28.635522842	-1.1724342637	30.414201736	19.130164557	42.328624244	-71.124948789	1	57536.863445	43.9
14507	2022-09-14	15:59:19.467	256.4578642	6154.988741	1663171159.467	0	899	2.2870532832	2.3318143762	479.82615616	491.22229025	2.120616629	723.39044351	28.635522842	-1.1441389322	30.414201736	19.140001297	42.328623333	-71.124939994	1	57537.714833	43.9
14508	2022-09-14	15:59:20.368	256.45787463	6154.988991	1663171160.368	0	899	2.2459840533	2.2895929726	479.83182326	491.13740274	2.1041296499	723.38131613	28.636948882	-1.258786076	30.414201736	19.151696224	42.32862226	-71.124929151	1	57538.644231	43.9
14509	2022-09-14	15:59:21.253	256.45788487	6154.989237	1663171161.253	0	899	2.2459898094	2.2895988891	479.7197099	491.02266045	2.104131948	723.38988894	28.637231827	-1.2841171026	30.414201736	19.154045105	42.328620746	-71.124916712	1	57539.552553	43.955255255
14510	2022-09-14	15:59:22.150	256.45789525	6154.989486	1663171162.15	0	899	2.2196338366	2.2647267475	479.7197099	491.54825689	2.199621303	723.38161282	28.637231827	-1.4718363285	30.414201736	19.153738767	42.32862074	-71.12491	1	57540.443787	44
14511	2022-09-14	15:59:23.052	256.45790569	6154.989737	1663171163.052	0	899	2.2196338366	2.2647267475	479.38959391	491.21000116	2.199621303	723.38117951	28.637231827	-1.3465608919	30.414201736	19.154372866	42.328623388	-71.12491	1	57541.344196	44
14512	2022-09-14	15:59:23.898	256.4579155	6154.989972	1663171163.899	0	899	2.2312406331	2.2765073488	479.38959391	491.19376655	2.1966728575	723.36985769	28.637231827	-1.17461166	30.414201736	19.156158447	42.328627981	-71.12491	1	57542.197087	44
14513	2022-09-14	15:59:24.740	256.45792524	6154.990206	1663171164.741	0	899	2.2312604838	2.2765277773	478.90835874	490.70072757	2.1966811862	723.37639572	28.638214048	-1.3823261064	30.414201736	19.151484875	42.328633463	-71.124909897	1	57543.015512	44
14514	2022-09-14	15:59:25.640	256.45793565	6154.990456	1663171165.64	0	899	2.2387642253	2.2834254622	478.91099929	490.50573279	2.160724327	723.38625432	28.638879776	-1.4277818329	30.414201736	19.150173465	42.32864121	-71.124903699	1	57543.945191	44
14515	2022-09-14	15:59:26.489	256.45794547	6154.990691	1663171166.489	0	899	2.2387642253	2.2834254622	479.92338873	491.54263281	2.160724327	723.40194682	28.638879776	-1.1913409233	30.414201736	19.154766083	42.328645418	-71.124894581	1	57544.750236	44
14516	2022-09-14	15:59:27.302	256.4579549	6154.990917	1663171167.303	0	899	2.237675625	2.2818771226	479.92338873	491.42814798	2.1399330423	723.39267513	28.638879776	-1.1729732128	30.414201736	19.15562492	42.328651398	-71.124887882	1	57545.567735	44
14517	2022-09-14	15:59:28.190	256.45796516	6154.991164	1663171168.19	0	899	2.237675625	2.2818771226	479.5465238	491.04224881	2.1399330423	723.37890059	28.638879776	-1.179947257	30.414201736	19.158727646	42.328657386	-71.124882614	1	57546.477111	44
14518	2022-09-14	15:59:29.058	256.45797521	6154.991405	1663171169.058	0	899	2.2509430021	2.2968577603	479.5465238	491.41904517	2.2083792333	723.39661534	28.638879776	-1.1514903102	30.414201736	19.160445018	42.32866	-71.124878854	1	57547.343689	44
14519	2022-09-14	15:59:29.938	256.45798541	6154.99165	1663171169.939	0	899	2.2509616931	2.2968769983	480.65661565	492.55666363	2.2083870482	723.39768042	28.639796516	-1.1528700235	30.414201736	19.15895697	42.328659673	-71.12487634	1	57548.196172	44
14520	2022-09-14	15:59:30.845	256.45799589	6154.991901	1663171170.845	0	899	2.2480577352	2.2929792782	480.65976943	492.31636103	2.1642627757	723.39120544	28.64058876	-1.2087492311	30.414201736	19.160945311	42.328658221	-71.124874888	1	57549.067141	44
14521	2022-09-14	15:59:31.706	256.45800586	6154.992141	1663171171.706	0	899	2.2480577352	2.2929792782	481.36088601	493.03448055	2.1642627757	723.38492084	28.64058876	-1.2096546683	30.414201736	19.159953389	42.328656762	-71.124873428	1	57549.943032	44
14522	2022-09-14	15:59:32.602	256.45801624	6154.99239	1663171172.603	0	899	2.2857004709	2.3314631854	481.36088601	493.05731804	2.1683963628	723.37760268	28.64058876	-1.1840002229	30.414201736	19.158031464	42.328655169	-71.124871836	1	57550.898504	44
14523	2022-09-14	15:59:33.503	256.45802666	6154.99264	1663171173.503	0	899	2.2857004709	2.3314631854	480.72894348	492.41002014	2.1683963628	723.3836391	28.64058876	-1.168370464	30.414201736	19.15999818	42.328655	-71.124871667	1	57551.759434	44
14524	2022-09-14	15:59:34.440	256.45803751	6154.9929	1663171174.441	0	899	2.244572525	2.2900937816	480.73107258	492.56411776	2.1959195719	723.37130192	28.641123525	-1.181736658	30.414201736	19.159168243	42.328653895	-71.124870561	1	57552.663107	44
14525	2022-09-14	15:59:35.338	256.45804791	6154.99315	1663171175.339	0	899	2.2446007408	2.2901228185	480.45304604	492.2793126	2.1959313361	723.383956	28.642511368	-1.1441389322	30.414201736	19.161247253	42.328653333	-71.124869066	1	57553.560529	44
14526	2022-09-14	15:59:36.259	256.45805855	6154.993405	1663171176.259	0	899	2.2415174959	2.2892387199	480.45304604	492.87031037	2.3029045959	723.35555848	28.642511368	-1.1749673427	30.414201736	19.155450846	42.328653333	-71.124868333	1	57554.496439	44
14527	2022-09-14	15:59:37.140	256.45806875	6154.99365	1663171177.14	0	899	2.2415174959	2.2892387199	480.23432335	492.64593481	2.3029045959	723.37437146	28.642511368	-1.1513178135	30.414201736	19.158443312	42.328652646	-71.124866959	1	57555.412393	44
14528	2022-09-14	15:59:38.042	256.4580792	6154.993901	1663171178.043	0	899	2.247070154	2.2928701302	480.23432335	492.11455144	2.2066896094	723.35587902	28.642511368	-1.1789124573	30.414201736	19.156301524	42.328651667	-71.124864445	1	57556.332705	44
14529	2022-09-14	15:59:38.951	256.45808972	6154.994153	1663171178.952	0	899	2.247070154	2.2928701302	480.42669734	492.31168446	2.2066896094	723.37042802	28.642511368	-1.1677668458	30.414201736	19.155398249	42.328651314	-71.124862629	1	57557.211356	44
14530	2022-09-14	15:59:39.892	256.45810061	6154.994415	1663171179.893	0	899	2.2491750436	2.296895584	480.43018087	492.80421445	2.2951948196	723.36087743	28.643386879	-1.2013547073	30.414201736	19.152769796	42.32865	-71.1248597	1	57558.180019	44
14531	2022-09-14	15:59:40.772	256.45811079	6154.994659	1663171180.772	0	899	2.2491926451	2.2969137214	480.7354593	493.11739803	2.2952024744	723.38074498	28.64425087	-1.2381763103	30.414201736	19.150363076	42.328649984	-71.124858301	1	57559.009783	44
14532	2022-09-14	15:59:41.654	256.45812101	6154.994904	1663171181.655	0	899	2.2476943363	2.294455154	480.7354593	492.87528184	2.2514275594	723.35489073	28.64425087	-1.2438030559	30.414201736	19.152927171	42.328648384	-71.124855101	1	57559.969565	44
14533	2022-09-14	15:59:42.589	256.45813183	6154.995164	1663171182.59	0	899	2.2476943363	2.294455154	479.84619592	491.96356224	2.2514275594	723.39360117	28.64425087	-1.2362684169	30.414201736	19.144771854	42.328637898	-71.124834129	1	57560.894477	44.089447732
14534	2022-09-14	15:59:43.453	256.45814182	6154.995404	1663171183.453	0	899	2.2416723089	2.2866858901	479.84619592	491.54035534	2.1746657219	723.40335265	28.64425087	-1.2336598635	30.414201736	19.142883301	42.328631773	-71.124819434	1	57561.733981	44.1
14535	2022-09-14	15:59:44.319	256.45815185	6154.995644	1663171184.32	0	899	2.2416795722	2.2866933626	477.86951378	489.51551666	2.1746687248	723.37865362	28.644608592	-1.2441048567	30.414201736	19.143511854	42.328625978	-71.124804946	1	57562.603255	44.1
14536	2022-09-14	15:59:45.249	256.4581626	6154.995903	1663171185.249	0	899	2.2340055792	2.2788731645	477.87522423	489.52342365	2.175043754	723.37733429	28.646051407	-1.4789828946	30.414201736	19.117405494	42.328621506	-71.124796506	1	57563.548321	44.1
14537	2022-09-14	15:59:46.201	256.45817363	6154.996167	1663171186.202	0	899	2.2340055792	2.2788731645	477.27549956	488.9090807	2.175043754	723.39411047	28.646051407	-1.179947257	30.414201736	19.157646179	42.32862	-71.1247899	1	57564.51002	44.1
14538	2022-09-14	15:59:47.128	256.45818435	6154.996424	1663171187.128	0	899	2.2533503471	2.2995949859	477.27549956	489.16428687	2.2215980894	723.41034744	28.646051407	-1.1679393258	30.414201736	19.132162435	42.328620677	-71.124781616	1	57565.406134	44.1
14539	2022-09-14	15:59:47.996	256.4581944	6154.996666	1663171187.996	0	899	2.2533503471	2.2995949859	478.65967031	490.58293689	2.2215980894	723.41016716	28.646051407	-1.2206386328	30.414201736	19.153686523	42.328620851	-71.124773812	1	57566.244658	44.1
14540	2022-09-14	15:59:48.858	256.45820438	6154.996905	1663171188.858	0	899	2.2634788057	2.3094701727	478.65967031	490.46407082	2.1999834596	723.41057703	28.646051407	-1.3971689892	30.414201736	19.123962983	42.328617299	-71.12476319	1	57567.155155	44.1
14541	2022-09-14	15:59:49.730	256.45821448	6154.997147	1663171189.731	0	899	2.2634899434	2.3094816351	477.44104127	489.21541402	2.1999880731	723.40897152	28.64659466	-1.5244493824	30.414201736	19.113316795	42.328611715	-71.124753236	1	57568.029058	44.1
14542	2022-09-14	15:59:50.566	256.45822416	6154.99738	1663171190.567	0	899	2.26245617	2.3062828736	477.44565097	488.66877067	2.0993347153	723.40999982	28.647760391	-1.6245771007	30.414201736	19.11978517	42.328613111	-71.124750444	1	57568.866733	44.1
14543	2022-09-14	15:59:51.483	256.45823477	6154.997634	1663171191.484	0	899	2.26245617	2.3062828736	477.61896357	488.84615726	2.0993347153	723.39387886	28.647760391	-1.2735535238	30.414201736	19.151119927	42.328615796	-71.12475	1	57569.738926	44.1
14544	2022-09-14	15:59:52.388	256.45824523	6154.997886	1663171192.388	0	899	2.2622084747	2.3084999369	477.61896357	489.48157087	2.2152690837	723.39363351	28.647760391	-1.2323878988	30.414201736	19.15507405	42.32861773	-71.12475	1	57570.637843	44.1
14545	2022-09-14	15:59:53.227	256.45825495	6154.998119	1663171193.228	0	899	2.2622084747	2.3084999369	478.2181037	490.09559182	2.2152690837	723.40434659	28.647760391	-1.2369152308	30.414201736	19.154405594	42.32862003	-71.124750848	1	57571.508938	44.1
14546	2022-09-14	15:59:54.138	256.45826549	6154.998372	1663171194.138	0	899	2.2915011396	2.3384396535	478.21870885	490.10833037	2.2174744454	723.39351265	28.647913181	-1.1963424217	30.414201736	19.147623062	42.328623078	-71.124752373	1	57572.423518	44.1
14547	2022-09-14	15:59:55.012	256.4582756	6154.998614	1663171195.012	0	899	2.2915321729	2.3384715989	478.74590967	490.64870902	2.2174872438	723.39939466	28.64940834	-1.1392560005	30.414201736	19.160888672	42.328627802	-71.124752866	1	57573.280248	44.1
14548	2022-09-14	15:59:55.888	256.45828575	6154.998858	1663171195.889	0	899	2.2488554809	2.2961725445	478.74590967	490.97359281	2.2765055854	723.40003048	28.64940834	-1.2008265881	30.414201736	19.153591131	42.328632157	-71.124756784	1	57574.170594	44.1
14549	2022-09-14	15:59:56.766	256.45829591	6154.999102	1663171196.767	0	899	2.2488554809	2.2961725445	480.54541994	492.81906451	2.2765055854	723.40153695	28.64940834	-1.2250689181	30.414201736	19.150347362	42.328618365	-71.12478161	1	57574.998115	44.1
14550	2022-09-14	15:59:57.638	256.45830601	6154.999344	1663171197.639	0	899	2.2330858009	2.2791096939	480.54541994	492.56684845	2.2308664755	723.39991326	28.64940834	-1.2192481504	30.414201736	19.150976295	42.328608163	-71.12479329	1	57575.871743	43.925651303
14551	2022-09-14	15:59:58.542	256.45831647	6154.999595	1663171198.543	0	899	2.2330858009	2.2791096939	477.38322803	489.32555046	2.2308664755	723.39849086	28.64940834	-1.2412807728	30.414201736	19.154430061	42.328597595	-71.124806663	1	57576.777555	43.744488978
14552	2022-09-14	15:59:59.454	256.45832703	6154.999849	1663171199.455	0	899	2.2225708843	2.2664708628	477.38420129	488.82726633	2.1397824536	723.41281876	28.649654502	-1.178093326	30.414201736	19.15534483	42.328586544	-71.12482208	1	57577.72479	43.627521008
14553	2022-09-14	16:00:00.365	256.45833757	6155.000102	1663171200.366	0	899	2.2226015608	2.2665024086	480.97751303	492.50678044	2.1397950407	723.43260021	28.65117836	-1.176692009	30.414201736	19.152244568	42.32857343	-71.12483767	1	57578.660224	43.6
14554	2022-09-14	16:00:01.204	256.45834728	6155.000335	1663171201.205	0	899	2.2336233385	2.2803471164	480.97751303	493.19057426	2.2635622607	723.42516362	28.65117836	-1.1851212955	30.414201736	19.153907043	42.328564367	-71.124848093	1	57579.475966	43.6
14555	2022-09-14	16:00:02.068	256.45835727	6155.000574	1663171202.068	0	899	2.2336233385	2.2803471164	479.84941047	492.03382673	2.2635622607	723.42458601	28.65117836	-1.1832026243	30.414201736	19.154045105	42.328558991	-71.124856866	1	57580.302761	43.6
14556	2022-09-14	16:00:02.994	256.458368	6155.000832	1663171202.995	0	899	2.2814648974	2.3264539399	479.84941047	491.332549	2.1363270846	723.41148649	28.65117836	-1.2179546017	30.414201736	19.120925701	42.328555471	-71.12486779	1	57581.23913	43.576086957
14557	2022-09-14	16:00:03.884	256.45837829	6155.001079	1663171203.884	0	899	2.2814648974	2.3264539399	478.41450309	489.86330326	2.1363270846	723.43097086	28.65117836	-1.257729708	30.414201736	19.133508202	42.328551667	-71.124880084	1	57582.186391	43.5
14558	2022-09-14	16:00:04.805	256.45838895	6155.001335	1663171204.805	0	899	2.2872655641	2.3344565757	478.41670126	490.39774712	2.2332068038	723.4314943	28.651733133	-1.2467673243	30.414201736	19.152622172	42.328551667	-71.124897209	1	57583.094675	43.5
14559	2022-09-14	16:00:05.713	256.45839947	6155.001587	1663171205.714	0	899	2.2872926373	2.3344844505	477.38145626	489.33663818	2.2332180693	723.42033093	28.653039932	-1.1887969836	30.414201736	19.149602675	42.328551667	-71.124918126	1	57583.991124	43.5
14560	2022-09-14	16:00:06.625	256.45841001	6155.00184	1663171206.625	0	899	2.2808163182	2.3265302108	477.38145626	488.99368368	2.1706757847	723.44188241	28.653039932	-1.1981425072	30.414201736	19.148551511	42.328553126	-71.124931469	1	57584.875728	43.5
14561	2022-09-14	16:00:07.529	256.45842049	6155.002092	1663171207.53	0	899	2.2808163182	2.3265302108	478.03893018	489.66715055	2.1706757847	723.43221985	28.653039932	-1.2005355224	30.414201736	19.157287598	42.328563018	-71.124952703	1	57585.830128	43.5
14562	2022-09-14	16:00:08.424	256.45843084	6155.00234	1663171208.425	0	899	2.2454811281	2.2903747525	478.03893018	489.63807798	2.1653772808	723.44561283	28.653039932	-1.5103610754	30.414201736	19.157287598	42.32856728	-71.124964647	1	57586.684015	43.5
14563	2022-09-14	16:00:09.368	256.45844176	6155.002602	1663171209.368	0	899	2.2454862332	2.2903800041	479.13747934	490.7632939	2.165379379	723.43976881	28.653290944	-1.2333904394	30.414201736	19.154825488	42.328568333	-71.124975849	1	57587.644231	43.5
14564	2022-09-14	16:00:10.269	256.45845219	6155.002853	1663171210.269	0	899	2.2259251867	2.2717448881	479.14302271	491.11451364	2.228169115	723.43916937	28.654687881	-1.2222663164	30.414201736	19.154405594	42.328569267	-71.124984668	1	57588.560158	43.5
14565	2022-09-14	16:00:11.130	256.45846215	6155.003092	1663171211.13	0	899	2.2259251867	2.2717448881	478.66807357	490.6276978	2.228169115	723.45412379	28.654687881	-1.1901982786	30.414201736	19.154689688	42.328574925	-71.124989037	1	57589.422177	43.5
14566	2022-09-14	16:00:12.038	256.45847266	6155.003344	1663171212.038	0	899	2.2254337804	2.2713526241	478.66807357	490.65634527	2.2333759522	723.47183207	28.654687881	-1.203402734	30.414201736	19.154945134	42.328584378	-71.124989458	1	57590.325359	43.5
14567	2022-09-14	16:00:12.944	256.45848315	6155.003596	1663171212.944	0	899	2.2254337804	2.2713526241	478.54481377	490.52999843	2.2333759522	723.46731992	28.654687881	-1.2269875577	30.414201736	19.157072926	42.328591301	-71.124988333	1	57591.195146	43.5
14568	2022-09-14	16:00:13.835	256.45849346	6155.003843	1663171213.835	0	899	2.2279312555	2.2740145638	478.54481377	490.55956923	2.2387513552	723.4480514	28.654687881	-1.2227297745	30.414201736	19.15611406	42.328597319	-71.124988333	1	57592.065195	43.5
14569	2022-09-14	16:00:14.683	256.45850328	6155.004079	1663171214.683	0	899	2.2279373525	2.2740208417	479.35393145	491.38901569	2.2387539664	723.4424103	28.654990026	-1.2219859985	30.414201736	19.15567508	42.328606236	-71.124988333	1	57592.956887	43.5
14570	2022-09-14	16:00:15.542	256.45851323	6155.004317	1663171215.543	0	899	2.229228175	2.2737960033	479.36060711	490.99160061	2.1653366579	723.43574857	28.656671524	-1.2074341411	30.414201736	19.158021927	42.328607992	-71.124996285	1	57593.795146	43.5
14571	2022-09-14	16:00:16.397	256.45852311	6155.004555	1663171216.397	0	899	2.229228175	2.2737960033	480.26438662	491.91730902	2.1653366579	723.42648053	28.656671524	-1.1757541919	30.414201736	19.157287598	42.328607206	-71.125006222	1	57594.67613	43.5
14572	2022-09-14	16:00:17.283	256.45853338	6155.004801	1663171217.284	0	899	2.2293079413	2.2741001553	480.26438662	491.97580409	2.1759474176	723.41873593	28.656671524	-1.1815749407	30.414201736	19.157287598	42.328607604	-71.125017495	1	57595.562136	43.5
14573	2022-09-14	16:00:18.163	256.45854355	6155.005045	1663171218.163	0	899	2.2293079413	2.2741001553	477.72596387	489.37548101	2.1759474176	723.43709377	28.656671524	-1.2102044	30.414201736	19.155925827	42.32860974	-71.125027554	1	57596.422091	43.5
14574	2022-09-14	16:00:19.072	256.45855409	6155.005298	1663171219.073	0	899	2.2343287334	2.2781593948	477.72596387	489.09865281	2.1254425575	723.42321575	28.656671524	-1.179947257	30.414201736	19.15656662	42.328616385	-71.125043294	1	57597.314563	43.5
14575	2022-09-14	16:00:19.936	256.45856407	6155.005538	1663171219.936	0	899	2.2343562629	2.2781876991	479.81339427	491.23583774	2.1254537189	723.43733832	28.65803188	-1.179947257	30.414201736	19.15656662	42.328627785	-71.125070312	1	57598.167735	43.5
14576	2022-09-14	16:00:20.815	256.45857425	6155.005782	1663171220.815	0	899	2.2527080277	2.298405519	479.81441581	491.62781631	2.1964491745	723.44746045	28.658288956	-1.1807449298	30.414201736	19.15074327	42.328633333	-71.125098146	1	57599.098619	43.5
14577	2022-09-14	16:00:21.704	256.45858455	6155.006029	1663171221.705	0	899	2.2527080277	2.298405519	478.38941423	490.16773009	2.1964491745	723.44401055	28.658288956	-1.1907911301	30.414201736	19.14540863	42.328633333	-71.125111312	1	57599.976331	43.5
14578	2022-09-14	16:00:22.634	256.45859531	6155.006287	1663171222.635	0	899	2.2681491377	2.3140443779	478.38941423	490.13804221	2.1910456118	723.44671105	28.658288956	-1.234188038	30.414201736	19.14836924	42.328637668	-71.125124671	1	57600.866986	43.5
14579	2022-09-14	16:00:23.515	256.4586055	6155.006532	1663171223.515	0	899	2.2681491377	2.3140443779	478.12938004	489.87162191	2.1910456118	723.45007648	28.658288956	-1.2760542947	30.414201736	19.14040395	42.328642229	-71.125137056	1	57601.77918	43.5
14580	2022-09-14	16:00:24.428	256.45861608	6155.006786	1663171224.429	0	899	2.262639559	2.3073004291	478.12938004	489.5824429	2.1383485064	723.45989869	28.658288956	-1.6975412369	30.414201736	19.092826843	42.328644472	-71.125145696	1	57602.683495	43.5
14581	2022-09-14	16:00:25.275	256.45862587	6155.007021	1663171225.275	0	899	2.2626744249	2.3073362823	481.32101364	492.85060611	2.13836255	723.45292653	28.65999026	-1.2120045479	30.414201736	19.154265852	42.328644104	-71.125152815	1	57603.537746	43.5
14582	2022-09-14	16:00:26.115	256.4586356	6155.007254	1663171226.116	0	899	2.2423164758	2.2874491608	481.32165248	493.07954494	2.1796922257	723.46986278	28.660150528	-1.1815749407	30.414201736	19.155126572	42.328645337	-71.125160007	1	57604.400814	43.5
14583	2022-09-14	16:00:27.005	256.45864589	6155.007501	1663171227.005	0	899	2.2423164758	2.2874491608	478.64211707	490.3345529	2.1796922257	723.46571481	28.660150528	-1.1815749407	30.414201736	19.153564516	42.328652842	-71.125163998	1	57605.300601	43.5
14584	2022-09-14	16:00:27.864	256.45865583	6155.00774	1663171227.864	0	899	2.2251200668	2.2711231639	478.64211707	490.65352974	2.2376998797	723.48420321	28.660150528	-1.2034566584	30.414201736	19.15115532	42.32866545	-71.125161137	1	57606.158777	43.5
14585	2022-09-14	16:00:28.740	256.45866598	6155.007984	1663171228.741	0	899	2.2251200668	2.2711231639	481.6403077	493.72695926	2.2376998797	723.47509766	28.660150528	-1.2236783891	30.414201736	19.14935184	42.328676907	-71.125158373	1	57607.024024	43.5
14586	2022-09-14	16:00:29.663	256.45867666	6155.00824	1663171229.663	0	899	2.2627167432	2.3071870047	481.64364027	493.13104729	2.1293269023	723.47521083	28.660986022	-1.1705586634	30.414201736	19.159483449	42.328686136	-71.125159912	1	57607.946947	43.5
14587	2022-09-14	16:00:30.540	256.45868682	6155.008484	1663171230.541	0	899	2.2627327683	2.3072034816	481.7558623	493.24598138	2.1293333297	723.48450596	28.66176796	-1.1764548338	30.414201736	19.160392104	42.3286905	-71.125162556	1	57608.766729	43.5
14588	2022-09-14	16:00:31.418	256.45869698	6155.008727	1663171231.419	0	899	2.2491069465	2.2942152201	481.7558623	493.48230844	2.1720884369	723.46223177	28.66176796	-1.1408835649	30.414201736	19.159446716	42.328697249	-71.125167799	1	57609.669872	43.5
14589	2022-09-14	16:00:32.312	256.45870733	6155.008976	1663171232.313	0	899	2.2491069465	2.2942152201	482.30259521	494.04234941	2.1720884369	723.45338895	28.66176796	-1.1759374134	30.414201736	19.154150388	42.328703904	-71.12517488	1	57610.585586	43.5
14590	2022-09-14	16:00:33.217	256.4587178	6155.009227	1663171233.218	0	899	2.2454578717	2.2906684745	482.30259521	494.08829574	2.1803866453	723.4527018	28.66176796	-1.1750643253	30.414201736	19.158006668	42.328708983	-71.125178333	1	57611.463208	43.5
14591	2022-09-14	16:00:34.118	256.45872822	6155.009477	1663171234.118	0	899	2.2454578717	2.2906684745	480.48227584	492.22349446	2.1803866453	723.44058814	28.66176796	-1.1870507562	30.414201736	19.118227914	42.328712806	-71.125180043	1	57612.341942	43.5
14592	2022-09-14	16:00:35.053	256.45873905	6155.009737	1663171235.054	0	899	2.2488726681	2.2940711858	480.48661044	492.20688438	2.176570592	723.45819779	28.662857296	-1.1760344332	30.414201736	19.145018938	42.328715524	-71.125184905	1	57613.314406	43.5
14593	2022-09-14	16:00:35.964	256.45874959	6155.00999	1663171235.965	0	899	2.2488846678	2.2940835316	480.66745777	492.39217035	2.176575542	723.45159063	28.663446426	-1.2092450857	30.414201736	19.157646179	42.328716667	-71.12518874	1	57614.244109	43.5
14594	2022-09-14	16:00:36.882	256.45876022	6155.010245	1663171236.883	0	899	2.2611226104	2.306143228	480.66745777	492.28226863	2.1566547515	723.45638695	28.663446426	-1.390917103	30.414201736	19.138433823	42.328716873	-71.125190207	1	57615.123932	43.5
14595	2022-09-14	16:00:37.760	256.45877038	6155.010489	1663171237.761	0	899	2.2611226104	2.306143228	479.93574881	491.53287871	2.1566547515	723.4500983	28.663446426	-1.3433271086	30.414201736	19.140974196	42.328718518	-71.125191944	1	57616.055502	43.5
14596	2022-09-14	16:00:38.647	256.45878064	6155.010735	1663171238.647	0	899	2.2802375179	2.3279179471	479.93574881	492.11762505	2.2627050269	723.4265549	28.663446426	-1.1696423971	30.414201736	19.155401116	42.328721344	-71.125196183	1	57616.903349	43.5
14597	2022-09-14	16:00:39.566	256.45879128	6155.010991	1663171239.567	0	899	2.2802532956	2.3279341983	478.90353672	491.0592498	2.2627116998	723.42193118	28.664210376	-1.202917669	30.414201736	19.155937473	42.328722992	-71.125197992	1	57617.795146	43.5
14598	2022-09-14	16:00:40.453	256.45880154	6155.011237	1663171240.453	0	899	2.3037622781	2.3510914327	478.90776903	490.84986848	2.2238970697	723.41964338	28.665277481	-1.30945896	30.414201736	19.153633219	42.328724443	-71.125201662	1	57618.66568	43.5
14599	2022-09-14	16:00:41.365	256.45881209	6155.01149	1663171241.365	0	899	2.3037622781	2.3510914327	478.33941347	490.26734034	2.2238970697	723.41385999	28.665277481	-1.5364035368	30.414201736	19.141801834	42.328726055	-71.125206499	1	57619.633149	43.5
14600	2022-09-14	16:00:42.221	256.45882201	6155.011728	1663171242.222	0	899	2.3343107812	2.3823079269	478.33941347	490.2774305	2.2257325163	723.4127557	28.665277481	-1.2331424936	30.414201736	19.153559843	42.328726667	-71.125211785	1	57620.517751	43.5
14601	2022-09-14	16:00:43.065	256.45883178	6155.011963	1663171243.066	0	899	2.3343107812	2.3823079269	477.43088847	489.34623125	2.2257325163	723.42083861	28.665277481	-1.188085556	30.414201736	19.15656662	42.328728365	-71.125218963	1	57621.339713	43.5
14602	2022-09-14	16:00:43.923	256.4588417	6155.012201	1663171243.923	0	899	2.3177743356	2.365548699	477.43088847	489.37566876	2.2310970957	723.40387933	28.665277481	-1.1775220135	30.414201736	19.15493014	42.328731954	-71.12522753	1	57622.172699	43.5
14603	2022-09-14	16:00:44.801	256.45885186	6155.012445	1663171244.801	0	899	2.3177855025	2.3655601963	478.43039017	490.40020205	2.2311016772	723.40763279	28.665809417	-1.1642097385	30.414201736	19.15415731	42.328733333	-71.12523204	1	57623.074641	43.5
14604	2022-09-14	16:00:45.691	256.45886218	6155.012692	1663171245.692	0	899	2.3017196628	2.347225363	478.43505401	489.91404403	2.141738616	723.41495014	28.666986465	-1.2007402853	30.414201736	19.154887837	42.328733333	-71.125236303	1	57623.927273	43.5
14605	2022-09-14	16:00:46.592	256.45887259	6155.012942	1663171246.592	0	899	2.3017196628	2.347225363	480.63677129	492.16858664	2.141738616	723.41155642	28.666986465	-1.224131071	30.414201736	19.155393247	42.328731959	-71.125242165	1	57624.824825	43.5
14606	2022-09-14	16:00:47.523	256.45888337	6155.013201	1663171247.523	0	899	2.2784307534	2.3260984971	480.63677129	492.84289513	2.2638724272	723.4144473	28.666986465	-1.2213392534	30.414201736	19.155845642	42.328730364	-71.125245939	1	57625.781799	43.5
14607	2022-09-14	16:00:48.411	256.45889365	6155.013448	1663171248.411	0	899	2.2784307534	2.3260984971	479.46779066	491.64422739	2.2638724272	723.41180016	28.666986465	-1.2336598635	30.414201736	19.155845642	42.32873	-71.125251053	1	57626.65792	43.5
14608	2022-09-14	16:00:49.257	256.45890345	6155.013683	1663171249.258	0	899	2.2498857402	2.2950196538	479.4681566	491.14152015	2.1725613002	723.41612234	28.667078624	-1.2093420684	30.414201736	19.154415762	42.328733466	-71.125265466	1	57627.519958	43.5
14609	2022-09-14	16:00:50.131	256.45891356	6155.013926	1663171250.132	0	899	2.249919309	2.2950541888	479.96305473	491.64854344	2.1725751162	723.42694092	28.668725967	-1.1815749407	30.414201736	19.155845642	42.328738788	-71.125281616	1	57628.424212	43.5
14610	2022-09-14	16:00:51.012	256.45892375	6155.01417	1663171251.012	0	899	2.2600963007	2.3072145589	479.96305473	492.10911495	2.2560914458	723.40949012	28.668725967	-1.4464190535	30.414201736	19.127299644	42.328743146	-71.125291786	1	57629.295947	43.5
14611	2022-09-14	16:00:51.930	256.45893439	6155.014425	1663171251.931	0	899	2.2600963007	2.3072145589	479.41323864	491.54538508	2.2560914458	723.40233041	28.668725967	-1.393450231	30.414201736	19.132689785	42.328747872	-71.125302713	1	57630.180862	43.5
14612	2022-09-14	16:00:52.857	256.4589451	6155.014683	1663171252.857	0	899	2.2392976423	2.2836883852	479.41323864	490.94678233	2.1473904888	723.41692226	28.668725967	-1.2260928667	30.414201736	19.146684318	42.328754069	-71.125316962	1	57631.147147	43.5
14613	2022-09-14	16:00:53.772	256.45895569	6155.014937	1663171253.772	0	899	2.2392976423	2.2836883852	478.75241737	490.27006327	2.1473904888	723.43024935	28.668725967	-1.2005354774	30.414201736	19.149602713	42.328758531	-71.125329324	1	57632.059434	43.5
14614	2022-09-14	16:00:54.706	256.4589665	6155.015196	1663171254.706	0	899	2.2411170985	2.2853272006	478.75452644	490.21580896	2.1371184002	723.43371097	28.669257903	-1.2729175991	30.414201736	19.138689029	42.328761469	-71.125344009	1	57632.940566	43.5
14615	2022-09-14	16:00:55.592	256.45897676	6155.015442	1663171255.592	0	899	2.2411409902	2.2853517684	479.25269572	490.72595769	2.1371281109	723.41925898	28.670434952	-1.3428312627	30.414201736	19.132932044	42.328760226	-71.125347882	1	57633.864496	43.5
14616	2022-09-14	16:00:56.530	256.45898763	6155.015703	1663171256.531	0	899	2.2464968492	2.2915080459	479.25269572	490.90658277	2.1699744831	723.42513614	28.670434952	-1.3016979379	30.414201736	19.147785566	42.328757416	-71.125348333	1	57634.77512	43.5
14617	2022-09-14	16:00:57.407	256.45899778	6155.015947	1663171257.408	0	899	2.2464968492	2.2915080459	480.15398175	491.82978519	2.1699744831	723.43348178	28.670434952	-1.3752657175	30.414201736	19.146484375	42.328753453	-71.125347262	1	57635.642643	43.5
14618	2022-09-14	16:00:58.354	256.45900873	6155.016209	1663171258.354	0	899	2.2428611838	2.2877092345	480.15398175	491.80622506	2.1656995245	723.44030802	28.670434952	-1.3475956917	30.414201736	19.120555878	42.328751667	-71.125344667	1	57636.599796	43.5
14619	2022-09-14	16:00:59.257	256.45901919	6155.016461	1663171259.258	0	899	2.2428667548	2.2877149654	478.58072522	490.19480178	2.1657018174	723.44588243	28.670709206	-1.4614343817	30.414201736	19.137098919	42.328751667	-71.125339814	1	57637.527893	43.5
14620	2022-09-14	16:01:00.207	256.45903019	6155.016724	1663171260.208	0	899	2.2505256208	2.2979562404	478.5867747	490.83072509	2.2801976751	723.44807	28.672235489	-1.5282652378	30.414201736	19.108671188	42.328748522	-71.125335094	1	57638.47177	43.5
14621	2022-09-14	16:01:01.128	256.45904084	6155.01698	1663171261.129	0	899	2.2505256208	2.2979562404	479.32481184	491.58764385	2.2801976751	723.43425382	28.672235489	-1.1376283169	30.414201736	19.159088135	42.328745616	-71.125332717	1	57639.369739	43.5
14622	2022-09-14	16:01:02.063	256.45905167	6155.01724	1663171262.064	0	899	2.3064914036	2.3538356761	479.32481184	491.26693704	2.2220138484	723.43332778	28.672235489	-1.5535315994	30.414201736	19.118135515	42.328746156	-71.125330646	1	57640.306306	43.5
14623	2022-09-14	16:01:02.933	256.45906172	6155.017481	1663171262.933	0	899	2.3064914036	2.3538356761	477.84248404	489.74767782	2.2220138484	723.44336908	28.672235489	-1.5441752846	30.414201736	19.120782435	42.32874591	-71.125331973	1	57641.182006	43.5
14624	2022-09-14	16:01:03.812	256.45907191	6155.017726	1663171263.813	0	899	2.2631813537	2.3103744373	477.84248404	489.93758558	2.256583659	723.45347221	28.672235489	-1.2287769318	30.414201736	19.153062808	42.328750604	-71.125349239	1	57642.090539	43.5
14625	2022-09-14	16:01:04.694	256.45908212	6155.017971	1663171264.695	0	899	2.263195273	2.3103887731	478.75616828	490.87442947	2.2565895745	723.43754608	28.672914556	-1.3905506324	30.414201736	19.129674798	42.328756585	-71.125358211	1	57642.987792	43.5
14626	2022-09-14	16:01:05.561	256.45909214	6155.018211	1663171265.561	0	899	2.2694844232	2.3136502904	478.76073578	490.06695076	2.1088442293	723.44137472	28.674066544	-1.6310984623	30.414201736	19.096480856	42.328765224	-71.125382578	1	57643.855711	43.585571142
14627	2022-09-14	16:01:06.470	256.45910267	6155.018464	1663171266.471	0	899	2.2694844232	2.3136502904	479.03094968	490.34354592	2.1088442293	723.44425752	28.674066544	-1.2250688692	30.414201736	19.155605796	42.32876548	-71.125387853	1	57644.711896	43.671189591
14628	2022-09-14	16:01:07.341	256.45911274	6155.018706	1663171267.341	0	899	2.3668772372	2.4154248347	479.03094968	490.95682582	2.220392083	723.43306424	28.674066544	-1.1975281617	30.414201736	19.155881452	42.328772596	-71.125413969	1	57645.569685	43.813936928
14629	2022-09-14	16:01:08.223	256.45912296	6155.018951	1663171268.224	0	899	2.3668772372	2.4154248347	477.86496678	489.7618148	2.220392083	723.44377975	28.674066544	-1.188085556	30.414201736	19.156927109	42.328779152	-71.125428419	1	57646.491453	43.9
14630	2022-09-14	16:01:09.098	256.45913309	6155.019194	1663171269.099	0	899	2.2602994972	2.305649057	477.8653251	489.50140216	2.1728779181	723.43741107	28.674157086	-1.1816180968	30.414201736	19.145718215	42.328778669	-71.125420671	1	57647.399399	43.9
14631	2022-09-14	16:01:09.961	256.45914308	6155.019434	1663171269.962	0	899	2.2603326293	2.3056831428	480.1538437	491.84572128	2.1728914938	723.41955647	28.675775528	-1.1783196926	30.414201736	19.15656662	42.328775815	-71.125414111	1	57648.255588	43.9
14632	2022-09-14	16:01:10.848	256.45915333	6155.01968	1663171270.848	0	899	2.2347574942	2.280569776	480.1538437	492.10102925	2.2191875806	723.42357388	28.675775528	-1.2106787132	30.414201736	19.155813217	42.32877292	-71.125406046	1	57649.124095	43.9
14633	2022-09-14	16:01:11.809	256.45916447	6155.019947	1663171271.81	0	899	2.2347574942	2.280569776	478.74079905	490.65282523	2.2191875806	723.40274634	28.675775528	-1.2195715052	30.414201736	19.153841031	42.328770542	-71.125402028	1	57650.108388	43.910838831
14634	2022-09-14	16:01:12.697	256.45917475	6155.020194	1663171272.698	0	899	2.2954884367	2.3416797539	478.74079905	490.43269764	2.1791558952	723.39717314	28.675775528	-1.1520292396	30.414201736	19.156373712	42.328774727	-71.125404818	1	57650.945335	43.994533459
14635	2022-09-14	16:01:13.565	256.45918479	6155.020435	1663171273.566	0	899	2.2954884367	2.3416797539	478.95798237	490.65518505	2.1791558952	723.40978115	28.675775528	-1.1543575304	30.414201736	19.147757233	42.328779327	-71.125407885	1	57651.865385	44
14636	2022-09-14	16:01:14.421	256.4591947	6155.020673	1663171274.422	0	899	2.2837787709	2.3300194267	478.96173409	490.73187014	2.1924005232	723.39556602	28.676721371	-1.161202302	30.414201736	19.14620205	42.328784725	-71.125410696	1	57652.708738	44
14637	2022-09-14	16:01:15.328	256.4592052	6155.020925	1663171275.329	0	899	2.283792031	2.330033072	479.68000987	491.46782691	2.192405949	723.40158263	28.677362442	-1.1473941803	30.414201736	19.160167694	42.328785684	-71.125405768	1	57653.589893	44
14638	2022-09-14	16:01:16.214	256.45921545	6155.021171	1663171276.215	0	899	2.2551235608	2.3003654658	479.68000987	491.35928771	2.1726986707	723.4062116	28.677362442	-1.1836014173	30.414201736	19.158477278	42.328785799	-71.125400868	1	57654.479339	44
14639	2022-09-14	16:01:17.101	256.45922571	6155.021417	1663171277.101	0	899	2.2551235608	2.3003654658	480.13166245	491.82193715	2.1726986707	723.41960619	28.677362442	-1.1392560005	30.414201736	19.161247253	42.328786057	-71.125398781	1	57655.36555	44
14640	2022-09-14	16:01:17.964	256.45923571	6155.021657	1663171277.965	0	899	2.2577273759	2.3022099995	480.13166245	491.61162249	2.1345233642	723.42790131	28.677362442	-1.3651010548	30.414201736	19.13510776	42.328784284	-71.125395593	1	57656.214744	44
14641	2022-09-14	16:01:18.882	256.45924633	6155.021912	1663171278.883	0	899	2.2577273759	2.3022099995	480.92090993	492.41974091	2.1345233642	723.41689518	28.677362442	-1.4031514861	30.414201736	19.130488642	42.328780444	-71.125389833	1	57657.183367	44
14642	2022-09-14	16:01:19.782	256.45925675	6155.022162	1663171279.783	0	899	2.2397117103	2.2863351134	480.92602915	493.07816546	2.252783926	723.42636816	28.678647818	-1.1977868041	30.414201736	19.144845243	42.328774466	-71.125381133	1	57658.080113	44
14643	2022-09-14	16:01:20.665	256.45926697	6155.022407	1663171280.666	0	899	2.2397227792	2.286346513	481.78893106	493.96289764	2.2527886716	723.42590211	28.679193497	-1.1930870884	30.414201736	19.147695099	42.328768918	-71.125375584	1	57658.912347	44
14644	2022-09-14	16:01:21.546	256.45927715	6155.022652	1663171281.546	0	899	2.294560279	2.3424750339	481.78893106	494.00116312	2.2596946371	723.42341866	28.679193497	-1.246152911	30.414201736	19.153762022	42.328761662	-71.125364325	1	57659.80061	44
14645	2022-09-14	16:01:22.463	256.45928778	6155.022907	1663171282.464	0	899	2.294560279	2.3424750339	481.24992319	493.44849266	2.2596946371	723.43496563	28.679193497	-1.3783270002	30.414201736	19.14586604	42.328756492	-71.125349972	1	57660.701652	44.070165209
14646	2022-09-14	16:01:23.427	256.45929894	6155.023174	1663171283.428	0	899	2.2665435169	2.3111616711	481.24992319	492.74674537	2.1327341734	723.43160182	28.679193497	-1.1758080666	30.414201736	19.157618643	42.328753869	-71.125341606	1	57661.678719	44.1
14647	2022-09-14	16:01:24.342	256.45930953	6155.023429	1663171284.343	0	899	2.2665435169	2.3111616711	480.72757243	492.21191591	2.1327341734	723.44402753	28.679193497	-1.1815749407	30.414201736	19.154045105	42.328749169	-71.125334795	1	57662.624612	43.975077559
14648	2022-09-14	16:01:25.193	256.45931936	6155.023665	1663171285.193	0	899	2.2715474767	2.3182728261	480.73371776	492.73631863	2.2266064776	723.42869598	28.680737161	-1.161353281	30.414201736	19.142222196	42.3287426	-71.1253276	1	57663.487976	43.9
14649	2022-09-14	16:01:26.109	256.45932998	6155.023919	1663171286.11	0	899	2.2715515057	2.318276974	482.08406353	494.12038816	2.226608161	723.43299472	28.680932999	-1.1710760941	30.414201736	19.149330985	42.328737666	-71.125321999	1	57664.400394	43.9
14650	2022-09-14	16:01:27.012	256.45934042	6155.02417	1663171287.012	0	899	2.2650421823	2.3118961345	482.08406353	494.18846424	2.2388931451	723.41242466	28.680932999	-1.1466289214	30.414201736	19.160416395	42.328736667	-71.125320469	1	57665.28134	43.9
14651	2022-09-14	16:01:27.905	256.45935076	6155.024418	1663171287.906	0	899	2.2650421823	2.3118961345	480.61883608	492.68644714	2.2388931451	723.42436895	28.680932999	-1.174773337	30.414201736	19.160420753	42.328736667	-71.125321909	1	57666.145473	43.9
14652	2022-09-14	16:01:28.818	256.45936132	6155.024672	1663171288.818	0	899	2.2664773297	2.3133469088	480.61883608	492.68281242	2.2382353111	723.40813603	28.680932999	-1.185714188	30.414201736	19.156571243	42.328736667	-71.125323455	1	57667.073245	43.9
14653	2022-09-14	16:01:29.701	256.45937155	6155.024917	1663171289.702	0	899	2.2665035573	2.3133739146	480.04532928	492.094971	2.2382463511	723.38479554	28.682210695	-1.1790418238	30.414201736	19.154963917	42.328736667	-71.125324954	1	57667.972533	43.9
14654	2022-09-14	16:01:30.634	256.45938235	6155.025176	1663171290.635	0	899	2.270918814	2.3167265541	480.04728648	491.79964628	2.1843365101	723.39690273	28.682703018	-1.1852290891	30.414201736	19.156232392	42.328736667	-71.125328072	1	57668.921668	43.9
14655	2022-09-14	16:01:31.520	256.4593926	6155.025422	1663171291.521	0	899	2.270918814	2.3167265541	479.32888912	491.06366135	2.1843365101	723.38521187	28.682703018	-1.1850027359	30.414201736	19.15561292	42.328736667	-71.125329663	1	57669.79783	43.9
14656	2022-09-14	16:01:32.444	256.4594033	6155.025679	1663171292.445	0	899	2.3729762967	2.4213503572	479.32888912	491.18865212	2.2070408098	723.3845324	28.682703018	-1.1815749407	30.414201736	19.155487061	42.328737886	-71.125332438	1	57670.731434	43.9
14657	2022-09-14	16:01:33.319	256.45941341	6155.025922	1663171293.319	0	899	2.3729762967	2.4213503572	479.710684	491.57989354	2.2070408098	723.383956	28.682703018	-1.2007295335	30.414201736	19.155379352	42.328738333	-71.125334306	1	57671.583732	43.9
14658	2022-09-14	16:01:34.221	256.45942387	6155.026173	1663171294.222	0	899	2.3937411674	2.4417515805	479.710684	491.38767655	2.1721480385	723.39866547	28.682703018	-1.1734366417	30.414201736	19.15656662	42.328740678	-71.125335782	1	57672.468938	43.9
14659	2022-09-14	16:01:35.101	256.45943404	6155.026417	1663171295.101	0	899	2.3937692106	2.4417804307	479.15722137	490.82080133	2.1721588847	723.39945933	28.683996478	-1.1527406711	30.414201736	19.161145469	42.328745109	-71.125336667	1	57673.355036	43.9
14660	2022-09-14	16:01:35.930	256.45944363	6155.026647	1663171295.93	0	899	2.4497884442	2.5017294829	479.15814363	491.49085308	2.2936425579	723.39589625	28.684228897	-1.1733504502	30.414201736	19.159640495	42.328748649	-71.125336036	1	57674.18932	43.9
14661	2022-09-14	16:01:36.855	256.45945434	6155.026904	1663171296.855	0	899	2.4497884442	2.5017294829	478.26001033	490.56960337	2.2936425579	723.40644321	28.684228897	-1.234026361	30.414201736	19.15909176	42.328749842	-71.125332387	1	57675.094637	43.9
14662	2022-09-14	16:01:37.746	256.45946465	6155.027152	1663171297.746	0	899	2.3743089314	2.4260425241	478.26001033	490.9117556	2.3557526322	723.38586183	28.684228897	-1.3918979981	30.414201736	19.133149368	42.328748286	-71.125323098	1	57676.028275	43.9
14663	2022-09-14	16:01:38.589	256.45947442	6155.027386	1663171298.59	0	899	2.3743089314	2.4260425241	478.96944505	491.63995749	2.3557526322	723.39525923	28.684228897	-1.5315097365	30.414201736	19.107230799	42.32874696	-71.125316469	1	57676.823751	43.9
14664	2022-09-14	16:01:39.476	256.45948468	6155.027632	1663171299.476	0	899	2.2687797353	2.3149551133	478.97268935	490.80444379	2.2035521814	723.38770178	28.685046809	-1.204922639	30.414201736	19.157200756	42.328745462	-71.125307771	1	57677.722854	43.9
14665	2022-09-14	16:01:40.388	256.45949523	6155.027886	1663171300.388	0	899	2.268798672	2.314974603	480.65015831	492.52339347	2.2035600211	723.39412785	28.685968399	-1.2120369104	30.414201736	19.159147263	42.328741777	-71.125299628	1	57678.644645	43.9
14666	2022-09-14	16:01:41.236	256.45950505	6155.028121	1663171301.236	0	899	2.2624512107	2.3079332308	480.65015831	492.37716534	2.1770678271	723.39605753	28.685968399	-1.1425112486	30.414201736	19.161607742	42.32874	-71.125295817	1	57679.509824	43.9
14667	2022-09-14	16:01:42.122	256.45951531	6155.028367	1663171302.123	0	899	2.2624512107	2.3079332308	479.04428934	490.73211603	2.1770678271	723.40532194	28.685968399	-1.2498286102	30.414201736	19.156297747	42.32874	-71.125295649	1	57680.389255	43.9
14668	2022-09-14	16:01:43.042	256.45952595	6155.028623	1663171303.042	0	899	2.2770456732	2.3237147167	479.04428934	490.96126627	2.2187151353	723.3795069	28.685968399	-1.1968167136	30.414201736	19.158599247	42.328740453	-71.125297572	1	57681.271543	43.9
14669	2022-09-14	16:01:43.928	256.45953622	6155.028869	1663171303.929	0	899	2.2770456732	2.3237147167	478.34923916	490.24892562	2.2187151353	723.37294582	28.685968399	-1.1980562557	30.414201736	19.155979232	42.328741667	-71.125300271	1	57682.162767	43.9
14670	2022-09-14	16:01:44.834	256.45954669	6155.029121	1663171304.834	0	899	2.2704923007	2.3150145844	478.35372675	489.73679159	2.1246096804	723.37186578	28.687101187	-1.2168874725	30.414201736	19.15607244	42.328741667	-71.125301936	1	57683.080868	43.9
14671	2022-09-14	16:01:45.759	256.45955741	6155.029378	1663171305.76	0	899	2.2705060318	2.3150287018	479.40308849	490.8111544	2.1246151573	723.37063013	28.687768936	-1.2117242742	30.414201736	19.154689789	42.328741667	-71.12530498	1	57683.994083	43.9
14672	2022-09-14	16:01:46.657	256.45956779	6155.029627	1663171306.657	0	899	2.2838382338	2.3282941847	479.40308849	490.72722191	2.109344454	723.34842505	28.687768936	-1.189810246	30.414201736	19.150555074	42.328741667	-71.12530812	1	57684.935924	43.9
14673	2022-09-14	16:01:47.578	256.45957845	6155.029883	1663171307.578	0	899	2.2838382338	2.3282941847	480.24970361	491.59383519	2.109344454	723.36035156	28.687768936	-1.2531917095	30.414201736	19.13820076	42.32874308	-71.125309747	1	57685.848126	43.9
14674	2022-09-14	16:01:48.457	256.45958862	6155.030127	1663171308.457	0	899	2.2622393837	2.3073093912	480.24970361	491.86144501	2.1579294991	723.34532236	28.687768936	-1.2400195756	30.414201736	19.140557156	42.328743333	-71.125312313	1	57686.69378	43.9
14675	2022-09-14	16:01:49.308	256.45959847	6155.030363	1663171309.308	0	899	2.2622393837	2.3073093912	479.4250142	491.0168158	2.1579294991	723.35064455	28.687768936	-1.176692009	30.414201736	19.151885986	42.328743333	-71.125315134	1	57687.540183	43.9
14676	2022-09-14	16:01:50.203	256.45960884	6155.030612	1663171310.204	0	899	2.2554882613	2.3018050225	479.42964973	491.37941528	2.2229265016	723.36352297	28.688936486	-1.1721970814	30.414201736	19.154405948	42.328743333	-71.125317432	1	57688.459152	43.9
14677	2022-09-14	16:01:51.069	256.45961885	6155.030853	1663171311.069	0	899	2.2554974511	2.301814483	478.75134158	490.68422157	2.2229303623	723.38268275	28.689386368	-1.1392560005	30.414201736	19.161968231	42.328743333	-71.125319493	1	57689.347915	43.9
14678	2022-09-14	16:01:51.966	256.45962924	6155.031102	1663171311.966	0	899	2.2809530064	2.3254806462	478.75134158	490.09277701	2.1153021001	723.37783874	28.689386368	-1.4152241495	30.414201736	19.125722746	42.32874373	-71.12532246	1	57690.237918	43.9
14679	2022-09-14	16:01:52.891	256.45963994	6155.031359	1663171312.891	0	899	2.2809530064	2.3254806462	478.74697813	490.08831019	2.1153021001	723.38454089	28.689386368	-1.3618349532	30.414201736	19.135135701	42.328745	-71.125325374	1	57691.112179	43.9
14680	2022-09-14	16:01:53.790	256.45965036	6155.031609	1663171313.791	0	899	2.3885934465	2.4362760636	478.74697813	490.34566169	2.1621660345	723.38927172	28.689386368	-1.1963424556	30.414201736	19.159704562	42.328745	-71.125328443	1	57692.066029	43.9
14681	2022-09-14	16:01:54.644	256.45966023	6155.031846	1663171314.644	0	899	2.3886149579	2.4362981912	479.24310891	490.85385797	2.1621743344	723.41517205	28.690380715	-1.1942512492	30.414201736	19.157761479	42.328745	-71.125329804	1	57692.882297	43.9
14682	2022-09-14	16:01:55.576	256.45967103	6155.032105	1663171315.577	0	899	2.2928759093	2.3420213359	479.24642957	491.71682155	2.3181830028	723.40476373	28.691217422	-1.1579577615	30.414201736	19.159135831	42.328745	-71.125332836	1	57693.85084	43.9
14683	2022-09-14	16:01:56.466	256.45968132	6155.032352	1663171316.466	0	899	2.2928759093	2.3420213359	480.75569423	493.26535854	2.3181830028	723.39278184	28.691217422	-1.179947257	30.414201736	19.155487061	42.328745	-71.125334581	1	57694.748497	43.9
14684	2022-09-14	16:01:57.371	256.45969179	6155.032603	1663171317.371	0	899	2.2492992304	2.2931656559	480.75569423	492.13333931	2.113256789	723.40601152	28.691217422	-1.1617089652	30.414201736	19.15843807	42.328743973	-71.125336027	1	57695.6164	43.9
14685	2022-09-14	16:01:58.256	256.45970205	6155.032849	1663171318.257	0	899	2.2492992304	2.2931656559	479.76650522	491.12073998	2.113256789	723.41505563	28.691217422	-1.1832026243	30.414201736	19.157646179	42.328742508	-71.125338318	1	57696.495346	43.9
14686	2022-09-14	16:01:59.125	256.45971211	6155.033091	1663171319.126	0	899	2.2667419007	2.3117186308	479.76650522	491.31936668	2.1493560287	723.41375611	28.691217422	-1.1986167731	30.414201736	19.155601451	42.328741667	-71.125340646	1	57697.387589	43.9
14687	2022-09-14	16:01:59.960	256.45972177	6155.033322	1663171319.961	0	899	2.2667630107	2.3117403418	479.85743745	491.41253554	2.1493645611	723.39030244	28.692245723	-1.2419059134	30.414201736	19.156173403	42.328741284	-71.12534205	1	57698.229783	43.9
14688	2022-09-14	16:02:00.816	256.45973168	6155.03356	1663171320.817	0	899	2.2753292051	2.3209031062	479.8597786	491.52457627	2.1692751971	723.41214454	28.692834854	-1.208716927	30.414201736	19.15172035	42.32874	-71.125343457	1	57699.073964	43.9
14689	2022-09-14	16:02:01.653	256.45974135	6155.033793	1663171321.653	0	899	2.2753292051	2.3209031062	479.67789977	491.33827619	2.1692751971	723.41436687	28.692834854	-1.1896593437	30.414201736	19.151892188	42.32874	-71.125344831	1	57699.898422	43.9
14690	2022-09-14	16:02:02.545	256.45975168	6155.03404	1663171322.545	0	899	2.2758078699	2.3202478233	479.67789977	491.04456061	2.1158977417	723.39834979	28.692834854	-1.1474265476	30.414201736	19.160520314	42.32873864	-71.12534636	1	57700.815926	43.9
14691	2022-09-14	16:02:03.431	256.45976194	6155.034287	1663171323.432	0	899	2.2758078699	2.3202478233	479.9731164	491.34677283	2.1158977417	723.40249007	28.692834854	-1.1425112486	30.414201736	19.161607742	42.328738333	-71.125347869	1	57701.721261	43.9
14692	2022-09-14	16:02:04.336	256.45977242	6155.034538	1663171324.337	0	899	2.2790726332	2.3255221772	479.97530623	491.84843113	2.2065634686	723.39756563	28.693385787	-1.2112607522	30.414201736	19.144670436	42.328738333	-71.125350316	1	57702.594722	43.9
14693	2022-09-14	16:02:05.203	256.45978244	6155.034779	1663171325.203	0	899	2.279097796	2.3255480759	481.83222686	493.75134379	2.2065738534	723.39226123	28.694604874	-1.1897132397	30.414201736	19.130638123	42.328737617	-71.125352383	1	57703.42998	43.9
14694	2022-09-14	16:02:06.007	256.45979176	6155.035002	1663171326.008	0	899	2.2538052025	2.2985847363	481.83222686	493.45033116	2.1521597462	723.38826565	28.694604874	-1.2693928235	30.414201736	19.143860217	42.328736282	-71.125353718	1	57704.230926	43.9
14695	2022-09-14	16:02:06.874	256.45980178	6155.035243	1663171326.874	0	899	2.2538052025	2.2985847363	481.065931	492.66555811	2.1521597462	723.39871681	28.694604874	-1.4059001784	30.414201736	19.124586017	42.328734807	-71.125355193	1	57705.115668	43.9
14696	2022-09-14	16:02:07.790	256.4598124	6155.035497	1663171327.791	0	899	2.2400775309	2.2846854401	481.065931	492.69202317	2.1569541254	723.38703484	28.694604874	-1.4250978674	30.414201736	19.118302061	42.328733204	-71.125356796	1	57706.077314	43.9
14697	2022-09-14	16:02:08.698	256.45982291	6155.03575	1663171328.699	0	899	2.2400775309	2.2846854401	483.45272636	495.13650106	2.1569541254	723.38757405	28.694604874	-1.1682519305	30.414201736	19.15465605	42.328731667	-71.125358333	1	57707	43.9
14698	2022-09-14	16:02:09.591	256.45983323	6155.035998	1663171329.591	0	899	2.2321400955	2.2780351223	483.45520214	495.52054462	2.22566946	723.39387805	28.695223309	-1.2358373143	30.414201736	19.146578113	42.328730283	-71.1253611	1	57707.829926	43.9
14699	2022-09-14	16:02:10.496	256.45984372	6155.036249	1663171330.497	0	899	2.2321646088	2.2780603589	482.72911187	494.77639149	2.2256798792	723.39780573	28.696435928	-1.3996806145	30.414201736	19.124876022	42.328728774	-71.125362893	1	57708.735504	43.9
14700	2022-09-14	16:02:11.378	256.45985392	6155.036494	1663171331.379	0	899	2.2353683677	2.2812634053	482.72911187	494.75886336	2.2225203746	723.39523902	28.696435928	-1.2694683075	30.414201736	19.146842957	42.328727244	-71.125363333	1	57709.653361	43.9
14701	2022-09-14	16:02:12.266	256.45986419	6155.036741	1663171332.266	0	899	2.2353683677	2.2812634053	483.19325304	495.23457108	2.2225203746	723.39692739	28.696435928	-1.4604643228	30.414201736	19.115110574	42.328724836	-71.125364249	1	57710.54931	43.9
14702	2022-09-14	16:02:13.178	256.45987476	6155.036994	1663171333.179	0	899	2.2344978152	2.2807387298	483.19325304	495.33045809	2.2397850076	723.38053844	28.696435928	-1.4631590843	30.414201736	19.108671188	42.32872256	-71.125365	1	57711.463886	43.9
14703	2022-09-14	16:02:14.098	256.45988541	6155.03725	1663171334.099	0	899	2.2344978152	2.2807387298	480.74414131	492.81982776	2.2397850076	723.37130838	28.696435928	-1.5562479488	30.414201736	19.098070675	42.328720354	-71.125365656	1	57712.393788	43.9
14704	2022-09-14	16:02:14.944	256.45989519	6155.037484	1663171334.944	0	899	2.2461634142	2.2918174734	480.74706191	492.60672873	2.20066951	723.3784022	28.697169563	-1.4059432792	30.414201736	19.120464944	42.32871759	-71.125366667	1	57713.223048	43.9
14705	2022-09-14	16:02:15.845	256.45990562	6155.037735	1663171335.846	0	899	2.2461826342	2.2918372539	480.90561043	492.76923286	2.2006775371	723.36769437	28.698114395	-1.2186876591	30.414201736	19.149748543	42.328714177	-71.125365726	1	57714.070513	43.9
14706	2022-09-14	16:02:16.769	256.45991632	6155.037992	1663171336.77	0	899	2.2356560107	2.2809888488	480.90561043	492.74096277	2.195559452	723.38248428	28.698114395	-1.3536211955	30.414201736	19.148374772	42.328702703	-71.125352523	1	57715.054054	43.9
14707	2022-09-14	16:02:17.651	256.45992652	6155.038236	1663171337.651	0	899	2.2356560107	2.2809888488	481.23508095	493.07854173	2.195559452	723.37443249	28.698114395	-1.4091985273	30.414201736	19.149901055	42.328692414	-71.125339294	1	57715.935936	43.9
14708	2022-09-14	16:02:18.542	256.45993683	6155.038484	1663171338.542	0	899	2.2354190234	2.2797999832	481.23508095	492.83005842	2.1505789923	723.37924255	28.698114395	-1.3669549985	30.414201736	19.151856391	42.328682573	-71.125334436	1	57716.779453	43.9
14709	2022-09-14	16:02:19.470	256.45994757	6155.038742	1663171339.47	0	899	2.2354270469	2.2798082352	480.65109263	492.23201752	2.1505822827	723.3831868	28.698510719	-1.4277387273	30.414201736	19.146109095	42.328675057	-71.125327155	1	57717.741453	43.9
14710	2022-09-14	16:02:20.424	256.45995861	6155.039007	1663171340.424	0	899	2.2450630971	2.2897470118	480.65595306	492.26606449	2.155853118	723.38461324	28.699731827	-1.186285461	30.414201736	19.148625885	42.328669766	-71.125317866	1	57718.713427	43.9
14711	2022-09-14	16:02:21.364	256.45996949	6155.039268	1663171341.364	0	899	2.2450630971	2.2897470118	483.56360524	495.2439502	2.155853118	723.38638205	28.699731827	-1.2255215645	30.414201736	19.152965546	42.328665108	-71.125311775	1	57719.64497	43.9
14712	2022-09-14	16:02:22.253	256.45997978	6155.039515	1663171342.253	0	899	2.2432853393	2.289500836	483.56360524	495.65564742	2.229986699	723.38287273	28.699731827	-1.2544852487	30.414201736	19.153490205	42.328660802	-71.125306625	1	57720.50622	43.9
14713	2022-09-14	16:02:23.167	256.45999037	6155.039769	1663171343.168	0	899	2.2432853393	2.289500836	483.25914224	495.34357098	2.229986699	723.39044068	28.699731827	-1.1783196926	30.414201736	19.15656662	42.32865627	-71.125299207	1	57721.412616	43.9
14714	2022-09-14	16:02:24.062	256.46000073	6155.040017	1663171344.063	0	899	2.2530567381	2.2986826915	483.25914224	495.13680283	2.1927462711	723.40065983	28.699731827	-1.4648945347	30.414201736	19.134030096	42.328652804	-71.125289629	1	57722.317476	43.9
14715	2022-09-14	16:02:24.900	256.46001042	6155.04025	1663171344.9	0	899	2.2530741984	2.2987006591	480.364924	492.17148976	2.1927535149	723.39766991	28.700587532	-1.343919938	30.414201736	19.144878261	42.328651219	-71.125280548	1	57723.134269	43.9
14716	2022-09-14	16:02:25.759	256.46002037	6155.040489	1663171345.76	0	899	2.3015203086	2.3496583812	480.36856108	492.56463293	2.2632859481	723.37960189	28.701501846	-1.1747948389	30.414201736	19.156354184	42.328648347	-71.125273367	1	57723.995992	43.9
14717	2022-09-14	16:02:26.648	256.46003066	6155.040736	1663171346.649	0	899	2.3015203086	2.3496583812	480.9924334	493.20434474	2.2632859481	723.39137804	28.701501846	-1.1711622587	30.414201736	19.156740479	42.328646879	-71.12526606	1	57724.872781	43.9
14718	2022-09-14	16:02:27.569	256.46004131	6155.040991	1663171347.569	0	899	2.3882904215	2.4375236466	480.9924334	493.02763838	2.2313356468	723.39911576	28.701501846	-1.1806047886	30.414201736	19.156565824	42.328646667	-71.125235495	1	57725.80468	43.73906409
14719	2022-09-14	16:02:28.464	256.46005168	6155.04124	1663171348.465	0	899	2.3882904215	2.4375236466	481.44454807	493.49106569	2.2313356468	723.41232239	28.701501846	-1.4065792426	30.414201736	19.125766135	42.328649016	-71.125227159	1	57726.704705	43.7
14720	2022-09-14	16:02:29.369	256.46006215	6155.041492	1663171349.37	0	899	2.3826847814	2.430368489	481.44520072	493.13856928	2.1674712488	723.39061692	28.70166555	-1.1996300978	30.414201736	19.156676627	42.328651003	-71.125229675	1	57727.601578	43.7
14721	2022-09-14	16:02:30.244	256.46007228	6155.041735	1663171350.245	0	899	2.3827168107	2.430401438	480.52570691	492.19681125	2.1674836685	723.40672858	28.703149796	-1.2157557011	30.414201736	19.154405594	42.328651667	-71.125231667	1	57728.503205	43.7
14722	2022-09-14	16:02:31.105	256.46008225	6155.041974	1663171351.106	0	899	2.3043644725	2.3527540454	480.52570691	492.77458573	2.2721171224	723.39925157	28.703149796	-1.1875574068	30.414201736	19.155705319	42.328651667	-71.125229714	1	57729.390533	43.7
14723	2022-09-14	16:02:31.992	256.4600925	6155.04222	1663171351.992	0	899	2.3043644725	2.3527540454	483.60482663	495.932194	2.2721171224	723.40421603	28.703149796	-1.3467441079	30.414201736	19.150530266	42.328651239	-71.125226239	1	57730.256459	43.7
14724	2022-09-14	16:02:32.904	256.46010307	6155.042474	1663171352.905	0	899	2.254185666	2.2995314104	483.60482663	495.41173677	2.1784753217	723.41297397	28.703149796	-1.2818966543	30.414201736	19.148625683	42.328649773	-71.125225	1	57731.136273	43.7
14725	2022-09-14	16:02:33.799	256.46011343	6155.042722	1663171353.8	0	899	2.254185666	2.2995314104	482.18652278	493.95880591	2.1784753217	723.40697191	28.703149796	-1.1881825687	30.414201736	19.150085449	42.328648277	-71.125224944	1	57732.033571	43.7
14726	2022-09-14	16:02:34.647	256.46012323	6155.042958	1663171354.647	0	899	2.2588727449	2.3047434674	482.18783327	494.07220386	2.1987124853	723.39238491	28.703478011	-1.2307818078	30.414201736	19.142739858	42.328646841	-71.125223508	1	57732.895219	43.7
14727	2022-09-14	16:02:35.542	256.46013359	6155.043206	1663171355.542	0	899	2.25890224	2.304773822	481.25962315	493.12118401	2.1987247239	723.3965543	28.704919815	-1.3345205042	30.414201736	19.136283003	42.32864528	-71.125221947	1	57733.831933	43.7
14728	2022-09-14	16:02:36.477	256.46014442	6155.043466	1663171356.478	0	899	2.2425918317	2.2892228083	481.25962315	493.40648455	2.2503076744	723.3970151	28.704919815	-1.1843882807	30.414201736	19.160284169	42.32864256	-71.125220447	1	57734.732075	43.7
14729	2022-09-14	16:02:37.404	256.46015515	6155.043724	1663171357.405	0	899	2.2425918317	2.2892228083	480.45817225	492.58480525	2.2503076744	723.38361242	28.704919815	-1.1425112486	30.414201736	19.161607742	42.328640541	-71.125218874	1	57735.67542	43.7
14730	2022-09-14	16:02:38.290	256.46016541	6155.04397	1663171358.291	0	899	2.2740804023	2.3217564484	480.45817225	492.68534338	2.2685012647	723.36880392	28.704919815	-1.1764225565	30.414201736	19.155469945	42.32864	-71.12521737	1	57736.578156	43.7
14731	2022-09-14	16:02:39.150	256.46017535	6155.044208	1663171359.15	0	899	2.2740804023	2.3217564484	480.91271536	493.15145415	2.2685012647	723.38091879	28.704919815	-1.1763147313	30.414201736	19.158231369	42.328639291	-71.125215958	1	57737.425243	43.7
14732	2022-09-14	16:02:40.042	256.46018568	6155.044456	1663171360.043	0	899	2.2715921387	2.3169556496	480.91907851	492.57465551	2.1629396071	723.38729555	28.706517643	-1.1779531943	30.414201736	19.157291943	42.328638333	-71.125215	1	57738.311272	43.7
14733	2022-09-14	16:02:40.948	256.46019617	6155.044708	1663171360.949	0	899	2.2715963088	2.3169599392	480.78028023	492.43250265	2.1629412998	723.39010398	28.706720352	-1.1772201977	30.414201736	19.127006417	42.328638333	-71.1252146	1	57739.24024	43.7
14734	2022-09-14	16:02:41.809	256.46020612	6155.044947	1663171361.809	0	899	2.3034029549	2.3484503512	480.78028023	492.19050822	2.1190624996	723.40378394	28.706720352	-1.1877837789	30.414201736	19.126188177	42.328638333	-71.125213499	1	57740.099606	43.7
14735	2022-09-14	16:02:42.714	256.46021661	6155.045199	1663171362.715	0	899	2.3034029549	2.3484503512	480.29439324	491.69308981	2.1190624996	723.39764	28.706720352	-1.1925913064	30.414201736	19.155669547	42.328638333	-71.125214988	1	57740.993097	43.7
14736	2022-09-14	16:02:43.630	256.4602272	6155.045453	1663171363.63	0	899	2.3484206686	2.3942974288	480.29439324	491.68036988	2.1167525747	723.38862216	28.706720352	-1.1841080907	30.414201736	19.157484901	42.328639804	-71.125215	1	57741.88241	43.7
14737	2022-09-14	16:02:44.556	256.46023793	6155.04571	1663171364.557	0	899	2.3484242793	2.3943011407	480.01492766	491.39428685	2.116753962	723.38884043	28.706890119	-1.1798071845	30.414201736	19.159302617	42.328641325	-71.125215	1	57742.794872	43.7
14738	2022-09-14	16:02:45.430	256.46024804	6155.045953	1663171365.431	0	899	2.2844386165	2.329238798	480.02104601	491.44491949	2.1248154362	723.39782715	28.708429337	-1.1490218639	30.414201736	19.161247253	42.328643962	-71.125216148	1	57743.688728	43.7
14739	2022-09-14	16:02:46.269	256.46025774	6155.046186	1663171366.269	0	899	2.2844386165	2.329238798	480.40412028	491.83711043	2.1248154362	723.40001471	28.708429337	-1.1906078825	30.414201736	19.154551778	42.328651845	-71.125222656	1	57744.513384	43.7
14740	2022-09-14	16:02:47.232	256.46026889	6155.046453	1663171367.232	0	899	2.2594983106	2.3052646623	480.40412028	492.2141885	2.1932137276	723.39312946	28.708429337	-1.1441389322	30.414201736	19.161247253	42.328665157	-71.125231366	1	57745.45491	43.7
14741	2022-09-14	16:02:48.101	256.46027896	6155.046695	1663171368.102	0	899	2.2594983106	2.3052646623	479.95539141	491.75442824	2.1932137276	723.38023043	28.708429337	-1.1771123701	30.414201736	19.157442093	42.32867665	-71.125236105	1	57746.331638	43.733163784
14742	2022-09-14	16:02:48.950	256.46028877	6155.046931	1663171368.95	0	899	2.2645882338	2.3088735169	479.95539141	491.34526314	2.118920866	723.40838098	28.708429337	-1.1683812702	30.414201736	19.159034944	42.328685007	-71.125238333	1	57747.200841	43.8
14743	2022-09-14	16:02:49.845	256.46029914	6155.047179	1663171369.846	0	899	2.2646167919	2.3089028762	480.55771413	491.96194241	2.1189322572	723.39478833	28.709821827	-1.1775004248	30.414201736	19.156338281	42.328692801	-71.125238106	1	57748.136136	43.8
14744	2022-09-14	16:02:50.740	256.4603095	6155.047428	1663171370.741	0	899	2.282471252	2.3287448976	480.55860927	492.383247	2.1951654279	723.40863643	28.710046768	-1.1780178034	30.414201736	19.154700071	42.328700316	-71.125236824	1	57749.031558	43.8
14745	2022-09-14	16:02:51.657	256.46032012	6155.047683	1663171371.658	0	899	2.282471252	2.3287448976	479.8292358	491.63592654	2.1951654279	723.40488823	28.710046768	-1.1891957869	30.414201736	19.153281104	42.328709359	-71.125241346	1	57749.935897	43.8
14746	2022-09-14	16:02:52.561	256.46033057	6155.047934	1663171372.561	0	899	2.288202795	2.3362769122	479.8292358	492.06647804	2.2732251667	723.3823416	28.710046768	-1.2373571183	30.414201736	19.155407634	42.328718264	-71.125249931	1	57750.82643	43.8
14747	2022-09-14	16:02:53.483	256.46034124	6155.04819	1663171373.483	0	899	2.288202795	2.3362769122	479.06980281	491.28767699	2.2732251667	723.39508865	28.710046768	-1.1608465942	30.414201736	19.16024563	42.328724833	-71.125260125	1	57751.724976	43.87249757
14748	2022-09-14	16:02:54.348	256.46035126	6155.04843	1663171374.349	0	899	2.3019400078	2.3477264565	479.06980281	490.63411985	2.154492172	723.3894043	28.710046768	-1.1913409233	30.414201736	19.155845642	42.328729678	-71.125264337	1	57752.602273	43.9
14749	2022-09-14	16:02:55.269	256.46036192	6155.048686	1663171375.27	0	899	2.3019725427	2.3477599198	478.48135945	490.03154326	2.1545051531	723.39767759	28.711607409	-1.5093909384	30.414201736	19.110973484	42.328734271	-71.125262396	1	57753.520894	43.9
14750	2022-09-14	16:02:56.137	256.46037196	6155.048927	1663171376.137	0	899	2.3203106638	2.3665691713	478.4817054	490.05863073	2.159374001	723.40669948	28.711694717	-1.188085556	30.414201736	19.155845642	42.328736667	-71.125256777	1	57754.386763	43.9
14751	2022-09-14	16:02:57.012	256.46038208	6155.04917	1663171377.012	0	899	2.3203106638	2.3665691713	479.02479203	490.61485742	2.159374001	723.39197707	28.711694717	-1.18349366	30.414201736	19.156184645	42.328737137	-71.125250255	1	57755.282282	43.9
14752	2022-09-14	16:02:57.948	256.46039293	6155.04943	1663171377.949	0	899	2.3623342963	2.4108852569	479.02479203	490.97437891	2.2247270728	723.41414738	28.711694717	-1.1815749407	30.414201736	19.15656662	42.32873937	-71.125244939	1	57756.207352	43.9
14753	2022-09-14	16:02:58.811	256.46040291	6155.04967	1663171378.811	0	899	2.3623342963	2.4108852569	480.53582876	492.52310944	2.2247270728	723.41861912	28.711694717	-1.1845176449	30.414201736	19.156380407	42.328743562	-71.125238295	1	57757.022826	43.9
14754	2022-09-14	16:02:59.683	256.460413	6155.049912	1663171379.683	0	899	2.3783051523	2.4260767327	480.54021332	492.25482329	2.1753068694	723.41921896	28.712796584	-1.1868890761	30.414201736	19.138585046	42.32875304	-71.125236716	1	57757.970652	43.9
14755	2022-09-14	16:03:00.588	256.46042348	6155.050164	1663171380.589	0	899	2.3783195437	2.4260915389	480.54122784	492.2558935	2.1753124807	723.41990732	28.713464737	-1.182717553	30.414201736	19.136488997	42.328760557	-71.125235222	1	57758.866864	43.9
14756	2022-09-14	16:03:01.494	256.46043397	6155.050415	1663171381.495	0	899	2.360419826	2.4076318402	480.54122784	492.2061615	2.1662965356	723.41076175	28.713464737	-1.1821785739	30.414201736	19.153568558	42.328767905	-71.125235	1	57759.748544	43.9
14757	2022-09-14	16:03:02.430	256.46044479	6155.050675	1663171382.43	0	899	2.360419826	2.4076318402	480.61216742	492.2788231	2.1662965356	723.41594489	28.713464737	-1.188085556	30.414201736	19.127758026	42.328771185	-71.125231446	1	57760.710831	43.9
14758	2022-09-14	16:03:03.369	256.46045567	6155.050936	1663171383.37	0	899	2.3555611139	2.4021564554	480.61216742	492.14965294	2.1428741398	723.43524412	28.713464737	-1.180087463	30.414201736	19.152548291	42.328771667	-71.125226721	1	57761.655819	43.9
14759	2022-09-14	16:03:04.302	256.46046647	6155.051195	1663171384.303	0	899	2.3555611139	2.4021564554	481.55573241	493.11586898	2.1428741398	723.42252133	28.713464737	-1.2238940001	30.414201736	19.156927109	42.328767706	-71.125215098	1	57762.5941	43.9
14760	2022-09-14	16:03:05.174	256.46047656	6155.051437	1663171385.175	0	899	2.3311494042	2.3793307002	481.56215161	493.64334204	2.2370676835	723.42743688	28.715074489	-1.3344882277	30.414201736	19.140829592	42.328761228	-71.125201544	1	57763.452632	43.9
14761	2022-09-14	16:03:06.058	256.46048678	6155.051683	1663171386.058	0	899	2.331153432	2.3793348474	480.55191824	492.60777354	2.2370693312	723.41598127	28.715265274	-1.2184396895	30.414201736	19.152629638	42.32875415	-71.125185785	1	57764.301942	43.930194175
14762	2022-09-14	16:03:06.911	256.46049666	6155.05192	1663171386.911	0	899	2.3505868	2.3993981074	480.55191824	492.66465592	2.247364846	723.41648572	28.715265274	-1.1408835649	30.414201736	19.160528183	42.328748102	-71.1251651	1	57765.138573	44
14763	2022-09-14	16:03:07.770	256.46050661	6155.052159	1663171387.771	0	899	2.3505868	2.3993981074	480.01986259	492.11918934	2.247364846	723.42688029	28.715265274	-1.1632503476	30.414201736	19.161517882	42.32874671	-71.125144432	1	57766.026214	44
14764	2022-09-14	16:03:08.680	256.46051713	6155.052411	1663171388.68	0	899	2.377823699	2.4260168562	480.01986259	491.82789394	2.1945577774	723.41851564	28.715265274	-1.1486123106	30.414201736	19.157688217	42.328748181	-71.125125311	1	57766.908738	44
14765	2022-09-14	16:03:09.520	256.46052686	6155.052645	1663171389.521	0	899	2.377823699	2.4260168562	480.99321824	492.82519321	2.1945577774	723.42219432	28.715265274	-1.1457666159	30.414201736	19.157287598	42.328750869	-71.125108119	1	57767.760692	44
14766	2022-09-14	16:03:10.421	256.46053728	6155.052895	1663171390.421	0	899	2.3243743077	2.3712814552	480.99846579	492.77944194	2.1853015465	723.42037257	28.716582785	-1.2039524972	30.414201736	19.15585816	42.328751667	-71.125089363	1	57768.698529	44
14767	2022-09-14	16:03:11.369	256.46054826	6155.053158	1663171391.37	0	899	2.3243806211	2.3712879513	480.94410838	492.72376713	2.1853040768	723.3954104	28.716882706	-1.1425112486	30.414201736	19.161607742	42.328751667	-71.125071364	1	57769.65286	44
14768	2022-09-14	16:03:12.259	256.46055856	6155.053406	1663171392.26	0	899	2.2807352016	2.3275247718	480.94410838	492.91988988	2.220803835	723.39903815	28.716882706	-1.4745095147	30.414201736	19.126216699	42.328752579	-71.125055878	1	57770.547304	44
14769	2022-09-14	16:03:13.178	256.4605692	6155.053661	1663171393.179	0	899	2.2807352016	2.3275247718	481.13113535	493.11157393	2.220803835	723.39258944	28.716882706	-1.2514239668	30.414201736	19.146459289	42.328754112	-71.125043659	1	57771.467456	44
14770	2022-09-14	16:03:14.108	256.46057997	6155.053919	1663171394.109	0	899	2.2569642911	2.3040379908	481.13113535	493.31214482	2.2570654417	723.40534013	28.716882706	-1.1425112486	30.414201736	19.156927109	42.328756866	-71.125035223	1	57772.373206	44
14771	2022-09-14	16:03:15.006	256.46059035	6155.054168	1663171395.006	0	899	2.2569944295	2.3040690313	479.26066744	491.39439227	2.2570782908	723.39907938	28.71835725	-1.1673464941	30.414201736	19.160589218	42.328762118	-71.125028729	1	57773.254202	44
14772	2022-09-14	16:03:15.848	256.46060009	6155.054402	1663171395.848	0	899	2.2542268354	2.3018252272	479.26171897	491.54620698	2.2844170317	723.40349938	28.718622208	-1.1956417703	30.414201736	19.157572588	42.328768947	-71.125024591	1	57774.122677	44
14773	2022-09-14	16:03:16.693	256.46060987	6155.054637	1663171396.693	0	899	2.2542268354	2.3018252272	480.75121116	493.07387799	2.2844170317	723.40380496	28.718622208	-1.2255215645	30.414201736	19.152965546	42.328772873	-71.125021973	1	57774.907993	44
14774	2022-09-14	16:03:17.631	256.46062073	6155.054898	1663171397.631	0	899	2.2592270288	2.3049428678	480.75121116	492.55813613	2.1910989171	723.39730249	28.718622208	-1.3412036027	30.414201736	19.127915427	42.328774853	-71.125017107	1	57775.911957	44
14775	2022-09-14	16:03:18.609	256.46063206	6155.055169	1663171398.61	0	899	2.2592270288	2.3049428678	480.68284342	492.48808933	2.1910989171	723.40446583	28.718622208	-1.3730883346	30.414201736	19.118413824	42.328777996	-71.125015169	1	57776.898899	44
14776	2022-09-14	16:03:19.522	256.46064262	6155.055423	1663171399.522	0	899	2.2656861271	2.3110053718	480.68327782	492.35218965	2.1663925951	723.39541202	28.718731343	-1.1840541465	30.414201736	19.155678781	42.328778333	-71.125015	1	57777.764373	44
14777	2022-09-14	16:03:20.461	256.4606535	6155.055684	1663171400.462	0	899	2.2657177005	2.3110378514	479.53865067	491.17984674	2.1664054655	723.40425767	28.720270157	-1.2065933516	30.414201736	19.145656219	42.328781901	-71.125016189	1	57778.713547	44.071354705
14778	2022-09-14	16:03:21.361	256.4606639	6155.055934	1663171401.361	0	899	2.2715877327	2.3185164699	479.53865067	491.56354099	2.2360635262	723.39548639	28.720270157	-1.1798502452	30.414201736	19.129627341	42.328786549	-71.125015595	1	57779.643226	44.035677353
14779	2022-09-14	16:03:22.197	256.46067359	6155.056166	1663171402.198	0	899	2.2715877327	2.3185164699	481.56309986	493.63875517	2.2360635262	723.39766344	28.720270157	-1.1750643253	30.414201736	19.15080452	42.328789879	-71.125007271	1	57780.463713	44
14780	2022-09-14	16:03:23.099	256.46068403	6155.056417	1663171403.1	0	899	2.289539278	2.3358872824	481.56309986	493.39478178	2.1919700297	723.40629082	28.720270157	-1.3647668251	30.414201736	19.143314197	42.328793416	-71.124996001	1	57781.34979	44
14781	2022-09-14	16:03:24.020	256.46069469	6155.056672	1663171404.021	0	899	2.289539278	2.3358872824	480.51924197	492.325277	2.1919700297	723.41607423	28.720270157	-1.5136163235	30.414201736	19.108671188	42.328797675	-71.124991162	1	57782.302605	43.969739479
14782	2022-09-14	16:03:24.901	256.46070487	6155.056917	1663171404.901	0	899	2.3973500126	2.445448838	480.52385961	492.2245624	2.1728579946	723.43375341	28.721430633	-1.2969874744	30.414201736	19.141253313	42.328800922	-71.124989078	1	57783.184369	43.9
14783	2022-09-14	16:03:25.782	256.46071508	6155.057162	1663171405.783	0	899	2.3973632466	2.445462453	481.38552085	493.10723325	2.172863108	723.42828248	28.722040176	-1.3222861937	30.414201736	19.13209588	42.328805113	-71.12498466	1	57784.068068	43.906806807
14784	2022-09-14	16:03:26.704	256.46072575	6155.057418	1663171406.705	0	899	2.3184683277	2.3654482321	481.38552085	493.22455146	2.1940884693	723.43258647	28.722040176	-1.5577678365	30.414201736	19.090342301	42.328806652	-71.124980045	1	57784.990991	43.999099099
14785	2022-09-14	16:03:27.611	256.46073624	6155.05767	1663171407.611	0	899	2.3184683277	2.3654482321	480.37988143	492.1941797	2.1940884693	723.43227725	28.722040176	-1.3415593169	30.414201736	19.148803711	42.328806667	-71.124974278	1	57785.858373	44
14786	2022-09-14	16:03:28.575	256.46074741	6155.057938	1663171408.576	0	899	2.2754613895	2.3218357343	480.37988143	492.26260287	2.2064889177	723.42761796	28.722040176	-1.2426066178	30.414201736	19.13976812	42.328806667	-71.124970605	1	57786.818637	44
14787	2022-09-14	16:03:29.500	256.4607581	6155.058194	1663171409.5	0	899	2.2754613895	2.3218357343	481.67242406	493.58711795	2.2064889177	723.4301584	28.722040176	-1.2173833847	30.414201736	19.137121201	42.328802764	-71.124968699	1	57787.780462	44
14788	2022-09-14	16:03:30.394	256.46076845	6155.058443	1663171410.394	0	899	2.2699443544	2.3160787545	481.67799898	493.55985145	2.2005285576	723.45639139	28.723437922	-1.2715809977	30.414201736	19.153282886	42.328801667	-71.124967189	1	57788.686373	44
14789	2022-09-14	16:03:31.266	256.46077854	6155.058685	1663171411.266	0	899	2.269948243	2.3160827565	480.63612014	492.49228081	2.2005301647	723.45475395	28.72362709	-1.2190109491	30.414201736	19.159807205	42.328797213	-71.124970229	1	57789.534417	44
14790	2022-09-14	16:03:32.144	256.46078872	6155.058929	1663171412.145	0	899	2.270217358	2.3175013575	480.63612014	492.78753066	2.2539779408	723.45570141	28.72362709	-1.2913715074	30.414201736	19.12288854	42.328790112	-71.124974622	1	57790.386588	44
14791	2022-09-14	16:03:33.022	256.46079887	6155.059173	1663171413.022	0	899	2.270217358	2.3175013575	481.47850566	493.65121332	2.2539779408	723.43801334	28.72362709	-1.2690802299	30.414201736	19.136886875	42.328782871	-71.124975389	1	57791.255511	44
14792	2022-09-14	16:03:33.892	256.46080895	6155.059415	1663171413.893	0	899	2.2784004545	2.3241636075	481.47850566	493.21555096	2.1752275632	723.44843459	28.72362709	-1.1927745271	30.414201736	19.155273286	42.32877577	-71.124973459	1	57792.134454	44
14793	2022-09-14	16:03:34.723	256.46081856	6155.059646	1663171414.724	0	899	2.2784166674	2.3241802877	481.53977676	493.27835215	2.1752341621	723.4597653	28.724412868	-1.1870831377	30.414201736	19.157734599	42.328769943	-71.124985011	1	57793.006803	44
14794	2022-09-14	16:03:35.637	256.46082913	6155.059899	1663171415.637	0	899	2.2582993823	2.3017314339	481.54321455	492.78104476	2.0845444018	723.44155823	28.72527504	-1.2123602787	30.414201736	19.159807205	42.328762549	-71.12498649	1	57793.894072	44
14795	2022-09-14	16:03:36.551	256.46083971	6155.060153	1663171416.551	0	899	2.2582993823	2.3017314339	480.23571701	491.443034	2.0845444018	723.42219271	28.72527504	-1.2727235556	30.414201736	19.159807205	42.328761667	-71.124985279	1	57794.832472	44
14796	2022-09-14	16:03:37.440	256.46085	6155.0604	1663171417.44	0	899	2.2377553505	2.2827221948	480.23571701	491.94771733	2.1761799452	723.44189817	28.72527504	-1.2113685505	30.414201736	19.154946725	42.328760525	-71.124983858	1	57795.685203	44
14797	2022-09-14	16:03:38.269	256.46085961	6155.060631	1663171418.27	0	899	2.2377553505	2.2827221948	481.76942657	493.51883103	2.1761799452	723.44063219	28.72527504	-1.1640049622	30.414201736	19.157770991	42.328759159	-71.124981651	1	57796.504578	44
14798	2022-09-14	16:03:39.108	256.46086931	6155.060863	1663171419.108	0	899	2.2520042143	2.2979043812	481.76942657	493.6875327	2.20667191	723.44247538	28.72527504	-1.1522772312	30.414201736	19.160528183	42.328757719	-71.12498	1	57797.368697	44
14799	2022-09-14	16:03:39.963	256.46087921	6155.061101	1663171419.964	0	899	2.2520201897	2.2979208239	482.23148255	494.16105609	2.2066785838	723.45560278	28.726058392	-1.1896593602	30.414201736	19.156311654	42.32875626	-71.124979593	1	57798.244019	44
14800	2022-09-14	16:03:40.805	256.46088895	6155.061335	1663171420.805	0	899	2.2632240762	2.3081173994	482.23530043	493.8440779	2.1487174666	723.45247867	28.727014542	-1.1718521852	30.414201736	19.158564827	42.328754911	-71.124978244	1	57799.053628	44
14801	2022-09-14	16:03:41.720	256.46089954	6155.061589	1663171421.72	0	899	2.2632240762	2.3081173994	483.03380126	494.66180092	2.1487174666	723.44403036	28.727014542	-1.2528683942	30.414201736	19.137089609	42.328753308	-71.124976642	1	57800.015015	44
14802	2022-09-14	16:03:42.663	256.46091045	6155.061851	1663171422.663	0	899	2.2676781926	2.3142876786	483.03380126	495.08441032	2.2249098801	723.42621456	28.727014542	-1.3297022786	30.414201736	19.120321969	42.328751735	-71.124975068	1	57800.958959	44
14803	2022-09-14	16:03:43.568	256.46092093	6155.062102	1663171423.568	0	899	2.2676781926	2.3142876786	481.83963758	493.86045494	2.2249098801	723.42982331	28.727014542	-1.184830308	30.414201736	19.155845642	42.328750289	-71.124973622	1	57801.826794	44
14804	2022-09-14	16:03:44.476	256.46093144	6155.062354	1663171424.476	0	899	2.2899585031	2.3368890952	481.84215347	493.82793511	2.2185712757	723.43169115	28.727645104	-1.1839679748	30.414201736	19.156519075	42.328748747	-71.124973333	1	57802.75181	44
14805	2022-09-14	16:03:45.374	256.46094183	6155.062604	1663171425.374	0	899	2.2899833984	2.3369147227	482.92103018	494.93370585	2.2185815585	723.41778241	28.728845596	-1.1392560005	30.414201736	19.161968231	42.328747236	-71.124973333	1	57803.658659	44
14806	2022-09-14	16:03:46.250	256.46095197	6155.062847	1663171426.25	0	899	2.2528574834	2.297839733	482.92103018	494.62326347	2.162603449	723.41554917	28.728845596	-1.489363263	30.414201736	19.129463537	42.328745787	-71.124973333	1	57804.527613	44
14807	2022-09-14	16:03:47.128	256.46096214	6155.063091	1663171427.129	0	899	2.2528574834	2.297839733	482.29987208	493.98705336	2.162603449	723.4104489	28.728845596	-1.3141371651	30.414201736	19.134080558	42.328744311	-71.124973333	1	57805.41365	44
14808	2022-09-14	16:03:48.049	256.4609728	6155.063347	1663171428.05	0	899	2.2565233136	2.3023749155	482.29987208	494.19445206	2.2000569501	723.41598086	28.728845596	-1.2486429617	30.414201736	19.155447789	42.328742777	-71.124973889	1	57806.333648	44
14809	2022-09-14	16:03:48.937	256.46098308	6155.063594	1663171428.938	0	899	2.2565233136	2.3023749155	482.05361728	493.94212406	2.2000569501	723.42372344	28.728845596	-1.1897024903	30.414201736	19.156812516	42.328741667	-71.124975322	1	57807.193376	44
14810	2022-09-14	16:03:49.796	256.46099302	6155.063832	1663171429.797	0	899	2.2710177317	2.3171949887	482.05619874	493.95282454	2.2015117434	723.42059326	28.729492326	-1.1941866101	30.414201736	19.157079899	42.328741496	-71.124977009	1	57808.102564	44
14811	2022-09-14	16:03:50.707	256.46100355	6155.064085	1663171430.707	0	899	2.271035812	2.3172135967	479.79782649	491.6387593	2.2015192158	723.43323279	28.730371475	-1.237637403	30.414201736	19.153901106	42.32874	-71.12498	1	57809	44
14812	2022-09-14	16:03:51.584	256.4610137	6155.064329	1663171431.584	0	899	2.2866443331	2.332818209	479.79782649	491.55659216	2.1866077797	723.43560346	28.730371475	-1.3899793341	30.414201736	19.128366155	42.32874	-71.124981488	1	57809.893075	44
14813	2022-09-14	16:03:52.519	256.46102453	6155.064589	1663171432.519	0	899	2.2866443331	2.332818209	481.65607464	493.46038179	2.1866077797	723.43991958	28.730371475	-1.1827391268	30.414201736	19.152795627	42.328738716	-71.124984236	1	57810.770659	44
14814	2022-09-14	16:03:53.493	256.4610358	6155.064859	1663171433.493	0	899	2.2966937038	2.3430810011	481.65607464	493.46306462	2.1870928518	723.43651818	28.730371475	-1.1776190341	30.414201736	19.152867665	42.328737119	-71.124987428	1	57811.728457	44
14815	2022-09-14	16:03:54.413	256.46104645	6155.065115	1663171434.413	0	899	2.2967052044	2.343092835	481.67307771	493.48051031	2.187097521	723.43830316	28.730924429	-1.1793544735	30.414201736	19.154470747	42.328735584	-71.124989416	1	57812.64965	44
14816	2022-09-14	16:03:55.299	256.46105671	6155.065361	1663171435.3	0	899	2.2621486737	2.3085539731	481.67781018	493.67109145	2.2206647601	723.43963017	28.732110977	-1.1815749407	30.414201736	19.156927109	42.328725589	-71.125002234	1	57813.564669	44
14817	2022-09-14	16:03:56.125	256.46106627	6155.065591	1663171436.126	0	899	2.2621486737	2.3085539731	480.56776472	492.533407	2.2206647601	723.43547331	28.732110977	-1.2180192668	30.414201736	19.151317647	42.328712419	-71.125018238	1	57814.394258	44
14818	2022-09-14	16:03:57.019	256.46107661	6155.065839	1663171437.019	0	899	2.2633858636	2.3093038867	480.56776472	492.40072917	2.1966332367	723.4256228	28.732110977	-1.2180516562	30.414201736	19.151377482	42.328698704	-71.125033426	1	57815.277778	44
14819	2022-09-14	16:03:57.931	256.46108718	6155.066092	1663171437.932	0	899	2.2633858636	2.3093038867	482.71156294	494.59731388	2.1966332367	723.43484356	28.732110977	-1.2365271524	30.414201736	19.152555617	42.328681603	-71.12504956	1	57816.217033	44
14820	2022-09-14	16:03:58.842	256.46109771	6155.066345	1663171438.842	0	899	2.2509341031	2.2969559011	482.71156294	494.69047142	2.2134329973	723.43336739	28.732110977	-1.4349823282	30.414201736	19.131871583	42.328662118	-71.125060203	1	57817.060773	44
14821	2022-09-14	16:03:59.703	256.46110767	6155.066584	1663171439.703	0	899	2.250944781	2.2969668924	483.59763654	495.5985586	2.2134374739	723.43379949	28.732634829	-1.4226294353	30.414201736	19.129238495	42.328643098	-71.125063442	1	57818.010848	44
14822	2022-09-14	16:04:00.588	256.46111793	6155.06683	1663171440.589	0	899	2.2388444833	2.28337312	483.60213761	495.27511926	2.1543584753	723.43621705	28.733758926	-1.2233550399	30.414201736	19.148715051	42.328624167	-71.125072179	1	57818.884615	44
14823	2022-09-14	16:04:01.460	256.46112801	6155.067072	1663171441.46	0	899	2.2388444833	2.28337312	484.18910531	495.87625494	2.1543584753	723.43731689	28.733758926	-1.1783196926	30.414201736	19.149364471	42.328605314	-71.125080881	1	57819.754755	44
14824	2022-09-14	16:04:02.306	256.46113781	6155.067307	1663171442.307	0	899	2.2398334185	2.285068794	484.18910531	496.05726863	2.1869274431	723.43600969	28.733758926	-1.1779316427	30.414201736	19.149686422	42.328590535	-71.125085226	1	57820.567925	44
14825	2022-09-14	16:04:03.240	256.46114862	6155.067567	1663171443.241	0	899	2.2398334185	2.285068794	484.95003807	496.83685293	2.1869274431	723.42111792	28.733758926	-1.1718090773	30.414201736	19.154766083	42.328581667	-71.125095	1	57821.5	44
14826	2022-09-14	16:04:04.088	256.46115843	6155.067802	1663171444.088	0	899	2.2483965175	2.2944822781	484.95003807	497.01495355	2.2188988577	723.42062075	28.733758926	-1.3873061336	30.414201736	19.132329473	42.328576503	-71.12510683	1	57822.34967	44
14827	2022-09-14	16:04:04.976	256.46116872	6155.068049	1663171444.977	0	899	2.248430692	2.2945174578	484.20291699	496.2493251	2.2189132369	723.43898667	28.735437393	-1.1734366417	30.414201736	19.161247253	42.328567874	-71.125114042	1	57823.212607	44
14828	2022-09-14	16:04:05.913	256.46117955	6155.068309	1663171445.913	0	899	2.2572783086	2.3033161406	484.20291699	496.18911145	2.2080899824	723.44249842	28.735437393	-1.1849703899	30.414201736	19.126798567	42.328558006	-71.125117331	1	57824.199399	44
14829	2022-09-14	16:04:06.811	256.46118994	6155.068559	1663171446.811	0	899	2.2572783086	2.3033161406	484.52635641	496.52055744	2.2080899824	723.45206921	28.735437393	-1.1728977194	30.414201736	19.131807289	42.328549174	-71.12512033	1	57825.099099	44
14830	2022-09-14	16:04:07.687	256.46120009	6155.068802	1663171447.688	0	899	2.280854212	2.326646844	484.52635641	496.33257151	2.1743056431	723.44355824	28.735437393	-1.1824049065	30.414201736	19.154248168	42.328541859	-71.125123257	1	57825.976977	44
14831	2022-09-14	16:04:08.519	256.46120972	6155.069033	1663171448.52	0	899	2.280854212	2.326646844	482.46425525	494.22022414	2.1743056431	723.4418529	28.735437393	-1.1880531887	30.414201736	19.152244568	42.328532055	-71.125128826	1	57826.823829	44
14832	2022-09-14	16:04:09.362	256.46121948	6155.069267	1663171449.363	0	899	2.3032515452	2.3497237373	482.46429804	494.27895876	2.1849012318	723.44846571	28.735448105	-1.1799580364	30.414201736	19.152230269	42.328523779	-71.125136221	1	57827.622098	44
14833	2022-09-14	16:04:10.229	256.4612295	6155.069508	1663171450.229	0	899	2.3032850576	2.34975822	480.8153937	492.58975063	2.1849147855	723.47656533	28.737054825	-1.1815749407	30.414201736	19.150085449	42.328516228	-71.125144527	1	57828.452663	44
14834	2022-09-14	16:04:11.111	256.46123972	6155.069753	1663171451.112	0	899	2.289283319	2.3355585715	480.8153937	492.61140759	2.1888373389	723.47232318	28.737054825	-1.1910821831	30.414201736	19.145643929	42.328507507	-71.125153565	1	57829.356522	44
14835	2022-09-14	16:04:12.039	256.46125045	6155.070011	1663171452.039	0	899	2.289283319	2.3355585715	483.04877287	494.89957904	2.1888373389	723.46647311	28.737054825	-1.1780932889	30.414201736	19.147668396	42.328495595	-71.125162753	1	57830.330375	44
14836	2022-09-14	16:04:12.937	256.46126086	6155.070261	1663171452.938	0	899	2.2680424356	2.3149763168	483.04877287	495.18203482	2.2397284775	723.4630612	28.737054825	-1.1490218639	30.414201736	19.154766083	42.328484531	-71.125169757	1	57831.213592	44
14837	2022-09-14	16:04:13.786	256.46127068	6155.070496	1663171453.787	0	899	2.2680424356	2.3149763168	482.63484879	494.75771377	2.2397284775	723.46517479	28.737054825	-1.1610945282	30.414201736	19.155567523	42.328476346	-71.125175256	1	57832.038462	44
14838	2022-09-14	16:04:14.655	256.46128074	6155.070738	1663171454.656	0	899	2.2729993835	2.3196932322	482.63533339	494.66952859	2.223742881	723.46331828	28.737176087	-1.1802814409	30.414201736	19.156927109	42.328469204	-71.12518097	1	57832.895464	44
14839	2022-09-14	16:04:15.539	256.46129096	6155.070983	1663171455.539	0	899	2.2730345768	2.319729463	484.51900256	496.60024755	2.2237575605	723.47025971	28.73888588	-1.2983348733	30.414201736	19.14032878	42.328456477	-71.125186936	1	57833.790437	44
14840	2022-09-14	16:04:16.413	256.46130108	6155.071226	1663171456.413	0	899	2.2578198294	2.302705011	484.51900256	496.20866035	2.1533773258	723.46864248	28.73888588	-1.4885009298	30.414201736	19.115149807	42.32844576	-71.125192661	1	57834.649174	44
14841	2022-09-14	16:04:17.341	256.46131182	6155.071484	1663171457.341	0	899	2.2578198294	2.302705011	483.81727991	495.49000771	2.1533773258	723.46642581	28.73888588	-1.2108727694	30.414201736	19.129198074	42.328435899	-71.125198845	1	57835.576806	44
14842	2022-09-14	16:04:18.246	256.46132229	6155.071735	1663171458.246	0	899	2.2706685727	2.3164495311	483.81727991	495.65629126	2.1833204978	723.47129003	28.73888588	-1.2251227573	30.414201736	19.146864569	42.32842661	-71.125203352	1	57836.505688	44
14843	2022-09-14	16:04:19.109	256.46133229	6155.071975	1663171459.11	0	899	2.2706685727	2.3164495311	481.25342203	493.02969577	2.1833204978	723.44831212	28.73888588	-1.1929684877	30.414201736	19.161607742	42.328417294	-71.125207498	1	57837.374757	44
14844	2022-09-14	16:04:19.953	256.46134205	6155.072209	1663171459.953	0	899	2.2932686426	2.338946315	481.25744722	492.89086314	2.1574421827	723.45799528	28.739895991	-1.2183210826	30.414201736	19.1569335	42.328406677	-71.125213661	1	57838.199399	44
14845	2022-09-14	16:04:20.835	256.46135226	6155.072454	1663171460.835	0	899	2.2932799872	2.3389579838	482.68673122	494.35472237	2.157446733	723.46167639	28.740442276	-1.1988970625	30.414201736	19.156895783	42.328392904	-71.125221953	1	57839.085832	44
14846	2022-09-14	16:04:21.795	256.46136337	6155.072721	1663171461.795	0	899	2.2907800672	2.3369699718	482.68673122	494.49896678	2.183480855	723.47746105	28.740442276	-1.1807772758	30.414201736	19.153409036	42.328387174	-71.125225644	1	57840.077314	44
14847	2022-09-14	16:04:22.726	256.46137416	6155.07298	1663171462.727	0	899	2.2907800672	2.3369699718	483.403035	495.23279983	2.183480855	723.47823874	28.740442276	-1.1688231593	30.414201736	19.155002202	42.328373214	-71.125233493	1	57841.023923	44
14848	2022-09-14	16:04:23.614	256.46138442	6155.073226	1663171463.614	0	899	2.2805828124	2.3271822405	483.403035	495.39172461	2.212104539	723.49829789	28.740442276	-1.1558019286	30.414201736	19.157239421	42.32836897	-71.125239152	1	57841.872727	44
14849	2022-09-14	16:04:24.490	256.46139456	6155.073469	1663171464.49	0	899	2.2805828124	2.3271822405	482.67726573	494.64795583	2.212104539	723.48712401	28.740442276	-1.179947257	30.414201736	19.152965546	42.328365775	-71.125243838	1	57842.767562	44.076756198
14850	2022-09-14	16:04:25.372	256.46140478	6155.073715	1663171465.373	0	899	2.2890906597	2.3345135111	482.68355627	494.30734868	2.1494802365	723.49179987	28.742016255	-1.1535383794	30.414201736	19.157019735	42.328361803	-71.125236474	1	57843.639456	44.1
14851	2022-09-14	16:04:26.253	256.46141498	6155.073959	1663171466.254	0	899	2.289095356	2.3345183411	482.654431	494.27753244	2.1494821167	723.51088568	28.742242813	-1.1664087022	30.414201736	19.156249646	42.328357321	-71.125227202	1	57844.535714	44.1
14852	2022-09-14	16:04:27.128	256.4614251	6155.074202	1663171467.129	0	899	2.3589901541	2.4085668346	482.654431	494.96755494	2.2739148461	723.52182714	28.742242813	-1.1813917326	30.414201736	19.159116278	42.328351384	-71.125206702	1	57845.433868	44.1
14853	2022-09-14	16:04:28.012	256.46143532	6155.074448	1663171468.012	0	899	2.3589901541	2.4085668346	482.34514889	494.65038266	2.2739148461	723.51611328	28.742242813	-1.2710958719	30.414201736	19.154766083	42.328344094	-71.125175223	1	57846.308738	44.1
14854	2022-09-14	16:04:28.907	256.46144569	6155.074697	1663171468.908	0	899	2.3766939684	2.4237581581	482.34514889	493.93680441	2.14514551	723.53196868	28.742242813	-1.4918531606	30.414201736	19.113250859	42.328337159	-71.125148931	1	57847.176077	44.1
14855	2022-09-14	16:04:29.812	256.46145617	6155.074948	1663171469.813	0	899	2.3767137124	2.4237784631	481.49727757	493.06859913	2.1451531076	723.54294005	28.743160159	-1.3204644453	30.414201736	19.131898362	42.328331667	-71.125128333	1	57848.047009	44.1
14856	2022-09-14	16:04:30.727	256.46146676	6155.075202	1663171470.728	0	899	2.3258242323	2.3729753823	481.49982541	493.34726656	2.1951010216	723.54135152	28.74379921	-1.1769291123	30.414201736	19.150213684	42.328331591	-71.125128333	1	57849.022682	44.1
14857	2022-09-14	16:04:31.641	256.46147734	6155.075456	1663171471.642	0	899	2.3258242323	2.3729753823	482.4054619	494.2751865	2.1951010216	723.51427818	28.74379921	-1.1833319767	30.414201736	19.148898699	42.328328586	-71.125128333	1	57849.924063	44.1
14858	2022-09-14	16:04:32.516	256.46148747	6155.075699	1663171472.517	0	899	2.3128948599	2.3589384394	482.4054619	494.06027146	2.1562937638	723.52511496	28.74379921	-1.1695670111	30.414201736	19.135219738	42.328325668	-71.125128333	1	57850.799599	44.17995992
14859	2022-09-14	16:04:33.365	256.46149729	6155.075935	1663171473.366	0	899	2.3128948599	2.3589384394	482.01212829	493.657435	2.1562937638	723.54056413	28.74379921	-1.1604478367	30.414201736	19.142059402	42.32832185	-71.125128333	1	57851.630097	44.2
14860	2022-09-14	16:04:34.283	256.46150792	6155.07619	1663171474.284	0	899	2.3214321693	2.3700094143	482.01212829	494.25567524	2.2643224068	723.50071423	28.74379921	-1.8847213984	30.414201736	19.154766083	42.32832	-71.12512923	1	57852.538076	44.2
14861	2022-09-14	16:04:35.220	256.46151876	6155.07645	1663171475.221	0	899	2.3214632479	2.3700414263	483.36001078	495.63786703	2.2643353314	723.47873956	28.745277594	-1.676845185	30.414201736	19.128756593	42.328320782	-71.125130782	1	57853.469428	44.2
14862	2022-09-14	16:04:36.101	256.46152895	6155.076695	1663171476.101	0	899	2.3519302164	2.3985318189	483.36081156	494.98383626	2.1464008008	723.46343186	28.745477676	-1.404078441	30.414201736	19.119358151	42.328321667	-71.125133494	1	57854.365385	44.2
14863	2022-09-14	16:04:36.982	256.46153914	6155.076939	1663171476.982	0	899	2.3519302164	2.3985318189	481.75812592	493.34261201	2.1464008008	723.42198697	28.745477676	-1.255325979	30.414201736	19.142169523	42.328322124	-71.125137581	1	57855.274379	44.2
14864	2022-09-14	16:04:37.871	256.46154943	6155.077186	1663171477.871	0	899	2.3260161594	2.3729912965	481.75812592	493.56650725	2.186892153	723.41082764	28.745477676	-1.5168716908	30.414201736	19.103630066	42.328323547	-71.125140641	1	57856.128205	44.2
14865	2022-09-14	16:04:38.788	256.46156005	6155.077441	1663171478.788	0	899	2.3260161594	2.3729912965	482.03766944	493.85290267	2.186892153	723.41816843	28.745477676	-1.4107292496	30.414201736	19.119627529	42.328325353	-71.125145588	1	57857.035256	44.2
14866	2022-09-14	16:04:39.691	256.46157051	6155.077692	1663171479.692	0	899	2.3461686463	2.3934009251	482.04219067	493.82001048	2.1801124705	723.41498247	28.746610465	-1.2178684173	30.414201736	19.152783678	42.328335003	-71.125161678	1	57858.000943	44.20009434
14867	2022-09-14	16:04:40.552	256.46158046	6155.077931	1663171480.552	0	899	2.3461828333	2.3934155219	482.90557798	494.70452424	2.1801180911	723.40924194	28.747278214	-1.365618416	30.414201736	19.141131319	42.328337708	-71.125171143	1	57858.812264	44.281226415
14868	2022-09-14	16:04:41.460	256.46159097	6155.078183	1663171481.46	0	899	2.3698496275	2.4189661502	482.90557798	495.05409469	2.2431239692	723.41714174	28.747278214	-1.5782050771	30.414201736	19.125761171	42.328347171	-71.125188483	1	57859.757479	44.3
14869	2022-09-14	16:04:42.334	256.46160109	6155.078426	1663171482.334	0	899	2.3698496275	2.4189661502	483.17975874	495.33517304	2.2431239692	723.44125669	28.747278214	-1.2271492481	30.414201736	19.150444031	42.328360634	-71.125206095	1	57860.638067	44.3
14870	2022-09-14	16:04:43.194	256.46161105	6155.078665	1663171483.195	0	899	2.2873125255	2.3323712578	483.17975874	494.73085116	2.1342079975	723.44624137	28.747278214	-1.2167796725	30.414201736	19.156216299	42.328370855	-71.125220034	1	57861.502543	44.3
14871	2022-09-14	16:04:44.039	256.46162082	6155.0789	1663171484.039	0	899	2.2873125255	2.3323712578	483.21471553	494.76664364	2.1342079975	723.4600632	28.747278214	-1.176692009	30.414201736	19.154045105	42.328376673	-71.125231128	1	57862.33459	44.3
14872	2022-09-14	16:04:44.936	256.4616312	6155.079149	1663171484.936	0	899	2.2599302331	2.3063804316	483.21921298	495.27443798	2.2249081379	723.47825936	28.748402311	-1.1955663463	30.414201736	19.15380051	42.328380329	-71.125241975	1	57863.197518	44.3
14873	2022-09-14	16:04:45.832	256.46164159	6155.079398	1663171485.833	0	899	2.2599409533	2.306391468	483.5622689	495.62607738	2.2249126379	723.46715541	28.748926163	-1.1960621756	30.414201736	19.156178519	42.328381862	-71.125250979	1	57864.117476	44.3
14874	2022-09-14	16:04:46.803	256.46165282	6155.079668	1663171486.804	0	899	2.2648924687	2.3118786856	483.5622689	495.73901685	2.2452302931	723.45535905	28.748926163	-1.4557968852	30.414201736	19.128475631	42.328383438	-71.125258754	1	57865.063072	44.306307223
14875	2022-09-14	16:04:47.701	256.46166322	6155.079917	1663171487.702	0	899	2.2648924687	2.3118786856	482.83822936	494.99674501	2.2452302931	723.43933631	28.748926163	-1.3727757757	30.414201736	19.138239311	42.328384961	-71.125264844	1	57865.976602	44.397660224
14876	2022-09-14	16:04:48.617	256.46167381	6155.080171	1663171488.617	0	899	2.2777754455	2.3240609183	482.83822936	494.7466126	2.2001518272	723.4319749	28.748926163	-1.2193559495	30.414201736	19.154220341	42.328386563	-71.125271253	1	57866.93796	44.4
14877	2022-09-14	16:04:49.523	256.46168429	6155.080423	1663171489.523	0	899	2.2777754455	2.3240609183	485.02596844	496.98830855	2.2001518272	723.45202637	28.748926163	-1.1913409233	30.414201736	19.151525497	42.328389451	-71.125278628	1	57867.835306	44.4
14878	2022-09-14	16:04:50.440	256.46169491	6155.080678	1663171490.44	0	899	2.2612057804	2.3075531457	485.0317081	497.09840732	2.2188543418	723.41260736	28.750355436	-1.1554462973	30.414201736	19.158720181	42.328398759	-71.125242462	1	57868.750751	44.4
14879	2022-09-14	16:04:51.305	256.46170493	6155.080918	1663171491.306	0	899	2.2612090082	2.3075564684	482.85322505	494.8657351	2.2188556923	723.40493431	28.750513077	-1.1392560005	30.414201736	19.160167694	42.328403727	-71.125219696	1	57869.618236	44.338176353
14880	2022-09-14	16:04:52.164	256.46171486	6155.081157	1663171492.164	0	899	2.2694504378	2.3153933051	482.85322505	494.71700095	2.192041527	723.42483056	28.750513077	-1.1757758098	30.414201736	19.157570934	42.328407955	-71.125205945	1	57870.443309	44.255669145
14881	2022-09-14	16:04:53.117	256.46172589	6155.081421	1663171493.117	0	899	2.2694504378	2.3153933051	483.10012528	494.96996756	2.192041527	723.43580476	28.750513077	-1.1886676905	30.414201736	19.156502162	42.328411667	-71.125197927	1	57871.378205	44.2
14882	2022-09-14	16:04:54.023	256.46173638	6155.081673	1663171494.023	0	899	2.2608956782	2.3081078494	483.10012528	495.34569646	2.2597132423	723.43775667	28.750513077	-1.1812299877	30.414201736	19.156845939	42.32841115	-71.125199484	1	57872.309751	44.2
14883	2022-09-14	16:04:54.921	256.46174677	6155.081923	1663171494.921	0	899	2.2609055837	2.3081180518	481.82877694	494.04214551	2.2597174636	723.43119923	28.750996912	-1.1699873256	30.414201736	19.153421427	42.328409711	-71.125198044	1	57873.17357	44.217357002
14884	2022-09-14	16:04:55.842	256.46175743	6155.082178	1663171495.842	0	899	2.2701399632	2.3169904688	481.83378651	493.9037266	2.233806187	723.44591921	28.752252579	-1.1891527515	30.414201736	19.14569664	42.328408052	-71.125196526	1	57874.084521	44.3
14885	2022-09-14	16:04:56.759	256.46176804	6155.082433	1663171496.759	0	899	2.2701399632	2.3169904688	483.25991603	495.36558067	2.233806187	723.46674918	28.752252579	-1.3862389721	30.414201736	19.116430144	42.328405217	-71.125195558	1	57875.018595	44.3
14886	2022-09-14	16:04:57.661	256.46177848	6155.082684	1663171497.661	0	899	2.2533781455	2.2999110862	483.25991603	495.37299523	2.2351409075	723.46459718	28.752252579	-1.4749945789	30.414201736	19.116863642	42.328416088	-71.125223512	1	57875.950413	44.3
14887	2022-09-14	16:04:58.612	256.4617895	6155.082948	1663171498.613	0	899	2.2533781455	2.2999110862	482.7727327	494.87360048	2.2351409075	723.45333478	28.752252579	-1.4510216855	30.414201736	19.124797657	42.32841955	-71.12524086	1	57876.865072	44.3
14888	2022-09-14	16:04:59.474	256.46179948	6155.083187	1663171499.475	0	899	2.2947747119	2.3427591278	482.7727327	495.02662067	2.2627054837	723.4418335	28.752252579	-1.1864578724	30.414201736	19.124517441	42.328421185	-71.125246889	1	57877.711045	44.3
14889	2022-09-14	16:05:00.325	256.46180932	6155.083424	1663171500.325	0	899	2.2948046304	2.3427899443	482.36280329	494.6063561	2.262718062	723.45013994	28.753692362	-1.184981208	30.414201736	19.151961573	42.328419649	-71.125249342	1	57878.605435	44.3
14890	2022-09-14	16:05:01.207	256.46181953	6155.083669	1663171501.207	0	899	2.3299445059	2.3786716921	482.36339091	494.6087464	2.2630402778	723.46633325	28.753839493	-1.1824372896	30.414201736	19.154942746	42.3284233	-71.125239239	1	57879.496651	44.3
14891	2022-09-14	16:05:02.117	256.46183006	6155.083921	1663171502.117	0	899	2.3299445059	2.3786716921	482.52073373	494.77008355	2.2630402778	723.45414441	28.753839493	-1.1815102645	30.414201736	19.154780407	42.328434945	-71.125223044	1	57880.396694	44.3
14892	2022-09-14	16:05:03.026	256.46184059	6155.084174	1663171503.027	0	899	2.3634786454	2.4106762398	482.52073373	494.21490891	2.1628999515	723.46356403	28.753839493	-1.1863716699	30.414201736	19.154360234	42.32844705	-71.12521705	1	57881.307547	44.3
14893	2022-09-14	16:05:03.905	256.46185076	6155.084418	1663171503.906	0	899	2.3634786454	2.4106762398	481.13328788	492.79383749	2.1628999515	723.4648874	28.753839493	-1.326436162	30.414201736	19.155487061	42.328452936	-71.125222936	1	57882.152311	44.3
14894	2022-09-14	16:05:04.756	256.4618606	6155.084654	1663171504.756	0	899	2.3220246485	2.3694601029	481.13693034	493.06670155	2.2116129225	723.47065583	28.754753808	-1.2598532801	30.414201736	19.155693661	42.32846007	-71.125230139	1	57883.041748	44.3
14895	2022-09-14	16:05:05.627	256.46187068	6155.084896	1663171505.627	0	899	2.3220387911	2.36947466	482.6063502	494.57258747	2.2116186659	723.46866795	28.755426407	-1.2078546033	30.414201736	19.153926041	42.328461479	-71.125232958	1	57883.887379	44.3
14896	2022-09-14	16:05:06.555	256.46188142	6155.085154	1663171506.555	0	899	2.3733755123	2.4223958637	482.6063502	494.7053848	2.2355622054	723.47509523	28.755426407	-1.1926775334	30.414201736	19.148594256	42.328461667	-71.125234756	1	57884.853838	44.3
14897	2022-09-14	16:05:07.493	256.46189229	6155.085415	1663171507.494	0	899	2.3733755123	2.4223958637	481.45391856	493.52406147	2.2355622054	723.46642096	28.755426407	-1.1635090736	30.414201736	19.156676438	42.328461667	-71.125233743	1	57885.754006	44.3
14898	2022-09-14	16:05:08.436	256.46190319	6155.085677	1663171508.436	0	899	2.3797542787	2.4241515788	481.45391856	492.3518774	2.0232625507	723.45995487	28.755426407	-1.1821031563	30.414201736	19.153413128	42.32846284	-71.12523216	1	57886.70424	44.3
14899	2022-09-14	16:05:09.371	256.46191402	6155.085936	1663171509.371	0	899	2.3797542787	2.4241515788	482.49473619	493.41625447	2.0232625507	723.45586633	28.755426407	-1.1783196926	30.414201736	19.145042419	42.328464416	-71.125230584	1	57887.64965	44.3
14900	2022-09-14	16:05:10.259	256.46192431	6155.086183	1663171510.26	0	899	2.2642499161	2.3106546022	482.49791168	494.50025669	2.2186166241	723.45922771	28.756221279	-1.192699089	30.414201736	19.148498485	42.328481833	-71.125220255	1	57888.531558	44.3
14901	2022-09-14	16:05:11.164	256.46193477	6155.086434	1663171511.164	0	899	2.2642692838	2.3106745396	481.62591357	493.60661202	2.2186247159	723.45800781	28.757165909	-1.1832026243	30.414201736	19.15656662	42.3285048	-71.125216103	1	57889.44364	44.3
14902	2022-09-14	16:05:12.065	256.46194521	6155.086685	1663171512.066	0	899	2.2640822995	2.309876134	481.62591357	493.44906983	2.190149561	723.44718155	28.757165909	-1.2251119874	30.414201736	19.158283688	42.328518647	-71.125222882	1	57890.364729	44.3
14903	2022-09-14	16:05:12.928	256.4619552	6155.086925	1663171512.929	0	899	2.2640822995	2.309876134	482.62252684	494.47014839	2.190149561	723.44665527	28.757165909	-1.2271492481	30.414201736	19.158367157	42.328526506	-71.125226506	1	57891.225838	44.3
14904	2022-09-14	16:05:13.805	256.46196534	6155.087168	1663171513.805	0	899	2.2579970032	2.3043683367	482.62252684	494.65267072	2.2230700161	723.45056961	28.757165909	-1.1822648443	30.414201736	19.15620723	42.328532102	-71.125231957	1	57892.087081	44.3
14905	2022-09-14	16:05:14.650	256.46197512	6155.087403	1663171514.65	0	899	2.2580202512	2.30439227	482.3252034	494.34799011	2.2230797756	723.45163914	28.758302941	-1.1794838211	30.414201736	19.155768224	42.328536145	-71.125234652	1	57892.895694	44.3
14906	2022-09-14	16:05:15.516	256.46198515	6155.087644	1663171515.517	0	899	2.2501882129	2.2957722299	482.32773125	494.1867196	2.1935081372	723.45091844	28.758935928	-1.1872987076	30.414201736	19.157277429	42.32854299	-71.125237529	1	57893.758759	44.3
14907	2022-09-14	16:05:16.424	256.46199566	6155.087896	1663171516.425	0	899	2.2501882129	2.2957722299	483.40662775	495.29214291	2.1935081372	723.44921592	28.758935928	-1.2059897184	30.414201736	19.158006668	42.328550569	-71.125241675	1	57894.668337	44.3
14908	2022-09-14	16:05:17.329	256.46200613	6155.088147	1663171517.33	0	899	2.2454057163	2.2899886236	483.40662775	495.05489145	2.1507528933	723.41821451	28.758935928	-1.1739648841	30.414201736	19.159018119	42.328557164	-71.125245249	1	57895.574575	44.357457457
14909	2022-09-14	16:05:18.211	256.46201634	6155.088392	1663171518.212	0	899	2.2454057163	2.2899886236	483.05283863	494.69257735	2.1507528933	723.41431958	28.758935928	-1.2140417841	30.414201736	19.155128959	42.328563204	-71.125245866	1	57896.480547	44.4
14910	2022-09-14	16:05:19.193	256.4620277	6155.088665	1663171519.193	0	899	2.252088832	2.2994803511	483.05283863	495.39220538	2.2768078575	723.45288086	28.758935928	-1.2011067867	30.414201736	19.155487061	42.328565891	-71.12524888	1	57897.465583	44.4
14911	2022-09-14	16:05:20.084	256.46203801	6155.088912	1663171520.084	0	899	2.2521186547	2.2995110745	483.21735322	495.5609939	2.2768207134	723.43911602	28.760398347	-1.1823294557	30.414201736	19.154847252	42.328563909	-71.125255516	1	57898.327416	44.4
14912	2022-09-14	16:05:20.953	256.46204808	6155.089154	1663171520.954	0	899	2.2620174295	2.3106975957	483.21809551	495.84293444	2.3273644433	723.4344345	28.760583878	-1.1834397063	30.414201736	19.155538559	42.328560997	-71.12526067	1	57899.200855	44.42008547
14913	2022-09-14	16:05:21.855	256.46205851	6155.089404	1663171521.855	0	899	2.2620174295	2.3106975957	480.53272828	493.08740774	2.3273644433	723.43253473	28.760583878	-1.2395992105	30.414201736	19.138916205	42.328558086	-71.125263829	1	57900.148688	44.5
14914	2022-09-14	16:05:22.782	256.46206925	6155.089662	1663171522.783	0	899	2.3221921043	2.3690220134	480.53272828	492.29392383	2.1837839678	723.43761641	28.760583878	-1.2048040873	30.414201736	19.150792596	42.328556398	-71.125266487	1	57901.053775	44.505377456
14915	2022-09-14	16:05:23.687	256.46207971	6155.089913	1663171523.687	0	899	2.3221921043	2.3690220134	481.84168328	493.63491593	2.1837839678	723.44960275	28.760583878	-1.2360744374	30.414201736	19.151176314	42.328551724	-71.125263371	1	57901.988625	44.598862461
14916	2022-09-14	16:05:24.601	256.4620903	6155.090167	1663171524.602	0	899	2.3631193665	2.4098013888	481.84236703	493.39377314	2.1400497332	723.44561727	28.760755261	-1.3407616481	30.414201736	19.134711171	42.328547407	-71.125261913	1	57902.852026	44.685202639
14917	2022-09-14	16:05:25.473	256.46210039	6155.090409	1663171525.474	0	899	2.3631503103	2.4098332097	482.11858764	493.67668178	2.1400616816	723.42339158	28.762201309	-1.1578392801	30.414201736	19.158262606	42.32854166	-71.125262918	1	57903.75105	44.7
14918	2022-09-14	16:05:26.414	256.46211128	6155.090671	1663171526.415	0	899	2.2972718088	2.3441258148	482.11858764	494.05331227	2.2081128526	723.44171102	28.762201309	-1.2332503038	30.414201736	19.157857188	42.328537754	-71.125263333	1	57904.673684	44.767368421
14919	2022-09-14	16:05:27.316	256.46212172	6155.090921	1663171527.317	0	899	2.2972718088	2.3441258148	482.64091084	494.58856544	2.2081128526	723.43597412	28.762201309	-1.4745526314	30.414201736	19.146123886	42.328536667	-71.125263333	1	57905.553254	44.8
14920	2022-09-14	16:05:28.194	256.46213189	6155.091165	1663171528.195	0	899	2.2574692155	2.303497302	482.64091084	494.58488425	2.2074489403	723.43404687	28.762201309	-1.4952486272	30.414201736	19.140247534	42.32852625	-71.125278958	1	57906.446429	44.8
14921	2022-09-14	16:05:29.141	256.46214284	6155.091428	1663171529.141	0	899	2.2574692155	2.303497302	482.88495075	494.83496345	2.2074489403	723.42445343	28.762201309	-1.3537074012	30.414201736	19.142878046	42.328510698	-71.12530031	1	57907.395283	44.839528302
14922	2022-09-14	16:05:30.052	256.46215338	6155.091681	1663171530.052	0	899	2.270661233	2.3157012385	482.89135049	494.51570297	2.1486781214	723.41784951	28.763801966	-1.1676482689	30.414201736	19.156466705	42.328505224	-71.125306699	1	57908.288462	44.9
14923	2022-09-14	16:05:30.858	256.46216272	6155.091905	1663171530.859	0	899	2.2706628328	2.3157028838	483.37671927	495.01275932	2.1486787669	723.42053223	28.763879776	-1.1506495476	30.414201736	19.157646179	42.328500726	-71.125317117	1	57909.141141	44.885885886
14924	2022-09-14	16:05:31.809	256.46217372	6155.092169	1663171531.809	0	899	2.2627689445	2.3082921765	483.37671927	495.17931633	2.178701652	723.42067815	28.763879776	-1.164781021	30.414201736	19.157510821	42.328495	-71.125330151	1	57910.09073	44.809072978
14925	2022-09-14	16:05:32.700	256.46218403	6155.092417	1663171532.7	0	899	2.2627689445	2.3082921765	482.18958042	493.96319115	2.178701652	723.38713104	28.763879776	-1.1569769311	30.414201736	19.159404755	42.328495	-71.125331616	1	57910.969428	44.896942801
14926	2022-09-14	16:05:33.586	256.46219429	6155.092663	1663171533.587	0	899	2.2861256582	2.33128094	482.18958042	493.74782599	2.1397813545	723.41087493	28.763879776	-1.1607064988	30.414201736	19.158278585	42.328495	-71.125334569	1	57911.870804	44.9
14927	2022-09-14	16:05:34.473	256.46220456	6155.092909	1663171534.474	0	899	2.28612775	2.3312830911	481.87715633	493.4279176	2.1397821893	723.40233162	28.763980828	-1.2012900067	30.414201736	19.152769253	42.328497538	-71.125338808	1	57912.761523	44.823847695
14928	2022-09-14	16:05:35.401	256.46221529	6155.093167	1663171535.401	0	899	2.335150871	2.3814854063	481.8828412	493.48677338	2.1493757408	723.40479647	28.765405655	-1.5022227764	30.414201736	19.109392166	42.328490279	-71.125354958	1	57913.690381	44.8
14929	2022-09-14	16:05:36.339	256.46222616	6155.093428	1663171536.34	0	899	2.335150871	2.3814854063	481.65040914	493.24874426	2.1493757408	723.41199903	28.765405655	-1.4403934952	30.414201736	19.136483666	42.328480644	-71.125372709	1	57914.602294	44.8
14930	2022-09-14	16:05:37.267	256.4622369	6155.093686	1663171537.268	0	899	2.3071129803	2.35464757	481.65040914	493.69566206	2.2301767832	723.4006958	28.765405655	-1.1457666159	30.414201736	19.160888672	42.328472459	-71.125389257	1	57915.504931	44.8
14931	2022-09-14	16:05:38.177	256.46224742	6155.093938	1663171538.177	0	899	2.3071129803	2.35464757	483.19702024	495.28095126	2.2301767832	723.42583137	28.765405655	-1.1672709928	30.414201736	19.159175229	42.328466294	-71.125400372	1	57916.407816	44.8
14932	2022-09-14	16:05:39.104	256.46225815	6155.094196	1663171539.104	0	899	2.2549544716	2.3000969483	483.19729757	494.9371343	2.1681768128	723.42329861	28.765474976	-1.14750206	30.414201736	19.160379233	42.328461569	-71.125402157	1	57917.352941	44.835294118
14933	2022-09-14	16:05:39.979	256.46226828	6155.094439	1663171539.979	0	899	2.2549835889	2.3001269021	483.02498472	494.7607011	2.1681887509	723.42370605	28.766901016	-1.1832026243	30.414201736	19.142522812	42.328456681	-71.125399174	1	57918.247847	44.9
14934	2022-09-14	16:05:40.957	256.46227959	6155.09471	1663171540.957	0	899	2.2375827298	2.2830442481	483.02498472	494.93607439	2.1998094456	723.42899469	28.766901016	-1.2202937074	30.414201736	19.149405675	42.328450089	-71.125395404	1	57919.189349	44.9
14935	2022-09-14	16:05:41.875	256.46229022	6155.094965	1663171541.875	0	899	2.2375827298	2.2830442481	480.99414299	492.85515338	2.1998094456	723.41808354	28.766901016	-1.2318921129	30.414201736	19.151494462	42.32844142	-71.125388609	1	57920.104348	44.910434783
14936	2022-09-14	16:05:42.743	256.46230027	6155.095206	1663171542.743	0	899	2.2401157791	2.2845911613	480.99414299	492.58362275	2.1506347102	723.4309179	28.766901016	-1.2156910328	30.414201736	19.147444693	42.328424638	-71.125375654	1	57921.043393	45
14937	2022-09-14	16:05:43.619	256.46231042	6155.09545	1663171543.62	0	899	2.2401157791	2.2845911613	482.36819391	493.99078121	2.1506347102	723.41436525	28.766901016	-1.1891526955	30.414201736	19.140624116	42.328417431	-71.125355473	1	57921.908284	45
14938	2022-09-14	16:05:44.513	256.46232075	6155.095698	1663171544.513	0	899	2.2917085766	2.3391111986	482.37009881	494.48092629	2.2387569717	723.40349614	28.76737798	-1.1945423133	30.414201736	19.147015628	42.32840332	-71.125351999	1	57922.800801	45
14939	2022-09-14	16:05:45.391	256.46233093	6155.095942	1663171545.392	0	899	2.2917360424	2.3391394798	482.23744763	494.34500807	2.2387684128	723.41875897	28.768701553	-1.1718090773	30.414201736	19.155487061	42.328396593	-71.125334633	1	57923.681363	45
14940	2022-09-14	16:05:46.262	256.462341	6155.096184	1663171546.262	0	899	2.3161049232	2.3643097008	482.23744763	494.42046706	2.2523774686	723.42003869	28.768701553	-1.1844206227	30.414201736	19.144636142	42.328386834	-71.125321223	1	57924.544379	45
14941	2022-09-14	16:05:47.184	256.46235167	6155.09644	1663171547.184	0	899	2.3161049232	2.3643097008	481.98131625	494.1578649	2.2523774686	723.40082434	28.768701553	-1.3819811944	30.414201736	19.121600701	42.328376278	-71.125312201	1	57925.446602	45
14942	2022-09-14	16:05:48.104	256.46236231	6155.096696	1663171548.104	0	899	2.2698726243	2.3164789009	481.98131625	493.99316276	2.2226522214	723.40069176	28.768701553	-1.295047235	30.414201736	19.149231222	42.328371091	-71.125306091	1	57926.345168	45
14943	2022-09-14	16:05:48.973	256.46237238	6155.096937	1663171548.974	0	899	2.2698726243	2.3164789009	483.01275177	495.05030351	2.2226522214	723.41473389	28.768701553	-1.4696696997	30.414201736	19.140001297	42.328369278	-71.125305	1	57927.216614	45
14944	2022-09-14	16:05:49.878	256.46238286	6155.097189	1663171549.879	0	899	2.2691435993	2.3152506288	483.01517647	494.92713506	2.2000096587	723.43037182	28.769307863	-1.3731961874	30.414201736	19.142862952	42.328366667	-71.125304749	1	57928.150801	45
14945	2022-09-14	16:05:50.835	256.46239394	6155.097454	1663171550.836	0	899	2.2691687637	2.3152765271	483.63810773	495.56548663	2.2000200623	723.4025115	28.770532608	-1.2557355773	30.414201736	19.151949169	42.328367157	-71.125302059	1	57929.058824	45
14946	2022-09-14	16:05:51.737	256.46240437	6155.097705	1663171551.738	0	899	2.2890957934	2.3353068612	483.63810773	495.48782009	2.1860369736	723.3996578	28.770532608	-1.4470118363	30.414201736	19.127229994	42.328375041	-71.125281544	1	57930.00611	44.999389002
14947	2022-09-14	16:05:52.631	256.46241471	6155.097953	1663171552.631	0	899	2.2890957934	2.3353068612	482.72911469	494.55655563	2.1860369736	723.40365338	28.770532608	-1.5455118457	30.414201736	19.112107662	42.328381103	-71.125263357	1	57930.915479	44.908452138
14948	2022-09-14	16:05:53.540	256.46242524	6155.098206	1663171553.541	0	899	2.2714024549	2.3164876756	482.72911469	494.35746424	2.1501049568	723.39643991	28.770532608	-1.2354707931	30.414201736	19.151499262	42.328388463	-71.12523584	1	57931.815582	44.818441815
14949	2022-09-14	16:05:54.448	256.46243575	6155.098458	1663171554.449	0	899	2.2714101448	2.3164955845	482.02284126	493.63419472	2.1501080608	723.39801227	28.770906499	-1.2525881213	30.414201736	19.14897584	42.328397448	-71.125202689	1	57932.744835	44.725516529
14950	2022-09-14	16:05:55.332	256.46244597	6155.098703	1663171555.332	0	899	2.2532601827	2.2988093051	482.02743881	493.85371925	2.188933271	723.40269258	28.772058487	-1.2206386328	30.414201736	19.153326035	42.328404121	-71.125184062	1	57933.618076	44.7
14951	2022-09-14	16:05:56.244	256.46245654	6155.098957	1663171556.245	0	899	2.2532601827	2.2988093051	484.04437337	495.9201382	2.188933271	723.41360858	28.772058487	-1.2173833847	30.414201736	19.152965546	42.328406667	-71.12517004	1	57934.497608	44.7
14952	2022-09-14	16:05:57.134	256.46246683	6155.099204	1663171557.134	0	899	2.2564496844	2.3014115038	484.04437337	495.74973581	2.158266412	723.38440386	28.772058487	-1.1944237276	30.414201736	19.153981266	42.328408547	-71.12515728	1	57935.376033	44.7
14953	2022-09-14	16:05:58.003	256.46247689	6155.099445	1663171558.003	0	899	2.2564496844	2.3014115038	484.58832068	496.30683708	2.158266412	723.42321777	28.772058487	-1.176692009	30.414201736	19.156927109	42.328412512	-71.125146619	1	57936.253589	44.7
14954	2022-09-14	16:05:58.884	256.46248709	6155.09969	1663171558.885	0	899	2.257832251	2.3043910689	484.58832068	496.71740218	2.2320361129	723.39519657	28.772058487	-1.1596178124	30.414201736	19.159759521	42.328415341	-71.125135645	1	57937.102204	44.7
14955	2022-09-14	16:05:59.801	256.4624977	6155.099945	1663171559.801	0	899	2.2578480675	2.3044073535	481.99046846	494.05456354	2.2320427803	723.40567198	28.772832138	-1.1641666068	30.414201736	19.158256859	42.328418543	-71.125126457	1	57938.021008	44.7
14956	2022-09-14	16:06:00.723	256.46250837	6155.100201	1663171560.723	0	899	2.2666769075	2.3120042421	481.99444464	493.69214658	2.1658431923	723.40447715	28.773828506	-1.2220075628	30.414201736	19.133917322	42.328428228	-71.125116772	1	57938.989496	44.7
14957	2022-09-14	16:06:01.611	256.46251866	6155.100448	1663171561.612	0	899	2.2666769075	2.3120042421	482.51505373	494.22539052	2.1658431923	723.39360036	28.773828506	-1.376451456	30.414201736	19.118554058	42.328435343	-71.125109657	1	57939.841148	44.7
14958	2022-09-14	16:06:02.555	256.46252958	6155.10071	1663171562.556	0	899	2.2687518874	2.316067851	482.51505373	494.73016935	2.2568976537	723.39796983	28.773828506	-1.3948191815	30.414201736	19.125732296	42.328440753	-71.125106971	1	57940.817227	44.781722689
14959	2022-09-14	16:06:03.497	256.46254049	6155.100972	1663171563.498	0	899	2.2687518874	2.316067851	482.91963961	495.14499753	2.2568976537	723.38255987	28.773828506	-1.1460791795	30.414201736	19.161132812	42.328449016	-71.125101767	1	57941.734928	44.8
14960	2022-09-14	16:06:04.421	256.46255117	6155.101228	1663171564.421	0	899	2.2704504748	2.3152012171	482.91963961	494.47078133	2.1353396102	723.37310791	28.773828506	-1.1929684877	30.414201736	19.158367157	42.328457061	-71.125095685	1	57942.647295	44.8
14961	2022-09-14	16:06:05.346	256.46256189	6155.101485	1663171565.347	0	899	2.2704800909	2.3152316708	482.19428525	493.72814262	2.1353514876	723.39449204	28.775269098	-1.2059035372	30.414201736	19.156840924	42.328462873	-71.125091418	1	57943.574575	44.8
14962	2022-09-14	16:06:06.187	256.46257161	6155.101719	1663171566.187	0	899	2.2921357812	2.3389875277	482.19511311	494.15801381	2.2128569166	723.40332597	28.775476456	-1.1897132397	30.414201736	19.157287598	42.328467728	-71.125087272	1	57944.40927	44.8
14963	2022-09-14	16:06:07.003	256.46258106	6155.101946	1663171567.004	0	899	2.2921357812	2.3389875277	483.25321506	495.24236649	2.2128569166	723.39800621	28.775476456	-1.1944129554	30.414201736	19.142470177	42.328486029	-71.125089932	1	57945.232906	44.730128205
14964	2022-09-14	16:06:07.920	256.46259167	6155.1022	1663171567.92	0	899	2.3259742127	2.3736243572	483.25321506	495.26939721	2.2177249749	723.39135742	28.775476456	-1.196223855	30.414201736	19.136760712	42.32853956	-71.125112912	1	57946.186792	44.481320755
14965	2022-09-14	16:06:08.862	256.46260258	6155.102462	1663171568.863	0	899	2.3259742127	2.3736243572	483.98754397	496.02198535	2.2177249749	723.39433319	28.775476456	-1.1722725488	30.414201736	19.156979896	42.328569276	-71.12511902	1	57947.082401	44.383519837
14966	2022-09-14	16:06:09.759	256.46261295	6155.102711	1663171569.759	0	899	2.2903258488	2.33937477	483.99051768	496.57357098	2.3162482954	723.39165653	28.776218579	-1.1612131004	30.414201736	19.15977478	42.32859814	-71.125126616	1	57947.993896	44.201220753
14967	2022-09-14	16:06:10.654	256.46262332	6155.10296	1663171570.655	0	899	2.2903427354	2.3393921757	483.95498642	496.53715655	2.3162555778	723.3932095	28.777032852	-1.2316872466	30.414201736	19.151656359	42.328605878	-71.12512214	1	57948.905392	44.2
14968	2022-09-14	16:06:11.569	256.46263391	6155.103214	1663171571.57	0	899	2.2712744915	2.3175508481	483.95498642	495.92285432	2.205897567	723.4058559	28.777032852	-1.3480159897	30.414201736	19.132025952	42.328609369	-71.125117613	1	57949.810651	44.2
14969	2022-09-14	16:06:12.483	256.46264449	6155.103468	1663171572.484	0	899	2.2712744915	2.3175508481	483.37073421	495.32415396	2.205897567	723.38919047	28.777032852	-1.2104091984	30.414201736	19.15476799	42.328614978	-71.125114178	1	57950.746639	44.2
14970	2022-09-14	16:06:13.355	256.46265457	6155.10371	1663171573.355	0	899	2.2770794676	2.3231010824	483.37073421	495.22764082	2.1885133512	723.39328953	28.777032852	-1.184830308	30.414201736	19.155845642	42.328619851	-71.125114395	1	57951.636826	44.2
14971	2022-09-14	16:06:14.229	256.46266469	6155.103953	1663171574.229	0	899	2.2770899685	2.3231118878	483.97702912	495.84883183	2.1885176549	723.3941416	28.777542152	-1.19117921	30.414201736	19.15711514	42.328623366	-71.125115	1	57952.509862	44.2
14972	2022-09-14	16:06:15.140	256.46267523	6155.104206	1663171575.14	0	899	2.2625344066	2.3097192	483.98183628	496.2336927	2.2568273092	723.39386916	28.778741837	-1.2113146853	30.414201736	19.158498663	42.328630203	-71.125115	1	57953.390198	44.2
14973	2022-09-14	16:06:16.042	256.46268568	6155.104456	1663171576.043	0	899	2.2625344066	2.3097192	482.53128236	494.74641844	2.2568273092	723.38492367	28.778741837	-1.2483087778	30.414201736	19.154405594	42.328645627	-71.125114088	1	57954.273504	44.172649573
14974	2022-09-14	16:06:16.918	256.46269582	6155.1047	1663171576.919	0	899	2.2540287729	2.2987058526	482.53128236	494.13835544	2.1471225419	723.40324432	28.778741837	-1.202885398	30.414201736	19.155574154	42.328668273	-71.125110685	1	57955.196393	44.1
14975	2022-09-14	16:06:17.875	256.4627069	6155.104966	1663171577.876	0	899	2.2540287729	2.2987058526	481.99858021	493.59283939	2.1471225419	723.40134415	28.778741837	-1.1790741927	30.414201736	19.156206131	42.328683735	-71.125106667	1	57956.155155	44.1
14976	2022-09-14	16:06:18.788	256.46271745	6155.105219	1663171578.788	0	899	2.2428965524	2.2873052355	481.99858021	493.58033583	2.1448613621	723.38847098	28.778741837	-1.2478991163	30.414201736	19.154985024	42.328695434	-71.125106884	1	57957.065072	44.1
14977	2022-09-14	16:06:19.720	256.46272824	6155.105478	1663171579.72	0	899	2.2429164586	2.2873257073	482.78410075	494.3847763	2.1448694798	723.37682257	28.779722037	-1.3207555125	30.414201736	19.154377085	42.32870138	-71.125109856	1	57957.956938	44.1
14978	2022-09-14	16:06:20.604	256.46273847	6155.105723	1663171580.604	0	899	2.2470036411	2.2931623771	482.78628191	494.82395636	2.2236915966	723.38633354	28.780267715	-1.2071862355	30.414201736	19.155698284	42.328705804	-71.125111379	1	57958.827416	44.1
14979	2022-09-14	16:06:21.466	256.46274845	6155.105963	1663171581.466	0	899	2.2470036411	2.2931623771	483.46759176	495.52225382	2.2236915966	723.38409343	28.780267715	-1.1815749407	30.414201736	19.154045105	42.328710337	-71.125111667	1	57959.733974	44.1
14980	2022-09-14	16:06:22.323	256.46275838	6155.106201	1663171582.324	0	899	2.2483899967	2.2954161257	483.46759176	495.74216607	2.2632537965	723.38091879	28.780267715	-1.166915277	30.414201736	19.1602295	42.328713669	-71.125107663	1	57960.600592	44.1
14981	2022-09-14	16:06:23.193	256.46276844	6155.106443	1663171583.193	0	899	2.2483899967	2.2954161257	482.04387275	494.28230081	2.2632537965	723.3866367	28.780267715	-1.1425112486	30.414201736	19.16232872	42.32871736	-71.12510264	1	57961.472024	44.1
14982	2022-09-14	16:06:24.094	256.46277887	6155.106693	1663171584.094	0	899	2.2592654582	2.3048003296	482.04387275	493.83528162	2.1825603544	723.37805903	28.780267715	-1.2285289812	30.414201736	19.156935976	42.328722403	-71.125097597	1	57962.360377	44.1
14983	2022-09-14	16:06:24.986	256.46278919	6155.106941	1663171584.986	0	899	2.2592893464	2.3048249088	482.64019487	494.44624506	2.1825701954	723.36908282	28.781435468	-1.1998025289	30.414201736	19.157226562	42.328727024	-71.125091905	1	57963.214214	44.078578579
14984	2022-09-14	16:06:25.864	256.46279935	6155.107184	1663171585.864	0	899	2.2672760422	2.3127972744	482.64211371	494.40272996	2.1743622366	723.40147754	28.781915665	-1.3129837537	30.414201736	19.148698769	42.328728659	-71.125086341	1	57964.097792	44
14985	2022-09-14	16:06:26.767	256.46280981	6155.107436	1663171586.768	0	899	2.2672760422	2.3127972744	482.98562834	494.75461506	2.1743622366	723.37719646	28.781915665	-1.239782451	30.414201736	19.154085942	42.32873189	-71.125083259	1	57965.04466	43.995533981
14986	2022-09-14	16:06:27.635	256.46281986	6155.107677	1663171587.636	0	899	2.2768508392	2.3226570219	482.98562834	494.77858462	2.1786851463	723.38475754	28.781915665	-1.1548318634	30.414201736	19.160023986	42.328736104	-71.125081854	1	57965.887379	43.911262136
14987	2022-09-14	16:06:28.513	256.46283002	6155.107921	1663171588.514	0	899	2.2768508392	2.3226570219	482.51405486	494.29549683	2.1786851463	723.39048474	28.781915665	-1.1813917247	30.414201736	19.158056802	42.328732727	-71.125072473	1	57966.788004	43.821199586
14988	2022-09-14	16:06:29.398	256.46284027	6155.108166	1663171589.399	0	899	2.2611938806	2.3068513924	482.51405486	494.33875281	2.1864929258	723.39867679	28.781915665	-1.1441389322	30.414201736	19.159088135	42.328730598	-71.125067864	1	57967.640905	43.8
14989	2022-09-14	16:06:30.322	256.46285095	6155.108423	1663171590.322	0	899	2.2612221007	2.3068804303	482.347204	494.16787749	2.1865045625	723.40253939	28.783294008	-1.173544444	30.414201736	19.157017487	42.32873	-71.125064829	1	57968.551373	43.744862665
14990	2022-09-14	16:06:31.289	256.46286214	6155.108691	1663171591.289	0	899	2.3218629367	2.3708736304	482.34840255	494.70799495	2.2836939319	723.40550303	28.783594131	-1.1780501588	30.414201736	19.15656662	42.328728156	-71.12505688	1	57969.553102	43.6446898
14991	2022-09-14	16:06:32.171	256.46287236	6155.108937	1663171592.172	0	899	2.3218629367	2.3708736304	483.58122574	495.97240774	2.2836939319	723.40367561	28.783594131	-1.176692009	30.414201736	19.15656662	42.328725138	-71.125046318	1	57970.458458	43.508308308
14992	2022-09-14	16:06:33.055	256.46288258	6155.109182	1663171593.055	0	899	2.3134998562	2.361251113	483.58122574	495.6964431	2.2340767334	723.39934413	28.783594131	-1.1894652993	30.414201736	19.155944673	42.328723879	-71.125037818	1	57971.327273	43.367272727
14993	2022-09-14	16:06:33.946	256.46289289	6155.109429	1663171593.946	0	899	2.3134998562	2.361251113	483.39687234	495.50747108	2.2340767334	723.39053769	28.783594131	-1.2336598635	30.414201736	19.158727646	42.328725335	-71.12503166	1	57972.200855	43.27991453
14994	2022-09-14	16:06:34.792	256.4629027	6155.109665	1663171594.793	0	899	2.2790396374	2.323957459	483.4005785	494.96265181	2.1352364119	723.38109947	28.784520168	-1.1893790558	30.414201736	19.160423051	42.328726506	-71.125023879	1	57973.096117	43.19038835
14995	2022-09-14	16:06:35.642	256.46291253	6155.109901	1663171595.643	0	899	2.2790570535	2.3239753676	484.67941352	496.27211295	2.1352433702	723.38087352	28.785364151	-1.1744175755	30.414201736	19.156168211	42.328725131	-71.125014251	1	57973.921359	43.107864078
14996	2022-09-14	16:06:36.529	256.4629228	6155.110147	1663171596.53	0	899	2.2628996239	2.3086931215	484.67941352	496.5836852	2.191255709	723.37072026	28.785364151	-1.3508509398	30.414201736	19.115873337	42.32872765	-71.125008034	1	57974.794872	43.1
14997	2022-09-14	16:06:37.423	256.46293314	6155.110395	1663171597.423	0	899	2.2628996239	2.3086931215	482.89067284	494.75101103	2.191255709	723.38163383	28.785364151	-1.1962561347	30.414201736	19.153125978	42.328729496	-71.125006667	1	57975.697556	43.030244399
14998	2022-09-14	16:06:38.367	256.46294406	6155.110658	1663171598.367	0	899	2.2618680198	2.3052867552	482.89067284	494.13863385	2.0806913898	723.37569443	28.785364151	-1.1825342565	30.414201736	19.154308862	42.328734124	-71.125007698	1	57976.618547	42.938145315
14999	2022-09-14	16:06:39.316	256.46295506	6155.110921	1663171599.317	0	899	2.2618680198	2.3052867552	481.64105858	492.85991236	2.0806913898	723.40180575	28.785364151	-1.1408835649	30.414201736	19.141801834	42.328739564	-71.12501123	1	57977.57939	42.842060988
15000	2022-09-14	16:06:40.194	256.46296522	6155.111165	1663171600.195	0	899	2.2706539625	2.3182723788	481.64579423	493.90686288	2.269164295	723.37670413	28.786551709	-1.3721613355	30.414201736	19.12547954	42.328741667	-71.125013333	1	57978.443825	42.8
15001	2022-09-14	16:06:41.072	256.46297537	6155.111409	1663171601.072	0	899	2.270662173	2.3182808365	484.04726672	496.3694882	2.2691677941	723.38768238	28.786951065	-1.179947257	30.414201736	19.154766083	42.328744062	-71.125011896	1	57979.287487	42.8
15002	2022-09-14	16:06:41.940	256.46298542	6155.11165	1663171601.94	0	899	2.2727772099	2.3182695879	484.04726672	495.8059644	2.1678546284	723.3702053	28.786951065	-1.2079623724	30.414201736	19.154496313	42.328750941	-71.125007706	1	57980.188223	42.781177708
15003	2022-09-14	16:06:42.819	256.4629956	6155.111894	1663171602.82	0	899	2.2727772099	2.3182695879	483.52947479	495.27559404	2.1678546284	723.37574293	28.786951065	-1.1822001918	30.414201736	19.156838108	42.328755178	-71.125004822	1	57981.106509	42.7
15004	2022-09-14	16:06:43.704	256.46300584	6155.11214	1663171603.705	0	899	2.2760922785	2.3214109768	483.52947479	495.2134493	2.1566558516	723.39202436	28.786951065	-1.1728869463	30.414201736	19.153797162	42.328756632	-71.125003368	1	57981.97929	42.7
15005	2022-09-14	16:06:44.588	256.46301608	6155.112386	1663171604.589	0	899	2.2761079975	2.3214271449	482.38865475	494.04509772	2.1566622032	723.38433555	28.787713802	-1.2366133691	30.414201736	19.131773109	42.328758106	-71.125000454	1	57982.863864	42.7
15006	2022-09-14	16:06:45.523	256.46302689	6155.112645	1663171605.523	0	899	2.260943805	2.3079283692	482.39182454	494.55997639	2.2489941828	723.38556878	28.788507462	-1.2642188246	30.414201736	19.12308535	42.328755861	-71.12499382	1	57983.741636	42.7
15007	2022-09-14	16:06:46.448	256.4630376	6155.112902	1663171606.449	0	899	2.260943805	2.3079283692	481.46007775	493.60472665	2.2489941828	723.39385946	28.788507462	-1.1951028416	30.414201736	19.15333494	42.328753883	-71.124991667	1	57984.670114	42.7
15008	2022-09-14	16:06:47.364	256.46304819	6155.113157	1663171607.364	0	899	2.2826011275	2.3275648832	481.46007775	492.96950235	2.1341072331	723.40771606	28.788507462	-1.1978515387	30.414201736	19.152605057	42.328753333	-71.124991667	1	57985.636752	42.7
15009	2022-09-14	16:06:48.306	256.46305911	6155.113419	1663171608.307	0	899	2.2826011275	2.3275648832	483.6119837	495.17285016	2.1341072331	723.40721888	28.788507462	-1.4389274831	30.414201736	19.152348133	42.3287524	-71.1249898	1	57986.559889	42.7
15010	2022-09-14	16:06:49.250	256.46307003	6155.113681	1663171609.251	0	899	2.3037973505	2.3503923465	483.61594637	495.48741137	2.1900517117	723.39144311	28.789497161	-1.1820492508	30.414201736	19.156192375	42.32875249	-71.12498751	1	57987.494217	42.7
15011	2022-09-14	16:06:50.142	256.46308036	6155.113929	1663171610.143	0	899	2.3038142643	2.3504097512	483.02463979	494.88162785	2.1900585684	723.38919451	28.790307999	-1.2011067867	30.414201736	19.151165009	42.328753998	-71.124986002	1	57988.399029	42.7
15012	2022-09-14	16:06:51.055	256.46309093	6155.114182	1663171611.056	0	899	2.2784183853	2.3250834467	483.02463979	495.0323346	2.217219819	723.38414638	28.790307999	-1.1695777454	30.414201736	19.154384133	42.328755	-71.124984517	1	57989.289941	42.7
15013	2022-09-14	16:06:51.934	256.46310109	6155.114426	1663171611.934	0	899	2.2784183853	2.3250834467	484.36057831	496.40148372	2.217219819	723.3828125	28.790307999	-1.1864578724	30.414201736	19.155487061	42.328755272	-71.124983061	1	57990.163392	42.7
15014	2022-09-14	16:06:52.802	256.46311113	6155.114667	1663171612.802	0	899	2.3235803565	2.3741095722	484.36057831	497.14852238	2.351241579	723.38425552	28.790307999	-1.2111961052	30.414201736	19.148189305	42.32875677	-71.12498146	1	57991.061975	42.7
15015	2022-09-14	16:06:53.664	256.46312112	6155.114907	1663171613.665	0	899	2.3235803565	2.3741095722	482.64375939	495.38637651	2.351241579	723.3986396	28.790307999	-1.2258773663	30.414201736	19.143607727	42.328758281	-71.124978438	1	57991.968487	42.7
15016	2022-09-14	16:06:54.566	256.46313156	6155.115157	1663171614.567	0	899	2.3575252032	2.4056021542	482.64375939	494.58999896	2.2078449328	723.41267931	28.790307999	-1.2108727694	30.414201736	19.147203445	42.328758333	-71.124975552	1	57992.83445	42.7
15017	2022-09-14	16:06:55.417	256.4631414	6155.115394	1663171615.417	0	899	2.3575554156	2.4056332508	483.08295056	495.04012781	2.2078569986	723.40923183	28.791723327	-1.1803568665	30.414201736	19.149335849	42.328759481	-71.124966965	1	57993.688708	42.7
15018	2022-09-14	16:06:56.292	256.46315154	6155.115637	1663171616.293	0	899	2.3140314422	2.3594312408	483.08302655	494.58467346	2.1257004047	723.42273232	28.791742325	-1.179947257	30.414201736	19.149364471	42.32876	-71.124955602	1	57994.579858	42.7
15019	2022-09-14	16:06:57.170	256.46316169	6155.115881	1663171617.17	0	899	2.3140314422	2.3594312408	484.52357054	496.05951514	2.1257004047	723.41575208	28.791742325	-1.1726714009	30.414201736	19.156768647	42.328761525	-71.124943899	1	57995.457594	42.7
15020	2022-09-14	16:06:58.017	256.4631715	6155.116116	1663171618.018	0	899	2.269765627	2.3176929189	484.52357054	496.943138	2.2844541744	723.41438344	28.791742325	-1.4085410565	30.414201736	19.153501965	42.328764329	-71.124932685	1	57996.298597	42.670140281
15021	2022-09-14	16:06:58.859	256.46318125	6155.11635	1663171618.86	0	899	2.269765627	2.3176929189	484.14398917	496.55382699	2.2844541744	723.41749421	28.791742325	-1.5107921567	30.414201736	19.094849656	42.328763866	-71.124924267	1	57997.140039	42.6
15022	2022-09-14	16:06:59.766	256.46319175	6155.116602	1663171619.767	0	899	2.2774829227	2.3234077847	484.14665757	495.9954164	2.1836240795	723.41555726	28.792408053	-1.3806768822	30.414201736	19.100386942	42.328745817	-71.12492983	1	57998.033981	42.6
15023	2022-09-14	16:07:00.653	256.463202	6155.116848	1663171620.653	0	899	2.2775031771	2.3234286252	483.91801039	495.76121944	2.1836323612	723.41050104	28.793390274	-1.2232256662	30.414201736	19.126042739	42.328724312	-71.124925529	1	57998.894175	42.6
15024	2022-09-14	16:07:01.571	256.46321263	6155.117103	1663171621.571	0	899	2.304343618	2.3514165068	483.91801039	495.91638798	2.211549901	723.41583252	28.793390274	-1.2694683075	30.414201736	19.153326035	42.328706071	-71.124923582	1	57999.850683	42.6
15025	2022-09-14	16:07:02.476	256.46322311	6155.117355	1663171622.477	0	899	2.304343618	2.3514165068	483.26482233	495.24700463	2.211549901	723.41443316	28.793390274	-1.3304244596	30.414201736	19.14188577	42.328694543	-71.124923333	1	58000.753452	42.6
15026	2022-09-14	16:07:03.372	256.46323348	6155.117604	1663171623.373	0	899	2.300594102	2.3478572452	483.26482233	495.31533329	2.2238544911	723.40760207	28.793390274	-1.5017699935	30.414201736	19.108955383	42.328682904	-71.124922238	1	58001.657172	42.6
15027	2022-09-14	16:07:04.266	256.46324382	6155.117852	1663171624.266	0	899	2.300594102	2.3478572452	482.40342342	494.43245486	2.2238544911	723.40893555	28.793390274	-1.3654998541	30.414201736	19.106151581	42.328672305	-71.124919944	1	58002.516729	42.548327138
15028	2022-09-14	16:07:05.158	256.46325416	6155.1181	1663171625.159	0	899	2.3133972237	2.3607087015	482.40562381	494.38013804	2.2140099471	723.40800911	28.793941207	-1.3259079685	30.414201736	19.11998342	42.328663505	-71.124918333	1	58003.379451	42.5
15029	2022-09-14	16:07:06.092	256.46326495	6155.118359	1663171626.092	0	899	2.3134227592	2.3607349865	483.28836948	495.28485353	2.214020369	723.41268416	28.795160294	-1.2135244071	30.414201736	19.149807734	42.328656178	-71.124918872	1	58004.323323	42.5
15030	2022-09-14	16:07:07.061	256.46327617	6155.118628	1663171627.061	0	899	2.334452547	2.3830272126	483.28836948	495.49491562	2.2518334831	723.41135189	28.795160294	-1.1791064976	30.414201736	19.151653429	42.328647627	-71.12491899	1	58005.302999	42.5
15031	2022-09-14	16:07:07.951	256.46328648	6155.118876	1663171627.952	0	899	2.334452547	2.3830272126	482.76357489	494.95686615	2.2518334831	723.41320801	28.795160294	-1.176692009	30.414201736	19.155126572	42.328635715	-71.124917041	1	58006.224405	42.5
15032	2022-09-14	16:07:08.812	256.46329644	6155.119114	1663171628.812	0	899	2.3747164669	2.4217819363	482.76357489	494.37530421	2.1469543654	723.39664565	28.795160294	-1.2056664031	30.414201736	19.1534236	42.328625803	-71.124918506	1	58007.103676	42.5
15033	2022-09-14	16:07:09.697	256.46330669	6155.119361	1663171629.698	0	899	2.3747378213	2.421803898	483.45727865	495.08573902	2.1469625986	723.40359113	28.796153429	-1.2249503104	30.414201736	19.153561598	42.328618844	-71.124919898	1	58007.938737	42.5
15034	2022-09-14	16:07:10.581	256.46331691	6155.119606	1663171630.581	0	899	2.4172337173	2.4674768819	483.45989955	495.65761371	2.2494655601	723.39320303	28.796808243	-1.1767027583	30.414201736	19.157720983	42.328610012	-71.124924161	1	58008.832146	42.5
15035	2022-09-14	16:07:11.476	256.46332728	6155.119855	1663171631.477	0	899	2.4172337173	2.4674768819	482.42881621	494.6005161	2.2494655601	723.40240721	28.796808243	-1.1490218639	30.414201736	19.160528183	42.328602413	-71.124923816	1	58009.710398	42.5
15036	2022-09-14	16:07:12.335	256.46333721	6155.120093	1663171632.335	0	899	2.3720031496	2.4205218008	482.42881621	494.40604285	2.214395424	723.40195086	28.796808243	-1.1666565581	30.414201736	19.155257623	42.328586707	-71.124925232	1	58010.569685	42.556968464
15037	2022-09-14	16:07:13.211	256.46334736	6155.120337	1663171633.212	0	899	2.3720031496	2.4205218008	482.23119288	494.20351314	2.214395424	723.40759439	28.796808243	-1.1425112486	30.414201736	19.161247253	42.328567924	-71.124926667	1	58011.476891	42.6
15038	2022-09-14	16:07:14.085	256.46335748	6155.120579	1663171634.086	0	899	2.330837742	2.3787688921	482.23119288	494.26770369	2.2259789567	723.40213316	28.796808243	-1.1764656416	30.414201736	19.158543189	42.328550798	-71.124929178	1	58012.376754	42.6
15039	2022-09-14	16:07:14.937	256.46336733	6155.120816	1663171634.937	0	899	2.33085482	2.3787864742	482.29798985	494.33620647	2.2259859121	723.38390588	28.797617464	-1.168262672	30.414201736	19.160394454	42.328532578	-71.124933333	1	58013.215834	42.578416588
15040	2022-09-14	16:07:15.802	256.46337734	6155.121056	1663171635.802	0	899	2.3403632846	2.3871820834	482.30109522	494.01074465	2.1666570583	723.3806985	28.798395157	-1.1795160905	30.414201736	19.160721735	42.32851083	-71.124933692	1	58014.03587	42.5
15041	2022-09-14	16:07:16.645	256.46338711	6155.121291	1663171636.646	0	899	2.3403632846	2.3871820834	482.20483447	493.9121468	2.1666570583	723.38464355	28.798395157	-1.2710958719	30.414201736	19.153686523	42.328489424	-71.124942866	1	58014.953261	42.5
15042	2022-09-14	16:07:17.533	256.46339738	6155.121537	1663171637.534	0	899	2.3577227745	2.4049873109	482.20483447	493.93668919	2.1710912057	723.39921762	28.798395157	-1.2057849871	30.414201736	19.155464804	42.328468889	-71.124951667	1	58015.833333	42.5
15043	2022-09-14	16:07:18.401	256.46340742	6155.121778	1663171638.401	0	899	2.3577227745	2.4049873109	483.05238314	494.80485839	2.1710912057	723.40338216	28.798395157	-1.2238940001	30.414201736	19.154045105	42.328448938	-71.12495907	1	58016.688363	42.5
15044	2022-09-14	16:07:19.250	256.46341726	6155.122014	1663171639.251	0	899	2.3076802371	2.3554497662	483.05345245	495.19076188	2.2404361332	723.39637888	28.798662539	-1.1677776346	30.414201736	19.138557876	42.328432613	-71.124966194	1	58017.543235	42.5
15045	2022-09-14	16:07:20.167	256.46342787	6155.122269	1663171640.168	0	899	2.3077058949	2.3554761863	483.97482502	496.13534418	2.2404467565	723.37404324	28.799890518	-1.1783196926	30.414201736	19.157646179	42.328417308	-71.124975385	1	58018.461538	42.5
15046	2022-09-14	16:07:21.042	256.46343799	6155.122512	1663171641.042	0	899	2.3445527753	2.3926194154	483.97482502	496.0179818	2.2193489768	723.39093381	28.799890518	-1.1629270457	30.414201736	19.156511307	42.328402216	-71.12498556	1	58019.333672	42.5
15047	2022-09-14	16:07:21.892	256.46344784	6155.122748	1663171641.893	0	899	2.3445527753	2.3926194154	483.25577091	495.28103486	2.2193489768	723.38743339	28.799890518	-1.1683165877	30.414201736	19.157665467	42.328386194	-71.124995236	1	58020.190291	42.5
15048	2022-09-14	16:07:22.809	256.46345844	6155.123003	1663171642.809	0	899	2.3891548983	2.4358670487	483.25577091	494.72172067	2.118515932	723.39453206	28.799890518	-1.3099870974	30.414201736	19.157511124	42.328368587	-71.125003899	1	58021.084798	42.5
15049	2022-09-14	16:07:23.746	256.46346928	6155.123263	1663171643.746	0	899	2.3891548983	2.4358670487	483.82876211	495.30830693	2.118515932	723.3884726	28.799890518	-1.2528791325	30.414201736	19.156731347	42.328352465	-71.12501	1	58022.052104	42.5
15050	2022-09-14	16:07:24.668	256.46347997	6155.123519	1663171644.669	0	899	2.3743443601	2.4199094631	483.83429693	495.10107883	2.0801214527	723.37378415	28.801272298	-1.1565133665	30.414201736	19.150413791	42.328337051	-71.12501	1	58022.976954	42.5
15051	2022-09-14	16:07:25.601	256.46349076	6155.123778	1663171645.602	0	899	2.3743494262	2.4199146687	484.21710038	495.49280692	2.0801233454	723.378017	28.80150795	-1.1539047956	30.414201736	19.149364471	42.328323801	-71.125014288	1	58023.857681	42.5
15052	2022-09-14	16:07:26.538	256.4635016	6155.124038	1663171646.538	0	899	2.3482969305	2.3958266244	484.21710038	496.1120381	2.1916191435	723.37716816	28.80150795	-1.1837415395	30.414201736	19.153160676	42.328309688	-71.125017662	1	58024.798576	42.5
15053	2022-09-14	16:07:27.428	256.46351191	6155.124286	1663171647.429	0	899	2.3482969305	2.3958266244	483.06342723	494.93002462	2.1916191435	723.38158331	28.80150795	-1.1811545235	30.414201736	19.1553936	42.328300971	-71.125020611	1	58025.683432	42.5
15054	2022-09-14	16:07:28.280	256.46352177	6155.124522	1663171648.281	0	899	2.2869814746	2.3327932636	483.06342723	494.80725946	2.1694840119	723.39604177	28.80150795	-1.179947257	30.414201736	19.155126572	42.328293969	-71.125023412	1	58026.523669	42.5
15055	2022-09-14	16:07:29.145	256.46353178	6155.124763	1663171649.146	0	899	2.2869826045	2.332794426	484.23465697	496.0069657	2.1694844691	723.38225914	28.801562518	-1.1821246723	30.414201736	19.155624175	42.328287279	-71.125027041	1	58027.40812	42.459188034
15056	2022-09-14	16:07:30.073	256.46354252	6155.125021	1663171650.074	0	899	2.2710357802	2.317547833	484.24104454	496.27850981	2.2171356009	723.38312333	28.803155899	-1.2040818819	30.414201736	19.158104827	42.328277965	-71.125032386	1	58028.357895	42.4
15057	2022-09-14	16:07:31.055	256.46355388	6155.125293	1663171651.055	0	899	2.2710357802	2.317547833	484.07400931	496.10732234	2.2171356009	723.38345074	28.803155899	-1.196223855	30.414201736	19.161968231	42.328262906	-71.125038295	1	58029.32563	42.4
15058	2022-09-14	16:07:31.977	256.46356456	6155.125549	1663171651.978	0	899	2.2931498257	2.3402694479	484.07400931	496.14712017	2.2242899092	723.37582296	28.803155899	-1.1847225057	30.414201736	19.157573258	42.328247912	-71.125040728	1	58030.281563	42.4
15059	2022-09-14	16:07:32.928	256.46357557	6155.125814	1663171652.929	0	899	2.2931498257	2.3402694479	484.44721599	496.52963486	2.2242899092	723.38264758	28.803155899	-1.1633797576	30.414201736	19.156227857	42.328235256	-71.125038333	1	58031.230769	42.4
15060	2022-09-14	16:07:33.842	256.46358615	6155.126067	1663171653.843	0	899	2.2943010318	2.3408652702	484.44721599	496.38060128	2.1975134407	723.39965942	28.803155899	-1.2191834521	30.414201736	19.143575757	42.328223504	-71.12503812	1	58032.12823	42.4
15061	2022-09-14	16:07:34.798	256.4635972	6155.126333	1663171654.798	0	899	2.2943195	2.3408842763	484.66467977	496.60346384	2.1975209846	723.40040679	28.804044951	-1.1873849267	30.414201736	19.14973595	42.328212899	-71.125036956	1	58033.043393	42.4
15062	2022-09-14	16:07:35.765	256.46360839	6155.126601	1663171655.765	0	899	2.2963557963	2.3427346755	484.66760233	496.54800502	2.1870192117	723.39900945	28.804773331	-1.2749764106	30.414201736	19.139032932	42.328203363	-71.125043314	1	58033.997041	42.4
15063	2022-09-14	16:07:36.690	256.4636191	6155.126858	1663171656.69	0	899	2.2963557963	2.3427346755	484.9293273	496.81614552	2.1870192117	723.37921911	28.804773331	-1.5290951792	30.414201736	19.102537888	42.328198644	-71.12505115	1	58034.937945	42.4
15064	2022-09-14	16:07:37.579	256.4636294	6155.127106	1663171657.58	0	899	2.2856464031	2.332884362	484.9293273	497.09425215	2.236935011	723.40000582	28.804773331	-1.4013621444	30.414201736	19.128380592	42.328194047	-71.125054524	1	58035.857291	42.4
15065	2022-09-14	16:07:38.480	256.46363983	6155.127356	1663171658.481	0	899	2.2856464031	2.332884362	484.58363057	496.73988328	2.236935011	723.4284094	28.804773331	-1.2113577964	30.414201736	19.16064635	42.328192018	-71.125061575	1	58036.789038	42.4
15066	2022-09-14	16:07:39.384	256.46365029	6155.127607	1663171659.385	0	899	2.3403395141	2.3881077455	484.58363057	496.58842179	2.2097375707	723.42881563	28.804773331	-1.2092450857	30.414201736	19.161247253	42.328189366	-71.125071387	1	58037.690335	42.4
15067	2022-09-14	16:07:40.305	256.46366094	6155.127863	1663171660.305	0	899	2.3403694279	2.3881385356	482.71562411	494.67420523	2.2097496161	723.42175172	28.806185021	-1.2013223811	30.414201736	19.156330361	42.328186278	-71.125081165	1	58038.61648	42.4
15068	2022-09-14	16:07:41.229	256.46367163	6155.128119	1663171661.229	0	899	2.334510794	2.3829116096	482.71669023	494.86466752	2.2438829683	723.41717529	28.806451797	-1.1457666159	30.414201736	19.159807205	42.328179606	-71.125086798	1	58039.539448	42.453944773
15069	2022-09-14	16:07:42.134	256.46368211	6155.128371	1663171662.134	0	899	2.334510794	2.3829116096	482.98753455	495.14232786	2.2438829683	723.40825971	28.806451797	-1.18651183	30.414201736	19.150793657	42.328170184	-71.125090397	1	58040.412818	42.5
15070	2022-09-14	16:07:42.977	256.46369187	6155.128605	1663171662.978	0	899	2.335401552	2.3823624531	482.98753455	494.77468519	2.1776297475	723.41345942	28.806451797	-1.1935937531	30.414201736	19.150256428	42.328160625	-71.125094494	1	58041.232143	42.5
15071	2022-09-14	16:07:43.805	256.46370145	6155.128835	1663171663.805	0	899	2.335401552	2.3823624531	484.2758854	496.09447781	2.1776297475	723.41080136	28.806451797	-1.18523987	30.414201736	19.154908704	42.328150526	-71.125098822	1	58042.09776	42.5
15072	2022-09-14	16:07:44.734	256.46371221	6155.129093	1663171664.735	0	899	2.3495313375	2.396914924	484.2790204	496.13249743	2.1838900284	723.42256741	28.807233735	-1.1666242539	30.414201736	19.158817506	42.32814	-71.125102966	1	58043.044044	42.5
15073	2022-09-14	16:07:45.611	256.46372235	6155.129336	1663171665.611	0	899	2.3495491111	2.396933212	482.66635631	494.48039994	2.183897074	723.42220402	28.808069229	-1.1540126469	30.414201736	19.161080796	42.32814	-71.125095659	1	58043.920921	42.5
15074	2022-09-14	16:07:46.480	256.46373241	6155.129578	1663171666.48	0	899	2.300431818	2.3487665027	482.66635631	494.97688606	2.273392908	723.42948823	28.808069229	-1.3644003647	30.414201736	19.149662776	42.328137518	-71.125087554	1	58044.744581	42.425541942
15075	2022-09-14	16:07:47.335	256.4637423	6155.129815	1663171667.335	0	899	2.300431818	2.3487665027	484.49875021	496.85601564	2.273392908	723.42356297	28.808069229	-1.5271980707	30.414201736	19.144437057	42.328139593	-71.125072321	1	58045.58517	42.4
15076	2022-09-14	16:07:48.165	256.46375192	6155.130046	1663171668.166	0	899	2.264923918	2.3104848961	484.49875021	496.32728167	2.1784387786	723.43081604	28.808069229	-1.2597023249	30.414201736	19.156206131	42.328143037	-71.125055794	1	58046.411243	42.35887574
15077	2022-09-14	16:07:49.040	256.46376205	6155.130289	1663171669.041	0	899	2.264923918	2.3104848961	483.4116366	495.21362731	2.1784387786	723.43812854	28.808069229	-1.2608880547	30.414201736	19.156468739	42.328148299	-71.125035102	1	58047.282808	42.3
15078	2022-09-14	16:07:49.987	256.46377301	6155.130552	1663171669.988	0	899	2.2714979604	2.3170130539	483.41464785	495.17051064	2.1701133243	723.43185324	28.808821659	-1.2251335454	30.414201736	19.155870438	42.328156269	-71.125009204	1	58048.238659	42.276134122
15079	2022-09-14	16:07:50.861	256.46378312	6155.130795	1663171670.862	0	899	2.2715144947	2.3170300637	483.2580144	495.01010548	2.1701200613	723.44211159	28.809625626	-1.4731297785	30.414201736	19.115847948	42.328156844	-71.125008176	1	58049.100592	42.189940828
15080	2022-09-14	16:07:51.736	256.46379324	6155.131038	1663171671.736	0	899	2.2738442804	2.3187049602	483.2580144	494.82839785	2.1373508312	723.42963859	28.809625626	-1.3355014253	30.414201736	19.135422852	42.328172646	-71.125021105	1	58049.962525	42.103747535
15081	2022-09-14	16:07:52.599	256.46380324	6155.131278	1663171672.6	0	899	2.2738442804	2.3187049602	482.50154053	494.05381214	2.1373508312	723.41865711	28.809625626	-1.1851859906	30.414201736	19.156652855	42.328223161	-71.124978957	1	58050.854188	42.014581179
15082	2022-09-14	16:07:53.480	256.46381344	6155.131522	1663171673.481	0	899	2.2873661005	2.3334979496	482.50154053	494.31201605	2.1839811916	723.42998419	28.809625626	-1.1905108769	30.414201736	19.157022501	42.328267378	-71.124943607	1	58051.765253	42
15083	2022-09-14	16:07:54.323	256.46382319	6155.131757	1663171674.324	0	899	2.2873661005	2.3334979496	482.5356755	494.34698655	2.1839811916	723.42948055	28.809625626	-1.179947257	30.414201736	19.160528183	42.328299596	-71.124900575	1	58052.607495	41.939250493
15084	2022-09-14	16:07:55.198	256.46383332	6155.132	1663171675.199	0	899	2.2957722059	2.3415917144	482.54239464	494.23042986	2.1616964439	723.43307354	28.811307528	-1.1767997986	30.414201736	19.160528183	42.328308702	-71.124903032	1	58053.463107	41.85368932
15085	2022-09-14	16:07:56.102	256.46384378	6155.132251	1663171676.103	0	899	2.2957734032	2.3415929459	483.75923244	495.4767443	2.1616969247	723.43731689	28.811365128	-1.176692009	30.414201736	19.160528183	42.328295952	-71.124937818	1	58054.369085	41.763091483
15086	2022-09-14	16:07:56.993	256.4638541	6155.132498	1663171676.994	0	899	2.3373183225	2.3859729627	483.75923244	495.98280469	2.2527562427	723.44686142	28.811365128	-1.1429639739	30.414201736	19.157684351	42.328278762	-71.124951076	1	58055.27427	41.672573044
15087	2022-09-14	16:07:57.885	256.46386442	6155.132746	1663171677.886	0	899	2.3373183225	2.3859729627	483.44615512	495.66181657	2.2527562427	723.42842153	28.811365128	-1.1900150042	30.414201736	19.154682993	42.328266667	-71.124952838	1	58056.122122	41.587787788
15088	2022-09-14	16:07:58.789	256.46387488	6155.132997	1663171678.79	0	899	2.383977521	2.4319101012	483.44615512	495.24323777	2.177402644	723.45262419	28.811365128	-1.1948225332	30.414201736	19.155097961	42.328266667	-71.124912516	1	58057.028846	41.5
15089	2022-09-14	16:07:59.650	256.46388484	6155.133236	1663171679.65	0	899	2.3839808189	2.4319134943	484.53830891	496.36204951	2.1774039287	723.46584901	28.811517918	-1.1833535354	30.414201736	19.156466528	42.328266667	-71.124886483	1	58057.94765	41.5
15090	2022-09-14	16:08:00.578	256.46389559	6155.133494	1663171680.579	0	899	2.3378458583	2.3843376367	484.54430646	496.2385375	2.1540900755	723.4287934	28.813013077	-1.1638756122	30.414201736	19.157804489	42.328266667	-71.124860017	1	58058.881764	41.5
15091	2022-09-14	16:08:01.500	256.46390625	6155.13375	1663171681.5	0	899	2.3378458583	2.3843376367	483.55992694	495.23040048	2.1540900755	723.44018797	28.813013077	-1.1543899475	30.414201736	19.158948772	42.328259098	-71.124854144	1	58059.756833	41.5
15092	2022-09-14	16:08:02.426	256.46391697	6155.134007	1663171682.426	0	899	2.3032650938	2.3480584439	483.55992694	494.97182537	2.1074636703	723.44004448	28.813013077	-1.1783196926	30.414201736	19.15656662	42.32824613	-71.124841626	1	58060.702419	41.5
15093	2022-09-14	16:08:03.351	256.46392767	6155.134264	1663171683.351	0	899	2.3032650938	2.3480584439	481.5376125	492.90178479	2.1074636703	723.43798181	28.813013077	-1.2081240495	30.414201736	19.152786596	42.328225601	-71.124848448	1	58061.642643	41.435735736
15094	2022-09-14	16:08:04.232	256.46393787	6155.134509	1663171684.232	0	899	2.327919264	2.3749580482	481.53849879	493.34785342	2.1880417262	723.44097537	28.81323539	-1.2371846801	30.414201736	19.148875584	42.328204785	-71.12486179	1	58062.509232	41.349076774
15095	2022-09-14	16:08:05.105	256.46394799	6155.134752	1663171685.106	0	899	2.3279467393	2.3749863202	481.99795972	493.81864324	2.18805274	723.41625977	28.814538956	-1.2483087778	30.414201736	19.15656662	42.328191456	-71.12486458	1	58063.375381	41.3
15096	2022-09-14	16:08:06.028	256.46395866	6155.135008	1663171686.028	0	899	2.2815676006	2.3295475068	481.99795972	494.30215175	2.2753241564	723.41885396	28.814538956	-1.1939817667	30.414201736	19.155765887	42.328187811	-71.124853111	1	58064.313327	41.268667345
15097	2022-09-14	16:08:06.917	256.46396896	6155.135255	1663171686.918	0	899	2.2815676006	2.3295475068	482.84829318	495.17419208	2.2753241564	723.41986165	28.814538956	-1.1801090051	30.414201736	19.155858501	42.328188018	-71.124837952	1	58065.202639	41.2
15098	2022-09-14	16:08:07.763	256.46397874	6155.13549	1663171687.763	0	899	2.2415746873	2.286715226	482.84829318	494.64946057	2.1807712284	723.41005641	28.814538956	-1.4698852885	30.414201736	19.114552289	42.328193327	-71.124823351	1	58065.999057	41.2
15099	2022-09-14	16:08:08.566	256.46398804	6155.135713	1663171688.567	0	899	2.2415746873	2.286715226	483.62594628	495.44612008	2.1807712284	723.40863037	28.814538956	-1.5347758532	30.414201736	19.105070114	42.328201777	-71.124816297	1	58066.844374	41.2
15100	2022-09-14	16:08:09.430	256.46399804	6155.135953	1663171689.431	0	899	2.2565969492	2.3021946821	483.62633227	495.48691902	2.1880470622	723.42130345	28.814635359	-1.2547008407	30.414201736	19.144456282	42.328202192	-71.124817282	1	58067.684512	41.131548757
15101	2022-09-14	16:08:10.338	256.46400854	6155.136205	1663171690.338	0	899	2.2566280247	2.3022266588	481.79787024	493.61368638	2.1880599134	723.40270996	28.816156387	-1.2320321798	30.414201736	19.152965546	42.328200718	-71.12482023	1	58068.569034	41.043096647
15102	2022-09-14	16:08:11.253	256.46401914	6155.136459	1663171691.254	0	899	2.3025962337	2.3494391926	481.79787024	493.69414158	2.202599648	723.39761049	28.816156387	-1.2475541917	30.414201736	19.143989096	42.328195935	-71.124824106	1	58069.48778	41
15103	2022-09-14	16:08:12.138	256.46402939	6155.136705	1663171692.139	0	899	2.3025962337	2.3494391926	483.57764441	495.51786089	2.202599648	723.40401959	28.816156387	-1.4989674091	30.414201736	19.1140728	42.328194216	-71.124825392	1	58070.382382	41
15104	2022-09-14	16:08:13.017	256.46403956	6155.136949	1663171693.018	0	899	2.3018328715	2.3504713123	483.57764441	495.98168287	2.2860206242	723.40538904	28.816156387	-1.2827804862	30.414201736	19.121612309	42.328198792	-71.124824252	1	58071.275499	40.972450053
15105	2022-09-14	16:08:13.950	256.46405035	6155.137208	1663171693.95	0	899	2.3018328715	2.3504713123	483.16805843	495.56159078	2.2860206242	723.39975117	28.816156387	-1.3702211001	30.414201736	19.118220917	42.328202796	-71.124820276	1	58072.239645	40.9
15106	2022-09-14	16:08:14.825	256.46406047	6155.137451	1663171694.825	0	899	2.2983425986	2.3460031478	483.17337127	495.33530155	2.2443258246	723.39967154	28.817484609	-1.4923490128	30.414201736	19.125940032	42.328211667	-71.124798785	1	58073.104104	40.9
15107	2022-09-14	16:08:15.765	256.46407135	6155.137713	1663171695.765	0	899	2.2983486167	2.346009345	483.10128039	495.26140999	2.244328331	723.39885343	28.817773819	-1.5016837586	30.414201736	19.118043533	42.328211523	-71.124788046	1	58074.043062	40.89569378
15108	2022-09-14	16:08:16.611	256.46408115	6155.137948	1663171696.611	0	899	2.2858924172	2.3323897586	483.10128039	495.02823997	2.2023302829	723.40775122	28.817773819	-1.5190813407	30.414201736	19.108871359	42.328208825	-71.124782649	1	58074.852632	40.814736842
15109	2022-09-14	16:08:17.460	256.46409097	6155.138183	1663171697.46	0	899	2.2858924172	2.3323897586	482.59666516	494.51116664	2.2023302829	723.41210938	28.817773819	-1.5233823061	30.414201736	19.126317978	42.328207117	-71.124768283	1	58075.730042	40.8
15110	2022-09-14	16:08:18.388	256.46410172	6155.138441	1663171698.389	0	899	2.2837379336	2.3299949302	482.59666516	494.46054881	2.1931983493	723.42198009	28.817773819	-1.5233823061	30.414201736	19.126317978	42.328207755	-71.124752449	1	58076.653061	40.734693878
15111	2022-09-14	16:08:19.256	256.46411176	6155.138682	1663171699.256	0	899	2.2837512471	2.3300086307	483.89162491	495.78737343	2.1932038025	723.41466679	28.81841772	-1.2623971756	30.414201736	19.131621216	42.32821001	-71.124739961	1	58077.502959	40.7
15112	2022-09-14	16:08:20.138	256.46412197	6155.138927	1663171700.138	0	899	2.3095464275	2.3577602716	483.89564712	496.15774174	2.2590589748	723.41648491	28.819421768	-1.2189355804	30.414201736	19.132233234	42.328210994	-71.124731314	1	58078.403846	40.659615385
15113	2022-09-14	16:08:21.032	256.46413233	6155.139176	1663171701.033	0	899	2.3095464275	2.3577602716	482.54018288	494.76792953	2.2590589748	723.41363525	28.819421768	-1.1490218639	30.414201736	19.159807205	42.32821	-71.124727779	1	58079.332347	40.6
15114	2022-09-14	16:08:21.882	256.46414216	6155.139412	1663171701.883	0	899	2.2823142671	2.3293944873	482.54018288	494.62226777	2.2328055169	723.40204423	28.819421768	-1.2154323163	30.414201736	19.152340087	42.328209711	-71.124725801	1	58080.173173	40.6
15115	2022-09-14	16:08:22.773	256.46415247	6155.139659	1663171702.773	0	899	2.2823142671	2.3293944873	483.98390239	496.10213586	2.2328055169	723.41683818	28.819421768	-1.2235598051	30.414201736	19.150780431	42.328208333	-71.124721558	1	58081.065173	40.6
15116	2022-09-14	16:08:23.700	256.46416321	6155.139917	1663171703.701	0	899	2.3128771283	2.3592628113	483.98390239	495.76418085	2.172016342	723.39296131	28.819421768	-1.1850458289	30.414201736	19.154739468	42.328208318	-71.124719984	1	58082.009425	40.599057493
15117	2022-09-14	16:08:24.595	256.46417356	6155.140166	1663171704.596	0	899	2.312891035	2.3592771183	484.81970727	496.62036041	2.1720219121	723.42746032	28.820085879	-1.1896053884	30.414201736	19.15519751	42.328206912	-71.124718578	1	58082.852969	40.51470311
15118	2022-09-14	16:08:25.516	256.46418422	6155.140421	1663171705.517	0	899	2.3854967603	2.4307641333	484.82353352	495.9866442	2.0573014233	723.4351362	28.8210392	-1.161072956	30.414201736	19.152001943	42.328206667	-71.124715655	1	58083.803571	40.5
15119	2022-09-14	16:08:26.361	256.464194	6155.140656	1663171706.362	0	899	2.3854967603	2.4307641333	484.06967422	495.21542721	2.0573014233	723.41328764	28.8210392	-1.2238940001	30.414201736	19.155845642	42.328206667	-71.124721593	1	58084.659319	40.5
15120	2022-09-14	16:08:27.243	256.4642042	6155.140901	1663171707.243	0	899	2.3005538209	2.3472160611	484.06967422	495.98634704	2.1961801994	723.42459046	28.8210392	-1.1938955523	30.414201736	19.156375304	42.328208445	-71.124727668	1	58085.533531	40.5
15121	2022-09-14	16:08:28.095	256.46421406	6155.141138	1663171708.095	0	899	2.3005538209	2.3472160611	483.81001265	495.7202932	2.1961801994	723.42161914	28.8210392	-1.1864578724	30.414201736	19.155487061	42.328212529	-71.124736323	1	58086.379379	40.462062062
15122	2022-09-14	16:08:28.943	256.46422388	6155.141373	1663171708.943	0	899	2.3034082018	2.3498995129	483.81001265	495.66171272	2.1856366123	723.41856738	28.8210392	-1.179537691	30.414201736	19.155996601	42.328219576	-71.124749576	1	58087.218182	40.4
15123	2022-09-14	16:08:29.877	256.46423469	6155.141633	1663171709.877	0	899	2.3034232485	2.3499149954	482.86927	494.69795884	2.1856427017	723.41786002	28.821760708	-1.1782010644	30.414201736	19.157207931	42.328231389	-71.124761389	1	58088.119023	40.4
15124	2022-09-14	16:08:30.828	256.46424569	6155.141897	1663171710.828	0	899	2.2883270567	2.3341539723	482.87260751	494.60875901	2.1689352266	723.42556015	28.822595596	-1.1988647174	30.414201736	19.156757405	42.328242839	-71.124772985	1	58089.087901	40.4
15125	2022-09-14	16:08:31.788	256.46425681	6155.142163	1663171711.788	0	899	2.2883270567	2.3341539723	483.63089552	495.38547711	2.1689352266	723.40166751	28.822595596	-1.2023464299	30.414201736	19.146578745	42.328255253	-71.124787551	1	58090.075802	40.4
15126	2022-09-14	16:08:32.713	256.46426751	6155.14242	1663171712.713	0	899	2.2968061998	2.3430261619	483.63089552	495.44276708	2.1792542491	723.40360407	28.822595596	-1.1658697278	30.414201736	19.145200199	42.328258249	-71.124798039	1	58090.974733	40.4
15127	2022-09-14	16:08:33.607	256.46427786	6155.142669	1663171713.607	0	899	2.2968061998	2.3430261619	484.51464867	496.34810442	2.1792542491	723.41293557	28.822595596	-1.1727144994	30.414201736	19.144160391	42.328258333	-71.124810107	1	58091.883011	40.4
15128	2022-09-14	16:08:34.538	256.46428863	6155.142927	1663171714.538	0	899	2.3041162108	2.3517258294	484.51464867	496.6665921	2.2364720172	723.39331055	28.822595596	-1.5364035368	30.414201736	19.105430603	42.328262238	-71.124822078	1	58092.780861	40.4
15129	2022-09-14	16:08:35.434	256.46429902	6155.143176	1663171715.435	0	899	2.3041445003	2.351754958	484.29737848	496.44393783	2.2364837288	723.40272936	28.823951709	-1.2562961444	30.414201736	19.149364017	42.328261068	-71.124836326	1	58093.679552	40.4
15130	2022-09-14	16:08:36.362	256.46430976	6155.143434	1663171716.363	0	899	2.2842194661	2.3321391001	484.29867089	496.63159806	2.2699406221	723.40245814	28.824274063	-1.1750643253	30.414201736	19.159446716	42.328257887	-71.124848006	1	58094.633919	40.4
15131	2022-09-14	16:08:37.293	256.46432053	6155.143693	1663171717.294	0	899	2.2842194661	2.3321391001	485.02929397	497.38082685	2.2699406221	723.3763456	28.824274063	-1.1592944339	30.414201736	19.16008175	42.328253866	-71.124855401	1	58095.560194	40.4
15132	2022-09-14	16:08:38.144	256.46433038	6155.143929	1663171718.145	0	899	2.2699638852	2.3166271546	485.02929397	497.13145825	2.2252277944	723.40441935	28.824274063	-1.1890449516	30.414201736	19.158464419	42.328248237	-71.124861763	1	58096.411582	40.4
15133	2022-09-14	16:08:38.986	256.46434012	6155.144163	1663171718.986	0	899	2.2699638852	2.3166271546	485.93234195	498.05703855	2.2252277944	723.43083949	28.824274063	-1.1859512929	30.414201736	19.155319214	42.328241164	-71.124868836	1	58097.260287	40.4
15134	2022-09-14	16:08:39.859	256.46435023	6155.144406	1663171719.86	0	899	2.2665751166	2.3145144013	485.9352167	498.41171409	2.2881638343	723.43301937	28.8249887	-1.1977005976	30.414201736	19.152819728	42.32823382	-71.124875337	1	58098.101101	40.4
15135	2022-09-14	16:08:40.684	256.46435978	6155.144635	1663171720.685	0	899	2.2665930161	2.3145328443	484.8242729	497.27228956	2.2881715416	723.4423436	28.825860977	-1.1903599548	30.414201736	19.153303702	42.328224186	-71.12487809	1	58098.926927	40.4
15136	2022-09-14	16:08:41.566	256.46436999	6155.14488	1663171721.567	0	899	2.2876147381	2.333828078	484.8242729	496.71135775	2.1875296605	723.41721612	28.825860977	-1.1823186732	30.414201736	19.154405594	42.328214967	-71.124882516	1	58099.836608	40.4
15137	2022-09-14	16:08:42.397	256.46437959	6155.14511	1663171722.397	0	899	2.2876147381	2.333828078	483.39595244	495.24801726	2.1875296605	723.40461337	28.825860977	-1.1864578724	30.414201736	19.154405594	42.328206384	-71.124887966	1	58100.694933	40.4
15138	2022-09-14	16:08:43.292	256.46438997	6155.145359	1663171723.293	0	899	2.3782210399	2.4249128036	483.39595244	494.91312573	2.1271573037	723.41509767	28.825860977	-1.1702029152	30.414201736	19.157310448	42.328201388	-71.124891945	1	58101.583495	40.341650485
15139	2022-09-14	16:08:44.160	256.4644	6155.1456	1663171724.16	0	899	2.3782210399	2.4249128036	482.98981417	494.49731099	2.1271573037	723.44833435	28.825860977	-1.1925158224	30.414201736	19.156859695	42.328202194	-71.124894796	1	58102.438878	40.3
15140	2022-09-14	16:08:45.052	256.46441034	6155.145848	1663171725.053	0	899	2.4086003686	2.4563795251	482.9960333	494.62364884	2.1488122178	723.4452353	28.827416363	-1.2029608093	30.414201736	19.154148481	42.328207222	-71.124896667	1	58103.333333	40.3
15141	2022-09-14	16:08:45.940	256.46442061	6155.146095	1663171725.941	0	899	2.4086010561	2.4563802322	485.57352675	497.26319416	2.1488124794	723.43994141	28.827447891	-1.2173833847	30.414201736	19.142883301	42.328213412	-71.124897714	1	58104.209434	40.3
15142	2022-09-14	16:08:46.835	256.46443096	6155.146343	1663171726.835	0	899	2.3234948886	2.3692733142	485.57352675	497.18360822	2.1345244979	723.4394984	28.827447891	-1.1910822234	30.414201736	19.150011366	42.328220698	-71.124901866	1	58105.059829	40.3
15143	2022-09-14	16:08:47.755	256.46444161	6155.146599	1663171727.755	0	899	2.3234948886	2.3692733142	482.95389354	494.50133949	2.1345244979	723.42913131	28.827447891	-1.1626252291	30.414201736	19.159097293	42.328232141	-71.124905203	1	58106.040692	40.3
15144	2022-09-14	16:08:48.686	256.46445238	6155.146857	1663171728.686	0	899	2.3228162143	2.370072601	482.95389354	494.87923632	2.202694749	723.41647723	28.827447891	-1.2168228184	30.414201736	19.143314147	42.328243191	-71.124909939	1	58106.987792	40.3
15145	2022-09-14	16:08:49.594	256.46446289	6155.147109	1663171729.594	0	899	2.3228232867	2.3700798799	482.27450273	494.18308548	2.2026976095	723.41330542	28.827784191	-1.2101289176	30.414201736	19.141558502	42.328249313	-71.124917474	1	58107.896897	40.3
15146	2022-09-14	16:08:50.484	256.46447321	6155.147357	1663171730.485	0	899	2.3337138468	2.3811024403	482.27949589	494.16564192	2.1986251579	723.41571045	28.829034805	-1.2255215645	30.414201736	19.154045105	42.328252441	-71.124920774	1	58108.732342	40.3
15147	2022-09-14	16:08:51.403	256.46448383	6155.147612	1663171731.403	0	899	2.3337138468	2.3811024403	484.061963	495.9920393	2.1986251579	723.41848048	28.829034805	-1.1774357502	30.414201736	19.155080656	42.328253333	-71.124922719	1	58109.631263	40.3
15148	2022-09-14	16:08:52.316	256.46449441	6155.147866	1663171732.317	0	899	2.3122320776	2.3588186465	484.061963	495.8986978	2.1818336097	723.40917201	28.829034805	-1.1865657236	30.414201736	19.156062726	42.328255278	-71.124922361	1	58110.583333	40.3
15149	2022-09-14	16:08:53.213	256.46450478	6155.148115	1663171733.213	0	899	2.3122320776	2.3588186465	484.48430112	496.33136332	2.1818336097	723.40352363	28.829034805	-1.2222663164	30.414201736	19.158367157	42.328258279	-71.124923279	1	58111.483748	40.3
15150	2022-09-14	16:08:54.082	256.46451484	6155.148356	1663171734.082	0	899	2.378496249	2.4258857289	484.48430112	496.19925234	2.1580776019	723.39057973	28.829034805	-1.194520708	30.414201736	19.156950325	42.328260567	-71.124926701	1	58112.340228	40.3
15151	2022-09-14	16:08:54.971	256.46452514	6155.148603	1663171734.972	0	899	2.378496249	2.4258857289	482.93225175	494.60967404	2.1580776019	723.41680908	28.829034805	-1.179947257	30.414201736	19.156206131	42.328262069	-71.124931608	1	58113.241148	40.3
15152	2022-09-14	16:08:55.907	256.46453597	6155.148863	1663171735.908	0	899	2.4388480601	2.4905306427	482.93745537	495.36104056	2.2924917068	723.39052637	28.83033635	-1.2084582152	30.414201736	19.152092321	42.328263811	-71.124937383	1	58114.143287	40.3
15153	2022-09-14	16:08:56.806	256.46454638	6155.149113	1663171736.807	0	899	2.4388570568	2.4905399132	482.73078085	495.14906936	2.2924953137	723.40275079	28.83074379	-1.2042759207	30.414201736	19.155517111	42.328266742	-71.124941818	1	58115.045455	40.3
15154	2022-09-14	16:08:57.796	256.46455784	6155.149388	1663171737.797	0	899	2.3941130943	2.4392726014	482.73078085	493.77905118	2.0452401481	723.40587934	28.83074379	-1.1877837773	30.414201736	19.159774477	42.328268742	-71.124945307	1	58116.061338	40.3
15155	2022-09-14	16:08:58.697	256.46456825	6155.149638	1663171738.697	0	899	2.3941130943	2.4392726014	484.12419633	495.2043578	2.0452401481	723.40607983	28.83074379	-1.1797640395	30.414201736	19.159240723	42.328274318	-71.124949489	1	58116.89777	40.3
15156	2022-09-14	16:08:59.612	256.46457885	6155.149892	1663171739.613	0	899	2.3443638041	2.3928655744	484.12686929	496.28432293	2.2392095799	723.39619133	28.83141073	-1.1630455532	30.414201736	19.159449697	42.328277822	-71.124952822	1	58117.846639	40.3
15157	2022-09-14	16:09:00.492	256.46458903	6155.150137	1663171740.492	0	899	2.3443820351	2.3928843468	483.23660541	495.37174389	2.239217007	723.39103729	28.832269669	-1.1815857516	30.414201736	19.156444613	42.328286767	-71.124960562	1	58118.72288	40.155424063
15158	2022-09-14	16:09:01.375	256.46459926	6155.150382	1663171741.376	0	899	2.340091258	2.3877215842	483.23660541	495.17458954	2.2037144786	723.40014648	28.832269669	-1.1587878466	30.414201736	19.159807205	42.328292014	-71.124966354	1	58119.604208	40.1
15159	2022-09-14	16:09:02.270	256.46460962	6155.150631	1663171742.271	0	899	2.340091258	2.3877215842	481.76809914	493.66980497	2.2037144786	723.40237043	28.832269669	-1.255110432	30.414201736	19.153826947	42.328295057	-71.124970057	1	58120.517063	40.1
15160	2022-09-14	16:09:03.140	256.46461968	6155.150872	1663171743.14	0	899	2.3571472619	2.4058768336	481.76809914	493.85718201	2.2375598387	723.3837446	28.832269669	-1.1614070941	30.414201736	19.159187317	42.32829803	-71.12497303	1	58121.408952	40.1
15161	2022-09-14	16:09:04.038	256.46463007	6155.151122	1663171744.038	0	899	2.3571472619	2.4058768336	482.78412017	494.89869821	2.2375598387	723.37497373	28.832269669	-1.179947257	30.414201736	19.158367157	42.328300521	-71.124975521	1	58122.312623	40.068737673
15162	2022-09-14	16:09:04.901	256.46464007	6155.151362	1663171744.902	0	899	2.3732567411	2.4212025031	482.78706691	494.62477855	2.1876335038	723.37892848	28.833006941	-1.1771877909	30.414201736	19.156230522	42.328301954	-71.124977242	1	58123.172699	40
15163	2022-09-14	16:09:05.759	256.46464999	6155.1516	1663171745.759	0	899	2.3732782757	2.4212246621	482.71763645	494.55369263	2.1876419704	723.38776362	28.834009171	-1.2112607538	30.414201736	19.151305483	42.328303241	-71.12498	1	58124.05534	40
15164	2022-09-14	16:09:06.671	256.46466056	6155.151853	1663171746.672	0	899	2.3990590833	2.4489511064	482.71763645	494.90315456	2.2506421884	723.38712821	28.834009171	-1.1819630214	30.414201736	19.156013552	42.328301764	-71.12498	1	58124.941748	40
15165	2022-09-14	16:09:07.519	256.46467037	6155.152089	1663171747.52	0	899	2.3990590833	2.4489511064	482.93108752	495.1219939	2.2506421884	723.38514154	28.834009171	-1.150477107	30.414201736	19.160208999	42.328301667	-71.124978684	1	58125.789579	39.921042084
15166	2022-09-14	16:09:08.417	256.46468076	6155.152338	1663171748.418	0	899	2.3358783058	2.3838073323	482.93108752	494.95840958	2.2211756861	723.38427896	28.834009171	-1.1832026243	30.414201736	19.155487061	42.328298167	-71.124973667	1	58126.699898	39.9
15167	2022-09-14	16:09:09.322	256.46469123	6155.152589	1663171749.322	0	899	2.3358837296	2.3838129158	483.28114334	495.3171957	2.2211778859	723.38513709	28.834265639	-1.4212389308	30.414201736	19.135431707	42.328296667	-71.124971667	1	58127.600592	39.9
15168	2022-09-14	16:09:10.171	256.46470105	6155.152825	1663171750.171	0	899	2.3050743901	2.350989233	483.28585575	494.96882091	2.1575353345	723.37908936	28.835443497	-1.188085556	30.414201736	19.155845642	42.328304074	-71.124976852	1	58128.444444	39.766666667
15169	2022-09-14	16:09:11.096	256.46471177	6155.153082	1663171751.097	0	899	2.3050743901	2.350989233	482.49932583	494.1632774	2.1575353345	723.36220647	28.835443497	-1.1802167371	30.414201736	19.157239851	42.328320434	-71.1249857	1	58129.355024	39.528995215
15170	2022-09-14	16:09:12.009	256.46472234	6155.153336	1663171752.01	0	899	2.3083218142	2.3545300143	482.49932583	494.22152937	2.1680549009	723.35553989	28.835443497	-1.1946608704	30.414201736	19.156635853	42.328336476	-71.12499275	1	58130.2357	39.352859961
15171	2022-09-14	16:09:12.904	256.46473269	6155.153584	1663171752.904	0	899	2.3083218142	2.3545300143	484.16986769	495.93265663	2.1680549009	723.38568802	28.835443497	-1.1984120552	30.414201736	19.1576326	42.328347084	-71.125002292	1	58131.125131	39.174973712
15172	2022-09-14	16:09:13.795	256.464743	6155.153832	1663171753.795	0	899	2.3156992428	2.3621873582	484.16986769	495.96635188	2.1741177133	723.37415966	28.835443497	-1.1906510355	30.414201736	19.159343037	42.328350191	-71.125006762	1	58132.057282	38.994271845
15173	2022-09-14	16:09:14.618	256.46475252	6155.154061	1663171754.618	0	899	2.3157067679	2.3621951001	484.52319745	496.32830704	2.1741207267	723.37794303	28.835802432	-1.1983149904	30.414201736	19.156302092	42.328352854	-71.125008094	1	58132.856311	38.914368932
15174	2022-09-14	16:09:15.457	256.46476223	6155.154294	1663171755.457	0	899	2.3237761376	2.3714338297	484.52763332	496.58886756	2.2201251197	723.36852259	28.83690834	-1.3723338613	30.414201736	19.128003556	42.32834349	-71.125004642	1	58133.738248	38.9
15175	2022-09-14	16:09:16.319	256.46477221	6155.154533	1663171756.319	0	899	2.3237761376	2.3714338297	482.84970212	494.86916802	2.2201251197	723.36083742	28.83690834	-1.5065667906	30.414201736	19.107307535	42.328333216	-71.124998487	1	58134.581527	38.958152686
15176	2022-09-14	16:09:17.197	256.46478238	6155.154777	1663171757.198	0	899	2.3097167922	2.3554546	482.84970212	494.45346402	2.1451420821	723.39609917	28.83690834	-1.4924567938	30.414201736	19.107591629	42.328321362	-71.124991902	1	58135.464744	39
15177	2022-09-14	16:09:18.071	256.46479249	6155.15502	1663171758.071	0	899	2.3097167922	2.3554546	484.34140363	495.98101384	2.1451420821	723.39078587	28.83690834	-1.2720336875	30.414201736	19.144763416	42.328309053	-71.124985888	1	58136.366864	39
15178	2022-09-14	16:09:18.960	256.46480278	6155.155267	1663171758.96	0	899	2.2718043742	2.3173406989	484.34140363	496.12372484	2.1708186326	723.37736824	28.83690834	-1.2445252613	30.414201736	19.153769133	42.328298563	-71.124980503	1	58137.232799	39
15179	2022-09-14	16:09:19.849	256.46481308	6155.155514	1663171759.85	0	899	2.2718136935	2.3173502863	484.03104803	495.80584048	2.170822431	723.38180966	28.837361456	-1.3094373973	30.414201736	19.154921285	42.328288591	-71.124976667	1	58138.077393	38.992260692
15180	2022-09-14	16:09:20.713	256.46482308	6155.155754	1663171760.714	0	899	2.2743234168	2.3213728048	484.03644702	496.19076347	2.2390538667	723.37947739	28.838708878	-1.320022542	30.414201736	19.153354329	42.328291524	-71.124976667	1	58138.95723	38.904276986
15181	2022-09-14	16:09:21.576	256.46483307	6155.155994	1663171761.577	0	899	2.2743234168	2.3213728048	484.56340784	496.73095645	2.2390538667	723.40184617	28.838708878	-1.2171245963	30.414201736	19.156000693	42.328301113	-71.124983414	1	58139.809665	38.738067061
15182	2022-09-14	16:09:22.459	256.46484328	6155.156239	1663171762.459	0	899	2.2688322862	2.3161724888	484.56340784	496.83625337	2.2579518063	723.40289307	28.838708878	-1.2190109491	30.414201736	19.155845642	42.328301068	-71.12498047	1	58140.679487	38.7
15183	2022-09-14	16:09:23.346	256.46485355	6155.156485	1663171763.347	0	899	2.2688322862	2.3161724888	483.360726	495.60311045	2.2579518063	723.36918266	28.838708878	-1.1568475504	30.414201736	19.125993476	42.328296993	-71.124973321	1	58141.601496	38.7
15184	2022-09-14	16:09:24.226	256.46486374	6155.15673	1663171764.227	0	899	2.272981342	2.319393167	483.360726	495.3399986	2.2105977679	723.37652426	28.838708878	-1.184830308	30.414201736	19.118394852	42.328292462	-71.124967462	1	58142.507508	38.7
15185	2022-09-14	16:09:25.118	256.46487405	6155.156977	1663171765.118	0	899	2.2730110777	2.3194237741	484.71615011	496.72908328	2.2106101035	723.36928654	28.840153915	-1.1524604488	30.414201736	19.158637344	42.328288033	-71.124962377	1	58143.393491	38.7
[truncated: 28,703 more rows]
