# Supplementary material for: A simple method to measure methane emissions from indoor gas leaks
Source: PLoS One. 2023 Nov 30;18(11):e0295055. doi: 10.1371/journal.pone.0295055 (PMC10688665; doi:10.1371/journal.pone.0295055)
Supplement: S1 Data — (ZIP) [file pone.0295055.s011.zip › data and code/data/raw data/cavity ringdown spectrometer data/experiments/R7.dat]

DATE	TIME	FRAC_DAYS_SINCE_JAN1	FRAC_HRS_SINCE_JAN1	EPOCH_TIME	ALARM_STATUS	INST_STATUS	CH4	CH4_dry	CO2	CO2_dry	H2O	CavityPressure	CavityTemp	Battery_Current	Battery_Temperature	Battery_Voltage	GPS_ABS_LAT	GPS_ABS_LONG	GPS_FIT	GPS_TIME	GPS_ALTITUDE
6491	2022-09-19	14:05:00.877	261.37848237	6273.083577	1663596300.877	0	899	2.1164000564	2.1593502811	466.01664242	477.49511367	2.1973427096	727.25104245	25.582485313	-1.2454307135	29.66711998	19.185695421	42.328575	-71.12504	1	50671.275275	26.9
6492	2022-09-19	14:05:01.743	261.37849241	6273.083818	1663596301.744	0	899	2.1164029657	2.1593532747	466.68942597	478.18447538	2.1973439788	727.26433518	25.58263588	-1.1832349916	29.66711998	19.188919661	42.328574768	-71.125039768	1	50672.13897	26.9
6493	2022-09-19	14:05:02.644	261.37850284	6273.084068	1663596302.645	0	899	2.119377296	2.1626196716	466.68942597	478.24666574	2.2089447345	727.26652153	25.58263588	-1.1638217051	29.66711998	19.190737427	42.328573309	-71.125038333	1	50673.014793	26.9
6494	2022-09-19	14:05:03.517	261.37851294	6273.084311	1663596303.518	0	899	2.119377296	2.1626196716	466.07130263	477.613235	2.2089447345	727.26904297	25.58263588	-1.1506495476	29.66711998	19.191858292	42.328571874	-71.125038333	1	50673.87574	26.9
6495	2022-09-19	14:05:04.420	261.37852338	6273.084561	1663596304.42	0	899	2.1158040501	2.1575931816	466.07780768	477.24931764	2.1396820277	727.25606148	25.584310911	-1.2281085861	29.66711998	19.186315398	42.328570308	-71.125036975	1	50674.815126	26.9
6496	2022-09-19	14:05:05.345	261.3785341	6273.084818	1663596305.346	0	899	2.1158589397	2.1576496199	464.5575533	475.69274827	2.1397053524	727.25977613	25.587152481	-1.1509298039	29.66711998	19.193876203	42.32857	-71.125035395	1	50675.76297	26.9
6497	2022-09-19	14:05:06.285	261.37854497	6273.085079	1663596306.285	0	899	2.1172462459	2.1581039116	464.5575533	475.43597823	2.0914941481	727.25476074	25.587152481	-1.2466810942	29.66711998	19.191858292	42.32857	-71.125033906	1	50676.656134	26.9
6498	2022-09-19	14:05:07.174	261.37855527	6273.085326	1663596307.175	0	899	2.1172462459	2.1581039116	464.48739141	475.36417338	2.0914941481	727.23689038	25.587152481	-1.2056340358	29.66711998	19.187640904	42.328570896	-71.125031541	1	50677.537746	26.9
6499	2022-09-19	14:05:08.029	261.37856515	6273.085564	1663596308.029	0	899	2.1190059579	2.1615310826	464.48739141	475.80049533	2.1733995105	727.25006386	25.587152481	-1.1994899417	29.66711998	19.187175751	42.328572368	-71.125028597	1	50678.420889	26.9
6500	2022-09-19	14:05:08.957	261.37857589	6273.085821	1663596308.957	0	899	2.1190059579	2.1615310826	465.26650696	476.5985871	2.1733995105	727.24395914	25.587152481	-1.140915937	29.66711998	19.193475458	42.328583316	-71.125018555	1	50679.374364	26.9
6501	2022-09-19	14:05:09.861	261.37858635	6273.086073	1663596309.861	0	899	2.1214586645	2.1625943135	465.27729629	476.22513491	2.1013517282	727.25230923	25.589935442	-1.1602537711	29.66711998	19.191013538	42.328605786	-71.124999696	1	50680.289289	26.9
6502	2022-09-19	14:05:10.765	261.37859682	6273.086324	1663596310.765	0	899	2.1214951969	2.1626318577	466.83510386	477.81967859	2.1013669338	727.24691874	25.591821671	-1.1868890816	29.66711998	19.188668864	42.328623564	-71.124983427	1	50681.194389	26.9
6503	2022-09-19	14:05:11.710	261.37860775	6273.086586	1663596311.71	0	899	2.1233146374	2.164878059	466.83510386	477.924553	2.1209640565	727.24389163	25.591821671	-1.2660512229	29.66711998	19.183517999	42.328640159	-71.124968631	1	50682.136893	26.9
6504	2022-09-19	14:05:12.653	261.37861867	6273.086848	1663596312.653	0	899	2.1233146374	2.164878059	466.95837974	478.05075724	2.1209640565	727.2293301	25.591821671	-1.3317933904	29.66711998	19.178903176	42.32865356	-71.124958647	1	50683.054108	26.9
6505	2022-09-19	14:05:13.578	261.37862939	6273.087105	1663596313.579	0	899	2.118552335	2.1597608224	466.95837974	477.98046948	2.1078343096	727.22772217	25.591821671	-1.1392560005	29.66711998	19.195459366	42.328686035	-71.124935451	1	50683.981964	26.9
6506	2022-09-19	14:05:14.447	261.37863943	6273.087346	1663596314.447	0	899	2.1185763046	2.159785458	467.0809335	478.10596965	2.1078443309	727.23675416	25.593060967	-1.2009019528	29.66711998	19.189439218	42.328707298	-71.124915744	1	50684.825243	26.817475728
6507	2022-09-19	14:05:15.380	261.37865023	6273.087606	1663596315.38	0	899	2.1198886645	2.1627307476	467.09345056	478.55038887	2.1883842434	727.22890447	25.596277237	-1.1539047956	29.66711998	19.194377899	42.328720751	-71.124906475	1	50685.778697	26.8
6508	2022-09-19	14:05:16.312	261.37866102	6273.087864	1663596316.312	0	899	2.1198886645	2.1627307476	467.99591931	479.4749935	2.1883842434	727.22722823	25.596277237	-1.1650612717	29.66711998	19.192403793	42.328731855	-71.124903783	1	50686.730417	26.8
6509	2022-09-19	14:05:17.259	261.37867198	6273.088128	1663596317.259	0	899	2.1222405742	2.1638610107	467.99591931	479.1339127	2.1248717527	727.24526634	25.596277237	-1.1614071747	29.66711998	19.191643544	42.328737145	-71.12490655	1	50687.643396	26.8
6510	2022-09-19	14:05:18.220	261.3786831	6273.088394	1663596318.22	0	899	2.1222405742	2.1638610107	466.95580348	478.06904281	2.1248717527	727.2288208	25.596277237	-1.1832026243	29.66711998	19.189697266	42.328738333	-71.124913352	1	50688.602273	26.860227273
6511	2022-09-19	14:05:19.131	261.37869366	6273.088648	1663596319.132	0	899	2.1165351959	2.1574735556	466.95580348	477.91576655	2.0962371351	727.23088144	25.596277237	-1.1511345865	29.66711998	19.192251104	42.328745898	-71.124918348	1	50689.504306	26.849569378
6512	2022-09-19	14:05:20.028	261.37870403	6273.088897	1663596320.028	0	899	2.1165844012	2.1575241202	467.88006488	478.86183117	2.0962576138	727.22540202	25.598823737	-1.1606202449	29.66711998	19.183722704	42.328757752	-71.124921894	1	50690.378758	26.837875752
6513	2022-09-19	14:05:20.960	261.37871481	6273.089156	1663596320.96	0	899	2.122913914	2.1640661802	467.8879828	478.89413497	2.1007708022	727.22959647	25.600854874	-1.1739864286	29.66711998	19.180427223	42.328774369	-71.124920836	1	50691.312312	26.868768769
6514	2022-09-19	14:05:21.877	261.37872543	6273.08941	1663596321.877	0	899	2.122913914	2.1640661802	470.97896808	482.05782965	2.1007708022	727.22585029	25.600854874	-1.1784705603	29.66711998	19.188862302	42.328801449	-71.124906427	1	50692.241851	26.8
6515	2022-09-19	14:05:22.811	261.37873624	6273.08967	1663596322.811	0	899	2.1230245344	2.1656482634	470.97896808	482.45503686	2.1742975457	727.24503796	25.600854874	-1.2060975271	29.66711998	19.185876025	42.328826686	-71.124885985	1	50693.200754	26.8
6516	2022-09-19	14:05:23.726	261.37874683	6273.089924	1663596323.726	0	899	2.1230245344	2.1656482634	471.70321124	483.19692723	2.1742975457	727.25192847	25.600854874	-1.2385427952	29.66711998	19.181774139	42.328847129	-71.124869538	1	50694.069286	26.793071355
6517	2022-09-19	14:05:24.601	261.37875696	6273.090167	1663596324.601	0	899	2.1218874988	2.1640186657	471.71143962	483.07809268	2.1507896575	727.23577234	25.602948662	-1.4151055371	29.66711998	19.16775159	42.328853161	-71.124863506	1	50694.974147	26.702585315
6518	2022-09-19	14:05:25.487	261.37876722	6273.090413	1663596325.488	0	899	2.1219344318	2.1640669299	470.41118013	481.74660922	2.1508096488	727.23060861	25.605371475	-1.5667684047	29.66711998	19.156824617	42.328854842	-71.124864842	1	50695.905462	26.7
6519	2022-09-19	14:05:26.418	261.378778	6273.090672	1663596326.419	0	899	2.1250217866	2.1675720753	470.41118013	481.84278218	2.1686247897	727.25880806	25.605371475	-1.2534827183	29.66711998	19.188068466	42.328855	-71.124866404	1	50696.842685	26.7
6520	2022-09-19	14:05:27.368	261.37878898	6273.090936	1663596327.368	0	899	2.1250217866	2.1675720753	470.90467367	482.34826826	2.1686247897	727.25115967	25.605371475	-1.1425112486	29.66711998	19.192218781	42.328853737	-71.124879298	1	50697.757895	26.775789474
6521	2022-09-19	14:05:28.229	261.37879895	6273.091175	1663596328.229	0	899	2.1294467312	2.170796455	470.90467367	482.00086937	2.1043063429	727.241217	25.605371475	-1.1815965184	29.66711998	19.190582301	42.328851396	-71.124889146	1	50698.581262	26.8
6522	2022-09-19	14:05:29.051	261.37880846	6273.091403	1663596329.051	0	899	2.1294467312	2.170796455	472.14725901	483.27273447	2.1043063429	727.24104077	25.605371475	-1.1457666159	29.66711998	19.195098877	42.32884513	-71.12489542	1	50699.417391	26.8
6523	2022-09-19	14:05:29.907	261.37881838	6273.091641	1663596329.908	0	899	2.1306990608	2.1728412366	472.15801348	483.49115388	2.1426163493	727.25040259	25.608105527	-1.1668721848	29.66711998	19.191278849	42.328834112	-71.124896223	1	50700.316568	26.768343195
6524	2022-09-19	14:05:30.796	261.37882866	6273.091888	1663596330.796	0	899	2.1307361085	2.1728793311	472.73252573	484.07954096	2.1426320053	727.2495287	25.610010147	-1.1803137861	29.66711998	19.187687135	42.328823992	-71.124889986	1	50701.201655	26.7
6525	2022-09-19	14:05:31.663	261.37883869	6273.092129	1663596331.663	0	899	2.1266558336	2.1687319782	472.73252573	484.08323164	2.1433125664	727.24525826	25.610010147	-1.1757326458	29.66711998	19.187987107	42.328819693	-71.124882718	1	50702.092233	26.690776699
6526	2022-09-19	14:05:32.543	261.37884889	6273.092373	1663596332.544	0	899	2.1266558336	2.1687319782	471.7599974	483.08735208	2.1433125664	727.24924535	25.610010147	-1.1668721682	29.66711998	19.191011681	42.328816841	-71.124877016	1	50702.947573	26.605242718
6527	2022-09-19	14:05:33.424	261.37885909	6273.092618	1663596333.425	0	899	2.1299592987	2.1716958044	471.7599974	482.97804448	2.123110252	727.22454834	25.610010147	-1.1441389322	29.66711998	19.193658829	42.328812523	-71.124871142	1	50703.828657	26.517134269
6528	2022-09-19	14:05:34.292	261.37886913	6273.092859	1663596334.293	0	899	2.1299777846	2.1717148076	471.22218172	482.42748184	2.1231179956	727.219288	25.61096084	-1.441417533	29.66711998	19.173270181	42.328809303	-71.124867636	1	50704.709054	26.5
6529	2022-09-19	14:05:35.183	261.37887943	6273.093106	1663596335.183	0	899	2.1285830636	2.1706388164	471.23606124	482.53504762	2.1403919094	727.22895823	25.614496231	-1.2092450857	29.66711998	19.187175751	42.328804538	-71.124864769	1	50705.569274	26.5
6530	2022-09-19	14:05:36.068	261.37888968	6273.093352	1663596336.068	0	899	2.1285830636	2.1706388164	472.85522901	484.19303873	2.1403919094	727.23563087	25.614496231	-1.2359235089	29.66711998	19.18578086	42.328800917	-71.124859583	1	50706.450053	26.5
6531	2022-09-19	14:05:36.957	261.37889997	6273.093599	1663596336.957	0	899	2.129596354	2.1717501476	472.85522901	484.21414945	2.1442837752	727.25261239	25.614496231	-1.193130205	29.66711998	19.183663678	42.328800621	-71.124855	1	50707.37233	26.46276704
6532	2022-09-19	14:05:37.878	261.37891064	6273.093855	1663596337.879	0	899	2.129596354	2.1717501476	471.85858242	483.19356143	2.1442837752	727.23160174	25.614496231	-1.1668506127	29.66711998	19.176954914	42.328801667	-71.124856916	1	50708.287465	26.4
6533	2022-09-19	14:05:38.770	261.37892096	6273.094103	1663596338.771	0	899	2.1345942956	2.1749398165	471.85858242	482.67989826	2.0492905544	727.24127561	25.614496231	-1.2162838772	29.66711998	19.16673798	42.328801432	-71.124862839	1	50709.140641	26.4
6534	2022-09-19	14:05:39.654	261.37893118	6273.094348	1663596339.654	0	899	2.1346249791	2.1749713283	471.75352035	482.57249361	2.0493029339	727.22680462	25.616070817	-1.1677560727	29.66711998	19.191889428	42.328799832	-71.124869832	1	50710.050485	26.394951456
6535	2022-09-19	14:05:40.538	261.37894141	6273.094594	1663596340.538	0	899	2.1328139998	2.1748275718	471.76496308	483.0427297	2.1341268572	727.22728118	25.618982315	-1.1788370893	29.66711998	19.188541311	42.328796971	-71.124866971	1	50710.908738	26.309126214
6536	2022-09-19	14:05:41.516	261.37895274	6273.094866	1663596341.517	0	899	2.1328139998	2.1748275718	472.42059391	483.7140337	2.1341268572	727.234375	25.618982315	-1.1832026243	29.66711998	19.187896729	42.328793757	-71.124863757	1	50711.872781	26.212721893
6537	2022-09-19	14:05:42.434	261.37896337	6273.095121	1663596342.435	0	899	2.1313312884	2.1727530517	472.42059391	483.56208276	2.1060742037	727.23186245	25.618982315	-1.1740510708	29.66711998	19.189811618	42.328792016	-71.124868604	1	50712.790581	26.120941884
6538	2022-09-19	14:05:43.296	261.37897333	6273.09536	1663596343.296	0	899	2.1313312884	2.1727530517	471.67899729	482.80299646	2.1060742037	727.22223507	25.618982315	-1.1425112486	29.66711998	19.191858292	42.328795206	-71.12487118	1	50713.707926	26.1
6539	2022-09-19	14:05:44.233	261.37898419	6273.095621	1663596344.234	0	899	2.129281368	2.171092026	471.67899729	482.91871976	2.1274738224	727.22199982	25.618982315	-1.1696747431	29.66711998	19.186147766	42.328799917	-71.12487275	1	50714.650146	26.1
6540	2022-09-19	14:05:45.112	261.37899436	6273.095865	1663596345.113	0	899	2.1293436543	2.1711560595	471.97486234	483.22177659	2.1274999767	727.23033657	25.622186661	-1.1501644968	29.66711998	19.186517425	42.328793136	-71.12488357	1	50715.511834	26.048816568
6541	2022-09-19	14:05:45.992	261.37900454	6273.096109	1663596345.992	0	899	2.1290452008	2.1703224569	471.98038208	483.08445734	2.1010771993	727.23682287	25.623590469	-1.187956255	29.66711998	19.188164111	42.328782475	-71.124897751	1	50716.378698	26
6542	2022-09-19	14:05:46.828	261.37901421	6273.096341	1663596346.828	0	899	2.1290452008	2.1703224569	473.11078462	484.24145437	2.1010771993	727.22821045	25.623590469	-1.176692009	29.66711998	19.188257217	42.328776132	-71.124909035	1	50717.220085	26
6543	2022-09-19	14:05:47.714	261.37902448	6273.096587	1663596347.715	0	899	2.1354592688	2.1769538919	473.11078462	484.26656237	2.1057075221	727.22876664	25.623590469	-1.2049657659	29.66711998	19.188154562	42.328767833	-71.124923583	1	50718.150096	26
6544	2022-09-19	14:05:48.545	261.37903409	6273.096818	1663596348.545	0	899	2.1354592688	2.1769538919	473.16189967	484.3188827	2.1057075221	727.22855322	25.623590469	-1.2777682314	29.66711998	19.178791286	42.328765188	-71.124924906	1	50718.943595	26
6545	2022-09-19	14:05:49.494	261.37904508	6273.097082	1663596349.495	0	899	2.1327242237	2.1740054993	473.16775508	484.28157074	2.0977219605	727.23452496	25.625075928	-1.2501843323	29.66711998	19.173785506	42.32875756	-71.124933928	1	50719.892786	26
6546	2022-09-19	14:05:50.447	261.37905611	6273.097347	1663596350.448	0	899	2.1327844259	2.174067366	473.49892372	484.62065295	2.0977468467	727.25257479	25.628168106	-1.1897132397	29.66711998	19.178894043	42.328753841	-71.124936413	1	50720.847695	26
6547	2022-09-19	14:05:51.385	261.37906697	6273.097607	1663596351.386	0	899	2.135444977	2.1791725997	473.49892372	485.26734153	2.216765186	727.22837941	25.628168106	-1.1753769647	29.66711998	19.162366551	42.328748246	-71.124936667	1	50721.763107	26
6548	2022-09-19	14:05:52.299	261.37907755	6273.097861	1663596352.3	0	899	2.135444977	2.1791725997	472.83287274	484.58473641	2.216765186	727.24102945	25.628168106	-1.4566376928	29.66711998	19.135496127	42.328739953	-71.124941142	1	50722.671343	26
6549	2022-09-19	14:05:53.230	261.37908832	6273.09812	1663596353.231	0	899	2.131904014	2.1743255788	472.83287274	484.2512836	2.1553488058	727.24920654	25.628168106	-1.4631590843	29.66711998	19.14396286	42.328731298	-71.124952997	1	50723.644231	25.871153846
6550	2022-09-19	14:05:54.124	261.37909866	6273.098368	1663596354.124	0	899	2.131904014	2.1743255788	472.816514	484.23452981	2.1553488058	727.24659052	25.628168106	-1.3910680322	29.66711998	19.154293793	42.328722896	-71.124966489	1	50724.543689	25.691262136
6551	2022-09-19	14:05:55.069	261.37910959	6273.09863	1663596355.069	0	899	2.138887678	2.1793657356	472.82825671	483.68564887	2.0518471276	727.24119517	25.63114933	-1.3826495243	29.66711998	19.18005769	42.328718333	-71.124974152	1	50725.49121	25.550879007
6552	2022-09-19	14:05:55.987	261.37912023	6273.098886	1663596355.988	0	899	2.1389182522	2.1793971363	472.84447719	483.70230854	2.0518594546	727.22375488	25.632715225	-1.4908292294	29.66711998	19.177453995	42.328717663	-71.124976342	1	50726.402451	25.5
6553	2022-09-19	14:05:56.864	261.37913037	6273.099129	1663596356.864	0	899	2.1400967402	2.1824275733	472.84447719	484.19484445	2.1427545764	727.23188145	25.632715225	-1.5453933533	29.66711998	19.174236449	42.328707346	-71.124985112	1	50727.254202	25.5
6554	2022-09-19	14:05:57.766	261.37914082	6273.09938	1663596357.767	0	899	2.1400967402	2.1824275733	471.60301224	482.92357883	2.1427545764	727.24774332	25.632715225	-1.2865424693	29.66711998	19.192068378	42.328673655	-71.125010393	1	50728.190335	25.5
6555	2022-09-19	14:05:58.746	261.37915216	6273.099652	1663596358.747	0	899	2.1341975422	2.1765381452	471.60301224	482.95763123	2.1490484713	727.23760703	25.632715225	-1.3684641541	29.66711998	19.181395891	42.328648188	-71.125031812	1	50729.152153	25.515215311
6556	2022-09-19	14:05:59.651	261.37916263	6273.099903	1663596359.651	0	899	2.1342515794	2.176593714	473.35207164	484.74892631	2.1490713405	727.23341137	25.635488889	-1.3716331728	29.66711998	19.171484271	42.328656698	-71.125023333	1	50730.018614	25.6
6557	2022-09-19	14:06:00.533	261.37917285	6273.100148	1663596360.534	0	899	2.1357974197	2.1784554566	473.35870378	484.83275844	2.1632546033	727.23095582	25.637170792	-1.2030793531	29.66711998	19.183592133	42.32865822	-71.125023333	1	50730.931748	25.6
6558	2022-09-19	14:06:01.420	261.3791831	6273.100394	1663596361.42	0	899	2.1357974197	2.1784554566	475.75637162	487.28854493	2.1632546033	727.22517769	25.637170792	-1.1815749407	29.66711998	19.186096191	42.328657026	-71.12501941	1	50731.784689	25.6
6559	2022-09-19	14:06:02.341	261.37919376	6273.10065	1663596362.341	0	899	2.1384592421	2.1814077779	475.75637162	487.35289566	2.1750385552	727.22275771	25.637170792	-1.1799257386	29.66711998	19.186947829	42.328657847	-71.125017153	1	50732.708037	25.6
6560	2022-09-19	14:06:03.243	261.37920421	6273.100901	1663596363.244	0	899	2.1384592421	2.1814077779	474.90991871	486.48581053	2.1750385552	727.23353991	25.637170792	-1.1540557636	29.66711998	19.189869735	42.32866142	-71.125010494	1	50733.617234	25.6
6561	2022-09-19	14:06:04.174	261.37921498	6273.101159	1663596364.174	0	899	2.1363526693	2.1777954468	474.90991871	486.08937478	2.1022638558	727.22208389	25.637170792	-1.1758296758	29.66711998	19.186561622	42.328664293	-71.125003789	1	50734.57563	25.542436975
6562	2022-09-19	14:06:05.095	261.37922565	6273.101416	1663596365.096	0	899	2.1363633818	2.1778064562	474.07362833	485.23342206	2.1022682864	727.24192517	25.637720108	-1.2145268728	29.66711998	19.185426257	42.328665	-71.125003397	1	50735.519038	25.5
6563	2022-09-19	14:06:06.009	261.37923622	6273.101669	1663596366.009	0	899	2.1373397666	2.179417073	474.08965749	485.41612699	2.1328633778	727.23501971	25.641778946	-1.3968564138	29.66711998	19.181616916	42.32866569	-71.125005	1	50736.413958	25.5
6564	2022-09-19	14:06:06.858	261.37924605	6273.101905	1663596366.859	0	899	2.1373397666	2.179417073	473.79226562	485.11163014	2.1328633778	727.22494204	25.641778946	-1.2105924515	29.66711998	19.188562797	42.328666271	-71.125005396	1	50737.237475	25.5
6565	2022-09-19	14:06:07.805	261.37925701	6273.102168	1663596367.806	0	899	2.1374112998	2.1793617556	473.79226562	485.07698608	2.1264873949	727.23999023	25.641778946	-1.2076174021	29.66711998	19.188617706	42.328664679	-71.125006667	1	50738.192347	25.5
6566	2022-09-19	14:06:08.743	261.37926786	6273.102429	1663596368.743	0	899	2.1374112998	2.1793617556	472.32919314	483.57906633	2.1264873949	727.23031111	25.641778946	-1.2284642908	29.66711998	19.189432852	42.328663064	-71.125006667	1	50739.161324	25.5
6567	2022-09-19	14:06:09.680	261.37927872	6273.102689	1663596369.681	0	899	2.1339889464	2.1770287358	472.34044957	483.90254798	2.1840442367	727.22666961	25.644639716	-1.176692009	29.66711998	19.191711956	42.328661667	-71.125006667	1	50740.125247	25.5
6568	2022-09-19	14:06:10.601	261.37928936	6273.102945	1663596370.601	0	899	2.1340217959	2.1770625319	473.37632575	484.96385747	2.1840583676	727.23504639	25.646326065	-1.176692009	29.66711998	19.190776825	42.328661667	-71.125006667	1	50741	25.5
6569	2022-09-19	14:06:11.460	261.37929931	6273.103183	1663596371.46	0	899	2.1383587455	2.1805705337	473.37632575	484.71661932	2.138548308	727.22515627	25.646326065	-1.1632180364	29.66711998	19.188642742	42.328660223	-71.125006667	1	50741.866019	25.5
6570	2022-09-19	14:06:12.374	261.37930988	6273.103437	1663596372.374	0	899	2.1383587455	2.1805705337	473.25939608	484.59688847	2.138548308	727.22969995	25.646326065	-1.1783196926	29.66711998	19.190057755	42.32866	-71.125006667	1	50742.765286	25.5
6571	2022-09-19	14:06:13.349	261.37932118	6273.103708	1663596373.35	0	899	2.1450644675	2.1868234836	473.25939608	484.4395794	2.1095604951	727.22241858	25.646326065	-1.3666963135	29.66711998	19.160960179	42.32866	-71.125006667	1	50743.727811	25.5
6572	2022-09-19	14:06:14.256	261.37933168	6273.10396	1663596374.257	0	899	2.1450644675	2.1868234836	475.13832089	486.36289154	2.1095604951	727.22718538	25.646326065	-1.1832026243	29.66711998	19.190057755	42.32866	-71.125006667	1	50744.674145	25.5
6573	2022-09-19	14:06:15.117	261.37934163	6273.104199	1663596375.117	0	899	2.1423018787	2.1848946421	475.1545815	486.61940892	2.1535788268	727.21321601	25.650434418	-1.1390943093	29.66711998	19.190686346	42.32866	-71.125006667	1	50745.538835	25.5
6574	2022-09-19	14:06:15.964	261.37935145	6273.104435	1663596375.965	0	899	2.1423134428	2.1849065346	474.25996176	485.70322982	2.153583713	727.21246338	25.651025772	-1.1327453852	29.66711998	19.190776825	42.32866	-71.125006667	1	50746.373747	25.5
6575	2022-09-19	14:06:16.851	261.3793617	6273.104681	1663596376.851	0	899	2.1476961261	2.1908376308	474.25996176	485.82201771	2.1754071486	727.22347477	25.651025772	-1.182200161	29.66711998	19.182100688	42.328660422	-71.125006667	1	50747.253398	25.5
6576	2022-09-19	14:06:17.785	261.37937251	6273.10494	1663596377.785	0	899	2.1476961261	2.1908376308	474.61421635	486.18490873	2.1754071486	727.23905207	25.651025772	-1.1976790476	29.66711998	19.17538058	42.328661667	-71.125006667	1	50748.170631	25.5
6577	2022-09-19	14:06:18.737	261.37938354	6273.105205	1663596378.738	0	899	2.1457248169	2.1880000831	474.61421635	485.96208179	2.1344917063	727.22830059	25.651025772	-1.2693820742	29.66711998	19.181676978	42.328661667	-71.125006667	1	50749.153611	25.5
6578	2022-09-19	14:06:19.634	261.37939391	6273.105454	1663596379.634	0	899	2.1457248169	2.1880000831	474.52193463	485.86759365	2.1344917063	727.22607422	25.651025772	-1.3736381531	29.66711998	19.165929794	42.328661667	-71.125006767	1	50750.060377	25.5
6579	2022-09-19	14:06:20.519	261.37940416	6273.1057	1663596380.519	0	899	2.1443938336	2.1869754342	474.53907549	485.97482477	2.1509659303	727.2063441	25.655362098	-1.16793934	29.66711998	19.18911723	42.328661667	-71.125008159	1	50750.895283	25.5
6580	2022-09-19	14:06:21.424	261.37941464	6273.105951	1663596381.425	0	899	2.1443979597	2.1869796773	473.65692302	485.07142308	2.1509676699	727.2432251	25.655572891	-1.1392560005	29.66711998	19.194377899	42.328663058	-71.125008333	1	50751.835084	25.5
6581	2022-09-19	14:06:22.345	261.37942529	6273.106207	1663596382.345	0	899	2.1399874621	2.1822038297	473.65692302	484.99650207	2.1371795223	727.23269633	25.655572891	-1.3027543295	29.66711998	19.1852202	42.328663333	-71.125008333	1	50752.740777	25.5
6582	2022-09-19	14:06:23.305	261.37943641	6273.106474	1663596383.306	0	899	2.1399874621	2.1822038297	472.94500814	484.26754359	2.1371795223	727.21428069	25.655572891	-1.2614809377	29.66711998	19.185156614	42.328663333	-71.125007193	1	50753.684418	25.5
6583	2022-09-19	14:06:24.157	261.37944626	6273.10671	1663596384.157	0	899	2.1441329209	2.1850716414	472.94500814	483.90219205	2.0697793022	727.20664766	25.655572891	-1.1783196926	29.66711998	19.188617706	42.328663333	-71.125006667	1	50754.532064	25.5
6584	2022-09-19	14:06:25.016	261.37945622	6273.106949	1663596385.017	0	899	2.1441405313	2.1850794594	474.4194859	485.41084728	2.0697823901	727.21531303	25.655961738	-1.175797363	29.66711998	19.189113617	42.328663333	-71.125005967	1	50755.419872	25.5
6585	2022-09-19	14:06:25.907	261.37946653	6273.107197	1663596385.908	0	899	2.1474807058	2.1903404307	474.43579837	485.92743693	2.1616890093	727.21406323	25.660089493	-1.1825235364	29.66711998	19.189789324	42.328663905	-71.125004428	1	50756.343195	25.5
6586	2022-09-19	14:06:26.766	261.37947646	6273.107435	1663596386.766	0	899	2.1474807058	2.1903404307	472.99507275	484.45181449	2.1616890093	727.21449735	25.660089493	-1.2111961415	29.66711998	19.185816165	42.328665	-71.125003027	1	50757.183732	25.5
6587	2022-09-19	14:06:27.674	261.37948697	6273.107687	1663596387.674	0	899	2.1485684879	2.1915876701	472.99507275	484.48877106	2.1684966511	727.21887207	25.660089493	-1.1506495476	29.66711998	19.193658829	42.328665092	-71.125001575	1	50758.055055	25.5
6588	2022-09-19	14:06:28.625	261.37949797	6273.107951	1663596388.625	0	899	2.1485684879	2.1915876701	474.15691247	485.67884329	2.1684966511	727.23261104	25.660089493	-1.1838386011	29.66711998	19.191056902	42.328666667	-71.124999975	1	50759.007479	25.5
6589	2022-09-19	14:06:29.581	261.37950904	6273.108217	1663596389.581	0	899	2.1480539952	2.1897788704	474.15822077	485.33480248	2.104990987	727.20982189	25.66042074	-1.1748594914	29.66711998	19.188001633	42.328666667	-71.124996623	1	50760.026239	25.5
6590	2022-09-19	14:06:30.538	261.37952012	6273.108483	1663596390.538	0	899	2.148136658	2.189863827	475.21427508	486.41593495	2.1050250369	727.22436523	25.664636612	-1.1929684877	29.66711998	19.189336777	42.328666667	-71.124995073	1	50760.956268	25.5
6591	2022-09-19	14:06:31.454	261.37953073	6273.108737	1663596391.455	0	899	2.1487822121	2.1911664254	475.21427508	486.58961476	2.1369000866	727.212235	25.664636612	-1.1574404263	29.66711998	19.186675154	42.32866817	-71.124991994	1	50761.901758	25.5
6592	2022-09-19	14:06:32.371	261.37954133	6273.108992	1663596392.371	0	899	2.1487822121	2.1911664254	474.42305915	485.77945928	2.1369000866	727.21959358	25.664636612	-1.176692009	29.66711998	19.187896729	42.328668333	-71.12498901	1	50762.797087	25.5
6593	2022-09-19	14:06:33.329	261.37955243	6273.109258	1663596393.33	0	899	2.1481182264	2.1910744641	474.42305915	485.93694162	2.1658309422	727.21747918	25.664636612	-1.1629809117	29.66711998	19.189034153	42.328668333	-71.124985906	1	50763.728155	25.5
6594	2022-09-19	14:06:34.259	261.37956318	6273.109516	1663596394.259	0	899	2.1481182264	2.1910744641	475.13892525	486.67018124	2.1658309422	727.22347356	25.664636612	-1.1747194	29.66711998	19.19034373	42.328669417	-71.124982832	1	50764.650301	25.5
6595	2022-09-19	14:06:35.157	261.37957359	6273.109766	1663596395.158	0	899	2.148186716	2.1918098659	475.15550445	486.86658285	2.1987183425	727.20808057	25.668825604	-1.1424897459	29.66711998	19.193756962	42.328678136	-71.124974435	1	50765.542406	25.5
6596	2022-09-19	14:06:36.059	261.37958402	6273.110016	1663596396.059	0	899	2.1481925414	2.1918158604	474.81778368	486.520552	2.1987208489	727.20878268	25.669122696	-1.2104416028	29.66711998	19.172515099	42.328692781	-71.124960552	1	50766.46688	25.5
6597	2022-09-19	14:06:36.974	261.37959462	6273.110271	1663596396.975	0	899	2.1499406465	2.1930197472	474.81778368	486.3645064	2.1700989716	727.20311409	25.669122696	-1.2238940001	29.66711998	19.168451309	42.32870715	-71.124944813	1	50767.411243	25.5
6598	2022-09-19	14:06:37.907	261.37960541	6273.11053	1663596397.907	0	899	2.1499406465	2.1930197472	474.56279614	486.10331801	2.1700989716	727.20947023	25.669122696	-1.1958465884	29.66711998	19.189466401	42.32871874	-71.124930191	1	50768.320574	25.5
6599	2022-09-19	14:06:38.894	261.37961683	6273.110804	1663596398.894	0	899	2.1507857208	2.1947426579	474.56279614	486.33484295	2.2125814817	727.21843836	25.669122696	-1.1815749407	29.66711998	19.194019318	42.328730546	-71.124916605	1	50769.290966	25.5
6600	2022-09-19	14:06:39.816	261.37962751	6273.11106	1663596399.817	0	899	2.1507857208	2.1947426579	474.67161416	486.44636032	2.2125814817	727.22723389	25.669122696	-1.1815749407	29.66711998	19.194019318	42.328744076	-71.12490548	1	50770.244576	25.5
6601	2022-09-19	14:06:40.779	261.37963866	6273.111328	1663596400.78	0	899	2.1527101078	2.1965071736	474.6868705	486.40845389	2.2027633646	727.21849939	25.67298125	-1.1862531356	29.66711998	19.190053195	42.328760815	-71.124893157	1	50771.191448	25.5
6602	2022-09-19	14:06:41.665	261.37964891	6273.111574	1663596401.666	0	899	2.1527230379	2.1965204796	474.99864613	486.72795863	2.2027689264	727.22027305	25.673639297	-1.1768752581	29.66711998	19.191297266	42.32877994	-71.124877577	1	50772.056723	25.494327731
6603	2022-09-19	14:06:42.556	261.37965922	6273.111821	1663596402.557	0	899	2.1537849762	2.1971195176	474.99864613	486.59772151	2.1788933708	727.23083496	25.673639297	-1.1783196926	29.66711998	19.191137314	42.328806458	-71.124865098	1	50772.992647	25.400735294
6604	2022-09-19	14:06:43.421	261.37966924	6273.112062	1663596403.422	0	899	2.1537849762	2.1971195176	474.02245402	485.59769158	2.1788933708	727.22403015	25.673639297	-1.1743960767	29.66711998	19.1661802	42.328810772	-71.124862263	1	50773.821053	25.4
6605	2022-09-19	14:06:44.311	261.37967953	6273.112309	1663596404.311	0	899	2.1482117989	2.1907735396	474.02703292	485.42471545	2.1462353782	727.20733238	25.674798965	-1.2057849674	29.66711998	19.183698932	42.328811667	-71.124859359	1	50774.692308	25.4
6606	2022-09-19	14:06:45.232	261.37969019	6273.112564	1663596405.232	0	899	2.1482794174	2.1908430722	474.40689855	485.81386927	2.1462637768	727.20751953	25.678247452	-1.204362154	29.66711998	19.189697266	42.328815731	-71.124857317	1	50775.60961	25.4
6607	2022-09-19	14:06:46.180	261.37970117	6273.112828	1663596406.181	0	899	2.1498114749	2.1933814531	474.40689855	486.07635004	2.194464856	727.21638499	25.678247452	-1.1888185582	29.66711998	19.190189058	42.328820324	-71.124855671	1	50776.597222	25.340277778
6608	2022-09-19	14:06:47.141	261.37971228	6273.113095	1663596407.141	0	899	2.1498114749	2.1933814531	475.61521641	487.31439008	2.194464856	727.21644804	25.678247452	-1.1499058	29.66711998	19.18745363	42.328823583	-71.124853083	1	50777.574951	25.3
6609	2022-09-19	14:06:48.068	261.37972301	6273.113352	1663596408.068	0	899	2.1504257493	2.1930450507	475.61521641	487.0547774	2.1469119264	727.20457044	25.678247452	-1.1589279325	29.66711998	19.188371873	42.32882997	-71.124852495	1	50778.496994	25.3
6610	2022-09-19	14:06:48.963	261.37973337	6273.113601	1663596408.963	0	899	2.1504257493	2.1930450507	476.54561241	488.00755141	2.1469119264	727.19732464	25.678247452	-1.1468013991	29.66711998	19.190710333	42.328835	-71.124850104	1	50779.387574	25.3
6611	2022-09-19	14:06:49.835	261.37974347	6273.113843	1663596409.836	0	899	2.1485142407	2.190611014	476.55409903	487.8852495	2.122946242	727.21197591	25.680385501	-1.1813486238	29.66711998	19.189592109	42.328834573	-71.124842864	1	50780.256358	25.3
6612	2022-09-19	14:06:50.773	261.37975433	6273.114104	1663596410.774	0	899	2.148561484	2.1906595797	475.80849314	487.12202222	2.1229658658	727.20913676	25.682794571	-1.2287769318	29.66711998	19.188257217	42.328835314	-71.124834356	1	50781.198086	25.3
6613	2022-09-19	14:06:51.694	261.37976499	6273.11436	1663596411.695	0	899	2.1497757236	2.1926159716	475.80849314	487.31577227	2.1584642398	727.21703617	25.682794571	-1.2195068164	29.66711998	19.189282689	42.32884306	-71.124824864	1	50782.081854	25.3
6614	2022-09-19	14:06:52.615	261.37977564	6273.114615	1663596412.615	0	899	2.1497757236	2.1926159716	476.89174422	488.42522143	2.1584642398	727.21298925	25.682794571	-1.1985952286	29.66711998	19.190775259	42.328840036	-71.124823351	1	50782.989152	25.3
6615	2022-09-19	14:06:53.523	261.37978615	6273.114868	1663596413.523	0	899	2.1578499694	2.1987841186	476.89174422	487.8686223	2.0566416736	727.20597546	25.682794571	-1.1654816779	29.66711998	19.191842944	42.32884157	-71.124824904	1	50783.942227	25.3
6616	2022-09-19	14:06:54.436	261.37979671	6273.115121	1663596414.436	0	899	2.1578711778	2.1988059017	476.60164662	487.57189374	2.0566501711	727.21883893	25.683871377	-1.1735013692	29.66711998	19.186115379	42.328843035	-71.124830474	1	50784.821053	25.3
6617	2022-09-19	14:06:55.296	261.37980667	6273.11536	1663596415.296	0	899	2.1583348487	2.2025392297	476.6153017	488.46333897	2.2171604135	727.20898438	25.687311172	-1.1425112486	29.66711998	19.190776825	42.328845581	-71.12483841	1	50785.674349	25.23256513
6618	2022-09-19	14:06:56.210	261.37981725	6273.115614	1663596416.21	0	899	2.1583348487	2.2025392297	475.47624675	487.29596859	2.2171604135	727.21560851	25.687311172	-1.176692009	29.66711998	19.184656143	42.32884976	-71.124850947	1	50786.618697	25.2
6619	2022-09-19	14:06:57.098	261.37982753	6273.115861	1663596417.099	0	899	2.1537691887	2.1976148303	475.47624675	487.22459556	2.2040949862	727.22063522	25.687311172	-1.1964825368	29.66711998	19.184703625	42.328840965	-71.124867369	1	50787.535097	25.146490336
6620	2022-09-19	14:06:58.033	261.37983836	6273.116121	1663596418.034	0	899	2.1537691887	2.1976148303	476.73044074	488.50977892	2.2040949862	727.20940637	25.687311172	-1.1864578724	29.66711998	19.189697266	42.328827796	-71.124884409	1	50788.464529	25.1
6621	2022-09-19	14:06:59.003	261.37984957	6273.11639	1663596419.003	0	899	2.1549563335	2.1973520076	476.73357043	488.11553734	2.1314608727	727.20284771	25.688099375	-1.1978838412	29.66711998	19.189539701	42.32882	-71.124899333	1	50789.4	25.06
6622	2022-09-19	14:06:59.891	261.37985985	6273.116636	1663596419.891	0	899	2.1550308684	2.1974286375	476.23374519	487.6039481	2.1314918651	727.19226074	25.691888809	-1.2238940001	29.66711998	19.189697266	42.328813172	-71.124911532	1	50790.27416	25
6623	2022-09-19	14:07:00.828	261.37987071	6273.116897	1663596420.829	0	899	2.1543653384	2.1979824692	476.23374519	487.93597121	2.1922411415	727.19904737	25.691888809	-1.4373213858	29.66711998	19.176819252	42.328805402	-71.124921256	1	50791.251272	25
6624	2022-09-19	14:07:01.766	261.37988156	6273.117157	1663596421.767	0	899	2.1543653384	2.1979824692	476.71885729	488.43300369	2.1922411415	727.21012424	25.691888809	-1.4462357365	29.66711998	19.173492432	42.328793851	-71.124926252	1	50792.187732	25
6625	2022-09-19	14:07:02.688	261.37989223	6273.117414	1663596422.689	0	899	2.1549460475	2.1978404098	476.71885729	488.23496496	2.1560534182	727.21853981	25.691888809	-1.3882869482	29.66711998	19.173492432	42.328780385	-71.124932265	1	50793.051282	24.994871795
6626	2022-09-19	14:07:03.595	261.37990273	6273.117666	1663596423.596	0	899	2.1549460475	2.1978404098	476.29680546	487.80271762	2.1560534182	727.19786506	25.691888809	-1.5145972343	29.66711998	19.152865441	42.328756455	-71.124943364	1	50794.018182	24.901818182
6627	2022-09-19	14:07:04.440	261.3799125	6273.1179	1663596424.44	0	899	2.1611861141	2.2034956945	476.30149583	487.61711251	2.1212017007	727.19524136	25.693071113	-1.4798667739	29.66711998	19.142233388	42.328747032	-71.12494471	1	50794.825837	24.982583732
6628	2022-09-19	14:07:05.338	261.37992289	6273.118149	1663596425.338	0	899	2.1612530896	2.2035645432	476.5971985	487.91999128	2.1212293365	727.20894557	25.696466446	-1.1539047956	29.66711998	19.148643494	42.328741416	-71.124946195	1	50795.716717	25
6629	2022-09-19	14:07:06.216	261.37993306	6273.118393	1663596426.216	0	899	2.157467486	2.2007850815	476.5971985	488.21079856	2.1744136368	727.20949529	25.696466446	-1.2522107947	29.66711998	19.145094764	42.328734132	-71.124949601	1	50796.586785	25
6630	2022-09-19	14:07:07.115	261.37994346	6273.118643	1663596427.115	0	899	2.157467486	2.2007850815	475.32620794	486.90883683	2.1744136368	727.20755712	25.696466446	-1.4663281393	29.66711998	19.162955391	42.32873087	-71.124952536	1	50797.521739	25
6631	2022-09-19	14:07:08.051	261.37995429	6273.118903	1663596428.051	0	899	2.1570587646	2.2000056253	475.32620794	486.81147819	2.156567654	727.20625073	25.696466446	-1.392048925	29.66711998	19.17348263	42.328732469	-71.124953333	1	50798.481553	25
6632	2022-09-19	14:07:08.980	261.37996505	6273.119161	1663596428.98	0	899	2.1570587646	2.2000056253	475.12862687	486.60912299	2.156567654	727.19049072	25.696466446	-1.2227513877	29.66711998	19.180193768	42.328733993	-71.124953333	1	50799.395792	25
6633	2022-09-19	14:07:09.832	261.37997492	6273.119398	1663596429.833	0	899	2.1589718494	2.2015685963	475.13383522	486.51034564	2.1374682231	727.17953552	25.697782542	-1.2426604869	29.66711998	19.185571532	42.328735424	-71.124953333	1	50800.254323	25
6634	2022-09-19	14:07:10.744	261.37998547	6273.119651	1663596430.745	0	899	2.1590349163	2.201633441	475.50612751	486.8916952	2.1374944731	727.19262695	25.700983047	-1.2922554016	29.66711998	19.184295654	42.328737255	-71.124953333	1	50801.176529	25
6635	2022-09-19	14:07:11.631	261.37999574	6273.119898	1663596431.632	0	899	2.1600036579	2.2033280247	475.50612751	487.08129529	2.1722435691	727.20297868	25.700983047	-1.2474787906	29.66711998	19.192353204	42.328739918	-71.124953415	1	50802.04901	25
6636	2022-09-19	14:07:12.517	261.380006	6273.120144	1663596432.518	0	899	2.1600036579	2.2033280247	475.59602555	487.17338169	2.1722435691	727.20032708	25.700983047	-1.2401704788	29.66711998	19.188976288	42.328738527	-71.124954807	1	50802.884072	25
6637	2022-09-19	14:07:13.385	261.38001604	6273.120385	1663596433.386	0	899	2.1599376225	2.2020624005	475.59602555	486.85185781	2.1133112215	727.19851988	25.700983047	-1.1441712111	29.66711998	19.165300559	42.328734544	-71.124953737	1	50803.757884	24.924211597
6638	2022-09-19	14:07:14.282	261.38002641	6273.120634	1663596434.282	0	899	2.1599376225	2.2020624005	477.89877637	489.20910736	2.1133112215	727.18443086	25.700983047	-1.1924942495	29.66711998	19.184064903	42.328726633	-71.1249578	1	50804.670061	24.9
6639	2022-09-19	14:07:15.171	261.38003671	6273.120881	1663596435.172	0	899	2.1563426985	2.1998673637	477.91603967	489.62381149	2.1857193519	727.18462609	25.705320181	-1.1470277775	29.66711998	19.192183008	42.328717486	-71.124960975	1	50805.584711	24.958471074
6640	2022-09-19	14:07:16.071	261.38004712	6273.121131	1663596436.071	0	899	2.1563444287	2.1998691438	477.47416014	489.17111104	2.1857200893	727.19241474	25.705408096	-1.443400859	29.66711998	19.185182079	42.328710955	-71.124958496	1	50806.475598	25
6641	2022-09-19	14:07:16.976	261.3800576	6273.121382	1663596436.977	0	899	2.1641053455	2.2060917798	477.47416014	488.71540011	2.102523568	727.18768068	25.705408096	-1.3659849009	29.66711998	19.178921516	42.328705942	-71.124955598	1	50807.358717	25
6642	2022-09-19	14:07:17.891	261.38006819	6273.121637	1663596437.892	0	899	2.1641053455	2.2060917798	476.25602038	487.46858152	2.102523568	727.18558325	25.705408096	-1.1897132397	29.66711998	19.172509945	42.328702141	-71.124956193	1	50808.284385	25
6643	2022-09-19	14:07:18.812	261.38007885	6273.121892	1663596438.813	0	899	2.1597450463	2.2018137987	476.25602038	487.51342831	2.1107388275	727.18882822	25.705408096	-1.1808204438	29.66711998	19.179384939	42.328703722	-71.124954612	1	50809.23296	25
6644	2022-09-19	14:07:19.746	261.38008966	6273.122152	1663596439.747	0	899	2.1597450463	2.2018137987	477.04065129	488.31660578	2.1107388275	727.19396973	25.705408096	-1.1718090773	29.66711998	19.186815262	42.328705	-71.124952768	1	50810.169651	25
6645	2022-09-19	14:07:20.614	261.3800997	6273.122393	1663596440.614	0	899	2.1621866243	2.2046259357	477.0519542	488.41501151	2.1266149929	727.17675215	25.7082529	-1.170817376	29.66711998	19.181989089	42.328705	-71.124950044	1	50810.986805	25
6646	2022-09-19	14:07:21.493	261.38010987	6273.122637	1663596441.493	0	899	2.1622226267	2.2046629478	477.80072707	489.18170121	2.1266298805	727.17375133	25.710077286	-1.1808527487	29.66711998	19.182435269	42.328706514	-71.124948486	1	50811.908613	25
6647	2022-09-19	14:07:22.359	261.38011991	6273.122878	1663596442.36	0	899	2.1629896354	2.2051563609	477.80072707	489.10400703	2.112447585	727.19511201	25.710077286	-1.2059897184	29.66711998	19.190776825	42.328706667	-71.124947031	1	50812.781563	25
6648	2022-09-19	14:07:23.230	261.38012998	6273.123119	1663596443.23	0	899	2.1629896354	2.2051563609	476.98053904	488.26441591	2.112447585	727.19472478	25.710077286	-1.2016241835	29.66711998	19.190776825	42.328706667	-71.124944587	1	50813.623923	25
6649	2022-09-19	14:07:24.138	261.3801405	6273.123372	1663596444.139	0	899	2.1632032817	2.2054967251	476.98240571	488.29925325	2.1184688519	727.1932462	25.710547176	-1.1786646014	29.66711998	19.188578498	42.328705748	-71.124942415	1	50814.551282	25
6650	2022-09-19	14:07:25.069	261.38015127	6273.123631	1663596445.07	0	899	2.163287395	2.2055831878	475.7191273	487.00619129	2.1185034849	727.19322397	25.71480751	-1.1408835649	29.66711998	19.19329834	42.328705	-71.124940061	1	50815.481621	25
6651	2022-09-19	14:07:25.947	261.38016142	6273.123874	1663596445.947	0	899	2.1659305091	2.2094522964	475.7191273	487.32050471	2.1760934805	727.17786898	25.71480751	-1.1460899138	29.66711998	19.192747394	42.328704463	-71.124937258	1	50816.322485	25
6652	2022-09-19	14:07:26.831	261.38017166	6273.12412	1663596446.831	0	899	2.1659305091	2.2094522964	476.60939605	488.23248447	2.1760934805	727.18740339	25.71480751	-1.1638324829	29.66711998	19.19086306	42.328703004	-71.124934671	1	50817.197395	25
6653	2022-09-19	14:07:27.723	261.38018198	6273.124368	1663596447.723	0	899	2.1650248048	2.2080048344	476.60939605	488.09202086	2.1504143254	727.19439253	25.71480751	-1.1553061522	29.66711998	19.192470639	42.328700233	-71.124932537	1	50818.095588	25
6654	2022-09-19	14:07:28.642	261.38019263	6273.124623	1663596448.643	0	899	2.1650248048	2.2080048344	476.6028296	488.0852962	2.1504143254	727.18780113	25.71480751	-1.1744499578	29.66711998	19.19131255	42.328686066	-71.1249249	1	50819.06002	25
6655	2022-09-19	14:07:29.516	261.38020273	6273.124866	1663596449.516	0	899	2.1609794069	2.2049457282	476.60579145	488.3750324	2.2028132464	727.18521017	25.715553675	-1.1514256372	29.66711998	19.191536657	42.328677185	-71.12492342	1	50819.948118	25
6656	2022-09-19	14:07:30.391	261.38021286	6273.125109	1663596450.391	0	899	2.1610501589	2.2050185372	477.81306623	489.6122859	2.2028435697	727.1764207	25.719141006	-1.1864578724	29.66711998	19.188257217	42.328668659	-71.124919329	1	50820.800777	25
6657	2022-09-19	14:07:31.301	261.38022339	6273.125361	1663596451.301	0	899	2.161104778	2.2037723722	477.81306623	489.26147746	2.1388822515	727.20185781	25.719141006	-1.4659508538	29.66711998	19.162722	42.328664239	-71.124919547	1	50821.728306	25
6658	2022-09-19	14:07:32.183	261.3802336	6273.125606	1663596452.183	0	899	2.161104778	2.2037723722	477.84550478	489.29469324	2.1388822515	727.18391833	25.719141006	-1.326188228	29.66711998	19.175795827	42.328661266	-71.12492	1	50822.62024	25
6659	2022-09-19	14:07:33.061	261.38024376	6273.12585	1663596453.061	0	899	2.1649784231	2.2091602315	477.84550478	489.68144314	2.2093866556	727.19347377	25.719141006	-1.150498586	29.66711998	19.179071881	42.328656865	-71.124921568	1	50823.470311	25
6660	2022-09-19	14:07:33.967	261.38025425	6273.126102	1663596453.967	0	899	2.1649784231	2.2091602315	476.52489919	488.32812697	2.2093866556	727.18358567	25.719141006	-1.1658266049	29.66711998	19.185111027	42.328648245	-71.124922768	1	50824.33925	25
6661	2022-09-19	14:07:34.940	261.38026551	6273.126372	1663596454.94	0	899	2.1580099086	2.2008027471	476.53299879	488.00088463	2.1480551606	727.17720244	25.721181844	-1.3910357115	29.66711998	19.168808198	42.328637794	-71.124921127	1	50825.323718	25
6662	2022-09-19	14:07:35.835	261.38027588	6273.126621	1663596455.836	0	899	2.1580616746	2.2008559798	477.47765965	488.96839767	2.1480768257	727.18160465	25.723810196	-1.4769240918	29.66711998	19.165118919	42.328634188	-71.124919174	1	50826.247879	25
6663	2022-09-19	14:07:36.766	261.38028664	6273.126879	1663596456.766	0	899	2.162509275	2.2059372609	477.47765965	489.11517992	2.1748634108	727.20227051	25.723810196	-1.2320321798	29.66711998	19.190057755	42.328625771	-71.124915995	1	50827.134283	25
6664	2022-09-19	14:07:37.713	261.38029762	6273.127143	1663596457.714	0	899	2.162509275	2.2059372609	477.16510827	488.79501075	2.1748634108	727.17878693	25.723810196	-1.2320321798	29.66711998	19.190057755	42.328619686	-71.124911352	1	50828.094266	25
6665	2022-09-19	14:07:38.614	261.38030803	6273.127393	1663596458.614	0	899	2.1640951955	2.2074851769	477.16510827	488.77623942	2.1714364457	727.18390176	25.723810196	-1.2140525429	29.66711998	19.189692693	42.32861677	-71.124908437	1	50828.968902	25
6666	2022-09-19	14:07:39.502	261.38031831	6273.127639	1663596459.502	0	899	2.1641838113	2.2075763315	478.53368332	490.17832215	2.1714738318	727.18331566	25.728296886	-1.1771447327	29.66711998	19.189697266	42.328609046	-71.124908333	1	50829.91453	25
6667	2022-09-19	14:07:40.415	261.38032889	6273.127893	1663596460.416	0	899	2.1646694555	2.2078050142	478.53404577	490.10684058	2.1583912264	727.1735666	25.728387833	-1.176692009	29.66711998	19.189697266	42.328605551	-71.124906942	1	50830.834835	25
6668	2022-09-19	14:07:41.305	261.38033919	6273.128141	1663596461.306	0	899	2.1646694555	2.2078050142	477.93636232	489.49470285	2.1583912264	727.17514463	25.728387833	-1.1684136106	29.66711998	19.190384214	42.328598062	-71.124906667	1	50831.69378	25
6669	2022-09-19	14:07:42.237	261.38034998	6273.128399	1663596462.238	0	899	2.1624939073	2.2058384051	477.93636232	489.56265742	2.1707796249	727.17928531	25.728387833	-1.2021308458	29.66711998	19.188471257	42.32859071	-71.124908812	1	50832.643533	25
6670	2022-09-19	14:07:43.137	261.38036038	6273.128649	1663596463.137	0	899	2.1624939073	2.2058384051	477.96464934	489.59163256	2.1707796249	727.17877197	25.728387833	-1.1408835649	29.66711998	19.192577362	42.328591136	-71.124910934	1	50833.560561	24.943943944
6671	2022-09-19	14:07:43.964	261.38036997	6273.128879	1663596463.965	0	899	2.1664303447	2.2097632992	477.96464934	489.56731387	2.1663468861	727.17463047	25.728387833	-1.1702568097	29.66711998	19.189458847	42.328593333	-71.124912966	1	50834.38978	24.9
6672	2022-09-19	14:07:44.875	261.3803805	6273.129132	1663596464.875	0	899	2.1664665479	2.2098005371	477.43179587	489.02160871	2.166362108	727.16663689	25.730218887	-1.1660529438	29.66711998	19.183821306	42.328592853	-71.12491644	1	50835.288038	24.9
6673	2022-09-19	14:07:45.825	261.38039149	6273.129396	1663596465.825	0	899	2.1678534848	2.2094875751	477.44283817	488.56928387	2.0816752136	727.16789357	25.732995987	-1.1695454381	29.66711998	19.184705267	42.328590585	-71.124921443	1	50836.216387	24.9
6674	2022-09-19	14:07:46.759	261.3804023	6273.129655	1663596466.759	0	899	2.1678534848	2.2094875751	478.22036247	489.36492779	2.0816752136	727.17340088	25.732995987	-1.1783196926	29.66711998	19.187175751	42.328586362	-71.124926667	1	50837.182524	24.9
6675	2022-09-19	14:07:47.670	261.38041285	6273.129908	1663596467.67	0	899	2.1649552274	2.2078482358	478.22036247	489.71874614	2.1462126233	727.17424284	25.732995987	-1.4374292205	29.66711998	19.164916335	42.328584887	-71.124926667	1	50838.068047	24.9
6676	2022-09-19	14:07:48.546	261.380423	6273.130152	1663596468.547	0	899	2.1649552274	2.2078482358	477.50669028	488.98791434	2.1462126233	727.16824482	25.732995987	-1.176692009	29.66711998	19.188976288	42.328583445	-71.124926667	1	50838.932939	24.9
6677	2022-09-19	14:07:49.457	261.38043353	6273.130405	1663596469.457	0	899	2.1634702386	2.2056954819	477.51397196	488.82368604	2.114862137	727.19056752	25.734827042	-1.2329592642	29.66711998	19.170346519	42.328581882	-71.124926667	1	50839.870734	24.9
6678	2022-09-19	14:07:50.355	261.38044394	6273.130654	1663596470.356	0	899	2.1635250708	2.2057518431	477.24069213	488.544057	2.1148846751	727.19607605	25.737604141	-1.214569991	29.66711998	19.188928604	42.328581667	-71.124927883	1	50840.7295	24.9
6679	2022-09-19	14:07:51.210	261.38045382	6273.130892	1663596471.21	0	899	2.1643721876	2.2073975071	477.24069213	488.75417754	2.1532725828	727.18786379	25.737604141	-1.179947257	29.66711998	19.18753624	42.328580704	-71.124930258	1	50841.577393	24.9
6680	2022-09-19	14:07:52.086	261.38046397	6273.131135	1663596472.087	0	899	2.1643721876	2.2073975071	476.58857545	488.08632848	2.1532725828	727.17964789	25.737604141	-1.4300131158	29.66711998	19.169271204	42.32858	-71.124932462	1	50842.477273	24.9
6681	2022-09-19	14:07:52.970	261.3804742	6273.131381	1663596472.971	0	899	2.1669902546	2.2094951638	476.58857545	487.93290734	2.1252082479	727.19238281	25.737604141	-1.5201269388	29.66711998	19.162689209	42.328577434	-71.1249359	1	50843.384929	24.938492872
6682	2022-09-19	14:07:53.947	261.3804855	6273.131652	1663596473.947	0	899	2.1669902546	2.2094951638	478.96190946	490.36273428	2.1252082479	727.18261719	25.737604141	-1.214537679	29.66711998	19.186190902	42.328570926	-71.12494301	1	50844.361165	25
6683	2022-09-19	14:07:54.875	261.38049625	6273.13191	1663596474.876	0	899	2.1703369101	2.2145623984	478.97224098	490.8184215	2.2061760726	727.17664221	25.740194295	-1.175441603	29.66711998	19.187278748	42.328564036	-71.124949649	1	50845.263107	25
6684	2022-09-19	14:07:55.809	261.38050706	6273.132169	1663596475.81	0	899	2.1703726491	2.2145991781	478.29981835	490.12945212	2.2061913488	727.15478516	25.741998672	-1.1734366417	29.66711998	19.186096191	42.32855729	-71.12495458	1	50846.186966	25.018696581
6685	2022-09-19	14:07:56.757	261.38051803	6273.132433	1663596476.758	0	899	2.1684102966	2.2108748297	478.29981835	489.66654479	2.1218645297	727.16466073	25.741998672	-1.1492913132	29.66711998	19.192238915	42.328561874	-71.124960625	1	50847.187375	25.1
6686	2022-09-19	14:07:57.595	261.38052773	6273.132666	1663596477.596	0	899	2.1684102966	2.2108748297	479.29871464	490.6891797	2.1218645297	727.18043326	25.741998672	-1.1662361819	29.66711998	19.191840595	42.328569913	-71.12496329	1	50848.026214	25.1
6687	2022-09-19	14:07:58.454	261.38053767	6273.132904	1663596478.455	0	899	2.1654280393	2.2099578565	479.29871464	491.26206796	2.2259857268	727.17895791	25.741998672	-1.2137723309	29.66711998	19.18720239	42.328567133	-71.1249619	1	50848.860194	25.1
6688	2022-09-19	14:07:59.279	261.38054722	6273.133133	1663596479.28	0	899	2.1654280393	2.2099578565	478.43352734	490.37528548	2.2259857268	727.17828369	25.741998672	-1.2776064873	29.66711998	19.182495117	42.328564428	-71.124962786	1	50849.671598	25.1
6689	2022-09-19	14:08:00.210	261.38055799	6273.133392	1663596480.21	0	899	2.1670764926	2.2087549649	478.44600564	489.61178107	2.0845854765	727.18389569	25.745130463	-1.2507663736	29.66711998	19.183892408	42.328565426	-71.124968565	1	50850.62776	25.1
6690	2022-09-19	14:08:01.101	261.3805683	6273.133639	1663596481.101	0	899	2.1671044832	2.2087837245	478.19728004	489.35731284	2.0845967986	727.1708471	25.746545792	-1.1783196926	29.66711998	19.190057755	42.328566667	-71.124972563	1	50851.537538	25.1
6691	2022-09-19	14:08:01.976	261.38057844	6273.133882	1663596481.977	0	899	2.1698853601	2.2126762491	478.19728004	489.64145236	2.1364310894	727.17045745	25.746545792	-1.1826636933	29.66711998	19.189871706	42.328566667	-71.124973984	1	50852.390566	25.1
6692	2022-09-19	14:08:02.871	261.38058878	6273.134131	1663596482.871	0	899	2.1698853601	2.2126762491	479.57204603	491.04911912	2.1364310894	727.1705876	25.746545792	-1.2158850329	29.66711998	19.187238403	42.328566667	-71.124975868	1	50853.260504	25.1
6693	2022-09-19	14:08:03.776	261.38059926	6273.134382	1663596483.776	0	899	2.1723586308	2.2142296951	479.57446747	490.79105487	2.0890401358	727.17763575	25.747152101	-1.2217488968	29.66711998	19.186496255	42.328566667	-71.124978674	1	50854.204476	25.1
6694	2022-09-19	14:08:04.674	261.38060966	6273.134632	1663596484.675	0	899	2.1724373627	2.2143105949	476.453722	487.59749325	2.0890719734	727.19219971	25.751123428	-1.1734366417	29.66711998	19.19329834	42.328566667	-71.124980391	1	50855.117234	25.1
6695	2022-09-19	14:08:05.627	261.38062068	6273.134896	1663596485.627	0	899	2.1750992567	2.2188549946	476.453722	488.08628662	2.178519973	727.17602984	25.751123428	-1.1734366417	29.66711998	19.19329834	42.328566555	-71.124983556	1	50856.066918	25.1
6696	2022-09-19	14:08:06.492	261.38063069	6273.135137	1663596486.492	0	899	2.1750992567	2.2188549946	478.02493966	489.69586538	2.178519973	727.16804595	25.751123428	-1.2338754697	29.66711998	19.191812149	42.328565196	-71.124986274	1	50856.882187	25.1
6697	2022-09-19	14:08:07.394	261.38064115	6273.135387	1663596487.395	0	899	2.1703261567	2.2128531583	478.02493966	489.3918297	2.1230861753	727.16795299	25.751123428	-1.1713239689	29.66711998	19.190925459	42.328563659	-71.124988008	1	50857.80455	25.1
6698	2022-09-19	14:08:08.335	261.38065203	6273.135649	1663596488.335	0	899	2.1703261567	2.2128531583	477.58909819	488.94562442	2.1230861753	727.17179012	25.751123428	-1.1734366417	29.66711998	19.189336777	42.328563333	-71.124989607	1	50858.763988	25.1
6699	2022-09-19	14:08:09.239	261.38066249	6273.1359	1663596489.239	0	899	2.174146204	2.217967329	477.58909819	489.2720218	2.1826486583	727.17173717	25.751123428	-1.1629269691	29.66711998	19.189956665	42.328562278	-71.124991056	1	50859.633365	25.1
6700	2022-09-19	14:08:10.177	261.38067336	6273.136161	1663596490.178	0	899	2.1741504705	2.2179717184	478.73531008	490.44628256	2.1826504595	727.1698374	25.751338466	-1.1504554914	29.66711998	19.190292725	42.328559708	-71.124992646	1	50860.587607	25.1
6701	2022-09-19	14:08:11.065	261.38068363	6273.136407	1663596491.066	0	899	2.1747586452	2.2180996404	478.75294618	490.33221216	2.1586055179	727.17262682	25.7557621	-1.1884951465	29.66711998	19.183534824	42.328557545	-71.124994122	1	50861.473139	25.1
6702	2022-09-19	14:08:11.977	261.38069419	6273.136661	1663596491.978	0	899	2.1747586452	2.2180996404	478.28558141	489.85354356	2.1586055179	727.1767089	25.7557621	-1.183321187	29.66711998	19.180124712	42.328556667	-71.12499558	1	50862.348126	25.1
6703	2022-09-19	14:08:12.910	261.38070498	6273.136919	1663596492.91	0	899	2.1732868605	2.2179518355	478.28558141	490.21655079	2.2246947982	727.17803955	25.7557621	-1.176692009	29.66711998	19.177093506	42.328556192	-71.124997142	1	50863.284963	25.1
6704	2022-09-19	14:08:13.744	261.38071464	6273.137151	1663596493.745	0	899	2.1732868605	2.2179518355	478.80499385	490.74892012	2.2246947982	727.16310776	25.7557621	-1.180734171	29.66711998	19.186334989	42.328555	-71.124998592	1	50864.155155	25.1
6705	2022-09-19	14:08:14.585	261.38072436	6273.137385	1663596494.585	0	899	2.1737881612	2.2164294957	478.81369702	490.21182226	2.1253591148	727.16221447	25.757944814	-1.450881572	29.66711998	19.15803572	42.328555	-71.124999993	1	50864.995996	25.1
6706	2022-09-19	14:08:15.480	261.38073473	6273.137634	1663596495.481	0	899	2.1738356703	2.2164783364	476.6975027	488.04535887	2.1253786487	727.16531594	25.760339737	-1.7269682963	29.66711998	19.125698898	42.32855351	-71.12500149	1	50865.893788	25.1
6707	2022-09-19	14:08:16.407	261.38074546	6273.137891	1663596496.408	0	899	2.1743212763	2.2161030072	476.6975027	487.81283588	2.0828209597	727.16119385	25.760339737	-1.5510523319	29.66711998	19.133159637	42.328552024	-71.125001667	1	50866.785646	25.1
6708	2022-09-19	14:08:17.335	261.38075619	6273.138149	1663596497.335	0	899	2.1743212763	2.2161030072	478.34089936	489.49455224	2.0828209597	727.17636533	25.760339737	-1.5438087523	29.66711998	19.136822555	42.328551667	-71.125001667	1	50867.703704	25.1
6709	2022-09-19	14:08:18.286	261.38076721	6273.138413	1663596498.287	0	899	2.1714542942	2.2150929162	478.34089936	490.00778215	2.1763790425	727.15658792	25.760339737	-1.4720519142	29.66711998	19.155552491	42.328551667	-71.125001667	1	50868.6898	25.1
6710	2022-09-19	14:08:19.247	261.38077833	6273.13868	1663596499.248	0	899	2.1714542942	2.2150929162	478.5464278	490.21832349	2.1763790425	727.15576172	25.760339737	-1.1408835649	29.66711998	19.19329834	42.328551667	-71.125001667	1	50869.666667	25.1
6711	2022-09-19	14:08:20.203	261.38078939	6273.138945	1663596500.203	0	899	2.1740320044	2.2159938209	478.55721391	489.76569792	2.0919012997	727.16715185	25.763046303	-1.1993605751	29.66711998	19.176885479	42.328552705	-71.125001667	1	50870.623246	25.1
6712	2022-09-19	14:08:21.151	261.38080036	6273.139209	1663596501.151	0	899	2.1740654926	2.2160282325	478.76748495	489.98096815	2.0919148508	727.15168894	25.764734268	-1.2597023249	29.66711998	19.183935165	42.328553333	-71.125000754	1	50871.547368	25.1
6713	2022-09-19	14:08:22.003	261.38081022	6273.139445	1663596502.003	0	899	2.1762512893	2.2200707736	478.76748495	490.46741814	2.1804990275	727.15697636	25.764734268	-1.2159281637	29.66711998	19.184871737	42.328553966	-71.124999368	1	50872.379379	25.1
6714	2022-09-19	14:08:22.872	261.38082029	6273.139687	1663596502.873	0	899	2.1762512893	2.2200707736	478.76095021	490.4607237	2.1804990275	727.15960734	25.764734268	-1.189799473	29.66711998	19.185993018	42.328555418	-71.124997916	1	50873.250501	25.1
6715	2022-09-19	14:08:23.769	261.38083066	6273.139936	1663596503.769	0	899	2.1732976597	2.2164250784	478.76095021	490.29088922	2.1495911471	727.16738427	25.764734268	-1.1932488135	29.66711998	19.186327877	42.32855691	-71.124996423	1	50874.145957	25.1
6716	2022-09-19	14:08:24.667	261.38084105	6273.140185	1663596504.667	0	899	2.1732976597	2.2164250784	478.37190478	489.89247446	2.1495911471	727.16046143	25.764734268	-1.3475956917	29.66711998	19.179973602	42.328558561	-71.124994658	1	50875.034188	25.096581197
6717	2022-09-19	14:08:25.573	261.38085155	6273.140437	1663596505.574	0	899	2.1770961643	2.2194448407	478.38963504	489.68193338	2.107904545	727.16031268	25.769184984	-1.1897455391	29.66711998	19.190932268	42.328565019	-71.124984976	1	50876.002913	25
6718	2022-09-19	14:08:26.466	261.38086188	6273.140685	1663596506.466	0	899	2.177101111	2.2194499249	477.51561175	488.78728995	2.1079065592	727.15489187	25.769433975	-1.179947257	29.66711998	19.188976288	42.328570793	-71.124977759	1	50876.868932	25
6719	2022-09-19	14:08:27.411	261.38087281	6273.140948	1663596507.411	0	899	2.177378554	2.2220120235	477.51561175	489.39647106	2.219063335	727.16308594	25.769433975	-1.1408835649	29.66711998	19.192937851	42.32858085	-71.124967483	1	50877.787172	24.921282799
6720	2022-09-19	14:08:28.344	261.38088361	6273.141207	1663596508.344	0	899	2.177378554	2.2220120235	477.51105039	489.39179622	2.219063335	727.15237609	25.769433975	-1.1736091628	29.66711998	19.179114752	42.328592083	-71.124965	1	50878.75	24.975
6721	2022-09-19	14:08:29.253	261.38089413	6273.141459	1663596509.253	0	899	2.1768979695	2.2200994305	477.51105039	489.01158239	2.1497178507	727.13742207	25.769433975	-1.3631284379	29.66711998	19.186150595	42.328599482	-71.124966121	1	50879.672345	25
6722	2022-09-19	14:08:30.134	261.38090434	6273.141704	1663596510.135	0	899	2.17698294	2.2201868105	478.49473542	490.01915254	2.1497531389	727.16244406	25.773711287	-1.2052352365	29.66711998	19.187404734	42.328605207	-71.124967552	1	50880.5311	25
6723	2022-09-19	14:08:31.038	261.38091479	6273.141955	1663596511.038	0	899	2.1756857848	2.2180561009	478.49568891	489.80364109	2.1103021044	727.17130911	25.773950577	-1.1894222016	29.66711998	19.187204399	42.328613395	-71.124969779	1	50881.433824	25
6724	2022-09-19	14:08:31.947	261.38092532	6273.142208	1663596511.948	0	899	2.1756857848	2.2180561009	480.22928207	491.57820304	2.1103021044	727.16526421	25.773950577	-1.1773818542	29.66711998	19.188822475	42.328621775	-71.124972258	1	50882.355024	24.964497608
6725	2022-09-19	14:08:32.868	261.38093597	6273.142463	1663596512.868	0	899	2.1807566574	2.2239325519	480.22928207	491.76786988	2.144742646	727.18013415	25.773950577	-1.2336491346	29.66711998	19.18958506	42.328626592	-71.124974129	1	50883.238835	24.9
6726	2022-09-19	14:08:33.776	261.38094648	6273.142716	1663596513.776	0	899	2.1807566574	2.2239325519	478.54309455	490.04116792	2.144742646	727.16556979	25.773950577	-1.2454092124	29.66711998	19.187712613	42.328633722	-71.124975982	1	50884.137017	24.9
6727	2022-09-19	14:08:34.713	261.38095734	6273.142976	1663596514.714	0	899	2.1781719384	2.2200416999	478.54633454	489.70853468	2.0835062624	727.13853808	25.774763638	-1.218472075	29.66711998	19.186109492	42.328648731	-71.124970376	1	50885.154832	24.9
6728	2022-09-19	14:08:35.591	261.38096749	6273.14322	1663596515.591	0	899	2.1782461592	2.220117959	478.47197361	489.63260293	2.0835361202	727.14552762	25.778497696	-1.1681979997	29.66711998	19.190469742	42.328660194	-71.124963301	1	50886.019436	24.9
6729	2022-09-19	14:08:36.467	261.38097764	6273.143463	1663596516.468	0	899	2.1758518041	2.2203812305	478.47197361	490.35712786	2.2155165992	727.15415662	25.778497696	-1.1687800426	29.66711998	19.190341166	42.328668717	-71.12496188	1	50886.87172	24.9
6730	2022-09-19	14:08:37.326	261.38098758	6273.143702	1663596517.327	0	899	2.1758518041	2.2203812305	480.06320461	491.98788475	2.2155165992	727.1496582	25.778497696	-1.1473941803	29.66711998	19.19329834	42.328673478	-71.124961667	1	50887.695694	24.830430622
6731	2022-09-19	14:08:38.203	261.38099772	6273.143945	1663596518.203	0	899	2.1759361623	2.2205792359	480.06320461	492.01798402	2.2209729419	727.14251345	25.778497696	-1.1464563987	29.66711998	19.193229107	42.328685407	-71.124959774	1	50888.56765	24.8
6732	2022-09-19	14:08:39.128	261.38100844	6273.144202	1663596519.129	0	899	2.1759361623	2.2205792359	478.41199805	490.32565827	2.2209729419	727.15492097	25.778497696	-1.1425112486	29.66711998	19.192937851	42.328696842	-71.124956579	1	50889.526261	24.74737395
6733	2022-09-19	14:08:40.072	261.38101936	6273.144465	1663596520.073	0	899	2.180663384	2.2243623945	478.42900935	490.06470247	2.1703087111	727.1609105	25.782767732	-1.1739756572	29.66711998	19.189954796	42.328704862	-71.124952569	1	50890.486193	24.7
6734	2022-09-19	14:08:41.016	261.38103028	6273.144727	1663596521.016	0	899	2.1806707194	2.22436994	480.10379225	491.78023406	2.1703117816	727.15683367	25.783136368	-1.2523617437	29.66711998	19.176025403	42.328713577	-71.124947854	1	50891.429298	24.657070193
6735	2022-09-19	14:08:41.881	261.3810403	6273.144967	1663596521.882	0	899	2.176895937	2.2209766678	480.10379225	491.90311661	2.192604211	727.15808914	25.783136368	-1.2556386097	29.66711998	19.179445317	42.328720371	-71.124945	1	50892.305611	24.6
6736	2022-09-19	14:08:42.753	261.38105039	6273.145209	1663596522.754	0	899	2.176895937	2.2209766678	480.80207258	492.61855831	2.192604211	727.14963961	25.783136368	-1.1648672417	29.66711998	19.193232252	42.328725562	-71.124943594	1	50893.168709	24.6
6737	2022-09-19	14:08:43.637	261.38106061	6273.145455	1663596523.637	0	899	2.1771622598	2.2211381621	480.80207258	492.58889051	2.1872309371	727.15226291	25.783136368	-1.3031639161	29.66711998	19.181307913	42.32872834	-71.124936663	1	50894.001002	24.6
6738	2022-09-19	14:08:44.484	261.38107043	6273.14569	1663596524.485	0	899	2.1771658493	2.2211418553	478.86745569	490.60685501	2.1872324538	727.15952811	25.783317048	-1.5077524604	29.66711998	19.163702756	42.328734005	-71.124933831	1	50894.850701	24.6
6739	2022-09-19	14:08:45.362	261.38108059	6273.145934	1663596525.363	0	899	2.1820768214	2.2284263037	478.8848677	491.23316473	2.2977462503	727.14475639	25.787683487	-1.5233823061	29.66711998	19.144683838	42.328732568	-71.124933333	1	50895.72973	24.527027027
6740	2022-09-19	14:08:46.240	261.38109075	6273.146178	1663596526.241	0	899	2.1820768214	2.2284263037	479.63013	491.99764402	2.2977462503	727.14558461	25.787683487	-1.2920614134	29.66711998	19.166814943	42.328731667	-71.124932251	1	50896.649573	24.5
6741	2022-09-19	14:08:47.153	261.38110131	6273.146431	1663596527.153	0	899	2.1801592184	2.2242000296	479.63013	491.38939075	2.1874438959	727.15086153	25.787683487	-1.2024757838	29.66711998	19.180627633	42.328727827	-71.124931667	1	50897.575937	24.5
6742	2022-09-19	14:08:48.029	261.38111146	6273.146675	1663596528.03	0	899	2.1801592184	2.2242000296	480.07652498	491.84673016	2.1874438959	727.14807048	25.787683487	-1.1888401571	29.66711998	19.187299526	42.328724297	-71.124931667	1	50898.421698	24.457830189
6743	2022-09-19	14:08:48.917	261.38112174	6273.146922	1663596528.918	0	899	2.1769536075	2.2200951448	480.07652498	491.62244402	2.1467401767	727.14923096	25.787683487	-1.1913409233	29.66711998	19.186815262	42.328718926	-71.124933136	1	50899.293803	24.4
6744	2022-09-19	14:08:49.812	261.38113209	6273.14717	1663596529.813	0	899	2.1770314457	2.2201751872	480.2047015	491.75388106	2.1467724601	727.15489672	25.791601863	-1.22381852	29.66711998	19.185878691	42.328706772	-71.124938228	1	50900.234234	24.376576577
6745	2022-09-19	14:08:50.678	261.38114212	6273.147411	1663596530.679	0	899	2.1796433701	2.2224099522	480.20709355	491.64117802	2.1258656949	727.14194271	25.792200089	-1.2088354629	29.66711998	19.187677131	42.328700539	-71.124944783	1	50901.096651	24.3
6746	2022-09-19	14:08:51.552	261.38115222	6273.147653	1663596531.552	0	899	2.1796433701	2.2224099522	481.10490744	492.56036952	2.1258656949	727.15144641	25.792200089	-1.1985952365	29.66711998	19.189041378	42.328690793	-71.124957314	1	50901.932057	24.3
6747	2022-09-19	14:08:52.437	261.38116248	6273.147899	1663596532.438	0	899	2.1831312672	2.2271156942	481.10490744	492.86905571	2.1817833112	727.15966797	25.792200089	-1.2515640259	29.66711998	19.185735703	42.328677358	-71.124969571	1	50902.842813	24.215718718
6748	2022-09-19	14:08:53.336	261.38117288	6273.148149	1663596533.337	0	899	2.1831312672	2.2271156942	480.23460796	491.97747537	2.1817833112	727.14957413	25.792200089	-1.2678190059	29.66711998	19.178335468	42.328669043	-71.124981198	1	50903.714833	24.057033493
6749	2022-09-19	14:08:54.246	261.3811834	6273.148402	1663596534.246	0	899	2.1827735824	2.2261763987	480.23508316	491.82394491	2.1538417511	727.14307651	25.792318925	-1.2301781643	29.66711998	19.183129001	42.328660551	-71.124990097	1	50904.611612	24
6750	2022-09-19	14:08:55.170	261.3811941	6273.148658	1663596535.17	0	899	2.1828605686	2.2262658566	480.98676193	492.59396218	2.1538778521	727.13117587	25.796686172	-1.1425112486	29.66711998	19.192577362	42.328654725	-71.124998188	1	50905.582609	24
6751	2022-09-19	14:08:56.049	261.38120427	6273.148903	1663596536.049	0	899	2.1815474343	2.2250096415	480.98676193	492.61627177	2.1579199765	727.13951182	25.796686172	-1.1681225434	29.66711998	19.189272255	42.328653333	-71.125002468	1	50906.480583	24
6752	2022-09-19	14:08:56.941	261.38121461	6273.149151	1663596536.942	0	899	2.1815474343	2.2250096415	480.15535713	491.76476489	2.1579199765	727.13948756	25.796686172	-1.1851967621	29.66711998	19.189005429	42.32865394	-71.12500394	1	50907.364191	24
6753	2022-09-19	14:08:57.872	261.38122538	6273.149409	1663596537.873	0	899	2.1816102321	2.2248689552	480.15535713	491.70985153	2.1479527075	727.1331298	25.796686172	-1.1572356469	29.66711998	19.18799365	42.328655	-71.125005488	1	50908.292823	24
6754	2022-09-19	14:08:58.792	261.38123602	6273.149664	1663596538.792	0	899	2.1816102321	2.2248689552	482.16801983	493.7709471	2.1479527075	727.14324951	25.796686172	-1.1457666159	29.66711998	19.186815262	42.328655	-71.125006967	1	50909.180361	24
6755	2022-09-19	14:08:59.667	261.38124615	6273.149908	1663596539.667	0	899	2.1836886892	2.2267705228	482.17164353	493.71597185	2.1373427424	727.14955675	25.797588765	-1.2038554719	29.66711998	19.190851085	42.328655	-71.125008533	1	50910.059874	23.994012605
6756	2022-09-19	14:09:00.605	261.381257	6273.150168	1663596540.605	0	899	2.1837643501	2.2268483168	480.94334267	492.4584344	2.1373738904	727.13543216	25.80138588	-1.1812731367	29.66711998	19.188268055	42.328655	-71.125011737	1	50911.042406	23.9
6757	2022-09-19	14:09:01.502	261.38126738	6273.150417	1663596541.502	0	899	2.1836252833	2.2271316931	480.94334267	492.57255597	2.1580564622	727.15351716	25.80138588	-1.185401517	29.66711998	19.190970377	42.328655	-71.125013212	1	50911.927022	23.9
6758	2022-09-19	14:09:02.358	261.3812773	6273.150655	1663596542.359	0	899	2.1836252833	2.2271316931	481.31660383	492.95484258	2.1580564622	727.13736103	25.80138588	-1.1864578724	29.66711998	19.191137314	42.328655	-71.125015949	1	50912.784569	23.9
6759	2022-09-19	14:09:03.279	261.38128795	6273.150911	1663596543.279	0	899	2.1790112626	2.2229882322	481.31660383	493.106268	2.1854636613	727.12832581	25.80138588	-1.1486230583	29.66711998	19.19371394	42.328655	-71.125017862	1	50913.717192	23.9
6760	2022-09-19	14:09:04.181	261.3812984	6273.151162	1663596544.182	0	899	2.1790112626	2.2229882322	480.69657162	492.47104835	2.1854636613	727.13755344	25.80138588	-1.1716258218	29.66711998	19.188910781	42.328655	-71.125019301	1	50914.580855	23.9
6761	2022-09-19	14:09:05.049	261.38130845	6273.151403	1663596545.05	0	899	2.1799109684	2.2234449311	480.71334587	492.36429076	2.1630037795	727.1487835	25.805576691	-1.1398164887	29.66711998	19.192293622	42.328654293	-71.125020707	1	50915.424212	23.9
6762	2022-09-19	14:09:05.971	261.38131912	6273.151659	1663596545.972	0	899	2.1799150205	2.2234490989	480.75307093	492.40498796	2.1630054707	727.14862384	25.805780411	-1.1393745403	29.66711998	19.192405701	42.328653333	-71.125022855	1	50916.356356	23.9
6763	2022-09-19	14:09:06.867	261.38132948	6273.151908	1663596546.867	0	899	2.1818062711	2.2246179194	480.75307093	492.20086118	2.1259936957	727.13692975	25.805780411	-1.1940356682	29.66711998	19.188581037	42.328652892	-71.125025883	1	50917.264984	23.9
6764	2022-09-19	14:09:07.796	261.38134023	6273.152166	1663596547.796	0	899	2.1818062711	2.2246179194	481.57910015	493.04655998	2.1259936957	727.12080838	25.805780411	-1.2092450857	29.66711998	19.188976288	42.328651283	-71.125028717	1	50918.23023	23.9
6765	2022-09-19	14:09:08.674	261.38135041	6273.15241	1663596548.675	0	899	2.185587473	2.2288900829	481.57910015	493.15846368	2.1462528042	727.1116333	25.805780411	-1.1809497937	29.66711998	19.190228696	42.32865	-71.125030346	1	50919.103774	23.9
6766	2022-09-19	14:09:09.582	261.38136091	6273.152662	1663596549.583	0	899	2.1856022729	2.2289053018	481.11047725	492.67860668	2.1462589173	727.11059045	25.806522534	-1.1931518135	29.66711998	19.190696565	42.32865	-71.125033201	1	50919.960377	23.9
6767	2022-09-19	14:09:10.473	261.38137122	6273.152909	1663596550.473	0	899	2.1886215868	2.2321476246	481.12620903	492.73843387	2.1541784423	727.12449353	25.8104496	-1.2414855562	29.66711998	19.18341768	42.32864094	-71.125043903	1	50920.905983	23.9
6768	2022-09-19	14:09:11.374	261.38138164	6273.153159	1663596551.374	0	899	2.1886215868	2.2321476246	482.16632971	493.80365839	2.1541784423	727.12445068	25.8104496	-1.1506495476	29.66711998	19.181774139	42.328634575	-71.125051782	1	50921.813814	23.9
6769	2022-09-19	14:09:12.257	261.38139187	6273.153405	1663596552.258	0	899	2.1853200439	2.2286692511	482.16632971	493.7737665	2.1487752477	727.12456952	25.8104496	-1.1939602498	29.66711998	19.18574774	42.328626755	-71.125056623	1	50922.65787	23.834213007
6770	2022-09-19	14:09:13.150	261.3814022	6273.153653	1663596553.15	0	899	2.1853200439	2.2286692511	480.6340855	492.20463579	2.1487752477	727.12710753	25.8104496	-1.187632867	29.66711998	19.190472028	42.328621449	-71.125062101	1	50923.565171	23.8
6771	2022-09-19	14:09:14.059	261.38141272	6273.153905	1663596554.059	0	899	2.1895098253	2.2326386079	480.6340855	492.1234391	2.1340481952	727.14138329	25.8104496	-1.3630314165	29.66711998	19.17364987	42.328617667	-71.125065	1	50924.466543	23.8
6772	2022-09-19	14:09:14.992	261.38142352	6273.154164	1663596554.992	0	899	2.1895537351	2.2326837536	481.25879993	492.76318643	2.1340661971	727.1465155	25.812647472	-1.3038537976	29.66711998	19.17772768	42.328613783	-71.125066217	1	50925.365209	23.8
6773	2022-09-19	14:09:15.936	261.38143444	6273.154427	1663596555.936	0	899	2.1875213831	2.2303981037	481.26772447	492.71515106	2.1237071442	727.14141765	25.814874649	-1.151576538	29.66711998	19.190528958	42.328611106	-71.125068894	1	50926.336488	23.8
6774	2022-09-19	14:09:16.832	261.38144481	6273.154676	1663596556.832	0	899	2.1875213831	2.2303981037	482.63625483	494.11623326	2.1237071442	727.13256836	25.814874649	-1.1506495476	29.66711998	19.191137314	42.328607789	-71.12507	1	50927.265265	23.773473473
6775	2022-09-19	14:09:17.755	261.3814555	6273.154932	1663596557.755	0	899	2.1917483633	2.2360408252	482.63625483	494.47392579	2.1882933794	727.13227127	25.814874649	-1.1902629674	29.66711998	19.190202713	42.328603531	-71.125069068	1	50928.186391	23.7
6776	2022-09-19	14:09:18.667	261.38146606	6273.155186	1663596558.668	0	899	2.1917483633	2.2360408252	482.22278212	494.05031179	2.1882933794	727.13026236	25.814874649	-1.2532564015	29.66711998	19.189795425	42.328612548	-71.125064412	1	50929.088176	23.7
6777	2022-09-19	14:09:19.621	261.38147711	6273.155451	1663596559.622	0	899	2.1895770886	2.233151267	482.23115477	493.87786867	2.1555917861	727.12597939	25.81695995	-1.1971400874	29.66711998	19.191741097	42.32862174	-71.125058187	1	50930.044044	23.7
6778	2022-09-19	14:09:20.543	261.38148778	6273.155707	1663596560.544	0	899	2.1896293208	2.2332049846	482.41953471	494.07091805	2.1556134161	727.12989009	25.819574356	-1.2005354869	29.66711998	19.188986102	42.328623278	-71.12505511	1	50930.966967	23.7
6779	2022-09-19	14:09:21.411	261.38149781	6273.155948	1663596561.411	0	899	2.1810009037	2.2246522507	482.41953471	494.13760777	2.1676590404	727.14048353	25.819574356	-1.2776064873	29.66711998	19.186815262	42.328631558	-71.125050888	1	50931.822485	23.7
6780	2022-09-19	14:09:22.285	261.38150793	6273.15619	1663596562.285	0	899	2.1810009037	2.2246522507	481.82474071	493.5283661	2.1676590404	727.12656024	25.819574356	-1.2052998519	29.66711998	19.182508608	42.328633333	-71.125051124	1	50932.674441	23.7
6781	2022-09-19	14:09:23.210	261.38151865	6273.156447	1663596563.211	0	899	2.1862261457	2.2301181708	481.82474071	493.56492207	2.1742686179	727.12390137	25.819574356	-1.1929684877	29.66711998	19.181774139	42.328633333	-71.125050681	1	50933.591592	23.7
6782	2022-09-19	14:09:24.164	261.38152969	6273.156712	1663596564.165	0	899	2.1862261457	2.2301181708	483.68186185	495.46729398	2.1742686179	727.13030723	25.819574356	-1.1905432024	29.66711998	19.181344986	42.328633333	-71.125049088	1	50934.547094	23.7
6783	2022-09-19	14:09:25.145	261.38154104	6273.156985	1663596565.146	0	899	2.1875485419	2.2307317134	483.69543513	495.28303316	2.1385659534	727.10703343	25.822944831	-1.43156534	29.66711998	19.157978538	42.328633333	-71.125046566	1	50935.53006	23.7
6784	2022-09-19	14:09:26.111	261.38155222	6273.157253	1663596566.112	0	899	2.1875744638	2.2307583666	484.42587436	496.03103031	2.1385766134	727.11193888	25.824243546	-1.5266375542	29.66711998	19.149364471	42.328633333	-71.125044171	1	50936.497497	23.7
6785	2022-09-19	14:09:27.045	261.38156302	6273.157513	1663596567.045	0	899	2.1862481819	2.2311233356	484.42587436	496.49483532	2.221968129	727.12253717	25.824243546	-1.3989044452	29.66711998	19.164031477	42.328633333	-71.125041894	1	50937.431864	23.7
6786	2022-09-19	14:09:27.987	261.38157394	6273.157774	1663596567.988	0	899	2.1862481819	2.2311233356	482.46631753	494.48645819	2.221968129	727.12560954	25.824243546	-1.1659236238	29.66711998	19.17462935	42.328633992	-71.125038683	1	50938.394958	23.7
6787	2022-09-19	14:09:28.904	261.38158454	6273.158029	1663596568.904	0	899	2.1873478255	2.2310261578	482.46631753	494.15863368	2.1628023876	727.11869559	25.824243546	-1.3045652544	29.66711998	19.156661469	42.32864003	-71.125029402	1	50939.335306	23.666469428
6788	2022-09-19	14:09:29.773	261.38159461	6273.158271	1663596569.774	0	899	2.1874163637	2.2310966518	484.06425283	495.79545247	2.1628308953	727.12346321	25.827677683	-1.6618837142	29.66711998	19.13941425	42.328652188	-71.125009998	1	50940.18756	23.6
6789	2022-09-19	14:09:30.697	261.3816053	6273.158527	1663596570.698	0	899	2.189676676	2.2333186393	484.06812338	495.77693128	2.1587832704	727.12885936	25.828638077	-1.6252776732	29.66711998	19.138899317	42.328661934	-71.12498633	1	50941.080128	23.591987179
6790	2022-09-19	14:09:31.634	261.38161615	6273.158787	1663596571.635	0	899	2.189676676	2.2333186393	484.06118565	495.76982574	2.1587832704	727.13252592	25.828638077	-1.6452083817	29.66711998	19.135393597	42.328666624	-71.12496146	1	50942.074951	23.5
6791	2022-09-19	14:09:32.529	261.38162649	6273.159036	1663596572.529	0	899	2.1896589534	2.2338291684	484.06118565	495.91224475	2.1844142958	727.11279459	25.828638077	-1.5607320812	29.66711998	19.150434987	42.328685726	-71.124939418	1	50942.956607	23.5
6792	2022-09-19	14:09:33.411	261.38163671	6273.159281	1663596573.412	0	899	2.1896589534	2.2338291684	484.62766808	496.49259612	2.1844142958	727.10095215	25.828638077	-1.2352875471	29.66711998	19.187896729	42.328697372	-71.124924952	1	50943.802871	23.5
6793	2022-09-19	14:09:34.334	261.38164738	6273.159537	1663596574.334	0	899	2.1911282248	2.2337212556	484.62766808	496.05950766	2.1065172596	727.10953587	25.828638077	-1.6696447592	29.66711998	19.180235957	42.328711474	-71.124908917	1	50944.764957	23.576495726
6794	2022-09-19	14:09:35.289	261.38165844	6273.159803	1663596575.289	0	899	2.1912002183	2.2337952487	484.54006716	495.97000204	2.1065463753	727.10704677	25.832239151	-1.2603814444	29.66711998	19.189508223	42.328726546	-71.124894609	1	50945.692743	23.6
6795	2022-09-19	14:09:36.181	261.38166877	6273.160051	1663596576.182	0	899	2.1932746635	2.2366857677	484.54412973	496.18299145	2.1441309865	727.11163815	25.833246231	-1.1783196926	29.66711998	19.188617706	42.328737258	-71.12488068	1	50946.559172	23.6
6796	2022-09-19	14:09:37.092	261.38167931	6273.160303	1663596577.092	0	899	2.1932746635	2.2366857677	483.18872088	494.79502536	2.1441309865	727.11531117	25.833246231	-1.1721540003	29.66711998	19.189485714	42.32874414	-71.124865089	1	50947.494658	23.6
6797	2022-09-19	14:09:38.009	261.38168992	6273.160558	1663596578.009	0	899	2.1874781147	2.2320621081	483.18872088	495.14166644	2.2066230245	727.12552264	25.833246231	-1.1621940357	29.66711998	19.19167943	42.32874963	-71.124850741	1	50948.444444	23.6
6798	2022-09-19	14:09:38.888	261.3817001	6273.160802	1663596578.889	0	899	2.1874781147	2.2320621081	484.82427748	496.81768284	2.2066230245	727.11531805	25.833246231	-1.1413256001	29.66711998	19.193809433	42.328759304	-71.124836278	1	50949.325651	23.6
6799	2022-09-19	14:09:39.749	261.38171006	6273.161041	1663596579.749	0	899	2.1884708099	2.2320363753	484.83235367	496.54550953	2.1562421998	727.11698257	25.835247052	-1.1563301971	29.66711998	19.192130209	42.328773818	-71.1248189	1	50950.184418	23.618441815
6800	2022-09-19	14:09:40.627	261.38172022	6273.161285	1663596580.627	0	899	2.1885222625	2.2320892917	485.93344037	497.6733165	2.1562635261	727.12111921	25.837823868	-1.197366465	29.66711998	19.18738633	42.328784004	-71.124806499	1	50951.050296	23.7
6801	2022-09-19	14:09:41.503	261.38173036	6273.161529	1663596581.503	0	899	2.1902681674	2.2344257722	485.93344037	497.82360417	2.1832075825	727.10619915	25.837823868	-1.3296914101	29.66711998	19.171331406	42.328795523	-71.124803619	1	50951.914201	23.7
6802	2022-09-19	14:09:42.367	261.38174036	6273.161769	1663596582.367	0	899	2.1902681674	2.2344257722	485.38072058	497.25736004	2.1832075825	727.11062723	25.837823868	-1.3123154072	29.66711998	19.171765574	42.328798006	-71.124800655	1	50952.803516	23.7
6803	2022-09-19	14:09:43.255	261.38175064	6273.162015	1663596583.255	0	899	2.1949770326	2.2365737283	485.38072058	496.54174757	2.0546179039	727.12185002	25.837823868	-1.1983580968	29.66711998	19.179988217	42.328798333	-71.124797671	1	50953.698699	23.76986987
6804	2022-09-19	14:09:44.161	261.38176113	6273.162267	1663596584.162	0	899	2.1949770326	2.2365737283	485.1587992	496.31472325	2.0546179039	727.10935075	25.837823868	-1.225370685	29.66711998	19.168302662	42.3287993	-71.124797633	1	50954.579904	23.8
6805	2022-09-19	14:09:45.109	261.38177211	6273.162531	1663596585.11	0	899	2.1950137494	2.2395189695	485.15987182	497.09897915	2.1953899055	727.12524374	25.838089431	-1.2239478345	29.66711998	19.168996647	42.328800877	-71.124799211	1	50955.52637	23.852637022
6806	2022-09-19	14:09:46.007	261.3817825	6273.16278	1663596586.008	0	899	2.1950976636	2.2396053155	484.2987724	496.21688566	2.195425213	727.12238074	25.842279434	-1.1734366417	29.66711998	19.188976288	42.328800197	-71.12480147	1	50956.440882	23.9
6807	2022-09-19	14:09:46.941	261.38179331	6273.163039	1663596586.942	0	899	2.1900929046	2.233084041	484.2987724	495.83554387	2.1268130282	727.13229795	25.842279434	-1.1523418371	29.66711998	19.19143265	42.32879354	-71.124803932	1	50957.359465	23.935946463
6808	2022-09-19	14:09:47.859	261.38180394	6273.163294	1663596587.86	0	899	2.1900929046	2.233084041	485.84182258	497.41535198	2.1268130282	727.12969971	25.842279434	-1.1425112486	29.66711998	19.192577362	42.328785815	-71.124806223	1	50958.244576	24
6809	2022-09-19	14:09:48.690	261.38181355	6273.163525	1663596588.691	0	899	2.1917886293	2.2361701955	485.84182258	497.78197053	2.1925687678	727.13497945	25.842279434	-1.1936691881	29.66711998	19.187524252	42.328788449	-71.12481	1	50959.069444	24.006944444
6810	2022-09-19	14:09:49.522	261.38182317	6273.163756	1663596589.522	0	899	2.1918145235	2.236196839	485.14295102	497.06598407	2.1925796652	727.13274823	25.843574309	-1.2528575896	29.66711998	19.184717658	42.328789929	-71.12481	1	50959.957265	24.095726496
6811	2022-09-19	14:09:50.434	261.38183373	6273.164009	1663596590.434	0	899	2.1928123879	2.2367442309	485.15608649	496.9525213	2.1697942384	727.13197216	25.846826553	-1.5054780245	29.66711998	19.176733017	42.328792867	-71.1248014	1	50960.859961	24.1
6812	2022-09-19	14:09:51.321	261.38184399	6273.164256	1663596591.321	0	899	2.1928123879	2.2367442309	485.78088146	497.59250799	2.1697942384	727.11321981	25.846826553	-1.3458709756	29.777615516	19.184083193	42.328806404	-71.124791683	1	50961.712919	24.1
6813	2022-09-19	14:09:52.243	261.38185466	6273.164512	1663596592.243	0	899	2.1956025512	2.2389203595	485.78088146	497.4118734	2.1373875959	727.11921581	25.846826553	-1.1638756122	29.728139903	19.189034014	42.328814883	-71.124779757	1	50962.643226	24.1
6814	2022-09-19	14:09:53.147	261.38186513	6273.164763	1663596593.147	0	899	2.1956025512	2.2389203595	485.61205434	497.23900407	2.1373875959	727.13415527	25.846826553	-1.1457666159	29.66711998	19.194019318	42.328820458	-71.124768366	1	50963.568667	24.1
6815	2022-09-19	14:09:54.056	261.38187566	6273.165016	1663596594.057	0	899	2.1916295423	2.2352527693	485.61205434	497.3426379	2.1559893035	727.13614437	25.846826553	-1.1537431976	29.66711998	19.193313131	42.328825659	-71.124758683	1	50964.465072	24.1
6816	2022-09-19	14:09:54.921	261.38188566	6273.165256	1663596594.921	0	899	2.1916827165	2.2353074561	485.76636225	497.50079599	2.1560113103	727.12763825	25.849485827	-1.2988307176	29.66711998	19.180267751	42.328833848	-71.124750325	1	50965.300789	24.1
6817	2022-09-19	14:09:55.828	261.38189616	6273.165508	1663596595.828	0	899	2.1900764067	2.2328648397	485.77449046	497.29171809	2.1169929013	727.11561554	25.851495743	-1.3508294008	29.66711998	19.171117164	42.328848681	-71.124740648	1	50966.201424	24.1
6818	2022-09-19	14:09:56.720	261.38190649	6273.165756	1663596596.721	0	899	2.1900764067	2.2328648397	485.64539161	497.15955843	2.1169929013	727.11914062	25.851495743	-1.2694683075	29.66711998	19.16917038	42.328856847	-71.124729098	1	50967.108216	24.110821643
6819	2022-09-19	14:09:57.674	261.38191752	6273.166021	1663596597.674	0	899	2.1930970807	2.2361911426	485.64539161	497.22610206	2.1289426487	727.0994865	25.851495743	-1.4867223391	29.66711998	19.185423643	42.328858544	-71.124721351	1	50968.063063	24.2
6820	2022-09-19	14:09:58.723	261.38192968	6273.166312	1663596598.724	0	899	2.1930970807	2.2361911426	485.6655162	497.24670654	2.1289426487	727.138203	25.851495743	-1.2065071673	29.66711998	19.190426909	42.328861667	-71.124716863	1	50969.11789	24.2
6821	2022-09-19	14:09:59.677	261.38194072	6273.166577	1663596599.678	0	899	2.1911152716	2.2350016661	485.6655162	497.47124524	2.1692395132	727.13185979	25.851495743	-1.2173833847	29.66711998	19.192937851	42.328862004	-71.124717996	1	50970.101202	24.2
6822	2022-09-19	14:10:00.572	261.38195106	6273.166826	1663596600.572	0	899	2.1911541383	2.2350416454	487.12919324	498.97059238	2.1692557017	727.12643089	25.853439975	-1.2201859675	29.66711998	19.190923009	42.32886499	-71.12471501	1	50970.996994	24.2
6823	2022-09-19	14:10:01.467	261.38196144	6273.167074	1663596601.468	0	899	2.1956072364	2.2381199431	487.13962478	498.58546797	2.0984124471	727.13072437	25.856012344	-1.1850458841	29.696805348	19.191423669	42.328869469	-71.12471202	1	50971.893894	24.2
6824	2022-09-19	14:10:02.359	261.38197176	6273.167322	1663596602.36	0	899	2.1956072364	2.2381199431	485.94268898	497.36040894	2.0984124471	727.11062036	25.856012344	-1.1815749407	29.916147232	19.189336777	42.32887	-71.124713001	1	50972.800407	24.2
6825	2022-09-19	14:10:03.263	261.38198222	6273.167573	1663596603.264	0	899	2.1960294687	2.2390737165	485.94268898	497.50152013	2.1237441021	727.10689156	25.856012344	-1.2138262008	29.860074871	19.178877054	42.328875728	-71.124709896	1	50973.687379	24.268737864
6826	2022-09-19	14:10:04.200	261.38199306	6273.167833	1663596604.2	0	899	2.1960294687	2.2390737165	487.33632685	498.92830764	2.1237441021	727.10338466	25.856012344	-1.2394375304	29.66711998	19.170375698	42.328880415	-71.124704169	1	50974.624619	24.3
6827	2022-09-19	14:10:05.118	261.38200368	6273.168088	1663596605.118	0	899	2.1937030191	2.2378487388	487.35180276	499.25470358	2.1792814778	727.12322836	25.859827042	-1.1540665232	29.66711998	19.193337194	42.328884293	-71.124697289	1	50975.525359	24.3
6828	2022-09-19	14:10:06.055	261.38201454	6273.168349	1663596606.056	0	899	2.1937188993	2.2378650757	486.52310388	498.40580194	2.1792881151	727.12007353	25.860620499	-1.1735660019	29.66711998	19.192366139	42.328888214	-71.124689464	1	50976.464286	24.3
6829	2022-09-19	14:10:06.943	261.3820248	6273.168595	1663596606.943	0	899	2.1910637474	2.2346778342	486.52310388	498.27626915	2.1560921444	727.11775258	25.860620499	-1.1923648545	29.66711998	19.190518335	42.328892405	-71.124682595	1	50977.360766	24.3
6830	2022-09-19	14:10:07.842	261.38203521	6273.168845	1663596607.842	0	899	2.1910637474	2.2346778342	487.46199089	499.23783729	2.1560921444	727.13181654	25.860620499	-1.1649426996	29.66711998	19.170862236	42.328895509	-71.124676019	1	50978.231463	24.3
6831	2022-09-19	14:10:08.742	261.38204563	6273.169095	1663596608.742	0	899	2.198125869	2.2415451884	487.46199089	499.14721214	2.1398876284	727.12008687	25.860620499	-1.1506495476	29.66711998	19.160888672	42.328891229	-71.12466724	1	50979.131164	24.3
6832	2022-09-19	14:10:09.651	261.38205615	6273.169348	1663596609.651	0	899	2.198125869	2.2415451884	486.61597229	498.28091316	2.1398876284	727.12364631	25.860620499	-1.1430825279	29.860074871	19.186559437	42.328888184	-71.124659751	1	50980.029915	24.3
6833	2022-09-19	14:10:10.605	261.38206719	6273.169613	1663596610.605	0	899	2.1969838943	2.2415713732	486.63402152	498.62082924	2.197433798	727.12155818	25.865076065	-1.1689094084	29.916147232	19.190293874	42.328883258	-71.12465144	1	50981.045365	24.3
6834	2022-09-19	14:10:11.536	261.38207797	6273.169871	1663596611.537	0	899	2.1969838943	2.2415713732	487.69186646	499.70473109	2.197433798	727.1233949	25.865076065	-1.1360006332	29.916147232	19.194019318	42.328881726	-71.124646844	1	50981.964497	24.3
6835	2022-09-19	14:10:12.480	261.3820889	6273.170134	1663596612.481	0	899	2.1955483206	2.238073235	487.69186646	499.15429775	2.09905882	727.12099553	25.865076065	-1.2013331873	29.754526896	19.189132577	42.328870256	-71.124659504	1	50982.855796	24.385579642
6836	2022-09-19	14:10:13.371	261.38209921	6273.170381	1663596613.372	0	899	2.1955483206	2.238073235	486.89055777	498.33415556	2.09905882	727.13496813	25.865076065	-1.204351302	29.66711998	19.189596997	42.328855192	-71.124670865	1	50983.788462	24.4
6837	2022-09-19	14:10:14.296	261.38210991	6273.170638	1663596614.296	0	899	2.1999079699	2.2428593229	486.89177014	498.42762263	2.1155839769	727.13198994	25.865375178	-1.1829870371	29.683611851	19.189336777	42.32884305	-71.124690566	1	50984.738555	24.4
6838	2022-09-19	14:10:15.144	261.38211972	6273.170873	1663596615.144	0	899	2.1999926171	2.2429463317	487.53319042	499.0844314	2.115618226	727.11778087	25.869592667	-1.179947257	29.916147232	19.189336777	42.328829315	-71.124711238	1	50985.58284	24.4
6839	2022-09-19	14:10:16.023	261.38212991	6273.171118	1663596616.024	0	899	2.2034669193	2.2471373299	487.53319042	499.25937335	2.1469064254	727.11775218	25.869592667	-1.1863501198	29.752877709	19.1798929	42.32881292	-71.124729684	1	50986.437321	24.4
6840	2022-09-19	14:10:16.947	261.38214059	6273.171374	1663596616.947	0	899	2.2034669193	2.2471373299	485.26655103	496.93821659	2.1469064254	727.110567	25.869592667	-1.1806587526	29.66711998	19.180808528	42.328795802	-71.124748211	1	50987.351891	24.4
6841	2022-09-19	14:10:17.802	261.38215049	6273.171612	1663596617.802	0	899	2.2045646636	2.2488160263	485.26655103	497.08822489	2.1738430044	727.10538872	25.869592667	-1.1661284562	29.66711998	19.190726779	42.328783013	-71.124766116	1	50988.238477	24.352304609
6842	2022-09-19	14:10:18.670	261.38216053	6273.171853	1663596618.67	0	899	2.2045646636	2.2488160263	487.52600196	499.40271875	2.1738430044	727.10458354	25.869592667	-1.2036830171	29.66711998	19.189577898	42.328775633	-71.124776378	1	50989.103349	24.179330144
6843	2022-09-19	14:10:19.535	261.38217054	6273.172093	1663596619.535	0	899	2.1988352638	2.2423276785	487.52724048	499.22998935	2.1427420762	727.12517906	25.869897842	-1.2420352445	29.66711998	19.189265283	42.328767356	-71.124787415	1	50989.9311	24.013779904
6844	2022-09-19	14:10:20.424	261.38218084	6273.17234	1663596620.425	0	899	2.1989215836	2.2424164383	488.58323654	500.31153222	2.1427774684	727.12506104	25.874200821	-1.1994791031	29.66711998	19.188257217	42.328759617	-71.124801022	1	50990.845915	24
6845	2022-09-19	14:10:21.285	261.3821908	6273.172579	1663596621.285	0	899	2.198160417	2.2410716914	488.58323654	500.1575508	2.1152958547	727.11862041	25.874200821	-1.1854662485	29.66711998	19.189210892	42.328759466	-71.124803333	1	50991.679732	24
6846	2022-09-19	14:10:22.141	261.38220072	6273.172817	1663596622.142	0	899	2.198160417	2.2410716914	487.60382257	499.15493496	2.1152958547	727.12919849	25.874200821	-1.1783196926	29.66711998	19.189697266	42.32876	-71.124803333	1	50992.523046	24
6847	2022-09-19	14:10:23.039	261.38221111	6273.173067	1663596623.04	0	899	2.1999971349	2.2439158119	487.60382257	499.41733604	2.1622113618	727.12298948	25.874200821	-1.1783196926	29.680313477	19.189468283	42.328760705	-71.124803333	1	50993.422846	24
6848	2022-09-19	14:10:23.918	261.38222128	6273.173311	1663596623.919	0	899	2.1999971349	2.2439158119	488.37012242	500.20220157	2.1622113618	727.13381938	25.874200821	-1.1912115631	29.830389503	19.185995266	42.328761136	-71.124803333	1	50994.318277	24
6849	2022-09-19	14:10:24.851	261.38223208	6273.17357	1663596624.852	0	899	2.1966254721	2.2408763385	488.38339724	500.32404928	2.1815207178	727.11014461	25.877466202	-1.1926882891	29.843583	19.181307256	42.32876	-71.1248038	1	50995.280079	24
6850	2022-09-19	14:10:25.769	261.3822427	6273.173825	1663596625.769	0	899	2.1966523809	2.240904022	487.90236581	499.83131993	2.1815319622	727.12792969	25.878808975	-1.1832026243	29.916147232	19.178894043	42.328759697	-71.124805605	1	50996.181553	24
6851	2022-09-19	14:10:26.700	261.38225347	6273.174083	1663596626.7	0	899	2.1990441604	2.2422639101	487.90236581	499.53928299	2.1293692359	727.10180139	25.878808975	-1.4543524815	29.916147232	19.167510658	42.328758182	-71.124808485	1	50997.091003	24
6852	2022-09-19	14:10:27.615	261.38226407	6273.174338	1663596627.616	0	899	2.1990441604	2.2422639101	488.89583717	500.55644955	2.1293692359	727.11777885	25.878808975	-1.3376787893	29.916147232	19.179010088	42.328756296	-71.124810618	1	50998.037074	24
6853	2022-09-19	14:10:28.538	261.38227475	6273.174594	1663596628.538	0	899	2.201865463	2.2456058482	488.89583717	500.68231658	2.151812999	727.12613057	25.878808975	-1.2042003878	29.916147232	19.186279196	42.328747057	-71.124826015	1	50998.960922	24
6854	2022-09-19	14:10:29.457	261.38228539	6273.174849	1663596629.458	0	899	2.2018684875	2.2456089585	487.4285825	499.17969575	2.1518142427	727.12743736	25.878959542	-1.1546378096	29.916147232	19.190219134	42.328742451	-71.124839313	1	50999.843062	24
6855	2022-09-19	14:10:30.388	261.38229616	6273.175108	1663596630.388	0	899	2.2030279354	2.2462860803	487.44642142	499.06170585	2.1274447009	727.09908795	25.883356094	-1.5087333918	29.916147232	19.163408279	42.328739149	-71.124846703	1	51000.755424	24
6856	2022-09-19	14:10:31.286	261.38230655	6273.175357	1663596631.286	0	899	2.2030279354	2.2462860803	488.46442579	500.10396809	2.1274447009	727.11361876	25.883356094	-1.2503999061	29.916147232	19.181542517	42.328738333	-71.124854023	1	51001.682773	24
6857	2022-09-19	14:10:32.183	261.38231693	6273.175606	1663596632.183	0	899	2.2075033334	2.2504520353	488.46442579	499.99684231	2.1083161508	727.12445068	25.883356094	-1.179947257	29.916147232	19.189336777	42.328746404	-71.124851623	1	51002.60529	24
6858	2022-09-19	14:10:33.073	261.38232725	6273.175854	1663596633.074	0	899	2.2075033334	2.2504520353	489.73497901	501.29739269	2.1083161508	727.11908848	25.883356094	-1.2106463175	29.916147232	19.190185547	42.328750086	-71.124846753	1	51003.474081	24
6859	2022-09-19	14:10:33.967	261.38233758	6273.176102	1663596633.967	0	899	2.2050475891	2.2496839635	489.73497901	501.76710477	2.1919106886	727.11774894	25.883356094	-1.2019799016	29.78091389	19.187061487	42.328749526	-71.124845	1	51004.357906	24
6860	2022-09-19	14:10:34.920	261.38234861	6273.176367	1663596634.92	0	899	2.2050475891	2.2496839635	488.1767995	500.1706429	2.1919106886	727.10754395	25.883356094	-1.176692009	29.66711998	19.183935165	42.32875343	-71.124846176	1	51005.352705	24
6861	2022-09-19	14:10:35.888	261.38235981	6273.176636	1663596635.888	0	899	2.2016848554	2.2452031297	488.18998101	499.90039594	2.1412702386	727.11559978	25.88659985	-1.200384605	29.78091389	19.18568764	42.328757742	-71.124848333	1	51006.322645	24
6862	2022-09-19	14:10:36.855	261.38237102	6273.176904	1663596636.856	0	899	2.201711647	2.2452306781	488.67926142	500.40147438	2.1412812025	727.11264786	25.887933731	-1.1605771109	29.812248445	19.182497025	42.328761396	-71.124849264	1	51007.279159	24
6863	2022-09-19	14:10:37.762	261.3823815	6273.177156	1663596637.762	0	899	2.2015646789	2.2452443845	488.67926142	500.44572193	2.1491738048	727.11903472	25.887933731	-1.1546162398	29.835337064	19.182914721	42.328765524	-71.124851667	1	51008.157187	24
6864	2022-09-19	14:10:38.674	261.38239207	6273.17741	1663596638.675	0	899	2.2015646789	2.2452443845	488.80225979	500.57168187	2.1491738048	727.11669922	25.887933731	-1.1832026243	29.66711998	19.18753624	42.328767515	-71.124852158	1	51009.098196	24.009819639
6865	2022-09-19	14:10:39.562	261.38240235	6273.177656	1663596639.563	0	899	2.2046762397	2.2485230953	488.80225979	500.60016399	2.1542522526	727.1103932	25.887933731	-1.5364035368	29.916147232	19.125957489	42.3287601	-71.124856607	1	51009.987976	24.098797595
6866	2022-09-19	14:10:40.461	261.38241275	6273.177906	1663596640.462	0	899	2.2047504235	2.2485993876	488.10378317	499.88499952	2.1542827538	727.11300518	25.891622114	-1.262364787	29.724841528	19.160604161	42.32874746	-71.124863633	1	51010.836004	24.1
6867	2022-09-19	14:10:41.398	261.38242359	6273.178166	1663596641.398	0	899	2.2022927585	2.2472336705	488.10690016	500.19636156	2.209271563	727.13276036	25.892389297	-1.5119886398	29.916147232	19.173492432	42.328740929	-71.124866357	1	51011.814103	24.1
6868	2022-09-19	14:10:42.276	261.38243375	6273.17841	1663596642.276	0	899	2.2022927585	2.2472336705	488.08869422	500.17770469	2.209271563	727.13595318	25.892389297	-1.5387640915	29.916147232	19.16696748	42.328737754	-71.124864421	1	51012.673684	24.1
6869	2022-09-19	14:10:43.230	261.3824448	6273.178675	1663596643.231	0	899	2.2013449797	2.2448369742	488.08869422	499.7913941	2.1403262195	727.11482694	25.892389297	-1.6014126634	29.916147232	19.155341205	42.328733594	-71.124863333	1	51013.614615	24.1
6870	2022-09-19	14:10:44.147	261.38245541	6273.17893	1663596644.147	0	899	2.2013449797	2.2448369742	488.68068262	500.39757636	2.1403262195	727.09947841	25.892389297	-1.4094464779	29.916147232	19.135679245	42.328727233	-71.12486156	1	51014.532064	24.1
6871	2022-09-19	14:10:45.062	261.382466	6273.179184	1663596645.062	0	899	2.2053660707	2.2493255624	488.69334294	500.51533069	2.1590156905	727.12132576	25.895501686	-1.2315902442	29.916147232	19.168590482	42.328722561	-71.124857684	1	51015.463289	24.1
6872	2022-09-19	14:10:45.977	261.3824766	6273.179438	1663596645.978	0	899	2.2053980053	2.2493584068	490.57702582	502.44465583	2.1590288461	727.12375343	25.897089005	-1.1921923879	29.916147232	19.181703125	42.328721004	-71.124855	1	51016.397397	24.1
6873	2022-09-19	14:10:46.845	261.38248664	6273.179679	1663596646.846	0	899	2.205634188	2.2514478959	490.57702582	502.94582462	2.2479621581	727.10267932	25.897089005	-1.1750104206	29.916147232	19.18958741	42.328719576	-71.124855	1	51017.254545	24.1
6874	2022-09-19	14:10:47.753	261.38249714	6273.179931	1663596647.753	0	899	2.205634188	2.2514478959	488.56278555	500.88079981	2.2479621581	727.10235596	25.897089005	-1.1425112486	29.916147232	19.194738388	42.328717885	-71.124855	1	51018.134595	24.1
6875	2022-09-19	14:10:48.704	261.38250816	6273.180196	1663596648.705	0	899	2.2057319036	2.2486981615	488.56278555	500.11156373	2.1108230163	727.12169602	25.897089005	-1.1703538547	29.916147232	19.191805063	42.32871325	-71.124855875	1	51019.131231	24.1
6876	2022-09-19	14:10:49.687	261.38251954	6273.180469	1663596649.688	0	899	2.2057945634	2.2487625655	489.76039311	501.33762232	2.110848249	727.11562605	25.90020301	-1.1771878067	29.916147232	19.190135981	42.328699997	-71.124862293	1	51020.125243	24.1
6877	2022-09-19	14:10:50.651	261.38253068	6273.180736	1663596650.651	0	899	2.202972362	2.2468362041	489.76561325	501.6005527	2.1567048335	727.10798291	25.901483536	-1.2000288813	29.916147232	19.188380323	42.328687282	-71.124867087	1	51021.063072	24.1
6878	2022-09-19	14:10:51.592	261.38254159	6273.180998	1663596651.593	0	899	2.202972362	2.2468362041	488.54252021	500.34790423	2.1567048335	727.10839237	25.901483536	-1.2466164788	29.916147232	19.185189051	42.328671499	-71.124873467	1	51022.020096	24.1
6879	2022-09-19	14:10:52.519	261.3825523	6273.181255	1663596652.519	0	899	2.2000178618	2.2449864537	488.54252021	500.66282916	2.2128451243	727.1113257	25.901483536	-1.3319874615	29.916147232	19.179158773	42.328664115	-71.124879375	1	51022.90622	24.1
6880	2022-09-19	14:10:53.405	261.38256257	6273.181502	1663596653.406	0	899	2.2000178618	2.2449864537	488.82174313	500.94897935	2.2128451243	727.10600069	25.901483536	-1.1982180078	29.916147232	19.191765665	42.328663333	-71.12488	1	51023.766764	24.1
6881	2022-09-19	14:10:54.306	261.382573	6273.181752	1663596654.307	0	899	2.2048888189	2.2474798736	488.82396337	500.28200087	2.0935244573	727.09771526	25.902029214	-1.1797532427	29.916147232	19.188615231	42.328663333	-71.124883362	1	51024.672431	24.1
6882	2022-09-19	14:10:55.280	261.38258427	6273.182022	1663596655.281	0	899	2.2049699179	2.2475632112	488.7248441	500.1807397	2.0935568608	727.09400505	25.906061172	-1.1783196926	29.916147232	19.175292969	42.328654046	-71.124891966	1	51025.696581	24.1
6883	2022-09-19	14:10:56.213	261.38259507	6273.182282	1663596656.214	0	899	2.2056311175	2.2510094742	488.7248441	500.92936423	2.2270342478	727.111143	25.906061172	-1.4557969207	29.916147232	19.148816418	42.32864895	-71.1248971	1	51026.630097	24.1
6884	2022-09-19	14:10:57.127	261.38260564	6273.182535	1663596657.127	0	899	2.2056311175	2.2510094742	490.67336752	502.92654652	2.2270342478	727.11541869	25.906061172	-1.3329899114	29.916147232	19.168965889	42.328650167	-71.124898333	1	51027.550155	24.1
6885	2022-09-19	14:10:57.992	261.38261565	6273.182776	1663596657.992	0	899	2.2049685361	2.2484636787	490.67336752	502.41947927	2.1370286142	727.1129886	25.906061172	-1.2054184967	29.916147232	19.187989835	42.32864434	-71.124902996	1	51028.399628	24.1
6886	2022-09-19	14:10:58.792	261.38262491	6273.182998	1663596658.792	0	899	2.2049685361	2.2484636787	489.40845307	501.12428434	2.1370286142	727.10905568	25.906061172	-1.2247886255	29.916147232	19.188779124	42.328631688	-71.124911371	1	51029.16453	24.116452991
6887	2022-09-19	14:10:59.696	261.38263537	6273.183249	1663596659.696	0	899	2.2028695597	2.2455713037	489.41355006	500.92592832	2.1007492493	727.10541095	25.907312393	-1.2094498817	29.916147232	19.179363263	42.328623333	-71.124918534	1	51030.120316	24.2
6888	2022-09-19	14:11:00.634	261.38264623	6273.183509	1663596660.634	0	899	2.2029370183	2.2456406309	490.03871612	501.56595208	2.1007763212	727.08066301	25.910669327	-1.1921062027	29.916147232	19.17567195	42.328623407	-71.12492	1	51031.043977	24.2
6889	2022-09-19	14:11:01.585	261.38265725	6273.183774	1663596661.586	0	899	2.2048232344	2.2490886218	490.03871612	501.97903871	2.1742684084	727.08307208	25.910669327	-1.1960513639	29.916147232	19.19020577	42.328624924	-71.12492	1	51031.954111	24.2
6890	2022-09-19	14:11:02.505	261.38266788	6273.184029	1663596662.505	0	899	2.2048232344	2.2490886218	489.23126376	501.1519119	2.1742684084	727.09024108	25.910669327	-1.1888724052	29.916147232	19.190651849	42.328626526	-71.124924579	1	51032.915878	24.2
6891	2022-09-19	14:11:03.453	261.38267885	6273.184293	1663596663.453	0	899	2.2072724537	2.2499067462	489.23126376	500.69809062	2.0933892889	727.09354992	25.910669327	-1.2125003338	29.916147232	19.192937851	42.32862803	-71.124927727	1	51033.818096	24.2
6892	2022-09-19	14:11:04.380	261.38268958	6273.18455	1663596664.38	0	899	2.20729687	2.2499318364	491.29126238	502.80642729	2.0933990338	727.09888221	25.911881946	-1.1952536706	29.916147232	19.193319321	42.328629578	-71.124932067	1	51034.746694	24.2
6893	2022-09-19	14:11:05.282	261.38270003	6273.184801	1663596665.283	0	899	2.2078243772	2.2521343265	491.30502218	503.27194418	2.1735138791	727.11400235	25.915246964	-1.1484505412	29.916147232	19.193977268	42.32862785	-71.124937633	1	51035.64497	24.2
6894	2022-09-19	14:11:06.187	261.3827105	6273.185052	1663596666.187	0	899	2.2078243772	2.2521343265	490.14348649	502.08211648	2.1735138791	727.10001803	25.915246964	-1.1701813936	29.916147232	19.185735703	42.328628604	-71.124941937	1	51036.581197	24.2
6895	2022-09-19	14:11:07.073	261.38272076	6273.185298	1663596667.074	0	899	2.2035454354	2.248889274	490.14348649	502.38570884	2.2274382039	727.09312873	25.915246964	-1.1547887065	29.916147232	19.185492193	42.328625932	-71.124949029	1	51037.488166	24.2
6896	2022-09-19	14:11:07.980	261.38273126	6273.18555	1663596667.981	0	899	2.2035454354	2.248889274	488.94228014	501.15450018	2.2274382039	727.09415016	25.915246964	-1.1588416763	29.916147232	19.188330151	42.328621667	-71.124957475	1	51038.371292	24.162870813
6897	2022-09-19	14:11:08.969	261.3827427	6273.185825	1663596668.969	0	899	2.206556912	2.2503190004	488.94228014	500.71057364	2.148371618	727.10325168	25.915246964	-1.1780178705	29.916147232	19.190885455	42.328619422	-71.12496335	1	51039.336724	24.1
6898	2022-09-19	14:11:09.887	261.38275332	6273.18608	1663596669.887	0	899	2.2066136611	2.250377358	488.52219478	500.28050761	2.1483948703	727.10007542	25.918066303	-1.1853369103	29.916147232	19.189530152	42.328614534	-71.124967599	1	51040.279706	24.1
6899	2022-09-19	14:11:10.788	261.38276375	6273.18633	1663596670.788	0	899	2.2081640875	2.2517162565	488.5293443	500.22251081	2.1367395094	727.10479373	25.9198246	-1.205418473	29.916147232	19.188079834	42.328612252	-71.12497036	1	51041.216216	24.1
6900	2022-09-19	14:11:11.681	261.3827741	6273.186578	1663596671.682	0	899	2.2081640875	2.2517162565	490.94361931	502.69457257	2.1367395094	727.11764264	25.9198246	-1.2178792038	29.916147232	19.18856233	42.328607075	-71.124971667	1	51042.107872	24.1
6901	2022-09-19	14:11:12.566	261.38278434	6273.186824	1663596672.567	0	899	2.2083429563	2.252768722	490.94361931	502.93029874	2.1785812844	727.10226986	25.9198246	-1.204362154	29.916147232	19.190057755	42.328597041	-71.124971667	1	51042.96793	24.1
6902	2022-09-19	14:11:13.494	261.38279508	6273.187082	1663596673.495	0	899	2.2083429563	2.252768722	490.62667076	502.6056117	2.1785812844	727.08165776	25.9198246	-1.1659882874	29.916147232	19.192767175	42.328586825	-71.124970261	1	51043.843544	24.1
6903	2022-09-19	14:11:14.411	261.38280568	6273.187336	1663596674.411	0	899	2.205063821	2.2505428184	490.62667076	502.90914644	2.232436201	727.08240757	25.9198246	-1.184830308	29.916147232	19.188617706	42.328577244	-71.124968707	1	51044.775595	24.1
6904	2022-09-19	14:11:15.319	261.38281619	6273.187589	1663596675.319	0	899	2.2051394345	2.2506206613	490.58585533	502.86749089	2.2324684175	727.08317313	25.923583719	-1.2329484982	29.916147232	19.188025645	42.328570457	-71.124964926	1	51045.68146	24.1
6905	2022-09-19	14:11:16.256	261.38282705	6273.187849	1663596676.257	0	899	2.2096231967	2.2517697188	490.58919744	501.94363151	2.067727113	727.10683456	25.924402237	-1.2059574704	29.916147232	19.188650131	42.32856941	-71.124963333	1	51046.646008	24.1
6906	2022-09-19	14:11:17.157	261.38283748	6273.188099	1663596677.158	0	899	2.2096231967	2.2517697188	490.02367021	501.36501544	2.067727113	727.10570925	25.924402237	-1.1797640521	29.916147232	19.186697095	42.328569058	-71.12496145	1	51047.56513	24.1
6907	2022-09-19	14:11:18.039	261.38284767	6273.188344	1663596678.039	0	899	2.210020618	2.2547862926	490.02367021	502.0706266	2.1932856761	727.09833613	25.924402237	-1.1777483233	29.916147232	19.186942802	42.328567575	-71.124963789	1	51048.45473	24.1
6908	2022-09-19	14:11:18.934	261.38285803	6273.188593	1663596678.934	0	899	2.2100302659	2.2547962199	492.19889921	504.29935517	2.1932897057	727.10072296	25.924880817	-1.1717119785	29.916147232	19.189103398	42.328566103	-71.124971717	1	51049.33836	24.066163996
6909	2022-09-19	14:11:19.812	261.38286821	6273.188837	1663596679.813	0	899	2.2091911632	2.2532102914	492.21544138	504.11812247	2.1582172809	727.11303711	25.928918839	-1.2141280174	29.916147232	19.188257217	42.32856563	-71.124980224	1	51050.189103	24
6910	2022-09-19	14:11:20.680	261.38287825	6273.189078	1663596680.681	0	899	2.2091911632	2.2532102914	488.34782508	500.15698005	2.1582172809	727.09369988	25.928918839	-1.2141280174	29.916147232	19.188257217	42.328568333	-71.124988879	1	51051.109218	24
6911	2022-09-19	14:11:21.551	261.38288832	6273.18932	1663596681.551	0	899	2.2078611729	2.2513139237	488.34782508	500.01146096	2.1322428747	727.10593601	25.928918839	-1.1944668214	29.916147232	19.18898201	42.328568333	-71.124993238	1	51051.980962	24
6912	2022-09-19	14:11:22.483	261.38289911	6273.189579	1663596682.483	0	899	2.2078611729	2.2513139237	490.33199904	502.04302466	2.1322428747	727.09932603	25.928918839	-1.1743529135	29.916147232	19.189618483	42.328568333	-71.124996202	1	51052.860509	24
6913	2022-09-19	14:11:23.382	261.38290953	6273.189829	1663596683.383	0	899	2.209488516	2.2540891527	490.33199904	502.34481065	2.1858755095	727.10317205	25.928918839	-1.1718090773	29.916147232	19.189336777	42.328561751	-71.1249993	1	51053.789916	23.921008403
6914	2022-09-19	14:11:24.223	261.38291925	6273.190062	1663596684.223	0	899	2.2095056238	2.2541067541	490.70102761	502.72292032	2.1858826325	727.10862237	25.929767672	-1.1666781894	29.916147232	19.189403622	42.328552855	-71.125002041	1	51054.61244	23.9
6915	2022-09-19	14:11:25.115	261.38292957	6273.19031	1663596685.115	0	899	2.2096853994	2.2535577341	490.71625663	502.54029207	2.1506885	727.09728357	25.933496475	-1.1441389322	29.916147232	19.189697266	42.328502835	-71.125033395	1	51055.487487	23.802502503
6916	2022-09-19	14:11:26.007	261.38293991	6273.190558	1663596686.008	0	899	2.2096853994	2.2535577341	490.52483912	502.34426226	2.1506885	727.08604744	25.933496475	-1.1736306978	29.916147232	19.189009711	42.328445607	-71.125072515	1	51056.37574	23.7
6917	2022-09-19	14:11:26.928	261.38295057	6273.190814	1663596686.929	0	899	2.2083671386	2.2527454132	490.52483912	502.48830554	2.1762749047	727.09271725	25.933496475	-1.1778669081	29.916147232	19.188976288	42.328421924	-71.125092571	1	51057.302839	23.7
6918	2022-09-19	14:11:27.845	261.38296117	6273.191068	1663596687.845	0	899	2.2083671386	2.2527454132	490.14940458	502.10371448	2.1762749047	727.12346199	25.933496475	-1.1960729068	29.916147232	19.188489914	42.328401645	-71.125113799	1	51058.253253	23.725325325
6919	2022-09-19	14:11:28.765	261.38297182	6273.191324	1663596688.765	0	899	2.2106922776	2.2555503666	490.14940458	502.22074974	2.1970689877	727.10653788	25.933496475	-1.1734366417	29.916147232	19.189540282	42.328395485	-71.125127363	1	51059.177189	23.8
6920	2022-09-19	14:11:29.625	261.38298178	6273.191563	1663596689.626	0	899	2.2106922776	2.2555503666	489.63855674	501.69732079	2.1970689877	727.10650635	25.933496475	-1.1734366417	29.916147232	19.190418243	42.328389508	-71.125138825	1	51060.049211	23.8
6921	2022-09-19	14:11:30.492	261.38299181	6273.191803	1663596690.492	0	899	2.2134557642	2.2576816754	489.6517761	501.52530206	2.1640611876	727.09590361	25.936740231	-1.1786429993	29.916147232	19.18981441	42.328381467	-71.125146866	1	51060.853296	23.8
6922	2022-09-19	14:11:31.388	261.38300219	6273.192052	1663596691.389	0	899	2.2134826956	2.2577093759	490.27875226	502.16754408	2.1640722695	727.09936523	25.938074112	-1.1750643253	29.916147232	19.188617706	42.328377322	-71.125155027	1	51061.803261	23.8
6923	2022-09-19	14:11:32.282	261.38301253	6273.192301	1663596692.283	0	899	2.2111306414	2.2546147855	490.27875226	501.97960254	2.1306593973	727.09816838	25.938074112	-1.1766488584	29.916147232	19.188767844	42.328373098	-71.125163804	1	51062.713714	23.8
6924	2022-09-19	14:11:33.203	261.38302319	6273.192557	1663596693.204	0	899	2.2111306414	2.2546147855	491.33332018	503.05933847	2.1306593973	727.09218208	25.938074112	-1.1864578724	29.916147232	19.189697266	42.328365404	-71.125170842	1	51063.626233	23.8
6925	2022-09-19	14:11:34.121	261.38303382	6273.192812	1663596694.122	0	899	2.2092611352	2.2540292985	491.33332018	503.4173183	2.194144245	727.09079444	25.938074112	-1.1903061046	29.916147232	19.189413172	42.328359947	-71.125176772	1	51064.515789	23.8
6926	2022-09-19	14:11:35.062	261.38304471	6273.193073	1663596695.063	0	899	2.2092611352	2.2540292985	489.73394107	501.77860358	2.194144245	727.10791016	25.938074112	-1.1913409233	29.916147232	19.189336777	42.32835688	-71.125182906	1	51065.435872	23.8
6927	2022-09-19	14:11:36.022	261.38305581	6273.193339	1663596696.022	0	899	2.2097506927	2.2537663733	489.75075708	501.58989506	2.157515783	727.10328765	25.942199644	-1.522131923	29.916147232	19.17202131	42.328355651	-71.125187968	1	51066.390533	23.8
6928	2022-09-19	14:11:36.947	261.38306653	6273.193597	1663596696.948	0	899	2.2097591903	2.2537751128	491.3900571	503.26884288	2.1575192749	727.10472703	25.942621231	-1.2727774895	29.916147232	19.185848552	42.32835879	-71.125189469	1	51067.318511	23.8
6929	2022-09-19	14:11:37.854	261.38307701	6273.193848	1663596697.854	0	899	2.2064557028	2.2508714876	491.3900571	503.39523267	2.1799277278	727.10592106	25.942621231	-1.1690172439	29.916147232	19.191118998	42.32836459	-71.125188752	1	51068.251272	23.8
6930	2022-09-19	14:11:38.802	261.38308799	6273.194112	1663596698.802	0	899	2.2064557028	2.2508714876	491.18226217	503.18236109	2.1799277278	727.11151568	25.942621231	-1.1797748449	29.916147232	19.190119825	42.328368333	-71.125191415	1	51069.212212	23.8
6931	2022-09-19	14:11:39.734	261.38309878	6273.194371	1663596699.735	0	899	2.211050638	2.2570141175	491.19228889	503.58669278	2.2497490494	727.11323598	25.945073955	-1.2034351186	29.916147232	19.187875407	42.32836857	-71.125197376	1	51070.141885	23.8
6932	2022-09-19	14:11:40.594	261.38310873	6273.194609	1663596700.594	0	899	2.2110922621	2.2570569787	491.38121709	503.780489	2.2497668753	727.10823069	25.947137833	-1.2071000519	29.916147232	19.185079815	42.328369961	-71.12520155	1	51070.976676	23.8
6933	2022-09-19	14:11:41.470	261.38311888	6273.194853	1663596701.471	0	899	2.2106582386	2.2537214327	491.38121709	502.996882	2.1108698647	727.08380127	25.947137833	-1.188085556	29.916147232	19.181774139	42.32837	-71.125207452	1	51071.867752	23.8
6934	2022-09-19	14:11:42.359	261.38312917	6273.1951	1663596702.36	0	899	2.2106582386	2.2537214327	489.79779957	501.37603437	2.1108698647	727.10595097	25.947137833	-1.2051813287	29.916147232	19.183229434	42.328377849	-71.125205717	1	51072.784902	23.721509824
6935	2022-09-19	14:11:43.286	261.38313988	6273.195357	1663596703.286	0	899	2.2135697793	2.2579536923	489.79779957	501.71686021	2.1715308908	727.1178698	25.947137833	-1.1929684877	29.916147232	19.188617706	42.328384511	-71.125202744	1	51073.67672	23.7
6936	2022-09-19	14:11:44.157	261.38314998	6273.195599	1663596704.158	0	899	2.2135697793	2.2579536923	489.8444758	501.76467229	2.1715308908	727.12121178	25.947137833	-1.1886999647	29.916147232	19.188722194	42.328391225	-71.125198931	1	51074.547053	23.7
6937	2022-09-19	14:11:45.088	261.38316074	6273.195858	1663596705.088	0	899	2.2143981224	2.2580872815	489.84867796	501.57720653	2.1374128475	727.10906012	25.948168559	-1.1795700623	29.916147232	19.189076556	42.328402961	-71.125189502	1	51075.47767	23.7
6938	2022-09-19	14:11:45.944	261.38317066	6273.196096	1663596705.945	0	899	2.2144697643	2.2581609436	491.16547323	502.92569402	2.1374419532	727.10339355	25.951715469	-1.2401704788	29.916147232	19.188976288	42.328418059	-71.125177405	1	51076.319639	23.668036072
6939	2022-09-19	14:11:46.821	261.3831808	6273.196339	1663596706.821	0	899	2.2132769698	2.2578819033	491.16547323	503.17918244	2.1824139467	727.10343963	25.951715469	-1.2392219123	29.916147232	19.189019235	42.328433639	-71.125167347	1	51077.197197	23.6
6940	2022-09-19	14:11:47.688	261.38319084	6273.19658	1663596707.689	0	899	2.2132769698	2.2578819033	490.86517416	502.87153817	2.1824139467	727.10720724	25.951715469	-1.1715287775	29.916147232	19.191450637	42.328442008	-71.125163106	1	51078.068252	23.6
6941	2022-09-19	14:11:48.615	261.38320157	6273.196838	1663596708.616	0	899	2.2125958644	2.2568265744	490.86517416	502.77406648	2.1651160436	727.11026304	25.951715469	-1.2022494307	29.916147232	19.187751164	42.328446667	-71.125159913	1	51079.026052	23.6
6942	2022-09-19	14:11:49.490	261.3832117	6273.197081	1663596709.491	0	899	2.2125958644	2.2568265744	490.66014922	502.56406743	2.1651160436	727.09613037	25.951715469	-1.4794355631	29.916147232	19.165208817	42.328446667	-71.125156991	1	51079.902806	23.6
6943	2022-09-19	14:11:50.398	261.3832222	6273.197333	1663596710.398	0	899	2.2163164872	2.2598759007	490.67438583	502.37747097	2.1293786113	727.10470965	25.955201749	-1.2806786172	29.916147232	19.173543753	42.32844804	-71.12515392	1	51080.824008	23.6
6944	2022-09-19	14:11:51.302	261.38323266	6273.197584	1663596711.302	0	899	2.2163385494	2.2598985826	489.94926564	501.63510606	2.1293875333	727.10748291	25.956293106	-1.184830308	29.916147232	19.143602371	42.328445968	-71.125153333	1	51081.709709	23.6
6945	2022-09-19	14:11:52.213	261.38324321	6273.197837	1663596712.213	0	899	2.2139224108	2.2575332701	489.94926564	501.66161816	2.1341057635	727.10831113	25.956293106	-1.1812623652	29.916147232	19.147788395	42.328445	-71.125154388	1	51082.632885	23.6
6946	2022-09-19	14:11:53.118	261.38325369	6273.198089	1663596713.119	0	899	2.2139224108	2.2575332701	491.18741469	502.92936545	2.1341057635	727.1204834	25.956293106	-1.176692009	29.916147232	19.151885986	42.328444134	-71.125155	1	51083.519321	23.6
6947	2022-09-19	14:11:54.038	261.38326433	6273.198344	1663596714.038	0	899	2.2105254304	2.2549767964	491.18741469	503.17508921	2.1777021942	727.12347129	25.956293106	-1.5452100583	29.916147232	19.124813206	42.32844265	-71.125155683	1	51084.40982	23.6
6948	2022-09-19	14:11:54.918	261.38327453	6273.198589	1663596714.919	0	899	2.2105612529	2.2550136485	491.57297621	503.57014438	2.1777170485	727.12161194	25.958069795	-1.5511925142	29.916147232	19.130483956	42.328440707	-71.125156667	1	51085.287968	23.571203156
6949	2022-09-19	14:11:55.825	261.38328502	6273.198841	1663596715.826	0	899	2.2151788579	2.2599533377	491.58431045	503.64375503	2.1887014759	727.10938834	25.960840225	-1.4978141279	29.916147232	19.143190384	42.328438024	-71.125156667	1	51086.185371	23.5
6950	2022-09-19	14:11:56.730	261.3832955	6273.199092	1663596716.731	0	899	2.2151788579	2.2599533377	490.05770335	502.07969752	2.1887014759	727.10921453	25.960840225	-1.6333297531	29.916147232	19.131547094	42.328436511	-71.125156667	1	51087.093591	23.5
6951	2022-09-19	14:11:57.667	261.38330634	6273.199352	1663596717.668	0	899	2.2169511421	2.2590137613	490.05770335	501.33960282	2.0569933653	727.11244212	25.960840225	-1.7545090914	29.916147232	19.121274948	42.328434841	-71.125156746	1	51088.04757	23.5
6952	2022-09-19	14:11:58.555	261.38331662	6273.199599	1663596718.556	0	899	2.2169511421	2.2590137613	489.39866932	500.66539679	2.0569933653	727.10010857	25.960840225	-1.4196220021	29.916147232	19.165169217	42.32843178	-71.125158276	1	51088.965874	23.5
6953	2022-09-19	14:11:59.513	261.3833277	6273.199865	1663596719.513	0	899	2.214536657	2.259220825	489.40507027	501.39022465	2.1849950027	727.10177188	25.962411779	-1.1924942045	29.916147232	19.186973913	42.3284301	-71.125158333	1	51089.93998	23.5
6954	2022-09-19	14:12:00.476	261.38333885	6273.200132	1663596720.477	0	899	2.2145936779	2.2592794906	491.75576465	503.79861945	2.1850186841	727.11416889	25.965234756	-1.179947257	29.916147232	19.191137314	42.328427025	-71.125158333	1	51090.892505	23.5
6955	2022-09-19	14:12:01.400	261.38334954	6273.200389	1663596721.4	0	899	2.2144939698	2.2590988922	491.75576465	503.77727106	2.1812377269	727.11951573	25.965234756	-1.1616011337	29.916147232	19.19096065	42.328425388	-71.125158333	1	51091.767201	23.5
6956	2022-09-19	14:12:02.331	261.38336031	6273.200648	1663596722.331	0	899	2.2144939698	2.2590988922	491.65327426	503.67227518	2.1812377269	727.11276872	25.965234756	-1.1675836424	29.916147232	19.191030805	42.328422564	-71.125159551	1	51092.730769	23.5
6957	2022-09-19	14:12:03.246	261.38337091	6273.200902	1663596723.247	0	899	2.2124483492	2.2563520618	491.65327426	503.49352916	2.1495613097	727.12336781	25.965234756	-1.1426514285	29.916147232	19.193339493	42.328420575	-71.12516	1	51093.654832	23.5
6958	2022-09-19	14:12:04.167	261.38338157	6273.201158	1663596724.168	0	899	2.2124483492	2.2563520618	490.04082102	501.84224397	2.1495613097	727.09362793	25.965234756	-1.1734366417	29.916147232	19.187175751	42.328419103	-71.12516	1	51094.538172	23.5
6959	2022-09-19	14:12:05.092	261.38339227	6273.201414	1663596725.092	0	899	2.2157402515	2.2610267676	490.0548531	502.21175344	2.2126802629	727.10210656	25.968675361	-1.1903384158	29.916147232	19.189313396	42.328416761	-71.12516	1	51095.471739	23.5
6960	2022-09-19	14:12:06.013	261.38340294	6273.201671	1663596726.014	0	899	2.2157644638	2.2610516873	491.82624545	504.02714662	2.2126904407	727.10009119	25.969873428	-1.2487399112	29.916147232	19.188655057	42.328414315	-71.12516	1	51096.410933	23.5
6961	2022-09-19	14:12:06.914	261.38341337	6273.201921	1663596726.915	0	899	2.2157176712	2.2599403047	491.82624545	503.7393875	2.1617381575	727.12767585	25.969873428	-1.2221800736	29.916147232	19.187839432	42.328412865	-71.125160468	1	51097.280773	23.5
6962	2022-09-19	14:12:07.869	261.38342442	6273.202186	1663596727.87	0	899	2.2157176712	2.2599403047	490.65419975	502.53895221	2.1617381575	727.11631441	25.969873428	-1.1859297326	29.916147232	19.17487723	42.32841006	-71.125160462	1	51098.241011	23.5
6963	2022-09-19	14:12:08.799	261.38343517	6273.202444	1663596728.799	0	899	2.21797572	2.2610699401	490.65419975	502.2226205	2.1055253954	727.12091267	25.969873428	-1.1977868285	29.916147232	19.174280975	42.328403682	-71.125155876	1	51099.15812	23.5
6964	2022-09-19	14:12:09.717	261.38344581	6273.202699	1663596729.718	0	899	2.21797572	2.2610699401	489.46253788	501.00286217	2.1055253954	727.11910465	25.969873428	-1.2304046154	29.916147232	19.182134628	42.328395137	-71.12515123	1	51100.131131	23.5
6965	2022-09-19	14:12:10.694	261.38345711	6273.202971	1663596730.694	0	899	2.2162117068	2.2607732989	489.47377548	501.41851905	2.1775048893	727.12062042	25.972632137	-1.3752873441	29.916147232	19.184049467	42.328385732	-71.125146319	1	51101.109868	23.5
6966	2022-09-19	14:12:11.585	261.38346743	6273.203218	1663596731.586	0	899	2.2162484738	2.2608111227	491.87025942	503.87357082	2.1775200959	727.12656711	25.974451065	-1.2014409983	29.916147232	19.187378814	42.328391527	-71.125129832	1	51102.016765	23.5
6967	2022-09-19	14:12:12.552	261.38347861	6273.203487	1663596732.552	0	899	2.2172171227	2.2632671126	491.87025942	504.27049866	2.24775608	727.12579346	25.974451065	-1.1776082634	29.916147232	19.187746187	42.328383588	-71.125120306	1	51102.969428	23.5
6968	2022-09-19	14:12:13.490	261.38348947	6273.203747	1663596733.49	0	899	2.2172171227	2.2632671126	492.37020631	504.78304941	2.24775608	727.10575452	25.974451065	-1.1720030553	29.916147232	19.190265453	42.32837737	-71.125115528	1	51103.894477	23.5
6969	2022-09-19	14:12:14.401	261.38350001	6273.204	1663596734.401	0	899	2.211640692	2.2541781621	492.37300619	503.86432317	2.0846774747	727.11382289	25.975134376	-1.1712377427	29.916147232	19.190167282	42.328375324	-71.125110972	1	51104.805611	23.5
6970	2022-09-19	14:12:15.286	261.38351027	6273.204246	1663596735.287	0	899	2.2117174008	2.2542569794	491.4542063	502.92425111	2.0847079118	727.10986328	25.978937149	-1.1408835649	29.916147232	19.190776825	42.32837612	-71.125105521	1	51105.671845	23.5
6971	2022-09-19	14:12:16.230	261.38352119	6273.204509	1663596736.231	0	899	2.2215621064	2.265731155	491.4542063	503.31244292	2.1536003984	727.10751565	25.978937149	-1.3687335561	29.916147232	19.187693994	42.328377711	-71.125097067	1	51106.62668	23.5
6972	2022-09-19	14:12:17.194	261.38353234	6273.204776	1663596737.194	0	899	2.2215621064	2.265731155	491.64167727	503.50443735	2.1536003984	727.10784912	25.978937149	-1.2092450857	29.916147232	19.192937851	42.328375317	-71.125089312	1	51107.603206	23.5
6973	2022-09-19	14:12:18.150	261.3835434	6273.205042	1663596738.15	0	899	2.2189239386	2.2625531084	491.64167727	503.37283067	2.1302649464	727.11634392	25.978937149	-1.1970215025	29.916147232	19.192551783	42.328375093	-71.125081389	1	51108.527804	23.447219604
6974	2022-09-19	14:12:19.059	261.38355394	6273.205294	1663596739.06	0	899	2.2189283192	2.262557612	491.27950852	503.00203012	2.1302667168	727.11415757	25.979153602	-1.1921062004	29.916147232	19.190708792	42.328378077	-71.125074552	1	51109.422958	23.4
6975	2022-09-19	14:12:19.924	261.38356395	6273.205535	1663596739.925	0	899	2.2165036395	2.2608509914	491.29771351	503.2275063	2.1669615573	727.08648682	25.983606339	-1.2157557011	29.916147232	19.186096191	42.328380529	-71.125070079	1	51110.317477	23.4
6976	2022-09-19	14:12:20.802	261.38357411	6273.205779	1663596740.803	0	899	2.2165036395	2.2608509914	491.03923984	502.96275631	2.1669615573	727.09374919	25.983606339	-1.2206278834	29.916147232	19.18393946	42.328381667	-71.125065576	1	51111.218218	23.4
6977	2022-09-19	14:12:21.644	261.38358384	6273.206012	1663596741.644	0	899	2.2173345309	2.2625538437	491.03923984	503.19362349	2.2079055433	727.09813402	25.983606339	-1.314816212	29.916147232	19.174972395	42.328381667	-71.125061572	1	51112.05655	23.4
6978	2022-09-19	14:12:22.540	261.38359422	6273.206261	1663596742.541	0	899	2.2173345309	2.2625538437	490.46681828	502.60703315	2.2079055433	727.10039475	25.983606339	-1.4812788308	29.916147232	19.159852918	42.328381667	-71.125060163	1	51112.901979	23.4
6979	2022-09-19	14:12:23.473	261.38360501	6273.20652	1663596743.473	0	899	2.2220930736	2.2669423951	490.46681828	502.48138596	2.1856008347	727.10152572	25.983606339	-1.4892015457	29.916147232	19.148284912	42.328381667	-71.125061427	1	51113.856256	23.4
6980	2022-09-19	14:12:24.390	261.38361563	6273.206775	1663596744.39	0	899	2.2221108909	2.2669607265	491.85622729	503.90487186	2.185608212	727.11253104	25.984485487	-1.4288705564	29.916147232	19.156653309	42.328384305	-71.125060348	1	51114.791455	23.4
6981	2022-09-19	14:12:25.368	261.38362696	6273.207047	1663596745.369	0	899	2.218965994	2.263219638	491.87136607	503.77646436	2.1601195596	727.10075773	25.988183975	-1.1786861246	29.916147232	19.191486169	42.328385	-71.12506	1	51115.74067	23.4
6982	2022-09-19	14:12:26.339	261.38363819	6273.207317	1663596746.34	0	899	2.218965994	2.263219638	491.21733777	503.10660617	2.1601195596	727.0867067	25.988183975	-1.2206386328	29.916147232	19.187175751	42.328383831	-71.12506	1	51116.701403	23.4
6983	2022-09-19	14:12:27.247	261.3836487	6273.207569	1663596747.248	0	899	2.2182656465	2.2643936242	491.21733777	503.61629149	2.2504426324	727.1002654	25.988183975	-1.2245622542	29.916147232	19.187576471	42.328382331	-71.12506	1	51117.601578	23.4
6984	2022-09-19	14:12:28.130	261.38365891	6273.207814	1663596748.13	0	899	2.2182656465	2.2643936242	490.55937393	502.94171981	2.2504426324	727.10180664	25.988183975	-1.2417981625	29.916147232	19.189336777	42.328380019	-71.125059176	1	51118.494312	23.4
6985	2022-09-19	14:12:29.046	261.38366953	6273.208069	1663596749.047	0	899	2.2191110787	2.2632395555	490.55937393	502.39821739	2.1539909108	727.11272951	25.988183975	-1.1853153406	29.916147232	19.189649519	42.328377641	-71.125057641	1	51119.415534	23.4
6986	2022-09-19	14:12:30.013	261.38368071	6273.208337	1663596750.013	0	899	2.2191744966	2.2633047759	491.68957701	503.55584227	2.1540168249	727.11168019	25.991317383	-1.1777915039	29.916147232	19.1882375	42.328376029	-71.125056667	1	51120.382353	23.4
6987	2022-09-19	14:12:30.947	261.38369152	6273.208596	1663596750.947	0	899	2.217138539	2.260156209	491.6957362	503.27242448	2.1026349663	727.10957306	25.992822647	-1.1848194891	29.916147232	19.186737326	42.328374404	-71.12505607	1	51121.357808	23.4
6988	2022-09-19	14:12:31.852	261.383702	6273.208848	1663596751.853	0	899	2.217138539	2.260156209	490.62169919	502.1730999	2.1026349663	727.10781598	25.992822647	-1.188333464	29.916147232	19.186761174	42.328372865	-71.125055	1	51122.281065	23.4
6989	2022-09-19	14:12:32.769	261.38371262	6273.209103	1663596752.77	0	899	2.2174344986	2.2620606451	490.62169919	502.60523357	2.1794183209	727.09538906	25.992822647	-1.1783735278	29.916147232	19.183012438	42.328371348	-71.125054681	1	51123.191251	23.4
6990	2022-09-19	14:12:33.677	261.38372311	6273.209355	1663596753.677	0	899	2.2174344986	2.2620606451	492.26655277	504.29026302	2.1794183209	727.09702609	25.992822647	-1.2196792648	29.916147232	19.175416883	42.328369816	-71.125053333	1	51124.110454	23.4
6991	2022-09-19	14:12:34.552	261.38373324	6273.209598	1663596754.552	0	899	2.2215970009	2.2658341017	492.27555892	504.17180333	2.156820501	727.10502776	25.995021125	-1.3553243228	29.916147232	19.177886887	42.328368378	-71.125053333	1	51124.973373	23.4
6992	2022-09-19	14:12:35.483	261.38374402	6273.209856	1663596755.483	0	899	2.2216433513	2.2658817714	491.51332308	503.39125428	2.1568394451	727.10875252	25.997308731	-1.2092450857	29.916147232	19.192577362	42.328366799	-71.125053333	1	51125.92057	23.4
6993	2022-09-19	14:12:36.407	261.38375472	6273.210113	1663596756.408	0	899	2.2178733975	2.2613095134	491.51332308	503.19485892	2.1220051246	727.10839278	25.997308731	-1.2147424229	29.916147232	19.192366051	42.328365336	-71.125052003	1	51126.798303	23.4
6994	2022-09-19	14:12:37.313	261.38376521	6273.210365	1663596757.314	0	899	2.2178733975	2.2613095134	491.42944354	503.10898586	2.1220051246	727.1160339	25.997308731	-1.1408835649	29.916147232	19.193658829	42.328365	-71.125051667	1	51127.715615	23.4
6995	2022-09-19	14:12:38.213	261.38377561	6273.210615	1663596758.213	0	899	2.2191901242	2.2638870442	491.42944354	503.44227268	2.1811136654	727.10872099	25.997308731	-1.188161006	29.916147232	19.189489592	42.328363942	-71.125051667	1	51128.634791	23.4
6996	2022-09-19	14:12:39.111	261.38378601	6273.210864	1663596759.111	0	899	2.2191901242	2.2638870442	492.36036626	504.39595149	2.1811136654	727.11767578	25.997308731	-1.1457666159	29.916147232	19.193658829	42.328362474	-71.125051667	1	51129.515789	23.4
6997	2022-09-19	14:12:39.996	261.38379625	6273.21111	1663596759.996	0	899	2.2168585021	2.2613361229	492.37303572	504.36227984	2.1728606858	727.11017573	26.00040091	-1.1644576267	29.916147232	19.190739297	42.328361667	-71.125051667	1	51130.373767	23.4
6998	2022-09-19	14:12:40.961	261.38380743	6273.211378	1663596760.962	0	899	2.216888535	2.2613670171	493.66391722	505.68466443	2.1728730788	727.12554932	26.001886368	-1.1734366417	29.916147232	19.189336777	42.328361087	-71.125051667	1	51131.347689	23.4
6999	2022-09-19	14:12:41.914	261.38381845	6273.211643	1663596761.914	0	899	2.2253850793	2.2687779899	493.66391722	505.34512197	2.112916023	727.10984994	26.001886368	-1.1597255839	29.916147232	19.189031197	42.328359447	-71.125051667	1	51132.331663	23.4
7000	2022-09-19	14:12:42.846	261.38382925	6273.211902	1663596762.847	0	899	2.2253850793	2.2687779899	490.08845818	501.68505949	2.112916023	727.1010047	26.001886368	-1.1659883111	29.916147232	19.19044578	42.328357915	-71.125051667	1	51133.250707	23.4
7001	2022-09-19	14:12:43.703	261.38383917	6273.21214	1663596763.704	0	899	2.2162500836	2.2606712569	490.08845818	502.01014992	2.1707412944	727.10812358	26.001886368	-1.1776189591	29.916147232	19.189243468	42.328356667	-71.125051556	1	51134.066239	23.4
7002	2022-09-19	14:12:44.595	261.38384949	6273.212388	1663596764.596	0	899	2.2162500836	2.2606712569	492.13343581	504.10487284	2.1707412944	727.10839844	26.001886368	-1.179947257	29.916147232	19.188976288	42.328356636	-71.12505	1	51135.018311	23.4
7003	2022-09-19	14:12:45.470	261.38385961	6273.212631	1663596765.47	0	899	2.2166441754	2.2610788682	492.13878923	504.11187732	2.1710105086	727.09146704	26.003193571	-1.1794729999	29.916147232	19.189291417	42.328355154	-71.12505	1	51135.907426	23.4
7004	2022-09-19	14:12:46.358	261.3838699	6273.212877	1663596766.359	0	899	2.2167084395	2.2611449738	492.39554838	504.37503285	2.1710370072	727.1055314	26.006372452	-1.1783196926	29.916147232	19.190057755	42.328353688	-71.12505	1	51136.786982	23.4
7005	2022-09-19	14:12:47.318	261.383881	6273.213144	1663596767.318	0	899	2.2189322276	2.2641839959	492.39554838	504.58346948	2.2078994603	727.09234377	26.006372452	-1.2211776506	29.916147232	19.184978094	42.328352166	-71.125048833	1	51137.700283	23.4
7006	2022-09-19	14:12:48.239	261.38389166	6273.2134	1663596768.239	0	899	2.2189322276	2.2641839959	493.1778444	505.38512912	2.2078994603	727.08036835	26.006372452	-1.2230962957	29.916147232	19.185828645	42.328350627	-71.125048333	1	51138.623578	23.4
7007	2022-09-19	14:12:49.178	261.38390253	6273.213661	1663596769.179	0	899	2.2237744564	2.2683429324	493.1778444	505.17373823	2.1705736473	727.080431	26.006372452	-1.1832026243	29.916147232	19.186815262	42.328349023	-71.125047357	1	51139.585961	23.4
7008	2022-09-19	14:12:50.084	261.38391301	6273.213912	1663596770.084	0	899	2.2238616799	2.2684326547	492.12069529	504.09107786	2.1706094909	727.09084901	26.010673207	-1.1832026243	29.916147232	19.18481343	42.328345156	-71.125041901	1	51140.476555	23.4
7009	2022-09-19	14:12:51.045	261.38392413	6273.214179	1663596771.045	0	899	2.2212477153	2.2669411658	492.1220791	504.40976113	2.2267382032	727.09781147	26.011011124	-1.18975635	29.916147232	19.184465358	42.328337385	-71.125035953	1	51141.428128	23.4
7010	2022-09-19	14:12:51.983	261.383935	6273.21444	1663596771.984	0	899	2.2212477153	2.2669411658	491.84806318	504.12890337	2.2267382032	727.10140324	26.011011124	-1.234532946	29.916147232	19.184455202	42.32832982	-71.125032537	1	51142.369378	23.4
7011	2022-09-19	14:12:52.895	261.38394556	6273.214693	1663596772.896	0	899	2.223415582	2.2687985036	491.84806318	504.03314347	2.2097949566	727.09856208	26.011011124	-1.2797515637	29.916147232	19.162956036	42.328324951	-71.125028333	1	51143.257375	23.4
7012	2022-09-19	14:12:53.822	261.38395627	6273.214951	1663596773.822	0	899	2.223415582	2.2687985036	492.65066326	504.85562722	2.2097949566	727.09684662	26.011011124	-1.4194926592	29.916147232	19.174183624	42.328320644	-71.125026078	1	51144.193294	23.380670611
7013	2022-09-19	14:12:54.750	261.38396701	6273.215208	1663596774.75	0	899	2.2226763575	2.2672575141	492.65658889	504.64917445	2.1722306471	727.09059113	26.012456566	-1.4216053849	29.916147232	19.191463774	42.328323147	-71.125015548	1	51145.111902	23.3
7014	2022-09-19	14:12:55.677	261.38397774	6273.215466	1663596775.677	0	899	2.2227392301	2.2673221894	492.81273268	504.80926556	2.1722565172	727.10676019	26.015558243	-1.1817366201	29.916147232	19.190191269	42.328321856	-71.12500695	1	51146.056723	23.3
7015	2022-09-19	14:12:56.578	261.38398818	6273.215716	1663596776.579	0	899	2.2242010046	2.2692381909	492.81273268	504.92401048	2.1925354334	727.1168318	26.015558243	-1.1609328109	29.916147232	19.189309303	42.328325013	-71.125011698	1	51147.003774	23.3
7016	2022-09-19	14:12:57.463	261.38399841	6273.215962	1663596777.463	0	899	2.2242010046	2.2692381909	492.33948715	504.43913455	2.1925354334	727.11383057	26.015558243	-1.1408835649	29.916147232	19.190418243	42.328327792	-71.125018648	1	51147.837736	23.3
7017	2022-09-19	14:12:58.359	261.3840088	6273.216211	1663596778.36	0	899	2.2203986182	2.2634252216	492.33948715	503.91665695	2.1000341978	727.10811266	26.015558243	-1.2759789228	29.916147232	19.142522812	42.328332206	-71.125025164	1	51148.774573	23.222542735
7018	2022-09-19	14:12:59.305	261.38401975	6273.216474	1663596779.306	0	899	2.2204123607	2.2634393447	492.36092007	503.93862474	2.1000396702	727.11357996	26.016236905	-1.3929759493	29.916147232	19.170226773	42.328333333	-71.125023042	1	51149.724852	23.2
7019	2022-09-19	14:13:00.217	261.3840303	6273.216727	1663596780.218	0	899	2.2236840926	2.2687932096	492.37639449	504.49918665	2.196467932	727.11035156	26.020013809	-1.176692009	29.916147232	19.182495117	42.328331285	-71.125016545	1	51150.614563	23.2
7020	2022-09-19	14:13:01.079	261.38404028	6273.216967	1663596781.08	0	899	2.2236840926	2.2687932096	492.78619123	504.91907299	2.196467932	727.11077194	26.020013809	-1.4424630885	29.916147232	19.148940737	42.32833	-71.125008819	1	51151.451456	23.2
7021	2022-09-19	14:13:01.980	261.38405069	6273.217217	1663596781.98	0	899	2.2227539348	2.2672922866	492.78619123	504.76994553	2.1701116851	727.10373551	26.020013809	-1.3427127166	29.916147232	19.168736692	42.328330607	-71.125000299	1	51152.36413	23.2
7022	2022-09-19	14:13:02.905	261.38406141	6273.217474	1663596782.906	0	899	2.2227539348	2.2672922866	493.48563543	505.48639907	2.1701116851	727.10894775	26.020013809	-1.858678937	29.916147232	19.131719589	42.328330011	-71.124993345	1	51153.331068	23.2
7023	2022-09-19	14:13:03.803	261.38407181	6273.217723	1663596783.804	0	899	2.2202499818	2.2640210564	493.48563543	505.29216025	2.1358079679	727.10532162	26.020013809	-1.4226724936	29.916147232	19.151613981	42.32832831	-71.1249877	1	51154.19717	23.180283019
7024	2022-09-19	14:13:04.668	261.38408182	6273.217964	1663596784.669	0	899	2.2202784059	2.2640502815	493.67672329	505.48788503	2.1358194804	727.10514336	26.021417618	-1.2677112234	29.916147232	19.156984493	42.328335075	-71.124978184	1	51155.014957	23.1
7025	2022-09-19	14:13:05.555	261.38409208	6273.21821	1663596785.556	0	899	2.2230397437	2.2675604856	493.68988673	505.68930118	2.1689970757	727.10451644	26.024621964	-1.468042016	29.916147232	19.14396286	42.328339813	-71.124968707	1	51155.962607	23.1
7026	2022-09-19	14:13:06.434	261.38410225	6273.218454	1663596786.434	0	899	2.2230397437	2.2675604856	493.30104926	505.2910128	2.1689970757	727.10032684	26.024621964	-1.4765791254	29.916147232	19.140776401	42.328344288	-71.124965475	1	51156.857579	23.1
7027	2022-09-19	14:13:07.312	261.38411242	6273.218698	1663596787.313	0	899	2.2211916902	2.2643855101	493.30104926	504.94191955	2.1073016205	727.10932003	26.024621964	-1.465368814	29.916147232	19.137789821	42.32835363	-71.124961301	1	51157.73974	23.1
7028	2022-09-19	14:13:08.223	261.38412296	6273.218951	1663596788.224	0	899	2.2211916902	2.2643855101	493.71156349	505.36212104	2.1073016205	727.09912029	26.024621964	-1.5298929214	29.916147232	19.146842957	42.328361858	-71.124955847	1	51158.622967	23.1
7029	2022-09-19	14:13:09.155	261.38413375	6273.21921	1663596789.156	0	899	2.2226039965	2.2684135952	493.71442791	506.06576521	2.2309493011	727.09689149	26.025319219	-1.4820442058	29.916147232	19.1521636	42.328366824	-71.124951509	1	51159.547304	23.1
7030	2022-09-19	14:13:10.062	261.38414425	6273.219462	1663596790.063	0	899	2.2226826489	2.2684945653	493.73250345	506.08448159	2.230982542	727.10961914	26.0291996	-1.2157557011	29.916147232	19.181774139	42.328366765	-71.124949216	1	51160.470468	23.1
7031	2022-09-19	14:13:10.986	261.38415493	6273.219718	1663596790.986	0	899	2.2292966735	2.2746535824	493.73250345	505.92484061	2.202843472	727.10201036	26.0291996	-1.4309940575	29.916147232	19.160940638	42.328364358	-71.124947049	1	51161.385277	23.1
7032	2022-09-19	14:13:11.960	261.3841662	6273.219989	1663596791.96	0	899	2.2292966735	2.2746535824	493.2487099	505.42910016	2.202843472	727.11925138	26.0291996	-1.3962743843	29.916147232	19.171118957	42.328362753	-71.12494442	1	51162.348055	23.1
7033	2022-09-19	14:13:12.888	261.38417694	6273.220247	1663596792.888	0	899	2.222465616	2.2676447622	493.2487099	505.41860974	2.2009919447	727.11944742	26.0291996	-1.2549594751	29.916147232	19.193317969	42.328361667	-71.124942842	1	51163.294737	23.1
7034	2022-09-19	14:13:13.812	261.38418765	6273.220504	1663596793.813	0	899	2.222465616	2.2676447622	491.87902462	504.01513029	2.2009919447	727.10754395	26.0291996	-1.2515640259	29.916147232	19.194019318	42.328361353	-71.124941353	1	51164.188188	23.1
7035	2022-09-19	14:13:14.663	261.38419749	6273.22074	1663596794.663	0	899	2.2223800913	2.2666471872	491.88303735	503.77368082	2.1575087253	727.09614048	26.030180003	-1.223171741	29.916147232	19.190792387	42.32836	-71.124939932	1	51165.041009	23.1
7036	2022-09-19	14:13:15.507	261.38420727	6273.220974	1663596795.508	0	899	2.2224511406	2.2667202595	491.25172958	503.1272757	2.1575377681	727.10949707	26.033685684	-1.1376283169	29.916147232	19.192218781	42.32836	-71.124938451	1	51165.929548	23.1
7037	2022-09-19	14:13:16.381	261.38421738	6273.221217	1663596796.382	0	899	2.2239207909	2.2681898071	491.25172958	503.11936753	2.1561349078	727.11689243	26.033685684	-1.1488817717	29.916147232	19.191617625	42.328358714	-71.124937047	1	51166.771511	23.1
7038	2022-09-19	14:13:17.259	261.38422755	6273.221461	1663596797.26	0	899	2.2239207909	2.2681898071	493.91462242	505.84659042	2.1561349078	727.1040035	26.033685684	-1.184830308	29.916147232	19.189697266	42.328358333	-71.124935547	1	51167.671924	23.1
7039	2022-09-19	14:13:18.174	261.38423814	6273.221715	1663596798.175	0	899	2.2255202706	2.2704594612	493.91462242	506.01924649	2.1865879413	727.08345567	26.033685684	-1.1760991314	29.916147232	19.182291385	42.328357386	-71.124934053	1	51168.568332	23.1
7040	2022-09-19	14:13:19.030	261.38424804	6273.221953	1663596799.031	0	899	2.2255202706	2.2704594612	492.42557173	504.49370285	2.1865879413	727.09173059	26.033685684	-1.1821354572	29.916147232	19.174374498	42.328355946	-71.124932613	1	51169.432139	23.1
7041	2022-09-19	14:13:19.963	261.38425883	6273.222212	1663596799.963	0	899	2.2257034435	2.2718166273	492.43722822	504.82126557	2.2423700796	727.10920523	26.036530488	-1.2158526837	29.916147232	19.177445911	42.328354328	-71.124930322	1	51170.403353	23.1
7042	2022-09-19	14:13:20.858	261.38426919	6273.222461	1663596800.858	0	899	2.2257404726	2.2718547534	494.069716	506.49489714	2.2423857883	727.12569241	26.038354874	-1.1811006393	29.916147232	19.187164142	42.328353333	-71.124927857	1	51171.285996	23.1
7043	2022-09-19	14:13:21.750	261.38427951	6273.222708	1663596801.75	0	899	2.2207472407	2.2643509251	494.069716	505.84217722	2.1273302147	727.11742881	26.038354874	-1.1914702117	29.916147232	19.188464196	42.328353053	-71.124926106	1	51172.168337	23.1
7044	2022-09-19	14:13:22.644	261.38428986	6273.222957	1663596802.644	0	899	2.2207472407	2.2643509251	494.88424835	506.67611786	2.1273302147	727.11032488	26.038354874	-1.2208327173	29.916147232	19.18773156	42.328351566	-71.124923233	1	51173.06032	23.1
7045	2022-09-19	14:13:23.520	261.38430001	6273.2232	1663596803.521	0	899	2.2202155425	2.2635665018	494.88424835	506.61031225	2.1157332376	727.10841501	26.038354874	-1.1783196926	29.916147232	19.189083718	42.328350189	-71.124921855	1	51173.886899	23.1
7046	2022-09-19	14:13:24.394	261.38431013	6273.223443	1663596804.395	0	899	2.2202155425	2.2635665018	493.36534691	505.05542112	2.1157332376	727.10980225	26.038354874	-1.1783196926	29.916147232	19.189336777	42.32835	-71.124920367	1	51174.779731	23.1
7047	2022-09-19	14:13:25.293	261.38432053	6273.223693	1663596805.294	0	899	2.2239396579	2.2691440127	493.3732745	505.54496161	2.2007650019	727.10352816	26.040285969	-1.1769183756	29.916147232	19.189336777	42.32835	-71.12491778	1	51175.666019	23.1
7048	2022-09-19	14:13:26.246	261.38433155	6273.223957	1663596806.246	0	899	2.2239914744	2.2691973351	494.11811266	506.30829772	2.2007865934	727.11359532	26.042840958	-1.2058927792	29.916147232	19.187238693	42.32835	-71.124915565	1	51176.66087	23.1
7049	2022-09-19	14:13:27.164	261.38434219	6273.224212	1663596807.165	0	899	2.2294051158	2.2730638869	494.11811266	505.860694	2.1218531289	727.11381116	26.042840958	-1.1995330883	29.916147232	19.187444169	42.32835	-71.124914018	1	51177.58932	23.1
7050	2022-09-19	14:13:28.051	261.38435244	6273.224459	1663596808.051	0	899	2.2294051158	2.2730638869	493.1022694	504.82070949	2.1218531289	727.0934036	26.042840958	-1.1783196926	29.916147232	19.189389841	42.328350773	-71.12491256	1	51178.463928	23.1
7051	2022-09-19	14:13:28.977	261.38436317	6273.224716	1663596808.978	0	899	2.2273347223	2.2735246203	493.1022694	505.51461428	2.2444131098	727.10791582	26.042840958	-1.179871807	29.916147232	19.149860913	42.328351667	-71.124911667	1	51179.380583	23.1
7052	2022-09-19	14:13:29.915	261.38437403	6273.224977	1663596809.916	0	899	2.2273933746	2.2735850117	493.60177028	506.02682981	2.2444379967	727.11372183	26.045728608	-1.1900797088	29.916147232	19.171462571	42.328352184	-71.124911667	1	51180.310238	23.1
7053	2022-09-19	14:13:30.851	261.38438486	6273.225237	1663596810.852	0	899	2.2269067215	2.2697817288	493.60896186	505.14098473	2.0867747182	727.11989811	26.04747963	-1.2053322618	29.916147232	19.187751366	42.328354261	-71.124911667	1	51181.27818	23.1
7054	2022-09-19	14:13:31.756	261.38439532	6273.225488	1663596811.756	0	899	2.2269067215	2.2697817288	492.72727218	504.23869643	2.0867747182	727.11657715	26.04747963	-1.2033812187	29.916147232	19.189681325	42.32835699	-71.124911667	1	51182.194156	23.1
7055	2022-09-19	14:13:32.598	261.38440508	6273.225722	1663596812.599	0	899	2.2237285771	2.2663373797	492.72727218	504.18335239	2.0769699928	727.11657715	26.04747963	-1.1473941803	29.916147232	19.184656143	42.328358314	-71.124911667	1	51182.98869	23.1
7056	2022-09-19	14:13:33.520	261.38441575	6273.225978	1663596813.521	0	899	2.2237285771	2.2663373797	494.18002065	505.66987777	2.0769699928	727.10861186	26.04747963	-1.1473941803	29.916147232	19.184656143	42.32836147	-71.124913235	1	51183.941055	23.1
7057	2022-09-19	14:13:34.417	261.38442612	6273.226227	1663596814.417	0	899	2.2232367124	2.2700824169	494.18002065	506.82024795	2.2797309976	727.10417731	26.04747963	-1.162528158	29.916147232	19.185400009	42.328372528	-71.124920121	1	51184.814563	23.018543689
7058	2022-09-19	14:13:35.357	261.384437	6273.226488	1663596815.357	0	899	2.2233134691	2.2701614864	492.47186244	505.06858597	2.2797641406	727.10524078	26.051265628	-1.1793329171	29.916147232	19.189375479	42.328384849	-71.124927822	1	51185.738659	23
7059	2022-09-19	14:13:36.243	261.38444726	6273.226734	1663596816.243	0	899	2.2280047904	2.2720248617	492.47423098	504.28244704	2.1403910048	727.12268066	26.051843643	-1.2190109491	29.916147232	19.188976288	42.328393775	-71.12493653	1	51186.652997	22.934700315
7060	2022-09-19	14:13:37.183	261.38445814	6273.226995	1663596817.183	0	899	2.2280047904	2.2720248617	493.82846024	505.66914709	2.1403910048	727.10387375	26.051843643	-1.1985305516	29.916147232	19.189973237	42.328403374	-71.124944791	1	51187.574929	22.9
7061	2022-09-19	14:13:38.091	261.38446865	6273.227248	1663596818.091	0	899	2.2272471783	2.2717177747	493.82846024	505.79492373	2.1625892113	727.09651396	26.051843643	-1.241884365	29.916147232	19.189555996	42.328414843	-71.124951588	1	51188.488248	22.851175214
7062	2022-09-19	14:13:39.036	261.38447958	6273.22751	1663596819.036	0	899	2.2272471783	2.2717177747	493.95592615	505.9254784	2.1625892113	727.11816406	26.051843643	-1.1718090773	29.916147232	19.189697266	42.328425383	-71.124960946	1	51189.445933	22.8
7063	2022-09-19	14:13:39.948	261.38449015	6273.227764	1663596819.949	0	899	2.2281244396	2.2720563332	493.97021252	505.78983767	2.1360739431	727.11150072	26.055319616	-1.1831594682	29.916147232	19.187743509	42.328432196	-71.124971078	1	51190.329389	22.767061144
7064	2022-09-19	14:13:40.875	261.38450088	6273.228021	1663596820.876	0	899	2.2281449629	2.2720774349	493.82616619	505.64239156	2.1360822286	727.10345055	26.056329727	-1.1864578724	29.916147232	19.188664468	42.328439306	-71.124980185	1	51191.263889	22.7
7065	2022-09-19	14:13:41.799	261.38451156	6273.228278	1663596821.799	0	899	2.2248446295	2.2686074783	493.82616619	505.61411364	2.1310894583	727.11217858	26.056329727	-1.1864578724	29.916147232	19.190057755	42.328447821	-71.124994615	1	51192.230769	22.7
7066	2022-09-19	14:13:42.740	261.38452247	6273.228539	1663596822.741	0	899	2.2248446295	2.2686074783	495.23008825	507.05154822	2.1310894583	727.10671815	26.056329727	-1.1827067232	29.916147232	19.189850056	42.328452207	-71.125014054	1	51193.162162	22.7
7067	2022-09-19	14:13:43.637	261.38453284	6273.228788	1663596823.637	0	899	2.2261763493	2.271309207	495.23008825	507.41586999	2.1951895513	727.10898737	26.056329727	-1.179947257	29.916147232	19.189287186	42.328455287	-71.125036338	1	51194.057337	22.7
7068	2022-09-19	14:13:44.569	261.38454362	6273.229047	1663596824.569	0	899	2.2262399415	2.2713746425	494.55613246	506.72548062	2.195215958	727.11631239	26.059462326	-1.1562331346	29.916147232	19.183010114	42.328459815	-71.125057472	1	51194.963071	22.7
7069	2022-09-19	14:13:45.431	261.38455361	6273.229287	1663596825.432	0	899	2.2252349617	2.2705855335	494.56270648	506.79621535	2.2064818342	727.11765234	26.061059952	-1.1606310338	29.916147232	19.181914967	42.32846	-71.125074353	1	51195.800971	22.619902913
7070	2022-09-19	14:13:46.296	261.38456362	6273.229527	1663596826.297	0	899	2.2252349617	2.2705855335	493.98701592	506.2062845	2.2064818342	727.11925784	26.061059952	-1.1929684877	29.916147232	19.185014725	42.328455591	-71.125093764	1	51196.661323	22.6
7071	2022-09-19	14:13:47.171	261.38457375	6273.22977	1663596827.172	0	899	2.2272894735	2.2718636045	493.98701592	505.98507833	2.1674849227	727.10415993	26.061059952	-1.1501105297	29.916147232	19.189418174	42.328448552	-71.125113141	1	51197.573718	22.6
7072	2022-09-19	14:13:48.081	261.38458427	6273.230023	1663596828.081	0	899	2.2272894735	2.2718636045	495.21193734	507.2397509	2.1674849227	727.1139781	26.061059952	-1.2092881818	29.916147232	19.188044087	42.328440809	-71.125132564	1	51198.502959	22.6
7073	2022-09-19	14:13:49.009	261.38459501	6273.23028	1663596829.009	0	899	2.2310666777	2.2765924223	495.21193734	507.47674361	2.2091602818	727.11320162	26.061059952	-1.1467259317	29.916147232	19.193487092	42.328436667	-71.125151822	1	51199.424424	22.6
7074	2022-09-19	14:13:49.875	261.38460503	6273.230521	1663596829.875	0	899	2.2311293564	2.2766569296	495.07943036	507.34110353	2.2091864178	727.10041658	26.064140812	-1.1663440111	29.916147232	19.191448363	42.328436667	-71.125169367	1	51200.278469	22.6
7075	2022-09-19	14:13:50.801	261.38461575	6273.230778	1663596830.801	0	899	2.2260076349	2.2688420082	495.08534436	506.64553943	2.0856605035	727.10339153	26.065576553	-1.1744283825	29.916147232	19.190561231	42.32843636	-71.125188063	1	51201.183761	22.6
7076	2022-09-19	14:13:51.723	261.38462642	6273.231034	1663596831.723	0	899	2.2260076349	2.2688420082	494.53364748	506.08096048	2.0856605035	727.13162171	26.065576553	-1.1425112486	29.916147232	19.192658532	42.328433961	-71.125204783	1	51202.155819	22.6
7077	2022-09-19	14:13:52.598	261.38463655	6273.231277	1663596832.598	0	899	2.226922666	2.2712937137	494.53364748	506.49201128	2.1581510578	727.1114502	26.065576553	-1.1425112486	29.916147232	19.19329834	42.328428179	-71.125221974	1	51203.018465	22.6
7078	2022-09-19	14:13:53.519	261.38464722	6273.231533	1663596833.52	0	899	2.226922666	2.2712937137	493.26500376	505.19269036	2.1581510578	727.10886085	26.065576553	-1.1486553664	29.916147232	19.192368413	42.328420713	-71.125236908	1	51203.91448	22.6
7079	2022-09-19	14:13:54.441	261.38465789	6273.231789	1663596834.442	0	899	2.223776269	2.2681661088	493.26575027	505.21548179	2.1620422441	727.11904442	26.065758446	-1.1794514167	29.916147232	19.187072299	42.328413043	-71.125252247	1	51204.834835	22.516516517
7080	2022-09-19	14:13:55.401	261.38466899	6273.232056	1663596835.401	0	899	2.2238654051	2.2682577885	493.80515254	505.76815831	2.1620787399	727.10421814	26.07015419	-1.2775310831	29.916147232	19.162982031	42.328406363	-71.125265608	1	51205.795591	22.579559118
7081	2022-09-19	14:13:56.342	261.3846799	6273.232317	1663596836.343	0	899	2.223856395	2.2706935616	493.80515254	506.42994477	2.2787020368	727.1161301	26.07015419	-1.1900474149	29.916147232	19.188713958	42.328403769	-71.125278183	1	51206.738739	22.6
7082	2022-09-19	14:13:57.279	261.38469074	6273.232578	1663596837.28	0	899	2.223856395	2.2706935616	494.02255661	506.65290707	2.2787020368	727.10649584	26.07015419	-1.2206386328	29.916147232	19.187175751	42.328400964	-71.125291144	1	51207.710831	22.6
7083	2022-09-19	14:13:58.206	261.38470146	6273.232835	1663596838.206	0	899	2.2344353935	2.2801867018	494.02255661	506.30017014	2.2166063001	727.10824524	26.07015419	-1.206517979	29.916147232	19.185300953	42.328396978	-71.125303059	1	51208.604457	22.6
7084	2022-09-19	14:13:59.141	261.38471229	6273.233095	1663596839.142	0	899	2.2344353935	2.2801867018	495.8332219	508.15583469	2.2166063001	727.0917799	26.07015419	-1.2087169365	29.916147232	19.186219057	42.32839038	-71.125314801	1	51209.554348	22.6
7085	2022-09-19	14:14:00.111	261.38472351	6273.233364	1663596840.111	0	899	2.2296216956	2.2739091624	495.85123853	507.80423591	2.1516081619	727.10706092	26.074521437	-1.1807664759	29.916147232	19.176649157	42.328386667	-71.125326535	1	51210.56012	22.6
7086	2022-09-19	14:14:01.042	261.38473429	6273.233623	1663596841.043	0	899	2.2296241116	2.273911647	495.8933843	507.84740323	2.1516091438	727.10516357	26.074640274	-1.2107757188	29.916147232	19.184743894	42.328382795	-71.125337088	1	51211.464656	22.646465598
7087	2022-09-19	14:14:01.924	261.38474449	6273.233868	1663596841.924	0	899	2.2266649489	2.2731095211	495.8933843	508.44890413	2.2572000998	727.11196273	26.074640274	-1.1995869543	29.916147232	19.187526703	42.328376141	-71.125348813	1	51212.328782	22.7
7088	2022-09-19	14:14:02.878	261.38475554	6273.234133	1663596842.879	0	899	2.2266649489	2.2731095211	495.66754921	508.21735112	2.2572000998	727.11757069	26.074640274	-1.2760112388	29.916147232	19.18647223	42.328370628	-71.125363636	1	51213.311637	22.7
7089	2022-09-19	14:14:03.782	261.384766	6273.234384	1663596843.782	0	899	2.2326517945	2.2783407512	495.66754921	507.97905418	2.2153789145	727.09289025	26.074640274	-1.3233640731	29.916147232	19.183407739	42.328366943	-71.1253741	1	51214.208545	22.7
7090	2022-09-19	14:14:04.670	261.38477627	6273.234631	1663596844.67	0	899	2.2326828586	2.2783727242	495.70548051	508.01800157	2.2153918958	727.10647684	26.076166153	-1.2141172381	29.916147232	19.186686989	42.328361316	-71.125384035	1	51215.105263	22.7
7091	2022-09-19	14:14:05.558	261.38478655	6273.234877	1663596845.558	0	899	2.2293527408	2.2727751384	495.71819241	507.4350339	2.1106332949	727.1162453	26.079248428	-1.2411513802	29.916147232	19.186582047	42.328358483	-71.1253897	1	51215.955024	22.7
7092	2022-09-19	14:14:06.447	261.38479684	6273.235124	1663596846.447	0	899	2.2293527408	2.2727751384	495.65819227	507.3736156	2.1106332949	727.12692119	26.079248428	-1.223495106	29.916147232	19.187149831	42.328354242	-71.125398183	1	51216.81827	22.7
7093	2022-09-19	14:14:07.404	261.38480792	6273.23539	1663596847.404	0	899	2.2318598399	2.2759643345	495.65819227	507.54498572	2.1407840114	727.1085581	26.079248428	-1.1738894262	29.916147232	19.189010165	42.32834691	-71.125408992	1	51217.770771	22.7
7094	2022-09-19	14:14:08.332	261.38481866	6273.235648	1663596848.332	0	899	2.2318598399	2.2759643345	495.0805683	506.95350926	2.1407840114	727.10042425	26.079248428	-1.1441389322	29.916147232	19.186815262	42.328338777	-71.125420379	1	51218.746795	22.7
7095	2022-09-19	14:14:09.203	261.38482874	6273.23589	1663596849.203	0	899	2.2318155344	2.2751717895	495.0805683	506.75149617	2.1051983618	727.1115278	26.079248428	-1.1485691418	29.916147232	19.18779646	42.328332498	-71.125430628	1	51219.625247	22.762524655
7096	2022-09-19	14:14:10.089	261.384839	6273.236136	1663596850.09	0	899	2.2318439131	2.2752009562	494.04504596	505.69162648	2.1052096356	727.10159969	26.08064294	-1.1767889917	29.916147232	19.187128585	42.328328223	-71.12544122	1	51220.533123	22.8
7097	2022-09-19	14:14:10.957	261.38484905	6273.236377	1663596850.958	0	899	2.2351924962	2.2790422518	494.05812991	505.82019955	2.1255447642	727.1426626	26.083826065	-1.1626575348	29.916147232	19.190755718	42.328325354	-71.125451916	1	51221.393686	22.8
7098	2022-09-19	14:14:11.877	261.38485969	6273.236633	1663596851.877	0	899	2.2351924962	2.2790422518	495.02058108	506.80556385	2.1255447642	727.13014838	26.083826065	-1.1736091249	29.916147232	19.189577368	42.328321002	-71.125462797	1	51222.279706	22.8
7099	2022-09-19	14:14:12.792	261.38487029	6273.236887	1663596852.793	0	899	2.2278841665	2.2736885664	495.02058108	507.37370949	2.2255208842	727.12302343	26.083826065	-1.3008894826	29.916147232	19.171662236	42.328313102	-71.125472278	1	51223.227811	22.8
7100	2022-09-19	14:14:13.632	261.38488001	6273.23712	1663596853.633	0	899	2.2278841665	2.2736885664	496.77271448	509.16956699	2.2255208842	727.11377196	26.083826065	-1.5369316616	29.916147232	19.161181153	42.328306303	-71.125480545	1	51224.054493	22.8
7101	2022-09-19	14:14:14.506	261.38489013	6273.237363	1663596854.507	0	899	2.2328256525	2.2772728776	496.7782023	508.77960616	2.1561801006	727.11120282	26.085153883	-1.4461387925	29.916147232	19.178044553	42.328300733	-71.125488901	1	51224.890057	22.8
7102	2022-09-19	14:14:15.450	261.38490104	6273.237625	1663596855.45	0	899	2.2328893312	2.2773383685	495.04945939	507.00924658	2.1562059993	727.13024822	26.088281631	-1.1913409233	29.916147232	19.185375214	42.328298526	-71.125500321	5.4230769231	51225.884615	22.8
7103	2022-09-19	14:14:16.365	261.38491164	6273.237879	1663596856.366	0	899	2.2315034615	2.2767975797	495.04945939	507.24519805	2.1977224424	727.12705296	26.088281631	-1.3612205287	29.916147232	19.17497554	42.328304777	-71.125495223	2.1339712919	51226.773206	22.8
7104	2022-09-19	14:14:17.303	261.3849225	6273.23814	1663596857.304	0	899	2.2315034615	2.2767975797	495.88463963	508.10095329	2.1977224424	727.11773641	26.088281631	-1.5117191905	29.916147232	19.186365961	42.328316032	-71.125483968	1	51227.702405	22.8
7105	2022-09-19	14:14:18.234	261.38493328	6273.238399	1663596858.235	0	899	2.2295437325	2.2742420651	495.88463963	507.95022991	2.1712512937	727.13685214	26.088281631	-1.2271492481	29.916147232	19.185735703	42.32833202	-71.125470165	1	51228.655636	22.865563599
7106	2022-09-19	14:14:19.132	261.38494367	6273.238648	1663596859.133	0	899	2.2295437325	2.2742420651	495.32615089	507.37815233	2.1712512937	727.12721545	26.088281631	-1.4813219467	29.916147232	19.146684318	42.328339221	-71.12546855	1	51229.532516	22.9
7107	2022-09-19	14:14:20.015	261.38495388	6273.238893	1663596860.015	0	899	2.2335050823	2.2775877926	495.33666816	507.20107706	2.1382014357	727.134513	26.09083379	-1.5165913729	29.916147232	19.142482063	42.32834	-71.125473762	1	51230.41911	22.9
7108	2022-09-19	14:14:20.904	261.38496417	6273.23914	1663596860.904	0	899	2.2335488174	2.2776327617	495.65799781	507.53020353	2.1382190699	727.13232301	26.092981339	-1.4983207145	29.916147232	19.174419037	42.328339427	-71.125478387	1	51231.344023	22.9
7109	2022-09-19	14:14:21.859	261.38497523	6273.239406	1663596861.86	0	899	2.2342684334	2.2777141018	495.65799781	507.35382624	2.1071852942	727.14411451	26.092981339	-1.54182539	29.916147232	19.165862961	42.328338333	-71.125483096	1	51232.28586	22.9
7110	2022-09-19	14:14:22.749	261.38498552	6273.239653	1663596862.749	0	899	2.2342684334	2.2777141018	494.97392602	506.6536127	2.1071852942	727.14083559	26.092981339	-1.4778833713	29.916147232	19.166158916	42.328337719	-71.125487281	1	51233.184418	22.9
7111	2022-09-19	14:14:23.637	261.3849958	6273.239899	1663596863.637	0	899	2.231748415	2.2755314162	494.97392602	506.75801727	2.125583383	727.14094634	26.092981339	-1.2446977279	29.916147232	19.188780968	42.328335973	-71.125487276	1	51234.058373	22.9
7112	2022-09-19	14:14:24.556	261.38500645	6273.240155	1663596864.557	0	899	2.2317825002	2.2755664572	495.08264853	506.86940581	2.1255970561	727.13269164	26.09465637	-1.2331424636	29.916147232	19.186868491	42.328350646	-71.125446191	1	51234.938756	22.9
7113	2022-09-19	14:14:25.441	261.38501669	6273.240401	1663596865.442	0	899	2.2346212697	2.2790902997	495.09435278	507.05131378	2.1555176247	727.14845246	26.09749794	-1.1822647859	29.916147232	19.190114773	42.328364824	-71.12540971	1	51235.877137	22.9
7114	2022-09-19	14:14:26.367	261.3850274	6273.240658	1663596866.367	0	899	2.2346212697	2.2790902997	496.30111073	508.28721599	2.1555176247	727.1529541	26.09749794	-1.179947257	29.916147232	19.191858292	42.328372934	-71.125394972	1	51236.752089	23.050417827
7115	2022-09-19	14:14:27.328	261.38503852	6273.240924	1663596867.328	0	899	2.2337106179	2.2780614886	496.30111073	508.26012894	2.1507610503	727.13638124	26.09749794	-1.1812946773	29.916147232	19.189472527	42.328370289	-71.125392845	1	51237.706721	23.1
7116	2022-09-19	14:14:28.246	261.38504914	6273.241179	1663596868.246	0	899	2.2337106179	2.2780614886	496.51053308	508.47459759	2.1507610503	727.13715812	26.09749794	-1.1749781323	29.916147232	19.188976288	42.32836518	-71.125393333	1	51238.630631	23.163063063
7117	2022-09-19	14:14:29.131	261.3850594	6273.241426	1663596869.132	0	899	2.2313121893	2.2768879515	496.51053308	508.81970913	2.2113003563	727.13676483	26.09749794	-1.1718090773	29.916147232	19.188976288	42.328362427	-71.125394239	1	51239.543638	23.2
7118	2022-09-19	14:14:30.036	261.38506986	6273.241677	1663596870.036	0	899	2.2313776238	2.2769552969	496.49904491	508.80809196	2.2113276696	727.13996008	26.10071421	-1.4291184912	29.916147232	19.17987821	42.328360894	-71.125395	1	51240.463511	23.2
7119	2022-09-19	14:14:30.950	261.38508045	6273.241931	1663596870.951	0	899	2.2334271072	2.2780522808	496.5041639	508.54391393	2.1640719047	727.12123967	26.101953506	-1.4193310138	29.916147232	19.179329702	42.328359381	-71.125395619	1	51241.371371	23.2
7120	2022-09-19	14:14:31.821	261.38509052	6273.242173	1663596871.821	0	899	2.2334271072	2.2780522808	497.2826914	509.34131997	2.1640719047	727.11824329	26.101953506	-1.1972586619	29.916147232	19.187415395	42.328358333	-71.125396275	1	51242.23518	23.2
7121	2022-09-19	14:14:32.753	261.38510131	6273.242431	1663596872.753	0	899	2.2333345189	2.2789618665	497.2826914	509.61379996	2.2117886209	727.13442771	26.101953506	-1.3957785123	29.916147232	19.169836322	42.328358333	-71.125394501	1	51243.149793	23.2
7122	2022-09-19	14:14:33.664	261.38511185	6273.242684	1663596873.664	0	899	2.2333345189	2.2789618665	496.35407216	508.66215377	2.2117886209	727.12996891	26.101953506	-1.607761552	29.916147232	19.150160695	42.328358333	-71.125391226	1	51244.088176	23.2
7123	2022-09-19	14:14:34.555	261.38512218	6273.242932	1663596874.556	0	899	2.230826622	2.2762474278	496.36358279	508.62977955	2.2044021237	727.14171999	26.104256674	-1.5447897122	29.916147232	19.156853366	42.328358333	-71.125386757	1	51244.981964	23.2
7124	2022-09-19	14:14:35.420	261.38513218	6273.243172	1663596875.42	0	899	2.2308753676	2.2762975924	497.42009372	509.71251503	2.2044224124	727.14730532	26.106653214	-1.5556550934	29.916147232	19.170659286	42.328394764	-71.125328648	1	51245.809569	23.119043062
7125	2022-09-19	14:14:36.265	261.38514196	6273.243407	1663596876.265	0	899	2.2331867834	2.2763246812	497.42009372	509.07968463	2.0935349941	727.13267467	26.106653214	-1.1815749407	29.916147232	19.18645668	42.328421148	-71.125283825	1	51246.668046	23.1
7126	2022-09-19	14:14:37.174	261.38515248	6273.243659	1663596877.174	0	899	2.2331867834	2.2763246812	496.47243702	508.10981473	2.0935349941	727.13459586	26.106653214	-1.2150550694	29.916147232	19.186706745	42.328438563	-71.125257867	1	51247.570874	23.1
7127	2022-09-19	14:14:38.089	261.38516308	6273.243914	1663596878.09	0	899	2.2348245367	2.2799704735	496.47243702	508.64485562	2.1874840786	727.13277572	26.106653214	-1.1832026243	29.916147232	19.191137314	42.328505592	-71.125192476	1	51248.460194	23.053980583
7128	2022-09-19	14:14:39.028	261.38517394	6273.244174	1663596879.028	0	899	2.2348245367	2.2799704735	495.98856354	508.14911862	2.1874840786	727.13502593	26.106653214	-1.1802490792	29.916147232	19.189176648	42.328614758	-71.12508963	1	51249.40812	22.959188034
7129	2022-09-19	14:14:39.938	261.38518448	6273.244427	1663596879.939	0	899	2.2349424115	2.2797827147	495.99956747	508.07707909	2.1728539658	727.14260238	26.109319965	-1.178966407	29.916147232	19.187457849	42.328673469	-71.125034286	1	51250.346939	22.9
7130	2022-09-19	14:14:40.845	261.38519497	6273.244679	1663596880.845	0	899	2.2349782408	2.2798195717	495.9705929	508.04748253	2.1728686383	727.15383123	26.111078262	-1.1875358694	29.916147232	19.185920096	42.328681171	-71.125023934	1	51251.234234	22.9
7131	2022-09-19	14:14:41.720	261.3852051	6273.244922	1663596881.721	0	899	2.235644879	2.2808265955	495.9705929	508.13590105	2.1883959985	727.12929267	26.111078262	-1.1912007277	29.916147232	19.188647858	42.328686339	-71.125013661	1	51252.114788	22.9
7132	2022-09-19	14:14:42.598	261.38521527	6273.245166	1663596882.599	0	899	2.235644879	2.2808265955	495.62936723	507.78630569	2.1883959985	727.14666546	26.111078262	-1.1683057673	29.916147232	19.191995747	42.328697571	-71.125002465	1	51253.021696	22.9
7133	2022-09-19	14:14:43.513	261.38522584	6273.24542	1663596883.513	0	899	2.2338974805	2.2797479823	495.63048472	507.97786483	2.2218396238	727.14809918	26.111349283	-1.140075161	29.916147232	19.194098921	42.328735128	-71.12496641	1	51253.923077	22.9
7134	2022-09-19	14:14:44.388	261.38523598	6273.245664	1663596884.389	0	899	2.2339845751	2.2798376329	498.12512899	510.53486572	2.2218761116	727.15704346	26.115625381	-1.204362154	29.916147232	19.189697266	42.328769967	-71.124937201	1	51254.825233	22.817476732
7135	2022-09-19	14:14:45.267	261.38524616	6273.245908	1663596885.268	0	899	2.2381520732	2.2830474649	498.12512899	510.25187295	2.1724124281	727.16523793	26.115625381	-1.1865872926	29.916147232	19.188540629	42.32878782	-71.12492609	1	51255.66918	22.8
7136	2022-09-19	14:14:46.207	261.38525703	6273.246169	1663596886.207	0	899	2.2381520732	2.2830474649	496.56963275	508.65850851	2.1724124281	727.15887492	26.115625381	-1.176692009	29.916147232	19.187896729	42.32879536	-71.124934481	1	51256.608066	22.8
7137	2022-09-19	14:14:47.164	261.3852681	6273.246434	1663596887.164	0	899	2.2356993166	2.2817030011	496.56963275	508.97187072	2.2273525177	727.15370714	26.115625381	-1.1621078237	29.916147232	19.192003073	42.328797617	-71.124952117	1	51257.57002	22.857001972
7138	2022-09-19	14:14:48.042	261.38527826	6273.246678	1663596888.042	0	899	2.2356993166	2.2817030011	496.22892298	508.62265144	2.2273525177	727.14762909	26.115625381	-1.1855201587	29.916147232	19.189694095	42.328795336	-71.124974988	1	51258.449644	22.9
7139	2022-09-19	14:14:48.940	261.38528866	6273.246928	1663596888.94	0	899	2.231387727	2.2767342215	496.22892298	508.46855211	2.2003250278	727.14084691	26.115625381	-1.2017427872	29.916147232	19.187161427	42.328788197	-71.125008367	1	51259.346939	22.9
7140	2022-09-19	14:14:49.855	261.38529925	6273.247182	1663596889.855	0	899	2.231437351	2.2767852874	495.33796007	507.55573062	2.2003456397	727.15873546	26.118064565	-1.2016134373	29.916147232	19.188230957	42.328781267	-71.125047051	1	51260.239645	22.9
7141	2022-09-19	14:14:50.723	261.38530929	6273.247423	1663596890.723	0	899	2.2331458877	2.2770451734	495.34664656	507.16363161	2.1298119579	727.15827386	26.120172501	-1.4843617267	29.916147232	19.1504074	42.328780167	-71.125083006	1	51261.100207	22.9
7142	2022-09-19	14:14:51.630	261.38531979	6273.247675	1663596891.63	0	899	2.2331458877	2.2770451734	497.90346124	509.78144163	2.1298119579	727.16620924	26.120172501	-1.3411065995	29.916147232	19.168243673	42.328783028	-71.125109763	1	51262.035503	22.9
7143	2022-09-19	14:14:52.538	261.3853303	6273.247927	1663596892.538	0	899	2.2331147948	2.2777414679	497.90346124	509.97924597	2.1644399348	727.1392992	26.120172501	-1.2044267694	29.916147232	19.185836741	42.328817354	-71.125103794	1	51262.930966	22.9
7144	2022-09-19	14:14:53.483	261.38534125	6273.24819	1663596893.484	0	899	2.2331147948	2.2777414679	497.68618427	509.75669934	2.1644399348	727.14672205	26.120172501	-1.1821570152	29.916147232	19.188598608	42.328873916	-71.125074956	1	51263.851312	22.9
7145	2022-09-19	14:14:54.417	261.38535206	6273.248449	1663596894.418	0	899	2.237411253	2.2819315227	497.68618427	509.70457976	2.1553144144	727.15293632	26.120172501	-1.2255215645	29.916147232	19.187175751	42.328918883	-71.125053592	1	51264.820378	22.817962185
7146	2022-09-19	14:14:55.311	261.3853624	6273.248698	1663596895.311	0	899	2.2374259958	2.2819466849	496.60414037	508.59644016	2.1553203967	727.14589828	26.120895222	-1.2506154641	29.916147232	19.187404936	42.328953193	-71.125037943	1	51265.723447	22.8
7147	2022-09-19	14:14:56.210	261.38537281	6273.248947	1663596896.211	0	899	2.2375683347	2.2825143356	496.61994001	508.72689756	2.1753693095	727.14844195	26.12471962	-1.1489572462	29.916147232	19.189654369	42.328979997	-71.125022551	1	51266.588124	22.8
7148	2022-09-19	14:14:57.121	261.38538336	6273.249201	1663596897.122	0	899	2.2375683347	2.2825143356	496.28255798	508.38129059	2.1753693095	727.13095436	26.12471962	-1.1438478966	29.916147232	19.180214156	42.329002918	-71.125003749	1	51267.482197	22.8
7149	2022-09-19	14:14:58.058	261.38539419	6273.249461	1663596898.058	0	899	2.2366280049	2.2807674625	496.28255798	508.16830084	2.1379691671	727.15430779	26.12471962	-1.1930978953	29.916147232	19.184254943	42.329028549	-71.124982396	1	51268.427856	22.8
7150	2022-09-19	14:14:58.997	261.38540507	6273.249722	1663596898.998	0	899	2.2366280049	2.2807674625	497.21566798	509.1237584	2.1379691671	727.14378913	26.12471962	-1.1539047956	29.916147232	19.191137314	42.329053338	-71.124960296	1	51269.363905	22.8
7151	2022-09-19	14:14:59.871	261.38541519	6273.249964	1663596899.872	0	899	2.2382037976	2.2828777348	497.22974293	509.27444998	2.1618573388	727.15780498	26.128122431	-1.1813054764	29.916147232	19.179437865	42.329069144	-71.124939189	1	51270.248643	22.8
7152	2022-09-19	14:15:00.756	261.38542542	6273.25021	1663596900.756	0	899	2.2382271483	2.2829017518	496.93093502	508.96845804	2.1618668398	727.1439209	26.129266739	-1.196223855	29.916147232	19.187175751	42.329081351	-71.124927929	1	51271.189349	22.8
7153	2022-09-19	14:15:01.683	261.38543615	6273.250468	1663596901.683	0	899	2.2335221871	2.2777222359	496.93093502	508.86525174	2.1437663097	727.13886913	26.129266739	-1.2549702916	29.916147232	19.185625556	42.329080165	-71.124933829	1	51272.099057	22.8
7154	2022-09-19	14:15:02.555	261.38544625	6273.25071	1663596902.556	0	899	2.2335221871	2.2777222359	497.53257284	509.48133852	2.1437663097	727.15653335	26.129266739	-1.3597221903	29.916147232	19.185601569	42.329081538	-71.124937947	1	51272.922642	22.8
7155	2022-09-19	14:15:03.451	261.38545662	6273.250959	1663596903.452	0	899	2.2336874464	2.2797384692	497.53257284	509.98295523	2.2315658525	727.12924134	26.129266739	-1.1593159958	29.916147232	19.193385977	42.329083092	-71.124942609	1	51273.855042	22.8
7156	2022-09-19	14:15:04.378	261.38546735	6273.251216	1663596904.379	0	899	2.2336874464	2.2797384692	496.51286028	508.93772513	2.2315658525	727.13366699	26.129266739	-1.2157557011	29.916147232	19.189697266	42.329080658	-71.124950022	1	51274.802645	22.8
7157	2022-09-19	14:15:05.364	261.38547875	6273.25149	1663596905.364	0	899	2.2381344577	2.2818723388	496.53087791	508.30597197	2.1174923554	727.15407012	26.133628934	-1.3045328437	29.916147232	19.151768413	42.3290787	-71.124959467	1	51275.780079	22.8
7158	2022-09-19	14:15:06.292	261.3854895	6273.251748	1663596906.293	0	899	2.2381400992	2.2818781379	496.97784678	508.76355341	2.1174946038	727.14686392	26.133905411	-1.1804215869	29.916147232	19.183696898	42.329076115	-71.124968321	1	51276.66541	22.8
7159	2022-09-19	14:15:07.198	261.38549999	6273.252	1663596907.199	0	899	2.2389196304	2.2828953573	496.97784678	508.8237219	2.1280531831	727.14338613	26.133905411	-1.1441389322	29.916147232	19.19329834	42.329071075	-71.124976572	1	51277.588675	22.8
7160	2022-09-19	14:15:08.075	261.38551013	6273.252243	1663596908.075	0	899	2.2389196304	2.2828953573	497.10216073	508.95099897	2.1280531831	727.12712572	26.133905411	-1.1711730318	29.916147232	19.192483308	42.329066667	-71.124984167	1	51278.5	22.8
7161	2022-09-19	14:15:08.963	261.38552041	6273.25249	1663596908.963	0	899	2.2380559804	2.2845685527	497.10216073	509.64236062	2.2491665619	727.13489174	26.133905411	-1.1778453328	29.916147232	19.191598071	42.329067649	-71.124987671	1	51279.397397	22.8
7162	2022-09-19	14:15:09.887	261.3855311	6273.252746	1663596909.887	0	899	2.2381341019	2.2846489959	496.73056996	509.26158478	2.2491996349	727.13808497	26.137734053	-1.1833427742	29.916147232	19.188946579	42.329073721	-71.124986153	1	51280.308134	22.8
7163	2022-09-19	14:15:10.793	261.3855416	6273.252998	1663596910.794	0	899	2.2345459076	2.2779612282	496.73341272	508.44493601	2.1054849356	727.15087608	26.138422012	-1.1807881065	29.916147232	19.187007197	42.329078938	-71.124985302	1	51281.18146	22.781854043
7164	2022-09-19	14:15:11.700	261.38555209	6273.25325	1663596911.701	0	899	2.2345459076	2.2779612282	497.82262714	509.55983093	2.1054849356	727.13942774	26.138422012	-1.1874819244	29.916147232	19.186057994	42.329082463	-71.124986667	1	51282.079628	22.7
7165	2022-09-19	14:15:12.588	261.38556236	6273.253497	1663596912.588	0	899	2.2371636848	2.281831447	497.82262714	509.88565143	2.1625496612	727.14323334	26.138422012	-1.1871693103	29.916147232	19.182244926	42.329091636	-71.124986667	1	51282.996898	22.7
7166	2022-09-19	14:15:13.526	261.38557323	6273.253757	1663596913.527	0	899	2.2371636848	2.281831447	496.28177875	508.30746586	2.1625496612	727.13806314	26.138422012	-1.1777267669	29.916147232	19.181937451	42.329097913	-71.124981982	1	51283.936937	22.7
7167	2022-09-19	14:15:14.492	261.3855844	6273.254026	1663596914.492	0	899	2.2376241721	2.2812719443	496.2840015	508.03158422	2.1136860298	727.15080453	26.138960415	-1.1736522881	29.916147232	19.188085329	42.32909975	-71.124981667	1	51284.850141	22.7
7168	2022-09-19	14:15:15.398	261.3855949	6273.254277	1663596915.399	0	899	2.2377053284	2.2813553636	495.738682	507.47353996	2.113718325	727.14282227	26.142938614	-1.2955107689	29.916147232	19.186815262	42.329101355	-71.124987087	1	51285.813043	22.7
7169	2022-09-19	14:15:16.308	261.38560542	6273.25453	1663596916.308	0	899	2.2345031518	2.2783174752	495.738682	507.53483788	2.1245028724	727.14398719	26.142938614	-1.2487722754	29.916147232	19.18714997	42.329088128	-71.124988333	1	51286.738477	22.7
7170	2022-09-19	14:15:17.223	261.38561601	6273.254784	1663596917.223	0	899	2.2345031518	2.2783174752	495.93582594	507.73667288	2.1245028724	727.15808995	26.142938614	-1.1783196926	29.916147232	19.191137314	42.329070634	-71.124989392	1	51287.634951	22.7
7171	2022-09-19	14:15:18.111	261.3856263	6273.255031	1663596918.112	0	899	2.2401261447	2.2852703862	495.93582594	508.06573234	2.1823289986	727.14542172	26.142938614	-1.1796885713	29.916147232	19.189319762	42.329051879	-71.124996545	1	51288.490909	22.7
7172	2022-09-19	14:15:19.013	261.38563672	6273.255281	1663596919.013	0	899	2.2401261447	2.2852703862	496.93586177	509.09022767	2.1823289986	727.13804212	26.142938614	-1.1574188408	29.916147232	19.192149055	42.329029018	-71.125009793	1	51289.387605	22.661239496
7173	2022-09-19	14:15:19.917	261.38564719	6273.255533	1663596919.917	0	899	2.2335269058	2.2794926028	496.95245818	509.36607852	2.2276713384	727.15993394	26.146953393	-1.1751506155	29.916147232	19.190097986	42.329008401	-71.125023266	1	51290.326551	22.6
7174	2022-09-19	14:15:20.796	261.38565736	6273.255777	1663596920.796	0	899	2.2335352598	2.2795012026	496.84577384	509.2567493	2.2276748486	727.13199156	26.147363663	-1.1783196926	29.916147232	19.189697266	42.328999244	-71.125032077	1	51291.207656	22.57923445
7175	2022-09-19	14:15:21.717	261.38566802	6273.256033	1663596921.717	0	899	2.2366468586	2.2821270821	496.84577384	509.10788838	2.2015990047	727.14296172	26.147363663	-1.1803892922	29.916147232	19.187064063	42.328989022	-71.125040652	1	51292.097792	22.5
7176	2022-09-19	14:15:22.582	261.38567803	6273.256273	1663596922.582	0	899	2.2366468586	2.2821270821	497.51925219	509.79798813	2.2015990047	727.1489177	26.147363663	-1.184830308	29.916147232	19.181413651	42.32898	-71.125046689	1	51293.006598	22.5
7177	2022-09-19	14:15:23.456	261.38568815	6273.256516	1663596923.456	0	899	2.2387648733	2.2831122838	497.51925219	509.47950867	2.1458356174	727.14344434	26.147363663	-1.2430161846	29.916147232	19.188301478	42.32898	-71.125049434	1	51293.830349	22.5
7178	2022-09-19	14:15:24.348	261.38569847	6273.256763	1663596924.348	0	899	2.2387648733	2.2831122838	496.83551799	508.77933764	2.1458356174	727.14063672	26.147363663	-1.3052766323	29.916147232	19.189336777	42.328968297	-71.125058192	1	51294.70217	22.5
7179	2022-09-19	14:15:25.204	261.38570839	6273.257001	1663596925.205	0	899	2.2387498832	2.2823474025	496.85307231	508.59459842	2.1102576476	727.15194722	26.151611063	-1.5241583183	29.916147232	19.188321562	42.328960464	-71.125067406	1	51295.57394	22.5
7180	2022-09-19	14:15:26.092	261.38571866	6273.257248	1663596926.092	0	899	2.2387553775	2.2823530497	497.81537468	509.57965417	2.1102598294	727.14003324	26.151880264	-1.3126711293	29.916147232	19.182957643	42.32895521	-71.125077913	1	51296.468442	22.5
7181	2022-09-19	14:15:27.015	261.38572934	6273.257504	1663596927.015	0	899	2.241462284	2.2847620918	497.81537468	509.48478691	2.0936324405	727.13946129	26.151880264	-1.2011067867	29.916147232	19.180334091	42.328949062	-71.125088906	1	51297.390641	22.5
7182	2022-09-19	14:15:27.890	261.38573947	6273.257747	1663596927.89	0	899	2.241462284	2.2847620918	497.28513481	508.94211755	2.0936324405	727.14850662	26.151880264	-1.1851105485	29.916147232	19.184883787	42.328944049	-71.125097378	1	51298.285419	22.471458118
7183	2022-09-19	14:15:28.818	261.38575021	6273.258005	1663596928.818	0	899	2.2371365711	2.2824002614	497.28513481	509.49672797	2.1908548505	727.13705869	26.151880264	-1.163153395	29.916147232	19.186496204	42.328938854	-71.125104941	1	51299.241099	22.4
7184	2022-09-19	14:15:29.710	261.38576054	6273.258253	1663596929.711	0	899	2.2372116188	2.2824774803	496.70597723	508.90352491	2.1908858139	727.15061173	26.155559957	-1.2121231461	29.916147232	19.142106732	42.328925481	-71.125110714	1	51300.142718	22.4
7185	2022-09-19	14:15:30.697	261.38577196	6273.258527	1663596930.697	0	899	2.2385661742	2.2835032148	496.71006562	508.81137687	2.1739937728	727.13189374	26.156549454	-1.5179926875	29.916147232	19.124354445	42.328897039	-71.125115485	1	51301.097078	22.4
7186	2022-09-19	14:15:31.627	261.38578272	6273.258785	1663596931.627	0	899	2.2385661742	2.2835032148	497.71531626	509.84111836	2.1739937728	727.15039911	26.156549454	-1.641953076	29.916147232	19.128461547	42.328885352	-71.125119868	1	51301.97361	22.4
7187	2022-09-19	14:15:32.497	261.3857928	6273.259027	1663596932.498	0	899	2.240180737	2.2838811792	497.71531626	509.49753801	2.1138189175	727.15018044	26.156549454	-1.5033761768	29.916147232	19.146424072	42.328882094	-71.12512	1	51302.871768	22.4
7188	2022-09-19	14:15:33.365	261.38580285	6273.259268	1663596933.366	0	899	2.240180737	2.2838811792	498.1759275	509.96905311	2.1138189175	727.1262207	26.156549454	-1.1457666159	29.916147232	19.190418243	42.328871236	-71.125121304	1	51303.782334	22.4
7189	2022-09-19	14:15:34.266	261.38581328	6273.259519	1663596934.267	0	899	2.2425634986	2.2878053283	498.1785129	510.37639555	2.1846232355	727.13551017	26.157173346	-1.4040676979	29.916147232	19.170072846	42.328846335	-71.125126298	1	51304.694695	22.330530531
7190	2022-09-19	14:15:35.141	261.38582339	6273.259761	1663596935.141	0	899	2.2426424586	2.287886566	498.9116913	511.12771145	2.1846556424	727.14515332	26.161035538	-1.5412864685	29.916147232	19.173492432	42.328818517	-71.125131963	1	51305.544498	22.3
7191	2022-09-19	14:15:36.062	261.38583405	6273.260017	1663596936.062	0	899	2.2394316707	2.2851137097	498.9116913	511.26421912	2.2084782113	727.14726409	26.161035538	-1.3414731184	29.916147232	19.182492452	42.328788761	-71.125137301	1	51306.460186	22.3
7192	2022-09-19	14:15:37.066	261.38584568	6273.260296	1663596937.067	0	899	2.2394316707	2.2851137097	499.26587964	511.62717679	2.2084782113	727.13083148	26.161035538	-1.2665363748	29.916147232	19.187195039	42.328765934	-71.125142457	1	51307.491353	22.3
7193	2022-09-19	14:15:38.009	261.38585659	6273.260558	1663596938.009	0	899	2.2386493007	2.2837037147	499.26587964	511.46090786	2.1794807751	727.15649737	26.161035538	-1.1696639732	29.916147232	19.189132097	42.328757139	-71.125144285	1	51308.429126	22.3
7194	2022-09-19	14:15:38.917	261.38586711	6273.260811	1663596938.918	0	899	2.2386493007	2.2837037147	495.85550071	507.96722729	2.1794807751	727.14762383	26.161035538	-1.1457666159	29.916147232	19.192937851	42.328752278	-71.125142278	1	51309.316568	22.3
7195	2022-09-19	14:15:39.796	261.38587728	6273.261055	1663596939.797	0	899	2.2354750565	2.2810525798	495.86044243	508.1309883	2.2073483701	727.14182509	26.162233605	-1.1537539691	29.916147232	19.192100879	42.328749679	-71.125138077	1	51310.192347	22.3
7196	2022-09-19	14:15:40.714	261.38588791	6273.26131	1663596940.715	0	899	2.2355451739	2.2811247414	496.78442818	509.07800545	2.2073775402	727.14169574	26.16567421	-1.184108071	29.916147232	19.189048514	42.328748108	-71.125129099	1	51311.135108	22.3
7197	2022-09-19	14:15:41.677	261.38589905	6273.261577	1663596941.678	0	899	2.231123076	2.2750994786	496.78442818	508.66742589	2.1353780017	727.13821755	26.16567421	-1.2483842333	29.916147232	19.182444074	42.328744061	-71.125123608	1	51312.082297	22.291770335
7198	2022-09-19	14:15:42.630	261.38591007	6273.261842	1663596942.63	0	899	2.231123076	2.2750994786	497.27286168	509.16754264	2.1353780017	727.14966305	26.16567421	-1.2191080423	29.916147232	19.185506442	42.328715212	-71.125126644	1	51312.993301	22.200669856
7199	2022-09-19	14:15:43.555	261.38592079	6273.262099	1663596943.556	0	899	2.2377633421	2.282058777	497.27286168	509.21849247	2.1443101381	727.1485721	26.16567421	-1.1553492633	29.916147232	19.192358939	42.328690867	-71.125120231	1	51313.965336	22.2
7200	2022-09-19	14:15:44.460	261.38593126	6273.26235	1663596944.461	0	899	2.2377954017	2.2820917439	497.95003156	509.91200346	2.1443230815	727.15505476	26.167245764	-1.2423371313	29.916147232	19.171938662	42.328666357	-71.125115828	1	51314.83445	22.2
7201	2022-09-19	14:15:45.332	261.38594135	6273.262592	1663596945.333	0	899	2.2401356549	2.2849264904	497.9617245	510.04538541	2.165570791	727.14783685	26.170068741	-1.204232804	29.916147232	19.191544691	42.328645324	-71.125106829	1	51315.700401	22.2
7202	2022-09-19	14:15:46.178	261.38595115	6273.262827	1663596946.179	0	899	2.2401356549	2.2849264904	498.34726019	510.4402766	2.165570791	727.14092654	26.170068741	-1.5103610754	29.916147232	19.146842957	42.328622054	-71.125101418	1	51316.57458	22.257457983
7203	2022-09-19	14:15:47.062	261.38596137	6273.263073	1663596947.062	0	899	2.241208132	2.2857093049	498.34726019	510.35597246	2.1508291597	727.13841884	26.170068741	-1.5709183587	29.916147232	19.147602132	42.328596064	-71.125099226	1	51317.464529	22.3
7204	2022-09-19	14:15:47.970	261.38597189	6273.263325	1663596947.971	0	899	2.241208132	2.2857093049	495.98596077	507.93777263	2.1508291597	727.13196771	26.170068741	-1.4294418112	29.916147232	19.165553327	42.328570138	-71.125097101	1	51318.369835	22.3
7205	2022-09-19	14:15:48.842	261.38598198	6273.263567	1663596948.843	0	899	2.242510108	2.288026924	495.98596077	508.20457896	2.197688817	727.13424986	26.170068741	-1.1641665697	29.916147232	19.192432252	42.328546648	-71.125095	1	51319.250718	22.3
7206	2022-09-19	14:15:49.757	261.38599257	6273.263822	1663596949.758	0	899	2.2425469165	2.2880648007	497.23012144	509.47947634	2.1977040157	727.14661938	26.171869278	-1.159326727	29.916147232	19.191704668	42.328522906	-71.125095235	1	51320.141026	22.3
7207	2022-09-19	14:15:50.638	261.38600275	6273.264066	1663596950.638	0	899	2.2432010742	2.2869845885	497.24173381	509.01926813	2.1149632924	727.14672932	26.174676895	-1.213869297	29.916147232	19.185552597	42.328497969	-71.125097301	1	51321.076152	22.3
7208	2022-09-19	14:15:51.555	261.38601337	6273.264321	1663596951.555	0	899	2.2432010742	2.2869845885	496.59987776	508.36220925	2.1149632924	727.13143052	26.174676895	-1.2053429686	29.916147232	19.184097505	42.328473467	-71.125104958	1	51321.99499	22.3
7209	2022-09-19	14:15:52.430	261.38602351	6273.264564	1663596952.431	0	899	2.240321771	2.2855948449	496.59987776	508.77976714	2.188246234	727.1449488	26.174676895	-1.1764548267	29.916147232	19.186016891	42.328453291	-71.12511359	1	51322.858974	22.3
7210	2022-09-19	14:15:53.326	261.38603388	6273.264813	1663596953.327	0	899	2.240321771	2.2855948449	497.53004822	509.73275148	2.188246234	727.15860329	26.174676895	-1.1392560005	29.916147232	19.195098877	42.328432673	-71.125118713	1	51323.742604	22.3
7211	2022-09-19	14:15:54.280	261.38604492	6273.265078	1663596954.281	0	899	2.2379123673	2.28212099	497.53004822	509.457539	2.1400492801	727.13828586	26.174676895	-1.1814563495	29.916147232	19.182220863	42.328409846	-71.125122243	1	51324.672816	22.3
7212	2022-09-19	14:15:55.236	261.38605597	6273.265343	1663596955.236	0	899	2.2379817178	2.2821922992	497.89209923	509.82842919	2.1400772226	727.13931416	26.17807627	-1.1762177139	29.916147232	19.18806892	42.328392378	-71.125124365	1	51325.619238	22.3
7213	2022-09-19	14:15:56.201	261.38606715	6273.265612	1663596956.202	0	899	2.2382883642	2.2836404339	497.89634693	510.14059293	2.1939404827	727.13581697	26.179101944	-1.204362154	29.916147232	19.188976288	42.328378846	-71.125124022	1	51326.586587	22.3
7214	2022-09-19	14:15:57.140	261.38607801	6273.265872	1663596957.14	0	899	2.2382883642	2.2836404339	497.23214567	509.46005766	2.1939404827	727.13173125	26.179101944	-1.153312031	29.916147232	19.195330563	42.328361372	-71.125124253	1	51327.55205	22.3
7215	2022-09-19	14:15:58.061	261.38608867	6273.266128	1663596958.061	0	899	2.2397009295	2.2846492429	497.23214567	509.34306301	2.1734483407	727.1443728	26.179101944	-1.1717120441	29.916147232	19.183138892	42.328340931	-71.125126652	1	51328.495495	22.3
7216	2022-09-19	14:15:58.966	261.38609914	6273.266379	1663596958.966	0	899	2.2397009295	2.2846492429	496.58340651	508.67852272	2.1734483407	727.13010917	26.179101944	-1.1408835649	29.916147232	19.174571991	42.328323409	-71.125128992	1	51329.395464	22.3
7217	2022-09-19	14:15:59.838	261.38610924	6273.266622	1663596959.838	0	899	2.2359040579	2.2805254637	496.59567828	508.62323165	2.1615424922	727.13925151	26.182072861	-1.1926451321	29.916147232	19.185556955	42.328309203	-71.125128348	1	51330.247847	22.3
7218	2022-09-19	14:16:00.727	261.38611954	6273.266869	1663596960.728	0	899	2.2359368063	2.2805591465	497.78092742	509.83726373	2.1615558321	727.12335448	26.183679581	-1.2245622384	29.916147232	19.190629466	42.328295026	-71.125123151	1	51331.109359	22.3
7219	2022-09-19	14:16:01.621	261.38612988	6273.267117	1663596961.622	0	899	2.239694392	2.2843194665	497.78092742	509.81769274	2.1581298319	727.13636992	26.183679581	-1.2193558824	29.916147232	19.189627502	42.328280961	-71.125121588	1	51332.047047	22.3
7220	2022-09-19	14:16:02.528	261.38614037	6273.267369	1663596962.528	0	899	2.239694392	2.2843194665	498.40879248	510.46074011	2.1581298319	727.14276123	26.183679581	-1.1408835649	29.916147232	19.193658829	42.328267357	-71.125120077	1	51332.953954	22.3
7221	2022-09-19	14:16:03.503	261.38615167	6273.26764	1663596963.504	0	899	2.2426641297	2.2877218633	498.40879248	510.56189885	2.1758130382	727.14343262	26.183679581	-1.1518136531	29.916147232	19.192356817	42.328258024	-71.125115678	1	51333.864312	22.213568773
7222	2022-09-19	14:16:04.463	261.38616278	6273.267907	1663596964.464	0	899	2.2426641297	2.2877218633	498.3985323	510.55138849	2.1758130382	727.14843629	26.183679581	-1.1832026243	29.916147232	19.188617706	42.32825067	-71.125113501	1	51334.899448	22.2
7223	2022-09-19	14:16:05.378	261.38617336	6273.268161	1663596965.378	0	899	2.2441768887	2.2881998762	498.41637087	510.2813793	2.1254016249	727.1400385	26.187982559	-1.1637031132	29.916147232	19.181791129	42.328241077	-71.125112059	1	51335.76487	22.2
7224	2022-09-19	14:16:06.305	261.38618409	6273.268418	1663596966.305	0	899	2.2441831318	2.2882062943	496.85748419	508.68539687	2.1254041163	727.14301346	26.188287735	-1.1783951426	29.916147232	19.189026422	42.32823262	-71.125109381	1	51336.685656	22.2
7225	2022-09-19	14:16:07.203	261.38619449	6273.268668	1663596967.204	0	899	2.2405051859	2.2858939497	496.85748419	509.07395988	2.193550971	727.13701342	26.188287735	-1.179947257	29.916147232	19.190057755	42.32822277	-71.125106268	1	51337.619748	22.2
7226	2022-09-19	14:16:08.115	261.38620505	6273.268921	1663596968.116	0	899	2.2405051859	2.2858939497	498.02813861	510.27339775	2.193550971	727.13399561	26.188287735	-1.1823186819	29.916147232	19.187529848	42.32821307	-71.125103246	1	51338.526316	22.2
7227	2022-09-19	14:16:09.071	261.3862161	6273.269186	1663596969.071	0	899	2.2422914844	2.2874094387	498.02837805	510.19053677	2.179018643	727.13284767	26.188345536	-1.1964394375	29.916147232	19.19004343	42.328204369	-71.125105631	1	51339.475698	22.2
7228	2022-09-19	14:16:10.030	261.38622721	6273.269453	1663596970.031	0	899	2.2423795045	2.2874999912	498.50907363	510.68317751	2.1790546853	727.1379827	26.192651749	-1.2125003338	29.916147232	19.188976288	42.328197154	-71.125113558	1	51340.426956	22.2
7229	2022-09-19	14:16:10.943	261.38623777	6273.269706	1663596970.943	0	899	2.2486835808	2.2933075834	498.50907363	510.51476852	2.149619881	727.14200779	26.192651749	-1.1829870229	29.916147232	19.190932369	42.32819113	-71.125120536	1	51341.330435	22.166956522
7230	2022-09-19	14:16:11.846	261.38624823	6273.269957	1663596971.847	0	899	2.2486835808	2.2933075834	497.74933854	509.73673658	2.149619881	727.12207031	26.192651749	-1.2678406239	29.916147232	19.186096191	42.328184264	-71.12512548	1	51342.288288	22.1
7231	2022-09-19	14:16:12.786	261.38625911	6273.270219	1663596972.787	0	899	2.2472370998	2.291392331	497.74933854	509.61795808	2.1288161818	727.12102342	26.192651749	-1.25193057	29.916147232	19.180687153	42.328176451	-71.125127043	1	51343.225838	22.1
7232	2022-09-19	14:16:13.739	261.38627013	6273.270483	1663596973.739	0	899	2.2472370998	2.291392331	497.2571336	509.11401672	2.1288161818	727.12469078	26.192651749	-1.1884304893	29.916147232	19.179535405	42.328167769	-71.12512917	1	51344.167335	22.1
7233	2022-09-19	14:16:14.605	261.38628015	6273.270724	1663596974.605	0	899	2.240910649	2.2849671023	497.27492226	509.13913255	2.1300266407	727.14031659	26.196952504	-1.145356948	29.916147232	19.184918473	42.328156502	-71.125133553	1	51345.032988	22.1
7234	2022-09-19	14:16:15.505	261.38629057	6273.270974	1663596975.505	0	899	2.2409175516	2.2849741989	497.88549553	509.76428893	2.1300294054	727.13554817	26.197290421	-1.1425112486	29.916147232	19.184656143	42.32815226	-71.125139208	1	51345.881244	22.1
7235	2022-09-19	14:16:16.358	261.38630045	6273.271211	1663596976.359	0	899	2.2384017051	2.2831630075	497.88549553	509.9686991	2.1658144636	727.13464234	26.197290421	-1.1854230829	29.916147232	19.182201878	42.328149198	-71.125144937	1	51346.74059	22.025940997
7236	2022-09-19	14:16:17.237	261.38631062	6273.271455	1663596977.238	0	899	2.2384017051	2.2831630075	496.91581091	508.97548117	2.1658144636	727.14819336	26.197290421	-1.1815749407	29.916147232	19.188976288	42.328147308	-71.125153846	1	51347.615385	22
7237	2022-09-19	14:16:18.164	261.38632134	6273.271712	1663596978.164	0	899	2.2466356935	2.2928869923	496.91581091	509.33278255	2.2284184084	727.13793662	26.197290421	-1.2660835902	29.916147232	19.176289767	42.328143803	-71.125163105	1	51348.57265	22
7238	2022-09-19	14:16:19.107	261.38633226	6273.271974	1663596979.107	0	899	2.2466356935	2.2928869923	498.21629228	510.66576045	2.2284184084	727.15461094	26.197290421	-1.220778774	29.916147232	19.182857918	42.328138039	-71.125170294	1	51349.544088	22
7239	2022-09-19	14:16:19.992	261.3863425	6273.27222	1663596979.992	0	899	2.2485606464	2.2916181403	498.22445791	509.80103005	2.0756874139	727.14812626	26.199260926	-1.1434382737	29.916147232	19.194019318	42.328131466	-71.125174747	1	51350.424063	22.042406312
7240	2022-09-19	14:16:20.861	261.38635256	6273.272461	1663596980.861	0	899	2.2486140841	2.2916730408	498.67388843	510.26102212	2.0757082007	727.14892578	26.201868057	-1.1425112486	29.916147232	19.194019318	42.328125303	-71.12517803	1	51351.272727	22.1
7241	2022-09-19	14:16:21.760	261.38636297	6273.272711	1663596981.761	0	899	2.238998675	2.2843263467	498.67388843	510.92672553	2.192101793	727.12255819	26.201868057	-1.1878807639	29.916147232	19.192273323	42.328121176	-71.125181667	1	51352.147059	22.1
7242	2022-09-19	14:16:22.638	261.38637313	6273.272955	1663596982.638	0	899	2.238998675	2.2843263467	496.95135791	509.16187098	2.192101793	727.126441	26.201868057	-1.251844343	29.916147232	19.189716364	42.328118868	-71.125181667	1	51353.064103	22.1
7243	2022-09-19	14:16:23.523	261.38638338	6273.273201	1663596983.524	0	899	2.2429663024	2.2879912842	496.95135791	509.0584432	2.1739754476	727.1038208	26.201868057	-1.1425112486	29.916147232	19.190418243	42.328126149	-71.125181667	1	51353.93787	22.1
7244	2022-09-19	14:16:24.437	261.38639395	6273.273455	1663596984.437	0	899	2.2429769094	2.2880021957	498.59864502	510.7458875	2.1739797799	727.13039171	26.202386856	-1.1428777469	29.916147232	19.190661323	42.328141579	-71.125181667	1	51354.813397	22.1
7245	2022-09-19	14:16:25.341	261.38640441	6273.273706	1663596985.341	0	899	2.2435206541	2.287737332	498.61560428	510.54129671	2.1351844867	727.14105952	26.206476212	-1.1457666159	29.916147232	19.192577362	42.32815493	-71.125179184	1	51355.744748	22.1
7246	2022-09-19	14:16:26.259	261.38641503	6273.273961	1663596986.259	0	899	2.2435206541	2.287737332	496.32049048	508.19128928	2.1351844867	727.12367744	26.206476212	-1.2630114997	29.916147232	19.180851968	42.328161613	-71.12517724	1	51356.655977	22.165597668
7247	2022-09-19	14:16:27.214	261.3864261	6273.274226	1663596987.215	0	899	2.2466597028	2.2921166046	496.32049048	508.50853836	2.1908799464	727.12916898	26.206476212	-1.2605754098	29.916147232	19.181152495	42.328173228	-71.125174688	1	51357.593688	22.2
7248	2022-09-19	14:16:28.163	261.38643707	6273.27449	1663596988.163	0	899	2.2466597028	2.2921166046	498.23704926	510.47216171	2.1908799464	727.135494	26.206476212	-1.2141280174	29.916147232	19.18645668	42.328188942	-71.125168862	1	51358.536537	22.2
7249	2022-09-19	14:16:29.065	261.38644751	6273.27474	1663596989.065	0	899	2.246694196	2.290590265	498.23704926	510.0501491	2.1170624724	727.12956753	26.206476212	-1.2296500143	29.916147232	19.187601089	42.328199599	-71.125160601	1	51359.43988	22.2
7250	2022-09-19	14:16:29.966	261.38645794	6273.274991	1663596989.966	0	899	2.2467428078	2.2906402346	498.041993	509.85057832	2.1170817756	727.13818036	26.208849913	-1.2423910187	29.916147232	19.187509979	42.328208049	-71.125150284	1	51360.353671	22.235367115
7251	2022-09-19	14:16:30.857	261.38646825	6273.275238	1663596990.857	0	899	2.2483858719	2.293556962	498.05049055	510.1944282	2.1757374921	727.13919896	26.21090126	-1.1623234125	29.916147232	19.192628406	42.328217514	-71.125139124	1	51361.254302	22.3
7252	2022-09-19	14:16:31.720	261.38647824	6273.275478	1663596991.72	0	899	2.2483858719	2.293556962	498.67062973	510.8296882	2.1757374921	727.13700331	26.21090126	-1.1587016132	29.916147232	19.191870216	42.32822	-71.125131065	1	51362.090217	22.3
7253	2022-09-19	14:16:32.591	261.38648832	6273.27572	1663596992.591	0	899	2.2462690483	2.2911132908	498.67062973	510.75276321	2.1622981787	727.14527176	26.21090126	-1.1490865741	29.916147232	19.193310959	42.328219776	-71.125124832	1	51363.033531	22.3
7254	2022-09-19	14:16:33.500	261.38649885	6273.275972	1663596993.501	0	899	2.2462690483	2.2911132908	499.52670177	511.62957675	2.1622981787	727.13705828	26.21090126	-1.1441389322	29.916147232	19.194019318	42.328213794	-71.125120345	1	51363.930966	22.3
7255	2022-09-19	14:16:34.411	261.38650939	6273.276225	1663596994.411	0	899	2.2477993401	2.2933799811	499.532503	511.82669878	2.1956335905	727.13806354	26.212297591	-1.2037261519	29.916147232	19.187042956	42.328195385	-71.125121381	1	51364.828402	22.3
7256	2022-09-19	14:16:35.313	261.38651984	6273.276476	1663596995.314	0	899	2.2478626464	2.2934451232	498.94278234	511.2226136	2.1956596496	727.12361802	26.215387344	-1.1539047956	29.916147232	19.190057755	42.328181927	-71.125124102	1	51365.730461	22.3
7257	2022-09-19	14:16:36.183	261.3865299	6273.276718	1663596996.183	0	899	2.2473765451	2.2924141992	498.94278234	511.07785873	2.1703917311	727.1338218	26.215387344	-1.1493128996	29.916147232	19.187347526	42.328172678	-71.125125	1	51366.565504	22.3
7258	2022-09-19	14:16:37.084	261.38654032	6273.276968	1663596997.084	0	899	2.2473765451	2.2924141992	496.31783027	508.38906369	2.1703917311	727.13265041	26.215387344	-1.1524819546	29.916147232	19.180286824	42.328160873	-71.125125746	1	51367.447609	22.3
7259	2022-09-19	14:16:38.023	261.38655119	6273.277229	1663596998.023	0	899	2.2445528606	2.2887830145	496.31783027	508.18671501	2.1348594239	727.1227324	26.215387344	-1.2165426087	29.916147232	19.189179389	42.328145715	-71.125127328	1	51368.396794	22.339679359
7260	2022-09-19	14:16:38.921	261.38656159	6273.277478	1663596998.921	0	899	2.2445528606	2.2887830145	498.24970769	510.16479112	2.1348594239	727.13144952	26.215387344	-1.1568906655	29.916147232	19.19253751	42.328132003	-71.12512937	1	51369.310924	22.4
7261	2022-09-19	14:16:39.809	261.38657187	6273.277725	1663596999.81	0	899	2.2442119644	2.2884515309	498.25887872	510.17854546	2.1356230505	727.13225874	26.217600374	-1.1975928079	29.916147232	19.182156658	42.328118554	-71.125132445	1	51370.233467	22.4
7262	2022-09-19	14:16:40.674	261.38658189	6273.277965	1663597000.675	0	899	2.2442603349	2.2885012648	497.27941681	509.17576287	2.1356424488	727.11944499	26.219964981	-1.28173499	29.916147232	19.166035317	42.328107362	-71.125135	1	51371.097087	22.4
7263	2022-09-19	14:16:41.558	261.38659211	6273.278211	1663597001.558	0	899	2.247792485	2.2929688611	497.27941681	509.40919302	2.1765502001	727.13810882	26.219964981	-1.5015436742	29.916147232	19.147480276	42.32809879	-71.125135	1	51371.954369	22.4
7264	2022-09-19	14:16:42.426	261.38660215	6273.278452	1663597002.426	0	899	2.247792485	2.2929688611	498.26067415	510.41438546	2.1765502001	727.14773539	26.219964981	-1.5181328232	29.916147232	19.160332282	42.328090362	-71.125135	1	51372.797087	22.4
7265	2022-09-19	14:16:43.299	261.38661227	6273.278694	1663597003.3	0	899	2.2455497295	2.2902937877	498.26067415	510.30966706	2.1582394733	727.11578288	26.219964981	-1.4826909304	29.916147232	19.144323349	42.32807901	-71.125135	1	51373.699264	22.4
7266	2022-09-19	14:16:44.204	261.38662274	6273.278946	1663597004.205	0	899	2.2455497295	2.2902937877	498.67670205	510.73575539	2.1582394733	727.1215986	26.219964981	-1.5097250488	29.916147232	19.128268425	42.328067653	-71.12513395	1	51374.629705	22.337029502
7267	2022-09-19	14:16:45.137	261.38663353	6273.279205	1663597005.137	0	899	2.2497729473	2.2941784801	498.68796143	510.63311214	2.1382837637	727.11969883	26.222679631	-1.5059523709	29.916147232	19.140106391	42.328058872	-71.125132441	1	51375.535344	22.3
7268	2022-09-19	14:16:46.043	261.38664403	6273.279457	1663597006.044	0	899	2.2498086474	2.2942151877	497.83111554	509.75582375	2.1382980634	727.13274661	26.224420547	-1.2255215645	29.916147232	19.183574677	42.328049921	-71.125131667	1	51376.435331	22.3
7269	2022-09-19	14:16:46.941	261.38665442	6273.279706	1663597006.942	0	899	2.2515252856	2.2950531393	497.83111554	509.50996242	2.0952215971	727.12609378	26.224420547	-1.2349317942	29.916147232	19.182186468	42.32803972	-71.125131667	1	51377.361361	22.3
7270	2022-09-19	14:16:47.881	261.3866653	6273.279967	1663597007.882	0	899	2.2515252856	2.2950531393	498.26634301	509.95540008	2.0952215971	727.12299797	26.224420547	-1.3613821963	29.916147232	19.181259294	42.32803237	-71.125132148	1	51378.288995	22.3
7271	2022-09-19	14:16:48.730	261.38667512	6273.280203	1663597008.73	0	899	2.2514291537	2.2972306972	498.26634301	510.56911048	2.2025762767	727.12600324	26.224420547	-1.5017161535	29.916147232	19.181500946	42.32802911	-71.125133511	1	51379.106816	22.3
7272	2022-09-19	14:16:49.582	261.38668499	6273.28044	1663597009.583	0	899	2.2514639924	2.2972665493	498.63137402	510.94323679	2.2025906405	727.1278254	26.226118214	-1.2436629171	29.916147232	19.1878435	42.328021879	-71.125134958	1	51379.974568	22.3
7273	2022-09-19	14:16:50.540	261.38669608	6273.280706	1663597010.541	0	899	2.2463952357	2.2905773253	498.64331771	510.54499286	2.1308689894	727.13076964	26.228998184	-1.2343389262	29.916147232	19.189410456	42.328030868	-71.125138067	1	51380.920118	22.3
7274	2022-09-19	14:16:51.448	261.38670659	6273.280958	1663597011.449	0	899	2.2463952357	2.2905773253	498.49525806	510.39339931	2.1308689894	727.13482666	26.228998184	-1.2141280174	29.916147232	19.191497803	42.32803903	-71.125139806	1	51381.883547	22.3
7275	2022-09-19	14:16:52.403	261.38671763	6273.281223	1663597012.403	0	899	2.2500742676	2.2947151351	498.49525806	510.4977226	2.1491132442	727.12226716	26.228998184	-1.1579901777	29.916147232	19.193862915	42.328051111	-71.12514	1	51382.833333	22.3
7276	2022-09-19	14:16:53.368	261.3867288	6273.281491	1663597013.368	0	899	2.2500742676	2.2947151351	497.92173322	509.91038878	2.1491132442	727.13027045	26.228998184	-1.1732858009	29.916147232	19.188555016	42.328063648	-71.125143868	1	51383.773567	22.3
7277	2022-09-19	14:16:54.224	261.38673872	6273.281729	1663597014.225	0	899	2.2499128688	2.2936537898	497.92173322	509.66856316	2.1067621777	727.12750406	26.228998184	-1.1832026243	29.916147232	19.18645668	42.328079159	-71.125148123	1	51384.624625	22.3
7278	2022-09-19	14:16:55.122	261.38674911	6273.281979	1663597015.123	0	899	2.2499792078	2.2937219727	497.86233517	509.60791321	2.1067883572	727.11164624	26.232233047	-1.1557804299	29.916147232	19.188984587	42.328096832	-71.125153388	1	51385.50826	22.3
7279	2022-09-19	14:16:56.015	261.38675943	6273.282226	1663597016.015	0	899	2.2507919815	2.2956140637	497.86802167	509.90039437	2.1569923547	727.1192053	26.233606339	-1.1945961714	29.916147232	19.188257217	42.328114227	-71.125160791	1	51386.412393	22.3
7280	2022-09-19	14:16:56.875	261.38676939	6273.282465	1663597016.875	0	899	2.2507919815	2.2956140637	498.26327879	510.30520398	2.1569923547	727.09441452	26.233606339	-1.219496063	29.916147232	19.184583487	42.328132903	-71.125169136	1	51387.296367	22.3
7281	2022-09-19	14:16:57.756	261.38677959	6273.28271	1663597017.757	0	899	2.2505030232	2.2956718336	498.26327879	510.40031243	2.1736234072	727.09764251	26.233606339	-1.2879545207	29.916147232	19.168376316	42.328153795	-71.125175946	1	51388.141885	22.3
7282	2022-09-19	14:16:58.681	261.3867903	6273.282967	1663597018.682	0	899	2.2505030232	2.2956718336	499.45091761	511.61688056	2.1736234072	727.12259093	26.233606339	-1.3682700419	29.916147232	19.149317482	42.328167236	-71.125182023	1	51389.042726	22.3
7283	2022-09-19	14:16:59.612	261.38680108	6273.283226	1663597019.613	0	899	2.2493229609	2.2943261512	499.46017331	511.58795109	2.166923607	727.1176774	26.235834526	-1.2493219747	29.916147232	19.186985723	42.328179864	-71.125189915	1	51389.989827	22.3
7284	2022-09-19	14:17:00.494	261.38681128	6273.283471	1663597020.495	0	899	2.2493692517	2.2943737662	498.34756805	510.4484373	2.1669424021	727.11861192	26.238092422	-1.2161436941	29.916147232	19.189051672	42.328193739	-71.125193053	1	51390.915966	22.3
7285	2022-09-19	14:17:01.359	261.3868213	6273.283711	1663597021.36	0	899	2.2497964985	2.2948651534	498.34756805	510.46344487	2.1695660689	727.10767329	26.238092422	-1.1830301411	29.916147232	19.190581694	42.32821232	-71.125195998	1	51391.799389	22.3
7286	2022-09-19	14:17:02.180	261.38683079	6273.283939	1663597022.18	0	899	2.2497964985	2.2948651534	497.77528679	509.87725025	2.1695660689	727.12268066	26.238092422	-1.176692009	29.916147232	19.187175751	42.328227931	-71.125196667	1	51392.614398	22.3
7287	2022-09-19	14:17:03.016	261.38684046	6273.284171	1663597023.016	0	899	2.2467948649	2.292381973	497.77528679	510.03348168	2.1969011342	727.1182158	26.238092422	-1.1783089132	29.916147232	19.188964364	42.328243264	-71.125196667	1	51393.413185	22.3
7288	2022-09-19	14:17:03.907	261.38685079	6273.284419	1663597023.908	0	899	2.2467948649	2.292381973	498.88000331	511.16540291	2.1969011342	727.1275465	26.238092422	-1.182803825	29.916147232	19.18823275	42.328260181	-71.125197609	1	51394.282609	22.3
7289	2022-09-19	14:17:04.838	261.38686155	6273.284677	1663597024.838	0	899	2.2471774656	2.293504112	498.88755024	511.37116482	2.2314481202	727.10261061	26.239911351	-1.1693083111	29.916147232	19.18947086	42.328276937	-71.125200901	1	51395.27027	22.3
7290	2022-09-19	14:17:05.726	261.38687183	6273.284924	1663597025.726	0	899	2.2472339694	2.2935622817	499.25638163	511.74936115	2.2314717681	727.10653747	26.242670059	-1.1498626984	29.916147232	19.191541015	42.328287681	-71.125204094	1	51396.152153	22.3
7291	2022-09-19	14:17:06.667	261.38688272	6273.285185	1663597026.667	0	899	2.2524188698	2.2969430501	499.25638163	511.23308896	2.1414165733	727.10736569	26.242670059	-1.3141371509	29.916147232	19.175600229	42.328293815	-71.125208141	1	51397.057773	22.305777311
7292	2022-09-19	14:17:07.551	261.38689295	6273.285431	1663597027.551	0	899	2.2524188698	2.2969430501	498.89300407	510.8609943	2.1414165733	727.11221374	26.242670059	-1.4426355551	29.916147232	19.163041866	42.328301553	-71.125205046	1	51397.986345	22.398634454
7293	2022-09-19	14:17:08.424	261.38690306	6273.285673	1663597028.424	0	899	2.2527324252	2.2991220975	498.89300407	511.36285388	2.229023892	727.11871338	26.242670059	-1.2808618546	29.916147232	19.182855606	42.328304494	-71.125203586	1	51398.848126	22.4
7294	2022-09-19	14:17:09.302	261.38691322	6273.285917	1663597029.302	0	899	2.2527439363	2.2991339476	497.86033097	510.30439654	2.2290286926	727.1065112	26.243230693	-1.2900564607	29.916147232	19.186551214	42.328303845	-71.125207952	1	51399.692823	22.4
7295	2022-09-19	14:17:10.236	261.38692403	6273.286177	1663597030.236	0	899	2.2527893703	2.2980556026	497.87645863	510.01795052	2.1760520069	727.10250228	26.247125626	-1.326436162	29.916147232	19.187896729	42.328303333	-71.125212979	1	51400.595724	22.4
7296	2022-09-19	14:17:11.181	261.38693498	6273.286439	1663597031.182	0	899	2.2527893703	2.2980556026	498.18788087	510.33696728	2.1760520069	727.11358643	26.247125626	-1.1832026243	29.916147232	19.188257217	42.328299739	-71.125215899	1	51401.539166	22.4
7297	2022-09-19	14:17:12.072	261.38694529	6273.286687	1663597032.073	0	899	2.2503413587	2.2950017806	498.18788087	510.18679045	2.1497860927	727.1084041	26.247125626	-1.2133842849	29.916147232	19.185156197	42.328295936	-71.125215936	1	51402.438438	22.4
7298	2022-09-19	14:17:13.016	261.3869562	6273.286949	1663597033.016	0	899	2.2503413587	2.2950017806	496.97915751	508.94895486	2.1497860927	727.08707817	26.247125626	-1.1955555204	29.916147232	19.18788915	42.328293661	-71.125215669	1	51403.401682	22.4
7299	2022-09-19	14:17:13.927	261.38696676	6273.287202	1663597033.928	0	899	2.2495505098	2.2928658757	496.97915751	508.59109983	2.0869824254	727.09298767	26.247125626	-1.1747732581	29.916147232	19.190412711	42.328291094	-71.125217239	1	51404.343343	22.4
7300	2022-09-19	14:17:14.785	261.38697668	6273.28744	1663597034.785	0	899	2.2495933977	2.2929099442	497.3655106	508.98657564	2.0869991956	727.09765746	26.249217393	-1.1620969607	29.916147232	19.186899526	42.32829	-71.125218669	1	51405.201403	22.4
7301	2022-09-19	14:17:15.696	261.38698722	6273.287693	1663597035.696	0	899	2.2454465076	2.2914422711	497.37579339	509.74187185	2.2175037677	727.11024283	26.251703262	-1.1579577615	29.916147232	19.183889389	42.328289818	-71.125220182	1	51406.109091	22.4
7302	2022-09-19	14:17:16.594	261.38699762	6273.287943	1663597036.594	0	899	2.2454465076	2.2914422711	496.47225825	508.81587244	2.2175037677	727.11857999	26.251703262	-1.1801197237	29.916147232	19.189708874	42.328288386	-71.125221614	1	51406.968421	22.4
7303	2022-09-19	14:17:17.484	261.38700793	6273.28819	1663597037.485	0	899	2.2471716347	2.2928072712	496.47225825	508.70937433	2.1988318391	727.1003709	26.251703262	-1.157354137	29.916147232	19.191979806	42.328288333	-71.125224671	1	51407.901261	22.4
7304	2022-09-19	14:17:18.365	261.38701812	6273.288435	1663597038.366	0	899	2.2471716347	2.2928072712	497.60524101	509.870283	2.1988318391	727.09892707	26.251703262	-1.1815749407	29.916147232	19.187896729	42.328288333	-71.125226294	1	51408.776134	22.4
7305	2022-09-19	14:17:19.262	261.3870285	6273.288684	1663597039.262	0	899	2.2496401298	2.2963329782	497.60524101	510.14182497	2.2463165676	727.11898986	26.251703262	-1.1815749407	29.916147232	19.18981446	42.328287199	-71.125227801	1	51409.68057	22.4
7306	2022-09-19	14:17:20.190	261.38703924	6273.288942	1663597040.19	0	899	2.2497022632	2.2963969561	497.86082181	510.40399454	2.2463427177	727.10846109	26.254733597	-1.200266032	29.916147232	19.187867461	42.328286667	-71.125229299	1	51410.579245	22.4
7307	2022-09-19	14:17:21.111	261.3870499	6273.289198	1663597041.111	0	899	2.2590195329	2.3034731693	497.86684936	509.75623624	2.131962639	727.10358191	26.256189346	-1.1829439244	29.916147232	19.189434254	42.328285874	-71.125230792	1	51411.475475	22.4
7308	2022-09-19	14:17:22.002	261.38706021	6273.289445	1663597042.002	0	899	2.2590195329	2.3034731693	497.59063218	509.47342281	2.131962639	727.10995302	26.256189346	-1.1685860986	29.916147232	19.191752705	42.328285	-71.125231667	1	51412.379524	22.4
7309	2022-09-19	14:17:22.898	261.38707059	6273.289694	1663597042.899	0	899	2.249489414	2.2943543845	497.59063218	509.63485514	2.160241683	727.09223867	26.256189346	-1.1651691119	29.916147232	19.191574198	42.328285	-71.12523217	1	51413.302136	22.4
7310	2022-09-19	14:17:23.780	261.3870808	6273.289939	1663597043.781	0	899	2.2494937067	2.2943587996	499.48852448	511.57869604	2.1602434206	727.08569215	26.256398725	-1.1502507483	29.916147232	19.192035145	42.328285	-71.125233646	1	51414.18756	22.4
7311	2022-09-19	14:17:24.667	261.38709106	6273.290186	1663597044.668	0	899	2.2495834131	2.2942646645	499.50641656	511.54678986	2.1514797681	727.12432861	26.260705948	-1.2238940001	29.916147232	19.190418243	42.328285068	-71.125235	1	51415.040598	22.4
7312	2022-09-19	14:17:25.596	261.38710182	6273.290444	1663597045.597	0	899	2.2495834131	2.2942646645	499.56215304	511.60386985	2.1514797681	727.11457511	26.260705948	-1.2485351199	29.916147232	19.187086333	42.328286667	-71.125235	1	51416.030097	22.4
7313	2022-09-19	14:17:26.484	261.38711209	6273.29069	1663597046.485	0	899	2.2543052217	2.298528533	499.56215304	511.4548804	2.125478976	727.09440279	26.260705948	-1.2531917095	29.916147232	19.18645668	42.328286667	-71.125235	1	51416.892233	22.4
7314	2022-09-19	14:17:27.341	261.387122	6273.290928	1663597047.341	0	899	2.2543052217	2.298528533	498.97466603	510.85340749	2.125478976	727.07897626	26.260705948	-1.2644882834	29.916147232	19.183423087	42.328287855	-71.125235	1	51417.712919	22.4
7315	2022-09-19	14:17:28.230	261.38713229	6273.291175	1663597048.23	0	899	2.25132174	2.2954995022	498.97466603	510.85691262	2.1260915661	727.09672779	26.260705948	-1.1913409233	29.916147232	19.190057755	42.328290331	-71.125234001	1	51418.599186	22.4
7316	2022-09-19	14:17:29.135	261.38714278	6273.291427	1663597049.136	0	899	2.25132174	2.2954995022	500.06646405	511.97470998	2.1260915661	727.0935006	26.260705948	-1.1466720657	29.916147232	19.193940611	42.32831814	-71.125213919	1	51419.529473	22.34705274
7317	2022-09-19	14:17:30.048	261.38715333	6273.29168	1663597050.048	0	899	2.2516697784	2.2968379152	500.07840594	512.25313284	2.1724874828	727.10678606	26.26357743	-1.1633581555	29.916147232	19.189668441	42.328356024	-71.125185899	1	51420.430726	22.256927427
7318	2022-09-19	14:17:31.012	261.38716449	6273.291948	1663597051.012	0	899	2.2517035388	2.2968726441	497.78036908	509.89922727	2.172501213	727.10295822	26.265222549	-1.1663224192	29.916147232	19.190009414	42.32838741	-71.125164221	1	51421.372285	22.2
7319	2022-09-19	14:17:31.885	261.38717461	6273.292191	1663597051.886	0	899	2.2560142489	2.300890219	497.78036908	509.79714967	2.154633494	727.11999148	26.265222549	-1.1755925117	29.916147232	19.191554897	42.328416617	-71.125146144	1	51422.276112	22.2
7320	2022-09-19	14:17:32.742	261.38718451	6273.292428	1663597052.742	0	899	2.2560142489	2.300890219	499.32427399	511.37832557	2.154633494	727.10046387	26.265222549	-1.1815749407	29.916147232	19.189697266	42.328442254	-71.125129216	1	51423.147031	22.18529689
7321	2022-09-19	14:17:33.627	261.38719476	6273.292674	1663597053.627	0	899	2.2543450081	2.2982266801	499.32427399	511.11892356	2.1093359748	727.10539882	26.265222549	-1.1869214031	29.916147232	19.18950648	42.328464497	-71.125115314	1	51423.98115	22.101885014
7322	2022-09-19	14:17:34.598	261.387206	6273.292944	1663597054.598	0	899	2.25439323	2.298276244	497.50259067	509.25431831	2.1093549937	727.10121407	26.267569574	-1.1834936489	29.916147232	19.190722737	42.328475	-71.125108333	1	51425	22.1
7323	2022-09-19	14:17:35.490	261.38721632	6273.293192	1663597055.49	0	899	2.2520068894	2.2964335753	497.51144099	509.42223469	2.1372015655	727.10492428	26.269708633	-1.1497656628	29.916147232	19.192275155	42.328487287	-71.125106798	1	51425.921488	22.1
7324	2022-09-19	14:17:36.401	261.38722687	6273.293445	1663597056.402	0	899	2.2520068894	2.2964335753	498.4271083	510.35982375	2.1372015655	727.10035554	26.269708633	-1.179947257	29.916147232	19.189336777	42.328495204	-71.125102544	1	51426.824458	22.1
7325	2022-09-19	14:17:37.313	261.38723743	6273.293698	1663597057.314	0	899	2.2541955497	2.298817858	498.4271083	510.40089942	2.1443858106	727.08197709	26.269708633	-1.1992851054	29.916147232	19.166299441	42.328501283	-71.125099358	1	51427.692453	22.169245283
7326	2022-09-19	14:17:38.247	261.38724824	6273.293958	1663597058.248	0	899	2.2541955497	2.298817858	498.75153327	510.73311811	2.1443858106	727.090214	26.269708633	-1.1587769843	29.916147232	19.188251685	42.328508655	-71.125096204	1	51428.638655	22.2
7327	2022-09-19	14:17:39.094	261.38725803	6273.294193	1663597059.094	0	899	2.2502682307	2.2949040375	498.75153327	510.75776196	2.1486927273	727.0925293	26.269708633	-1.1473941803	29.916147232	19.194738388	42.32851502	-71.125098353	1	51429.503006	22.2
7328	2022-09-19	14:17:39.918	261.38726758	6273.294422	1663597059.919	0	899	2.2503291599	2.2949666949	498.6103531	510.61332351	2.1487172513	727.0989675	26.27267955	-1.1775758409	29.916147232	19.17947581	42.328521166	-71.125103933	1	51430.339876	22.2
7329	2022-09-19	14:17:40.832	261.38727815	6273.294676	1663597060.832	0	899	2.254978342	2.3004484025	498.6166358	510.81925536	2.1835768941	727.0973628	26.274194717	-1.2158634331	29.916147232	19.17914892	42.328530062	-71.125110031	1	51431.254647	22.2
7330	2022-09-19	14:17:41.776	261.38728907	6273.294938	1663597061.776	0	899	2.254978342	2.3004484025	498.63904185	510.84220976	2.1835768941	727.09745496	26.274194717	-1.2515640259	29.916147232	19.190776825	42.328541634	-71.125115934	1	51432.140039	22.185996055
7331	2022-09-19	14:17:42.661	261.38729933	6273.295184	1663597062.662	0	899	2.2573209503	2.3044078274	498.63904185	511.26485216	2.257334924	727.08749774	26.274194717	-1.2485566408	29.916147232	19.1909486	42.328552415	-71.125121293	1	51433.014957	22.098504274
7332	2022-09-19	14:17:43.572	261.38730986	6273.295437	1663597063.572	0	899	2.2573209503	2.3044078274	498.64308033	511.26899289	2.257334924	727.10343398	26.274194717	-1.2524155828	29.916147232	19.18976612	42.328601026	-71.125096987	1	51433.987179	22.001282051
7333	2022-09-19	14:17:44.513	261.38732076	6273.295698	1663597064.514	0	899	2.250422217	2.2965634014	498.65487726	511.0645062	2.2195541972	727.09941576	26.277039522	-1.2015487571	29.916147232	19.189995684	42.328628069	-71.125085795	1	51434.931864	21.906813627
7334	2022-09-19	14:17:45.426	261.38733132	6273.295952	1663597065.426	0	899	2.2504596342	2.2966019159	498.53574324	510.94249651	2.2195697538	727.10035029	26.278863907	-1.169566985	29.916147232	19.190103114	42.328670344	-71.125059449	1	51435.806883	21.819311663
7335	2022-09-19	14:17:46.329	261.38734178	6273.296203	1663597066.33	0	899	2.2561248067	2.3005447026	498.53574324	510.44735679	2.1330562778	727.10410051	26.278863907	-1.179645446	29.916147232	19.189737497	42.328695729	-71.125046074	1	51436.725957	21.727404343
7336	2022-09-19	14:17:47.234	261.38735226	6273.296454	1663597067.235	0	899	2.2561248067	2.3005447026	498.69265302	510.60801565	2.1330562778	727.0922892	26.278863907	-1.176692009	29.916147232	19.193658829	42.328711433	-71.125032482	1	51437.651068	21.634893184
7337	2022-09-19	14:17:48.092	261.38736218	6273.296692	1663597068.092	0	899	2.2529071328	2.2983571985	498.69265302	510.90300616	2.1846025911	727.0824201	26.278863907	-1.2378098302	29.916147232	19.186146654	42.328721662	-71.125021672	1	51438.499514	21.6
7338	2022-09-19	14:17:49.016	261.38737287	6273.296949	1663597069.016	0	899	2.2529071328	2.2983571985	497.98368846	510.17668279	2.1846025911	727.08278227	26.278863907	-1.226470131	29.916147232	19.186261297	42.328727328	-71.125016667	1	51439.397087	21.6
7339	2022-09-19	14:17:49.915	261.38738329	6273.297199	1663597069.916	0	899	2.2540307058	2.2983185996	497.99774158	509.87206267	2.1287773953	727.08118403	26.282257219	-1.176228468	29.916147232	19.192062605	42.328729311	-71.125015689	1	51440.293375	21.6
7340	2022-09-19	14:17:50.839	261.38739398	6273.297456	1663597070.84	0	899	2.2540525267	2.2983410336	499.84590163	511.76434028	2.1287860828	727.08816953	26.283319473	-1.1792682149	29.916147232	19.188113181	42.328732081	-71.125012919	1	51441.248521	21.6
7341	2022-09-19	14:17:51.770	261.38740476	6273.297714	1663597071.771	0	899	2.2545078577	2.3004626316	499.84590163	512.21215405	2.2068402979	727.09940808	26.283319473	-1.186112981	29.916147232	19.17899848	42.328733611	-71.125011944	1	51442.166667	21.6
7342	2022-09-19	14:17:52.668	261.38741515	6273.297964	1663597072.669	0	899	2.2545078577	2.3004626316	498.85545653	511.19720521	2.2068402979	727.09362914	26.283319473	-1.3714930459	29.916147232	19.156301675	42.328735183	-71.125013516	1	51443.054752	21.594524793
7343	2022-09-19	14:17:53.651	261.38742652	6273.298236	1663597073.651	0	899	2.2555996249	2.2995906506	498.85545653	510.66191936	2.113338227	727.08960648	26.283319473	-1.3557985792	29.916147232	19.148030805	42.328738333	-71.125016775	1	51444.065112	21.5
7344	2022-09-19	14:17:54.589	261.38743738	6273.298497	1663597074.59	0	899	2.2556092633	2.2996005578	498.97452308	510.78382564	2.1133420339	727.08751552	26.283788353	-1.2393620148	29.916147232	19.144782515	42.328738333	-71.125018296	1	51444.977648	21.5
7345	2022-09-19	14:17:55.536	261.38744833	6273.29876	1663597075.536	0	899	2.2598124861	2.3037427879	498.9909393	510.76216522	2.1066173344	727.0975358	26.287744522	-1.6339333594	29.916147232	19.128434958	42.328736816	-71.125021368	1	51445.910256	21.5
7346	2022-09-19	14:17:56.480	261.38745927	6273.299022	1663597076.481	0	899	2.2598124861	2.3037427879	499.60996419	511.39579294	2.1066173344	727.08212098	26.287744522	-1.6325967722	29.916147232	19.155980458	42.328733817	-71.125024516	1	51446.854855	21.5
7347	2022-09-19	14:17:57.364	261.38746949	6273.299268	1663597077.364	0	899	2.2548705838	2.3004716728	499.60996419	511.8728648	2.1898470312	727.08624268	26.287744522	-1.4338612556	29.916147232	19.150085449	42.328729391	-71.125034199	1	51447.788462	21.5
7348	2022-09-19	14:17:58.265	261.38747992	6273.299518	1663597078.265	0	899	2.2548705838	2.3004716728	499.50021998	511.76042693	2.1898470312	727.09349333	26.287744522	-1.3721829108	29.916147232	19.153347521	42.328722889	-71.125045378	1	51448.653346	21.565334572
7349	2022-09-19	14:17:59.197	261.38749072	6273.299777	1663597079.198	0	899	2.256680237	2.3019403875	499.50374589	511.66219059	2.1720877989	727.08768893	26.288593355	-1.2041896708	29.916147232	19.17307015	42.328713913	-71.125055072	1	51449.608696	21.6
7350	2022-09-19	14:18:00.096	261.38750112	6273.300027	1663597080.097	0	899	2.2567569239	2.3020192739	499.5076749	511.66639366	2.1721189155	727.07849121	26.292322159	-1.2320321798	29.916147232	19.188617706	42.328702913	-71.125064535	1	51450.531558	21.653155819
7351	2022-09-19	14:18:00.990	261.38751147	6273.300275	1663597080.991	0	899	2.2582961929	2.3036663646	499.5076749	511.6871373	2.1757364969	727.09229567	26.292322159	-1.1940032875	29.916147232	19.188016096	42.328691157	-71.125073443	1	51451.413215	21.7
7352	2022-09-19	14:18:01.885	261.38752183	6273.300524	1663597081.886	0	899	2.2582961929	2.3036663646	497.71738516	509.85319503	2.1757364969	727.08206803	26.292322159	-1.1801628403	30.03653789	19.190856656	42.328682855	-71.125079289	1	51452.286807	21.728680688
7353	2022-09-19	14:18:02.792	261.38753231	6273.300776	1663597082.792	0	899	2.255593403	2.3007533008	497.71738516	509.81124937	2.1683947731	727.09018126	26.292322159	-1.1766272744	30.104154562	19.189519074	42.328683508	-71.125080615	1	51453.157791	21.784220907
7354	2022-09-19	14:18:03.706	261.38754289	6273.301029	1663597083.706	0	899	2.255593403	2.3007533008	497.75935476	509.85423877	2.1683947731	727.093577	26.292322159	-1.1849488059	29.916147232	19.178190762	42.328693877	-71.125074891	1	51454.065217	21.7
7355	2022-09-19	14:18:04.645	261.38755377	6273.301291	1663597084.646	0	899	2.2544952845	2.3004267766	497.77681786	510.08568408	2.205756637	727.10377674	26.29654086	-1.2288307733	29.916147232	19.194077435	42.328702602	-71.125072532	1	51455.08016	21.7
7356	2022-09-19	14:18:05.575	261.38756453	6273.301549	1663597085.575	0	899	2.254500778	2.3004324302	499.06325865	511.40394856	2.2057589029	727.09265015	26.296808243	-1.234597668	29.916147232	19.190689188	42.328713421	-71.125063228	1	51456.010516	21.698948375
7357	2022-09-19	14:18:06.515	261.38757541	6273.30181	1663597086.515	0	899	2.2526783275	2.2972024724	499.06325865	511.03393896	2.1411730433	727.08547226	26.296808243	-1.2352875471	29.916147232	19.189697266	42.32872091	-71.125054242	1	51456.909178	21.609082218
7358	2022-09-19	14:18:07.430	261.38758601	6273.302064	1663597087.431	0	899	2.2526783275	2.2972024724	497.97626699	509.92087439	2.1411730433	727.08213392	26.296808243	-1.2452906181	29.916147232	19.188791035	42.328728742	-71.125049088	1	51457.849018	21.6
7359	2022-09-19	14:18:08.335	261.38759648	6273.302316	1663597088.336	0	899	2.2539233978	2.2999060155	497.97626699	510.30697118	2.2087118241	727.08282471	26.296808243	-1.2434258461	29.916147232	19.187896729	42.328731229	-71.125045875	1	51458.737609	21.6
7360	2022-09-19	14:18:09.196	261.38760644	6273.302554	1663597089.196	0	899	2.2539233978	2.2999060155	499.50250865	511.87100507	2.2087118241	727.08216504	26.296808243	-1.2660620323	29.916147232	19.185391912	42.32873573	-71.125043984	1	51459.609504	21.6
7361	2022-09-19	14:18:10.167	261.38761767	6273.302824	1663597090.167	0	899	2.2545875382	2.3006911122	499.50472993	511.90228728	2.2137661064	727.08869904	26.297343008	-1.2561236423	29.916147232	19.185804481	42.328745792	-71.125040536	1	51460.559434	21.6
7362	2022-09-19	14:18:11.059	261.387628	6273.303072	1663597091.059	0	899	2.2546687241	2.3007746726	499.63803431	512.03909316	2.2137997132	727.07867836	26.301294327	-1.1815749407	29.916147232	19.188976288	42.328759358	-71.125035257	1	51461.461455	21.6
7363	2022-09-19	14:18:11.971	261.38763856	6273.303326	1663597091.972	0	899	2.2505617501	2.2959651846	499.63803431	511.87172006	2.1846348742	727.08672691	26.301294327	-1.1803137553	29.916147232	19.190650725	42.328774061	-71.125030394	1	51462.381868	21.561813187
7364	2022-09-19	14:18:12.861	261.38764885	6273.303573	1663597092.861	0	899	2.2505617501	2.2959651846	499.79234959	512.02981376	2.1846348742	727.10101318	26.301294327	-1.179947257	29.916147232	19.191137314	42.32878551	-71.12502797	1	51463.217701	21.5
7365	2022-09-19	14:18:13.756	261.38765921	6273.303821	1663597093.756	0	899	2.255827669	2.3008640477	499.79234959	511.90201431	2.1623597997	727.08532149	26.301294327	-1.1675512554	29.916147232	19.191948872	42.328794679	-71.125026667	1	51464.134615	21.5
7366	2022-09-19	14:18:14.653	261.38766959	6273.30407	1663597094.653	0	899	2.2558747215	2.3009124435	499.97585933	512.0900795	2.1623788146	727.08747146	26.303583145	-1.1785459953	29.916147232	19.188955774	42.328804291	-71.125026803	1	51465.082075	21.5
7367	2022-09-19	14:18:15.513	261.38767955	6273.304309	1663597095.513	0	899	2.2572087448	2.3015185602	499.98550217	511.89628238	2.1268698422	727.07858297	26.305902481	-1.1544869175	29.916147232	19.191379244	42.328813756	-71.125028156	1	51465.893396	21.5
7368	2022-09-19	14:18:16.342	261.38768914	6273.304539	1663597096.342	0	899	2.2572087448	2.3015185602	499.58249959	511.48367937	2.1268698422	727.08313231	26.305902481	-1.1929684877	29.916147232	19.188257217	42.328824556	-71.125027139	1	51466.716717	21.5
7369	2022-09-19	14:18:17.223	261.38769934	6273.304784	1663597097.223	0	899	2.2550740002	2.2998990276	499.58249959	511.63408093	2.1531151084	727.07741481	26.305902481	-1.1924295386	29.916147232	19.191852936	42.328837179	-71.125023718	1	51467.589744	21.5
7370	2022-09-19	14:18:18.098	261.38770948	6273.305027	1663597098.099	0	899	2.2550740002	2.2998990276	499.00929424	511.04704797	2.1531151084	727.08032792	26.305902481	-1.2157557011	29.916147232	19.192937851	42.32884809	-71.125019288	1	51468.475698	21.5
7371	2022-09-19	14:18:19.015	261.38772008	6273.305282	1663597099.015	0	899	2.2586116557	2.3032162851	499.00929424	510.96877576	2.1394427423	727.0907706	26.305902481	-1.1901552101	29.916147232	19.189956829	42.328857563	-71.125013847	1	51469.422958	21.5
7372	2022-09-19	14:18:19.928	261.38773066	6273.305536	1663597099.929	0	899	2.2586632791	2.3032693664	499.96881622	511.95141231	2.1394633583	727.07822969	26.308410581	-1.2004061503	29.916147232	19.189539701	42.328867741	-71.125006695	1	51470.330548	21.5
7373	2022-09-19	14:18:20.813	261.3877409	6273.305782	1663597100.814	0	899	2.2573686376	2.3016539141	499.97691274	511.88001849	2.125566971	727.07608416	26.310358047	-1.2088785345	29.916147232	19.185290229	42.328879043	-71.124998514	1	51471.178261	21.5
7374	2022-09-19	14:18:21.677	261.38775089	6273.306021	1663597101.677	0	899	2.2573686376	2.3016539141	498.01850066	509.87498188	2.125566971	727.090271	26.310358047	-1.1994791031	29.916147232	19.173852921	42.328891039	-71.124991494	1	51472.103883	21.48961165
7375	2022-09-19	14:18:22.621	261.38776183	6273.306284	1663597102.622	0	899	2.2526362125	2.2977122174	498.01850066	510.11303014	2.1672311714	727.0812293	26.310358047	-1.1715503142	29.916147232	19.177537009	42.328900149	-71.124989963	1	51473.022403	21.4
7376	2022-09-19	14:18:23.596	261.38777311	6273.306555	1663597103.597	0	899	2.2526362125	2.2977122174	499.97162125	512.11358286	2.1672311714	727.08232713	26.310358047	-1.1565241664	29.916147232	19.192532381	42.328906765	-71.124988309	1	51474.014793	21.4
7377	2022-09-19	14:18:24.500	261.38778356	6273.306806	1663597104.5	0	899	2.2568380729	2.3022008673	499.98045415	512.17736196	2.17676748	727.06295675	26.312482556	-1.2555415843	29.916147232	19.189734642	42.328912702	-71.124986824	1	51474.905325	21.4
7378	2022-09-19	14:18:25.384	261.3877938	6273.307051	1663597105.384	0	899	2.2568860138	2.3022501862	500.7613355	512.97740482	2.1767869753	727.07667228	26.314813614	-1.1473941803	29.916147232	19.192937851	42.328912078	-71.124984156	1	51475.753346	21.4
7379	2022-09-19	14:18:26.210	261.38780336	6273.307281	1663597106.21	0	899	2.2595666347	2.3057030136	500.7613355	513.17143866	2.2105258231	727.03670355	26.314813614	-1.2099133343	29.916147232	19.186368045	42.328910718	-71.124982385	1	51476.569138	21.4
7380	2022-09-19	14:18:27.105	261.38781372	6273.307529	1663597107.105	0	899	2.2595666347	2.3057030136	499.26980675	511.64294614	2.2105258231	727.06253476	26.314813614	-1.1736091604	29.916147232	19.189664323	42.328909223	-71.124982443	1	51477.465932	21.4
7381	2022-09-19	14:18:28.009	261.38782418	6273.30778	1663597108.009	0	899	2.2562549757	2.3013975504	499.26980675	511.39314886	2.1669562012	727.07251866	26.314813614	-1.1652768685	29.916147232	19.192378076	42.328906385	-71.124983333	1	51478.389706	21.4
7382	2022-09-19	14:18:28.934	261.38783488	6273.308037	1663597108.934	0	899	2.2562549757	2.3013975504	499.25284262	511.3757728	2.1669562012	727.07016577	26.314813614	-1.1522772312	29.916147232	19.19329834	42.32890275	-71.1249845	1	51479.349949	21.4
7383	2022-09-19	14:18:29.904	261.38784611	6273.308307	1663597109.904	0	899	2.2575820669	2.3026779126	499.25309265	511.35627872	2.1635094451	727.07302957	26.314873841	-1.1529024216	29.916147232	19.193236345	42.32889949	-71.124987755	1	51480.32643	21.4
7384	2022-09-19	14:18:30.867	261.38785726	6273.308574	1663597110.867	0	899	2.2576743755	2.3027728581	500.13329982	512.25803848	2.1635467421	727.07248107	26.319360733	-1.1941757542	29.916147232	19.189106594	42.328893241	-71.124991759	1	51481.263902	21.426390198
7385	2022-09-19	14:18:31.799	261.38786806	6273.308833	1663597111.8	0	899	2.2596934127	2.3058909185	500.13329982	512.54363148	2.2132742138	727.05574814	26.319360733	-1.179947257	29.916147232	19.190418243	42.32888698	-71.124997208	1	51482.162393	21.5
7386	2022-09-19	14:18:32.697	261.38787845	6273.309083	1663597112.698	0	899	2.2596934127	2.3058909185	500.58345732	513.00495921	2.2132742138	727.0466729	26.319360733	-1.1780501273	29.929340729	19.190609029	42.328878667	-71.125000571	1	51483.114228	21.5
7387	2022-09-19	14:18:33.559	261.38788841	6273.309322	1663597113.559	0	899	2.2584588833	2.3030960188	500.58345732	512.5902607	2.1411136814	727.06998509	26.319360733	-1.1780286206	30.145384239	19.190585029	42.328868602	-71.125004885	1	51483.976954	21.5
7388	2022-09-19	14:18:34.507	261.3878994	6273.309586	1663597114.508	0	899	2.258500785	2.3031391047	499.49622892	511.47705042	2.1411304303	727.07470663	26.32139672	-1.5304210383	29.916147232	19.166931178	42.328860949	-71.125010907	1	51484.886124	21.5
7389	2022-09-19	14:18:35.444	261.38791024	6273.309846	1663597115.445	0	899	2.2540360545	2.2988133994	499.50627854	511.54871584	2.1518404781	727.08741245	26.323816299	-1.4093494881	29.916147232	19.187126614	42.32885577	-71.125017306	1	51485.845915	21.5
7390	2022-09-19	14:18:36.371	261.38792096	6273.310103	1663597116.371	0	899	2.2540360545	2.2988133994	499.26917857	511.3058997	2.1518404781	727.08068848	26.323816299	-1.1750643253	29.916147232	19.190418243	42.328847572	-71.125023286	1	51486.74283	21.574282983
7391	2022-09-19	14:18:37.296	261.38793167	6273.31036	1663597117.296	0	899	2.2514974965	2.2959161087	499.26917857	511.22258762	2.1372947804	727.07876041	26.323816299	-1.1483104103	29.916147232	19.176142358	42.328840618	-71.125031573	1	51487.657315	21.6
7392	2022-09-19	14:18:38.184	261.38794196	6273.310607	1663597118.185	0	899	2.2514974965	2.2959161087	499.22245234	511.17474268	2.1372947804	727.08325397	26.323816299	-1.40853024	29.916147232	19.173416504	42.328835636	-71.125040394	1	51488.539448	21.6
7393	2022-09-19	14:18:39.069	261.3879522	6273.310853	1663597119.07	0	899	2.2545706163	2.2982576738	499.22245234	510.96100656	2.0999527819	727.05957031	26.323816299	-1.1425112486	29.916147232	19.194019318	42.328831819	-71.125048786	1	51489.454348	21.6
7394	2022-09-19	14:18:39.987	261.38796282	6273.311108	1663597119.988	0	899	2.2546438279	2.2983329137	499.39070093	511.13337584	2.0999815335	727.07154452	26.327379782	-1.1712700365	29.916147232	19.191528396	42.328830684	-71.125054701	1	51490.410256	21.6
7395	2022-09-19	14:18:40.901	261.3879734	6273.311362	1663597120.902	0	899	2.2538614106	2.2993082855	499.39516574	511.61665904	2.1835456438	727.0704762	26.328454971	-1.1608034609	29.916147232	19.191835871	42.328831667	-71.12505717	1	51491.302103	21.6
7396	2022-09-19	14:18:41.733	261.38798303	6273.311593	1663597121.734	0	899	2.2538614106	2.2993082855	500.14879474	512.3887313	2.1835456438	727.0838906	26.328454971	-1.1408835649	29.916147232	19.192937851	42.328831845	-71.125058691	1	51492.107256	21.6
7397	2022-09-19	14:18:42.582	261.38799285	6273.311828	1663597122.582	0	899	2.2533405229	2.2996035606	500.14879474	512.61238153	2.2224736898	727.08481825	26.328454971	-1.3052550578	30.029941142	19.179115624	42.328833332	-71.125061663	1	51492.998948	21.6
7398	2022-09-19	14:18:43.500	261.38800347	6273.312083	1663597123.5	0	899	2.2533405229	2.2996035606	500.43029571	512.90089744	2.2224736898	727.0674681	26.328454971	-1.4944294107	30.143735052	19.164487296	42.328833333	-71.125063174	1	51493.904339	21.6
7399	2022-09-19	14:18:44.391	261.38801378	6273.312331	1663597124.391	0	899	2.2531090248	2.2986900939	500.43029571	512.7175557	2.1905821146	727.05494579	26.328454971	-1.4289783239	29.916147232	19.183574677	42.328833333	-71.12506468	1	51494.807731	21.6
7400	2022-09-19	14:18:45.296	261.38802426	6273.312582	1663597125.296	0	899	2.2531215561	2.2987029877	499.77276545	512.04391032	2.1905872516	727.06344503	26.329065323	-1.3964252511	29.916147232	19.184290122	42.328832138	-71.125066196	1	51495.717435	21.6
7401	2022-09-19	14:18:46.187	261.38803458	6273.31283	1663597126.188	0	899	2.2556132422	2.2999609453	499.78937948	511.7141737	2.1301300795	727.06969649	26.333063126	-1.1832026243	29.916147232	19.188976288	42.328830708	-71.125067625	1	51496.574929	21.6
7402	2022-09-19	14:18:47.049	261.38804456	6273.313069	1663597127.05	0	899	2.2556132422	2.2999609453	498.59313517	510.48938744	2.1301300795	727.06877894	26.333063126	-1.1487955313	29.916147232	19.17914335	42.328829314	-71.125068333	1	51497.411411	21.6
7403	2022-09-19	14:18:48.019	261.38805578	6273.313339	1663597128.019	0	899	2.254272365	2.2989896821	498.59313517	510.59611284	2.1487909786	727.09058143	26.333063126	-1.1523310972	29.916147232	19.177979564	42.328827687	-71.12506898	1	51498.387984	21.6
7404	2022-09-19	14:18:48.993	261.38806706	6273.313609	1663597128.994	0	899	2.254272365	2.2989896821	499.8463571	511.87950445	2.1487909786	727.08207935	26.333063126	-1.3915423155	29.916147232	19.182855606	42.328825379	-71.125070644	1	51499.386364	21.6
7405	2022-09-19	14:18:49.871	261.38807722	6273.313853	1663597129.872	0	899	2.2587086647	2.3020479687	499.85947811	511.4976285	2.079806918	727.06891395	26.336219977	-1.2397716795	29.916147232	19.184691082	42.328822369	-71.125071667	1	51500.289206	21.6
7406	2022-09-19	14:18:50.785	261.38808779	6273.314107	1663597130.785	0	899	2.2587328823	2.3020728506	499.34802615	510.97432227	2.0798163207	727.06713867	26.337396622	-1.1832026243	29.916147232	19.185375214	42.328817565	-71.125071667	1	51501.208738	21.6
7407	2022-09-19	14:18:51.671	261.38809804	6273.314353	1663597131.671	0	899	2.2590237601	2.3034081983	499.34802615	511.25412322	2.128703987	727.06269159	26.337396622	-1.2141819213	30.097557813	19.180458321	42.328807414	-71.125071667	1	51502.068932	21.6
7408	2022-09-19	14:18:52.569	261.38810845	6273.314603	1663597132.57	0	899	2.2590237601	2.3034081983	499.7775533	511.69389172	2.128703987	727.06065722	26.337396622	-1.239135679	30.053029761	19.189862371	42.328795777	-71.125071667	1	51502.941748	21.6
7409	2022-09-19	14:18:53.418	261.38811828	6273.314839	1663597133.419	0	899	2.2555301018	2.3007108989	499.7775533	511.92746285	2.1694382559	727.0512186	26.337396622	-1.1522340593	29.916147232	19.19296972	42.328784121	-71.125074386	1	51503.815926	21.6
7410	2022-09-19	14:18:54.325	261.38812877	6273.315091	1663597134.326	0	899	2.2555301018	2.3007108989	499.92818535	512.08175686	2.1694382559	727.06036458	26.337396622	-1.2092450857	29.916147232	19.186815262	42.328769492	-71.125077435	1	51504.730461	21.6
7411	2022-09-19	14:18:55.266	261.38813966	6273.315352	1663597135.267	0	899	2.2554229274	2.3003443827	499.94472277	512.02921698	2.1573291562	727.06526437	26.34137482	-1.4672982835	29.916147232	19.154779674	42.328756164	-71.125076124	1	51505.662722	21.666272189
7412	2022-09-19	14:18:56.207	261.38815056	6273.315613	1663597136.208	0	899	2.2554339925	2.3003557629	498.03899866	510.07745386	2.157333619	727.07592814	26.341913223	-1.3109141249	30.084364316	19.176472443	42.328742375	-71.125075	1	51506.619442	21.7
7413	2022-09-19	14:18:57.164	261.38816162	6273.315879	1663597137.164	0	899	2.2580137271	2.3019791591	498.03899866	509.80660669	2.1099172002	727.07384284	26.341913223	-1.193884754	30.165174484	19.19122994	42.328731207	-71.12507318	1	51507.545961	21.7
7414	2022-09-19	14:18:58.124	261.38817273	6273.316146	1663597138.124	0	899	2.2580137271	2.3019791591	500.57263548	512.40010799	2.1099172002	727.05386454	26.341913223	-1.2011499113	29.949130974	19.189067904	42.328720984	-71.125070855	1	51508.487073	21.7
7415	2022-09-19	14:18:59.063	261.38818361	6273.316407	1663597139.064	0	899	2.2578533606	2.3032240128	500.58397905	512.79221869	2.1761774068	727.05777847	26.344638584	-1.2266641674	29.916147232	19.186926254	42.328705513	-71.125072919	1	51509.43787	21.7
7416	2022-09-19	14:19:00.006	261.38819451	6273.316668	1663597140.006	0	899	2.2578883294	2.3032599865	498.87148246	511.03803913	2.1761916188	727.05194092	26.346338272	-1.2385427952	29.916147232	19.186096191	42.328685265	-71.125079149	1	51510.372372	21.7
7417	2022-09-19	14:19:00.930	261.38820522	6273.316925	1663597140.931	0	899	2.2578707935	2.3027043023	498.87148246	510.89322654	2.1508989707	727.06285045	26.346338272	-1.4395203393	29.916147232	19.16965736	42.328666531	-71.125083847	1	51511.30817	21.7
7418	2022-09-19	14:19:01.766	261.38821488	6273.317157	1663597141.766	0	899	2.2578707935	2.3027043023	498.74412881	510.76280394	2.1508989707	727.05851453	26.346338272	-1.3917039941	30.003554148	19.170322494	42.328652272	-71.125085	1	51512.163708	21.7
7419	2022-09-19	14:19:02.667	261.38822532	6273.317408	1663597142.668	0	899	2.2594930462	2.3055072888	498.74412881	511.07178345	2.2048610898	727.04750152	26.346338272	-1.1783196926	30.165174484	19.181774139	42.328637496	-71.125085372	1	51513.055843	21.705584281
7420	2022-09-19	14:19:03.615	261.38823628	6273.317671	1663597143.615	0	899	2.2594930462	2.3055072888	498.88063442	511.21166313	2.2048610898	727.05251691	26.346338272	-1.174008011	30.033239516	19.156781051	42.328622774	-71.125091723	1	51514.033531	21.796646943
7421	2022-09-19	14:19:04.607	261.38824777	6273.317946	1663597144.607	0	899	2.2623542489	2.3077706127	498.8869641	511.04179491	2.1740782753	727.06776923	26.347864151	-1.2736613727	29.998606587	19.131976134	42.328606466	-71.125093373	1	51515.012024	21.701202405
7422	2022-09-19	14:19:05.539	261.38825855	6273.318205	1663597145.539	0	899	2.2624177888	2.3078359768	501.71165579	513.93545539	2.1741040233	727.07224541	26.350946426	-1.4826909304	30.165174484	19.126676559	42.328590902	-71.125096486	1	51515.945892	21.794589178
7423	2022-09-19	14:19:06.346	261.38826791	6273.31843	1663597146.347	0	899	2.2590140166	2.3051320625	501.71165579	514.14340182	2.2101947386	727.06079506	26.350946426	-1.246465533	30.023344394	19.157331416	42.328578679	-71.12510044	1	51516.754755	21.8
7424	2022-09-19	14:19:07.194	261.38827772	6273.318665	1663597147.195	0	899	2.2590140166	2.3051320625	499.95697012	512.34523738	2.2101947386	727.05060017	26.350946426	-1.2141280174	30.165174484	19.185014725	42.328563459	-71.12510359	1	51517.577033	21.8
7425	2022-09-19	14:19:08.104	261.38828824	6273.318918	1663597148.104	0	899	2.2573091295	2.3029433964	499.95697012	512.22403158	2.1890882467	727.05531119	26.350946426	-1.1799796243	29.947481787	19.18973833	42.328548761	-71.12510422	1	51518.467936	21.8
7426	2022-09-19	14:19:09.013	261.38829877	6273.319171	1663597149.014	0	899	2.2573091295	2.3029433964	499.70886888	511.96984288	2.1890882467	727.06403558	26.350946426	-1.1771231456	29.916147232	19.190160676	42.328537306	-71.125101464	1	51519.373767	21.837376726
7427	2022-09-19	14:19:09.957	261.38830969	6273.319433	1663597149.957	0	899	2.2599655691	2.3049262788	499.71694725	511.78213306	2.1549220868	727.05726714	26.352890659	-1.3787474261	29.916147232	19.165166324	42.328526656	-71.125097219	1	51520.334419	21.9
7428	2022-09-19	14:19:10.825	261.38831975	6273.319674	1663597150.826	0	899	2.2600185407	2.3049807574	498.61716383	510.65591828	2.1549433862	727.05459211	26.355463028	-1.2019045045	30.107452936	19.185428177	42.328517055	-71.125094579	1	51521.252465	21.9
7429	2022-09-19	14:19:11.773	261.38833071	6273.319937	1663597151.773	0	899	2.2605707248	2.3063366453	498.61716383	510.86901874	2.1921736697	727.05706787	26.355463028	-1.1913409233	30.165174484	19.186096191	42.328505808	-71.125093333	1	51522.189379	21.9
7430	2022-09-19	14:19:12.730	261.38834179	6273.320203	1663597152.731	0	899	2.2605707248	2.3063366453	498.39885072	510.64534131	2.1921736697	727.07141558	26.355463028	-1.2141926691	30.165174484	19.182401114	42.328493099	-71.125093096	1	51523.142584	21.9
7431	2022-09-19	14:19:13.637	261.38835228	6273.320455	1663597153.637	0	899	2.2599956614	2.3057591344	498.39885072	510.6478128	2.1926054653	727.06652024	26.355463028	-1.2131363193	30.165174484	19.18009542	42.328481512	-71.125091667	1	51524.010331	21.9
7432	2022-09-19	14:19:14.573	261.38836312	6273.320715	1663597154.574	0	899	2.260017074	2.3057811671	500.62648638	512.9302466	2.1926142256	727.06458288	26.356502849	-1.2473386163	30.165174484	19.190061645	42.328466992	-71.125091667	1	51524.978306	21.9
7433	2022-09-19	14:19:15.503	261.38837389	6273.320973	1663597155.504	0	899	2.2588138091	2.3033549169	500.64083169	512.62118085	2.1362673683	727.06650245	26.359949112	-1.5003795324	30.165174484	19.180923904	42.328454325	-71.125091667	1	51525.925662	21.9
7434	2022-09-19	14:19:16.456	261.38838491	6273.321238	1663597156.456	0	899	2.2588138091	2.3033549169	499.5723166	511.52709616	2.1362673683	727.06169078	26.359949112	-1.4489198378	30.165174484	19.166137253	42.328441091	-71.125093027	1	51526.816156	21.981615599
7435	2022-09-19	14:19:17.381	261.38839562	6273.321495	1663597157.382	0	899	2.2603900997	2.3055603074	499.5723166	511.68816268	2.1643677557	727.06354124	26.359949112	-1.2092127674	30.165174484	19.156487294	42.328429101	-71.125094652	1	51527.791304	22
7436	2022-09-19	14:19:18.292	261.38840617	6273.321748	1663597158.293	0	899	2.2603900997	2.3055603074	500.11450558	512.24350107	2.1643677557	727.06677246	26.359949112	-1.5005950928	30.165174484	19.151165009	42.328419576	-71.125095	1	51528.709073	22
7437	2022-09-19	14:19:19.190	261.38841656	6273.321997	1663597159.191	0	899	2.2600947114	2.3064125789	500.11450558	512.55462329	2.2185387174	727.042839	26.359949112	-1.2600364535	29.952429348	19.18223712	42.328395201	-71.125102806	1	51529.585437	22.058543689
7438	2022-09-19	14:19:20.073	261.38842678	6273.322243	1663597160.074	0	899	2.2601508981	2.3064704126	499.05451555	511.46839988	2.2185619759	727.04785197	26.362677505	-1.1947578823	29.916147232	19.185819626	42.328363511	-71.125114329	1	51530.449704	22.1
7439	2022-09-19	14:19:20.990	261.38843738	6273.322497	1663597160.99	0	899	2.2585756375	2.3046387928	499.06218902	511.41591114	2.2080366134	727.04936612	26.364526749	-1.1798394713	30.148682613	19.189026801	42.328329373	-71.125126523	1	51531.364191	22.136419125
7440	2022-09-19	14:19:21.867	261.38844753	6273.322741	1663597161.867	0	899	2.2585756375	2.3046387928	500.28969285	512.67380044	2.2080366134	727.03550751	26.364526749	-1.1780286009	30.165174484	19.189336777	42.328298485	-71.125136303	1	51532.2606	22.2
7441	2022-09-19	14:19:22.760	261.38845788	6273.322989	1663597162.761	0	899	2.2598595309	2.3057290455	500.28969285	512.61448269	2.197714778	727.03724963	26.364526749	-1.1655355826	30.165174484	19.189551638	42.328275293	-71.125141765	1	51533.176529	22.2
7442	2022-09-19	14:19:23.637	261.38846802	6273.323233	1663597163.637	0	899	2.2598595309	2.3057290455	500.02822879	512.34657738	2.197714778	727.04670362	26.364526749	-1.1664410151	30.165174484	19.189363038	42.328252152	-71.125150348	1	51534.041709	22.204170905
7443	2022-09-19	14:19:24.529	261.38847834	6273.32348	1663597164.529	0	899	2.2605449996	2.304774591	500.03435683	511.90702518	2.1200198369	727.05638638	26.366000687	-1.1689309908	30.165174484	19.18994968	42.328226441	-71.125157909	1	51534.949135	22.29491353
7444	2022-09-19	14:19:25.404	261.38848847	6273.323723	1663597165.404	0	899	2.2606045268	2.3048357837	500.8139595	512.70527368	2.12004338	727.05914307	26.368890762	-1.1441389322	30.165174484	19.191858292	42.328201948	-71.125163757	1	51535.813609	22.3
7445	2022-09-19	14:19:26.311	261.38849897	6273.323975	1663597166.311	0	899	2.2593636125	2.3047698694	500.8139595	513.02922803	2.1764244118	727.0458568	26.368890762	-1.1744499135	30.165174484	19.192916403	42.328159412	-71.125180805	1	51536.677358	22.367735849
7446	2022-09-19	14:19:27.227	261.38850958	6273.32423	1663597167.228	0	899	2.2593636125	2.3047698694	500.34363494	512.54743187	2.1764244118	727.04074925	26.368890762	-1.1762069377	29.990360652	19.192684793	42.328134383	-71.125189374	1	51537.624321	22.4
7447	2022-09-19	14:19:28.105	261.38851975	6273.324474	1663597168.106	0	899	2.2562858717	2.3007200634	500.34363494	512.30145095	2.1335801324	727.06393008	26.368890762	-1.2483087778	30.165174484	19.189697266	42.328125822	-71.12519	1	51538.501414	22.4
7448	2022-09-19	14:19:28.984	261.38852992	6273.324718	1663597168.985	0	899	2.2562871099	2.3007213364	499.50411193	511.44186682	2.1335806262	727.05282532	26.368950989	-1.2286475613	30.165174484	19.190202713	42.328122855	-71.125188218	1	51539.356415	22.4
7449	2022-09-19	14:19:29.917	261.38854071	6273.324977	1663597169.917	0	899	2.2585695927	2.303126873	499.52274684	511.48199673	2.1372546297	727.05297852	26.373437881	-1.1750643253	30.165174484	19.191137314	42.328121117	-71.125186456	1	51540.291262	22.429126214
7450	2022-09-19	14:19:30.834	261.38855132	6273.325232	1663597170.834	0	899	2.2585695927	2.303126873	499.55683372	511.51689969	2.1372546297	727.04662439	26.373437881	-1.4362974025	30.165174484	19.161771004	42.328107263	-71.125192033	1	51541.203261	22.5
7451	2022-09-19	14:19:31.736	261.38856177	6273.325482	1663597171.737	0	899	2.2545508845	2.3002672027	499.55683372	511.85129613	2.1955756919	727.05008602	26.373437881	-1.4856012973	30.165174484	19.164537442	42.32808688	-71.125201702	1	51542.17017	22.517017017
7452	2022-09-19	14:19:32.611	261.38857189	6273.325725	1663597172.611	0	899	2.2545508845	2.3002672027	499.10943368	511.39288524	2.1955756919	727.04856701	26.373437881	-1.1906294649	30.165174484	19.187039912	42.328070915	-71.125210301	1	51543.04509	22.6
7453	2022-09-19	14:19:33.538	261.38858262	6273.325983	1663597173.538	0	899	2.2498636287	2.2930193994	499.10943368	510.72638637	2.0791537337	727.05541022	26.373437881	-1.1659559248	30.165174484	19.177522242	42.328055434	-71.125216493	1	51543.973948	22.6
7454	2022-09-19	14:19:34.436	261.38859301	6273.326232	1663597174.436	0	899	2.2498814103	2.2930376686	499.74200644	511.37372215	2.0791606638	727.05843571	26.374305308	-1.2393404648	30.165174484	19.167804187	42.328044042	-71.125222146	1	51544.821866	22.682186616
7455	2022-09-19	14:19:35.325	261.38860331	6273.326479	1663597175.326	0	899	2.255025179	2.3003355095	499.75716964	511.94430224	2.176013075	727.05526754	26.377954483	-1.4892015457	30.165174484	19.152965546	42.32803925	-71.125224542	1	51545.724922	22.7
7456	2022-09-19	14:19:36.211	261.38861356	6273.326726	1663597176.212	0	899	2.255025179	2.3003355095	498.7845685	510.94798314	2.176013075	727.05404037	26.377954483	-1.2125003338	30.165174484	19.187896729	42.32803523	-71.125227069	1	51546.620621	22.762062062
7457	2022-09-19	14:19:37.151	261.38862443	6273.326986	1663597177.151	0	899	2.2550791025	2.3000384689	498.7845685	510.85308477	2.1594369984	727.05311312	26.377954483	-1.2092881787	30.165174484	19.190581972	42.328028798	-71.12522924	1	51547.544218	22.8
7458	2022-09-19	14:19:38.065	261.38863502	6273.327241	1663597178.066	0	899	2.2550791025	2.3000384689	500.18800057	512.29047407	2.1594369984	727.05355774	26.377954483	-1.1815749407	30.165174484	19.192937851	42.328022658	-71.125230781	1	51548.468487	22.846848739
7459	2022-09-19	14:19:38.990	261.38864572	6273.327497	1663597178.99	0	899	2.2594279304	2.3046070102	500.18800057	512.32635964	2.1656883343	727.05127034	26.377954483	-1.1529886367	29.9969574	19.193910599	42.328017939	-71.125233041	1	51549.412229	22.9
7460	2022-09-19	14:19:39.924	261.38865654	6273.327757	1663597179.925	0	899	2.2594666026	2.3046467884	499.90679585	512.03842046	2.1657039672	727.05608403	26.379833032	-1.1602753456	30.023344394	19.192052702	42.328009053	-71.125238244	1	51550.324402	22.932440191
7461	2022-09-19	14:19:40.835	261.38866707	6273.32801	1663597180.835	0	899	2.25803192	2.3034542392	499.91712668	512.12207629	2.1784378347	727.05420286	26.382318497	-1.2281840969	30.165174484	19.191933461	42.327993601	-71.125246703	1	51551.204409	23
7462	2022-09-19	14:19:41.717	261.38867729	6273.328255	1663597181.718	0	899	2.25803192	2.3034542392	500.13269442	512.34290689	2.1784378347	727.05203227	26.382318497	-1.2395022144	30.165174484	19.191051483	42.327981073	-71.125253927	1	51552.089089	23
7463	2022-09-19	14:19:42.605	261.38868757	6273.328502	1663597182.606	0	899	2.2633908179	2.3094073565	500.13269442	512.47391002	2.201247406	727.04560862	26.382318497	-1.2260390307	30.165174484	19.189940345	42.327975147	-71.125259853	1	51552.977978	23
7464	2022-09-19	14:19:43.507	261.38869801	6273.328752	1663597183.508	0	899	2.2633908179	2.3094073565	500.67321949	513.02777303	2.201247406	727.03287774	26.382318497	-1.1718090773	30.165174484	19.190776825	42.327968831	-71.125263084	1	51553.925342	23.092534175
7465	2022-09-19	14:19:44.457	261.38870899	6273.329016	1663597184.457	0	899	2.2604254806	2.3068795892	500.68114797	513.17031597	2.224613963	727.04303464	26.384223117	-1.1919876305	30.165174484	19.191225835	42.327965404	-71.125267728	1	51554.878879	23.1
7466	2022-09-19	14:19:45.381	261.38871969	6273.329273	1663597185.381	0	899	2.2604817885	2.3069375523	501.12872416	513.62919126	2.2246373347	727.04192792	26.386957169	-1.1449473702	30.165174484	19.193587284	42.327952747	-71.125276502	1	51555.816887	23.181688708
7467	2022-09-19	14:19:46.289	261.3887302	6273.329525	1663597186.289	0	899	2.2633292081	2.3096708158	501.12872416	513.58258696	2.2165445501	727.04553344	26.386957169	-1.184830308	30.165174484	19.190057755	42.327933492	-71.125287766	1	51556.707483	23.2
7468	2022-09-19	14:19:47.226	261.38874104	6273.329785	1663597187.226	0	899	2.2633292081	2.3096708158	501.76705164	514.23677792	2.2165445501	727.03025201	26.386957169	-1.4025262926	30.165174484	19.192356173	42.32793366	-71.125284673	1	51557.599434	23.25994345
7469	2022-09-19	14:19:48.107	261.38875124	6273.33003	1663597188.107	0	899	2.2659691462	2.3117423365	501.76705164	514.06876926	2.187394981	727.05328369	26.386957169	-1.184830308	30.165174484	19.191858292	42.327949899	-71.125273391	1	51558.495652	23.3
7470	2022-09-19	14:19:48.973	261.38876127	6273.330271	1663597188.974	0	899	2.2659740864	2.3117474194	501.4786336	513.77329171	2.1873969923	727.03862353	26.387196459	-1.1831056164	30.165174484	19.189758743	42.327965641	-71.125264679	1	51559.397436	23.3
7471	2022-09-19	14:19:49.892	261.38877191	6273.330526	1663597189.893	0	899	2.2568150229	2.3023840784	501.49646745	513.78634595	2.1864910738	727.06188965	26.39147377	-1.1750643253	30.165174484	19.192577362	42.327972711	-71.125261144	1	51560.313327	23.3
7472	2022-09-19	14:19:50.782	261.38878221	6273.330773	1663597190.783	0	899	2.2568150229	2.3023840784	500.01738445	512.27101593	2.1864910738	727.06028495	26.39147377	-1.1951135752	30.165174484	19.189667834	42.327976372	-71.12526	1	51561.205742	23.320574163
7473	2022-09-19	14:19:51.709	261.38879293	6273.33103	1663597191.709	0	899	2.2602360756	2.3057119783	500.01738445	512.22727441	2.1788720526	727.03765869	26.39147377	-1.4778079987	30.165174484	19.148643494	42.327980878	-71.125260158	1	51562.094675	23.4
7474	2022-09-19	14:19:52.630	261.38880359	6273.331286	1663597192.63	0	899	2.2602360756	2.3057119783	499.52880233	511.72676163	2.1788720526	727.049662	26.39147377	-1.2802474262	30.165174484	19.180458423	42.327973328	-71.125261677	1	51563.003151	23.4
7475	2022-09-19	14:19:53.559	261.38881435	6273.331544	1663597193.56	0	899	2.2583417076	2.302852513	499.52880233	511.47688212	2.1352797581	727.03777632	26.39147377	-1.1881610534	30.165174484	19.187662769	42.3279717	-71.125264933	1	51563.980042	23.4
7476	2022-09-19	14:19:54.433	261.38882446	6273.331787	1663597194.433	0	899	2.258348993	2.3028600038	498.38487052	510.30560556	2.1352826634	727.03072534	26.391827855	-1.1815534349	30.165174484	19.188629188	42.327964648	-71.125269211	1	51564.842209	23.4
7477	2022-09-19	14:19:55.351	261.38883509	6273.332042	1663597195.352	0	899	2.2648298501	2.3101030088	498.40186651	510.49314266	2.1650349186	727.04345865	26.395929337	-1.2190109491	30.165174484	19.192937851	42.327957193	-71.125273684	1	51565.736893	23.4
7478	2022-09-19	14:19:56.244	261.38884543	6273.33229	1663597196.245	0	899	2.2648298501	2.3101030088	499.70060178	511.82338537	2.1650349186	727.04604759	26.395929337	-1.1994791434	30.165174484	19.189632403	42.327951784	-71.125275	1	51566.643226	23.4
7479	2022-09-19	14:19:57.186	261.38885632	6273.332552	1663597197.186	0	899	2.2622498399	2.3068170666	499.70060178	511.64724435	2.1343120134	727.05204844	26.395929337	-1.1816934852	30.165174484	19.189828797	42.327943143	-71.125277939	1	51567.587771	23.4
7480	2022-09-19	14:19:58.101	261.38886691	6273.332806	1663597198.101	0	899	2.2622498399	2.3068170666	498.99841076	510.92826563	2.1343120134	727.05424328	26.395929337	-1.2238940001	30.165174484	19.184295654	42.327943968	-71.12527839	1	51568.482993	23.4
7481	2022-09-19	14:19:59.108	261.38887856	6273.333086	1663597199.108	0	899	2.2644364598	2.3101244904	499.00265853	511.22204508	2.1848544385	727.05876594	26.396953191	-1.1715826854	30.165174484	19.190259997	42.327954027	-71.125275056	1	51569.483215	23.4
7482	2022-09-19	14:20:00.035	261.38888929	6273.333343	1663597200.035	0	899	2.2645091482	2.3101992764	499.53549533	511.76809946	2.1848840193	727.05877686	26.400476456	-1.1815749407	30.165174484	19.189336777	42.327963227	-71.125270537	1	51570.419419	23.4
7483	2022-09-19	14:20:00.911	261.38889943	6273.333586	1663597200.911	0	899	2.2620221027	2.3072743195	499.53549533	511.66374272	2.166686522	727.05318587	26.400476456	-1.4490706865	29.947481787	19.161633738	42.327973892	-71.125265207	1	51571.291913	23.4
7484	2022-09-19	14:20:01.778	261.38890947	6273.333827	1663597201.778	0	899	2.2620221027	2.3072743195	501.5507017	513.72787639	2.166686522	727.05984841	26.400476456	-1.3501395445	30.039836265	19.171956031	42.327985573	-71.125261169	1	51572.149299	23.4
7485	2022-09-19	14:20:02.654	261.38891961	6273.334071	1663597202.654	0	899	2.2639890885	2.3093152366	501.5507017	513.73721296	2.1683083723	727.0463948	26.400476456	-1.19082345	30.165174484	19.186751145	42.327998733	-71.125258111	1	51573.026627	23.4
7486	2022-09-19	14:20:03.578	261.38893031	6273.334327	1663597203.579	0	899	2.2639890885	2.3093152366	500.13033415	512.28233379	2.1683083723	727.0435791	26.400476456	-1.1864578724	30.165174484	19.186815262	42.328012416	-71.12525051	1	51573.938856	23.4
7487	2022-09-19	14:20:04.460	261.38894052	6273.334572	1663597204.461	0	899	2.264631679	2.3106284097	500.1358234	512.46499327	2.1991371259	727.0572914	26.401796594	-1.1962884704	30.165174484	19.189100594	42.328028188	-71.125242572	1	51574.891304	23.4
7488	2022-09-19	14:20:05.361	261.38895095	6273.334823	1663597205.362	0	899	2.264693852	2.3106923889	500.12930647	512.45846197	2.1991625912	727.04284425	26.404809952	-1.1473941803	30.165174484	19.193658829	42.328042027	-71.125233649	1	51575.801802	23.4
7489	2022-09-19	14:20:06.293	261.38896174	6273.335082	1663597206.294	0	899	2.2652898437	2.3093269783	500.12930647	511.92748176	2.1066339454	727.04020115	26.404809952	-1.1859297216	30.165174484	19.185133107	42.328060455	-71.125223345	1	51576.713314	23.4
7490	2022-09-19	14:20:07.242	261.38897271	6273.335345	1663597207.242	0	899	2.2652898437	2.3093269783	500.12601385	511.92411147	2.1066339454	727.03865102	26.404809952	-1.1879238656	30.165174484	19.183260873	42.328090634	-71.125212374	1	51577.653654	23.4
7491	2022-09-19	14:20:08.151	261.38898324	6273.335598	1663597208.152	0	899	2.2639608527	2.3088756932	500.12601385	512.16733002	2.1490413186	727.04489237	26.404809952	-1.1864578724	30.165174484	19.170610428	42.328117036	-71.125201939	1	51578.548105	23.454810496
7492	2022-09-19	14:20:09.010	261.38899318	6273.335836	1663597209.011	0	899	2.2639608527	2.3088756932	499.3681628	511.39123253	2.1490413186	727.05554886	26.404809952	-1.161903015	30.165174484	19.169972312	42.32813937	-71.125191148	1	51579.413866	23.5
7493	2022-09-19	14:20:09.918	261.38900369	6273.336089	1663597209.919	0	899	2.2649656049	2.3111160037	499.3681628	511.71788203	2.2060185912	727.05838033	26.404809952	-1.1587878466	30.165174484	19.169891357	42.328158507	-71.125179826	1	51580.350701	23.53507014
7494	2022-09-19	14:20:10.832	261.38901426	6273.336342	1663597210.832	0	899	2.2650575725	2.3112106517	499.16053187	511.50533289	2.2060563728	727.06233266	26.409266731	-1.1784921379	30.165174484	19.189141431	42.328167178	-71.125170284	1	51581.261341	23.652268245
7495	2022-09-19	14:20:11.753	261.38902493	6273.336598	1663597211.754	0	899	2.2653466095	2.3106634968	499.16090678	511.27956622	2.1666004198	727.05666286	26.409357071	-1.1837847099	30.165174484	19.187281337	42.328175293	-71.125159987	1	51582.167961	23.816796117
7496	2022-09-19	14:20:12.684	261.38903569	6273.336857	1663597212.684	0	899	2.2653466095	2.3106634968	498.17245202	510.2671137	2.1666004198	727.05165151	26.409357071	-1.1675836274	30.165174484	19.186787725	42.328185	-71.125151787	1	51583.071992	23.9
7497	2022-09-19	14:20:13.586	261.38904615	6273.337107	1663597213.587	0	899	2.2650758869	2.3094101492	498.17245202	510.00520509	2.1207714627	727.04706013	26.409357071	-1.151220864	30.165174484	19.187543983	42.328185	-71.125153271	1	51583.962525	23.9
7498	2022-09-19	14:20:14.482	261.3890565	6273.337356	1663597214.482	0	899	2.2651188234	2.3094542874	499.82034485	511.69233638	2.1207884196	727.04267893	26.411437723	-1.3200979975	30.165174484	19.167150081	42.328185	-71.125153333	1	51584.90021	23.9
7499	2022-09-19	14:20:15.384	261.38906694	6273.337607	1663597215.384	0	899	2.2623425574	2.3086514297	499.83008694	512.24830102	2.2159568225	727.04454798	26.41378212	-1.2223094331	30.165174484	19.176118207	42.32818637	-71.125153333	1	51585.821792	23.9
7500	2022-09-19	14:20:16.334	261.38907794	6273.337871	1663597216.334	0	899	2.2623425574	2.3086514297	500.95853263	513.40478281	2.2159568225	727.05467901	26.41378212	-1.176692009	30.165174484	19.181055069	42.328187866	-71.125154533	1	51586.719591	23.9
7501	2022-09-19	14:20:17.243	261.38908847	6273.338123	1663597217.244	0	899	2.2669320005	2.3119489107	500.95853263	513.0315066	2.1510618846	727.04423028	26.41378212	-1.1796670039	30.165174484	19.173814066	42.328190536	-71.125155	1	51587.66087	23.9
7502	2022-09-19	14:20:18.134	261.38909877	6273.338371	1663597218.134	0	899	2.2669320005	2.3119489107	500.11763711	512.1703457	2.1510618846	727.04732488	26.41378212	-1.3856137154	30.165174484	19.170350978	42.328204017	-71.1251531	1	51588.57002	23.9
7503	2022-09-19	14:20:19.029	261.38910914	6273.338619	1663597219.03	0	899	2.2675876632	2.3140031855	500.11763711	512.54280331	2.215923405	727.0320859	26.41378212	-1.5050468579	30.165174484	19.128662248	42.328224845	-71.125150132	1	51589.46046	23.9
7504	2022-09-19	14:20:19.924	261.3891195	6273.338868	1663597219.925	0	899	2.2676517609	2.3140691601	499.12212863	511.52271345	2.215949826	727.05323842	26.416884808	-1.6437424271	30.165174484	19.134140179	42.32824561	-71.125146654	1	51590.335849	23.9
7505	2022-09-19	14:20:20.752	261.38912907	6273.339098	1663597220.752	0	899	2.2658407516	2.3115912361	499.12850243	511.36013144	2.1864528332	727.05425783	26.418420792	-1.7248664155	30.165174484	19.13177921	42.328261482	-71.125142274	1	51591.127066	23.9
7506	2022-09-19	14:20:21.614	261.38913905	6273.339337	1663597221.614	0	899	2.2658407516	2.3115912361	498.82967272	511.05397861	2.1864528332	727.05450359	26.418420792	-1.7463707924	30.165174484	19.122716904	42.328271865	-71.125134943	1	51592.017034	23.898296593
7507	2022-09-19	14:20:22.543	261.38914981	6273.339596	1663597222.544	0	899	2.266996104	2.3133413083	498.82967272	511.20722729	2.2131993944	727.05619842	26.418420792	-1.654812606	30.165174484	19.127743942	42.328282737	-71.125131837	1	51592.948898	23.80511022
7508	2022-09-19	14:20:23.411	261.38915985	6273.339836	1663597223.411	0	899	2.266996104	2.3133413083	500.22060566	512.63267372	2.2131993944	727.05418184	26.418420792	-1.5233823061	30.165174484	19.134960175	42.328288539	-71.125130365	1	51593.780861	23.8
7509	2022-09-19	14:20:24.285	261.38916997	6273.340079	1663597224.285	0	899	2.2707942392	2.3153347509	500.22060566	512.1273256	2.1251856134	727.05044738	26.418420792	-1.2551750789	30.165174484	19.190207576	42.328296775	-71.125127742	1	51594.677521	23.732247899
7510	2022-09-19	14:20:25.191	261.38918046	6273.340331	1663597225.192	0	899	2.2708632184	2.3154056651	500.24316488	512.15057799	2.1252128443	727.04214336	26.42175509	-1.2218998173	30.165174484	19.192220688	42.328302915	-71.125127638	1	51595.58309	23.641690962
7511	2022-09-19	14:20:26.164	261.38919172	6273.340601	1663597226.165	0	899	2.2660960075	2.310132662	500.247828	512.04445485	2.1058762785	727.04982166	26.422876358	-1.2436952386	30.165174484	19.188080377	42.328315563	-71.125123052	1	51596.528155	23.6
7512	2022-09-19	14:20:27.144	261.38920307	6273.340874	1663597227.145	0	899	2.2660960075	2.310132662	500.62351343	512.42899952	2.1058762785	727.07195358	26.422876358	-1.1461654104	30.165174484	19.193532754	42.328340914	-71.125115821	1	51597.502543	23.6
7513	2022-09-19	14:20:28.075	261.38921383	6273.341132	1663597228.075	0	899	2.2615271912	2.3071712443	500.62351343	512.88656259	2.1855453703	727.05831161	26.422876358	-1.1574296225	30.165174484	19.188294682	42.328370348	-71.125112573	1	51598.45605	23.554395036
7514	2022-09-19	14:20:29.052	261.38922514	6273.341403	1663597229.052	0	899	2.2615271912	2.3071712443	500.61271798	512.87550271	2.1855453703	727.05876918	26.422876358	-1.1408835649	30.165174484	19.192937851	42.328394821	-71.125111667	1	51599.444773	23.5
7515	2022-09-19	14:20:29.911	261.38923509	6273.341642	1663597229.912	0	899	2.2658838634	2.3110108251	500.6262267	512.72642798	2.157195816	727.06497374	26.426122135	-1.1657834566	30.165174484	19.190839767	42.328419603	-71.125107638	1	51600.302136	23.469786368
7516	2022-09-19	14:20:30.776	261.3892451	6273.341882	1663597230.777	0	899	2.2659088364	2.3110365095	500.68006456	512.78162473	2.1572058452	727.05566972	26.427331924	-1.178837023	30.165174484	19.189580917	42.328457518	-71.125097437	1	51601.179359	23.382064128
7517	2022-09-19	14:20:31.676	261.38925551	6273.342132	1663597231.676	0	899	2.2701772842	2.3152856696	500.68006456	512.75359238	2.1523265031	727.04743483	26.427331924	-1.2337460881	30.165174484	19.184023737	42.328480193	-71.125092655	1	51602.081384	23.291861648
7518	2022-09-19	14:20:32.549	261.38926562	6273.342375	1663597232.55	0	899	2.2701772842	2.3152856696	499.39628424	511.43885465	2.1523265031	727.04779053	26.427331924	-1.2531917095	30.165174484	19.182134628	42.328518722	-71.125085246	1	51602.970498	23.202950153
7519	2022-09-19	14:20:33.473	261.38927632	6273.342632	1663597233.474	0	899	2.2674051935	2.3128450314	499.39628424	511.54260731	2.170429551	727.05088271	26.427331924	-1.2284427305	30.165174484	19.189537061	42.328545694	-71.125082145	1	51603.856459	23.2
7520	2022-09-19	14:20:34.378	261.38928678	6273.342883	1663597234.378	0	899	2.2674051935	2.3128450314	499.02472969	511.16201581	2.170429551	727.04675293	26.427331924	-1.2466810942	30.165174484	19.190418243	42.328571068	-71.125077949	1	51604.74359	23.125641026
7521	2022-09-19	14:20:35.302	261.38929749	6273.34314	1663597235.303	0	899	2.2627209608	2.3082737259	499.03947183	511.23270394	2.1801325088	727.04760661	26.430885302	-1.192397251	30.165174484	19.190555598	42.328598463	-71.125074298	1	51605.71047	23.1
7522	2022-09-19	14:20:36.247	261.38930843	6273.343402	1663597236.248	0	899	2.2627414451	2.3082948001	501.57660391	513.83187473	2.1801408346	727.05907961	26.431879044	-1.1978515387	30.165174484	19.190057755	42.328623534	-71.125071084	1	51606.674675	23.032532533
7523	2022-09-19	14:20:37.178	261.3893192	6273.343661	1663597237.179	0	899	2.266216617	2.3124825757	501.57660391	514.00523846	2.2102355051	727.05282573	26.431879044	-1.1851320701	30.165174484	19.18997133	42.328647131	-71.125069033	1	51607.579904	23
7524	2022-09-19	14:20:38.092	261.38932978	6273.343915	1663597238.093	0	899	2.266216617	2.3124825757	500.37591011	512.77479251	2.2102355051	727.03747559	26.431879044	-1.188085556	30.165174484	19.187896729	42.328668976	-71.125069971	1	51608.49121	23
7525	2022-09-19	14:20:38.996	261.38934023	6273.344166	1663597238.996	0	899	2.2651163198	2.3098911781	500.37591011	512.37938886	2.1414017564	727.04501484	26.431879044	-1.2173833847	30.165174484	19.188617706	42.328689609	-71.125071667	1	51609.411824	22.958817635
7526	2022-09-19	14:20:39.858	261.38935021	6273.344405	1663597239.858	0	899	2.2651854493	2.3099622619	500.39817667	512.40234782	2.1414293257	727.04912158	26.435229106	-1.4285579304	30.165174484	19.169690947	42.328709756	-71.125071208	1	51610.275275	22.9
7527	2022-09-19	14:20:40.762	261.38936067	6273.344656	1663597240.762	0	899	2.2738301062	2.3202229394	500.40302952	512.79492304	2.2089029456	727.06719971	26.436395645	-1.1425112486	30.165174484	19.191137314	42.328729825	-71.125069426	1	51611.172249	22.9
7528	2022-09-19	14:20:41.686	261.38937137	6273.344913	1663597241.686	0	899	2.2738301062	2.3202229394	499.89334696	512.27261879	2.2089029456	727.05112038	26.436395645	-1.1425112486	30.165174484	19.191137314	42.328745826	-71.125066563	1	51612.061975	22.9
7529	2022-09-19	14:20:42.595	261.38938189	6273.345165	1663597242.595	0	899	2.2734280839	2.3189225163	499.89334696	512.03404417	2.1673421069	727.05953676	26.436395645	-1.1605340116	30.165174484	19.185816657	42.328758409	-71.125064925	1	51613.015094	22.898490566
7530	2022-09-19	14:20:43.528	261.38939269	6273.345424	1663597243.528	0	899	2.2734280839	2.3189225163	499.80076438	511.93921308	2.1673421069	727.06463623	26.436395645	-1.16855371	30.165174484	19.189336777	42.32876281	-71.125060524	1	51613.895283	22.810471698
7531	2022-09-19	14:20:44.438	261.38940323	6273.345677	1663597244.439	0	899	2.2687616554	2.3130702316	499.80076438	511.64593388	2.1161888928	727.05408119	26.436395645	-1.197506577	30.165174484	19.189902577	42.328766046	-71.125055931	1	51614.813835	22.8
7532	2022-09-19	14:20:45.362	261.38941392	6273.345934	1663597245.363	0	899	2.2688500603	2.3131611057	500.73490354	512.60241163	2.1162236788	727.07005542	26.440672957	-1.157785317	30.165174484	19.189051028	42.328764072	-71.125052405	1	51615.778361	22.8
7533	2022-09-19	14:20:46.295	261.38942471	6273.346193	1663597246.295	0	899	2.2721335952	2.3165676382	500.73526446	512.61858944	2.118977284	727.05836012	26.440759659	-1.1713886024	30.165174484	19.190967686	42.328770129	-71.125052799	1	51616.679548	22.8
7534	2022-09-19	14:20:47.229	261.38943552	6273.346453	1663597247.229	0	899	2.2721335952	2.3165676382	500.47287908	512.34997719	2.118977284	727.05334473	26.440759659	-1.1425112486	30.165174484	19.193658829	42.328779285	-71.125052341	1	51617.59519	22.8
7535	2022-09-19	14:20:48.138	261.38944604	6273.346705	1663597248.138	0	899	2.2684837211	2.3139446975	500.47287908	512.64525918	2.1704072828	727.04534104	26.440759659	-1.2291757074	30.165174484	19.184787005	42.328784993	-71.125049177	1	51618.498028	22.8
7536	2022-09-19	14:20:49.079	261.38945694	6273.346967	1663597249.08	0	899	2.2685382252	2.3140007638	499.68710653	511.84050145	2.1704292819	727.04225209	26.443397105	-1.2412483826	30.165174484	19.185399605	42.328788209	-71.125044354	1	51619.462607	22.753739316
7537	2022-09-19	14:20:50.042	261.38946809	6273.347234	1663597250.043	0	899	2.2690854245	2.3152985121	499.69516627	512.04726693	2.2050246444	727.04322219	26.445337296	-1.2336598635	30.165174484	19.18753624	42.328795293	-71.125043179	1	51620.453649	22.7
7538	2022-09-19	14:20:51.052	261.38947978	6273.347515	1663597251.053	0	899	2.2690854245	2.3152985121	498.75664658	511.08554772	2.2050246444	727.04467369	26.445337296	-1.199867172	30.165174484	19.189897626	42.328805303	-71.125047182	1	51621.436364	22.7
7539	2022-09-19	14:20:51.943	261.38949008	6273.347762	1663597251.943	0	899	2.2666984404	2.3125882457	498.75664658	511.01188251	2.1921655862	727.05796683	26.445337296	-1.1609651963	30.165174484	19.191507491	42.328809464	-71.125049464	1	51622.321581	22.7
7540	2022-09-19	14:20:52.815	261.38950017	6273.348004	1663597252.815	0	899	2.2666984404	2.3125882457	499.49280949	511.76613411	2.1921655862	727.06112691	26.445337296	-1.1783196926	30.165174484	19.189336777	42.328809892	-71.125049892	1	51623.233728	22.7
7541	2022-09-19	14:20:53.717	261.38951061	6273.348255	1663597253.717	0	899	2.2711337031	2.3156122525	499.49280949	511.36381611	2.1219748431	727.06294746	26.445337296	-1.1775112405	30.165174484	19.189157726	42.328815626	-71.125056043	1	51624.125125	22.7
7542	2022-09-19	14:20:54.628	261.38952116	6273.348508	1663597254.628	0	899	2.2711510432	2.3156300783	500.72169553	512.62194724	2.1219816779	727.05626027	26.446175417	-1.1770046105	30.165174484	19.189599018	42.328819878	-71.125063394	1	51625.036489	22.7
7543	2022-09-19	14:20:55.506	261.38953133	6273.348752	1663597255.507	0	899	2.2679597625	2.3135179046	500.73637247	512.94413248	2.1754474373	727.04675293	26.449701309	-1.1783196926	30.165174484	19.192218781	42.328816989	-71.125064839	1	51625.903353	22.7
7544	2022-09-19	14:20:56.401	261.38954169	6273.349001	1663597256.402	0	899	2.2679597625	2.3135179046	500.65457107	512.86033679	2.1754474373	727.05113695	26.449701309	-1.1702568642	30.165174484	19.192867279	42.328819287	-71.12506762	1	51626.785996	22.7
7545	2022-09-19	14:20:57.302	261.38955211	6273.349251	1663597257.302	0	899	2.2702703374	2.3141125442	500.65457107	512.38674777	2.0929718372	727.0605392	26.449701309	-1.1425112486	30.165174484	19.195098877	42.328823422	-71.125071755	1	51627.684369	22.7
7546	2022-09-19	14:20:58.217	261.38956271	6273.349505	1663597258.218	0	899	2.2702703374	2.3141125442	500.07768926	511.7963475	2.0929718372	727.05200882	26.449701309	-1.5071057081	30.165174484	19.177453995	42.328823024	-71.125073333	1	51628.592702	22.7
7547	2022-09-19	14:20:59.128	261.38957325	6273.349758	1663597259.129	0	899	2.2721641222	2.3179825427	500.07768926	512.31655354	2.1836619573	727.05566891	26.449701309	-1.4792523471	30.165174484	19.178360225	42.32882341	-71.125073333	1	51629.523109	22.7
7548	2022-09-19	14:21:00.013	261.3895835	6273.350004	1663597260.014	0	899	2.2722039172	2.3180234856	500.1855879	512.42718555	2.1836780921	727.05451692	26.451623917	-1.2606185414	30.165174484	19.185556968	42.328825708	-71.125075459	1	51630.425049	22.7
7549	2022-09-19	14:21:00.930	261.38959411	6273.350259	1663597260.931	0	899	2.2694674807	2.3146692563	500.19675472	512.28750045	2.1573569425	727.06210994	26.454309464	-1.1837846396	30.165174484	19.167482465	42.328824968	-71.125077767	1	51631.339776	22.7
7550	2022-09-19	14:21:01.838	261.38960461	6273.350511	1663597261.838	0	899	2.2694674807	2.3146692563	500.89810788	513.00580671	2.1573569425	727.0499595	26.454309464	-1.4749514472	30.165174484	19.154275149	42.328821667	-71.125077478	1	51632.243396	22.7
7551	2022-09-19	14:21:02.727	261.38961491	6273.350758	1663597262.728	0	899	2.2695361215	2.3141733475	500.89810788	512.85360104	2.1308690631	727.05302055	26.454309464	-1.6084298543	30.165174484	19.155429234	42.328821821	-71.125080154	1	51633.092437	22.7
7552	2022-09-19	14:21:03.585	261.38962484	6273.350996	1663597263.586	0	899	2.2695361215	2.3141733475	499.69673226	511.62355085	2.1308690631	727.04496634	26.454309464	-1.2086953185	30.165174484	19.185280768	42.328823323	-71.125081656	1	51633.993697	22.7
7553	2022-09-19	14:21:04.502	261.38963544	6273.351251	1663597264.502	0	899	2.2710347935	2.3162004099	499.70257561	511.76330937	2.1542061557	727.05055651	26.455716102	-1.1760991441	30.165174484	19.188257217	42.328815855	-71.125078675	1	51634.897436	22.7
7554	2022-09-19	14:21:05.430	261.38964618	6273.351508	1663597265.43	0	899	2.2710972382	2.3162646308	499.20612765	511.25502237	2.1542311453	727.07574463	26.458734512	-1.1783196926	30.165174484	19.188257217	42.328810937	-71.12507427	1	51635.812623	22.7
7555	2022-09-19	14:21:06.355	261.38965689	6273.351765	1663597266.355	0	899	2.2725163191	2.3181362475	499.20612765	511.3686175	2.1740578531	727.05325863	26.458734512	-1.1778453754	30.165174484	19.189335311	42.328806261	-71.125072087	1	51636.747711	22.774771109
7556	2022-09-19	14:21:07.259	261.38966736	6273.352017	1663597267.26	0	899	2.2725163191	2.3181362475	501.43823242	513.65510451	2.1740578531	727.07021387	26.458734512	-1.1771339249	30.165174484	19.190494436	42.328802904	-71.125070619	1	51637.628708	22.8
7557	2022-09-19	14:21:08.158	261.38967777	6273.352266	1663597268.159	0	899	2.2694319014	2.3156925018	501.43823242	513.84431619	2.2069161379	727.06732178	26.458734512	-1.1945961714	30.165174484	19.191137314	42.3288008	-71.12507	1	51638.519837	22.851983723
7558	2022-09-19	14:21:09.015	261.38968767	6273.352504	1663597269.015	0	899	2.2694319014	2.3156925018	500.01353854	512.38437396	2.2069161379	727.07594471	26.458734512	-1.1795377037	30.165174484	19.19022934	42.3288	-71.125070631	1	51639.378698	22.9
7559	2022-09-19	14:21:09.904	261.38969797	6273.352751	1663597269.905	0	899	2.2714751128	2.315405937	500.02286001	511.75776083	2.0960308183	727.05482897	26.460977049	-1.176692009	30.165174484	19.188970086	42.328798148	-71.125070278	1	51640.277778	22.9
7560	2022-09-19	14:21:10.766	261.38970794	6273.352991	1663597270.766	0	899	2.2715209039	2.3154529946	500.70752251	512.45859377	2.0960486455	727.05489809	26.463190079	-1.1700627985	30.165174484	19.156803169	42.328793333	-71.125067285	1	51641.185371	22.9
7561	2022-09-19	14:21:11.688	261.38971862	6273.353247	1663597271.689	0	899	2.2715092138	2.31718012	500.70752251	512.92571848	2.1773853135	727.05069192	26.463190079	-1.3317287134	30.165174484	19.155672402	42.328791972	-71.125068468	1	51642.102136	22.9
7562	2022-09-19	14:21:12.611	261.38972929	6273.353503	1663597272.611	0	899	2.2715092138	2.31718012	499.20807248	511.38967908	2.1773853135	727.06200081	26.463190079	-1.5933713913	30.165174484	19.165208817	42.328780557	-71.125055627	1	51642.958217	22.9
7563	2022-09-19	14:21:13.480	261.38973935	6273.353744	1663597273.48	0	899	2.2713071666	2.317054713	499.20807248	511.41129728	2.1811572243	727.05552461	26.463190079	-1.4278034248	30.165174484	19.174510362	42.328769551	-71.125049029	1	51643.895652	22.9
7564	2022-09-19	14:21:14.375	261.38974971	6273.353993	1663597274.375	0	899	2.271309642	2.3170572598	498.89879849	511.09446878	2.1811582273	727.04729901	26.463309724	-1.1767351264	30.165174484	19.187692377	42.328757827	-71.125045707	1	51644.787968	22.9
7565	2022-09-19	14:21:15.299	261.38976041	6273.35425	1663597275.299	0	899	2.2742039941	2.3180193807	498.91703501	510.58102209	2.0881660928	727.05290859	26.46770668	-1.1783196926	30.165174484	19.153686523	42.328746712	-71.125037896	1	51645.710421	22.971042084
7566	2022-09-19	14:21:16.233	261.38977123	6273.354509	1663597276.234	0	899	2.2742039941	2.3180193807	500.97082241	512.68282418	2.0881660928	727.04777517	26.46770668	-1.1884952097	30.165174484	19.159341042	42.328738024	-71.125029691	1	51646.637081	22.936291913
7567	2022-09-19	14:21:17.137	261.38978168	6273.35476	1663597277.137	0	899	2.2691847999	2.3137735815	500.97082241	512.91687754	2.1289242206	727.05981445	26.46770668	-1.2385427952	30.165174484	19.188617706	42.328736731	-71.125026667	1	51647.519417	22.9
7568	2022-09-19	14:21:18.043	261.38979218	6273.355012	1663597278.044	0	899	2.2691847999	2.3137735815	500.70592085	512.64565919	2.1289242206	727.07490671	26.46770668	-1.1814994567	30.165174484	19.189668668	42.328740397	-71.125025979	1	51648.412826	22.9
7569	2022-09-19	14:21:18.971	261.38980292	6273.35527	1663597278.972	0	899	2.2669814085	2.3138137857	500.70592085	513.26127817	2.2360074891	727.06177809	26.46770668	-1.195943579	30.165174484	19.189950324	42.328744458	-71.125025	1	51649.337278	22.9
7570	2022-09-19	14:21:19.849	261.38981308	6273.355514	1663597279.85	0	899	2.2670213487	2.3138549064	499.76976895	512.30174746	2.2360241103	727.05840458	26.469640808	-1.2155400917	30.165174484	19.187224091	42.328747039	-71.125025	1	51650.22367	22.9
7571	2022-09-19	14:21:20.687	261.38982277	6273.355746	1663597280.687	0	899	2.2658632725	2.3134591969	499.7801178	512.5237941	2.272811285	727.06009174	26.472131729	-1.1697825257	30.165174484	19.189834822	42.328748534	-71.125025	1	51651.120316	22.9
7572	2022-09-19	14:21:21.573	261.38983303	6273.355993	1663597281.574	0	899	2.2658632725	2.3134591969	500.36401277	513.12257756	2.272811285	727.0514207	26.472131729	-1.1443544745	30.165174484	19.191490173	42.328749992	-71.125025	1	51651.995069	22.9
7573	2022-09-19	14:21:22.451	261.38984319	6273.356237	1663597282.452	0	899	2.2680215246	2.3144253553	500.36401277	512.78976766	2.2149611332	727.05016524	26.472131729	-1.1487523562	30.165174484	19.189582749	42.32875287	-71.125025	1	51652.860947	22.9
7574	2022-09-19	14:21:23.354	261.38985363	6273.356487	1663597283.354	0	899	2.2680215246	2.3144253553	499.17260771	511.56877592	2.2149611332	727.0638262	26.472131729	-1.2034027576	30.165174484	19.178015627	42.328754547	-71.125025	1	51653.72823	22.9
7575	2022-09-19	14:21:24.266	261.38986419	6273.356741	1663597284.266	0	899	2.2685445885	2.3156888379	499.17396382	511.7659039	2.2490752092	727.04658963	26.47245853	-1.2465194322	30.165174484	19.15998954	42.32875713	-71.125026065	1	51654.638861	22.9
7576	2022-09-19	14:21:25.141	261.38987433	6273.356984	1663597285.142	0	899	2.2686305375	2.3157773425	498.88193973	511.46671959	2.2491111621	727.06599679	26.476617813	-1.1408835649	30.165174484	19.194377899	42.3287548	-71.125024017	1	51655.53001	22.9
7577	2022-09-19	14:21:26.065	261.38988502	6273.357241	1663597286.066	0	899	2.2689495586	2.3158026774	498.88193973	511.38622154	2.235076583	727.05793974	26.476617813	-1.1638647523	30.165174484	19.189954063	42.328748673	-71.12502017	1	51656.44898	22.9
7578	2022-09-19	14:21:26.994	261.38989578	6273.357499	1663597286.995	0	899	2.2689495586	2.3158026774	500.26470396	512.80364422	2.235076583	727.06640625	26.476617813	-1.1441389322	30.165174484	19.185375214	42.328743128	-71.125017709	1	51657.374354	22.862564633
7579	2022-09-19	14:21:27.914	261.38990642	6273.357754	1663597287.915	0	899	2.2676948687	2.3139015268	500.26470396	512.63676965	2.2060489349	727.05727765	26.476617813	-1.4713943139	30.165174484	19.151062795	42.32873949	-71.125018196	1	51658.305825	22.8
7580	2022-09-19	14:21:28.806	261.38991675	6273.358002	1663597288.807	0	899	2.2676948687	2.3139015268	501.23429068	513.63033525	2.2060489349	727.04725334	26.476617813	-1.5075692286	30.165174484	19.142775011	42.328737151	-71.125021075	1	51659.177355	22.8
7581	2022-09-19	14:21:29.753	261.38992771	6273.358265	1663597289.754	0	899	2.2680629399	2.3142839367	501.25072747	513.64902081	2.2063688679	727.05934719	26.480562665	-1.2205740174	30.165174484	19.152449993	42.328731667	-71.125018544	1	51660.126126	22.8
7582	2022-09-19	14:21:30.621	261.38993774	6273.358506	1663597290.621	0	899	2.2680753824	2.3142967419	500.01740235	512.38521909	2.206373975	727.05567053	26.481164932	-1.1607280772	30.165174484	19.164021663	42.328731667	-71.12501999	1	51660.993994	22.8
7583	2022-09-19	14:21:31.526	261.38994822	6273.358757	1663597291.526	0	899	2.2751366181	2.3230946818	500.01740235	512.81197136	2.2806055877	727.05489567	26.481164932	-1.2795683343	30.165174484	19.161594328	42.328723919	-71.125018451	1	51661.929679	22.8
7584	2022-09-19	14:21:32.384	261.38995815	6273.358996	1663597292.384	0	899	2.2751366181	2.3230946818	500.60688819	513.4165411	2.2806055877	727.07287598	26.481164932	-1.5250098705	30.165174484	19.146484375	42.328715418	-71.125014375	1	51662.791583	22.720841683
7585	2022-09-19	14:21:33.276	261.38996848	6273.359244	1663597293.277	0	899	2.271176562	2.3173467761	500.60688819	512.95856509	2.2010317896	727.07443783	26.481164932	-1.5113742383	30.165174484	19.153173927	42.328714409	-71.125014409	1	51663.645617	22.7
7586	2022-09-19	14:21:34.167	261.38997878	6273.359491	1663597294.167	0	899	2.271176562	2.3173467761	502.62605097	515.0275475	2.2010317896	727.05763699	26.481164932	-1.4935563203	30.165174484	19.146055209	42.32871593	-71.12501593	1	51664.558089	22.7
7587	2022-09-19	14:21:35.092	261.38998949	6273.359748	1663597295.092	0	899	2.2707195048	2.3186603077	502.64404695	515.52629855	2.2841447916	727.05208805	26.485472155	-1.5020934264	30.165174484	19.138575573	42.328717532	-71.125017532	1	51665.519038	22.7
7588	2022-09-19	14:21:35.997	261.38999998	6273.359999	1663597295.998	0	899	2.2707213107	2.3186621681	500.95816355	513.79721211	2.2841455581	727.04751203	26.485559464	-1.3417856441	30.165174484	19.175512225	42.328718333	-71.125019023	1	51666.413592	22.7
7589	2022-09-19	14:21:36.894	261.39001036	6273.360249	1663597296.895	0	899	2.2729669999	2.3196078262	500.95816355	513.43516003	2.2212995314	727.05307593	26.485559464	-1.302226125	30.165174484	19.183980525	42.328718831	-71.125020497	1	51667.298371	22.7
7590	2022-09-19	14:21:37.780	261.39002061	6273.360495	1663597297.781	0	899	2.2729669999	2.3196078262	499.94525043	512.39701903	2.2212995314	727.05280026	26.485559464	-1.3003937006	30.165174484	19.183574677	42.32872	-71.125021981	1	51668.188337	22.7
7591	2022-09-19	14:21:38.697	261.39003123	6273.360749	1663597298.698	0	899	2.274185771	2.3207573403	499.94525043	512.37175832	2.2169025071	727.04766846	26.485559464	-1.3003937006	30.165174484	19.183574677	42.32872	-71.125023557	1	51669.067061	22.7
7592	2022-09-19	14:21:39.512	261.39004065	6273.360976	1663597299.512	0	899	2.2741876173	2.3207592407	500.41792337	512.85618427	2.2169032665	727.05138998	26.485648591	-1.2129854564	30.165174484	19.191933752	42.32872	-71.125026233	1	51669.869822	22.7
7593	2022-09-19	14:21:40.388	261.3900508	6273.361219	1663597300.389	0	899	2.2730851482	2.3203098813	500.43621399	513.05627051	2.2484279632	727.04393561	26.490045547	-1.2759789228	30.165174484	19.18753624	42.32872	-71.125027931	1	51670.758656	22.7
7594	2022-09-19	14:21:41.288	261.3900612	6273.361469	1663597301.288	0	899	2.2730851482	2.3203098813	499.97929621	512.58783012	2.2484279632	727.03223546	26.490045547	-1.2255970595	30.165174484	19.158788719	42.32872	-71.125029512	1	51671.707265	22.7
7595	2022-09-19	14:21:42.220	261.39007199	6273.361728	1663597302.22	0	899	2.2740177763	2.3211605161	499.97929621	512.56065914	2.2437016065	727.04427959	26.490045547	-1.19404645	30.165174484	19.172914189	42.32872	-71.125031082	1	51672.648915	22.764891519
7596	2022-09-19	14:21:43.147	261.39008272	6273.361985	1663597303.147	0	899	2.2740177763	2.3211605161	499.4850829	512.05400956	2.2437016065	727.04190043	26.490045547	-1.1456480153	30.165174484	19.192151935	42.32872	-71.125032619	1	51673.571572	22.742842843
7597	2022-09-19	14:21:44.026	261.39009289	6273.362229	1663597304.026	0	899	2.2726815377	2.3195159088	499.4850829	511.9788125	2.2306056179	727.05286534	26.490045547	-1.1652445012	30.165174484	19.191157537	42.32872	-71.125034053	1	51674.431579	22.7
7598	2022-09-19	14:21:44.894	261.39010294	6273.362471	1663597304.894	0	899	2.2727700831	2.3196070647	500.16968277	512.68074724	2.2306422887	727.0591556	26.494322859	-1.1506602954	30.165174484	19.163134126	42.32872	-71.12503545	1	51675.270217	22.7
7599	2022-09-19	14:21:45.821	261.39011367	6273.362728	1663597305.821	0	899	2.2702221317	2.3160054818	500.17067766	512.412916	2.1838531939	727.0663145	26.494562149	-1.1643713942	30.165174484	19.178376293	42.328719673	-71.125036994	1	51676.196429	22.7
7600	2022-09-19	14:21:46.691	261.39012375	6273.36297	1663597306.692	0	899	2.2702221317	2.3160054818	501.39343867	513.66560546	2.1838531939	727.05360382	26.494562149	-1.1415626529	30.165174484	19.179469165	42.328718333	-71.125038502	1	51677.101435	22.7
7601	2022-09-19	14:21:47.631	261.39013463	6273.363231	1663597307.632	0	899	2.2763356637	2.3217264118	501.39343867	513.52711643	2.1597911331	727.05039766	26.494562149	-1.1408835649	30.165174484	19.179254532	42.328718333	-71.125040002	1	51678.001034	22.7
7602	2022-09-19	14:21:48.569	261.39014549	6273.363492	1663597308.57	0	899	2.2763356637	2.3217264118	499.56753184	511.65702281	2.1597911331	727.04930953	26.494562149	-1.3294758268	30.165174484	19.163972349	42.328718333	-71.125041618	1	51678.971044	22.7
7603	2022-09-19	14:21:49.510	261.39015638	6273.363753	1663597309.511	0	899	2.2784123224	2.3251190002	499.58284894	512.0133271	2.2191632281	727.05927726	26.498250532	-1.2600256947	30.165174484	19.181374569	42.328716856	-71.125043144	1	51679.886408	22.7
7604	2022-09-19	14:21:50.476	261.39016756	6273.364021	1663597310.477	0	899	2.2784282435	2.3251353883	499.89060559	512.32877885	2.2191697717	727.04892716	26.499017715	-1.2076174021	30.165174484	19.188257217	42.328716667	-71.125044751	1	51680.850701	22.7
7605	2022-09-19	14:21:51.411	261.39017837	6273.364281	1663597311.411	0	899	2.2745876624	2.3210638829	499.89060559	512.28800735	2.21207152	727.04019872	26.499017715	-1.1938955389	30.165174484	19.187458304	42.328715356	-71.125046311	1	51681.786573	22.7
7606	2022-09-19	14:21:52.292	261.39018858	6273.364526	1663597312.293	0	899	2.2745876624	2.3210638829	498.04655939	510.39822838	2.21207152	727.05175135	26.499017715	-1.1932919002	30.165174484	19.187006388	42.328713848	-71.125047819	1	51682.691116	22.7
7607	2022-09-19	14:21:53.157	261.39019858	6273.364766	1663597313.157	0	899	2.2702932904	2.3179896293	498.04655939	510.74800075	2.2731547914	727.05078125	26.499017715	-1.1441389322	30.165174484	19.192577362	42.328712405	-71.125049262	1	51683.557199	22.7
7608	2022-09-19	14:21:54.095	261.39020944	6273.365027	1663597314.096	0	899	2.2702932904	2.3179896293	499.41077251	512.14700474	2.2731547914	727.05405128	26.499017715	-1.1609975321	30.165174484	19.191928864	42.328710835	-71.125050832	1	51684.498982	22.7
7609	2022-09-19	14:21:55.025	261.3902202	6273.365285	1663597315.025	0	899	2.2732047999	2.3205223787	499.420011	512.03864277	2.2526421585	727.06044138	26.501243073	-1.1790849689	30.165174484	19.190402985	42.328709271	-71.125052396	1	51685.437437	22.7
7610	2022-09-19	14:21:55.944	261.39023083	6273.36554	1663597315.944	0	899	2.2732490811	2.3205679787	499.73020999	512.35678584	2.2526606754	727.04656578	26.503381729	-1.176692009	30.165174484	19.189697266	42.328707141	-71.12505393	1	51686.357715	22.7
7611	2022-09-19	14:21:56.910	261.39024201	6273.365808	1663597316.91	0	899	2.2784673862	2.3256413018	499.73020999	512.28897636	2.2408596097	727.06297171	26.503381729	-1.1544006597	30.165174484	19.191938994	42.328704489	-71.125055511	1	51687.306315	22.7
7612	2022-09-19	14:21:57.857	261.39025297	6273.366071	1663597317.857	0	899	2.2784673862	2.3256413018	499.68395159	512.24155544	2.2408596097	727.06460106	26.503381729	-1.1553492278	30.165174484	19.185297278	42.328702582	-71.125056667	1	51688.225427	22.7
7613	2022-09-19	14:21:58.806	261.39026397	6273.366335	1663597318.807	0	899	2.274879313	2.3223090833	499.68395159	512.32996193	2.2562460327	727.07687277	26.503381729	-1.1870400069	30.165174484	19.155175822	42.328699641	-71.125056667	1	51689.215311	22.7
7614	2022-09-19	14:21:59.710	261.39027443	6273.366586	1663597319.711	0	899	2.2748867502	2.3223167424	500.67346943	513.34454043	2.2562491454	727.07543137	26.503740664	-1.1888077922	30.165174484	19.153534845	42.328698193	-71.125056807	1	51690.084084	22.708408408
7615	2022-09-19	14:22:00.592	261.39028463	6273.366831	1663597320.592	0	899	2.2774434071	2.32544273	500.69077302	513.50059791	2.2802628796	727.0493637	26.507898331	-1.1885814572	30.165174484	19.188850188	42.328696723	-71.125058277	1	51690.965966	22.796596597
7616	2022-09-19	14:22:01.460	261.39029468	6273.367072	1663597321.46	0	899	2.2774434071	2.32544273	499.6692453	512.45293512	2.2802628796	727.05373115	26.507898331	-1.2238940001	30.165174484	19.187175751	42.328695251	-71.125058333	1	51691.849287	22.8
7617	2022-09-19	14:22:02.339	261.39030486	6273.367317	1663597322.34	0	899	2.2774152353	2.323070028	499.6692453	511.82604418	2.1710985071	727.05804039	26.507898331	-1.245398407	30.165174484	19.186542397	42.32869374	-71.125058333	1	51692.756198	22.8
7618	2022-09-19	14:22:03.285	261.3903158	6273.367579	1663597323.285	0	899	2.2774152353	2.323070028	499.72991514	511.8881901	2.1710985071	727.05287302	26.507898331	-1.1911791642	30.165174484	19.192270329	42.32869213	-71.125059537	1	51693.721996	22.8
7619	2022-09-19	14:22:04.191	261.3903263	6273.367831	1663597324.192	0	899	2.279747158	2.3264718172	499.72991514	512.16154558	2.2187266592	727.05830313	26.507898331	-1.1929684877	30.165174484	19.190776825	42.328690625	-71.12506	1	51694.625247	22.8
7620	2022-09-19	14:22:05.075	261.39033653	6273.368077	1663597325.076	0	899	2.2798226966	2.3265495708	500.30138825	512.7474134	2.2187576828	727.06081729	26.511536188	-1.2589370454	30.165174484	19.189632416	42.328689145	-71.125060855	1	51695.512716	22.8
7621	2022-09-19	14:22:05.983	261.39034703	6273.368329	1663597325.983	0	899	2.2830657577	2.3307704941	500.30529648	512.9948928	2.2610878866	727.05715558	26.512475967	-1.2751920294	30.165174484	19.188292042	42.328687009	-71.125062991	1	51696.3974	22.8
7622	2022-09-19	14:22:06.848	261.39035704	6273.368569	1663597326.848	0	899	2.2830657577	2.3307704941	498.5453548	511.19031249	2.2610878866	727.05629179	26.512475967	-1.1730163374	30.165174484	19.192851616	42.328680385	-71.125066923	1	51697.230769	22.776923077
7623	2022-09-19	14:22:07.743	261.3903674	6273.368818	1663597327.743	0	899	2.274584547	2.3222815003	498.5453548	511.23558886	2.2689829447	727.04857469	26.512475967	-1.1653846676	30.165174484	19.192375183	42.328662209	-71.125074729	1	51698.167464	22.7
7624	2022-09-19	14:22:08.642	261.39037781	6273.369067	1663597328.643	0	899	2.274584547	2.3222815003	500.553003	513.29434079	2.2689829447	727.06054485	26.512475967	-1.1847224567	30.165174484	19.190429852	42.328648023	-71.125081667	1	51699.031024	22.7
7625	2022-09-19	14:22:09.529	261.39038808	6273.369314	1663597329.53	0	899	2.2779251078	2.3259137345	500.56253899	513.36349722	2.2792930888	727.0644119	26.514767817	-1.1999857536	30.165174484	19.189706954	42.32863885	-71.125081667	1	51699.948294	22.7
7626	2022-09-19	14:22:10.414	261.39039831	6273.369559	1663597330.414	0	899	2.2779662005	2.325956066	500.42285228	513.2203382	2.2793104406	727.06650568	26.516748428	-1.2271492481	30.165174484	19.18753624	42.328633013	-71.125081667	1	51700.798086	22.7
7627	2022-09-19	14:22:11.385	261.39040956	6273.369829	1663597331.386	0	899	2.2802089722	2.3278384438	500.42285228	513.11126369	2.2603639985	727.05302136	26.516748428	-1.201926034	30.165174484	19.188838744	42.328624049	-71.125081667	1	51701.761762	22.7
7628	2022-09-19	14:22:12.358	261.39042081	6273.370099	1663597332.358	0	899	2.2802089722	2.3278384438	500.63186776	513.32557884	2.2603639985	727.04627112	26.516748428	-1.2204015097	30.165174484	19.184142397	42.328613086	-71.125081667	1	51702.735471	22.7
7629	2022-09-19	14:22:13.260	261.39043126	6273.37035	1663597333.261	0	899	2.2790450532	2.3246979206	500.63186776	512.8028245	2.1694866819	727.04832529	26.516748428	-1.1477068631	30.165174484	19.189336777	42.328605525	-71.125080548	1	51703.671218	22.7
7630	2022-09-19	14:22:14.167	261.39044175	6273.370602	1663597334.167	0	899	2.2790450532	2.3246979206	498.84406992	510.97156317	2.1694866819	727.06941274	26.516748428	-1.1945961714	30.165174484	19.189336777	42.328603333	-71.125078051	1	51704.584813	22.7
7631	2022-09-19	14:22:15.088	261.39045241	6273.370858	1663597335.088	0	899	2.2807523473	2.3282330876	498.85755578	511.46359127	2.2529236782	727.06015843	26.520000672	-1.1782981173	30.165174484	19.192170213	42.328600748	-71.125076667	1	51705.517063	22.7
7632	2022-09-19	14:22:16.035	261.39046337	6273.371121	1663597336.035	0	899	2.2807792456	2.3282607871	500.27547609	512.91740666	2.2529348913	727.07276078	26.521295547	-1.2089971675	30.165174484	19.191323362	42.328595966	-71.125075878	1	51706.473373	22.7
7633	2022-09-19	14:22:16.936	261.3904738	6273.371371	1663597336.936	0	899	2.2799929116	2.3246389205	500.27547609	512.16346828	2.1216932334	727.06665079	26.521295547	-1.2652212571	30.165174484	19.188459017	42.32859092	-71.12507681	1	51707.361933	22.7
7634	2022-09-19	14:22:17.852	261.39048441	6273.371626	1663597337.853	0	899	2.2799929116	2.3246389205	500.0147181	511.89651392	2.1216932334	727.05218182	26.521295547	-1.2393189408	30.165174484	19.189160859	42.328584944	-71.125080861	1	51708.258373	22.7
7635	2022-09-19	14:22:18.769	261.39049501	6273.37188	1663597338.769	0	899	2.2791558543	2.3249724873	500.0147181	512.21386494	2.1770119208	727.0557635	26.521295547	-1.1752691679	30.165174484	19.1908681	42.328578272	-71.125084074	1	51709.148109	22.7
7636	2022-09-19	14:22:19.668	261.39050543	6273.37213	1663597339.669	0	899	2.2791558543	2.3249724873	500.07748764	512.27816591	2.1770119208	727.06469727	26.521295547	-1.1718090773	30.165174484	19.189336777	42.328565658	-71.125090711	1	51710.089178	22.7
7637	2022-09-19	14:22:20.551	261.39051564	6273.372375	1663597340.551	0	899	2.277497332	2.3253945003	500.0958816	512.86283287	2.2754570991	727.05187786	26.525720596	-1.1828037848	30.165174484	19.189823795	42.328539145	-71.125114279	1	51710.972946	22.7
7638	2022-09-19	14:22:21.417	261.39052567	6273.372616	1663597341.418	0	899	2.277497332	2.3253945003	499.95573506	512.71910853	2.2754570991	727.04552253	26.525720596	-1.1718090773	30.165174484	19.189336777	42.32851168	-71.125136042	1	51711.841683	22.7
7639	2022-09-19	14:22:22.326	261.39053619	6273.372869	1663597342.327	0	899	2.2768826797	2.3225084227	499.95573506	512.11458713	2.1702417114	727.07079351	26.525720596	-1.2200997342	30.165174484	19.186998948	42.328483931	-71.125160343	1	51712.717973	22.7
7640	2022-09-19	14:22:23.234	261.3905467	6273.373121	1663597343.235	0	899	2.2768826797	2.3225084227	501.30687153	513.49858305	2.1702417114	727.05476915	26.525720596	-1.1784274618	30.165174484	19.188991079	42.328455549	-71.12518676	1	51713.614228	22.7
7641	2022-09-19	14:22:24.104	261.39055676	6273.373362	1663597344.104	0	899	2.2764329233	2.323806841	501.30687153	513.97026335	2.2521366066	727.0597227	26.525720596	-1.1780286546	30.165174484	19.188285828	42.328434307	-71.125209822	1	51714.49237	22.7
7642	2022-09-19	14:22:24.984	261.39056696	6273.373607	1663597344.985	0	899	2.2765000641	2.323875981	501.50464	514.17318927	2.2521646395	727.07523452	26.528958895	-1.1747948413	30.165174484	19.190856668	42.328417876	-71.125226848	1	51715.388606	22.7
7643	2022-09-19	14:22:25.921	261.3905778	6273.373867	1663597345.922	0	899	2.278000896	2.3247470108	501.50984125	514.00111309	2.2213923818	727.06801216	26.53020668	-1.1777052169	30.165174484	19.184460255	42.328398503	-71.125243163	1	51716.326531	22.7
7644	2022-09-19	14:22:26.845	261.39058848	6273.374124	1663597346.845	0	899	2.278000896	2.3247470108	499.75923053	512.20689932	2.2213923818	727.05679584	26.53020668	-1.20441602	30.165174484	19.182265793	42.328379251	-71.125261208	1	51717.241597	22.7
7645	2022-09-19	14:22:27.740	261.39059885	6273.374372	1663597347.741	0	899	2.2802257194	2.3279340427	499.75923053	512.451792	2.2640131098	727.06787109	26.53020668	-1.2092450857	30.165174484	19.183935165	42.328370237	-71.125267288	1	51718.171598	22.7
7646	2022-09-19	14:22:28.631	261.39060917	6273.37462	1663597348.632	0	899	2.2802257194	2.3279340427	500.44545404	513.15544377	2.2640131098	727.07471552	26.53020668	-1.1898964643	30.165174484	19.191092207	42.328362845	-71.125278903	1	51719.048804	22.7
7647	2022-09-19	14:22:29.565	261.39061997	6273.374879	1663597349.565	0	899	2.2807240062	2.3263476362	500.44581721	512.59543838	2.1665597848	727.06831774	26.530293989	-1.1576128866	30.165174484	19.194292068	42.328353917	-71.125289319	1	51719.941627	22.7
7648	2022-09-19	14:22:30.433	261.39063001	6273.37512	1663597350.433	0	899	2.2808134772	2.3264396674	500.18121431	512.32461748	2.1665956548	727.05389404	26.534601212	-1.179947257	30.165174484	19.190057755	42.328341395	-71.125312549	1	51720.795858	22.7
7649	2022-09-19	14:22:31.346	261.39064059	6273.375374	1663597351.347	0	899	2.2813280734	2.3290326568	500.18121431	512.87732815	2.2627677715	727.06161843	26.534601212	-1.179947257	30.165174484	19.190057755	42.328325346	-71.125336044	1	51721.708417	22.7
7650	2022-09-19	14:22:32.243	261.39065096	6273.375623	1663597352.243	0	899	2.2813280734	2.3290326568	500.46353375	513.16681372	2.2627677715	727.07614924	26.534601212	-1.1792358523	30.165174484	19.188058739	42.328309583	-71.12536	1	51722.625	22.7
7651	2022-09-19	14:22:33.177	261.39066177	6273.375883	1663597353.177	0	899	2.2794709157	2.3256828392	500.46353375	512.77771312	2.1951237676	727.07971596	26.534601212	-1.1507788865	30.165174484	19.184873189	42.32829131	-71.125384798	1	51723.554908	22.644509232
7652	2022-09-19	14:22:34.125	261.39067274	6273.376146	1663597354.125	0	899	2.2794709157	2.3256828392	499.83912635	512.13794183	2.1951237676	727.06311035	26.534601212	-1.179947257	30.165174484	19.152605057	42.328276834	-71.125407942	1	51724.483235	22.6
7653	2022-09-19	14:22:35.045	261.39068339	6273.376401	1663597355.045	0	899	2.2743162459	2.3220764668	499.85546296	512.59750622	2.2721932429	727.0800183	26.538533331	-1.1813270154	30.165174484	19.185573742	42.328268846	-71.125424936	1	51725.423077	22.6
7654	2022-09-19	14:22:35.969	261.39069409	6273.376658	1663597355.969	0	899	2.2743308809	2.3220915415	500.77582992	513.54137022	2.2721994139	727.095115	26.539239883	-1.178438223	30.165174484	19.188952958	42.328263078	-71.125433589	1	51726.384384	22.6
7655	2022-09-19	14:22:36.871	261.39070453	6273.376909	1663597356.871	0	899	2.2762969396	2.3240902978	500.77582992	513.53906631	2.2717995221	727.11245182	26.539239883	-1.1641881782	30.165174484	19.187951637	42.328256645	-71.125440501	1	51727.287575	22.6
7656	2022-09-19	14:22:37.779	261.39071503	6273.377161	1663597357.779	0	899	2.2762969396	2.3240902978	499.44515285	512.17447437	2.2717995221	727.10720967	26.539239883	-1.1718844554	30.165174484	19.160713865	42.328246067	-71.125451295	1	51728.19428	22.6
7657	2022-09-19	14:22:38.642	261.39072503	6273.377401	1663597358.643	0	899	2.2808102	2.3258477705	499.44515285	511.41362574	2.1391888372	727.09747153	26.539239883	-1.1805940188	30.165174484	19.165483071	42.328236067	-71.125457041	1	51729.044976	22.6
7658	2022-09-19	14:22:39.549	261.39073553	6273.377653	1663597359.55	0	899	2.2808241043	2.3258620676	500.72381668	512.7229625	2.1391943412	727.10219872	26.539909249	-1.181822866	30.165174484	19.185727959	42.328224494	-71.125464274	1	51729.912919	22.6
7659	2022-09-19	14:22:40.444	261.39074589	6273.377901	1663597360.445	0	899	2.2810599805	2.3269654099	500.7393206	512.96966214	2.1793630425	727.09686279	26.543634415	-1.1832026243	30.165174484	19.189697266	42.328220423	-71.125466455	1	51730.872964	22.6
7660	2022-09-19	14:22:41.318	261.390756	6273.378144	1663597361.318	0	899	2.2810599805	2.3269654099	500.37976309	512.60132258	2.1793630425	727.10891623	26.543634415	-1.219420617	30.165174484	19.181684633	42.32822	-71.125464142	1	51731.757515	22.6
7661	2022-09-19	14:22:42.214	261.39076638	6273.378393	1663597362.215	0	899	2.2810592846	2.3299794285	500.37976309	513.40755063	2.3194824676	727.10483819	26.543634415	-1.4259925418	30.165174484	19.185862649	42.328218923	-71.125462257	1	51732.645957	22.6
7662	2022-09-19	14:22:43.099	261.39077662	6273.378639	1663597363.1	0	899	2.2810592846	2.3299794285	500.81967997	513.85892111	2.3194824676	727.09881956	26.543634415	-1.4900207062	30.165174484	19.150620934	42.328213376	-71.125466624	1	51733.495759	22.6
7663	2022-09-19	14:22:43.979	261.39078679	6273.378883	1663597363.979	0	899	2.2847175484	2.3311510342	500.81967997	513.17340102	2.200474452	727.10144366	26.543634415	-1.3613175272	30.165174484	19.171102322	42.328205506	-71.125473928	1	51734.33925	22.6
7664	2022-09-19	14:22:44.874	261.39079715	6273.379132	1663597364.874	0	899	2.2847999692	2.3312358515	500.68599221	513.03660826	2.2005079561	727.09942789	26.547595435	-1.6257735617	30.165174484	19.143965652	42.32819837	-71.125476703	1	51735.244565	22.6
7665	2022-09-19	14:22:45.740	261.39080719	6273.379372	1663597365.741	0	899	2.2781053628	2.324227398	500.68716127	512.99017972	2.1922258874	727.10335475	26.547876358	-1.5855672762	30.165174484	19.146231203	42.328191899	-71.12547138	1	51736.172172	22.6
7666	2022-09-19	14:22:46.648	261.39081769	6273.379624	1663597366.648	0	899	2.2781053628	2.324227398	501.71251807	514.04073186	2.1922258874	727.10822463	26.547876358	-1.5217546225	30.165174484	19.151525497	42.328184749	-71.125469749	1	51737.075401	22.6
7667	2022-09-19	14:22:47.546	261.39082808	6273.379874	1663597367.546	0	899	2.2792255163	2.3263533605	501.71251807	514.30452675	2.2379858981	727.10375613	26.547876358	-1.4900207622	30.165174484	19.160521261	42.328181927	-71.125466927	1	51737.921772	22.6
7668	2022-09-19	14:22:48.470	261.39083877	6273.380131	1663597368.47	0	899	2.2792255163	2.3263533605	500.24029152	512.79535018	2.2379858981	727.11264786	26.547876358	-1.4624261011	30.165174484	19.16910462	42.328174419	-71.125466667	1	51738.8697	22.6
7669	2022-09-19	14:22:49.378	261.39084928	6273.380383	1663597369.378	0	899	2.2836637422	2.3308329648	500.24229483	512.78394739	2.2356459234	727.10867168	26.548358172	-1.2361498834	30.165174484	19.188617706	42.328164052	-71.1254786	1	51739.795524	22.6
7670	2022-09-19	14:22:50.289	261.39085984	6273.380636	1663597370.29	0	899	2.2837482929	2.3309200143	499.98262657	512.51796974	2.2356808595	727.11518951	26.552423477	-1.2434258461	30.165174484	19.188617706	42.328159329	-71.12548751	1	51740.701183	22.6
7671	2022-09-19	14:22:51.223	261.39087064	6273.380895	1663597371.223	0	899	2.282201897	2.3309442913	499.98262657	512.94604155	2.3100980787	727.09507175	26.552423477	-1.249731588	30.165174484	19.184430874	42.328156352	-71.125480094	1	51741.59434	22.659433962
7672	2022-09-19	14:22:52.094	261.39088072	6273.381137	1663597372.094	0	899	2.282201897	2.3309442913	500.55583099	513.53410786	2.3100980787	727.09468533	26.552423477	-1.1941111277	30.165174484	19.18869035	42.328150288	-71.125476474	1	51742.471154	22.747115385
7673	2022-09-19	14:22:52.904	261.3908901	6273.381362	1663597372.905	0	899	2.2761594758	2.3233016001	500.55583099	513.13963349	2.2416046127	727.09595333	26.552423477	-1.1457666159	30.165174484	19.19329834	42.328140782	-71.12548	1	51743.316316	22.831631632
7674	2022-09-19	14:22:53.749	261.39089987	6273.381597	1663597373.749	0	899	2.2761594758	2.3233016001	499.4189487	511.97417036	2.2416046127	727.09584298	26.552423477	-1.1795592853	30.165174484	19.191259321	42.328130383	-71.125480257	1	51744.154067	22.915406699
7675	2022-09-19	14:22:54.657	261.39091039	6273.381849	1663597374.658	0	899	2.2749199309	2.3220234996	499.43269486	511.98481413	2.2410041229	727.08861415	26.555734938	-1.1792574055	30.165174484	19.192208764	42.328122896	-71.125482104	1	51745.026261	23.005252101
7676	2022-09-19	14:22:55.526	261.39092045	6273.382091	1663597375.527	0	899	2.274943002	2.3220472542	501.37651527	513.97754339	2.2410137157	727.08096697	26.556848526	-1.3221891116	30.165174484	19.172087309	42.328107682	-71.125497318	1	51745.939076	23.187815126
7677	2022-09-19	14:22:56.480	261.39093148	6273.382356	1663597376.48	0	899	2.2780339179	2.3263883806	501.37651527	514.29584963	2.2962004439	727.08850461	26.556848526	-1.4363512495	30.165174484	19.156060452	42.32809382	-71.125501188	1	51746.856459	23.285645933
7678	2022-09-19	14:22:57.407	261.39094221	6273.382613	1663597377.407	0	899	2.2780339179	2.3263883806	501.10511276	514.01745369	2.2962004439	727.0927124	26.556848526	-1.1425112486	30.165174484	19.192577362	42.328074798	-71.125505559	1	51747.778557	23.455711423
7679	2022-09-19	14:22:58.315	261.39095273	6273.382866	1663597378.316	0	899	2.2796381369	2.3275704165	501.10511276	513.8951724	2.2749963803	727.0977957	26.556848526	-1.1721647559	30.165174484	19.190391477	42.328058867	-71.125505553	1	51748.667961	23.566796117
7680	2022-09-19	14:22:59.226	261.39096326	6273.383118	1663597379.226	0	899	2.2796381369	2.3275704165	499.84094847	512.59874196	2.2749963803	727.09139307	26.556848526	-1.1549611944	30.165174484	19.191659624	42.328044072	-71.125507058	1	51749.617391	23.723478261
7681	2022-09-19	14:23:00.157	261.39097404	6273.383377	1663597380.157	0	899	2.2841171634	2.3319930902	499.8580974	512.57616472	2.26801222	727.08968045	26.560976281	-1.1945745858	30.165174484	19.188299697	42.328030269	-71.125508333	1	51750.537604	23.961281337
7682	2022-09-19	14:23:01.062	261.39098451	6273.383628	1663597381.062	0	899	2.2841252519	2.3320014213	500.63832012	513.37625845	2.26801561	727.07733841	26.561365128	-1.1855093059	30.165174484	19.187638895	42.328009324	-71.125505384	1	51751.442391	24.188478261
7683	2022-09-19	14:23:01.970	261.39099503	6273.383881	1663597381.971	0	899	2.2842493426	2.3308348008	500.63832012	513.03070848	2.2079759155	727.07733154	26.561365128	-1.179947257	30.165174484	19.18753624	42.327977998	-71.125499714	1	51752.390533	24.339053254
7684	2022-09-19	14:23:02.944	261.39100631	6273.384151	1663597382.945	0	899	2.2842493426	2.3308348008	500.5346915	512.92451472	2.2079759155	727.104782	26.561365128	-1.5074398328	30.165174484	19.148017429	42.327951838	-71.125490631	1	51753.362157	24.436215666
7685	2022-09-19	14:23:03.897	261.39101733	6273.384416	1663597383.897	0	899	2.2819531584	2.327684741	500.5346915	512.70875554	2.1704387076	727.08719094	26.561365128	-1.3059880883	30.165174484	19.175519665	42.32794027	-71.125476426	1	51754.306315	24.561262959
7686	2022-09-19	14:23:04.780	261.39102756	6273.384661	1663597384.781	0	899	2.2819531584	2.327684741	499.92548496	512.08473181	2.1704387076	727.07781982	26.561365128	-1.1978515387	30.165174484	19.190057755	42.327932345	-71.12546685	1	51755.148297	24.714829659
7687	2022-09-19	14:23:05.694	261.39103813	6273.384915	1663597385.694	0	899	2.283653313	2.3298339716	499.9379531	512.2082333	2.189730176	727.08816872	26.564365753	-1.2043836725	30.165174484	19.1886123	42.327925994	-71.125457772	1	51756.067308	24.806730769
7688	2022-09-19	14:23:06.634	261.391049	6273.385176	1663597386.634	0	899	2.283684206	2.3298657584	500.57638898	512.86241058	2.1897426797	727.09355477	26.565851212	-1.1930763232	30.165174484	19.190436559	42.327916336	-71.125449009	1	51757.066075	24.906607495
7689	2022-09-19	14:23:07.512	261.39105917	6273.38542	1663597387.512	0	899	2.285233779	2.33370819	500.57638898	513.46632416	2.2946763827	727.09224878	26.565851212	-1.176692009	30.165174484	19.192955017	42.327912007	-71.125436021	1	51757.931953	24.993195266
7690	2022-09-19	14:23:08.411	261.39106958	6273.38567	1663597388.412	0	899	2.285233779	2.33370819	501.44521555	514.35752317	2.2946763827	727.09342785	26.565851212	-1.176692009	30.165174484	19.190418243	42.327911667	-71.125423252	1	51758.783223	25.078322337
7691	2022-09-19	14:23:09.272	261.39107954	6273.385909	1663597389.272	0	899	2.2831302688	2.3305469014	501.44910698	514.09021	2.2476480879	727.09227303	26.566784928	-1.3474339578	30.165174484	19.167737531	42.327910545	-71.125411026	1	51759.673077	25.167307692
7692	2022-09-19	14:23:10.168	261.39108992	6273.386158	1663597390.169	0	899	2.2831996887	2.3306183842	500.1157986	512.72345595	2.2476769352	727.09968941	26.570123672	-1.1832026243	30.165174484	19.191137314	42.32791	-71.125398052	1	51760.574344	25.2
7693	2022-09-19	14:23:11.127	261.39110101	6273.386424	1663597391.127	0	899	2.2825210049	2.3283807807	500.1157986	512.31086774	2.1758721627	727.09673426	26.570123672	-1.1764764257	30.165174484	19.192253277	42.327900302	-71.12539343	1	51761.528993	25.305798576
7694	2022-09-19	14:23:12.039	261.39111156	6273.386678	1663597392.039	0	899	2.2825210049	2.3283807807	501.71407601	513.94811832	2.1758721627	727.08870631	26.570123672	-1.2383703664	30.165174484	19.189656517	42.32788673	-71.125395	1	51762.423186	25.484637135
7695	2022-09-19	14:23:12.924	261.39112182	6273.386924	1663597392.925	0	899	2.2829207245	2.330338184	501.71407601	514.36324618	2.2478885995	727.08550904	26.570123672	-1.2366349018	30.165174484	19.189098535	42.327885957	-71.125391525	1	51763.297826	25.6
7696	2022-09-19	14:23:13.891	261.391133	6273.387192	1663597393.891	0	899	2.2829207245	2.330338184	502.34437328	515.00943445	2.2478885995	727.09781712	26.570123672	-1.2234197026	30.165174484	19.187502211	42.327904271	-71.125379062	1	51764.32032	25.632032032
7697	2022-09-19	14:23:14.835	261.39114392	6273.387454	1663597394.835	0	899	2.2805965938	2.3280971823	502.35491649	515.05553046	2.2539970298	727.10513003	26.572648952	-1.1818444626	30.165174484	19.190870525	42.327919161	-71.12536667	1	51765.249764	25.724976437
7698	2022-09-19	14:23:15.743	261.39115444	6273.387707	1663597395.744	0	899	2.2806373172	2.3281391194	500.82841429	513.49053286	2.2540140195	727.09341613	26.574609756	-1.2473602113	30.165174484	19.181097953	42.327938276	-71.125356868	1	51766.120726	25.824145299
7699	2022-09-19	14:23:16.644	261.39116487	6273.387957	1663597396.645	0	899	2.2790863311	2.3258440063	500.82841429	513.29984376	2.2208937435	727.09248322	26.574609756	-1.4896003774	30.165174484	19.151129236	42.327950483	-71.125358454	1	51767.072491	26.014498141
7700	2022-09-19	14:23:17.506	261.39117485	6273.388196	1663597397.507	0	899	2.2790863311	2.3258440063	501.72387663	514.21760454	2.2208937435	727.10020235	26.574609756	-1.2288739579	30.165174484	19.189465175	42.327955824	-71.125359789	1	51767.873606	26.17472119
7701	2022-09-19	14:23:18.322	261.39118428	6273.388423	1663597398.322	0	899	2.2789914495	2.3251948383	501.72387663	514.06938556	2.1951789767	727.08623217	26.574609756	-1.2597023249	30.165174484	19.190776825	42.327973676	-71.125353196	1	51768.680361	26.268036072
7702	2022-09-19	14:23:19.160	261.39119398	6273.388656	1663597399.16	0	899	2.2789914495	2.3251948383	500.77585986	513.09804172	2.1951789767	727.09221967	26.574609756	-1.1802921927	30.165174484	19.18812561	42.327991191	-71.125342207	1	51769.51952	26.3
7703	2022-09-19	14:23:19.990	261.39120359	6273.388886	1663597399.99	0	899	2.2799377488	2.3260541496	500.78408818	513.07804815	2.1902366346	727.09237327	26.57658673	-1.1864363405	30.165174484	19.186617959	42.328006747	-71.125330093	1	51770.368034	26.3
7704	2022-09-19	14:23:20.891	261.39121402	6273.389136	1663597400.891	0	899	2.2799892106	2.3261071006	502.05901602	514.38439505	2.1902575035	727.09312712	26.579065323	-1.1511237811	30.165174484	19.19192688	42.32802425	-71.125318215	1	51771.295858	26.329585799
7705	2022-09-19	14:23:21.822	261.39122479	6273.389395	1663597401.822	0	899	2.2781563538	2.3240184767	502.05901602	514.32565379	2.1800679583	727.08530411	26.579065323	-1.16032921	30.165174484	19.192320565	42.328041845	-71.12530684	1	51772.21068	26.4
7706	2022-09-19	14:23:22.686	261.39123479	6273.389635	1663597402.686	0	899	2.2781563538	2.3240184767	499.68968555	511.89843427	2.1800679583	727.08258501	26.579065323	-1.1733935779	30.165174484	19.18878141	42.328055454	-71.125294183	1	51773.054487	26.410897436
7707	2022-09-19	14:23:23.618	261.39124558	6273.389894	1663597403.618	0	899	2.2807844112	2.3279201444	499.68968555	512.22442315	2.2368540227	727.09161822	26.579065323	-1.1652875933	30.165174484	19.181423781	42.328063714	-71.125279316	1	51774.045631	26.61368932
7708	2022-09-19	14:23:24.502	261.39125581	6273.390139	1663597404.502	0	899	2.2808036198	2.3279399209	501.33959482	513.9157663	2.2368619751	727.08593022	26.579990147	-1.1727036775	30.165174484	19.193319422	42.328070866	-71.125266442	1	51774.903883	26.871165049
7709	2022-09-19	14:23:25.470	261.39126701	6273.390408	1663597405.47	0	899	2.2799267809	2.3284221711	501.35392494	514.29969153	2.3008811536	727.0892241	26.583429337	-1.150293865	30.165174484	19.194201804	42.328080374	-71.125250488	1	51775.870741	27.074148297
7710	2022-09-19	14:23:26.407	261.39127787	6273.390669	1663597406.408	0	899	2.2799267809	2.3284221711	501.61662544	514.56917538	2.3008811536	727.08426934	26.583429337	-1.1913409233	30.165174484	19.189336777	42.328081667	-71.125246962	1	51776.822991	27.1
7711	2022-09-19	14:23:27.368	261.39128898	6273.390936	1663597407.368	0	899	2.2789688102	2.3255015647	501.61662544	514.0479831	2.210535939	727.10286445	26.583429337	-1.2419166983	30.165174484	19.185849739	42.328082901	-71.125244197	1	51777.740811	27.1
7712	2022-09-19	14:23:28.303	261.39129981	6273.391196	1663597408.304	0	899	2.2789688102	2.3255015647	499.82243067	512.20932354	2.210535939	727.08807373	26.583429337	-1.1815749407	30.165174484	19.189336777	42.328094372	-71.125231191	1	51778.662325	27.166232465
7713	2022-09-19	14:23:29.144	261.39130955	6273.391429	1663597409.145	0	899	2.2804431178	2.3268076577	499.82243067	512.15634143	2.201308574	727.10337456	26.583429337	-1.1723264329	30.165174484	19.190453068	42.328103367	-71.125220792	1	51779.50501	27.250501002
7714	2022-09-19	14:23:30.051	261.39132003	6273.391681	1663597410.051	0	899	2.2805002645	2.3268664668	499.40829566	511.73212056	2.2013318609	727.10339881	26.586181173	-1.1874172711	30.165174484	19.191025526	42.328109416	-71.125211855	1	51780.412412	27.341241241
7715	2022-09-19	14:23:30.950	261.39133045	6273.391931	1663597410.951	0	899	2.284414838	2.3301115993	499.4156206	511.54004453	2.1665272411	727.10200753	26.587945938	-1.1526975316	30.165174484	19.165800663	42.328120579	-71.125197755	1	51781.334402	27.4
7716	2022-09-19	14:23:31.855	261.39134091	6273.392182	1663597411.855	0	899	2.284414838	2.3301115993	501.13128177	513.29735718	2.1665272411	727.10430908	26.587945938	-1.1473941803	30.165174484	19.163768768	42.328139157	-71.125178715	1	51782.27712	27.427712032
7717	2022-09-19	14:23:32.743	261.3913512	6273.392429	1663597412.744	0	899	2.2828590444	2.3296049244	501.13128177	513.58638535	2.2167489901	727.10613003	26.587945938	-1.1625604945	30.165174484	19.190083283	42.328152986	-71.125165671	1	51783.149282	27.5
7718	2022-09-19	14:23:33.588	261.39136098	6273.392664	1663597413.589	0	899	2.2828590444	2.3296049244	501.75300962	514.22356562	2.2167489901	727.12061072	26.587945938	-1.1425112486	30.165174484	19.191858292	42.328169158	-71.125160281	1	51783.957895	27.5
7719	2022-09-19	14:23:34.507	261.39137162	6273.392919	1663597414.508	0	899	2.2797905831	2.3255299717	501.75300962	513.97042444	2.1728205926	727.11067048	26.587945938	-1.3439522745	30.165174484	19.169921635	42.328177659	-71.125149277	1	51784.919118	27.5
7720	2022-09-19	14:23:35.427	261.39138226	6273.393174	1663597415.427	0	899	2.2798622556	2.3256037013	501.1544939	513.35750108	2.1728494295	727.10757466	26.591398264	-1.1853260678	30.165174484	19.186814403	42.32818677	-71.125148333	1	51785.843687	27.584368737
7721	2022-09-19	14:23:36.361	261.39139307	6273.393434	1663597416.361	0	899	2.2817490805	2.327376401	501.1586725	513.32109905	2.1657772794	727.12053433	26.592401505	-1.2011067867	30.165174484	19.185735703	42.328192	-71.125150778	1	51786.73327	27.6
7722	2022-09-19	14:23:37.293	261.39140387	6273.393693	1663597417.294	0	899	2.2817490805	2.327376401	499.91011036	512.04223605	2.1657772794	727.1031959	26.592401505	-1.1890449208	30.165174484	19.182854242	42.328198043	-71.125154022	1	51787.706522	27.6
7723	2022-09-19	14:23:38.200	261.39141436	6273.393945	1663597418.201	0	899	2.2792307025	2.3254100555	499.91011036	512.20326711	2.1938339498	727.09385186	26.592401505	-1.1799580364	30.165174484	19.189029138	42.328202001	-71.125160003	1	51788.600377	27.6
7724	2022-09-19	14:23:39.124	261.39142505	6273.394201	1663597419.124	0	899	2.2792307025	2.3254100555	500.86700155	513.18368896	2.1938339498	727.10150429	26.592401505	-1.1815749407	30.165174484	19.142883301	42.328211667	-71.125159167	1	51789.5	27.65
7725	2022-09-19	14:23:40.104	261.39143639	6273.394473	1663597420.104	0	899	2.2814164962	2.3279348879	500.88097618	513.27688421	2.2075437403	727.10081997	26.59575864	-1.2047177845	30.165174484	19.166867124	42.328228827	-71.125150185	1	51790.481481	27.7
7726	2022-09-19	14:23:41.017	261.39144697	6273.394727	1663597421.018	0	899	2.2814399499	2.3279590259	501.7381163	514.15529224	2.2075533211	727.09495494	26.596887589	-1.3553027049	30.165174484	19.17785186	42.328243885	-71.125142224	1	51791.416404	27.7
7727	2022-09-19	14:23:41.923	261.39145744	6273.394979	1663597421.923	0	899	2.2839094941	2.331153291	501.7381163	514.33588301	2.2388727762	727.08418365	26.596887589	-1.2335628958	30.165174484	19.188868049	42.328256338	-71.125135414	1	51792.35035	27.7
7728	2022-09-19	14:23:42.749	261.391467	6273.395208	1663597422.749	0	899	2.2839094941	2.331153291	500.38525267	512.94905135	2.2388727762	727.11005326	26.596887589	-1.1609867961	30.165174484	19.192175177	42.328266946	-71.125130556	1	51793.166824	27.7
7729	2022-09-19	14:23:43.619	261.39147708	6273.39545	1663597423.62	0	899	2.2848300894	2.3306837387	500.38525267	512.57287407	2.1734317819	727.10757386	26.596887589	-1.151544248	30.165174484	19.19338119	42.328276524	-71.125133292	1	51793.987747	27.7
7730	2022-09-19	14:23:44.499	261.39148726	6273.395694	1663597424.499	0	899	2.2848698136	2.3307246034	500.76757197	512.96459701	2.1734477345	727.09431751	26.598796857	-1.2094714515	30.165174484	19.188373566	42.328278184	-71.125134851	1	51794.91062	27.7
7731	2022-09-19	14:23:45.382	261.39149749	6273.39594	1663597425.383	0	899	2.2815201472	2.3292875926	500.77753415	513.50453167	2.2655015157	727.08964973	26.601190567	-1.1758080831	30.165174484	19.190612389	42.328279647	-71.12513894	1	51795.787968	27.7
7732	2022-09-19	14:23:46.282	261.39150789	6273.396189	1663597426.282	0	899	2.2815201472	2.3292875926	500.11869482	512.82894829	2.2655015157	727.07275391	26.601190567	-1.179947257	30.165174484	19.189697266	42.328281141	-71.125143423	1	51796.684685	27.768468468
7733	2022-09-19	14:23:47.219	261.39151874	6273.39645	1663597427.219	0	899	2.284170191	2.3306807375	500.11869482	512.47865915	2.2045711019	727.08644316	26.601190567	-1.1742989749	30.165174484	19.189071782	42.328286945	-71.125139722	1	51797.633401	27.8
7734	2022-09-19	14:23:48.153	261.39152955	6273.396709	1663597428.153	0	899	2.284170191	2.3306807375	501.79735919	514.19881013	2.2045711019	727.0819011	26.601190567	-1.1783411827	30.165174484	19.18489321	42.328292705	-71.125133962	1	51798.540999	27.8
7735	2022-09-19	14:23:49.085	261.39154035	6273.396968	1663597429.086	0	899	2.278087717	2.3245500494	501.80627544	514.22825527	2.2080940202	727.07745846	26.603328616	-1.1634659286	30.165174484	19.187283068	42.328296512	-71.125131667	1	51799.453713	27.845371312
7736	2022-09-19	14:23:49.992	261.39155083	6273.39722	1663597429.992	0	899	2.2781376912	2.324601482	499.71467525	512.0849959	2.2081144702	727.07821837	26.605737686	-1.1815749407	30.165174484	19.185375214	42.328299546	-71.125132273	1	51800.363905	27.9
7737	2022-09-19	14:23:50.874	261.39156104	6273.397465	1663597430.874	0	899	2.2805049351	2.328069494	499.71467525	512.36613767	2.2570593963	727.09506044	26.605737686	-1.162237135	30.165174484	19.187421584	42.328302911	-71.125131259	1	51801.24895	27.9
7738	2022-09-19	14:23:51.779	261.39157152	6273.397716	1663597431.779	0	899	2.2805049351	2.328069494	500.61174692	513.28592083	2.2570593963	727.10116517	26.605737686	-1.1580979429	30.165174484	19.183336763	42.328303494	-71.125127221	1	51802.190381	27.919038076
7739	2022-09-19	14:23:52.693	261.39158209	6273.39797	1663597432.693	0	899	2.2810974674	2.3259458441	500.61174692	512.55606283	2.1301127129	727.10205199	26.605737686	-1.4028927459	30.165174484	19.150897917	42.328289115	-71.12513826	1	51803.106212	27.978757515
7740	2022-09-19	14:23:53.634	261.39159299	6273.398232	1663597433.634	0	899	2.2810974674	2.3259458441	501.63831145	513.60712062	2.1301127129	727.11171455	26.605737686	-1.4341092062	30.165174484	19.14373077	42.328281825	-71.125151667	1	51804.047573	27.8
7741	2022-09-19	14:23:54.546	261.39160354	6273.398485	1663597434.546	0	899	2.2848087263	2.3323433988	501.63831145	514.30644868	2.2515078607	727.1028018	26.605737686	-1.2076174021	30.165174484	19.148643494	42.328284777	-71.125151667	1	51804.93301	27.8
7742	2022-09-19	14:23:55.471	261.39161426	6273.398742	1663597435.472	0	899	2.2848394214	2.3323750077	502.45603113	515.14489245	2.2515206309	727.10023347	26.607213039	-1.2011499034	30.165174484	19.14232398	42.328286477	-71.12515019	1	51805.886246	27.8
7743	2022-09-19	14:23:56.367	261.39162462	6273.398991	1663597436.367	0	899	2.2804792145	2.3271493805	502.46847598	514.94956722	2.2154937978	727.10914501	26.610193253	-1.2169952787	30.165174484	19.13110397	42.328287976	-71.12515	1	51806.785786	27.8
7744	2022-09-19	14:23:57.272	261.39163509	6273.399242	1663597437.272	0	899	2.2804792145	2.3271493805	500.78658262	513.22589639	2.2154937978	727.10858154	26.610193253	-1.6731264591	30.165174484	19.155487061	42.328288333	-71.125151086	1	51807.651887	27.8
7745	2022-09-19	14:23:58.161	261.39164539	6273.399489	1663597438.162	0	899	2.2855533281	2.3318280723	500.78658262	513.09255657	2.1923149973	727.10435678	26.610193253	-1.5779895498	30.165174484	19.148432346	42.328287421	-71.125152579	1	51808.547269	27.8
7746	2022-09-19	14:23:59.062	261.39165581	6273.399739	1663597439.062	0	899	2.2855533281	2.3318280723	499.99026078	512.27666647	2.1923149973	727.09466795	26.610193253	-1.4826909304	30.165174484	19.150085449	42.328285908	-71.125154851	1	51809.45534	27.8
7747	2022-09-19	14:23:59.937	261.39166594	6273.399983	1663597439.937	0	899	2.2808671987	2.3276253599	500.0039638	512.4452298	2.2192171443	727.10731557	26.61349097	-1.3307370705	30.165174484	19.175761937	42.328280871	-71.125157183	1	51810.309665	27.830966469
7748	2022-09-19	14:24:00.819	261.39167616	6273.400228	1663597440.82	0	899	2.2808918797	2.3276507649	500.98082938	513.44646044	2.219227283	727.08831787	26.614679337	-1.2759789228	30.165174484	19.185014725	42.328269527	-71.125158945	1	51811.183367	27.9
7749	2022-09-19	14:24:01.711	261.39168648	6273.400476	1663597441.712	0	899	2.284052341	2.3297910538	500.98082938	513.15640482	2.16881456	727.11542193	26.614679337	-1.3912620347	30.165174484	19.18068637	42.328258903	-71.125161804	1	51812.082265	27.9
7750	2022-09-19	14:24:02.595	261.39169671	6273.400721	1663597442.596	0	899	2.284052341	2.3297910538	500.45550231	512.61831048	2.16881456	727.11122303	26.614679337	-1.3263283273	30.165174484	19.186846942	42.328246379	-71.125163374	1	51813.024655	27.9
7751	2022-09-19	14:24:03.490	261.39170706	6273.400969	1663597443.49	0	899	2.2859833804	2.3338533738	500.45550231	513.17674522	2.2659235617	727.10942674	26.614679337	-1.2698023801	30.165174484	19.193038625	42.328236093	-71.125164844	1	51813.906312	27.9
7752	2022-09-19	14:24:04.388	261.39171747	6273.401219	1663597444.389	0	899	2.2859833804	2.3338533738	501.02936191	513.76519194	2.2659235617	727.10570602	26.614679337	-1.2613300085	30.165174484	19.188976288	42.328233699	-71.125171505	1	51814.780583	27.9
7753	2022-09-19	14:24:05.322	261.39172828	6273.401479	1663597445.323	0	899	2.2879697063	2.3349080119	501.04404315	513.52040947	2.2208186039	727.1059922	26.618205228	-1.1714964758	30.165174484	19.189381707	42.328224791	-71.125174554	1	51815.732161	27.9
7754	2022-09-19	14:24:06.226	261.39173874	6273.40173	1663597446.227	0	899	2.2879871672	2.3349259853	501.76889166	514.26334851	2.2208257596	727.09820557	26.61904335	-1.1783196926	30.165174484	19.190776825	42.328216281	-71.125173923	1	51816.646293	27.964629259
7755	2022-09-19	14:24:07.098	261.39174882	6273.401972	1663597447.098	0	899	2.2825028247	2.3292527888	501.76889166	514.24289143	2.2172778203	727.09804348	26.61904335	-1.1498626984	30.165174484	19.193924784	42.328207284	-71.125171605	1	51817.518519	28
7756	2022-09-19	14:24:08.007	261.39175935	6273.402224	1663597448.008	0	899	2.2825028247	2.3292527888	500.51592266	512.95877356	2.2172778203	727.11090088	26.61904335	-1.1690711509	30.165174484	19.18137635	42.328191939	-71.12516861	1	51818.41691	28
7757	2022-09-19	14:24:08.928	261.39177001	6273.40248	1663597448.929	0	899	2.2830310612	2.3306950827	500.51592266	513.20017264	2.2592311985	727.10410536	26.61904335	-1.1857465071	30.165174484	19.17166283	42.328173659	-71.125163031	1	51819.31165	28
7758	2022-09-19	14:24:09.792	261.39178	6273.40272	1663597449.792	0	899	2.2830322544	2.3306963116	501.10270629	513.80182963	2.259231697	727.0933947	26.619100748	-1.189799473	30.165174484	19.169086545	42.328160504	-71.125152943	1	51820.154309	28
7759	2022-09-19	14:24:10.740	261.39179098	6273.402984	1663597450.741	0	899	2.2826324217	2.3275649668	501.12051409	513.09141208	2.132625816	727.09672375	26.623376846	-1.174557708	30.165174484	19.190496179	42.32814411	-71.125140777	1	51821.106816	28.010681587
7760	2022-09-19	14:24:11.668	261.39180172	6273.403241	1663597451.669	0	899	2.2826324217	2.3275649668	500.06338971	512.00903483	2.132625816	727.10111221	26.623376846	-1.2906170152	30.165174484	19.162886171	42.328135091	-71.125133596	1	51822.052521	28.1
7761	2022-09-19	14:24:12.618	261.39181271	6273.403505	1663597452.618	0	899	2.284172366	2.3304834898	500.06338971	512.36876063	2.195304382	727.10119548	26.623376846	-1.4332361032	30.165174484	19.150507062	42.328105276	-71.125138642	1	51823.046351	28.1
7762	2022-09-19	14:24:13.565	261.39182367	6273.403768	1663597453.565	0	899	2.284172366	2.3304834898	501.51199607	513.85301374	2.195304382	727.10425249	26.623376846	-1.5184130219	30.165174484	19.144804948	42.328077258	-71.125144869	1	51823.980276	28.1
7763	2022-09-19	14:24:14.536	261.39183492	6273.404038	1663597454.537	0	899	2.2830813422	2.329346632	501.51590444	513.85066914	2.1942020709	727.11453025	26.624314605	-1.4375261905	30.165174484	19.153818952	42.328044352	-71.125148232	1	51824.96945	28.1
7764	2022-09-19	14:24:15.459	261.39184559	6273.404294	1663597455.459	0	899	2.2831538382	2.32942123	499.61187684	511.89998084	2.1942314887	727.11962891	26.627801895	-1.184830308	30.165174484	19.18645668	42.328030723	-71.125139926	1	51825.840716	28.1
7765	2022-09-19	14:24:16.361	261.39185604	6273.404545	1663597456.362	0	899	2.2861687928	2.3348871536	499.61187684	512.53669718	2.3050599607	727.11248335	26.627801895	-1.2286583596	30.165174484	19.188668851	42.328020866	-71.125127133	1	51826.746694	28.1
7766	2022-09-19	14:24:17.256	261.3918664	6273.404794	1663597457.257	0	899	2.2861687928	2.3348871536	499.7760797	512.70514793	2.3050599607	727.10668824	26.627801895	-1.1425112486	30.165174484	19.194377899	42.328011653	-71.125111086	1	51827.668046	28.1
7767	2022-09-19	14:24:18.101	261.39187618	6273.405028	1663597458.102	0	899	2.2861176897	2.3334736428	499.7760797	512.3423001	2.2419562671	727.10190082	26.627801895	-1.1665164738	30.165174484	19.188755162	42.328003395	-71.125095123	1	51828.493874	28.14938737
7768	2022-09-19	14:24:18.977	261.39188632	6273.405272	1663597458.978	0	899	2.2861176897	2.3334736428	500.74485763	513.33543668	2.2419562671	727.11338634	26.627801895	-1.1677560846	30.165174484	19.187789298	42.327994772	-71.125078472	1	51829.356092	28.2
7769	2022-09-19	14:24:19.884	261.39189682	6273.405524	1663597459.885	0	899	2.279656047	2.3264231922	500.76092978	513.23008482	2.2207905286	727.09932886	26.631664087	-1.176594975	30.165174484	19.188986102	42.327984113	-71.125063384	1	51830.28134	28.2
7770	2022-09-19	14:24:20.801	261.39190742	6273.405778	1663597460.801	0	899	2.279668997	2.3264365224	499.08636212	511.51385027	2.2207958554	727.10627999	26.632287979	-1.1613101115	30.165174484	19.192251736	42.327971655	-71.125052482	1	51831.167854	28.183214649
7771	2022-09-19	14:24:21.688	261.3919177	6273.406025	1663597461.689	0	899	2.2878835103	2.3351400533	499.08636212	511.59907685	2.2356533744	727.11153346	26.632287979	-1.1637246356	30.165174484	19.192864955	42.3279631	-71.125038714	1	51832.07014	28.1
7772	2022-09-19	14:24:22.589	261.39192812	6273.406275	1663597462.59	0	899	2.2878835103	2.3351400533	499.69938018	512.22746404	2.2356533744	727.10001479	26.632287979	-1.2038338863	30.165174484	19.189599865	42.32796009	-71.125022163	1	51832.972946	28.1
7773	2022-09-19	14:24:23.607	261.3919399	6273.406558	1663597463.607	0	899	2.2860093081	2.3324006057	499.69938018	512.00723167	2.1972973415	727.11025657	26.632287979	-1.3668364705	30.165174484	19.171484612	42.327958258	-71.12500466	1	51834.022682	28.097731755
7774	2022-09-19	14:24:24.598	261.39195138	6273.406833	1663597464.599	0	899	2.2860093081	2.3324006057	502.55777736	514.93603264	2.1972973415	727.11868508	26.632287979	-1.2157557011	30.165174484	19.18645668	42.327954995	-71.124989986	1	51835.001017	28
7775	2022-09-19	14:24:25.540	261.39196228	6273.407095	1663597465.541	0	899	2.2815595529	2.3273074417	502.57298528	514.80312015	2.1715646018	727.1132384	26.635929474	-1.1795377084	30.165174484	19.189260483	42.327950203	-71.124977209	1	51835.959308	28
7776	2022-09-19	14:24:26.479	261.39197314	6273.407355	1663597466.479	0	899	2.2815745624	2.3273228819	501.13117865	513.32626179	2.171570634	727.10563165	26.636651993	-1.1887646416	30.165174484	19.172568542	42.327947001	-71.124969168	1	51836.8998	27.91002004
7777	2022-09-19	14:24:27.358	261.39198331	6273.407599	1663597467.358	0	899	2.2841714318	2.3315877031	501.13117865	513.75838694	2.24662764	727.09575244	26.636651993	-1.2098378985	30.165174484	19.163699384	42.327941545	-71.124963212	1	51837.768245	27.9
7778	2022-09-19	14:24:28.259	261.39199374	6273.40785	1663597468.259	0	899	2.2841714318	2.3315877031	501.61472186	514.25411418	2.24662764	727.08483887	26.636651993	-1.2499364614	30.165174484	19.185735703	42.327936767	-71.124957356	1	51838.646602	27.9
7779	2022-09-19	14:24:29.164	261.39200422	6273.408101	1663597469.165	0	899	2.286264739	2.333945947	501.61472186	514.31335672	2.2568978897	727.110105	26.636651993	-1.2425527067	30.165174484	19.189657034	42.327928358	-71.124950256	1	51839.569328	27.9
7780	2022-09-19	14:24:30.055	261.39201453	6273.408349	1663597470.055	0	899	2.2863289026	2.3340120256	499.77758897	512.42986959	2.2569246345	727.10043193	26.639734268	-1.2472416605	30.165174484	19.189575511	42.327918129	-71.12494518	1	51840.446097	27.9
7781	2022-09-19	14:24:30.976	261.3920252	6273.408605	1663597470.977	0	899	2.2842681472	2.3303413195	499.78392637	512.01844721	2.1841579146	727.1026963	26.641260147	-1.202400288	30.165174484	19.186532974	42.327907245	-71.124941675	1	51841.331638	27.9
7782	2022-09-19	14:24:31.855	261.39203536	6273.408849	1663597471.855	0	899	2.2842681472	2.3303413195	500.0071232	512.24710781	2.1841579146	727.10897524	26.641260147	-1.423200732	30.165174484	19.15994125	42.327894961	-71.124937584	1	51842.224822	27.9
7783	2022-09-19	14:24:32.730	261.3920455	6273.409092	1663597472.731	0	899	2.2837160249	2.3286797237	500.0071232	511.95404509	2.1330828463	727.11598418	26.641260147	-1.4242032032	30.165174484	19.162118495	42.327882534	-71.124934201	1	51843.119874	27.888012618
7784	2022-09-19	14:24:33.630	261.3920559	6273.409342	1663597473.63	0	899	2.2837160249	2.3286797237	500.10988002	512.05925712	2.1330828463	727.11987466	26.641260147	-1.2287769318	30.165174484	19.189697266	42.327876361	-71.12492813	1	51844.061144	27.793885602
7785	2022-09-19	14:24:34.539	261.39206642	6273.409594	1663597474.539	0	899	2.2863032853	2.3339293755	500.11639383	512.76218442	2.2543050037	727.09073664	26.642827457	-1.2004815995	30.165174484	19.188511918	42.327871879	-71.124925141	1	51844.957594	27.704240631
7786	2022-09-19	14:24:35.413	261.39207654	6273.409837	1663597475.413	0	899	2.2863602336	2.3339880214	498.92354458	511.5393092	2.254328714	727.10214577	26.645563126	-1.1837092749	30.165174484	19.189974261	42.327858986	-71.124926409	1	51845.845371	27.7
7787	2022-09-19	14:24:36.302	261.39208683	6273.410084	1663597476.302	0	899	2.2837218117	2.3312656316	498.92354458	511.53158351	2.2529822248	727.0894165	26.645563126	-1.3410850763	30.165174484	19.18753624	42.327844553	-71.124925455	1	51846.726824	27.7
7788	2022-09-19	14:24:37.190	261.39209711	6273.410331	1663597477.19	0	899	2.2837218117	2.3312656316	502.07812702	514.76588377	2.2529822248	727.10114051	26.645563126	-1.2950795889	30.165174484	19.188344779	42.327831362	-71.12492692	1	51847.575872	27.642412818
7789	2022-09-19	14:24:38.119	261.39210787	6273.410589	1663597478.12	0	899	2.2916874983	2.3364200221	502.07812702	513.97091854	2.1150855455	727.09486642	26.645563126	-1.1785352759	30.165174484	19.193124064	42.327816588	-71.124931698	1	51848.504732	27.6
7790	2022-09-19	14:24:39.026	261.39211836	6273.410841	1663597479.026	0	899	2.2916874983	2.3364200221	500.88026582	512.74468344	2.1150855455	727.09716797	26.645563126	-1.184830308	30.165174484	19.19329834	42.327801402	-71.124937079	1	51849.41587	27.6
7791	2022-09-19	14:24:39.921	261.39212872	6273.411089	1663597479.921	0	899	2.291677729	2.3398834546	500.88904574	513.67899984	2.2759349891	727.09673264	26.647672476	-1.170289173	30.165174484	19.193637343	42.327791667	-71.124938971	1	51850.308696	27.6
7792	2022-09-19	14:24:40.831	261.39213925	6273.411342	1663597480.831	0	899	2.291727321	2.3399345396	501.07046113	513.86516748	2.2759557863	727.09498647	26.65004921	-1.1571277704	30.165174484	19.193415901	42.327791236	-71.124936667	1	51851.258247	27.574175306
7793	2022-09-19	14:24:41.703	261.39214935	6273.411584	1663597481.704	0	899	2.2888060143	2.335895638	501.07046113	513.58328827	2.2270360094	727.11749268	26.65004921	-1.1750643253	30.165174484	19.190057755	42.327790974	-71.124936945	1	51852.083495	27.5
7794	2022-09-19	14:24:42.555	261.39215921	6273.411821	1663597482.556	0	899	2.2888060143	2.335895638	501.62020652	514.146762	2.2270360094	727.11372749	26.65004921	-1.2326897493	30.165174484	19.182974506	42.327800625	-71.124939702	1	51852.91068	27.5
7795	2022-09-19	14:24:43.440	261.39216944	6273.412067	1663597483.44	0	899	2.2917444675	2.3392360689	501.62020652	514.2378895	2.2428396067	727.1051373	26.65004921	-1.4973398447	30.165174484	19.150444031	42.32780828	-71.124942645	1	51853.793587	27.420641283
7796	2022-09-19	14:24:44.367	261.39218017	6273.412324	1663597484.367	0	899	2.2917666241	2.3392588825	501.15703298	513.76311812	2.2428487631	727.0954125	26.65111106	-1.1885490978	30.165174484	19.187827862	42.327815049	-71.124944596	1	51854.757353	27.4
7797	2022-09-19	14:24:45.325	261.39219126	6273.41259	1663597485.325	0	899	2.2880268764	2.3341103215	501.17065817	513.42162873	2.1811172576	727.10540529	26.654382706	-1.1429531645	30.165174484	19.193563436	42.327816667	-71.124945	1	51855	27.4
7798	2022-09-19	14:24:46.209	261.39220149	6273.412836	1663597486.209	0	899	2.2880268764	2.3341103215	500.72290265	512.96292795	2.1811172576	727.09994567	26.654382706	-1.179947257	30.165174484	19.191858292	42.327816667	-71.124945	1	51855	27.4
7799	2022-09-19	14:24:47.098	261.39221178	6273.413083	1663597487.098	0	899	2.2901846985	2.3376002252	500.72290265	513.30635343	2.2408139167	727.10522946	26.654382706	-1.1868028475	30.165174484	19.191099116	42.327816667	-71.124945	1	51855	27.4
7800	2022-09-19	14:24:47.990	261.39222211	6273.413331	1663597487.99	0	899	2.2901846985	2.3376002252	503.6043527	516.26021596	2.2408139167	727.121521	26.654382706	-1.1897132397	30.165174484	19.190776825	42.327816667	-71.124945	1	51855	27.4
7801	2022-09-19	14:24:48.848	261.39223205	6273.413569	1663597488.849	0	899	2.2886397353	2.3379121404	503.6043527	516.76699626	2.3282576012	727.12612248	26.654382706	-1.2076497694	30.165174484	19.187304794	42.327816667	-71.124945	1	51855	27.4
7802	2022-09-19	14:24:49.766	261.39224266	6273.413824	1663597489.766	0	899	2.2886830953	2.3379568365	501.51103672	514.61907515	2.3282762282	727.12486338	26.65646356	-1.2165318151	30.165174484	19.179897852	42.327816667	-71.124945	1	51855	27.4
7803	2022-09-19	14:24:50.667	261.3922531	6273.414074	1663597490.668	0	899	2.286714699	2.333428871	501.52055178	513.95574653	2.2116150823	727.1272583	26.658746719	-1.2173833847	30.165174484	19.173492432	42.327816667	-71.124945	1	51855	27.4
7804	2022-09-19	14:24:51.555	261.39226338	6273.414321	1663597491.556	0	899	2.286714699	2.333428871	502.33002137	514.78528691	2.2116150823	727.11192271	26.658746719	-1.2022925544	30.165174484	19.173325318	42.327816667	-71.124945	1	51855	27.4
7805	2022-09-19	14:24:52.466	261.39227391	6273.414574	1663597492.466	0	899	2.2910186664	2.3388359864	502.33002137	515.05664605	2.2586082968	727.10938793	26.658746719	-1.1743529388	30.165174484	19.172359353	42.327816667	-71.124945	1	51855	27.4
7806	2022-09-19	14:24:53.380	261.39228449	6273.414828	1663597493.38	0	899	2.2910186664	2.3388359864	502.7341121	515.4709745	2.2586082968	727.13391113	26.658746719	-1.1408835649	30.165174484	19.169891357	42.327816667	-71.124945	1	51855	27.4
7807	2022-09-19	14:24:54.298	261.39229512	6273.415083	1663597494.298	0	899	2.2898680094	2.3381454772	502.73994544	515.60655617	2.2810164051	727.12828337	26.66014305	-1.1738462669	30.165174484	19.179712056	42.327816667	-71.124945	1	51855	27.4
7808	2022-09-19	14:24:55.194	261.39230549	6273.415332	1663597495.194	0	899	2.2899324262	2.3382118377	501.4008982	514.23339507	2.2810435026	727.13615003	26.663232803	-1.160415411	30.165174484	19.192218781	42.327816667	-71.124945	1	51855	27.4
7809	2022-09-19	14:24:56.075	261.39231568	6273.415576	1663597496.075	0	899	2.2871092562	2.3334039982	501.4008982	513.71889382	2.191781135	727.12653235	26.663232803	-1.1735121225	30.165174484	19.187067234	42.327816667	-71.124945	1	51855	27.4
7810	2022-09-19	14:24:57.023	261.39232666	6273.41584	1663597497.023	0	899	2.2871092562	2.3334039982	501.10878761	513.4196069	2.191781135	727.12005615	26.663232803	-1.1750643253	30.165174484	19.18645668	42.327816667	-71.124945	1	51855	27.4
7811	2022-09-19	14:24:57.882	261.39233661	6273.416079	1663597497.883	0	899	2.2880049416	2.3378803104	501.10878761	514.37090971	2.356781394	727.12390501	26.663232803	-1.3817009168	30.165174484	19.180045564	42.327816667	-71.124945	1	51855	27.4
7812	2022-09-19	14:24:58.759	261.39234676	6273.416322	1663597498.76	0	899	2.2880049416	2.3378803104	501.8686012	515.15083219	2.356781394	727.11222223	26.663232803	-1.1885274933	30.165174484	19.188258784	42.327816667	-71.124945	1	51855	27.4
7813	2022-09-19	14:24:59.651	261.39235707	6273.41657	1663597499.651	0	899	2.2857944154	2.331725894	501.8686012	514.10799953	2.1761477845	727.10656738	26.663232803	-1.1815749407	30.165174484	19.188976288	42.327816667	-71.124945	1	51855	27.4
7814	2022-09-19	14:25:00.562	261.39236763	6273.416823	1663597500.563	0	899	2.2858665906	2.3318001444	501.48084921	513.71095823	2.1761768019	727.1194454	26.666700894	-1.219248159	30.165174484	19.190121834	42.327816667	-71.124945	1	51855	27.4
7815	2022-09-19	14:25:01.523	261.39237875	6273.41709	1663597501.524	0	899	2.2882451667	2.3340802755	501.48458266	513.67572202	2.1693914966	727.11050233	26.667596817	-1.2119505982	30.165174484	19.19165005	42.327816667	-71.124945	1	51855	27.4
7816	2022-09-19	14:25:02.505	261.3923901	6273.417363	1663597502.505	0	899	2.2882451667	2.3340802755	500.31386594	512.47654505	2.1693914966	727.12286377	26.667596817	-1.8196152449	30.165174484	19.171331406	42.327816667	-71.124945	1	51855	27.4
7817	2022-09-19	14:25:03.431	261.39240083	6273.41762	1663597503.432	0	899	2.289526259	2.3369873607	500.31386594	512.90281007	2.2435559571	727.12812411	26.667596817	-1.3468626911	30.165174484	19.186606161	42.327816667	-71.124945	1	51855	27.4
7818	2022-09-19	14:25:04.375	261.39241175	6273.417882	1663597504.375	0	899	2.289526259	2.3369873607	500.30937846	512.89820968	2.2435559571	727.12255576	26.667596817	-1.1783196926	30.165174484	19.185735703	42.327816667	-71.124945	1	51855	27.4
7819	2022-09-19	14:25:05.309	261.39242257	6273.418142	1663597505.31	0	899	2.2874794008	2.3333104587	500.32511884	512.49108046	2.1699154339	727.11787546	26.671382816	-1.2404507967	30.165174484	19.186048445	42.327816667	-71.124945	1	51855	27.4
7820	2022-09-19	14:25:06.233	261.39243326	6273.418398	1663597506.234	0	899	2.2874914385	2.3333228415	500.67724944	512.85180122	2.1699202563	727.12179141	26.671960831	-1.237863753	30.165174484	19.182890431	42.327816667	-71.124945	1	51855	27.4
7821	2022-09-19	14:25:07.167	261.39244406	6273.418658	1663597507.167	0	899	2.2896593201	2.3372908124	500.67724944	513.32002474	2.2513182446	727.12065438	26.671960831	-1.3423354278	30.165174484	19.185838586	42.327816667	-71.124945	1	51855	27.4
7822	2022-09-19	14:25:08.075	261.39245458	6273.41891	1663597508.076	0	899	2.2896593201	2.3372908124	500.22578848	512.85716379	2.2513182446	727.11852259	26.671960831	-1.2276451493	30.165174484	19.188330897	42.327816667	-71.124945	1	51855	27.4
7823	2022-09-19	14:25:09.043	261.39246579	6273.419179	1663597509.044	0	899	2.2929019777	2.3394508694	500.22578848	512.5513169	2.1981173371	727.12786663	26.671960831	-1.1765087598	30.165174484	19.162856146	42.327816667	-71.124945	1	51855	27.4
7824	2022-09-19	14:25:09.989	261.39247672	6273.419441	1663597509.989	0	899	2.2929327467	2.3394825323	500.95547772	513.29905731	2.1981297942	727.11231075	26.673434769	-1.1767135274	30.165174484	19.144828796	42.327816667	-71.124945	1	51855	27.4
7825	2022-09-19	14:25:10.915	261.39248745	6273.419699	1663597510.916	0	899	2.2920578077	2.3380004795	500.9675083	513.15438662	2.17083646	727.13317063	26.676324844	-1.4347990649	30.165174484	19.169292084	42.327816667	-71.124945	1	51855	27.4
7826	2022-09-19	14:25:11.788	261.39249755	6273.419941	1663597511.788	0	899	2.2920578077	2.3380004795	500.90372953	513.08905632	2.17083646	727.13155299	26.676324844	-1.3943556476	30.165174484	19.180954144	42.327816667	-71.124945	1	51855	27.4
7827	2022-09-19	14:25:12.710	261.39250823	6273.420197	1663597512.711	0	899	2.2908138058	2.3361604689	500.90372953	512.93688055	2.1443620812	727.13220296	26.676324844	-1.2058927302	30.165174484	19.186868491	42.327816667	-71.124945	1	51855	27.4
7828	2022-09-19	14:25:13.628	261.39251884	6273.420452	1663597513.628	0	899	2.2908138058	2.3361604689	501.60818142	513.65825541	2.1443620812	727.13155825	26.676324844	-1.2669136011	30.165174484	19.186110503	42.327816667	-71.124945	1	51855	27.4
7829	2022-09-19	14:25:14.565	261.3925297	6273.420713	1663597514.566	0	899	2.2916545615	2.3371717117	501.61408486	513.70533755	2.1514928013	727.14362785	26.677741183	-1.2494190521	30.165174484	19.189172745	42.327816667	-71.124945	1	51855	27.4
7830	2022-09-19	14:25:15.480	261.39254029	6273.420967	1663597515.481	0	899	2.2917179714	2.3372369236	501.1742159	513.25501026	2.1515179431	727.14837646	26.680780411	-1.2483087778	30.165174484	19.191137314	42.327816667	-71.124945	1	51855	27.4
7831	2022-09-19	14:25:16.390	261.39255081	6273.421219	1663597516.39	0	899	2.2893944674	2.3368322109	501.1742159	513.77930369	2.2426006665	727.13044426	26.680780411	-1.4306168043	30.165174484	19.188957366	42.327816667	-71.124945	1	51855	27.4
7832	2022-09-19	14:25:17.253	261.39256081	6273.421459	1663597517.254	0	899	2.2893944674	2.3368322109	502.16443589	514.79442881	2.2426006665	727.14141401	26.680780411	-1.1376283169	30.165174484	19.194738388	42.327816667	-71.124945	1	51855	27.4
7833	2022-09-19	14:25:18.138	261.39257105	6273.421705	1663597518.139	0	899	2.2915696284	2.3378987997	502.16443589	514.48627095	2.1891941496	727.13914803	26.680780411	-1.1838925201	30.165174484	19.188739309	42.327816667	-71.124945	1	51855	27.4
7834	2022-09-19	14:25:19.038	261.39258146	6273.421955	1663597519.038	0	899	2.2915696284	2.3378987997	501.5677295	513.87492291	2.1891941496	727.128479	26.680780411	-1.184830308	30.165174484	19.188617706	42.327816667	-71.124945	1	51855	27.4
7835	2022-09-19	14:25:19.940	261.3925919	6273.422206	1663597519.94	0	899	2.290599121	2.3367509923	501.57504084	513.84033151	2.1818873976	727.13808901	26.682534666	-1.1797317211	30.165174484	19.189666331	42.327816667	-71.124945	1	51855	27.4
7836	2022-09-19	14:25:20.822	261.39260211	6273.422451	1663597520.822	0	899	2.2906516355	2.3368050207	501.67503095	513.94288843	2.1819085237	727.13027166	26.685052872	-1.163854018	30.165174484	19.183935165	42.327816667	-71.124945	1	51855	27.4
7837	2022-09-19	14:25:21.744	261.39261279	6273.422707	1663597521.745	0	899	2.2864252395	2.3320604161	501.67503095	513.82708544	2.1617994034	727.12110022	26.685052872	-1.1623988065	30.165174484	19.18705728	42.327816667	-71.124945	1	51855	27.4
7838	2022-09-19	14:25:22.645	261.39262322	6273.422957	1663597522.646	0	899	2.2864252395	2.3320604161	500.86101933	512.99335605	2.1617994034	727.12897011	26.685052872	-1.2106678817	30.165174484	19.188197521	42.327816667	-71.124945	1	51855	27.4
7839	2022-09-19	14:25:23.539	261.39263355	6273.423205	1663597523.539	0	899	2.2898019161	2.3375607359	500.86101933	513.54159842	2.2570757603	727.1303913	26.685052872	-1.4987734438	30.165174484	19.158978052	42.327816667	-71.124945	1	51855	27.4
7840	2022-09-19	14:25:24.433	261.3926439	6273.423454	1663597524.433	0	899	2.2898082779	2.3375672876	500.50176905	513.17326805	2.2570784087	727.12541067	26.685358047	-1.4891153085	30.165174484	19.148771059	42.327816667	-71.124945	1	51855	27.4
7841	2022-09-19	14:25:25.313	261.3926541	6273.423698	1663597525.314	0	899	2.2921486079	2.338826843	500.5196651	512.89093138	2.2048132616	727.13650492	26.689661026	-1.2125003338	30.165174484	19.186096191	42.327816667	-71.124945	1	51855	27.4
7842	2022-09-19	14:25:26.207	261.39266444	6273.423947	1663597526.208	0	899	2.2921486079	2.338826843	501.91135894	514.3170235	2.2048132616	727.12780438	26.689661026	-1.4787025799	30.165174484	19.150637772	42.327816667	-71.124945	1	51855	27.4
7843	2022-09-19	14:25:27.111	261.39267491	6273.424198	1663597527.112	0	899	2.287223844	2.3339680296	501.91135894	514.36148981	2.2125248081	727.12903115	26.689661026	-1.394474204	30.165174484	19.167412979	42.327816667	-71.124945	1	51855	27.4
7844	2022-09-19	14:25:28.032	261.39268556	6273.424453	1663597528.032	0	899	2.287223844	2.3339680296	500.66971079	513.08904204	2.2125248081	727.12758854	26.689661026	-1.1858866609	30.165174484	19.189697266	42.327816667	-71.124945	1	51855	27.4
7845	2022-09-19	14:25:28.986	261.3926966	6273.424718	1663597528.986	0	899	2.2855768431	2.3318783429	500.66971079	512.97982934	2.1935352828	727.12701012	26.689661026	-1.2095792104	30.165174484	19.191128409	42.327816667	-71.124945	1	51855	27.4
7846	2022-09-19	14:25:29.914	261.39270735	6273.424976	1663597529.915	0	899	2.2856147918	2.3319173916	501.04337948	513.36277404	2.193550665	727.12305092	26.691484805	-1.2041357148	30.165174484	19.190332009	42.327816667	-71.124945	1	51855	27.4
7847	2022-09-19	14:25:30.852	261.39271821	6273.425237	1663597530.853	0	899	2.2914427331	2.3381808853	501.0537013	513.45796834	2.2082532953	727.1252591	26.693964005	-1.1750643253	30.165174484	19.19019281	42.327816667	-71.124945	1	51855	27.4
7848	2022-09-19	14:25:31.828	261.39272949	6273.425508	1663597531.828	0	899	2.2914427331	2.3381808853	500.09449209	512.4750126	2.2082532953	727.13440992	26.693964005	-1.1780716939	30.165174484	19.191220871	42.327816667	-71.124945	1	51855	27.4
7849	2022-09-19	14:25:32.723	261.39273986	6273.425757	1663597532.724	0	899	2.2909913665	2.3396014754	500.09449209	512.97562963	2.2953037295	727.13877616	26.693964005	-1.1709789922	30.165174484	19.191497803	42.327816667	-71.124945	1	51855	27.4
7850	2022-09-19	14:25:33.614	261.39275016	6273.426004	1663597533.614	0	899	2.2909913665	2.3396014754	500.5126145	513.40452179	2.2953037295	727.13193214	26.693964005	-1.2116595775	30.165174484	19.187461979	42.327816667	-71.124945	1	51855	27.4
7851	2022-09-19	14:25:34.484	261.39276024	6273.426246	1663597534.485	0	899	2.2942769612	2.3407090467	500.51854523	512.81280527	2.191422981	727.13238202	26.695390044	-1.2429838504	30.165174484	19.186417245	42.327816667	-71.124945	1	51855	27.4
7852	2022-09-19	14:25:35.375	261.39277054	6273.426493	1663597535.375	0	899	2.2943389634	2.3407728444	501.74369008	514.06818754	2.1914479942	727.13580322	26.698358536	-1.2352875471	30.165174484	19.189336777	42.327816667	-71.124945	1	51855	27.4
7853	2022-09-19	14:25:36.309	261.39278135	6273.426753	1663597536.309	0	899	2.2920684453	2.3403081713	501.74369008	514.56234819	2.2771269225	727.13939823	26.698358536	-1.207779102	30.165174484	19.189546863	42.327816667	-71.124945	1	51855	27.4
7854	2022-09-19	14:25:37.203	261.39279171	6273.427001	1663597537.204	0	899	2.2920684453	2.3403081713	500.4547271	513.24045451	2.2771269225	727.12454971	26.698358536	-1.1998995029	30.165174484	19.185346591	42.327816667	-71.124945	1	51855	27.4
7855	2022-09-19	14:25:38.108	261.39280218	6273.427252	1663597538.108	0	899	2.2924538266	2.3390834173	500.4547271	512.80979048	2.2022739799	727.14471597	26.698358536	-1.1783196926	30.165174484	19.191858292	42.327816667	-71.124945	1	51855	27.4
7856	2022-09-19	14:25:39.015	261.39281267	6273.427504	1663597539.015	0	899	2.2924538266	2.3390834173	500.54167047	512.89888028	2.2022739799	727.16183371	26.698358536	-1.1731133516	30.165174484	19.192187455	42.327816667	-71.124945	1	51855	27.4
7857	2022-09-19	14:25:39.938	261.39282337	6273.427761	1663597539.939	0	899	2.2919243432	2.3391440203	500.55120256	513.06860657	2.2300854581	727.17111792	26.700650386	-1.165093628	30.165174484	19.19092839	42.327816667	-71.124945	1	51855	27.4
7858	2022-09-19	14:25:40.884	261.39283431	6273.428023	1663597540.884	0	899	2.2919656685	2.3391865641	500.91787739	513.44454871	2.2301024418	727.14767759	26.702630997	-1.1869968902	30.165174484	19.188571791	42.327816667	-71.124945	1	51855	27.4
7859	2022-09-19	14:25:41.776	261.39284464	6273.428271	1663597541.777	0	899	2.2887418086	2.335361892	500.91787739	513.30198091	2.2053336873	727.14018967	26.702630997	-1.196223855	30.165174484	19.189336777	42.327816667	-71.124945	1	51855	27.4
7860	2022-09-19	14:25:42.700	261.39285534	6273.428528	1663597542.701	0	899	2.2887418086	2.335361892	500.90587379	513.28968056	2.2053336873	727.14632512	26.702630997	-1.1955231965	30.165174484	19.188872066	42.327816667	-71.124945	1	51855	27.4
7861	2022-09-19	14:25:43.558	261.39286525	6273.428766	1663597543.558	0	899	2.2914607321	2.3382245575	500.90587379	513.31322404	2.2094250186	727.15087891	26.702630997	-1.3937951532	30.165174484	19.180777581	42.327816667	-71.124945	1	51855	27.4
7862	2022-09-19	14:25:44.417	261.3928752	6273.429005	1663597544.417	0	899	2.2914607321	2.3382245575	502.45773264	514.90352216	2.2094250186	727.14742092	26.702630997	-1.4631590843	30.165174484	19.178173065	42.327816667	-71.124945	1	51855	27.4
7863	2022-09-19	14:25:45.345	261.39288595	6273.429263	1663597545.346	0	899	2.2944145558	2.3415245493	502.47255597	514.99503013	2.222643368	727.14045079	26.706181545	-1.2724756405	30.165174484	19.185155502	42.327816667	-71.124945	1	51855	27.4
7864	2022-09-19	14:25:46.290	261.39289689	6273.429525	1663597546.291	0	899	2.2944321843	2.3415426958	501.15915255	513.64893599	2.222650581	727.13761649	26.707025528	-1.1962022473	30.165174484	19.188941135	42.327816667	-71.124945	1	51855	27.4
7865	2022-09-19	14:25:47.210	261.39290753	6273.429781	1663597547.211	0	899	2.2932897811	2.3408458162	501.15915255	513.77387274	2.2443381143	727.15793029	26.707025528	-1.1816288375	30.165174484	19.189897802	42.327816667	-71.124945	1	51855	27.4
7866	2022-09-19	14:25:48.148	261.39291838	6273.430041	1663597548.148	0	899	2.2932897811	2.3408458162	500.051894	512.6387433	2.2443381143	727.16173872	26.707025528	-1.1856064078	30.165174484	19.188733044	42.327816667	-71.124945	1	51855	27.4
7867	2022-09-19	14:25:49.023	261.39292852	6273.430284	1663597549.024	0	899	2.2931312554	2.3409564629	500.051894	512.71117639	2.2569346339	727.1677622	26.707025528	-1.2238940001	30.165174484	19.176733017	42.327816667	-71.124945	1	51855	27.4
7868	2022-09-19	14:25:49.944	261.39293917	6273.43054	1663597549.944	0	899	2.2932053757	2.3410327956	501.39500944	514.08847173	2.2569654469	727.16711385	26.710576076	-1.45928937	30.165174484	19.152583432	42.327816667	-71.124945	1	51855	27.4
7869	2022-09-19	14:25:50.849	261.39294965	6273.430792	1663597550.85	0	899	2.2965698976	2.344170226	501.39852556	514.01295599	2.2432426752	727.16382927	26.711420059	-1.3522199384	30.165174484	19.157537246	42.327816667	-71.124945	1	51855	27.4
7870	2022-09-19	14:25:51.755	261.39296013	6273.431043	1663597551.755	0	899	2.2965698976	2.344170226	500.08463049	512.66600531	2.2432426752	727.13968158	26.711420059	-1.1954370019	30.165174484	19.171000348	42.327816667	-71.124945	1	51855	27.4
7871	2022-09-19	14:25:52.660	261.3929706	6273.431294	1663597552.66	0	899	2.2931509725	2.3400841272	500.08463049	512.50748109	2.2156631327	727.16849907	26.711420059	-1.1791496269	30.165174484	19.192156596	42.327816667	-71.124945	1	51855	27.4
7872	2022-09-19	14:25:53.630	261.39298183	6273.431564	1663597553.63	0	899	2.2931509725	2.3400841272	499.87514136	512.29278794	2.2156631327	727.17014217	26.711420059	-1.1702675859	30.165174484	19.192449633	42.327816667	-71.124945	1	51855	27.4
7873	2022-09-19	14:25:54.535	261.3929923	6273.431815	1663597554.535	0	899	2.2961961737	2.3437005603	499.87650796	512.42924036	2.2391698884	727.16699865	26.711749083	-1.2344575536	30.165174484	19.1893174	42.327816667	-71.124945	1	51855	27.4
7874	2022-09-19	14:25:55.447	261.39300287	6273.432069	1663597555.448	0	899	2.2962837084	2.3437906867	501.71124158	514.31025517	2.2392059441	727.17524729	26.715936661	-1.2107003027	30.165174484	19.19341532	42.327816667	-71.124945	1	51855	27.4
7875	2022-09-19	14:25:56.395	261.39301384	6273.432332	1663597556.396	0	899	2.297589378	2.3452539156	501.71124158	514.34500732	2.2452306865	727.17817941	26.715936661	-1.184830308	30.165174484	19.192937851	42.327816667	-71.124945	1	51855	27.4
7876	2022-09-19	14:25:57.280	261.39302409	6273.432578	1663597557.281	0	899	2.297589378	2.3452539156	501.8342209	514.47108343	2.2452306865	727.16720278	26.715936661	-1.1601675386	30.165174484	19.193434418	42.327816667	-71.124945	1	51855	27.4
7877	2022-09-19	14:25:58.226	261.39303502	6273.432841	1663597558.226	0	899	2.2913085678	2.3375662709	501.8342209	514.13028434	2.1861280005	727.16563203	26.715936661	-1.1413902621	30.165174484	19.193940535	42.327816667	-71.124945	1	51855	27.4
7878	2022-09-19	14:25:59.115	261.39304531	6273.433088	1663597559.115	0	899	2.2913085678	2.3375662709	501.66334452	513.95522111	2.1861280005	727.16069061	26.715936661	-1.1392560005	30.165174484	19.194019318	42.327816667	-71.124945	1	51855	27.4
7879	2022-09-19	14:25:59.999	261.39305554	6273.433333	1663597559.999	0	899	2.2973859056	2.3431048607	501.66750177	513.78345141	2.1555595524	727.15827144	26.71693404	-1.1501968317	30.165174484	19.193101075	42.327816667	-71.124945	1	51855	27.4
7880	2022-09-19	14:26:00.908	261.39306608	6273.433586	1663597560.909	0	899	2.2974550387	2.3431759623	500.32301154	512.40664722	2.1555869516	727.16424843	26.720239639	-1.1873310007	30.165174484	19.190057755	42.327816667	-71.124945	1	51855	27.4
7881	2022-09-19	14:26:01.834	261.39307678	6273.433843	1663597561.834	0	899	2.2981054559	2.3444590916	500.32301154	512.57109197	2.1842211016	727.17270241	26.720239639	-1.1836553465	30.165174484	19.185156955	42.327816667	-71.124945	1	51855	27.4
7882	2022-09-19	14:26:02.733	261.39308719	6273.434093	1663597562.733	0	899	2.2981054559	2.3444590916	502.20333426	514.49744564	2.1842211016	727.16345821	26.720239639	-1.4117209114	30.165174484	19.170823445	42.327816667	-71.124945	1	51855	27.4
7883	2022-09-19	14:26:03.614	261.39309738	6273.434337	1663597563.614	0	899	2.2917327335	2.3382018584	502.20333426	514.5626238	2.1955227782	727.16371286	26.720239639	-1.4031191488	30.165174484	19.172268394	42.327816667	-71.124945	1	51855	27.4
7884	2022-09-19	14:26:04.500	261.39310765	6273.434584	1663597564.501	0	899	2.2917339478	2.3382031079	500.31665541	512.62951635	2.1955232696	727.16800675	26.720297845	-1.1778669673	30.165174484	19.187493318	42.327816667	-71.124945	1	51855	27.4
7885	2022-09-19	14:26:05.459	261.39311874	6273.43485	1663597565.459	0	899	2.2878742759	2.3348353705	500.33468209	512.79998179	2.2219659605	727.16360494	26.724634171	-1.1441389322	30.165174484	19.184295654	42.327816667	-71.124945	1	51855	27.4
7886	2022-09-19	14:26:06.378	261.39312939	6273.435105	1663597566.379	0	899	2.2878742759	2.3348353705	500.82835263	513.3059516	2.2219659605	727.15630416	26.724634171	-1.210096634	30.165174484	19.18062997	42.327816667	-71.124945	1	51855	27.4
7887	2022-09-19	14:26:07.302	261.39314008	6273.435362	1663597567.303	0	899	2.2900808405	2.3371253982	500.82835263	513.31612752	2.2237339677	727.17853349	26.724634171	-1.483175963	30.165174484	19.165523643	42.327816667	-71.124945	1	51855	27.4
7888	2022-09-19	14:26:08.204	261.39315052	6273.435612	1663597568.205	0	899	2.2900808405	2.3371253982	501.08534908	513.57953198	2.2237339677	727.15331425	26.724634171	-1.2662129402	30.165174484	19.181055069	42.327816667	-71.124945	1	51855	27.4
7889	2022-09-19	14:26:09.237	261.39316248	6273.435899	1663597569.238	0	899	2.2903697695	2.3371956657	501.08534908	513.51963521	2.2133315805	727.17877763	26.724634171	-1.2354276464	30.165174484	19.191554518	42.327816667	-71.124945	1	51855	27.4
7890	2022-09-19	14:26:10.177	261.39317336	6273.436161	1663597570.178	0	899	2.2903964678	2.3372231451	500.22978371	512.64290188	2.213342479	727.17025373	26.725914696	-1.2228806903	30.165174484	19.19332858	42.327816667	-71.124945	1	51855	27.4
7891	2022-09-19	14:26:11.096	261.39318399	6273.436416	1663597571.097	0	899	2.2950692691	2.3418899158	500.24272666	512.62918178	2.208647391	727.17206538	26.729028702	-1.1823941959	30.165174484	19.188037455	42.327816667	-71.124945	1	51855	27.4
7892	2022-09-19	14:26:12.022	261.3931947	6273.436673	1663597572.022	0	899	2.2950692691	2.3418899158	502.18259533	514.61708333	2.208647391	727.18559336	26.729028702	-1.1783196926	30.165174484	19.188617706	42.327816667	-71.124945	1	51855	27.4
7893	2022-09-19	14:26:12.937	261.3932053	6273.436927	1663597572.938	0	899	2.296661259	2.3459077887	502.18259533	515.25512982	2.3191036	727.17521172	26.729028702	-1.1636600289	30.165174484	19.188941526	42.327816667	-71.124945	1	51855	27.4
7894	2022-09-19	14:26:13.828	261.3932156	6273.437174	1663597573.828	0	899	2.296661259	2.3459077887	502.16616722	515.23827406	2.3191036	727.17616888	26.729028702	-1.1745145724	30.165174484	19.182068174	42.328366845	-71.125042479	1	51944.218104	26.012162823
7895	2022-09-19	14:26:14.723	261.39322597	6273.437423	1663597574.724	0	899	2.2973373557	2.3473432728	502.17466698	515.44556699	2.3534243687	727.1611603	26.731065902	-1.1652013742	30.165174484	19.185845786	42.328372846	-71.125041958	1	51945.11789	26
7896	2022-09-19	14:26:15.640	261.39323657	6273.437678	1663597575.64	0	899	2.2973841009	2.3473914747	502.01722578	515.28408216	2.3534445974	727.16484464	26.733301163	-1.1686076013	30.165174484	19.191387985	42.328382279	-71.125031361	1	51946.061224	26.006122449
7897	2022-09-19	14:26:16.543	261.39324704	6273.437929	1663597576.544	0	899	2.2944844311	2.342080401	502.01722578	514.65758856	2.2450387198	727.17940213	26.733301163	-1.2817780245	30.165174484	19.189653561	42.328391064	-71.125026968	1	51946.939747	26.093974733
7898	2022-09-19	14:26:17.493	261.39325802	6273.438193	1663597577.493	0	899	2.2944844311	2.342080401	502.47286155	515.12469685	2.2450387198	727.15211578	26.733301163	-1.3954120235	30.165174484	19.150444713	42.328394674	-71.125026667	1	51947.90234	26.009766022
7899	2022-09-19	14:26:18.392	261.39326844	6273.438442	1663597578.393	0	899	2.2928018872	2.3412068488	502.47286155	515.35017595	2.284049694	727.15993555	26.733301163	-1.1749997044	30.165174484	19.187081849	42.328396321	-71.125026667	1	51948.792899	26
7900	2022-09-19	14:26:19.288	261.3932788	6273.438691	1663597579.288	0	899	2.2928018872	2.3412068488	499.98730551	512.80092038	2.284049694	727.18544299	26.733301163	-1.1425112486	30.165174484	19.172052383	42.328404548	-71.125027793	1	51949.675542	25.864891519
7901	2022-09-19	14:26:20.151	261.3932888	6273.438931	1663597580.152	0	899	2.2937305111	2.3416821658	500.00035282	512.68861368	2.2622005536	727.15983774	26.736441846	-1.3075941556	30.165174484	19.144756709	42.328414489	-71.125030092	1	51950.527613	25.694477318
7902	2022-09-19	14:26:21.084	261.39329958	6273.43919	1663597581.084	0	899	2.2937592395	2.3417117538	501.41223431	514.13639281	2.2622125229	727.14990234	26.737817764	-1.476180315	30.165174484	19.169530869	42.32842	-71.125031667	1	51951.453453	25.6
7903	2022-09-19	14:26:22.076	261.39331108	6273.439466	1663597582.077	0	899	2.2951500853	2.3425521927	501.41223431	513.98205573	2.2354441748	727.14743264	26.737817764	-1.2253491831	30.165174484	19.186582313	42.32842	-71.125031667	1	51952.477564	25.6
7904	2022-09-19	14:26:23.088	261.39332279	6273.439747	1663597583.089	0	899	2.2951500853	2.3425521927	501.64152139	514.21709078	2.2354441748	727.17031719	26.737817764	-1.3512498077	30.165174484	19.180598581	42.32842	-71.125030807	1	51953.515779	25.6
7905	2022-09-19	14:26:24.055	261.39333397	6273.440015	1663597584.055	0	899	2.2949301951	2.342626076	501.64152139	514.29658458	2.2492273504	727.17950439	26.737817764	-1.484318614	30.165174484	19.144683838	42.32842	-71.12503	1	51954.475952	25.6
7906	2022-09-19	14:26:25.009	261.39334501	6273.44028	1663597585.009	0	899	2.2950226577	2.342721289	502.52429062	515.20184491	2.2492656327	727.18548624	26.742243824	-1.4972536114	30.165174484	19.183675223	42.328420677	-71.12503	1	51955.406221	25.6
7907	2022-09-19	14:26:25.915	261.39335551	6273.440532	1663597585.916	0	899	2.2921038714	2.3405048821	502.52441381	515.40593255	2.284548247	727.17844982	26.742273331	-1.507795596	30.165174484	19.17930862	42.328421667	-71.12503	1	51956.291272	25.6
7908	2022-09-19	14:26:26.819	261.39336597	6273.440783	1663597586.82	0	899	2.2921038714	2.3405048821	500.44429862	513.27249647	2.284548247	727.17221292	26.742273331	-1.4091877669	30.165174484	19.178468881	42.328422057	-71.12502961	1	51957.233978	25.6
7909	2022-09-19	14:26:27.757	261.39337683	6273.441044	1663597587.758	0	899	2.2958768286	2.342289823	500.44429862	512.72306073	2.1890436035	727.16608474	26.742273331	-1.2212638105	30.165174484	19.182701793	42.328423624	-71.125028333	1	51958.174364	25.6
7910	2022-09-19	14:26:28.713	261.39338788	6273.441309	1663597588.713	0	899	2.2958768286	2.342289823	500.2248406	512.49821816	2.1890436035	727.1776693	26.742273331	-1.1606418336	30.165174484	19.190734863	42.328425	-71.125028195	1	51959.082983	25.6
7911	2022-09-19	14:26:29.614	261.39339831	6273.441559	1663597589.614	0	899	2.2947763748	2.342698193	500.22974445	512.91008629	2.2598124658	727.17125293	26.743453209	-1.2182887832	30.165174484	19.191635953	42.328425	-71.125026577	1	51960.026794	25.6
7912	2022-09-19	14:26:30.476	261.3934083	6273.441799	1663597590.477	0	899	2.2948403373	2.3427640674	502.79412494	515.53962524	2.2598390754	727.17468262	26.746515274	-1.3980529308	30.165174484	19.188257217	42.328425	-71.125023825	1	51960.852632	25.6
7913	2022-09-19	14:26:31.391	261.39341889	6273.442053	1663597591.392	0	899	2.298254344	2.3441500357	502.79412494	514.97979693	2.1629275379	727.180869	26.746515274	-1.2299518696	30.165174484	19.18857894	42.328425	-71.125022043	1	51961.774161	25.6
7914	2022-09-19	14:26:32.259	261.39342894	6273.442294	1663597592.26	0	899	2.298254344	2.3441500357	502.59107897	514.77182996	2.1629275379	727.18080553	26.746515274	-1.1783196926	30.165174484	19.189336777	42.328425	-71.125019543	1	51962.637081	25.6
7915	2022-09-19	14:26:33.178	261.39343957	6273.44255	1663597593.179	0	899	2.2948250166	2.3409990007	502.59107897	514.86439035	2.1789716252	727.18833913	26.746515274	-1.1451198107	30.165174484	19.194344893	42.328425	-71.125016402	1	51963.57939	25.6
7916	2022-09-19	14:26:34.071	261.3934499	6273.442798	1663597594.071	0	899	2.2948250166	2.3409990007	502.60508772	514.8787412	2.1789716252	727.18433143	26.746515274	-1.1674111166	30.165174484	19.19366522	42.328425	-71.125013332	1	51964.500509	25.6
7917	2022-09-19	14:26:35.019	261.39346087	6273.443061	1663597595.019	0	899	2.2979024102	2.3457683689	502.62318356	515.3318925	2.2542241112	727.18322754	26.75084877	-1.1571601629	30.165174484	19.193658829	42.328423564	-71.12500377	1	51965.430726	25.6
7918	2022-09-19	14:26:35.923	261.39347133	6273.443312	1663597595.923	0	899	2.2979024102	2.3457683689	500.81559601	513.47860052	2.2542241112	727.1944184	26.75084877	-1.1708496517	30.165174484	19.19214447	42.328420091	-71.124988606	1	51966.315126	25.6
7919	2022-09-19	14:26:36.796	261.39348144	6273.443554	1663597596.796	0	899	2.2969432024	2.3442099473	500.81559601	513.32463878	2.2274842675	727.19198588	26.75084877	-1.1863716391	30.165174484	19.191143036	42.328416303	-71.124976517	1	51967.217949	25.578205128
7920	2022-09-19	14:26:37.744	261.39349242	6273.443818	1663597597.745	0	899	2.2969432024	2.3442099473	499.59178889	512.07026422	2.2274842675	727.16873351	26.75084877	-1.2007726028	30.165174484	19.1899889	42.328413958	-71.124968437	1	51968.156313	25.5
7921	2022-09-19	14:26:38.627	261.39350263	6273.444063	1663597598.627	0	899	2.2979726872	2.3444910945	499.59178889	511.86633939	2.1919553531	727.1891819	26.75084877	-1.1906617777	30.165174484	19.190329823	42.328407248	-71.124959932	1	51969.040692	25.5
7922	2022-09-19	14:26:39.497	261.39351271	6273.444305	1663597599.498	0	899	2.2979726872	2.3444910945	502.97678377	515.33450075	2.1919553531	727.18040254	26.75084877	-1.176692009	30.165174484	19.192218781	42.32838362	-71.124958455	1	51969.926755	25.5
7923	2022-09-19	14:26:40.398	261.39352313	6273.444555	1663597600.398	0	899	2.2952359035	2.3427778169	502.98789476	515.63409209	2.2418213893	727.17941385	26.753507639	-1.1811114518	30.165174484	19.189403812	42.328359555	-71.124954431	1	51970.780396	25.421960415
7924	2022-09-19	14:26:41.335	261.39353397	6273.444815	1663597601.335	0	899	2.2952715278	2.3428144973	501.34037673	513.94523665	2.2418360894	727.18653112	26.755212784	-1.1457666159	30.165174484	19.191497803	42.328340401	-71.124952158	1	51971.705411	25.4
7925	2022-09-19	14:26:42.190	261.39354388	6273.445053	1663597602.191	0	899	2.2936152176	2.3397725001	501.34037673	513.58518139	2.1793252698	727.18625545	26.755212784	-1.1686184446	30.165174484	19.19023385	42.328324676	-71.124951667	1	51972.563126	25.4
7926	2022-09-19	14:26:43.062	261.39355397	6273.445295	1663597603.063	0	899	2.2936152176	2.3397725001	500.14231616	512.35785922	2.1793252698	727.18450928	26.755212784	-1.1783196926	30.165174484	19.189697266	42.328308127	-71.124951667	1	51973.465812	25.4
7927	2022-09-19	14:26:44.055	261.39356545	6273.445571	1663597604.055	0	899	2.2952866095	2.3420362247	500.14231616	512.50624132	2.2051588878	727.17548941	26.755212784	-1.1822325054	30.165174484	19.189408397	42.328289438	-71.124950049	1	51974.485207	25.35147929
7928	2022-09-19	14:26:44.986	261.39357623	6273.445829	1663597604.986	0	899	2.2953401167	2.3420912915	499.72456641	512.07828914	2.2051806058	727.1701741	26.757773835	-1.1879454741	30.165174484	19.184719326	42.328275966	-71.124946317	1	51975.403353	25.3
7929	2022-09-19	14:26:45.928	261.39358714	6273.446091	1663597605.929	0	899	2.2976387273	2.3438390461	499.73217883	511.92764906	2.1775725937	727.1687614	26.759607315	-1.2326897983	30.165174484	19.165731784	42.328267265	-71.124941146	1	51976.328155	25.3
7930	2022-09-19	14:26:46.861	261.39359793	6273.44635	1663597606.861	0	899	2.2976387273	2.3438390461	502.0723774	514.32495786	2.1775725937	727.17158599	26.759607315	-1.1773172112	30.165174484	19.183330157	42.328259986	-71.124935826	1	51977.252101	25.274789916
7931	2022-09-19	14:26:47.828	261.39360912	6273.446619	1663597607.828	0	899	2.2999632682	2.3486756212	502.0723774	514.9810045	2.291244964	727.17969841	26.759607315	-1.1441389322	30.165174484	19.194019318	42.328251228	-71.124934172	1	51978.251479	25.2
7932	2022-09-19	14:26:48.776	261.39362009	6273.446882	1663597608.776	0	899	2.2999632682	2.3486756212	501.5594664	514.45490621	2.291244964	727.18084717	26.759607315	-1.1441389322	30.165174484	19.194019318	42.328236633	-71.124937891	1	51979.183673	25.2
7933	2022-09-19	14:26:49.690	261.39363068	6273.447136	1663597609.691	0	899	2.2996128889	2.3464002693	501.57765755	513.96367923	2.202835589	727.19297336	26.763972743	-1.1813270201	30.165174484	19.188653479	42.328220374	-71.124943592	1	51980.077559	25.2
7934	2022-09-19	14:26:50.582	261.39364101	6273.447384	1663597610.583	0	899	2.2996134981	2.3464008962	502.43754664	514.84480395	2.2028358355	727.18043003	26.764001846	-1.1815749407	30.165174484	19.188617706	42.328205	-71.124946667	1	51981	25.2
7935	2022-09-19	14:26:51.525	261.39365191	6273.447646	1663597611.525	0	899	2.2963022211	2.3431028746	502.43754664	514.86630686	2.2065613923	727.18010302	26.764001846	-1.1550151236	30.165174484	19.191822052	42.328188233	-71.124952764	1	51981.914563	25.2
7936	2022-09-19	14:26:52.440	261.3936625	6273.4479	1663597612.44	0	899	2.2963022211	2.3431028746	501.84094005	514.25494206	2.2065613923	727.1862025	26.764001846	-1.1827067831	30.165174484	19.19471454	42.328170094	-71.124958858	1	51982.828657	25.2
7937	2022-09-19	14:26:53.322	261.39367272	6273.448145	1663597613.323	0	899	2.296677058	2.342982688	501.84094005	514.12106809	2.183333969	727.1845695	26.764001846	-1.1832026243	30.165174484	19.194738388	42.328150037	-71.124965939	1	51983.712713	25.2
7938	2022-09-19	14:26:54.226	261.39368317	6273.448396	1663597614.226	0	899	2.296677058	2.342982688	501.2989104	513.56577489	2.183333969	727.18370167	26.764001846	-1.2006648708	30.165174484	19.194094374	42.328107235	-71.124965148	1	51984.637022	25.2
7939	2022-09-19	14:26:55.128	261.39369362	6273.448647	1663597615.129	0	899	2.2994750073	2.347138064	501.3111527	513.92405337	2.2433586417	727.18785853	26.766941235	-1.184032632	30.165174484	19.19320949	42.328054846	-71.12495959	1	51985.561546	25.2
7940	2022-09-19	14:26:56.025	261.39370399	6273.448896	1663597616.025	0	899	2.2995054636	2.3471694238	502.15171318	514.78583468	2.2433711954	727.18959541	26.768396378	-1.1945961714	30.165174484	19.190057755	42.328022357	-71.124956667	1	51986.45858	25.2
7941	2022-09-19	14:26:56.921	261.39371436	6273.449145	1663597616.921	0	899	2.295916703	2.3431765948	502.15171318	514.69793331	2.2281434981	727.17962889	26.768396378	-1.187050776	30.165174484	19.189580286	42.32800763	-71.124954956	1	51987.342209	25.2
7942	2022-09-19	14:26:57.773	261.39372422	6273.449381	1663597617.773	0	899	2.295916703	2.3431765948	501.80183755	514.33931608	2.2281434981	727.19831292	26.768396378	-1.1832026243	30.165174484	19.188807254	42.327993216	-71.124951039	1	51988.188199	25.2
7943	2022-09-19	14:26:58.645	261.39373433	6273.449624	1663597618.646	0	899	2.2978897243	2.3445522762	501.80183755	514.16950088	2.1986900974	727.17569758	26.768396378	-1.2238616509	30.165174484	19.181910306	42.327977018	-71.124948094	1	51989.07177	25.207177033
7944	2022-09-19	14:26:59.551	261.3937448	6273.449875	1663597619.551	0	899	2.2978897243	2.3445522762	502.81316182	515.20575076	2.1986900974	727.17657471	26.768396378	-1.2499364614	30.165174484	19.178533554	42.32796114	-71.124945207	1	51989.937799	25.293779904
7945	2022-09-19	14:27:00.506	261.39375586	6273.450141	1663597620.506	0	899	2.2995606757	2.346161069	502.82733683	515.19466519	2.1942555854	727.19184966	26.77178969	-1.1941542625	30.165174484	19.186673322	42.327941283	-71.124940321	1	51990.935857	25.3
7946	2022-09-19	14:27:01.464	261.39376696	6273.450407	1663597621.465	0	899	2.2995829093	2.3461839474	501.45832379	513.79203211	2.1942645491	727.18495956	26.772851944	-1.176692009	30.165174484	19.188257217	42.327928553	-71.124938569	1	51991.858509	25.3
7947	2022-09-19	14:27:02.349	261.3937772	6273.450653	1663597622.35	0	899	2.2972885351	2.3431033784	501.45832379	513.59524481	2.1600818592	727.20182305	26.772851944	-1.2325281086	30.165174484	19.182246417	42.327917117	-71.124939527	1	51992.716229	25.3
7948	2022-09-19	14:27:03.217	261.39378723	6273.450894	1663597623.217	0	899	2.2972885351	2.3431033784	501.38260429	513.51769265	2.1600818592	727.20464562	26.772851944	-1.1639941102	30.165174484	19.191455045	42.327907484	-71.124940975	1	51993.584944	25.3
7949	2022-09-19	14:27:04.101	261.39379748	6273.451139	1663597624.102	0	899	2.2984075465	2.3463138938	501.38260429	514.06788843	2.2556016381	727.18027239	26.772851944	-1.1760667578	30.165174484	19.190487022	42.327900147	-71.124944056	1	51994.477956	25.3
7950	2022-09-19	14:27:04.993	261.3938078	6273.451387	1663597624.994	0	899	2.2984075465	2.3463138938	500.99088764	513.66626111	2.2556016381	727.17755127	26.772851944	-1.179947257	30.165174484	19.190057755	42.327894024	-71.124951952	1	51995.396368	25.260363248
7951	2022-09-19	14:27:05.822	261.39381738	6273.451617	1663597625.822	0	899	2.2936854755	2.3428883744	501.00552378	514.05279208	2.3200350637	727.19180924	26.776368337	-1.1931086708	30.165174484	19.188972663	42.327890432	-71.124962161	1	51996.259369	25.174063116
7952	2022-09-19	14:27:06.733	261.39382794	6273.451871	1663597626.734	0	899	2.2936993484	2.3429026734	499.91848301	512.93747654	2.3200409926	727.18432617	26.777032852	-1.1734366417	30.165174484	19.190057755	42.32789192	-71.124969851	1	51997.151744	25.084825636
7953	2022-09-19	14:27:07.661	261.39383867	6273.452128	1663597627.661	0	899	2.2956986821	2.3435982921	499.91848301	512.57992514	2.2578976893	727.20935422	26.777032852	-1.1734366417	30.165174484	19.190057755	42.327893428	-71.124978617	1	51998.028361	24.997163866
7954	2022-09-19	14:27:08.607	261.39384962	6273.452391	1663597628.607	0	899	2.2956992986	2.343598927	500.19070199	512.85904009	2.2578979455	727.19834486	26.777062359	-1.1913301203	30.165174484	19.175367002	42.327896738	-71.12498844	1	51999.021363	24.897863683
7955	2022-09-19	14:27:09.532	261.39386034	6273.452648	1663597629.533	0	899	2.2990768044	2.3453593932	500.20909507	512.43035171	2.1800361572	727.18078613	26.781488419	-1.1897132397	30.165174484	19.190057755	42.327899878	-71.12499315	1	51999.963377	24.803662258
7956	2022-09-19	14:27:10.457	261.39387103	6273.452905	1663597630.457	0	899	2.2990768044	2.3453593932	500.96002401	513.19962757	2.1800361572	727.18335527	26.781488419	-1.1818983397	30.165174484	19.190749352	42.327902877	-71.124990457	1	52000.862974	24.8
7957	2022-09-19	14:27:11.342	261.39388128	6273.453151	1663597631.343	0	899	2.2926727139	2.3407483609	500.96002401	513.71156073	2.2689549046	727.17858887	26.781488419	-1.1490218639	30.165174484	19.193658829	42.327909754	-71.124986148	1	52001.770424	24.722957601
7958	2022-09-19	14:27:12.233	261.39389159	6273.453398	1663597632.233	0	899	2.2926727139	2.3407483609	500.50221587	513.24209944	2.2689549046	727.19077488	26.781488419	-1.1963747835	30.165174484	19.191300361	42.32792669	-71.124981244	1	52002.643855	24.667807229
7959	2022-09-19	14:27:13.138	261.39390207	6273.45365	1663597633.139	0	899	2.295670489	2.3418824573	500.50221587	512.73008988	2.1799414463	727.184021	26.781488419	-1.1506495476	30.165174484	19.194377899	42.327947066	-71.12497615	1	52003.517108	24.624144578
7960	2022-09-19	14:27:14.085	261.39391302	6273.453913	1663597634.085	0	899	2.295670489	2.3418824573	501.59403437	513.84858283	2.1799414463	727.20202879	26.781488419	-1.227742132	30.165174484	19.184784908	42.32797795	-71.12497107	1	52004.452696	24.554730417
7961	2022-09-19	14:27:15.003	261.39392365	6273.454168	1663597635.003	0	899	2.3009357828	2.3466297444	501.60631865	513.69538274	2.1511450516	727.19532705	26.784436295	-1.1694052535	30.165174484	19.180276845	42.328016303	-71.124967003	1	52005.39916	24.5
7962	2022-09-19	14:27:15.950	261.39393461	6273.454431	1663597635.95	0	899	2.3009654402	2.3466602446	499.35588363	511.39077779	2.1511567671	727.18920858	26.785852432	-1.1586691994	30.165174484	19.182895004	42.328052737	-71.124963747	1	52006.375752	24.46242485
7963	2022-09-19	14:27:16.898	261.39394558	6273.454694	1663597636.898	0	899	2.2995326658	2.3454182654	499.35588363	511.4488	2.161282631	727.18791512	26.785852432	-1.1747840611	30.165174484	19.189405631	42.328090778	-71.124960581	1	52007.325651	24.4
7964	2022-09-19	14:27:17.799	261.39395601	6273.454944	1663597637.799	0	899	2.2995326658	2.3454182654	500.37611468	512.49373801	2.161282631	727.18243651	26.785852432	-1.2048471432	30.165174484	19.18976905	42.328124872	-71.124959458	1	52008.224852	24.377514793
7965	2022-09-19	14:27:18.706	261.3939665	6273.455196	1663597638.706	0	899	2.2992719418	2.3465345821	500.37611468	512.86037874	2.2250843301	727.1863949	26.785852432	-1.3322999896	30.165174484	19.186172751	42.328144129	-71.124963538	1	52009.123093	24.3
7966	2022-09-19	14:27:19.592	261.39397677	6273.455442	1663597639.593	0	899	2.2992719418	2.3465345821	501.9816104	514.50593119	2.2250843301	727.19482422	26.785852432	-1.5445417166	30.165174484	19.179613113	42.328161824	-71.124965	1	52010.023563	24.3
7967	2022-09-19	14:27:20.582	261.39398822	6273.455717	1663597640.582	0	899	2.2987076423	2.3461499397	501.99884476	514.57451076	2.2339086121	727.20199605	26.789985038	-1.1887215202	30.165174484	19.190586823	42.328168038	-71.124965	1	52010.955702	24.3
7968	2022-09-19	14:27:21.499	261.39399883	6273.455972	1663597641.499	0	899	2.2987131222	2.3461555815	501.34531714	513.90462446	2.2339108624	727.19262129	26.790246964	-1.1422849128	30.165174484	19.192912601	42.328168333	-71.124965	1	52011	24.3
7969	2022-09-19	14:27:22.418	261.39400948	6273.456227	1663597642.419	0	899	2.2989208879	2.3464017724	501.34531714	513.91369979	2.2354856043	727.18902588	26.790246964	-1.1815749407	30.165174484	19.183574677	42.328168333	-71.124965	1	52011	24.3
7970	2022-09-19	14:27:23.344	261.39402019	6273.456484	1663597643.344	0	899	2.2989208879	2.3464017724	499.32628655	511.84405349	2.2354856043	727.19447418	26.790246964	-1.1917935886	30.165174484	19.186470297	42.328168333	-71.124965	1	52011	24.3
7971	2022-09-19	14:27:24.246	261.39403063	6273.456735	1663597644.246	0	899	2.2988040351	2.3445773076	499.33661559	511.40317918	2.1567651653	727.19476844	26.792736875	-1.1778237914	30.165174484	19.192216077	42.328168333	-71.124965	1	52011	24.3
7972	2022-09-19	14:27:25.167	261.39404128	6273.456991	1663597645.167	0	899	2.2988413307	2.3446156659	500.71627478	512.81626305	2.1567799509	727.2032495	26.794519424	-1.1425112486	30.165174484	19.194019318	42.328168333	-71.124965	1	52011	24.3
7973	2022-09-19	14:27:26.108	261.39405218	6273.457252	1663597646.108	0	899	2.2994559958	2.3455735501	500.71627478	512.90409833	2.1720642453	727.19379471	26.794519424	-1.1671739975	30.165174484	19.189213582	42.328168333	-71.124965	1	52011	24.3
7974	2022-09-19	14:27:27.005	261.39406256	6273.457501	1663597647.005	0	899	2.2994559958	2.3455735501	501.28124499	513.48282035	2.1720642453	727.20428305	26.794519424	-1.1441389322	30.165174484	19.191137314	42.328168333	-71.124965	1	52011	24.3
7975	2022-09-19	14:27:27.881	261.39407271	6273.457745	1663597647.882	0	899	2.2971436661	2.3447490455	501.28124499	513.89090483	2.2429268908	727.1966096	26.794519424	-1.1471032046	30.165174484	19.190612654	42.328168333	-71.124965	1	52011	24.3
7976	2022-09-19	14:27:28.769	261.39408299	6273.457992	1663597648.77	0	899	2.2971436661	2.3447490455	501.27494122	513.88444249	2.2429268908	727.18795069	26.794519424	-1.1723803621	30.165174484	19.187082985	42.328168333	-71.124965	1	52011	24.3
7977	2022-09-19	14:27:29.694	261.39409369	6273.458249	1663597649.695	0	899	2.2980142655	2.3467718597	501.27721195	514.18840738	2.2952333826	727.20043218	26.795064699	-1.1559744473	30.165174484	19.186233748	42.328168333	-71.124965	1	52011	24.3
7978	2022-09-19	14:27:30.607	261.39410425	6273.458502	1663597650.607	0	899	2.2980934977	2.3468534985	502.43733346	515.37860307	2.2952668221	727.2088623	26.798852921	-1.1929684877	30.165174484	19.142162323	42.328168333	-71.124965	1	52011	24.3
7979	2022-09-19	14:27:31.519	261.39411481	6273.458756	1663597651.52	0	899	2.2998372897	2.3480332464	502.43733346	515.21850289	2.2675758275	727.20034972	26.798852921	-1.3472830278	30.165174484	19.174156821	42.328168333	-71.124965	1	52011	24.3
7980	2022-09-19	14:27:32.424	261.39412529	6273.459007	1663597652.425	0	899	2.2998372897	2.3480332464	500.51305472	513.24527371	2.2675758275	727.19345194	26.798852921	-1.1718090773	30.165174484	19.188976288	42.328168333	-71.124965	1	52011	24.3
7981	2022-09-19	14:27:33.311	261.39413554	6273.459253	1663597653.311	0	899	2.2967743053	2.3439258576	500.51305472	512.98486376	2.2223250392	727.19617225	26.798852921	-1.1886245739	30.165174484	19.175335461	42.328168333	-71.124965	1	52011	24.3
7982	2022-09-19	14:27:34.234	261.39414624	6273.45951	1663597654.235	0	899	2.2967743053	2.3439258576	501.88350171	514.38945962	2.2223250392	727.20033517	26.798852921	-1.3835872704	30.165174484	19.174169338	42.328168333	-71.124965	1	52011	24.3
7983	2022-09-19	14:27:35.200	261.39415742	6273.459778	1663597655.201	0	899	2.2974665659	2.3450294804	501.9007326	514.51288423	2.2406581706	727.20644515	26.802985526	-1.804405814	30.165174484	19.167034692	42.328168333	-71.124965	1	52011	24.3
7984	2022-09-19	14:27:36.124	261.3941681	6273.460034	1663597656.124	0	899	2.2974707665	2.3450338054	502.08728547	514.70413493	2.2406599018	727.19870015	26.803186417	-1.6171717723	30.165174484	19.150743169	42.328168333	-71.124965	1	52011	24.3
7985	2022-09-19	14:27:37.082	261.39417919	6273.460301	1663597657.082	0	899	2.2998001087	2.3473926404	502.08728547	514.69915	2.2397963067	727.199646	26.803186417	-1.5543076992	30.165174484	19.145763397	42.328168333	-71.124965	1	52011	24.3
7986	2022-09-19	14:27:38.029	261.39419016	6273.460564	1663597658.03	0	899	2.2998001087	2.3473926404	500.34390751	512.91198036	2.2397963067	727.2045183	26.803186417	-1.5184992552	30.165174484	19.144683838	42.328168333	-71.124965	1	52011	24.3
7987	2022-09-19	14:27:38.940	261.39420069	6273.460817	1663597658.94	0	899	2.3010267516	2.3479902058	500.34390751	512.73850595	2.209628207	727.20138408	26.803186417	-1.6653330918	30.165174484	19.152161882	42.328168333	-71.124965	1	52011	24.3
7988	2022-09-19	14:27:39.841	261.39421112	6273.461067	1663597659.841	0	899	2.3010508514	2.3480150095	501.20755451	513.62360366	2.2096379864	727.19674137	26.804337192	-1.6064357608	30.165174484	19.165786238	42.328168333	-71.124965	1	52011	24.3
7989	2022-09-19	14:27:40.750	261.39422166	6273.46132	1663597660.751	0	899	2.3003802734	2.3465537119	501.22131498	513.43134909	2.1737879296	727.19505825	26.807641983	-1.2092450857	30.165174484	19.19329834	42.328168333	-71.124965	1	52011	24.3
7990	2022-09-19	14:27:41.678	261.3942324	6273.461577	1663597661.679	0	899	2.3003802734	2.3465537119	500.20613845	512.39144228	2.1737879296	727.20391846	26.807641983	-1.2092450857	30.165174484	19.19329834	42.328168333	-71.124965	1	52011	24.3
7991	2022-09-19	14:27:42.555	261.39424253	6273.461821	1663597662.555	0	899	2.2982711935	2.3449705066	500.20613845	512.54217047	2.2000297944	727.20764039	26.807641983	-1.2463577102	30.165174484	19.187910952	42.328168333	-71.124965	1	52011	24.3
7992	2022-09-19	14:27:43.448	261.39425288	6273.462069	1663597663.449	0	899	2.2982711935	2.3449705066	501.52367689	513.89220191	2.2000297944	727.21381424	26.807641983	-1.2926003349	30.165174484	19.181604966	42.328168333	-71.124965	1	52011	24.3
7993	2022-09-19	14:27:44.349	261.39426331	6273.462319	1663597664.35	0	899	2.2982985397	2.3467321016	501.52367689	514.35340008	2.280018386	727.21035585	26.807641983	-1.5266375542	30.165174484	19.178533554	42.328168333	-71.124965	1	52011	24.3
7994	2022-09-19	14:27:45.244	261.39427367	6273.462568	1663597665.245	0	899	2.298341761	2.3467766267	500.91545921	513.72972772	2.2800365052	727.21351472	26.809708286	-1.3506138262	30.165174484	19.185983544	42.328168333	-71.124965	1	52011	24.3
7995	2022-09-19	14:27:46.184	261.39428455	6273.462829	1663597666.185	0	899	2.2973654399	2.3447661101	500.92514766	513.4702147	2.2332657633	727.21276936	26.812036514	-1.1702136851	30.165174484	19.188883927	42.328168333	-71.124965	1	52011	24.3
7996	2022-09-19	14:27:47.058	261.39429465	6273.463072	1663597667.058	0	899	2.2973654399	2.3447661101	503.08054059	515.67958684	2.2332657633	727.21148116	26.812036514	-1.1893467208	30.165174484	19.189656517	42.328168333	-71.124965	1	52011	24.3
7997	2022-09-19	14:27:47.950	261.39430499	6273.46332	1663597667.951	0	899	2.2999455918	2.347291348	503.08054059	515.65074932	2.228278727	727.22065098	26.812036514	-1.2251551325	30.165174484	19.18648692	42.328168333	-71.124965	1	52011	24.3
7998	2022-09-19	14:27:48.793	261.39431475	6273.463554	1663597668.794	0	899	2.2999455918	2.347291348	500.532854	513.03940503	2.228278727	727.21041324	26.812036514	-1.2448809707	30.165174484	19.185537553	42.328168333	-71.124965	1	52011	24.3
7999	2022-09-19	14:27:49.691	261.39432514	6273.463803	1663597669.692	0	899	2.2955755591	2.3411847813	500.53738877	512.60645928	2.1521494594	727.20943628	26.813127063	-1.2380038595	30.165174484	19.186191205	42.328168333	-71.124965	1	52011	24.3
8000	2022-09-19	14:27:50.569	261.3943353	6273.464047	1663597670.57	0	899	2.2956433114	2.3412544599	502.11767578	514.22500518	2.1521763021	727.22943115	26.81637001	-1.1783196926	30.165174484	19.188617706	42.328168333	-71.124965	1	52011	24.3
8001	2022-09-19	14:27:51.470	261.39434572	6273.464297	1663597671.47	0	899	2.2960085252	2.3430572523	502.11767578	514.60624856	2.2183007795	727.21045932	26.81637001	-1.2009558788	30.165174484	19.190753432	42.328168333	-71.124965	1	52011	24.3
8002	2022-09-19	14:27:52.456	261.39435713	6273.464571	1663597672.456	0	899	2.2960085252	2.3430572523	502.01392781	514.49992019	2.2183007795	727.19992126	26.81637001	-1.232786781	30.165174484	19.188690312	42.328168333	-71.124965	1	52011	24.3
8003	2022-09-19	14:27:53.351	261.39436749	6273.46482	1663597673.351	0	899	2.2940938276	2.340953475	502.01392781	514.45995035	2.2113714046	727.20913312	26.81637001	-1.2483087778	30.165174484	19.188976288	42.328168333	-71.124965	1	52011	24.3
8004	2022-09-19	14:27:54.312	261.39437862	6273.465087	1663597674.313	0	899	2.2941108409	2.3409709858	501.33308591	513.76226881	2.2113783352	727.22776218	26.81718489	-1.2356324693	30.165174484	19.18884295	42.328168333	-71.124965	1	52011	24.3
8005	2022-09-19	14:27:55.240	261.39438936	6273.465345	1663597675.241	0	899	2.2974342313	2.345612247	501.34799428	514.11007777	2.2690712993	727.22583008	26.820764542	-1.1799041412	30.165174484	19.18809503	42.328168333	-71.124965	1	52011	24.3
8006	2022-09-19	14:27:56.150	261.39439988	6273.465597	1663597676.15	0	899	2.2974342313	2.345612247	501.5443795	514.31146209	2.2690712993	727.22320557	26.820764542	-1.176692009	30.165174484	19.176012039	42.328168333	-71.124965	1	52011	24.3
8007	2022-09-19	14:27:57.010	261.39440985	6273.465836	1663597677.011	0	899	2.301236529	2.3476980571	501.5443795	513.83424328	2.1862846401	727.21562751	26.820764542	-1.1562977958	30.165174484	19.183395651	42.328168333	-71.124965	1	52011	24.3
8008	2022-09-19	14:27:57.885	261.39441998	6273.466079	1663597677.886	0	899	2.301236529	2.3476980571	501.66557928	513.95841294	2.1862846401	727.2167609	26.820764542	-1.1810468135	30.165174484	19.191610172	42.328168333	-71.124965	1	52011	24.3
8009	2022-09-19	14:27:58.805	261.39443061	6273.466335	1663597678.805	0	899	2.2984305948	2.3464107479	501.66557928	514.37753464	2.2589834267	727.20998479	26.820764542	-1.1792035498	30.165174484	19.191028595	42.328168333	-71.124965	1	52011	24.3
8010	2022-09-19	14:27:59.726	261.39444128	6273.466591	1663597679.727	0	899	2.2984576087	2.346438569	501.37158651	514.07615695	2.258994647	727.22137734	26.822055981	-1.1930116431	30.165174484	19.189451938	42.328168333	-71.124965	1	52011	24.3
8011	2022-09-19	14:28:00.661	261.39445211	6273.466851	1663597680.662	0	899	2.2991617147	2.344803467	501.38425675	513.46345696	2.1503607149	727.22759808	26.825098038	-1.3872737861	30.165174484	19.172628112	42.328168333	-71.124965	1	52011	24.3
8012	2022-09-19	14:28:01.559	261.3944625	6273.4671	1663597681.56	0	899	2.2991617147	2.344803467	501.62143191	513.70634608	2.1503607149	727.21947353	26.825098038	-1.3754490527	30.165174484	19.174290625	42.328168333	-71.124965	1	52011	24.3
8013	2022-09-19	14:28:02.456	261.39447287	6273.467349	1663597682.456	0	899	2.2918872999	2.3382473058	501.62143191	513.93645533	2.1903246719	727.21023216	26.825098038	-1.2114764026	30.165174484	19.190326918	42.328168333	-71.124965	1	52011	24.3
8014	2022-09-19	14:28:03.380	261.39448356	6273.467606	1663597683.38	0	899	2.2918872999	2.3382473058	500.91796167	513.21571459	2.1903246719	727.22529572	26.825098038	-1.1457666159	30.165174484	19.193658829	42.328168333	-71.124965	1	52011	24.3
8015	2022-09-19	14:28:04.334	261.39449461	6273.467871	1663597684.334	0	899	2.2910960788	2.3378999347	500.92357294	513.34401327	2.2116233646	727.21438215	26.82644647	-1.174007966	30.165174484	19.190610911	42.328168333	-71.124965	1	52011	24.3
8016	2022-09-19	14:28:05.233	261.39450502	6273.468121	1663597685.234	0	899	2.2911564103	2.3379620302	500.97673395	513.39863408	2.2116479774	727.20349121	26.829339981	-1.1734366417	30.165174484	19.19329834	42.328168333	-71.124965	1	52011	24.3
8017	2022-09-19	14:28:06.111	261.39451519	6273.468364	1663597686.112	0	899	2.2954404068	2.3426416335	500.97673395	513.480598	2.2258858207	727.23322867	26.829339981	-1.2211021335	30.165174484	19.164855654	42.328168333	-71.124965	1	52011	24.3
8018	2022-09-19	14:28:06.963	261.39452505	6273.468601	1663597686.964	0	899	2.2954404068	2.3426416335	499.7686453	512.24235671	2.2258858207	727.21721402	26.829339981	-1.1757326158	30.165174484	19.180780272	42.328168333	-71.124965	1	52011	24.3
8019	2022-09-19	14:28:07.874	261.39453558	6273.468854	1663597687.874	0	899	2.2957891411	2.3431710686	499.7686453	512.28840611	2.2339023373	727.21948727	26.829339981	-1.1408835649	30.165174484	19.194019318	42.328168333	-71.124965	1	52011	24.3
8020	2022-09-19	14:28:08.801	261.39454631	6273.469111	1663597688.801	0	899	2.2957891411	2.3431710686	500.54599035	513.08522452	2.2339023373	727.21690076	26.829339981	-1.2195715296	30.165174484	19.172908126	42.328168333	-71.124965	1	52011	24.3
8021	2022-09-19	14:28:09.743	261.39455722	6273.469373	1663597689.744	0	899	2.2965527923	2.3428923804	500.55421937	512.81254769	2.1850193318	727.22377267	26.831318975	-1.268088561	30.165174484	19.169361165	42.328168333	-71.124965	1	52011	24.3
8022	2022-09-19	14:28:10.676	261.39456801	6273.469632	1663597690.676	0	899	2.2966032771	2.3429443231	501.70234886	513.98891125	2.1850396319	727.21585427	26.833734512	-1.2587322344	30.165174484	19.187504914	42.328168333	-71.124965	1	52011	24.3
8023	2022-09-19	14:28:11.641	261.39457919	6273.469901	1663597691.642	0	899	2.3018222571	2.3489953382	501.70234886	514.18197905	2.2185414257	727.20494716	26.833734512	-1.1719384272	30.165174484	19.189334389	42.328168333	-71.124965	1	52011	24.3
8024	2022-09-19	14:28:12.526	261.39458942	6273.470146	1663597692.526	0	899	2.3018222571	2.3489953382	502.41968067	514.91715418	2.2185414257	727.21897918	26.833734512	-1.1766489128	30.165174484	19.183035945	42.328168333	-71.124965	1	52011	24.3
8025	2022-09-19	14:28:13.415	261.39459972	6273.470393	1663597693.416	0	899	2.2996892613	2.3468152574	502.41968067	514.91625623	2.21838589	727.2162229	26.833734512	-1.1473618998	30.165174484	19.170170348	42.328168333	-71.124965	1	52011	24.3
8026	2022-09-19	14:28:14.321	261.3946102	6273.470645	1663597694.321	0	899	2.2996892613	2.3468152574	499.67062453	512.09882341	2.21838589	727.22753906	26.833734512	-1.1815749407	30.165174484	19.173131943	42.328168333	-71.124965	1	52011	24.3
8027	2022-09-19	14:28:15.233	261.39462076	6273.470898	1663597695.234	0	899	2.2993634336	2.3461108102	499.67284011	512.00257229	2.201223692	727.21979326	26.834268267	-1.1838277823	30.165174484	19.175488238	42.328168333	-71.124965	1	52011	24.3
8028	2022-09-19	14:28:16.059	261.39463032	6273.471128	1663597696.06	0	899	2.2994410295	2.3461906641	501.6279994	514.00615723	2.2012550868	727.22438423	26.837976456	-1.1994791031	30.165174484	19.191858292	42.328168333	-71.124965	1	52011	24.3
8029	2022-09-19	14:28:16.966	261.39464081	6273.471379	1663597696.966	0	899	2.2974103805	2.3450164571	501.6279994	514.24509611	2.2427039646	727.22206894	26.837976456	-1.2052136352	30.165174484	19.191791446	42.328168333	-71.124965	1	52011	24.3
8030	2022-09-19	14:28:17.960	261.39465231	6273.471656	1663597697.96	0	899	2.2974103805	2.3450164571	501.81636812	514.43820273	2.2427039646	727.19933597	26.837976456	-1.3823261253	30.165174484	19.173031283	42.328168333	-71.124965	1	52011	24.3
8031	2022-09-19	14:28:18.877	261.39466293	6273.47191	1663597698.877	0	899	2.2956365398	2.3427077197	501.82223007	514.31146865	2.21969054	727.20693182	26.83938269	-1.3910895704	30.165174484	19.16914614	42.328168333	-71.124965	1	52011	24.3
8032	2022-09-19	14:28:19.740	261.39467292	6273.47215	1663597699.74	0	899	2.2956976941	2.3427706688	502.14335398	514.64072882	2.2197155314	727.20678711	26.842309952	-1.176692009	30.165174484	19.189336777	42.328168333	-71.124965	1	52011	24.3
8033	2022-09-19	14:28:20.677	261.39468377	6273.472411	1663597700.678	0	899	2.2964153798	2.3412945394	502.14335398	514.05217142	2.1176009228	727.20690756	26.842309952	-1.176692009	30.165174484	19.189336777	42.328168333	-71.124965	1	52011	24.3
8034	2022-09-19	14:28:21.572	261.39469412	6273.472659	1663597701.572	0	899	2.2964153798	2.3412945394	501.6405739	513.53746742	2.1176009228	727.1952648	26.842309952	-1.2231286243	30.165174484	19.188748606	42.328168333	-71.124965	1	52011	24.3
8035	2022-09-19	14:28:22.453	261.39470433	6273.472904	1663597702.454	0	899	2.2947756583	2.3428149391	501.6405739	514.38798838	2.2652386668	727.20609996	26.842309952	-1.1834504983	30.165174484	19.188721928	42.328168333	-71.124965	1	52011	24.3
8036	2022-09-19	14:28:23.413	261.39471543	6273.47317	1663597703.413	0	899	2.2947756583	2.3428149391	501.98608701	514.74228148	2.2652386668	727.21800626	26.842309952	-1.188085556	30.165174484	19.189336777	42.328168333	-71.124965	1	52011	24.3
8037	2022-09-19	14:28:24.354	261.39472632	6273.473432	1663597704.354	0	899	2.3010695462	2.3494695332	501.98608701	514.80317667	2.2757831742	727.20962383	26.842309952	-1.1852075367	30.165174484	19.18954925	42.328168333	-71.124965	1	52011	24.3
8038	2022-09-19	14:28:25.296	261.39473722	6273.473693	1663597705.296	0	899	2.3011050074	2.3495060622	500.82105755	513.6084862	2.2757979971	727.1986658	26.844003374	-1.1813593984	30.165174484	19.189153671	42.328168333	-71.124965	1	52011	24.3
8039	2022-09-19	14:28:26.213	261.39474785	6273.473948	1663597706.214	0	899	2.2994800995	2.346570169	500.83267566	513.28137766	2.2169262251	727.18464064	26.846796036	-1.2328622215	30.165174484	19.189043651	42.328168333	-71.124965	1	52011	24.3
8040	2022-09-19	14:28:27.117	261.3947583	6273.474199	1663597707.117	0	899	2.2994800995	2.346570169	499.9158353	512.34174831	2.2169262251	727.18061758	26.846796036	-1.2154862131	30.165174484	19.185291859	42.328168333	-71.124965	1	52011	24.3
8041	2022-09-19	14:28:28.036	261.39476895	6273.474455	1663597708.037	0	899	2.297770716	2.3460637721	499.9158353	512.67010652	2.2740516849	727.19600571	26.846796036	-1.1691142636	30.165174484	19.187329438	42.328168333	-71.124965	1	52011	24.3
8042	2022-09-19	14:28:28.928	261.39477927	6273.474702	1663597708.929	0	899	2.297770716	2.3460637721	501.47247542	514.26646094	2.2740516849	727.18760348	26.846796036	-1.1804647304	30.165174484	19.189916901	42.328168333	-71.124965	1	52011	24.3
8043	2022-09-19	14:28:29.803	261.3947894	6273.474946	1663597709.804	0	899	2.2982941681	2.3457246955	501.47544309	514.03713641	2.2337592763	727.19160997	26.847508449	-1.184830308	30.165174484	19.188978991	42.328168333	-71.124965	1	52011	24.3
8044	2022-09-19	14:28:30.717	261.39479997	6273.475199	1663597710.717	0	899	2.2983692651	2.3458020109	502.82159056	515.41718247	2.2337901255	727.19909668	26.851099014	-1.184830308	30.165174484	19.187175751	42.328168333	-71.124965	1	52011	24.3
8045	2022-09-19	14:28:31.654	261.39481082	6273.47546	1663597711.655	0	899	2.3001894016	2.3475356776	502.82159056	515.38413013	2.2280712729	727.21510204	26.851099014	-1.1894006342	30.165174484	19.187033167	42.328168333	-71.124965	1	52011	24.3
8046	2022-09-19	14:28:32.539	261.39482105	6273.475705	1663597712.539	0	899	2.3001894016	2.3475356776	499.45137379	511.92971156	2.2280712729	727.20610198	26.851099014	-1.2190325552	30.165174484	19.185366056	42.328168333	-71.124965	1	52011	24.3
8047	2022-09-19	14:28:33.384	261.39483084	6273.47594	1663597713.385	0	899	2.2969151792	2.3437419107	499.45137379	511.80986602	2.2071889516	727.18626272	26.851099014	-1.2141280174	30.165174484	19.18753624	42.328168333	-71.124965	1	52011	24.3
8048	2022-09-19	14:28:34.260	261.39484098	6273.476184	1663597714.261	0	899	2.2969151792	2.3437419107	501.90116758	514.32027784	2.2071889516	727.20386187	26.851099014	-1.2020553532	30.165174484	19.1867348	42.328168333	-71.124965	1	52011	24.3
8049	2022-09-19	14:28:35.174	261.39485156	6273.476437	1663597715.175	0	899	2.2954179873	2.343016764	501.91512111	514.54849903	2.244273856	727.20308458	26.854445843	-1.1612131161	30.165174484	19.18908224	42.328168333	-71.124965	1	52011	24.3
8050	2022-09-19	14:28:36.032	261.39486148	6273.476676	1663597716.032	0	899	2.2954398721	2.3430392984	500.7833205	513.38826268	2.2442829	727.21044275	26.855493546	-1.188085556	30.165174484	19.189697266	42.328168333	-71.124965	1	52011	24.3
8051	2022-09-19	14:28:36.979	261.39487244	6273.476939	1663597716.979	0	899	2.2974399972	2.343514672	500.7833205	512.97212596	2.1719511669	727.22207904	26.855493546	-1.1796778196	30.165174484	19.190412711	42.328168333	-71.124965	1	52011	24.3
8052	2022-09-19	14:28:37.900	261.3948831	6273.477194	1663597717.9	0	899	2.2974399972	2.343514672	500.90321306	513.09493664	2.1719511669	727.21687044	26.855493546	-1.1632288268	30.165174484	19.191581726	42.328168333	-71.124965	1	52011	24.3
8053	2022-09-19	14:28:38.831	261.39489388	6273.477453	1663597718.831	0	899	2.2984469712	2.3462486047	500.90321306	513.54832876	2.2507339671	727.22206611	26.855493546	-1.2301997625	30.165174484	19.177694965	42.328168333	-71.124965	1	52011	24.3
8054	2022-09-19	14:28:39.730	261.39490428	6273.477703	1663597719.73	0	899	2.2984469712	2.3462486047	501.05922009	513.70827413	2.2507339671	727.2220459	26.855493546	-1.326436162	30.165174484	19.155487061	42.328168333	-71.124965	1	52011	24.3
8055	2022-09-19	14:28:40.596	261.39491432	6273.477944	1663597720.597	0	899	2.2967810747	2.3445136687	501.07477144	513.71507056	2.2491463877	727.20306073	26.859229827	-1.2231609419	30.165174484	19.186356715	42.328168333	-71.124965	1	52011	24.3
8056	2022-09-19	14:28:41.456	261.39492426	6273.478182	1663597721.456	0	899	2.2967878162	2.3445206109	501.18388671	513.8269545	2.2491491781	727.22475166	26.859552383	-1.1815749407	30.165174484	19.18645668	42.328168333	-71.124965	1	52011	24.3
8057	2022-09-19	14:28:42.408	261.39493529	6273.478447	1663597722.409	0	899	2.3004142665	2.348150641	501.18388671	513.80788773	2.245840616	727.22050749	26.859552383	-1.1875034713	30.165174484	19.18490617	42.328168333	-71.124965	1	52011	24.3
8058	2022-09-19	14:28:43.345	261.39494613	6273.478707	1663597723.346	0	899	2.3004142665	2.348150641	500.6008982	513.21021469	2.245840616	727.21134979	26.859552383	-1.1822432919	30.165174484	19.186761414	42.328168333	-71.124965	1	52011	24.3
8059	2022-09-19	14:28:44.269	261.39495682	6273.478964	1663597724.269	0	899	2.3043336368	2.350591784	500.6008982	512.7972368	2.1740347147	727.21272086	26.859552383	-1.5205797233	30.165174484	19.14372477	42.328168333	-71.124965	1	52011	24.3
8060	2022-09-19	14:28:45.197	261.39496756	6273.479221	1663597725.197	0	899	2.3043436723	2.3506021078	501.13718261	513.34660994	2.1740387166	727.20768283	26.860030964	-1.5295479819	30.165174484	19.142179439	42.328168333	-71.124965	1	52011	24.3
8061	2022-09-19	14:28:46.158	261.39497869	6273.479489	1663597726.159	0	899	2.3056239129	2.3518006855	501.15399212	513.33538762	2.1690947233	727.22020231	26.864068985	-1.4415683881	30.165174484	19.163828629	42.328168333	-71.124965	1	52011	24.3
8062	2022-09-19	14:28:47.062	261.39498916	6273.47974	1663597727.063	0	899	2.3056239129	2.3518006855	502.03451257	514.23731061	2.1690947233	727.20556641	26.864068985	-1.5201269388	30.165174484	19.154405594	42.328168333	-71.124965	1	52011	24.3
8063	2022-09-19	14:28:47.953	261.39499946	6273.479987	1663597727.953	0	899	2.3002616023	2.3472806441	502.03451257	514.48993367	2.2129123417	727.2154444	26.864068985	-1.5135947663	30.165174484	19.155085305	42.328168333	-71.124965	1	52011	24.3
8064	2022-09-19	14:28:48.865	261.39501002	6273.480241	1663597728.866	0	899	2.3002616023	2.3472806441	500.75240598	513.17601815	2.2129123417	727.23675335	26.864068985	-1.2747716564	30.165174484	19.182178131	42.328168333	-71.124965	1	52011	24.3
8065	2022-09-19	14:28:49.770	261.3950205	6273.480492	1663597729.771	0	899	2.3031276287	2.3514563072	500.76397441	513.51948085	2.2705102174	727.23128646	26.866850127	-1.353912243	30.165174484	19.164176941	42.328168333	-71.124965	1	52011	24.3
8066	2022-09-19	14:28:50.678	261.39503101	6273.480744	1663597730.679	0	899	2.3031582441	2.3514878422	499.95681471	512.69183447	2.2705229751	727.22914417	26.868310928	-1.2922554016	30.165174484	19.162689209	42.328168333	-71.124965	1	52011	24.3
8067	2022-09-19	14:28:51.588	261.39504153	6273.480997	1663597731.588	0	899	2.3015896233	2.349481722	499.95681471	512.58468764	2.2518904173	727.2093235	26.868310928	-1.4118394346	30.165174484	19.173187003	42.328168333	-71.124965	1	52011	24.3
[truncated: 22,777 more rows]
