# Supplementary material for: A simple method to measure methane emissions from indoor gas leaks
Source: PLoS One. 2023 Nov 30;18(11):e0295055. doi: 10.1371/journal.pone.0295055 (PMC10688665; doi:10.1371/journal.pone.0295055)
Supplement: S1 Data — (ZIP) [file pone.0295055.s011.zip › data and code/data/raw data/cavity ringdown spectrometer data/experiments/R3.dat]

DATE	TIME	FRAC_DAYS_SINCE_JAN1	FRAC_HRS_SINCE_JAN1	EPOCH_TIME	ALARM_STATUS	INST_STATUS	CH4	CH4_dry	CO2	CO2_dry	H2O	CavityPressure	CavityTemp	Battery_Current	Battery_Temperature	Battery_Voltage	GPS_ABS_LAT	GPS_ABS_LONG	GPS_FIT	GPS_TIME	GPS_ALTITUDE
19592	2022-09-09	17:18:30.562	251.51285374	6036.30849	1662743910.563	0	899	2.1298850123	2.166142676	550.97654026	562.35266355	1.8491332657	726.40983814	32.0991745	-1.1824588626	31.90836525	19.091727465	42.292128333	-71.133301667	2	62295.887776	37
19593	2022-09-09	17:18:31.496	251.51286454	6036.308749	1662743911.496	0	899	2.1300682197	2.1661739622	550.97654026	562.30385018	1.8413587247	726.40016912	32.0991745	-1.3117657489	31.90836525	19.107286428	42.292128333	-71.133301667	2	62296.821822	37
19594	2022-09-09	17:18:32.423	251.51287527	6036.309006	1662743912.423	0	899	2.1300682197	2.1661739622	550.00294001	561.31023406	1.8413587247	726.40591168	32.0991745	-1.5089813258	31.90836525	19.084730148	42.292128333	-71.133301667	2	62297.750501	37
19595	2022-09-09	17:18:33.414	251.51288674	6036.309282	1662743913.414	0	899	2.130064165	2.1657490648	550.00294001	561.17799731	1.820253194	726.41066757	32.0991745	-1.5044540222	31.90836525	19.080387078	42.292128333	-71.133301667	2	62298.754832	37
19596	2022-09-09	17:18:34.329	251.51289734	6036.309536	1662743914.33	0	899	2.130064165	2.1657490648	549.02286205	560.17800595	1.820253194	726.41812114	32.0991745	-1.4875738621	31.90836525	19.079141617	42.292128333	-71.133301667	2	62299.655977	37
19597	2022-09-09	17:18:35.259	251.5129081	6036.309794	1662743915.26	0	899	2.1299102348	2.1656869583	549.02588254	560.21070417	1.824989364	726.40137729	32.099843865	-1.521118622	31.90836525	19.094834688	42.292128333	-71.133301667	2	62300.615385	37
19598	2022-09-09	17:18:36.191	251.51291889	6036.310053	1662743916.192	0	899	2.1299184429	2.1656953649	549.49750951	560.69195823	1.824992408	726.39333884	32.100273132	-1.5331481695	31.90836525	19.087064743	42.292128333	-71.133301667	2	62301.572573	37
19599	2022-09-09	17:18:37.079	251.51292917	6036.3103	1662743917.08	0	899	2.1322568378	2.1675020591	549.49750951	560.51287971	1.7963715936	726.40950144	32.100273132	-1.2360743963	31.90836525	19.108766581	42.292128333	-71.133301667	2	62302.454635	37
19600	2022-09-09	17:18:37.941	251.51293914	6036.310539	1662743917.942	0	899	2.1322568378	2.1675020591	548.68531152	559.68440019	1.7963715936	726.39892416	32.100273132	-1.3091571315	31.90836525	19.116365003	42.292128333	-71.133301667	2	62303.309619	37
19601	2022-09-09	17:18:38.884	251.51295005	6036.310801	1662743918.884	0	899	2.1394197566	2.1749478911	548.68531152	559.73574637	1.804591899	726.40203898	32.100273132	-1.3518641911	31.90836525	19.122103369	42.292128333	-71.133301667	2	62304.249507	37.02495069
19602	2022-09-09	17:18:39.793	251.51296058	6036.311054	1662743919.794	0	899	2.1394329505	2.1749614006	546.79527821	557.80767808	1.8045967158	726.39323051	32.100960081	-1.2025835214	31.90836525	19.126203385	42.292128333	-71.133301667	2	62305.14466	37.1
19603	2022-09-09	17:18:40.710	251.51297119	6036.311309	1662743920.711	0	899	2.1414568858	2.1772280311	546.79671695	557.87411901	1.8150324043	726.39652277	32.101280212	-1.2067119586	31.90836525	19.127481461	42.292128333	-71.133301667	2	62306.036623	37.1
19604	2022-09-09	17:18:41.674	251.51298235	6036.311576	1662743921.675	0	899	2.1414568858	2.1772280311	549.41971313	560.55025374	1.8150324043	726.39430085	32.101280212	-1.2096223863	31.90836525	19.129412708	42.292128333	-71.133301696	2	62307.01758	37.1
19605	2022-09-09	17:18:42.582	251.51299285	6036.311828	1662743922.582	0	899	2.1411020079	2.1774591818	549.41971313	560.73513212	1.8445717391	726.387146	32.101280212	-1.1522772312	31.90836525	19.130998611	42.292128333	-71.133303259	2	62307.955533	37.1
19606	2022-09-09	17:18:43.513	251.51300363	6036.312087	1662743923.514	0	899	2.1411020079	2.1774591818	546.16810759	557.41655905	1.8445717391	726.39551509	32.101280212	-1.1527083741	31.90836525	19.130712635	42.292128333	-71.133303333	2	62308.837889	37.1
19607	2022-09-09	17:18:44.420	251.51301412	6036.312339	1662743924.42	0	899	2.1489318177	2.1857039229	546.16839338	557.50408423	1.8585858128	726.39160924	32.101343875	-1.15361376	31.90836525	19.128802912	42.292128333	-71.133303333	2	62309.735471	37.1
19608	2022-09-09	17:18:45.318	251.51302451	6036.312588	1662743925.318	0	899	2.1489511957	2.1857237785	547.64489981	559.01128074	1.8585930665	726.39983646	32.102348328	-1.1490218639	31.90836525	19.111192703	42.292128333	-71.133303333	2	62310.665966	37.1
19609	2022-09-09	17:18:46.259	251.51303541	6036.31285	1662743926.259	0	899	2.1477823908	2.1841557689	547.64489981	558.89358946	1.8397359059	726.39875561	32.102348328	-1.208544439	31.90836525	19.12155932	42.292128333	-71.133303333	2	62311.624248	37.1
19610	2022-09-09	17:18:47.276	251.51304718	6036.313132	1662743927.276	0	899	2.1477823908	2.1841557689	546.47472443	557.69937854	1.8397359059	726.40317197	32.102348328	-1.1555324793	31.90836525	19.129198074	42.292128333	-71.133303333	2	62312.653103	37.1
19611	2022-09-09	17:18:48.230	251.51305823	6036.313397	1662743928.231	0	899	2.1573697609	2.1944142586	546.47472443	557.85624186	1.8649214711	726.40759197	32.102348328	-1.160221433	31.90836525	19.128990375	42.292128333	-71.133303333	2	62313.570632	37.1
19612	2022-09-09	17:18:49.140	251.51306875	6036.31365	1662743929.14	0	899	2.1573697609	2.1944142586	546.92920189	558.3201848	1.8649214711	726.40895818	32.102348328	-1.1747302235	31.90836525	19.130469089	42.292128333	-71.133303333	2	62314.485342	37.1
19613	2022-09-09	17:18:50.164	251.51308061	6036.313935	1662743930.165	0	899	2.1646011826	2.2013430763	546.93215912	558.19194538	1.8438655881	726.41146386	32.103006173	-1.1823295418	31.90836525	19.127671791	42.292128333	-71.133303333	2	62315.519811	37.1
19614	2022-09-09	17:18:51.140	251.5130919	6036.314206	1662743931.14	0	899	2.1646091553	2.2013512439	543.54100939	554.73099967	1.8438685274	726.41281795	32.103416443	-1.184830308	31.90836525	19.125597	42.292128333	-71.133303333	2	62316.459566	37.1
19615	2022-09-09	17:18:52.130	251.51310336	6036.314481	1662743932.13	0	899	2.1611686799	2.1969706977	543.54100939	554.46112197	1.8002743523	726.41015625	32.103416443	-1.1926559336	31.90836525	19.124731923	42.292128333	-71.133303333	2	62317.449644	37.1
19616	2022-09-09	17:18:53.092	251.51311449	6036.314748	1662743933.092	0	899	2.1611686799	2.1969706977	561.03258085	572.30411112	1.8002743523	726.40388014	32.103416443	-1.2304692308	31.90836525	19.124764411	42.292128333	-71.133303333	2	62318.428281	37.1
19617	2022-09-09	17:18:54.029	251.51312535	6036.315008	1662743934.03	0	899	2.1473840916	2.1849814038	561.03258085	572.94765576	1.900922926	726.39779279	32.103416443	-1.2151628306	31.90836525	19.126822377	42.292128333	-71.133303333	2	62319.388831	37.1
19618	2022-09-09	17:18:54.947	251.51313596	6036.315263	1662743934.947	0	899	2.1473972917	2.1849949368	577.42918861	589.69252406	1.9009279835	726.3994173	32.104101168	-1.188430543	31.90836525	19.125734708	42.292128333	-71.133303333	2	62320.307257	37.1
19619	2022-09-09	17:18:55.871	251.51314666	6036.31552	1662743935.871	0	899	2.1462906972	2.1820564943	577.42999397	589.09979817	1.8107453283	726.40293268	32.104270935	-1.1913409233	31.90836525	19.119689234	42.292128333	-71.133303333	2	62321.189379	37.1
19620	2022-09-09	17:18:56.862	251.51315814	6036.315795	1662743936.863	0	899	2.1462906972	2.1820564943	552.89867456	564.07270317	1.8107453283	726.39106922	32.104270935	-1.211282348	31.90836525	19.11741431	42.292128333	-71.133303333	2	62322.17767	37.1
19621	2022-09-09	17:18:57.825	251.51316927	6036.316063	1662743937.825	0	899	2.1514149157	2.1874866175	552.89867456	564.14167396	1.8216992638	726.41126135	32.104270935	-1.2179330737	31.90836525	19.128644678	42.292128333	-71.133303333	2	62323.125	37.1
19622	2022-09-09	17:18:58.740	251.51317987	6036.316317	1662743938.741	0	899	2.1514149157	2.1874866175	550.97733844	562.18126815	1.8216992638	726.38923534	32.104270935	-1.180744948	31.90836525	19.130673933	42.292128333	-71.133303333	2	62324.104618	37.1
19623	2022-09-09	17:18:59.730	251.51319133	6036.316592	1662743939.731	0	899	2.1615314902	2.1967642403	550.97901596	561.87011743	1.7718157061	726.40819827	32.10464139	-1.1640372103	31.90836525	19.127812089	42.292128333	-71.133303333	2	62325.042735	37.1
19624	2022-09-09	17:19:00.691	251.51320245	6036.316859	1662743940.692	0	899	2.1615473972	2.1967805206	549.64899232	560.51383875	1.7718213496	726.41352571	32.105461121	-1.1874279992	31.90836525	19.122439846	42.292128333	-71.133303333	2	62326.063107	37.1
19625	2022-09-09	17:19:01.690	251.513214	6036.317136	1662743941.69	0	899	2.1802917785	2.216341887	549.64899232	560.67074069	1.7969056626	726.40867928	32.105461121	-1.2090295024	31.90836525	19.124132156	42.292128333	-71.133303333	2	62327.034126	37.1
19626	2022-09-09	17:19:02.680	251.51322546	6036.317411	1662743942.68	0	899	2.1802917785	2.216341887	547.19937019	558.17199791	1.7969056626	726.3977649	32.105461121	-1.302786655	31.90836525	19.108475628	42.292128333	-71.133303421	2	62328.05278	37.1
19627	2022-09-09	17:19:03.605	251.51323618	6036.317668	1662743943.606	0	899	2.1776692076	2.2136478462	547.19994283	558.16398714	1.7955257911	726.40078432	32.105588446	-1.4624907165	31.90836525	19.084679345	42.292128333	-71.133304876	2	62328.925542	37.1
19628	2022-09-09	17:19:04.476	251.51324625	6036.31791	1662743944.476	0	899	2.1776876002	2.2136666764	548.17102262	559.15456506	1.7955323547	726.39239502	32.106529236	-1.1929684877	31.90836525	19.125597	42.292128333	-71.133305	2	62329.80468	37.1
19629	2022-09-09	17:19:05.374	251.51325664	6036.318159	1662743945.374	0	899	2.1613959722	2.1978563218	548.17102262	559.38619757	1.8326392528	726.39226244	32.106529236	-1.200158195	31.90836525	19.125048492	42.292128333	-71.133305	2	62330.696252	37.1
19630	2022-09-09	17:19:06.260	251.51326691	6036.318406	1662743946.261	0	899	2.1613959722	2.1978563218	548.02305109	559.23519865	1.8326392528	726.41528927	32.106529236	-1.2401704788	31.90836525	19.121995926	42.292128333	-71.133305	2	62331.58016	37.1
19631	2022-09-09	17:19:07.167	251.51327741	6036.318658	1662743947.168	0	899	2.1623816925	2.1987293618	548.02305109	559.19531257	1.8262500778	726.40667886	32.106529236	-1.432729519	31.90836525	19.093778181	42.292128333	-71.133305	2	62332.521368	37.1
19632	2022-09-09	17:19:08.068	251.51328782	6036.318908	1662743948.068	0	899	2.1623816925	2.1987293618	548.40467142	559.5847128	1.8262500778	726.41040322	32.106529236	-1.33360429	31.90836525	19.107586096	42.292128333	-71.133305	2	62333.432536	37.143253589
19633	2022-09-09	17:19:08.997	251.51329859	6036.319166	1662743948.998	0	899	2.1750379317	2.2118363542	548.40467142	559.65775415	1.8379414167	726.39915335	32.106529236	-1.1511561863	31.90836525	19.128789839	42.292128333	-71.133305	2	62334.332347	37.2
19634	2022-09-09	17:19:09.915	251.51330921	6036.319421	1662743949.916	0	899	2.1750510651	2.2118498076	546.52642196	557.74099355	1.83794622	726.3999941	32.107201835	-1.1536138271	31.90836525	19.13007769	42.292128333	-71.133305	2	62335.367939	37.2
19635	2022-09-09	17:19:10.812	251.51331959	6036.31967	1662743950.813	0	899	2.1778596762	2.2160752759	546.52778737	558.16069276	1.9050730148	726.39978795	32.107505798	-1.1672386926	31.90836525	19.12788352	42.292128333	-71.133305	2	62336.491353	37.2
19636	2022-09-09	17:19:11.693	251.51332978	6036.319915	1662743951.693	0	899	2.1778596762	2.2160752759	545.66526747	557.27981404	1.9050730148	726.40201432	32.107505798	-1.4688828505	31.90836525	19.089076983	42.292128333	-71.133305	2	62337.38038	37.2
19637	2022-09-09	17:19:12.611	251.51334042	6036.32017	1662743952.612	0	899	2.1724547244	2.2094767624	545.66526747	556.94386463	1.8510849042	726.40652607	32.107505798	-1.409813003	31.90836525	19.097734653	42.292128333	-71.133305	2	62338.291545	37.2
19638	2022-09-09	17:19:13.542	251.51335119	6036.320429	1662743953.543	0	899	2.1724547244	2.2094767624	546.41776592	557.7119168	1.8510849042	726.40836077	32.107505798	-1.1951998046	31.90836525	19.126067496	42.292128333	-71.133305	2	62339.202202	37.2
19639	2022-09-09	17:19:14.414	251.51336128	6036.320671	1662743954.415	0	899	2.1682201032	2.2049403205	546.41776592	557.64147094	1.8397713772	726.40215458	32.107505798	-1.2597023249	31.90836525	19.123796463	42.292128333	-71.133305	2	62340.07515	37.2
19640	2022-09-09	17:19:15.265	251.51337112	6036.320907	1662743955.265	0	899	2.168236079	2.204956686	542.67099669	553.8177774	1.8397772444	726.38878303	32.108326539	-1.1646301375	31.90836525	19.128528166	42.292128333	-71.133305	2	62340.926854	37.2
19641	2022-09-09	17:19:16.282	251.51338289	6036.321189	1662743956.282	0	899	2.1698114602	2.2067035897	542.67155561	553.86244014	1.8469076409	726.40540521	32.108451843	-1.211594884	31.90836525	19.125994613	42.292128333	-71.133305	2	62341.976215	37.2
19642	2022-09-09	17:19:17.273	251.51339436	6036.321465	1662743957.273	0	899	2.1698114602	2.2067035897	543.8300628	555.04483788	1.8469076409	726.40734621	32.108451843	-1.5315204859	31.90836525	19.117315292	42.292128333	-71.133305	2	62342.954635	37.2
19643	2022-09-09	17:19:18.244	251.51340561	6036.321735	1662743958.245	0	899	2.1751341848	2.2116035625	543.8300628	554.88865114	1.8216986096	726.39936475	32.108451843	-1.2923523843	31.90836525	19.114238878	42.292128333	-71.133305	2	62343.926927	37.292692693
19644	2022-09-09	17:19:19.174	251.51341638	6036.321993	1662743959.175	0	899	2.1751341848	2.2116035625	543.83451621	554.8931951	1.8216986096	726.40000582	32.108451843	-1.2229777219	31.90836525	19.119795502	42.292128333	-71.133305	2	62344.845168	37.3
19645	2022-09-09	17:19:20.045	251.51342645	6036.322235	1662743960.045	0	899	2.1729239671	2.2101619655	543.83910101	555.14330833	1.8613055943	726.41915307	32.109477517	-1.2154970011	31.90836525	19.128248215	42.292128333	-71.133305	2	62345.726069	37.3
19646	2022-09-09	17:19:20.980	251.51343727	6036.322494	1662743960.98	0	899	2.172924795	2.2101628139	545.94360396	557.29155726	1.8613059013	726.4164073	32.109519958	-1.5626722882	31.90836525	19.089843055	42.292128333	-71.133305	2	62346.656805	37.3
19647	2022-09-09	17:19:21.848	251.51344731	6036.322736	1662743961.848	0	899	2.1849908896	2.2212662169	545.94360396	556.93590778	1.8041231616	726.39911374	32.109519958	-1.4961971976	31.90836525	19.093763983	42.292129201	-71.133305	2	62347.520521	37.3
19648	2022-09-09	17:19:22.734	251.51345758	6036.322982	1662743962.735	0	899	2.1849908896	2.2212662169	543.56192801	554.50627797	1.8041231616	726.40804266	32.109519958	-1.1768968429	31.90836525	19.129102416	42.29213	-71.133305	2	62348.415056	37.3
19649	2022-09-09	17:19:23.607	251.51346767	6036.323224	1662743963.607	0	899	2.1771154423	2.2132691476	543.56192801	554.50905105	1.8045712668	726.40857055	32.109519958	-1.1517813608	31.90836525	19.130986675	42.29213	-71.133305	2	62349.297595	37.3
19650	2022-09-09	17:19:24.523	251.51347829	6036.323479	1662743964.524	0	899	2.1771154423	2.2132691476	543.59926185	554.54713678	1.8045712668	726.4001958	32.109519958	-1.1506495476	31.90836525	19.130998611	42.29213	-71.133305	2	62350.213018	37.3
19651	2022-09-09	17:19:25.507	251.51348968	6036.323752	1662743965.508	0	899	2.2126438664	2.2497056534	543.6041382	554.64721959	1.8199359789	726.4079602	32.110611316	-1.1663978637	31.90836525	19.128638324	42.29213	-71.133305	2	62351.189217	37.3
19652	2022-09-09	17:19:26.496	251.51350112	6036.324027	1662743966.497	0	899	2.2126464357	2.2497082847	543.42681118	554.46629591	1.8199368936	726.40321724	32.110740662	-1.1694699305	31.90836525	19.127476863	42.29213	-71.133305	2	62352.186589	37.3
19653	2022-09-09	17:19:27.394	251.5135115	6036.324276	1662743967.394	0	899	2.1824576978	2.2196196112	543.42681118	554.64986915	1.8495878735	726.39607694	32.110740662	-1.1540449874	31.90836525	19.129343892	42.29213	-71.133305	2	62353.061038	37.306103764
19654	2022-09-09	17:19:28.306	251.51352207	6036.32453	1662743968.307	0	899	2.1824576978	2.2196196112	542.1977443	553.39541911	1.8495878735	726.40146743	32.110740662	-1.1721108939	31.90836525	19.127256684	42.29213	-71.133305	2	62353.989827	37.398982706
19655	2022-09-09	17:19:29.207	251.51353249	6036.32478	1662743969.207	0	899	2.1806980345	2.2178247684	542.19821267	553.39431834	1.8493323671	726.40126331	32.110845755	-1.1518460567	31.90836525	19.126417097	42.29213	-71.133305	2	62354.890891	37.4
19656	2022-09-09	17:19:30.109	251.51354294	6036.325031	1662743970.11	0	899	2.1807115107	2.217838575	540.31525271	551.47250671	1.8493373136	726.40754104	32.111534119	-1.1490218639	31.90836525	19.122356415	42.29213	-71.133305	2	62355.795591	37.4
19657	2022-09-09	17:19:31.003	251.51355329	6036.325279	1662743971.004	0	899	2.1887377464	2.2265071205	540.31525271	551.62445541	1.8740067649	726.40543795	32.111534119	-1.4182099609	31.90836525	19.116696958	42.29213	-71.133305	2	62356.680473	37.4
19658	2022-09-09	17:19:31.904	251.51356372	6036.325529	1662743971.905	0	899	2.1887377464	2.2265071205	542.28821841	553.63871675	1.8740067649	726.4001	32.111534119	-1.3462374724	31.90836525	19.119980566	42.29213	-71.133305	2	62357.425203	37.4
19659	2022-09-09	17:19:32.851	251.51357466	6036.325792	1662743972.851	0	899	2.1929379645	2.2310206711	542.28821841	553.71122203	1.8857306815	726.39543425	32.111534119	-1.1977868041	31.90836525	19.12389183	42.29213	-71.133305	2	62358.158852	37.4
19660	2022-09-09	17:19:33.821	251.51358589	6036.326061	1662743973.821	0	899	2.1929379645	2.2310206711	539.1216278	550.47792893	1.8857306815	726.3984763	32.111534119	-1.2204661661	31.90836525	19.127970399	42.29213	-71.133305	2	62359.095588	37.4
19661	2022-09-09	17:19:34.829	251.51359757	6036.326342	1662743974.83	0	899	2.1855767371	2.2233777907	539.12421261	550.43437832	1.8782184201	726.3996869	32.112117388	-1.2200134258	31.90836525	19.128940304	42.29213	-71.133305	2	62360.145957	37.4
19662	2022-09-09	17:19:35.723	251.51360792	6036.32659	1662743975.724	0	899	2.1855874478	2.2233887681	540.39141318	551.72818776	1.878222404	726.41351682	32.112663269	-1.3444804237	31.90836525	19.122610446	42.29213	-71.133305	2	62361.029915	37.4
19663	2022-09-09	17:19:36.654	251.51361868	6036.326848	1662743976.654	0	899	2.1851843239	2.2219997694	540.39141318	551.43352115	1.8303810236	726.40210325	32.112663269	-1.4840167524	31.90836525	19.117424226	42.29213	-71.133305	2	62362.022044	37.4
19664	2022-09-09	17:19:37.559	251.51362916	6036.3271	1662743977.559	0	899	2.1851843239	2.2219997694	539.8237703	550.85427932	1.8303810236	726.40977468	32.112663269	-1.1565242137	31.90836525	19.128619327	42.29213	-71.133305	2	62362.928858	37.4
19665	2022-09-09	17:19:38.490	251.51363993	6036.327358	1662743978.49	0	899	2.1868770267	2.2243495908	539.8237703	551.04314751	1.861083341	726.4021756	32.112663269	-1.1495177146	31.90836525	19.130168397	42.29213	-71.133305	2	62363.798514	37.479851439
19666	2022-09-09	17:19:39.392	251.51365038	6036.327609	1662743979.393	0	899	2.1868770267	2.2243495908	537.2149793	548.38013695	1.861083341	726.39851187	32.112663269	-1.1490218639	31.90836525	19.130277634	42.29213	-71.133305	2	62364.732906	37.5
19667	2022-09-09	17:19:40.303	251.51366093	6036.327862	1662743980.304	0	899	2.181307779	2.2179323042	537.21832168	548.15794082	1.8242282242	726.39726773	32.113420145	-1.1519753972	31.90836525	19.128408634	42.29213	-71.133305	2	62365.632536	37.5
19668	2022-09-09	17:19:41.214	251.51367147	6036.328115	1662743981.215	0	899	2.1813138738	2.2179385463	540.66355113	551.67334062	1.8242304303	726.3939209	32.113731384	-1.1587878466	31.90836525	19.115873337	42.29213	-71.133305	2	62366.553571	37.5
19669	2022-09-09	17:19:42.121	251.51368196	6036.328367	1662743982.121	0	899	2.2077922216	2.2456169097	540.66355113	551.8985152	1.8607804751	726.40510973	32.113731384	-1.4266715973	31.90836525	19.091405111	42.29213	-71.133305	2	62367.481964	37.5
19670	2022-09-09	17:19:43.025	251.51369242	6036.328618	1662743983.025	0	899	2.2077922216	2.2456169097	539.48987221	550.70044729	1.8607804751	726.40941211	32.113731384	-1.5255165211	31.90836525	19.095476517	42.29213	-71.133305	2	62368.36475	37.5
19671	2022-09-09	17:19:43.881	251.51370234	6036.328856	1662743983.882	0	899	2.2054249041	2.2432654399	539.48987221	550.71724293	1.8635114539	726.40122289	32.113731384	-1.5777523297	31.90836525	19.090449655	42.29213	-71.133305	2	62369.195513	37.5
19672	2022-09-09	17:19:44.801	251.51371297	6036.329111	1662743984.801	0	899	2.2054341874	2.2432749527	538.90966203	550.1249788	1.863514849	726.3944209	32.114200264	-1.3572861027	31.90836525	19.08685544	42.29213	-71.133305	2	62370.161322	37.5
19673	2022-09-09	17:19:45.655	251.51372287	6036.329349	1662743985.656	0	899	2.2150726585	2.2535143924	538.91150543	550.25586783	1.8845084409	726.39310238	32.114616394	-1.2018721372	31.90836525	19.084661117	42.29213	-71.133305	2	62370.992225	37.5
19674	2022-09-09	17:19:46.563	251.51373338	6036.329601	1662743986.564	0	899	2.2150726585	2.2535143924	535.88824043	547.16896155	1.8845084409	726.40058586	32.114616394	-1.5141876344	31.90836525	19.081367594	42.29213	-71.133305	2	62371.915565	37.5
19675	2022-09-09	17:19:47.510	251.51374434	6036.329864	1662743987.511	0	899	2.2207211937	2.2586237598	535.88824043	546.98178578	1.8538738412	726.39362098	32.114616394	-1.531595988	31.90836525	19.10447444	42.29213	-71.133305	2	62372.864865	37.5
19676	2022-09-09	17:19:48.471	251.51375546	6036.330131	1662743988.472	0	899	2.2207211937	2.2586237598	537.26903137	548.3911608	1.8538738412	726.40573181	32.114616394	-1.5429141521	31.90836525	19.10146904	42.29213	-71.133305	2	62373.767658	37.5
19677	2022-09-09	17:19:49.450	251.51376679	6036.330403	1662743989.451	0	899	2.2270958432	2.2660425074	537.26903137	548.66583081	1.8987057648	726.41369629	32.114616394	-1.2694683075	31.90836525	19.123435974	42.29213	-71.133305	2	62374.753878	37.575387797
19678	2022-09-09	17:19:50.375	251.5137775	6036.33066	1662743990.376	0	899	2.2271143905	2.2660615219	537.95900436	549.37048183	1.8987126087	726.3934407	32.115544048	-1.2476404834	31.90836525	19.125367676	42.29213	-71.133305	2	62375.721639	37.6
19679	2022-09-09	17:19:51.244	251.51378756	6036.330901	1662743991.245	0	899	2.2130890063	2.251634829	537.95949055	549.32480212	1.8911884901	726.40208102	32.115653992	-1.1473941803	31.90836525	19.127037048	42.29213	-71.133305	2	62376.569274	37.6
19680	2022-09-09	17:19:52.174	251.51379831	6036.331159	1662743992.174	0	899	2.2130890063	2.251634829	535.01245826	546.31550874	1.8911884901	726.39901349	32.115653992	-1.1940032875	31.90836525	19.122401067	42.29213	-71.133305	2	62377.49632	37.6
19681	2022-09-09	17:19:53.111	251.51380916	6036.33142	1662743993.111	0	899	2.2065511688	2.2449338994	535.01245826	546.30097979	1.8888077863	726.40926093	32.115653992	-1.2168766789	31.90836525	19.123848985	42.29213	-71.133305	2	62378.44466	37.6
19682	2022-09-09	17:19:53.997	251.51381942	6036.331666	1662743993.998	0	899	2.2065511688	2.2449338994	537.85523891	549.20374183	1.8888077863	726.40520917	32.115653992	-1.1897132397	31.90836525	19.124517441	42.29213	-71.133305	2	62379.315631	37.6
19683	2022-09-09	17:19:54.917	251.51383007	6036.331922	1662743994.918	0	899	2.2019709221	2.2392329204	537.85887568	548.89791365	1.8383251341	726.4016857	32.116476552	-1.1873417801	31.90836525	19.125566483	42.29213	-71.133305	2	62380.24895	37.6
19684	2022-09-09	17:19:55.869	251.51384109	6036.332186	1662743995.87	0	899	2.2019769828	2.2392391287	536.95290296	547.97336011	1.8383273241	726.3818804	32.116783142	-1.3537505368	31.90836525	19.104207146	42.29213	-71.133305	2	62381.233728	37.6
19685	2022-09-09	17:19:56.802	251.51385188	6036.332445	1662743996.802	0	899	2.195850342	2.2327621187	536.95290296	547.89993837	1.8263245168	726.40033525	32.116783142	-1.449836037	31.90836525	19.095528533	42.29213	-71.133305	2	62382.146089	37.6
19686	2022-09-09	17:19:57.711	251.51386241	6036.332698	1662743997.712	0	899	2.195850342	2.2327621187	534.09511134	544.98388401	1.8263245168	726.41006328	32.116783142	-1.2176959507	31.90836525	19.126570632	42.29213	-71.133305	2	62383.004137	37.6
19687	2022-09-09	17:19:58.700	251.51387384	6036.332972	1662743998.7	0	899	2.191925421	2.2307295888	534.09511134	545.56477128	1.9217058003	726.40244238	32.116783142	-1.1552522625	31.90836525	19.128933824	42.29213	-71.133305	2	62384.024655	37.6
19688	2022-09-09	17:19:59.654	251.51388488	6036.333237	1662743999.654	0	899	2.1919272027	2.2307314159	534.93514526	546.422849	1.9217064764	726.41694287	32.116873684	-1.1879778208	31.90836525	19.122551508	42.29213	-71.133305	2	62384.965483	37.6
19689	2022-09-09	17:20:00.586	251.51389568	6036.333496	1662744000.587	0	899	2.1953538597	2.2335806031	534.93850464	546.23697212	1.8906934778	726.4189825	32.117637634	-1.3425618071	31.90836525	19.105769442	42.29213	-71.133305	2	62385.959402	37.6
19690	2022-09-09	17:20:01.509	251.51390637	6036.333753	1662744001.51	0	899	2.1953538597	2.2335806031	536.13438734	547.45811313	1.8906934778	726.4059234	32.117637634	-1.1994036531	31.90836525	19.12406358	42.29213	-71.133305	2	62386.834119	37.6
19691	2022-09-09	17:20:02.444	251.51391718	6036.334012	1662744002.444	0	899	2.2087466169	2.245649717	536.13438734	546.99812963	1.8154165551	726.39108701	32.117637634	-1.1974741797	31.90836525	19.124096965	42.29213	-71.133305	2	62387.783868	37.6
19692	2022-09-09	17:20:03.371	251.51392791	6036.33427	1662744003.371	0	899	2.2087466169	2.245649717	533.3252054	544.13202497	1.8154165551	726.39883443	32.117637634	-1.2872646597	31.90836525	19.117493484	42.29213	-71.133305	2	62388.708087	37.6
19693	2022-09-09	17:20:04.253	251.51393812	6036.334515	1662744004.254	0	899	2.216583947	2.2541678776	533.32581148	544.29367416	1.8419226807	726.39808584	32.117775873	-1.478961343	31.90836525	19.096602055	42.29213	-71.133305	2	62389.569903	37.6
19694	2022-09-09	17:20:05.073	251.51394762	6036.334743	1662744005.074	0	899	2.2166042726	2.2541886996	535.18302808	546.18912906	1.8419299912	726.40144116	32.118797302	-1.2108727694	31.90836525	19.111192703	42.29213	-71.133305	2	62390.396425	37.6
19695	2022-09-09	17:20:05.959	251.51395786	6036.334989	1662744005.959	0	899	2.2131959616	2.2499386919	535.18302808	545.95842026	1.8040816752	726.39149566	32.118797302	-1.2299302706	31.90836525	19.122105365	42.29213	-71.133305	2	62391.316378	37.631637843
19696	2022-09-09	17:20:06.868	251.51396838	6036.335241	1662744006.868	0	899	2.2131959616	2.2499386919	534.69011102	545.45557879	1.8040816752	726.39067108	32.118797302	-1.2258449517	31.90836525	19.12614974	42.29213	-71.133305396	2	62392.237475	37.7
19697	2022-09-09	17:20:07.803	251.51397921	6036.335501	1662744007.804	0	899	2.2291115155	2.2682091633	534.69011102	546.06600262	1.9042457038	726.38723613	32.118797302	-1.2076174021	31.90836525	19.124876022	42.29213	-71.133306667	2	62393.172584	37.7
19698	2022-09-09	17:20:08.743	251.51399009	6036.335762	1662744008.744	0	899	2.2291115155	2.2682091633	532.68535244	544.01859145	1.9042457038	726.38863469	32.118797302	-1.1958465379	31.90836525	19.124876022	42.29213	-71.133306508	2	62394.095193	37.7
19699	2022-09-09	17:20:09.609	251.51400012	6036.336003	1662744009.61	0	899	2.2687779478	2.308411401	532.68657023	543.97412104	1.8967240781	726.39597629	32.119075396	-1.1915564427	31.90836525	19.122825079	42.29213	-71.133305148	2	62394.911404	37.7
19700	2022-09-09	17:20:10.513	251.51401057	6036.336254	1662744010.513	0	899	2.2687921743	2.3084259854	533.65101989	544.95903859	1.8967292258	726.3965058	32.119773865	-1.1903492204	31.90836525	19.124590855	42.29213	-71.133305	2	62395.822991	37.7
19701	2022-09-09	17:20:11.392	251.51402075	6036.336498	1662744011.393	0	899	2.2515976883	2.2902574992	533.65101989	544.76468052	1.8647940142	726.39642334	32.119773865	-1.1832026243	31.90836525	19.128118515	42.29213	-71.133305	2	62396.730093	37.7
19702	2022-09-09	17:20:12.299	251.51403124	6036.33675	1662744012.299	0	899	2.2515976883	2.2902574992	534.92422596	546.06440201	1.8647940142	726.41295983	32.119773865	-1.1546808971	31.90836525	19.130220438	42.29213	-71.133305	2	62397.626214	37.7
19703	2022-09-09	17:20:13.194	251.5140416	6036.336998	1662744013.194	0	899	2.2570555057	2.2951324111	534.92422596	545.86921363	1.8327758497	726.38733597	32.119773865	-1.1649966429	31.90836525	19.118007748	42.29213	-71.133305	2	62398.536278	37.7
19704	2022-09-09	17:20:14.085	251.51405192	6036.337246	1662744014.086	0	899	2.2570555057	2.2951324111	530.83962641	541.70103984	1.8327758497	726.36681038	32.119773865	-1.1521478331	31.90836525	19.116219135	42.29213	-71.133305	2	62399.425071	37.7
19705	2022-09-09	17:20:15.005	251.51406256	6036.337501	1662744015.005	0	899	2.2474451907	2.2871372993	530.84151915	542.21400597	1.9171998582	726.37300928	32.120207578	-1.2016673325	31.90836525	19.121167631	42.29213	-71.133305	2	62400.309309	37.7
19706	2022-09-09	17:20:15.959	251.5140736	6036.337766	1662744015.959	0	899	2.2474542963	2.2871466364	531.75319546	543.14523398	1.9172032202	726.40116306	32.120658875	-1.1701275276	31.90836525	19.129064484	42.29213	-71.133305	2	62401.273009	37.7
19707	2022-09-09	17:20:16.905	251.51408456	6036.338029	1662744016.906	0	899	2.2379500035	2.2771176844	531.75319546	543.0420166	1.9001935379	726.40140155	32.120658875	-1.1763255288	31.90836525	19.127202217	42.29213	-71.133305	2	62402.252327	37.725232678
19708	2022-09-09	17:20:17.796	251.51409487	6036.338277	1662744017.797	0	899	2.2379500035	2.2771176844	533.95713605	545.29274562	1.9001935379	726.40885066	32.120658875	-1.1734690303	31.90836525	19.12739304	42.29213	-71.133305	2	62403.156134	37.8
19709	2022-09-09	17:20:18.651	251.51410477	6036.338514	1662744018.652	0	899	2.2378776357	2.2758987873	533.95719106	544.96015912	1.8455583366	726.40306647	32.120671405	-1.1520939086	31.90836525	19.130540267	42.29213	-71.133305	2	62403.950743	37.8
19710	2022-09-09	17:20:19.575	251.51411546	6036.338771	1662744019.576	0	899	2.2378963904	2.2759180009	530.71151611	541.64764279	1.8455650311	726.39984131	32.121604919	-1.1587878466	31.90836525	19.129198074	42.29213	-71.133305	2	62404.871872	37.8
19711	2022-09-09	17:20:20.525	251.51412645	6036.339035	1662744020.525	0	899	2.240763378	2.2807610829	530.71151611	542.20337462	1.9373617989	726.40374392	32.121604919	-1.1635306789	31.90836525	19.129198074	42.29213	-71.133305	2	62405.822645	37.8
19712	2022-09-09	17:20:21.426	251.51413688	6036.339285	1662744021.426	0	899	2.240763378	2.2807610829	531.36127091	542.86719901	1.9373617989	726.4025119	32.121604919	-1.1913409233	31.90836525	19.129198074	42.29213	-71.133305	2	62406.760504	37.8
19713	2022-09-09	17:20:22.365	251.51414774	6036.339546	1662744022.365	0	899	2.2346128434	2.2736441453	531.36127091	542.61919916	1.8964700925	726.39826975	32.121604919	-1.2970737235	31.90836525	19.124497382	42.29213	-71.133305	2	62407.723296	37.8
19714	2022-09-09	17:20:23.312	251.5141587	6036.339809	1662744023.312	0	899	2.2346128434	2.2736441453	531.71878087	542.98428367	1.8964700925	726.38482666	32.121604919	-1.1539047956	31.90836525	19.128118515	42.29213	-71.133305	2	62408.645933	37.8
19715	2022-09-09	17:20:24.267	251.51416977	6036.340074	1662744024.268	0	899	2.2398954507	2.2774067919	531.71878087	542.51842007	1.8196063184	726.39352761	32.121604919	-1.1554570238	31.90836525	19.13052132	42.29213	-71.133305	2	62409.616193	37.8
19716	2022-09-09	17:20:25.154	251.51418003	6036.340321	1662744025.155	0	899	2.2399118204	2.2774235564	530.27715843	541.04755187	1.8196120742	726.38918683	32.122418991	-1.1532150002	31.90836525	19.120076287	42.29213	-71.133305	2	62410.491989	37.8
19717	2022-09-09	17:20:26.141	251.51419145	6036.340595	1662744026.141	0	899	2.2343138302	2.2730000841	530.27866504	541.41547128	1.8802373708	726.39314967	32.122764587	-1.1506495476	31.90836525	19.130638123	42.29213	-71.133305	2	62411.477564	37.8
19718	2022-09-09	17:20:27.073	251.51420225	6036.340854	1662744027.074	0	899	2.2343138302	2.2730000841	530.66207548	541.80693404	1.8802373708	726.39061611	32.122764587	-1.2224388123	31.90836525	19.122520952	42.29213	-71.133305	2	62412.43787	37.8
19719	2022-09-09	17:20:27.930	251.51421215	6036.341092	1662744027.93	0	899	2.257595736	2.2967519538	530.66207548	541.82606215	1.8833979612	726.3894621	32.122764587	-1.2187846449	31.90836525	19.121037212	42.29213	-71.133305	2	62413.286286	37.8
19720	2022-09-09	17:20:28.821	251.51422247	6036.341339	1662744028.821	0	899	2.257595736	2.2967519538	530.99524672	542.16624259	1.8833979612	726.38475471	32.122764587	-1.3143743063	31.90836525	19.109461323	42.29213	-71.133305	2	62414.181263	37.8
19721	2022-09-09	17:20:29.690	251.51423253	6036.341581	1662744029.691	0	899	2.2458290939	2.2836729347	530.99787229	541.84995565	1.8306982102	726.38589336	32.123366046	-1.2348456312	31.90836525	19.120037521	42.29213	-71.133305	2	62415.062205	37.8
19722	2022-09-09	17:20:30.551	251.51424249	6036.34182	1662744030.551	0	899	2.2458366566	2.2836806809	531.38633229	542.24637082	1.8307008785	726.39032063	32.12374115	-1.1844422509	31.90836525	19.126161803	42.29213	-71.133305	2	62415.872762	37.8
19723	2022-09-09	17:20:31.474	251.51425318	6036.342076	1662744031.475	0	899	2.2575639059	2.2951922554	531.38633229	542.1279748	1.8111380491	726.37686784	32.12374115	-1.1878268885	31.90836525	19.124827467	42.29213	-71.133305	2	62416.802645	37.880264496
19724	2022-09-09	17:20:32.444	251.51426441	6036.342346	1662744032.445	0	899	2.2575639059	2.2951922554	530.6627253	541.38974055	1.8111380491	726.37652588	32.12374115	-1.2369152308	31.90836525	19.128118515	42.29213	-71.133305	2	62417.802482	37.9
19725	2022-09-09	17:20:33.313	251.51427447	6036.342587	1662744033.314	0	899	2.2627272385	2.3024218669	530.6627253	541.9550374	1.9045934807	726.37833066	32.12374115	-1.1767458703	31.90836525	19.12967236	42.29213	-71.133305	2	62418.620879	37.9
19726	2022-09-09	17:20:34.219	251.51428494	6036.342839	1662744034.219	0	899	2.2627272385	2.3024218669	529.78228991	541.05586666	1.9045934807	726.37979672	32.12374115	-1.1539047956	31.90836525	19.130277634	42.29213	-71.133305	2	62419.542541	37.9
19727	2022-09-09	17:20:35.177	251.51429604	6036.343105	1662744035.178	0	899	2.2526756721	2.2907356681	529.78561902	540.6417766	1.8354781333	726.39180811	32.124505504	-1.4156014232	31.90836525	19.115438992	42.29213	-71.133305	2	62420.521531	37.9
19728	2022-09-09	17:20:36.075	251.51430644	6036.343354	1662744036.076	0	899	2.2526793465	2.2907394319	527.11909682	537.92062086	1.8354794291	726.39922409	32.124687195	-1.3312113301	31.90836525	19.119734177	42.29213	-71.133305	2	62421.418067	37.9
19729	2022-09-09	17:20:36.979	251.51431689	6036.343605	1662744036.979	0	899	2.2513538962	2.2896997246	527.11909682	538.0084342	1.8500993376	726.39346859	32.124687195	-1.1552306627	31.90836525	19.129848367	42.29213	-71.133305	2	62422.324349	37.9
19730	2022-09-09	17:20:37.857	251.51432705	6036.343849	1662744037.857	0	899	2.2513538962	2.2896997246	526.31893021	537.19173758	1.8500993376	726.39569213	32.124687195	-1.1706017872	31.90836525	19.127674103	42.29213	-71.133305	2	62423.151151	37.9
19731	2022-09-09	17:20:38.756	251.51433747	6036.344099	1662744038.757	0	899	2.2754462303	2.3154430949	526.31893021	537.54108555	1.9083028123	726.40434215	32.124687195	-1.1766381193	31.90836525	19.125099056	42.29213	-71.133305	2	62424.052104	37.9
19732	2022-09-09	17:20:39.641	251.51434771	6036.344345	1662744039.642	0	899	2.2754590906	2.3154562808	529.37847713	540.66589624	1.9083074805	726.39307045	32.125316746	-1.1750104348	31.90836525	19.125475688	42.29213	-71.133305	2	62424.938878	37.9
19733	2022-09-09	17:20:40.568	251.51435843	6036.344602	1662744040.568	0	899	2.2824988648	2.3219519928	529.3803858	540.47928831	1.8770837888	726.3847632	32.12575531	-1.1757003156	31.90836525	19.1285135	42.29213	-71.133305	2	62425.879959	37.9
19734	2022-09-09	17:20:41.539	251.51436966	6036.344872	1662744041.539	0	899	2.2824988648	2.3219519928	527.95073287	539.01966152	1.8770837888	726.38522117	32.12575531	-1.1540018407	31.90836525	19.130337671	42.29213	-71.133305	2	62426.854709	37.9
19735	2022-09-09	17:20:42.494	251.51438073	6036.345137	1662744042.495	0	899	2.2728517644	2.3119018475	527.95073287	538.95284628	1.8659844717	726.38812256	32.12575531	-1.2027344704	31.90836525	19.127397537	42.29213	-71.133305	2	62427.799803	37.9
19736	2022-09-09	17:20:43.414	251.51439137	6036.345393	1662744043.414	0	899	2.2728517644	2.3119018475	527.86371052	538.86401044	1.8659844717	726.38387273	32.12575531	-1.2162192263	31.90836525	19.12203665	42.292128704	-71.133305	2	62428.777416	38.133224756
19737	2022-09-09	17:20:44.357	251.51440228	6036.345655	1662744044.357	0	899	2.2709767194	2.310418803	527.86399996	538.98433987	1.885925764	726.3983898	32.125822004	-1.2158634947	31.90836525	19.126198737	42.292129476	-71.133306143	2	62429.685874	38.405762082
19738	2022-09-09	17:20:45.357	251.51441385	6036.345933	1662744045.357	0	899	2.2709958916	2.3104384548	527.93929704	539.06126471	1.8859326553	726.38688367	32.12676239	-1.2173833847	31.90836525	19.124517441	42.29213	-71.133306667	2	62430.642718	38.564271845
19739	2022-09-09	17:20:46.250	251.51442419	6036.346181	1662744046.25	0	899	2.259699654	2.2988017352	527.93929704	539.02022666	1.8791169592	726.38194548	32.12676239	-1.1619999906	31.90836525	19.127922058	42.29213	-71.133306667	2	62431.542916	38.708583247
19740	2022-09-09	17:20:47.131	251.51443439	6036.346425	1662744047.131	0	899	2.259699654	2.2988017352	529.26829636	540.37712038	1.8791169592	726.3781229	32.12676239	-1.1620430946	31.90836525	19.128837585	42.29213	-71.133306667	2	62432.469017	38.8
19741	2022-09-09	17:20:48.056	251.5144451	6036.346682	1662744048.057	0	899	2.2659877763	2.3068004564	529.26829636	540.8326337	1.9545218994	726.38793056	32.12676239	-1.1842158599	31.90836525	19.127105902	42.29213	-71.133306667	2	62433.423077	38.8
19742	2022-09-09	17:20:48.966	251.51445563	6036.346935	1662744048.966	0	899	2.2659877763	2.3068004564	526.6815971	538.18941591	1.9545218994	726.38927495	32.12676239	-1.1989294441	31.90836525	19.124864578	42.29213	-71.133306667	2	62434.329603	38.8
19743	2022-09-09	17:20:49.868	251.51446608	6036.347186	1662744049.869	0	899	2.2638955338	2.3028455942	526.682621	537.67355937	1.8685243869	726.39138612	32.126998851	-1.1961160843	31.90836525	19.12465477	42.29213	-71.133306667	2	62435.233493	38.8
19744	2022-09-09	17:20:50.757	251.51447637	6036.347433	1662744050.758	0	899	2.2639068541	2.302857195	526.54409948	537.53217142	1.868528431	726.39718284	32.127555847	-1.1633797221	31.90836525	19.127809348	42.29213	-71.133306667	2	62436.08552	38.8
19745	2022-09-09	17:20:51.684	251.51448709	6036.34769	1662744051.685	0	899	2.2599458246	2.2981111674	526.54409948	537.3288745	1.8346515363	726.38644389	32.127555847	-1.1765734084	31.90836525	19.129495722	42.29213	-71.133306667	2	62436.986395	38.8
19746	2022-09-09	17:20:52.569	251.51449733	6036.347936	1662744052.569	0	899	2.2599458246	2.2981111674	535.75787243	546.73136568	1.8346515363	726.38265405	32.127555847	-1.2208973327	31.90836525	19.129205198	42.29213	-71.133306667	2	62437.885046	38.8
19747	2022-09-09	17:20:53.530	251.51450846	6036.348203	1662744053.531	0	899	2.2466081307	2.2853858236	535.75787243	546.97449983	1.8744673992	726.37258406	32.127555847	-1.4561633906	31.90836525	19.08282928	42.29213	-71.133306667	2	62438.877973	38.8
19748	2022-09-09	17:20:54.444	251.51451903	6036.348457	1662744054.444	0	899	2.2466121498	2.2853899425	597.63582206	610.14793617	1.8744688506	726.37895152	32.127755121	-1.1630455753	31.90836525	19.107021496	42.29213	-71.133306667	2	62439.760038	38.8
19749	2022-09-09	17:20:55.354	251.51452956	6036.348709	1662744055.354	0	899	2.2172387543	2.2561349478	597.6399369	610.35735618	1.9045723907	726.40820312	32.128593445	-1.160415411	31.90836525	19.113714218	42.29213	-71.133306667	2	62440.681489	38.8
19750	2022-09-09	17:20:56.250	251.51453994	6036.348959	1662744056.251	0	899	2.2172387543	2.2561349478	582.44297352	594.83701053	1.9045723907	726.39178871	32.128593445	-1.5233930547	31.90836525	19.060055954	42.29213	-71.133306667	2	62441.59018	38.8
19751	2022-09-09	17:20:57.158	251.51455045	6036.349211	1662744057.159	0	899	2.231243668	2.2689336021	582.44297352	594.37563627	1.8350970849	726.39000212	32.128593445	-1.5063296193	31.90836525	19.074586666	42.29213	-71.133306667	2	62442.50763	38.8
19752	2022-09-09	17:20:58.058	251.51456086	6036.349461	1662744058.058	0	899	2.231243668	2.2689336021	549.54341925	560.80206016	1.8350970849	726.38256836	32.128593445	-1.2662129402	31.90836525	19.121274948	42.29213	-71.133306667	2	62443.429162	38.8
19753	2022-09-09	17:20:59.009	251.51457187	6036.349725	1662744059.01	0	899	2.2543700114	2.2929213126	549.54341925	560.94172793	1.8573995848	726.37847052	32.128593445	-1.2211560761	31.90836525	19.123637029	42.29213	-71.133306667	2	62444.377003	38.8
19754	2022-09-09	17:20:59.934	251.51458257	6036.349982	1662744059.934	0	899	2.2543761467	2.292927599	544.0241578	555.30800275	1.8574017728	726.38922362	32.1288966	-1.3595821226	31.90836525	19.119651807	42.29213	-71.133307113	2	62445.267548	38.8
19755	2022-09-09	17:21:00.835	251.514593	6036.350232	1662744060.835	0	899	2.2506595807	2.2903190244	544.02621369	555.65484279	1.9129608985	726.39983363	32.129356384	-1.5232098395	31.90836525	19.077329358	42.29213	-71.133308333	2	62446.178501	38.8
19756	2022-09-09	17:21:01.752	251.51460361	6036.350487	1662744061.752	0	899	2.2506595807	2.2903190244	543.23983471	554.85165486	1.9129608985	726.39464322	32.129356384	-1.3855814673	31.90836525	19.094958817	42.29213	-71.133308333	2	62447.089744	38.8
19757	2022-09-09	17:21:02.648	251.51461398	6036.350736	1662744062.648	0	899	2.2567835032	2.2962928989	543.23983471	554.77605634	1.9007655838	726.39855391	32.129356384	-1.2964593298	31.90836525	19.118569494	42.29213	-71.133308333	2	62448.040892	38.8
19758	2022-09-09	17:21:03.503	251.51462388	6036.350973	1662744063.503	0	899	2.2567835032	2.2962928989	549.89882744	561.57645919	1.9007655838	726.39747549	32.129356384	-1.3594311989	31.90836525	19.09907965	42.29213	-71.133308333	2	62448.835502	38.8
19759	2022-09-09	17:21:04.437	251.5146347	6036.351233	1662744064.438	0	899	2.2502575804	2.2907835562	549.90021576	561.91434556	1.9543614075	726.38334767	32.129663581	-1.2509281209	31.90836525	19.123743436	42.29213	-71.133308333	2	62449.823018	38.8
19760	2022-09-09	17:21:05.404	251.51464589	6036.351501	1662744065.405	0	899	2.2502748014	2.2908012239	598.15586569	611.22432126	1.9543678813	726.39237198	32.130516052	-1.1994791031	31.90836525	19.125597	42.29213	-71.133308333	2	62450.758491	38.8
19761	2022-09-09	17:21:06.332	251.51465662	6036.351759	1662744066.332	0	899	2.2605117018	2.29894257	598.15586569	610.48984728	1.8467475356	726.39334612	32.130516052	-1.1929684877	31.90836525	19.123075485	42.29213	-71.133308333	2	62451.704832	38.8
19762	2022-09-09	17:21:07.260	251.51466737	6036.352017	1662744067.261	0	899	2.2605117018	2.29894257	564.77515552	576.42082645	1.8467475356	726.39740233	32.130516052	-1.1666674022	31.90836525	19.126693852	42.29213	-71.133308333	2	62452.60223	38.8
19763	2022-09-09	17:21:08.160	251.51467778	6036.352267	1662744068.16	0	899	2.2588188972	2.2987500805	564.77515552	576.88624984	1.9190039851	726.39485057	32.130516052	-1.2173833847	31.90836525	19.127037048	42.29213	-71.133307495	2	62453.503205	38.8
19764	2022-09-09	17:21:09.082	251.51468846	6036.352523	1662744069.083	0	899	2.2588188972	2.2987500805	569.30627745	581.51453759	1.9190039851	726.39009226	32.130516052	-1.1885059196	31.90836525	19.125692368	42.29213	-71.133306667	2	62454.458458	38.8
19765	2022-09-09	17:21:10.020	251.51469932	6036.352784	1662744070.021	0	899	2.254187922	2.2942925187	569.31005891	581.59689951	1.9310824607	726.39082791	32.131324465	-1.1562762118	31.90836525	19.124643326	42.29213	-71.133306667	2	62455.397796	38.8
19766	2022-09-09	17:21:10.901	251.5147095	6036.353028	1662744070.901	0	899	2.2541962653	2.2943010758	551.54177351	563.44515874	1.9310855544	726.39300254	32.131736755	-1.2934303007	31.90836525	19.118208778	42.29213	-71.133306667	2	62456.275148	38.8
19767	2022-09-09	17:21:11.878	251.51472082	6036.3533	1662744071.879	0	899	2.2645183652	2.3034074424	551.54177351	563.03022132	1.8651438251	726.4018583	32.131736755	-1.2353521625	31.90836525	19.125412606	42.29213	-71.133306667	2	62457.247202	38.8
19768	2022-09-09	17:21:12.842	251.51473198	6036.353567	1662744072.843	0	899	2.2645183652	2.3034074424	558.34137286	569.97145426	1.8651438251	726.39994317	32.131736755	-1.3665346318	32.065039224	19.10263712	42.29213	-71.133306667	2	62458.211122	38.8
19769	2022-09-09	17:21:13.739	251.51474235	6036.353816	1662744073.739	0	899	2.2589572211	2.2996546636	558.34137286	570.54437534	1.9550593656	726.37418795	32.131736755	-1.3837382004	32.076583622	19.100717431	42.29213	-71.133306667	2	62459.063034	38.8
19770	2022-09-09	17:21:14.585	251.51475214	6036.354051	1662744074.585	0	899	2.2589572211	2.2996546636	557.80816019	569.99950887	1.9550593656	726.36944338	32.131736755	-1.1506495476	31.90836525	19.130638123	42.29213	-71.133306667	2	62459.96688	38.8
19771	2022-09-09	17:21:15.493	251.51476266	6036.354304	1662744075.494	0	899	2.2538913906	2.294295852	557.81202326	569.94266701	1.9455184621	726.39488736	32.132579526	-1.2453660831	31.90836525	19.12528513	42.29213	-71.133306667	2	62460.853256	38.8
19772	2022-09-09	17:21:16.378	251.51477291	6036.35455	1662744076.379	0	899	2.2538928627	2.2942973621	556.68738812	568.79357812	1.9455190121	726.39268281	32.132652283	-1.1506495476	31.90836525	19.1313591	42.29213	-71.133306667	2	62461.712621	38.8
19773	2022-09-09	17:21:17.265	251.51478316	6036.354796	1662744077.265	0	899	2.2597935387	2.2989744426	556.68738812	568.39486283	1.8827634644	726.38387556	32.132652283	-1.1553384555	31.90836525	19.130666771	42.29213	-71.133306667	2	62462.581854	38.8
19774	2022-09-09	17:21:18.153	251.51479344	6036.355043	1662744078.153	0	899	2.2597935387	2.2989744426	562.24877139	574.07320537	1.8827634644	726.38948029	32.132652283	-1.1521694005	31.90836525	19.130142869	42.29213	-71.133306667	2	62463.457594	38.8
19775	2022-09-09	17:21:19.092	251.51480432	6036.355304	1662744079.093	0	899	2.2626920334	2.3025945932	562.24877139	574.2763155	1.9144266492	726.36488272	32.132652283	-1.5159770195	32.15244681	19.097799958	42.29213	-71.133306667	2	62464.423913	38.8
19776	2022-09-09	17:21:20.039	251.51481527	6036.355566	1662744080.039	0	899	2.2627040454	2.3026069103	566.00274286	578.11061981	1.9144310483	726.35964097	32.133243637	-1.2266210499	31.938050845	19.122840869	42.29213	-71.133306667	2	62465.403883	38.8
19777	2022-09-09	17:21:20.960	251.51482593	6036.355822	1662744080.96	0	899	2.2647515204	2.3047465282	566.00311507	578.12805051	1.9170704425	726.38763751	32.133323669	-1.2183642151	32.040301228	19.126317978	42.29213	-71.133306667	2	62466.298058	38.8
19778	2022-09-09	17:21:21.868	251.51483645	6036.356075	1662744081.869	0	899	2.2647515204	2.3047465282	564.96753123	577.07028237	1.9170704425	726.37474858	32.133323669	-1.2314825279	32.157394409	19.113448427	42.29213	-71.133306667	2	62467.186373	38.8
19779	2022-09-09	17:21:22.801	251.51484723	6036.356334	1662744082.801	0	899	2.268390277	2.3071979756	564.96753123	576.6908029	1.8581829964	726.37064589	32.133323669	-1.2053430396	32.004018834	19.120395332	42.29213	-71.133306667	2	62468.12024	38.8
19780	2022-09-09	17:21:23.711	251.51485778	6036.356587	1662744083.712	0	899	2.268390277	2.3071979756	566.75506813	578.51543181	1.8581829964	726.37875386	32.133323669	-1.1886999797	31.985877637	19.119519985	42.29213	-71.133306667	2	62469.033033	38.8
19781	2022-09-09	17:21:24.627	251.51486837	6036.356841	1662744084.627	0	899	2.2753674776	2.3147490665	566.75574575	578.65393871	1.879510569	726.37657358	32.133469184	-1.1924942045	32.157394409	19.108921746	42.29213	-71.133306667	2	62469.948949	38.8
19782	2022-09-09	17:21:25.517	251.51487868	6036.357088	1662744085.518	0	899	2.2753869465	2.3147690209	570.96857932	582.95525977	1.8795175299	726.38247418	32.134422302	-1.2201212416	32.157394409	19.123441014	42.29213	-71.133306667	2	62470.854527	38.8
19783	2022-09-09	17:21:26.391	251.51488878	6036.357331	1662744086.391	0	899	2.2796464195	2.3206898989	570.96857932	583.43941627	1.9538108322	726.39204983	32.134422302	-1.2150227431	32.157394409	19.12498584	42.29213	-71.133306667	2	62471.719921	38.8
19784	2022-09-09	17:21:27.282	251.51489911	6036.357579	1662744087.283	0	899	2.2796464195	2.3206898989	567.96907064	580.37439368	1.9538108322	726.41091495	32.134422302	-1.2743512392	32.157394409	19.125597	42.29213	-71.133307715	2	62472.628749	38.8
19785	2022-09-09	17:21:28.210	251.51490985	6036.357836	1662744088.211	0	899	2.2798120254	2.3204546285	567.96907064	580.25188162	1.9349239007	726.40051755	32.134422302	-1.1791388554	32.157394409	19.127617552	42.29213	-71.133308333	2	62473.544498	38.8
19786	2022-09-09	17:21:29.111	251.51492027	6036.358086	1662744089.111	0	899	2.2798120254	2.3204546285	564.91513553	577.13190259	1.9349239007	726.39449891	32.134422302	-1.1891203882	32.157394409	19.125575678	42.29213	-71.133308333	2	62474.452991	38.8
19787	2022-09-09	17:21:29.993	251.51493049	6036.358332	1662744089.994	0	899	2.2762348526	2.3160642122	564.91894511	576.90932841	1.8998013108	726.39322728	32.135243043	-1.1546809436	32.157394409	19.119591416	42.29212939	-71.133307724	2	62475.365878	38.8
19788	2022-09-09	17:21:30.903	251.51494101	6036.358584	1662744090.903	0	899	2.276237413	2.3160668372	567.88506311	579.93840815	1.8998022358	726.39196777	32.135368347	-1.1473941803	32.157394409	19.130638123	42.292127431	-71.133306667	2	62476.2706	38.82706002
19789	2022-09-09	17:21:31.812	251.51495153	6036.358837	1662744091.812	0	899	2.2826182247	2.3233633464	567.88506311	580.18195862	1.937376113	726.38200005	32.135368347	-1.1494637799	32.157394409	19.13052353	42.292124038	-71.133305705	2	62477.192385	38.919238477
19790	2022-09-09	17:21:32.697	251.51496178	6036.359083	1662744092.698	0	899	2.2826182247	2.3233633464	567.57951181	579.86979095	1.937376113	726.39029476	32.135368347	-1.1539047956	32.157394409	19.131493891	42.292119733	-71.133301667	2	62478.08008	39.008008008
19791	2022-09-09	17:21:33.586	251.51497207	6036.35933	1662744093.587	0	899	2.2756392249	2.3156593992	567.57951181	579.68747205	1.9092365938	726.38254087	32.135368347	-1.1570307648	32.157394409	19.132078171	42.292116767	-71.133301667	2	62478.96997	39.096996997
19792	2022-09-09	17:21:34.451	251.51498208	6036.35957	1662744094.452	0	899	2.2756392249	2.3156593992	594.24646094	606.92329719	1.9092365938	726.39477539	32.135368347	-1.1620430946	32.157394409	19.132078171	42.292116667	-71.133301667	2	62479.787736	39.1
19793	2022-09-09	17:21:35.315	251.51499208	6036.35981	1662744095.316	0	899	2.286232183	2.3282667995	594.25060879	607.50616046	1.9944805196	726.38311202	32.136218191	-1.1464133634	32.157394409	19.131387673	42.292116667	-71.133301667	2	62480.693811	39.1
19794	2022-09-09	17:21:36.207	251.51500241	6036.360058	1662744096.208	0	899	2.2862329048	2.3282675404	657.99105279	672.66842206	1.9944807921	726.38361808	32.136253357	-1.1584213072	32.157394409	19.131468274	42.292116667	-71.133301667	2	62481.592809	39.1
19795	2022-09-09	17:21:37.112	251.51501288	6036.360309	1662744097.113	0	899	2.2952430054	2.3366965683	657.99105279	672.40772465	1.9598146397	726.38201015	32.136253357	-1.1555324793	32.157394409	19.132078171	42.292116667	-71.133301667	2	62482.458058	39.1
19796	2022-09-09	17:21:38.017	251.51502336	6036.360561	1662744098.018	0	899	2.2952430054	2.3366965683	585.60937529	598.44015493	1.9598146397	726.36735888	32.136253357	-1.1478362028	32.157394409	19.13009252	42.292116667	-71.133301667	2	62483.335707	39.1
19797	2022-09-09	17:21:38.911	251.5150337	6036.360809	1662744098.912	0	899	2.2871903527	2.3266629662	585.60937529	597.86796374	1.8742083142	726.37407033	32.136253357	-1.1648241518	32.157394409	19.128585386	42.292116667	-71.133301667	2	62484.249224	39.1
19798	2022-09-09	17:21:39.848	251.51504455	6036.361069	1662744099.849	0	899	2.287193963	2.3266666662	701.37702907	716.05899747	1.8742095947	726.38684405	32.136429187	-1.262138422	32.157394409	19.120457567	42.292116667	-71.133301667	2	62485.218201	39.1
19799	2022-09-09	17:21:40.723	251.51505468	6036.361312	1662744100.724	0	899	2.3163695935	2.3573648011	701.38110962	716.43879316	1.9211521006	726.37465723	32.137138367	-1.5454256511	32.157394409	19.108893401	42.292116667	-71.133301667	2	62486.119119	39.1
19800	2022-09-09	17:21:41.596	251.51506478	6036.361555	1662744101.597	0	899	2.3163695935	2.3573648011	612.97803489	626.13782653	1.9211521006	726.38595642	32.137138367	-1.4677401994	32.157394409	19.122084258	42.292116667	-71.133301667	2	62486.992993	39.1
19801	2022-09-09	17:21:42.490	251.51507513	6036.361803	1662744102.491	0	899	2.3218784078	2.3631640639	612.97803489	626.19984918	1.9300153918	726.36949148	32.137138367	-1.2186768071	32.157394409	19.12450275	42.292116667	-71.133301667	2	62487.824349	39.1
19802	2022-09-09	17:21:43.411	251.51508578	6036.362059	1662744103.411	0	899	2.3218784078	2.3631640639	582.27904588	594.83868909	1.9300153918	726.3703201	32.137138367	-1.1751397793	32.157394409	19.126434326	42.292116667	-71.133301667	2	62488.743642	39.1
19803	2022-09-09	17:21:44.362	251.51509679	6036.362323	1662744104.363	0	899	2.2924862556	2.3334244768	582.27997488	594.89381878	1.9381646744	726.3654102	32.137332588	-1.1529455272	32.157394409	19.12843247	42.292116667	-71.133301667	2	62489.679612	39.1
19804	2022-09-09	17:21:45.293	251.51510757	6036.362582	1662744105.294	0	899	2.2925017283	2.3334403475	660.67971314	674.99196155	1.9381703367	726.38110837	32.138084412	-1.1555324793	32.157394409	19.13243866	42.292116667	-71.133301667	2	62490.611394	39.1
19805	2022-09-09	17:21:46.240	251.51511852	6036.362844	1662744106.24	0	899	2.3345877122	2.3749789905	660.67971314	674.54443516	1.8788118071	726.36378651	32.138084412	-1.2238292655	32.157394409	19.126457871	42.292116667	-71.133301667	2	62491.59306	39.1
19806	2022-09-09	17:21:47.181	251.51512942	6036.363106	1662744107.182	0	899	2.3345877122	2.3749789905	685.55727279	699.94406389	1.8788118071	726.38232543	32.138084412	-1.1910606465	32.157394409	19.126837105	42.292116667	-71.133301667	2	62492.5311	39.1
19807	2022-09-09	17:21:48.183	251.51514101	6036.363384	1662744108.183	0	899	2.2882738366	2.3292588528	685.55727279	700.45290966	1.9438502771	726.38870785	32.138084412	-1.1461115491	32.157394409	19.132016176	42.292116667	-71.133301667	2	62493.536765	39.1
19808	2022-09-09	17:21:49.117	251.51515182	6036.363644	1662744109.117	0	899	2.2882738366	2.3292588528	597.74423918	610.73189387	1.9438502771	726.37655983	32.138084412	-1.1789879744	32.157394409	19.126646572	42.292116667	-71.133301667	2	62494.478641	39.1
19809	2022-09-09	17:21:50.035	251.51516244	6036.363899	1662744110.035	0	899	2.2838304231	2.324892559	597.74674242	610.78439357	1.9511654745	726.37834481	32.138594318	-1.2075742981	32.157394409	19.123997164	42.292116667	-71.133301667	2	62495.37574	39.1
19810	2022-09-09	17:21:50.957	251.51517311	6036.364155	1662744110.957	0	899	2.2838381136	2.3249004487	605.58971021	618.79844659	1.9511683184	726.38759143	32.138969421	-1.1555324793	32.157394409	19.130998611	42.292116667	-71.133301667	2	62496.294297	39.1
19811	2022-09-09	17:21:51.858	251.51518354	6036.364405	1662744111.858	0	899	2.3026666898	2.3432035178	605.58971021	618.52176437	1.9111519001	726.37432821	32.138969421	-1.1824696482	32.157394409	19.130188203	42.292116667	-71.133301667	2	62497.211597	39.1
19812	2022-09-09	17:21:52.795	251.51519439	6036.364665	1662744112.795	0	899	2.3026666898	2.3432035178	621.16967256	634.43442873	1.9111519001	726.36541748	32.138969421	-1.2483087778	32.157394409	19.120195389	42.292116667	-71.133301667	2	62498.164802	39.1
19813	2022-09-09	17:21:53.773	251.51520571	6036.364937	1662744113.773	0	899	2.301899813	2.343047981	621.16967256	634.63972705	1.9401029506	726.37236619	32.138969421	-1.2388015354	32.157394409	19.121597909	42.292116667	-71.133301667	2	62499.154832	39.1
19814	2022-09-09	17:21:54.723	251.5152167	6036.365201	1662744114.723	0	899	2.3019100369	2.3430584681	602.50794859	615.57334956	1.9401066804	726.36413493	32.13946417	-1.1970214536	32.157394409	19.128651941	42.292116667	-71.133301667	2	62500.090291	39.1
19815	2022-09-09	17:21:55.605	251.51522691	6036.365446	1662744115.605	0	899	2.3006671253	2.3399720183	602.50912462	614.99386497	1.8556301029	726.37788037	32.139701843	-1.1760128958	32.157394409	19.129550934	42.292116667	-71.133301667	2	62500.946602	39.1
19816	2022-09-09	17:21:56.489	251.51523714	6036.365691	1662744116.489	0	899	2.3006671253	2.3399720183	606.1380771	618.69801387	1.8556301029	726.39759554	32.139701843	-1.1592405703	32.157394409	19.127829571	42.292116667	-71.133301667	2	62501.871714	39.1
19817	2022-09-09	17:21:57.486	251.51524869	6036.365969	1662744117.487	0	899	2.3105189395	2.3533927819	606.1380771	619.78426391	2.0125813536	726.37282416	32.139701843	-1.1815749407	32.157394409	19.1313591	42.292116667	-71.133301667	2	62502.850485	39.1
19818	2022-09-09	17:21:58.410	251.51525938	6036.366225	1662744118.41	0	899	2.3105189395	2.3533927819	652.67565898	667.36956175	2.0125813536	726.38001741	32.139701843	-1.2216303151	32.157394409	19.127972281	42.292116667	-71.133301667	2	62503.735885	39.1
19819	2022-09-09	17:21:59.338	251.51527013	6036.366483	1662744119.339	0	899	2.3200767064	2.363020187	652.67603792	667.33304225	2.0076373432	726.36795994	32.139772579	-1.2120799781	32.157394409	19.129007339	42.292116667	-71.133301667	2	62504.643984	39.1
19820	2022-09-09	17:22:00.282	251.51528105	6036.366745	1662744120.283	0	899	2.3200974798	2.3630415145	644.79493545	659.27501295	2.0076451241	726.38305624	32.140769958	-1.1832026243	32.157394409	19.126317978	42.292116667	-71.133301667	2	62505.644199	39.16441989
19821	2022-09-09	17:22:01.224	251.51529196	6036.367007	1662744121.225	0	899	2.3026513431	2.3451046922	644.79493545	659.21779656	1.9998857051	726.37152868	32.140769958	-1.4615530123	32.157394409	19.118370865	42.292116667	-71.133301667	2	62506.602527	39.2
19822	2022-09-09	17:22:02.105	251.51530215	6036.367252	1662744122.106	0	899	2.3026513431	2.3451046922	615.47218463	629.23915045	1.9998857051	726.37152423	32.140769958	-1.3550225204	32.157394409	19.121885843	42.292116667	-71.133301667	2	62507.487603	39.2
19823	2022-09-09	17:22:03.069	251.51531331	6036.367519	1662744123.07	0	899	2.3164490029	2.3579968833	615.47218463	628.86386461	1.9465299939	726.37594382	32.140769958	-1.1897132397	32.157394409	19.127037048	42.292116667	-71.133301667	2	62508.428571	39.2
19824	2022-09-09	17:22:03.977	251.51532382	6036.367772	1662744123.978	0	899	2.3164490029	2.3579968833	619.41537695	632.89285442	1.9465299939	726.37349271	32.140769958	-1.1820169364	32.157394409	19.115847228	42.292116185	-71.133301667	2	62509.289206	39.2
19825	2022-09-09	17:22:04.861	251.51533405	6036.368017	1662744124.862	0	899	2.3087994092	2.3496247294	619.41728875	632.70359236	1.9194930777	726.37247048	32.14114587	-1.173792408	32.157394409	19.105034645	42.292115	-71.133301667	2	62510.186186	39.2
19826	2022-09-09	17:22:05.796	251.51534486	6036.368277	1662744125.796	0	899	2.3088112261	2.3496368474	689.11445478	703.89577387	1.9194973302	726.36271698	32.141716003	-1.3555614048	32.157394409	19.12391602	42.292115	-71.133301667	2	62511.121242	39.2
19827	2022-09-09	17:22:06.749	251.51535589	6036.368541	1662744126.749	0	899	2.3408840259	2.3854747231	689.11445478	705.04231381	2.0650230269	726.36848339	32.141716003	-1.2679160652	32.157394409	19.129934766	42.292115	-71.133301667	2	62512.079832	39.2
19828	2022-09-09	17:22:07.717	251.51536711	6036.368811	1662744127.718	0	899	2.3408840259	2.3854747231	684.39619425	700.21499768	2.0650230269	726.36794377	32.141716003	-1.3235042324	32.157394409	19.11192635	42.292115	-71.133301667	2	62513.086431	39.2
19829	2022-09-09	17:22:08.644	251.51537782	6036.369068	1662744128.644	0	899	2.3147568788	2.356756086	684.39619425	699.46097165	1.9687107373	726.36452782	32.141716003	-1.7116618827	32.157394409	19.069407229	42.292115	-71.133301667	2	62513.947026	39.2
19830	2022-09-09	17:22:09.516	251.51538793	6036.36931	1662744129.517	0	899	2.314762876	2.3567622399	623.02059261	636.73439958	1.9687129451	726.37542523	32.142004607	-1.4206460201	32.157394409	19.085111959	42.292115	-71.133301667	2	62514.871795	39.2
19831	2022-09-09	17:22:10.434	251.51539854	6036.369565	1662744130.434	0	899	2.3142235641	2.357621773	623.02348725	637.1992256	2.0335419091	726.36937506	32.142570496	-1.272238523	32.157394409	19.098858107	42.292115	-71.133301667	2	62515.810783	39.2
19832	2022-09-09	17:22:11.341	251.51540904	6036.369817	1662744131.341	0	899	2.3142235641	2.357621773	646.88588899	661.60457181	2.0335419091	726.37259659	32.142570496	-1.5022227764	32.157394409	19.102190018	42.292115	-71.133301667	2	62516.679548	39.2
19833	2022-09-09	17:22:12.180	251.51541876	6036.37005	1662744132.181	0	899	2.4152019701	2.4577330956	646.88588899	660.70410377	1.911734653	726.36403631	32.142570496	-1.4635040357	32.157394409	19.099127372	42.292115	-71.133301667	2	62517.534188	39.2
19834	2022-09-09	17:22:13.029	251.51542858	6036.370286	1662744133.029	0	899	2.4152019701	2.4577330956	623.3106542	636.62527528	1.911734653	726.36294495	32.142570496	-1.2222663164	32.157394409	19.097867966	42.292115	-71.133301667	2	62518.406312	39.2
19835	2022-09-09	17:22:13.980	251.51543958	6036.37055	1662744133.98	0	899	2.3471271188	2.3881230002	623.3106542	636.51649246	1.8964394937	726.36025294	32.142570496	-1.2536983387	32.157394409	19.120018422	42.292115	-71.133301667	2	62519.355036	39.2
19836	2022-09-09	17:22:14.986	251.51545123	6036.370829	1662744134.986	0	899	2.3471408738	2.3881371012	622.92949657	636.12729358	1.8964443043	726.35778162	32.143223289	-1.5365543855	32.157394409	19.100517879	42.292115	-71.133301667	2	62520.361516	39.2
19837	2022-09-09	17:22:15.944	251.51546233	6036.371096	1662744135.945	0	899	2.3328045763	2.3761485597	622.93146461	636.97413846	2.0151653504	726.36003588	32.143608093	-1.4924029404	32.157394409	19.101529204	42.292115	-71.133301667	2	62521.29783	39.2
19838	2022-09-09	17:22:16.918	251.5154736	6036.371366	1662744136.919	0	899	2.3328045763	2.3761485597	619.08777106	633.04379696	2.0151653504	726.36925784	32.143608093	-1.1917504759	32.157394409	19.124660429	42.292115	-71.133301667	2	62522.250718	39.2
19839	2022-09-09	17:22:17.838	251.51548424	6036.371622	1662744137.838	0	899	2.316249082	2.357271926	619.08777106	632.388418	1.9225229635	726.37897739	32.143608093	-1.1872447658	32.157394409	19.12544752	42.292115	-71.133301667	2	62523.142857	39.2
19840	2022-09-09	17:22:18.756	251.51549486	6036.371877	1662744138.756	0	899	2.316249082	2.357271926	621.82155362	635.18093387	1.9225229635	726.36454116	32.143608093	-1.1851643869	32.157394409	19.126833038	42.292115	-71.133301667	2	62524.099029	39.2
19841	2022-09-09	17:22:19.707	251.51550587	6036.372141	1662744139.707	0	899	2.313807469	2.3536519677	621.82408885	634.81214407	1.8701721185	726.37444179	32.144104661	-1.2028422379	32.157394409	19.125435444	42.292115	-71.133301667	2	62525.023422	39.2
19842	2022-09-09	17:22:20.651	251.51551679	6036.372403	1662744140.651	0	899	2.3138142697	2.3536589371	620.38768834	633.34575825	1.8701744979	726.3600666	32.144432068	-1.2058711581	32.157394409	19.120062468	42.292115	-71.133301667	2	62525.984725	39.2
19843	2022-09-09	17:22:21.549	251.51552719	6036.372653	1662744141.549	0	899	2.2877328822	2.3292553381	620.38768834	634.04800765	1.9693431052	726.36057428	32.144432068	-1.1952536951	32.157394409	19.116506526	42.292115	-71.133301667	2	62526.883884	39.2
19844	2022-09-09	17:22:22.483	251.515538	6036.372912	1662744142.483	0	899	2.2877328822	2.3292553381	625.3700408	639.14006655	1.9693431052	726.35980225	32.144432068	-1.2580746412	32.157394409	19.122716904	42.292115	-71.133301667	2	62527.845915	39.28459152
19845	2022-09-09	17:22:23.438	251.51554906	6036.373177	1662744143.439	0	899	2.3113478872	2.3524182266	625.3700408	638.84990028	1.9287201224	726.35918139	32.144432068	-1.221813588	32.157394409	19.125754514	42.292115	-71.133301667	2	62528.795858	39.3
19846	2022-09-09	17:22:24.345	251.51555956	6036.373429	1662744144.346	0	899	2.3113478872	2.3524182266	620.52512979	633.90055715	1.9287201224	726.36023879	32.144432068	-1.1815749407	32.157394409	19.127397537	42.292115	-71.133301667	2	62529.659755	39.3
19847	2022-09-09	17:22:25.255	251.51557008	6036.373682	1662744145.255	0	899	2.3021384839	2.3429232076	620.52994047	633.865441	1.9230692549	726.33599207	32.145376294	-1.1626898445	32.157394409	19.126353725	42.292115	-71.133301667	2	62530.566701	39.3
19848	2022-09-09	17:22:26.243	251.51558152	6036.373956	1662744146.243	0	899	2.3021391522	2.3429238929	619.54240562	632.85668523	1.9230694965	726.34978076	32.14540863	-1.1676913768	32.157394409	19.129753176	42.292115	-71.133301667	2	62531.588418	39.3
19849	2022-09-09	17:22:27.138	251.51559188	6036.374205	1662744147.138	0	899	2.3166751943	2.356006089	619.54240562	632.29953791	1.844220617	726.3715792	32.14540863	-1.160469307	32.157394409	19.132424348	42.292115	-71.133301667	2	62532.475598	39.3
19850	2022-09-09	17:22:28.105	251.51560308	6036.374474	1662744148.106	0	899	2.3166751943	2.356006089	622.12547888	634.9357998	1.844220617	726.35907629	32.14540863	-1.1618275074	32.157394409	19.133064144	42.292115	-71.133301667	2	62533.441176	39.3
19851	2022-09-09	17:22:29.035	251.51561383	6036.374732	1662744149.035	0	899	2.3175276221	2.3597900127	622.12553669	635.88922873	1.978500463	726.36806503	32.145419948	-1.1581086836	32.157394409	19.132894718	42.292115	-71.133301667	2	62534.379904	39.3
19852	2022-09-09	17:22:29.986	251.51562485	6036.374996	1662744149.987	0	899	2.3175451641	2.3598080157	619.02317275	632.71827502	1.9785069455	726.37408447	32.146263123	-1.1945961714	32.157394409	19.127758026	42.292115	-71.133301667	2	62535.304304	39.3
19853	2022-09-09	17:22:30.947	251.51563597	6036.375263	1662744150.948	0	899	2.3138295793	2.3541536073	619.02317275	632.10877474	1.8922763675	726.36495143	32.146263123	-1.1898964557	32.157394409	19.128018247	42.292115	-71.133301667	2	62536.266533	39.3
19854	2022-09-09	17:22:31.805	251.5156459	6036.375502	1662744151.806	0	899	2.3138295793	2.3541536073	615.37905371	628.38762224	1.8922763675	726.36867619	32.146263123	-1.188085556	32.157394409	19.128256248	42.292115	-71.133301667	2	62537.128179	39.3
19855	2022-09-09	17:22:32.693	251.51565617	6036.375748	1662744152.693	0	899	2.3361192896	2.3768770922	615.37905371	628.40215685	1.8943468116	726.36514464	32.146263123	-1.2141711775	32.157394409	19.124018322	42.292115	-71.133301667	2	62538.029155	39.3
19856	2022-09-09	17:22:33.546	251.51566604	6036.375985	1662744153.546	0	899	2.3361192896	2.3768770922	618.51709534	631.60660802	1.8943468116	726.36009934	32.146263123	-1.2100858783	32.157394409	19.124538523	42.292115	-71.133301667	2	62538.858115	39.3
19857	2022-09-09	17:22:34.460	251.51567663	6036.376239	1662744154.461	0	899	2.3416355325	2.3841450332	618.51803754	632.13999048	1.9697394723	726.36654198	32.146448653	-1.1841835336	32.157394409	19.126920751	42.292115	-71.133301667	2	62539.758383	39.3
19858	2022-09-09	17:22:35.367	251.51568712	6036.376491	1662744155.367	0	899	2.3416534441	2.3841634133	615.91412825	629.47877981	1.9697459942	726.35841137	32.14730072	-1.1587878466	32.157394409	19.123075485	42.292113823	-71.133301667	2	62540.706197	39.3
19859	2022-09-09	17:22:36.273	251.51569762	6036.376743	1662744156.274	0	899	2.3320439343	2.3748545566	615.91412825	629.63159167	1.9914526188	726.36254762	32.14730072	-1.2035320879	32.157394409	19.127032109	42.292113333	-71.133301667	2	62541.595664	39.3
19860	2022-09-09	17:22:37.213	251.51570848	6036.377004	1662744157.213	0	899	2.3320439343	2.3748545566	616.62633559	630.35966108	1.9914526188	726.36633543	32.14730072	-1.2450534105	32.157394409	19.127397537	42.292113333	-71.133301667	2	62542.51882	39.3
19861	2022-09-09	17:22:38.121	251.51571899	6036.377256	1662744158.121	0	899	2.3291006163	2.3701705442	616.62633559	629.81590895	1.91425504	726.36065431	32.14730072	-1.2450534105	32.157394409	19.118822047	42.292113333	-71.133301667	2	62543.435872	39.343587174
19862	2022-09-09	17:22:39.026	251.51572947	6036.377507	1662744159.026	0	899	2.3291006163	2.3701705442	616.071761	629.24947207	1.91425504	726.35900515	32.14730072	-1.2052783469	32.157394409	19.116310221	42.292113333	-71.133301667	2	62544.353306	39.4
19863	2022-09-09	17:22:39.923	251.51573985	6036.377756	1662744159.923	0	899	2.3238598513	2.3653064682	616.07532185	629.40452868	1.9357850064	726.3640642	32.148004646	-1.1630239818	32.157394409	19.129717202	42.292113333	-71.133301667	2	62545.25933	39.4
19864	2022-09-09	17:22:40.792	251.51574992	6036.377998	1662744160.793	0	899	2.3238623557	2.3653090369	614.90250197	628.2063404	1.9357859094	726.37210184	32.148124695	-1.1723264045	32.157394409	19.129646301	42.292113333	-71.133301667	2	62546.096192	39.4
19865	2022-09-09	17:22:41.648	251.51575983	6036.378236	1662744161.649	0	899	2.3370854533	2.3801123031	614.90250197	628.63706548	1.9970896252	726.35539033	32.148124695	-1.1661607611	32.157394409	19.130237579	42.292113333	-71.133301667	2	62546.953908	39.4
19866	2022-09-09	17:22:42.535	251.51577008	6036.378482	1662744162.535	0	899	2.3370854533	2.3801123031	615.93313756	629.69072151	1.9970896252	726.36385886	32.148124695	-1.1636707783	32.157394409	19.130638123	42.292113333	-71.133301667	2	62547.854527	39.4
19867	2022-09-09	17:22:43.484	251.51578108	6036.378746	1662744163.485	0	899	2.4557973784	2.4991800699	615.93313756	629.13190666	1.9176723136	726.3497464	32.148124695	-1.1820599946	32.157394409	19.129823078	42.292113333	-71.133301667	2	62548.820956	39.4
19868	2022-09-09	17:22:44.364	251.51579125	6036.37899	1662744164.364	0	899	2.4557973784	2.4991800699	612.94310576	626.07780177	1.9176723136	726.34479892	32.148124695	-1.1669260263	32.157394409	19.132799149	42.292113333	-71.133301667	2	62549.739222	39.4
19869	2022-09-09	17:22:45.270	251.51580175	6036.379242	1662744165.271	0	899	2.3627781007	2.4078331289	612.94652147	627.12881309	2.067151631	726.36983263	32.148803357	-1.1527622907	32.157394409	19.133147701	42.292113333	-71.133301667	2	62550.639806	39.4
19870	2022-09-09	17:22:46.183	251.5158123	6036.379495	1662744166.183	0	899	2.3627785937	2.4078336354	612.02399467	626.18494227	2.0671518177	726.3519659	32.148826599	-1.1563517495	32.157394409	19.132868382	42.292113333	-71.133301667	2	62551.525243	39.4
19871	2022-09-09	17:22:47.125	251.51582322	6036.379757	1662744167.126	0	899	2.3291681835	2.3706050949	612.02399467	625.23215231	1.9310059783	726.34832925	32.148826599	-1.1473941803	32.157394409	19.13243866	42.292113333	-71.133301667	2	62552.477392	39.4
19872	2022-09-09	17:22:48.015	251.51583351	6036.380004	1662744168.015	0	899	2.3291681835	2.3706050949	611.13290183	624.32182869	1.9310059783	726.35880143	32.148826599	-1.1502830493	32.157394409	19.132758564	42.292113333	-71.133301667	2	62553.386588	39.4
19873	2022-09-09	17:22:48.966	251.51584451	6036.380268	1662744168.966	0	899	2.2988494656	2.3390466957	611.13290183	624.09516487	1.8985091324	726.37717423	32.148826599	-1.1555540854	32.157394409	19.122382726	42.292113333	-71.133301667	2	62554.33469	39.4
19874	2022-09-09	17:22:49.907	251.51585542	6036.38053	1662744169.908	0	899	2.2988569813	2.3390544007	611.95498948	624.93470794	1.8985118192	726.36115957	32.149190789	-1.157073928	32.157394409	19.120570568	42.292113333	-71.133301667	2	62555.271442	39.4
19875	2022-09-09	17:22:50.801	251.51586575	6036.380778	1662744170.801	0	899	2.2996366744	2.3405185378	611.95837336	625.15550143	1.929630042	726.36253266	32.149864197	-1.2399225282	32.157394409	19.124158922	42.292113333	-71.133301667	2	62556.12024	39.4
19876	2022-09-09	17:22:51.687	251.51587601	6036.381024	1662744171.687	0	899	2.2996366744	2.3405185378	611.96947246	625.16683989	1.929630042	726.35875939	32.149864197	-1.2431993942	32.157394409	19.12421805	42.292113333	-71.133301667	2	62557.008403	39.4
19877	2022-09-09	17:22:52.588	251.51588644	6036.381274	1662744172.588	0	899	2.2656264573	2.3071110249	611.96947246	625.56395135	1.9864312024	726.36707634	32.149864197	-1.1944452445	32.157394409	19.127661585	42.292113333	-71.133301667	2	62557.954832	39.4
19878	2022-09-09	17:22:53.520	251.51589723	6036.381534	1662744173.521	0	899	2.2656264573	2.3071110249	641.80665934	656.06395072	1.9864312024	726.35819714	32.149864197	-1.3955090346	32.157394409	19.120776915	42.292113333	-71.133301667	2	62558.877712	39.4
19879	2022-09-09	17:22:54.457	251.51590807	6036.381794	1662744174.457	0	899	2.2809306772	2.3203700199	641.80832459	655.26893576	1.8777072253	726.36025294	32.150180286	-1.4399838211	32.157394409	19.121778261	42.292113333	-71.133300351	2	62559.789116	39.478911565
19880	2022-09-09	17:22:55.424	251.51591926	6036.382062	1662744175.424	0	899	2.2809454506	2.3203851612	612.8957521	625.75001826	1.8777124898	726.3688504	32.150901794	-1.1864578724	32.157394409	19.127037048	42.292113333	-71.1333	2	62560.76297	39.5
19881	2022-09-09	17:22:56.325	251.5159297	6036.382313	1662744176.326	0	899	2.3068934737	2.3480324003	612.8957521	626.15451998	1.9355496917	726.36058641	32.150901794	-1.2032950114	32.157394409	19.127715054	42.292112266	-71.1333	2	62561.640191	39.5
19882	2022-09-09	17:22:57.272	251.51594065	6036.382576	1662744177.272	0	899	2.3068934737	2.3480324003	609.0968085	622.27339387	1.9355496917	726.36347001	32.150901794	-1.1905324617	32.157394409	19.12970188	42.292111667	-71.1333	2	62562.579858	39.5
19883	2022-09-09	17:22:58.203	251.51595142	6036.382834	1662744178.203	0	899	2.3038402984	2.3440384107	609.0968085	621.98808055	1.8945077632	726.36846681	32.150901794	-1.1636707783	32.157394409	19.13243866	42.292111667	-71.1333	2	62563.553419	39.5
19884	2022-09-09	17:22:59.111	251.51596193	6036.383086	1662744179.111	0	899	2.3038402984	2.3440384107	607.14408066	619.99402406	1.8945077632	726.35271732	32.150901794	-1.1527299549	32.157394409	19.131055832	42.292111667	-71.1333	2	62564.454968	39.5
19885	2022-09-09	17:23:00.026	251.51597252	6036.383341	1662744180.026	0	899	2.3096024678	2.3515362967	607.14634784	620.51972838	1.9700093475	726.36286856	32.151356527	-1.1513070886	32.157394409	19.128637415	42.292111667	-71.1333	2	62565.3449	39.5
19886	2022-09-09	17:23:00.930	251.51598299	6036.383592	1662744180.93	0	899	2.309608858	2.351542854	607.90580753	621.29593278	1.9700117069	726.37527931	32.151664734	-1.2277744961	32.157394409	19.125427297	42.292111667	-71.1333	2	62566.28586	39.5
19887	2022-09-09	17:23:01.812	251.51599321	6036.383837	1662744181.813	0	899	2.3089870908	2.3489083908	607.90580753	620.65436921	1.8775609785	726.36808241	32.151664734	-1.1886029828	32.157394409	19.105442527	42.292111667	-71.1333	2	62567.173206	39.5
19888	2022-09-09	17:23:02.753	251.5160041	6036.384098	1662744182.754	0	899	2.3089870908	2.3489083908	606.19057963	618.90317079	1.8775609785	726.3534073	32.151664734	-1.1522987299	32.157394409	19.100281974	42.292111667	-71.1333	2	62568.075937	39.5
19889	2022-09-09	17:23:03.697	251.51601502	6036.384361	1662744183.698	0	899	2.3279866548	2.3681676516	606.19057963	618.88136338	1.8744062212	726.36600883	32.151664734	-1.1836014236	32.157394409	19.124812777	42.292111667	-71.1333	2	62569.011218	39.5
19890	2022-09-09	17:23:04.627	251.51602578	6036.384619	1662744184.627	0	899	2.3279928719	2.3681740233	607.05720945	619.76615136	1.8744083881	726.37624657	32.15196223	-1.2025296364	32.157394409	19.122091584	42.292111667	-71.1333	2	62570.307692	39.5
19891	2022-09-09	17:23:05.565	251.51603664	6036.384879	1662744185.566	0	899	2.3583435674	2.4017426885	607.06059462	620.61401193	1.9962269368	726.36080993	32.152641296	-1.2784149544	32.157394409	19.122496738	42.292111667	-71.1333	2	62571.237237	39.5
19892	2022-09-09	17:23:06.474	251.51604716	6036.385132	1662744186.475	0	899	2.3583435674	2.4017426885	606.4014212	619.9401216	1.9962269368	726.35501281	32.152641296	-1.5365543855	32.157394409	19.109273039	42.292111667	-71.1333	2	62572.149695	39.51496945
19893	2022-09-09	17:23:07.480	251.51605881	6036.385411	1662744187.481	0	899	2.3277534138	2.3698362061	606.4014212	619.70110343	1.9617410197	726.35640691	32.152641296	-1.2293589834	32.157394409	19.127137974	42.292111667	-71.1333	2	62573.166019	39.6
19894	2022-09-09	17:23:08.438	251.5160699	6036.385677	1662744188.439	0	899	2.3277534138	2.3698362061	605.00488367	618.27393685	1.9617410197	726.35736084	32.152641296	-1.1441389322	32.157394409	19.1313591	42.292111667	-71.1333	2	62574.100712	39.6
19895	2022-09-09	17:23:09.325	251.51608015	6036.385924	1662744189.325	0	899	2.3172179375	2.3571913764	605.00585966	617.66494714	1.8734069347	726.36625176	32.152837741	-1.15597443	32.157394409	19.125091527	42.292111667	-71.1333	2	62575.001972	39.6
19896	2022-09-09	17:23:10.232	251.51609065	6036.386176	1662744190.232	0	899	2.3172309911	2.3572047544	603.36836628	615.99322243	1.873411503	726.36483785	32.153465271	-1.1490218639	32.157394409	19.132078171	42.292111667	-71.1333	2	62575.89645	39.6
19897	2022-09-09	17:23:11.151	251.51610128	6036.386431	1662744191.151	0	899	2.3149618799	2.3572605655	603.36836628	616.74345298	1.9823244424	726.35557869	32.153465271	-1.1834828254	32.157394409	19.129095115	42.292111667	-71.1333	2	62576.815631	39.6
19898	2022-09-09	17:23:12.130	251.51611262	6036.386703	1662744192.13	0	899	2.3149618799	2.3572605655	603.8741728	617.2604719	1.9823244424	726.35868179	32.153465271	-1.2333580374	32.157394409	19.123603214	42.292111667	-71.1333	2	62577.808749	39.6
19899	2022-09-09	17:23:13.108	251.51612395	6036.386975	1662744193.109	0	899	2.3323349759	2.3741799925	603.8741728	617.01734669	1.9470879012	726.37121259	32.153465271	-1.2771322048	32.157394409	19.123939552	42.292111667	-71.1333	2	62578.792585	39.6
19900	2022-09-09	17:23:14.094	251.51613535	6036.387248	1662744194.094	0	899	2.3323349759	2.3741799925	599.31015898	612.35399823	1.9470879012	726.36223274	32.153465271	-1.2597023249	32.157394409	19.129198074	42.292111667	-71.1333	2	62579.778779	39.6
19901	2022-09-09	17:23:15.040	251.51614631	6036.387511	1662744195.041	0	899	2.3211135542	2.3624676963	599.31372401	612.26660835	1.9337867988	726.36370082	32.154189609	-1.4673521495	32.157394409	19.089133143	42.292111667	-71.1333	2	62580.715976	39.671597633
19902	2022-09-09	17:23:15.911	251.51615639	6036.387753	1662744195.912	0	899	2.3211188097	2.3624730867	602.62734215	615.6518563	1.9337886942	726.36768225	32.154441833	-1.3876725775	32.157394409	19.097932967	42.292111667	-71.1333	2	62581.593082	39.7
19903	2022-09-09	17:23:16.835	251.51616708	6036.38801	1662744196.836	0	899	2.3327321342	2.3728755331	602.62734215	615.20594729	1.8689368929	726.37152868	32.154441833	-1.1965903233	32.157394409	19.127935826	42.292111667	-71.1333	2	62582.509232	39.7
19904	2022-09-09	17:23:17.736	251.51617751	6036.38826	1662744197.737	0	899	2.3327321342	2.3728755331	600.63185567	613.16880915	1.8689368929	726.36575378	32.154441833	-1.1777375415	32.157394409	19.12908088	42.292111667	-71.1333	2	62583.402848	39.7
19905	2022-09-09	17:23:18.648	251.51618807	6036.388514	1662744198.649	0	899	2.3128025048	2.3534198134	600.63185567	613.42706657	1.9066333783	726.36852421	32.154441833	-1.3398454324	32.157394409	19.128316008	42.292111667	-71.133299457	2	62584.325651	39.7
19906	2022-09-09	17:23:19.569	251.51619873	6036.388769	1662744199.57	0	899	2.3128025048	2.3534198134	598.38813056	611.13554356	1.9066333783	726.36536049	32.154441833	-1.3785210848	32.157394409	19.127758026	42.292111667	-71.133298333	2	62585.248248	39.7
19907	2022-09-09	17:23:20.470	251.51620914	6036.389019	1662744200.47	0	899	2.3077943305	2.3492291424	598.39144389	611.42478643	1.9484777314	726.35679091	32.15511605	-1.4923921784	32.157394409	19.077039062	42.292111667	-71.133298333	2	62586.144801	39.7
19908	2022-09-09	17:23:21.351	251.51621935	6036.389264	1662744201.352	0	899	2.3077955363	2.3492303794	600.01163136	613.08026561	1.9484781721	726.37324857	32.155174255	-1.5022227764	32.157394409	19.072660446	42.292111667	-71.133298333	2	62587.002066	39.7
19909	2022-09-09	17:23:22.237	251.51622961	6036.389511	1662744202.238	0	899	2.3106737907	2.3513291599	600.01163136	612.81748108	1.910116841	726.34627346	32.155174255	-1.5906226769	32.157394409	19.081941453	42.292111667	-71.133298333	2	62587.917355	39.7
19910	2022-09-09	17:23:23.144	251.51624009	6036.389762	1662744203.144	0	899	2.3106737907	2.3513291599	596.41140763	609.14041897	1.910116841	726.36218787	32.155174255	-1.5478078127	32.157394409	19.094896771	42.292111667	-71.133298333	2	62588.827655	39.7
19911	2022-09-09	17:23:24.084	251.51625097	6036.390023	1662744204.084	0	899	2.3031944208	2.3445056749	596.41140763	609.38870536	1.9465812949	726.35319954	32.155174255	-1.184830308	32.157394409	19.124156952	42.292111667	-71.133298333	2	62589.757396	39.7
19912	2022-09-09	17:23:25.017	251.51626178	6036.390283	1662744205.018	0	899	2.303210174	2.3445218352	597.02300812	610.01365295	1.9465870583	726.35611791	32.155936184	-1.4412666054	32.157394409	19.069900715	42.292111667	-71.133298333	2	62590.689379	39.7
19913	2022-09-09	17:23:25.913	251.51627214	6036.390531	1662744205.913	0	899	2.3024443868	2.3438556651	597.02361161	610.05006001	1.9518355657	726.35942795	32.156059265	-1.3823368952	32.157394409	19.08868177	42.292111667	-71.133298333	2	62591.585586	39.7
19914	2022-09-09	17:23:26.855	251.51628306	6036.390793	1662744206.856	0	899	2.3024443868	2.3438556651	596.1080688	609.11454098	1.9518355657	726.3691766	32.156059265	-1.2765501319	32.157394409	19.124475479	42.292111667	-71.133298333	2	62592.403817	39.7
19915	2022-09-09	17:23:27.836	251.51629441	6036.391066	1662744207.837	0	899	2.313177416	2.3545560744	596.1080688	609.04372966	1.9414348567	726.35419914	32.156059265	-1.263270236	32.157394409	19.123970032	42.292111667	-71.133298333	2	62593.197239	39.7
19916	2022-09-09	17:23:28.743	251.5163049	6036.391318	1662744208.743	0	899	2.313177416	2.3545560744	599.30779415	612.31288967	1.9414348567	726.34764857	32.156059265	-1.3504736787	32.157394409	19.108719137	42.292111667	-71.133298333	2	62594.08932	39.7
19917	2022-09-09	17:23:29.644	251.51631534	6036.391568	1662744209.645	0	899	2.3159833582	2.3561220311	599.30798911	611.90661422	1.8820046129	726.35277471	32.156098877	-1.5384838289	32.157394409	19.080780749	42.292111667	-71.133298333	2	62594.965049	39.7
19918	2022-09-09	17:23:30.492	251.51632514	6036.391803	1662744210.492	0	899	2.3160002999	2.3561393957	595.15828554	607.66971623	1.8820105724	726.36993974	32.156913757	-1.4329666341	32.157394409	19.108642704	42.292111667	-71.133298333	2	62595.852787	39.7
19919	2022-09-09	17:23:31.407	251.51633574	6036.392058	1662744211.408	0	899	2.3087359779	2.350924483	595.15828554	608.35249977	1.9824895753	726.35339275	32.156913757	-1.216326967	32.157394409	19.125653981	42.292111667	-71.133298333	2	62596.776777	39.7
19920	2022-09-09	17:23:32.305	251.51634613	6036.392307	1662744212.306	0	899	2.3087359779	2.350924483	595.98371464	609.19622802	1.9824895753	726.35677393	32.156913757	-1.1945961714	32.157394409	19.127758026	42.292111667	-71.133298333	2	62597.636192	39.7
19921	2022-09-09	17:23:33.170	251.51635613	6036.392547	1662744213.17	0	899	2.3068891477	2.3475121326	595.98371464	608.71435672	1.9116986847	726.35015425	32.156913757	-1.4425061539	32.157394409	19.105142252	42.292111667	-71.133299108	2	62598.464529	39.7
19922	2022-09-09	17:23:34.108	251.51636699	6036.392808	1662744214.108	0	899	2.3068891477	2.3475121326	595.60015766	608.32260669	1.9116986847	726.36056013	32.156913757	-1.3804936591	32.157394409	19.111877164	42.292111667	-71.1333	2	62599.420195	39.7
19923	2022-09-09	17:23:35.017	251.51637752	6036.393061	1662744215.018	0	899	2.3090211005	2.3495707478	595.60430981	608.29202598	1.9065755061	726.36124162	32.157762591	-1.3235796895	32.157394409	19.12481308	42.292111667	-71.1333	2	62600.382503	39.7
19924	2022-09-09	17:23:35.946	251.51638826	6036.393318	1662744215.946	0	899	2.3090256457	2.349575408	594.95614263	607.63006241	1.9065771307	726.34677144	32.157981873	-1.2477266662	32.157394409	19.129174049	42.292111667	-71.1333	2	62601.30283	39.7
19925	2022-09-09	17:23:36.901	251.51639933	6036.393584	1662744216.902	0	899	2.3159777247	2.358720446	594.95614263	608.27786839	2.0018943399	726.36602702	32.157981873	-1.1701597757	32.157394409	19.123664376	42.292111667	-71.1333	2	62602.224174	39.7
19926	2022-09-09	17:23:37.838	251.51641016	6036.393844	1662744217.838	0	899	2.3159777247	2.358720446	593.46178618	606.75005165	2.0018943399	726.35382606	32.157981873	-1.1512747506	32.157394409	19.12793805	42.292111667	-71.1333	2	62603.177033	39.7
19927	2022-09-09	17:23:38.739	251.51642059	6036.394094	1662744218.739	0	899	2.3308052575	2.3706706327	593.46178618	605.77318665	1.8577192879	726.34345938	32.157981873	-1.1515873521	32.157394409	19.132383751	42.292111667	-71.1333	2	62604.040434	39.7
19928	2022-09-09	17:23:39.663	251.51643128	6036.394351	1662744219.663	0	899	2.3308215676	2.3706873445	593.72726317	606.04420906	1.8577249152	726.36043483	32.158761384	-1.17788847	32.157394409	19.128676471	42.292111667	-71.1333	2	62604.951677	39.7
19929	2022-09-09	17:23:40.594	251.51644206	6036.394609	1662744220.594	0	899	2.3229880174	2.3645165663	593.72777761	606.60381742	1.9402596396	726.3612679	32.158866882	-1.1834074322	32.157394409	19.130550385	42.292111667	-71.1333	2	62605.958696	39.7
19930	2022-09-09	17:23:41.509	251.51645266	6036.394864	1662744221.51	0	899	2.3229880174	2.3645165663	594.12543643	607.01010018	1.9402596396	726.35348693	32.158866882	-1.1753446274	32.157394409	19.13205719	42.292111667	-71.1333	2	62606.878879	39.787887888
19931	2022-09-09	17:23:42.411	251.51646309	6036.395114	1662744222.411	0	899	2.3300039461	2.373211991	594.12543643	607.49268147	2.0113309527	726.35645542	32.158866882	-1.1562978029	32.157394409	19.131141663	42.292111667	-71.1333	2	62607.735849	39.8
19932	2022-09-09	17:23:43.355	251.51647403	6036.395377	1662744223.356	0	899	2.3300039461	2.373211991	595.37248535	608.76778778	2.0113309527	726.35495581	32.158866882	-1.2222663164	32.157394409	19.13243866	42.292111667	-71.1333	2	62608.686983	39.8
19933	2022-09-09	17:23:44.240	251.51648426	6036.395622	1662744224.24	0	899	2.3431842244	2.3850126819	595.37312869	608.2659341	1.9374772483	726.36186734	32.158998451	-1.1944237047	32.157394409	19.129180921	42.292112593	-71.1333	2	62609.555981	39.8
19934	2022-09-09	17:23:45.171	251.51649503	6036.395881	1662744225.171	0	899	2.3431949373	2.3850236703	591.16566751	603.96738623	1.9374810828	726.34974236	32.159507751	-1.1473941803	32.157394409	19.132078171	42.292113333	-71.1333	2	62610.460552	39.8
19935	2022-09-09	17:23:46.153	251.5165064	6036.396154	1662744226.153	0	899	2.340242072	2.3801816511	591.16566751	603.40262214	1.853740058	726.32976972	32.159507751	-1.4567131649	32.157394409	19.111321064	42.292113333	-71.1333	2	62611.472826	39.8
19936	2022-09-09	17:23:47.098	251.51651735	6036.396416	1662744227.099	0	899	2.340242072	2.3801816511	592.43253552	604.69571394	1.853740058	726.33820308	32.159507751	-1.3069258802	32.157394409	19.121728139	42.292113333	-71.1333	2	62612.428041	39.8
19937	2022-09-09	17:23:48.015	251.51652795	6036.396671	1662744228.015	0	899	2.3276664823	2.3700445255	592.43253552	605.51784864	1.9753308584	726.34661501	32.159507751	-1.224077216	32.157394409	19.125391689	42.292113333	-71.1333	2	62613.320513	39.8
19938	2022-09-09	17:23:48.924	251.51653847	6036.396923	1662744228.924	0	899	2.3276664823	2.3700445255	590.69814228	603.74514711	1.9753308584	726.34685956	32.159507751	-1.2382733498	32.157394409	19.124395434	42.292113333	-71.1333	2	62614.273547	39.8
19939	2022-09-09	17:23:49.828	251.51654895	6036.397175	1662744229.829	0	899	2.3161811507	2.3596496638	590.70060147	604.15132879	2.0350857412	726.35229371	32.160014626	-1.2155508971	32.157394409	19.109475824	42.292113333	-71.1333	2	62615.172249	39.8
19940	2022-09-09	17:23:50.780	251.51655997	6036.397439	1662744230.781	0	899	2.3161915509	2.3596603453	592.58944021	606.08320473	2.035089697	726.34696667	32.160514832	-1.2602089833	32.157394409	19.100723355	42.292113333	-71.1333	2	62616.089969	39.8
19941	2022-09-09	17:23:51.703	251.51657065	6036.397696	1662744231.704	0	899	2.3175351851	2.358880152	592.58944021	605.41398619	1.9362981351	726.36052214	32.160514832	-1.3011158642	32.157394409	19.123946461	42.292113333	-71.1333	2	62617	39.8
19942	2022-09-09	17:23:52.556	251.51658052	6036.397932	1662744232.557	0	899	2.3175351851	2.358880152	589.07860182	601.82716786	1.9362981351	726.3728383	32.160514832	-1.1860590731	32.157394409	19.128138751	42.292113333	-71.1333	2	62617.911495	39.8
19943	2022-09-09	17:23:53.434	251.51659067	6036.398176	1662744233.434	0	899	2.3217593138	2.363382809	589.07860182	601.88993516	1.9456285391	726.36123637	32.160514832	-1.1555324793	32.157394409	19.132078171	42.292113333	-71.1333	2	62618.755981	39.8
19944	2022-09-09	17:23:54.335	251.51660111	6036.398427	1662744234.336	0	899	2.3217593138	2.363382809	588.71205794	601.51541965	1.9456285391	726.36204155	32.160514832	-1.1602537245	32.157394409	19.132775275	42.292113333	-71.1333	2	62619.638067	39.8
19945	2022-09-09	17:23:55.286	251.51661212	6036.398691	1662744235.287	0	899	2.4963204212	2.5417500543	588.71459877	601.71234601	1.9745213896	726.34763887	32.1610403	-1.1728761512	32.157394409	19.133195448	42.292113333	-71.1333	2	62620.623932	39.862393162
19946	2022-09-09	17:23:56.151	251.51662212	6036.398931	1662744236.151	0	899	2.496325743	2.5417555157	587.69776781	600.67307751	1.9745232117	726.36064421	32.161277771	-1.1587878466	32.157394409	19.13243866	42.292113333	-71.1333	2	62621.512513	39.9
19947	2022-09-09	17:23:57.055	251.51663259	6036.399182	1662744237.056	0	899	2.3915118674	2.4390138922	587.69776781	601.86448894	2.1515592142	726.35763853	32.161277771	-1.1479008506	32.157394409	19.130271116	42.292113333	-71.1333	2	62622.393968	39.9
19948	2022-09-09	17:23:57.977	251.51664326	6036.399438	1662744237.978	0	899	2.3915118674	2.4390138922	585.48406149	599.59742023	2.1515592142	726.34119218	32.161277771	-1.2808510333	32.157394409	19.121805141	42.292113333	-71.1333	2	62623.288521	39.9
19949	2022-09-09	17:23:58.898	251.51665391	6036.399694	1662744238.898	0	899	2.3833378747	2.4266130966	585.48406149	598.38108225	1.9701269949	726.36117897	32.161277771	-1.2243574147	32.157394409	19.127237168	42.292113333	-71.1333	2	62624.225462	39.9
19950	2022-09-09	17:23:59.795	251.51666429	6036.399943	1662744239.795	0	899	2.3833479281	2.426623413	586.69861173	599.62241066	1.9701305923	726.36023636	32.161747661	-1.1473941803	32.157394409	19.132257222	42.292113333	-71.1333	2	62625.097087	39.9
19951	2022-09-09	17:24:00.733	251.51667516	6036.400204	1662744240.734	0	899	2.3468443172	2.3872657299	586.70090633	598.95778002	1.8705364624	726.35891865	32.162223816	-1.15213703	32.157394409	19.131599426	42.292113333	-71.1333	2	62626.009615	39.9
19952	2022-09-09	17:24:01.635	251.5166856	6036.400454	1662744241.636	0	899	2.3468443172	2.3872657299	587.38224662	599.65335431	1.8705364624	726.34891333	32.162223816	-1.1556510799	32.157394409	19.129114517	42.292113333	-71.1333	2	62626.973291	39.9
19953	2022-09-09	17:24:02.546	251.51669613	6036.400707	1662744242.546	0	899	2.3369058591	2.3780079146	587.38224662	599.91400531	1.9094386143	726.35283818	32.162223816	-1.1492913811	32.157394409	19.129338397	42.292114765	-71.1333	2	62627.859223	39.9
19954	2022-09-09	17:24:03.427	251.51670634	6036.400952	1662744243.428	0	899	2.3369058591	2.3780079146	584.62340203	597.09630097	1.9094386143	726.3579716	32.162223816	-1.1457666159	32.157394409	19.130638123	42.292115	-71.1333	2	62628.726824	39.9
19955	2022-09-09	17:24:04.279	251.51671619	6036.401189	1662744244.279	0	899	2.3368419535	2.3782517078	584.6243046	597.19128906	1.9235358795	726.3441829	32.162411772	-1.1497440954	32.157394409	19.13204975	42.292115	-71.1333	2	62629.603575	39.9
19956	2022-09-09	17:24:05.125	251.51672598	6036.401424	1662744245.125	0	899	2.3368578562	2.3782680165	587.04661423	599.66570622	1.9235415461	726.34021441	32.163169861	-1.1490218639	32.157394409	19.132982974	42.292115	-71.1333	2	62630.45534	39.9
19957	2022-09-09	17:24:06.035	251.51673652	6036.401676	1662744246.035	0	899	2.3261367132	2.3685574662	587.04661423	600.03465238	1.9785630832	726.33472165	32.163169861	-1.1490218639	32.157394409	19.133159637	42.292115	-71.1333	2	62631.349699	39.9
19958	2022-09-09	17:24:06.982	251.51674748	6036.401939	1662744246.982	0	899	2.3261367132	2.3685574662	583.40245025	596.30986355	1.9785630832	726.34487652	32.163169861	-1.1823295229	32.157394409	19.133159637	42.292115	-71.1333	2	62632.313025	39.931302521
19959	2022-09-09	17:24:07.894	251.51675803	6036.402193	1662744247.894	0	899	2.3440748843	2.3857994476	583.40245025	595.99972797	1.9320275736	726.35533577	32.163169861	-1.2059359022	32.157394409	19.128628106	42.292115	-71.1333	2	62633.243167	40
19960	2022-09-09	17:24:08.747	251.51676792	6036.40243	1662744248.748	0	899	2.3440748843	2.3857994476	586.29391291	598.95362532	1.9320275736	726.36108601	32.163169861	-1.1982180196	32.157394409	19.124795674	42.292115	-71.1333	2	62634.05274	40
19961	2022-09-09	17:24:09.743	251.51677943	6036.402706	1662744249.743	0	899	2.3448136758	2.3855692244	586.29578545	598.65654711	1.8873401285	726.35812843	32.163558707	-1.1840326352	32.157394409	19.122463732	42.292115	-71.1333	2	62635.076774	40
19962	2022-09-09	17:24:10.703	251.51679054	6036.402973	1662744250.703	0	899	2.3448221925	2.3855779542	583.6977911	596.0037995	1.8873430959	726.35687256	32.163963318	-1.1742774217	32.157394409	19.124523517	42.292115	-71.1333	2	62636.01001	40
19963	2022-09-09	17:24:11.634	251.51680132	6036.403232	1662744251.634	0	899	2.3436374396	2.3861932676	583.6977911	596.55590761	1.9701935094	726.36682654	32.163963318	-1.160684944	32.157394409	19.129359631	42.292115	-71.1333	2	62636.941942	40
19964	2022-09-09	17:24:12.509	251.51681145	6036.403475	1662744252.509	0	899	2.3436374396	2.3861932676	584.00406247	596.86892575	1.9701935094	726.34454184	32.163963318	-1.1646409256	32.157394409	19.13163698	42.292115	-71.1333	2	62637.872863	40
19965	2022-09-09	17:24:13.401	251.51682178	6036.403723	1662744253.402	0	899	2.342336613	2.3831811437	584.00406247	596.35658495	1.8933561379	726.34325404	32.163963318	-1.1889910524	32.157394409	19.131697029	42.292115	-71.1333	2	62638.7295	40
19966	2022-09-09	17:24:14.260	251.51683172	6036.403961	1662744254.261	0	899	2.342336613	2.3831811437	584.38245664	596.7429827	1.8933561379	726.34319664	32.163963318	-1.1783196926	32.157394409	19.132799149	42.292115	-71.1333	2	62639.573146	40
19967	2022-09-09	17:24:15.177	251.51684233	6036.404216	1662744255.177	0	899	2.3286121538	2.3706090685	584.38457541	597.17039254	1.9570994698	726.34451112	32.164404711	-1.1794191315	32.157394409	19.132197727	42.292115	-71.1333	2	62640.483235	40
19968	2022-09-09	17:24:16.088	251.51685288	6036.404469	1662744256.089	0	899	2.3286182372	2.37061531	583.06249346	595.81939935	1.9571016832	726.33100699	32.16469574	-1.1555324793	32.157394409	19.127037048	42.292115	-71.1333	2	62641.407563	40
19969	2022-09-09	17:24:17.026	251.51686373	6036.404729	1662744257.026	0	899	2.3208728366	2.3629807399	583.06249346	595.89604063	1.968606385	726.3339488	32.16469574	-1.1770692937	32.157394409	19.123066327	42.292115	-71.1333	2	62642.362488	40
19970	2022-09-09	17:24:17.910	251.51687396	6036.404975	1662744257.91	0	899	2.3208728366	2.3629807399	581.91064848	594.71884287	1.968606385	726.36093968	32.16469574	-1.1749350243	32.157394409	19.123824972	42.292115	-71.1333	2	62643.224852	40
19971	2022-09-09	17:24:18.788	251.51688412	6036.405219	1662744258.788	0	899	2.3252808667	2.3681269678	581.91064848	594.91944942	1.9987651977	726.35870078	32.16469574	-1.2064856196	32.157394409	19.127013175	42.292115	-71.1333	2	62644.096639	40.009663866
19972	2022-09-09	17:24:19.680	251.51689446	6036.405467	1662744259.681	0	899	2.3252859122	2.3681321472	581.28474321	594.27956432	1.9987670751	726.33924957	32.164937455	-1.2277852305	32.157394409	19.127115831	42.292115	-71.1333	2	62645.032544	40.1
19973	2022-09-09	17:24:20.601	251.51690512	6036.405723	1662744260.602	0	899	2.3287559297	2.3702826585	581.28737766	593.86173215	1.9354548156	726.33344153	32.165489197	-1.2518012303	32.157394409	19.126854562	42.292115	-71.1333	2	62645.940828	40.1
19974	2022-09-09	17:24:21.490	251.51691541	6036.40597	1662744261.491	0	899	2.3287559297	2.3702826585	583.08381153	595.69702631	1.9354548156	726.33533685	32.165489197	-1.2479530857	32.157394409	19.127348098	42.292116302	-71.1333	2	62646.781338	40.1
19975	2022-09-09	17:24:22.375	251.51692565	6036.406216	1662744262.376	0	899	2.3246905063	2.3664081521	583.08381153	595.77747546	1.9475364477	726.33014967	32.165489197	-1.2121338986	32.157394409	19.1290624	42.292116667	-71.1333	2	62647.675284	40.1
19976	2022-09-09	17:24:23.293	251.51693627	6036.406471	1662744263.294	0	899	2.3246905063	2.3664081521	581.45678061	594.11502427	1.9475364477	726.34990323	32.165489197	-1.1815749407	32.157394409	19.124876022	42.292116667	-71.1333	2	62648.60521	40.1
19977	2022-09-09	17:24:24.219	251.51694698	6036.406728	1662744264.219	0	899	2.3293502554	2.3716019654	581.45726325	594.2524385	1.9681488648	726.34939838	32.165590248	-1.1919660631	32.157394409	19.126269726	42.292116667	-71.1333	2	62649.531532	40.1
19978	2022-09-09	17:24:25.112	251.51695733	6036.406976	1662744265.113	0	899	2.3293640954	2.3716161672	581.23844131	594.02883492	1.9681539271	726.33838942	32.166252136	-1.2304046154	32.157394409	19.128837585	42.292116667	-71.1333	2	62650.413994	40.1
19979	2022-09-09	17:24:26.030	251.51696795	6036.407231	1662744266.031	0	899	2.3307262771	2.3714717354	581.23844131	593.56385422	1.8980895981	726.34114125	32.166252136	-1.1922463265	32.157394409	19.130808041	42.292116667	-71.1333	2	62651.320448	40.1
19980	2022-09-09	17:24:27.017	251.51697937	6036.407505	1662744267.018	0	899	2.3307262771	2.3714717354	581.12322702	593.44619676	1.8980895981	726.34045208	32.166252136	-1.1623665086	32.157394409	19.128525437	42.292116667	-71.1333	2	62652.314596	40.1
19981	2022-09-09	17:24:27.957	251.51699025	6036.407766	1662744267.958	0	899	2.346331627	2.3884561018	581.12322702	593.77977924	1.9483756338	726.34695091	32.166252136	-1.1477175612	32.157394409	19.126028983	42.292116667	-71.1333	2	62653.249237	40.1
19982	2022-09-09	17:24:28.891	251.51700105	6036.408025	1662744268.891	0	899	2.346331627	2.3884561018	581.3155331	593.97627365	1.9483756338	726.33776411	32.166252136	-1.4332576461	32.157394409	19.092187566	42.292116667	-71.1333	2	62654.195391	40.1
19983	2022-09-09	17:24:29.828	251.51701191	6036.408286	1662744269.829	0	899	2.3341458378	2.3750591225	581.31795348	593.67781252	1.9030288737	726.33820348	32.166759011	-1.3293357124	32.157394409	19.107751417	42.292116667	-71.1333	2	62655.139607	40.1
19984	2022-09-09	17:24:30.734	251.5170224	6036.408537	1662744270.735	0	899	2.3341563186	2.3750698679	580.92022903	593.27165627	1.9030325728	726.33779442	32.167259216	-1.2217380835	32.157394409	19.130405262	42.292116667	-71.1333	2	62656.076446	40.1
19985	2022-09-09	17:24:31.650	251.51703299	6036.408792	1662744271.65	0	899	2.3369536149	2.3797545914	580.92022903	593.82811246	1.9869043415	726.33282349	32.167259216	-1.3069581993	32.157394409	19.115852318	42.292116667	-71.1333	2	62657	40.1
19986	2022-09-09	17:24:32.543	251.51704333	6036.40904	1662744272.544	0	899	2.3369536149	2.3797545914	579.89837121	592.78354925	1.9869043415	726.34244441	32.167259216	-1.1623772738	32.157394409	19.107617801	42.292116667	-71.1333	2	62657.850372	40.1
19987	2022-09-09	17:24:33.405	251.51705331	6036.409279	1662744273.406	0	899	2.3261615113	2.3678501016	579.89837121	592.50585525	1.9449948625	726.34337126	32.167259216	-1.1555324793	32.157394409	19.098228455	42.292116667	-71.1333	2	62658.724922	40.1
19988	2022-09-09	17:24:34.270	251.51706332	6036.40952	1662744274.271	0	899	2.3261639168	2.3678525692	578.88324036	591.46866035	1.9449957332	726.33921642	32.167374415	-1.4431421725	32.157394409	19.098056553	42.292116667	-71.1333	2	62659.629202	40.1
19989	2022-09-09	17:24:35.186	251.51707391	6036.409774	1662744275.186	0	899	2.3316318453	2.3738439956	578.88704614	591.60118989	1.9644489913	726.32849121	32.168174744	-1.6975412369	32.157394409	19.08814621	42.292117549	-71.1333	2	62660.529689	40.1
19990	2022-09-09	17:24:36.117	251.51708469	6036.410033	1662744276.117	0	899	2.3316318453	2.3738439956	578.6040685	591.31199719	1.9644489913	726.3236949	32.168174744	-1.4084440454	32.157394409	19.122259014	42.292118333	-71.1333	2	62661.432866	40.1
19991	2022-09-09	17:24:37.005	251.51709497	6036.410279	1662744277.005	0	899	2.3270359612	2.36900803	578.6040685	591.2644975	1.9572635004	726.3272414	32.168174744	-1.2702335617	32.157394409	19.124046692	42.292118333	-71.133299436	2	62662.338235	40.1
19992	2022-09-09	17:24:37.836	251.51710459	6036.41051	1662744277.837	0	899	2.3270359612	2.36900803	579.49771157	592.17769436	1.9572635004	726.33937042	32.168174744	-1.2205308171	32.157394409	19.125014488	42.292118333	-71.133298333	2	62663.202405	40.1
19993	2022-09-09	17:24:38.727	251.51711491	6036.410758	1662744278.728	0	899	2.3202867968	2.3600294827	579.49771157	591.53682054	1.8603524926	726.33036067	32.168174744	-1.2922985341	32.157394409	19.123880134	42.292118333	-71.133298333	2	62664.086996	40.1
19994	2022-09-09	17:24:39.645	251.51712553	6036.411013	1662744279.646	0	899	2.320290097	2.3600328644	578.2494305	590.26261388	1.8603536381	726.32433152	32.168333193	-1.220929689	32.157394409	19.122757135	42.292118333	-71.133298333	2	62664.927656	40.1
19995	2022-09-09	17:24:40.572	251.51713625	6036.41127	1662744280.572	0	899	2.3283362175	2.3702946748	578.25273675	590.89426926	1.9555666662	726.33772409	32.169029236	-1.1898533145	32.157394409	19.12432418	42.292118333	-71.133298333	2	62665.904915	40.1
19996	2022-09-09	17:24:41.548	251.51714755	6036.411541	1662744281.548	0	899	2.3283362175	2.3702946748	579.96259279	592.6415055	1.9555666662	726.32358698	32.169029236	-1.2757633159	32.157394409	19.107395008	42.292118333	-71.133298333	2	62666.90234	40.1
19997	2022-09-09	17:24:42.480	251.51715834	6036.4118	1662744282.481	0	899	2.3746917995	2.4157026267	579.96259279	592.11133194	1.8754716871	726.32812177	32.169029236	-1.196019044	32.157394409	19.122585208	42.292118333	-71.133298333	2	62667.800957	40.1
19998	2022-09-09	17:24:43.339	251.51716829	6036.412039	1662744283.34	0	899	2.3746917995	2.4157026267	579.3058507	591.44083277	1.8754716871	726.33251104	32.169029236	-1.1571601629	32.157394409	19.133520126	42.292118333	-71.133298333	2	62668.673216	40.1
19999	2022-09-09	17:24:44.263	251.51717897	6036.412295	1662744284.263	0	899	2.4390454248	2.4814009567	579.30692786	591.50939419	1.8856828429	726.33789345	32.169255591	-1.2025512315	32.157394409	19.127662128	42.292118333	-71.133298333	2	62669.617497	40.1
20000	2022-09-09	17:24:45.210	251.51718993	6036.412558	1662744285.21	0	899	2.4390618509	2.4814177937	579.08953367	591.28745714	1.8856883403	726.34707217	32.170005798	-1.1913409233	32.157394409	19.127758026	42.292118333	-71.133298333	2	62670.530669	40.1
20001	2022-09-09	17:24:46.085	251.51720007	6036.412802	1662744286.086	0	899	2.3533066727	2.3952938485	579.08953367	591.62313245	1.9364813532	726.3391566	32.170005798	-1.1619137786	32.157394409	19.123417987	42.292118333	-71.133298333	2	62671.377416	40.137741607
20002	2022-09-09	17:24:47.009	251.51721076	6036.413058	1662744287.01	0	899	2.3533066727	2.3952938485	576.02136301	588.48855544	1.9364813532	726.34223867	32.170005798	-1.1592297246	32.157394409	19.128668438	42.292118333	-71.133298333	2	62672.327731	40.2
20003	2022-09-09	17:24:47.980	251.517222	6036.413328	1662744287.981	0	899	2.3408947985	2.3836776604	576.02136301	588.79333535	1.9827947577	726.34290561	32.170005798	-1.1784597691	32.157394409	19.125720561	42.292118333	-71.133298333	2	62673.316746	40.2
20004	2022-09-09	17:24:48.990	251.51723369	6036.413609	1662744288.991	0	899	2.3408947985	2.3836776604	576.94043041	589.732781	1.9827947577	726.33778149	32.170005798	-1.1621078292	32.157394409	19.131618664	42.292118333	-71.133298333	2	62674.301119	40.2
20005	2022-09-09	17:24:49.884	251.51724403	6036.413857	1662744289.884	0	899	2.3648378452	2.406688772	576.94241792	589.32795861	1.9210585568	726.33810445	32.170425162	-1.1739971985	32.157394409	19.13240285	42.292118333	-71.133298333	2	62675.206413	40.2
20006	2022-09-09	17:24:50.736	251.51725389	6036.414093	1662744290.736	0	899	2.3648451388	2.4066962516	576.94278004	589.32834539	1.9210611217	726.34062185	32.170768738	-1.186134501	32.157394409	19.131906509	42.292118333	-71.133298333	2	62676.059172	40.2
20007	2022-09-09	17:24:51.628	251.51726422	6036.414341	1662744291.629	0	899	2.3480254976	2.388578661	576.94278004	589.02911791	1.8756018158	726.33519255	32.170768738	-1.1665919617	32.157394409	19.130352879	42.292118333	-71.133298333	2	62676.939842	40.2
20008	2022-09-09	17:24:52.572	251.51727515	6036.414604	1662744292.573	0	899	2.3480254976	2.388578661	575.21329659	587.26340362	1.8756018158	726.34753216	32.170768738	-1.1513609989	32.157394409	19.133317417	42.292118333	-71.133298333	2	62677.927521	40.2
20009	2022-09-09	17:24:53.457	251.51728538	6036.414849	1662744293.457	0	899	2.3417756294	2.3856442587	575.21329659	588.28736273	2.0314392368	726.34546666	32.170768738	-1.1441389322	32.157394409	19.131719589	42.292119653	-71.133297013	2	62678.792031	40.2
20010	2022-09-09	17:24:54.369	251.51729595	6036.415103	1662744294.37	0	899	2.3417784971	2.3856472038	576.23109962	589.32830658	2.0314403138	726.3345729	32.170905157	-1.2007187613	32.157394409	19.129250141	42.29212	-71.133296667	2	62679.711089	40.2
20011	2022-09-09	17:24:55.302	251.51730674	6036.415362	1662744295.302	0	899	2.3414984534	2.3842863192	576.23406529	589.00894698	1.9825204362	726.33514606	32.171531677	-1.1602860926	32.157394409	19.131504956	42.29212	-71.133296667	2	62680.659207	40.2
20012	2022-09-09	17:24:56.226	251.51731744	6036.415619	1662744296.227	0	899	2.3414984534	2.3842863192	575.23884054	587.99165848	1.9825204362	726.33154297	32.171531677	-1.2352875471	32.157394409	19.128118515	42.29212	-71.133296667	2	62681.556079	40.2
20013	2022-09-09	17:24:57.153	251.51732816	6036.415876	1662744297.153	0	899	2.3422102105	2.3833578	575.23884054	587.49723973	1.9072631041	726.33284088	32.171531677	-1.2163808709	32.157394409	19.131549734	42.29212	-71.133296667	2	62682.486111	40.2
20014	2022-09-09	17:24:58.065	251.51733872	6036.416129	1662744298.065	0	899	2.3422102105	2.3833578	573.90804859	586.13808847	1.9072631041	726.33511171	32.171531677	-1.1555324793	32.157394409	19.133159637	42.29212	-71.133296667	2	62683.406221	40.2
20015	2022-09-09	17:24:58.979	251.51734929	6036.416383	1662744298.979	0	899	2.3428318611	2.3853096487	573.90804859	586.53159298	1.9673090026	726.33522731	32.171531677	-1.1718628935	32.157394409	19.128101185	42.29212	-71.133296667	2	62684.298633	40.2
20016	2022-09-09	17:24:59.881	251.51735973	6036.416634	1662744299.881	0	899	2.3428387127	2.3853166793	573.93465788	586.55880389	1.9673114932	726.33910931	32.171857468	-1.1806155775	32.157394409	19.126484309	42.29212	-71.133296667	2	62685.228155	40.2
20017	2022-09-09	17:25:00.697	251.51736918	6036.41686	1662744300.697	0	899	2.3402325257	2.3824849487	573.93686287	586.50781088	1.9591915903	726.3318821	32.172325134	-1.2367103487	32.157394409	19.123100243	42.29212	-71.133296667	2	62686.022082	40.2
20018	2022-09-09	17:25:01.558	251.51737914	6036.417099	1662744301.558	0	899	2.3402325257	2.3824849487	575.66754929	588.27640455	1.9591915903	726.333737	32.172325134	-1.2503459872	32.215115958	19.121781204	42.29212	-71.133296667	2	62686.927445	40.2
20019	2022-09-09	17:25:02.461	251.51738961	6036.417351	1662744302.462	0	899	2.3476496289	2.3904155583	575.66754929	588.38975419	1.9764232871	726.34319705	32.172325134	-1.1825235056	32.393228165	19.127361424	42.29212	-71.133296667	2	62687.823471	40.2
20020	2022-09-09	17:25:03.387	251.51740031	6036.417608	1662744303.387	0	899	2.3476496289	2.3904155583	572.08975312	584.73288902	1.9764232871	726.33272083	32.172325134	-1.1994791031	32.157394409	19.133159637	42.29212	-71.133296667	2	62688.692665	40.2
20021	2022-09-09	17:25:04.361	251.51741159	6036.417878	1662744304.361	0	899	2.3904297619	2.4332223495	572.09087772	584.51469227	1.9428631279	726.33026446	32.172564424	-1.2019798756	32.157394409	19.130430828	42.29212	-71.133296667	2	62689.723285	40.2
20022	2022-09-09	17:25:05.301	251.51742247	6036.418139	1662744305.301	0	899	2.3904488568	2.4332419369	571.78533835	584.20256153	1.9428698464	726.32818401	32.173454285	-1.2466810942	32.157394409	19.128118515	42.29212	-71.133296667	2	62690.664115	40.2
20023	2022-09-09	17:25:06.213	251.51743303	6036.418393	1662744306.214	0	899	2.3965358329	2.4413281488	571.78533835	584.75180682	2.0269022935	726.32853931	32.173454285	-1.1665488103	32.157394409	19.130220969	42.29212	-71.133296667	2	62691.537799	40.2
20024	2022-09-09	17:25:07.098	251.51744326	6036.418638	1662744307.098	0	899	2.3965358329	2.4413281488	572.63623819	585.62200266	2.0269022935	726.32291074	32.173454285	-1.1506495476	32.157394409	19.124972463	42.29212	-71.133296667	2	62692.407935	40.2
20025	2022-09-09	17:25:07.999	251.51745369	6036.418889	1662744307.999	0	899	2.3992635195	2.4412415081	572.63623819	584.78922476	1.8996182537	726.31862211	32.173454285	-1.1534089632	32.157394409	19.126410339	42.29212	-71.133296667	2	62693.329886	40.2
20026	2022-09-09	17:25:08.898	251.51746411	6036.419139	1662744308.899	0	899	2.3992635195	2.4412415081	572.47849612	584.62813495	1.8996182537	726.31581611	32.173454285	-1.4298514065	32.157394409	19.097824791	42.29212	-71.133296277	2	62694.233983	40.2
20027	2022-09-09	17:25:09.798	251.51747451	6036.419388	1662744309.798	0	899	2.3858993011	2.4281691678	572.47949413	584.7827272	1.9231244658	726.32471431	32.173666493	-1.4417731722	32.157394409	19.098125268	42.29212	-71.133295	2	62695.077813	40.207781283
20028	2022-09-09	17:25:10.739	251.51748541	6036.41965	1662744310.739	0	899	2.385908482	2.428178583	572.68033514	584.98790546	1.9231276694	726.332199	32.174095154	-1.2359019518	32.157394409	19.128129959	42.29212	-71.133295	2	62696	40.3
20029	2022-09-09	17:25:11.661	251.51749608	6036.419906	1662744311.661	0	899	2.3725339596	2.4137045093	572.68033514	584.73441305	1.8843345798	726.3162478	32.174095154	-1.2343389609	32.157394409	19.127996129	42.29212	-71.133295	2	62697.002871	40.3
20030	2022-09-09	17:25:12.523	251.51750606	6036.420146	1662744312.524	0	899	2.3725339596	2.4137045093	573.69647481	585.77194096	1.8843345798	726.32830002	32.174095154	-1.1929684877	32.157394409	19.128477097	42.29212	-71.133295	2	62697.828708	40.3
20031	2022-09-09	17:25:13.457	251.51751687	6036.420405	1662744313.458	0	899	2.4020162914	2.445549095	573.69647481	586.31011431	1.9665079501	726.3193808	32.174095154	-1.1808958748	32.157394409	19.129353252	42.29212	-71.133295	2	62698.793067	40.3
20032	2022-09-09	17:25:14.434	251.51752817	6036.420676	1662744314.434	0	899	2.40201888	2.4455517512	571.68721762	584.25668636	1.9665088675	726.31083952	32.174215203	-1.2141711893	32.157394409	19.129145553	42.29212	-71.133295	2	62699.745455	40.3
20033	2022-09-09	17:25:15.371	251.51753902	6036.420936	1662744315.371	0	899	2.3678516647	2.4108619347	571.69052362	584.28847493	1.9708577688	726.32636024	32.174919128	-1.159262099	32.157394409	19.128813775	42.29212	-71.133295	2	62700.693899	40.3
20034	2022-09-09	17:25:16.319	251.51754999	6036.4212	1662744316.319	0	899	2.3678516647	2.4108619347	570.45877812	583.0295863	1.9708577688	726.32839784	32.174919128	-1.2206386328	32.157394409	19.128118515	42.29212	-71.133295	2	62701.663276	40.3
20035	2022-09-09	17:25:17.262	251.5175609	6036.421462	1662744317.262	0	899	2.3720071023	2.4146829806	570.45877812	582.90955053	1.9524404722	726.31959099	32.174919128	-1.2291326357	32.157394409	19.126992497	42.29212099	-71.133295	2	62702.594175	40.3
20036	2022-09-09	17:25:18.188	251.51757163	6036.421719	1662744318.189	0	899	2.3720071023	2.4146829806	571.62801321	584.10430522	1.9524404722	726.31171948	32.174919128	-1.196223855	32.157394409	19.128837585	42.292121667	-71.133295	2	62703.52637	40.3
20037	2022-09-09	17:25:19.086	251.51758203	6036.421969	1662744319.087	0	899	2.3753678728	2.4191468162	571.62801321	584.40985258	1.9992104084	726.33310806	32.174919128	-1.1639941078	32.157394409	19.131305581	42.292121667	-71.133295	2	62704.427184	40.3
20038	2022-09-09	17:25:19.983	251.5175924	6036.422218	1662744319.983	0	899	2.3753748196	2.4191539475	572.07162173	584.86339692	1.9992129395	726.3246751	32.175244919	-1.1786322112	32.157394409	19.128529719	42.292121667	-71.133295	2	62705.316443	40.3
20039	2022-09-09	17:25:20.857	251.51760251	6036.42246	1662744320.857	0	899	2.3657609433	2.4085282683	572.07381958	584.61985994	1.9616241229	726.33225154	32.175712585	-1.1948117547	32.157394409	19.118361366	42.292121667	-71.133295	2	62706.200754	40.3
20040	2022-09-09	17:25:21.746	251.5176128	6036.422707	1662744321.746	0	899	2.3657609433	2.4085282683	571.7740684	584.31353497	1.9616241229	726.33314403	32.175712585	-1.2206817779	32.157394409	19.120372229	42.292121667	-71.133295	2	62707.044565	40.3
20041	2022-09-09	17:25:22.686	251.51762368	6036.422968	1662744322.686	0	899	2.3617059112	2.4044410201	571.7740684	584.32564884	1.963478462	726.32369975	32.175712585	-1.2306417487	32.157394409	19.127021499	42.292121667	-71.133295	2	62708.060158	40.3
20042	2022-09-09	17:25:23.677	251.51763515	6036.423244	1662744323.677	0	899	2.3617059112	2.4044410201	568.80289877	581.28925611	1.963478462	726.31976925	32.175712585	-1.1636707783	32.157394409	19.133520126	42.292121667	-71.133295	2	62709	40.3
20043	2022-09-09	17:25:24.556	251.51764534	6036.423488	1662744324.557	0	899	2.3654271233	2.4088337825	568.8044599	581.46779118	1.9906961805	726.32512902	32.176046662	-1.1720030545	32.157394409	19.131429963	42.292121667	-71.133295	2	62709.905325	40.3
20044	2022-09-09	17:25:25.470	251.5176559	6036.423742	1662744325.47	0	899	2.3654388215	2.40884579	568.64139705	581.30112576	1.9907004425	726.33421599	32.176597595	-1.183008595	32.157394409	19.131139642	42.292121667	-71.133295	2	62710.793204	40.3
20045	2022-09-09	17:25:26.438	251.51766712	6036.424011	1662744326.439	0	899	2.3562731288	2.3994924963	568.64139705	581.29542212	1.9898230879	726.31673123	32.176597595	-1.5119886398	32.157394409	19.105430603	42.292121667	-71.133295	2	62711.794953	40.3
20046	2022-09-09	17:25:27.378	251.517678	6036.424272	1662744327.379	0	899	2.3562731288	2.3994924963	569.96422911	582.64769127	1.9898230879	726.32714925	32.176597595	-1.1772848107	32.157394409	19.130095248	42.292121667	-71.133295	2	62712.702168	40.3
20047	2022-09-09	17:25:28.323	251.51768894	6036.424534	1662744328.324	0	899	2.3572961218	2.4002112272	569.96422911	582.55257371	1.9752231903	726.32718562	32.176597595	-1.1502291272	32.183781403	19.1309435	42.292121667	-71.133290802	2	62713.62963	40.425925926
20048	2022-09-09	17:25:29.263	251.51769981	6036.424796	1662744329.264	0	899	2.3572961218	2.4002112272	568.31167137	580.86351725	1.9752231903	726.33167999	32.176597595	-1.160415411	32.406421661	19.133520126	42.292119637	-71.133288333	2	62714.608974	40.439102564
20049	2022-09-09	17:25:30.194	251.51771058	6036.425054	1662744330.194	0	899	2.3609892346	2.4019507284	568.31389833	580.27351377	1.88394034	726.32229513	32.177074559	-1.1769506726	32.211817584	19.129299	42.29211656	-71.13328922	2	62715.532075	40.293584906
20050	2022-09-09	17:25:31.125	251.51772137	6036.425313	1662744331.126	0	899	2.3609920616	2.401953626	568.77811626	580.74750706	1.8839413166	726.32203442	32.177207947	-1.2141927275	32.157394409	19.122812296	42.292116455	-71.133288545	2	62716.436436	40.287287287
20051	2022-09-09	17:25:32.065	251.51773225	6036.425574	1662744332.066	0	899	2.3591282783	2.4016193503	568.77811626	581.20597653	1.9545598262	726.31379589	32.177207947	-1.2339185682	32.386631416	19.124088174	42.292118333	-71.133286006	2	62717.396425	40.4
20052	2022-09-09	17:25:32.986	251.51774291	6036.42583	1662744332.987	0	899	2.3591282783	2.4016193503	567.18054962	579.57350289	1.9545598262	726.32577899	32.177207947	-1.1986491151	32.406421661	19.121579063	42.292118333	-71.133285	2	62718.32705	40.432704995
20053	2022-09-09	17:25:33.937	251.5177539	6036.426094	1662744333.937	0	899	2.3609035433	2.4038407722	567.18054962	579.69467207	1.973257533	726.31451982	32.177207947	-1.1752475413	32.406421661	19.124276029	42.292118333	-71.133285	2	62719.252137	40.5
20054	2022-09-09	17:25:34.871	251.51776472	6036.426353	1662744334.872	0	899	2.3609212027	2.4038588943	568.14238163	580.67776718	1.9732639227	726.32915249	32.178041218	-1.206291535	32.406421661	19.128563041	42.292118702	-71.133285	2	62720.221489	40.5
20055	2022-09-09	17:25:35.788	251.51777532	6036.426608	1662744335.788	0	899	2.3622518733	2.4037601098	568.14290801	580.25259811	1.9076496328	726.32058008	32.178153992	-1.2178683905	32.406421661	19.126497698	42.29212	-71.133285	2	62721.096154	40.5
20056	2022-09-09	17:25:36.763	251.51778661	6036.426879	1662744336.763	0	899	2.3622518733	2.4037601098	567.96935959	580.07535058	1.9076496328	726.3024292	32.178153992	-1.2304046154	32.406421661	19.125597	42.29212	-71.133285	2	62722.129259	40.5
20057	2022-09-09	17:25:37.730	251.51779781	6036.427147	1662744337.731	0	899	2.3586081786	2.4008311658	567.96935959	580.30368611	1.9428657384	726.3280098	32.178153992	-1.2304046154	32.406421661	19.126371939	42.29212	-71.133285	2	62723.097633	40.5
20058	2022-09-09	17:25:38.619	251.5178081	6036.427394	1662744338.62	0	899	2.3586081786	2.4008311658	567.3168576	579.63701404	1.9428657384	726.32351098	32.178153992	-1.1955447844	32.406421661	19.129805773	42.29212	-71.133285	2	62723.974359	40.5
20059	2022-09-09	17:25:39.526	251.5178186	6036.427646	1662744339.527	0	899	2.3634951042	2.4060025011	567.31735213	579.695077	1.9517486643	726.30549753	32.178260096	-1.1551767967	32.406421661	19.128296719	42.29212	-71.133285	2	62724.818013	40.5
20060	2022-09-09	17:25:40.421	251.51782896	6036.427895	1662744340.422	0	899	2.3635090396	2.4060167977	565.6956092	578.03798309	1.9517536462	726.31218917	32.178916931	-1.1832026243	32.406421661	19.122716904	42.29212	-71.133285	2	62725.735016	40.5
20061	2022-09-09	17:25:41.391	251.51784019	6036.428164	1662744341.392	0	899	2.3617291808	2.4037036691	565.6956092	577.89178804	1.9291230879	726.3112316	32.178916931	-1.2004707973	32.406421661	19.124550245	42.29212	-71.133285	2	62726.730417	40.5
20062	2022-09-09	17:25:42.365	251.51785145	6036.428435	1662744342.365	0	899	2.3617291808	2.4037036691	568.06768968	580.31500965	1.9291230879	726.31882704	32.178916931	-1.179947257	32.406421661	19.124517441	42.29212	-71.133285	2	62727.677512	40.5
20063	2022-09-09	17:25:43.209	251.51786122	6036.428669	1662744343.209	0	899	2.3560472917	2.4015870407	568.06768968	581.39166687	2.0948250373	726.30123396	32.178916931	-1.7154453993	32.406421661	19.066537857	42.29212	-71.133285	2	62728.541667	40.5
20064	2022-09-09	17:25:44.063	251.51787111	6036.428907	1662744344.064	0	899	2.3560472917	2.4015870407	566.77123812	580.06480715	2.0948250373	726.31849357	32.178916931	-1.3457200772	32.406421661	19.109465833	42.29212	-71.133285	2	62729.413592	40.5
20065	2022-09-09	17:25:44.986	251.51788179	6036.429163	1662744344.987	0	899	2.3609257885	2.403263204	566.77587957	579.10560924	1.9461596381	726.30070081	32.179913704	-1.1955554927	32.406421661	19.113062435	42.29212	-71.133284459	2	62730.324517	40.5
20066	2022-09-09	17:25:45.894	251.51789229	6036.429415	1662744345.894	0	899	2.3609279472	2.4032654185	567.22369079	579.56316721	1.9461604084	726.30785244	32.180015564	-1.3777234286	32.406421661	19.086885856	42.29212	-71.133283333	2	62731.236152	40.5
20067	2022-09-09	17:25:46.834	251.51790317	6036.429676	1662744346.834	0	899	2.3604389925	2.4043018932	567.22369079	580.01214987	2.0154118368	726.31407843	32.180015564	-1.5527878289	32.406421661	19.070101479	42.29212	-71.133283333	2	62732.161765	40.5
20068	2022-09-09	17:25:47.776	251.51791409	6036.429938	1662744347.777	0	899	2.3604389925	2.4043018932	566.62082669	579.39569377	2.0154118368	726.32745563	32.180015564	-1.5066421742	32.406421661	19.075418018	42.29212	-71.133283333	2	62733.136664	40.5
20069	2022-09-09	17:25:48.654	251.51792424	6036.430182	1662744348.654	0	899	2.3717763253	2.4136644368	566.62082669	578.75988758	1.9172084931	726.31778985	32.180015564	-1.3565962362	32.406421661	19.100639684	42.29212	-71.133283333	2	62733.963242	40.5
20070	2022-09-09	17:25:49.585	251.51793501	6036.43044	1662744349.585	0	899	2.371778154	2.413666312	562.82717276	574.88496402	1.917209133	726.30570246	32.180101458	-1.2900349186	32.406421661	19.114838771	42.29212	-71.133283333	2	62734.893788	40.5
20071	2022-09-09	17:25:50.556	251.51794626	6036.43071	1662744350.557	0	899	2.370061758	2.4115299936	562.82917462	574.77436446	1.8996707877	726.32675272	32.180534363	-1.5369855529	32.406421661	19.081232223	42.29212	-71.133283333	2	62735.895553	40.5
20072	2022-09-09	17:25:51.477	251.51795692	6036.430966	1662744351.478	0	899	2.370061758	2.4115299936	565.87281165	577.88259804	1.8996707877	726.32193337	32.180534363	-1.5367592194	32.406421661	19.11288317	42.29212	-71.133283333	2	62736.808679	40.5
20073	2022-09-09	17:25:52.423	251.51796786	6036.431229	1662744352.423	0	899	2.3753068259	2.4203701846	565.87281165	578.89899957	2.0568244111	726.32053522	32.180534363	-1.2662237393	32.406421661	19.127519608	42.29212	-71.133283333	2	62737.740631	40.5
20074	2022-09-09	17:25:53.334	251.5179784	6036.431482	1662744353.334	0	899	2.3753068259	2.4203701846	566.42889162	579.46788029	2.0568244111	726.3081184	32.180534363	-1.2580746412	32.406421661	19.126317978	42.29212	-71.133283333	2	62738.648649	40.5
20075	2022-09-09	17:25:54.230	251.51798877	6036.431731	1662744354.23	0	899	2.3714248542	2.4169890876	566.42970987	579.63589642	2.0825950538	726.31273848	32.180710193	-1.2260605286	32.406421661	19.128320315	42.29212	-71.133283333	2	62739.52964	40.5
20076	2022-09-09	17:25:55.168	251.51799964	6036.431991	1662744355.169	0	899	2.3714399507	2.4170046021	563.78375111	576.92828477	2.0826007933	726.32501746	32.181419373	-1.1945961714	32.406421661	19.128837585	42.29212	-71.133283333	2	62740.462869	40.5
20077	2022-09-09	17:25:56.051	251.51800985	6036.432236	1662744356.051	0	899	2.3654888602	2.4081126903	563.78375111	576.10776477	1.955379781	726.31161034	32.181419373	-1.4703703156	32.406421661	19.091583732	42.29212	-71.133283333	2	62741.354354	40.5
20078	2022-09-09	17:25:56.960	251.51802038	6036.432489	1662744356.961	0	899	2.3654888602	2.4081126903	564.08200103	576.41253427	1.955379781	726.3214556	32.181419373	-1.4041431416	32.406421661	19.102487299	42.29212	-71.133282898	2	62742.261341	40.5
20079	2022-09-09	17:25:57.813	251.51803025	6036.432726	1662744357.814	0	899	2.382104782	2.4246041672	564.08200103	576.29032097	1.9364097235	726.31148059	32.181419373	-1.2754722273	32.406421661	19.123400202	42.29212	-71.133281667	2	62743.113043	40.5
20080	2022-09-09	17:25:58.680	251.51804029	6036.432967	1662744358.681	0	899	2.382104782	2.4246041672	564.70445544	576.92624705	1.9364097235	726.30558403	32.181419373	-1.2574926007	32.406421661	19.125646553	42.29212	-71.133281667	2	62744.048068	40.5
20081	2022-09-09	17:25:59.601	251.51805094	6036.433223	1662744359.601	0	899	2.3867370229	2.4303000878	564.70500681	577.20946108	1.9802224498	726.30972634	32.181538209	-1.1971185555	32.406421661	19.131877899	42.29212	-71.133281667	2	62744.915174	40.5
20082	2022-09-09	17:26:00.545	251.51806186	6036.433485	1662744360.545	0	899	2.3867527841	2.4303162635	561.78859379	574.2285053	1.9802281109	726.30083865	32.182273865	-1.1735768302	32.406421661	19.128825661	42.29212	-71.133281667	2	62745.855711	40.5
20083	2022-09-09	17:26:01.463	251.51807249	6036.43374	1662744361.463	0	899	2.4253189845	2.4680636172	561.78859379	573.79900304	1.9132895283	726.31224697	32.182273865	-1.1924942266	32.406421661	19.127408981	42.29212	-71.133281667	2	62746.774775	40.5
20084	2022-09-09	17:26:02.372	251.51808302	6036.433992	1662744362.373	0	899	2.4253189845	2.4680636172	563.69598599	575.74717314	1.9132895283	726.31891314	32.182273865	-1.1864578724	32.406421661	19.128477097	42.29212	-71.133281667	2	62747.720294	40.5
20085	2022-09-09	17:26:03.272	251.51809343	6036.434242	1662744363.272	0	899	2.4304201682	2.47340918	563.69598599	575.79079426	1.9200695	726.32171671	32.182273865	-1.1792359115	32.406421661	19.124323422	42.29212	-71.133281667	2	62748.596607	40.5
20086	2022-09-09	17:26:04.204	251.51810422	6036.434501	1662744364.205	0	899	2.4304201682	2.47340918	563.38501287	575.47314882	1.9200695	726.31768758	32.182273865	-1.2113038957	32.406421661	19.125499738	42.29212	-71.133281667	2	62749.522234	40.5
20087	2022-09-09	17:26:05.157	251.51811524	6036.434766	1662744365.157	0	899	2.4665443755	2.510105671	563.38861265	575.45828285	1.9171859436	726.32535902	32.183051558	-1.1457881438	32.406421661	19.101962727	42.29212	-71.133281667	2	62750.514706	40.5
20088	2022-09-09	17:26:06.105	251.51812622	6036.435029	1662744366.105	0	899	2.4665447246	2.5101060289	561.29525157	573.32007573	1.917186061	726.32000086	32.183067322	-1.1888508584	32.406421661	19.125327369	42.29212	-71.133281667	2	62751.486974	40.5
20089	2022-09-09	17:26:06.990	251.51813646	6036.435275	1662744366.99	0	899	2.5314972362	2.5815202565	561.29525157	574.75541144	2.1406705154	726.30596115	32.183067322	-1.1904246049	32.406421661	19.130163925	42.29212	-71.133281667	2	62752.351555	40.535155514
20090	2022-09-09	17:26:07.901	251.518147	6036.435528	1662744367.901	0	899	2.5314972362	2.5815202565	563.22537379	576.73181902	2.1406705154	726.32239416	32.183067322	-1.155306164	32.406421661	19.132699171	42.29212	-71.133281667	2	62753.219921	40.6
20091	2022-09-09	17:26:08.805	251.51815748	6036.435779	1662744368.806	0	899	2.4265841756	2.4696208203	563.22537379	575.34272025	1.9251456009	726.31517261	32.183067322	-1.1457666159	32.406421661	19.133878708	42.29212	-71.133281667	2	62754.114228	40.6
20092	2022-09-09	17:26:09.776	251.5181687	6036.436049	1662744369.776	0	899	2.4265894584	2.4696262381	562.50177846	574.60356899	1.9251474153	726.31554125	32.183309846	-1.1493884057	32.406421661	19.133535537	42.29212	-71.133281667	2	62755.086086	40.6
20093	2022-09-09	17:26:10.684	251.51817921	6036.436301	1662744370.684	0	899	2.4010703413	2.4455731707	562.50418355	575.15339422	2.0103071472	726.31614271	32.183830261	-1.1829439038	32.406421661	19.128087012	42.29212	-71.133281667	2	62755.994995	40.6
20094	2022-09-09	17:26:11.615	251.51818999	6036.43656	1662744371.615	0	899	2.4010703413	2.4455731707	561.04585512	573.6622719	2.0103071472	726.3138929	32.183830261	-1.2629899979	32.406421661	19.125284258	42.29212	-71.133281667	2	62756.973712	40.6
20095	2022-09-09	17:26:12.605	251.51820146	6036.436835	1662744372.606	0	899	2.3984249739	2.4417368132	561.04585512	573.3369475	1.95958105	726.31573891	32.183830261	-1.2774987552	32.406421661	19.125771276	42.29212	-71.133281667	2	62757.910462	40.6
20096	2022-09-09	17:26:13.522	251.51821206	6036.437089	1662744373.522	0	899	2.3984249739	2.4417368132	560.9443492	573.23321784	1.95958105	726.3163246	32.183830261	-1.2808618546	32.406421661	19.125957489	42.29212	-71.133281667	2	62758.809665	40.6
20097	2022-09-09	17:26:14.433	251.5182226	6036.437343	1662744374.433	0	899	2.4227472577	2.4660329622	560.94539245	573.10308442	1.9391038457	726.32164234	32.184056617	-1.2339940213	32.406421661	19.127212221	42.29212	-71.133281667	2	62759.767094	40.6
20098	2022-09-09	17:26:15.367	251.51823341	6036.437602	1662744375.367	0	899	2.4227609185	2.4660469746	563.67084704	575.88763981	1.9391085791	726.31857441	32.184684753	-1.2369152308	32.406421661	19.129919052	42.292121108	-71.133277235	2	62760.66481	40.666480966
20099	2022-09-09	17:26:16.226	251.51824337	6036.437841	1662744376.227	0	899	2.414282762	2.458730271	563.67084704	576.26092701	1.9970640474	726.32210435	32.184684753	-1.1979808886	32.406421661	19.12899515	42.292121667	-71.133275	2	62761.516029	40.596794209
20100	2022-09-09	17:26:17.122	251.51825374	6036.43809	1662744377.123	0	899	2.414282762	2.458730271	559.14827379	571.63733814	1.9970640474	726.31764636	32.184684753	-1.1861669054	32.406421661	19.125174263	42.292123811	-71.13327357	2	62762.428858	40.585771543
20101	2022-09-09	17:26:18.029	251.51826422	6036.438341	1662744378.029	0	899	2.3950836484	2.4396810724	559.14827379	571.78046846	2.0194456618	726.31379063	32.184684753	-1.1920630434	32.406421661	19.128957483	42.292127771	-71.133272219	2	62763.331361	40.733136095
20102	2022-09-09	17:26:18.967	251.51827509	6036.438602	1662744378.968	0	899	2.3950836484	2.4396810724	559.84024402	572.48807158	2.0194456618	726.32422279	32.184684753	-1.2156047332	32.406421661	19.130810592	42.292130914	-71.13327379	2	62764.27416	40.854831933
20103	2022-09-09	17:26:19.930	251.51828624	6036.43887	1662744379.931	0	899	2.3911365454	2.4354182501	559.84196016	572.42075173	2.0086590658	726.30108885	32.185057836	-1.1895515066	32.406421661	19.132036209	42.292134242	-71.133275	2	62765.272545	41.027254509
20104	2022-09-09	17:26:20.923	251.51829772	6036.439145	1662744380.923	0	899	2.3911455684	2.4354275138	561.27645963	573.88750326	2.0086623472	726.31128859	32.18547821	-1.1829331719	32.406421661	19.125637181	42.29213749	-71.133275	2	62766.246982	41.124698236
20105	2022-09-09	17:26:21.862	251.5183086	6036.439406	1662744381.863	0	899	2.384943161	2.4279558895	561.27645963	573.5566557	1.9570938647	726.31365078	32.18547821	-1.1890126238	32.406421661	19.127318212	42.292140234	-71.133275	2	62767.140217	41.228043478
20106	2022-09-09	17:26:22.816	251.51831964	6036.439671	1662744382.817	0	899	2.384943161	2.4279558895	559.10097616	571.33357473	1.9570938647	726.31298666	32.18547821	-1.3341432818	32.406421661	19.126646042	42.292142194	-71.133275264	2	62768.158252	41.415825243
20107	2022-09-09	17:26:23.742	251.51833035	6036.439928	1662744383.742	0	899	2.3983729738	2.4419004996	559.10099659	571.41097734	1.9692074613	726.3065994	32.185482657	-1.4631267352	32.406421661	19.123710834	42.2921452	-71.133276667	2	62769.059979	41.505997932
20108	2022-09-09	17:26:24.653	251.51834089	6036.440181	1662744384.653	0	899	2.3983873324	2.4419152336	561.85444744	574.22508494	1.9692125651	726.32421875	32.186149597	-1.1652984619	32.406421661	19.13243866	42.292148337	-71.13327667	2	62770.001914	41.600191388
20109	2022-09-09	17:26:25.561	251.5183514	6036.440434	1662744385.561	0	899	2.3973516759	2.4410536247	561.85444744	574.28012405	1.9777843636	726.30182289	32.186149597	-1.2501196988	32.406421661	19.1316185	42.292149785	-71.133278118	2	62770.870813	41.68708134
20110	2022-09-09	17:26:26.506	251.51836235	6036.440696	1662744386.507	0	899	2.3973516759	2.4410536247	558.93327039	571.29434379	1.9777843636	726.31410389	32.186149597	-1.4631590843	32.406421661	19.129558563	42.29215284	-71.133278333	2	62771.851891	41.785189076
20111	2022-09-09	17:26:27.443	251.51837318	6036.440956	1662744387.443	0	899	2.4039938638	2.4468260235	558.93327039	571.01380824	1.9338480091	726.31081648	32.186149597	-1.1681441227	32.406421661	19.127626179	42.292153333	-71.133277027	2	62772.784024	41.8
20112	2022-09-09	17:26:28.384	251.51838407	6036.441218	1662744388.384	0	899	2.4039938638	2.4468260235	560.10011752	572.20587509	1.9338480091	726.32140749	32.186149597	-1.153214941	32.406421661	19.123934171	42.292155672	-71.133276667	2	62773.701652	41.729834791
20113	2022-09-09	17:26:29.283	251.51839449	6036.441468	1662744389.284	0	899	2.4127627684	2.4568943525	560.10011752	572.52903567	1.9843509757	726.31259539	32.186149597	-1.1913409233	32.406421661	19.129558563	42.292157705	-71.133276667	2	62774.622899	41.575420168
20114	2022-09-09	17:26:30.194	251.51840502	6036.441721	1662744390.194	0	899	2.4127805399	2.4569125923	558.83853432	571.23949769	1.9843573033	726.31146119	32.186970136	-1.2366133589	32.406421661	19.127889191	42.292159239	-71.133275761	2	62775.543393	41.44566075
20115	2022-09-09	17:26:31.085	251.51841534	6036.441968	1662744391.085	0	899	2.4256384422	2.4705944093	558.83883035	571.40499363	2.0102096108	726.31023362	32.187034607	-1.2244005764	32.406421661	19.126288395	42.29216	-71.133275	2	62776.415938	41.35840622
20116	2022-09-09	17:26:31.989	251.5184258	6036.442219	1662744391.989	0	899	2.4256384422	2.4705944093	559.67416214	572.25910886	2.0102096108	726.31500568	32.187034607	-1.1873633246	32.406421661	19.127989674	42.29216054	-71.13327446	2	62777.323718	41.267628205
20117	2022-09-09	17:26:32.950	251.51843693	6036.442486	1662744392.951	0	899	2.4256306955	2.4678777859	559.67416214	571.49806062	1.8911614622	726.30885325	32.187034607	-1.2350935194	32.406421661	19.126973803	42.292162199	-71.133273333	2	62778.319417	41.136116505
20118	2022-09-09	17:26:33.898	251.51844791	6036.44275	1662744393.899	0	899	2.4256306955	2.4678777859	560.23713004	572.072922	1.8911614622	726.29842877	32.187034607	-1.2108943004	32.406421661	19.127963502	42.292163333	-71.133272939	2	62779.236364	41
20119	2022-09-09	17:26:34.851	251.51845892	6036.443014	1662744394.851	0	899	2.4068639882	2.4503304905	560.24052942	572.51462185	1.9596814623	726.31573769	32.187773092	-1.1463055642	32.406421661	19.132623117	42.292163608	-71.133271667	2	62780.16453	40.983547009
20120	2022-09-09	17:26:35.732	251.51846912	6036.443259	1662744395.732	0	899	2.4068671539	2.4503337386	558.46515501	570.70035856	1.9596825781	726.31193937	32.187919617	-1.3570166653	32.406421661	19.117515236	42.292165	-71.133271667	2	62781.093308	40.89066918
20121	2022-09-09	17:26:36.638	251.51847961	6036.443511	1662744396.638	0	899	2.405349399	2.4485718879	558.46515501	570.63909657	1.950079726	726.30010582	32.187919617	-1.4505690131	32.406421661	19.109931516	42.292165	-71.133271667	2	62781.94722	40.80527804
20122	2022-09-09	17:26:37.585	251.51849058	6036.443774	1662744397.586	0	899	2.405349399	2.4485718879	560.04378534	572.25213935	1.950079726	726.30319396	32.187919617	-1.1815749407	32.406421661	19.127758026	42.292165	-71.133268734	2	62782.879684	40.712031558
20123	2022-09-09	17:26:38.516	251.51850135	6036.444032	1662744398.517	0	899	2.4040530821	2.4485913555	560.04378534	572.63203897	2.0094283228	726.31497455	32.187919617	-1.1661823167	32.406421661	19.131532997	42.292163628	-71.133271077	2	62783.822991	40.782299084
20124	2022-09-09	17:26:39.450	251.51851215	6036.444292	1662744399.45	0	899	2.4040539195	2.4485922152	556.30248083	568.80664209	2.0094286258	726.30327722	32.187958421	-1.1539910305	32.406421661	19.131944682	42.292160912	-71.133274088	2	62784.726316	40.872631579
20125	2022-09-09	17:26:40.380	251.51852292	6036.44455	1662744400.38	0	899	2.3998469514	2.4421760596	556.30565137	568.20826882	1.9147743625	726.30588557	32.188652039	-1.1555324793	32.406421661	19.129558563	42.29215778	-71.13327722	2	62785.665977	40.966597725
20126	2022-09-09	17:26:41.299	251.51853355	6036.444805	1662744401.299	0	899	2.3998469514	2.4421760596	555.60831197	567.49600926	1.9147743625	726.30293527	32.188652039	-1.1766057725	32.406421661	19.130967563	42.292155605	-71.133280456	2	62786.636752	41.063675214
20127	2022-09-09	17:26:42.177	251.51854372	6036.445049	1662744402.177	0	899	2.388838166	2.4347959328	555.60831197	568.57890611	2.0852196301	726.30047607	32.188652039	-1.1506495476	32.406421661	19.132078171	42.292154142	-71.133284241	2	62787.514833	41.202966507
20128	2022-09-09	17:26:43.115	251.51855458	6036.44531	1662744403.116	0	899	2.388838166	2.4347959328	556.30024501	569.28699223	2.0852196301	726.30333988	32.188652039	-1.2663207907	32.406421661	19.118055445	42.29215259	-71.133288154	2	62788.446281	41.344628099
20129	2022-09-09	17:26:44.009	251.51856493	6036.445558	1662744404.01	0	899	2.3856389505	2.4300106449	556.30024501	568.85393443	2.0172201226	726.30154884	32.188652039	-1.2053322453	32.406421661	19.124161007	42.292151667	-71.13329	2	62789.337736	41.4
20130	2022-09-09	17:26:44.907	251.51857531	6036.445808	1662744404.907	0	899	2.3856434516	2.4300152666	556.37096855	568.92626443	2.0172217703	726.30601855	32.188862226	-1.172347968	32.406421661	19.12767169	42.292151667	-71.133290341	2	62790.204832	41.4
20131	2022-09-09	17:26:45.867	251.51858642	6036.446074	1662744405.867	0	899	2.3912359058	2.4328393562	556.37363502	568.11517562	1.8891714417	726.30995795	32.189445496	-1.1696854925	32.406421661	19.129141245	42.292151667	-71.133291667	2	62791.194258	41.4
20132	2022-09-09	17:26:46.730	251.51859642	6036.446314	1662744406.731	0	899	2.3912359058	2.4328393562	555.55022719	567.27439084	1.8891714417	726.32187597	32.189445496	-1.1754200285	32.406421661	19.128495185	42.292151667	-71.133291667	2	62792.023887	41.4
20133	2022-09-09	17:26:47.647	251.51860703	6036.446569	1662744407.647	0	899	2.3856300518	2.4287238452	555.55022719	567.72461382	1.9601623544	726.31075706	32.189445496	-1.2274187487	32.406421661	19.122656955	42.292151667	-71.133291667	2	62793.016521	41.4
20134	2022-09-09	17:26:48.624	251.51861833	6036.44684	1662744408.624	0	899	2.3856300518	2.4287238452	556.333921	568.52548158	1.9601623544	726.30746359	32.189445496	-1.2034458506	32.406421661	19.126148464	42.292151667	-71.133291667	2	62793.965986	41.4
20135	2022-09-09	17:26:49.502	251.5186285	6036.447084	1662744409.502	0	899	2.3835570596	2.4262872266	556.33472475	568.43359708	1.9455743556	726.2998823	32.189621325	-1.1877621752	32.406421661	19.127829646	42.292151667	-71.133291667	2	62794.794533	41.4
20136	2022-09-09	17:26:50.427	251.5186392	6036.447341	1662744410.427	0	899	2.383572233	2.4263027919	555.26846197	567.34417979	1.9455797176	726.31767182	32.190330505	-1.1864578724	32.406421661	19.128118515	42.292151667	-71.133291667	2	62795.768478	41.4
20137	2022-09-09	17:26:51.381	251.51865025	6036.447606	1662744411.382	0	899	2.3809880506	2.423953486	555.26846197	567.42403511	1.9581699921	726.31753439	32.190330505	-1.1988970918	32.406421661	19.129591898	42.292151667	-71.133291667	2	62796.731755	41.4
20138	2022-09-09	17:26:52.369	251.51866169	6036.447881	1662744412.37	0	899	2.3809880506	2.423953486	555.53465115	567.69605153	1.9581699921	726.31527083	32.190330505	-1.182243299	32.406421661	19.125356775	42.292151667	-71.133291667	2	62797.684512	41.4
20139	2022-09-09	17:26:53.318	251.51867266	6036.448144	1662744413.318	0	899	2.378558014	2.4219322513	555.53465115	567.82479571	1.9784510773	726.30609131	32.190330505	-1.160415411	32.406421661	19.13243866	42.292151667	-71.133291667	2	62798.63909	41.4
20140	2022-09-09	17:26:54.203	251.51868292	6036.44839	1662744414.204	0	899	2.378558014	2.4219322513	554.99885988	567.27715107	1.9784510773	726.31620455	32.190330505	-1.4540829682	32.406421661	19.090670617	42.292151667	-71.133291667	2	62799.546287	41.4
20141	2022-09-09	17:26:55.157	251.51869396	6036.448655	1662744415.158	0	899	2.3751476201	2.4186745598	555.00110506	567.34059866	1.988090511	726.31671587	32.190822829	-1.2921260714	32.406421661	19.111900671	42.292151667	-71.133291667	2	62800.479245	41.447924528
20142	2022-09-09	17:26:56.114	251.51870502	6036.448921	1662744416.114	0	899	2.3751553415	2.4186824852	553.11942627	565.41710167	1.9880933091	726.31826964	32.191184998	-1.1522772312	32.406421661	19.130998611	42.292151667	-71.133291667	2	62801.431624	41.5
20143	2022-09-09	17:26:57.013	251.51871544	6036.449171	1662744417.014	0	899	2.3741376221	2.4176597833	553.11942627	565.42097983	1.9887066271	726.30926635	32.191184998	-1.1802922574	32.406421661	19.10000791	42.292151667	-71.133291667	2	62802.362919	41.5
20144	2022-09-09	17:26:57.936	251.51872611	6036.449427	1662744417.936	0	899	2.3741376221	2.4176597833	555.89834819	568.26170587	1.9887066271	726.30984517	32.191184998	-1.1897132397	32.406421661	19.09025383	42.292151667	-71.133291667	2	62803.260132	41.5
20145	2022-09-09	17:26:58.888	251.51873714	6036.449691	1662744418.889	0	899	2.3827655129	2.427940131	555.89834819	568.68633215	2.0554739174	726.30023598	32.191184998	-1.5591367649	32.406421661	19.08960734	42.292151667	-71.133291667	2	62804.173733	41.5
20146	2022-09-09	17:26:59.834	251.51874808	6036.449954	1662744419.834	0	899	2.3827746986	2.4279495676	556.14526607	568.93895201	2.0554773479	726.29182646	32.191614467	-1.6319068876	32.406421661	19.085576354	42.292151667	-71.133291667	2	62805.146146	41.5
20147	2022-09-09	17:27:00.766	251.51875888	6036.450213	1662744420.767	0	899	2.3756919325	2.4199279167	556.14678992	568.71107338	2.0194296075	726.31723124	32.191947937	-1.5718561387	32.406421661	19.083501197	42.292151667	-71.133291667	2	62806.08016	41.5
20148	2022-09-09	17:27:01.681	251.51876947	6036.450467	1662744421.682	0	899	2.3756919325	2.4199279167	554.24250601	566.76376852	2.0194296075	726.30969562	32.191947937	-1.4870025401	32.406421661	19.086606537	42.292151667	-71.133291667	2	62806.996994	41.5
20149	2022-09-09	17:27:02.628	251.51878042	6036.45073	1662744422.628	0	899	2.3739219771	2.4170925351	554.24250601	566.47019046	1.9731033774	726.32972485	32.191947937	-1.1978515387	32.406421661	19.127590912	42.292151667	-71.133291667	2	62807.975181	41.5
20150	2022-09-09	17:27:03.542	251.51879101	6036.450984	1662744423.543	0	899	2.3739219771	2.4170925351	553.18447271	565.38881486	1.9731033774	726.31244139	32.191947937	-1.2025943631	32.406421661	19.126682092	42.292151667	-71.133291667	2	62808.839774	41.5
20151	2022-09-09	17:27:04.484	251.51880191	6036.451246	1662744424.485	0	899	2.3772563495	2.4213623067	553.18447271	565.63672319	2.0123009314	726.30748218	32.191947937	-1.2336598635	32.406421661	19.121995926	42.292151667	-71.133291667	2	62809.838219	41.5
20152	2022-09-09	17:27:05.381	251.51881228	6036.451495	1662744425.381	0	899	2.3772726299	2.4213790222	555.42341455	567.92610178	2.0123068977	726.31122958	32.192710876	-1.1510807221	32.406421661	19.131306074	42.292151667	-71.133291667	2	62810.694238	41.5
20153	2022-09-09	17:27:06.312	251.51882306	6036.451753	1662744426.312	0	899	2.3811652834	2.4224155016	555.42341455	567.09435118	1.8811917598	726.31766576	32.192710876	-1.1569877223	32.406421661	19.132615803	42.292151667	-71.133291667	2	62811.654348	41.5
20154	2022-09-09	17:27:07.240	251.51883381	6036.452011	1662744427.241	0	899	2.3811652834	2.4224155016	555.31697967	566.98567982	1.8811917598	726.31732178	32.192710876	-1.1897132397	32.406421661	19.128837585	42.292151667	-71.133291667	2	62812.559524	41.5
20155	2022-09-09	17:27:08.217	251.5188451	6036.452283	1662744428.217	0	899	2.3725879988	2.4169388612	555.31697967	567.91174356	2.0271778824	726.3023718	32.192710876	-1.1923433076	32.406421661	19.127382847	42.292151667	-71.133291667	2	62813.546961	41.5
20156	2022-09-09	17:27:09.079	251.51885509	6036.452522	1662744429.08	0	899	2.3725879988	2.4169388612	553.21783296	565.76498755	2.0271778824	726.30307674	32.192710876	-1.2453552271	32.406421661	19.12394612	42.292151667	-71.133291667	2	62814.433493	41.5
20157	2022-09-09	17:27:09.963	251.51886531	6036.452768	1662744429.963	0	899	2.3774688725	2.420709014	553.21974396	565.42630436	1.9733311607	726.31710634	32.193131251	-1.4657891665	32.406421661	19.091822454	42.292151667	-71.133291667	2	62815.286982	41.5
20158	2022-09-09	17:27:10.802	251.51887502	6036.453001	1662744430.802	0	899	2.3774703217	2.4207105011	551.38537501	563.55146411	1.9733316815	726.32197055	32.193199158	-1.4053072787	32.406421661	19.105352061	42.292151667	-71.133291667	2	62816.121849	41.5
20159	2022-09-09	17:27:11.693	251.51888534	6036.453248	1662744431.693	0	899	2.3735074738	2.4178630506	551.38537501	563.88743936	2.0266184277	726.31828379	32.193199158	-1.307464797	32.406421661	19.123536899	42.292151667	-71.133291667	2	62817.053398	41.5
20160	2022-09-09	17:27:12.592	251.51889575	6036.453498	1662744432.593	0	899	2.3735074738	2.4178630506	553.02498488	565.5642256	2.0266184277	726.31501376	32.193199158	-1.2511328593	32.406421661	19.118246798	42.292151667	-71.133291667	2	62817.927184	41.5
20161	2022-09-09	17:27:13.513	251.5189064	6036.453754	1662744433.513	0	899	2.3727835257	2.4159913606	553.02498488	565.24226502	1.9757071992	726.2994983	32.193199158	-1.1797316738	32.406421661	19.125308068	42.292150338	-71.133291667	2	62818.79717	41.5
20162	2022-09-09	17:27:14.440	251.51891714	6036.454011	1662744434.441	0	899	2.3727835257	2.4159913606	551.2344248	563.41214837	1.9757071992	726.29957914	32.193199158	-1.160415411	32.406421661	19.131719589	42.29215129	-71.133291667	2	62819.774159	41.5
20163	2022-09-09	17:27:15.375	251.51892795	6036.454271	1662744435.375	0	899	2.371345733	2.4140816289	551.23926938	563.2909159	1.955673342	726.30524126	32.194268688	-1.4868301279	32.406421661	19.109281742	42.292151667	-71.133291667	2	62820.715976	41.5
20164	2022-09-09	17:27:16.282	251.51893845	6036.454523	1662744436.282	0	899	2.3713463525	2.4140822644	552.86952508	564.95681499	1.9556735632	726.32132665	32.194297791	-1.2934411401	32.406421661	19.123102567	42.292150664	-71.133291667	2	62821.601555	41.5
20165	2022-09-09	17:27:17.243	251.51894957	6036.45479	1662744437.243	0	899	2.3778253538	2.4202751629	552.86952508	564.84275541	1.9376103796	726.3069745	32.194297791	-1.1913409233	32.406421661	19.128837585	42.29215	-71.133291667	2	62822.578782	41.5
20166	2022-09-09	17:27:18.210	251.51896076	6036.455058	1662744438.21	0	899	2.3778253538	2.4202751629	553.10371646	565.08201856	1.9376103796	726.31184519	32.194297791	-1.2716025532	32.406421661	19.127096669	42.29215	-71.133291667	2	62823.567134	41.5
20167	2022-09-09	17:27:19.154	251.51897169	6036.455321	1662744439.154	0	899	2.3737321083	2.4165241222	553.10579421	565.20196844	1.9562621227	726.3095784	32.194754948	-1.2181594585	32.406421661	19.126228686	42.292150816	-71.133291667	2	62824.489484	41.5
20168	2022-09-09	17:27:20.022	251.51898174	6036.455562	1662744440.022	0	899	2.3737392738	2.4165314739	551.65939039	563.72394854	1.9562646794	726.29991948	32.195091248	-1.1897132397	32.406421661	19.128837585	42.292151667	-71.133291667	2	62825.329389	41.5
20169	2022-09-09	17:27:20.948	251.51899247	6036.455819	1662744440.949	0	899	2.3803869673	2.4235336796	551.65939039	563.79017609	1.9667723961	726.291436	32.195091248	-1.1641019022	32.406421661	19.131155355	42.292151667	-71.133291667	2	62826.247495	41.5
20170	2022-09-09	17:27:21.894	251.51900341	6036.456082	1662744441.895	0	899	2.3803869673	2.4235336796	551.361178	563.48540611	1.9667723961	726.30674248	32.195091248	-1.1707850016	32.406421661	19.130280312	42.292151667	-71.133291667	2	62827.192308	41.5
20171	2022-09-09	17:27:22.802	251.51901391	6036.456334	1662744442.802	0	899	2.3736371746	2.4165616155	551.361178	563.45714067	1.9622856544	726.3032849	32.195091248	-1.164651712	32.406421661	19.131332486	42.292151667	-71.133291667	2	62828.095548	41.5
20172	2022-09-09	17:27:23.734	251.51902471	6036.456593	1662744443.735	0	899	2.3736371746	2.4165616155	550.0884599	562.15650122	1.9622856544	726.30245022	32.195091248	-1.3175864551	32.406421661	19.122324849	42.292151667	-71.133291667	2	62829.092937	41.5
20173	2022-09-09	17:27:24.612	251.51903487	6036.456837	1662744444.613	0	899	2.3784376076	2.4234898195	550.08896236	562.73193675	2.0536686479	726.30897492	32.195202404	-1.4531990898	32.406421661	19.113875408	42.292151667	-71.133291667	2	62829.908922	41.5
20174	2022-09-09	17:27:25.517	251.51904535	6036.457088	1662744445.518	0	899	2.3784515228	2.4235041145	550.40477376	563.05503939	2.0536738498	726.306888	32.195854187	-1.184830308	32.406421661	19.131719589	42.292151667	-71.133291667	2	62830.877174	41.5
20175	2022-09-09	17:27:26.417	251.51905575	6036.457338	1662744446.417	0	899	2.3733666264	2.4161523209	550.40477376	562.44195393	1.9562742149	726.29773879	32.195854187	-1.2117242868	32.406421661	19.128916481	42.292151667	-71.133291667	2	62831.729805	41.5
20176	2022-09-09	17:27:27.348	251.51906653	6036.457597	1662744447.348	0	899	2.3733666264	2.4161523209	550.09038294	562.12068748	1.9562742149	726.30395508	32.195854187	-1.160415411	32.406421661	19.13243866	42.292151667	-71.133291667	2	62832.661841	41.5
20177	2022-09-09	17:27:28.273	251.51907725	6036.457854	1662744448.274	0	899	2.37553401	2.4202890183	550.09038294	562.66506874	2.042818895	726.30819642	32.195854187	-1.1830085398	32.406421661	19.120880443	42.292151667	-71.133291667	2	62833.619442	41.5
20178	2022-09-09	17:27:29.217	251.51908817	6036.458116	1662744449.218	0	899	2.37553401	2.4202890183	549.01774235	561.56790833	2.042818895	726.31763463	32.195854187	-1.2360636572	32.406421661	19.124180585	42.292151667	-71.133291667	2	62834.551196	41.5
20179	2022-09-09	17:27:30.134	251.51909878	6036.458371	1662744450.135	0	899	2.3757286748	2.4177753059	549.02063366	560.80759697	1.9211917874	726.29913532	32.196495056	-1.1929684877	32.406421661	19.132078171	42.292150895	-71.133291667	2	62835.46281	41.5
20180	2022-09-09	17:27:31.039	251.51910925	6036.458622	1662744451.039	0	899	2.3757286748	2.4177753059	548.97952498	560.76560573	1.9211917874	726.2998059	32.196495056	-1.1648996168	32.406421661	19.130895615	42.29215	-71.133291667	2	62836.373178	41.5
20181	2022-09-09	17:27:31.973	251.51912006	6036.458881	1662744451.973	0	899	2.3716076198	2.4145768406	548.97952498	561.04620664	1.9659474409	726.3097134	32.196495056	-1.1590249523	32.406421661	19.131244142	42.292150506	-71.133290149	2	62837.303571	41.439285714
20182	2022-09-09	17:27:32.872	251.51913047	6036.459131	1662744452.873	0	899	2.3716076198	2.4145768406	551.0346816	563.14653602	1.9659474409	726.32034039	32.196495056	-1.160415411	32.406421661	19.130998611	42.292150899	-71.133286283	2	62838.230321	41.27696793
20183	2022-09-09	17:27:33.750	251.51914064	6036.459375	1662744453.751	0	899	2.3897321328	2.4299114442	551.0346816	562.27117075	1.8267011335	726.31399395	32.196495056	-1.1566211451	32.406421661	19.131208698	42.292148194	-71.133284861	2	62839.083495	41.191650485
20184	2022-09-09	17:27:34.651	251.51915105	6036.459625	1662744454.651	0	899	2.3897366241	2.4299160443	549.34607491	560.54813994	1.8267026199	726.31438118	32.196704435	-1.1634766937	32.406421661	19.130388386	42.292146738	-71.133283405	2	62839.957282	41.104271845
20185	2022-09-09	17:27:35.568	251.51916167	6036.45988	1662744455.568	0	899	2.3926616888	2.4381685849	549.34898712	562.02676857	2.0619063593	726.29389964	32.197349548	-1.1903599343	32.406421661	19.127686128	42.292145209	-71.133280418	2	62840.874749	41.01252505
20186	2022-09-09	17:27:36.500	251.51917245	6036.460139	1662744456.5	0	899	2.3926616888	2.4381685849	549.90717453	562.59783774	2.0619063593	726.30529866	32.197349548	-1.6483450796	32.406421661	19.13151189	42.292145	-71.13328	2	62841.847689	40.915231092
20187	2022-09-09	17:27:37.418	251.51918309	6036.460394	1662744457.419	0	899	2.3723718135	2.4151726725	549.90717453	561.9428148	1.9577613669	726.30126387	32.197349548	-2.1352183361	32.406421661	19.131147233	42.292145	-71.133277568	2	62842.7295	40.827049953
20188	2022-09-09	17:27:38.299	251.51919329	6036.460639	1662744458.3	0	899	2.3723718135	2.4151726725	549.67797122	561.70859499	1.9577613669	726.30085603	32.197349548	-1.1783196926	32.406421661	19.128118515	42.292143959	-71.133276667	2	62843.624606	40.737539432
20189	2022-09-09	17:27:39.221	251.51920396	6036.460895	1662744459.222	0	899	2.3730998959	2.4166406119	549.67853357	561.91416117	1.9903935305	726.29874203	32.197474044	-1.1569769209	32.406421661	19.128433089	42.292143333	-71.133276667	2	62844.565566	40.586886887
20190	2022-09-09	17:27:40.132	251.5192145	6036.461148	1662744460.133	0	899	2.3731154458	2.4166565729	547.03491505	559.21173206	1.9903991772	726.31143775	32.198204041	-1.1425112486	32.406421661	19.131719589	42.292142573	-71.133276667	2	62845.456459	40.5
20191	2022-09-09	17:27:41.092	251.5192256	6036.461414	1662744461.092	0	899	2.3783281389	2.4215582424	547.03491505	559.09782075	1.9721811859	726.31914071	32.198204041	-1.4111927503	32.406421661	19.100842747	42.292141024	-71.133277309	2	62846.385602	40.461439842
20192	2022-09-09	17:27:42.016	251.5192363	6036.461671	1662744462.016	0	899	2.3783281389	2.4215582424	549.48179379	561.59865669	1.9721811859	726.30470407	32.198204041	-1.301676451	32.406421661	19.113350723	42.29213949	-71.133278333	2	62847.306205	40.369379451
20193	2022-09-09	17:27:42.986	251.51924752	6036.461941	1662744462.986	0	899	2.3851149922	2.4286317403	549.48179379	561.64446674	1.9794759156	726.30276307	32.198204041	-1.2038016375	32.406421661	19.126717308	42.292138333	-71.133278333	2	62848.288577	40.3
20194	2022-09-09	17:27:43.907	251.51925818	6036.462196	1662744463.907	0	899	2.3851149922	2.4286317403	548.14703186	560.28016011	1.9794759156	726.29790411	32.198204041	-1.1830301632	32.406421661	19.131410422	42.292138333	-71.133278333	2	62849.211211	40.3
20195	2022-09-09	17:27:44.783	251.51926833	6036.46244	1662744464.784	0	899	2.3829514014	2.4260036922	548.14894364	560.16306613	1.960470279	726.29807226	32.198628457	-1.2227190551	32.406421661	19.130242569	42.292138333	-71.133278333	2	62850.087771	40.3
20196	2022-09-09	17:27:45.683	251.51927874	6036.46269	1662744465.683	0	899	2.3829619061	2.4260144704	548.12459014	560.13820228	1.9604740207	726.31055173	32.199119568	-1.2641757348	32.406421661	19.128547668	42.292138333	-71.133278333	2	62850.974359	40.3
20197	2022-09-09	17:27:46.615	251.51928954	6036.462949	1662744466.616	0	899	2.3853991517	2.4299281657	548.12459014	560.53906357	2.0244408768	726.29815674	32.199119568	-1.1571601629	32.406421661	19.13243866	42.292138333	-71.133278333	2	62851.923625	40.3
20198	2022-09-09	17:27:47.539	251.51930023	6036.463206	1662744467.54	0	899	2.3853991517	2.4299281657	548.55057359	560.97469512	2.0244408768	726.29431072	32.199119568	-1.1666458277	32.406421661	19.13117981	42.292138333	-71.133278333	2	62852.84985	40.3
20199	2022-09-09	17:27:48.428	251.51931052	6036.463452	1662744468.429	0	899	2.4076213442	2.4502309605	548.55057359	560.32703892	1.9211269114	726.30235483	32.199119568	-1.189540773	32.406421661	19.128023122	42.292138333	-71.133278333	2	62853.777077	40.3
20200	2022-09-09	17:27:49.332	251.51932097	6036.463703	1662744469.332	0	899	2.407626913	2.4502366714	547.33233219	559.08265593	1.9211288353	726.28932079	32.199377249	-1.1947471195	32.406421661	19.124517441	42.292138333	-71.133278333	2	62854.651272	40.3
20201	2022-09-09	17:27:50.252	251.51933162	6036.463959	1662744470.252	0	899	2.425974438	2.4735799153	547.33460474	560.36859965	2.1261134421	726.29682609	32.199882507	-1.2101397799	32.406421661	19.125051599	42.292138333	-71.133278333	2	62855.550551	40.3
20202	2022-09-09	17:27:51.164	251.51934219	6036.464212	1662744471.165	0	899	2.425974438	2.4735799153	548.52760371	561.59000819	2.1261134421	726.29467369	32.199882507	-1.1490218639	32.406421661	19.129558563	42.292138333	-71.133278333	2	62856.487907	40.3
20203	2022-09-09	17:27:52.052	251.51935245	6036.464459	1662744472.052	0	899	2.4191889506	2.4640403964	548.52760371	560.86605226	2.0108703863	726.29742957	32.199882507	-1.1478576929	32.406421661	19.128012929	42.292138333	-71.133277039	2	62857.38835	40.3
20204	2022-09-09	17:27:53.003	251.51936346	6036.464723	1662744473.003	0	899	2.4191889506	2.4640403964	546.88321531	559.18467538	2.0108703863	726.30366971	32.199882507	-1.1905108698	32.406421661	19.122436915	42.292138333	-71.133274447	2	62858.331954	40.3
20205	2022-09-09	17:27:53.894	251.51937377	6036.464971	1662744473.894	0	899	2.4018264519	2.4454058762	546.88321531	558.92120312	1.9687292421	726.28864859	32.199882507	-1.2066041665	32.406421661	19.126402381	42.292137552	-71.133272943	2	62859.23445	40.323444976
20206	2022-09-09	17:27:54.763	251.51938384	6036.465212	1662744474.764	0	899	2.401833589	2.4454131999	545.92750023	557.94446665	1.9687317749	726.29996394	32.200213552	-1.4415684188	32.406421661	19.100202308	42.292135	-71.133271544	2	62860.073529	40.4
20207	2022-09-09	17:27:55.710	251.5193948	6036.465475	1662744475.711	0	899	2.4695084467	2.5136772075	545.92889019	557.77393477	1.941159233	726.29746555	32.200523376	-1.2509280712	32.406421661	19.119873792	42.292135	-71.13327	2	62861.061263	40.4
20208	2022-09-09	17:27:56.691	251.51940616	6036.465748	1662744476.692	0	899	2.4695084467	2.5136772075	545.31272926	557.14440496	1.941159233	726.29854033	32.200523376	-1.1597686682	32.406421661	19.129117663	42.292135	-71.13327	2	62861.985862	40.4
20209	2022-09-09	17:27:57.658	251.51941735	6036.466016	1662744477.659	0	899	2.3956126395	2.4404412464	545.31272926	557.69372053	2.0292817095	726.29327756	32.200523376	-1.1504662984	32.406421661	19.123841393	42.292135	-71.133268332	2	62863.000943	40.4
20210	2022-09-09	17:27:58.632	251.51942862	6036.466287	1662744478.633	0	899	2.3956126395	2.4404412464	546.09496013	558.49371147	2.0292817095	726.28526175	32.200523376	-1.2615240133	32.406421661	19.125751508	42.292135	-71.133266802	2	62863.918944	40.4
20211	2022-09-09	17:27:59.551	251.51943925	6036.466542	1662744479.551	0	899	2.3963154037	2.4396054435	546.09741261	558.06554484	1.9603059	726.28435996	32.201069863	-1.2636583286	32.406421661	19.12927601	42.292133566	-71.133265233	2	62864.860393	40.572078594
20212	2022-09-09	17:28:00.434	251.51944948	6036.466787	1662744480.435	0	899	2.3963207159	2.4396108941	545.87661037	557.83991528	1.9603077815	726.29273431	32.201316833	-1.1587878466	32.406421661	19.132078171	42.292132102	-71.133261307	2	62865.738659	40.6
20213	2022-09-09	17:28:01.414	251.51946081	6036.467059	1662744481.414	0	899	2.4206055329	2.4647864342	545.87661037	557.96404866	1.9802076374	726.29493966	32.201316833	-1.1742020435	32.406421661	19.129736907	42.292131667	-71.13326	2	62866.714715	40.6
20214	2022-09-09	17:28:02.339	251.51947153	6036.467317	1662744482.34	0	899	2.4206055329	2.4647864342	546.54796996	558.65027428	1.9802076374	726.29308961	32.201316833	-1.1506495476	32.406421661	19.132799149	42.292131667	-71.133257893	2	62867.63215	40.6
20215	2022-09-09	17:28:03.273	251.51948234	6036.467576	1662744483.274	0	899	2.4133563284	2.4570116152	546.54796996	558.54180572	1.9628408636	726.29455081	32.201316833	-1.1908126872	32.406421661	19.133128602	42.292132666	-71.133254669	2	62868.599359	40.659935897
20216	2022-09-09	17:28:04.140	251.51949236	6036.467817	1662744484.14	0	899	2.4133563284	2.4570116152	546.78877462	558.78789477	1.9628408636	726.31768637	32.201316833	-1.1933996622	32.406421661	19.128658926	42.292131767	-71.133253333	2	62869.469856	40.93492823
20217	2022-09-09	17:28:05.046	251.51950285	6036.468068	1662744485.046	0	899	2.4051180116	2.4493864823	546.79323982	559.00348814	1.9966073077	726.31254204	32.202310575	-1.3551841635	32.406421661	19.093279959	42.292128264	-71.133253333	2	62870.34714	41.408284024
20218	2022-09-09	17:28:05.926	251.51951303	6036.468313	1662744485.926	0	899	2.4051182996	2.4493867779	545.87186136	558.06153534	1.9966074112	726.30861275	32.202323914	-1.1962130914	32.406421661	19.121898057	42.292124236	-71.133253333	2	62871.229232	41.891692955
20219	2022-09-09	17:28:06.795	251.51952309	6036.468554	1662744486.795	0	899	2.4112223256	2.4557979373	545.87186136	558.11524167	2.0052112631	726.29617491	32.202323914	-1.1463163231	32.406421661	19.126863467	42.292121233	-71.133253333	2	62872.130019	42.239005736
20220	2022-09-09	17:28:07.700	251.51953358	6036.468806	1662744487.701	0	899	2.4112223256	2.4557979373	544.8820386	557.10321814	2.0052112631	726.30034915	32.202323914	-1.1617520274	32.406421661	19.121137493	42.292118346	-71.133253333	2	62872.996176	42.498852772
20221	2022-09-09	17:28:08.598	251.51954397	6036.469055	1662744488.599	0	899	2.4330269123	2.4744178317	544.8820386	556.12490785	1.8479384046	726.31605702	32.202323914	-1.1623556606	32.406421661	19.118962572	42.292116816	-71.133253333	2	62873.910387	42.77311609
20222	2022-09-09	17:28:09.496	251.51955436	6036.469305	1662744489.497	0	899	2.4330269123	2.4744178317	543.5170932	554.73179873	1.8479384046	726.29983581	32.202323914	-1.1539047956	32.406421661	19.113353729	42.292116667	-71.133253333	2	62874.824008	42.8
20223	2022-09-09	17:28:10.420	251.51956505	6036.469561	1662744490.42	0	899	2.4063599565	2.4510071405	543.52005232	555.75510182	2.0123566377	726.31319281	32.202986408	-1.1603291777	32.406421661	19.12188146	42.292115374	-71.133253333	2	62875.775595	42.955118925
20224	2022-09-09	17:28:11.365	251.519576	6036.469824	1662744491.366	0	899	2.4063601486	2.4510073377	545.04249714	557.31181847	2.0123567073	726.30835689	32.2029953	-1.4914543439	32.406421661	19.107021445	42.292113855	-71.133255624	2	62876.687088	43.274835061
20225	2022-09-09	17:28:12.329	251.51958715	6036.470092	1662744492.33	0	899	2.4163352247	2.4591339822	545.04249714	556.7532415	1.9226685584	726.3102033	32.2029953	-1.7379739095	32.406421661	19.081285628	42.292112227	-71.13325888	2	62877.663866	43.466386555
20226	2022-09-09	17:28:13.292	251.51959829	6036.470359	1662744493.292	0	899	2.4163352247	2.4591339822	544.7746903	556.47968058	1.9226685584	726.30515153	32.2029953	-1.5005950928	32.406421661	19.087425232	42.292110643	-71.133262048	2	62878.614354	43.68430622
20227	2022-09-09	17:28:14.239	251.51960925	6036.470622	1662744494.239	0	899	2.4065238158	2.4508512764	544.77523319	556.94954798	1.998072992	726.30612445	32.203116562	-1.4942353956	32.406421661	19.088056931	42.29211	-71.133263333	2	62879.562565	43.8
20228	2022-09-09	17:28:15.181	251.51962016	6036.470884	1662744495.182	0	899	2.4065370176	2.4508648287	545.13506792	557.31745367	1.9980777377	726.29758559	32.203727722	-1.484318614	32.406421661	19.123075485	42.29211	-71.133263333	2	62880.520521	43.8
20229	2022-09-09	17:28:16.092	251.51963071	6036.471137	1662744496.093	0	899	2.3984484912	2.4427275089	545.13506792	557.34518949	2.002527133	726.31142481	32.203727722	-1.5493168965	32.406421661	19.075780464	42.29211	-71.133263333	2	62881.439919	43.8
20230	2022-09-09	17:28:16.944	251.51964056	6036.471373	1662744496.944	0	899	2.3984484912	2.4427275089	544.82186453	557.02497087	2.002527133	726.30448135	32.203727722	-1.417056585	32.406421661	19.098793838	42.29211	-71.133263333	2	62882.306205	43.8
20231	2022-09-09	17:28:17.857	251.51965112	6036.471627	1662744497.857	0	899	2.404200474	2.4483240543	544.82186453	556.95276348	1.9909360008	726.29949668	32.203727722	-1.2688215576	32.406421661	19.126445909	42.29211	-71.133263333	2	62883.227811	43.8
20232	2022-09-09	17:28:18.772	251.51966171	6036.471881	1662744498.772	0	899	2.404200474	2.4483240543	542.70748214	554.79130265	1.9909360008	726.29721372	32.203727722	-1.1870723173	32.406421661	19.131520922	42.29211	-71.133263333	2	62884.130178	43.8
20233	2022-09-09	17:28:19.723	251.51967273	6036.472146	1662744499.724	0	899	2.4012060847	2.4444105051	542.7090217	554.55501424	1.9525829654	726.30690295	32.204072914	-1.1648888004	32.406421661	19.13243866	42.29211	-71.133263333	2	62885.066986	43.8
20234	2022-09-09	17:28:20.690	251.51968391	6036.472414	1662744500.69	0	899	2.4012170619	2.4444217668	544.2605958	556.14047938	1.9525868301	726.30217334	32.204582214	-1.1557696781	32.406421661	19.132038041	42.29211	-71.133263333	2	62885.991388	43.8
20235	2022-09-09	17:28:21.612	251.51969459	6036.47267	1662744501.613	0	899	2.4093161467	2.4531064997	544.2605958	556.26149584	1.9720480711	726.30419922	32.204582214	-1.1522772312	32.406421661	19.13243866	42.29211	-71.133263333	2	62886.944215	43.8
20236	2022-09-09	17:28:22.548	251.51970542	6036.47293	1662744502.548	0	899	2.4093161467	2.4531064997	541.53446189	553.47525091	1.9720480711	726.29141741	32.204582214	-1.1529455272	32.406421661	19.131773374	42.29211	-71.133263333	2	62887.882766	43.8
20237	2022-09-09	17:28:23.428	251.51971561	6036.473175	1662744503.429	0	899	2.4163520238	2.461024867	541.53446189	553.68121368	2.0053170533	726.28739111	32.204582214	-1.1555324793	32.406421661	19.129198074	42.29211	-71.133263333	2	62888.741748	43.8
20238	2022-09-09	17:28:24.358	251.51972637	6036.473433	1662744504.358	0	899	2.4163559164	2.4610288633	544.28633155	556.49481717	2.0053184519	726.29969111	32.204761682	-1.1962669346	32.406421661	19.122430145	42.29211	-71.133263333	2	62889.653846	43.8
20239	2022-09-09	17:28:25.298	251.51973725	6036.473694	1662744505.298	0	899	2.4104881796	2.4552187775	544.28880495	556.54303518	2.0126578941	726.29774364	32.205314636	-1.243113168	32.406421661	19.127251682	42.292109016	-71.133263333	2	62890.59018	43.8
20240	2022-09-09	17:28:26.257	251.51974836	6036.473961	1662744506.258	0	899	2.4104881796	2.4552187775	541.61874833	553.81286435	2.0126578941	726.28760736	32.205314636	-1.2287769318	32.406421661	19.128837585	42.292108333	-71.133263333	2	62891.560529	43.8
20241	2022-09-09	17:28:27.164	251.51975884	6036.474212	1662744507.164	0	899	2.4038096183	2.4478772961	541.61874833	553.66495567	1.9887764847	726.29963452	32.205314636	-1.2052244801	32.406421661	19.129934311	42.292108333	-71.133263333	2	62892.467456	43.8
20242	2022-09-09	17:28:28.066	251.51976929	6036.474463	1662744508.067	0	899	2.4038096183	2.4478772961	542.42975201	554.49399698	1.9887764847	726.30036613	32.205314636	-1.2075527867	32.406421661	19.13117194	42.292108333	-71.133262727	2	62893.363727	43.8
20243	2022-09-09	17:28:28.964	251.51977969	6036.474712	1662744508.965	0	899	2.4392320885	2.4842886707	542.42975201	554.58595174	2.0036028497	726.29519391	32.205314636	-1.4759216206	32.406421661	19.090717973	42.292108333	-71.133261667	2	62894.263263	43.8
20244	2022-09-09	17:28:29.858	251.51979002	6036.474961	1662744509.858	0	899	2.4392404961	2.4842973021	542.6667107	554.82823938	2.0036058397	726.2817403	32.205698632	-1.5298605242	32.406421661	19.102146907	42.292108333	-71.133261667	2	62895.154832	43.8
20245	2022-09-09	17:28:30.709	251.51979987	6036.475197	1662744510.709	0	899	2.4028394699	2.4474626968	542.66840069	554.89565636	2.0141895857	726.29054109	32.206077576	-1.4893739602	32.406421661	19.122716904	42.292108333	-71.133261667	2	62895.994083	43.8
20246	2022-09-09	17:28:31.562	251.51980976	6036.475434	1662744511.563	0	899	2.4028394699	2.4474626968	542.98244792	555.21677962	2.0141895857	726.29048248	32.206077576	-1.2172755761	32.406421661	19.124886923	42.292108333	-71.133261667	2	62896.905983	43.8
20247	2022-09-09	17:28:32.619	251.51982199	6036.475728	1662744512.62	0	899	2.3996679919	2.4441975414	542.98244792	555.20719437	2.0126462715	726.28149535	32.206077576	-1.1703646451	32.406421661	19.129358393	42.292108333	-71.133261667	2	62897.914151	43.8
20248	2022-09-09	17:28:33.585	251.51983316	6036.475996	1662744513.585	0	899	2.3996679919	2.4441975414	542.28624189	554.4953139	2.0126462715	726.27675927	32.206077576	-1.1541958692	32.406421661	19.131490606	42.292108333	-71.133261667	2	62898.902893	43.8
20249	2022-09-09	17:28:34.513	251.5198439	6036.476254	1662744514.513	0	899	2.3945937079	2.4383618545	542.28624189	554.31128091	1.9829668556	726.27669015	32.206077576	-1.1978515387	32.406421661	19.129558563	42.292108333	-71.133261667	2	62899.822485	43.8
20250	2022-09-09	17:28:35.424	251.51985444	6036.476507	1662744515.424	0	899	2.3946090205	2.4383775704	542.44295465	554.47150277	1.9829723457	726.29230626	32.206789989	-1.1956094724	32.406421661	19.128134115	42.292108333	-71.133261667	2	62900.768665	43.8
20251	2022-09-09	17:28:36.338	251.51986503	6036.476761	1662744516.339	0	899	2.4096784922	2.4546493461	542.44317989	554.72585194	2.0239376455	726.2890051	32.206840515	-1.184830308	32.406421661	19.13243866	42.292108333	-71.133261667	2	62901.685404	43.8
20252	2022-09-09	17:28:37.292	251.51987608	6036.477026	1662744517.293	0	899	2.4096784922	2.4546493461	542.20189107	554.47909956	2.0239376455	726.28048362	32.206840515	-1.184830308	32.406421661	19.13243866	42.292108333	-71.133261667	2	62902.645982	43.8
20253	2022-09-09	17:28:38.197	251.51988655	6036.477277	1662744518.198	0	899	2.4161852974	2.4605208083	542.20189107	554.27226146	1.9905822639	726.27873018	32.206840515	-1.1662685263	32.406421661	19.130545888	42.292108333	-71.133261667	2	62903.540777	43.8
20254	2022-09-09	17:28:39.102	251.51989703	6036.477529	1662744519.103	0	899	2.4161852974	2.4605208083	542.06504303	554.13236694	1.9905822639	726.29519512	32.206840515	-1.1506495476	32.406421661	19.129198074	42.292108333	-71.133261667	2	62904.432866	43.8
20255	2022-09-09	17:28:40.052	251.51990802	6036.477792	1662744520.053	0	899	2.3982689719	2.4414606498	542.06791146	553.9109481	1.9543655645	726.28792991	32.207484416	-1.1544653485	32.406421661	19.130041703	42.292108333	-71.133261667	2	62905.390641	43.8
20256	2022-09-09	17:28:41.003	251.51991902	6036.478056	1662744521.003	0	899	2.3982728483	2.4414646268	541.09493858	552.91672627	1.9543669322	726.2902735	32.20766449	-1.1536138231	32.406421661	19.130702581	42.292108333	-71.133261667	2	62906.326208	43.832620818
20257	2022-09-09	17:28:41.927	251.51992971	6036.478313	1662744521.927	0	899	2.3966173992	2.4397279589	541.09493858	552.90259377	1.9520804554	726.2783672	32.20766449	-1.1792466459	32.406421661	19.130666771	42.292108333	-71.133261667	2	62907.216069	43.9
20258	2022-09-09	17:28:42.779	251.51993958	6036.47855	1662744522.78	0	899	2.3966173992	2.4397279589	539.92990144	551.71213345	1.9520804554	726.28035024	32.20766449	-1.1637246806	32.406421661	19.131515503	42.292108333	-71.133261667	2	62908.127308	43.9
20259	2022-09-09	17:28:43.647	251.51994962	6036.478791	1662744523.647	0	899	2.4266150768	2.4709764611	539.92990144	551.90484471	1.983316096	726.29220318	32.20766449	-1.152686817	32.406421661	19.131897213	42.292108333	-71.133261667	2	62908.969874	43.9
20260	2022-09-09	17:28:44.551	251.51996008	6036.479042	1662744524.551	0	899	2.4266150768	2.4709764611	542.76297882	554.80075607	1.983316096	726.28739474	32.20766449	-1.1539047956	32.406421661	19.1313591	42.292108333	-71.133261667	2	62909.888098	43.9
20261	2022-09-09	17:28:45.476	251.5199708	6036.479299	1662744525.477	0	899	2.4140342242	2.4579277643	542.76583475	554.73854898	1.9728176675	726.29069711	32.208304753	-1.1994791599	32.406421661	19.125193754	42.292108333	-71.133261667	2	62910.817635	43.9
20262	2022-09-09	17:28:46.430	251.51998183	6036.479564	1662744526.43	0	899	2.4140348986	2.4579284564	539.71834407	551.62383606	1.9728179061	726.28970923	32.208335876	-1.2208326889	32.406421661	19.127414249	42.292108333	-71.133261667	2	62911.737094	43.9
20263	2022-09-09	17:28:47.355	251.51999253	6036.479821	1662744527.355	0	899	2.417331328	2.4628918003	539.71834407	552.06082868	2.0436115064	726.28335672	32.208335876	-1.1913409233	32.406421661	19.127758026	42.292108333	-71.133261667	2	62912.641026	43.9
20264	2022-09-09	17:28:48.289	251.52000336	6036.480081	1662744528.29	0	899	2.417331328	2.4628918003	541.10540708	553.47961157	2.0436115064	726.29716441	32.208335876	-1.2100966419	32.406421661	19.127354565	42.292108333	-71.133261667	2	62913.572144	43.9
20265	2022-09-09	17:28:49.242	251.52001438	6036.480345	1662744529.242	0	899	2.446191698	2.4897465321	541.10564974	552.79301319	1.9325764481	726.28503054	32.208390444	-1.1631857141	32.406421661	19.128311662	42.292108333	-71.133261667	2	62914.526052	43.9
20266	2022-09-09	17:28:50.154	251.52002494	6036.480599	1662744530.155	0	899	2.4462106024	2.4897659215	540.36763145	552.03909431	1.9325829144	726.287938	32.209251404	-1.1555324793	32.406421661	19.1313591	42.292108333	-71.133261667	2	62915.44044	43.9
20267	2022-09-09	17:28:51.059	251.52003542	6036.48085	1662744531.06	0	899	2.4413325495	2.4867069433	540.36763145	552.55283585	2.0157732805	726.28225001	32.209251404	-1.3975678817	32.406421661	19.098605743	42.292108333	-71.133261667	2	62916.351984	43.9
20268	2022-09-09	17:28:51.984	251.52004612	6036.481107	1662744531.985	0	899	2.4413325495	2.4867069433	540.47403244	552.66163616	2.0157732805	726.28457338	32.209251404	-1.3744142529	32.406421661	19.103584833	42.292108333	-71.133261667	2	62917.288577	43.9
20269	2022-09-09	17:28:52.897	251.52005668	6036.48136	1662744532.897	0	899	2.4297273665	2.4751060098	540.47403244	552.72122716	2.0254109651	726.2848725	32.209251404	-1.2846884877	32.406421661	19.117638102	42.292108333	-71.133261667	2	62918.208893	43.9
20270	2022-09-09	17:28:53.839	251.52006759	6036.481622	1662744533.84	0	899	2.4297273665	2.4751060098	540.05775764	552.29551953	2.0254109651	726.29555971	32.209251404	-1.2366672952	32.406421661	19.119784816	42.292108333	-71.133261667	2	62919.170335	43.9
20271	2022-09-09	17:28:54.818	251.52007891	6036.481894	1662744534.818	0	899	2.4261201127	2.4701177293	540.05899287	551.94063992	1.9677365495	726.2923204	32.2095297	-1.151199295	32.406421661	19.128249175	42.292108333	-71.133261667	2	62920.109467	43.9
20272	2022-09-09	17:28:55.773	251.52008997	6036.482159	1662744535.773	0	899	2.4261319959	2.470129923	537.7805248	549.61206972	1.9677407224	726.29834712	32.210075378	-1.1499488891	32.406421661	19.13094902	42.292108333	-71.133261761	2	62921.05646	43.9
20273	2022-09-09	17:28:56.680	251.52010046	6036.482411	1662744536.68	0	899	2.4267753633	2.4697552954	537.7805248	549.3342288	1.922504011	726.28078678	32.210075378	-1.1789017339	32.406421661	19.130572111	42.292108333	-71.133263333	2	62922.037475	43.9
20274	2022-09-09	17:28:57.549	251.52011053	6036.482653	1662744537.55	0	899	2.4267753633	2.4697552954	539.59752996	551.1902706	1.922504011	726.2935791	32.210075378	-1.2173833847	32.406421661	19.129558563	42.292108333	-71.133263333	2	62922.895464	43.9
20275	2022-09-09	17:28:58.401	251.52012039	6036.482889	1662744538.402	0	899	2.4833487769	2.5268924103	539.59752996	551.07433154	1.903677464	726.28137894	32.210075378	-1.1703107246	32.406421661	19.130476301	42.292108333	-71.133263333	2	62923.747495	43.9
20276	2022-09-09	17:28:59.316	251.52013098	6036.483144	1662744539.317	0	899	2.4833493986	2.5268930477	540.02748097	551.51342853	1.9036776703	726.2884764	32.210103269	-1.1527191472	32.406421661	19.131935082	42.292108333	-71.133263333	2	62924.653846	43.9
20277	2022-09-09	17:29:00.246	251.52014174	6036.483402	1662744540.246	0	899	2.4573879564	2.5017286818	540.03047239	551.85156561	1.958024137	726.29778446	32.210777283	-1.2027344704	32.406421661	19.128477097	42.292108333	-71.133263333	2	62925.607143	43.9
20278	2022-09-09	17:29:01.197	251.52015274	6036.483666	1662744541.197	0	899	2.4573879564	2.5017286818	537.4242418	549.18828547	1.958024137	726.28584178	32.210777283	-1.2780484656	32.406421661	19.127824695	42.292108333	-71.133263333	2	62926.560739	43.9
20279	2022-09-09	17:29:02.138	251.52016365	6036.483927	1662744542.139	0	899	2.4536764474	2.4974061364	537.4242418	549.04318137	1.9343838981	726.2843442	32.210777283	-1.2345114354	32.406421661	19.124435968	42.292108333	-71.133263333	2	62927.454968	43.9
20280	2022-09-09	17:29:03.052	251.52017421	6036.484181	1662744543.052	0	899	2.4536764474	2.4974061364	538.20044542	549.83616626	1.9343838981	726.27629403	32.210777283	-1.1864578724	32.406421661	19.123075485	42.292108333	-71.133263333	2	62928.342797	43.9
20281	2022-09-09	17:29:03.982	251.52018498	6036.484439	1662744543.982	0	899	2.4436835345	2.4884648512	538.20044542	550.165973	1.9880202485	726.29365954	32.210777283	-1.3912620371	32.406421661	19.10041972	42.292108333	-71.133262816	2	62929.310275	43.9
20282	2022-09-09	17:29:04.848	251.52019501	6036.48468	1662744544.849	0	899	2.4436878301	2.4884692603	539.81826383	551.81976885	1.9880217616	726.29791017	32.210973121	-1.3786180872	32.406421661	19.103703871	42.292108333	-71.133261667	2	62930.19545	43.9
20283	2022-09-09	17:29:05.766	251.52020563	6036.484935	1662744545.766	0	899	2.4425633624	2.487523482	539.81996744	551.87515262	1.9967133566	726.30205369	32.211357117	-1.1824912022	32.406421661	19.129293164	42.292108333	-71.133261902	2	62931.141404	43.9
20284	2022-09-09	17:29:06.661	251.52021598	6036.485184	1662744546.661	0	899	2.4425633624	2.487523482	539.52411016	551.5726883	1.9967133566	726.30133057	32.211357117	-1.1539047956	32.406421661	19.132078171	42.292108333	-71.133263333	2	62932.048068	43.9
20285	2022-09-09	17:29:07.575	251.52022656	6036.485438	1662744547.575	0	899	2.4776578012	2.5238515457	539.52411016	551.72854269	2.0219705073	726.28678116	32.211357117	-1.341085055	32.406421661	19.127416724	42.292108333	-71.133263333	2	62932.909519	43.9
20286	2022-09-09	17:29:08.463	251.52023685	6036.485684	1662744548.464	0	899	2.4776578012	2.5238515457	538.04204876	550.21295597	2.0219705073	726.29054998	32.211357117	-1.3996806145	32.406421661	19.125957489	42.292108333	-71.133263333	2	62933.769903	43.9
20287	2022-09-09	17:29:09.345	251.52024706	6036.485929	1662744549.346	0	899	2.4509992917	2.4969004083	538.04299251	550.26857379	2.0308483039	726.29811187	32.211570538	-1.3082732807	32.406421661	19.112554171	42.292108333	-71.133263333	2	62934.656823	43.9
20288	2022-09-09	17:29:10.273	251.5202578	6036.486187	1662744550.274	0	899	2.4510167525	2.4969183403	537.87462091	550.09641495	2.0308545679	726.28875854	32.212364197	-1.2450534105	32.406421661	19.127758026	42.292108333	-71.133263333	2	62935.591592	43.9
20289	2022-09-09	17:29:11.128	251.5202677	6036.486425	1662744551.129	0	899	2.4568471263	2.5014635887	537.87462091	549.72463658	1.9704090878	726.28611179	32.212364197	-1.242272437	32.406421661	19.128680299	42.292108333	-71.133263333	2	62936.447896	43.9
20290	2022-09-09	17:29:12.051	251.52027837	6036.486681	1662744552.051	0	899	2.4568471263	2.5014635887	537.14538197	548.97933164	1.9704090878	726.28057215	32.212364197	-1.1902198776	32.406421661	19.129874981	42.292108333	-71.133263333	2	62937.377416	43.9
20291	2022-09-09	17:29:12.976	251.52028909	6036.486938	1662744552.977	0	899	2.46433861	2.509500713	537.14538197	549.08805679	1.988118597	726.28901076	32.212364197	-1.1551013206	32.406421661	19.131576349	42.292108333	-71.133263333	2	62938.304854	43.9
20292	2022-09-09	17:29:13.868	251.52029941	6036.487186	1662744553.869	0	899	2.46433861	2.509500713	538.18612549	550.15193978	1.988118597	726.27662992	32.212364197	-1.2087815518	32.406421661	19.129454013	42.292108333	-71.133263333	2	62939.185068	43.9
20293	2022-09-09	17:29:14.775	251.5203099	6036.487438	1662744554.775	0	899	2.4407176036	2.484528471	538.18736987	549.9066138	1.9480196295	726.29472462	32.212645524	-1.2114116909	32.406421661	19.126596855	42.292108333	-71.133263333	2	62940.125359	43.9
20294	2022-09-09	17:29:15.749	251.52032117	6036.487708	1662744555.749	0	899	2.4407274862	2.4845386092	538.86363276	550.5976236	1.9480230446	726.30420407	32.213096619	-1.1686615612	32.406421661	19.124466978	42.292108333	-71.133263333	2	62941.06006	43.9
20295	2022-09-09	17:29:16.663	251.52033175	6036.487962	1662744556.663	0	899	2.4347287387	2.4793201894	538.86363276	550.83695947	1.9868928123	726.29330465	32.213096619	-1.3640985781	32.406421661	19.113482141	42.292108333	-71.133263333	2	62941.974975	43.9
20296	2022-09-09	17:29:17.536	251.52034186	6036.488205	1662744557.537	0	899	2.4347287387	2.4793201894	535.21058737	547.10274492	1.9868928123	726.30458483	32.213096619	-1.5302486041	32.406421661	19.098872279	42.292108333	-71.133263333	2	62942.891807	43.9
20297	2022-09-09	17:29:18.450	251.52035243	6036.488458	1662744558.45	0	899	2.4392495463	2.4828029234	535.21058737	546.8032569	1.9379164142	726.29226422	32.213096619	-1.4892015457	32.406421661	19.104709625	42.292108333	-71.133263333	2	62943.811623	43.9
20298	2022-09-09	17:29:19.308	251.52036236	6036.488697	1662744559.308	0	899	2.4392507632	2.4828041715	538.51600144	550.18026887	1.9379168328	726.28814616	32.213152197	-1.1888401003	32.406421661	19.123607901	42.292108333	-71.133263333	2	62944.671343	43.9
20299	2022-09-09	17:29:20.188	251.52037256	6036.488941	1662744560.189	0	899	2.4454393681	2.4924703569	538.51913211	551.08656895	2.084536781	726.28873509	32.213859558	-1.188085556	32.406421661	19.124876022	42.292108333	-71.133263333	2	62945.528681	43.9
20300	2022-09-09	17:29:21.082	251.52038291	6036.48919	1662744561.083	0	899	2.4454393681	2.4924703569	537.72387141	550.27274922	2.084536781	726.30105369	32.213859558	-1.6491104467	32.406421661	19.070311073	42.292108333	-71.133263333	2	62946.414685	43.9
20301	2022-09-09	17:29:22.003	251.52039355	6036.489445	1662744562.003	0	899	2.4523026224	2.4947344039	537.72387141	549.00933637	1.8789810696	726.3026123	32.213859558	-1.4381837766	32.406421661	19.095147556	42.292108333	-71.133263333	2	62947.366081	43.9
20302	2022-09-09	17:29:22.944	251.52040444	6036.489707	1662744562.944	0	899	2.4523026224	2.4947344039	536.39131849	547.64881654	1.8789810696	726.31314713	32.213859558	-1.3387782779	32.406421661	19.082257744	42.292108333	-71.133263333	2	62948.304833	43.9
20303	2022-09-09	17:29:23.940	251.52041598	6036.489984	1662744563.941	0	899	2.4491000103	2.4940452811	536.39131849	548.33388105	1.9908343321	726.30374044	32.213859558	-1.482227376	32.406421661	19.081078826	42.292108333	-71.133263333	2	62949.266026	43.9
20304	2022-09-09	17:29:24.862	251.52042666	6036.49024	1662744564.863	0	899	2.4491084696	2.494053964	537.96791466	549.94559788	1.9908373093	726.29800759	32.214244363	-1.5240181874	32.406421661	19.099952774	42.292108333	-71.133263333	2	62950.235235	43.9
20305	2022-09-09	17:29:25.733	251.52043672	6036.490481	1662744565.733	0	899	2.4441165811	2.4897560155	537.96999135	550.15831338	2.0250647712	726.30564547	32.21471405	-1.459806717	32.406421661	19.118960551	42.292108333	-71.133263162	2	62951.103013	43.9
20306	2022-09-09	17:29:26.625	251.52044705	6036.490729	1662744566.625	0	899	2.4441165811	2.4897560155	536.04263742	548.18729306	2.0250647712	726.30327884	32.21471405	-1.3376141463	32.406421661	19.090670706	42.292108333	-71.133261717	2	62951.969874	43.9
20307	2022-09-09	17:29:27.562	251.52045789	6036.490989	1662744567.562	0	899	2.4541435074	2.5001208968	536.04263742	548.22739255	2.0316025643	726.30048012	32.21471405	-1.4935562887	32.406421661	19.09075252	42.292108333	-71.133261667	2	62952.906907	43.9
20308	2022-09-09	17:29:28.483	251.52046856	6036.491246	1662744568.484	0	899	2.4541435074	2.5001208968	537.70794755	549.93055675	2.0316025643	726.30328369	32.21471405	-1.4973398447	32.406421661	19.113353729	42.292108333	-71.133261667	2	62953.781338	43.9
20309	2022-09-09	17:29:29.466	251.52047993	6036.491518	1662744569.466	0	899	2.4884717404	2.5337333885	537.7095981	549.57462978	1.9734444411	726.3036309	32.215087537	-1.3447176147	32.406421661	19.126665267	42.292108333	-71.133261667	2	62954.775595	43.9
20310	2022-09-09	17:29:30.447	251.5204913	6036.491791	1662744570.448	0	899	2.4884824846	2.5337444142	534.81026793	546.6113459	1.9734481301	726.28443191	32.215568542	-1.3173493178	32.406421661	19.131411622	42.292108333	-71.133261667	2	62955.766533	43.9
20311	2022-09-09	17:29:31.338	251.52050161	6036.492039	1662744571.339	0	899	2.4666492187	2.5123113844	534.81026793	546.82189137	2.0078834223	726.28652691	32.215568542	-1.1949627084	32.406421661	19.130777586	42.292107218	-71.133261667	2	62956.669379	43.9
20312	2022-09-09	17:29:32.263	251.52051231	6036.492296	1662744572.264	0	899	2.4666492187	2.5123113844	535.78906225	547.82266902	2.0078834223	726.29053664	32.215568542	-1.1522772312	32.406421661	19.129919052	42.292106667	-71.133261667	2	62957.582524	43.9
20313	2022-09-09	17:29:33.213	251.5205233	6036.492559	1662744573.213	0	899	2.453572532	2.4992848352	535.78906225	547.90038938	2.0205648965	726.29081554	32.215568542	-1.1705155404	32.406421661	19.12844476	42.292106667	-71.133261667	2	62958.504373	43.9
20314	2022-09-09	17:29:34.118	251.52053378	6036.492811	1662744574.119	0	899	2.453572532	2.4992848352	535.88880013	548.0023818	2.0205648965	726.30360625	32.215568542	-1.1522772312	32.406421661	19.131719589	42.292106667	-71.133261667	2	62959.415966	43.9
20315	2022-09-09	17:29:34.977	251.52054373	6036.493049	1662744574.978	0	899	2.45568777	2.499310131	535.8909151	547.4386621	1.9281662314	726.28717728	32.21604874	-1.1732318843	32.406421661	19.123734948	42.292106667	-71.133261667	2	62960.298817	43.9
20316	2022-09-09	17:29:35.819	251.52055347	6036.493283	1662744575.82	0	899	2.4556919843	2.4993144531	535.35536303	546.89157834	1.9281676641	726.29740774	32.216239929	-1.1851967305	32.406421661	19.122959895	42.292106667	-71.133261667	2	62961.131263	43.9
20317	2022-09-09	17:29:36.661	251.52056321	6036.493517	1662744576.661	0	899	2.4835992442	2.5286926003	535.35536303	547.14753338	1.970026085	726.30787062	32.216239929	-1.1716257776	32.406421661	19.131123158	42.292106667	-71.133261667	2	62961.973948	43.9
20318	2022-09-09	17:29:37.584	251.52057389	6036.493773	1662744577.584	0	899	2.4835992442	2.5286926003	536.39584396	548.21093278	1.970026085	726.29889724	32.216239929	-1.1734151532	32.406421661	19.131175338	42.292106667	-71.133261667	2	62962.884615	43.9
20319	2022-09-09	17:29:38.520	251.52058473	6036.494034	1662744578.521	0	899	2.4812945726	2.525880764	536.39584396	548.08844009	1.950037599	726.29747403	32.216239929	-1.204362154	32.406421661	19.127616882	42.292106667	-71.133261667	2	62963.820821	43.9
20320	2022-09-09	17:29:39.450	251.52059549	6036.494292	1662744579.45	0	899	2.4813039218	2.5258903552	534.96421609	546.6256244	1.9500407803	726.30597813	32.216659697	-1.2101397862	32.406421661	19.129157489	42.292107919	-71.133264172	2	62964.751503	43.824849699
20321	2022-09-09	17:29:40.365	251.52060609	6036.494546	1662744580.366	0	899	2.4663502982	2.513424605	534.96653008	547.35623368	2.0690621026	726.30281805	32.217185974	-1.2031548876	32.406421661	19.129952058	42.292107218	-71.133265	2	62965.669339	43.733066132
20322	2022-09-09	17:29:41.265	251.52061649	6036.494796	1662744581.265	0	899	2.4663502982	2.513424605	535.8154091	548.22477254	2.0690621026	726.28995175	32.217185974	-1.1522772312	32.406421661	19.1313591	42.292105671	-71.133265	2	62966.597689	43.640231092
20323	2022-09-09	17:29:42.191	251.52062722	6036.495053	1662744582.192	0	899	2.485964837	2.5326242284	535.8154091	548.01753622	2.0352781358	726.29572625	32.217185974	-1.1536353313	32.406421661	19.1313591	42.292102397	-71.133265868	2	62967.520574	43.495885167
20324	2022-09-09	17:29:43.096	251.5206377	6036.495305	1662744583.097	0	899	2.485964837	2.5326242284	535.9429185	548.14794939	2.0352781358	726.30131157	32.217185974	-1.185595589	32.406421661	19.12775262	42.292098585	-71.133266667	2	62968.42437	43.31512605
20325	2022-09-09	17:29:44.016	251.52064833	6036.49556	1662744584.016	0	899	2.4816797986	2.528457946	535.9429185	548.20034692	2.0438204374	726.29158596	32.217185974	-1.2559835461	32.406421661	19.129705277	42.292096075	-71.133266667	2	62969.355024	43.128995215
20326	2022-09-09	17:29:44.963	251.52065931	6036.495823	1662744584.964	0	899	2.4816900497	2.5284684755	534.6543502	546.88233043	2.0438240927	726.28965547	32.217646163	-1.5462556438	32.406421661	19.108792564	42.292094563	-71.133266667	2	62970.262201	42.947559809
20327	2022-09-09	17:29:45.884	251.52066995	6036.496079	1662744585.884	0	899	2.4617101727	2.5074359226	534.6554124	546.70456403	2.0145889529	726.30067373	32.217887878	-1.4894710171	32.406421661	19.107924783	42.292093059	-71.133266667	2	62971.164641	42.767071823
20328	2022-09-09	17:29:46.825	251.52068084	6036.49634	1662744586.825	0	899	2.4617101727	2.5074359226	535.24665989	547.30913605	2.0145889529	726.30093566	32.217887878	-1.1492590652	32.406421661	19.128086456	42.292091049	-71.133266667	2	62972.185371	42.562925852
20329	2022-09-09	17:29:47.778	251.52069188	6036.496605	1662744587.778	0	899	2.4718060745	2.5171835615	535.24665989	547.16783005	1.9915032023	726.30744702	32.217887878	-1.2042219781	32.406421661	19.123562769	42.2920881	-71.133266667	2	62973.14014	42.371971972
20330	2022-09-09	17:29:48.671	251.52070221	6036.496853	1662744588.671	0	899	2.4718060745	2.5171835615	533.84640513	545.7363884	1.9915032023	726.28868335	32.217887878	-1.2359342488	32.406421661	19.121383263	42.292086555	-71.133266778	2	62974.033531	42.193293886
20331	2022-09-09	17:29:49.598	251.52071295	6036.497111	1662744589.599	0	899	2.4627106796	2.5079899056	533.8479836	545.75614245	1.9944753132	726.31114106	32.218247622	-1.1864902871	32.406421661	19.13243866	42.292083504	-71.133269829	2	62974.948718	42.01025641
20332	2022-09-09	17:29:50.502	251.5207234	6036.497362	1662744590.502	0	899	2.4627162193	2.5079955921	534.20401997	546.12013253	1.9944772557	726.29928569	32.21849823	-1.1945315299	32.406421661	19.13034002	42.292083333	-71.13327	2	62975.802074	42
20333	2022-09-09	17:29:51.398	251.52073377	6036.497611	1662744591.398	0	899	2.4857738202	2.5323703502	534.20401997	546.35393408	2.032739897	726.30614628	32.21849823	-1.1926343354	32.406421661	19.124478132	42.292083333	-71.13327	2	62976.676529	42
20334	2022-09-09	17:29:52.331	251.52074457	6036.49787	1662744592.331	0	899	2.4857738202	2.5323703502	536.25367569	548.45020709	2.032739897	726.30143162	32.21849823	-1.4973398447	32.406421661	19.087064743	42.292083333	-71.13327	2	62977.657609	42
20335	2022-09-09	17:29:53.315	251.52075597	6036.498143	1662744593.316	0	899	2.4967050767	2.5450281873	536.25367569	548.84836437	2.0975761709	726.3128937	32.21849823	-1.2811097665	32.406421661	19.118473571	42.292083333	-71.13327	2	62978.63148	42
20336	2022-09-09	17:29:54.265	251.52076696	6036.498407	1662744594.265	0	899	2.4967050767	2.5450281873	534.55334451	547.10809847	2.0975761709	726.30932617	32.21849823	-1.2027344704	32.406421661	19.130998611	42.292083333	-71.13327	2	62979.56765	42
20337	2022-09-09	17:29:55.204	251.52077784	6036.498668	1662744595.205	0	899	2.4791829296	2.5254928979	534.55676931	546.67189306	2.0257403891	726.30932617	32.219277742	-1.1898317842	32.406421661	19.12148319	42.292083333	-71.13327	2	62980.52444	42
20338	2022-09-09	17:29:56.115	251.52078838	6036.498921	1662744596.116	0	899	2.4791852772	2.5254953088	533.16497427	545.24855963	2.0257412196	726.30471296	32.21938324	-1.1859082047	32.406421661	19.125734809	42.292083333	-71.13327	2	62981.451679	42
20339	2022-09-09	17:29:57.052	251.52079922	6036.499181	1662744597.053	0	899	2.4729028455	2.5186674591	533.16497427	545.13614781	2.0073098862	726.31545596	32.21938324	-1.179947257	32.406421661	19.128118515	42.292083333	-71.13327	2	62982.369545	42
20340	2022-09-09	17:29:57.992	251.52081009	6036.499442	1662744597.992	0	899	2.4729028455	2.5186674591	533.7249646	545.70871162	2.0073098862	726.30451895	32.21938324	-1.5098651695	32.406421661	19.109036629	42.292083333	-71.13327	2	62983.264766	42
20341	2022-09-09	17:29:58.934	251.520821	6036.499704	1662744598.934	0	899	2.4614523497	2.5063886731	533.7249646	545.54593747	1.9806355619	726.29864987	32.21938324	-1.4263913545	32.406421661	19.114855785	42.292083333	-71.13327	2	62984.238871	42
20342	2022-09-09	17:29:59.871	251.52083184	6036.499964	1662744599.871	0	899	2.4614569042	2.5063933475	531.58601841	543.3596274	1.9806371487	726.29552818	32.219589385	-1.2531702108	32.406421661	19.125292039	42.292083333	-71.13327	2	62985.219331	42
20343	2022-09-09	17:30:00.805	251.52084265	6036.500224	1662744600.805	0	899	2.4600267845	2.5060959951	531.58911794	543.66779734	2.0308063972	726.30429421	32.220298767	-1.1821570752	32.406421661	19.128961727	42.292083333	-71.13327	2	62986.100427	42
20344	2022-09-09	17:30:01.720	251.52085325	6036.500478	1662744601.721	0	899	2.4600267845	2.5060959951	531.66451036	543.74490282	2.0308063972	726.28468575	32.220298767	-1.3113345824	32.406421661	19.114547477	42.292083333	-71.13327	2	62987.070813	42
20345	2022-09-09	17:30:02.655	251.52086407	6036.500738	1662744602.656	0	899	2.4621222996	2.5076219434	531.66451036	543.58477777	2.0044784415	726.29492228	32.220298767	-1.4752856643	32.406421661	19.09710231	42.292083333	-71.13327	2	62987.96555	42
20346	2022-09-09	17:30:03.558	251.52087451	6036.500988	1662744603.558	0	899	2.4621222996	2.5076219434	533.70998822	545.67611659	2.0044784415	726.30587829	32.220298767	-1.2494836769	32.406421661	19.123872605	42.292083333	-71.13327	2	62988.894628	42
20347	2022-09-09	17:30:04.464	251.52088501	6036.50124	1662744604.465	0	899	2.4672056634	2.5126446338	533.7107223	545.63613205	1.9978039451	726.30028893	32.220466109	-1.1604908949	32.406421661	19.11913604	42.292083333	-71.13327	2	62989.806613	42
20348	2022-09-09	17:30:05.369	251.52089549	6036.501492	1662744605.37	0	899	2.4672175015	2.5126567861	533.89450541	545.824047	1.9978080956	726.31982422	32.221000671	-1.1555324793	32.406421661	19.129558563	42.292083333	-71.13327	2	62990.713427	42
20349	2022-09-09	17:30:06.279	251.52090602	6036.501744	1662744606.28	0	899	2.4603584949	2.505708085	533.89450541	545.83372764	1.999393825	726.30259412	32.221000671	-1.1469954331	32.406421661	19.127039196	42.292083333	-71.13327	2	62991.588124	42
20350	2022-09-09	17:30:07.157	251.52091617	6036.501988	1662744607.157	0	899	2.4603584949	2.505708085	532.16794526	544.06855727	1.999393825	726.30952545	32.221000671	-1.2543127647	32.406421661	19.127130155	42.292083333	-71.13327	2	62992.477742	42
20351	2022-09-09	17:30:08.095	251.52092703	6036.502249	1662744608.095	0	899	2.456839502	2.5028901374	532.16794526	544.27062415	2.0325877034	726.28812757	32.221000671	-1.2255862414	32.406421661	19.129752064	42.292083333	-71.13327	2	62993.45069	42
20352	2022-09-09	17:30:09.006	251.52093758	6036.502502	1662744609.007	0	899	2.456840224	2.5028908789	532.30646909	544.4122999	2.032587962	726.29369268	32.221033412	-1.1703538342	32.406421661	19.130423944	42.292083333	-71.13327	2	62994.334906	42
20353	2022-09-09	17:30:09.953	251.52094854	6036.502765	1662744609.954	0	899	2.4604849608	2.5047755869	532.30993094	543.93410393	1.9534326977	726.29302979	32.221824646	-1.1473941803	32.406421661	19.13243866	42.292083333	-71.13327	2	62995.254202	42
20354	2022-09-09	17:30:10.865	251.5209591	6036.503018	1662744610.866	0	899	2.4604849608	2.5047755869	534.38416076	546.05362917	1.9534326977	726.29221733	32.221824646	-1.2037261732	32.406421661	19.124449522	42.292083333	-71.13327	2	62996.199211	42
20355	2022-09-09	17:30:11.766	251.52096951	6036.503268	1662744611.766	0	899	2.4606784185	2.5082174492	534.38416076	546.91197622	2.0938260168	726.29325291	32.221824646	-1.1969029722	32.406421661	19.125947801	42.292083333	-71.13327	2	62997.085437	42
20356	2022-09-09	17:30:12.696	251.52098028	6036.503527	1662744612.696	0	899	2.4606784185	2.5082174492	532.0591203	544.53242876	2.0938260168	726.30568104	32.221824646	-1.2177175165	32.406421661	19.131351471	42.292083333	-71.13327	2	62997.98835	42
20357	2022-09-09	17:30:13.582	251.52099053	6036.503773	1662744613.582	0	899	2.4582173349	2.504966533	532.0591203	544.33669622	2.0617105493	726.29098491	32.221824646	-1.1766488923	32.406421661	19.128889816	42.292083333	-71.13327	2	62998.95	42
20358	2022-09-09	17:30:14.500	251.52100117	6036.504028	1662744614.501	0	899	2.4582223382	2.5049716736	530.85342661	543.10319148	2.0617123662	726.28614656	32.222051406	-1.1639294782	32.406421661	19.128136325	42.292083333	-71.13327	2	62999.811338	42
20359	2022-09-09	17:30:15.359	251.52101111	6036.504267	1662744615.36	0	899	2.4614688428	2.5076269126	530.85536667	542.9336227	2.0334812492	726.2999308	32.222496033	-1.1998240924	32.406421661	19.130676661	42.292083333	-71.13327	2	63000.667345	42
20360	2022-09-09	17:30:16.229	251.52102117	6036.504508	1662744616.229	0	899	2.4614688428	2.5076269126	531.10282518	543.1867115	2.0334812492	726.31368675	32.222496033	-1.162183194	32.406421661	19.125826185	42.292083333	-71.13327	2	63001.534517	42
20361	2022-09-09	17:30:17.135	251.52103167	6036.50476	1662744617.136	0	899	2.4647813515	2.5076022629	531.10282518	542.29476699	1.8864821834	726.33799572	32.222496033	-1.181779717	32.406421661	19.125984002	42.292083333	-71.13327	2	63002.472313	42
20362	2022-09-09	17:30:18.029	251.52104201	6036.505008	1662744618.03	0	899	2.4647813515	2.5076022629	534.19704132	545.45418761	1.8864821834	726.30929788	32.222496033	-1.2076174021	32.406421661	19.121274948	42.292083333	-71.13327	2	63003.373626	42
20363	2022-09-09	17:30:18.937	251.52105251	6036.50526	1662744618.937	0	899	2.4692428542	2.5163378786	534.19755599	546.56035981	2.0675762035	726.31371343	32.222613253	-1.2850333484	32.406421661	19.120030927	42.292083333	-71.13327	2	63004.23449	42
20364	2022-09-09	17:30:19.818	251.52106271	6036.505505	1662744619.818	0	899	2.4692598713	2.5163553634	533.84334561	546.19798974	2.067582373	726.29986572	32.223381042	-1.1832026243	32.406421661	19.122716904	42.292083333	-71.13327	2	63005.155646	42
20365	2022-09-09	17:30:20.645	251.52107229	6036.505735	1662744620.646	0	899	2.4548992855	2.5008092078	533.84334561	545.95648754	2.0280630523	726.30143728	32.223381042	-1.1913516656	32.406421661	19.122673932	42.292083333	-71.13327	2	63005.997965	42
20366	2022-09-09	17:30:21.569	251.52108299	6036.505992	1662744621.57	0	899	2.4548992855	2.5008092078	532.0177874	544.08950661	2.0280630523	726.29480991	32.223381042	-1.3638721815	32.406421661	19.100963731	42.292083333	-71.13327	2	63006.856877	42
20367	2022-09-09	17:30:22.463	251.52109332	6036.50624	1662744622.463	0	899	2.4596819564	2.5051124593	532.0177874	543.93964156	2.0034373784	726.2925504	32.223381042	-1.4373645632	32.406421661	19.08490373	42.292083333	-71.13327	2	63007.816575	42
20368	2022-09-09	17:30:23.388	251.52110403	6036.506497	1662744623.388	0	899	2.4596819564	2.5051124593	531.47554204	543.38524516	2.0034373784	726.30480957	32.223381042	-1.1490218639	32.406421661	19.129919052	42.292083333	-71.13327	2	63008.715363	42
20369	2022-09-09	17:30:24.309	251.5211147	6036.506753	1662744624.31	0	899	2.4810569645	2.5270635351	531.47644786	543.43346513	2.0112180371	726.30153469	32.2235884	-1.4848359515	32.406421661	19.12310714	42.292083333	-71.133271104	2	63009.662393	42
20370	2022-09-09	17:30:25.244	251.52112552	6036.507012	1662744625.245	0	899	2.4810706964	2.527077634	530.22378216	542.15264651	2.0112228569	726.30138109	32.224205017	-1.1457666159	32.406421661	19.130998611	42.292083333	-71.133271667	2	63010.610454	42
20371	2022-09-09	17:30:26.197	251.52113655	6036.507277	1662744626.198	0	899	2.4889741201	2.5329378232	530.22378216	541.58457926	1.9174550494	726.30071132	32.224205017	-1.4656705754	32.406421661	19.100181643	42.292083333	-71.133271667	2	63011.550296	42
20372	2022-09-09	17:30:27.145	251.52114752	6036.507541	1662744627.146	0	899	2.4889741201	2.5329378232	531.33836972	542.72304844	1.9174550494	726.29966039	32.224205017	-1.4954534761	32.406421661	19.104539	42.292083333	-71.133271667	2	63012.470813	42
20373	2022-09-09	17:30:28.065	251.52115817	6036.507796	1662744628.066	0	899	2.4631785239	2.5084314727	531.33836972	543.18138523	1.9929669559	726.27590073	32.224205017	-1.3347576896	32.406421661	19.118299055	42.292083333	-71.133271667	2	63013.379524	42
20374	2022-09-09	17:30:28.993	251.5211689	6036.508054	1662744628.993	0	899	2.4631785239	2.5084314727	530.91291586	542.74644843	1.9929669559	726.30243324	32.224205017	-1.1539047956	32.406421661	19.1313591	42.292083333	-71.133271667	2	63014.332655	42
20375	2022-09-09	17:30:29.930	251.52117975	6036.508314	1662744629.93	0	899	2.4505650288	2.4956853504	530.91480497	542.77452926	1.9972747489	726.2942424	32.224637922	-1.1769937861	32.406421661	19.13184483	42.292083333	-71.133271667	2	63015.281281	42
20376	2022-09-09	17:30:30.841	251.52119029	6036.508567	1662744630.841	0	899	2.4505696032	2.4956900461	530.8990758	542.75845852	1.9972763632	726.28130255	32.224845886	-1.1745038088	32.406421661	19.132078171	42.292083333	-71.133271667	2	63016.196538	42
20377	2022-09-09	17:30:31.737	251.52120067	6036.508816	1662744631.738	0	899	2.4604884061	2.506353379	530.8990758	542.90612687	2.0215956437	726.29426787	32.224845886	-1.1762284751	32.406421661	19.129331589	42.292083333	-71.133271667	2	63017.100279	42
20378	2022-09-09	17:30:32.645	251.52121118	6036.509068	1662744632.646	0	899	2.4604884061	2.506353379	530.90210917	542.90922884	2.0215956437	726.29962158	32.224845886	-1.1620430946	32.406421661	19.1313591	42.292083333	-71.133271667	2	63017.943361	42
20379	2022-09-09	17:30:33.532	251.52122144	6036.509314	1662744633.532	0	899	2.4750039159	2.5199272151	530.90210917	542.59253243	1.969423434	726.29958278	32.224845886	-1.1537646963	32.406421661	19.11601947	42.292083333	-71.133271667	2	63018.826653	42
20380	2022-09-09	17:30:34.428	251.52123182	6036.509564	1662744634.429	0	899	2.4750112073	2.5199346972	530.32328557	542.00097841	1.9694259462	726.30510626	32.225174102	-1.1490218639	32.406421661	19.116847007	42.292083333	-71.133271667	2	63019.773504	42
20381	2022-09-09	17:30:35.332	251.52124228	6036.509815	1662744635.333	0	899	2.473708034	2.5194325286	530.3257126	542.21876976	2.0049411837	726.29860137	32.225730896	-1.1564163735	32.406421661	19.129920985	42.292083333	-71.133271667	2	63020.642526	42
20382	2022-09-09	17:30:36.207	251.52125241	6036.510058	1662744636.208	0	899	2.473708034	2.5194325286	530.58805361	542.48699402	2.0049411837	726.30009572	32.225730896	-1.2287769318	32.406421661	19.098228455	42.292083333	-71.133271667	2	63021.506722	42
20383	2022-09-09	17:30:37.168	251.52126353	6036.510325	1662744637.169	0	899	2.46908121	2.5155121148	530.58805361	542.69427896	2.0390890304	726.29275816	32.225730896	-1.5995585855	32.406421661	19.067535855	42.292083333	-71.133271667	2	63022.477318	42.047731755
20384	2022-09-09	17:30:38.102	251.52127434	6036.510584	1662744638.103	0	899	2.46908121	2.5155121148	530.19816073	542.29549004	2.0390890304	726.2996907	32.225730896	-1.5131636179	32.406421661	19.088505764	42.292083333	-71.133271667	2	63023.424816	42.1
20385	2022-09-09	17:30:39.039	251.52128519	6036.510844	1662744639.04	0	899	2.4628609315	2.5090565362	530.19816073	542.264461	2.0339752497	726.29961471	32.225730896	-1.5144355731	32.406421661	19.084870458	42.292083333	-71.133271667	2	63024.367578	42.1
20386	2022-09-09	17:30:39.944	251.52129566	6036.511096	1662744639.945	0	899	2.4628717434	2.5090676404	529.77216921	541.82879816	2.033979116	726.30165878	32.226219986	-1.6960321538	32.406421661	19.058479385	42.292083333	-71.133271667	2	63025.241986	42.1
20387	2022-09-09	17:30:40.832	251.52130593	6036.511342	1662744640.832	0	899	2.4674522205	2.5120195246	529.77296301	541.38128289	1.959967222	726.30071051	32.226402283	-1.7179785446	32.406421661	19.073439743	42.292083333	-71.133271667	2	63026.149515	42.1
20388	2022-09-09	17:30:41.779	251.5213169	6036.511606	1662744641.78	0	899	2.4674522205	2.5120195246	528.62571775	540.20889934	1.959967222	726.29558154	32.226402283	-1.2916302649	32.406421661	19.122897698	42.292083333	-71.133271667	2	63027.073245	42.1
20389	2022-09-09	17:30:42.750	251.52132814	6036.511875	1662744642.751	0	899	2.4677267355	2.5141713643	528.62571775	540.69739668	2.0407794641	726.28790283	32.226402283	-1.1555324793	32.406421661	19.133520126	42.292083333	-71.13327177	2	63028.062048	42.093795243
20390	2022-09-09	17:30:43.684	251.52133894	6036.512134	1662744643.684	0	899	2.4677267355	2.5141713643	530.40525598	542.51757239	2.0407794641	726.30255814	32.226402283	-1.1579578002	32.406421661	19.133197835	42.292083333	-71.133273375	2	63029.02488	41.997511962
20391	2022-09-09	17:30:44.601	251.52134955	6036.512389	1662744644.601	0	899	2.4624347961	2.508592293	530.40570799	542.4688303	2.0326734765	726.29486973	32.226505962	-1.1622371531	32.406421661	19.13243866	42.292083333	-71.133274837	2	63029.902392	41.909760766
20392	2022-09-09	17:30:45.532	251.52136034	6036.512648	1662744645.533	0	899	2.4624507163	2.5086086432	530.01065453	542.06482658	2.0326791667	726.29327393	32.227226257	-1.1522772312	32.406421661	19.13243866	42.292081903	-71.133275	2	63030.858325	41.814167528
20393	2022-09-09	17:30:46.408	251.52137047	6036.512891	1662744646.409	0	899	2.4602394227	2.5052987643	530.01065453	541.7874473	1.9869217899	726.29397159	32.227226257	-1.1574835635	32.406421661	19.131987982	42.292080434	-71.133275	2	63031.73974	41.8
20394	2022-09-09	17:30:47.308	251.52138088	6036.513141	1662744647.308	0	899	2.4602394227	2.5052987643	529.42181074	541.18551945	1.9869217899	726.28807017	32.227226257	-1.1897132397	32.406421661	19.129198074	42.29208	-71.133275	2	63032.650051	41.734994914
20395	2022-09-09	17:30:48.184	251.52139102	6036.513384	1662744648.184	0	899	2.4591629007	2.5039200103	529.42181074	541.11144922	1.9746813989	726.29569957	32.227226257	-1.2237862001	32.406421661	19.12841879	42.292078327	-71.133275	2	63033.501887	41.649811321
20396	2022-09-09	17:30:49.131	251.52140199	6036.513648	1662744649.132	0	899	2.4591629007	2.5039200103	529.39184841	541.08082533	1.9746813989	726.30048173	32.227226257	-1.4008015978	32.406421661	19.128118515	42.292075919	-71.133275	2	63034.448718	41.555128205
20397	2022-09-09	17:30:50.127	251.52141351	6036.513924	1662744650.127	0	899	2.4654728427	2.51255931	529.39441545	541.66263216	2.0703093391	726.28297677	32.227816196	-1.2213716136	32.406421661	19.126791152	42.292075	-71.133275	2	63035.472387	41.5
20398	2022-09-09	17:30:51.092	251.52142469	6036.514192	1662744651.093	0	899	2.4654739697	2.5125604681	531.30504171	543.61753788	2.0703097489	726.28743638	32.227867126	-1.1757326829	32.406421661	19.129955999	42.292075	-71.133275	2	63036.425049	41.5
20399	2022-09-09	17:30:52.003	251.52143522	6036.514445	1662744652.003	0	899	2.4685518057	2.5156789847	531.30504171	543.61279171	2.0695297627	726.28983979	32.227867126	-1.1623233651	32.538356629	19.13159205	42.292075	-71.133275	2	63037.33781	41.5
20400	2022-09-09	17:30:52.927	251.52144591	6036.514702	1662744652.927	0	899	2.4685518057	2.5156789847	528.55621108	540.80028407	2.0695297627	726.2810289	32.227867126	-1.1828145736	32.409720036	19.127108593	42.292075	-71.133275	2	63038.279093	41.5
20401	2022-09-09	17:30:53.882	251.52145698	6036.514967	1662744653.883	0	899	2.4579420465	2.5026312622	528.55621108	540.21477622	1.9727012616	726.2978552	32.227867126	-1.1914810226	32.406421661	19.13070037	42.292075	-71.133275	2	63039.212264	41.5
20402	2022-09-09	17:30:54.790	251.52146749	6036.51522	1662744654.791	0	899	2.4579491092	2.5026385099	528.33659838	539.99033425	1.972703716	726.28946792	32.228187258	-1.1827714388	32.406421661	19.132341385	42.292075	-71.133275	2	63040.075413	41.5
20403	2022-09-09	17:30:55.729	251.52147834	6036.51548	1662744655.729	0	899	2.4800005015	2.5265538606	528.33958163	540.37299613	2.0355319172	726.29517774	32.228874207	-1.1660852543	32.427861094	19.131714638	42.292075	-71.133275	2	63041.042406	41.5
20404	2022-09-09	17:30:56.678	251.52148934	6036.515744	1662744656.679	0	899	2.4800005015	2.5265538606	527.90119557	539.92462543	2.0355319172	726.29168701	32.228874207	-1.1555324793	32.655448914	19.132799149	42.292075	-71.133275	2	63041.97929	41.5
20405	2022-09-09	17:30:57.573	251.5214997	6036.515993	1662744657.574	0	899	2.4807131769	2.527232277	527.90119557	539.91227739	2.0334879354	726.27854788	32.228874207	-1.1542820962	32.607622488	19.132591816	42.292075	-71.133275	2	63042.861933	41.5
20406	2022-09-09	17:30:58.457	251.52150992	6036.516238	1662744658.457	0	899	2.4807131769	2.527232277	529.18782901	541.22818498	2.0334879354	726.30319719	32.228874207	-1.1490218639	32.406421661	19.131719589	42.292075	-71.133275	2	63043.756619	41.5
20407	2022-09-09	17:30:59.377	251.52152057	6036.516494	1662744659.377	0	899	2.4735242698	2.5211863628	529.18867821	541.56208201	2.0884477524	726.29744776	32.229069438	-1.3420982329	32.406421661	19.113351291	42.292075	-71.133275	2	63044.727564	41.5
20408	2022-09-09	17:31:00.299	251.52153124	6036.51675	1662744660.299	0	899	2.4735355188	2.5211979242	526.9271523	539.24770229	2.0884518649	726.28967326	32.229576111	-1.179947257	32.406421661	19.133520126	42.292075	-71.133275	2	63045.619313	41.5
20409	2022-09-09	17:31:01.255	251.5215423	6036.517015	1662744661.255	0	899	2.4739496603	2.5189755594	526.9271523	538.56162271	1.9746671184	726.30985326	32.229576111	-1.1639078603	32.500425326	19.13199594	42.292075	-71.133275	2	63046.574132	41.5
20410	2022-09-09	17:31:02.210	251.52155336	6036.517281	1662744662.21	0	899	2.4739496603	2.5189755594	527.43881058	539.08457833	1.9746671184	726.31195311	32.229576111	-1.1580763376	32.64060623	19.130741006	42.292075	-71.133275876	2	63047.525813	41.5
20411	2022-09-09	17:31:03.059	251.52156318	6036.517516	1662744663.059	0	899	2.4998965081	2.5451602372	527.43881058	539.02435281	1.9646747141	726.29101562	32.229576111	-1.2238940001	32.406421661	19.126676559	42.292075	-71.133276667	2	63048.348126	41.5
20412	2022-09-09	17:31:03.943	251.52157341	6036.517762	1662744663.943	0	899	2.4998977054	2.5451614657	527.79173468	539.38503157	1.9646751215	726.29490207	32.229629466	-1.1802059973	32.424562719	19.116870009	42.292075	-71.133276667	2	63049.242391	41.5
20413	2022-09-09	17:31:04.913	251.52158464	6036.518031	1662744664.913	0	899	2.5022000244	2.5499782046	527.79468072	540.02332843	2.0698963119	726.29278564	32.230308533	-1.1522772312	32.655448914	19.130638123	42.292075	-71.133276667	2	63050.257304	41.5
20414	2022-09-09	17:31:05.823	251.52159519	6036.518284	1662744665.824	0	899	2.5022000244	2.5499782046	525.02662355	537.19113725	2.0698963119	726.27978799	32.230308533	-1.550243984	32.421264345	19.084243168	42.292075	-71.133276667	2	63051.123246	41.5
20415	2022-09-09	17:31:06.786	251.52160632	6036.518552	1662744666.786	0	899	2.4840834245	2.5309398311	525.02662355	537.04287181	2.0452321629	726.28970721	32.230308533	-1.3622984341	32.564743623	19.113583773	42.292075	-71.133276667	2	63052.091387	41.5
20416	2022-09-09	17:31:07.762	251.52161762	6036.518823	1662744667.762	0	899	2.4840834245	2.5309398311	527.2181408	539.28454616	2.0452321629	726.26807166	32.230308533	-1.2198517409	32.548251752	19.129288263	42.292075	-71.133276667	2	63053.109467	41.5
20417	2022-09-09	17:31:08.665	251.52162808	6036.519074	1662744668.666	0	899	2.4920965892	2.5379436214	527.2181408	538.9855029	1.9956515405	726.281923	32.230308533	-1.192235518	32.462494023	19.125597	42.292075	-71.133276667	2	63054.000957	41.5
20418	2022-09-09	17:31:09.621	251.52163913	6036.519339	1662744669.621	0	899	2.4920965892	2.5379436214	527.61730672	539.3935781	1.9956515405	726.29958035	32.230308533	-1.1897132397	32.655448914	19.125597	42.292075	-71.133276667	2	63054.914833	41.5
20419	2022-09-09	17:31:10.543	251.52164981	6036.519596	1662744670.544	0	899	2.4993359202	2.5461967356	527.62056552	539.62333266	2.033168343	726.28870154	32.231059952	-1.2135136349	32.5037237	19.127130774	42.292075	-71.133276667	2	63055.87605	41.5
20420	2022-09-09	17:31:11.390	251.52165961	6036.519831	1662744671.39	0	899	2.4993368633	2.5461977042	527.00093156	538.98960474	2.0331686752	726.26960764	32.23110199	-1.1897132397	32.655448914	19.128837585	42.292075	-71.133276667	2	63056.729459	41.5
20421	2022-09-09	17:31:12.285	251.52166997	6036.520079	1662744672.285	0	899	2.4881700535	2.5343295686	527.00093156	538.86268896	2.0121187212	726.29705487	32.23110199	-1.1803353093	32.655448914	19.129529915	42.292075	-71.133276667	2	63057.625626	41.5
20422	2022-09-09	17:31:13.186	251.52168039	6036.520329	1662744673.186	0	899	2.4881700535	2.5343295686	528.46416916	540.35886117	2.0121187212	726.30043202	32.23110199	-1.2202613551	32.655448914	19.126589175	42.292075	-71.133276667	2	63058.53666	41.5
20423	2022-09-09	17:31:14.117	251.52169117	6036.520588	1662744674.117	0	899	2.4881655906	2.5335118015	528.46416916	540.14850487	1.9773043706	726.27817803	32.23110199	-1.1441389322	32.655448914	19.132799149	42.292075	-71.133276667	2	63059.455067	41.5
20424	2022-09-09	17:31:15.035	251.52170179	6036.520843	1662744675.035	0	899	2.4881814334	2.5335280603	526.30760286	537.94428971	1.977309822	726.29686328	32.231811372	-1.2736506202	32.432808655	19.11509188	42.292075	-71.133276667	2	63060.343195	41.5
20425	2022-09-09	17:31:15.960	251.52171251	6036.5211	1662744675.961	0	899	2.504144591	2.5516337262	526.30796658	538.41865419	2.0560391579	726.29167327	32.231895447	-1.2289817278	32.406421661	19.120014304	42.292075	-71.133276667	2	63061.416667	41.5
20426	2022-09-09	17:31:16.914	251.52172355	6036.521365	1662744676.915	0	899	2.504144591	2.5516337262	526.36508288	538.47708478	2.0560391579	726.2893414	32.231895447	-1.1878376054	32.406421661	19.120609713	42.292075	-71.133276667	2	63062.581854	41.5
20427	2022-09-09	17:31:17.851	251.52173439	6036.521625	1662744677.851	0	899	2.5192460844	2.5643824814	526.36508288	537.80550659	1.9444623688	726.29231191	32.231895447	-1.1890233376	32.507022075	19.1229664	42.292075	-71.133276667	2	63063.521385	41.5
20428	2022-09-09	17:31:18.749	251.52174478	6036.521875	1662744678.749	0	899	2.5192460844	2.5643824814	526.35333024	537.79349851	1.9444623688	726.29565793	32.231895447	-1.1856602588	32.592779804	19.128299473	42.292075	-71.133276667	2	63064.415534	41.5
20429	2022-09-09	17:31:19.686	251.52175563	6036.522135	1662744679.686	0	899	2.4854238799	2.531090719	526.35572962	538.08902906	1.9931899783	726.29088992	32.232450018	-1.3468302851	32.568041997	19.108237488	42.292075	-71.133276667	2	63065.346432	41.5
20430	2022-09-09	17:31:20.645	251.52176674	6036.522402	1662744680.646	0	899	2.4854305707	2.5310975869	525.98633289	537.71141186	1.9931923016	726.28222656	32.232749939	-1.1815749407	32.655448914	19.132078171	42.292075	-71.133276667	2	63066.313876	41.5
20431	2022-09-09	17:31:21.552	251.52177723	6036.522654	1662744681.553	0	899	2.4891302988	2.5356678472	525.98633289	537.91796804	2.027526746	726.28356166	32.232749939	-1.1754308228	32.655448914	19.131219864	42.292075	-71.133276667	2	63067.196281	41.5
20432	2022-09-09	17:31:22.502	251.52178822	6036.522917	1662744682.502	0	899	2.4891302988	2.5356678472	527.59141874	539.55946415	2.027526746	726.28666758	32.232749939	-1.1506495476	32.655448914	19.127758026	42.292075	-71.133276667	2	63068.168639	41.5
20433	2022-09-09	17:31:23.479	251.52179953	6036.523189	1662744683.479	0	899	2.4855297306	2.5318769617	527.59141874	539.52766279	2.0222584147	726.27909679	32.232749939	-1.1874280568	32.655448914	19.127442404	42.292075	-71.133276667	2	63069.136456	41.5
20434	2022-09-09	17:31:24.421	251.52181043	6036.52345	1662744684.421	0	899	2.4855297306	2.5318769617	525.18495694	537.06675713	2.0222584147	726.27442659	32.232749939	-1.1571601629	32.655448914	19.132078171	42.292075	-71.133276667	2	63070.094094	41.5
20435	2022-09-09	17:31:25.335	251.52182101	6036.523704	1662744685.335	0	899	2.5497981409	2.5985135858	525.1882506	537.36363641	2.0710812443	726.28150142	32.233512878	-1.1652984619	32.655448914	19.129919052	42.292075	-71.133276667	2	63071.008876	41.5
20436	2022-09-09	17:31:26.253	251.52183164	6036.523959	1662744686.254	0	899	2.5497981409	2.5985135858	526.19932371	538.39814912	2.0710812443	726.2868713	32.233512878	-1.173932501	32.625763546	19.130609778	42.292075	-71.133276667	2	63071.915187	41.5
20437	2022-09-09	17:31:27.207	251.52184267	6036.524224	1662744687.207	0	899	2.5914135033	2.6411560052	526.19932371	538.45553364	2.0806020632	726.29463731	32.233512878	-1.1490218639	32.406421661	19.1313591	42.292075	-71.133276667	2	63072.868737	41.5
20438	2022-09-09	17:31:28.183	251.52185397	6036.524495	1662744688.183	0	899	2.5914135033	2.6411560052	526.22745999	538.48432527	2.0806020632	726.28067886	32.233512878	-1.1506387682	32.653799726	19.13243151	42.292075	-71.133276667	2	63073.845846	41.5
20439	2022-09-09	17:31:29.078	251.52186433	6036.524744	1662744689.078	0	899	2.5099931061	2.5573924506	526.22745999	538.2850369	2.047530649	726.27888297	32.233512878	-1.1731779639	32.655448914	19.130173083	42.292075	-71.133276667	2	63074.742485	41.5
20440	2022-09-09	17:31:29.976	251.52187473	6036.524994	1662744689.977	0	899	2.5100001181	2.5573996534	526.27431677	538.33298224	2.0475331258	726.2725729	32.233824117	-1.1941649859	32.655448914	19.12765724	42.292075	-71.133276667	2	63075.643287	41.5
20441	2022-09-09	17:31:30.930	251.52188576	6036.525258	1662744690.93	0	899	2.49128111	2.5374573982	526.27666685	538.11158836	2.0103687046	726.28487694	32.234367371	-1.2125758177	32.655448914	19.114077751	42.292075	-71.133276667	2	63076.588757	41.5
20442	2022-09-09	17:31:31.877	251.52189672	6036.525521	1662744691.877	0	899	2.49128111	2.5374573982	525.54001317	537.35836878	2.0103687046	726.28947843	32.234367371	-1.2036938036	32.655448914	19.096410398	42.292075	-71.133276667	2	63077.530531	41.5
20443	2022-09-09	17:31:32.842	251.52190791	6036.52579	1662744692.843	0	899	2.5297722463	2.5783097167	525.54001317	537.77534398	2.0796847514	726.2772718	32.234367371	-1.3172091972	32.655448914	19.08605328	42.292075	-71.133276667	2	63078.497996	41.5
20444	2022-09-09	17:31:33.763	251.52191856	6036.526046	1662744693.764	0	899	2.5297727282	2.5783102118	525.75010241	537.99032544	2.0796849229	726.27528715	32.234388591	-1.2841495212	32.655448914	19.11782535	42.292075	-71.133276667	2	63079.434333	41.5
20445	2022-09-09	17:31:34.663	251.52192897	6036.526295	1662744694.663	0	899	2.5355803489	2.5829473613	525.7527803	537.66927244	2.0258901438	726.29248047	32.23500824	-1.1555324793	32.655448914	19.130277634	42.292075	-71.133276667	2	63080.34714	41.5
20446	2022-09-09	17:31:35.592	251.52193973	6036.526554	1662744695.593	0	899	2.5355803489	2.5829473613	526.28131916	538.20979094	2.0258901438	726.30161149	32.23500824	-1.154971973	32.655448914	19.129781723	42.292075	-71.133276667	2	63081.268268	41.5
20447	2022-09-09	17:31:36.513	251.52195039	6036.526809	1662744696.514	0	899	2.5167744599	2.5638710262	526.28131916	538.23038794	2.0293106051	726.28835231	32.23500824	-1.155705002	32.655448914	19.127340317	42.292075	-71.133276667	2	63082.190381	41.5
20448	2022-09-09	17:31:37.464	251.5219614	6036.527074	1662744697.465	0	899	2.5167744599	2.5638710262	525.96886919	537.91084388	2.0293106051	726.27419054	32.23500824	-1.1541419945	32.655448914	19.131834965	42.292075	-71.133276667	2	63083.141026	41.5
20449	2022-09-09	17:31:38.407	251.52197231	6036.527336	1662744698.408	0	899	2.529419253	2.5764321315	525.96886919	537.82971629	2.0158285464	726.27620955	32.23500824	-1.1506495476	32.655448914	19.131849289	42.292075	-71.133276667	2	63084.051836	41.5
20450	2022-09-09	17:31:39.365	251.52198339	6036.527601	1662744699.365	0	899	2.529419253	2.5764321315	525.67454869	537.52875872	2.0158285464	726.30074245	32.23500824	-1.1506495476	32.655448914	19.130638123	42.292075	-71.133276667	2	63084.740821	41.5
20451	2022-09-09	17:31:40.298	251.52199419	6036.527861	1662744700.298	0	899	2.5129972965	2.5609523876	525.67772748	537.84987091	2.0686578729	726.2901001	32.235743895	-1.1576560301	32.655448914	19.12164769	42.292075	-71.133276667	2	63085.583503	41.5
20452	2022-09-09	17:31:41.176	251.52200435	6036.528104	1662744701.176	0	899	2.512999977	2.5609551418	523.63608249	535.76095706	2.0686588283	726.29845545	32.235862732	-1.1656541564	32.655448914	19.126488692	42.292075	-71.133276667	2	63086.462525	41.5
20453	2022-09-09	17:31:42.111	251.52201517	6036.528364	1662744702.111	0	899	2.4983738109	2.5433348985	523.63608249	535.06789054	1.9529391516	726.30253631	32.235862732	-1.1485152995	32.655448914	19.128720391	42.292075	-71.133277372	2	63087.423453	41.5
20454	2022-09-09	17:31:43.025	251.52202575	6036.528618	1662744703.025	0	899	2.4983738109	2.5433348985	524.12827224	535.57082558	1.9529391516	726.29181757	32.235862732	-1.1617628541	32.655448914	19.127213143	42.292075	-71.133278333	2	63088.350733	41.5
20455	2022-09-09	17:31:43.973	251.52203674	6036.528882	1662744703.974	0	899	2.5029797425	2.5520434356	524.12827224	536.59614902	2.1238685199	726.28594971	32.235862732	-1.3664591557	32.655448914	19.122727666	42.292075	-71.133278333	2	63089.24819	41.5
20456	2022-09-09	17:31:44.907	251.52204753	6036.529141	1662744704.907	0	899	2.5029957975	2.5520599442	522.92714986	535.3664899	2.1238744188	726.28906573	32.236577369	-1.1995222734	32.655448914	19.104772088	42.292075	-71.133278333	2	63090.197129	41.5
20457	2022-09-09	17:31:45.825	251.52205816	6036.529396	1662744705.825	0	899	2.5167018044	2.564954731	522.92748867	535.09344811	2.0782577516	726.27110038	32.236656189	-1.3312868022	32.655448914	19.098380701	42.292075	-71.133278333	2	63091.082983	41.5
20458	2022-09-09	17:31:46.727	251.52206861	6036.529647	1662744706.728	0	899	2.5167018044	2.564954731	524.42016163	536.62084826	2.0782577516	726.28425244	32.236656189	-1.4134563689	32.655448914	19.096341607	42.292075	-71.133278333	2	63092.032051	41.5
20459	2022-09-09	17:31:47.625	251.52207899	6036.529896	1662744707.625	0	899	2.5011026066	2.5475370352	524.42016163	536.23276781	2.0136085861	726.28489756	32.236656189	-1.173145621	32.655448914	19.11829159	42.292075	-71.133278333	2	63092.990385	41.5
20460	2022-09-09	17:31:48.552	251.52208973	6036.530154	1662744708.553	0	899	2.5011026066	2.5475370352	524.26222326	536.07127188	2.0136085861	726.28721447	32.236656189	-1.2717426439	32.655448914	19.118048573	42.292075	-71.133278333	2	63093.830172	41.5
20461	2022-09-09	17:31:49.517	251.5221009	6036.530422	1662744709.518	0	899	2.521603861	2.5685226431	524.26263088	536.09795787	2.0179889628	726.27738498	32.236750773	-1.5152870677	32.655448914	19.087322349	42.292075	-71.133278333	2	63094.830128	41.5
20462	2022-09-09	17:31:50.433	251.52211149	6036.530676	1662744710.433	0	899	2.5216196787	2.568538885	523.57946716	535.39940444	2.017994444	726.27319336	32.237449646	-1.5396587849	32.655448914	19.089225769	42.292075	-71.133278333	2	63095.780992	41.5
20463	2022-09-09	17:31:51.361	251.52212225	6036.530934	1662744711.362	0	899	2.498378374	2.5429025562	523.57946716	534.89852849	1.9342904504	726.28255842	32.237449646	-1.4577371758	32.655448914	19.110574432	42.292075	-71.133278333	2	63096.696793	41.5
20464	2022-09-09	17:31:52.288	251.52213296	6036.531191	1662744712.288	0	899	2.498378374	2.5429025562	525.81192276	537.17924668	1.9342904504	726.29412842	32.237449646	-1.196223855	32.655448914	19.125957489	42.292075	-71.133278333	2	63097.578699	41.5
20465	2022-09-09	17:31:53.256	251.52214418	6036.53146	1662744713.257	0	899	2.5257426136	2.5771517206	525.81192276	538.80170318	2.2037155079	726.29110172	32.237449646	-1.3283224903	32.655448914	19.092423269	42.292075	-71.133278333	2	63098.567391	41.5
20466	2022-09-09	17:31:54.187	251.52215494	6036.531719	1662744714.187	0	899	2.525756817	2.5771663408	524.59869775	537.55853871	2.2037208739	726.28631268	32.238076166	-1.2452582689	32.655448914	19.12367049	42.292075	-71.133278333	2	63099.508604	41.5
20467	2022-09-09	17:31:55.084	251.52216532	6036.531968	1662744715.084	0	899	2.5337154455	2.5820590159	524.59928603	536.74472224	2.0683689654	726.28736039	32.238212585	-1.2222663164	32.655448914	19.131719589	42.292075	-71.133278333	2	63100.377712	41.5
20468	2022-09-09	17:31:56.026	251.52217624	6036.53223	1662744716.027	0	899	2.5337154455	2.5820590159	524.42143384	536.56275246	2.0683689654	726.2875059	32.238212585	-1.2358049202	32.655448914	19.129882699	42.292075	-71.133278333	2	63101.322647	41.5
20469	2022-09-09	17:31:56.992	251.52218741	6036.532498	1662744716.992	0	899	2.5103552684	2.5566018596	524.42143384	536.14256956	1.9983524215	726.28491211	32.238212585	-1.179947257	32.655448914	19.1313591	42.292075	-71.133278333	2	63102.296651	41.5
20470	2022-09-09	17:31:57.940	251.52219838	6036.532761	1662744717.94	0	899	2.5103552684	2.5566018596	523.61873705	535.32193201	1.9983524215	726.27824351	32.238212585	-1.179947257	32.655448914	19.130798668	42.292075	-71.133278333	2	63103.231522	41.5
20471	2022-09-09	17:31:58.828	251.52220866	6036.533008	1662744718.828	0	899	2.5089570856	2.5555598564	523.61873705	535.41901533	2.0145643112	726.28738585	32.238212585	-1.179947257	32.655448914	19.128604889	42.292075	-71.133278333	2	63104.178501	41.5
20472	2022-09-09	17:31:59.763	251.52221948	6036.533268	1662744719.763	0	899	2.5089654007	2.5555683941	522.50437041	534.27955258	2.0145672022	726.27209553	32.238581828	-1.1874172553	32.655448914	19.129320145	42.292075	-71.133278333	2	63105.097514	41.5
20473	2022-09-09	17:32:00.694	251.52223027	6036.533526	1662744720.695	0	899	2.494306605	2.541339951	522.50658569	534.46110152	2.0445539131	726.27183523	32.239097595	-1.1905001355	32.655448914	19.130316665	42.292075	-71.133278333	2	63105.988528	41.5
20474	2022-09-09	17:32:01.608	251.52224083	6036.53378	1662744721.608	0	899	2.494306605	2.541339951	521.16319479	533.08697496	2.0445539131	726.27788296	32.239097595	-1.1688231593	32.655448914	19.129026413	42.292075	-71.133278333	2	63106.88856	41.5
20475	2022-09-09	17:32:02.529	251.52225149	6036.534036	1662744722.529	0	899	2.492180661	2.5388056078	521.16319479	532.9931557	2.0288239144	726.29038021	32.239097595	-1.1666889056	32.655448914	19.132078171	42.292075	-71.133278333	2	63107.822811	41.417718941
20476	2022-09-09	17:32:03.407	251.52226166	6036.53428	1662744723.407	0	899	2.492180661	2.5388056078	522.08779793	533.93874654	2.0288239144	726.28684745	32.239097595	-1.1555324793	32.655448914	19.132078171	42.292075	-71.133278333	2	63108.727273	41.472727273
20477	2022-09-09	17:32:04.303	251.52227204	6036.534529	1662744724.304	0	899	2.4922210101	2.5387459102	522.08851611	533.91375988	2.0245181131	726.27603331	32.239264937	-1.1812731383	32.655448914	19.128229659	42.292075	-71.133278333	2	63109.605742	41.439425837
20478	2022-09-09	17:32:05.232	251.52228278	6036.534787	1662744725.232	0	899	2.4922329678	2.5387581896	522.45817658	534.29181826	2.0245223192	726.27148478	32.2397995	-1.184830308	32.655448914	19.128118515	42.292075	-71.133278333	2	63110.517034	41.4
20479	2022-09-09	17:32:06.204	251.52229404	6036.535057	1662744726.205	0	899	2.4879272661	2.5323510694	522.45817658	533.77495449	1.9379710212	726.27426087	32.2397995	-1.1834182116	32.655448914	19.126243718	42.292075	-71.133278333	2	63111.484221	41.4
20480	2022-09-09	17:32:07.134	251.5223048	6036.535315	1662744727.135	0	899	2.4879272661	2.5323510694	523.41759451	534.75515403	1.9379710212	726.27976858	32.2397995	-1.1771231384	32.655448914	19.128871261	42.292075	-71.133278333	2	63112.420889	41.4
20481	2022-09-09	17:32:08.039	251.52231528	6036.535567	1662744728.04	0	899	2.4924719023	2.537446255	523.41759451	534.87518499	1.9580488555	726.28399133	32.2397995	-1.1635952809	32.655448914	19.132024121	42.292075	-71.133278333	2	63113.36859	41.4
20482	2022-09-09	17:32:08.934	251.52232564	6036.535815	1662744728.935	0	899	2.4924719023	2.537446255	521.52409061	532.94023236	1.9580488555	726.2785115	32.2397995	-1.1465642144	32.655448914	19.132167816	42.292075	-71.133278333	2	63114.278388	41.4
20483	2022-09-09	17:32:09.875	251.52233652	6036.536076	1662744729.875	0	899	2.4915517122	2.5367181896	521.52569181	532.99507251	1.9669777726	726.27958063	32.240172986	-1.1659882819	32.655448914	19.130459905	42.292075	-71.133278333	2	63115.157025	41.4
20484	2022-09-09	17:32:10.826	251.52234753	6036.536341	1662744730.827	0	899	2.4915624689	2.5367292273	521.9646909	533.44374798	1.9669814497	726.28083811	32.240653992	-1.1834181863	32.655448914	19.12999647	42.292075	-71.133278333	2	63116.143007	41.4
20485	2022-09-09	17:32:11.720	251.52235788	6036.536589	1662744731.721	0	899	2.4886393635	2.5369550622	521.9646909	534.26178155	2.1039283451	726.28699377	32.240653992	-1.1595746823	32.655448914	19.132078171	42.292075	-71.133278333	2	63117.077909	41.4
20486	2022-09-09	17:32:12.615	251.52236823	6036.536838	1662744732.615	0	899	2.4886393635	2.5369550622	522.72437642	535.03936469	2.1039283451	726.28148565	32.240653992	-1.1623449578	32.655448914	19.131763458	42.292075	-71.133278333	2	63117.959566	41.4
20487	2022-09-09	17:32:13.549	251.52237905	6036.537097	1662744733.55	0	899	2.494576877	2.5398504547	522.72437642	534.23345423	1.9692104123	726.2764355	32.240653992	-1.1767243139	32.655448914	19.130270825	42.292075	-71.133278333	2	63118.830084	41.4
20488	2022-09-09	17:32:14.490	251.52238994	6036.537359	1662744734.491	0	899	2.4945828773	2.5398566119	522.99156326	534.5065361	1.9692124634	726.27256603	32.24092198	-1.1918690331	32.655448914	19.12825808	42.292075	-71.133278333	2	63119.823913	41.4
20489	2022-09-09	17:32:15.388	251.52240032	6036.537608	1662744735.388	0	899	2.4878950375	2.5348581717	522.99382235	534.97246515	2.0467220243	726.28494364	32.241447449	-1.1846685836	32.655448914	19.131444817	42.292075	-71.133278333	2	63120.673077	41.4
20490	2022-09-09	17:32:16.267	251.52241051	6036.537852	1662744736.268	0	899	2.4878950375	2.5348581717	521.8409935	533.79323192	2.0467220243	726.26845849	32.241447449	-1.1473941803	32.655448914	19.132078171	42.292075	-71.133278333	2	63121.577901	41.4
20491	2022-09-09	17:32:17.219	251.52242152	6036.538116	1662744737.219	0	899	2.498984978	2.54600931	521.8409935	533.7555485	2.0404130939	726.27355149	32.241447449	-1.1575158779	32.655448914	19.130211079	42.292075	-71.133278333	2	63122.561144	41.4
20492	2022-09-09	17:32:18.161	251.52243242	6036.538378	1662744738.161	0	899	2.498984978	2.54600931	520.56408117	532.449482	2.0404130939	726.26696777	32.241447449	-1.1457666159	32.655448914	19.132078171	42.292075	-71.133278333	2	63123.482993	41.4
20493	2022-09-09	17:32:19.085	251.52244312	6036.538635	1662744739.086	0	899	2.489729067	2.5366789339	520.56408117	532.4748765	2.0446751489	726.27643671	32.241447449	-1.4482299232	32.655448914	19.095709706	42.292075	-71.133278333	2	63124.399797	41.4
20494	2022-09-09	17:32:19.967	251.52245332	6036.53888	1662744739.967	0	899	2.4897398158	2.5366899749	520.49505526	532.40429401	2.0446789713	726.28289472	32.241928454	-1.3350487182	32.655448914	19.110174482	42.292075	-71.133278333	2	63125.300931	41.4
20495	2022-09-09	17:32:20.871	251.52246378	6036.539131	1662744740.871	0	899	2.4813860798	2.528982935	520.49665333	532.61143589	2.079159537	726.27989712	32.242301941	-1.1919229662	32.655448914	19.128118515	42.292075	-71.133278333	2	63126.208791	41.4
20496	2022-09-09	17:32:21.789	251.52247442	6036.539386	1662744741.79	0	899	2.4813860798	2.528982935	521.30485854	533.43845243	2.079159537	726.26544189	32.242301941	-1.1929684877	32.655448914	19.128118515	42.292075	-71.133278333	2	63127	41.4
20497	2022-09-09	17:32:22.697	251.52248493	6036.539638	1662744742.698	0	899	2.477511554	2.5230105876	521.30485854	532.91981932	1.9922257706	726.27238858	32.242301941	-1.2092665844	32.655448914	19.127216781	42.292075	-71.133278333	2	63127.979654	41.4
20498	2022-09-09	17:32:23.642	251.52249587	6036.539901	1662744743.643	0	899	2.477511554	2.5230105876	521.48299848	533.10192832	1.9922257706	726.27759557	32.242301941	-1.2327220503	32.655448914	19.12600247	42.292075	-71.133278333	2	63128.925926	41.4
20499	2022-09-09	17:32:24.588	251.52250681	6036.540163	1662744744.588	0	899	2.4877220907	2.5338445874	521.48468271	533.21495055	2.0108898821	726.29251038	32.242694829	-1.1864471688	32.655448914	19.128628661	42.292075	-71.133278333	2	63129.930556	41.4
20500	2022-09-09	17:32:25.463	251.52251693	6036.540406	1662744745.463	0	899	2.487729672	2.5338523712	520.39553494	532.10131931	2.0108925357	726.28493596	32.243034363	-1.214278979	32.655448914	19.126110077	42.292075	-71.133278333	2	63130.77512	41.4
20501	2022-09-09	17:32:26.323	251.5225269	6036.540646	1662744746.324	0	899	2.4811327822	2.5274820065	520.39553494	532.19043426	2.0258619702	726.28063965	32.243034363	-1.188085556	32.655448914	19.127397537	42.292075	-71.133278333	2	63131.627255	41.4
20502	2022-09-09	17:32:27.230	251.52253738	6036.540897	1662744747.23	0	899	2.4811327822	2.5274820065	519.29049277	531.06034602	2.0258619702	726.27843955	32.243034363	-1.2391033702	32.655448914	19.122368528	42.292075	-71.133278333	2	63132.543235	41.4
20503	2022-09-09	17:32:28.177	251.52254834	6036.54116	1662744748.177	0	899	2.4812196382	2.5270502161	519.29049277	530.92772341	2.0035349203	726.29234789	32.243034363	-1.1523095685	32.655448914	19.113048086	42.292075	-71.133278333	2	63133.483495	41.4
20504	2022-09-09	17:32:29.105	251.5225591	6036.541418	1662744749.106	0	899	2.4812196382	2.5270502161	520.48670075	532.15073825	2.0035349203	726.30409857	32.243034363	-1.1571601629	32.655448914	19.121274948	42.292075	-71.133278333	2	63134.385811	41.4
20505	2022-09-09	17:32:30.058	251.52257012	6036.541683	1662744750.058	0	899	2.4843950666	2.531488724	520.48938401	532.46083716	2.0551422036	726.29561266	32.243661489	-1.1594668619	32.655448914	19.128676118	42.292075	-71.133278333	2	63135.347448	41.4
20506	2022-09-09	17:32:30.973	251.52258072	6036.541937	1662744750.974	0	899	2.484400817	2.5314946316	520.95122494	532.9333129	2.0551442634	726.29125289	32.243919373	-1.3589999992	32.655448914	19.122339754	42.292075	-71.133278333	2	63136.301435	41.4
20507	2022-09-09	17:32:31.865	251.52259103	6036.542185	1662744751.865	0	899	2.4844397827	2.5304246387	520.95122494	532.64988267	2.0075985675	726.29586893	32.243919373	-1.2490310116	32.655448914	19.126670168	42.292075	-71.133278333	2	63137.169295	41.4
20508	2022-09-09	17:32:32.746	251.52260124	6036.54243	1662744752.747	0	899	2.4844397827	2.5304246387	520.25436608	531.93737491	2.0075985675	726.31249394	32.243919373	-1.3069582001	32.655448914	19.113803548	42.292075	-71.133278333	2	63138.08932	41.4
20509	2022-09-09	17:32:33.634	251.52261152	6036.542676	1662744753.635	0	899	2.4880167461	2.5349281592	520.25436608	532.15650491	2.0444114955	726.2997578	32.243919373	-1.4329773748	32.655448914	19.099830425	42.292075	-71.133278333	2	63138.951456	41.4
20510	2022-09-09	17:32:34.565	251.52262229	6036.542935	1662744754.566	0	899	2.4880242334	2.53493585	521.02726223	532.9470989	2.0444141596	726.29113365	32.244254662	-1.1735337294	32.655448914	19.107254988	42.292075	-71.133278333	2	63139.843062	41.4
20511	2022-09-09	17:32:35.428	251.52263228	6036.543175	1662744755.429	0	899	2.5031019133	2.5501615329	521.02857106	532.91388154	2.0386195104	726.28907907	32.244560242	-1.1579793944	32.655448914	19.096499588	42.292075	-71.133278333	2	63140.758958	41.4
20512	2022-09-09	17:32:36.397	251.52264348	6036.543444	1662744756.397	0	899	2.5031019133	2.5501615329	520.73118992	532.60971677	2.0386195104	726.287957	32.244560242	-1.1539047956	32.655448914	19.133159637	42.292075	-71.133278333	2	63141.693309	41.4
20513	2022-09-09	17:32:37.305	251.52265399	6036.543696	1662744757.305	0	899	2.5038188191	2.5522950015	520.73118992	532.9652097	2.0982295329	726.29371411	32.244560242	-1.1643175502	32.655448914	19.133159637	42.292075	-71.133278333	2	63142.628261	41.4
20514	2022-09-09	17:32:38.232	251.52266472	6036.543953	1662744758.232	0	899	2.5038188191	2.5522950015	521.09879861	533.34145495	2.0982295329	726.3022178	32.244560242	-1.1784597998	32.655448914	19.129717505	42.292075	-71.133278333	2	63143.576923	41.4
20515	2022-09-09	17:32:39.207	251.52267602	6036.544224	1662744759.208	0	899	2.4877493875	2.5358241057	521.09879861	533.31839789	2.0943683988	726.28067805	32.244560242	-1.1945961714	32.655448914	19.130638123	42.292075	-71.133278333	2	63144.507892	41.4
20516	2022-09-09	17:32:40.171	251.52268716	6036.544492	1662744760.171	0	899	2.4877678354	2.5358430675	520.12679957	532.32364587	2.094375124	726.30561192	32.245386439	-1.2685627693	32.655448914	19.124720112	42.292075	-71.133278333	2	63145.470652	41.4
20517	2022-09-09	17:32:41.069	251.52269757	6036.544742	1662744761.07	0	899	2.489072643	2.5345682978	520.12692055	531.66074384	1.9829938934	726.28789111	32.245414734	-1.2177390255	32.655448914	19.125160887	42.292075	-71.133278333	2	63146.4	41.4
20518	2022-09-09	17:32:41.999	251.52270832	6036.545	1662744761.999	0	899	2.489072643	2.5345682978	518.73996308	530.24303057	1.9829938934	726.29498938	32.245414734	-1.186199174	32.655448914	19.115366134	42.292075	-71.133278333	2	63147.302235	41.4
20519	2022-09-09	17:32:42.926	251.52271905	6036.545257	1662744762.926	0	899	2.4865824017	2.5327059319	518.73996308	530.41412272	2.0118390187	726.3016891	32.245414734	-1.4207430746	32.655448914	19.107281603	42.292075	-71.133278333	2	63148.209209	41.4
20520	2022-09-09	17:32:43.842	251.52272966	6036.545512	1662744763.843	0	899	2.4865824017	2.5327059319	519.97914922	531.68119655	2.0118390187	726.30101933	32.245414734	-1.4140492117	32.655448914	19.110067317	42.292075	-71.133278333	2	63149.129196	41.4
20521	2022-09-09	17:32:44.835	251.52274116	6036.545788	1662744764.836	0	899	2.4804583428	2.5273323611	519.98166492	531.90440819	2.048921318	726.2888414	32.246003258	-1.1888724494	32.655448914	19.126456014	42.292075229	-71.133278333	2	63150.137275	41.4
20522	2022-09-09	17:32:45.773	251.52275201	6036.546048	1662744765.774	0	899	2.4804629052	2.5273370477	520.12690399	532.05298719	2.04892295	726.28573588	32.246208191	-1.2404184294	32.655448914	19.114536386	42.292076667	-71.133278333	2	63151	41.4
20523	2022-09-09	17:32:46.700	251.52276273	6036.546306	1662744766.7	0	899	2.4884037831	2.5348473275	520.12690399	531.90514721	2.0240861966	726.29201604	32.246208191	-1.2533210824	32.655448914	19.110334257	42.292076667	-71.133278333	2	63151.959809	41.4
20524	2022-09-09	17:32:47.678	251.52277406	6036.546577	1662744767.679	0	899	2.4884037831	2.5348473275	519.21582978	530.97344178	2.0240861966	726.28213077	32.246208191	-1.1652768479	32.655448914	19.131215986	42.292076667	-71.133278333	2	63152.953204	41.4
20525	2022-09-09	17:32:48.628	251.52278505	6036.546841	1662744768.628	0	899	2.4817382846	2.5273716735	519.21582978	530.79870123	1.994660847	726.3103759	32.246208191	-1.337851312	32.655448914	19.107991894	42.292076667	-71.133278333	2	63153.933816	41.4
20526	2022-09-09	17:32:49.571	251.52279596	6036.547103	1662744769.571	0	899	2.4817431465	2.5273766642	519.29065774	530.87520854	1.9946625392	726.29305444	32.246426462	-1.3825309419	32.655448914	19.098893841	42.292076667	-71.133278333	2	63154.866864	41.4
20527	2022-09-09	17:32:50.509	251.52280682	6036.547364	1662744770.509	0	899	2.4876684749	2.5339103005	519.2932434	531.00480927	2.0160402049	726.31743617	32.247032166	-1.1733397151	32.655448914	19.129101014	42.292076667	-71.133278333	2	63155.791913	41.4
20528	2022-09-09	17:32:51.387	251.52281698	6036.547608	1662744771.387	0	899	2.4876684749	2.5339103005	518.96906874	530.67332353	2.0160402049	726.29954963	32.247032166	-1.3369134704	32.655448914	19.101107187	42.292076667	-71.133278333	2	63156.712607	41.4
20529	2022-09-09	17:32:52.276	251.52282728	6036.547855	1662744772.277	0	899	2.4874178683	2.5349589886	518.96906874	531.00472104	2.0718290995	726.29014011	32.247032166	-1.1959219832	32.655448914	19.128916368	42.292076667	-71.133278333	2	63157.576602	41.4
20530	2022-09-09	17:32:53.203	251.52283801	6036.548112	1662744773.204	0	899	2.4874178683	2.5349589886	518.21678541	530.23499116	2.0718290995	726.30395346	32.247032166	-1.1506495476	32.655448914	19.129919052	42.292076667	-71.133278333	2	63158.471944	41.4
20531	2022-09-09	17:32:54.142	251.52284888	6036.548373	1662744774.143	0	899	2.482961966	2.5293094574	518.21678541	529.9531756	2.0243225776	726.29774728	32.247032166	-1.1603939123	32.655448914	19.130187395	42.292076667	-71.133278333	2	63159.432773	41.4
20532	2022-09-09	17:32:55.049	251.52285937	6036.548625	1662744775.05	0	899	2.4829707938	2.5293185226	519.6258904	531.39421203	2.0243256942	726.29366318	32.247428288	-1.1772524979	32.655448914	19.129442948	42.292076667	-71.133278333	2	63160.356657	41.4
20533	2022-09-09	17:32:55.996	251.52287032	6036.548888	1662744775.996	0	899	2.485639014	2.5323682839	519.62784835	531.48068762	2.0385322432	726.29099461	32.247886658	-1.1675728007	32.655448914	19.13143427	42.292076667	-71.133278333	2	63161.303419	41.4
20534	2022-09-09	17:32:56.907	251.52288088	6036.549141	1662744776.908	0	899	2.485639014	2.5323682839	518.62237139	530.45227548	2.0385322432	726.29110253	32.247886658	-1.157515829	32.655448914	19.130074924	42.292076667	-71.133278333	2	63162.252427	41.4
20535	2022-09-09	17:32:57.815	251.52289139	6036.549393	1662744777.816	0	899	2.4988610399	2.5453593202	518.62237139	530.33104279	2.0181026223	726.30815155	32.247886658	-1.2539785848	32.655448914	19.114625855	42.292076667	-71.133278333	2	63163.130066	41.4
20536	2022-09-09	17:32:58.681	251.52290141	6036.549634	1662744778.682	0	899	2.4988610399	2.5453593202	518.31629575	530.01805704	2.0181026223	726.31543373	32.247886658	-1.3009865323	32.655448914	19.110743276	42.292076667	-71.133278333	2	63163.946277	41.4
20537	2022-09-09	17:32:59.631	251.5229124	6036.549898	1662744779.631	0	899	2.4988764568	2.5453484481	518.31728779	530.01235738	2.0169702516	726.29534912	32.248119481	-1.1686938093	32.655448914	19.130017931	42.292076667	-71.133278333	2	63164.93796	41.4
20538	2022-09-09	17:33:00.539	251.52292291	6036.55015	1662744780.539	0	899	2.498887662	2.5453599536	518.93548915	530.6445308	2.0169741681	726.29135031	32.24861908	-1.1864578724	32.655448914	19.125597	42.292076667	-71.133278333	2	63165.824272	41.4
20539	2022-09-09	17:33:01.476	251.52293376	6036.55041	1662744781.477	0	899	2.4961155463	2.5424680917	518.93548915	530.62726321	2.0140652301	726.29518299	32.24861908	-1.5034947174	32.655448914	19.081482224	42.292076667	-71.133278333	2	63166.746548	41.4
20540	2022-09-09	17:33:02.434	251.52294484	6036.550676	1662744782.434	0	899	2.4961155463	2.5424680917	519.68302491	531.39164118	2.0140652301	726.28840324	32.24861908	-1.5269286214	32.655448914	19.081141554	42.292076667	-71.133278333	2	63167.747863	41.4
20541	2022-09-09	17:33:03.374	251.52295572	6036.550937	1662744783.374	0	899	2.4980131904	2.5449815556	519.68302491	531.53876095	2.0388076736	726.28837373	32.24861908	-1.4841245587	32.655448914	19.084568213	42.292076667	-71.133278333	2	63168.644689	41.4
20542	2022-09-09	17:33:04.315	251.52296662	6036.551199	1662744784.316	0	899	2.4980131904	2.5449815556	520.34029758	532.21102824	2.0388076736	726.29537742	32.24861908	-1.2336598635	32.655448914	19.121274948	42.292076667	-71.133278333	2	63169.581933	41.4
20543	2022-09-09	17:33:05.217	251.52297706	6036.551449	1662744785.218	0	899	2.497996567	2.5444424742	520.34233086	532.08062632	2.0165559157	726.30819763	32.249094426	-1.4046389788	32.655448914	19.104330732	42.292076667	-71.133278333	2	63170.50501	41.4
20544	2022-09-09	17:33:06.180	251.52298821	6036.551717	1662744786.181	0	899	2.4980023307	2.5444483924	521.11110254	532.86675258	2.0165579306	726.30169597	32.249351501	-1.1978515387	32.655448914	19.11299324	42.292076667	-71.133278333	2	63171.46994	41.4
20545	2022-09-09	17:33:07.075	251.52299856	6036.551966	1662744787.076	0	899	2.5014538078	2.5506392924	521.11110254	533.54571699	2.1303127376	726.30241303	32.249351501	-1.2165641193	32.655448914	19.129257695	42.292076667	-71.133278333	2	63172.35534	41.4
20546	2022-09-09	17:33:07.963	251.52300883	6036.552212	1662744787.963	0	899	2.5014538078	2.5506392924	519.433203	531.82777987	2.1303127376	726.28852167	32.249351501	-1.2198194013	32.655448914	19.132074356	42.292076667	-71.133278333	2	63173.23061	41.4
20547	2022-09-09	17:33:08.861	251.52301924	6036.552462	1662744788.862	0	899	2.5207881413	2.5681630134	519.433203	531.27778941	2.0378908445	726.30181804	32.249351501	-1.1629269802	32.655448914	19.124145028	42.292076667	-71.133278333	2	63174.148325	41.4
20548	2022-09-09	17:33:09.750	251.52302953	6036.552709	1662744789.751	0	899	2.5207990241	2.568174191	518.34945211	530.16934844	2.0378946543	726.29344571	32.249832507	-1.1517705341	32.655448914	19.128437699	42.292076667	-71.133278333	2	63174.999043	41.4
20549	2022-09-09	17:33:10.678	251.52304027	6036.552966	1662744790.679	0	899	2.5813886658	2.6292574859	518.35104362	530.01320566	2.0112916879	726.31404205	32.250205994	-1.1830085398	32.655448914	19.131227594	42.292076667	-71.133278333	2	63175.943032	41.4
20550	2022-09-09	17:33:11.582	251.52305072	6036.553217	1662744791.582	0	899	2.5813886658	2.6292574859	518.70861214	530.37881896	2.0112916879	726.29593239	32.250205994	-1.2550457558	32.655448914	19.127385613	42.292076667	-71.133278333	2	63176.889706	41.4
20551	2022-09-09	17:33:12.506	251.52306142	6036.553474	1662744792.507	0	899	2.5515425821	2.5991255009	518.70861214	530.4450694	2.0224569342	726.29233091	32.250205994	-1.2376913195	32.655448914	19.128134304	42.292076667	-71.133278333	2	63177.784689	41.4
20552	2022-09-09	17:33:13.427	251.52307207	6036.55373	1662744793.427	0	899	2.5515425821	2.5991255009	517.89105773	529.60901676	2.0224569342	726.31002545	32.250205994	-1.150541754	32.655448914	19.132057064	42.292076667	-71.133277173	2	63178.696393	41.4
20553	2022-09-09	17:33:14.384	251.52308316	6036.553996	1662744794.385	0	899	2.5750536397	2.6216692664	517.89108096	529.26471747	1.9643057089	726.30182168	32.25021145	-1.1493129012	32.655448914	19.126678947	42.292076667	-71.133276667	2	63179.666328	41.4
20554	2022-09-09	17:33:15.303	251.5230938	6036.554251	1662744795.304	0	899	2.5750725578	2.6216886779	519.32537041	530.73054307	1.9643119578	726.29290771	32.251029968	-1.1929684877	32.655448914	19.127037048	42.292076667	-71.133276667	2	63180.573786	41.4
20555	2022-09-09	17:33:16.234	251.52310457	6036.55451	1662744796.235	0	899	2.5309294568	2.5783218969	519.32537041	531.124252	2.0306140564	726.2908111	32.251029968	-1.2211344882	32.655448914	19.125579695	42.292076667	-71.133276667	2	63181.500509	41.4
20556	2022-09-09	17:33:17.178	251.5231155	6036.554772	1662744797.179	0	899	2.5309294568	2.5783218969	519.17140181	530.96678529	2.0306140564	726.28479853	32.251029968	-1.3606169224	32.655448914	19.125236511	42.292076667	-71.133276667	2	63182.446746	41.4
20557	2022-09-09	17:33:18.088	251.52312603	6036.555025	1662744798.089	0	899	2.519461054	2.5653794077	519.17140181	530.65072392	1.9773801008	726.29934268	32.251029968	-1.2741249066	32.655448914	19.124392882	42.292076667	-71.133276667	2	63183.379348	41.4
20558	2022-09-09	17:33:19.040	251.52313705	6036.555289	1662744799.041	0	899	2.519461054	2.5653794077	517.0627801	528.49547879	1.9773801008	726.30403673	32.251029968	-1.218989463	32.655448914	19.124571251	42.292076667	-71.133276667	2	63184.354089	41.4
20559	2022-09-09	17:33:19.944	251.5231475	6036.55554	1662744799.944	0	899	2.5230241019	2.5697932919	517.06541922	528.69433131	2.0105603399	726.29959935	32.251650829	-1.1851859906	32.655448914	19.126707885	42.292077043	-71.133276667	2	63185.225841	41.4
20560	2022-09-09	17:33:20.859	251.5231581	6036.555794	1662744800.86	0	899	2.5230266282	2.5697958856	515.36475097	526.95541981	2.0105612117	726.30129095	32.25176239	-1.3934178708	32.655448914	19.098757636	42.292078333	-71.133276667	2	63186.197279	41.4
20561	2022-09-09	17:33:21.792	251.52316889	6036.556053	1662744801.792	0	899	2.5409402613	2.5887847944	515.36475097	527.13902996	2.0416995221	726.29716158	32.25176239	-1.5017592425	32.655448914	19.097806274	42.292078333	-71.133276667	2	63187.104536	41.4
20562	2022-09-09	17:33:22.668	251.52317904	6036.556297	1662744802.669	0	899	2.5409402613	2.5887847944	518.22240388	530.06197023	2.0416995221	726.30014422	32.25176239	-1.4894709958	32.655448914	19.118518867	42.292078333	-71.133276667	2	63187.969428	41.4
20563	2022-09-09	17:33:23.578	251.52318957	6036.55655	1662744803.579	0	899	2.5573739291	2.6055704824	518.22240388	530.0724814	2.0434716217	726.30912569	32.25176239	-1.1822001918	32.655448914	19.128222737	42.292078333	-71.133276667	2	63188.908058	41.4
20564	2022-09-09	17:33:24.486	251.52320008	6036.556802	1662744804.487	0	899	2.5573753208	2.6055719119	517.28929313	529.11803627	2.0434721033	726.30542194	32.251823021	-1.2254461958	32.655448914	19.1289807	42.292078333	-71.133276667	2	63189.820641	41.4
20565	2022-09-09	17:33:25.407	251.52321073	6036.557058	1662744805.407	0	899	2.5314371591	2.5785233391	517.29292864	528.96703859	2.0173341782	726.31070937	32.252677917	-1.1555324793	32.655448914	19.130998611	42.292078333	-71.133276667	2	63190.698398	41.4
20566	2022-09-09	17:33:26.276	251.5232208	6036.557299	1662744806.277	0	899	2.5314371591	2.5785233391	516.15270973	527.80108757	2.0173341782	726.31401779	32.252677917	-1.2201212574	32.655448914	19.126233739	42.292078333	-71.133276667	2	63191.559512	41.4
20567	2022-09-09	17:33:27.155	251.52323097	6036.557543	1662744807.156	0	899	2.5311248529	2.5767050535	516.15270973	527.42852399	1.9541908603	726.30069394	32.252677917	-1.1897132397	32.655448914	19.109031677	42.292078333	-71.133276667	2	63192.439842	41.4
20568	2022-09-09	17:33:28.096	251.52324186	6036.557805	1662744808.097	0	899	2.5311248529	2.5767050535	517.68880626	528.9981779	1.9541908603	726.29873435	32.252677917	-1.1554138976	32.655448914	19.116067255	42.292078333	-71.133276667	2	63193.398504	41.4
20569	2022-09-09	17:33:29.009	251.52325242	6036.558058	1662744809.009	0	899	2.5517605773	2.5980793164	517.68880626	529.08882831	1.9695171992	726.29351807	32.252677917	-1.1506495476	32.655448914	19.1313591	42.292078333	-71.133276667	2	63194.329245	41.4
20570	2022-09-09	17:33:29.878	251.52326248	6036.558299	1662744809.878	0	899	2.5517789676	2.5980981877	516.49943485	527.87330203	1.9695233457	726.28659037	32.253480873	-1.2481146988	32.655448914	19.131032034	42.292078333	-71.133276667	2	63195.158158	41.4
20571	2022-09-09	17:33:30.776	251.52327288	6036.558549	1662744810.777	0	899	2.5468025881	2.5952431456	516.49978325	528.41997055	2.0619899044	726.30092757	32.253562927	-1.3742740344	32.655448914	19.12089891	42.292078333	-71.133276667	2	63196.058116	41.4
20572	2022-09-09	17:33:31.697	251.52328353	6036.558805	1662744811.697	0	899	2.5468025881	2.5952431456	517.2697899	529.20774801	2.0619899044	726.31182053	32.253562927	-1.1518783127	32.655448914	19.128959593	42.292078333	-71.133276667	2	63196.97996	41.4
20573	2022-09-09	17:33:32.622	251.52329425	6036.559062	1662744812.623	0	899	2.5181915979	2.563884804	517.2697899	528.65653251	1.9688316353	726.30658161	32.253562927	-1.1535383116	32.655448914	19.129016876	42.292078333	-71.133276667	2	63197.951681	41.4
20574	2022-09-09	17:33:33.539	251.52330486	6036.559317	1662744813.54	0	899	2.5181915979	2.563884804	517.23061396	528.61649419	1.9688316353	726.2843923	32.253562927	-1.3158941151	32.655448914	19.11044602	42.292078333	-71.133276667	2	63198.858974	41.4
20575	2022-09-09	17:33:34.437	251.52331524	6036.559566	1662744814.437	0	899	2.5147934421	2.5628931346	517.23102989	529.23523281	2.0733243946	726.28996752	32.253660745	-1.4500084484	32.655448914	19.091252156	42.292078333	-71.133276667	2	63199.74359	41.4
20576	2022-09-09	17:33:35.375	251.52332611	6036.559827	1662744815.376	0	899	2.5148063881	2.5629064376	516.13242873	528.111162	2.0733290166	726.28004304	32.254234314	-1.2011067867	32.655448914	19.128477097	42.292078333	-71.133276667	2	63200.702172	41.4
20577	2022-09-09	17:33:36.296	251.52333677	6036.560082	1662744816.297	0	899	2.5282954019	2.5764813318	516.13242873	528.06835602	2.0660874455	726.29031028	32.254234314	-1.1960082165	32.655448914	19.130220615	42.292079328	-71.133276667	2	63201.596607	41.4
20578	2022-09-09	17:33:37.191	251.52334713	6036.560331	1662744817.192	0	899	2.5282954019	2.5764813318	516.42250845	528.36514403	2.0660874455	726.28759361	32.254234314	-1.2094821677	32.655448914	19.126676559	42.29208	-71.133276667	2	63202.491062	41.4
20579	2022-09-09	17:33:38.138	251.52335809	6036.560594	1662744818.139	0	899	2.5383144118	2.5849650951	516.42250845	527.93736421	1.9936952784	726.29440853	32.254234314	-1.2255215645	32.655448914	19.126676559	42.29208	-71.133276667	2	63203.442639	41.4
20580	2022-09-09	17:33:39.052	251.52336867	6036.560848	1662744819.053	0	899	2.5383144118	2.5849650951	517.76573034	529.31053639	1.9936952784	726.3004878	32.254234314	-1.2015272071	32.655448914	19.108728156	42.29208	-71.133276667	2	63204.348055	41.4
20581	2022-09-09	17:33:39.950	251.52337905	6036.561097	1662744819.95	0	899	2.537470493	2.5855552096	517.76743364	529.67254561	2.0545120823	726.3029001	32.254634478	-1.2164563667	32.655448914	19.111137036	42.29208	-71.133276667	2	63205.268932	41.4
20582	2022-09-09	17:33:40.838	251.52338933	6036.561344	1662744820.838	0	899	2.5374843154	2.5855694095	517.23942216	529.13242217	2.0545169286	726.30579503	32.255241394	-1.3020213842	32.655448914	19.127397537	42.29208	-71.133276667	2	63206.133136	41.4
20583	2022-09-09	17:33:41.819	251.52340068	6036.561616	1662744821.819	0	899	2.5292802477	2.5776891785	517.23942216	529.25183053	2.0746765464	726.30577603	32.255241394	-1.2270414869	32.655448914	19.128985639	42.29208	-71.133276667	2	63207.108974	41.4
20584	2022-09-09	17:33:42.746	251.52341141	6036.561874	1662744822.746	0	899	2.5292802477	2.5776891785	517.02211276	529.02947433	2.0746765464	726.29054594	32.255241394	-1.149797978	32.655448914	19.13106739	42.29208	-71.133276667	2	63208.086431	41.4
20585	2022-09-09	17:33:43.677	251.52342219	6036.562133	1662744823.677	0	899	2.5408013349	2.5866428008	517.02211276	528.33848063	1.9578413293	726.28479974	32.255241394	-1.1522772312	32.655448914	19.13243866	42.29208	-71.133276667	2	63208.951673	41.4
20586	2022-09-09	17:33:44.592	251.52343278	6036.562387	1662744824.592	0	899	2.5408079026	2.5866495392	516.21199519	527.51064446	1.9578435208	726.29895424	32.255529391	-1.1590357561	32.655448914	19.130943235	42.29208	-71.133276667	2	63209.937025	41.4
20587	2022-09-09	17:33:45.519	251.52344351	6036.562644	1662744825.519	0	899	2.5219533044	2.5709433731	516.21401072	528.38250216	2.1050915675	726.30361029	32.256004333	-1.1676159458	32.655448914	19.128842145	42.29208	-71.133276667	2	63210.831579	41.483157895
20588	2022-09-09	17:33:46.424	251.52345399	6036.562896	1662744826.425	0	899	2.5219533044	2.5709433731	515.7694751	527.92748768	2.1050915675	726.3074551	32.256004333	-1.1473941803	32.655448914	19.131719589	42.29208	-71.133276667	2	63211.731463	41.5
20589	2022-09-09	17:33:47.312	251.52346427	6036.563142	1662744827.313	0	899	2.5364343105	2.5834398465	515.7694751	527.36621007	2.0100465263	726.3078775	32.256004333	-1.1590464849	32.655448914	19.131146955	42.29208	-71.133276667	2	63212.630722	41.5
20590	2022-09-09	17:33:48.207	251.52347463	6036.563391	1662744828.208	0	899	2.5364343105	2.5834398465	515.66955318	527.26404147	2.0100465263	726.29544088	32.256004333	-1.1473941803	32.655448914	19.13243866	42.29208	-71.133276667	2	63213.516505	41.5
20591	2022-09-09	17:33:49.111	251.52348508	6036.563642	1662744829.111	0	899	2.546522381	2.5936438294	515.67026945	527.24725248	2.007075684	726.30215838	32.256173292	-1.3772706496	32.655448914	19.128349519	42.29208	-71.133276667	2	63214.405812	41.5
20592	2022-09-09	17:33:50.066	251.52349615	6036.563907	1662744830.067	0	899	2.5465338645	2.5936556191	517.1534032	528.7637063	2.0070796033	726.29852295	32.25667572	-1.2076174021	32.655448914	19.129558563	42.292080587	-71.133276667	2	63215.352427	41.5
20593	2022-09-09	17:33:50.961	251.5235065	6036.564156	1662744830.962	0	899	2.5433328363	2.5907835162	517.1534032	528.85983877	2.0233302241	726.29997324	32.25667572	-1.1897671057	32.655448914	19.126924679	42.292081667	-71.133276667	2	63216.232179	41.5
20594	2022-09-09	17:33:51.901	251.52351738	6036.564417	1662744831.902	0	899	2.5433328363	2.5907835162	516.47067498	528.16165611	2.0233302241	726.29446997	32.25667572	-1.195199848	32.655448914	19.127726991	42.292081667	-71.133276667	2	63217.186186	41.5
20595	2022-09-09	17:33:52.805	251.52352784	6036.564668	1662744832.805	0	899	2.5326005815	2.5798548707	516.47067498	528.16260989	2.0234916377	726.28917689	32.25667572	-1.2257695332	32.655448914	19.125614457	42.292081667	-71.133276667	2	63218.096154	41.5
20596	2022-09-09	17:33:53.730	251.52353854	6036.564925	1662744833.73	0	899	2.5326029704	2.5798573238	517.41014376	529.12335139	2.0234924642	726.29876426	32.256780814	-1.2436305648	32.655448914	19.123289108	42.292081667	-71.133276667	2	63219.077909	41.5
20597	2022-09-09	17:33:54.630	251.52354896	6036.565175	1662744834.63	0	899	2.5314577998	2.5792868695	517.41307169	529.2747527	2.0485555305	726.2980957	32.257469177	-1.1490218639	32.655448914	19.127037048	42.292081667	-71.133276667	2	63219.965483	41.5
20598	2022-09-09	17:33:55.552	251.52355964	6036.565431	1662744835.553	0	899	2.5314577998	2.5792868695	515.44579076	527.26237191	2.0485555305	726.30710263	32.257469177	-1.1509082128	32.655448914	19.127871671	42.292081667	-71.133276667	2	63220.825279	41.5
20599	2022-09-09	17:33:56.484	251.52357043	6036.56569	1662744836.485	0	899	2.5260286297	2.5735261018	515.44579076	527.20544583	2.0389067965	726.29370804	32.257469177	-1.2157125426	32.655448914	19.123492828	42.292081667	-71.133276667	2	63221.822099	41.5
20600	2022-09-09	17:33:57.385	251.52358086	6036.565941	1662744837.386	0	899	2.5260286297	2.5735261018	516.55553061	528.34050388	2.0389067965	726.28864334	32.257469177	-1.2503460101	32.655448914	19.119011923	42.292081667	-71.133276667	2	63222.687732	41.5
20601	2022-09-09	17:33:58.315	251.52359162	6036.566199	1662744838.316	0	899	2.5326631018	2.579538318	516.55553061	528.15492762	2.0075055524	726.30704928	32.257469177	-1.2398471059	32.655448914	19.12377259	42.292081667	-71.133276667	2	63223.634615	41.5
20602	2022-09-09	17:33:59.259	251.52360253	6036.566461	1662744839.259	0	899	2.5326631018	2.579538318	515.59853549	527.17644291	2.0075055524	726.28216997	32.257469177	-1.2352875471	32.655448914	19.123435974	42.292081667	-71.133276667	2	63224.57457	41.5
20603	2022-09-09	17:34:00.209	251.52361353	6036.566725	1662744840.209	0	899	2.5662765323	2.613681857	515.60129394	527.15674619	2.0036868891	726.29372987	32.258119949	-1.2062484397	32.655448914	19.118556547	42.292081667	-71.133276667	2	63225.53102	41.5
20604	2022-09-09	17:34:01.121	251.5236241	6036.566978	1662744841.122	0	899	2.5662812247	2.6136866742	516.35242011	527.92471567	2.0036884756	726.31121826	32.258323669	-1.2206386328	32.655448914	19.126676559	42.292081667	-71.133276667	2	63226.440151	41.5
20605	2022-09-09	17:34:02.099	251.52363542	6036.56725	1662744842.1	0	899	2.5816085643	2.6314584307	516.35242011	528.45130191	2.0927769322	726.2915609	32.258323669	-1.1999642494	32.655448914	19.081262828	42.292081667	-71.133276667	2	63227.397104	41.5
20606	2022-09-09	17:34:03.068	251.52364662	6036.567519	1662744843.068	0	899	2.5816085643	2.6314584307	515.05631651	527.12482874	2.0927769322	726.2878325	32.258323669	-1.2056124897	32.655448914	19.114111641	42.292081667	-71.133276667	2	63228.385385	41.5
20607	2022-09-09	17:34:03.990	251.5236573	6036.567775	1662744843.991	0	899	2.5335166179	2.5821843379	515.05631651	527.06203822	2.0821365738	726.29666683	32.258323669	-1.1833643116	32.655448914	19.127015588	42.292081667	-71.133276667	2	63229.295694	41.5
20608	2022-09-09	17:34:04.865	251.52366742	6036.568018	1662744844.865	0	899	2.5335329599	2.5822011324	512.61882429	524.56776334	2.0821423897	726.28722215	32.259042348	-1.1984874342	32.655448914	19.131187212	42.292081667	-71.133276667	2	63230.15	41.5
20609	2022-09-09	17:34:05.805	251.5236783	6036.568279	1662744845.805	0	899	2.5486141497	2.5941230019	512.61939665	523.72341276	1.9380312333	726.29913451	32.259178162	-1.1999534021	32.655448914	19.131931052	42.292081667	-71.133276667	2	63231.155819	41.5
20610	2022-09-09	17:34:06.721	251.52368891	6036.568534	1662744846.722	0	899	2.5486141497	2.5941230019	516.26141958	527.44432673	1.9380312333	726.27732273	32.259178162	-1.1930331639	32.655448914	19.128980674	42.292081667	-71.133276667	2	63232.058373	41.5
20611	2022-09-09	17:34:07.594	251.523699	6036.568776	1662744847.594	0	899	2.5355406771	2.5818711745	516.26141958	527.70592801	1.9823842963	726.27179076	32.259178162	-1.1927421267	32.655448914	19.128837585	42.292081667	-71.133276667	2	63232.892823	41.5
20612	2022-09-09	17:34:08.517	251.5237097	6036.569033	1662744848.518	0	899	2.5355406771	2.5818711745	517.93973968	529.4214532	1.9823842963	726.30072587	32.259178162	-1.1776513422	32.655448914	19.129886905	42.292081667	-71.133276667	2	63233.838843	41.5
20613	2022-09-09	17:34:09.446	251.52372044	6036.569291	1662744849.446	0	899	2.5540501268	2.6021871685	517.94019489	529.78459218	2.0436020071	726.29040608	32.259285074	-1.1527730637	32.655448914	19.132329132	42.292081667	-71.133276667	2	63234.728302	41.5
20614	2022-09-09	17:34:10.392	251.5237314	6036.569554	1662744850.393	0	899	2.554063766	2.6022011782	516.53304065	528.34528669	2.043606733	726.29799667	32.259880066	-1.1691142265	32.655448914	19.129615544	42.292081667	-71.133276667	2	63235.670397	41.5
20615	2022-09-09	17:34:11.328	251.52374223	6036.569814	1662744851.329	0	899	2.550221059	2.598514491	516.53304065	528.40165093	2.0531391377	726.30206784	32.259880066	-1.1801520973	32.655448914	19.122632071	42.292081667	-71.133276667	2	63236.622584	41.5
20616	2022-09-09	17:34:12.244	251.52375284	6036.570068	1662744852.245	0	899	2.550221059	2.598514491	516.15650062	528.01645897	2.0531391377	726.29845747	32.259880066	-1.1506495476	32.655448914	19.107591629	42.292082562	-71.133276667	2	63237.537475	41.5
20617	2022-09-09	17:34:13.160	251.52376343	6036.570322	1662744853.16	0	899	2.5501973382	2.5968257242	516.15650062	527.60609654	1.9836408019	726.30661112	32.259880066	-1.189357501	32.655448914	19.080631269	42.292083333	-71.133276667	2	63238.453713	41.5
20618	2022-09-09	17:34:14.101	251.52377432	6036.570584	1662744854.101	0	899	2.5501973382	2.5968257242	513.80685224	525.2043273	1.9836408019	726.30345912	32.259880066	-1.4333978023	32.655448914	19.109592223	42.292083333	-71.133276667	2	63239.424816	41.5
20619	2022-09-09	17:34:14.963	251.52378429	6036.570823	1662744854.963	0	899	2.5617166556	2.6082709507	513.80975483	525.1377503	1.9717983789	726.31768031	32.260567217	-1.5611631941	32.655448914	19.103326507	42.292083333	-71.133276667	2	63240.310651	41.5
20620	2022-09-09	17:34:15.874	251.52379484	6036.571076	1662744855.874	0	899	2.5617183981	2.6082727388	513.50960108	524.83098245	1.9717989597	726.30106662	32.260643005	-1.3795342666	32.655448914	19.090901533	42.292083333	-71.133276667	2	63241.202677	41.5
20621	2022-09-09	17:34:16.808	251.52380565	6036.571336	1662744856.808	0	899	2.5558551999	2.6040989221	513.50960108	525.27046123	2.0466274027	726.29688955	32.260643005	-1.4425708632	32.655448914	19.083442006	42.292083333	-71.133276667	2	63242.103413	41.5
20622	2022-09-09	17:34:17.700	251.52381597	6036.571583	1662744857.7	0	899	2.5558551999	2.6040989221	513.0973906	524.84880992	2.0466274027	726.30096678	32.260643005	-1.5891352095	32.655448914	19.082037629	42.292083333	-71.133276667	2	63243.024295	41.5
20623	2022-09-09	17:34:18.638	251.52382683	6036.571844	1662744858.638	0	899	2.5445410935	2.5932904542	513.0973906	525.025481	2.0766973968	726.29509285	32.260643005	-1.3404383265	32.655448914	19.121593475	42.292083333	-71.133276667	2	63243.93586	41.5
20624	2022-09-09	17:34:19.591	251.52383786	6036.572109	1662744859.591	0	899	2.5445626576	2.5933126139	513.92912985	525.87660075	2.076705018	726.27962954	32.261587231	-1.1499919907	32.655448914	19.129668634	42.292083333	-71.133276667	2	63244.916322	41.5
20625	2022-09-09	17:34:20.479	251.52384814	6036.572355	1662744860.479	0	899	2.5487433884	2.5947846769	513.92926647	525.19182018	1.9602054828	726.29663288	32.261619568	-1.1490218639	32.655448914	19.129919052	42.292083333	-71.133276667	2	63245.772249	41.5
20626	2022-09-09	17:34:21.362	251.52385837	6036.572601	1662744861.363	0	899	2.5487433884	2.5947846769	514.63537231	525.91340004	1.9602054828	726.29294005	32.261619568	-1.1931733217	32.655448914	19.127273395	42.292083333	-71.133276667	2	63246.668046	41.5
20627	2022-09-09	17:34:22.286	251.52386906	6036.572857	1662744862.287	0	899	2.5440016029	2.5911751138	514.63537231	526.21344175	2.0112075482	726.30703796	32.261619568	-1.1887754226	32.655448914	19.128328298	42.292083333	-71.133276667	2	63247.585437	41.5
20628	2022-09-09	17:34:23.201	251.52387965	6036.573112	1662744863.202	0	899	2.5440016029	2.5911751138	513.15051384	524.6951775	2.0112075482	726.29218297	32.261619568	-1.2011067867	32.655448914	19.132078171	42.292083333	-71.133276667	2	63248.513144	41.5
20629	2022-09-09	17:34:24.127	251.52389036	6036.573369	1662744864.127	0	899	2.5873016501	2.6392762903	513.15051384	525.66132409	2.1755150418	726.29343803	32.261619568	-1.1705478761	32.655448914	19.131828826	42.292083333	-71.133276667	2	63249.46999	41.5
20630	2022-09-09	17:34:25.076	251.52390135	6036.573632	1662744865.077	0	899	2.5873108019	2.6392857072	516.90054269	529.50279988	2.1755183741	726.29259526	32.262013669	-1.1797964083	32.655448914	19.124386086	42.292083333	-71.133277351	2	63250.410526	41.5
20631	2022-09-09	17:34:26.030	251.5239124	6036.573897	1662744866.031	0	899	2.5751904969	2.6236591451	516.9022397	528.70655959	2.040839961	726.28788222	32.262413025	-1.1654817032	32.655448914	19.09436452	42.292083333	-71.133278333	2	63251.349535	41.5
20632	2022-09-09	17:34:26.943	251.52392295	6036.574151	1662744866.943	0	899	2.5751904969	2.6236591451	513.87101293	525.60610973	2.040839961	726.29543926	32.262413025	-1.1873094965	32.655448914	19.114144458	42.292083333	-71.133278333	2	63252.283283	41.5
20633	2022-09-09	17:34:27.891	251.52393392	6036.574414	1662744867.891	0	899	2.5395962384	2.5886612558	513.87101293	525.91825839	2.093881928	726.29294207	32.262413025	-1.21372923	32.655448914	19.125320435	42.292083333	-71.133278333	2	63253.215613	41.478438662
20634	2022-09-09	17:34:28.785	251.52394427	6036.574663	1662744868.785	0	899	2.5395962384	2.5886612558	514.20151508	526.25650886	2.093881928	726.28875449	32.262413025	-1.2292404443	32.655448914	19.12477684	42.292083333	-71.133278333	2	63254	41.4
20635	2022-09-09	17:34:29.684	251.52395469	6036.574912	1662744869.685	0	899	2.5376206949	2.5848314009	514.20305119	525.80977652	2.0177331447	726.28413118	32.262776406	-1.2120692146	32.655448914	19.126188278	42.292083333	-71.133278333	2	63255	41.5
20636	2022-09-09	17:34:30.615	251.52396545	6036.575171	1662744870.615	0	899	2.5376325753	2.5848435998	515.55770339	527.1950304	2.0177372354	726.29610822	32.263298035	-1.1878484101	32.655448914	19.126984527	42.292083333	-71.133278333	2	63255.917703	41.5
20637	2022-09-09	17:34:31.559	251.52397638	6036.575433	1662744871.559	0	899	2.5391386169	2.5856736184	515.55770339	527.02092434	1.9882064717	726.2920225	32.263298035	-1.1864578724	32.655448914	19.126676559	42.292083333	-71.133278333	2	63256.859719	41.5
20638	2022-09-09	17:34:32.506	251.52398734	6036.575696	1662744872.506	0	899	2.5391386169	2.5856736184	515.13848077	526.59238048	1.9882064717	726.29405	32.263298035	-1.2003523048	32.655448914	19.12682772	42.29208466	-71.133278333	2	63257.795858	41.5
20639	2022-09-09	17:34:33.470	251.52399851	6036.575964	1662744873.471	0	899	2.5336592864	2.5806901557	515.13848077	526.74003697	2.0132726609	726.28653783	32.263298035	-1.184830308	32.655448914	19.127979658	42.292085	-71.133278333	2	63258.747535	41.425246548
20640	2022-09-09	17:34:34.466	251.52401002	6036.576241	1662744874.466	0	899	2.5336592864	2.5806901557	515.21554538	526.81883717	2.0132726609	726.30413333	32.263298035	-1.184830308	32.655448914	19.128837585	42.292085	-71.133278333	2	63259.764219	41.4
20641	2022-09-09	17:34:35.403	251.52402087	6036.576501	1662744875.403	0	899	2.5327065918	2.5807625044	515.21826239	527.0799941	2.0570944987	726.2923103	32.26393951	-1.1832565227	32.655448914	19.129830064	42.292085	-71.133278333	2	63260.721261	41.4
20642	2022-09-09	17:34:36.319	251.52403147	6036.576755	1662744876.319	0	899	2.5327079655	2.5807639155	515.19488777	527.05608418	2.0570949818	726.3025925	32.263999939	-1.1506495476	32.655448914	19.131719589	42.292085	-71.133278333	2	63261.653103	41.4
20643	2022-09-09	17:34:37.223	251.52404193	6036.577006	1662744877.223	0	899	2.5439638553	2.5934691793	515.19488777	527.36099379	2.1087557065	726.28651479	32.263999939	-1.1553707928	32.655448914	19.131371037	42.292085	-71.133278333	2	63262.538756	41.4
20644	2022-09-09	17:34:38.114	251.52405225	6036.577254	1662744878.114	0	899	2.5439638553	2.5934691793	512.85022843	524.96096634	2.1087557065	726.29072177	32.263999939	-1.2160035703	32.655448914	19.130047451	42.292085	-71.133278333	2	63263.397087	41.439708738
20645	2022-09-09	17:34:39.045	251.52406302	6036.577513	1662744879.045	0	899	2.5400825009	2.5876525077	512.85022843	524.50351531	2.0308727516	726.27700503	32.263999939	-1.2344467577	32.655448914	19.129920479	42.292085	-71.133278333	2	63264.315361	41.5
20646	2022-09-09	17:34:39.931	251.52407329	6036.577759	1662744879.932	0	899	2.5400980512	2.5876684776	514.44173027	526.13121189	2.0308781356	726.28268332	32.264682037	-1.2128884484	32.655448914	19.126701355	42.292085	-71.133278333	2	63265.225026	41.5
20647	2022-09-09	17:34:40.884	251.52408431	6036.578023	1662744880.884	0	899	2.5448659031	2.592511366	514.4423303	526.12831555	2.0302818691	726.29536852	32.264823914	-1.1824049334	32.655448914	19.125957489	42.292085	-71.133278333	2	63266.205742	41.5
20648	2022-09-09	17:34:41.838	251.52409535	6036.578288	1662744881.838	0	899	2.5448659031	2.592511366	513.59051935	525.257155	2.0302818691	726.27772815	32.264823914	-1.1755924746	32.655448914	19.127636512	42.292085	-71.133278333	2	63267.128099	41.5
20649	2022-09-09	17:34:42.767	251.52410611	6036.578547	1662744882.768	0	899	2.5528376427	2.6005547814	513.59051935	525.23814551	2.0270471105	726.29101603	32.264823914	-1.1736522668	32.655448914	19.132477426	42.292085	-71.133278333	2	63268.082297	41.5
20650	2022-09-09	17:34:43.736	251.52411733	6036.578816	1662744883.737	0	899	2.5528376427	2.6005547814	513.76320175	525.41474415	2.0270471105	726.27613315	32.264823914	-1.2763776945	32.655448914	19.125787432	42.292085	-71.133278333	2	63269.01087	41.5
20651	2022-09-09	17:34:44.696	251.52412843	6036.579082	1662744884.696	0	899	2.5489030404	2.5991962018	513.76427734	526.06649165	2.137594517	726.28342342	32.265078564	-1.4392293044	32.655448914	19.109761156	42.292085	-71.133278333	2	63270.047573	41.5
20652	2022-09-09	17:34:45.584	251.5241387	6036.579329	1662744885.584	0	899	2.5489181592	2.5992117506	513.60163568	525.89998785	2.1376000077	726.28109478	32.265739441	-1.3351349436	32.655448914	19.112811613	42.292085	-71.133278333	2	63270.909709	41.5
20653	2022-09-09	17:34:46.457	251.52414882	6036.579572	1662744886.458	0	899	2.5485847471	2.5975614803	513.60163568	525.57825213	2.0829528208	726.28085226	32.265739441	-1.277854445	32.655448914	19.120249767	42.292085	-71.133278333	2	63271.758989	41.5
20654	2022-09-09	17:34:47.391	251.52415962	6036.579831	1662744887.391	0	899	2.5485847471	2.5975614803	512.95253444	524.91401457	2.0829528208	726.28705036	32.265739441	-1.5022227764	32.655448914	19.087064743	42.292085	-71.133278333	2	63272.685686	41.5
20655	2022-09-09	17:34:48.302	251.52417017	6036.580084	1662744888.303	0	899	2.5504937853	2.5975474706	512.95253444	524.43390376	2.0011774709	726.29053785	32.265739441	-1.4908399377	32.655448914	19.08927128	42.292085	-71.133278333	2	63273.628812	41.5
20656	2022-09-09	17:34:49.223	251.52418082	6036.58034	1662744889.223	0	899	2.5504937853	2.5975474706	512.54603122	524.01830183	2.0011774709	726.27042576	32.265739441	-1.2369152308	32.655448914	19.126676559	42.292085	-71.133278333	2	63274.542065	41.5
20657	2022-09-09	17:34:50.099	251.52419097	6036.580583	1662744890.1	0	899	2.5413361514	2.5890701395	512.54855539	524.22950477	2.0367576657	726.27745652	32.266338475	-1.2307710845	32.655448914	19.125861528	42.292085	-71.133278333	2	63275.386783	41.5
20658	2022-09-09	17:34:50.983	251.52420119	6036.580829	1662744890.983	0	899	2.5413405859	2.5890746941	513.20263665	524.89850154	2.0367592048	726.28576418	32.266532898	-1.45160382	32.655448914	19.115056107	42.292085	-71.133278333	2	63276.248521	41.475147929
20659	2022-09-09	17:34:51.944	251.52421233	6036.581096	1662744891.945	0	899	2.5384986741	2.5869758783	513.20263665	525.09465469	2.0701443999	726.27870875	32.266532898	-1.2731978435	32.655448914	19.119454352	42.292085	-71.133278333	2	63277.203459	41.4
20660	2022-09-09	17:34:52.937	251.52422381	6036.581371	1662744892.937	0	899	2.5384986741	2.5869758783	513.55615605	525.4563659	2.0701443999	726.27613477	32.266532898	-1.2815085957	32.655448914	19.116591611	42.292085	-71.133278333	2	63278.212614	41.4
20661	2022-09-09	17:34:53.915	251.52423514	6036.581643	1662744893.916	0	899	2.5322824125	2.5796761177	513.55615605	525.21801734	2.0296022414	726.28551842	32.266532898	-1.2491064072	32.655448914	19.122604029	42.292085	-71.133278333	2	63279.205411	41.4
20662	2022-09-09	17:34:54.849	251.52424595	6036.581903	1662744894.85	0	899	2.5322859723	2.5796797735	513.47595898	525.13600642	2.029603477	726.28542707	32.266689528	-1.1851320535	32.655448914	19.13112792	42.292085	-71.133278333	2	63280.143438	41.4
20663	2022-09-09	17:34:55.740	251.52425626	6036.58215	1662744895.741	0	899	2.5320035023	2.5795547277	513.47851846	525.17881702	2.0364437635	726.28164451	32.267295837	-1.2841063572	32.655448914	19.125699403	42.292085	-71.133278333	2	63281.047573	41.4
20664	2022-09-09	17:34:56.635	251.52426662	6036.582399	1662744896.636	0	899	2.5320035023	2.5795547277	512.96146176	524.64997849	2.0364437635	726.2839792	32.267295837	-1.3166701794	32.655448914	19.123066795	42.292085	-71.133278333	2	63281.916505	41.4
20665	2022-09-09	17:34:57.602	251.52427781	6036.582667	1662744897.603	0	899	2.5349508624	2.5815953415	512.96146176	524.41285113	1.996032158	726.28417201	32.267295837	-1.3048993373	32.655448914	19.121323718	42.292085	-71.133278333	2	63282.941239	41.4
20666	2022-09-09	17:34:58.549	251.52428876	6036.58293	1662744898.549	0	899	2.5349508624	2.5815953415	512.33366453	523.77103891	1.996032158	726.26748597	32.267295837	-1.1724665639	32.655448914	19.128380024	42.292085	-71.133278333	2	63283.878698	41.4
20667	2022-09-09	17:34:59.506	251.52429984	6036.583196	1662744899.506	0	899	2.5308886133	2.5779121571	512.33442983	523.88370987	2.0151282691	726.27354664	32.267477528	-1.1571493654	32.655448914	19.128726189	42.292085	-71.133278333	2	63284.786051	41.4
20668	2022-09-09	17:35:00.437	251.52431062	6036.583455	1662744900.438	0	899	2.5309059755	2.5779299842	512.58060039	524.13546482	2.0151342557	726.2815475	32.268241882	-1.1913409233	32.655448914	19.132799149	42.292085	-71.133278333	2	63285.706413	41.4
20669	2022-09-09	17:35:01.351	251.5243212	6036.583709	1662744901.352	0	899	2.5343778025	2.5828398663	512.58060039	524.47386419	2.0728118303	726.27425319	32.268241882	-1.1566751303	32.655448914	19.129923397	42.292085	-71.133278333	2	63286.663462	41.4
20670	2022-09-09	17:35:02.275	251.52433189	6036.583965	1662744902.275	0	899	2.5343778025	2.5828398663	511.68216052	523.55457806	2.0728118303	726.27094436	32.268241882	-1.16492117	32.655448914	19.130600456	42.292085	-71.133278333	2	63287.565056	41.4
20671	2022-09-09	17:35:03.259	251.52434329	6036.584239	1662744903.26	0	899	2.5291203779	2.5771606319	511.68216052	523.47539285	2.0592983006	726.28732482	32.268241882	-1.1457666159	32.655448914	19.132799149	42.292085	-71.133278333	2	63288.543067	41.4
20672	2022-09-09	17:35:04.177	251.52435391	6036.584494	1662744904.178	0	899	2.5291203779	2.5771606319	512.80578151	524.62491102	2.0592983006	726.28378154	32.268241882	-1.2255108206	32.655448914	19.125610617	42.292085	-71.133278333	2	63289.476331	41.4
20673	2022-09-09	17:35:05.078	251.52436434	6036.584744	1662744905.079	0	899	2.5383031504	2.5881570251	512.80758105	525.03023127	2.1279614256	726.28120756	32.268668724	-1.1834073817	32.655448914	19.129899334	42.292085	-71.133278333	2	63290.370741	41.4
20674	2022-09-09	17:35:05.960	251.52437455	6036.584989	1662744905.961	0	899	2.5383101119	2.5881641837	513.00594734	525.23334045	2.127963953	726.27740034	32.268974304	-1.1473941803	32.655448914	19.133520126	42.292085	-71.133278333	2	63291.254254	41.4
20675	2022-09-09	17:35:06.841	251.52438473	6036.585234	1662744906.841	0	899	2.5434872137	2.5912441492	513.00594734	524.693032	2.0360271798	726.26717149	32.268974304	-1.1590141776	32.655448914	19.132818247	42.292085	-71.133278333	2	63292	41.4
20676	2022-09-09	17:35:07.697	251.52439464	6036.585471	1662744907.697	0	899	2.5434872137	2.5912441492	513.46032837	525.15776455	2.0360271798	726.281385	32.268974304	-1.1754739932	32.655448914	19.13243866	42.292085	-71.133278333	2	63292.921004	41.4
20677	2022-09-09	17:35:08.592	251.52440501	6036.58572	1662744908.593	0	899	2.5420249175	2.5891525655	513.46032837	525.00969651	2.0108217695	726.28364614	32.268974304	-1.1783196926	32.655448914	19.13243866	42.292085	-71.133278333	2	63293.880565	41.4
20678	2022-09-09	17:35:09.447	251.5244149	6036.585958	1662744909.447	0	899	2.5420298328	2.589157612	512.7824741	524.316605	2.0108234533	726.28954633	32.269189746	-1.2094283451	32.655448914	19.125921161	42.292085	-71.133278333	2	63294.757637	41.4
20679	2022-09-09	17:35:10.415	251.52442611	6036.586227	1662744910.416	0	899	2.5479011612	2.5946875928	512.78491082	524.20874487	1.9920044388	726.28257216	32.269767761	-1.1937877295	32.655448914	19.127373954	42.292085	-71.133278333	2	63295.743642	41.4
20680	2022-09-09	17:35:11.378	251.52443726	6036.586494	1662744911.379	0	899	2.5479011612	2.5946875928	509.46369858	520.81354259	1.9920044388	726.28041531	32.269767761	-1.2255215645	32.655448914	19.125236511	42.292085	-71.133278333	2	63296.670123	41.332987747
20681	2022-09-09	17:35:12.290	251.52444781	6036.586747	1662744912.291	0	899	2.5439689238	2.5924045065	509.46369858	521.23343685	2.0640357509	726.28400507	32.269767761	-1.2135674898	32.655448914	19.124940481	42.292085	-71.133278333	2	63297.581179	41.3
20682	2022-09-09	17:35:13.163	251.52445791	6036.58699	1662744913.163	0	899	2.5439689238	2.5924045065	511.65580776	523.47618859	2.0640357509	726.27822613	32.269767761	-1.2645852566	32.655448914	19.124876022	42.292085	-71.133278333	2	63298.460552	41.3
20683	2022-09-09	17:35:14.105	251.52446881	6036.587251	1662744914.105	0	899	2.5417018725	2.5895587355	511.65680243	523.34587469	2.0416153214	726.26731135	32.270004222	-1.1871801015	32.655448914	19.128022769	42.292085	-71.133278333	2	63299.414916	41.3
20684	2022-09-09	17:35:15.105	251.52448038	6036.587529	1662744915.105	0	899	2.5417145786	2.5895717864	509.52075556	521.16105447	2.0416197413	726.28329731	32.270561218	-1.1559205268	32.655448914	19.129558563	42.292085	-71.133278333	2	63300.41171	41.3
20685	2022-09-09	17:35:16.000	251.52449074	6036.587778	1662744916	0	899	2.5278926494	2.5744018358	509.52075556	520.8940044	1.9958038709	726.28137207	32.270561218	-1.160415411	32.655448914	19.129558563	42.292085	-71.133278333	2	63301.266531	41.3
20686	2022-09-09	17:35:16.993	251.52450225	6036.588054	1662744916.994	0	899	2.5278926494	2.5744018358	511.85837196	523.28379981	1.9958038709	726.27219295	32.270561218	-1.4823459916	32.655448914	19.094598833	42.292085	-71.133278333	2	63302.273547	41.3
20687	2022-09-09	17:35:17.954	251.52451337	6036.588321	1662744917.955	0	899	2.5242647876	2.5725434583	511.85837196	523.73734517	2.0732326452	726.27556686	32.270561218	-1.2791803246	32.655448914	19.1179755	42.292085	-71.133278333	2	63303.243802	41.3
20688	2022-09-09	17:35:18.854	251.52452377	6036.588571	1662744918.854	0	899	2.5242647876	2.5725434583	511.9914078	523.87346845	2.0732326452	726.27271074	32.270561218	-1.1621509254	32.655448914	19.131967216	42.292085	-71.133278333	2	63304.172699	41.3
20689	2022-09-09	17:35:19.785	251.52453455	6036.588829	1662744919.785	0	899	2.5288444289	2.5779678894	511.99428232	524.06318764	2.1050717543	726.27814004	32.271244125	-1.1873525728	32.655448914	19.131138934	42.292085	-71.133278333	2	63305.127308	41.3
20690	2022-09-09	17:35:20.678	251.5245449	6036.589077	1662744920.679	0	899	2.5288504012	2.5779740289	513.99405263	526.1101099	2.1050739073	726.28137692	32.271507263	-1.1970538059	32.655448914	19.131000999	42.292085	-71.133278333	2	63305.996113	41.3
20691	2022-09-09	17:35:21.607	251.52455564	6036.589335	1662744921.607	0	899	2.5259511809	2.5727624073	513.99405263	525.55085976	2.0100450573	726.27478876	32.271507263	-1.190553962	32.655448914	19.130414622	42.292085	-71.133278333	2	63306.93998	41.3
20692	2022-09-09	17:35:22.515	251.52456615	6036.589588	1662744922.515	0	899	2.5259511809	2.5727624073	511.86037854	523.36921146	2.0100450573	726.28416675	32.271507263	-1.1620430946	32.655448914	19.127397537	42.292085	-71.133278333	2	63307.84985	41.3
20693	2022-09-09	17:35:23.424	251.52457667	6036.58984	1662744923.424	0	899	2.5262284346	2.5755614615	511.86037854	523.99041096	2.1160274641	726.29268904	32.271507263	-1.1533335755	32.655448914	19.121976297	42.292085	-71.133278333	2	63308.760521	41.3
20694	2022-09-09	17:35:24.318	251.52458701	6036.590088	1662744924.318	0	899	2.5262284346	2.5755614615	513.87335458	526.05109037	2.1160274641	726.28271969	32.271507263	-1.1522772312	32.655448914	19.121274948	42.292085	-71.133278333	2	63309.656313	41.3
20695	2022-09-09	17:35:25.226	251.52459752	6036.590341	1662744925.226	0	899	2.5445484771	2.5951014874	513.87646245	526.26645778	2.1520290524	726.29040366	32.272242919	-1.5189843794	32.655448914	19.081210016	42.292085	-71.133278333	2	63310.524605	41.3
20696	2022-09-09	17:35:26.114	251.5246078	6036.590587	1662744926.114	0	899	2.5445497971	2.5951028452	513.28473023	525.66046124	2.1520295358	726.27930173	32.27230072	-1.7899402348	32.655448914	19.095319142	42.292085	-71.133278333	2	63311.388831	41.3
20697	2022-09-09	17:35:27.016	251.52461824	6036.590838	1662744927.016	0	899	2.5304701663	2.5776940728	513.28473023	524.90685569	2.0238857484	726.27885993	32.27230072	-1.2175018969	32.655448914	19.094180694	42.292085	-71.133278333	2	63312.306706	41.3
20698	2022-09-09	17:35:27.938	251.52462892	6036.591094	1662744927.939	0	899	2.5304701663	2.5776940728	510.94988181	522.51914012	2.0238857484	726.27991491	32.27230072	-1.3984301477	32.655448914	19.082268494	42.292085	-71.133278333	2	63313.223805	41.255239064
20699	2022-09-09	17:35:28.857	251.52463955	6036.591349	1662744928.857	0	899	2.5313776285	2.5812459988	510.94988181	523.16527549	2.1342792169	726.28243028	32.27230072	-1.5718345753	32.655448914	19.081219174	42.292085	-71.133277831	2	63314.150632	41.084936832
20700	2022-09-09	17:35:29.780	251.52465024	6036.591606	1662744929.781	0	899	2.5313809574	2.5812494223	512.54625519	524.79982086	2.1342804324	726.28044765	32.272447245	-1.6680062938	32.655448914	19.087448537	42.292085088	-71.133275	2	63315.052521	40.989495798
20701	2022-09-09	17:35:30.654	251.52466036	6036.591849	1662744930.655	0	899	2.5315273585	2.5790576353	512.549367	524.22553249	2.0359389474	726.28326416	32.27318573	-1.2613300085	32.655448914	19.126317978	42.292086618	-71.133275	2	63315.970588	40.805882353
20702	2022-09-09	17:35:31.558	251.52467081	6036.592099	1662744931.558	0	899	2.5315273585	2.5790576353	510.93619624	522.57561279	2.0359389474	726.27852444	32.27318573	-1.2783718614	32.655448914	19.125874324	42.292088083	-71.133275	2	63316.849515	40.715048544
20703	2022-09-09	17:35:32.523	251.52468198	6036.592368	1662744932.523	0	899	2.5298525291	2.5775536735	510.93619624	522.62538464	2.0444501997	726.29663005	32.27318573	-1.3330222045	32.655448914	19.121819831	42.292088333	-71.133276353	2	63317.811623	40.618837675
20704	2022-09-09	17:35:33.470	251.52469294	6036.592631	1662744933.47	0	899	2.5298525291	2.5775536735	512.5657569	524.29222635	2.0444501997	726.2819319	32.27318573	-1.2099780689	32.655448914	19.109960278	42.292105528	-71.133276667	2	63318.736893	41.263203883
20705	2022-09-09	17:35:34.380	251.52470347	6036.592883	1662744934.38	0	899	2.6163929448	2.6653708909	512.56634965	524.20813128	2.0300109178	726.2827969	32.273326394	-1.1825235427	32.655448914	19.128948212	42.292117173	-71.133275565	2	63319.660807	41.698241986
20706	2022-09-09	17:35:35.276	251.52471384	6036.593132	1662744935.276	0	899	2.6164068408	2.6653851618	511.41909996	523.03485174	2.0300155869	726.27817035	32.273918152	-1.1522772312	32.655448914	19.13243866	42.29212	-71.133275	2	63320.560158	41.8
20707	2022-09-09	17:35:36.257	251.52472521	6036.593405	1662744936.258	0	899	2.5847139569	2.6346654973	511.41909996	523.41244201	2.0944927244	726.28073949	32.273918152	-1.1566104289	32.655448914	19.131160736	42.29212	-71.133275	2	63321.54527	41.8
20708	2022-09-09	17:35:37.119	251.52473519	6036.593644	1662744937.12	0	899	2.5847139569	2.6346654973	509.67076789	521.62310963	2.0944927244	726.27141606	32.273918152	-1.1711945984	32.655448914	19.129889671	42.292120682	-71.133275	2	63322.40927	41.8
20709	2022-09-09	17:35:38.043	251.52474588	6036.593901	1662744938.044	0	899	2.5542702537	2.5990891953	509.67076789	520.5187655	1.9050038942	726.29253746	32.273918152	-1.2759896659	32.655448914	19.125333988	42.292121667	-71.133275	2	63323.330957	41.833095723
20710	2022-09-09	17:35:38.973	251.52475663	6036.594159	1662744938.973	0	899	2.5542702537	2.5990891953	509.6485928	520.49611843	1.9050038942	726.27406402	32.273918152	-1.1814025262	32.655448914	19.129727597	42.292121667	-71.133275	2	63324.280992	41.9
20711	2022-09-09	17:35:39.884	251.52476718	6036.594412	1662744939.884	0	899	2.6668733657	2.7176661912	509.6502873	521.42834487	2.0647226169	726.28145897	32.27432256	-1.1502291627	32.655448914	19.131687682	42.292121667	-71.133275	2	63325.222337	41.9
20712	2022-09-09	17:35:40.776	251.52477751	6036.59466	1662744940.777	0	899	2.6668848694	2.7176780106	508.99780746	520.76080865	2.0647264738	726.28977229	32.274803162	-1.1707095176	32.655448914	19.130857468	42.292121667	-71.133275	2	63326.139053	41.9
20713	2022-09-09	17:35:41.753	251.52478882	6036.594932	1662744941.754	0	899	2.6193825214	2.6709182352	508.99780746	521.15081882	2.1315874628	726.28305114	32.274803162	-1.1825989651	32.655448914	19.130435198	42.292121667	-71.133275	2	63327.102564	41.9
20714	2022-09-09	17:35:42.709	251.52479987	6036.595197	1662744942.709	0	899	2.6193825214	2.6709182352	510.12153177	522.30137356	2.1315874628	726.27707819	32.274803162	-1.1800551083	32.655448914	19.129476901	42.292121667	-71.133275	2	63328.045778	41.9
20715	2022-09-09	17:35:43.638	251.52481063	6036.595455	1662744943.638	0	899	2.5785571435	2.626811782	510.12153177	521.70416191	2.0293902307	726.28627752	32.274803162	-1.2165426016	32.655448914	19.130457745	42.292121667	-71.133275	2	63328.990844	41.9
20716	2022-09-09	17:35:44.573	251.52482146	6036.595715	1662744944.574	0	899	2.5785676392	2.6268225607	511.12492628	522.73036004	2.029393808	726.29134101	32.275256681	-1.2105278361	32.655448914	19.130061244	42.292121667	-71.133275	2	63329.914201	41.9
20717	2022-09-09	17:35:45.492	251.52483208	6036.59597	1662744945.492	0	899	2.5527769434	2.6001231405	511.12725239	522.62882758	2.0116232175	726.29846474	32.275810242	-1.1805186287	32.655448914	19.128071678	42.292121667	-71.133275	2	63330.819527	41.9
20718	2022-09-09	17:35:46.404	251.52484265	6036.596224	1662744946.405	0	899	2.5527769434	2.6001231405	511.84167074	523.35932203	2.0116232175	726.29061465	32.275810242	-1.188085556	32.655448914	19.126676559	42.292121667	-71.133275	2	63331.709427	41.9
20719	2022-09-09	17:35:47.390	251.52485405	6036.596497	1662744947.39	0	899	2.5528098373	2.6016546824	511.84167074	523.725197	2.0740753953	726.28197878	32.275810242	-1.1531395588	32.655448914	19.13160463	42.292121667	-71.133275	2	63332.686687	41.9
20720	2022-09-09	17:35:48.273	251.52486428	6036.596743	1662744948.274	0	899	2.5528098373	2.6016546824	510.4849163	522.33694253	2.0740753953	726.30132329	32.275810242	-1.1457666159	32.655448914	19.133159637	42.292121667	-71.133275	2	63333.600421	41.9
20721	2022-09-09	17:35:49.224	251.52487529	6036.597007	1662744949.225	0	899	2.5539636897	2.6025983812	510.4849163	522.28039334	2.0644029216	726.29224845	32.275810242	-1.507138017	32.655448914	19.087675271	42.292121667	-71.133275	2	63334.571572	41.9
20722	2022-09-09	17:35:50.161	251.52488612	6036.597267	1662744950.161	0	899	2.5539819605	2.6026171535	512.47708579	524.31863226	2.0644093174	726.29238629	32.276607337	-1.2712683472	32.655448914	19.109077694	42.292121667	-71.133275	2	63335.493683	41.9
20723	2022-09-09	17:35:51.081	251.52489677	6036.597523	1662744951.081	0	899	2.5518174025	2.6008329285	512.47745619	524.42214985	2.0819805475	726.28614615	32.276695251	-1.2088462564	32.655448914	19.129892817	42.292121667	-71.133275	2	63336.4059	41.9
20724	2022-09-09	17:35:52.062	251.52490814	6036.597795	1662744952.063	0	899	2.5518174025	2.6008329285	509.10288726	520.96892733	2.0819805475	726.2833834	32.276695251	-1.1490218639	32.655448914	19.125957489	42.292121667	-71.133275	2	63337.380861	41.9
20725	2022-09-09	17:35:52.996	251.52491895	6036.598055	1662744952.997	0	899	2.5509598524	2.5985837754	509.10288726	520.63461177	2.0246217593	726.28804633	32.276695251	-1.2311806963	32.655448914	19.114412068	42.292121667	-71.133274521	2	63338.287287	41.9
20726	2022-09-09	17:35:53.963	251.52493014	6036.598323	1662744953.964	0	899	2.5509598524	2.5985837754	511.42559245	523.00992872	2.0246217593	726.28171605	32.276695251	-1.2146885632	32.655448914	19.120783863	42.292121667	-71.133273333	2	63339.272436	41.9
20727	2022-09-09	17:35:54.915	251.52494116	6036.598588	1662744954.916	0	899	2.5537211892	2.6010492088	511.42829045	522.92793408	2.0101349658	726.28102082	32.277336929	-1.1976359459	32.655448914	19.129049453	42.292121667	-71.133273333	2	63340.267258	41.9
20728	2022-09-09	17:35:55.829	251.52495174	6036.598842	1662744955.83	0	899	2.5537239684	2.6010520622	510.96006808	522.44918911	2.0101359132	726.29013365	32.277458191	-1.1691466041	32.655448914	19.131547107	42.292121667	-71.133273333	2	63341.163636	41.9
20729	2022-09-09	17:35:56.752	251.52496241	6036.599098	1662744956.752	0	899	2.5476487655	2.5954319198	510.96006808	522.58786044	2.0338580035	726.30285968	32.277458191	-1.1615149233	32.655448914	19.133025946	42.292121667	-71.133273333	2	63342.047337	41.9
20730	2022-09-09	17:35:57.640	251.52497269	6036.599344	1662744957.64	0	899	2.5476487655	2.5954319198	510.74085839	522.36366225	2.0338580035	726.27224832	32.277458191	-1.1777267898	32.655448914	19.13009689	42.292121667	-71.133273333	2	63342.923077	41.9
20731	2022-09-09	17:35:58.609	251.52498391	6036.599614	1662744958.61	0	899	2.5471131891	2.5947639944	510.74085839	522.33379016	2.0287467465	726.27106885	32.277458191	-1.1634982848	32.655448914	19.129810763	42.292121667	-71.133273333	2	63343.922441	41.9
20732	2022-09-09	17:35:59.519	251.52499443	6036.599866	1662744959.519	0	899	2.5471148154	2.5947656645	509.49010755	521.05465272	2.0287473075	726.27815338	32.277529331	-1.1584320447	32.655448914	19.130388058	42.292121667	-71.133273333	2	63344.822485	41.9
20733	2022-09-09	17:36:00.413	251.52500478	6036.600115	1662744960.413	0	899	2.5531722498	2.5997324707	509.49262184	520.76461236	1.9785263004	726.29085516	32.278129578	-1.2515640259	32.655448914	19.125236511	42.292121667	-71.133274544	2	63345.726348	41.9
20734	2022-09-09	17:36:01.339	251.52501551	6036.600372	1662744961.34	0	899	2.5531722498	2.5997324707	509.42258167	520.69302262	1.9785263004	726.28077789	32.278129578	-1.3112052111	32.655448914	19.094142964	42.292121667	-71.133275	2	63346.648915	41.9
20735	2022-09-09	17:36:02.282	251.52502642	6036.600634	1662744962.283	0	899	2.558911734	2.6066319226	509.42258167	520.9488928	2.0224504821	726.28755521	32.278129578	-1.1890664574	32.655448914	19.127726991	42.292121667	-71.133275	2	63347.627137	41.9
20736	2022-09-09	17:36:03.187	251.52503689	6036.600885	1662744963.187	0	899	2.558911734	2.6066319226	510.90514259	522.46499849	2.0224504821	726.29117973	32.278129578	-1.1994791031	32.655448914	19.127397537	42.292121667	-71.133275	2	63348.539359	41.9
20737	2022-09-09	17:36:04.128	251.52504778	6036.601147	1662744964.128	0	899	2.5407797621	2.5892250574	510.90514259	522.72543485	2.0669846919	726.28021564	32.278129578	-1.4425492839	32.655448914	19.100639331	42.292121667	-71.133274196	2	63349.482438	41.9
20738	2022-09-09	17:36:05.088	251.5250589	6036.601414	1662744965.089	0	899	2.5407908366	2.5892364361	510.16333488	521.96648749	2.0669885936	726.28936565	32.278615232	-1.3486411935	32.655448914	19.102611542	42.292121667	-71.133273333	2	63350.460922	41.9
20739	2022-09-09	17:36:06.009	251.52506956	6036.601669	1662744966.01	0	899	2.5370468326	2.5842265776	510.1647539	521.67535754	2.0168818373	726.30571055	32.278953552	-1.1864578724	32.655448914	19.112632751	42.292121667	-71.133273333	2	63351.377712	41.9
20740	2022-09-09	17:36:06.984	251.52508084	6036.60194	1662744966.985	0	899	2.5370468326	2.5842265776	509.43822278	520.93243404	2.0168818373	726.2851417	32.278953552	-1.1877190577	32.655448914	19.121562099	42.292121667	-71.133273333	2	63352.329187	41.9
20741	2022-09-09	17:36:07.898	251.52509142	6036.602194	1662744967.899	0	899	2.5570726675	2.6047333586	509.43822278	520.95877232	2.0214011968	726.28930624	32.278953552	-1.1692220044	32.655448914	19.127328582	42.292121667	-71.133273333	2	63353.210059	41.9
20742	2022-09-09	17:36:08.767	251.52510148	6036.602436	1662744968.768	0	899	2.5570728437	2.6047335396	509.79654877	521.32520193	2.0214012572	726.28320798	32.278961232	-1.147652885	32.655448914	19.130912819	42.292121667	-71.133273333	2	63354.07265	41.907264957
20743	2022-09-09	17:36:09.596	251.52511108	6036.602666	1662744969.597	0	899	2.5506977417	2.5989197278	509.80137712	521.49571807	2.049782037	726.28271484	32.28011322	-1.1783196926	32.655448914	19.126676559	42.292121667	-71.133273333	2	63354.958333	41.995833333
20744	2022-09-09	17:36:10.474	251.52512124	6036.60291	1662744970.475	0	899	2.5506977417	2.5989197278	512.06748038	523.81380351	2.049782037	726.28593799	32.28011322	-1.1769615151	32.655448914	19.127244217	42.292121667	-71.133273333	2	63355.83984	42
20745	2022-09-09	17:36:11.407	251.52513204	6036.603169	1662744971.408	0	899	2.5501854797	2.5992309606	512.06748038	524.01761476	2.0845368705	726.28584461	32.28011322	-1.1636707783	32.655448914	19.132799149	42.292121667	-71.133273333	2	63356.739713	42
20746	2022-09-09	17:36:12.302	251.5251424	6036.603417	1662744972.303	0	899	2.5501854797	2.5992309606	510.04526321	521.94820505	2.0845368705	726.28222616	32.28011322	-1.1588848079	32.655448914	19.131482042	42.292121667	-71.133273333	2	63357.6551	42
20747	2022-09-09	17:36:13.217	251.52515297	6036.603671	1662744973.217	0	899	2.5491229383	2.5982063501	510.04526321	521.96243301	2.0869716923	726.27667236	32.28011322	-1.1441389322	32.655448914	19.128477097	42.292121667	-71.133273333	2	63358.544104	42
20748	2022-09-09	17:36:14.119	251.52516343	6036.603922	1662744974.12	0	899	2.5491229383	2.5982063501	508.74837118	520.63523919	2.0869716923	726.28283813	32.28011322	-1.1571601629	32.655448914	19.131719589	42.292121667	-71.133273333	2	63359.412826	42
20749	2022-09-09	17:36:15.066	251.52517439	6036.604185	1662744975.067	0	899	2.5311060372	2.5788402413	508.74979388	520.3912693	2.0448464494	726.29416965	32.28045336	-1.1550258493	32.655448914	19.131719589	42.292121667	-71.133273333	2	63360.379202	42
20750	2022-09-09	17:36:15.954	251.52518466	6036.604432	1662744975.955	0	899	2.5311100956	2.57884441	507.87653441	519.49803571	2.0448478694	726.27051671	32.280632019	-1.1575912924	32.655448914	19.130495602	42.292121667	-71.133273333	2	63361.302136	42
20751	2022-09-09	17:36:16.905	251.52519567	6036.604696	1662744976.906	0	899	2.5377177796	2.586706703	507.87653441	519.77353958	2.0922142777	726.28063722	32.280632019	-1.1802060399	32.655448914	19.129884139	42.292121667	-71.133273333	2	63362.25	42
20752	2022-09-09	17:36:17.812	251.52520616	6036.604948	1662744977.812	0	899	2.5377177796	2.586706703	509.39631025	521.32891616	2.0922142777	726.28060812	32.280632019	-1.1824049515	32.655448914	19.129383327	42.292121667	-71.133273139	2	63363.116597	42
20753	2022-09-09	17:36:18.710	251.52521655	6036.605197	1662744978.71	0	899	2.5364356113	2.5844957193	509.39631025	521.10772093	2.0543024342	726.28312916	32.280632019	-1.1812084424	32.655448914	19.129314562	42.292121667	-71.133271667	2	63364.05534	42
20754	2022-09-09	17:36:19.630	251.5252272	6036.605453	1662744979.63	0	899	2.5364487139	2.5845091799	508.2393892	519.92422813	2.0543070301	726.27058785	32.281207609	-1.1666026881	32.655448914	19.131930939	42.292121667	-71.133271667	2	63364.948544	42
20755	2022-09-09	17:36:20.483	251.52523707	6036.60569	1662744980.483	0	899	2.5427951884	2.5893232926	508.24106471	519.5236116	1.9851098057	726.27664366	32.281608582	-1.1622802138	32.655448914	19.128195782	42.292121667	-71.133271667	2	63365.788955	42
20756	2022-09-09	17:36:21.421	251.52524794	6036.605951	1662744981.422	0	899	2.5427951884	2.5893232926	510.43884877	521.77018471	1.9851098057	726.2699104	32.281608582	-1.2273217148	32.655448914	19.116892733	42.292121667	-71.133271667	2	63366.71499	42
20757	2022-09-09	17:36:22.358	251.52525878	6036.606211	1662744982.359	0	899	2.5539355933	2.6033128664	510.43884877	522.4142064	2.0953481421	726.26882874	32.281608582	-1.2531917095	32.655448914	19.117315292	42.292121667	-71.133271667	2	63367.659878	42
20758	2022-09-09	17:36:23.306	251.52526976	6036.606474	1662744983.307	0	899	2.5539355933	2.6033128664	508.81926775	520.75662854	2.0953481421	726.27305472	32.281608582	-1.3059664846	32.655448914	19.120061874	42.292121667	-71.133271667	2	63368.624619	42
20759	2022-09-09	17:36:24.250	251.52528068	6036.606736	1662744984.251	0	899	2.5534403321	2.6011338315	508.81926775	520.35021557	2.0255918738	726.27509555	32.281608582	-1.2369152308	32.655448914	19.123075485	42.292121667	-71.133271667	2	63369.567061	42
20760	2022-09-09	17:36:25.180	251.52529145	6036.606995	1662744985.181	0	899	2.5534585895	2.6011525804	509.43317724	520.97807414	2.0255981463	726.27723744	32.282405272	-1.3738321492	32.655448914	19.080596381	42.292121667	-71.133271667	2	63370.507756	42
20761	2022-09-09	17:36:26.098	251.52530207	6036.60725	1662744986.099	0	899	2.5532050115	2.6008104687	509.43329151	520.95782564	2.0221040091	726.27797997	32.282432556	-1.2460343909	32.655448914	19.110407507	42.292121667	-71.133271667	2	63371.449644	42
20762	2022-09-09	17:36:27.009	251.5253126	6036.607503	1662744987.009	0	899	2.5532050115	2.6008104687	509.57192315	521.09959344	2.0221040091	726.28146221	32.282432556	-1.1571601629	32.655448914	19.1313591	42.292121667	-71.133271667	2	63372.363905	42
20763	2022-09-09	17:36:27.892	251.52532284	6036.607748	1662744987.893	0	899	2.5438109619	2.5908644775	509.57192315	521.00766303	2.0063321637	726.27576896	32.282432556	-1.1512747032	32.655448914	19.1313591	42.292121667	-71.133271667	2	63373.228708	42
20764	2022-09-09	17:36:28.782	251.52533314	6036.607995	1662744988.783	0	899	2.5438109619	2.5908644775	509.35997315	520.79095649	2.0063321637	726.28316836	32.282432556	-1.1485583514	32.655448914	19.131187212	42.292121667	-71.133271667	2	63374.085453	42
20765	2022-09-09	17:36:29.726	251.52534405	6036.608257	1662744989.726	0	899	2.5443029811	2.5916040634	509.36271028	520.85190148	2.0163126777	726.28078961	32.283086158	-1.1807988811	32.655448914	19.129937481	42.292121667	-71.133271667	2	63375.046218	42
20766	2022-09-09	17:36:30.674	251.52535503	6036.608521	1662744990.675	0	899	2.5443110526	2.5916123512	508.95506459	520.43507706	2.016315448	726.27030248	32.283439636	-1.2025296791	32.655448914	19.112507119	42.292121667	-71.133271667	2	63376.040434	42
20767	2022-09-09	17:36:31.586	251.52536559	6036.608774	1662744991.587	0	899	2.5363640009	2.5855889232	508.95506459	520.94142213	2.1032021395	726.27562628	32.283439636	-1.1991773575	32.655448914	19.098300605	42.292121667	-71.133271667	2	63376.939842	42
20768	2022-09-09	17:36:32.529	251.5253765	6036.609036	1662744992.53	0	899	2.5363640009	2.5855889232	508.62391942	520.60247819	2.1032021395	726.28234863	32.283439636	-1.1539047956	32.655448914	19.130638123	42.292121667	-71.133271667	2	63377.844019	42
20769	2022-09-09	17:36:33.451	251.52538718	6036.609292	1662744993.452	0	899	2.5402262359	2.5878687569	508.62391942	520.1982028	2.0337985899	726.27845532	32.283439636	-1.1718844744	32.655448914	19.126593508	42.292121667	-71.133271667	2	63378.760521	42
20770	2022-09-09	17:36:34.403	251.52539818	6036.609556	1662744994.403	0	899	2.5402262359	2.5878687569	510.15960269	521.76883219	2.0337985899	726.28184095	32.283439636	-1.160415411	32.655448914	19.127758026	42.292121667	-71.133271667	2	63379.712713	42
20771	2022-09-09	17:36:35.315	251.52540875	6036.60981	1662744995.316	0	899	2.533727481	2.5814458818	510.16267465	521.82047869	2.0421061351	726.28338663	32.284172058	-1.1734366417	32.655448914	19.120555878	42.292121667	-71.133271667	2	63380.608358	42
20772	2022-09-09	17:36:36.217	251.52541918	6036.61006	1662744996.217	0	899	2.533727481	2.5814458818	509.5551246	521.19904542	2.0421061351	726.27790358	32.284172058	-1.1615687893	32.655448914	19.122427404	42.292122497	-71.133271667	2	63381.498498	42
20773	2022-09-09	17:36:37.147	251.52542994	6036.610319	1662744997.147	0	899	2.5314180832	2.5791817017	509.5551246	521.2207975	2.0458356235	726.26667877	32.284172058	-1.1457666159	32.655448914	19.133159637	42.292123333	-71.133271667	2	63382.458333	42
20774	2022-09-09	17:36:38.026	251.52544013	6036.610563	1662744998.027	0	899	2.5314180832	2.5791817017	509.7724415	521.44308962	2.0458356235	726.28168129	32.284172058	-1.1574943468	32.655448914	19.10948214	42.292123333	-71.133271667	2	63383.356938	42
20775	2022-09-09	17:36:38.918	251.52545045	6036.610811	1662744998.919	0	899	2.5339297536	2.5838482446	509.7724415	521.95964747	2.134272655	726.27191162	32.284172058	-1.3806445938	32.655448914	19.093573324	42.292123333	-71.133271667	2	63384.216963	42
20776	2022-09-09	17:36:39.783	251.52546046	6036.611051	1662744999.784	0	899	2.533933219	2.5838518084	508.48472907	520.64115689	2.1342739191	726.28680703	32.284324444	-1.5765774582	32.655448914	19.084120125	42.292123333	-71.133271667	2	63385.072228	41.992777213
20777	2022-09-09	17:36:40.690	251.52547096	6036.611303	1662745000.691	0	899	2.5331696801	2.580828771	508.48779185	520.09538941	2.0400556605	726.26543462	32.285057068	-1.3866377927	32.655448914	19.111073538	42.292123333	-71.133271667	2	63385.994914	41.900508647
20778	2022-09-09	17:36:41.572	251.52548117	6036.611548	1662745001.573	0	899	2.5331696801	2.580828771	509.71898484	521.35468768	2.0400556605	726.2755996	32.285057068	-1.2039093695	32.655448914	19.125287555	42.292123333	-71.133271667	2	63386.852284	41.9
20779	2022-09-09	17:36:42.463	251.52549147	6036.611795	1662745002.463	0	899	2.5369524475	2.5855397925	509.71898484	521.5644662	2.0760002251	726.28562998	32.285057068	-1.2349533632	32.655448914	19.122024574	42.292123333	-71.133271667	2	63387.750763	41.9
20780	2022-09-09	17:36:43.365	251.52550192	6036.612046	1662745003.366	0	899	2.5369524475	2.5855397925	507.95265663	519.75708987	2.0760002251	726.2757916	32.285057068	-1.2538169109	32.655448914	19.123551527	42.292123333	-71.133271667	2	63388.669379	41.9
20781	2022-09-09	17:36:44.312	251.52551288	6036.612309	1662745004.313	0	899	2.5332719171	2.5821077576	507.95291827	519.83528174	2.0893911882	726.2780592	32.28511972	-1.1912331297	32.655448914	19.127758026	42.292123333	-71.133271667	2	63389.603883	41.9
20782	2022-09-09	17:36:45.217	251.52552334	6036.61256	1662745005.217	0	899	2.5332920013	2.5821283999	507.74983437	519.62748891	2.0893983624	726.27956042	32.286003113	-1.1897132397	32.655448914	19.127758026	42.292123333	-71.133271667	2	63390.496994	41.9
20783	2022-09-09	17:36:46.157	251.52553424	6036.612822	1662745006.158	0	899	2.5343333666	2.582799397	507.74983437	519.53218683	2.0730139727	726.26978226	32.286003113	-1.3532655223	32.655448914	19.107281085	42.292123333	-71.133271667	2	63391.446592	41.9
20784	2022-09-09	17:36:47.122	251.52554541	6036.61309	1662745007.123	0	899	2.5343333666	2.582799397	508.04025922	519.829351	2.0730139727	726.27593994	32.286003113	-1.2108727694	32.655448914	19.130638123	42.292123333	-71.133271667	2	63392.442692	41.9
20785	2022-09-09	17:36:48.033	251.52555595	6036.613343	1662745008.034	0	899	2.5301738832	2.5798243408	508.04025922	520.13857623	2.1261239199	726.26626445	32.286003113	-1.162862319	32.655448914	19.111580716	42.292123333	-71.133271667	2	63393.364245	41.9
20786	2022-09-09	17:36:48.915	251.52556616	6036.613588	1662745008.916	0	899	2.5301738832	2.5798243408	506.16767582	518.22139969	2.1261239199	726.27279239	32.286003113	-1.1698688056	32.655448914	19.123851031	42.292123333	-71.133271667	2	63394.214004	41.9
20787	2022-09-09	17:36:49.875	251.52557726	6036.613854	1662745009.875	0	899	2.5257148635	2.5743977327	506.16927721	518.00813707	2.0890843515	726.26160072	32.286387917	-1.1687908978	32.655448914	19.13247447	42.292123333	-71.133271667	2	63395.164969	41.9
20788	2022-09-09	17:36:50.801	251.52558797	6036.614111	1662745010.801	0	899	2.5257255101	2.574408675	508.74595923	520.64510767	2.0890881653	726.25896085	32.286857605	-1.1678315401	32.655448914	19.130924086	42.292123151	-71.133271667	2	63396.109504	41.845247934
20789	2022-09-09	17:36:51.808	251.52559963	6036.614391	1662745011.808	0	899	2.522310191	2.5728632874	508.74595923	521.12087639	2.1706335275	726.27998645	32.286857605	-1.1796994257	32.655448914	19.129531835	42.292121421	-71.133271913	2	63397.147508	41.370498474
20790	2022-09-09	17:36:52.756	251.5256106	6036.614654	1662745012.756	0	899	2.522310191	2.5728632874	506.55585004	518.87749421	2.1706335275	726.2878802	32.286857605	-1.1757326679	32.655448914	19.129386093	42.292119822	-71.133273511	2	63398.1069	41.167930029
20791	2022-09-09	17:36:53.664	251.52562111	6036.614907	1662745013.664	0	899	2.5245026685	2.5732070806	506.55585004	518.41473014	2.0909758788	726.27709435	32.286857605	-1.2101397727	32.655448914	19.128306067	42.292118351	-71.133274982	2	63398.98931	40.903206997
20792	2022-09-09	17:36:54.562	251.5256315	6036.615156	1662745014.562	0	899	2.5245116935	2.5732163567	509.1739597	521.09415074	2.0909791163	726.28171888	32.28725595	-1.2037908439	32.655448914	19.129023798	42.292119727	-71.133275	2	63399.836004	40.565598492
20793	2022-09-09	17:36:55.492	251.52564227	6036.615414	1662745015.492	0	899	2.5148553811	2.5626781892	509.17574149	520.92440546	2.0615622633	726.28746184	32.28768158	-1.1815103032	32.655448914	19.129302625	42.29212	-71.133275	2	63400.835359	40.5
20794	2022-09-09	17:36:56.361	251.52565234	6036.615656	1662745016.362	0	899	2.5148553811	2.5626781892	508.24182557	519.96894048	2.0615622633	726.29691097	32.28768158	-1.1392560005	32.655448914	19.130638123	42.29212	-71.133275	2	63401.670074	40.5
20795	2022-09-09	17:36:57.322	251.52566345	6036.615923	1662745017.322	0	899	2.5267022337	2.5746841853	508.24182557	519.952734	2.0587774221	726.27206926	32.28768158	-1.2517796139	32.655448914	19.12177101	42.29212	-71.133275	2	63402.605606	40.5
20796	2022-09-09	17:36:58.236	251.52567403	6036.616177	1662745018.236	0	899	2.5267022337	2.5746841853	507.43008277	519.12228701	2.0587774221	726.27900585	32.28768158	-1.2423802188	32.826964372	19.124251726	42.29212	-71.133275	2	63403.555556	40.5
20797	2022-09-09	17:36:59.115	251.52568421	6036.616421	1662745019.116	0	899	2.5272607028	2.5762012695	507.43079944	519.35491642	2.0986724368	726.27883487	32.287853367	-1.2316226178	32.68018672	19.125759339	42.29212	-71.133275	2	63404.444019	40.5
20798	2022-09-09	17:37:00.007	251.52569454	6036.616669	1662745020.008	0	899	2.5272741108	2.5762150518	508.74762676	520.70271598	2.0986772589	726.26513672	32.288444519	-1.2971383333	32.655448914	19.126317978	42.29212	-71.133275	2	63405.321613	40.5
20799	2022-09-09	17:37:00.917	251.52570507	6036.616922	1662745020.918	0	899	2.5270569645	2.5750428187	508.74762676	520.4694949	2.0586581189	726.27675361	32.288444519	-1.2581393269	32.744505017	19.126961879	42.29212	-71.133275	2	63406.243062	40.5
20800	2022-09-09	17:37:01.835	251.52571568	6036.617176	1662745021.835	0	899	2.5270569645	2.5750428187	507.33356897	519.02285632	2.0586581189	726.27458262	32.288444519	-1.188085556	32.904476166	19.128118515	42.29212	-71.133275214	2	63407.128179	40.5
20801	2022-09-09	17:37:02.798	251.52572683	6036.617444	1662745022.798	0	899	2.5296780197	2.5769828484	507.33356897	518.84432348	2.0279133783	726.28313805	32.288444519	-1.1872986626	32.904476166	19.128466145	42.29212	-71.133276667	2	63408.101435	40.5
20802	2022-09-09	17:37:03.709	251.52573737	6036.617697	1662745023.709	0	899	2.5296780197	2.5769828484	508.95904765	520.50668221	2.0279133783	726.28718577	32.288444519	-1.1825773811	32.904476166	19.129076067	42.29212	-71.133276667	2	63408.973206	40.5
20803	2022-09-09	17:37:04.644	251.52574819	6036.617957	1662745024.644	0	899	2.5277133034	2.5784812259	508.96120412	521.36750047	2.1751082366	726.26954984	32.288959882	-1.1727360724	32.764295262	19.126179158	42.29212	-71.133275103	2	63409.937952	40.5
20804	2022-09-09	17:37:05.628	251.52575959	6036.61823	1662745025.629	0	899	2.5277223812	2.5784905666	507.41489163	519.7835152	2.1751116198	726.26873011	32.289360046	-1.1962993279	32.655448914	19.12472015	42.29212	-71.133275	2	63410.912229	40.5
20805	2022-09-09	17:37:06.612	251.52577098	6036.618504	1662745026.613	0	899	2.5334246692	2.5816283392	507.41489163	519.12969581	2.0627274065	726.27803575	32.289360046	-1.2180947736	32.655448914	19.128118515	42.29212	-71.133275	2	63411.940126	40.5
20806	2022-09-09	17:37:07.510	251.52578138	6036.618753	1662745027.511	0	899	2.5334246692	2.5816283392	506.58188487	518.27745723	2.0627274065	726.29029978	32.289360046	-1.2271492481	32.655448914	19.128118515	42.29212	-71.133275	2	63412.855544	40.414445575
20807	2022-09-09	17:37:08.444	251.52579219	6036.619012	1662745028.445	0	899	2.5270271629	2.5753427036	506.58188487	518.33450535	2.0725607508	726.28614575	32.289360046	-1.1834613322	32.655448914	19.110935691	42.29212	-71.133275	2	63413.793587	40.4
20808	2022-09-09	17:37:09.312	251.52580223	6036.619254	1662745029.313	0	899	2.5270271629	2.5753427036	506.84350389	518.6021939	2.0725607508	726.26965332	32.289360046	-1.1522772312	32.655448914	19.131719589	42.29212	-71.133275	2	63414.642718	40.4
20809	2022-09-09	17:37:10.252	251.5258131	6036.619514	1662745030.252	0	899	2.5330853692	2.5822321041	506.84685242	518.78001082	2.1025912344	726.28356408	32.290163609	-1.1684890362	32.655448914	19.130278606	42.29212	-71.133275	2	63415.563116	40.4
20810	2022-09-09	17:37:11.280	251.52582501	6036.6198	1662745031.281	0	899	2.533086527	2.5822332943	506.45734378	518.38133404	2.1025916506	726.27031541	32.290214539	-1.1664302444	32.655448914	19.130414824	42.292120963	-71.133275	2	63416.577909	40.4
20811	2022-09-09	17:37:12.234	251.52583605	6036.620065	1662745032.235	0	899	2.5315828367	2.580517564	506.45734378	518.33676113	2.0949121112	726.26529032	32.290214539	-1.1888940232	32.686783468	19.128480911	42.292121667	-71.133275	2	63417.553102	40.4
20812	2022-09-09	17:37:13.145	251.5258466	6036.620318	1662745033.146	0	899	2.5315828367	2.580517564	507.78459597	519.69514522	2.0949121112	726.27968653	32.290214539	-1.1832026243	32.904476166	19.130998611	42.292121667	-71.133275	2	63418.458058	40.4
20813	2022-09-09	17:37:14.099	251.52585764	6036.620583	1662745034.1	0	899	2.5331407112	2.580468224	507.78541862	519.29615344	2.026145462	726.27616549	32.290411589	-1.1748056554	32.709872088	19.12817499	42.292121667	-71.133275	2	63419.404915	40.4
20814	2022-09-09	17:37:15.051	251.52586865	6036.620848	1662745035.051	0	899	2.533153576	2.5804814352	507.86390153	519.37644134	2.0261499186	726.27160645	32.290977478	-1.1473941803	32.655448914	19.130277634	42.292121667	-71.133275	2	63420.365831	40.4
20815	2022-09-09	17:37:15.976	251.52587936	6036.621105	1662745035.977	0	899	2.5333192098	2.5817362765	507.86390153	519.64167919	2.0717724418	726.27269659	32.290977478	-1.1755278568	32.894581043	19.130277634	42.292121667	-71.133275	2	63421.26413	40.4
20816	2022-09-09	17:37:16.901	251.52589007	6036.621362	1662745036.902	0	899	2.5333192098	2.5817362765	506.6600478	518.40990711	2.0717724418	726.28266432	32.290977478	-1.1805724845	32.904476166	19.128561778	42.292121667	-71.133275	2	63422.233742	40.4
20817	2022-09-09	17:37:17.773	251.52590015	6036.621604	1662745037.773	0	899	2.5302105901	2.5785757698	506.6600478	518.41174293	2.0720888013	726.27830051	32.290977478	-1.2029607904	32.904476166	19.124454789	42.292121667	-71.133275097	2	63423.058116	40.4
20818	2022-09-09	17:37:18.726	251.52591118	6036.621868	1662745038.726	0	899	2.5302105901	2.5785757698	505.83498468	517.56754293	2.0720888013	726.27997756	32.290977478	-1.2233010673	32.904476166	19.120054194	42.292121667	-71.133276667	2	63424.013444	40.4
20819	2022-09-09	17:37:19.663	251.52592203	6036.622129	1662745039.663	0	899	2.5255572199	2.5740744286	505.83685482	517.62825721	2.0822370115	726.27703211	32.291427158	-1.1967412368	32.904476166	19.123867894	42.292121667	-71.133276667	2	63424.98242	40.4
20820	2022-09-09	17:37:20.573	251.52593257	6036.622382	1662745040.574	0	899	2.5255643201	2.5740817254	507.51425778	519.34477631	2.0822395469	726.29840088	32.291740417	-1.5380311012	32.904476166	19.118755341	42.292121667	-71.133276667	2	63425.867961	40.4
20821	2022-09-09	17:37:21.519	251.52594352	6036.622644	1662745041.52	0	899	2.5268922584	2.5765689697	507.51425778	519.62223424	2.1299358334	726.28774802	32.291740417	-1.309405064	32.904476166	19.124014128	42.292121667	-71.133276667	2	63426.85084	40.4
20822	2022-09-09	17:37:22.433	251.52595409	6036.622898	1662745042.433	0	899	2.5268922584	2.5765689697	506.23834296	518.3158794	2.1299358334	726.28602368	32.291740417	-1.2092450857	32.904476166	19.126317978	42.292121667	-71.133276667	2	63427.727358	40.4
20823	2022-09-09	17:37:23.375	251.525965	6036.62316	1662745043.376	0	899	2.5283400457	2.5759534539	506.23834296	517.80561069	2.0419575707	726.28169867	32.291740417	-1.2120692438	32.703275339	19.1295369	42.292121667	-71.133276667	2	63428.66531	40.4
20824	2022-09-09	17:37:24.323	251.52597597	6036.623423	1662745044.324	0	899	2.5283400457	2.5759534539	507.75269169	519.35456145	2.0419575707	726.29185233	32.291740417	-1.2483087778	32.655448914	19.132078171	42.292121667	-71.133276667	2	63429.61962	40.4
20825	2022-09-09	17:37:25.283	251.52598708	6036.62369	1662745045.284	0	899	2.5339932395	2.5842875696	507.7569439	519.98743267	2.1499761574	726.28657663	32.292759017	-1.1567290248	32.655448914	19.132421948	42.292121667	-71.133276667	2	63430.590631	40.4
20826	2022-09-09	17:37:26.253	251.5259983	6036.623959	1662745046.253	0	899	2.5339943655	2.5842887278	507.65445951	519.88248212	2.1499765712	726.27809598	32.292808533	-1.1511022808	32.855000553	19.131316052	42.292121667	-71.133276667	2	63431.542065	40.4
20827	2022-09-09	17:37:27.217	251.52600947	6036.624227	1662745047.218	0	899	2.524282482	2.572952706	507.65445951	519.53172295	2.089714693	726.27355432	32.292808533	-1.1522772312	32.904476166	19.128118515	42.292121667	-71.133276667	2	63432.528261	40.4
20828	2022-09-09	17:37:28.147	251.52602022	6036.624485	1662745048.147	0	899	2.524282482	2.572952706	505.21052143	517.03060563	2.089714693	726.27885386	32.292808533	-1.1522772312	32.904476166	19.13133764	42.292121667	-71.133276667	2	63433.495992	40.4
20829	2022-09-09	17:37:29.056	251.52603075	6036.624738	1662745049.057	0	899	2.529862342	2.5787270567	505.21052143	517.05175042	2.093367345	726.287727	32.292808533	-1.1553816116	32.904476166	19.131816258	42.292121667	-71.133276667	2	63434.401381	40.4
20830	2022-09-09	17:37:30.000	251.52604167	6036.625	1662745050	0	899	2.5298693396	2.5787342491	507.8383929	519.74122909	2.0933698528	726.27144153	32.29311674	-1.1874064744	32.803875753	19.131060316	42.292121667	-71.133276667	2	63435.341811	40.4
20831	2022-09-09	17:37:30.943	251.52605258	6036.625262	1662745050.943	0	899	2.5408611721	2.5898788523	507.84029151	519.72867372	2.0908783201	726.27114444	32.293571472	-1.374705201	32.838508682	19.122380313	42.292121667	-71.133276667	2	63436.278982	40.372101791
20832	2022-09-09	17:37:31.825	251.52606279	6036.625507	1662745051.825	0	899	2.5408611721	2.5898788523	505.60060346	517.43655528	2.0908783201	726.25561523	32.293571472	-1.1539047956	32.904476166	19.124517441	42.292121667	-71.133276667	2	63437.122899	40.3
20833	2022-09-09	17:37:32.720	251.52607316	6036.625756	1662745052.721	0	899	2.5490212441	2.5969493274	505.60060346	517.13522863	2.0388348111	726.26863836	32.293571472	-1.1614933274	32.904476166	19.124622206	42.292121667	-71.133276667	2	63438.058373	40.3
20834	2022-09-09	17:37:33.647	251.52608388	6036.626013	1662745053.647	0	899	2.5490212441	2.5969493274	506.39611181	517.94888548	2.0388348111	726.27533687	32.293571472	-1.1796023522	32.904476166	19.127984003	42.292121667	-71.133276667	2	63438.944498	40.3
20835	2022-09-09	17:37:34.540	251.52609422	6036.626261	1662745054.541	0	899	2.5607015566	2.6104010855	506.39998084	518.32671111	2.1032964338	726.27622814	32.294500743	-1.157170966	32.904476166	19.117724412	42.292121667	-71.133276667	2	63439.864529	40.3
20836	2022-09-09	17:37:35.502	251.52610535	6036.626528	1662745055.502	0	899	2.5607068514	2.6104065284	508.07745063	520.04369962	2.1032983173	726.2711412	32.29473114	-1.1587878466	32.904476166	19.114433289	42.292121667	-71.133276667	2	63440.831663	40.3
20837	2022-09-09	17:37:36.438	251.52611619	6036.626789	1662745056.439	0	899	2.5545168088	2.6039509784	508.07745063	520.00847233	2.0972485092	726.27604867	32.29473114	-1.1755925291	32.904476166	19.123827334	42.292121667	-71.133276667	2	63441.735182	40.3
20838	2022-09-09	17:37:37.381	251.52612711	6036.627051	1662745057.382	0	899	2.5545168088	2.6039509784	506.63413406	518.53126282	2.0972485092	726.28056487	32.29473114	-1.168736926	32.881387546	19.129943759	42.292121667	-71.133276667	2	63442.688728	40.3
20839	2022-09-09	17:37:38.309	251.52613785	6036.627308	1662745058.31	0	899	2.5966362765	2.6464326009	506.63413406	518.42359606	2.0787004246	726.28717041	32.29473114	-1.1864578724	32.655448914	19.126676559	42.292121667	-71.133276667	2	63443.6	40.3
20840	2022-09-09	17:37:39.276	251.52614903	6036.627577	1662745059.276	0	899	2.5966362765	2.6464326009	507.11764332	518.91835666	2.0787004246	726.28631349	32.29473114	-1.5729556226	32.655448914	19.121525354	42.292121667	-71.133276667	2	63444.540434	40.3
20841	2022-09-09	17:37:40.247	251.52616028	6036.627847	1662745060.248	0	899	2.5571825114	2.6046009539	507.11983418	518.52894695	2.0112291028	726.27670187	32.295256608	-1.3387998666	32.826964372	19.123627202	42.292121667	-71.133276667	2	63445.55	40.3
20842	2022-09-09	17:37:41.171	251.52617097	6036.628103	1662745061.172	0	899	2.5571879612	2.6046065494	506.76510153	518.16624433	2.0112309592	726.29215832	32.29549408	-1.1864578724	32.904476166	19.128118515	42.292121667	-71.133276667	2	63446.473538	40.3
20843	2022-09-09	17:37:42.042	251.52618105	6036.628345	1662745062.043	0	899	2.5635056796	2.61274273	506.76510153	518.57593417	2.0818567136	726.27482837	32.29549408	-1.2113577641	32.723065585	19.127068084	42.292121667	-71.133276667	2	63447.330435	40.3
20844	2022-09-09	17:37:42.914	251.52619113	6036.628587	1662745062.914	0	899	2.5635056796	2.61274273	506.96021982	518.77559996	2.0818567136	726.27204784	32.29549408	-1.2903367344	32.756049327	19.126822187	42.292121667	-71.133276667	2	63448.236769	40.3
20845	2022-09-09	17:37:43.839	251.52620185	6036.628844	1662745063.84	0	899	2.5617224627	2.6104601018	506.96021982	518.66345283	2.0625423882	726.27763276	32.29549408	-1.238219487	32.904476166	19.126489412	42.292121667	-71.133276667	2	63449.107549	40.3
20846	2022-09-09	17:37:44.773	251.52621266	6036.629104	1662745064.774	0	899	2.5617246093	2.6104623073	506.21019162	517.89611448	2.0625431367	726.26753568	32.295587451	-1.18790234	32.904476166	19.126417981	42.292121667	-71.133276667	2	63450.068999	40.3
20847	2022-09-09	17:37:45.698	251.52622337	6036.629361	1662745065.699	0	899	2.572059744	2.6197328358	506.2125973	517.5962118	2.01035044	726.26419249	32.296165466	-1.1783735484	32.904476166	19.127905385	42.292121667	-71.133276667	2	63450.96793	40.3
20848	2022-09-09	17:37:46.608	251.52623389	6036.629613	1662745066.608	0	899	2.572059744	2.6197328358	505.97388825	517.35213471	2.01035044	726.26678467	32.296165466	-1.1815749407	32.904476166	19.129558563	42.292121667	-71.133276667	2	63451.89115	40.3
20849	2022-09-09	17:37:47.496	251.52624418	6036.62986	1662745067.497	0	899	2.5579660629	2.6061275591	505.97388825	517.53274584	2.0415487604	726.27533363	32.296165466	-1.1912762479	32.904476166	19.097719736	42.292121667	-71.133276667	2	63452.782783	40.3
20850	2022-09-09	17:37:48.398	251.52625462	6036.630111	1662745068.399	0	899	2.5579660629	2.6061275591	509.08412205	520.71403223	2.0415487604	726.27301995	32.296165466	-1.1913409233	32.904476166	19.097507477	42.292121667	-71.133276667	2	63453.720294	40.3
20851	2022-09-09	17:37:49.342	251.52626554	6036.630373	1662745069.343	0	899	2.5634631922	2.6107949127	509.08412205	520.48828111	2.0027880344	726.26025108	32.296165466	-1.1945746134	32.904476166	19.08033755	42.292121667	-71.133276667	2	63454.689725	40.3
20852	2022-09-09	17:37:50.309	251.52627672	6036.630641	1662745070.309	0	899	2.563486626	2.61081897	505.78709583	517.11744299	2.0027959639	726.27483161	32.297184066	-1.2381332379	32.904476166	19.106332792	42.292121667	-71.133276667	2	63455.651874	40.3
20853	2022-09-09	17:37:51.234	251.52628744	6036.630899	1662745071.235	0	899	2.5610318624	2.6094427082	505.78742865	517.38812713	2.0495114963	726.27273459	32.297264099	-1.4944725281	32.904476166	19.085292804	42.292122594	-71.133276667	2	63456.556311	40.3
20854	2022-09-09	17:37:52.203	251.52629866	6036.631168	1662745072.204	0	899	2.5610318624	2.6094427082	504.17806751	515.74185382	2.0495114963	726.27992137	32.297264099	-1.5087333918	32.904476166	19.086343765	42.292123333	-71.133276667	2	63457.49757	40.3
20855	2022-09-09	17:37:53.119	251.52630926	6036.631422	1662745073.12	0	899	2.558562889	2.605819299	504.17806751	515.47596492	2.0034194444	726.28647841	32.297264099	-1.5250314458	32.904476166	19.063421174	42.292123333	-71.133276667	2	63458.419118	40.3
20856	2022-09-09	17:37:54.052	251.52632005	6036.631681	1662745074.052	0	899	2.558562889	2.605819299	506.62876165	517.98157555	2.0034194444	726.28597719	32.297264099	-1.4127772525	32.904476166	19.08503084	42.292123333	-71.133276667	2	63459.362679	40.3
20857	2022-09-09	17:37:54.950	251.52633044	6036.631931	1662745074.95	0	899	2.5599641128	2.608257093	506.63105817	518.22755704	2.0454509281	726.27506322	32.297815437	-1.5458028948	32.904476166	19.108995728	42.292123333	-71.133276667	2	63460.239917	40.3
20858	2022-09-09	17:37:55.838	251.52634073	6036.632177	1662745075.839	0	899	2.5599668708	2.6082599261	504.43433472	515.98055734	2.0454518825	726.27281098	32.297935486	-1.3804936291	32.904476166	19.121060315	42.292123333	-71.133276667	2	63461.159255	40.3
20859	2022-09-09	17:37:56.740	251.52635116	6036.632428	1662745076.74	0	899	2.5691194323	2.6182144599	504.43433472	516.13108132	2.0715133972	726.27115495	32.297935486	-1.3550763722	32.904476166	19.118448712	42.292123333	-71.133276667	2	63462.081708	40.3
20860	2022-09-09	17:37:57.644	251.52636162	6036.632679	1662745077.644	0	899	2.5691194323	2.6182144599	507.70103603	519.4735304	2.0715133972	726.25568799	32.297935486	-1.393978396	32.904476166	19.115260901	42.292123333	-71.133276667	2	63462.921077	40.3
20861	2022-09-09	17:37:58.536	251.52637194	6036.632927	1662745078.536	0	899	2.561644144	2.6101318536	507.70103603	519.36138797	2.0522236026	726.27318406	32.297935486	-1.2009451381	32.904476166	19.131578155	42.292123333	-71.133276667	2	63463.84858	40.3
20862	2022-09-09	17:37:59.460	251.52638264	6036.633183	1662745079.46	0	899	2.561644144	2.6101318536	505.58352412	517.19524324	2.0522236026	726.28108306	32.297935486	-1.1522772312	32.904476166	19.132078171	42.292123333	-71.133276667	2	63464.793489	40.220651068
20863	2022-09-09	17:38:00.338	251.52639281	6036.633427	1662745080.339	0	899	2.5668374648	2.6142184216	505.58734158	516.9100336	2.0022458887	726.28438785	32.298853843	-1.1507465618	32.904476166	19.132078171	42.292123333	-71.133276667	2	63465.627669	40.2
20864	2022-09-09	17:38:01.232	251.52640315	6036.633676	1662745081.232	0	899	2.5668388056	2.6142197981	505.65842638	516.98271298	2.0022463417	726.28596588	32.298912048	-1.1475451072	32.904476166	19.131944656	42.292123333	-71.133276667	2	63466.534783	40.2
20865	2022-09-09	17:38:02.171	251.52641402	6036.633936	1662745082.171	0	899	2.5864540155	2.6358175	505.65842638	517.36859947	2.0689306131	726.28355883	32.298912048	-1.1408835649	32.904476166	19.132078171	42.292123333	-71.133276667	2	63467.474907	40.2
20866	2022-09-09	17:38:03.065	251.52642436	6036.634185	1662745083.065	0	899	2.5864540155	2.6358175	506.06072942	517.78021915	2.0689306131	726.28237046	32.298912048	-1.4151055094	32.904476166	19.127214053	42.292123333	-71.133276667	2	63468.329329	40.2
20867	2022-09-09	17:38:04.006	251.52643527	6036.634446	1662745084.007	0	899	2.5908478777	2.6404039558	506.06072942	517.80609362	2.0733948189	726.27548642	32.298912048	-1.3229221098	32.904476166	19.128494743	42.292123333	-71.133276667	2	63469.272545	40.2
20868	2022-09-09	17:38:04.908	251.52644571	6036.634697	1662745084.909	0	899	2.5908686577	2.6404253087	505.14168922	516.86576472	2.0734020214	726.27840843	32.299805749	-1.4581467695	32.904476166	19.096166308	42.292123333	-71.133276667	2	63470.176176	40.2
20869	2022-09-09	17:38:05.887	251.52645703	6036.634969	1662745085.887	0	899	2.5763171363	2.6250993255	505.1421601	516.74774172	2.0529151553	726.27865338	32.299919128	-1.285195042	32.904476166	19.115035025	42.292123333	-71.133276667	2	63471.155311	40.2
20870	2022-09-09	17:38:06.836	251.52646802	6036.635232	1662745086.837	0	899	2.5763171363	2.6250993255	505.54573533	517.16058905	2.0529151553	726.27392861	32.299919128	-1.2571260748	32.904476166	19.127905726	42.292123333	-71.133276667	2	63472.107214	40.189278557
20871	2022-09-09	17:38:07.737	251.52647845	6036.635483	1662745087.738	0	899	2.574380807	2.623251347	505.54573533	517.19049542	2.058082066	726.26766341	32.299919128	-1.3742848272	32.904476166	19.125706818	42.292123333	-71.133276667	2	63473.010173	40.1
20872	2022-09-09	17:38:08.651	251.52648902	6036.635736	1662745088.651	0	899	2.574380807	2.623251347	505.21548094	516.85263393	2.058082066	726.27445408	32.299919128	-1.1903923276	32.904476166	19.129140854	42.292123333	-71.133276667	2	63473.938962	40.1
20873	2022-09-09	17:38:09.634	251.52650039	6036.636009	1662745089.634	0	899	2.5871633583	2.6358803284	505.21670492	516.75963162	2.0417851266	726.26049522	32.300213795	-1.1788154746	32.904476166	19.132078171	42.292123333	-71.133276667	2	63474.938962	40.1
20874	2022-09-09	17:38:10.635	251.52651199	6036.636288	1662745090.636	0	899	2.587175648	2.6358929517	506.55417407	518.12768292	2.0417893273	726.2752633	32.300743103	-1.2118643885	32.904476166	19.131448746	42.292123333	-71.133276667	2	63475.914563	40.1
20875	2022-09-09	17:38:11.551	251.52652258	6036.636542	1662745091.551	0	899	2.5831218807	2.6314187688	506.55417407	518.04549242	2.0276109826	726.27386798	32.300743103	-1.1738678083	32.904476166	19.129989624	42.292123333	-71.133276667	2	63476.869611	40.1
20876	2022-09-09	17:38:12.470	251.52653322	6036.636797	1662745092.47	0	899	2.5831218807	2.6314187688	504.75846502	516.20904722	2.0276109826	726.27589952	32.300743103	-1.1875897054	32.904476166	19.130993256	42.292123333	-71.133276667	2	63477.784024	40.1
20877	2022-09-09	17:38:13.404	251.52654403	6036.637057	1662745093.404	0	899	2.6400184129	2.690671422	504.75846502	516.51004148	2.0796968767	726.27914126	32.300743103	-1.1947040226	32.904476166	19.127774738	42.292123333	-71.133276667	2	63478.727365	40.1
20878	2022-09-09	17:38:14.328	251.52655473	6036.637314	1662745094.329	0	899	2.6400184129	2.690671422	505.76725162	517.54231423	2.0796968767	726.27482433	32.300743103	-1.1978515387	32.904476166	19.128118515	42.292123333	-71.133276667	2	63479.628708	40.1
20879	2022-09-09	17:38:15.255	251.52656545	6036.637571	1662745095.255	0	899	2.5988491893	2.6467442227	505.7692854	517.07784291	1.9990974294	726.29569795	32.301232193	-1.4159463439	32.904476166	19.102358496	42.292124218	-71.133276667	2	63480.530572	40.1
20880	2022-09-09	17:38:16.200	251.5265764	6036.637834	1662745096.201	0	899	2.5988520176	2.646747126	504.20244613	515.47597592	1.9990983717	726.28298405	32.301353455	-1.1945961714	32.904476166	19.130638123	42.292125	-71.133276667	2	63481.502137	40.1
20881	2022-09-09	17:38:17.101	251.52658682	6036.638084	1662745097.101	0	899	2.6158476401	2.6655474661	504.20244613	515.82615114	2.059794536	726.27588214	32.301353455	-1.1547995522	32.904476166	19.131316128	42.292125	-71.133276667	2	63482.428008	40.1
20882	2022-09-09	17:38:18.030	251.52659758	6036.638342	1662745098.031	0	899	2.6158476401	2.6655474661	505.44266661	517.09496322	2.059794536	726.29064497	32.301353455	-1.2053969538	32.904476166	19.122010616	42.292125	-71.133276667	2	63483.334928	40.1
20883	2022-09-09	17:38:18.963	251.52660837	6036.638601	1662745098.963	0	899	2.59012701	2.6392222165	505.44266661	517.06740179	2.0550319933	726.2855932	32.301353455	-1.1879993677	32.904476166	19.124226299	42.292125	-71.133276667	2	63484.241099	40.1
20884	2022-09-09	17:38:19.875	251.52661892	6036.638854	1662745099.875	0	899	2.5901480941	2.6392438766	505.75428672	517.38623084	2.0550392386	726.2796546	32.302260494	-1.1587877676	32.904476166	19.131205654	42.292125	-71.133276667	2	63485.17437	40.1
20885	2022-09-09	17:38:20.815	251.52662981	6036.639116	1662745100.816	0	899	2.6169165351	2.6666708061	505.7547027	517.42222986	2.0611823516	726.26702881	32.302360535	-1.188085556	32.904476166	19.127758026	42.292125	-71.133276667	2	63486	40.1
20886	2022-09-09	17:38:21.723	251.52664032	6036.639368	1662745101.724	0	899	2.6169165351	2.6666708061	505.20840789	516.86333228	2.0611823516	726.28327063	32.302360535	-1.1877298371	32.904476166	19.127915174	42.292125	-71.133276667	2	63486.987918	40.1
20887	2022-09-09	17:38:22.661	251.52665118	6036.639628	1662745102.662	0	899	2.5899291434	2.6391658309	505.20840789	516.86226671	2.0609981537	726.26966504	32.302360535	-1.2298763469	32.904476166	19.125078732	42.292125	-71.133276667	2	63487.940997	40.1
20888	2022-09-09	17:38:23.571	251.5266617	6036.639881	1662745103.571	0	899	2.5899291434	2.6391658309	506.00158262	517.67373794	2.0609981537	726.28921489	32.302360535	-1.3973306789	32.904476166	19.113569752	42.292125	-71.133276667	2	63488.852705	40.1
20889	2022-09-09	17:38:24.466	251.52667206	6036.640129	1662745104.466	0	899	2.5760638861	2.6252113628	506.00226533	517.71616367	2.0681993839	726.28535714	32.302524642	-1.1814456018	32.904476166	19.13243866	42.292125	-71.133276667	2	63489.748749	40.1
20890	2022-09-09	17:38:25.400	251.52668287	6036.640389	1662745105.4	0	899	2.5760805524	2.6252284874	504.41497639	516.09216264	2.0682051793	726.26839988	32.303245544	-1.1522772312	32.904476166	19.13243866	42.292125	-71.133276667	2	63490.718191	40.1
20891	2022-09-09	17:38:26.331	251.52669365	6036.640648	1662745106.331	0	899	2.5712132736	2.6199149017	504.41497639	516.00769378	2.0535805846	726.28753258	32.303245544	-1.1509944872	32.904476166	19.132123606	42.292125	-71.133276667	2	63491.633843	40.1
20892	2022-09-09	17:38:27.242	251.52670419	6036.640901	1662745107.242	0	899	2.5712132736	2.6199149017	505.18003459	516.79033493	2.0535805846	726.28044967	32.303245544	-1.1506495476	32.904476166	19.132078171	42.292125	-71.133276667	2	63492.537678	40.1
20893	2022-09-09	17:38:28.200	251.52671529	6036.641167	1662745108.201	0	899	2.5703159358	2.6197866308	505.18003459	516.97855075	2.0861116329	726.27303653	32.303245544	-1.1597039905	32.904476166	19.131411483	42.292125	-71.133276667	2	63493.498028	40.1
20894	2022-09-09	17:38:29.122	251.52672596	6036.641423	1662745109.123	0	899	2.5703159358	2.6197866308	506.6464804	518.47924551	2.0861116329	726.2821146	32.303245544	-1.1817151016	32.904476166	19.126150396	42.292125	-71.133276667	2	63494.407298	40.1
20895	2022-09-09	17:38:30.052	251.52673671	6036.641681	1662745110.052	0	899	2.5836988329	2.6353629924	506.65042108	518.9458518	2.1657303378	726.28120837	32.304191589	-1.1929684877	32.904476166	19.126676559	42.292125547	-71.133276667	2	63495.328328	40.1
20896	2022-09-09	17:38:30.973	251.52674737	6036.641937	1662745110.973	0	899	2.5836988329	2.6353629924	504.77666085	517.02661901	2.1657303378	726.28383167	32.304191589	-1.2061514768	32.904476166	19.127332409	42.292126667	-71.133276667	2	63496.250501	40.1
20897	2022-09-09	17:38:31.891	251.52675801	6036.642192	1662745111.892	0	899	2.5762962731	2.6253747659	504.77666085	516.44466245	2.0651678944	726.28131104	32.304191589	-1.1897132397	32.904476166	19.116233826	42.292126667	-71.133276667	2	63497.173957	40.1
20898	2022-09-09	17:38:32.776	251.52676825	6036.642438	1662745112.777	0	899	2.5762962731	2.6253747659	506.57264453	518.28216062	2.0651678944	726.28986242	32.304191589	-1.2453337284	32.904476166	19.107004582	42.292126667	-71.133276667	2	63498.069856	40.1
20899	2022-09-09	17:38:33.677	251.52677868	6036.642688	1662745113.678	0	899	2.5764205537	2.6239641546	506.57264453	517.91399037	2.0016568583	726.28442666	32.304191589	-1.2176959183	32.904476166	19.104257066	42.292126667	-71.133276667	2	63498.932057	40.1
20900	2022-09-09	17:38:34.592	251.52678926	6036.642942	1662745114.592	0	899	2.5764264416	2.6239701992	505.48899896	516.80609517	2.0016588396	726.26319855	32.304446239	-1.1986814698	32.904476166	19.108678767	42.292126667	-71.133276667	2	63499.885504	40.01144958
20901	2022-09-09	17:38:35.530	251.52680013	6036.643203	1662745115.531	0	899	2.5828923775	2.6338580963	505.49174556	517.59632605	2.1376728206	726.2851991	32.305107117	-1.2302752631	32.904476166	19.122716904	42.292126667	-71.133276667	2	63500.831663	40
20902	2022-09-09	17:38:36.453	251.5268108	6036.643459	1662745116.453	0	899	2.5828923775	2.6338580963	505.00674153	517.09970804	2.1376728206	726.29273229	32.305107117	-1.2191188004	32.904476166	19.124853134	42.292126667	-71.133276667	2	63501.74359	40
20903	2022-09-09	17:38:37.365	251.52682135	6036.643713	1662745117.365	0	899	2.5870649837	2.6365646818	505.00674153	516.73144279	2.0740516861	726.29700758	32.305107117	-1.1794191173	32.904476166	19.130688863	42.292126667	-71.133276667	2	63502.642998	40
20904	2022-09-09	17:38:38.308	251.52683227	6036.643974	1662745118.308	0	899	2.5870649837	2.6365646818	503.27155626	514.95597186	2.0740516861	726.29773596	32.305107117	-1.16855371	32.904476166	19.131719589	42.292126667	-71.133276667	2	63503.620726	40
20905	2022-09-09	17:38:39.322	251.526844	6036.644256	1662745119.322	0	899	2.6008236547	2.6495173162	503.27155626	514.70391701	2.0303042563	726.29508032	32.305107117	-1.152665248	32.904476166	19.131079781	42.292126667	-71.133276667	2	63504.649901	40
20906	2022-09-09	17:38:40.309	251.52685544	6036.644531	1662745120.31	0	899	2.6008411651	2.6495352991	505.17936508	516.65509801	2.0303101768	726.29517006	32.305857324	-1.1529131583	32.904476166	19.131442291	42.292126667	-71.133276667	2	63505.614563	40
20907	2022-09-09	17:38:41.224	251.52686603	6036.644785	1662745121.225	0	899	2.5905278843	2.6397069351	505.17992497	516.81673032	2.0581635551	726.29494209	32.305992126	-1.1457666159	32.904476166	19.132078171	42.292126667	-71.133276667	2	63506.553419	40
20908	2022-09-09	17:38:42.055	251.52687564	6036.645015	1662745122.055	0	899	2.5905278843	2.6397069351	505.93141942	517.58553542	2.0581635551	726.29415793	32.305992126	-1.1560283536	32.904476166	19.133052207	42.292126667	-71.133276667	2	63507.412826	40
20909	2022-09-09	17:38:43.003	251.52688661	6036.645279	1662745123.003	0	899	2.5882610334	2.6384370798	505.93141942	517.83321193	2.10089889	726.27843794	32.305992126	-1.159682472	32.904476166	19.133116665	42.292126667	-71.133276667	2	63508.336119	40
20910	2022-09-09	17:38:43.976	251.52689787	6036.645549	1662745123.976	0	899	2.5882610334	2.6384370798	504.81671857	516.69228828	2.10089889	726.28857584	32.305992126	-1.1571601629	32.904476166	19.132078171	42.292127105	-71.133276667	2	63509.262729	40
20911	2022-09-09	17:38:44.940	251.52690904	6036.645817	1662745124.941	0	899	2.5940834241	2.6432796479	504.81956223	516.43613605	2.0560994241	726.29606659	32.306677256	-1.1839571212	32.904476166	19.13288748	42.292128333	-71.133276667	2	63510.233981	40
20912	2022-09-09	17:38:45.851	251.52691958	6036.64607	1662745125.852	0	899	2.5940887878	2.6432851583	505.54645271	517.17976391	2.0561012654	726.29542026	32.306907654	-1.1947794205	32.904476166	19.129954231	42.292128333	-71.133276667	2	63511.132465	40
20913	2022-09-09	17:38:46.790	251.52693045	6036.646331	1662745126.791	0	899	2.5964643514	2.6463557743	505.54645271	517.33394473	2.0827306789	726.29324563	32.306907654	-1.1825127578	32.904476166	19.129040409	42.292128333	-71.133276667	2	63512.140281	40
20914	2022-09-09	17:38:47.763	251.52694171	6036.646601	1662745127.764	0	899	2.5964643514	2.6463557743	505.00713548	516.78205259	2.0827306789	726.29922708	32.306907654	-1.1571601629	32.904476166	19.132078171	42.292128333	-71.133276667	2	63513.11523	40
20915	2022-09-09	17:38:48.720	251.52695278	6036.646867	1662745128.72	0	899	2.5853419494	2.6340504521	505.00713548	516.55142014	2.0428484302	726.28483006	32.306907654	-1.2277098097	32.904476166	19.128038874	42.292128333	-71.133276667	2	63514.070874	40
20916	2022-09-09	17:38:49.654	251.5269636	6036.647126	1662745129.655	0	899	2.5853470137	2.6340556539	503.78833145	515.30476467	2.0428501634	726.29284547	32.307125925	-1.2869736564	32.904476166	19.124071008	42.292128333	-71.133276667	2	63514.978641	40
20917	2022-09-09	17:38:50.545	251.5269739	6036.647374	1662745130.545	0	899	2.5926736883	2.6405348432	503.79121959	515.07446592	2.002381051	726.27563436	32.307823181	-1.2600903756	32.904476166	19.123772615	42.292128333	-71.133276667	2	63515.842718	40
20918	2022-09-09	17:38:51.427	251.52698411	6036.647619	1662745131.427	0	899	2.5926736883	2.6405348432	504.34087556	515.63643236	2.002381051	726.29691138	32.307823181	-1.2648332443	32.904476166	19.123173834	42.292128333	-71.133276667	2	63516.721443	40
20919	2022-09-09	17:38:52.381	251.52699515	6036.647884	1662745132.381	0	899	2.5941378617	2.6441367137	504.34087556	516.13629261	2.0889670068	726.28045978	32.307823181	-1.1914162975	32.904476166	19.126905744	42.292128333	-71.133276667	2	63517.677355	40
20920	2022-09-09	17:38:53.331	251.52700615	6036.648148	1662745133.331	0	899	2.5941378617	2.6441367137	502.37773986	514.12724351	2.0889670068	726.29694412	32.307823181	-1.1832026243	32.904476166	19.128118515	42.292128333	-71.133276667	2	63518.659664	40
20921	2022-09-09	17:38:54.275	251.52701707	6036.64841	1662745134.275	0	899	2.6000913268	2.6496428306	502.37773986	513.99493048	2.065974505	726.28898974	32.307823181	-1.2179654552	32.904476166	19.124734133	42.292128333	-71.133276667	2	63519.593301	39.940669856
20922	2022-09-09	17:38:55.234	251.52702818	6036.648676	1662745135.235	0	899	2.6001032345	2.6496550653	504.70646284	516.3775275	2.0659786031	726.29821858	32.308333492	-1.2140957196	32.904476166	19.12391583	42.292130178	-71.133278511	2	63520.553257	39.734022751
20923	2022-09-09	17:38:56.173	251.52703904	6036.648937	1662745136.173	0	899	2.5855621935	2.6354478013	504.70751114	516.52387973	2.0911072278	726.29223633	32.308586121	-1.2011067867	32.904476166	19.128118515	42.292134942	-71.13328	2	63521.491262	39.305242718
20924	2022-09-09	17:38:57.081	251.52704955	6036.649189	1662745137.081	0	899	2.5855621935	2.6354478013	504.42873652	516.23857836	2.0911072278	726.29741098	32.308586121	-1.474229305	32.904476166	19.098197975	42.292140227	-71.13328	2	63522.378698	38.924260355
20925	2022-09-09	17:38:57.993	251.5270601	6036.649443	1662745137.993	0	899	2.5856463531	2.6339480995	504.42873652	515.86177715	2.0258676743	726.2761085	32.308586121	-1.3665023316	32.904476166	19.107446342	42.292143804	-71.13328	2	63523.282565	38.715230461
20926	2022-09-09	17:38:58.901	251.52707062	6036.649695	1662745138.902	0	899	2.5856463531	2.6339480995	504.90774117	516.35163859	2.0258676743	726.28117684	32.308586121	-1.1853153674	32.904476166	19.121238279	42.292145966	-71.133280644	2	63524.193193	38.5
20927	2022-09-09	17:38:59.823	251.5270813	6036.649951	1662745139.824	0	899	2.5892942121	2.6412066564	504.9096876	517.19528932	2.1713235852	726.29181353	32.309055	-1.2210482691	32.904476166	19.102981732	42.29215	-71.133283333	2	63525.123932	38.5
20928	2022-09-09	17:39:00.801	251.5270926	6036.650223	1662745140.801	0	899	2.5893038818	2.6412166056	505.31752553	517.61307126	2.1713270973	726.29999911	32.30947113	-1.2361498605	32.904476166	19.099592575	42.29215	-71.133283333	2	63526.147974	38.5
20929	2022-09-09	17:39:01.704	251.52710307	6036.650474	1662745141.705	0	899	2.5881303191	2.6367301408	505.31752553	516.83056405	2.0362188177	726.30534676	32.30947113	-1.2547331646	32.904476166	19.113796941	42.29215	-71.133283333	2	63527	38.5
20930	2022-09-09	17:39:02.632	251.52711381	6036.650731	1662745142.633	0	899	2.5881303191	2.6367301408	503.70024111	515.17643178	2.0362188177	726.31616615	32.30947113	-1.5283622521	32.904476166	19.064563385	42.29215	-71.133283333	2	63527.94501	38.5
20931	2022-09-09	17:39:03.539	251.52712429	6036.650983	1662745143.539	0	899	2.5848903736	2.6359207408	503.70024111	515.76791156	2.1387095105	726.3042356	32.30947113	-1.5222396551	32.904476166	19.07450868	42.29215	-71.133283333	2	63528.852853	38.5
20932	2022-09-09	17:39:04.441	251.52713475	6036.651234	1662745144.442	0	899	2.5848903736	2.6359207408	504.67684734	516.76791536	2.1387095105	726.29057827	32.30947113	-1.5071057081	32.904476166	19.087064743	42.29215	-71.133283333	2	63529.734694	38.5
20933	2022-09-09	17:39:05.375	251.52714556	6036.651493	1662745145.376	0	899	2.585261938	2.6351993234	504.6802789	516.50970268	2.0934750246	726.30282734	32.310298137	-1.5213342573	32.904476166	19.090212702	42.29215	-71.133283333	2	63530.672431	38.5
20934	2022-09-09	17:39:06.305	251.52715631	6036.651751	1662745146.305	0	899	2.5852646998	2.6352021621	504.13193192	515.94850835	2.0934759932	726.28729531	32.310417175	-1.5194371307	32.904476166	19.090603822	42.29215	-71.133283333	2	63531.58932	38.5
20935	2022-09-09	17:39:07.177	251.52716641	6036.651994	1662745147.178	0	899	2.5807413038	2.6287567592	504.13193192	515.51192888	2.0178371096	726.29114335	32.310417175	-1.2255215645	32.904476166	19.085985184	42.29215	-71.133283333	2	63532.480769	38.451923077
20936	2022-09-09	17:39:08.098	251.52717707	6036.65225	1662745148.099	0	899	2.5807413038	2.6287567592	504.83341874	516.22925068	2.0178371096	726.29155767	32.310417175	-1.2381332331	32.904476166	19.116957102	42.29215	-71.133283333	2	63533.428994	38.4
20937	2022-09-09	17:39:09.065	251.52718826	6036.652518	1662745149.066	0	899	2.5810782292	2.6301406813	504.83344474	516.47723111	2.0607519824	726.29633943	32.31042344	-1.2163916716	32.904476166	19.126527041	42.29215	-71.133283333	2	63534.388778	38.4
20938	2022-09-09	17:39:09.997	251.52719905	6036.652777	1662745149.998	0	899	2.5810999975	2.630163046	503.19132839	514.79728336	2.0607595102	726.29740047	32.31136322	-1.188085556	32.904476166	19.122356415	42.29215	-71.133283333	2	63535.327569	38.4
20939	2022-09-09	17:39:10.937	251.52720992	6036.653038	1662745150.937	0	899	2.5908805862	2.6402341728	503.19132839	514.82203702	2.065055487	726.29121369	32.31136322	-1.2006109661	32.904476166	19.123667888	42.29215	-71.133283333	2	63536.258364	38.425836431
20940	2022-09-09	17:39:11.859	251.5272206	6036.653294	1662745151.86	0	899	2.5908805862	2.6402341728	504.16131874	515.81444762	2.065055487	726.28662109	32.31136322	-1.1897132397	32.904476166	19.126317978	42.29215	-71.133283333	2	63537.127162	38.5
20941	2022-09-09	17:39:12.724	251.52723061	6036.653535	1662745152.725	0	899	2.5766317069	2.6261722036	504.16131874	515.92370442	2.0839755109	726.27866389	32.31136322	-1.1914594679	32.904476166	19.125802766	42.29215	-71.133283333	2	63538.007121	38.5
20942	2022-09-09	17:39:13.683	251.5272417	6036.653801	1662745153.683	0	899	2.5766317069	2.6261722036	503.72376003	515.4759372	2.0839755109	726.29184182	32.31136322	-1.1991234481	32.904476166	19.124893479	42.29215	-71.133283333	2	63538.981689	38.5
20943	2022-09-09	17:39:14.601	251.52725234	6036.654056	1662745154.602	0	899	2.5694092003	2.6192740126	503.72729558	515.59019033	2.1031425479	726.30278045	32.312216904	-1.1561792552	32.904476166	19.130860626	42.29215	-71.133283333	2	63539.916582	38.5
20944	2022-09-09	17:39:15.519	251.52726295	6036.654311	1662745155.519	0	899	2.5694120336	2.6192769252	502.85565409	514.69802727	2.1031435525	726.30513617	32.312339783	-1.1506495476	32.904476166	19.1313591	42.29215	-71.133283333	2	63540.811467	38.5
20945	2022-09-09	17:39:16.431	251.52727352	6036.654564	1662745156.432	0	899	2.5721605216	2.6198999197	502.85565409	514.17912199	2.01301816	726.2955492	32.312339783	-1.1633042831	32.904476166	19.118857226	42.29215	-71.133283333	2	63541.742769	38.5
20946	2022-09-09	17:39:17.362	251.52728429	6036.654823	1662745157.363	0	899	2.5721605216	2.6198999197	502.97136555	514.29743907	2.01301816	726.29187618	32.312339783	-1.1726174252	32.904476166	19.130729258	42.29215	-71.133283333	2	63542.672584	38.5
20947	2022-09-09	17:39:18.305	251.5272952	6036.655085	1662745158.305	0	899	2.5707190294	2.6182344991	502.97136555	514.2504525	2.0048502547	726.29414661	32.312339783	-1.1618382607	32.904476166	19.131644824	42.29215	-71.133283333	2	63543.592809	38.5
20948	2022-09-09	17:39:19.246	251.52730609	6036.655346	1662745159.246	0	899	2.5707190294	2.6182344991	503.43868284	514.72824933	2.0048502547	726.29388024	32.312339783	-1.1539047956	32.904476166	19.132078171	42.29215	-71.133283333	2	63544.522523	38.5
20949	2022-09-09	17:39:20.190	251.52731701	6036.655608	1662745160.19	0	899	2.5778952373	2.6267641524	503.44100178	515.02102287	2.0552614257	726.29591461	32.312900013	-1.173824709	32.904476166	19.130373582	42.29215	-71.133283333	2	63545.498932	38.5
20950	2022-09-09	17:39:21.115	251.52732772	6036.655865	1662745161.115	0	899	2.5779020449	2.626771146	504.98209817	516.59758075	2.0552637765	726.29637055	32.313194275	-1.1539047956	32.904476166	19.131719589	42.29215	-71.133283333	2	63546.456914	38.5
20951	2022-09-09	17:39:22.035	251.52733837	6036.656121	1662745162.035	0	899	2.5722571765	2.6209961121	504.98209817	516.59204292	2.0543059237	726.29921414	32.313194275	-1.1539047956	32.904476166	19.132262464	42.29215	-71.133283333	2	63547.356268	38.464373233
20952	2022-09-09	17:39:22.921	251.52734862	6036.656367	1662745162.921	0	899	2.5722571765	2.6209961121	503.98285624	515.56982762	2.0543059237	726.29447886	32.313194275	-1.155435465	32.904476166	19.131931052	42.29215	-71.133283333	2	63548.21346	38.4
20953	2022-09-09	17:39:23.842	251.52735928	6036.656623	1662745163.842	0	899	2.5601183792	2.6101506279	503.98285624	515.93518063	2.1175803907	726.3130481	32.313194275	-1.1814132337	32.904476166	19.127185986	42.29215	-71.133283333	2	63549.178719	38.4
20954	2022-09-09	17:39:24.733	251.52736961	6036.656871	1662745164.734	0	899	2.5601267	2.6101591831	504.7417393	516.7120784	2.1175833717	726.29755892	32.313556444	-1.1864578724	32.904476166	19.124715098	42.29215	-71.133283333	2	63550.091509	38.4
20955	2022-09-09	17:39:25.631	251.52737999	6036.65712	1662745165.631	0	899	2.5562233192	2.6041224619	504.74428897	516.21984695	2.0319910554	726.29878973	32.314170837	-1.19800237	32.904476166	19.122646875	42.29215	-71.133283333	2	63550.937736	38.4
20956	2022-09-09	17:39:26.519	251.52739028	6036.657367	1662745166.52	0	899	2.5562233192	2.6041224619	503.64360986	515.09414348	2.0319910554	726.30026184	32.314170837	-1.2569644767	32.904476166	19.127091957	42.29215	-71.133283333	2	63551.837233	38.4
20957	2022-09-09	17:39:27.414	251.52740064	6036.657615	1662745167.415	0	899	2.5530619752	2.6018205792	503.64360986	515.31491459	2.0702813694	726.31710997	32.314170837	-1.2237215192	32.904476166	19.127471848	42.29215	-71.133283333	2	63552.703349	38.4
20958	2022-09-09	17:39:28.361	251.5274116	6036.657878	1662745168.362	0	899	2.5530619752	2.6018205792	504.6085422	516.30220802	2.0702813694	726.29846191	32.314170837	-1.1539047956	32.904476166	19.125957489	42.29215	-71.133283333	2	63553.648016	38.4
20959	2022-09-09	17:39:29.289	251.52742233	6036.658136	1662745169.289	0	899	2.5586008874	2.6093130833	504.60931696	516.74703358	2.1470476334	726.28411704	32.314357581	-1.1517705341	32.904476166	19.12898646	42.29215	-71.133283333	2	63554.620726	38.4
20960	2022-09-09	17:39:30.198	251.52743286	6036.658389	1662745170.199	0	899	2.5586162196	2.6093288537	504.25711042	516.38638742	2.1470532062	726.29674808	32.31502533	-1.1441389322	32.904476166	19.122356415	42.29215	-71.133283333	2	63555.547337	38.4
20961	2022-09-09	17:39:31.122	251.52744355	6036.658645	1662745171.123	0	899	2.5543769088	2.6042696139	504.25711042	516.209363	2.1164429317	726.3041394	32.31502533	-1.1456696016	32.904476166	19.131498728	42.29215	-71.133283333	2	63556.473042	38.4
20962	2022-09-09	17:39:32.042	251.5274542	6036.658901	1662745172.043	0	899	2.5543769088	2.6042696139	503.6355232	515.57304248	2.1164429317	726.3012283	32.31502533	-1.1772956027	32.904476166	19.128730774	42.29215	-71.133283333	2	63557.373606	38.4
20963	2022-09-09	17:39:32.959	251.5274648	6036.659155	1662745172.959	0	899	2.555763683	2.6044829355	503.6355232	515.28480669	2.0664959329	726.29535761	32.31502533	-1.1715826254	32.904476166	19.129568277	42.29215	-71.133283333	2	63558.234951	38.4
20964	2022-09-09	17:39:33.868	251.52747534	6036.659408	1662745173.869	0	899	2.555763683	2.6044829355	502.97578815	514.60981171	2.0664959329	726.30827362	32.31502533	-1.1665164438	32.904476166	19.130169458	42.29215	-71.133283333	2	63559.128151	38.4
20965	2022-09-09	17:39:34.871	251.52748694	6036.659687	1662745174.872	0	899	2.5794120634	2.6284680165	502.97851617	514.58549899	2.0617902236	726.30381239	32.315684994	-1.1871801441	32.904476166	19.129919052	42.29215	-71.133283333	2	63560.184829	38.4
20966	2022-09-09	17:39:35.834	251.52749808	6036.659954	1662745175.834	0	899	2.5794208118	2.6284770047	502.63492838	514.23399983	2.0617932525	726.32005906	32.316062927	-1.1786430285	32.904476166	19.130706042	42.29215	-71.133283333	2	63561.187736	38.4
20967	2022-09-09	17:39:36.737	251.52750854	6036.660205	1662745176.738	0	899	2.5529673172	2.6000275171	502.63492838	513.87597937	1.999545442	726.30324085	32.316062927	-1.2240771624	32.904476166	19.129286772	42.29215	-71.133283333	2	63562.045168	38.4
20968	2022-09-09	17:39:37.634	251.52751892	6036.660454	1662745177.635	0	899	2.5529673172	2.6000275171	502.86282051	514.10896814	1.999545442	726.29294854	32.316062927	-1.3444589108	32.904476166	19.125126428	42.29215	-71.133283333	2	63562.987395	38.4
20969	2022-09-09	17:39:38.539	251.52752939	6036.660705	1662745178.539	0	899	2.5503510581	2.5990097073	502.86282051	514.50445783	2.0682717565	726.30764508	32.316062927	-1.1856602738	32.904476166	19.130611862	42.29215	-71.133283333	2	63563.81685	38.4
20970	2022-09-09	17:39:39.421	251.52753961	6036.660951	1662745179.422	0	899	2.5503510581	2.5990097073	502.0293041	513.65164492	2.0682717565	726.2939821	32.316062927	-1.1506495476	32.904476166	19.131719589	42.29215	-71.133283333	2	63564.694812	38.4
20971	2022-09-09	17:39:40.344	251.52755028	6036.661207	1662745180.344	0	899	2.5512758747	2.6004604865	502.03184679	513.77610713	2.0894618392	726.30747167	32.316678938	-1.1840002324	32.904476166	19.13127764	42.29215	-71.133283333	2	63565.623246	38.4
20972	2022-09-09	17:39:41.279	251.5275611	6036.661466	1662745181.279	0	899	2.5512785399	2.6004632258	502.15498272	513.90212907	2.0894627847	726.30163574	32.316795349	-1.1864578724	32.904476166	19.129919052	42.29215	-71.133283333	2	63566.606949	38.4
20973	2022-09-09	17:39:42.191	251.52757167	6036.66172	1662745182.192	0	899	2.5494749668	2.5987403541	502.15498272	513.92983918	2.094278652	726.29125774	32.316795349	-1.1799903737	32.904476166	19.127056134	42.29215	-71.133283333	2	63567.535471	38.4
20974	2022-09-09	17:39:43.075	251.52758189	6036.661965	1662745183.075	0	899	2.5494749668	2.5987403541	502.22227558	513.99870997	2.094278652	726.30809819	32.316795349	-1.1568583613	32.904476166	19.114116744	42.29215	-71.133283333	2	63568.38756	38.438755981
20975	2022-09-09	17:39:44.010	251.52759272	6036.662225	1662745184.011	0	899	2.5483325542	2.5978316055	502.22426766	514.06215739	2.1049478165	726.29599343	32.317277769	-1.1481380163	32.904476166	19.122218277	42.29215	-71.133283333	2	63569.310924	38.5
20976	2022-09-09	17:39:44.927	251.52760332	6036.66248	1662745184.927	0	899	2.5483431567	2.5978425048	502.53559329	514.38084311	2.10495161	726.29220359	32.317741394	-1.1441389322	32.904476166	19.131719589	42.29215	-71.133283333	2	63570.260521	38.473947896
20977	2022-09-09	17:39:45.858	251.5276141	6036.662738	1662745185.858	0	899	2.5462332966	2.5982677103	502.53559329	515.00044599	2.2123927346	726.31322393	32.317741394	-1.2020877205	32.904476166	19.125996028	42.29215	-71.133283333	2	63571.181904	38.4
20978	2022-09-09	17:39:46.744	251.52762436	6036.662985	1662745186.745	0	899	2.5462332966	2.5982677103	503.43884806	515.92610501	2.2123927346	726.31755945	32.317741394	-1.2336706823	32.904476166	19.121405128	42.29215	-71.133283333	2	63572.02063	38.4
20979	2022-09-09	17:39:47.663	251.52763499	6036.66324	1662745187.663	0	899	2.5489474671	2.5961213286	503.43884806	514.74304477	2.0073906519	726.3069074	32.317741394	-1.1958034552	32.904476166	19.125644267	42.29215	-71.133283333	2	63573.01487	38.4
20980	2022-09-09	17:39:48.553	251.5276453	6036.663487	1662745188.554	0	899	2.5489474671	2.5961213286	501.86652285	513.13541463	2.0073906519	726.30879909	32.317741394	-1.1909312799	32.904476166	19.129512421	42.29215	-71.133283333	2	63573.842937	38.4
20981	2022-09-09	17:39:49.512	251.52765639	6036.663753	1662745189.512	0	899	2.5517480328	2.6017531109	501.86732429	513.802168	2.123261485	726.30772915	32.317935615	-1.2033596734	32.904476166	19.129963679	42.29215	-71.133283333	2	63574.802645	38.4
20982	2022-09-09	17:39:50.404	251.52766671	6036.664001	1662745190.404	0	899	2.5517652491	2.6017708135	502.42715945	514.37535228	2.12326769	726.29156494	32.318687439	-1.1994791031	32.904476166	19.125957489	42.29215	-71.133283333	2	63575.72182	38.4
20983	2022-09-09	17:39:51.306	251.52767716	6036.664252	1662745191.307	0	899	2.5698318035	2.6196269452	502.42715945	514.24088571	2.0999211047	726.29694452	32.318687439	-1.3580945335	32.904476166	19.127042063	42.29215	-71.133283333	2	63576.644964	38.4
20984	2022-09-09	17:39:52.253	251.52768812	6036.664515	1662745192.254	0	899	2.5698318035	2.6196269452	503.47259859	515.31090659	2.0999211047	726.31157073	32.318687439	-1.188085556	32.904476166	19.131719589	42.29215	-71.133283333	2	63577.589744	38.4
20985	2022-09-09	17:39:53.150	251.5276985	6036.664764	1662745193.15	0	899	2.5681624888	2.6168602668	503.47259859	515.05653845	2.0558151745	726.31444302	32.318687439	-1.1554893342	32.904476166	19.131375812	42.29215	-71.133283333	2	63578.45933	38.4
20986	2022-09-09	17:39:54.078	251.52770925	6036.665022	1662745194.079	0	899	2.5681624888	2.6168602668	501.13623852	512.66642321	2.0558151745	726.30024325	32.318687439	-1.5363711545	32.904476166	19.07800034	42.29215	-71.133283333	2	63579.364729	38.4
20987	2022-09-09	17:39:55.019	251.52772013	6036.665283	1662745195.019	0	899	2.5530222925	2.6020441626	501.13796231	512.8143404	2.0812807437	726.30796157	32.319105793	-1.4311664989	32.904476166	19.08782791	42.29215	-71.133283333	2	63580.306306	38.4
20988	2022-09-09	17:39:55.901	251.52773034	6036.665528	1662745195.901	0	899	2.5530336831	2.6020558684	503.96354203	515.70577858	2.0812847659	726.30641831	32.319602966	-1.1473941803	32.904476166	19.119474411	42.29215	-71.133283333	2	63581.189379	38.4
20989	2022-09-09	17:39:56.816	251.52774094	6036.665782	1662745196.817	0	899	2.5501093945	2.5994682557	503.96354203	515.8003617	2.0976646874	726.31846164	32.319602966	-1.3292925958	32.904476166	19.103555945	42.29215	-71.133283333	2	63582.105523	38.4
20990	2022-09-09	17:39:57.713	251.52775131	6036.666031	1662745197.713	0	899	2.5501093945	2.5994682557	503.87184609	515.70651206	2.0976646874	726.31477487	32.319602966	-1.4840490779	32.904476166	19.090959498	42.29215	-71.133283333	2	63582.989152	38.4
20991	2022-09-09	17:39:58.630	251.52776192	6036.666286	1662745198.63	0	899	2.5538462766	2.6041043917	503.87184609	515.90530778	2.1320788472	726.31513017	32.319602966	-1.2181055743	32.904476166	19.129035735	42.29215	-71.133283333	2	63583.967949	38.4
20992	2022-09-09	17:39:59.588	251.52777301	6036.666552	1662745199.588	0	899	2.5538510288	2.6041092788	501.74934674	513.73212881	2.1320805657	726.3118181	32.319810324	-1.2514886611	32.904476166	19.128743052	42.29215	-71.133283333	2	63584.874647	38.4
20993	2022-09-09	17:40:00.532	251.52778394	6036.666814	1662745200.532	0	899	2.5532062569	2.6016706588	501.75189052	513.30826407	2.0579081796	726.31597052	32.320426941	-1.2250797054	32.904476166	19.126084195	42.29215	-71.133283333	2	63585.866453	38.4
20994	2022-09-09	17:40:01.497	251.52779512	6036.667083	1662745201.498	0	899	2.5532062569	2.6016706588	504.2847325	515.89944259	2.0579081796	726.31419848	32.320426941	-1.2513484765	32.904476166	19.125501772	42.29215	-71.133283333	2	63586.804785	38.319521531
20995	2022-09-09	17:40:02.387	251.52780541	6036.66733	1662745202.387	0	899	2.5557283661	2.6053433789	504.2847325	516.16453093	2.1037958382	726.31396323	32.320426941	-1.1864578724	32.904476166	19.127758026	42.29215	-71.133283333	2	63587.675542	38.3
20996	2022-09-09	17:40:03.322	251.52781624	6036.66759	1662745203.323	0	899	2.5557283661	2.6053433789	501.91678381	513.74079876	2.1037958382	726.32607002	32.320426941	-1.1864578724	32.904476166	19.127758026	42.29215	-71.133283333	2	63588.637605	38.3
20997	2022-09-09	17:40:04.234	251.52782679	6036.667843	1662745204.235	0	899	2.547746431	2.5941377149	501.91678381	513.00437513	1.9755990972	726.31526558	32.320426941	-1.2253922145	32.904476166	19.124989579	42.29215	-71.133283333	2	63589.542584	38.3
20998	2022-09-09	17:40:05.128	251.52783713	6036.668091	1662745205.128	0	899	2.5477616609	2.5941533445	504.11441329	515.25058082	1.9756042126	726.31384843	32.321093073	-1.2064963595	32.904476166	19.122305674	42.29215	-71.133283333	2	63590.443376	38.3
20999	2022-09-09	17:40:06.023	251.52784749	6036.66834	1662745206.023	0	899	2.5407361699	2.5889950876	504.11569994	515.73406302	2.0592155329	726.29824809	32.321403503	-1.1823510405	32.904476166	19.12771062	42.29215	-71.133283333	2	63591.352498	38.3
21000	2022-09-09	17:40:06.928	251.52785797	6036.668591	1662745206.929	0	899	2.5407361699	2.5889950876	502.38615151	513.96465365	2.0592155329	726.33191241	32.321403503	-1.1987137913	32.904476166	19.126095387	42.29215	-71.133283333	2	63592.222787	38.3
21001	2022-09-09	17:40:07.838	251.5278685	6036.668844	1662745207.838	0	899	2.5449852788	2.5933741425	502.38615151	513.97649436	2.0612738927	726.33483887	32.321403503	-1.1994791031	32.904476166	19.124876022	42.29215	-71.133283333	2	63593.142998	38.3
21002	2022-09-09	17:40:08.701	251.5278785	6036.669084	1662745208.702	0	899	2.5449852788	2.5933741425	503.62137421	515.24021436	2.0612738927	726.31842849	32.321403503	-1.1994791031	32.904476166	19.124876022	42.29215	-71.133283333	2	63593.995069	38.3
21003	2022-09-09	17:40:09.640	251.52788935	6036.669344	1662745209.64	0	899	2.5436003349	2.5929020466	503.62316837	515.46859968	2.1005418657	726.33415455	32.321836813	-1.3581807874	32.904476166	19.125125342	42.29215	-71.133283333	2	63594.906706	38.3
21004	2022-09-09	17:40:10.585	251.5279003	6036.669607	1662745210.586	0	899	2.5436127352	2.5929147934	502.64296559	514.46536767	2.1005463014	726.3161419	32.322380066	-1.1934320216	32.904476166	19.125352127	42.29215	-71.133283333	2	63595.892857	38.210714286
21005	2022-09-09	17:40:11.447	251.52791028	6036.669847	1662745211.448	0	899	2.5474602155	2.5970883311	502.64296559	514.52582668	2.1110402755	726.32068356	32.322380066	-1.188085556	32.904476166	19.120916367	42.29215	-71.133283333	2	63596.785936	38.2
21006	2022-09-09	17:40:12.395	251.52792125	6036.67011	1662745212.396	0	899	2.5474602155	2.5970883311	502.29699221	514.17167423	2.1110402755	726.32419571	32.322380066	-1.1530209724	32.904476166	19.106653807	42.29215	-71.133283333	2	63597.709091	38.2
21007	2022-09-09	17:40:13.345	251.52793223	6036.670374	1662745213.345	0	899	2.540817508	2.5905477667	502.29699221	514.22745107	2.1207260374	726.30686092	32.322380066	-1.197786853	32.904476166	19.12387354	42.29215	-71.133283333	2	63598.677521	38.2
21008	2022-09-09	17:40:14.233	251.52794252	6036.670621	1662745214.234	0	899	2.540817508	2.5905477667	502.23230804	514.16123053	2.1207260374	726.31164551	32.322380066	-1.4859461784	32.904476166	19.119115829	42.29215	-71.133283333	2	63599.548539	38.2
21009	2022-09-09	17:40:15.142	251.52795304	6036.670873	1662745215.143	0	899	2.5529928834	2.6029455866	502.23540587	514.16060053	2.1200658996	726.29260739	32.323130273	-1.4971996491	32.904476166	19.082321988	42.29215	-71.133283333	2	63600.430862	38.2
21010	2022-09-09	17:40:16.065	251.52796372	6036.671129	1662745216.065	0	899	2.5529980693	2.6029509188	503.81929453	515.78210819	2.120067765	726.31327567	32.323356628	-1.5651191876	32.904476166	19.074739974	42.2921506	-71.133283333	2	63601.360122	38.2
21011	2022-09-09	17:40:16.956	251.52797403	6036.671377	1662745216.956	0	899	2.5485708668	2.5981759232	503.81929453	515.71919887	2.109176135	726.31417826	32.323356628	-1.6776213646	32.904476166	19.105461449	42.292156109	-71.133283333	2	63602.266531	38.173346897
21012	2022-09-09	17:40:17.911	251.52798508	6036.671642	1662745217.911	0	899	2.5485708668	2.5981759232	502.57089508	514.44131298	2.109176135	726.31530964	32.323356628	-1.5759199163	32.904476166	19.110367175	42.292169091	-71.133283712	2	63603.227405	38.009037901
21013	2022-09-09	17:40:18.861	251.52799609	6036.671906	1662745218.862	0	899	2.5407155327	2.5899641773	502.57089508	514.39226289	2.1006610385	726.31098221	32.323356628	-1.503979739	32.904476166	19.113872856	42.292173254	-71.133285	2	63604.158698	37.636520855
21014	2022-09-09	17:40:19.796	251.5280069	6036.672166	1662745219.796	0	899	2.540731983	2.5899810873	503.36445808	515.20452591	2.10066693	726.30695752	32.324078137	-1.2680777059	32.904476166	19.126460524	42.292181491	-71.133284824	2	63605.105523	37.257790927
21015	2022-09-09	17:40:20.720	251.5280176	6036.672422	1662745220.721	0	899	2.5462542235	2.5957091287	503.36526106	515.22913543	2.1047901544	726.31848306	32.324272156	-1.2122847505	32.904476166	19.127932302	42.29218	-71.133283333	2	63606.017476	36.9
21016	2022-09-09	17:40:21.641	251.52802825	6036.672678	1662745221.641	0	899	2.5462542235	2.5957091287	503.06368565	514.92045216	2.1047901544	726.31944507	32.324272156	-1.2242927417	32.904476166	19.127808413	42.29218	-71.133283333	2	63606.91068	36.9
21017	2022-09-09	17:40:22.556	251.52803885	6036.672932	1662745222.557	0	899	2.5502864356	2.6009040855	503.06368565	515.18111089	2.1499734444	726.32450493	32.324272156	-1.2452151136	32.904476166	19.126011577	42.29218	-71.133283333	2	63607.866456	36.9
21018	2022-09-09	17:40:23.448	251.52804918	6036.67318	1662745223.449	0	899	2.5502864356	2.6009040855	502.41679533	514.51863876	2.1499734444	726.32741319	32.324272156	-1.1563517447	32.904476166	19.131376039	42.29218	-71.133283333	2	63608.754438	36.9
21019	2022-09-09	17:40:24.405	251.52806025	6036.673446	1662745224.406	0	899	2.5513216976	2.6023051009	502.4170892	514.60178452	2.1643428831	726.32275148	32.324343296	-1.1527515145	32.904476166	19.131745711	42.29218	-71.133283333	2	63609.743697	36.9
21020	2022-09-09	17:40:25.361	251.52807132	6036.673712	1662745225.362	0	899	2.5513424274	2.602326428	501.72414003	513.89207372	2.1643505005	726.31646769	32.325248718	-1.1587878466	32.904476166	19.132078171	42.29218	-71.133283333	2	63610.724313	36.9
21021	2022-09-09	17:40:26.276	251.5280819	6036.673966	1662745226.276	0	899	2.5457911892	2.5947405155	501.72414003	513.43009595	2.0840505079	726.29247764	32.325248718	-1.174094208	32.904476166	19.128830272	42.292183221	-71.133281186	2	63611.644289	36.577855711
21022	2022-09-09	17:40:27.213	251.52809274	6036.674226	1662745227.213	0	899	2.5457911892	2.5947405155	502.12425045	513.83954153	2.0840505079	726.30883789	32.325248718	-1.1522772312	32.904476166	19.121274948	42.292185888	-71.133279112	2	63612.532967	36.186813187
21023	2022-09-09	17:40:28.164	251.52810375	6036.67449	1662745228.164	0	899	2.550552016	2.5993813444	502.12425045	513.78880525	2.075229862	726.29264053	32.325248718	-1.4524984944	32.904476166	19.089795359	42.292188237	-71.133276763	2	63613.471154	35.764423077
21024	2022-09-09	17:40:29.065	251.52811418	6036.67474	1662745229.065	0	899	2.550552016	2.5993813444	503.4330727	515.12803198	2.075229862	726.31013741	32.325248718	-1.3240539846	32.904476166	19.111740908	42.292191314	-71.133275	2	63614.394175	35.381747573
21025	2022-09-09	17:40:30.012	251.52812514	6036.675003	1662745230.012	0	899	2.5448158177	2.5947885978	503.43606326	515.43317418	2.1275853194	726.31593131	32.325971237	-1.1954585077	32.904476166	19.131925583	42.29219222	-71.133275557	2	63615.334023	35.0663909
21026	2022-09-09	17:40:30.947	251.52813596	6036.675263	1662745230.947	0	899	2.5448167408	2.594789547	502.26172623	514.23085409	2.1275856537	726.30974776	32.326011658	-1.1589602311	32.904476166	19.132350328	42.29219	-71.133276667	2	63616.278469	34.68861244
21027	2022-09-09	17:40:31.792	251.52814575	6036.675498	1662745231.793	0	899	2.6166395434	2.6656221483	502.26172623	513.66947166	2.0300126475	726.32287921	32.326011658	-1.1433196668	32.904476166	19.13243866	42.29219	-71.133276667	2	63617.09514	34.4
21028	2022-09-09	17:40:32.713	251.52815641	6036.675754	1662745232.714	0	899	2.6166395434	2.6656221483	502.11907948	513.52358501	2.0300126475	726.32018639	32.326011658	-1.4502994872	32.904476166	19.105089882	42.29219	-71.133276667	2	63618.042711	34.4
21029	2022-09-09	17:40:33.642	251.52816716	6036.676012	1662745233.643	0	899	2.5553604248	2.6050301746	502.11907948	513.96267512	2.1063700381	726.31834078	32.326011658	-1.3496975693	32.904476166	19.114538218	42.29219	-71.133276667	2	63618.905292	34.4
21030	2022-09-09	17:40:34.549	251.52817766	6036.676264	1662745234.55	0	899	2.5553642992	2.6050341575	500.55334928	512.36002163	2.1063714215	726.30481644	32.326180616	-1.1802491289	32.904476166	19.130172868	42.29219	-71.133276667	2	63619.875	34.4
21031	2022-09-09	17:40:35.476	251.52818838	6036.676521	1662745235.476	0	899	2.5490419692	2.5974074742	500.55742665	512.08154044	2.0570795899	726.30023759	32.327171326	-1.199489914	32.904476166	19.12963012	42.29219	-71.133276667	2	63620.764373	34.4
21032	2022-09-09	17:40:36.448	251.52819964	6036.676791	1662745236.449	0	899	2.5490419692	2.5974074742	500.7762022	512.30535277	2.0570795899	726.29124481	32.327171326	-1.295435281	32.904476166	19.114863124	42.292188774	-71.133276667	2	63621.735504	34.105798576
21033	2022-09-09	17:40:37.380	251.52821042	6036.67705	1662745237.38	0	899	2.5624393021	2.6115464133	500.7762022	512.42139462	2.0773137351	726.30109451	32.327171326	-1.4603456811	32.904476166	19.094901331	42.292187213	-71.133276667	2	63622.672345	34
21034	2022-09-09	17:40:38.348	251.52822162	6036.677319	1662745238.348	0	899	2.5624393021	2.6115464133	502.05824905	513.73325455	2.0773137351	726.32711327	32.327171326	-1.184830308	32.904476166	19.125236511	42.292186667	-71.133274422	2	63623.673319	33.798004202
21035	2022-09-09	17:40:39.236	251.52823191	6036.677566	1662745239.237	0	899	2.5455116564	2.5954520906	502.05824905	514.01146824	2.1256646611	726.31353153	32.327171326	-1.2212099082	32.904476166	19.122983882	42.292186667	-71.133272383	2	63624.57002	33.585996055
21036	2022-09-09	17:40:40.130	251.52824225	6036.677814	1662745240.13	0	899	2.5455241212	2.595464908	503.77448633	515.76859248	2.1256691699	726.30137786	32.327717004	-1.2303722063	32.904476166	19.12336035	42.292186667	-71.133271667	2	63625.437321	33.412535885
21037	2022-09-09	17:40:41.082	251.52825328	6036.678079	1662745241.083	0	899	2.5460077618	2.5950236035	503.77601821	515.54487847	2.0866547935	726.31957321	32.328086853	-1.2604137785	32.904476166	19.122752651	42.292187317	-71.133271017	2	63626.389957	33.261004274
21038	2022-09-09	17:40:41.997	251.52826387	6036.678333	1662745241.998	0	899	2.5460077618	2.5950236035	501.7577735	513.47948495	2.0866547935	726.28723145	32.328086853	-1.2146670274	32.904476166	19.126422629	42.292188333	-71.133268903	2	63627.329187	33.101244019
21039	2022-09-09	17:40:42.859	251.52827384	6036.678572	1662745242.86	0	899	2.5478171956	2.5973846753	501.7577735	513.60348922	2.1082204337	726.32583072	32.328086853	-1.3302735619	32.904476166	19.118442611	42.292188598	-71.133266137	2	63628.158777	32.868244576
21040	2022-09-09	17:40:43.756	251.52828422	6036.678821	1662745243.757	0	899	2.5478171956	2.5973846753	500.40605567	512.21985945	2.1082204337	726.30551208	32.328086853	-1.266417797	32.904476166	19.121199602	42.29219	-71.133263259	2	63629.044761	32.691047813
21041	2022-09-09	17:40:44.697	251.52829512	6036.679083	1662745244.698	0	899	2.5417421037	2.5896163784	500.40793742	511.84401737	2.0423126595	726.3074834	32.328544212	-1.1708820403	32.904476166	19.12909077	42.29219	-71.133261663	2	63630.001972	32.499605523
21042	2022-09-09	17:40:45.648	251.52830612	6036.679347	1662745245.649	0	899	2.54175325	2.5896278274	500.33651991	511.77098993	2.0423165391	726.29749748	32.329032898	-1.1507034136	32.904476166	19.132159833	42.29219	-71.1332601	2	63630.939842	32.312031558
21043	2022-09-09	17:40:46.683	251.52831809	6036.679634	1662745246.683	0	899	2.5813051705	2.630744536	500.33651991	511.96457003	2.0761066815	726.29411023	32.329032898	-1.2467242227	32.904476166	19.122773758	42.29219	-71.13326	2	63631.959566	32.3
21044	2022-09-09	17:40:47.595	251.52832866	6036.679888	1662745247.596	0	899	2.5813051705	2.630744536	501.75136346	513.4122952	2.0761066815	726.30471216	32.329032898	-1.3849347175	32.904476166	19.110503872	42.29219	-71.13326	2	63632.901758	32.3
21045	2022-09-09	17:40:48.474	251.52833883	6036.680132	1662745248.475	0	899	2.5528609713	2.6010858392	501.75136346	513.25194343	2.0481974325	726.30003306	32.329032898	-1.1534090366	32.904476166	19.132908966	42.292191269	-71.13326	2	63633.761165	32.14776699
21046	2022-09-09	17:40:49.377	251.52834927	6036.680383	1662745249.377	0	899	2.5528609713	2.6010858392	500.48089955	511.95235936	2.0481974325	726.28961101	32.329032898	-1.1571601629	32.904476166	19.132078171	42.292191667	-71.133256496	2	63634.700855	31.95982906
21047	2022-09-09	17:40:50.273	251.52835964	6036.680631	1662745250.273	0	899	2.540019083	2.5881671884	500.48303027	511.99434199	2.0551443472	726.29158475	32.329550686	-1.1519538275	32.904476166	19.131286621	42.292191667	-71.133254018	2	63635.589474	31.841052632
21048	2022-09-09	17:40:51.217	251.52837058	6036.680894	1662745251.218	0	899	2.5400218884	2.5881700705	501.91778264	513.46209989	2.0551453305	726.30423236	32.329673767	-1.1473941803	32.904476166	19.132078171	42.292191667	-71.133252444	2	63636.533609	31.63991727
21049	2022-09-09	17:40:52.131	251.52838116	6036.681148	1662745252.132	0	899	2.5381969828	2.5884434414	501.91778264	513.97597972	2.144481149	726.30286453	32.329673767	-1.1562547076	32.904476166	19.131752835	42.292191667	-71.133251667	2	63637.443062	31.45569378
21050	2022-09-09	17:40:53.035	251.52839161	6036.681399	1662745253.035	0	899	2.5381969828	2.5884434414	501.53458302	513.58357402	2.144481149	726.30963539	32.329673767	-1.1911144896	32.904476166	19.13046756	42.292192791	-71.133251667	2	63638.337185	31.4
21051	2022-09-09	17:40:53.970	251.52840244	6036.681659	1662745253.971	0	899	2.534637883	2.5840800223	501.53458302	513.40662827	2.1137165596	726.29758438	32.329673767	-1.2103876444	32.904476166	19.129432034	42.292195973	-71.13325118	2	63639.291866	31.4
21052	2022-09-09	17:40:54.933	251.52841358	6036.681926	1662745254.933	0	899	2.5346622647	2.5841050896	499.13473153	510.95001923	2.1137253672	726.29955974	32.330745722	-1.1556510531	32.904476166	19.125269555	42.292198333	-71.13325	2	63640.229576	31.4
21053	2022-09-09	17:40:55.862	251.52842434	6036.682184	1662745255.863	0	899	2.5347428278	2.5842781312	499.13521673	510.97232806	2.1175371051	726.31539129	32.330863953	-1.1499920065	32.904476166	19.128954969	42.292198333	-71.13325	2	63641.185185	31.4
21054	2022-09-09	17:40:56.823	251.52843546	6036.682451	1662745256.824	0	899	2.5347428278	2.5842781312	503.09536951	515.02639682	2.1175371051	726.30442194	32.330863953	-1.1776836921	32.904476166	19.129544492	42.292198333	-71.13325	2	63642.14067	31.4
21055	2022-09-09	17:40:57.749	251.52844617	6036.682708	1662745257.749	0	899	2.5418195573	2.5891660828	503.09536951	514.46528016	2.0201501912	726.29892958	32.330863953	-1.2199380121	32.904476166	19.126071778	42.292198333	-71.133249952	2	63643.028846	31.394230769
21056	2022-09-09	17:40:58.648	251.52845659	6036.682958	1662745258.649	0	899	2.5418195573	2.5891660828	501.68114889	513.01909827	2.0201501912	726.30786982	32.330863953	-1.2108942681	32.904476166	19.127220874	42.292198333	-71.133248349	2	63643.990385	31.201923077
21057	2022-09-09	17:40:59.592	251.5284675	6036.68322	1662745259.592	0	899	2.5357908283	2.5852927228	501.68241435	513.56694224	2.1152784808	726.29656457	32.331170745	-1.2136321668	32.904476166	19.127209518	42.292198333	-71.133248333	2	63644.89378	31.021244019
21058	2022-09-09	17:41:00.549	251.52847859	6036.683486	1662745260.55	0	899	2.5358067635	2.5853091065	501.29223339	513.16755124	2.1152842389	726.30927767	32.331871033	-1.2125003338	32.904476166	19.125957489	42.292198333	-71.133248333	2	63645.847848	30.915215215
21059	2022-09-09	17:41:01.588	251.5284906	6036.683774	1662745261.588	0	899	2.5396427609	2.5877235879	501.29223339	512.80769508	2.0526244574	726.30987023	32.331871033	-1.1936368105	32.904476166	19.125088458	42.292198333	-71.133248333	2	63646.873767	30.9
21060	2022-09-09	17:41:02.540	251.52850163	6036.684039	1662745262.541	0	899	2.5396427609	2.5877235879	502.63807679	514.18445459	2.0526244574	726.31634319	32.331871033	-1.1510052286	32.904476166	19.128381704	42.292199802	-71.133248333	2	63647.88141	30.988141026
21061	2022-09-09	17:41:03.461	251.52851229	6036.684295	1662745263.462	0	899	2.5344283532	2.5820752641	502.63807679	514.10347567	2.038549712	726.29883378	32.331871033	-1.1541958818	32.904476166	19.128477097	42.2922	-71.133249588	2	63648.752788	31.07527881
21062	2022-09-09	17:41:04.414	251.52852332	6036.68456	1662745264.415	0	899	2.5344283532	2.5820752641	500.74592459	512.16816264	2.038549712	726.30045223	32.331871033	-1.1571601629	32.904476166	19.128477097	42.292196558	-71.13325	2	63649.688377	31.168837675
21063	2022-09-09	17:41:05.319	251.52853378	6036.684811	1662745265.319	0	899	2.5367274974	2.585540398	500.74862049	512.44091821	2.0856370957	726.30196355	32.332525847	-1.1553815745	32.904476166	19.128539584	42.292195	-71.13325	2	63650.643865	31.2
21064	2022-09-09	17:41:06.263	251.52854471	6036.685073	1662745266.263	0	899	2.5367334321	2.5855464974	501.87874469	513.59744255	2.0856392093	726.30401611	32.33278656	-1.1734366417	32.904476166	19.13243866	42.292195	-71.13325	2	63651.598639	31.319727891
21065	2022-09-09	17:41:07.150	251.52855498	6036.685319	1662745267.15	0	899	2.5340836436	2.5824523938	501.87874469	513.50253893	2.0691310426	726.3094155	32.33278656	-1.2001689696	32.904476166	19.13243866	42.292194221	-71.133251558	2	63652.467456	31.4
21066	2022-09-09	17:41:08.039	251.52856527	6036.685566	1662745268.039	0	899	2.5340836436	2.5824523938	500.7860254	512.38451165	2.0691310426	726.32302068	32.33278656	-1.1748379666	32.904476166	19.124330281	42.292192132	-71.133254535	2	63653.360537	31.472107438
21067	2022-09-09	17:41:08.977	251.52857613	6036.685827	1662745268.978	0	899	2.5349218158	2.5838948785	500.7860254	512.52610914	2.0938129363	726.31879834	32.33278656	-1.1856063502	32.904476166	19.131148117	42.292189009	-71.133257162	2	63654.297398	31.629739777
21068	2022-09-09	17:41:09.885	251.52858664	6036.686079	1662745269.886	0	899	2.5349352032	2.5839086387	500.6180666	512.35424031	2.0938177263	726.31606106	32.333375084	-1.1627329391	32.904476166	19.129674558	42.292185827	-71.133258893	2	63655.167956	31.73359116
21069	2022-09-09	17:41:10.834	251.52859762	6036.686343	1662745270.834	0	899	2.5634494574	2.6109003565	500.61891011	511.86184466	2.0077498551	726.32277533	32.333580017	-1.1414009648	32.904476166	19.130220413	42.292181365	-71.133262271	2	63656.181227	31.918122677
21070	2022-09-09	17:41:11.739	251.52860809	6036.686594	1662745271.739	0	899	2.5634494574	2.6109003565	503.63288036	514.94350287	2.0077498551	726.31605985	32.333580017	-1.1814347892	32.904476166	19.124613692	42.29218	-71.133265043	2	63657.025641	32.005128205
21071	2022-09-09	17:41:12.634	251.52861845	6036.686843	1662745272.634	0	899	2.5468030891	2.5951659666	503.63288036	515.23739955	2.0587444895	726.30693367	32.333580017	-1.3067102748	32.904476166	19.111077883	42.29218	-71.133266636	2	63657.981838	32.196367521
21072	2022-09-09	17:41:13.490	251.52862837	6036.687081	1662745273.491	0	899	2.5468030891	2.5951659666	499.85587808	511.37336901	2.0587444895	726.30186776	32.333580017	-1.1726929131	32.904476166	19.132274438	42.2921787	-71.133267967	2	63658.779944	32.355988858
21073	2022-09-09	17:41:14.381	251.52863868	6036.687328	1662745274.382	0	899	2.5446647745	2.5937691155	499.85587808	511.56052654	2.091433339	726.32472603	32.333580017	-1.1571601629	32.904476166	19.128837585	42.292174779	-71.133273072	2	63659.71087	32.826521739
21074	2022-09-09	17:41:15.260	251.52864885	6036.687572	1662745275.261	0	899	2.5446833729	2.5937882313	501.14835315	512.88330429	2.0914399605	726.31650447	32.334394493	-1.1549396144	32.904476166	19.131670466	42.292174269	-71.133276871	2	63660.561355	33.224542125
21075	2022-09-09	17:41:16.167	251.52865935	6036.687824	1662745276.168	0	899	2.5412118364	2.5887461214	501.14889526	512.52263621	2.0284904104	726.30643569	32.334526062	-1.1587878466	32.904476166	19.13243866	42.292175788	-71.133279122	2	63661.472928	33.4
21076	2022-09-09	17:41:17.094	251.52867007	6036.688082	1662745277.094	0	899	2.5412118364	2.5887461214	503.18197011	514.60185237	2.0284904104	726.31390462	32.334526062	-1.1824157751	32.904476166	19.128191992	42.292176667	-71.133280738	2	63662.442801	33.444280079
21077	2022-09-09	17:41:18.013	251.52868072	6036.688337	1662745278.014	0	899	2.5659436826	2.6170588944	503.18197011	515.34688574	2.1577052748	726.31215279	32.334526062	-1.2349857408	32.904476166	19.124688016	42.292176667	-71.133281667	2	63663.33459	33.5
21078	2022-09-09	17:41:18.917	251.52869117	6036.688588	1662745278.917	0	899	2.5659436826	2.6170588944	501.68779649	513.81658901	2.1577052748	726.30917419	32.334526062	-1.2450319229	32.904476166	19.119870432	42.292176667	-71.133281667	2	63664.20715	33.5
21079	2022-09-09	17:41:19.825	251.52870168	6036.68884	1662745279.825	0	899	2.5813765235	2.6317331994	501.69045828	513.56686234	2.1138328831	726.31174494	32.335171377	-1.2362576407	32.904476166	19.123030555	42.292176667	-71.133281667	2	63665.154154	33.5
21080	2022-09-09	17:41:20.749	251.52871237	6036.689097	1662745280.749	0	899	2.5813834897	2.6317403615	500.64451812	512.49617606	2.1138353541	726.31111074	32.335472107	-1.2220938182	32.904476166	19.12720655	42.292176541	-71.133281793	2	63666.075598	33.507559809
21081	2022-09-09	17:41:21.660	251.52872292	6036.68935	1662745281.66	0	899	2.5481407526	2.5979074126	500.64451812	512.5101277	2.116266126	726.30311716	32.335472107	-1.2788784954	32.904476166	19.116236592	42.292175088	-71.133283246	2	63666.947368	33.594736842
21082	2022-09-09	17:41:22.569	251.52873344	6036.689603	1662745282.569	0	899	2.5481407526	2.5979074126	501.08350385	512.95951768	2.116266126	726.29753507	32.335472107	-1.5429141521	32.904476166	19.080583572	42.292173574	-71.13328476	2	63667.855711	33.685571142
21083	2022-09-09	17:41:23.464	251.52874381	6036.689851	1662745283.465	0	899	2.5496222362	2.5987618012	501.08350385	512.80242631	2.0889126855	726.30280147	32.335472107	-1.2261791561	32.904476166	19.122251081	42.292172097	-71.133283764	2	63668.741617	33.625838264
21084	2022-09-09	17:41:24.355	251.52875411	6036.690099	1662745284.355	0	899	2.5496222362	2.5987618012	501.4980277	513.2266447	2.0889126855	726.30036411	32.335472107	-1.1701813936	32.904476166	19.128477097	42.292170584	-71.133283333	2	63669.649431	33.535056877
21085	2022-09-09	17:41:25.296	251.528765	6036.69036	1662745285.296	0	899	2.5462919611	2.5955799544	501.50228591	513.28202186	2.0977908192	726.30905374	32.336504854	-1.494375487	32.904476166	19.088087461	42.29217	-71.133285312	2	63670.593688	33.678106509
21086	2022-09-09	17:41:26.253	251.52877608	6036.690626	1662745286.253	0	899	2.5462927692	2.5955807851	501.0055455	512.77361522	2.0977911076	726.32172035	32.336540222	-1.443497837	32.904476166	19.093194381	42.29217	-71.133286667	2	63671.563017	33.743698347
21087	2022-09-09	17:41:27.176	251.52878676	6036.690882	1662745287.176	0	899	2.5555999416	2.6029864197	501.0055455	512.27647463	2.011119999	726.34088135	32.336540222	-1.2613300085	32.904476166	19.126676559	42.29217	-71.133286667	2	63672.493097	33.7
21088	2022-09-09	17:41:28.035	251.5287967	6036.691121	1662745288.035	0	899	2.5555999416	2.6029864197	501.99286117	513.28600156	2.011119999	726.31376678	32.336540222	-1.646146153	32.904476166	19.065244018	42.29217	-71.133286667	2	63673.330144	33.733014354
21089	2022-09-09	17:41:28.924	251.528807	6036.691368	1662745288.925	0	899	2.5617785036	2.613882509	501.99286117	514.38499559	2.2021175692	726.31870214	32.336540222	-1.5835623062	32.904476166	19.076431224	42.29217	-71.133286667	2	63674.202991	33.8
21090	2022-09-09	17:41:29.864	251.52881787	6036.691629	1662745289.864	0	899	2.5617838372	2.613887999	501.54560422	513.92670916	2.2021195552	726.31799114	32.336772237	-1.554652589	32.904476166	19.089559643	42.29217	-71.133286667	2	63675.181904	33.8
21091	2022-09-09	17:41:30.805	251.52882876	6036.69189	1662745290.805	0	899	2.5435060618	2.5936842799	501.54817112	513.55583634	2.1372414079	726.30660869	32.337394714	-1.4136396197	32.904476166	19.092109238	42.29217	-71.133286667	2	63676.076761	33.8
21092	2022-09-09	17:41:31.709	251.52883922	6036.692141	1662745291.709	0	899	2.5435060618	2.5936842799	502.40643522	514.43464831	2.1372414079	726.31945801	32.337394714	-1.2125003338	32.904476166	19.124876022	42.29217	-71.133286667	2	63677.025243	33.8
21093	2022-09-09	17:41:32.648	251.5288501	6036.692402	1662745292.649	0	899	2.5605835655	2.6097649556	502.40643522	514.1157944	2.0818760044	726.30063614	32.337394714	-1.2426065514	32.904476166	19.124513626	42.29217	-71.133286667	2	63677.937864	33.8
21094	2022-09-09	17:41:33.605	251.52886118	6036.692668	1662745293.606	0	899	2.5605835655	2.6097649556	501.76782698	513.4623024	2.0818760044	726.32557082	32.337394714	-1.3121753434	32.904476166	19.12733827	42.29217	-71.133286667	2	63678.908444	33.8
21095	2022-09-09	17:41:34.576	251.52887242	6036.692938	1662745294.577	0	899	2.5564808522	2.6047157876	501.76902761	513.25607016	2.0457700365	726.32188284	32.337685743	-1.1540449755	32.904476166	19.131695514	42.29217	-71.133286667	2	63679.856171	33.8
21096	2022-09-09	17:41:35.530	251.52888346	6036.693203	1662745295.531	0	899	2.5564965788	2.6047319419	501.00737242	512.47700959	2.0457754881	726.32283232	32.338371277	-1.1620430946	32.904476166	19.127397537	42.29217	-71.133286667	2	63680.846639	33.8
21097	2022-09-09	17:41:36.467	251.52889431	6036.693463	1662745296.468	0	899	2.5605587221	2.6092431362	501.00737242	512.56577396	2.0612508731	726.31587229	32.338371277	-1.1681656948	32.904476166	19.1278408	42.29217	-71.133286667	2	63681.768707	33.8
21098	2022-09-09	17:41:37.401	251.52890512	6036.693723	1662745297.402	0	899	2.5605587221	2.6092431362	503.14712568	514.75489201	2.0612508731	726.31485046	32.338371277	-1.1834074006	32.904476166	19.128405603	42.29217	-71.133286667	2	63682.731092	33.8
21099	2022-09-09	17:41:38.301	251.52891552	6036.693973	1662745298.301	0	899	2.5501555254	2.5993357426	503.14712568	514.92161177	2.0901791872	726.31438724	32.338371277	-1.2627959891	32.904476166	19.124821934	42.29217	-71.133286667	2	63683.644289	33.8
21100	2022-09-09	17:41:39.201	251.52892595	6036.694223	1662745299.202	0	899	2.5501555254	2.5993357426	500.69736048	512.41451795	2.0901791872	726.30967864	32.338371277	-1.3215532303	32.904476166	19.121995926	42.29217	-71.133286667	2	63684.5	33.8
21101	2022-09-09	17:41:40.111	251.52893647	6036.694475	1662745300.111	0	899	2.5439065493	2.5932770236	500.69973669	512.49147438	2.1031674065	726.30760021	32.338948483	-1.2593897857	32.904476166	19.123693529	42.29217	-71.133286667	2	63685.394137	33.8
21102	2022-09-09	17:41:41.042	251.52894725	6036.694734	1662745301.042	0	899	2.5439170589	2.5932878273	499.06947712	510.82284289	2.1031711705	726.32857407	32.339408875	-1.1915456467	32.904476166	19.127863069	42.29217	-71.133286667	2	63686.379451	33.8
21103	2022-09-09	17:41:41.944	251.5289577	6036.694985	1662745301.945	0	899	2.5859768671	2.6353832569	499.06947712	510.63929021	2.0710700735	726.32053077	32.339408875	-1.188085556	32.904476166	19.128118515	42.29217	-71.133286667	2	63687.272305	33.8
21104	2022-09-09	17:41:42.921	251.528969	6036.695256	1662745302.922	0	899	2.5859768671	2.6353832569	502.712916	514.3671941	2.0710700735	726.31047088	32.339408875	-1.1895515492	32.904476166	19.127793836	42.29217	-71.133286667	2	63688.197355	33.8
21105	2022-09-09	17:41:43.828	251.52897949	6036.695508	1662745303.828	0	899	2.59477864	2.6460093197	502.712916	514.75813623	2.1389183344	726.30836012	32.339408875	-1.4559047364	32.904476166	19.116704612	42.29217	-71.133286667	2	63689.117234	33.8
21106	2022-09-09	17:41:44.713	251.52898973	6036.695754	1662745304.713	0	899	2.5947899671	2.6460209692	501.52206781	513.53877807	2.1389223791	726.33330571	32.339895337	-1.3751148822	32.904476166	19.121433662	42.29217	-71.133286667	2	63690.003883	33.8
21107	2022-09-09	17:41:45.638	251.52900044	6036.696011	1662745305.638	0	899	2.593372611	2.6439326477	501.52371118	513.38894446	2.1125765128	726.33458462	32.340293884	-1.2172647841	32.904476166	19.129131317	42.29217	-71.133286667	2	63690.901942	33.8
21108	2022-09-09	17:41:46.549	251.52901098	6036.696264	1662745306.549	0	899	2.593372611	2.6439326477	500.11167176	511.94349849	2.1125765128	726.31417463	32.340293884	-1.1506495476	32.904476166	19.132078171	42.29217	-71.133286667	2	63691.824008	33.8
21109	2022-09-09	17:41:47.529	251.52902233	6036.696536	1662745307.529	0	899	2.5585126548	2.6065956122	500.11167176	511.51545755	2.0378535325	726.31033467	32.340293884	-1.1552629976	32.904476166	19.130280185	42.29217	-71.133286667	2	63692.808617	33.8
21110	2022-09-09	17:41:48.493	251.5290335	6036.696804	1662745308.494	0	899	2.5585126548	2.6065956122	500.44748922	511.85893248	2.0378535325	726.3089349	32.340293884	-1.1574943231	32.904476166	19.13243866	42.29217	-71.133286667	2	63693.813025	33.8
21111	2022-09-09	17:41:49.431	251.52904435	6036.697064	1662745309.432	0	899	2.5424768603	2.5921760397	500.4476913	512.31898226	2.1180693713	726.30438677	32.340342995	-1.1584968038	32.904476166	19.132417174	42.29217	-71.133287879	2	63694.727273	33.872727273
21112	2022-09-09	17:41:50.332	251.52905478	6036.697315	1662745310.333	0	899	2.5424945387	2.5921942162	502.07476306	513.98468707	2.1180757511	726.30114746	32.341117859	-1.1539047956	32.904476166	19.132078171	42.29217	-71.133288333	2	63695.626653	34.087995931
21113	2022-09-09	17:41:51.229	251.52906515	6036.697564	1662745311.229	0	899	2.5506612947	2.5994626163	502.07476306	513.73095031	2.073974739	726.30793085	32.341117859	-1.1669691833	32.904476166	19.130261364	42.292169131	-71.133289203	2	63696.521696	34.252169625
21114	2022-09-09	17:41:52.180	251.52907617	6036.697828	1662745312.181	0	899	2.5506612947	2.5994626163	501.20063169	512.83652508	2.073974739	726.32412053	32.341117859	-1.1571601629	32.904476166	19.130277634	42.292169165	-71.13329	2	63697.498932	34.3
21115	2022-09-09	17:41:53.142	251.5290873	6036.698095	1662745313.143	0	899	2.5474422557	2.5963247791	501.20063169	512.87075132	2.0799363914	726.32866664	32.341117859	-1.1998456022	32.904476166	19.129964172	42.29217	-71.13329	2	63698.47177	34.3
21116	2022-09-09	17:41:54.016	251.52909741	6036.698338	1662745314.016	0	899	2.5474548958	2.5963377689	498.25697824	509.85858239	2.0799408622	726.33410685	32.341670813	-1.2737367856	32.904476166	19.122213237	42.29217	-71.13329	2	63699.311953	34.3
21117	2022-09-09	17:41:54.936	251.52910806	6036.698593	1662745314.936	0	899	2.5461894482	2.5963815331	498.25921373	510.17882045	2.1356111478	726.33076972	32.342216492	-1.3443403244	32.904476166	19.114793777	42.29217	-71.13329	2	63700.209073	34.320907298
21118	2022-09-09	17:41:55.805	251.52911812	6036.698835	1662745315.806	0	899	2.5461894482	2.5963815331	499.12145347	511.06168713	2.1356111478	726.32538165	32.342216492	-1.2160682868	32.904476166	19.12266317	42.29217	-71.13329	2	63701.07265	34.4
21119	2022-09-09	17:41:56.678	251.52912823	6036.699077	1662745316.679	0	899	2.5420514503	2.5910326345	499.12145347	510.79150683	2.088391189	726.31511481	32.342216492	-1.1620323263	32.904476166	19.128165049	42.29217	-71.13329	2	63702.005005	34.4
21120	2022-09-09	17:41:57.640	251.52913935	6036.699344	1662745317.64	0	899	2.5420514503	2.5910326345	499.10341685	510.77304849	2.088391189	726.32886146	32.342216492	-1.1873202055	32.904476166	19.131292331	42.29217	-71.13329	2	63702.966967	34.4
21121	2022-09-09	17:41:58.562	251.52915003	6036.699601	1662745318.563	0	899	2.5484343538	2.5976328474	499.10341685	510.79555462	2.0923266805	726.33247062	32.342216492	-1.2285505217	32.904476166	19.128354458	42.29217	-71.13329	2	63703.851675	34.4
21122	2022-09-09	17:41:59.487	251.52916074	6036.699858	1662745319.488	0	899	2.5484356017	2.59763413	499.15896936	510.85241105	2.0923271243	726.32867553	32.34227106	-1.1921708576	32.904476166	19.12968489	42.29217	-71.13329	2	63704.783316	34.4
21123	2022-09-09	17:42:00.394	251.52917123	6036.700109	1662745320.394	0	899	2.551666258	2.6029520495	499.16250287	511.33871906	2.176638714	726.31255012	32.343132019	-1.1539047956	32.904476166	19.103269577	42.29217	-71.133291157	2	63705.694389	34.4
21124	2022-09-09	17:42:01.309	251.52918183	6036.700364	1662745321.31	0	899	2.551666258	2.6029520495	498.77760715	510.94443446	2.176638714	726.33211694	32.343132019	-1.3965869724	32.904476166	19.093136377	42.29217	-71.133290597	2	63706.641807	34.4
21125	2022-09-09	17:42:02.269	251.52919293	6036.70063	1662745322.269	0	899	2.5450412569	2.5944158568	498.77760715	510.51980435	2.1024198761	726.32074015	32.343132019	-1.1501213383	32.904476166	19.13312624	42.29217	-71.13329	2	63707.619238	34.4
21126	2022-09-09	17:42:03.186	251.52920354	6036.700885	1662745323.186	0	899	2.5450412569	2.5944158568	497.51536615	509.22784774	2.1024198761	726.32536548	32.343132019	-1.2320321798	32.904476166	19.130638123	42.29217	-71.13329	2	63708.491758	34.4
21127	2022-09-09	17:42:04.134	251.52921451	6036.701148	1662745324.134	0	899	2.5494572167	2.599760833	497.51591759	509.42894678	2.1375745252	726.33379925	32.343266822	-1.1813485575	32.904476166	19.131261219	42.29217	-71.13329	2	63709.412815	34.4
21128	2022-09-09	17:42:05.015	251.52922471	6036.701393	1662745325.015	0	899	2.5494743794	2.5997784839	499.5082622	511.46903384	2.1375807589	726.32141113	32.344017029	-1.1701813936	32.904476166	19.130638123	42.29217	-71.13329	2	63710.312925	34.4
21129	2022-09-09	17:42:05.941	251.52923544	6036.701651	1662745325.942	0	899	2.5432340807	2.5930959091	499.5082622	511.39265178	2.1242472978	726.32852921	32.344017029	-1.2083181016	32.904476166	19.128892128	42.29217	-71.13329	2	63711.223805	34.4
21130	2022-09-09	17:42:06.900	251.52924653	6036.701917	1662745326.9	0	899	2.5432340807	2.5930959091	499.46964022	511.3531109	2.1242472978	726.32274097	32.344017029	-1.2009990547	32.904476166	19.127571106	42.29217	-71.13329	2	63712.195195	34.4
21131	2022-09-09	17:42:07.805	251.52925701	6036.702168	1662745327.806	0	899	2.537907675	2.5853017564	499.46964022	510.78647656	2.0252018845	726.32151663	32.344017029	-1.1778669578	32.904476166	19.114278023	42.29217	-71.13329	2	63713.099125	34.4
21132	2022-09-09	17:42:08.740	251.52926782	6036.702428	1662745328.74	0	899	2.537907675	2.5853017564	498.60698358	509.9042741	2.0252018845	726.32071226	32.344017029	-1.1927960353	32.904476166	19.092070965	42.29217	-71.13329	2	63714	34.4
21133	2022-09-09	17:42:09.673	251.52927862	6036.702687	1662745329.673	0	899	2.5361817	2.5867390454	498.60913784	510.6718891	2.159171297	726.33678552	32.344542497	-1.1849703733	32.904476166	19.109618888	42.29217	-71.13329	2	63714.956256	34.4
21134	2022-09-09	17:42:10.634	251.52928976	6036.702954	1662745330.635	0	899	2.5361975222	2.5867553223	499.2830067	511.36209416	2.1591771323	726.32634892	32.345237732	-1.1982287737	32.904476166	19.120484182	42.29217	-71.13329	2	63715.920842	34.4
21135	2022-09-09	17:42:11.582	251.52930072	6036.703217	1662745331.582	0	899	2.5381166579	2.5884144396	499.2830067	511.29058961	2.1466956316	726.31827409	32.345237732	-1.2546037617	32.904476166	19.1083384	42.29217	-71.13329	2	63716.883011	34.4
21136	2022-09-09	17:42:12.509	251.52931146	6036.703475	1662745332.51	0	899	2.5381166579	2.5884144396	500.5698652	512.60839661	2.1466956316	726.32260475	32.345237732	-1.1745792446	32.904476166	19.129501709	42.29217	-71.13329	2	63717.801775	34.4
21137	2022-09-09	17:42:13.440	251.52932222	6036.703733	1662745333.44	0	899	2.5359123823	2.5849563473	500.5698652	512.31733086	2.0959832826	726.32342166	32.345237732	-1.1607064782	32.904476166	19.13129012	42.29217	-71.13329	2	63718.778846	34.4
21138	2022-09-09	17:42:14.352	251.52933279	6036.703987	1662745334.353	0	899	2.5359123823	2.5849563473	500.80383908	512.55679568	2.0959832826	726.31406347	32.345237732	-1.1945961714	32.904476166	19.128477097	42.29217	-71.13329	2	63719.696252	34.4
21139	2022-09-09	17:42:15.306	251.52934383	6036.704252	1662745335.307	0	899	2.537917201	2.587950586	500.80665179	512.78824989	2.1357939945	726.3295183	32.345920841	-1.2509927931	32.904476166	19.12486233	42.29217	-71.133291	2	63720.599814	34.4
21140	2022-09-09	17:42:16.243	251.52935468	6036.704512	1662745336.244	0	899	2.537919714	2.5879531705	499.45360819	511.40284052	2.1357949106	726.33841569	32.346031189	-1.1783196926	32.904476166	19.126317978	42.29217	-71.133291667	2	63721.523268	34.4
21141	2022-09-09	17:42:17.164	251.52936534	6036.704768	1662745337.165	0	899	2.5420036526	2.5906862817	499.45360819	511.06018155	2.0759393151	726.33752361	32.346031189	-1.1557265639	32.904476166	19.130065918	42.29217	-71.133291667	2	63722.475698	34.4
21142	2022-09-09	17:42:18.058	251.52937567	6036.705016	1662745338.058	0	899	2.5420036526	2.5906862817	501.05247064	512.69619923	2.0759393151	726.3296719	32.346031189	-1.1555432981	32.904476166	19.131361488	42.29217	-71.133291667	2	63723.392675	34.4
21143	2022-09-09	17:42:18.943	251.52938591	6036.705262	1662745338.943	0	899	2.5385982593	2.5891215467	501.05247064	513.15455361	2.1557312482	726.30612607	32.346031189	-1.1782872701	32.904476166	19.126711473	42.29217	-71.133291667	2	63724.284024	34.4
21144	2022-09-09	17:42:19.920	251.52939722	6036.705533	1662745339.92	0	899	2.5386163386	2.5891401448	500.37629186	512.46208105	2.155737899	726.32011444	32.346824848	-1.1607064719	32.904476166	19.130857468	42.29217	-71.133291667	2	63725.236569	34.4
21145	2022-09-09	17:42:20.861	251.52940811	6036.705795	1662745340.861	0	899	2.5360868476	2.5865063222	500.37716986	512.44999871	2.1534769414	726.30490375	32.347038269	-1.1626036112	32.904476166	19.131687682	42.29217	-71.133291667	2	63726.131263	34.4
21146	2022-09-09	17:42:21.792	251.5294189	6036.706054	1662745341.793	0	899	2.5360868476	2.5865063222	499.63826445	511.6932654	2.1534769414	726.33299407	32.347038269	-1.1676913926	32.904476166	19.125158575	42.29217	-71.133291667	2	63727.069444	34.4
21147	2022-09-09	17:42:22.706	251.52942947	6036.706307	1662745342.706	0	899	2.5338606611	2.5837030459	499.63826445	511.56523132	2.1311384826	726.32137314	32.347038269	-1.1784921592	32.904476166	19.119871177	42.29217	-71.133291667	2	63728.042726	34.4
21148	2022-09-09	17:42:23.631	251.52944017	6036.706564	1662745343.631	0	899	2.5338606611	2.5837030459	500.83429578	512.78981337	2.1311384826	726.31513906	32.347038269	-1.1862746896	32.904476166	19.125916904	42.29217	-71.133291667	2	63728.983723	34.4
21149	2022-09-09	17:42:24.595	251.52945134	6036.706832	1662745344.596	0	899	2.5374228377	2.5858383473	500.83541426	512.43096222	2.068419347	726.32495885	32.347309896	-1.2093636184	32.904476166	19.114899048	42.29217	-71.133291667	2	63729.935897	34.4
21150	2022-09-09	17:42:25.522	251.52946206	6036.707089	1662745345.522	0	899	2.5374388883	2.5858548395	498.49296199	510.03430888	2.0684250151	726.34235549	32.348014832	-1.2645852566	32.904476166	19.085264206	42.29217	-71.133291667	2	63730.862725	34.4
21151	2022-09-09	17:42:26.494	251.52947332	6036.70736	1662745346.495	0	899	2.5356153482	2.5839695713	498.49296199	510.02785815	2.0672950709	726.32189456	32.348014832	-1.176691979	32.904476166	19.128284972	42.29217	-71.133291667	2	63731.8	34.4
21152	2022-09-09	17:42:27.420	251.52948403	6036.707617	1662745347.42	0	899	2.5356153482	2.5839695713	500.07988493	511.65150175	2.0672950709	726.32984409	32.348014832	-1.1915456404	32.904476166	19.131662293	42.29217	-71.133291667	2	63732.728383	34.4
21153	2022-09-09	17:42:28.421	251.52949561	6036.707895	1662745348.421	0	899	2.5336964195	2.5828086945	500.07988493	511.84258448	2.1006479114	726.32129351	32.348014832	-1.1890341225	32.904476166	19.13125599	42.29217	-71.133291667	2	63733.712621	34.4
21154	2022-09-09	17:42:29.367	251.52950656	6036.708158	1662745349.367	0	899	2.5336964195	2.5828086945	502.0057691	513.81376861	2.1006479114	726.31126717	32.348014832	-1.2336598635	32.904476166	19.132078171	42.29217	-71.133291667	2	63734.641026	34.4
21155	2022-09-09	17:42:30.279	251.52951712	6036.708411	1662745350.279	0	899	2.5272207501	2.57704022	502.00887966	514.01850437	2.135666133	726.33017311	32.348768474	-1.2117674027	32.904476166	19.126100237	42.29217	-71.133291667	2	63735.566701	34.4
21156	2022-09-09	17:42:31.141	251.52952709	6036.70865	1662745351.141	0	899	2.5272264973	2.5770461306	500.05372179	512.01658507	2.1356682371	726.31182336	32.349021912	-1.1832026243	32.904476166	19.123796463	42.29217	-71.133291667	2	63736.450661	34.4
21157	2022-09-09	17:42:32.089	251.52953808	6036.708914	1662745352.09	0	899	2.529771419	2.5786961515	500.05372179	511.7889619	2.0959636331	726.30986457	32.349021912	-1.4253457753	32.904476166	19.104221609	42.29217	-71.133291667	2	63737.397473	34.4
21158	2022-09-09	17:42:33.035	251.52954902	6036.709176	1662745353.035	0	899	2.529771419	2.5786961515	500.16882393	511.90676526	2.0959636331	726.29855771	32.349021912	-1.3775725183	32.904476166	19.107302685	42.29217	-71.133291667	2	63738.320197	34.4
21159	2022-09-09	17:42:33.973	251.52955988	6036.709437	1662745353.974	0	899	2.5328150014	2.5824078473	500.16882393	512.05335894	2.1215323229	726.29369915	32.349021912	-1.2028099504	32.904476166	19.126157382	42.29217	-71.133291667	2	63739.266026	34.4
21160	2022-09-09	17:42:34.881	251.52957038	6036.709689	1662745354.881	0	899	2.5328303063	2.5824235842	499.30095369	511.16489899	2.1215378765	726.3023912	32.349695319	-1.1936261062	32.904476166	19.125060416	42.29217	-71.133291667	2	63740.210526	34.421052632
21161	2022-09-09	17:42:35.880	251.52958194	6036.709967	1662745355.88	0	899	2.5265807842	2.5748537692	499.30244878	510.87799676	2.0711284739	726.3028714	32.350059509	-1.2331209499	32.904476166	19.12506557	42.29217	-71.133291667	2	63741.179938	34.5
21162	2022-09-09	17:42:36.832	251.52959296	6036.710231	1662745356.832	0	899	2.5265807842	2.5748537692	500.64063186	512.24720353	2.0711284739	726.29437983	32.350059509	-1.2596915755	32.904476166	19.117236422	42.292170772	-71.133291152	2	63742.154369	34.515436893
21163	2022-09-09	17:42:37.779	251.52960392	6036.710494	1662745357.779	0	899	2.5321938426	2.5825860626	500.64063186	512.7318986	2.1555799874	726.31414755	32.350059509	-1.1795053885	32.904476166	19.109332546	42.2921745	-71.133287334	2	63743.074951	34.772386588
21164	2022-09-09	17:42:38.709	251.52961469	6036.710753	1662745358.709	0	899	2.5321938426	2.5825860626	498.18265932	510.21456212	2.1555799874	726.31627367	32.350059509	-1.2736829306	32.904476166	19.11246104	42.292168386	-71.133275105	2	63743.99211	36.881854043
21165	2022-09-09	17:42:39.749	251.52962672	6036.711041	1662745359.749	0	899	2.5274584443	2.5798133396	498.18359809	510.70969864	2.2419424813	726.31550164	32.350288694	-1.5528416981	32.904476166	19.081295594	42.292166667	-71.133276732	2	63745.019565	36.903913043
21166	2022-09-09	17:42:40.694	251.52963766	6036.711304	1662745360.694	0	899	2.5274719337	2.579827232	498.21065872	510.73746937	2.2419476649	726.31067663	32.350883484	-1.3529852739	32.904476166	19.082434193	42.292166869	-71.13328	2	63746.040528	37.108105561
21167	2022-09-09	17:42:41.618	251.52964836	6036.711561	1662745361.618	0	899	2.5282246161	2.578197746	498.21065872	510.16156496	2.1412914399	726.30351247	32.350883484	-1.2762160325	32.904476166	19.087757212	42.292171224	-71.13328	2	63746.911404	37.282280867
21168	2022-09-09	17:42:42.555	251.5296592	6036.711821	1662745362.555	0	899	2.5282246161	2.578197746	499.89377165	511.88505182	2.1412914399	726.30928494	32.350883484	-1.4407491447	32.904476166	19.083740664	42.292171667	-71.133281429	2	63747.857579	37.471515768
[truncated: 12,969 more rows]
