# Supplementary material for: A simple method to measure methane emissions from indoor gas leaks
Source: PLoS One. 2023 Nov 30;18(11):e0295055. doi: 10.1371/journal.pone.0295055 (PMC10688665; doi:10.1371/journal.pone.0295055)
Supplement: S1 Data — (ZIP) [file pone.0295055.s011.zip › data and code/data/raw data/cavity ringdown spectrometer data/experiments/R2.dat]

DATE	TIME	FRAC_DAYS_SINCE_JAN1	FRAC_HRS_SINCE_JAN1	EPOCH_TIME	ALARM_STATUS	INST_STATUS	CH4	CH4_dry	CO2	CO2_dry	H2O	CavityPressure	CavityTemp	Battery_Current	Battery_Temperature	Battery_Voltage	GPS_ABS_LAT	GPS_ABS_LONG	GPS_FIT	GPS_TIME	GPS_ALTITUDE
9188	2022-09-13	14:37:00.451	255.40069968	6129.616792	1663079820.452	0	899	2.1642488261	2.2249566199	509.37626065	526.74614987	3.0142436637	722.75122353	31.353387833	-1.565302447	34.398639679	19.305271869	42.326514137	-71.122741072	1	52600.160732	17.483926755
9189	2022-09-13	14:37:01.400	255.40071065	6129.617056	1663079821.4	0	899	2.1630467201	2.2248085687	509.37626065	527.05942564	3.0667833212	722.76065528	31.353387833	-1.3144281574	34.398639679	19.324602759	42.326518128	-71.122748105	1	52601.123246	17.375350701
9190	2022-09-13	14:37:02.365	255.40072183	6129.617324	1663079822.366	0	899	2.1630467201	2.2248085687	508.99626029	526.66623344	3.0667833212	722.74607111	31.353387833	-1.1864578724	34.398639679	19.336622238	42.32651605	-71.122759413	1	52602.092574	17.172227874
9191	2022-09-13	14:37:03.315	255.40073282	6129.617588	1663079823.316	0	899	2.1596356414	2.220812926	508.99626029	526.52580588	3.0432222793	722.75344303	31.353387833	-1.6877752542	34.398639679	19.312856674	42.326509714	-71.122770286	1	52603.057199	16.888560158
9192	2022-09-13	14:37:04.233	255.40074345	6129.617843	1663079824.234	0	899	2.159640643	2.2208181321	508.89200376	526.41797692	3.0432253197	722.76359871	31.353645312	-1.2424556798	34.398639679	19.312472122	42.326505187	-71.122774813	1	52603.962525	16.707495069
9193	2022-09-13	14:37:05.127	255.40075378	6129.618091	1663079825.127	0	899	2.1645016427	2.2242535307	508.91420274	525.99148816	2.9677191461	722.76283598	31.358942032	-1.1360006332	34.398639679	19.347066879	42.326507811	-71.122773595	1	52604.843195	16.7
9194	2022-09-13	14:37:06.051	255.40076448	6129.618348	1663079826.051	0	899	2.1645016427	2.2242535307	510.17472333	527.29430717	2.9677191461	722.75568435	31.358942032	-1.4005321051	34.398639679	19.31023743	42.32651097	-71.122770696	1	52605.791107	16.7
9195	2022-09-13	14:37:06.950	255.40077488	6129.618597	1663079826.95	0	899	2.164266179	2.2247609163	510.17472333	527.51028665	3.0039292778	722.74572754	31.358942032	-1.1473941803	34.398639679	19.34778595	42.326511667	-71.12277	1	52606.687377	16.631262327
9196	2022-09-13	14:37:07.859	255.40078542	6129.61885	1663079827.86	0	899	2.164266179	2.2247609163	507.63938213	524.88879542	3.0039292778	722.74631808	31.358942032	-1.1848518043	34.398639679	19.343145446	42.326509688	-71.12277	1	52607.593594	16.6
9197	2022-09-13	14:37:08.750	255.40079572	6129.619097	1663079828.75	0	899	2.1595592165	2.218670176	507.63938213	524.5289084	2.9432741615	722.75458936	31.358942032	-1.1608897069	34.398639679	19.345649315	42.326507525	-71.122770808	1	52608.48497	16.6
9198	2022-09-13	14:37:09.630	255.4008059	6129.619342	1663079829.63	0	899	2.1595840897	2.2186960317	508.29751184	525.20902138	2.9432887859	722.75918761	31.360222558	-1.1626143606	34.398639679	19.34546818	42.326506667	-71.122772888	1	52609.366366	16.6
9199	2022-09-13	14:37:10.578	255.40081688	6129.619605	1663079830.578	0	899	2.163265669	2.2255869399	508.31463586	526.11993488	3.0934791395	722.75709786	31.364313126	-1.2273540252	34.398639679	19.338364645	42.326507193	-71.122775	1	52610.315631	16.6
9200	2022-09-13	14:37:11.497	255.40082752	6129.619861	1663079831.498	0	899	2.163265669	2.2255869399	507.33542314	525.10642219	3.0934791395	722.74758325	31.364313126	-1.2162083837	34.398639679	19.339651941	42.326508723	-71.12277461	1	52611.233728	16.6
9201	2022-09-13	14:37:12.477	255.40083887	6129.620133	1663079832.478	0	899	2.1618484509	2.2229669735	507.33542314	524.77291534	3.0373531668	722.75981655	31.364313126	-1.1940356485	34.398639679	19.341316021	42.326511033	-71.122774022	1	52612.206511	16.6
9202	2022-09-13	14:37:13.401	255.40084956	6129.620389	1663079833.402	0	899	2.1618484509	2.2229669735	507.21014289	524.64332911	3.0373531668	722.76128099	31.364313126	-1.1750643253	34.398639679	19.342384338	42.326515	-71.122776667	1	52613	16.6
9203	2022-09-13	14:37:14.358	255.40086064	6129.620655	1663079834.359	0	899	2.1618365009	2.2221420553	507.21014289	524.41018011	2.998064354	722.75965366	31.364313126	-1.4774198595	34.398639679	19.296238501	42.326520148	-71.122778481	1	52614.088505	16.6
9204	2022-09-13	14:37:15.292	255.40087144	6129.620914	1663079835.292	0	899	2.16192805	2.2222372908	510.06134651	527.35839781	2.9981191265	722.76005302	31.369021321	-1.1938308462	34.398639679	19.33907759	42.326521727	-71.122780061	1	52615.036489	16.6
9205	2022-09-13	14:37:16.204	255.400882	6129.621168	1663079836.205	0	899	2.1619839428	2.2223394622	510.06490025	527.37497271	3.0002818036	722.75900531	31.369867325	-1.1451305696	34.398639679	19.345871704	42.326523228	-71.122781561	1	52615.936884	16.6
9206	2022-09-13	14:37:17.131	255.40089272	6129.621425	1663079837.131	0	899	2.1619839428	2.2223394622	508.34675347	525.59851719	3.0002818036	722.7663267	31.369867325	-1.1473941803	34.398639679	19.34670639	42.326524773	-71.122784546	1	52616.863727	16.6
9207	2022-09-13	14:37:18.052	255.40090339	6129.621681	1663079838.053	0	899	2.1598410397	2.2222404738	508.34675347	526.2040862	3.1020232779	722.75676763	31.369867325	-1.183676887	34.398639679	19.34670639	42.326523687	-71.122790251	1	52617.787575	16.678757515
9208	2022-09-13	14:37:18.970	255.400914	6129.621936	1663079838.97	0	899	2.1598410397	2.2222404738	506.68663135	524.4856469	3.1020232779	722.7564002	31.369867325	-1.1966226717	34.398639679	19.345654368	42.326524492	-71.122793984	1	52618.695266	16.7
9209	2022-09-13	14:37:19.864	255.40092435	6129.622184	1663079839.864	0	899	2.1593934507	2.2202914253	506.70317822	524.0755677	3.0300397231	722.76561247	31.373832589	-1.1786861246	34.398639679	19.34106636	42.326528904	-71.122797928	1	52619.585586	16.7
9210	2022-09-13	14:37:20.785	255.40093501	6129.62244	1663079840.785	0	899	2.1594231255	2.2203223083	504.61816456	521.91917515	3.0300576876	722.75492566	31.375360489	-1.1795269267	34.398639679	19.339370551	42.32653336	-71.122803387	1	52620.508016	16.7
9211	2022-09-13	14:37:21.759	255.4009463	6129.622711	1663079841.76	0	899	2.1582741685	2.216902864	504.61816456	521.27938832	2.9215883354	722.76490592	31.375360489	-1.1524928145	34.398639679	19.325368666	42.326539103	-71.122807487	1	52621.49237	16.7
9212	2022-09-13	14:37:22.681	255.40095697	6129.622967	1663079842.682	0	899	2.1582741685	2.216902864	505.04026106	521.71542139	2.9215883354	722.76409346	31.375360489	-1.1421448166	34.398639679	19.334197897	42.326546159	-71.122810453	1	52622.423848	16.7
9213	2022-09-13	14:37:23.641	255.40096807	6129.623234	1663079843.641	0	899	2.1603329426	2.2193645173	505.04026106	521.81457281	2.9384018214	722.7645199	31.375360489	-1.155748102	34.398639679	19.343830424	42.326546272	-71.122814576	1	52623.372816	16.7
9214	2022-09-13	14:37:24.516	255.40097821	6129.623477	1663079844.517	0	899	2.1603329426	2.2193645173	504.96173252	521.73343603	2.9384018214	722.76446533	31.375360489	-1.188085556	34.398639679	19.344545364	42.32653727	-71.122818616	1	52624.233978	16.7
9215	2022-09-13	14:37:25.513	255.40098973	6129.623754	1663079845.513	0	899	2.1605373057	2.2226345177	504.9841971	522.63125047	3.0864518237	722.76998194	31.3807621	-1.1689633605	34.398639679	19.343990465	42.32653073	-71.122826198	1	52625.239645	16.676035503
9216	2022-09-13	14:37:26.509	255.40100127	6129.624031	1663079846.51	0	899	2.1605373057	2.2226345177	503.4176996	521.01001053	3.0864518237	722.76913796	31.3807621	-1.1602645347	34.398639679	19.345371246	42.326539088	-71.12283151	1	52626.226453	16.6
9217	2022-09-13	14:37:27.428	255.40101191	6129.624286	1663079847.429	0	899	2.1578027597	2.2163192454	503.4176996	520.01093882	2.9167645501	722.76051785	31.3807621	-1.1376283169	34.398639679	19.34670639	42.326543411	-71.122838162	1	52627.149542	16.6
9218	2022-09-13	14:37:28.312	255.40102214	6129.624531	1663079848.313	0	899	2.1578027597	2.2163192454	506.10765687	522.78956024	2.9167645501	722.7432732	31.3807621	-1.1389541784	34.398639679	19.344946084	42.326553799	-71.122847133	1	52628.046602	16.6
9219	2022-09-13	14:37:29.216	255.40103259	6129.624782	1663079849.216	0	899	2.154484395	2.2153571986	506.10765687	523.49216908	3.0355332749	722.75110146	31.3807621	-1.1392560005	34.398639679	19.344545364	42.326562566	-71.1228559	1	52628.923301	16.6
9220	2022-09-13	14:37:30.111	255.40104296	6129.625031	1663079850.112	0	899	2.1545727776	2.2154491862	501.3004519	518.52015456	3.0355870006	722.76201422	31.385323164	-1.1740079779	34.398639679	19.343066778	42.32657304	-71.1228636	1	52629.831976	16.6
9221	2022-09-13	14:37:31.038	255.40105368	6129.625288	1663079851.038	0	899	2.1549238853	2.216545153	501.30455234	518.73349805	3.0712099141	722.76156071	31.386316299	-1.175883556	34.398639679	19.34141466	42.326586426	-71.122870078	1	52630.761762	16.523823824
9222	2022-09-13	14:37:32.019	255.40106503	6129.625561	1663079852.019	0	899	2.1549238853	2.216545153	503.52327476	521.0293592	3.0712099141	722.75004527	31.386316299	-1.179947257	34.398639679	19.338783264	42.326599927	-71.122879112	1	52631.744489	16.425551102
9223	2022-09-13	14:37:32.881	255.40107502	6129.625801	1663079852.882	0	899	2.1573307305	2.2176133778	503.52327476	520.62762043	3.0030456782	722.77964449	31.386316299	-1.2267612282	34.398639679	19.340710962	42.326601305	-71.122879638	1	52632.608609	16.339139139
9224	2022-09-13	14:37:33.703	255.40108453	6129.626029	1663079853.703	0	899	2.1573307305	2.2176133778	504.36375248	521.49664861	3.0030456782	722.76900093	31.386316299	-1.20282065	34.398639679	19.340655422	42.3266	-71.122876874	1	52633.437882	16.256211813
9225	2022-09-13	14:37:34.569	255.40109455	6129.626269	1663079854.569	0	899	2.1557417926	2.2176212578	504.36375248	521.9662535	3.0825819469	722.77290637	31.386316299	-1.1994791031	34.398639679	19.340583801	42.326600516	-71.122875	1	52634.309665	16.138067061
9226	2022-09-13	14:37:35.484	255.40110515	6129.626524	1663079855.485	0	899	2.1558399749	2.2177235094	504.06331456	521.65568793	3.0826425208	722.77658061	31.391380196	-1.182814557	34.398639679	19.345735007	42.326602027	-71.12287464	1	52635.216216	15.935135135
9227	2022-09-13	14:37:36.424	255.40111602	6129.626784	1663079856.424	0	899	2.1575873259	2.2178251582	504.06433646	521.17221101	3.000526619	722.77378471	31.391626358	-1.1460575828	34.398639679	19.346902153	42.326603333	-71.12287151	1	52636.156313	15.668737475
9228	2022-09-13	14:37:37.270	255.40112582	6129.62702	1663079857.271	0	899	2.1575873259	2.2178251582	504.98985969	522.12914637	3.000526619	722.77507171	31.391626358	-1.1490218639	34.398639679	19.347427368	42.326603342	-71.12286165	1	52637.005005	15.5
9229	2022-09-13	14:37:38.131	255.40113578	6129.627259	1663079858.131	0	899	2.1575287647	2.2196173552	504.98985969	522.65939915	3.0902181816	722.77855233	31.391626358	-1.1471463237	34.398639679	19.345352577	42.326604776	-71.12285878	1	52637.865866	15.5
9230	2022-09-13	14:37:39.026	255.40114615	6129.627507	1663079859.027	0	899	2.1575287647	2.2196173552	501.03644312	518.56765297	3.0902181816	722.76106191	31.391626358	-1.4859461784	34.398639679	19.345985413	42.326607545	-71.122858333	1	52638.763527	15.423647295
9231	2022-09-13	14:37:39.966	255.40115701	6129.627768	1663079859.966	0	899	2.1573257009	2.2162501285	501.05280657	517.68758917	2.9371900872	722.77374874	31.395591622	-1.484771314	34.398639679	19.310372384	42.326606022	-71.1228514	1	52639.693294	15.4
9232	2022-09-13	14:37:40.808	255.40116676	6129.628002	1663079860.808	0	899	2.1573553456	2.2162809419	504.36498641	521.10983482	2.9372075019	722.77279966	31.397119522	-1.3686581676	34.398639679	19.316015382	42.326605	-71.122846533	1	52640.540183	15.345981689
9233	2022-09-13	14:37:41.667	255.4011767	6129.628241	1663079861.667	0	899	2.1555638543	2.2167699927	504.36498641	521.77629727	3.0502104236	722.76669857	31.397119522	-1.1847440423	34.398639679	19.346508733	42.32660568	-71.122839562	1	52641.407816	15.259218437
9234	2022-09-13	14:37:42.576	255.40118723	6129.628494	1663079862.577	0	899	2.1555638543	2.2167699927	503.74042576	521.13017601	3.0502104236	722.77113676	31.397119522	-1.1811006448	34.398639679	19.34043182	42.326605634	-71.12282857	1	52642.309709	15.2
9235	2022-09-13	14:37:43.499	255.40119791	6129.62875	1663079863.499	0	899	2.1589561685	2.2201691307	503.74042576	521.10463659	3.0458800103	722.7699011	31.397119522	-1.1539047956	34.398639679	19.34022522	42.326602606	-71.122819121	1	52643.218201	15.2
9236	2022-09-13	14:37:44.407	255.40120841	6129.629002	1663079864.407	0	899	2.1589561685	2.2201691307	501.25668656	518.53528152	3.0458800103	722.76066337	31.397119522	-1.1443221435	34.398639679	19.345069885	42.326600246	-71.122807786	1	52644.147573	15.2
9237	2022-09-13	14:37:45.332	255.40121913	6129.629259	1663079865.333	0	899	2.1578355639	2.2166228561	501.27597221	517.87526538	2.9298615917	722.78553095	31.401790935	-1.1767351209	34.398639679	19.342655106	42.326601748	-71.122794837	1	52645.04883	15.2
9238	2022-09-13	14:37:46.275	255.40123003	6129.629521	1663079866.275	0	899	2.1578526957	2.2166406615	502.87874134	519.53116767	2.9298716286	722.76942494	31.402673721	-1.1832026243	34.398639679	19.342025757	42.326603333	-71.122791667	1	52646	15.2
9239	2022-09-13	14:37:47.207	255.40124083	6129.62978	1663079867.208	0	899	2.1591699088	2.2233913019	502.87874134	521.06869438	3.190944674	722.78076051	31.402673721	-1.1965149112	34.398639679	19.340009866	42.326601788	-71.122787032	1	52646.927022	15.2
9240	2022-09-13	14:37:48.078	255.4012509	6129.630022	1663079868.078	0	899	2.1591699088	2.2233913019	502.91834042	521.10972583	3.190944674	722.76495361	31.402673721	-1.1832026243	34.398639679	19.338424683	42.326599008	-71.122784008	1	52647.797595	15.2
9241	2022-09-13	14:37:49.003	255.40126162	6129.630279	1663079869.004	0	899	2.1567189727	2.2191581131	502.91834042	520.62203849	3.1083085565	722.77024144	31.402673721	-1.2206386328	34.398639679	19.339143753	42.326597106	-71.122780878	1	52648.736521	15.2
9242	2022-09-13	14:37:49.927	255.4012723	6129.630535	1663079869.927	0	899	2.1568112133	2.2192542099	504.40207354	522.15834109	3.1083659177	722.77449046	31.407429209	-1.1589818119	34.398639679	19.344725211	42.326596667	-71.122778909	1	52649.654832	15.2
9243	2022-09-13	14:37:50.930	255.40128391	6129.630814	1663079870.93	0	899	2.1563368911	2.2157006171	504.40526465	521.28469652	2.9598215481	722.78310288	31.408197403	-1.14379395	34.398639679	19.346551895	42.326597774	-71.12277944	1	52650.664293	15.2
9244	2022-09-13	14:37:51.878	255.40129488	6129.631077	1663079871.878	0	899	2.1563368911	2.2157006171	503.44475638	520.29204578	2.9598215481	722.77429927	31.408197403	-1.2172970922	34.398639679	19.337093315	42.326597301	-71.12278	1	52651.619238	15.138076152
9245	2022-09-13	14:37:52.812	255.40130571	6129.631337	1663079872.813	0	899	2.158077852	2.2208737424	503.44475638	521.25756922	3.1236531818	722.78617808	31.408197403	-1.2166180161	34.398639679	19.329881049	42.326595754	-71.122778176	1	52652.547337	15.1
9246	2022-09-13	14:37:53.690	255.40131586	6129.631581	1663079873.69	0	899	2.158077852	2.2208737424	504.72657243	522.58473831	3.1236531818	722.79284668	31.408197403	-1.1978515387	34.398639679	19.339864731	42.326593626	-71.12277598	1	52653.412229	15.1
9247	2022-09-13	14:37:54.604	255.40132644	6129.631834	1663079874.604	0	899	2.1552846972	2.2179317887	504.74357574	522.58299776	3.120385001	722.78777995	31.412287971	-1.2214039904	34.398639679	19.337944372	42.326591667	-71.122773938	1	52654.318637	15.1
9248	2022-09-13	14:37:55.523	255.40133708	6129.63209	1663079875.524	0	899	2.1553095177	2.217957651	502.5443889	520.30617526	3.1204005069	722.78428155	31.413568497	-1.2287769318	34.398639679	19.337343216	42.326591667	-71.122772074	1	52655.244151	15.1
9249	2022-09-13	14:37:56.461	255.40134794	6129.632351	1663079876.462	0	899	2.1535365839	2.2151057917	502.5443889	520.01290405	3.0706092102	722.79184708	31.413568497	-1.2211129286	34.398639679	19.341271457	42.326591341	-71.122773659	1	52656.195195	15.1
9250	2022-09-13	14:37:57.375	255.40135852	6129.632604	1663079877.376	0	899	2.1535365839	2.2151057917	502.17675674	519.63249294	3.0706092102	722.79043357	31.413568497	-1.1571601629	34.398639679	19.345626831	42.326589277	-71.122775542	1	52657.108481	15.1
9251	2022-09-13	14:37:58.315	255.40136939	6129.632865	1663079878.315	0	899	2.1599642305	2.2219869749	502.17675674	519.70920876	3.0836489062	722.8033613	31.413568497	-1.1839894775	34.398639679	19.33719107	42.326583036	-71.122780238	1	52658.035642	15.1
9252	2022-09-13	14:37:59.242	255.40138012	6129.633123	1663079879.242	0	899	2.1600416848	2.2220676406	508.24492103	525.98951448	3.0836966206	722.79738107	31.41755579	-1.1563624965	34.398639679	19.33902306	42.32657517	-71.122786531	1	52658.979633	15.1
9253	2022-09-13	14:38:00.112	255.4013902	6129.633365	1663079880.113	0	899	2.1581223474	2.218111717	508.25135129	525.42548307	2.9877643217	722.79225411	31.419092178	-1.1441389322	34.398639679	19.34022522	42.326572202	-71.122786667	1	52659.83925	15.1
9254	2022-09-13	14:38:01.033	255.40140086	6129.633621	1663079881.034	0	899	2.1581223474	2.218111717	505.66914601	522.75602346	2.9877643217	722.78592182	31.419092178	-1.1441389322	34.398639679	19.341341019	42.326558815	-71.122790522	1	52660.771109	15.1
9255	2022-09-13	14:38:01.966	255.40141164	6129.633879	1663079881.966	0	899	2.1576405516	2.2173980666	505.66914601	522.69342299	2.9771746949	722.79086647	31.419092178	-1.1441389322	34.398639679	19.344068982	42.326546866	-71.122795153	1	52661.697239	15.1
9256	2022-09-13	14:38:02.877	255.40142219	6129.634133	1663079882.877	0	899	2.1576405516	2.2173980666	504.07075756	521.04122187	2.9771746949	722.76135496	31.419092178	-1.1456157048	34.398639679	19.345726923	42.326540355	-71.122795674	1	52662.595661	15.1
9257	2022-09-13	14:38:03.766	255.40143248	6129.634379	1663079883.766	0	899	2.1564653018	2.216970436	504.07075756	521.26420672	3.0150032325	722.79616279	31.419092178	-1.1436969784	34.398639679	19.341658333	42.326538333	-71.122792564	1	52663.487284	15.1
9258	2022-09-13	14:38:04.688	255.40144316	6129.634636	1663079884.689	0	899	2.1564779616	2.2169836086	505.23834452	522.47166427	3.0150108703	722.79934268	31.419744972	-1.180205957	34.398639679	19.335765182	42.326536934	-71.1227893	1	52664.41984	15.1
9259	2022-09-13	14:38:05.605	255.40145377	6129.634891	1663079885.606	0	899	2.1599565363	2.2220015795	505.25721445	522.90365773	3.0847372843	722.79208111	31.424280167	-1.3651117907	34.398639679	19.311467935	42.326534436	-71.122787769	1	52665.338338	15.1
9260	2022-09-13	14:38:06.493	255.40146404	6129.635137	1663079886.493	0	899	2.1599565363	2.2220015795	505.20775022	522.85246593	3.0847372843	722.77899049	31.424280167	-1.1928068897	34.398639679	19.300340665	42.326533705	-71.122785924	1	52666.22288	15.1
9261	2022-09-13	14:38:07.420	255.40147477	6129.635394	1663079887.42	0	899	2.1562493347	2.2181206791	505.20775022	522.83320454	3.0814834313	722.78884059	31.424280167	-1.1783196926	34.398639679	19.301692963	42.326535236	-71.122783333	1	52667.141404	15.1
9262	2022-09-13	14:38:08.371	255.40148579	6129.635659	1663079888.372	0	899	2.1562493347	2.2181206791	505.00992724	522.62848	3.0814834313	722.79199946	31.424280167	-1.2210266993	34.398639679	19.315827439	42.326537732	-71.122781913	1	52668.106509	15.1
9263	2022-09-13	14:38:09.282	255.40149633	6129.635912	1663079889.283	0	899	2.1611563752	2.2219525862	505.01255635	522.28369502	3.0227148614	722.77739751	31.424912345	-1.3286673928	34.398639679	19.325685804	42.326546692	-71.12276995	1	52669.00501	15.1
9264	2022-09-13	14:38:10.188	255.40150682	6129.636164	1663079890.189	0	899	2.1612532235	2.2220533678	505.12615697	522.40152621	3.0227733147	722.76550293	31.429895401	-1.4745526314	34.398639679	19.293409348	42.326551231	-71.122760872	1	52669.912826	15.1
9265	2022-09-13	14:38:11.104	255.40151741	6129.636418	1663079891.104	0	899	2.1610854339	2.2231949551	505.12615697	522.77718628	3.086285421	722.78151961	31.429895401	-1.5368777837	34.398639679	19.277088254	42.326558686	-71.122750173	1	52670.842319	15.1
9266	2022-09-13	14:38:12.012	255.40152792	6129.63667	1663079892.012	0	899	2.1610854339	2.2231949551	508.93156345	526.71556814	3.086285421	722.79600879	31.429895401	-1.3458494209	34.398639679	19.3087475	42.326562439	-71.122742235	1	52671.731778	15.1
9267	2022-09-13	14:38:12.924	255.40153848	6129.636924	1663079892.925	0	899	2.1619335162	2.2221009645	508.93156345	526.14944432	2.9912537804	722.78820194	31.429895401	-1.1905970755	34.398639679	19.340297825	42.326565493	-71.12273676	1	52672.648016	15.1
9268	2022-09-13	14:38:13.805	255.40154867	6129.637168	1663079893.805	0	899	2.1619335162	2.2221009645	510.04974674	527.30545734	2.9912537804	722.78897762	31.429895401	-1.3459895068	34.398639679	19.323439579	42.3265693	-71.122731489	1	52673.526627	15.1
9269	2022-09-13	14:38:14.687	255.40155888	6129.637413	1663079894.687	0	899	2.1566236909	2.2167071017	510.05530566	527.32963608	2.9943441997	722.79084505	31.431218975	-1.3719026182	34.398639679	19.320783325	42.326573679	-71.122726321	1	52674.402402	15.1
9270	2022-09-13	14:38:15.630	255.40156979	6129.637675	1663079895.63	0	899	2.1567027818	2.2167893735	509.68279915	526.94479612	2.9943915883	722.78963849	31.435297012	-1.1531718125	34.398639679	19.344708196	42.326576667	-71.122722888	1	52675.267388	15.1
9271	2022-09-13	14:38:16.532	255.40158024	6129.637926	1663079896.533	0	899	2.1655457078	2.2270986185	509.68279915	527.29592077	3.0532657112	722.78080901	31.435297012	-1.1666996953	34.398639679	19.342852258	42.326576667	-71.122721725	1	52675.965224	15.1
9272	2022-09-13	14:38:17.434	255.40159068	6129.638176	1663079897.435	0	899	2.1655457078	2.2270986185	512.75887363	530.47829525	3.0532657112	722.77889631	31.435297012	-1.1778669665	34.398639679	19.341947909	42.326575214	-71.122721667	1	52676.871821	15.1
9273	2022-09-13	14:38:18.361	255.4016014	6129.638434	1663079898.361	0	899	2.1632620608	2.2231087507	512.75887363	530.00256226	2.9739583435	722.790168	31.435297012	-1.1555324793	34.398639679	19.320417404	42.326563796	-71.122724468	1	52677.840336	14.931932773
9274	2022-09-13	14:38:19.282	255.40161206	6129.638689	1663079899.282	0	899	2.1632620608	2.2231087507	508.17802673	525.26766498	2.9739583435	722.79144287	31.435297012	-1.1451952876	34.398639679	19.342308335	42.326559098	-71.122723716	1	52678.770541	14.9
9275	2022-09-13	14:38:20.206	255.40162275	6129.638946	1663079900.206	0	899	2.1684987418	2.2299431644	508.19105007	525.69746981	3.0439963567	722.80068222	31.438409199	-1.1614502376	34.398639679	19.34406427	42.326550217	-71.122725652	1	52679.695696	14.83043043
9276	2022-09-13	14:38:21.128	255.40163343	6129.639202	1663079901.128	0	899	2.1685433874	2.2299896364	507.16815901	524.63950226	3.0440234022	722.79615875	31.440698624	-1.1897132397	34.398639679	19.341304779	42.32654188	-71.122726667	1	52680.574349	14.857434944
9277	2022-09-13	14:38:22.009	255.40164362	6129.639447	1663079902.009	0	899	2.1689707493	2.2309928361	507.16815901	524.80072011	3.0711685602	722.80929505	31.440698624	-1.187578926	34.398639679	19.339180157	42.32653758	-71.122726667	1	52681.451923	14.854807692
9278	2022-09-13	14:38:22.900	255.40165394	6129.639694	1663079902.9	0	899	2.1689707493	2.2309928361	510.00835862	527.73966408	3.0711685602	722.8092708	31.440698624	-1.2231932934	34.398639679	19.331081327	42.326535424	-71.122726667	1	52682.372781	14.8
9279	2022-09-13	14:38:23.861	255.40166506	6129.639961	1663079903.861	0	899	2.1712728121	2.2311642904	510.00835862	527.10876768	2.9654386057	722.81305902	31.440698624	-1.4511726234	34.398639679	19.330067009	42.326532782	-71.122727218	1	52683.330621	14.8
9280	2022-09-13	14:38:24.815	255.4016761	6129.640226	1663079904.815	0	899	2.1713283747	2.2312220652	509.10152762	526.17172577	2.9654713542	722.80721702	31.443544236	-1.3637535856	34.398639679	19.34118041	42.326529721	-71.122727847	1	52684.291913	14.8
9281	2022-09-13	14:38:25.736	255.40168676	6129.640482	1663079905.736	0	899	2.1679232447	2.228872208	509.11211467	526.51265544	3.0209018055	722.81287955	31.446069717	-1.1963208377	34.398639679	19.345466285	42.326522998	-71.122727	1	52685.200197	14.8
9282	2022-09-13	14:38:26.665	255.40169752	6129.640741	1663079906.666	0	899	2.1679232447	2.228872208	509.9749739	527.40500565	3.0209018055	722.81181851	31.446069717	-1.1655140239	34.398639679	19.343929973	42.326513974	-71.122728949	1	52686.123061	14.787693899
9283	2022-09-13	14:38:27.584	255.40170815	6129.640996	1663079907.584	0	899	2.1719025336	2.2334550814	509.9749739	527.54620084	3.0445581005	722.79621412	31.446069717	-1.1771770803	34.398639679	19.342258479	42.326505237	-71.122734213	1	52687.065975	14.7
9284	2022-09-13	14:38:28.426	255.40171789	6129.641229	1663079908.426	0	899	2.1719025336	2.2334550814	508.92483964	526.45988413	3.0445581005	722.79596715	31.446069717	-1.1750643253	34.398639679	19.342025757	42.326488043	-71.122744794	1	52687.859566	14.7
9285	2022-09-13	14:38:29.348	255.40172858	6129.641486	1663079909.349	0	899	2.1817712012	2.2429190293	508.92483964	526.26465299	3.0117775722	722.80219516	31.446069717	-1.2610820856	34.398639679	19.344027589	42.326481122	-71.122750544	1	52688.775551	14.7
9286	2022-09-13	14:38:30.252	255.40173903	6129.641737	1663079910.252	0	899	2.1818491067	2.2430000869	510.54215379	527.93734858	3.0118239836	722.81143451	31.450040438	-1.2235705734	34.398639679	19.33491986	42.326473093	-71.122756272	1	52689.690743	14.630925738
9287	2022-09-13	14:38:31.157	255.40174951	6129.641988	1663079911.158	0	899	2.1855124935	2.2482023367	510.54816908	528.3538863	3.0804718451	722.82612014	31.451471329	-1.1401721792	34.398639679	19.342652201	42.326457137	-71.122766249	1	52690.593688	14.540631164
9288	2022-09-13	14:38:32.040	255.40175973	6129.642234	1663079912.041	0	899	2.1855124935	2.2482023367	509.95970021	527.74489418	3.0804718451	722.82632709	31.451471329	-1.1392560005	34.398639679	19.34670639	42.326445938	-71.122772465	1	52691.479145	14.5
9289	2022-09-13	14:38:32.928	255.40177001	6129.64248	1663079912.929	0	899	2.1811186907	2.2413829634	509.95970021	527.08740908	2.9702931139	722.81932422	31.451471329	-1.1399673863	34.398639679	19.346548826	42.326441506	-71.122773942	1	52692.365403	14.5
9290	2022-09-13	14:38:33.875	255.40178096	6129.642743	1663079913.875	0	899	2.1811186907	2.2413829634	508.69833679	525.78368101	2.9702931139	722.81031971	31.451471329	-1.1483751117	34.398639679	19.346345901	42.326435682	-71.122776591	1	52693.318132	14.5
9291	2022-09-13	14:38:34.789	255.40179155	6129.642997	1663079914.79	0	899	2.1818524733	2.2437460213	508.7110546	526.25556116	3.0473836841	722.80950806	31.454507525	-1.1624419073	34.398639679	19.345554352	42.326427604	-71.122781438	1	52694.287575	14.5
9292	2022-09-13	14:38:35.717	255.40180229	6129.643255	1663079915.718	0	899	2.1819012783	2.2437968252	511.51756262	529.15903665	3.047413103	722.82097216	31.45699501	-1.1763470339	34.398639679	19.343081241	42.326420659	-71.122785672	1	52695.201486	14.5
9293	2022-09-13	14:38:36.694	255.40181359	6129.643526	1663079916.694	0	899	2.1888900585	2.2483387196	511.51756262	528.40324399	2.9210284896	722.81591029	31.45699501	-1.1958789265	34.398639679	19.338668975	42.326416086	-71.122788914	1	52696.116232	14.5
9294	2022-09-13	14:38:37.657	255.40182473	6129.643794	1663079917.657	0	899	2.1888900585	2.2483387196	511.39509968	528.27673843	2.9210284896	722.81252344	31.45699501	-1.2220831004	34.398639679	19.342962808	42.326411267	-71.1227932	1	52697.079882	14.5
9295	2022-09-13	14:38:38.637	255.40183608	6129.644066	1663079918.637	0	899	2.187677868	2.2483337822	511.39509968	528.63115576	2.9803537899	722.81284923	31.45699501	-1.1726714104	34.398639679	19.347202958	42.326406918	-71.122791499	1	52698.050214	14.5
9296	2022-09-13	14:38:39.586	255.40184707	6129.64433	1663079919.587	0	899	2.187677868	2.2483337822	511.99334636	529.24956574	2.9803537899	722.81600609	31.45699501	-1.1457666159	34.398639679	19.34670639	42.326411565	-71.122788333	1	52699.061122	14.5
9297	2022-09-13	14:38:40.494	255.40185758	6129.644582	1663079920.495	0	899	2.179873175	2.2414107813	512.01619758	529.58857518	3.0330152749	722.78091289	31.462415417	-1.1995438314	34.398639679	19.342394949	42.326410048	-71.122788333	1	52699.970942	14.5
9298	2022-09-13	14:38:41.374	255.40186775	6129.644826	1663079921.374	0	899	2.1798746011	2.2414122656	512.37679033	529.9615486	3.0330161313	722.8233012	31.462488174	-1.1475666469	34.398639679	19.343845342	42.326411441	-71.122785451	1	52700.8647	14.5
9299	2022-09-13	14:38:42.292	255.40187839	6129.645081	1663079922.293	0	899	2.1831067621	2.2447065305	512.37679033	529.95318488	3.031621404	722.79786733	31.462488174	-1.1539047956	34.398639679	19.344545364	42.326411667	-71.122783765	1	52701.740811	14.5
9300	2022-09-13	14:38:43.203	255.40188894	6129.645334	1663079923.204	0	899	2.1831067621	2.2447065305	512.14406533	529.71247657	3.031621404	722.80821137	31.462488174	-1.1747625553	34.398639679	19.342084885	42.326411667	-71.122784466	1	52702.679487	14.5
9301	2022-09-13	14:38:44.072	255.40189899	6129.645576	1663079924.073	0	899	2.18694331	2.2484650356	512.14406533	529.65912432	3.0227193362	722.79092589	31.462488174	-1.1958681432	34.398639679	19.339900503	42.326410746	-71.122786841	1	52703.552427	14.5
9302	2022-09-13	14:38:45.006	255.40190979	6129.645835	1663079925.006	0	899	2.1870359003	2.2485613864	512.32215513	529.84363581	3.0227745692	722.79255888	31.46719637	-1.2003307374	34.398639679	19.304180385	42.326410814	-71.122789147	1	52704.488108	14.5
9303	2022-09-13	14:38:45.914	255.4019203	6129.646087	1663079925.914	0	899	2.1865746302	2.2483613979	512.32572371	529.92591094	3.0358814654	722.80480593	31.468042374	-1.2991325682	34.398639679	19.320113087	42.326412356	-71.12278931	1	52705.413828	14.5
9304	2022-09-13	14:38:46.808	255.40193065	6129.646336	1663079926.808	0	899	2.1865746302	2.2483613979	514.2969716	531.96487811	3.0358814654	722.78470475	31.468042374	-1.2040603098	34.398639679	19.339816984	42.326414304	-71.122787848	1	52706.291235	14.5
9305	2022-09-13	14:38:47.716	255.40194116	6129.646588	1663079927.716	0	899	2.1833912286	2.244646347	514.2969716	531.83764696	3.0147403413	722.78426174	31.468042374	-1.1772417288	34.398639679	19.340077204	42.326416389	-71.1227875	1	52707.166667	14.5
9306	2022-09-13	14:38:48.594	255.40195132	6129.646832	1663079928.594	0	899	2.1833912286	2.244646347	513.93897968	531.46744532	3.0147403413	722.78161096	31.468042374	-1.1630563428	34.398639679	19.341522217	42.326415	-71.122791828	1	52708.096647	14.490335306
9307	2022-09-13	14:38:49.510	255.40196193	6129.647086	1663079929.511	0	899	2.1843914426	2.2452280802	513.93912591	531.33912852	2.993368556	722.76931096	31.468076933	-1.1463378818	34.398639679	19.34582325	42.326415002	-71.122793333	1	52709.000929	14.4
9308	2022-09-13	14:38:50.414	255.40197238	6129.647337	1663079930.414	0	899	2.1844932685	2.2453340002	514.12218045	531.52874264	2.9934287804	722.78312026	31.47326088	-1.3938490492	34.398639679	19.325758347	42.3264164	-71.122793333	1	52709.840149	14.4
9309	2022-09-13	14:38:51.309	255.40198275	6129.647586	1663079931.31	0	899	2.185936934	2.2489144969	514.12218045	532.13181532	3.0936299289	722.76530366	31.47326088	-1.1523418466	34.398639679	19.33829108	42.32641542	-71.122793333	1	52710.747934	14.474793388
9310	2022-09-13	14:38:52.209	255.40199316	6129.647836	1663079932.209	0	899	2.185936934	2.2489144969	514.64842056	532.67648956	3.0936299289	722.75268555	31.47326088	-1.2206386328	34.398639679	19.335542679	42.326416061	-71.122791212	1	52711.63654	14.5
9311	2022-09-13	14:38:53.142	255.40200397	6129.648095	1663079933.143	0	899	2.1851169581	2.2468695482	514.64842056	532.33042034	3.0362167652	722.77149691	31.47326088	-1.1994899551	34.398639679	19.339962296	42.326420527	-71.122787104	1	52712.579111	14.5
9312	2022-09-13	14:38:54.052	255.40201449	6129.648348	1663079934.052	0	899	2.1851169581	2.2468695482	513.77473101	531.42671306	3.0362167652	722.78112106	31.47326088	-1.206496414	34.398639679	19.341665268	42.326424158	-71.1227817	1	52713.495069	14.549506903
9313	2022-09-13	14:38:55.012	255.4020256	6129.648614	1663079935.012	0	899	2.1811980643	2.2415025456	513.7939184	531.06135317	2.9721163327	722.77578392	31.477796883	-1.1514256229	34.398639679	19.346691523	42.326426595	-71.122777536	1	52714.478632	14.6
9314	2022-09-13	14:38:55.970	255.40203669	6129.648881	1663079935.97	0	899	2.1812174357	2.2415226901	513.91200713	531.18347902	2.9721277256	722.79179413	31.478784561	-1.1370785694	34.398639679	19.34707101	42.326429094	-71.122777427	1	52715.456311	14.6
9315	2022-09-13	14:38:56.898	255.40204744	6129.649139	1663079936.899	0	899	2.1829683165	2.2438939265	513.91200713	531.34811238	2.9995286731	722.79175654	31.478784561	-1.1579686103	34.398639679	19.344395631	42.326431159	-71.122778913	1	52716.347785	14.6
9316	2022-09-13	14:38:57.834	255.40205826	6129.649398	1663079937.834	0	899	2.1829683165	2.2438939265	513.94064496	531.37772184	2.9995286731	722.7856704	31.478784561	-1.1758620194	34.398639679	19.322694046	42.326434171	-71.12278	1	52717.251293	14.6
9317	2022-09-13	14:38:58.779	255.4020692	6129.649661	1663079938.779	0	899	2.1820739479	2.2425959357	513.94064496	531.26867282	2.9813818809	722.7922909	31.478784561	-1.1957064551	34.398639679	19.327434502	42.326437041	-71.12278	1	52718.224822	14.577517803
9318	2022-09-13	14:38:59.690	255.40207976	6129.649914	1663079939.691	0	899	2.1820954604	2.2426183096	514.73380422	532.08865058	2.9813945675	722.77871401	31.479880971	-1.2058927594	34.398639679	19.338609329	42.326438584	-71.122779499	1	52719.150301	14.5
9319	2022-09-13	14:39:00.607	255.40209036	6129.650169	1663079940.607	0	899	2.1825211657	2.2452833858	514.75179013	532.74974515	3.0880376695	722.79036485	31.484125137	-1.1425112486	34.398639679	19.344905853	42.326440108	-71.122776667	1	52720.065072	14.5
9320	2022-09-13	14:39:01.546	255.40210123	6129.650429	1663079941.546	0	899	2.1825211657	2.2452833858	514.2145723	532.19374385	3.0880376695	722.78641495	31.484125137	-1.279859381	34.398639679	19.334793609	42.326441606	-71.122776667	1	52720.963636	14.5
9321	2022-09-13	14:39:02.536	255.4021127	6129.650705	1663079942.537	0	899	2.1816713831	2.2427095595	514.2145723	531.70381767	3.0066575801	722.78161136	31.484125137	-1.436513	34.398639679	19.31951159	42.326446717	-71.122778333	1	52722.03016	14.5
9322	2022-09-13	14:39:03.454	255.40212332	6129.65096	1663079943.455	0	899	2.1816713831	2.2427095595	514.94092006	532.45486966	3.0066575801	722.79328444	31.484125137	-1.2190109491	34.398639679	19.342025757	42.326448159	-71.122778333	1	52722.895382	14.5
9323	2022-09-13	14:39:04.339	255.40213356	6129.651206	1663079944.34	0	899	2.1871202225	2.2484191519	514.94569075	532.49098476	3.0118342568	722.78557986	31.485250448	-1.2045992431	34.398639679	19.338714549	42.32644969	-71.122778333	1	52723.81388	14.5
9324	2022-09-13	14:39:05.213	255.40214367	6129.651448	1663079945.213	0	899	2.1872025205	2.2485047801	515.332075	532.89082884	3.0118831743	722.78030092	31.489435196	-1.2759789228	34.398639679	19.330501556	42.32645826	-71.122777153	1	52724.708037	14.5
9325	2022-09-13	14:39:06.140	255.4021544	6129.651706	1663079946.14	0	899	2.1843985261	2.2452606361	515.332075	532.78652845	2.9945784648	722.77362263	31.489435196	-1.1614610036	34.398639679	19.339964835	42.326466623	-71.122773693	1	52725.594796	14.5
9326	2022-09-13	14:39:07.076	255.40216524	6129.651966	1663079947.077	0	899	2.1843985261	2.2452606361	515.53676109	532.99814731	2.9945784648	722.78340563	31.489435196	-1.1436969784	34.398639679	19.344569756	42.326470892	-71.122770775	1	52726.535256	14.5
9327	2022-09-13	14:39:08.010	255.40217605	6129.652225	1663079948.011	0	899	2.187573531	2.2497353119	515.53676109	533.34720837	3.0524424027	722.77683566	31.489435196	-1.4374507287	34.398639679	19.299487007	42.326472462	-71.122770795	1	52727.477055	14.5
9328	2022-09-13	14:39:08.927	255.40218667	6129.65248	1663079948.928	0	899	2.187573531	2.2497353119	516.1593593	533.99131572	3.0524424027	722.78181751	31.489435196	-1.2745452046	34.398639679	19.327460914	42.32647142	-71.122772304	1	52728.382627	14.5
9329	2022-09-13	14:39:09.884	255.40219774	6129.652746	1663079949.885	0	899	2.1851132068	2.2473184306	516.17024029	534.03532185	3.057860708	722.78714858	31.491995843	-1.1997593752	34.398639679	19.342639923	42.326470137	-71.122774536	1	52729.360721	14.5
9330	2022-09-13	14:39:10.844	255.40220884	6129.653012	1663079950.844	0	899	2.1851714236	2.2473790405	515.07517223	532.90256469	3.0578958739	722.77620874	31.494958878	-1.2140202388	34.398639679	19.34331952	42.326474846	-71.122777675	1	52730.302545	14.5
9331	2022-09-13	14:39:11.749	255.40221932	6129.653264	1663079951.749	0	899	2.1870011284	2.247958212	515.07517223	532.5273921	2.9956522839	722.78346101	31.494958878	-1.1868567569	34.398639679	19.34186554	42.326478884	-71.12278	1	52731.165331	14.5
9332	2022-09-13	14:39:12.710	255.40223044	6129.653531	1663079952.71	0	899	2.1870011284	2.247958212	514.4208231	531.85087175	2.9956522839	722.76749365	31.494958878	-1.1461653749	34.398639679	19.344748188	42.326481884	-71.122780868	1	52732.130214	14.5
9333	2022-09-13	14:39:13.644	255.40224126	6129.65379	1663079953.645	0	899	2.1879564319	2.2492325497	514.4208231	531.93493722	3.0096246667	722.77998281	31.494958878	-1.1408835649	34.398639679	19.346517298	42.326483467	-71.122787067	1	52733.08008	14.508008008
9334	2022-09-13	14:39:14.572	255.402252	6129.654048	1663079954.573	0	899	2.188011086	2.2492894138	516.01680513	533.58545238	3.009657118	722.78102849	31.497736988	-1.1383289186	34.398639679	19.342828296	42.326485078	-71.122791636	1	52734.009307	14.599069286
9335	2022-09-13	14:39:15.496	255.4022627	6129.654305	1663079955.497	0	899	2.1817607826	2.2422632506	516.02756122	533.42281855	2.9808625165	722.77276328	31.500268936	-1.2364624541	34.398639679	19.344259388	42.32649304	-71.122788451	1	52734.96484	14.503516029
9336	2022-09-13	14:39:16.448	255.40227372	6129.654569	1663079956.449	0	899	2.1817607826	2.2422632506	516.13590374	533.53481329	2.9808625165	722.76739502	31.500268936	-1.5152440071	34.398639679	19.343465805	42.326500544	-71.122789775	1	52735.865221	14.5
9337	2022-09-13	14:39:17.385	255.40228456	6129.654829	1663079957.386	0	899	2.184618977	2.2448343426	516.13590374	533.42898641	2.9633195361	722.77824958	31.500268936	-1.1425112486	34.398639679	19.339504242	42.326508859	-71.12279	1	52736.863043	14.5
9338	2022-09-13	14:39:18.342	255.40229564	6129.655095	1663079958.343	0	899	2.184618977	2.2448343426	517.69980252	535.04528347	2.9633195361	722.79995829	31.500268936	-1.2494082159	34.398639679	19.325603308	42.326515301	-71.122791325	1	52737.795215	14.579521531
9339	2022-09-13	14:39:19.325	255.402307	6129.655368	1663079959.325	0	899	2.1834949182	2.2453821097	517.71504814	535.55473199	3.0448504768	722.78005597	31.503846162	-1.4057600435	34.398639679	19.327478118	42.326522978	-71.122789142	1	52738.757396	14.6
9340	2022-09-13	14:39:20.190	255.40231701	6129.655608	1663079960.19	0	899	2.1835307354	2.2454193927	516.36136713	534.15453549	3.0448720373	722.77852322	31.505670547	-1.5217546225	34.398639679	19.320058823	42.326529409	-71.122789436	1	52739.661325	14.6
9341	2022-09-13	14:39:21.119	255.40232778	6129.655867	1663079961.12	0	899	2.1892061369	2.249170367	516.36136713	533.55312778	2.9452716965	722.7721881	31.505670547	-1.3102674153	34.398639679	19.329936185	42.326532659	-71.122787024	1	52740.595146	14.6
9342	2022-09-13	14:39:22.040	255.40233844	6129.656122	1663079962.041	0	899	2.1892061369	2.249170367	516.12683798	533.3107902	2.9452716965	722.77595773	31.505670547	-1.2073479528	34.398639679	19.315454824	42.326534162	-71.12278003	1	52741.497041	14.550295858
9343	2022-09-13	14:39:22.950	255.40234897	6129.656375	1663079962.951	0	899	2.182605882	2.2440778086	516.12683798	533.79898998	3.0261772948	722.77515901	31.505670547	-1.5668115055	34.398639679	19.279767497	42.326533621	-71.122772242	1	52742.41365	14.458634953
9344	2022-09-13	14:39:23.831	255.40235916	6129.65662	1663079963.831	0	899	2.182605882	2.2440778086	515.55071595	533.20314156	3.0261772948	722.7633376	31.505670547	-1.6669391591	34.398639679	19.270240278	42.326533164	-71.122766337	1	52743.299522	14.4
9345	2022-09-13	14:39:24.776	255.40237009	6129.656882	1663079964.776	0	899	2.1854183376	2.2468779481	515.55781837	533.18408254	3.0218004175	722.78391574	31.507343962	-1.6119869876	34.398639679	19.274004172	42.326535529	-71.122761287	1	52744.227564	14.37724359
9346	2022-09-13	14:39:25.700	255.40238079	6129.657139	1663079965.7	0	899	2.1854933947	2.2469560529	519.43049951	537.18943799	3.021845218	722.78010448	31.511163712	-1.3071414185	34.398639679	19.325330772	42.326530366	-71.122758374	1	52745.195146	14.260970874
9347	2022-09-13	14:39:26.642	255.4023917	6129.657401	1663079966.643	0	899	2.1859570246	2.2474537163	519.43049951	537.19553874	3.0228489856	722.77438577	31.511163712	-1.2437599234	34.398639679	19.338447167	42.326525	-71.122752238	1	52746.114228	14.1
9348	2022-09-13	14:39:27.565	255.40240237	6129.657657	1663079967.565	0	899	2.1859570246	2.2474537163	518.50911785	536.24264491	3.0228489856	722.76884572	31.511163712	-1.2591418075	34.398639679	19.335180207	42.326525127	-71.12275673	1	52747.038038	14.096196196
9349	2022-09-13	14:39:28.460	255.40241273	6129.657906	1663079968.46	0	899	2.1884700818	2.249172374	518.50911785	535.99201685	2.9815205381	722.77559071	31.511163712	-1.2385427952	34.398639679	19.32185936	42.326528113	-71.122758223	1	52747.933934	14.006606607
9350	2022-09-13	14:39:29.342	255.40242294	6129.658151	1663079969.342	0	899	2.1884812803	2.2491840209	518.84794504	536.34230844	2.9815271242	722.79020681	31.511732834	-1.1782334309	34.398639679	19.33939983	42.326532238	-71.122759635	1	52748.780861	14
9351	2022-09-13	14:39:30.355	255.40243466	6129.658432	1663079970.355	0	899	2.1898230611	2.2509939001	518.86845491	536.48834468	3.0021028984	722.77321317	31.516534805	-1.1408835649	34.398639679	19.346042709	42.326524957	-71.122755812	1	52749.837607	13.916239316
9352	2022-09-13	14:39:31.299	255.4024456	6129.658694	1663079971.3	0	899	2.1898230611	2.2509939001	520.50485668	538.18031586	3.0021028984	722.78200708	31.516534805	-1.1498518298	34.398639679	19.343977897	42.326528631	-71.122761622	1	52750.794589	13.9
9353	2022-09-13	14:39:32.220	255.40245625	6129.65895	1663079972.22	0	899	2.1970003516	2.2587775005	520.50485668	538.29788451	3.0214113964	722.78315422	31.516534805	-1.1620969607	34.398639679	19.339183984	42.326523158	-71.122755351	1	52751.684211	13.9
9354	2022-09-13	14:39:33.160	255.40246713	6129.659211	1663079973.16	0	899	2.1970003516	2.2587775005	526.1514404	544.13749202	3.0214113964	722.78131952	31.516534805	-1.1408835649	34.398639679	19.34094429	42.326512104	-71.122741796	1	52752.592233	13.9
9355	2022-09-13	14:39:34.066	255.40247763	6129.659463	1663079974.067	0	899	2.2116327821	2.2735340601	526.1514404	544.05390651	3.0078322065	722.76507124	31.516534805	-1.1763039622	34.398639679	19.342461302	42.326504988	-71.122730803	1	52753.503619	13.9
9356	2022-09-13	14:39:35.013	255.40248859	6129.659726	1663079975.014	0	899	2.2116872456	2.2735907244	537.32012721	555.60281233	3.007864182	722.77611456	31.519273707	-1.204620854	34.398639679	19.3447578	42.326501798	-71.122723596	1	52754.460552	13.9
9357	2022-09-13	14:39:35.967	255.40249963	6129.659991	1663079975.968	0	899	2.213499258	2.2762527801	537.33176617	555.85213679	3.0456014593	722.77153773	31.521905899	-1.1617628249	34.398639679	19.320589874	42.326499287	-71.12271715	1	52755.427521	13.9
9358	2022-09-13	14:39:36.891	255.40251031	6129.660248	1663079976.891	0	899	2.213499258	2.2762527801	541.08259216	559.7322436	3.0456014593	722.78292099	31.521905899	-1.1453030607	34.398639679	19.331054208	42.326498333	-71.122713333	1	52756.356268	13.9
9359	2022-09-13	14:39:37.736	255.40252009	6129.660482	1663079977.736	0	899	2.2295851664	2.2936446891	541.08259216	559.98453145	3.0854109134	722.79465308	31.521905899	-1.1551983475	34.398639679	19.340493562	42.326498617	-71.122713333	1	52757.170347	13.9
9360	2022-09-13	14:39:38.607	255.40253017	6129.660724	1663079978.607	0	899	2.2295851664	2.2936446891	570.09043895	590.00572549	3.0854109134	722.77268891	31.521905899	-1.1831056124	34.398639679	19.340591898	42.3265	-71.122713333	1	52758	13.9
9361	2022-09-13	14:39:39.585	255.40254149	6129.660996	1663079979.585	0	899	2.2252724887	2.2872734887	570.09976913	589.40923732	2.994580919	722.75436381	31.523895605	-1.1783196926	34.489344969	19.341338202	42.3265051	-71.122710075	1	52759.014957	13.9
9362	2022-09-13	14:39:40.489	255.40255196	6129.661247	1663079980.489	0	899	2.2253419738	2.2873457689	544.38260268	562.82127889	2.9946212861	722.76297664	31.527368546	-1.1783196926	34.647666931	19.341925564	42.326511538	-71.122714904	1	52759.980769	13.9
9363	2022-09-13	14:39:41.407	255.40256259	6129.661502	1663079981.408	0	899	2.2151990184	2.2767977604	544.38260268	562.78448634	2.9888412024	722.78236682	31.527368546	-1.1803892796	34.647666931	19.340420173	42.326515917	-71.122720667	1	52760.85	13.9
9364	2022-09-13	14:39:42.299	255.40257291	6129.66175	1663079982.299	0	899	2.2151990184	2.2767977604	538.5190994	556.72277778	2.9888412024	722.76628305	31.527368546	-1.1810467914	34.647666931	19.342559574	42.326520511	-71.122728074	1	52761.768908	13.9
9365	2022-09-13	14:39:43.246	255.40258387	6129.662013	1663079983.246	0	899	2.2026600092	2.2657867124	538.5190994	557.28387328	3.0778647939	722.76131859	31.527368546	-1.1701813936	34.647666931	19.347066879	42.326526305	-71.122732319	1	52762.695694	13.9
9366	2022-09-13	14:39:44.207	255.40259499	6129.66228	1663079984.207	0	899	2.2026600092	2.2657867124	535.50527118	554.1650278	3.0778647939	722.77349086	31.527368546	-1.1348472336	34.647666931	19.345999737	42.326531658	-71.122733333	1	52763.664943	13.9
9367	2022-09-13	14:39:45.174	255.40260619	6129.662549	1663079985.175	0	899	2.2051820322	2.2661300196	535.52148354	553.51331586	2.9711870932	722.77692499	31.531047429	-1.1461222819	34.467905537	19.341567172	42.326536412	-71.122735386	1	52764.615679	13.961567878
9368	2022-09-13	14:39:46.085	255.40261674	6129.662802	1663079986.086	0	899	2.205210137	2.2661592458	535.23008577	553.21223031	2.9712034412	722.77530372	31.532464981	-1.1683058344	34.527276273	19.330563943	42.326542794	-71.122738451	1	52765.535226	14
9369	2022-09-13	14:39:46.961	255.40262687	6129.663045	1663079986.962	0	899	2.2058593178	2.2662227759	535.23008577	553.03317942	2.9425711088	722.78798933	31.532464981	-1.1540018462	34.647666931	19.338600449	42.326550346	-71.122743679	1	52766.441506	14
9370	2022-09-13	14:39:47.845	255.40263709	6129.66329	1663079987.845	0	899	2.2058593178	2.2662227759	534.89436495	552.68629168	2.9425711088	722.78085913	31.532464981	-1.1671308603	34.647666931	19.342506939	42.326556116	-71.122750564	1	52767.334669	14
9371	2022-09-13	14:39:48.747	255.40264755	6129.663541	1663079988.748	0	899	2.2138104437	2.2742468261	534.89436495	552.64356385	2.9357313986	722.7707087	31.532464981	-1.1742451009	34.647666931	19.343656287	42.326559512	-71.122755786	1	52768.2357	14
9372	2022-09-13	14:39:49.680	255.40265834	6129.6638	1663079989.681	0	899	2.2138104437	2.2742468261	536.35114601	554.14868474	2.9357313986	722.76297704	31.532464981	-1.1539047956	34.647666931	19.344184875	42.326564372	-71.122758593	1	52769.155819	14
9373	2022-09-13	14:39:50.598	255.40266897	6129.664055	1663079990.599	0	899	2.20972422	2.2715754165	536.37445868	554.6257567	3.0079900854	722.75654693	31.537746745	-1.165417012	34.647666931	19.345334868	42.326570198	-71.122760296	1	52770.059273	14
9374	2022-09-13	14:39:51.502	255.40267942	6129.664306	1663079991.502	0	899	2.2097278135	2.2715791553	537.79249988	556.0920631	3.0079921973	722.76968444	31.537927628	-1.1587878466	34.647666931	19.34670639	42.326573075	-71.122764613	1	52770.922562	14
9375	2022-09-13	14:39:52.434	255.40269021	6129.664565	1663079992.434	0	899	2.2266090047	2.2868361429	537.79249988	555.47293123	2.9094616304	722.76228909	31.537927628	-1.1864578724	34.647666931	19.34022522	42.326579299	-71.122766491	1	52771.894848	13.910515247
9376	2022-09-13	14:39:53.334	255.40270063	6129.664815	1663079993.334	0	899	2.2266090047	2.2868361429	536.45474941	554.09120097	2.9094616304	722.77573501	31.537927628	-1.1680255536	34.647666931	19.339621399	42.32658	-71.122764037	1	52772.788955	13.978895464
9377	2022-09-13	14:39:54.233	255.40271103	6129.665065	1663079994.233	0	899	2.2278237625	2.2881989142	536.45474941	554.12509551	2.9148748601	722.77198802	31.537927628	-1.5087333918	34.647666931	19.291248322	42.326578874	-71.122761082	1	52773.675542	14
9378	2022-09-13	14:39:55.181	255.40272201	6129.665328	1663079995.182	0	899	2.2279255076	2.2883046394	537.12968165	554.82261975	2.9149323329	722.76314964	31.543007289	-1.5133252878	34.647666931	19.294297553	42.326579368	-71.122756897	1	52774.620621	14.062062062
9379	2022-09-13	14:39:56.168	255.40273344	6129.665602	1663079996.169	0	899	2.2416685387	2.3039505224	537.13110465	555.27239388	2.9863777616	722.77427178	31.543329239	-1.2815947872	34.647666931	19.3267929	42.326583197	-71.122750738	1	52775.639327	14.227865405
9380	2022-09-13	14:39:57.099	255.40274421	6129.665861	1663079997.1	0	899	2.2416685387	2.3039505224	539.36455483	557.58127753	2.9863777616	722.78471081	31.543329239	-1.1960190053	34.647666931	19.34094429	42.326585924	-71.122741868	1	52776.554194	14.3
9381	2022-09-13	14:39:58.049	255.4027552	6129.666125	1663079998.049	0	899	2.2296487981	2.2914830061	539.36455483	557.54761176	2.9810387184	722.77977546	31.543329239	-1.1861129912	34.647666931	19.340136408	42.326588281	-71.122729403	1	52777.484232	14.348423194
9382	2022-09-13	14:39:58.973	255.40276589	6129.666381	1663079998.973	0	899	2.2296487981	2.2914830061	539.78066778	557.97775272	2.9810387184	722.77687366	31.543329239	-1.1750751047	34.647666931	19.340759037	42.32659	-71.122719546	1	52778.424212	14.35757884
9383	2022-09-13	14:39:59.901	255.40277663	6129.666639	1663079999.901	0	899	2.2423608043	2.3043393033	539.80016195	557.93661115	2.9713244836	722.75913951	31.547718111	-1.2036830495	34.647666931	19.341082756	42.326592309	-71.122714935	1	52779.346411	14.3
9384	2022-09-13	14:40:00.829	255.40278738	6129.666897	1663080000.83	0	899	2.2423818363	2.3043611745	542.0717729	560.28462094	2.971336516	722.77575643	31.548761368	-1.1901874929	34.647666931	19.338053381	42.326597899	-71.122710434	1	52780.246493	14.3
9385	2022-09-13	14:40:01.776	255.40279833	6129.66716	1663080001.776	0	899	2.2225519486	2.2855479286	542.0717729	560.75128628	3.0449345198	722.78053496	31.548761368	-1.1652445012	34.647666931	19.340319488	42.326600048	-71.122705696	1	52781.194194	14.3
9386	2022-09-13	14:40:02.704	255.40280909	6129.667418	1663080002.705	0	899	2.2225519486	2.2855479286	541.51443926	560.17474721	3.0449345198	722.77151307	31.548761368	-1.1439125712	34.647666931	19.345459894	42.326594457	-71.122700993	1	52782.134783	14.3
9387	2022-09-13	14:40:03.578	255.4028192	6129.667661	1663080003.579	0	899	2.2219187173	2.2846960581	541.51443926	560.1149303	3.0354979097	722.74803879	31.548761368	-1.1415842858	34.647666931	19.342196736	42.326601912	-71.122695686	1	52783.073516	14.307351555
9388	2022-09-13	14:40:04.459	255.40282939	6129.667905	1663080004.459	0	899	2.2219308652	2.2847087017	541.96031721	560.57616917	3.035505075	722.76558903	31.549369496	-1.1492698145	34.647666931	19.342262799	42.326604676	-71.122684628	1	52783.902922	14.390292177
9389	2022-09-13	14:40:05.342	255.40283962	6129.668151	1663080005.343	0	899	2.2219908737	2.2832442706	541.98169321	560.14310358	2.9636932866	722.77224226	31.554162979	-1.1897132397	34.647666931	19.341304779	42.326602219	-71.12267638	1	52784.834402	14.4
9390	2022-09-13	14:40:06.278	255.40285044	6129.668411	1663080006.278	0	899	2.2219908737	2.2832442706	543.04267778	561.23964096	2.9636932866	722.77549936	31.554162979	-1.1633258166	34.647666931	19.346112207	42.326604193	-71.122672473	1	52785.758017	14.4
9391	2022-09-13	14:40:07.154	255.40286058	6129.668654	1663080007.154	0	899	2.2225835127	2.2844373	543.04267778	561.41411608	2.9911797256	722.76574626	31.554162979	-1.20799469	34.647666931	19.343441414	42.326603937	-71.122671667	1	52786.637843	14.4
9392	2022-09-13	14:40:08.003	255.40287041	6129.66889	1663080008.003	0	899	2.2225835127	2.2844373	552.80184712	571.5034436	2.9911797256	722.78165704	31.554162979	-1.4648298262	34.647666931	19.299095912	42.326605005	-71.122669995	1	52787.501526	14.4
9393	2022-09-13	14:40:08.880	255.40288056	6129.669133	1663080008.88	0	899	2.2154333828	2.2758022492	552.80184712	571.11115459	2.9304475535	722.77077621	31.554162979	-1.1425112486	34.647666931	19.347427368	42.326608518	-71.122668333	1	52788.370335	14.4
9394	2022-09-13	14:40:09.789	255.40289109	6129.669386	1663080009.79	0	899	2.2154595396	2.2758294348	560.07507423	578.62537539	2.9304624918	722.75601176	31.555476246	-1.1511130293	34.647666931	19.34624898	42.326613404	-71.122668768	1	52789.2606	14.4
9395	2022-09-13	14:40:10.684	255.40290144	6129.669634	1663080010.684	0	899	2.2191362818	2.2815502575	560.09306651	579.24382581	3.0220890857	722.77047628	31.559381485	-1.1797640679	34.647666931	19.341027835	42.326619229	-71.122670896	1	52790.179179	14.4
9396	2022-09-13	14:40:11.644	255.40291255	6129.669901	1663080011.644	0	899	2.2191362818	2.2815502575	552.29146859	571.17547485	3.0220890857	722.77479361	31.559381485	-1.3246252197	34.647666931	19.333986156	42.32662355	-71.122675651	1	52791.130112	14.4
9397	2022-09-13	14:40:12.561	255.40292316	6129.670156	1663080012.561	0	899	2.2181137847	2.2805585606	552.29146859	571.19360965	3.0248952358	722.77110523	31.559381485	-1.4788750568	34.647666931	19.343157901	42.326624971	-71.122679912	1	52791.982342	14.4
9398	2022-09-13	14:40:13.494	255.40293397	6129.670415	1663080013.495	0	899	2.2181137847	2.2805585606	548.46480578	567.23597955	3.0248952358	722.77238454	31.559381485	-1.2999301801	34.647666931	19.337574409	42.326621688	-71.122683312	1	52792.993485	14.300651466
9399	2022-09-13	14:40:14.431	255.40294481	6129.670676	1663080014.432	0	899	2.2161406505	2.2788128408	548.47206327	567.32912719	3.0382371512	722.77019779	31.560989822	-1.2036291203	34.647666931	19.340317581	42.326618739	-71.122684797	1	52793.878302	14.3
9400	2022-09-13	14:40:15.374	255.40295572	6129.670937	1663080015.374	0	899	2.2162137937	2.278888971	549.38608511	568.27485251	3.0382804479	722.76562015	31.564661026	-1.3117118237	34.647666931	19.338121414	42.326616934	-71.122689199	1	52794.839876	14.3
9401	2022-09-13	14:40:16.334	255.40296683	6129.671204	1663080016.334	0	899	2.2229928685	2.2858432599	549.38608511	568.26986557	3.037504948	722.76429637	31.564661026	-1.184830308	34.647666931	19.342384338	42.326617971	-71.122696519	1	52795.782313	14.3
9402	2022-09-13	14:40:17.253	255.40297748	6129.671459	1663080017.254	0	899	2.2229928685	2.2858432599	546.3351294	565.11404084	3.037504948	722.75476155	31.564661026	-1.4787241489	34.647666931	19.304957687	42.326616011	-71.1227053	1	52796.696697	14.3
9403	2022-09-13	14:40:18.171	255.4029881	6129.671714	1663080018.172	0	899	2.2187507802	2.2821857616	546.3351294	565.32621209	3.0706709488	722.76336347	31.564661026	-1.349180156	34.647666931	19.316518948	42.326611919	-71.122712442	1	52797.616232	14.3
9404	2022-09-13	14:40:19.085	255.40299868	6129.671968	1663080019.086	0	899	2.2187507802	2.2821857616	546.73405592	565.73900565	3.0706709488	722.76732711	31.564661026	-1.1820061073	34.647666931	19.341152141	42.3266091	-71.122718601	1	52798.540183	14.245981689
9405	2022-09-13	14:40:20.072	255.4030101	6129.672242	1663080020.073	0	899	2.2222063622	2.2847951476	546.75159519	565.4727981	3.026249357	722.76830165	31.568560202	-1.1841511916	34.647666931	19.337257638	42.3266092	-71.122722533	1	52799.519922	14.2
9406	2022-09-13	14:40:20.967	255.40302045	6129.672491	1663080020.967	0	899	2.2222363772	2.2848263832	549.29615349	568.10459752	3.0262670064	722.75756836	31.570062637	-1.1864578724	34.647666931	19.342384338	42.326610667	-71.122723333	1	52800.4004	14.2
9407	2022-09-13	14:40:21.806	255.40303017	6129.672724	1663080021.807	0	899	2.2236348167	2.2849171198	549.29615349	567.69770939	2.9629210624	722.75421991	31.570062637	-1.3966516391	34.647666931	19.305658404	42.326611667	-71.122723742	1	52801.245168	14.2
9408	2022-09-13	14:40:22.677	255.40304025	6129.672966	1663080022.678	0	899	2.2236348167	2.2849171198	552.33817125	570.84163549	2.9629210624	722.74884154	31.570062637	-1.1757218317	34.647666931	19.341955804	42.326611455	-71.122725	1	52802.127219	14.2
9409	2022-09-13	14:40:23.565	255.40305052	6129.673213	1663080023.565	0	899	2.2254488467	2.2888805896	552.33817125	571.47880955	3.0615331272	722.76047056	31.570062637	-1.1528268792	34.647666931	19.346427412	42.32661	-71.122725004	1	52803.002137	14.2
9410	2022-09-13	14:40:24.483	255.40306116	6129.673468	1663080024.484	0	899	2.225489378	2.2889227892	553.72864124	572.91762079	3.0615572031	722.76865978	31.572088519	-1.2319028409	34.647666931	19.340556568	42.32661	-71.12272664	1	52803.983974	14.2
9411	2022-09-13	14:40:25.421	255.403072	6129.673728	1663080025.421	0	899	2.225307494	2.2873719533	553.74429652	572.51881132	2.9975168931	722.76127857	31.575525284	-1.2057957286	34.647666931	19.339351995	42.32660855	-71.122726667	1	52804.869811	14.2
9412	2022-09-13	14:40:26.302	255.4030822	6129.673973	1663080026.302	0	899	2.225307494	2.2873719533	556.56950547	575.43980803	2.9975168931	722.74804688	31.575525284	-1.1376283169	34.647666931	19.345266342	42.326603216	-71.122730504	1	52805.767562	14.2
9413	2022-09-13	14:40:27.190	255.40309248	6129.674219	1663080027.19	0	899	2.2251482582	2.2865338585	556.56950547	575.23355412	2.9658168274	722.75748752	31.575525284	-1.14278078	34.647666931	19.345260709	42.326597371	-71.122732741	1	52806.644315	14.135568513
9414	2022-09-13	14:40:28.101	255.40310303	6129.674473	1663080028.102	0	899	2.2251482582	2.2865338585	556.16840763	574.81900584	2.9658168274	722.76415773	31.575525284	-1.1392560005	34.647666931	19.342384338	42.326593118	-71.122735215	1	52807.564633	14.043536711
9415	2022-09-13	14:40:28.944	255.40311279	6129.674707	1663080028.945	0	899	2.2275491295	2.2881832808	556.16840763	574.56942275	2.9273992022	722.75695437	31.575525284	-1.1392560005	34.647666931	19.344850477	42.326590259	-71.122735259	1	52808.422422	13.915515516
9416	2022-09-13	14:40:29.865	255.40312344	6129.674963	1663080029.865	0	899	2.2275880836	2.2882237656	554.05659313	572.38788118	2.9274213071	722.75403883	31.577470527	-1.1600058813	34.647666931	19.344247123	42.326587206	-71.122732206	1	52809.338264	13.8
9417	2022-09-13	14:40:30.775	255.40313397	6129.675215	1663080030.775	0	899	2.2231470285	2.286564339	554.07206854	573.28839286	3.0639371247	722.75025384	31.58086586	-1.2786197939	34.647666931	19.333438747	42.326583784	-71.122730405	1	52810.243133	13.8
9418	2022-09-13	14:40:31.694	255.40314462	6129.675471	1663080031.695	0	899	2.2231470285	2.286564339	553.60565839	572.80580667	3.0639371247	722.75211359	31.58086586	-1.3842556145	34.647666931	19.322399405	42.326579412	-71.122731961	1	52811.176353	13.8
9419	2022-09-13	14:40:32.614	255.40315525	6129.675726	1663080032.614	0	899	2.2223069606	2.2854182796	553.60565839	572.71987901	3.050682528	722.74717783	31.58086586	-1.2266642155	34.647666931	19.32793957	42.32657621	-71.122733333	1	52812.091423	13.8
9420	2022-09-13	14:40:33.575	255.40316639	6129.675993	1663080033.576	0	899	2.2223069606	2.2854182796	553.56246215	572.67519135	3.050682528	722.74797776	31.58086586	-1.4294957333	34.647666931	19.293786548	42.326571676	-71.122733333	1	52812.998115	13.8
9421	2022-09-13	14:40:34.506	255.40317716	6129.676252	1663080034.507	0	899	2.2236454685	2.2854669007	553.57200591	572.28081259	2.9882682489	722.74745795	31.58296167	-1.4657999498	34.647666931	19.287874487	42.326568319	-71.122736711	1	52814.008876	13.7
9422	2022-09-13	14:40:35.433	255.40318788	6129.676509	1663080035.433	0	899	2.2237072808	2.2855311942	553.94931433	572.67110504	2.9883041184	722.76144268	31.586053848	-1.5189196756	34.647666931	19.281773523	42.326566797	-71.122741277	1	52814.922091	13.7
9423	2022-09-13	14:40:36.358	255.40319859	6129.676766	1663080036.358	0	899	2.22327544	2.2851729935	553.94931433	572.69719737	2.9923325432	722.74524815	31.586053848	-1.5087333918	34.647666931	19.308174133	42.326563886	-71.122743057	1	52815.83432	13.7
9424	2022-09-13	14:40:37.229	255.40320867	6129.677008	1663080037.229	0	899	2.22327544	2.2851729935	557.08613041	575.94017599	2.9923325432	722.75997258	31.586053848	-1.2668920013	34.647666931	19.325445339	42.326562196	-71.122744471	1	52816.682524	13.7
9425	2022-09-13	14:40:38.177	255.40321964	6129.677271	1663080038.177	0	899	2.2279087605	2.2900194783	557.08613041	575.96591035	2.9962829717	722.75428297	31.586053848	-1.4876708653	34.647666931	19.30579644	42.32656063	-71.122743963	1	52817.622244	13.7
9426	2022-09-13	14:40:39.099	255.40323032	6129.677528	1663080039.1	0	899	2.2279087605	2.2900194783	552.87372024	571.6107406	2.9962829717	722.7604451	31.586053848	-1.2157557011	34.647666931	19.34670639	42.326560897	-71.122742436	1	52818.538462	13.646153846
9427	2022-09-13	14:40:39.953	255.4032402	6129.677765	1663080039.953	0	899	2.2262176621	2.2873157131	552.89061682	571.33503131	2.9509149857	722.74537467	31.589768909	-1.2571260945	34.647666931	19.340443605	42.326561667	-71.122739676	1	52819.398139	13.6
9428	2022-09-13	14:40:40.842	255.4032505	6129.678012	1663080040.843	0	899	2.2262544681	2.2873539774	552.90812934	571.35326414	2.9509360533	722.73339642	31.591608047	-1.2033381209	34.647666931	19.340753833	42.326562679	-71.12273616	1	52820.303748	13.6
9429	2022-09-13	14:40:41.767	255.4032612	6129.678269	1663080041.768	0	899	2.2306902867	2.2935951439	552.90812934	571.86351326	3.0298621854	722.76681135	31.591608047	-1.1879130862	34.647666931	19.340546943	42.326565354	-71.122735	1	52821.212621	13.578737864
9430	2022-09-13	14:40:42.724	255.40327228	6129.678535	1663080042.725	0	899	2.2306902867	2.2935951439	555.94576221	575.00528549	3.0298621854	722.77804626	31.591608047	-1.1965471846	34.647666931	19.339366685	42.326566172	-71.122735495	1	52822.148525	13.5
9431	2022-09-13	14:40:43.665	255.40328317	6129.678796	1663080043.666	0	899	2.2266843924	2.2859814424	555.94576221	573.93855439	2.8656018057	722.75845398	31.591608047	-1.2020122286	34.647666931	19.339855573	42.326562986	-71.122738333	1	52823.104208	13.489579158
9432	2022-09-13	14:40:44.545	255.40329334	6129.67904	1663080044.545	0	899	2.2266843924	2.2859814424	557.67087803	575.71950236	2.8656018057	722.7471362	31.591608047	-1.1864578724	34.647666931	19.343826294	42.32656005	-71.122738333	1	52823.98497	13.401503006
9433	2022-09-13	14:40:45.443	255.40330374	6129.67929	1663080045.443	0	899	2.2315830942	2.2938370055	557.69176744	576.6045275	2.9981927021	722.74677969	31.596161836	-1.1915025474	34.647666931	19.33304116	42.32656	-71.122739879	1	52824.927521	13.4
9434	2022-09-13	14:40:46.336	255.40331409	6129.679538	1663080046.337	0	899	2.231597041	2.2938515141	560.74442863	579.76076533	2.9982007938	722.742947	31.596857071	-1.1522772312	34.647666931	19.345266342	42.32656	-71.122738664	1	52825.801749	13.4
9435	2022-09-13	14:40:47.326	255.40332554	6129.679813	1663080047.327	0	899	2.2292232526	2.293420464	560.74442863	580.37879045	3.092344961	722.75575226	31.596857071	-1.1445162044	34.647666931	19.347669147	42.326561333	-71.122737001	1	52826.799593	13.4
9436	2022-09-13	14:40:48.270	255.40333647	6129.680075	1663080048.271	0	899	2.2292232526	2.293420464	561.76729725	581.43747462	3.092344961	722.74437021	31.596857071	-1.1830947778	34.647666931	19.344471054	42.326562858	-71.122731901	1	52827.714833	13.4
9437	2022-09-13	14:40:49.200	255.40334723	6129.680334	1663080049.201	0	899	2.2329520999	2.2952245725	561.7677875	580.81273736	2.9972735396	722.73446756	31.596963175	-1.1826312708	34.647666931	19.34513404	42.326564459	-71.122725499	1	52828.675214	13.4
9438	2022-09-13	14:40:50.157	255.4033583	6129.680599	1663080050.157	0	899	2.2330571718	2.2953338753	562.66411402	581.73985174	2.9973344448	722.75498548	31.602197647	-1.1783196926	34.647666931	19.34094429	42.326566072	-71.122717975	1	52829.642998	13.4
9439	2022-09-13	14:40:51.170	255.40337002	6129.680881	1663080051.17	0	899	2.230164914	2.2913784541	562.66411402	581.43677983	2.9512508582	722.74800565	31.602197647	-1.1746331509	34.647666931	19.342303636	42.326568839	-71.122708483	1	52830.651652	13.4
9440	2022-09-13	14:40:52.147	255.40338133	6129.681152	1663080052.147	0	899	2.230164914	2.2913784541	568.07292696	587.02605183	2.9512508582	722.73842676	31.602197647	-1.1829438841	34.647666931	19.341810226	42.326572964	-71.122699072	1	52831.592837	13.4
9441	2022-09-13	14:40:53.082	255.40339215	6129.681412	1663080053.082	0	899	2.2338029891	2.2954223399	568.07292696	587.12117487	2.9655822177	722.73345462	31.602197647	-1.181790524	34.647666931	19.342348591	42.326574089	-71.122691355	1	52832.546739	13.345326087
9442	2022-09-13	14:40:53.983	255.40340259	6129.681662	1663080053.984	0	899	2.2338029891	2.2954223399	566.29593917	585.28460229	2.9655822177	722.74798422	31.602197647	-1.2217704673	34.647666931	19.340498804	42.326569524	-71.122689857	1	52833.457116	13.3
9443	2022-09-13	14:40:54.923	255.40341346	6129.681923	1663080054.923	0	899	2.2324151797	2.2944363167	566.30730053	585.4328345	2.9862019228	722.73488753	31.604637032	-1.202378772	34.647666931	19.34223506	42.326563091	-71.122692303	1	52834.381703	13.3
9444	2022-09-13	14:40:55.828	255.40342395	6129.682175	1663080055.829	0	899	2.2324703378	2.2944936874	562.31267017	581.30350553	2.986233786	722.75047858	31.607385635	-1.1652984619	34.647666931	19.344867656	42.326560531	-71.122692803	1	52835.318318	13.331831832
9445	2022-09-13	14:40:56.707	255.40343412	6129.682419	1663080056.708	0	899	2.2279570678	2.2895325134	562.31267017	581.20398151	2.9710927035	722.74532616	31.607385635	-1.3337875668	34.647666931	19.34252523	42.326561667	-71.122691005	1	52836.198397	13.419839679
9446	2022-09-13	14:40:57.578	255.40344419	6129.682661	1663080057.578	0	899	2.2279570678	2.2895325134	568.67806968	587.78323135	2.9710927035	722.74697735	31.607385635	-1.4561310691	34.647666931	19.341273099	42.3265619	-71.122687983	1	52837.07007	13.507007007
9447	2022-09-13	14:40:58.474	255.40345457	6129.68291	1663080058.475	0	899	2.2344005759	2.2978623084	568.67806968	588.31486071	3.051008219	722.74694824	31.607385635	-1.1441389322	34.647666931	19.34670639	42.326564893	-71.122683493	1	52837.967968	13.596796797
9448	2022-09-13	14:40:59.413	255.40346543	6129.68317	1663080059.413	0	899	2.2344212945	2.2978838769	644.38353452	666.63457232	3.0510204365	722.7525368	31.60841717	-1.1616119304	34.647666931	19.341846542	42.326570698	-71.12267906	1	52838.854717	13.685471698
9449	2022-09-13	14:41:00.323	255.40347597	6129.683423	1663080060.324	0	899	2.2451733537	2.3081484615	644.4065109	666.38004648	3.0141206676	722.74885852	31.612756729	-1.1500135471	34.647666931	19.347022808	42.326571667	-71.122675845	1	52839.746548	13.625345168
9450	2022-09-13	14:41:01.213	255.40348627	6129.683671	1663080061.214	0	899	2.2451733537	2.3081484615	602.80113476	623.35597392	3.0141206676	722.74062605	31.612756729	-1.1555324793	34.647666931	19.34778595	42.326571667	-71.122675	1	52840.653926	13.6
9451	2022-09-13	14:41:02.125	255.40349682	6129.683924	1663080062.125	0	899	2.2348094475	2.2977802223	602.80113476	623.45043104	3.0275129127	722.7480784	31.612756729	-1.1569769201	34.647666931	19.344444881	42.326573533	-71.122675933	1	52841.559767	13.655976676
9452	2022-09-13	14:41:03.040	255.40350742	6129.684178	1663080063.041	0	899	2.2348094475	2.2977802223	571.43278764	591.00754332	3.0275129127	722.74088353	31.612756729	-1.1549611644	34.647666931	19.344238622	42.326575785	-71.122676667	1	52842.471007	13.7
9453	2022-09-13	14:41:03.930	255.40351771	6129.684425	1663080063.93	0	899	2.2363120014	2.2986132702	571.43278764	590.78511967	2.9942388192	722.73498939	31.612756729	-1.16855371	34.647666931	19.345626831	42.326575454	-71.122677273	1	52843.363905	13.736390533
9454	2022-09-13	14:41:04.831	255.40352814	6129.684675	1663080064.831	0	899	2.2363595355	2.2986627164	570.39848237	589.7159696	2.9942663051	722.74472268	31.615121336	-1.1601459617	34.647666931	19.346091542	42.326572913	-71.122678754	1	52844.252465	13.8
9455	2022-09-13	14:41:05.719	255.40353841	6129.684922	1663080065.719	0	899	2.2341844599	2.2950506797	570.41315801	589.30152407	2.9298103205	722.72940407	31.618249893	-1.1545192437	34.647666931	19.34534712	42.326571427	-71.122680479	1	52845.143646	13.8
9456	2022-09-13	14:41:06.651	255.40354921	6129.685181	1663080066.652	0	899	2.2341844599	2.2950506797	568.48030624	587.30466885	2.9298103205	722.73315025	31.618249893	-1.3349085691	34.647666931	19.317570629	42.326569518	-71.122683816	1	52846.144689	13.814468864
9457	2022-09-13	14:41:07.568	255.40355981	6129.685436	1663080067.568	0	899	2.2352433031	2.2988129368	568.48030624	588.13638579	3.0549318805	722.7326745	31.618249893	-1.4650669848	34.647666931	19.304515674	42.326566722	-71.122686612	1	52846.983516	13.898351648
9458	2022-09-13	14:41:08.482	255.40357039	6129.685689	1663080068.482	0	899	2.2352433031	2.2988129368	567.55851235	587.18271947	3.0549318805	722.72862355	31.618249893	-1.4582761526	34.647666931	19.317537308	42.326568317	-71.122685017	1	52847.990055	13.9
9459	2022-09-13	14:41:09.371	255.40358068	6129.685936	1663080069.371	0	899	2.241317644	2.3039651835	567.56462057	586.84999102	3.0038867913	722.75493981	31.619558511	-1.213007012	34.647666931	19.317981013	42.32656699	-71.122683657	1	52848.805861	13.9
9460	2022-09-13	14:41:10.236	255.40359069	6129.686177	1663080070.236	0	899	2.2413988763	2.3040496944	569.5895902	588.94408066	3.0039338101	722.73834107	31.623590469	-1.1425112486	34.647666931	19.344184875	42.326565484	-71.12268215	1	52849.709783	13.9
9461	2022-09-13	14:41:11.148	255.40360125	6129.68643	1663080071.148	0	899	2.2409538404	2.3036758767	569.5895902	588.97008165	3.0078365302	722.73733622	31.623590469	-1.17080658	34.647666931	19.34180069	42.326563956	-71.12268271	1	52850.626214	13.9
9462	2022-09-13	14:41:12.032	255.40361149	6129.686676	1663080072.033	0	899	2.2409538404	2.3036758767	569.81794321	589.20620445	3.0078365302	722.72723348	31.623590469	-1.176692009	34.647666931	19.336282149	42.326562512	-71.122685799	1	52851.493097	13.9
9463	2022-09-13	14:41:12.937	255.40362196	6129.686927	1663080072.937	0	899	2.2394071685	2.3015208023	569.81794321	589.03038238	2.981449702	722.73224281	31.623590469	-1.1822971745	34.647666931	19.340623325	42.326557695	-71.122692305	1	52852.397149	13.9
9464	2022-09-13	14:41:13.897	255.40363307	6129.687194	1663080073.897	0	899	2.2394071685	2.3015208023	572.85493182	592.16976854	2.981449702	722.73070076	31.623590469	-1.4009417074	34.647666931	19.335108776	42.326549852	-71.122700148	1	52853.362919	13.936291913
9465	2022-09-13	14:41:14.826	255.40364383	6129.687452	1663080074.827	0	899	2.2377603477	2.3011805811	572.86463068	592.60311694	3.0446164537	722.7396119	31.625649294	-1.3620720202	34.647666931	19.337691326	42.326544799	-71.122705667	1	52854.280079	14.02800789
9466	2022-09-13	14:41:15.737	255.40365437	6129.687705	1663080075.738	0	899	2.2378214484	2.3012441825	573.71798496	593.48611532	3.0446523575	722.7235455	31.628686905	-1.1463162638	34.647666931	19.345912201	42.326538732	-71.122712934	1	52855.190126	14.1
9467	2022-09-13	14:41:16.654	255.40366498	6129.687959	1663080076.654	0	899	2.2368299789	2.3012533826	573.71798496	593.80885157	3.0926778314	722.72675167	31.628686905	-1.2399009987	34.647666931	19.337560591	42.326532395	-71.122719506	1	52856.140777	14.11407767
9468	2022-09-13	14:41:17.595	255.40367588	6129.688221	1663080077.596	0	899	2.2368299789	2.3012533826	572.70611207	592.7615442	3.0926778314	722.73028847	31.628686905	-1.2318166494	34.647666931	19.342187667	42.326526372	-71.122726863	1	52857.058945	14.2
9469	2022-09-13	14:41:18.528	255.40368667	6129.68848	1663080078.528	0	899	2.242227781	2.3048516851	572.70611207	592.15085898	3.0015985657	722.7350088	31.628686905	-1.1744499135	34.647666931	19.342823534	42.326521667	-71.122730036	1	52858.02138	14.202137998
9470	2022-09-13	14:41:19.434	255.40369715	6129.688732	1663080079.434	0	899	2.2422582332	2.3048833654	571.71380339	591.12497676	3.0016161722	722.72942024	31.630197828	-1.143686199	34.647666931	19.345604499	42.326521667	-71.122731503	1	52858.901846	14.290184645
9471	2022-09-13	14:41:20.326	255.40370749	6129.68898	1663080080.327	0	899	2.236229588	2.2989950753	571.73223904	591.24055851	3.016048482	722.73470887	31.634119034	-1.1653630773	34.647666931	19.339668438	42.326520385	-71.122730385	1	52859.768932	14.3
9472	2022-09-13	14:41:21.213	255.40371774	6129.689226	1663080081.213	0	899	2.236229588	2.2989950753	571.06972935	590.55544304	3.016048482	722.7410824	31.634119034	-1.3647560726	34.647666931	19.314320571	42.326518935	-71.12273	1	52860.639053	14.3
9473	2022-09-13	14:41:22.117	255.40372821	6129.689477	1663080082.117	0	899	2.2401003549	2.3020043157	571.06972935	590.25302873	2.9707613046	722.72493799	31.634119034	-1.1441389322	34.647666931	19.34670639	42.326519218	-71.122729116	1	52861.530572	14.353057199
9474	2022-09-13	14:41:23.065	255.40373919	6129.689741	1663080083.066	0	899	2.2401003549	2.3020043157	570.8286044	590.00380395	2.9707613046	722.7308479	31.634119034	-1.1454755242	34.647666931	19.346854406	42.326520802	-71.122728333	1	52862.48118	14.4
9475	2022-09-13	14:41:23.993	255.40374993	6129.689998	1663080083.994	0	899	2.2412030211	2.3040191219	570.8286044	590.27837786	3.0118986239	722.72527308	31.634119034	-1.159229727	34.647666931	19.346484367	42.326521667	-71.122728333	1	52863.418838	14.4
9476	2022-09-13	14:41:24.936	255.40376083	6129.69026	1663080084.936	0	899	2.2412593695	2.3040777508	570.28099592	589.71232898	3.0119313302	722.72618618	31.636916142	-1.1672171252	34.647666931	19.345391975	42.326521667	-71.122728947	1	52864.36826	14.4
9477	2022-09-13	14:41:25.845	255.40377137	6129.690513	1663080085.846	0	899	2.242070957	2.306333261	570.29263777	590.16646617	3.0781493288	722.73240813	31.639398575	-1.1726282788	34.647666931	19.343458176	42.326521667	-71.122730935	1	52865.280583	14.4
9478	2022-09-13	14:41:26.762	255.40378197	6129.690767	1663080086.762	0	899	2.242070957	2.306333261	571.11972268	591.02237372	3.0781493288	722.73286489	31.639398575	-1.3821105168	34.647666931	19.308672848	42.326521978	-71.122733645	1	52866.186966	14.4
9479	2022-09-13	14:41:27.701	255.40379285	6129.691028	1663080087.702	0	899	2.2422901535	2.3049865755	571.11972268	590.53265089	3.0048985317	722.72890488	31.639398575	-1.3784779492	34.647666931	19.310103208	42.326523615	-71.122735281	1	52867.168709	14.4
9480	2022-09-13	14:41:28.601	255.40380325	6129.691278	1663080088.601	0	899	2.2422901535	2.3049865755	571.41312177	590.8360229	3.0048985317	722.73538107	31.639398575	-1.176692009	34.647666931	19.342384338	42.326525029	-71.122736637	1	52868.01758	14.4
9481	2022-09-13	14:41:29.546	255.40381419	6129.691541	1663080089.546	0	899	2.2409396108	2.3020622497	571.42313131	590.36750513	2.9331919727	722.72462797	31.641528742	-1.1978838341	34.647666931	19.337420293	42.326526658	-71.122735009	1	52868.994829	14.4
9482	2022-09-13	14:41:30.430	255.40382443	6129.691786	1663080090.431	0	899	2.2410012029	2.3021262672	571.03200287	589.96364181	2.9332267937	722.71145731	31.644586563	-1.1811006582	34.647666931	19.341736812	42.326528183	-71.122727416	1	52869.910031	14.4
9483	2022-09-13	14:41:31.326	255.4038348	6129.692035	1663080091.327	0	899	2.2434465755	2.3050424056	571.03200287	590.08937273	2.9520781317	722.72166109	31.644586563	-1.1457666159	34.647666931	19.347066879	42.326529642	-71.12272143	1	52870.785437	14.478543689
9484	2022-09-13	14:41:32.246	255.40384545	6129.692291	1663080092.247	0	899	2.2434465755	2.3050424056	573.42281251	592.5599722	2.9520781317	722.72497599	31.644586563	-1.1692004764	34.647666931	19.345721453	42.326533397	-71.122713207	1	52871.6793	14.5
9485	2022-09-13	14:41:33.157	255.40385598	6129.692544	1663080093.157	0	899	2.2464512042	2.3106848637	573.42281251	593.35758204	3.0709829177	722.72828159	31.644586563	-1.2157557011	34.647666931	19.34778595	42.326539062	-71.122701877	1	52872.609244	14.5
9486	2022-09-13	14:41:34.076	255.40386663	6129.692799	1663080094.077	0	899	2.2464512042	2.3106848637	577.07654671	597.13833656	3.0709829177	722.73318097	31.644586563	-1.1531826258	34.647666931	19.34286499	42.326549773	-71.122682255	1	52873.540434	14.554043393
9487	2022-09-13	14:41:35.015	255.40387749	6129.69306	1663080095.015	0	899	2.2504025871	2.3141660081	577.09190598	596.97130884	3.043915233	722.72667083	31.647823447	-1.1425112486	34.647666931	19.345063784	42.326558294	-71.122662678	1	52874.488108	14.6
9488	2022-09-13	14:41:35.934	255.40388813	6129.693315	1663080095.934	0	899	2.2504457563	2.3142109438	573.55428199	593.31199171	3.043940454	722.71444884	31.649957657	-1.1471678571	34.647666931	19.345578389	42.326558668	-71.122656998	1	52875.399623	14.679924599
9489	2022-09-13	14:41:36.812	255.4038983	6129.693559	1663080096.813	0	899	2.2426520113	2.3059290538	573.55428199	593.22838453	3.0314868303	722.7150984	31.649957657	-1.1707527085	34.647666931	19.341227702	42.326557515	-71.122659152	1	52876.254469	14.8
9490	2022-09-13	14:41:37.772	255.4039094	6129.693826	1663080097.772	0	899	2.2426520113	2.3059290538	574.88597407	594.60575642	3.0314868303	722.71869664	31.649957657	-1.1667644283	34.647666931	19.339305878	42.326560417	-71.122654998	1	52877.25025	14.774974975
9491	2022-09-13	14:41:38.647	255.40391953	6129.694069	1663080098.647	0	899	2.2514913578	2.3153432384	574.8892032	594.71071856	3.0465882684	722.72014451	31.650640766	-1.154217469	34.647666931	19.33841915	42.326562508	-71.122648527	1	52878.126253	14.7
9492	2022-09-13	14:41:39.545	255.40392992	6129.694318	1663080099.545	0	899	2.2515819058	2.315437495	581.09323726	601.12902058	3.0466411911	722.72637939	31.655115128	-1.1669260263	34.647666931	19.343105316	42.326568377	-71.122638203	1	52879.026026	14.7
9493	2022-09-13	14:41:40.461	255.40394053	6129.694573	1663080100.462	0	899	2.2525319366	2.3160370408	581.09323726	601.00994579	3.029134706	722.71534577	31.655115128	-1.1615903464	34.647666931	19.343971088	42.326569907	-71.122633614	1	52879.943944	14.7
9494	2022-09-13	14:41:41.417	255.4039516	6129.694838	1663080101.418	0	899	2.2525319366	2.3160370408	580.42958416	600.32354629	3.029134706	722.71979204	31.655115128	-1.1425112486	34.647666931	19.347066879	42.32657	-71.122629088	1	52880.849057	14.61509434
9495	2022-09-13	14:41:42.361	255.40396251	6129.6951	1663080102.361	0	899	2.2491427031	2.3124293148	580.42958416	600.28474748	3.0234224469	722.72713647	31.655115128	-1.1376283169	34.647666931	19.318977356	42.32656469	-71.122633644	1	52881.796541	14.6
9496	2022-09-13	14:41:43.265	255.40397297	6129.695351	1663080103.265	0	899	2.2491427031	2.3124293148	578.05814873	597.83219068	3.0234224469	722.74151369	31.655115128	-1.1656972588	34.647666931	19.332628111	42.326559862	-71.122638471	1	52882.69428	14.530571992
9497	2022-09-13	14:41:44.147	255.40398318	6129.695596	1663080104.147	0	899	2.2506880568	2.3117944192	578.05814873	597.13390334	2.9200660526	722.72776178	31.655115128	-1.1360006332	34.647666931	19.294490814	42.326556394	-71.122642909	1	52883.581892	14.5
9498	2022-09-13	14:41:45.072	255.4039939	6129.695854	1663080105.073	0	899	2.2507833018	2.3118933975	574.83833497	593.80819484	2.9201194289	722.72037046	31.659823323	-1.447820354	34.647666931	19.280752649	42.326555	-71.122641667	1	52884.5	14.5
9499	2022-09-13	14:41:46.009	255.40400473	6129.696114	1663080106.009	0	899	2.2488652826	2.3109623955	574.84233372	594.13702913	2.9684790259	722.71560527	31.660669327	-1.4611649687	34.647666931	19.289230612	42.326556499	-71.122633835	1	52885.449786	14.5
9500	2022-09-13	14:41:46.901	255.40401507	6129.696362	1663080106.902	0	899	2.2488652826	2.3109623955	576.63038076	595.98509232	2.9684790259	722.72239594	31.660669327	-1.4593971715	34.647666931	19.297937734	42.326558936	-71.122625922	1	52886.361722	14.463827751
9501	2022-09-13	14:41:47.858	255.40402615	6129.696627	1663080107.859	0	899	2.2469022028	2.3097455254	576.63038076	596.23625262	3.0057334135	722.71818088	31.660669327	-1.6836037675	34.647666931	19.286483714	42.32656	-71.122620698	1	52887.290581	14.4
9502	2022-09-13	14:41:48.769	255.40403669	6129.696881	1663080108.77	0	899	2.2469022028	2.3097455254	576.62106858	596.22662382	3.0057334135	722.71012828	31.660669327	-1.6771901743	34.647666931	19.299171208	42.326560339	-71.122615963	1	52888.203203	14.4
9503	2022-09-13	14:41:49.671	255.40404713	6129.697131	1663080109.672	0	899	2.2505490977	2.3125055447	576.63761135	595.93393682	2.9597782594	722.70802721	31.664158436	-1.6510614796	34.647666931	19.29874669	42.326562189	-71.122605621	1	52889.104536	14.4
9504	2022-09-13	14:41:50.635	255.40405829	6129.697399	1663080110.636	0	899	2.250580993	2.3125387077	577.71975547	597.05241561	2.9597963788	722.71637327	31.665735245	-1.6856194498	34.647666931	19.275447302	42.326566667	-71.12259647	1	52890.058885	14.394111462
9505	2022-09-13	14:41:51.624	255.40406972	6129.697673	1663080111.624	0	899	2.251978546	2.3132853502	577.71975547	596.83621286	2.9277563062	722.71686438	31.665735245	-1.4661556324	34.647666931	19.296782689	42.326566982	-71.122592072	1	52891.094608	14.3
9506	2022-09-13	14:41:52.592	255.40408093	6129.697942	1663080112.592	0	899	2.251978546	2.3132853502	577.6010875	596.71361822	2.9277563062	722.73224322	31.665735245	-1.1435999144	34.647666931	19.335066701	42.326570373	-71.122579129	1	52892.074641	14.3
9507	2022-09-13	14:41:53.513	255.40409159	6129.698198	1663080113.513	0	899	2.2534964601	2.3167056544	577.6010875	597.29683117	3.014149927	722.70225353	31.665735245	-1.160415411	34.647666931	19.303133011	42.32657478	-71.122568847	1	52892.955981	14.3
9508	2022-09-13	14:41:54.424	255.40410213	6129.698451	1663080114.424	0	899	2.253520816	2.3167309969	577.69709316	597.39620565	3.0141639991	722.70260559	31.666937759	-1.1475667322	34.647666931	19.343918137	42.326576491	-71.122566842	1	52893.894519	14.210548087
9509	2022-09-13	14:41:55.361	255.40411297	6129.698711	1663080115.361	0	899	2.256488539	2.319482325	577.71674877	597.32272432	3.0002821459	722.70990394	31.671075821	-1.1731672437	34.647666931	19.345626831	42.32657806	-71.122569453	1	52894.835836	14.2
9510	2022-09-13	14:41:56.321	255.40412409	6129.698978	1663080116.321	0	899	2.256488539	2.319482325	575.65727841	595.19336171	3.0002821459	722.7256207	31.671075821	-1.1815749407	34.647666931	19.345626831	42.326579683	-71.12257135	1	52895.809766	14.2
9511	2022-09-13	14:41:57.275	255.40413513	6129.699243	1663080117.275	0	899	2.2561863438	2.3184163043	575.65727841	594.95770797	2.9652653159	722.7125422	31.671075821	-1.1802382998	34.647666931	19.342669658	42.326581188	-71.122570479	1	52896.712825	14.2
9512	2022-09-13	14:41:58.197	255.40414581	6129.699499	1663080118.198	0	899	2.2561863438	2.3184163043	574.44198836	593.70167212	2.9652653159	722.72211219	31.671075821	-1.4038951784	34.647666931	19.338286116	42.326582742	-71.122566775	1	52897.644958	14.2
9513	2022-09-13	14:41:59.130	255.4041566	6129.699758	1663080119.13	0	899	2.252731118	2.3158703798	574.44198836	594.01489682	3.0119010964	722.71148075	31.671075821	-1.2126297114	34.647666931	19.340937545	42.326588374	-71.122556935	1	52898.604888	14.2
9514	2022-09-13	14:42:00.010	255.40416679	6129.700003	1663080120.011	0	899	2.2528044222	2.315946651	575.38283548	594.98808631	3.0119434333	722.71279281	31.674696297	-1.1572356082	34.647666931	19.342568732	42.326594809	-71.122546168	1	52899.471319	14.2
9515	2022-09-13	14:42:00.890	255.40417697	6129.700247	1663080120.89	0	899	2.256835371	2.3208944178	575.39010696	595.246233	3.049162312	722.71128714	31.676233292	-1.1441389322	34.647666931	19.343348825	42.326598895	-71.122536629	1	52900.337125	14.166287487
9516	2022-09-13	14:42:01.806	255.40418758	6129.700502	1663080121.807	0	899	2.256835371	2.3208944178	575.68046392	595.54660988	3.049162312	722.70931865	31.676233292	-1.2117243153	34.647666931	19.341726821	42.3266	-71.122534917	1	52901.268222	14.1
9517	2022-09-13	14:42:02.805	255.40419914	6129.700779	1663080122.806	0	899	2.2529729482	2.3159915962	575.68046392	595.25576683	3.0059901812	722.72645336	31.676233292	-1.2208973611	34.647666931	19.341554604	42.326598806	-71.122550722	1	52902.238835	14.076116505
9518	2022-09-13	14:42:03.732	255.40420986	6129.701037	1663080123.732	0	899	2.2529729482	2.3159915962	577.3184415	596.94944182	3.0059901812	722.71539307	31.676233292	-1.1815749407	34.647666931	19.336982727	42.326594511	-71.122559557	1	52903.146846	14
9519	2022-09-13	14:42:04.604	255.40421995	6129.701279	1663080124.604	0	899	2.2527147836	2.3143227879	577.3184415	596.50970186	2.9408214926	722.71725686	31.676233292	-1.1815749407	34.647666931	19.336982727	42.326591435	-71.122566667	1	52904.046351	13.995364892
9520	2022-09-13	14:42:05.493	255.40423024	6129.701526	1663080125.493	0	899	2.2528151753	2.3144271436	577.67586882	596.87939278	2.9408781073	722.70479558	31.681191691	-1.1953507567	34.647666931	19.338413617	42.326587051	-71.122566667	1	52904.923077	13.907692308
9521	2022-09-13	14:42:06.407	255.40424082	6129.70178	1663080126.407	0	899	2.255656083	2.3193595498	577.67753908	597.51171641	3.0342435964	722.71301391	31.68154335	-1.1424789105	34.647666931	19.34422781	42.326582414	-71.122566667	1	52905.850458	13.9
9522	2022-09-13	14:42:07.309	255.40425126	6129.70203	1663080127.309	0	899	2.255656083	2.3193595498	578.84099063	598.7151143	3.0342435964	722.71152279	31.68154335	-1.1408835649	34.647666931	19.346345901	42.326577826	-71.122567947	1	52906.768057	13.823194303
9523	2022-09-13	14:42:08.158	255.4042611	6129.702266	1663080128.159	0	899	2.2518773737	2.3142078474	578.84099063	598.31710244	2.9754559158	722.70722123	31.68154335	-1.1589063801	34.647666931	19.342148623	42.326573451	-71.122566189	1	52907.643226	13.8
9524	2022-09-13	14:42:09.045	255.40427135	6129.702513	1663080129.045	0	899	2.2518773737	2.3142078474	577.69989924	597.13761705	2.9754559158	722.69442365	31.68154335	-1.1408835649	34.647666931	19.346345901	42.326568267	-71.12256585	1	52908.509896	13.8
9525	2022-09-13	14:42:09.963	255.40428199	6129.702768	1663080129.964	0	899	2.2562306939	2.3202686243	577.71683873	597.65201998	3.048979293	722.71522007	31.685109663	-1.3673754094	34.647666931	19.312534219	42.326562335	-71.122569332	1	52909.3998	13.76002004
9526	2022-09-13	14:42:10.878	255.40429258	6129.703022	1663080130.879	0	899	2.2562654343	2.3203047888	579.88472802	599.89485396	3.0489995741	722.7257456	31.686822891	-1.3532223978	34.647666931	19.31680332	42.326558333	-71.122572789	1	52910.326784	13.7
9527	2022-09-13	14:42:11.786	255.40430308	6129.703274	1663080131.786	0	899	2.2568639923	2.3189460548	579.88472802	599.27456295	2.957542172	722.7064302	31.686822891	-1.1740511435	34.647666931	19.34607473	42.326556323	-71.122572471	1	52911.241282	13.7
9528	2022-09-13	14:42:12.667	255.40431329	6129.703519	1663080132.668	0	899	2.2568639923	2.3189460548	579.80334504	599.19045874	2.957542172	722.70928268	31.686822891	-1.201214638	34.647666931	19.340761425	42.32655	-71.122575137	1	52912.082265	13.7
9529	2022-09-13	14:42:13.533	255.40432331	6129.703759	1663080133.534	0	899	2.2577516605	2.3209876269	579.80334504	599.54510998	3.0098634242	722.72470436	31.686822891	-1.2104847194	34.647666931	19.340835571	42.326549989	-71.122576678	1	52913.006699	13.7
9530	2022-09-13	14:42:14.345	255.40433271	6129.703985	1663080134.346	0	899	2.2577516605	2.3209876269	577.84974039	597.52498691	3.0098634242	722.70982512	31.686822891	-1.1522772312	34.647666931	19.345985413	42.326548694	-71.122577973	1	52913.783732	13.7
9531	2022-09-13	14:42:15.197	255.40434257	6129.704222	1663080135.198	0	899	2.255630874	2.3184817913	577.86692785	597.44074588	2.9947693942	722.70141763	31.690440538	-1.1766381058	34.647666931	19.345156032	42.326556956	-71.122552466	1	52914.646694	13.635330579
9532	2022-09-13	14:42:16.109	255.40435312	6129.704475	1663080136.11	0	899	2.255668276	2.3185206983	579.00622869	598.61878298	2.9947908471	722.70921962	31.692285538	-1.196223855	34.647666931	19.343465805	42.326565596	-71.122521632	1	52915.589452	13.541054809
9533	2022-09-13	14:42:17.040	255.4043639	6129.704734	1663080137.041	0	899	2.2556270946	2.3181313942	579.00622869	598.50988098	2.97870366	722.71512063	31.692285538	-1.2010960374	34.647666931	19.345082997	42.326570063	-71.12250481	1	52916.51895	13.5
9534	2022-09-13	14:42:17.971	255.40437468	6129.704992	1663080137.972	0	899	2.2556270946	2.3181313942	579.64506497	599.17023627	2.97870366	722.72455117	31.692285538	-1.1919229567	34.647666931	19.343234561	42.326570277	-71.1225	1	52917.416826	13.5
9535	2022-09-13	14:42:18.924	255.40438569	6129.705257	1663080138.924	0	899	2.2564047657	2.319296195	579.64506497	599.28506486	2.9956474736	722.70365532	31.692285538	-1.1537216231	34.647666931	19.345537274	42.326568933	-71.122501798	1	52918.359621	13.5
9536	2022-09-13	14:42:19.895	255.40439694	6129.705527	1663080139.896	0	899	2.2564688	2.3193628067	578.5833737	598.187649	2.9956842006	722.71051834	31.695443198	-1.1838601464	34.647666931	19.346234138	42.326568769	-71.122507462	1	52919.369278	13.463072228
9537	2022-09-13	14:42:20.822	255.40440766	6129.705784	1663080140.822	0	899	2.2635319041	2.3240325204	578.59274162	597.38793604	2.8758951773	722.7241603	31.697412491	-1.1846793622	34.647666931	19.345533017	42.326566667	-71.122513711	1	52920.306613	13.4
9538	2022-09-13	14:42:21.750	255.4044184	6129.706042	1663080141.75	0	899	2.2635319041	2.3240325204	578.19548414	596.97777392	2.8758951773	722.71275279	31.697412491	-1.1457666159	34.647666931	19.345985413	42.326565485	-71.122519908	1	52921.236236	13.4
9539	2022-09-13	14:42:22.664	255.40442898	6129.706296	1663080142.664	0	899	2.2602428547	2.3216937539	578.19548414	597.30238888	2.9240094012	722.70135377	31.697412491	-1.1706341363	34.647666931	19.342871281	42.326560922	-71.122526986	1	52922.148915	13.4
9540	2022-09-13	14:42:23.559	255.40443934	6129.706544	1663080143.559	0	899	2.2602428547	2.3216937539	578.2318936	597.34000152	2.9240094012	722.70491159	31.697412491	-1.1749889006	34.647666931	19.341964621	42.326556565	-71.12253864	1	52923.030622	13.4
9541	2022-09-13	14:42:24.483	255.40445005	6129.706801	1663080144.484	0	899	2.2668397266	2.3289345994	578.2318936	597.48488186	2.9454652482	722.70654297	31.697412491	-1.5331481695	34.647666931	19.310695648	42.326553614	-71.122547491	1	52923.915789	13.4
9542	2022-09-13	14:42:25.408	255.40446075	6129.707058	1663080145.409	0	899	2.2669335209	2.3290321034	577.96048351	597.20479026	2.9455179003	722.70555751	31.702016401	-1.2371307296	34.647666931	19.338412632	42.32654914	-71.12255672	1	52924.838677	13.316132265
9543	2022-09-13	14:42:26.236	255.40447032	6129.707288	1663080146.236	0	899	2.2652247204	2.3282106389	577.96325891	597.49905888	2.988660971	722.70513229	31.702600479	-1.1994791031	34.647666931	19.342025757	42.326541765	-71.122564901	1	52925.656805	13.3
9544	2022-09-13	14:42:27.125	255.40448061	6129.707535	1663080147.125	0	899	2.2652247204	2.3282106389	579.96991852	599.57354581	2.988660971	722.71168407	31.702600479	-1.2565224913	34.647666931	19.345030627	42.326533598	-71.122570228	1	52926.568277	13.3
9545	2022-09-13	14:42:28.016	255.40449094	6129.707782	1663080148.017	0	899	2.2651190155	2.3269099738	579.96991852	599.20040289	2.9335993751	722.70547748	31.702600479	-1.2313962551	34.647666931	19.342664365	42.326526887	-71.122570888	1	52927.46699	13.3
9546	2022-09-13	14:42:28.927	255.40450147	6129.708035	1663080148.927	0	899	2.2651190155	2.3269099738	579.74793635	598.97106029	2.9335993751	722.7171841	31.702600479	-1.1519753286	34.647666931	19.339463657	42.326521553	-71.12257	1	52928.356016	13.3
9547	2022-09-13	14:42:29.839	255.40451204	6129.708289	1663080149.84	0	899	2.2615783298	2.3250734082	579.76126868	599.5492285	3.01688565	722.70666383	31.705397587	-1.1853368393	34.647666931	19.340458169	42.326517407	-71.122571852	1	52929.277778	13.3
9548	2022-09-13	14:42:30.720	255.40452222	6129.708533	1663080150.72	0	899	2.2616287849	2.3251259091	580.02397124	599.82109474	3.0169147287	722.71440317	31.70788002	-1.209385159	34.647666931	19.341803254	42.326515642	-71.122578591	1	52930.192453	13.3
9549	2022-09-13	14:42:31.690	255.40453346	6129.708803	1663080151.691	0	899	2.2594241899	2.322582769	580.02397124	599.73425062	3.0041153631	722.70284893	31.70788002	-1.1444730924	34.647666931	19.345699689	42.3265189	-71.122587234	1	52931.113412	13.3
9550	2022-09-13	14:42:32.630	255.40454433	6129.709064	1663080152.63	0	899	2.2594241899	2.322582769	580.04446182	599.75543751	3.0041153631	722.70508015	31.70788002	-1.1457666159	34.647666931	19.346491529	42.326523198	-71.122592141	1	52932.040692	13.295930824
9551	2022-09-13	14:42:33.589	255.40455544	6129.709331	1663080153.59	0	899	2.264110621	2.3251420416	580.04446182	599.04817722	2.8997425734	722.70926651	31.70788002	-1.1507789212	34.647666931	19.345357112	42.32651994	-71.122603333	1	52933.017857	13.196428571
9552	2022-09-13	14:42:34.506	255.40456604	6129.709585	1663080154.506	0	899	2.264110621	2.3251420416	579.11944135	598.09285076	2.8997425734	722.71986844	31.70788002	-1.1701813936	34.647666931	19.337343216	42.326516733	-71.122603333	1	52933.980042	13.003991597
9553	2022-09-13	14:42:35.446	255.40457692	6129.709846	1663080155.446	0	899	2.2713069362	2.3329907706	579.13993195	598.25689184	2.9208805483	722.70861048	31.712183605	-1.1765195423	34.647666931	19.341500339	42.326513683	-71.122613776	1	52934.895044	13
9554	2022-09-13	14:42:36.342	255.40458729	6129.710095	1663080156.342	0	899	2.2713243656	2.3330088835	578.60597611	597.70537594	2.9208902324	722.71269014	31.713037491	-1.1441389322	34.647666931	19.344184875	42.32650655	-71.122624497	1	52935.81405	12.918595041
9555	2022-09-13	14:42:37.273	255.40459807	6129.710354	1663080157.273	0	899	2.26756459	2.3308595969	578.60597611	598.23963758	2.9999139115	722.70263146	31.713037491	-1.4286010573	34.647666931	19.305431593	42.326501176	-71.12263304	1	52936.764766	12.9
9556	2022-09-13	14:42:38.223	255.40460906	6129.710618	1663080158.223	0	899	2.26756459	2.3308595969	577.99636019	597.60933576	2.9999139115	722.69980525	31.713037491	-1.2798809208	34.647666931	19.326966759	42.326496612	-71.122641777	1	52937.677663	12.9
9557	2022-09-13	14:42:39.165	255.40461998	6129.710879	1663080159.166	0	899	2.2717727953	2.333557963	577.99636019	597.10315227	2.9249678147	722.70798962	31.713037491	-1.1786430664	34.647666931	19.342319956	42.326489165	-71.122651807	1	52938.583495	12.841650485
9558	2022-09-13	14:42:40.095	255.40463073	6129.711138	1663080160.095	0	899	2.27186613	2.3336549627	578.71541657	597.84632926	2.9250197346	722.69991479	31.717609064	-1.1895300237	34.647666931	19.342075626	42.326480396	-71.122659429	1	52939.552486	12.8
9559	2022-09-13	14:42:41.079	255.40464213	6129.711411	1663080161.08	0	899	2.2691698897	2.3327464756	578.71893013	598.43026266	3.0108222364	722.70482186	31.718347549	-1.1657295764	34.647666931	19.34496363	42.326470947	-71.122660713	1	52940.571992	12.8
9560	2022-09-13	14:42:42.022	255.40465303	6129.711673	1663080162.022	0	899	2.2691698897	2.3327464756	580.35654279	600.12365288	3.0108222364	722.70351263	31.718347549	-1.1648995434	34.647666931	19.343331962	42.326463273	-71.122664242	1	52941.509018	12.8
9561	2022-09-13	14:42:42.913	255.40466334	6129.71192	1663080162.913	0	899	2.2714331482	2.3344902342	580.35654279	599.94154149	2.9839894983	722.7018659	31.718347549	-1.2897762029	34.647666931	19.326379713	42.326457321	-71.122672351	1	52942.401804	12.8
9562	2022-09-13	14:42:43.858	255.40467429	6129.712183	1663080163.859	0	899	2.2714331482	2.3344902342	578.89322068	598.42883739	2.9839894983	722.69671631	31.718347549	-1.2206386328	34.647666931	19.336982727	42.326451074	-71.122681157	1	52943.338835	12.8
9563	2022-09-13	14:42:44.723	255.40468431	6129.712423	1663080164.724	0	899	2.2787477102	2.3418267985	578.89745292	598.37697449	2.9756790719	722.69965165	31.719236803	-1.2209081168	34.647666931	19.337042411	42.32644455	-71.122687272	1	52944.18146	12.781854043
9564	2022-09-13	14:42:45.591	255.40469434	6129.712664	1663080165.591	0	899	2.2788394925	2.3419222496	577.21417783	596.63740767	2.9757308557	722.69647661	31.723718643	-1.2200997176	34.647666931	19.339100996	42.326434875	-71.122690251	1	52945.03764	12.7
9565	2022-09-13	14:42:46.529	255.4047052	6129.712925	1663080166.529	0	899	2.2826284103	2.3464943911	577.21417783	596.84714608	3.0068067779	722.70952035	31.723718643	-1.2075527867	34.647666931	19.341395498	42.326431694	-71.122696612	1	52945.991862	12.7
9566	2022-09-13	14:42:47.509	255.40471655	6129.713197	1663080167.51	0	899	2.2826284103	2.3464943911	581.67758231	601.46236574	3.0068067779	722.70678953	31.723718643	-1.1783196926	34.647666931	19.341665268	42.326430067	-71.122699865	1	52946.959566	12.7
9567	2022-09-13	14:42:48.476	255.40472773	6129.713466	1663080168.476	0	899	2.2774900363	2.3394576499	581.67758231	600.91447974	2.9262069564	722.70669535	31.723718643	-1.1830732751	34.647666931	19.337808647	42.326421011	-71.122707491	1	52947.898931	12.7
9568	2022-09-13	14:42:49.421	255.40473868	6129.713728	1663080169.422	0	899	2.2775034755	2.3394716171	579.97554711	599.15620636	2.9262144171	722.70204213	31.724375276	-1.1774357257	34.647666931	19.341870516	42.32640616	-71.122712485	1	52948.830375	12.7
9569	2022-09-13	14:42:50.336	255.40474927	6129.713982	1663080170.337	0	899	2.274784458	2.33673823	579.99729895	599.1972571	2.9289579958	722.70259994	31.728937149	-1.1555324793	34.647666931	19.34670639	42.326394072	-71.122717302	1	52949.793803	12.7
9570	2022-09-13	14:42:51.204	255.40475932	6129.714224	1663080171.205	0	899	2.274784458	2.33673823	577.29061678	596.4009742	2.9289579958	722.70953571	31.728937149	-1.2434904615	34.647666931	19.337948654	42.326380003	-71.122724695	1	52950.636192	12.7
9571	2022-09-13	14:42:52.161	255.40477039	6129.714489	1663080172.162	0	899	2.2782829779	2.3425452219	577.29061678	597.08664373	3.0305632871	722.70370302	31.728937149	-1.1877406228	34.647666931	19.33766533	42.326363492	-71.122730302	1	52951.590486	12.7
9572	2022-09-13	14:42:53.148	255.40478181	6129.714763	1663080173.148	0	899	2.2782829779	2.3425452219	579.17126533	599.0317821	3.0305632871	722.70415775	31.728937149	-1.1425112486	34.647666931	19.34022522	42.32634521	-71.122733576	1	52952.572816	12.7
9573	2022-09-13	14:42:54.039	255.40479212	6129.715011	1663080174.039	0	899	2.2761829759	2.338777609	579.17126533	598.53137754	2.9566752454	722.69097658	31.728937149	-1.1351383451	34.647666931	19.329078295	42.326327771	-71.122736483	1	52953.444773	12.7
9574	2022-09-13	14:42:55.032	255.40480362	6129.715287	1663080175.033	0	899	2.2762473056	2.3388444931	577.04461563	596.33388317	2.9567113508	722.70955148	31.732082076	-1.3416778765	34.647666931	19.320251073	42.326309639	-71.122740676	1	52954.468478	12.7
9575	2022-09-13	14:42:56.017	255.40481502	6129.715561	1663080176.018	0	899	2.2795831157	2.3407184413	577.05445273	595.86331285	2.8853500407	722.70253769	31.734155655	-1.3345636177	34.647666931	19.306590718	42.326293764	-71.122746495	1	52955.474187	12.7
9576	2022-09-13	14:42:56.904	255.40482529	6129.715807	1663080176.905	0	899	2.2795831157	2.3407184413	577.29351777	596.11017012	2.8853500407	722.70190753	31.734155655	-1.1414441178	34.647666931	19.307322622	42.326279599	-71.1227524	1	52956.360043	12.7
9577	2022-09-13	14:42:57.845	255.40483617	6129.716068	1663080177.845	0	899	2.278262104	2.342838902	577.29351777	597.1873029	3.0450156954	722.69787436	31.734155655	-1.4076894885	34.647666931	19.291568453	42.326264956	-71.12276003	1	52957.336292	12.7
9578	2022-09-13	14:42:58.802	255.40484725	6129.716334	1663080178.802	0	899	2.278262104	2.342838902	579.44812947	599.41616345	3.0450156954	722.70369372	31.734155655	-1.6929169822	34.647666931	19.274035384	42.326249309	-71.122767615	1	52958.284569	12.7
9579	2022-09-13	14:42:59.686	255.40485748	6129.716579	1663080179.686	0	899	2.2764983078	2.3394071601	579.4623688	598.92729816	2.9707178242	722.70020582	31.737144761	-1.6982526748	34.647666931	19.310532336	42.326231309	-71.12277	1	52959.170341	12.7
9580	2022-09-13	14:43:00.572	255.40486773	6129.716826	1663080180.572	0	899	2.2765457885	2.3394565355	581.5655378	601.10129744	2.9707445969	722.69817711	31.739465714	-1.6809413291	34.647666931	19.323143321	42.326211832	-71.122770375	1	52960.056311	12.7
9581	2022-09-13	14:43:01.483	255.40487829	6129.717079	1663080181.484	0	899	2.274455626	2.3364400648	581.5655378	600.82979491	2.9307817804	722.68353757	31.739465714	-1.6080203056	34.647666931	19.295570374	42.32618822	-71.122776278	1	52960.941748	12.7
9582	2022-09-13	14:43:02.364	255.40488847	6129.717323	1663080182.364	0	899	2.274455626	2.3364400648	577.40079199	596.52709263	2.9307817804	722.70218845	31.739465714	-1.2247671031	34.647666931	19.337555083	42.326172071	-71.122777994	1	52961.796117	12.7
9583	2022-09-13	14:43:03.338	255.40489975	6129.717594	1663080183.338	0	899	2.2765264303	2.3397666333	577.40079199	596.89898332	2.985906241	722.71534901	31.739465714	-1.1869753268	34.647666931	19.340335846	42.326156482	-71.122778333	1	52962.790072	12.7
9584	2022-09-13	14:43:04.285	255.40491071	6129.717857	1663080184.285	0	899	2.2765264303	2.3397666333	577.50171087	597.00331012	2.985906241	722.71724999	31.739465714	-1.1425112486	34.647666931	19.339143753	42.326148288	-71.12277581	1	52963.756867	12.7
9585	2022-09-13	14:43:05.180	255.40492106	6129.718106	1663080185.18	0	899	2.2779287157	2.3406624908	577.52226412	596.85550249	2.9608614241	722.6979362	31.743794763	-1.1537431194	34.647666931	19.317875957	42.326142354	-71.122776078	1	52964.646943	12.7
9586	2022-09-13	14:43:06.052	255.40493117	6129.718348	1663080186.053	0	899	2.277946298	2.3406807724	577.03877705	596.35589672	2.9608712993	722.70196533	31.744653702	-1.1620430946	34.647666931	19.345626831	42.326137536	-71.122779131	1	52965.492823	12.7
9587	2022-09-13	14:43:06.940	255.40494144	6129.718594	1663080186.94	0	899	2.2814691403	2.3458949732	577.03877705	596.84896986	3.0339396082	722.69390384	31.744653702	-1.159305237	34.647666931	19.345626831	42.326133093	-71.122781031	1	52966.38141	12.7
9588	2022-09-13	14:43:07.841	255.40495186	6129.718845	1663080187.841	0	899	2.2814691403	2.3458949732	579.59520268	599.49315958	3.0339396082	722.69652876	31.744653702	-1.432136632	34.647666931	19.319815554	42.326127471	-71.122776459	1	52967.303487	12.7
9589	2022-09-13	14:43:08.792	255.40496288	6129.719109	1663080188.793	0	899	2.2888256258	2.3529638694	579.59520268	599.33977266	3.011322428	722.69986791	31.744653702	-1.5131096729	34.647666931	19.31083899	42.32612492	-71.122763995	1	52968.216904	12.7
9590	2022-09-13	14:43:09.753	255.40497399	6129.719376	1663080189.753	0	899	2.2889085552	2.3530501549	577.10735081	596.76748757	3.0113695741	722.69864882	31.74868566	-1.1672925854	34.647666931	19.342671754	42.326138897	-71.122745465	1	52969.191191	12.719119119
9591	2022-09-13	14:43:10.641	255.40498427	6129.719623	1663080190.641	0	899	2.2881579044	2.3519067358	577.11355943	596.65926246	2.9943846444	722.69084036	31.749994278	-1.1547887381	34.647666931	19.344550404	42.326148747	-71.122733333	1	52970.08273	12.8
9592	2022-09-13	14:43:11.573	255.40499507	6129.719882	1663080191.574	0	899	2.2881579044	2.3519067358	580.00585723	599.6495167	2.9943846444	722.70346251	31.749994278	-1.141659679	34.647666931	19.345871123	42.32615244	-71.122733631	1	52971.04466	12.8
9593	2022-09-13	14:43:12.523	255.40500606	6129.720146	1663080192.524	0	899	2.2888995546	2.350188719	580.00585723	598.88118082	2.8809546214	722.70542251	31.749994278	-1.1456696016	34.647666931	19.345316401	42.326133994	-71.12273978	1	52971.96699	12.8
9594	2022-09-13	14:43:13.467	255.40501698	6129.720408	1663080193.467	0	899	2.2888995546	2.350188719	577.70284158	596.50321737	2.8809546214	722.69817024	31.749994278	-1.1483212157	34.647666931	19.343946394	42.325980937	-71.122781834	1	52972.89645	12.8
9595	2022-09-13	14:43:14.387	255.40502763	6129.720663	1663080194.387	0	899	2.2844967638	2.3475158736	577.71679199	597.08883633	2.9656451236	722.70341482	31.752931645	-1.1876651791	34.647666931	19.340725135	42.325892558	-71.122808444	1	52973.816633	12.8
9596	2022-09-13	14:43:15.313	255.40503836	6129.720921	1663080195.314	0	899	2.2845423392	2.3475632645	576.21371687	595.53553213	2.9656706899	722.70213752	31.755151749	-1.2059897184	34.647666931	19.345266342	42.325840635	-71.122823273	1	52974.745491	12.874549098
9597	2022-09-13	14:43:16.263	255.40504935	6129.721184	1663080196.264	0	899	2.2867847392	2.3495211371	576.21371687	595.42882599	2.9498210965	722.68804406	31.755151749	-1.1581302992	34.647666931	19.343835452	42.325810983	-71.122831624	1	52975.74359	12.9
9598	2022-09-13	14:43:17.213	255.40506034	6129.721448	1663080197.213	0	899	2.2867847392	2.3495211371	576.97939884	596.2200413	2.9498210965	722.70730934	31.755151749	-1.1678207497	34.647666931	19.345239639	42.325789408	-71.122837788	1	52976.668238	12.9
9599	2022-09-13	14:43:18.130	255.40507095	6129.721703	1663080198.13	0	899	2.2868784524	2.3514311686	576.97939884	596.77957141	3.0327576384	722.70720506	31.755151749	-1.1815749407	34.647666931	19.346345901	42.325763558	-71.122846036	1	52977.603632	12.9
9600	2022-09-13	14:43:19.042	255.4050815	6129.721956	1663080199.042	0	899	2.2868784524	2.3514311686	577.41183353	597.22684594	3.0327576384	722.69893176	31.755151749	-1.1770045749	34.647666931	19.3428071	42.325735661	-71.122855335	1	52978.533531	12.953353057
9601	2022-09-13	14:43:19.898	255.40509141	6129.722194	1663080199.898	0	899	2.2858738473	2.3496163305	577.42037555	596.99416393	2.9970050937	722.69748834	31.756951275	-1.1750643253	34.647666931	19.339661238	42.325712853	-71.122863148	1	52979.377712	12.962228797
9602	2022-09-13	14:43:20.809	255.40510197	6129.722447	1663080200.81	0	899	2.2859421952	2.3496874309	577.26692082	596.8357687	2.9970438174	722.70782794	31.760278702	-1.1813701596	34.647666931	19.340529751	42.325683564	-71.122873574	1	52980.28586	12.9
9603	2022-09-13	14:43:21.684	255.40511208	6129.72269	1663080201.684	0	899	2.2861711916	2.3500825171	577.26692082	596.8850781	3.0043475274	722.71029602	31.760278702	-1.2109697299	34.647666931	19.340863828	42.325635475	-71.122890971	1	52981.172172	12.9
9604	2022-09-13	14:43:22.532	255.4051219	6129.722926	1663080202.532	0	899	2.2861711916	2.3500825171	578.11858675	597.76568752	3.0043475274	722.69516618	31.760278702	-1.1975388945	34.647666931	19.343472841	42.32558103	-71.122911968	1	52982.020096	12.9
9605	2022-09-13	14:43:23.382	255.40513175	6129.723162	1663080203.383	0	899	2.2847474626	2.3500637637	578.11858675	598.21277164	3.0704172057	722.69119162	31.760278702	-1.1638432283	34.647666931	19.345466349	42.325555242	-71.122924183	1	52982.83445	12.9
9606	2022-09-13	14:43:24.289	255.40514223	6129.723414	1663080204.289	0	899	2.2847474626	2.3500637637	578.2323905	598.33053097	3.0704172057	722.69382664	31.760278702	-1.1473941803	34.647666931	19.345985413	42.325525592	-71.122939513	1	52983.770768	12.9
9607	2022-09-13	14:43:25.170	255.40515243	6129.723658	1663080205.17	0	899	2.2845186302	2.3488400354	578.2559329	598.04893077	3.0252240035	722.69188079	31.76523124	-1.3526618646	34.647666931	19.318334188	42.325510824	-71.122942261	1	52984.643689	12.9
9608	2022-09-13	14:43:26.069	255.40516285	6129.723908	1663080206.07	0	899	2.284522837	2.3488444133	578.57833601	598.38238564	3.025226411	722.68286133	31.765436172	-1.1408835649	34.647666931	19.344905853	42.325501244	-71.12294257	1	52985.542218	12.84577823
9609	2022-09-13	14:43:27.005	255.40517367	6129.724168	1663080207.005	0	899	2.2865063174	2.3491368611	578.57833601	597.84191595	2.9453256287	722.69180641	31.765436172	-1.1755925022	34.647666931	19.343736939	42.325502247	-71.12293855	1	52986.478304	12.752169625
9610	2022-09-13	14:43:27.908	255.40518413	6129.724419	1663080207.909	0	899	2.2865063174	2.3491368611	577.17441434	596.39125116	2.9453256287	722.70098069	31.765436172	-1.1618598786	34.647666931	19.346855871	42.325501652	-71.12293637	1	52987.364431	12.7
9611	2022-09-13	14:43:28.855	255.40519509	6129.724682	1663080208.856	0	899	2.2861132996	2.3491362502	577.17441434	596.51569269	2.9637801151	722.70781218	31.765436172	-1.3209603464	34.647666931	19.322540473	42.325484451	-71.12294318	1	52988.302686	12.7
9612	2022-09-13	14:43:29.778	255.40520576	6129.724938	1663080209.778	0	899	2.2861425773	2.3491666934	578.74573188	598.13977646	2.9637965179	722.697532	31.766861404	-1.4028173054	34.647666931	19.311167357	42.32547797	-71.122941545	1	52989.236364	12.676363636
9613	2022-09-13	14:43:30.716	255.40521662	6129.725199	1663080210.716	0	899	2.2854563869	2.3482040081	578.7639243	598.07883255	2.9520036867	722.70059305	31.770685196	-1.2380685688	34.647666931	19.340782469	42.325500232	-71.122923101	1	52990.142421	12.6
9614	2022-09-13	14:43:31.657	255.40522752	6129.725461	1663080211.658	0	899	2.2854563869	2.3482040081	577.86287085	597.14770852	2.9520036867	722.70550497	31.770685196	-1.2139340521	34.647666931	19.335852882	42.325509877	-71.122912155	1	52991.097633	12.6
9615	2022-09-13	14:43:32.635	255.40523884	6129.725732	1663080212.636	0	899	2.2876366054	2.3496177395	577.86287085	596.89253982	2.91418931	722.7101016	31.770685196	-1.2367427562	34.647666931	19.320834747	42.325492157	-71.122917094	1	52992.064155	12.6
9616	2022-09-13	14:43:33.532	255.40524922	6129.725981	1663080213.533	0	899	2.2876366054	2.3496177395	579.81530717	598.90927205	2.91418931	722.70767192	31.770685196	-1.3088876822	34.647666931	19.319500285	42.325475411	-71.122923184	1	52992.977597	12.6
9617	2022-09-13	14:43:34.496	255.40526037	6129.726249	1663080214.496	0	899	2.2908047929	2.3534725988	579.82547288	599.10567366	2.9416486388	722.71214689	31.772817991	-1.1657080524	34.647666931	19.338715168	42.32545644	-71.122923333	1	52993.928008	12.6
9618	2022-09-13	14:43:35.434	255.40527124	6129.72651	1663080215.435	0	899	2.2908695664	2.353539931	578.38374048	597.61624399	2.9416845844	722.71514812	31.775964737	-1.1790203353	34.647666931	19.339203373	42.325441785	-71.122918928	1	52994.880977	12.6
9619	2022-09-13	14:43:36.358	255.40528193	6129.726766	1663080216.359	0	899	2.2948335286	2.3590456615	578.38374048	598.05792663	3.007019215	722.6902385	31.775964737	-1.1994791031	34.647666931	19.34094429	42.325427883	-71.122912948	1	52995.807808	12.6
9620	2022-09-13	14:43:37.255	255.4052923	6129.727015	1663080217.255	0	899	2.2948335286	2.3590456615	577.74243386	597.39480545	3.007019215	722.70774023	31.775964737	-1.1858542487	34.647666931	19.341001586	42.325415743	-71.122912824	1	52996.69428	12.6
9621	2022-09-13	14:43:38.210	255.40530337	6129.727281	1663080218.211	0	899	2.2968891352	2.3602745665	577.74243386	597.12286349	2.9667597481	722.7112257	31.775964737	-1.2222663164	34.647666931	19.341304779	42.325408377	-71.122906755	1	52997.657841	12.6
9622	2022-09-13	14:43:39.108	255.40531376	6129.72753	1663080219.109	0	899	2.2969209861	2.3603076868	579.41815298	598.85491517	2.9667775275	722.70434045	31.777507997	-1.1617089794	34.647666931	19.340732473	42.325411505	-71.122892689	1	52998.580579	12.6
9623	2022-09-13	14:43:40.010	255.4053242	6129.727781	1663080220.011	0	899	2.2978662759	2.3634213727	579.43493132	599.53284907	3.0642257584	722.70095805	31.781030655	-1.1463702491	34.647666931	19.34550994	42.325415	-71.122885	1	52999	12.6
9624	2022-09-13	14:43:40.898	255.40533448	6129.728027	1663080220.899	0	899	2.2978662759	2.3634213727	578.38114778	598.44251466	3.0642257584	722.70172119	31.781030655	-1.1587878466	34.647666931	19.343105316	42.325415	-71.122885	1	52999	12.6
9625	2022-09-13	14:43:41.786	255.40534475	6129.728274	1663080221.786	0	899	2.3002542584	2.3619458048	578.38114778	597.23381915	2.8854342529	722.71129846	31.781030655	-1.1505094482	34.647666931	19.341274261	42.325415	-71.122885	1	52999	12.6
9626	2022-09-13	14:43:42.720	255.40535556	6129.728533	1663080222.72	0	899	2.3002542584	2.3619458048	577.93589546	596.77405357	2.8854342529	722.70662624	31.781030655	-1.1452384271	34.647666931	19.3412768	42.325415	-71.122885	1	52999	12.6
9627	2022-09-13	14:43:43.618	255.40536595	6129.728783	1663080223.618	0	899	2.302309819	2.3650857429	577.93589546	597.08986075	2.9322546096	722.717693	31.781030655	-1.1439880212	34.647666931	19.343198599	42.325415	-71.122885	1	52999	12.6
9628	2022-09-13	14:43:44.543	255.40537667	6129.72904	1663080224.544	0	899	2.3023541957	2.3651318668	578.5530247	597.72760792	2.9322790356	722.70320988	31.783175778	-1.1589494865	34.647666931	19.341748054	42.325415	-71.122885	1	52999	12.6
9629	2022-09-13	14:43:45.507	255.40538782	6129.729308	1663080225.508	0	899	2.2957963646	2.359023934	578.56807698	597.93685581	2.9609399141	722.7069116	31.786340714	-1.173027093	34.647666931	19.345998183	42.325415	-71.122885	1	52999	12.6
9630	2022-09-13	14:43:46.444	255.40539866	6129.729568	1663080226.444	0	899	2.2957963646	2.359023934	576.46132868	595.75957969	2.9609399141	722.70672122	31.786340714	-1.1701813936	34.647666931	19.34670639	42.325415	-71.122885	1	52999	12.6
9631	2022-09-13	14:43:47.364	255.40540931	6129.729823	1663080227.364	0	899	2.2899566466	2.355125668	576.46132868	596.40671321	3.0569094064	722.71309111	31.786340714	-1.1478685504	34.647666931	19.347035844	42.325415	-71.122885	1	52999	12.6
9632	2022-09-13	14:43:48.267	255.40541977	6129.730074	1663080228.268	0	899	2.2899566466	2.355125668	579.73238903	599.79095125	3.0569094064	722.69510999	31.786340714	-1.1622155778	34.647666931	19.343946987	42.325415	-71.122885	1	52999	12.6
9633	2022-09-13	14:43:49.210	255.40543068	6129.730336	1663080229.211	0	899	2.2922572984	2.3547769885	579.73238903	598.95141646	2.9330704077	722.71373178	31.786340714	-1.1490218639	34.647666931	19.346345901	42.325415	-71.122885	1	52999	12.6
9634	2022-09-13	14:43:50.095	255.40544091	6129.730582	1663080230.095	0	899	2.2923487563	2.3548720484	578.85213433	598.04232183	2.9331209845	722.69487798	31.790781122	-1.1449150273	34.647666931	19.330595926	42.325415	-71.122885	1	52999	12.6
9635	2022-09-13	14:43:51.055	255.40545204	6129.730849	1663080231.056	0	899	2.2922350252	2.3584594247	578.85612708	599.19033191	3.1020234372	722.70126363	31.791620255	-1.1521909845	34.647666931	19.337912844	42.325415	-71.122885	1	52999	12.6
9636	2022-09-13	14:43:51.933	255.40546219	6129.731093	1663080231.933	0	899	2.2922350252	2.3584594247	578.83240191	599.16577332	3.1020234372	722.71426735	31.791620255	-1.1462840158	34.647666931	19.345999737	42.325415	-71.122885	1	52999	12.6
9637	2022-09-13	14:43:52.842	255.40547271	6129.731345	1663080232.842	0	899	2.2911159088	2.3551554216	578.83240191	598.50065806	3.0038891452	722.70180082	31.791620255	-1.1459174985	34.647666931	19.346563226	42.325415	-71.122885	1	52999	12.6
9638	2022-09-13	14:43:53.778	255.40548354	6129.731605	1663080233.778	0	899	2.2911159088	2.3551554216	578.5260555	598.18390225	3.0038891452	722.71270752	31.791620255	-1.1832026243	34.647666931	19.345626831	42.325415	-71.122885	1	52999	12.6
9639	2022-09-13	14:43:54.742	255.4054947	6129.731873	1663080234.742	0	899	2.2921628803	2.357421894	578.53076595	598.55615066	3.058149048	722.71533971	31.792610762	-1.1979808531	34.647666931	19.344610707	42.325415	-71.122885	1	52999	12.6
9640	2022-09-13	14:43:55.661	255.40550534	6129.732128	1663080235.661	0	899	2.2922487011	2.3575112443	578.40994837	598.43148627	3.0581985347	722.71594238	31.796777725	-1.2076174021	34.647666931	19.341304779	42.325610709	-71.122689291	1	53015.098651	12.6
9641	2022-09-13	14:43:56.533	255.40551544	6129.732371	1663080236.534	0	899	2.2948564769	2.3568733639	578.40994837	597.40838232	2.9068938252	722.71822211	31.796777725	-1.1817474073	34.647666931	19.340446851	42.325621291	-71.122678709	1	53015.969091	12.6
9642	2022-09-13	14:43:57.440	255.40552594	6129.732622	1663080237.441	0	899	2.2948564769	2.3568733639	578.04213475	597.0284875	2.9068938252	722.72100466	31.796777725	-1.1785567746	34.647666931	19.340417571	42.325652857	-71.122666451	1	53016.89115	12.689114954
9643	2022-09-13	14:43:58.322	255.40553613	6129.732867	1663080238.322	0	899	2.2981539278	2.3620396314	578.04213475	597.57573207	2.9879405788	722.71917523	31.796777725	-1.1811868837	34.647666931	19.339811211	42.325684681	-71.122652994	1	53017.800414	12.7
9644	2022-09-13	14:43:59.217	255.40554649	6129.733116	1663080239.217	0	899	2.2981539278	2.3620396314	579.22426843	598.79781323	2.9879405788	722.6998287	31.796777725	-1.179947257	34.647666931	19.337343216	42.325717393	-71.122636577	1	53018.671128	12.7
9645	2022-09-13	14:44:00.151	255.4055573	6129.733375	1663080240.151	0	899	2.3001672629	2.3635615063	579.2470755	598.65283918	2.963045837	722.70854056	31.801567772	-1.1814240296	34.647666931	19.298136818	42.325754633	-71.122610294	1	53019.591182	12.759118236
9646	2022-09-13	14:44:01.052	255.40556774	6129.733626	1663080241.053	0	899	2.3001773791	2.3635720253	578.90960398	598.30409989	2.9630514694	722.70274585	31.802057266	-1.1760775467	34.647666931	19.32332049	42.325794153	-71.12257764	1	53020.518908	12.8
9647	2022-09-13	14:44:02.029	255.40557904	6129.733897	1663080242.029	0	899	2.2956744806	2.3607075953	578.90960398	598.84759728	3.0433213476	722.69261361	31.802057266	-1.2944004378	34.647666931	19.336751938	42.325835762	-71.122542699	1	53021.519038	12.8
9648	2022-09-13	14:44:02.971	255.40558995	6129.734159	1663080242.972	0	899	2.2956744806	2.3607075953	578.5135814	598.43793545	3.0433213476	722.70256275	31.802057266	-1.5198898229	34.647666931	19.2952894	42.325872011	-71.122512749	1	53022.463928	12.846392786
9649	2022-09-13	14:44:03.862	255.40560027	6129.734406	1663080243.863	0	899	2.2989052564	2.3629429053	578.5135814	598.10343656	2.9939021724	722.70998074	31.802057266	-1.3941293284	34.647666931	19.309972839	42.325905125	-71.122487304	1	53023.351085	12.9
9650	2022-09-13	14:44:04.776	255.40561084	6129.73466	1663080244.777	0	899	2.2989205936	2.3629588595	578.22392531	597.8040304	2.9939108054	722.69696045	31.802799793	-1.2700072614	34.647666931	19.328977547	42.325939942	-71.122461715	1	53024.248544	12.9
9651	2022-09-13	14:44:05.730	255.40562188	6129.734925	1663080245.73	0	899	2.2989727825	2.362694609	578.24461989	597.72766142	2.9794498509	722.71114405	31.807153702	-1.3005985219	34.647666931	19.319283492	42.325977713	-71.122430805	1	53025.185109	12.918510858
9652	2022-09-13	14:44:06.634	255.40563234	6129.735176	1663080246.634	0	899	2.2989727825	2.362694609	577.07246575	596.51601339	2.9794498509	722.70838494	31.807153702	-1.1511454148	34.647666931	19.341274274	42.326016387	-71.122401066	1	53026.118006	13
9653	2022-09-13	14:44:07.528	255.40564269	6129.735424	1663080247.528	0	899	2.3034650683	2.367048398	577.07246575	596.43545285	2.9675058491	722.7040191	31.807153702	-1.1491512621	34.647666931	19.324867943	42.326052244	-71.122371578	1	53027.026627	13
9654	2022-09-13	14:44:08.423	255.40565304	6129.735673	1663080248.423	0	899	2.3034650683	2.367048398	579.02884472	598.45747581	2.9675058491	722.70393139	31.807153702	-1.1573757675	34.647666931	19.320819034	42.326071368	-71.122368636	1	53027.90927	13
9655	2022-09-13	14:44:09.355	255.40566383	6129.735932	1663080249.355	0	899	2.2998400078	2.3621288564	579.03260583	598.0937406	2.913145476	722.70180729	31.807943925	-1.2249718912	34.647666931	19.320998324	42.326094043	-71.122360049	1	53028.828402	13.082840237
9656	2022-09-13	14:44:10.305	255.40567483	6129.736196	1663080250.305	0	899	2.2999308823	2.3622232848	578.91061214	597.9680672	2.9131952288	722.69689214	31.81234169	-1.5298929214	34.647666931	19.276124954	42.32611968	-71.122349544	1	53029.753398	13.1
9657	2022-09-13	14:44:11.269	255.40568598	6129.736464	1663080251.269	0	899	2.3027892341	2.3673493389	578.91061214	598.64125786	3.0127100184	722.70082022	31.81234169	-1.419751367	34.647666931	19.291432766	42.326452674	-71.122207305	1	53030.746583	13.174658254
9658	2022-09-13	14:44:12.150	255.40569618	6129.736708	1663080252.15	0	899	2.3027892341	2.3673493389	578.80092154	598.52782874	3.0127100184	722.70784128	31.81234169	-1.4803087435	34.647666931	19.284748317	42.326630702	-71.12213244	1	53031.61244	13.2
9659	2022-09-13	14:44:13.040	255.40570649	6129.736956	1663080253.041	0	899	2.2983443486	2.3616035594	578.80092154	598.16563203	2.9591857693	722.70769172	31.81234169	-1.4985901686	34.647666931	19.318121841	42.326698468	-71.122108514	1	53032.486486	13.2
9660	2022-09-13	14:44:13.898	255.40571641	6129.737194	1663080253.898	0	899	2.2983443486	2.3616035594	576.53721317	595.82618768	2.9591857693	722.70364885	31.81234169	-1.6001083622	34.647666931	19.332185013	42.326735743	-71.12209884	1	53033.33925	13.233925049
9661	2022-09-13	14:44:14.848	255.40572742	6129.737458	1663080254.849	0	899	2.3063570344	2.3730260569	576.54627776	596.81054215	3.1036806963	722.69661202	31.814254394	-1.5057907097	34.647666931	19.315786993	42.326762171	-71.122091332	1	53034.300214	13.3
9662	2022-09-13	14:44:15.838	255.40573887	6129.737733	1663080255.838	0	899	2.3064242724	2.3730961029	577.99263124	598.30799659	3.1037198062	722.70321514	31.817499161	-1.2189571329	34.647666931	19.301824001	42.326781925	-71.122080807	1	53035.319617	13.3
9663	2022-09-13	14:44:16.779	255.40574977	6129.737994	1663080256.78	0	899	2.3014058256	2.3643534723	577.99263124	597.20876644	2.9411864029	722.70171715	31.817499161	-1.2469505553	34.647666931	19.339217761	42.326800711	-71.122063885	1	53036.242647	13.324264706
9664	2022-09-13	14:44:17.690	255.4057603	6129.738247	1663080257.69	0	899	2.3014058256	2.3643534723	576.02734595	595.17814262	2.9411864029	722.71374593	31.817499161	-1.2260281937	34.647666931	19.339914322	42.326816701	-71.122046327	1	53037.183673	13.4
9665	2022-09-13	14:44:18.690	255.40577188	6129.738525	1663080258.69	0	899	2.3025764463	2.3659511461	576.02734595	595.29895783	2.9591405722	722.7039706	31.817499161	-1.1918043751	34.647666931	19.339179525	42.326833508	-71.122027633	1	53038.157791	13.4
9666	2022-09-13	14:44:19.615	255.40578259	6129.738782	1663080259.616	0	899	2.3026375568	2.3660146856	577.96215787	597.29873021	2.9591745188	722.69284482	31.820453101	-1.1991450258	34.647666931	19.337062027	42.326844054	-71.122014039	1	53039.072072	13.4
9667	2022-09-13	14:44:20.558	255.4057935	6129.739044	1663080260.558	0	899	2.3057944811	2.3706654006	577.97248132	597.74059927	3.0229798128	722.71927668	31.822626114	-1.1988755488	34.647666931	19.340389277	42.326853459	-71.122001491	1	53040.01503	13.401503006
9668	2022-09-13	14:44:21.515	255.40580457	6129.73931	1663080261.515	0	899	2.3057944811	2.3706654006	578.79294087	598.5891206	3.0229798128	722.70932835	31.822626114	-1.177791477	34.647666931	19.341904002	42.32686145	-71.121990304	1	53040.973948	13.49739479
9669	2022-09-13	14:44:22.486	255.40581581	6129.739579	1663080262.486	0	899	2.3017443006	2.3657266919	578.79294087	598.35095067	2.9877988257	722.72384664	31.822626114	-1.1864578724	34.647666931	19.34094429	42.326873068	-71.12197697	1	53041.977249	13.5
9670	2022-09-13	14:44:23.374	255.40582609	6129.739826	1663080263.374	0	899	2.3017443006	2.3657266919	581.05328135	600.6876704	2.9877988257	722.70750538	31.822626114	-1.1795376602	34.647666931	19.341144827	42.326882289	-71.121966219	5.4777662875	53042.895553	13.5
9671	2022-09-13	14:44:24.282	255.40583661	6129.740079	1663080264.283	0	899	2.3041633904	2.3682813613	581.06856505	600.72454154	2.9909002386	722.71114486	31.825826215	-1.177985485	34.647666931	19.344634062	42.326892086	-71.121954997	6	53043.750232	13.5
9672	2022-09-13	14:44:25.244	255.40584774	6129.740346	1663080265.245	0	899	2.3042070699	2.3683267962	578.16673722	597.72471842	2.9909247468	722.71409961	31.827936172	-1.176692009	34.647666931	19.347066879	42.326903502	-71.121941951	6	53044.728707	13.572870662
9673	2022-09-13	14:44:26.187	255.40585865	6129.740608	1663080266.187	0	899	2.3022755035	2.3653552457	578.16673722	597.42191171	2.9461102096	722.70615372	31.827936172	-1.2114439863	34.647666931	19.339081884	42.326914296	-71.121929614	6	53045.65392	13.6
9674	2022-09-13	14:44:27.118	255.40586943	6129.740866	1663080267.119	0	899	2.3022755035	2.3653552457	577.93746291	597.18500168	2.9461102096	722.71507981	31.827936172	-1.1908773642	34.647666931	19.341078499	42.32693132	-71.121905021	3.0031545741	53046.599369	13.6
9675	2022-09-13	14:44:28.046	255.40588017	6129.741124	1663080268.047	0	899	2.2982584226	2.3609841015	577.93746291	597.1099928	2.93499768	722.71697109	31.827936172	-1.1799149537	34.647666931	19.341056217	42.326946492	-71.121882392	3.7822990844	53047.55646	13.6
9676	2022-09-13	14:44:28.983	255.40589101	6129.741384	1663080268.983	0	899	2.2982584226	2.3609841015	579.6906112	598.92130013	2.93499768	722.72297032	31.827936172	-1.1652768771	34.647666931	19.342787585	42.326955776	-71.121868425	6	53048.493097	13.649309665
9677	2022-09-13	14:44:29.957	255.40590229	6129.741655	1663080269.958	0	899	2.3012529501	2.3667884514	579.71428631	599.78608761	3.0589518377	722.71201714	31.832904879	-1.1570954883	34.647666931	19.341703415	42.32696	-71.121861667	6	53049	13.7
9678	2022-09-13	14:44:30.940	255.40591367	6129.741928	1663080270.941	0	899	2.3012543289	2.366789887	577.51850726	597.51428812	3.05895263	722.70884735	31.832971573	-1.1818228913	34.647666931	19.342687632	42.32696	-71.121861667	6	53049	13.7
9679	2022-09-13	14:44:31.905	255.40592484	6129.742196	1663080271.906	0	899	2.3010621915	2.3643361671	577.51850726	596.8218898	2.9564555365	722.72713526	31.832971573	-1.4082715788	34.647666931	19.3114081	42.32696	-71.121861667	6	53049	13.7
9680	2022-09-13	14:44:32.890	255.40593623	6129.742469	1663080272.89	0	899	2.3010621915	2.3643361671	577.52094169	596.8244056	2.9564555365	722.72437574	31.832971573	-1.4172721675	34.647666931	19.314358313	42.32696	-71.121861667	6	53049	13.7
9681	2022-09-13	14:44:33.806	255.40594684	6129.742724	1663080273.807	0	899	2.2983489138	2.3626520978	577.52094169	597.16353189	3.0066865596	722.70841364	31.832971573	-1.2409897048	34.647666931	19.342704546	42.32696	-71.121861667	6	53049	13.7
9682	2022-09-13	14:44:34.696	255.40595713	6129.742971	1663080274.696	0	899	2.298400766	2.3627060454	578.3627797	598.03420079	3.0067158819	722.71213718	31.835482705	-1.1963316344	34.647666931	19.341261807	42.32696	-71.121861667	6	53049	13.7
9683	2022-09-13	14:44:35.618	255.4059678	6129.743227	1663080275.618	0	899	2.3016217124	2.3641638145	578.37623061	597.47872727	2.92247203	722.72302489	31.838312149	-1.1790418238	34.647666931	19.341925488	42.32696	-71.121861667	6	53049	13.7
9684	2022-09-13	14:44:36.552	255.40597861	6129.743487	1663080276.552	0	899	2.3016217124	2.3641638145	578.36911714	597.47137886	2.92247203	722.70327375	31.838312149	-1.176692009	34.647666931	19.341665268	42.32696	-71.121861667	6	53049	13.7
9685	2022-09-13	14:44:37.497	255.40598956	6129.743749	1663080277.498	0	899	2.3087003286	2.3703928396	578.36911714	597.15233663	2.8751967945	722.72300306	31.838312149	-1.1490327017	34.647666931	19.342957364	42.32696	-71.121861667	6	53049	13.7
9686	2022-09-13	14:44:38.378	255.40599976	6129.743994	1663080278.379	0	899	2.3087003286	2.3703928396	577.76074539	596.5242073	2.8751967945	722.71855517	31.838312149	-1.1522772312	34.647666931	19.343465805	42.32696	-71.121861667	6	53049	13.7
9687	2022-09-13	14:44:39.290	255.40601031	6129.744247	1663080279.291	0	899	2.3080752563	2.3711949557	577.76074539	596.96599837	2.9407162053	722.72042826	31.838312149	-1.2100319389	34.647666931	19.340439828	42.32696	-71.121861667	6	53049	13.7
9688	2022-09-13	14:44:40.216	255.40602102	6129.744504	1663080280.216	0	899	2.3081456625	2.3712681425	575.46192307	594.59102189	2.9407549829	722.7128304	31.841707482	-1.2200781557	34.647666931	19.343535063	42.32696	-71.121861667	6	53049	13.7
9689	2022-09-13	14:44:41.177	255.40603214	6129.744771	1663080281.177	0	899	2.3038337158	2.368208517	575.47011385	595.0179554	3.0029729265	722.71765137	31.843439102	-1.6470839977	34.647666931	19.344905853	42.32696	-71.121861667	6	53049	13.7
9690	2022-09-13	14:44:42.125	255.40604311	6129.745035	1663080282.125	0	899	2.3038337158	2.368208517	578.89685217	598.56109479	3.0029729265	722.72455279	31.843439102	-1.493480815	34.647666931	19.295180895	42.32696	-71.121861667	6	53049	13.7
9691	2022-09-13	14:44:43.068	255.40605403	6129.745297	1663080283.068	0	899	2.301304619	2.3669859639	578.89685217	598.98476941	3.0655034479	722.73274686	31.843439102	-1.4891907269	34.647666931	19.297258061	42.32696	-71.121861667	6	53049	13.7
9692	2022-09-13	14:44:43.956	255.40606431	6129.745543	1663080283.956	0	899	2.301304619	2.3669859639	579.37688434	599.48145886	3.0655034479	722.73621899	31.843439102	-1.3626217984	34.647666931	19.31527859	42.32696	-71.121861667	6	53049	13.7
9693	2022-09-13	14:44:44.901	255.40607525	6129.745806	1663080284.902	0	899	2.3045694297	2.3687021702	579.39472535	598.99514732	2.9910577283	722.71756042	31.847185489	-1.1458635985	34.647666931	19.343031309	42.32696	-71.121861667	6	53049	13.7
9694	2022-09-13	14:44:45.851	255.40608625	6129.74607	1663080285.852	0	899	2.3045973812	2.3687312451	575.26245446	594.72319077	2.9910734112	722.72036925	31.848535538	-1.1662038644	34.647666931	19.342321004	42.32696	-71.121861667	6	53049	13.7
9695	2022-09-13	14:44:46.783	255.40609704	6129.746329	1663080286.784	0	899	2.3024075854	2.36578896	575.26245446	594.5119347	2.9596551278	722.71798807	31.848535538	-1.1815749407	34.647666931	19.342025757	42.32696	-71.121861667	6	53049	13.7
9696	2022-09-13	14:44:47.698	255.40610763	6129.746583	1663080287.699	0	899	2.3024075854	2.36578896	578.59761751	597.95869925	2.9596551278	722.73223877	31.848535538	-1.1815749407	34.647666931	19.342025757	42.32696	-71.121861667	6	53049	13.7
9697	2022-09-13	14:44:48.637	255.40611848	6129.746844	1663080288.637	0	899	2.3053453177	2.3686490837	578.59761751	597.91007181	2.9524617371	722.71151066	31.848535538	-1.2137399951	34.647666931	19.341357301	42.32696	-71.121861667	6	53049	13.7
9698	2022-09-13	14:44:49.515	255.40612865	6129.747088	1663080289.515	0	899	2.3054324323	2.3687396531	578.95219645	598.27681212	2.9525099681	722.72667447	31.852741709	-1.2963406811	34.647666931	19.314899621	42.32696	-71.121861667	6	53049	13.7
9699	2022-09-13	14:44:50.473	255.40613975	6129.747354	1663080290.474	0	899	2.3061071811	2.3725682508	578.95715891	599.2445152	3.0945967622	722.71888541	31.853784561	-1.3231807947	34.647666931	19.308174133	42.32696	-71.121861667	6	53049	13.7
9700	2022-09-13	14:44:51.338	255.40614975	6129.747594	1663080291.338	0	899	2.3061071811	2.3725682508	580.14657076	600.47560547	3.0945967622	722.72401883	31.853784561	-1.3308879374	34.647666931	19.318658222	42.32696	-71.121861667	6	53049	13.7
9701	2022-09-13	14:44:52.269	255.40616053	6129.747853	1663080292.27	0	899	2.3043334187	2.3680822652	580.14657076	599.65627589	2.9739317688	722.71182271	31.853784561	-1.3544512403	34.647666931	19.314353918	42.32696	-71.121861667	6	53049	13.7
9702	2022-09-13	14:44:53.194	255.40617123	6129.748109	1663080293.194	0	899	2.3043334187	2.3680822652	579.45334562	598.93973834	2.9739317688	722.70754378	31.853784561	-1.3606169224	34.647666931	19.315376282	42.32696	-71.121861667	6	53049	13.7
9703	2022-09-13	14:44:54.062	255.40618128	6129.748351	1663080294.063	0	899	2.3067720551	2.3701461743	579.45334562	598.8039364	2.9538759993	722.72664294	31.853784561	-1.3594419719	34.647666931	19.304718258	42.32696	-71.121861667	6	53049	13.7
9704	2022-09-13	14:44:54.934	255.40619137	6129.748593	1663080294.934	0	899	2.306820187	2.370196216	578.1552534	597.46267493	2.9539026444	722.73349423	31.856107131	-1.3846436368	34.647666931	19.305314184	42.32696	-71.121861667	6	53049	13.7
9705	2022-09-13	14:44:55.834	255.40620178	6129.748843	1663080295.834	0	899	2.3134939206	2.3800265671	578.16872493	598.38525683	3.0882215473	722.72825653	31.858942032	-1.4127664606	34.647666931	19.306201126	42.326613145	-71.12277905	1.137545233	53075.257256	-90.551030205
9706	2022-09-13	14:44:56.793	255.40621289	6129.749109	1663080296.794	0	899	2.3134939206	2.3800265671	577.93672473	598.1451444	3.0882215473	722.7342881	31.858942032	-1.3709217831	34.810936454	19.307776356	42.326603333	-71.122803905	1	53076.218941	-93.127800407
9707	2022-09-13	14:44:57.769	255.40622419	6129.749381	1663080297.77	0	899	2.3111469005	2.3735104388	577.93672473	596.89101016	2.9026525692	722.72756857	31.858942032	-1.3526403138	34.896694183	19.315646911	42.326606212	-71.122793163	1	53077.215909	-91.238636364
9708	2022-09-13	14:44:58.690	255.40623484	6129.749636	1663080298.69	0	899	2.3111469005	2.3735104388	577.99049458	596.94654347	2.9026525692	722.72031307	31.858942032	-1.3525863807	34.896694183	19.313669723	42.326618692	-71.122764536	1	53078.151887	-88.881037736
9709	2022-09-13	14:44:59.573	255.40624507	6129.749882	1663080299.574	0	899	2.313304819	2.3770151039	578.0030915	597.35311585	2.9609635457	722.72474155	31.861593625	-1.3799007736	34.896694183	19.309116136	42.326629811	-71.122743687	1	53078.985849	-87.129716981
9710	2022-09-13	14:45:00.559	255.40625647	6129.750155	1663080300.559	0	899	2.3133537249	2.377065955	578.54848133	597.91694685	2.9609906084	722.73491462	31.863946915	-1.3780144343	34.896694183	19.311866293	42.326633289	-71.122741689	1	53079.986775	-86.705289929
9711	2022-09-13	14:45:01.542	255.40626785	6129.750428	1663080301.542	0	899	2.3118567709	2.3761019648	578.54848133	598.09263191	2.9869711343	722.73486045	31.863946915	-1.3579975335	34.896694183	19.316424262	42.326633324	-71.122745015	1	53081.002913	-86.098252427
9712	2022-09-13	14:45:02.489	255.40627881	6129.750691	1663080302.489	0	899	2.3118567709	2.3761019648	576.76881125	596.25284216	2.9869711343	722.72617487	31.863946915	-1.3785210848	34.896694183	19.321498871	42.326630259	-71.122749612	1	53081.92233	-85.546601942
9713	2022-09-13	14:45:03.351	255.4062888	6129.750931	1663080303.352	0	899	2.3153005852	2.380929982	576.76881125	596.64535315	3.0451398587	722.71547108	31.863946915	-1.5381066428	34.896694183	19.31443707	42.32663	-71.122753861	1	53082.772189	-85.422781065
9714	2022-09-13	14:45:04.269	255.40629941	6129.751186	1663080304.269	0	899	2.3153070546	2.3809367164	577.61850395	597.52435274	3.0451435373	722.7207003	31.864257951	-1.5206767273	34.896694183	19.313688127	42.326628854	-71.122758437	1	53083.687375	-85.4
9715	2022-09-13	14:45:05.223	255.40631046	6129.751451	1663080305.224	0	899	2.3168069825	2.3809570999	577.6418027	597.08440487	2.9764688362	722.72948976	31.869165421	-1.3248084784	34.896694183	19.320777893	42.326627188	-71.12276229	1	53084.686966	-85.331303419
9716	2022-09-13	14:45:06.132	255.40632098	6129.751704	1663080306.133	0	899	2.3168069825	2.3809570999	578.47960009	597.95040134	2.9764688362	722.72469224	31.869165421	-1.5498127298	34.896694183	19.315359229	42.326624673	-71.122765327	1	53085.598058	-85.3
9717	2022-09-13	14:45:07.040	255.40633149	6129.751956	1663080307.041	0	899	2.3196734682	2.38470881	578.47960009	598.19612835	3.0127946095	722.73089963	31.869165421	-1.424440286	34.896694183	19.313313806	42.326621658	-71.122768342	1	53086.502543	-85.249745677
9718	2022-09-13	14:45:07.960	255.40634214	6129.752211	1663080307.961	0	899	2.3196734682	2.38470881	578.36367253	598.07624958	3.0127946095	722.73574445	31.869165421	-1.4155043561	34.896694183	19.307173116	42.326618646	-71.122770677	1	53087.406221	-85.2
9719	2022-09-13	14:45:08.911	255.40635315	6129.752476	1663080308.912	0	899	2.3196500592	2.3856977634	578.36941376	598.39107872	3.0584244552	722.74101409	31.870373189	-1.4859785663	34.896694183	19.297748338	42.326616104	-71.122772229	1	53088.337539	-85.2
9720	2022-09-13	14:45:09.816	255.40636362	6129.752727	1663080309.817	0	899	2.3197304577	2.385781469	576.25706251	596.20591257	3.0584702851	722.74938965	31.874231339	-1.3589892387	34.896694183	19.294490814	42.326615	-71.122773333	1	53089.275275	-85.172472472
9721	2022-09-13	14:45:10.726	255.40637414	6129.752979	1663080310.726	0	899	2.3127385961	2.3781273645	576.25706251	596.064773	3.0375504631	722.74355089	31.874231339	-1.382272234	34.896694183	19.306724245	42.326615	-71.122772705	1	53090.188391	-85.1
9722	2022-09-13	14:45:11.657	255.40638493	6129.753238	1663080311.658	0	899	2.3127385961	2.3781273645	577.19342136	597.03331735	3.0375504631	722.73495665	31.874231339	-1.3639584109	34.896694183	19.307351952	42.326615222	-71.122769556	1	53091.133136	-85.086686391
9723	2022-09-13	14:45:12.578	255.40639558	6129.753494	1663080312.578	0	899	2.3202681434	2.3860877936	577.19342136	597.09963844	3.0473659155	722.73581317	31.874231339	-1.3573615551	34.896694183	19.307094574	42.326616667	-71.122766667	1	53092	-85
9724	2022-09-13	14:45:13.519	255.40640647	6129.753755	1663080313.519	0	899	2.3202681434	2.3860877936	577.39501113	597.30818064	3.0473659155	722.73767858	31.874231339	-1.3453751581	34.896694183	19.313566612	42.326615028	-71.122761752	1	53092.982983	-85
9725	2022-09-13	14:45:14.394	255.4064166	6129.753998	1663080314.394	0	899	2.3115673033	2.3756660824	577.3960182	596.8589772	2.9807106229	722.7349223	31.874443547	-1.3225233539	34.896694183	19.320317287	42.326616368	-71.122756193	1	53093.821053	-85
9726	2022-09-13	14:45:15.289	255.40642696	6129.754247	1663080315.289	0	899	2.3116737979	2.3757768423	578.99994418	598.51737043	2.9807699941	722.73086366	31.879571915	-1.345968008	34.896694183	19.317897797	42.326616667	-71.122750042	1	53094.743697	-84.925630252
9727	2022-09-13	14:45:16.239	255.40643795	6129.754511	1663080316.239	0	899	2.3147808924	2.3776786442	578.99994418	598.122452	2.9223849329	722.72891983	31.879571915	-1.4930928085	34.896694183	19.314959103	42.326617776	-71.122742788	1	53095.66541	-84.9
9728	2022-09-13	14:45:17.165	255.40644868	6129.754768	1663080317.166	0	899	2.3147808924	2.3776786442	578.25614729	597.35408989	2.9223849329	722.71221924	31.879571915	-1.326436162	34.896694183	19.31609726	42.326620338	-71.122734988	1	53096.601472	-84.839852787
9729	2022-09-13	14:45:18.059	255.40645903	6129.755017	1663080318.06	0	899	2.3143353538	2.3787360387	578.25614729	597.81688304	2.9908848181	722.73421372	31.879571915	-1.3233317058	34.896694183	19.300985602	42.326624167	-71.1227275	1	53097.5	-84.8
9730	2022-09-13	14:45:18.990	255.4064698	6129.755275	1663080318.991	0	899	2.3143353538	2.3787360387	578.96436525	598.54905796	2.9908848181	722.73291662	31.879571915	-1.3243880832	34.896694183	19.313340017	42.326628783	-71.122719807	1	53098.423194	-84.75768057
9731	2022-09-13	14:45:19.926	255.40648063	6129.755535	1663080319.926	0	899	2.3144644328	2.3790947458	578.97659717	598.63084314	3.0010966072	722.73318865	31.882142465	-1.3256600479	34.896694183	19.315071788	42.326633455	-71.12271202	1	53099.357629	-84.7
9732	2022-09-13	14:45:20.845	255.40649127	6129.755791	1663080320.846	0	899	2.3145131421	2.3791454198	576.45732116	596.02623057	3.0011239153	722.74187828	31.884485245	-1.3764083535	34.896694183	19.313493135	42.326637574	-71.1227044	1	53100.272059	-84.672794118
9733	2022-09-13	14:45:21.785	255.40650214	6129.756051	1663080321.785	0	899	2.3113385568	2.3764933297	576.45732116	596.21261874	3.0287615987	722.73476627	31.884485245	-1.4808584128	34.896694183	19.316686529	42.326641594	-71.12269674	1	53101.239067	-84.6
9734	2022-09-13	14:45:22.740	255.40651321	6129.756317	1663080322.741	0	899	2.3113385568	2.3764933297	577.05346819	596.82919583	3.0287615987	722.72889679	31.884485245	-1.4108369603	34.896694183	19.297075575	42.326647533	-71.122690224	1	53102.173173	-84.6
9735	2022-09-13	14:45:23.668	255.40652395	6129.756575	1663080323.669	0	899	2.3154037938	2.3801389091	577.05346819	596.6663749	3.0046443744	722.7427542	31.884485245	-1.4424522594	34.896694183	19.282950054	42.326652178	-71.122682311	1	53103.102204	-84.589779559
9736	2022-09-13	14:45:24.608	255.40653481	6129.756836	1663080324.608	0	899	2.315407472	2.3801427359	577.81494224	597.4537439	3.0046464381	722.73374646	31.884662085	-1.3255630218	34.896694183	19.294029425	42.326656806	-71.122672985	1	53104.041748	-84.5
9737	2022-09-13	14:45:25.555	255.40654579	6129.757099	1663080325.556	0	899	2.3110368503	2.3764263153	577.83946547	597.71649339	3.0397571305	722.74141264	31.889825821	-1.3475956917	34.896694183	19.312135696	42.326659874	-71.122665316	1	53104.962136	-84.5
9738	2022-09-13	14:45:26.437	255.40655598	6129.757344	1663080326.437	0	899	2.3110368503	2.3764263153	577.24935419	597.10608295	3.0397571305	722.73452334	31.889825821	-1.5759630195	34.896694183	19.288389244	42.326662855	-71.122657862	1	53105.856562	-84.5
9739	2022-09-13	14:45:27.420	255.40656736	6129.757617	1663080327.42	0	899	2.314150586	2.3773202494	577.24935419	596.40218061	2.9354610895	722.7492312	31.889825821	-1.6191443702	34.896694183	19.292186952	42.326664809	-71.122649288	1	53106.885384	-84.411461619
9740	2022-09-13	14:45:28.335	255.40657795	6129.757871	1663080328.335	0	899	2.314150586	2.3773202494	578.03028466	597.20902194	2.9354610895	722.73784309	31.889825821	-1.5657012463	34.896694183	19.302412033	42.326666325	-71.122643034	1	53107.794872	-84.4
9741	2022-09-13	14:45:29.269	255.40658877	6129.758131	1663080329.27	0	899	2.3105803435	2.3734150186	578.03028466	597.13638251	2.9246987721	722.72689395	31.889825821	-1.5682667344	34.896694183	19.290776209	42.326670196	-71.122635785	1	53108.705825	-84.329417476
9742	2022-09-13	14:45:30.233	255.40659992	6129.758398	1663080330.233	0	899	2.3106153703	2.373451421	578.91934918	598.05496356	2.9247179423	722.72744488	31.891513382	-1.5075153562	34.896694183	19.288959023	42.326675137	-71.12262755	1	53109.694006	-84.3
9743	2022-09-13	14:45:31.122	255.40661022	6129.758645	1663080331.123	0	899	2.3160982503	2.3800998941	578.93556848	598.3823389	2.9706493959	722.73193076	31.894922256	-1.3575340217	34.896694183	19.315576983	42.326679665	-71.122620003	1	53110.5996	-84.3
9744	2022-09-13	14:45:32.003	255.40662041	6129.75889	1663080332.003	0	899	2.3160982503	2.3800998941	576.86856089	596.24589937	2.9706493959	722.74487871	31.894922256	-1.5017161259	34.896694183	19.301313122	42.326683929	-71.122611389	1	53111.452403	-83.485673893
9745	2022-09-13	14:45:32.898	255.40663076	6129.759138	1663080332.898	0	899	2.3174608282	2.3813186926	576.86856089	596.19068337	2.9624588309	722.74562325	31.894922256	-1.4538997522	34.896694183	19.306116369	42.326687749	-71.122601212	1	53112.324716	-81.980455016
9746	2022-09-13	14:45:33.803	255.40664125	6129.75939	1663080333.804	0	899	2.3174608282	2.3813186926	577.86683166	597.22239106	2.9624588309	722.73624284	31.894922256	-1.3524462561	34.896694183	19.318324436	42.326690429	-71.12259076	1	53113.257375	-80.745574771
9747	2022-09-13	14:45:34.717	255.40665183	6129.759644	1663080334.718	0	899	2.3187240349	2.3829892845	577.88185538	597.35144534	2.9792679473	722.73725861	31.898085575	-1.4066115397	34.896694183	19.317348682	42.326691965	-71.122582141	1	53114.178814	-80.210592809
9748	2022-09-13	14:45:35.607	255.40666212	6129.759891	1663080335.607	0	899	2.3187674774	2.3830344661	577.45971861	596.91524915	2.9792920827	722.75042159	31.90017128	-1.4080667417	34.896694183	19.307117967	42.32669341	-71.122576436	1	53115.046218	-79.739915966
9749	2022-09-13	14:45:36.494	255.4066724	6129.760137	1663080336.495	0	899	2.319889732	2.3817766341	577.45971861	596.18158082	2.8704710314	722.74059452	31.90017128	-1.5677277805	34.896694183	19.279803636	42.326694965	-71.122571772	1	53115.978992	-78.527310924
9750	2022-09-13	14:45:37.480	255.4066838	6129.760411	1663080337.48	0	899	2.319889732	2.3817766341	577.91808833	596.65481138	2.8704710314	722.74656465	31.90017128	-1.3208848467	34.896694183	19.315266805	42.326699617	-71.12256551	1	53116.923445	-77.391866029
9751	2022-09-13	14:45:38.411	255.40669457	6129.76067	1663080338.411	0	899	2.3186876134	2.3822810099	577.91808833	597.18447712	2.9489980641	722.75238441	31.90017128	-1.3231807947	34.896694183	19.314301219	42.32670298	-71.122556061	1	53117.893908	-76.316701681
9752	2022-09-13	14:45:39.338	255.40670531	6129.760927	1663080339.339	0	899	2.3186924458	2.3822860338	579.27436038	598.58598197	2.9490007217	722.74375097	31.900403294	-1.3263498718	34.896694183	19.320694424	42.326704634	-71.122548498	1	53118.780189	-75.419811321
9753	2022-09-13	14:45:40.266	255.40671605	6129.761185	1663080340.267	0	899	2.3219634855	2.3846254801	579.29708311	598.29799117	2.9029495613	722.73996841	31.905176163	-1.3915423155	34.896694183	19.318977356	42.326706197	-71.122540684	1	53119.717975	-74.482024793
9754	2022-09-13	14:45:41.151	255.40672628	6129.761431	1663080341.151	0	899	2.3219634855	2.3846254801	577.66757112	596.6150313	2.9029495613	722.72534058	31.905176163	-1.3358355397	34.896694183	19.320923711	42.326709636	-71.122530416	1	53120.59378	-73.665597668
9755	2022-09-13	14:45:42.059	255.40673681	6129.761683	1663080342.06	0	899	2.3154301337	2.3803187741	577.66757112	597.3479618	3.0115425746	722.74245872	31.905176163	-1.4907968581	34.896694183	19.315758471	42.326712499	-71.12252167	1	53121.499491	-72.700610376
9756	2022-09-13	14:45:42.941	255.40674701	6129.761928	1663080342.942	0	899	2.3154301337	2.3803187741	578.44888969	598.15589888	3.0115425746	722.75802673	31.905176163	-1.518240635	34.896694183	19.312846506	42.326713333	-71.122515845	1	53122.373206	-71.726794258
9757	2022-09-13	14:45:43.844	255.40675745	6129.762179	1663080343.844	0	899	2.3265140928	2.3908890041	578.45145691	597.90793934	2.9744911685	722.74516569	31.905716182	-1.4563466176	34.896694183	19.30012497	42.326713752	-71.122509154	1	53123.251272	-70.924109868
9758	2022-09-13	14:45:44.740	255.40676784	6129.762428	1663080344.741	0	899	2.326609315	2.390988032	578.95434134	598.42809475	2.9745438111	722.7199707	31.910272598	-1.326436162	34.896694183	19.319337845	42.326715538	-71.122500591	1	53124.161323	-70.319338677
9759	2022-09-13	14:45:45.687	255.4067788	6129.762691	1663080345.688	0	899	2.3264313603	2.3908411845	578.95434134	598.4390579	2.9761638689	722.74462729	31.910272598	-1.3224910119	34.896694183	19.315264885	42.326718333	-71.122494627	1	53125.111902	-69.866429298
9760	2022-09-13	14:45:46.559	255.40678889	6129.762933	1663080346.56	0	899	2.3264313603	2.3908411845	580.74548503	600.29048256	2.9761638689	722.74468307	31.910272598	-1.3215532303	34.896694183	19.314296722	42.326718333	-71.12249167	1	53125.998983	-69.600305188
9761	2022-09-13	14:45:47.493	255.40679969	6129.763193	1663080347.493	0	899	2.3247029532	2.3902436605	580.74548503	600.65055023	3.0291752732	722.75479065	31.910272598	-1.3874677775	34.896694183	19.311629845	42.326713809	-71.122496191	1	53126.904854	-68.966601942
9762	2022-09-13	14:45:48.428	255.40681052	6129.763452	1663080348.429	0	899	2.3247029532	2.3902436605	578.86773546	598.70844074	3.0291752732	722.74957922	31.910272598	-1.3589892387	34.896694183	19.314308646	42.326714825	-71.122493682	1	53127.895299	-68.631410256
9763	2022-09-13	14:45:49.378	255.40682152	6129.763716	1663080349.379	0	899	2.3223425626	2.3867075034	578.86773546	598.37035841	2.979240964	722.75982666	31.910272598	-1.3589892387	34.896694183	19.31609726	42.326709309	-71.122500448	1	53128.853707	-68.258517034
9764	2022-09-13	14:45:50.313	255.40683234	6129.763976	1663080350.314	0	899	2.3224433425	2.3868123178	578.7420611	598.24082817	2.9792968695	722.75458815	31.915103672	-1.3558847825	34.896694183	19.310602277	42.326707112	-71.122502888	1	53129.732591	-68.2
9765	2022-09-13	14:45:51.285	255.40684358	6129.764246	1663080351.285	0	899	2.3228557576	2.3870628763	578.7431781	598.18919521	2.9714934488	722.74838358	31.915338516	-1.3669657936	34.896694183	19.297022952	42.326705429	-71.122503333	1	53130.742391	-68.2
9766	2022-09-13	14:45:52.233	255.40685455	6129.764509	1663080352.233	0	899	2.3228557576	2.3870628763	577.9085396	597.3265125	2.9714934488	722.75799561	31.915338516	-1.3606169224	34.896694183	19.300611496	42.326699063	-71.122510458	1	53131.712425	-67.558817635
9767	2022-09-13	14:45:53.108	255.40686469	6129.764752	1663080353.109	0	899	2.3225462754	2.3855903681	577.9085396	596.97533431	2.919469759	722.74849191	31.915338516	-1.5482606177	34.896694183	19.29328566	42.326692794	-71.12252011	1	53132.580868	-67.06765286
9768	2022-09-13	14:45:54.032	255.40687538	6129.765009	1663080354.033	0	899	2.3225462754	2.3855903681	578.80846905	597.9049549	2.919469759	722.74361394	31.915338516	-1.5561940212	34.896694183	19.295193047	42.32668918	-71.122525	1	53133.49211	-66.703155819
9769	2022-09-13	14:45:55.023	255.40688685	6129.765284	1663080355.024	0	899	2.3245913905	2.3882705213	578.82023639	598.09350947	2.9455680699	722.74581364	31.917812259	-1.440544366	34.896694183	19.30746801	42.326685055	-71.122529917	1	53134.491736	-66.254132231
9770	2022-09-13	14:45:56.006	255.40689823	6129.765557	1663080356.007	0	899	2.3246480652	2.3883294383	577.95571657	597.20041294	2.9455991246	722.74716126	31.920526505	-1.3280422869	34.896694183	19.315073039	42.326678625	-71.122538803	1	53135.45632	-65.726208178
9771	2022-09-13	14:45:56.963	255.40690931	6129.765823	1663080356.964	0	899	2.3230760808	2.3871160073	577.95571657	597.32256702	2.9636898578	722.74873403	31.920526505	-1.4788211963	34.896694183	19.295427183	42.326671092	-71.122547892	1	53136.390756	-65.321848739
9772	2022-09-13	14:45:57.887	255.40691999	6129.76608	1663080357.887	0	899	2.3230760808	2.3871160073	579.53794092	598.95781048	2.9636898578	722.75136945	31.920526505	-1.5012418269	34.896694183	19.295236701	42.326662709	-71.122556146	1	53137.343687	-65.06252505
9773	2022-09-13	14:45:58.813	255.40693072	6129.766337	1663080358.814	0	899	2.3260327487	2.3899507235	579.53794092	598.89583592	2.9545375532	722.7597442	31.920526505	-1.4729249477	34.896694183	19.301332474	42.326657893	-71.122558333	1	53138.264078	-64.667961165
9774	2022-09-13	14:45:59.730	255.40694132	6129.766592	1663080359.73	0	899	2.3261054915	2.3900263534	577.23162739	596.51275569	2.9545775094	722.7608974	31.924008136	-1.36921864	34.896694183	19.316836793	42.326656939	-71.122558061	1	53139.163392	-64.3
9775	2022-09-13	14:46:00.683	255.40695235	6129.766856	1663080360.683	0	899	2.3290402184	2.3924050001	577.23841903	596.32685686	2.9259621025	722.75748509	31.925439835	-1.4113436408	34.896694183	19.302489489	42.326658563	-71.122556437	1	53140.137799	-64.3
9776	2022-09-13	14:46:01.653	255.40696358	6129.767126	1663080361.653	0	899	2.3290402184	2.3924050001	576.95132401	596.03026803	2.9259621025	722.74987187	31.925439835	-1.4730867076	34.896694183	19.291850223	42.32666	-71.122554885	1	53141.069138	-64.3
9777	2022-09-13	14:46:02.594	255.40697447	6129.767387	1663080362.594	0	899	2.3319103777	2.3964841733	576.95132401	596.37234336	2.9767146445	722.75064835	31.925439835	-1.52178694	34.896694183	19.305643713	42.32666	-71.122553333	1	53142.012821	-64.3
9778	2022-09-13	14:46:03.510	255.40698508	6129.767642	1663080363.511	0	899	2.3319103777	2.3964841733	578.00893015	597.46555006	2.9767146445	722.74948747	31.925439835	-1.4973398447	34.896694183	19.312856674	42.32666	-71.122553333	1	53142.992521	-64.3
9779	2022-09-13	14:46:04.448	255.40699594	6129.767902	1663080364.449	0	899	2.3237094008	2.3876933399	578.01636466	597.36291141	2.9603828548	722.74857396	31.927004922	-1.3956060307	34.896694183	19.3098298	42.32666	-71.122553333	1	53143.864438	-64.3
9780	2022-09-13	14:46:05.391	255.40700684	6129.768164	1663080365.391	0	899	2.3237888402	2.3877759387	578.49271714	597.85550353	2.9604266206	722.76848719	31.930810928	-1.3557338715	34.896694183	19.314296722	42.32666	-71.122551984	1	53144.809766	-64.3
9781	2022-09-13	14:46:06.308	255.40701745	6129.768419	1663080366.308	0	899	2.3250918734	2.3886037977	578.49271714	597.70005726	2.9374237856	722.75314311	31.930810928	-1.4875738621	34.896694183	19.283685684	42.326661219	-71.122552886	1	53145.731463	-64.3
9782	2022-09-13	14:46:07.198	255.40702777	6129.768666	1663080367.199	0	899	2.3250918734	2.3886037977	578.45374097	597.65978698	2.9374237856	722.75209096	31.930810928	-1.5742383445	34.896694183	19.299983865	42.326659619	-71.122557429	1	53146.614398	-64.115680473
9783	2022-09-13	14:46:08.114	255.40703836	6129.768921	1663080368.114	0	899	2.3279298106	2.3908318929	578.45374097	597.45100481	2.9065074234	722.77241607	31.930810928	-1.4875199495	34.896694183	19.302342712	42.326656556	-71.122567107	1	53147.533062	-63.893387589
9784	2022-09-13	14:46:09.016	255.4070488	6129.769171	1663080369.016	0	899	2.3279298106	2.3908318929	577.67618126	596.64790891	2.9065074234	722.76249887	31.930810928	-1.3573615551	34.896694183	19.315376282	42.326654236	-71.122577915	1	53148.458118	-63.662564633
9785	2022-09-13	14:46:09.964	255.40705978	6129.769435	1663080369.965	0	899	2.3323473697	2.3969460395	577.69265555	597.14249743	2.9772874923	722.74549512	31.93428104	-1.4488119866	34.896694183	19.306223863	42.326652646	-71.12258746	1	53149.412621	-63.417475728
9786	2022-09-13	14:46:10.875	255.40707031	6129.769688	1663080370.875	0	899	2.3323833579	2.3969834675	577.58326402	597.02955703	2.9773073593	722.75320334	31.935998917	-1.5292892567	34.896694183	19.292210749	42.326651667	-71.122595404	1	53150.310591	-63.268940937
9787	2022-09-13	14:46:11.759	255.40708056	6129.769933	1663080371.76	0	899	2.3297916268	2.3941345724	577.58326402	596.97336695	2.9689838561	722.76128948	31.935998917	-1.5254950097	34.896694183	19.28824205	42.326652395	-71.1226	1	53151.218487	-63.047058824
9788	2022-09-13	14:46:12.673	255.40709112	6129.770187	1663080372.673	0	899	2.3297916268	2.3941345724	575.84910368	595.18098894	2.9689838561	722.75762414	31.935998917	-1.4195142527	34.896694183	19.296235356	42.326655	-71.1226	1	53152.169339	-62.483066132
9789	2022-09-13	14:46:13.602	255.40710189	6129.770445	1663080373.603	0	899	2.3292962144	2.391761661	575.84910368	594.61773415	2.8852098347	722.76468562	31.935998917	-1.4256691475	34.896694183	19.296867333	42.326654839	-71.1226	1	53153.096558	-62.380688337
9790	2022-09-13	14:46:14.579	255.40711319	6129.770717	1663080374.58	0	899	2.3293160791	2.391782295	577.94014685	596.77700235	2.8852204758	722.77441325	31.936948397	-1.4018902652	34.896694183	19.313568355	42.326653278	-71.12260011	1	53154.033092	-62.196690796
9791	2022-09-13	14:46:15.546	255.40712439	6129.770985	1663080375.547	0	899	2.3329273584	2.394697203	577.95911851	596.55643195	2.8495832946	722.76064599	31.940942764	-1.5185208731	34.896694183	19.293741479	42.326651667	-71.122603333	1	53155.032064	-62.1
9792	2022-09-13	14:46:16.477	255.40713516	6129.771244	1663080376.478	0	899	2.3329273584	2.394697203	577.9295594	596.52592169	2.8495832946	722.77152035	31.940942764	-1.3257786209	34.896694183	19.311762829	42.326651667	-71.122603333	1	53155.96493	-62.1
9793	2022-09-13	14:46:17.368	255.40714547	6129.771491	1663080377.369	0	899	2.3333794111	2.3972658762	577.9295594	597.16306142	2.9440698502	722.76216823	31.940942764	-1.3288722291	34.896694183	19.32057056	42.326650301	-71.122604699	1	53156.819139	-62.1
9794	2022-09-13	14:46:18.270	255.40715591	6129.771742	1663080378.271	0	899	2.3333794111	2.3972658762	577.72597963	596.95270652	2.9440698502	722.77246094	31.940942764	-1.345968008	34.896694183	19.319698334	42.326647504	-71.122614986	1	53157.74895	-62.1
9795	2022-09-13	14:46:19.161	255.40716623	6129.771989	1663080379.162	0	899	2.3361056375	2.4010681648	577.72597963	597.25548976	2.9889171537	722.77601027	31.940942764	-1.50101551	34.896694183	19.29219568	42.326647738	-71.122621548	1	53158.642998	-62.035700197
9796	2022-09-13	14:46:20.071	255.40717675	6129.772242	1663080380.071	0	899	2.3361704012	2.40113553	576.9897066	596.49456944	2.988952989	722.77608707	31.944029284	-1.412798846	34.896694183	19.306392758	42.326650951	-71.122623333	1	53159.523445	-62
9797	2022-09-13	14:46:20.996	255.40718745	6129.772499	1663080380.996	0	899	2.3266017561	2.3901998245	576.99909235	596.17045313	2.9394438586	722.75658856	31.946008682	-1.3811403947	34.896694183	19.301479605	42.326652586	-71.122627819	1	53160.448529	-61.775735294
9798	2022-09-13	14:46:21.917	255.40719811	6129.772755	1663080381.917	0	899	2.3266017561	2.3901998245	579.63390268	598.89280761	2.9394438586	722.76944879	31.946008682	-1.518402297	34.896694183	19.313032251	42.326651667	-71.122635228	1	53161.378947	-61.272631579
9799	2022-09-13	14:46:22.785	255.40720816	6129.772996	1663080382.785	0	899	2.332744513	2.3958656092	579.63390268	598.69693077	2.9104995349	722.7652402	31.946008682	-1.4988273548	34.896694183	19.301046296	42.326651301	-71.122639796	1	53162.219439	-60.768336673
9800	2022-09-13	14:46:23.667	255.40721837	6129.773241	1663080383.667	0	899	2.332744513	2.3958656092	577.96214525	596.97019251	2.9104995349	722.76871314	31.946008682	-1.452379949	34.896694183	19.287092714	42.32664945	-71.122645917	1	53163.110043	-60.244978632
9801	2022-09-13	14:46:24.568	255.4072288	6129.773491	1663080384.568	0	899	2.3350987908	2.399100803	577.97285027	597.22851171	2.9471387766	722.78010003	31.948262537	-1.4328480738	34.896694183	19.301048089	42.326644893	-71.122653761	1	53164.06409	-59.76795476
9802	2022-09-13	14:46:25.479	255.40723934	6129.773744	1663080385.479	0	899	2.335156489	2.3991607853	578.62802652	597.90572859	2.9471702707	722.77934861	31.951013565	-1.3679467187	34.896694183	19.309557327	42.326643462	-71.122659485	1	53164.922714	-59.33864279
9803	2022-09-13	14:46:26.404	255.40725005	6129.774001	1663080386.404	0	899	2.3354013072	2.3987290123	578.62802652	597.69877345	2.9165405332	722.77061937	31.951013565	-1.3515300253	34.896694183	19.315333423	42.326641948	-71.122661386	1	53165.831361	-58.884319527
9804	2022-09-13	14:46:27.308	255.40726051	6129.774252	1663080387.308	0	899	2.3354013072	2.3987290123	578.33892307	597.40014157	2.9165405332	722.76968364	31.951013565	-1.3622444868	34.896694183	19.314657211	42.326641667	-71.122664152	1	53166.745677	-58.42716175
9805	2022-09-13	14:46:28.233	255.40727123	6129.774509	1663080388.234	0	899	2.3302766861	2.3934617173	578.33892307	597.3990153	2.9163737024	722.7872274	31.951013565	-1.3890091868	34.896694183	19.314215161	42.326642796	-71.122665	1	53167.677355	-58.3
9806	2022-09-13	14:46:29.204	255.40728247	6129.774779	1663080389.205	0	899	2.3302766861	2.3934617173	577.67428287	596.71247081	2.9163737024	722.77453613	31.951013565	-1.3866593838	34.896694183	19.312135696	42.326643333	-71.122666136	1	53168.681723	-58.3
9807	2022-09-13	14:46:30.108	255.40729292	6129.77503	1663080390.108	0	899	2.3295304969	2.3930209367	577.69626756	596.83389488	2.9310099443	722.77696541	31.955644557	-1.5556550452	34.896694183	19.288486493	42.326643333	-71.122667624	1	53169.574163	-58.242583732
9808	2022-09-13	14:46:31.015	255.40730341	6129.775282	1663080391.015	0	899	2.3295427893	2.393033713	577.40971363	596.53789325	2.9310166335	722.7619544	31.956232071	-1.4107939123	34.896694183	19.306235598	42.326640148	-71.122673907	1	53170.477766	-57.674457084
9809	2022-09-13	14:46:31.854	255.40731313	6129.775515	1663080391.854	0	899	2.3307744394	2.3944233909	577.40971363	596.5755846	2.9366065453	722.79451282	31.956232071	-1.3606169224	34.896694183	19.312252676	42.326633922	-71.122682745	1	53171.329389	-56.869428008
9810	2022-09-13	14:46:32.698	255.40732291	6129.77575	1663080392.699	0	899	2.3307744394	2.3944233909	576.85489428	596.00234921	2.9366065453	722.78953744	31.956232071	-1.3617055582	34.896694183	19.313220662	42.326627774	-71.122689173	1	53172.167854	-56.265717192
9811	2022-09-13	14:46:33.540	255.40733265	6129.775984	1663080393.541	0	899	2.3355169712	2.4001196137	576.85489428	596.25121933	2.9735336079	722.78761665	31.956232071	-1.363990715	34.896694183	19.31204739	42.326624922	-71.122693372	1	53173.023301	-55.58368932
9812	2022-09-13	14:46:34.453	255.40734322	6129.776237	1663080394.454	0	899	2.3355169712	2.4001196137	577.7341507	597.16004011	2.9735336079	722.78684219	31.956232071	-1.3915423155	34.896694183	19.282245636	42.326621968	-71.12269485	1	53173.909709	-54.963203883
9813	2022-09-13	14:46:35.365	255.40735377	6129.776491	1663080395.366	0	899	2.3335185781	2.3984047069	577.7583472	597.28760208	2.9887173958	722.77866227	31.961328506	-1.6575936103	34.896694183	19.293173632	42.326617432	-71.122696412	1	53174.846949	-54.9
9814	2022-09-13	14:46:36.279	255.40736435	6129.776744	1663080396.28	0	899	2.3335185781	2.3984047069	578.90543155	598.47345991	2.9887173958	722.7821247	31.961328506	-1.625407016	34.896694183	19.293793735	42.326612829	-71.122701784	1	53175.767535	-55.053507014
9815	2022-09-13	14:46:37.186	255.40737484	6129.776996	1663080397.186	0	899	2.3376947114	2.4017922757	578.90543155	598.19955005	2.9482311981	722.80010137	31.961328506	-1.5115359745	34.896694183	19.316440266	42.326608293	-71.122703333	1	53176.674675	-55.167467467
9816	2022-09-13	14:46:38.128	255.40738574	6129.777258	1663080398.128	0	899	2.3376947114	2.4017922757	578.31568399	597.59014702	2.9482311981	722.77728271	31.961328506	-1.5933713913	34.896694183	19.284406662	42.326605711	-71.122703333	1	53177.57342	-55.2
9817	2022-09-13	14:46:39.033	255.40739623	6129.777509	1663080399.034	0	899	2.3373524041	2.4027628	578.31568399	597.99013743	3.0074009539	722.78829572	31.961328506	-1.6163094312	34.896694183	19.27051692	42.326605796	-71.122703333	1	53178.477564	-55.2
9818	2022-09-13	14:46:40.000	255.40740742	6129.777778	1663080400.001	0	899	2.3374067109	2.4028193023	579.34785878	599.05763188	3.0074311755	722.79747808	31.963915427	-1.6010138049	34.896694183	19.279990228	42.326606667	-71.122702523	1	53179.486267	-55.2
9819	2022-09-13	14:46:40.923	255.40741809	6129.778034	1663080400.923	0	899	2.3364115906	2.400331247	579.35878918	598.62475118	2.9418376908	722.80587587	31.966211319	-1.5355088363	34.896694183	19.289898727	42.326607322	-71.122701012	1	53180.393025	-55.2
9820	2022-09-13	14:46:41.859	255.40742894	6129.778294	1663080401.86	0	899	2.3364115906	2.400331247	578.41447554	597.6490354	2.9418376908	722.785267	31.966211319	-1.4015022414	34.896694183	19.291318047	42.326607812	-71.122698957	1	53181.313034	-55.2
9821	2022-09-13	14:46:42.838	255.40744027	6129.778566	1663080402.839	0	899	2.3354314549	2.3983854393	578.41447554	597.3647999	2.8997442636	722.79131716	31.966211319	-1.4236534005	34.896694183	19.302138575	42.326606139	-71.122696139	1	53182.316682	-55.2
9822	2022-09-13	14:46:43.803	255.40745144	6129.778834	1663080403.804	0	899	2.3354314549	2.3983854393	577.88519889	596.81818281	2.8997442636	722.77826696	31.966211319	-1.4401994249	34.896694183	19.310447364	42.326605	-71.122695	1	53183.240481	-55.175951904
9823	2022-09-13	14:46:44.684	255.40746162	6129.779079	1663080404.684	0	899	2.332892211	2.3962839244	577.90196796	596.98876933	2.9224673689	722.7874384	31.969742465	-1.3632577468	34.896694183	19.313199732	42.326605	-71.12269521	1	53184.126163	-55.1
9824	2022-09-13	14:46:45.604	255.40747227	6129.779334	1663080405.604	0	899	2.3329256467	2.3963186723	577.20850253	596.27252237	2.9224854856	722.80256097	31.971338272	-1.3451703187	35.015435655	19.316889037	42.326605	-71.122696667	1	53185.072816	-55.1
9825	2022-09-13	14:46:46.532	255.40748301	6129.779592	1663080406.532	0	899	2.3372977627	2.401363804	577.20850253	596.43983369	2.9473070568	722.79591744	31.971338272	-1.3294543202	35.145721436	19.318765388	42.326605	-71.122696667	1	53185.973786	-55.1
9826	2022-09-13	14:46:47.528	255.40749454	6129.779869	1663080407.528	0	899	2.3372977627	2.401363804	577.79397065	597.04480834	2.9473070568	722.78898489	31.971338272	-1.350991047	35.145721436	19.315853245	42.326605	-71.122699903	1	53186.970942	-55.1
9827	2022-09-13	14:46:48.418	255.40750485	6129.780116	1663080408.419	0	899	2.3366140517	2.4011625841	577.79397065	597.19633776	2.9697525214	722.79529455	31.971338272	-1.3549685928	35.145721436	19.31520678	42.326605	-71.122701462	1	53187.876907	-55.1
9828	2022-09-13	14:46:49.345	255.40751558	6129.780374	1663080409.346	0	899	2.3366345921	2.4011839441	576.13969085	595.48658314	2.969763813	722.79783539	31.972317058	-1.3581700349	35.145721436	19.314254963	42.326606325	-71.122701667	1	53188.794872	-55.1
9829	2022-09-13	14:46:50.230	255.40752581	6129.780619	1663080410.23	0	899	2.3378282728	2.4033054831	576.15918605	595.77639692	3.0097931176	722.80238029	31.976434708	-1.3752657175	35.145721436	19.31105423	42.326607796	-71.122703925	1	53189.677355	-55.1
9830	2022-09-13	14:46:51.177	255.40753677	6129.780883	1663080411.177	0	899	2.3378282728	2.4033054831	577.13952803	596.79011782	3.0097931176	722.79327837	31.976434708	-1.5129372063	35.145721436	19.312037815	42.326605205	-71.122712299	1	53190.625626	-54.474374374
9831	2022-09-13	14:46:52.115	255.40754763	6129.781143	1663080412.115	0	899	2.3377283761	2.4026048953	577.13952803	596.60962967	2.9830507221	722.78424234	31.976434708	-1.5042707873	35.145721436	19.311260274	42.326600465	-71.122724317	1	53191.573754	-53.583621567
9832	2022-09-13	14:46:53.049	255.40755844	6129.781403	1663080413.049	0	899	2.3377283761	2.4026048953	576.66449292	596.11856901	2.9830507221	722.78619385	31.976434708	-1.326436162	35.145721436	19.317176819	42.326593089	-71.122730874	1	53192.52444	-52.885336049
9833	2022-09-13	14:46:53.944	255.40756881	6129.781651	1663080413.945	0	899	2.3410323717	2.4065091298	576.67334231	596.280892	3.0057656008	722.80262726	31.978302141	-1.3272661681	35.145721436	19.318476544	42.326586186	-71.122733814	1	53193.429429	-52.342342342
9834	2022-09-13	14:46:54.819	255.40757894	6129.781894	1663080414.82	0	899	2.3411009033	2.4065804305	578.20740121	597.86736806	3.0058036605	722.80578613	31.981561661	-1.3280638456	35.145721436	19.320777893	42.326582861	-71.122737612	1	53194.283457	-51.858271375
9835	2022-09-13	14:46:55.713	255.40758928	6129.782143	1663080415.714	0	899	2.3417902868	2.4074478863	578.20740121	597.91531059	3.0128919723	722.80404117	31.981561661	-1.3287752314	35.145721436	19.319833339	42.326581889	-71.122740668	1	53195.13355	-51.5
9836	2022-09-13	14:46:56.578	255.40759929	6129.782383	1663080416.579	0	899	2.3417902868	2.4074478863	577.80731955	597.50159234	3.0128919723	722.80759698	31.981561661	-1.3309849145	35.145721436	19.318416633	42.326583554	-71.12274522	1	53196.066075	-51.5
9837	2022-09-13	14:46:57.463	255.40760953	6129.782629	1663080417.463	0	899	2.3377223762	2.4037822882	577.80731955	597.65766788	3.035975862	722.81231932	31.981561661	-1.3348007644	35.145721436	19.31609726	42.32658646	-71.122748126	1	53196.93787	-51.5
9838	2022-09-13	14:46:58.378	255.40762013	6129.782883	1663080418.379	0	899	2.3377223762	2.4037822882	577.4381964	597.27586364	3.035975862	722.8111831	31.981561661	-1.3242156135	35.145721436	19.316555225	42.326586667	-71.122758305	1	53197.854709	-51.243587174
9839	2022-09-13	14:46:59.321	255.40763103	6129.783145	1663080419.321	0	899	2.341979933	2.405445083	577.44008367	596.4593379	2.9147097889	722.8044951	31.9819594	-1.3306508451	35.145721436	19.317113422	42.326589209	-71.12276	1	53198.762679	-51.047464115
9840	2022-09-13	14:47:00.255	255.40764184	6129.783404	1663080420.255	0	899	2.3420768373	2.40554578	577.63712771	596.66322375	2.9147619551	722.80652826	31.986566544	-1.3606169224	35.145721436	19.303852081	42.326588818	-71.122767094	1	53199.709411	-50.85811789
9841	2022-09-13	14:47:01.164	255.40765237	6129.783657	1663080421.165	0	899	2.337426069	2.3993736732	577.63712771	596.241791	2.8522138197	722.8057255	31.986566544	-1.4171428159	35.145721436	19.307930119	42.326590432	-71.122774198	1	53200.62963	-50.674074074
9842	2022-09-13	14:47:02.115	255.40766337	6129.783921	1663080422.115	0	899	2.337426069	2.3993736732	577.57431279	596.17695293	2.8522138197	722.79863976	31.986566544	-1.5197820056	35.145721436	19.310876013	42.326583212	-71.122777606	1	53201.563654	-44.399805637
9843	2022-09-13	14:47:03.032	255.40767398	6129.784176	1663080423.032	0	899	2.3372483063	2.4007644255	577.57431279	596.65211623	2.9227378416	722.8242911	31.986566544	-1.5086794871	35.145721436	19.308596226	42.326579084	-71.122779945	1	53202.483471	-39.503305785
9844	2022-09-13	14:47:03.964	255.40768478	6129.784435	1663080423.965	0	899	2.3372483063	2.4007644255	579.38528501	598.5229065	2.9227378416	722.80996199	31.986566544	-1.3621691221	35.145721436	19.311924979	42.326583738	-71.122783048	1	53203.414354	-39.358564593
9845	2022-09-13	14:47:04.890	255.40769549	6129.784692	1663080424.89	0	899	2.338346034	2.4029093135	579.39757037	598.84375956	2.9682717341	722.82170337	31.989146997	-1.4376232435	35.145721436	19.311028954	42.326587189	-71.122786045	1	53204.313627	-39.237274549
9846	2022-09-13	14:47:05.809	255.40770612	6129.784947	1663080425.809	0	899	2.3383995112	2.4029649236	578.12060846	597.52413766	2.9683010979	722.8225704	31.991693497	-1.4840814128	35.145721436	19.309131269	42.326588333	-71.122789524	1	53205.238047	-39.07619532
9847	2022-09-13	14:47:06.730	255.40771678	6129.785203	1663080426.73	0	899	2.3402549284	2.4053833577	578.12060846	597.67871785	2.9911745502	722.82941806	31.991693497	-1.5396587849	35.145721436	19.310695648	42.326588333	-71.122794181	1	53206.169625	-38.966074951
9848	2022-09-13	14:47:07.690	255.40772791	6129.78547	1663080427.691	0	899	2.3402549284	2.4053833577	576.62102569	596.12840345	2.9911745502	722.80686617	31.991693497	-1.4504073171	35.145721436	19.309493336	42.326588535	-71.122798535	1	53207.121058	-38.775788403
9849	2022-09-13	14:47:08.634	255.40773882	6129.785732	1663080428.634	0	899	2.3387751537	2.4018577139	576.62102569	595.52417693	2.9014660236	722.81329346	31.991693497	-1.3445451583	35.145721436	19.311465181	42.326589866	-71.122800536	1	53208.080366	-38.591963377
9850	2022-09-13	14:47:09.510	255.40774897	6129.785975	1663080429.511	0	899	2.3388442112	2.4019294615	579.17695656	598.16414838	2.9015030825	722.79839118	31.994981311	-1.4563681914	35.145721436	19.312900594	42.326588379	-71.122806484	1	53208.972533	-38.502746694
9851	2022-09-13	14:47:10.463	255.40775999	6129.78624	1663080430.463	0	899	2.3429338943	2.4061982756	579.18541895	598.19368288	2.9045797758	722.8078973	31.996759415	-1.5266375542	35.145721436	19.309614182	42.326586813	-71.122809707	1	53209.912229	-38.40877712
9852	2022-09-13	14:47:11.345	255.4077702	6129.786485	1663080431.345	0	899	2.3429338943	2.4061982756	578.01859931	596.98856943	2.9045797758	722.79923112	31.996759415	-1.3731854167	35.145721436	19.316721847	42.32658797	-71.122807393	1	53210.782051	-38.4
9853	2022-09-13	14:47:12.180	255.40777986	6129.786717	1663080432.18	0	899	2.3373552209	2.4018855641	578.01859931	597.41681951	2.9680220118	722.82970787	31.996759415	-1.326436162	35.145721436	19.318977356	42.326591409	-71.122805641	1	53211.61523	-38.338476954
9854	2022-09-13	14:47:13.118	255.40779072	6129.786977	1663080433.118	0	899	2.3373552209	2.4018855641	576.94277351	596.30488916	2.9680220118	722.79950881	31.996759415	-1.5140798573	35.145721436	19.310544298	42.326594288	-71.12280691	1	53212.572906	-38.242709411
9855	2022-09-13	14:47:14.043	255.40780144	6129.787234	1663080434.044	0	899	2.3417807739	2.4060733219	576.94277351	596.19646248	2.9519380219	722.80820733	31.996759415	-1.4071073919	35.145721436	19.310510635	42.326595	-71.122807477	1	53213.513514	-38.2
9856	2022-09-13	14:47:14.953	255.40781196	6129.787487	1663080434.953	0	899	2.3418160937	2.4061100424	578.37567363	597.67731136	2.9519572812	722.82202391	31.998438854	-1.3351888041	35.145721436	19.312392241	42.326595	-71.122807384	1	53214.430315	-38.2
9857	2022-09-13	14:47:15.875	255.40782263	6129.787743	1663080435.875	0	899	2.3420105024	2.4065201467	578.39132407	597.75699692	2.9613558718	722.82774303	32.001731873	-1.3330438113	35.145721436	19.318656126	42.326595	-71.122809488	1	53215.346411	-38.2
9858	2022-09-13	14:47:16.786	255.40783317	6129.787996	1663080436.786	0	899	2.3420105024	2.4065201467	578.38770446	597.75325611	2.9613558718	722.83094353	32.001731873	-1.3251319129	35.145721436	19.319247985	42.326595	-71.122812053	1	53216.231943	-38.2
9859	2022-09-13	14:47:17.644	255.40784311	6129.788235	1663080437.645	0	899	2.3413551402	2.4049360996	578.38770446	597.47825333	2.9206464656	722.82441681	32.001731873	-1.323116192	35.145721436	19.316805858	42.326594658	-71.122813504	1	53217.102564	-38.2
9860	2022-09-13	14:47:18.556	255.40785367	6129.788488	1663080438.557	0	899	2.3413551402	2.4049360996	577.11993279	596.16863696	2.9206464656	722.82788086	32.001731873	-1.3296914101	35.145721436	19.310695648	42.32659163	-71.122814993	1	53218.002004	-38.198797595
9861	2022-09-13	14:47:19.469	255.40786422	6129.788741	1663080439.469	0	899	2.3441295269	2.4087833527	577.12793572	596.47713807	2.9651860071	722.81574659	32.003419434	-1.4223922562	35.145721436	19.308691543	42.326574876	-71.122811947	1	53218.915832	-37.650501002
9862	2022-09-13	14:47:20.358	255.40787451	6129.788988	1663080440.358	0	899	2.3442012891	2.408857974	578.62605878	598.0257538	2.9652252752	722.82509426	32.006828308	-1.5836054087	35.145721436	19.306373596	42.32656161	-71.122816877	1	53219.781553	-36.427669903
9863	2022-09-13	14:47:21.243	255.40788476	6129.789234	1663080441.243	0	899	2.343436759	2.4084692847	578.62605878	598.14558107	2.9829430654	722.84190641	32.006828308	-1.5506966919	35.145721436	19.298369578	42.326557177	-71.12281949	1	53220.694006	-35.891798107
9864	2022-09-13	14:47:22.144	255.4078952	6129.789485	1663080442.145	0	899	2.343436759	2.4084692847	577.31607155	596.7914024	2.9829430654	722.84643555	32.006828308	-1.3589892387	35.145721436	19.313215256	42.326553609	-71.122823058	1	53221.611612	-35.555355355
9865	2022-09-13	14:47:23.062	255.40790581	6129.789739	1663080443.062	0	899	2.3450060995	2.4082442101	577.31607155	596.23824269	2.9009070654	722.83033682	32.006828308	-1.3760634069	35.145721436	19.310296785	42.326550797	-71.122827608	1	53222.521696	-35.4
9866	2022-09-13	14:47:24.000	255.40791667	6129.79	1663080444	0	899	2.3450060995	2.4082442101	579.1129216	598.09398647	2.9009070654	722.83522084	32.006828308	-1.3638721704	35.145721436	19.315015793	42.326549278	-71.122833612	1	53223.433493	-35.4
9867	2022-09-13	14:47:24.892	255.407927	6129.790248	1663080444.893	0	899	2.3444036251	2.4102533711	579.12729532	598.90246802	3.0181919756	722.83536474	32.009848942	-1.4844478858	35.145721436	19.303359518	42.326547797	-71.122839941	1	53224.321581	-35.4
9868	2022-09-13	14:47:25.835	255.40793792	6129.79051	1663080445.836	0	899	2.3444421881	2.4102934991	577.15498309	596.86295325	3.0182134526	722.835005	32.011680603	-1.5485947203	35.145721436	19.289270287	42.326546667	-71.122844807	1	53225.294737	-35.4
9869	2022-09-13	14:47:26.773	255.40794877	6129.790771	1663080446.774	0	899	2.3425612687	2.407041074	577.15498309	596.46570322	2.959345496	722.82653485	32.011680603	-1.4821735526	35.145721436	19.287910525	42.326547002	-71.122849005	1	53226.201403	-35.339579158
9870	2022-09-13	14:47:27.703	255.40795954	6129.791029	1663080447.704	0	899	2.3425612687	2.407041074	577.67951742	597.00778766	2.959345496	722.826011	32.011680603	-1.3843849503	35.145721436	19.314620883	42.326548555	-71.122852332	1	53227.133133	-35.06006006
9871	2022-09-13	14:47:28.622	255.40797017	6129.791284	1663080448.623	0	899	2.3480302387	2.4116600942	577.67951742	596.70688307	2.914743179	722.83527743	32.011680603	-1.3855706366	35.145721436	19.317769398	42.32655	-71.122856757	1	53228.053917	-34.8
9872	2022-09-13	14:47:29.566	255.4079811	6129.791546	1663080449.567	0	899	2.3480442464	2.4116746502	577.20178066	596.2134615	2.9147507014	722.83249851	32.012344916	-1.3329682761	35.145721436	19.31937915	42.32655	-71.122858379	1	53229.013605	-34.8
9873	2022-09-13	14:47:30.440	255.4079912	6129.791789	1663080450.44	0	899	2.3533839219	2.4203358379	577.2236701	597.18878427	3.0559259993	722.83447266	32.016960144	-1.3557338715	35.145721436	19.314657211	42.32655	-71.122861207	1	53229.862002	-34.8
9874	2022-09-13	14:47:31.319	255.40800139	6129.792033	1663080451.32	0	899	2.3533839219	2.4203358379	578.78415299	598.80324142	3.0559259993	722.83296739	32.016960144	-1.3281608188	35.145721436	19.301066746	42.32655	-71.12286288	1	53230.727811	-34.8
9875	2022-09-13	14:47:32.276	255.40801247	6129.792299	1663080452.277	0	899	2.3471441833	2.4114924053	578.78415299	598.07168553	2.9478549323	722.82431738	32.016960144	-1.3289368768	35.145721436	19.315550027	42.32655	-71.122865759	1	53231.727564	-34.8
9876	2022-09-13	14:47:33.247	255.4080237	6129.792569	1663080453.248	0	899	2.3471441833	2.4114924053	576.9022989	596.12712011	2.9478549323	722.83041442	32.016960144	-1.3251642107	35.145721436	19.318701056	42.326547751	-71.122867791	1	53232.674835	-34.8
9877	2022-09-13	14:47:34.164	255.40803432	6129.792824	1663080454.165	0	899	2.3484136441	2.4136659438	576.9022989	596.38819927	2.9865797367	722.82634002	32.016960144	-1.3296914101	35.145721436	19.31609726	42.326545726	-71.122868333	1	53233.564103	-34.8
9878	2022-09-13	14:47:35.092	255.40804505	6129.793081	1663080455.092	0	899	2.3484297211	2.4136826661	578.63571878	598.18022833	2.9865885818	722.84023866	32.017722477	-1.3339060679	35.145721436	19.316700676	42.326545	-71.122868333	1	53234.527174	-34.8
9879	2022-09-13	14:47:36.029	255.4080559	6129.793342	1663080456.03	0	899	2.3515014538	2.416781035	578.65589013	598.183415	2.9839772637	722.82055947	32.021965027	-1.4489197905	35.145721436	19.310003963	42.326544173	-71.122867507	1	53235.496055	-34.8
9880	2022-09-13	14:47:36.983	255.40806694	6129.793607	1663080456.984	0	899	2.3515014538	2.416781035	578.26617629	597.78054973	2.9839772637	722.83247951	32.021965027	-1.3824662049	35.145721436	19.302104773	42.326541922	-71.122866667	1	53236.423518	-34.8
9881	2022-09-13	14:47:37.867	255.40807716	6129.793852	1663080457.867	0	899	2.3493850739	2.4130217427	578.26617629	597.30386877	2.913410342	722.83478632	32.021965027	-1.434712826	35.145721436	19.302970671	42.326539501	-71.122866667	1	53237.299145	-34.8
9882	2022-09-13	14:47:38.759	255.4080875	6129.7941	1663080458.76	0	899	2.3493850739	2.4130217427	576.97688804	595.97213454	2.913410342	722.83452197	32.021965027	-1.463665682	35.145721436	19.304835856	42.326537944	-71.122866277	1	53238.233728	-34.8
9883	2022-09-13	14:47:39.665	255.40809799	6129.794352	1663080459.666	0	899	2.353679918	2.4191071096	576.97976829	596.47684717	2.9878489358	722.84108143	32.022572549	-1.3593772816	35.145721436	19.310481015	42.326536667	-71.122865424	1	53239.127219	-34.8
9884	2022-09-13	14:47:40.631	255.40810916	6129.79462	1663080460.631	0	899	2.3537747978	2.4192057996	577.32457077	596.8336528	2.9879010425	722.85145983	32.027061462	-1.4276955736	35.145721436	19.305432023	42.326536667	-71.122868463	1	53240.077745	-34.8
9885	2022-09-13	14:47:41.549	255.40811979	6129.794875	1663080461.55	0	899	2.3515999503	2.4165038925	577.32457077	596.69359443	2.9671467886	722.85870483	32.027061462	-1.5377939821	35.145721436	19.295172205	42.326536667	-71.122869951	1	53240.970845	-34.8
9886	2022-09-13	14:47:42.410	255.40812975	6129.795114	1663080462.41	0	899	2.3515999503	2.4165038925	577.75981559	597.14344155	2.9671467886	722.82314073	32.027061462	-1.614530921	35.145721436	19.277925491	42.326538145	-71.12287	1	53241.886752	-34.8
9887	2022-09-13	14:47:43.392	255.40814112	6129.795387	1663080463.393	0	899	2.3538261538	2.4197074709	577.75981559	597.41833154	3.0078409138	722.84696425	32.027061462	-1.5820424651	35.145721436	19.307003223	42.326536914	-71.122871419	1	53242.851456	-34.8
9888	2022-09-13	14:47:44.332	255.40815199	6129.795648	1663080464.332	0	899	2.3538379186	2.4197197115	576.20099006	595.80651016	3.0078474179	722.83087037	32.027618055	-1.3918117648	35.145721436	19.310461259	42.326536667	-71.122871667	1	53243.787575	-34.8
9889	2022-09-13	14:47:45.243	255.40816253	6129.795901	1663080465.243	0	899	2.3514211584	2.4160574764	576.22176205	595.47508606	2.9554580656	722.84114004	32.03200531	-1.3436935745	35.145721436	19.311691714	42.326536667	-71.122872781	1	53244.6689	-34.8
9890	2022-09-13	14:47:46.224	255.4081739	6129.796174	1663080466.225	0	899	2.3514211584	2.4160574764	579.50234624	598.86528455	2.9554580656	722.84343351	32.03200531	-1.3248084784	35.145721436	19.309253693	42.326536667	-71.122874484	1	53245.690554	-34.8
9891	2022-09-13	14:47:47.145	255.40818456	6129.796429	1663080467.146	0	899	2.3500580214	2.4154741228	579.50234624	599.11167969	2.9918355848	722.84176535	32.03200531	-1.4777648441	35.145721436	19.303483268	42.326537652	-71.122875	1	53246.591078	-34.8
9892	2022-09-13	14:47:48.127	255.40819591	6129.796702	1663080468.127	0	899	2.3500580214	2.4154741228	576.82904007	596.34791358	2.9918355848	722.8609506	32.03200531	-1.5516883569	35.145721436	19.296457771	42.326537386	-71.122875947	1	53247.568277	-34.8
9893	2022-09-13	14:47:49.010	255.40820615	6129.796947	1663080469.011	0	899	2.3511843307	2.4163285417	576.82904007	596.25694974	2.9783470309	722.86157914	32.03200531	-1.5543076992	35.145721436	19.286928177	42.326536667	-71.122875912	1	53248.452632	-34.8
9894	2022-09-13	14:47:49.908	255.40821654	6129.797197	1663080469.909	0	899	2.3512627088	2.4164100571	578.50952261	597.99432231	2.9783899856	722.86715314	32.035717541	-1.4770426482	35.145721436	19.282921684	42.326536122	-71.122875	1	53249.326653	-34.8
9895	2022-09-13	14:47:50.809	255.40822697	6129.797447	1663080470.81	0	899	2.3595219711	2.4231246633	578.51566704	597.46910375	2.8997141995	722.87036456	32.037010193	-1.5331913028	35.145721436	19.281845623	42.326535	-71.122875	1	53250.229229	-34.8
9896	2022-09-13	14:47:51.798	255.4082384	6129.797722	1663080471.798	0	899	2.3595219711	2.4231246633	579.26318546	598.2411125	2.8997141995	722.8630654	32.037010193	-1.6169885018	35.145721436	19.281697128	42.326535	-71.122875376	1	53251.22544	-34.8
9897	2022-09-13	14:47:52.808	255.40825009	6129.798002	1663080472.808	0	899	2.3556214471	2.4193449046	579.26318546	598.30901388	2.9097588627	722.85098408	32.037010193	-1.5236301375	35.145721436	19.287764353	42.326535	-71.122876667	1	53252.253398	-34.8
9898	2022-09-13	14:47:53.723	255.40826068	6129.798256	1663080473.723	0	899	2.3556214471	2.4193449046	577.78217841	596.7793122	2.9097588627	722.86004639	32.037010193	-1.3557338715	35.145721436	19.313936234	42.32653476	-71.122876427	1	53253.143984	-34.8
9899	2022-09-13	14:47:54.582	255.40827063	6129.798495	1663080474.582	0	899	2.3540637267	2.4192777703	577.78853957	597.24578073	2.9779050707	722.86298335	32.038350137	-1.4150085047	35.145721436	19.313936234	42.326533348	-71.122875015	1	53253.991124	-34.8
9900	2022-09-13	14:47:55.471	255.40828093	6129.798742	1663080475.472	0	899	2.3541450706	2.4193623697	578.03792878	597.50386902	2.9779495909	722.84619141	32.042198181	-1.5852330923	35.145721436	19.313936234	42.326531862	-71.122876471	1	53254.882766	-34.8
9901	2022-09-13	14:47:56.387	255.40829152	6129.798996	1663080476.387	0	899	2.3580006006	2.4201056164	578.03792878	596.53931217	2.8349657199	722.85444732	32.042198181	-1.633092641	35.145721436	19.29346384	42.326530334	-71.122876667	1	53255.799599	-34.8
9902	2022-09-13	14:47:57.302	255.40830212	6129.799251	1663080477.303	0	899	2.3580006006	2.4201056164	579.61210209	598.16387039	2.8349657199	722.862892	32.042198181	-1.4511619041	35.145721436	19.306657551	42.326528725	-71.122877942	1	53256.764957	-34.8
9903	2022-09-13	14:47:58.211	255.40831264	6129.799503	1663080478.212	0	899	2.3574992417	2.4211111215	579.61210209	598.62060643	2.9025450008	722.87347412	32.042198181	-1.3866593838	35.145721436	19.312496185	42.326527251	-71.122878333	1	53257.649387	-34.8
9904	2022-09-13	14:47:59.095	255.40832287	6129.799749	1663080479.096	0	899	2.3574992417	2.4211111215	579.99680308	599.01792378	2.9025450008	722.85680586	32.042198181	-1.5579618658	35.145721436	19.284070855	42.326525784	-71.122879216	1	53258.529473	-34.8
9905	2022-09-13	14:48:00.003	255.40833338	6129.800001	1663080480.004	0	899	2.3562556327	2.4213211658	580.0104611	599.47955532	2.9686161677	722.86185764	32.045064206	-1.5717160796	35.145721436	19.281166077	42.326523488	-71.122880756	1	53259.453453	-34.754654655
9906	2022-09-13	14:48:00.911	255.40834388	6129.800253	1663080480.911	0	899	2.3563002415	2.4213675541	577.82924778	597.22528986	2.9686404844	722.87445715	32.047172546	-1.5123336323	35.145721436	19.292234143	42.326519858	-71.122881064	1	53260.361723	-34.627655311
9907	2022-09-13	14:48:01.812	255.40835432	6129.800504	1663080481.813	0	899	2.3569846356	2.4208802951	577.82924778	596.86848144	2.9157715625	722.86805654	32.047172546	-1.3521551889	35.145721436	19.315975012	42.326514869	-71.122880899	1	53261.269583	-34.473041709
9908	2022-09-13	14:48:02.740	255.40836506	6129.800761	1663080482.741	0	899	2.3569846356	2.4208802951	577.26228647	596.28283899	2.9157715625	722.87245512	32.047172546	-1.3369027108	35.145721436	19.305992025	42.326507691	-71.122883333	1	53262.197926	-34.301036758
9909	2022-09-13	14:48:03.653	255.40837561	6129.801015	1663080483.653	0	899	2.3535748637	2.4174272355	577.26228647	596.29757405	2.9179582784	722.88210393	32.047172546	-1.3475094513	35.145721436	19.291711921	42.326498007	-71.122883007	1	53263.065171	-33.873931624
9910	2022-09-13	14:48:04.584	255.40838639	6129.801273	1663080484.584	0	899	2.3535748637	2.4174272355	579.06669049	598.1614785	2.9179582784	722.86525054	32.047172546	-1.326436162	35.145721436	19.29088974	42.326493333	-71.122878333	1	53264	-33.5
9911	2022-09-13	14:48:05.489	255.40839686	6129.801525	1663080485.489	0	899	2.3581859046	2.4230522734	579.08871793	598.45107533	2.9574149132	722.8714543	32.051802326	-1.3281823997	35.145721436	19.314398406	42.326487107	-71.122872107	1	53264.933916	-33.219825073
9912	2022-09-13	14:48:06.401	255.40840743	6129.801778	1663080486.402	0	899	2.3581951398	2.4230618757	576.52300256	595.79960669	2.9574199245	722.89149687	32.052238464	-1.3282363123	35.145721436	19.318626416	42.326483889	-71.122873056	1	53265.833333	-33.033333333
9913	2022-09-13	14:48:07.293	255.40841775	6129.802026	1663080487.294	0	899	2.3556588114	2.4181040107	576.52300256	595.09608332	2.8528539137	722.86519759	32.052238464	-1.354106307	35.145721436	19.320058823	42.326480882	-71.122874559	1	53266.735504	-32.705798576
9914	2022-09-13	14:48:08.221	255.4084285	6129.802284	1663080488.222	0	899	2.3556588114	2.4181040107	577.031111	595.62056082	2.8528539137	722.86456097	32.052238464	-1.5187687708	35.145721436	19.301523007	42.32648	-71.122871804	1	53267.639234	-32.34430622
9915	2022-09-13	14:48:09.119	255.40843889	6129.802533	1663080489.12	0	899	2.3565905738	2.4226083595	577.04495494	596.69684193	3.0104623264	722.86465393	32.055158451	-1.4200747171	35.145721436	19.310246322	42.326478145	-71.12287	1	53268.556624	-32.033012821
9916	2022-09-13	14:48:10.058	255.40844975	6129.802794	1663080490.058	0	899	2.3566372748	2.4226569507	578.13036162	597.81938788	3.0104881399	722.86951977	32.057365417	-1.340039408	35.145721436	19.316098864	42.326475024	-71.122868357	1	53269.492931	-31.653534402
9917	2022-09-13	14:48:10.992	255.40846056	6129.803053	1663080490.992	0	899	2.3577973397	2.4224488822	578.13036162	597.39948193	2.9483546654	722.87695191	32.057365417	-1.3622444868	35.145721436	19.310695648	42.326470603	-71.122865302	1	53270.409514	-31.277145812
9918	2022-09-13	14:48:11.890	255.40847095	6129.803303	1663080491.89	0	899	2.3577973397	2.4224488822	578.52748819	597.80984476	2.9483546654	722.87692928	32.057365417	-1.3590969708	35.145721436	19.312784195	42.326466138	-71.122863333	1	53271.317476	-31.1
9919	2022-09-13	14:48:12.767	255.40848111	6129.803547	1663080492.768	0	899	2.3659315505	2.4316316841	578.52748819	598.05664795	2.9848596417	722.88787882	32.057365417	-1.3584071043	35.145721436	19.314794161	42.326464694	-71.122863333	1	53272.183824	-31.081617647
9920	2022-09-13	14:48:13.625	255.40849103	6129.803785	1663080493.625	0	899	2.3659315505	2.4316316841	579.01361771	598.55918758	2.9848596417	722.88977051	32.057365417	-1.3687551022	35.145721436	19.313936234	42.326462945	-71.122863463	1	53273.077745	-30.976676385
9921	2022-09-13	14:48:14.552	255.40850176	6129.804042	1663080494.552	0	899	2.3583965504	2.4242355032	579.03327676	598.68399986	3.0002922646	722.88535577	32.061497821	-1.360541429	35.145721436	19.313329848	42.32645844	-71.122864964	1	53273.97862	-30.706413994
9922	2022-09-13	14:48:15.503	255.40851278	6129.804307	1663080495.504	0	899	2.3584130877	2.4242527076	578.12229099	597.7421594	3.0003013678	722.86558846	32.062278748	-1.365004009	35.145721436	19.313215256	42.326456805	-71.122865	1	53274.91716	-30.333136095
9923	2022-09-13	14:48:16.446	255.40852368	6129.804568	1663080496.446	0	899	2.3587733977	2.4252206551	578.12229099	597.92125994	3.0267827966	722.87156223	32.062278748	-1.4918100597	35.145721436	19.306156803	42.326453804	-71.122863569	1	53275.858859	-30.042342342
9924	2022-09-13	14:48:17.354	255.40853419	6129.804821	1663080497.354	0	899	2.3587733977	2.4252206551	577.66143039	597.44461623	3.0267827966	722.87584843	32.062278748	-1.4801901421	35.145721436	19.301008224	42.326454699	-71.12285787	1	53276.819444	-29.754166667
9925	2022-09-13	14:48:18.237	255.40854442	6129.805066	1663080498.238	0	899	2.3635543008	2.4302556787	577.66143039	597.48031539	3.0320635113	722.88232301	32.062278748	-1.3653381676	35.145721436	19.303842911	42.326456175	-71.122854316	1	53277.705128	-29.488461538
9926	2022-09-13	14:48:19.108	255.4085545	6129.805308	1663080499.109	0	899	2.3635543008	2.4302556787	578.27981819	598.11991934	3.0320635113	722.88763428	32.062278748	-1.3606169224	35.145721436	19.293048859	42.326457579	-71.122850596	1	53278.547368	-29.235789474
9927	2022-09-13	14:48:20.078	255.40856572	6129.805577	1663080500.078	0	899	2.3645021754	2.4281163277	578.29724065	597.20681652	2.894274444	722.88486425	32.065945707	-1.4511618819	35.145721436	19.289844513	42.326458333	-71.122849203	1	53279.521556	-29.047844374
9928	2022-09-13	14:48:20.982	255.40857618	6129.805828	1663080500.982	0	899	2.3645292853	2.428144491	579.81685412	598.77621653	2.8942888028	722.88885094	32.067222595	-1.4229959328	35.145721436	19.301563604	42.326459071	-71.12285	1	53280.442801	-29
9929	2022-09-13	14:48:21.924	255.40858708	6129.80609	1663080501.924	0	899	2.3706886556	2.4367589962	579.81685412	599.46074409	2.9953627345	722.89431904	32.067222595	-1.3645836336	35.145721436	19.314167149	42.326461918	-71.122849361	1	53281.38352	-28.923296033
9930	2022-09-13	14:48:22.881	255.40859816	6129.806356	1663080502.881	0	899	2.3706886556	2.4367589962	578.88315262	598.49540927	2.9953627345	722.88788771	32.067222595	-1.3573615551	35.145721436	19.319337845	42.326466757	-71.122848919	1	53282.351351	-28.694594595
9931	2022-09-13	14:48:23.734	255.40860804	6129.806593	1663080503.735	0	899	2.3640136286	2.4280293941	578.88315262	597.93602688	2.9126510568	722.89569092	32.067222595	-1.3573615551	35.145721436	19.319337845	42.326470972	-71.122849352	1	53283.19434	-28.461132075
9932	2022-09-13	14:48:24.601	255.40861807	6129.806834	1663080504.601	0	899	2.3641024665	2.4281217069	577.59229924	596.60300674	2.9126984187	722.89150294	32.071407748	-1.3282578702	35.145721436	19.316338356	42.326475043	-71.12284658	1	53284.013029	-28.294788274
9933	2022-09-13	14:48:25.499	255.40862846	6129.807083	1663080505.499	0	899	2.3704902536	2.434530997	577.59662374	596.56235884	2.9060060298	722.88426724	32.072319031	-1.3424216635	35.145721436	19.315045376	42.326478294	-71.12284008	1	53284.988056	-27.904777416
9934	2022-09-13	14:48:26.407	255.40863897	6129.807335	1663080506.407	0	899	2.3704902536	2.434530997	577.72309493	596.69298279	2.9060060298	722.88236868	32.072319031	-1.3513467936	35.145721436	19.314906708	42.326481239	-71.122834189	1	53285.87172	-27.725655977
9935	2022-09-13	14:48:27.298	255.40864928	6129.807583	1663080507.298	0	899	2.3668810969	2.4318744241	577.72309493	597.00630438	2.9524535879	722.91158027	32.072319031	-1.3336474501	35.145721436	19.3195413	42.326482876	-71.122829705	1	53286.725621	-27.627437859
9936	2022-09-13	14:48:28.207	255.4086598	6129.807835	1663080508.207	0	899	2.3668810969	2.4318744241	578.61469147	597.92766059	2.9524535879	722.88678059	32.072319031	-1.44851017	35.145721436	19.308895111	42.326482226	-71.122823903	1	53287.66453	-27.467094017
9937	2022-09-13	14:48:29.072	255.40866983	6129.808076	1663080509.073	0	899	2.3677360473	2.4337313025	578.6161182	598.22148012	2.9956808206	722.88945725	32.072619154	-1.5145648702	35.145721436	19.295345837	42.326481667	-71.122818945	1	53288.544379	-27.29112426
9938	2022-09-13	14:48:29.926	255.4086797	6129.808313	1663080509.926	0	899	2.36783672	2.4338360292	579.77823431	599.42334612	2.9957359362	722.88616943	32.077354431	-1.3882869482	35.145721436	19.318258286	42.326481033	-71.122814133	1	53289.379981	-27.162001944
9939	2022-09-13	14:48:30.825	255.40869012	6129.808563	1663080510.826	0	899	2.3673731088	2.4332525999	579.77823431	599.39133588	2.9910143344	722.88892612	32.077354431	-1.3503442892	35.145721436	19.318519504	42.326479548	-71.122809548	1	53290.270941	-27.072905895
9940	2022-09-13	14:48:31.690	255.40870012	6129.808803	1663080511.69	0	899	2.3673731088	2.4332525999	579.70621812	599.31688348	2.9910143344	722.8959201	32.077354431	-1.3443295269	35.145721436	19.308934509	42.326478333	-71.122808583	1	53291.149859	-27
9941	2022-09-13	14:48:32.565	255.40871025	6129.809046	1663080512.566	0	899	2.3639184442	2.4277184632	579.70621812	598.72228458	2.9032065942	722.89160965	32.077354431	-1.3584394755	35.145721436	19.295460442	42.326478333	-71.122809959	1	53291.975495	-27
9942	2022-09-13	14:48:33.447	255.40872045	6129.809291	1663080513.447	0	899	2.3639184442	2.4277184632	579.32790843	598.33156522	2.9032065942	722.89239502	32.077354431	-1.3654998541	35.145721436	19.308895111	42.326476907	-71.122812853	1	53292.855856	-26.914414414
9943	2022-09-13	14:48:34.354	255.40873095	6129.809543	1663080514.354	0	899	2.3709408329	2.4348810046	579.33429762	598.32341741	2.9010252673	722.90406244	32.0786968	-1.36815148	35.145721436	19.31143743	42.326475392	-71.122814608	1	53293.764529	-26.9
9944	2022-09-13	14:48:35.289	255.40874178	6129.809803	1663080515.29	0	899	2.3710175031	2.4349606613	578.64016818	597.60681025	2.9010658621	722.90087891	32.082298279	-1.3687551022	35.145721436	19.314657211	42.326473792	-71.122812584	1	53294.724922	-26.827507756
9945	2022-09-13	14:48:36.105	255.40875123	6129.810029	1663080516.106	0	899	2.3734339112	2.4384051549	578.64016818	597.89377602	2.9435455952	722.88955304	32.082298279	-1.3875108484	35.145721436	19.304281424	42.326472429	-71.122808955	1	53295.542406	-26.745759369
9946	2022-09-13	14:48:36.964	255.40876117	6129.810268	1663080516.965	0	899	2.3734339112	2.4384051549	577.53979263	596.7567867	2.9435455952	722.89578631	32.082298279	-1.3777341637	35.145721436	19.30746076	42.326471008	-71.122804031	1	53296.395395	-26.66046046
9947	2022-09-13	14:48:37.885	255.40877183	6129.810524	1663080517.886	0	899	2.3726098801	2.4375816702	577.53979263	596.76366188	2.9445647715	722.89840193	32.082298279	-1.3647776408	35.145721436	19.309726387	42.326468889	-71.122798333	1	53297.333333	-26.566666667
9948	2022-09-13	14:48:38.832	255.40878279	6129.810787	1663080518.833	0	899	2.3726098801	2.4375816702	580.06293404	599.37078806	2.9445647715	722.89133559	32.082298279	-1.3771952304	35.145721436	19.310390068	42.326466152	-71.122795514	1	53298.308679	-26.5
9949	2022-09-13	14:48:39.756	255.40879347	6129.811043	1663080519.756	0	899	2.3675401238	2.4329283339	580.07572841	599.55032883	2.9691052166	722.89963435	32.084983017	-1.3711804759	35.145721436	19.31262735	42.326465	-71.122796307	1	53299.215534	-26.478446602
9950	2022-09-13	14:48:40.657	255.4088039	6129.811294	1663080520.657	0	899	2.3675894443	2.4329796224	577.78666121	597.18459263	2.9691319825	722.91155359	32.087303162	-1.3509479887	35.145721436	19.312436565	42.326464511	-71.122794837	1	53300.097792	-26.39022082
9951	2022-09-13	14:48:41.538	255.4088141	6129.811538	1663080521.538	0	899	2.3719403696	2.4375856894	577.78666121	597.22479114	2.9750846793	722.90302484	32.087303162	-1.4719333009	35.145721436	19.312360018	42.326460077	-71.122793257	1	53301.023023	-26.297697698
9952	2022-09-13	14:48:42.470	255.40882488	6129.811797	1663080522.47	0	899	2.3719403696	2.4375856894	579.10002106	598.58233557	2.9750846793	722.89790516	32.087303162	-1.4810956014	35.145721436	19.317568634	42.326463187	-71.122790147	1	53301.955956	-26.204404404
9953	2022-09-13	14:48:43.414	255.40883582	6129.81206	1663080523.415	0	899	2.3718820102	2.4376180608	579.10002106	598.60990214	2.9791570868	722.88861731	32.087303162	-1.3535026288	35.145721436	19.319264305	42.32648999	-71.122776672	1	53302.88856	-26.2
9954	2022-09-13	14:48:44.358	255.40884674	6129.812322	1663080524.358	0	899	2.3718820102	2.4376180608	578.11725747	597.59402924	2.9791570868	722.89812747	32.087303162	-1.3215532303	35.145721436	19.31681633	42.326501519	-71.122769543	1	53303.81854	-26.118145957
9955	2022-09-13	14:48:45.305	255.4088577	6129.812585	1663080525.305	0	899	2.369482675	2.4353931775	578.14038254	597.68981574	2.9897921187	722.90534539	32.092171827	-1.4030867704	35.145721436	19.307103138	42.326511984	-71.12276339	1	53304.741497	-26.1
9956	2022-09-13	14:48:46.217	255.40886826	6129.812838	1663080526.218	0	899	2.3694862222	2.4353968673	578.5966333	598.16150743	2.9897940556	722.90825567	32.092338562	-1.4789182153	35.145721436	19.300576153	42.326512735	-71.122760534	1	53305.679622	-26.032037815
9957	2022-09-13	14:48:47.088	255.40887834	6129.81308	1663080527.089	0	899	2.3688169281	2.4329299363	578.5966333	597.63027633	2.911199761	722.90540117	32.092338562	-1.3622444868	35.145721436	19.310335159	42.326511667	-71.12276093	1	53306.558185	-26
9958	2022-09-13	14:48:47.976	255.40888861	6129.813327	1663080527.976	0	899	2.3688169281	2.4329299363	575.78206755	594.723122	2.911199761	722.90387003	32.092338562	-1.4132946098	35.145721436	19.299393243	42.326508866	-71.122762367	1	53307.420096	-25.957990431
9959	2022-09-13	14:48:48.806	255.40889823	6129.813557	1663080528.807	0	899	2.3732476463	2.437352874	575.78206755	594.68525247	2.9055643096	722.91210574	32.092338562	-1.4160972249	35.145721436	19.305429623	42.326503818	-71.122764121	1	53308.236345	-25.9
9960	2022-09-13	14:48:49.651	255.40890801	6129.813792	1663080529.652	0	899	2.3733421531	2.4374510682	578.86161206	597.86623807	2.9056143809	722.90326655	32.096773716	-1.509337025	35.145721436	19.307523841	42.3265	-71.122766667	1	53309.120041	-25.887995931
9961	2022-09-13	14:48:50.536	255.40891824	6129.814038	1663080530.536	0	899	2.3738971166	2.4398952749	578.8644666	598.42790765	2.9882442023	722.91328117	32.097373962	-1.4317270407	35.145721436	19.308338569	42.32649997	-71.122766637	1	53310.017925	-25.798207547
9962	2022-09-13	14:48:51.381	255.40892802	6129.814273	1663080531.381	0	899	2.3738971166	2.4398952749	577.62556934	597.14714033	2.9882442023	722.92365634	32.097373962	-1.3664052984	35.145721436	19.30985495	42.326498642	-71.122765308	1	53310.815094	-25.718490566
9963	2022-09-13	14:48:52.302	255.40893868	6129.814528	1663080532.302	0	899	2.368193222	2.4325853645	577.62556934	596.7155241	2.9242886641	722.90814452	32.097373962	-1.3696929193	35.172108429	19.3123054	42.326497124	-71.122762581	1	53311.725726	-25.627427427
9964	2022-09-13	14:48:53.257	255.40894975	6129.814794	1663080533.258	0	899	2.368193222	2.4325853645	578.9796034	598.11430765	2.9242886641	722.90144884	32.097373962	-1.3603689292	35.287551526	19.309299873	42.326494425	-71.122761667	1	53312.672584	-25.532741617
9965	2022-09-13	14:48:54.144	255.40896	6129.81504	1663080534.144	0	899	2.3724378043	2.4373261022	578.98480031	598.23326422	2.9410892052	722.91088301	32.098466532	-1.3688629052	35.145721436	19.309113281	42.326493333	-71.122761667	1	53313.55511	-25.5
9966	2022-09-13	14:48:55.092	255.40897097	6129.815303	1663080535.092	0	899	2.3725178899	2.4374093521	578.36938138	597.5976758	2.9411321705	722.90783691	32.102226257	-1.4240953922	35.145721436	19.31609726	42.326493333	-71.122760812	1	53314.512716	-25.5
9967	2022-09-13	14:48:55.984	255.40898131	6129.815551	1663080535.985	0	899	2.3716133289	2.4373395151	578.36938138	597.85392627	2.9790504528	722.90806489	32.102226257	-1.3633009045	35.378256817	19.311388205	42.326492642	-71.122761383	1	53315.41483	-25.5
9968	2022-09-13	14:48:56.869	255.40899155	6129.815797	1663080536.87	0	899	2.3716133289	2.4373395151	578.02607324	597.4990525	2.9790504528	722.9024832	32.102226257	-1.374543595	35.394748688	19.29146562	42.326492169	-71.122762329	1	53316.301301	-25.5
9969	2022-09-13	14:48:57.756	255.40900182	6129.816044	1663080537.757	0	899	2.3799480925	2.4439749834	578.02607324	596.92594647	2.8941505075	722.90122127	32.102226257	-1.3607462487	35.394748688	19.295424821	42.326493333	-71.122759068	1	53317.186391	-25.481360947
9970	2022-09-13	14:48:58.684	255.40901256	6129.816301	1663080538.685	0	899	2.3799480925	2.4439749834	578.70627671	597.62839073	2.8941505075	722.92129941	32.102226257	-1.3532223559	35.394748688	19.304563901	42.326493514	-71.122754458	1	53318.108307	-25.4
9971	2022-09-13	14:48:59.561	255.4090227	6129.816545	1663080539.561	0	899	2.3818801534	2.4481188413	578.71838368	598.2824099	2.9890603239	722.92210782	32.104772757	-1.3436181056	35.394748688	19.295978559	42.326494908	-71.122749954	1	53319.027613	-25.4
9972	2022-09-13	14:49:00.410	255.40903252	6129.816781	1663080540.41	0	899	2.3819353373	2.4481762425	580.07638997	599.68652792	2.989090294	722.90439065	32.10735321	-1.3294758386	35.394748688	19.289062437	42.326492117	-71.122748559	1	53319.864892	-25.4
9973	2022-09-13	14:49:01.329	255.40904317	6129.817036	1663080541.33	0	899	2.3781715894	2.4440627261	580.07638997	599.61343065	2.9783114205	722.91784183	32.10735321	-1.3280638456	35.394748688	19.291248322	42.326491667	-71.122747066	1	53320.760194	-25.4
9974	2022-09-13	14:49:02.210	255.40905337	6129.817281	1663080542.211	0	899	2.3781715894	2.4440627261	578.10175766	597.57229249	2.9783114205	722.92505651	32.10735321	-1.4791446151	35.394748688	19.285677019	42.326490538	-71.122747796	1	53321.67735	-25.4
9975	2022-09-13	14:49:03.075	255.40906338	6129.817521	1663080543.076	0	899	2.3787331272	2.4437910713	578.10175766	597.32011104	2.9409775928	722.91133653	32.10735321	-1.6218607007	35.394748688	19.293041545	42.326489075	-71.122748333	1	53322.555227	-25.4
9976	2022-09-13	14:49:03.983	255.40907388	6129.817773	1663080543.983	0	899	2.3787331272	2.4437910713	578.24482848	597.46793809	2.9409775928	722.91661264	32.10735321	-1.6639317708	35.315587707	19.297992706	42.326488333	-71.122747617	1	53323.429783	-25.357021678
9977	2022-09-13	14:49:04.898	255.40908447	6129.818027	1663080544.898	0	899	2.3792840364	2.4453206067	578.26230644	597.77230648	2.9833496581	722.91481432	32.111032296	-1.5350345642	35.328781204	19.284828856	42.326488333	-71.122746667	1	53324.32563	-25.3
9978	2022-09-13	14:49:05.763	255.40909448	6129.818268	1663080545.763	0	899	2.3793123575	2.4453500636	578.43093392	597.94672722	2.983365027	722.91772461	32.112358093	-1.5168716908	35.394748688	19.310335159	42.32648725	-71.122748111	1	53325.216715	-25.3
9979	2022-09-13	14:49:06.670	255.40910498	6129.818519	1663080546.67	0	899	2.376037921	2.4406059162	578.43093392	597.53636129	2.9226384703	722.92726307	32.112358093	-1.5217869898	35.394748688	19.305169933	42.326484394	-71.12275351	1	53326.106092	-25.3
9980	2022-09-13	14:49:07.559	255.40911527	6129.818766	1663080547.559	0	899	2.376037921	2.4406059162	578.69261906	597.80668982	2.9226384703	722.92584067	32.112358093	-1.5233823061	35.394748688	19.3034935	42.326493641	-71.122754938	1	53327.036929	-25.3
9981	2022-09-13	14:49:08.421	255.40912525	6129.819006	1663080548.422	0	899	2.3786884367	2.4418747129	578.69261906	597.37442189	2.8586095408	722.91359605	32.112358093	-1.5587810823	35.394748688	19.302144941	42.32650063	-71.122753541	1	53327.875607	-25.3
9982	2022-09-13	14:49:09.273	255.40913512	6129.819243	1663080549.274	0	899	2.3786884367	2.4418747129	577.54575602	596.19053493	2.8586095408	722.92303022	32.112358093	-1.3866593838	35.394748688	19.315376282	42.326507524	-71.122752162	1	53328.702913	-25.229708738
9983	2022-09-13	14:49:10.137	255.4091451	6129.819483	1663080550.137	0	899	2.3745255136	2.4398007856	577.56675304	596.86616426	2.9556280387	722.93672069	32.116783344	-1.4834131105	35.394748688	19.301430557	42.32651384	-71.122748787	1	53329.576008	-25.2
9984	2022-09-13	14:49:11.019	255.40915531	6129.819728	1663080551.019	0	899	2.3745359187	2.4398116039	579.07301053	598.42279131	2.9556336441	722.92583622	32.117271423	-1.4247529104	35.394748688	19.30630233	42.326519067	-71.122747467	1	53330.480163	-25.2
9985	2022-09-13	14:49:11.948	255.40916608	6129.819986	1663080551.949	0	899	2.3812456172	2.4452133427	579.07301053	597.97915509	2.8900117391	722.93270935	32.117271423	-1.3527803863	35.394748688	19.310301736	42.326523766	-71.122747634	1	53331.41984	-25.2
9986	2022-09-13	14:49:12.835	255.40917634	6129.820232	1663080552.836	0	899	2.3812456172	2.4452133427	578.05488596	596.92778978	2.8900117391	722.92355488	32.117271423	-1.3291740346	35.394748688	19.316249506	42.32652762	-71.122745237	1	53332.28598	-25.171402043
9987	2022-09-13	14:49:13.720	255.40918659	6129.820478	1663080553.721	0	899	2.3794841199	2.4439852027	578.05488596	597.10021305	2.9155727844	722.92119674	32.117271423	-1.4218209587	35.394748688	19.299472127	42.3265306	-71.122741067	1	53333.119959	-25.111995863
9988	2022-09-13	14:49:14.601	255.40919678	6129.820723	1663080554.602	0	899	2.3795006993	2.4440024312	580.69519214	599.82756969	2.9155815765	722.90847394	32.118047499	-1.4890829451	35.394748688	19.286832342	42.326535146	-71.12273657	1	53334.029126	-25.2
9989	2022-09-13	14:49:15.506	255.40920726	6129.820974	1663080555.507	0	899	2.3778508835	2.4438031083	580.7147833	600.29421921	2.9813893259	722.91723633	32.122154236	-1.3248084784	35.394748688	19.31681633	42.326539539	-71.122733641	1	53334.907767	-25.2
9990	2022-09-13	14:49:16.374	255.40921729	6129.821215	1663080556.374	0	899	2.3778508835	2.4438031083	577.72670329	597.2053928	2.9813893259	722.90431587	32.122154236	-1.3738644778	35.394748688	19.314894455	42.326538669	-71.122733333	1	53335.798345	-25.2
9991	2022-09-13	14:49:17.273	255.40922771	6129.821465	1663080557.274	0	899	2.3791945691	2.445033253	577.72670329	597.16061864	2.9747592629	722.91098892	32.122154236	-1.3252180941	35.394748688	19.319607615	42.326538333	-71.122732156	1	53336.706413	-25.2
9992	2022-09-13	14:49:18.219	255.40923865	6129.821728	1663080558.219	0	899	2.3791945691	2.445033253	577.96058004	597.40236268	2.9747592629	722.90471604	32.122154236	-1.3280638456	35.394748688	19.318977356	42.326537262	-71.122732738	1	53337.642998	-25.2
9993	2022-09-13	14:49:19.084	255.40924866	6129.821968	1663080559.084	0	899	2.3805242774	2.4441486701	577.96058004	596.73427652	2.8757523658	722.90472493	32.122154236	-1.3230623133	35.394748688	19.31953122	42.3265358	-71.122733333	1	53338.520165	-25.147983454
9994	2022-09-13	14:49:19.941	255.40925859	6129.822206	1663080559.942	0	899	2.3805769351	2.4442033606	579.41520494	598.23633755	2.8757798976	722.90989109	32.124618076	-1.3435858425	35.394748688	19.312386115	42.326533744	-71.122732706	1	53339.376673	-25.1
9995	2022-09-13	14:49:20.901	255.4092697	6129.822473	1663080560.902	0	899	2.3810633647	2.4459330504	579.42773602	598.61520765	2.9298992256	722.92830107	32.127250671	-1.3774755356	35.394748688	19.305603179	42.326531667	-71.122732206	1	53340.32387	-25.067613039
9996	2022-09-13	14:49:21.828	255.40928043	6129.82273	1663080561.829	0	899	2.3810633647	2.4459330504	579.62615811	598.82020039	2.9298992256	722.92551852	32.127250671	-1.3789738172	35.394748688	19.293801314	42.326531667	-71.122733786	1	53341.27177	-25
9997	2022-09-13	14:49:22.740	255.40929098	6129.822984	1663080562.741	0	899	2.3810436762	2.4441718355	579.62615811	598.30219681	2.8532961195	722.91226257	32.127250671	-1.3751364386	35.394748688	19.299186227	42.326531931	-71.122735	1	53342.158613	-25
9998	2022-09-13	14:49:23.657	255.40930159	6129.823238	1663080563.657	0	899	2.3810436762	2.4441718355	579.23183562	597.89516892	2.8532961195	722.93060222	32.127250671	-1.3788876036	35.394748688	19.315221269	42.326533723	-71.122735195	1	53343.116989	-25
9999	2022-09-13	14:49:24.615	255.40931269	6129.823504	1663080564.616	0	899	2.3779374944	2.4412181789	579.24383953	597.97747989	2.8636506021	722.92246231	32.129773323	-1.3620936381	35.394748688	19.312445142	42.326537115	-71.122736667	1	53344.089744	-24.991025641
10000	2022-09-13	14:49:25.515	255.40932309	6129.823754	1663080565.515	0	899	2.3779865774	2.4412691485	578.57416218	597.28631671	2.8636761856	722.9238932	32.132072449	-1.3589892387	35.394748688	19.31170101	42.326541548	-71.122736667	1	53344.976331	-24.902366864
10001	2022-09-13	14:49:26.411	255.40933347	6129.824003	1663080566.412	0	899	2.3798162345	2.4454733076	578.57416218	597.97748924	2.9660198067	722.92046311	32.132072449	-1.3589892387	35.394748688	19.314296722	42.326543125	-71.122739582	1	53345.874749	-24.9
10002	2022-09-13	14:49:27.305	255.40934382	6129.824252	1663080567.306	0	899	2.3798162345	2.4454733076	578.96109159	598.3773949	2.9660198067	722.92421778	32.132072449	-1.3605738049	35.394748688	19.314647662	42.326544541	-71.122737584	1	53346.724788	-24.9
10003	2022-09-13	14:49:28.194	255.4093541	6129.824498	1663080568.194	0	899	2.3821329279	2.4480281537	578.96109159	598.42916942	2.9736715469	722.92604762	32.132072449	-1.3890739127	35.394748688	19.312331699	42.326545	-71.122736667	1	53347.62605	-24.9
10004	2022-09-13	14:49:29.107	255.40936466	6129.824752	1663080569.107	0	899	2.3821329279	2.4480281537	578.902387	598.36849083	2.9736715469	722.9319458	32.132072449	-1.4029358625	35.394748688	19.313215256	42.326545	-71.122737597	1	53348.558116	-24.9
10005	2022-09-13	14:49:30.023	255.40937528	6129.825007	1663080570.024	0	899	2.3822935266	2.4486376357	578.92029304	598.51905344	2.9931832154	722.92829339	32.135837631	-1.4959061335	35.394748688	19.291549481	42.326544241	-71.122737574	1	53349.455502	-24.9
10006	2022-09-13	14:49:30.892	255.40938534	6129.825248	1663080570.893	0	899	2.3823187351	2.4486638586	579.03746277	598.64028265	2.9931969243	722.92494171	32.137016296	-1.4447482406	35.394748688	19.292601276	42.326542799	-71.122736132	1	53350.320513	-24.9
10007	2022-09-13	14:49:31.812	255.40939597	6129.825503	1663080571.812	0	899	2.383557819	2.4494306118	579.03746277	598.48973866	2.9709571637	722.92243968	32.137016296	-1.4052534127	35.394748688	19.299295552	42.326541667	-71.122734542	1	53351.274757	-24.9
10008	2022-09-13	14:49:32.743	255.40940676	6129.825762	1663080572.744	0	899	2.383557819	2.4494306118	579.42986196	598.89532018	2.9709571637	722.93586094	32.137016296	-1.4026664132	35.394748688	19.309476625	42.326541667	-71.122733333	1	53352.191313	-24.9
10009	2022-09-13	14:49:33.653	255.40941728	6129.826015	1663080573.653	0	899	2.3786620736	2.4444448221	579.42986196	598.90879866	2.9729474373	722.93336942	32.137016296	-1.3283117252	35.394748688	19.318367371	42.326541464	-71.122733738	1	53353.121531	-24.9
10010	2022-09-13	14:49:34.576	255.40942797	6129.826271	1663080574.577	0	899	2.3786743996	2.4444576406	579.81743854	599.30944975	2.9729541054	722.92598376	32.137593503	-1.3580729867	35.394748688	19.315968393	42.32653999	-71.122736677	1	53354.006006	-24.9
10011	2022-09-13	14:49:35.451	255.4094381	6129.826514	1663080575.452	0	899	2.381027181	2.4459590154	579.8391097	599.05899843	2.9326750951	722.92027879	32.14214325	-1.5689566135	35.394748688	19.286567688	42.32653853	-71.122738136	1	53354.881882	-24.9
10012	2022-09-13	14:49:36.362	255.40944865	6129.826767	1663080576.363	0	899	2.381027181	2.4459590154	578.21921717	597.38541143	2.9326750951	722.93091144	32.14214325	-1.3429713818	35.394748688	19.317592583	42.326535764	-71.122739618	1	53355.770651	-24.9
10013	2022-09-13	14:49:37.301	255.4094595	6129.827028	1663080577.301	0	899	2.3800244457	2.4433946628	578.21921717	596.92981315	2.8651477943	722.93592602	32.14214325	-1.3366332441	35.394748688	19.31933379	42.326533829	-71.122741171	1	53356.702703	-24.9
10014	2022-09-13	14:49:38.239	255.40947036	6129.827289	1663080578.239	0	899	2.3800244457	2.4433946628	577.8597483	596.55871223	2.8651477943	722.93585771	32.14214325	-1.3629128072	35.394748688	19.314444738	42.32653007	-71.122743842	1	53357.652749	-24.9
10015	2022-09-13	14:49:39.167	255.40948111	6129.827547	1663080579.168	0	899	2.3843004111	2.4488869991	577.8597483	596.88529988	2.913594115	722.93342883	32.14214325	-1.3638721704	35.394748688	19.314657211	42.326528333	-71.122747854	1	53358.570874	-24.9
10016	2022-09-13	14:49:40.061	255.40949145	6129.827795	1663080580.061	0	899	2.3843651849	2.4489543075	580.96707386	600.09516388	2.9136283758	722.93189245	32.14516934	-1.3588598406	35.394748688	19.314435188	42.326523431	-71.122753268	1	53359.490217	-24.9
10017	2022-09-13	14:49:40.974	255.40950203	6129.828049	1663080580.975	0	899	2.390681799	2.4565063468	580.97608058	600.42065276	2.9602299488	722.92247565	32.14705658	-1.3358356179	35.394748688	19.301766175	42.326514838	-71.122759463	1	53360.419416	-24.9
10018	2022-09-13	14:49:41.862	255.4095123	6129.828295	1663080581.863	0	899	2.390681799	2.4565063468	579.97751684	599.38866829	2.9602299488	722.92618748	32.14705658	-1.3334102899	35.394748688	19.30844096	42.326509092	-71.122764695	1	53361.272272	-24.9
10019	2022-09-13	14:49:42.809	255.40952326	6129.828558	1663080582.81	0	899	2.3865071502	2.4516855554	579.97751684	599.23084891	2.9369355508	722.94054772	32.14705658	-1.3325587274	35.394748688	19.311972789	42.326506667	-71.12276908	1	53362.224033	-24.9
10020	2022-09-13	14:49:43.730	255.40953391	6129.828814	1663080583.73	0	899	2.3865071502	2.4516855554	579.64685328	598.88920842	2.9369355508	722.92509612	32.14705658	-1.3634518195	35.394748688	19.311939846	42.326506667	-71.122771667	1	53363.160732	-24.9
10021	2022-09-13	14:49:44.661	255.40954469	6129.829073	1663080584.661	0	899	2.3898821524	2.4547891082	579.6621313	598.79718017	2.9210063912	722.93170813	32.150265169	-1.4094896348	35.394748688	19.300223534	42.326506667	-71.122771849	1	53364.109617	-24.9
10022	2022-09-13	14:49:45.517	255.40955461	6129.829311	1663080585.518	0	899	2.3899193819	2.4548277983	578.53515069	597.63313018	2.9210260877	722.93020286	32.152000427	-1.3654998541	35.394748688	19.310096425	42.326506667	-71.122773326	1	53364.995863	-24.9
10023	2022-09-13	14:49:46.438	255.40956527	6129.829566	1663080586.439	0	899	2.3856603161	2.4497590545	578.53515069	597.42741596	2.8905571777	722.94027851	32.152000427	-1.3646914217	35.394748688	19.310389437	42.326508174	-71.122774841	1	53365.904339	-24.9
10024	2022-09-13	14:49:47.382	255.40957619	6129.829829	1663080587.383	0	899	2.3856603161	2.4497590545	580.08906103	599.03206978	2.8905571777	722.92348051	32.152000427	-1.3606169224	35.394748688	19.314296722	42.326509769	-71.122775	1	53366.861648	-24.9
10025	2022-09-13	14:49:48.352	255.40958742	6129.830098	1663080588.353	0	899	2.3850818525	2.451131729	580.08906103	599.6167984	2.9768764646	722.92543727	32.152000427	-1.3730991108	35.394748688	19.313501737	42.32651131	-71.12277238	1	53367.786051	-24.9
10026	2022-09-13	14:49:49.256	255.40959787	6129.830349	1663080589.256	0	899	2.3850902129	2.4511404239	577.93239015	597.38755728	2.9768809814	722.92289683	32.152390891	-1.3674616072	35.394748688	19.314296722	42.32651285	-71.122771667	1	53368.710084	-24.9
10027	2022-09-13	14:49:50.107	255.40960772	6129.830585	1663080590.107	0	899	2.3867904197	2.4508735661	577.95386312	596.81354518	2.8885399188	722.92907715	32.156913757	-1.3524786234	35.394748688	19.314296722	42.326513333	-71.122773557	1	53369.567061	-24.9
10028	2022-09-13	14:49:50.927	255.40961721	6129.830813	1663080590.927	0	899	2.3867904197	2.4508735661	581.11793488	600.08086633	2.8885399188	722.92073554	32.156913757	-1.45040731	35.394748688	19.299212753	42.326513333	-71.122776823	1	53370.364593	-24.9
10029	2022-09-13	14:49:51.835	255.40962773	6129.831066	1663080591.836	0	899	2.3877369769	2.4524487095	581.11793488	600.26029527	2.9149999323	722.93534396	32.156913757	-1.4472705726	35.394748688	19.299291535	42.326512889	-71.12278	1	53371.266304	-24.9
10030	2022-09-13	14:49:52.684	255.40963756	6129.831301	1663080592.685	0	899	2.3877369769	2.4524487095	580.7450062	599.87508211	2.9149999323	722.91540568	32.156913757	-1.3296699074	35.394748688	19.31288027	42.326511667	-71.122780563	1	53372.168932	-24.9
10031	2022-09-13	14:49:53.601	255.40964816	6129.831556	1663080593.601	0	899	2.3849591851	2.4506604932	580.7450062	600.19206339	2.9617358425	722.93082211	32.156913757	-1.3531792535	35.394748688	19.295715357	42.326511864	-71.122783333	1	53373.059172	-24.9
10032	2022-09-13	14:49:54.532	255.40965894	6129.831814	1663080594.532	0	899	2.3849931092	2.4506957675	579.33870389	598.73879254	2.9617540786	722.92804642	32.158498246	-1.3933640047	35.394748688	19.306972567	42.326514924	-71.122783333	1	53373.977318	-24.9
10033	2022-09-13	14:49:55.463	255.40966971	6129.832073	1663080595.463	0	899	2.3884787233	2.4534600035	579.35440055	598.51263028	2.9259354102	722.92131154	32.16179657	-1.4404042493	35.394748688	19.293269265	42.326516471	-71.122786275	1	53374.88241	-24.9
10034	2022-09-13	14:49:56.378	255.40968031	6129.832327	1663080596.379	0	899	2.3884787233	2.4534600035	581.88594377	601.12788717	2.9259354102	722.94708899	32.16179657	-1.3475956917	35.394748688	19.313215256	42.326516667	-71.122786667	1	53375.821281	-24.9
10035	2022-09-13	14:49:57.339	255.40969144	6129.832594	1663080597.34	0	899	2.3833672191	2.4486315579	581.88594377	601.25387179	2.944475563	722.93278493	32.16179657	-1.4465376154	35.394748688	19.30472019	42.326516667	-71.122789257	1	53376.77712	-24.9
10036	2022-09-13	14:49:58.223	255.40970167	6129.83284	1663080598.224	0	899	2.3833672191	2.4486315579	578.1819568	597.42659854	2.944475563	722.93611519	32.16179657	-1.4849437965	35.394748688	19.30785884	42.326516667	-71.122791082	1	53377.648915	-24.9
10037	2022-09-13	14:49:59.140	255.40971227	6129.833094	1663080599.14	0	899	2.3839480041	2.4488654989	578.19193485	597.32935785	2.9285475108	722.92790859	32.163897432	-1.4498037045	35.394748688	19.311267019	42.326517587	-71.122791667	1	53378.552268	-24.9
10038	2022-09-13	14:50:00.051	255.40972281	6129.833348	1663080600.051	0	899	2.3840108054	2.4489307709	578.92308044	598.08492918	2.9285809069	722.91451844	32.16683197	-1.3837812886	35.394748688	19.313508987	42.326518333	-71.122790853	1	53379.488248	-24.9
10039	2022-09-13	14:50:00.950	255.40973322	6129.833597	1663080600.95	0	899	2.390663409	2.4552451708	578.92308044	597.93119366	2.9058318344	722.94355824	32.16683197	-1.3915423155	35.394748688	19.312135696	42.326518994	-71.12279	1	53380.396226	-24.9
10040	2022-09-13	14:50:01.829	255.4097434	6129.833842	1663080601.83	0	899	2.390663409	2.4552451708	580.24903937	599.30068856	2.9058318344	722.9370481	32.16683197	-1.3779605406	35.394748688	19.308796952	42.3265204	-71.12279	1	53381.24024	-24.9
10041	2022-09-13	14:50:02.720	255.40975372	6129.834089	1663080602.721	0	899	2.3852426105	2.4498365238	580.24903937	599.34784533	2.9127951705	722.9233544	32.16683197	-1.3681622602	35.394748688	19.307031733	42.326521902	-71.12279	1	53382.141026	-24.9
10042	2022-09-13	14:50:03.605	255.40976396	6129.834335	1663080603.606	0	899	2.3852426105	2.4498365238	579.42355581	598.4951911	2.9127951705	722.93732902	32.16683197	-1.3831129493	35.394748688	19.307902216	42.326523592	-71.122790129	1	53383.077512	-24.9
10043	2022-09-13	14:50:04.509	255.40977442	6129.834586	1663080604.51	0	899	2.3942419106	2.4625061983	579.42561914	599.51129153	3.0624688888	722.93022914	32.167265482	-1.4269949356	35.394748688	19.312806212	42.326526475	-71.122791571	1	53383.942584	-24.9
10044	2022-09-13	14:50:05.391	255.40978463	6129.834831	1663080605.392	0	899	2.3943408198	2.4626091832	579.26848345	599.34908031	3.0625236556	722.9327146	32.171867371	-1.354106307	35.394748688	19.31609726	42.326526667	-71.122794412	1	53384.823647	-24.9
10045	2022-09-13	14:50:06.262	255.4097947	6129.835073	1663080606.262	0	899	2.3977053074	2.4627264434	579.26848345	598.36151132	2.9167139183	722.9265448	32.171867371	-1.3337336447	35.394748688	19.318601318	42.326525472	-71.12279978	1	53385.716942	-24.9
10046	2022-09-13	14:50:07.177	255.40980529	6129.835327	1663080607.177	0	899	2.3977053074	2.4627264434	581.04756793	600.19923547	2.9167139183	722.93711398	32.171867371	-1.3248084784	35.394748688	19.319698334	42.326517507	-71.122802737	1	53386.642285	-24.9
10047	2022-09-13	14:50:08.101	255.40981598	6129.835584	1663080608.101	0	899	2.390263928	2.4560308205	581.04756793	600.48081734	2.9582097502	722.93619563	32.171867371	-1.4872289438	35.394748688	19.316721556	42.326507565	-71.122806217	1	53387.576806	-24.9
10048	2022-09-13	14:50:09.016	255.40982659	6129.835838	1663080609.017	0	899	2.390263928	2.4560308205	577.99269728	597.32377593	2.9582097502	722.93273926	32.171867371	-1.4745526314	35.394748688	19.313215256	42.326499461	-71.122810657	1	53388.464684	-24.9
10049	2022-09-13	14:50:09.855	255.40983628	6129.836071	1663080609.855	0	899	2.3908589895	2.4556560999	578.00261448	597.04258078	2.9150334817	722.93066285	32.173956107	-1.4894925782	35.394748688	19.299693341	42.326494067	-71.122814733	1	53389.279915	-24.9
10050	2022-09-13	14:50:10.727	255.40984639	6129.836313	1663080610.728	0	899	2.3909183018	2.4557177344	580.436276	599.55662157	2.9150647875	722.92637341	32.176719666	-1.5173028392	35.394748688	19.302745908	42.326489343	-71.122818001	1	53390.199199	-24.9
10051	2022-09-13	14:50:11.618	255.4098567	6129.836561	1663080611.619	0	899	2.3915850853	2.456553341	580.436276	599.60134482	2.9216653018	722.928198	32.176719666	-1.4953672278	35.394748688	19.305748264	42.326478984	-71.122816812	1	53391.087081	-24.891291866
10052	2022-09-13	14:50:12.542	255.40986738	6129.836817	1663080612.542	0	899	2.3915850853	2.456553341	579.94293311	599.09171254	2.9216653018	722.93246723	32.176719666	-1.4327618405	35.394748688	19.283678876	42.326468679	-71.122818284	1	53391.970335	-24.802966507
10053	2022-09-13	14:50:13.497	255.40987845	6129.837083	1663080613.498	0	899	2.3969328377	2.4618093112	579.94293311	599.0216027	2.9113088472	722.93735489	32.176719666	-1.326436162	35.394748688	19.28008461	42.32646355	-71.122818333	1	53392.956567	-24.8
10054	2022-09-13	14:50:14.385	255.40988873	6129.837329	1663080614.386	0	899	2.3970405271	2.4619212115	580.66444789	599.76723727	2.911365471	722.93817139	32.181724548	-1.5038504601	35.394748688	19.289447784	42.326454856	-71.122819746	1	53393.847695	-24.8
10055	2022-09-13	14:50:15.224	255.40989844	6129.837562	1663080615.225	0	899	2.393797104	2.4588757129	580.66444789	599.85195433	2.9238638017	722.93171217	32.181724548	-1.5049714916	35.394748688	19.289285647	42.326451075	-71.122822258	1	53394.677515	-24.8
10056	2022-09-13	14:50:16.125	255.40990885	6129.837812	1663080616.125	0	899	2.393797104	2.4588757129	580.71522756	599.90441197	2.9238638017	722.93087182	32.181724548	-1.5461694002	35.394748688	19.283327103	42.32645	-71.122824261	1	53395.556311	-24.855631068
10057	2022-09-13	14:50:17.039	255.40991943	6129.838066	1663080617.039	0	899	2.3941775828	2.459486466	580.71522756	599.96962171	2.9334809668	722.92605732	32.181724548	-1.5418900757	35.394748688	19.295885718	42.3264556	-71.1228258	1	53396.480042	-24.851995798
10058	2022-09-13	14:50:17.960	255.40993009	6129.838322	1663080617.96	0	899	2.3941775828	2.459486466	580.35778502	599.60032769	2.9334809668	722.92352295	32.181724548	-1.5412864685	35.394748688	19.300971985	42.326466355	-71.122827336	1	53397.401887	-24.840188679
10059	2022-09-13	14:50:18.913	255.40994112	6129.838587	1663080618.913	0	899	2.3934461385	2.4598329577	580.36265619	599.93082558	2.9814786231	722.93091548	32.182746382	-1.4840491023	35.394748688	19.304196465	42.326475567	-71.122831126	1	53398.335084	-24.866491597
10060	2022-09-13	14:50:19.811	255.40995152	6129.838836	1663080619.811	0	899	2.3935277808	2.4599178721	580.14671001	599.70789691	2.9815226511	722.9342041	32.186546326	-1.3606169224	35.394748688	19.314296722	42.326479577	-71.122839625	1	53399.253589	-24.8
10061	2022-09-13	14:50:20.760	255.40996251	6129.8391	1663080620.761	0	899	2.3944814406	2.4608215031	580.14671001	599.68524065	2.9781818886	722.92990941	32.186546326	-1.3766563191	35.394748688	19.313557429	42.32647891	-71.122850351	1	53400.17294	-24.782706002
10062	2022-09-13	14:50:21.716	255.40997356	6129.839366	1663080621.716	0	899	2.3944814406	2.4608215031	577.49740235	596.94670801	2.9781818886	722.92430509	32.186546326	-1.4101579624	35.394748688	19.31230281	42.326482615	-71.122860474	1	53401.142285	-24.7
10063	2022-09-13	14:50:22.608	255.40998389	6129.839613	1663080622.608	0	899	2.3947674524	2.4609859268	577.49740235	596.90852247	2.9725248595	722.91992188	32.186546326	-1.4582761526	35.394748688	19.311414719	42.326488944	-71.122863211	1	53402.036623	-24.696337742
10064	2022-09-13	14:50:23.454	255.40999369	6129.839849	1663080623.455	0	899	2.3947674524	2.4609859268	580.06797575	599.56549921	2.9725248595	722.93821908	32.186546326	-1.3863898753	35.394748688	19.31274889	42.326503305	-71.122860339	1	53402.898271	-24.61017294
10065	2022-09-13	14:50:24.325	255.41000376	6129.84009	1663080624.325	0	899	2.3949265362	2.460605987	580.06906774	599.40571122	2.9487835249	722.943266	32.186775511	-1.3600455941	35.394748688	19.313585648	42.326516214	-71.122858754	1	53403.747573	-24.6
10066	2022-09-13	14:50:25.217	255.41001409	6129.840338	1663080625.217	0	899	2.3950278933	2.4607113602	580.6533021	600.00978754	2.9488375528	722.92961474	32.191490173	-1.4309077816	35.394748688	19.306578908	42.326526429	-71.122863691	1	53404.64293	-24.535707019
10067	2022-09-13	14:50:26.092	255.41002422	6129.840581	1663080626.093	0	899	2.3976438826	2.4632026409	580.6533021	599.95162589	2.9402620073	722.93221824	32.191490173	-1.5543076992	35.394748688	19.307094574	42.326535346	-71.122872013	1	53405.534623	-24.5
10068	2022-09-13	14:50:26.993	255.41003465	6129.840832	1663080626.994	0	899	2.3976438826	2.4632026409	578.70240628	597.935891	2.9402620073	722.93134596	32.191490173	-1.5069656088	35.394748688	19.30942231	42.326544587	-71.122881253	1	53406.458678	-24.454132231
10069	2022-09-13	14:50:27.917	255.41004535	6129.841088	1663080627.918	0	899	2.3963394342	2.4606747862	578.70240628	597.58528186	2.8883573066	722.92388067	32.191490173	-1.4274800384	35.394748688	19.31340973	42.326554676	-71.122889339	1	53407.400802	-24.4
10070	2022-09-13	14:50:28.821	255.4100558	6129.841339	1663080628.821	0	899	2.3963394342	2.4606747862	580.80436819	599.75583011	2.8883573066	722.9196167	32.191490173	-1.3296914101	35.394748688	19.319337845	42.326562669	-71.122894336	1	53408.300789	-24.4
10071	2022-09-13	14:50:29.696	255.41006593	6129.841582	1663080629.696	0	899	2.4004936092	2.4651111867	580.81191186	599.8140997	2.8958070059	722.9277946	32.193071429	-1.3359002088	35.394748688	19.315331352	42.32656553	-71.122897196	1	53409.158852	-24.384114833
10072	2022-09-13	14:50:30.617	255.41007659	6129.841838	1663080630.617	0	899	2.4005667235	2.4651871441	580.85407938	599.85790559	2.8958451911	722.93258768	32.196464539	-1.3489645562	35.394748688	19.306824703	42.326567966	-71.122900294	1	53410.044118	-24.3
10073	2022-09-13	14:50:31.525	255.41008709	6129.84209	1663080631.525	0	899	2.398257009	2.4628673611	580.85407938	599.87333064	2.8981211702	722.93067861	32.196464539	-1.3501502931	35.394748688	19.314621401	42.326560018	-71.122906653	1	53410.997899	-24.3
10074	2022-09-13	14:50:32.456	255.41009787	6129.842349	1663080632.456	0	899	2.398257009	2.4628673611	579.45350058	598.42689184	2.8981211702	722.92699872	32.196464539	-1.3495574353	35.394748688	19.315515746	42.326558449	-71.122911321	1	53411.930862	-24.3
10075	2022-09-13	14:50:33.368	255.41010843	6129.842602	1663080633.368	0	899	2.3990391346	2.4640131093	579.45350058	598.52802361	2.913076406	722.93881529	32.196464539	-1.3427126408	35.394748688	19.320058823	42.326556948	-71.122897811	1	53412.831361	-24.216863905
10076	2022-09-13	14:50:34.302	255.41011925	6129.842862	1663080634.303	0	899	2.3990721677	2.4640474348	581.22980401	600.36291744	2.9130937718	722.92910302	32.197998502	-1.3495682581	35.394748688	19.309318315	42.326560322	-71.12288647	1	53413.7311	-24.346220096
10077	2022-09-13	14:50:35.184	255.41012946	6129.843107	1663080635.185	0	899	2.4032149342	2.4674645341	581.24652019	600.13249597	2.876570106	722.9174158	32.201499939	-1.3280638456	35.394748688	19.314005088	42.326563736	-71.12287609	1	53414.620868	-24.4
10078	2022-09-13	14:50:36.069	255.41013969	6129.843353	1663080636.069	0	899	2.4032149342	2.4674645341	580.30822215	599.16371056	2.876570106	722.93905862	32.201499939	-1.3280638456	35.394748688	19.317897797	42.326565	-71.122868102	1	53415.534643	-24.346535677
10079	2022-09-13	14:50:36.963	255.41015005	6129.843601	1663080636.964	0	899	2.3940462904	2.459555206	580.30822215	599.6094566	2.9423835952	722.93565844	32.201499939	-1.3266840652	35.394748688	19.316695636	42.326565	-71.122865	1	53416.419416	-24.3
10080	2022-09-13	14:50:37.857	255.41016038	6129.843849	1663080637.857	0	899	2.3940462904	2.459555206	579.23715728	598.50276778	2.9423835952	722.91796875	32.201499939	-1.334574461	35.394748688	19.311414719	42.326565	-71.12286453	1	53417.282077	-24.271792261
10081	2022-09-13	14:50:38.753	255.41017076	6129.844098	1663080638.754	0	899	2.3986040696	2.464023049	579.23715728	598.43939998	2.9330161449	722.94020818	32.201499939	-1.3218658002	35.394748688	19.311727461	42.326564369	-71.122863333	1	53418.189349	-24.2
10082	2022-09-13	14:50:39.631	255.41018091	6129.844342	1663080639.631	0	899	2.3986040696	2.464023049	580.60762927	599.85530436	2.9330161449	722.93168751	32.201499939	-1.3199255466	35.394748688	19.311775208	42.326561667	-71.12286304	1	53419.058761	-24.194123932
10083	2022-09-13	14:50:40.523	255.41019124	6129.84459	1663080640.523	0	899	2.4012431405	2.4647738149	580.62840937	599.29743223	2.8474876462	722.92448415	32.205857283	-1.4370734976	35.394748688	19.313110352	42.326561684	-71.122858421	1	53420.010516	-24.098948375
10084	2022-09-13	14:50:41.391	255.41020128	6129.844831	1663080641.391	0	899	2.4012505197	2.464781476	579.49180231	598.12430528	2.8474914348	722.92376184	32.206199646	-1.3671275377	35.394748688	19.313215256	42.326563067	-71.122865336	1	53420.840344	-24.015965583
10085	2022-09-13	14:50:42.289	255.41021169	6129.845081	1663080642.29	0	899	2.4033633041	2.4678994612	579.49180231	598.40404062	2.8888905777	722.93814552	32.206199646	-1.5762864454	35.394748688	19.311813354	42.326569261	-71.122865481	1	53421.71137	-23.928862974
10086	2022-09-13	14:50:43.207	255.4102223	6129.845335	1663080643.207	0	899	2.4033633041	2.4678994612	579.6372044	598.55418804	2.8888905777	722.92215794	32.206199646	-1.4150301194	35.394748688	19.305975655	42.32657482	-71.122865	1	53422.630722	-23.836927772
10087	2022-09-13	14:50:44.046	255.41023203	6129.845569	1663080644.047	0	899	2.4041556119	2.4685293587	579.6372044	598.50006113	2.8808851502	722.91920886	32.206199646	-1.375977202	35.394748688	19.303931748	42.326577489	-71.122864178	1	53423.493278	-23.8
10088	2022-09-13	14:50:44.961	255.41024262	6129.845823	1663080644.962	0	899	2.4042562472	2.4686338864	579.06990545	597.91465348	2.8809373612	722.93580233	32.210862974	-1.3625031915	35.394748688	19.312055285	42.326579032	-71.122863333	1	53424.419132	-23.8
10089	2022-09-13	14:50:45.914	255.41025365	6129.846087	1663080645.915	0	899	2.4023828284	2.4674667905	579.0718203	598.13950362	2.9139233414	722.9353088	32.211265564	-1.4995710423	35.394748688	19.307213966	42.326582356	-71.122865689	1	53425.353398	-23.764660194
10090	2022-09-13	14:50:46.888	255.41026492	6129.846358	1663080646.889	0	899	2.4023828284	2.4674667905	580.96464249	600.09465267	2.9139233414	722.92617899	32.211265564	-1.5248050808	35.394748688	19.310804797	42.326589278	-71.12287	1	53426.313327	-23.668667345
10091	2022-09-13	14:50:47.763	255.41027505	6129.846601	1663080647.764	0	899	2.4038697634	2.4700589644	580.96464249	600.40928645	2.960296915	722.92898822	32.211265564	-1.44744304	35.394748688	19.316410911	42.326595351	-71.122870701	1	53427.210305	-23.578969506
10092	2022-09-13	14:50:48.680	255.41028565	6129.846856	1663080648.68	0	899	2.4038697634	2.4700589644	578.16167733	597.51250722	2.960296915	722.93934884	32.211265564	-1.4083146907	35.394748688	19.311102368	42.326596667	-71.122874961	1	53428.162722	-23.483727811
10093	2022-09-13	14:50:49.569	255.41029594	6129.847103	1663080649.569	0	899	2.4043986081	2.4712730725	578.1831564	597.73189721	2.9894757475	722.93393854	32.215788431	-1.3248084784	35.394748688	19.319309197	42.326596602	-71.122883592	1	53429.038835	-23.396116505
10094	2022-09-13	14:50:50.474	255.41030642	6129.847354	1663080650.475	0	899	2.4044070348	2.4712818379	580.92541203	600.56690106	2.9894802839	722.92769921	32.216178894	-1.3248084784	35.394748688	19.317072268	42.326595136	-71.122889456	1	53429.918447	-23.30815534
10095	2022-09-13	14:50:51.371	255.41031681	6129.847603	1663080651.372	0	899	2.4019550676	2.4687294053	580.92541203	600.55735884	2.9880754125	722.92908442	32.216178894	-1.328300949	35.394748688	19.307308538	42.326595	-71.122894073	1	53430.814629	-23.218537074
10096	2022-09-13	14:50:52.296	255.4103275	6129.84786	1663080652.296	0	899	2.4019550676	2.4687294053	580.9266577	600.55864661	2.9880754125	722.93459861	32.216178894	-1.334337315	35.394748688	19.297239531	42.326593726	-71.122898821	1	53431.764219	-23.2
10097	2022-09-13	14:50:53.252	255.41033856	6129.848126	1663080653.252	0	899	2.4012965364	2.4647739974	580.9266577	599.58912092	2.8451023764	722.93017982	32.216178894	-1.3329467773	35.394748688	19.319698334	42.326595762	-71.122904858	1	53432.728729	-23.127127127
10098	2022-09-13	14:50:54.130	255.41034873	6129.848369	1663080654.13	0	899	2.4012965364	2.4647739974	581.17160735	599.84193965	2.8451023764	722.94410514	32.216178894	-1.5445417166	35.394748688	19.319337845	42.326595669	-71.122905669	1	53433.598619	-22.980276134
10099	2022-09-13	14:50:55.026	255.41035911	6129.848619	1663080655.027	0	899	2.4027030456	2.4691969638	581.18729499	600.73900737	2.9749635234	722.91379006	32.219465294	-1.5608722106	35.394748688	19.304885852	42.326595	-71.122904195	1	53434.483235	-22.9
10100	2022-09-13	14:50:55.914	255.41036939	6129.848865	1663080655.915	0	899	2.4027381322	2.4692334535	581.3112071	600.86721581	2.9749823338	722.91611344	32.221092224	-1.4827448438	35.394748688	19.301279851	42.326598828	-71.122905885	1	53435.382755	-22.861724501
10101	2022-09-13	14:50:56.799	255.41037963	6129.849111	1663080656.8	0	899	2.399592571	2.465815733	581.3112071	600.81238979	2.9669125719	722.94025709	32.221092224	-1.3593018402	35.394748688	19.30623513	42.326607449	-71.12291098	1	53436.293886	-22.74122288
10102	2022-09-13	14:50:57.716	255.41039023	6129.849366	1663080657.716	0	899	2.399592571	2.465815733	578.57965223	597.98919975	2.9669125719	722.92990173	32.221092224	-1.358849107	35.394748688	19.306630394	42.326615029	-71.122913672	1	53437.203459	-22.6
10103	2022-09-13	14:50:58.640	255.41040093	6129.849622	1663080658.64	0	899	2.4024329661	2.469427434	578.57965223	598.1932357	2.9970785697	722.92910989	32.221092224	-1.43212584	35.394748688	19.301129006	42.326622958	-71.122915861	1	53438.129121	-22.574175824
10104	2022-09-13	14:50:59.539	255.41041133	6129.849872	1663080659.539	0	899	2.4024350841	2.4694296374	578.2485581	597.85092537	2.9970797137	722.9369527	32.221190446	-1.5744862659	35.394748688	19.289079275	42.32663119	-71.122921349	1	53438.952381	-22.40952381
10105	2022-09-13	14:51:00.461	255.41042201	6129.850128	1663080660.462	0	899	2.403847439	2.4703074713	578.2715729	597.70591608	2.9721107656	722.94703846	32.226036072	-1.3654998541	35.394748688	19.306373596	42.326637971	-71.122929548	1	53439.945711	-22.305428882
10106	2022-09-13	14:51:01.369	255.41043252	6129.850381	1663080661.37	0	899	2.403847439	2.4703074713	581.07824507	600.60691387	2.9721107656	722.92993528	32.226036072	-1.613302039	35.394748688	19.305636336	42.326645072	-71.122935391	1	53440.808671	-22.219132893
10107	2022-09-13	14:51:02.319	255.41044351	6129.850644	1663080662.319	0	899	2.402831483	2.4675646812	581.07824507	600.10472023	2.8981040493	722.93045145	32.226036072	-1.3638721704	35.394748688	19.313215256	42.326653204	-71.122943204	1	53441.784437	-22.121556257
10108	2022-09-13	14:51:03.217	255.41045391	6129.850894	1663080663.218	0	899	2.402831483	2.4675646812	577.9582735	596.8825902	2.8981040493	722.9353189	32.226036072	-1.6161046194	35.394748688	19.264922704	42.326658369	-71.122951738	1	53442.673786	-22.032621359
10109	2022-09-13	14:51:04.108	255.41046421	6129.851141	1663080664.108	0	899	2.4024622194	2.4679993041	577.9582735	597.12190748	2.9335773261	722.93167054	32.226036072	-1.4532530213	35.394748688	19.295050829	42.326664418	-71.122960301	1	53443.530144	-21.946985646
10110	2022-09-13	14:51:04.977	255.41047428	6129.851383	1663080664.978	0	899	2.4025003439	2.4680389312	579.58982529	598.80769383	2.9335974833	722.92469959	32.22780407	-1.377615635	35.394748688	19.310435567	42.326670261	-71.122969498	1	53444.385554	-21.861444557
10111	2022-09-13	14:51:05.877	255.41048469	6129.851633	1663080665.877	0	899	2.4009570936	2.465347039	579.60494387	598.49679886	2.885329722	722.93238922	32.230979919	-1.4862372709	35.432679991	19.294496915	42.326675304	-71.122980608	1	53445.295591	-21.770440882
10112	2022-09-13	14:51:06.783	255.41049519	6129.851884	1663080666.784	0	899	2.4009570936	2.465347039	581.17983676	600.12302438	2.885329722	722.93811035	32.230979919	-1.3313190937	35.64377594	19.318977356	42.326681702	-71.122993063	1	53446.204204	-21.67957958
10113	2022-09-13	14:51:07.667	255.41050542	6129.85213	1663080667.668	0	899	2.403229184	2.4678331156	581.17983676	600.16826263	2.8920021775	722.9342324	32.230979919	-1.3299932322	35.440925927	19.318977356	42.326689076	-71.12300604	1	53447.089178	-21.591082164
10114	2022-09-13	14:51:08.572	255.41051588	6129.852381	1663080668.572	0	899	2.403229184	2.4678331156	579.0236064	597.94158347	2.8920021775	722.92353225	32.230979919	-1.3296914101	35.394748688	19.318977356	42.326696625	-71.123016608	1	53447.99499	-21.500501002
10115	2022-09-13	14:51:09.490	255.41052652	6129.852636	1663080669.491	0	899	2.4046289678	2.4712892783	579.03144933	598.5439332	2.9798829269	722.93194176	32.232629081	-1.3320089405	35.394748688	19.310886522	42.326703177	-71.123023177	1	53448.976496	-21.402350427
10116	2022-09-13	14:51:10.365	255.41053664	6129.852879	1663080670.366	0	899	2.4046987591	2.4713618653	581.67971491	601.28169598	2.9799203769	722.92341624	32.235862732	-1.3262960019	35.394748688	19.316328908	42.326706182	-71.123026182	1	53449.854709	-21.314529058
10117	2022-09-13	14:51:11.266	255.41054706	6129.853129	1663080671.266	0	899	2.408110827	2.4720324172	581.67971491	600.4442976	2.8565962626	722.93714066	32.235862732	-1.3622444868	35.394748688	19.313215256	42.326707926	-71.123030445	1	53450.755756	-21.224424424
10118	2022-09-13	14:51:12.151	255.4105573	6129.853375	1663080672.151	0	899	2.408110827	2.4720324172	581.02399516	599.76742478	2.8565962626	722.93141872	32.235862732	-1.5415775239	35.610792198	19.291659223	42.32670934	-71.12303368	1	53451.604147	-21.139585297
10119	2022-09-13	14:51:13.036	255.41056756	6129.853621	1663080673.037	0	899	2.4096058852	2.4767104809	581.02399516	600.69393567	2.9931775353	722.92312642	32.235862732	-1.4967900909	35.526683656	19.299686798	42.32671241	-71.123036606	1	53452.481903	-21.051809721
10120	2022-09-13	14:51:13.948	255.41057811	6129.853875	1663080673.949	0	899	2.4096058852	2.4767104809	581.12994197	600.8034692	2.9931775353	722.91829131	32.235862732	-1.3899146318	35.64377594	19.312856674	42.326715	-71.123036961	1	53453.411824	-20.958817635
10121	2022-09-13	14:51:14.829	255.41058831	6129.854119	1663080674.83	0	899	2.408143545	2.4745812637	581.1437457	600.6329877	2.9659815549	722.91828524	32.238754828	-1.3870042752	35.64377594	19.295469991	42.326715498	-71.123034003	1	53454.299084	-20.870091556
10122	2022-09-13	14:51:15.759	255.41059907	6129.854378	1663080675.76	0	899	2.4081859127	2.4746253204	581.0131605	600.49817662	2.9660041509	722.91665387	32.240715027	-1.4600546849	35.548123088	19.286037407	42.326715152	-71.123027881	1	53455.227144	-20.754571159
10123	2022-09-13	14:51:16.681	255.41060975	6129.854634	1663080676.682	0	899	2.4076369936	2.474199567	581.0131605	600.53898401	2.9720138753	722.92976915	32.240715027	-1.5355734991	35.445873488	19.294687688	42.326709106	-71.123013212	1	53456.107256	-20.578548896
10124	2022-09-13	14:51:17.566	255.41061999	6129.85488	1663080677.567	0	899	2.4076369936	2.474199567	581.65412457	601.20148865	2.9720138753	722.92010377	32.240715027	-1.3622444868	35.64377594	19.312245173	42.326701423	-71.122997967	1	53457.036623	-20.396337742
10125	2022-09-13	14:51:18.477	255.41063053	6129.855133	1663080678.478	0	899	2.4104287492	2.4748140136	581.65412457	600.5364764	2.8740834379	722.93098015	32.240715027	-1.3622444868	35.64377594	19.310335159	42.326695244	-71.1229887	1	53457.963377	-20.303662258
10126	2022-09-13	14:51:19.348	255.41064061	6129.855375	1663080679.349	0	899	2.4104747423	2.4748617815	579.5766376	598.39170807	2.8741071851	722.92796881	32.24284095	-1.4869486701	35.64377594	19.310592992	42.326685249	-71.122982761	1	53458.835836	-20.3
10127	2022-09-13	14:51:20.219	255.41065068	6129.855616	1663080680.219	0	899	2.4050922202	2.4691679474	579.58932509	598.35546508	2.8668064148	722.92137378	32.245506287	-1.6045493614	35.64377594	19.311382395	42.326676673	-71.122973896	1	53459.666038	-20.233396226
10128	2022-09-13	14:51:21.108	255.41066097	6129.855863	1663080681.108	0	899	2.4050922202	2.4691679474	578.4230681	597.15144662	2.8668064148	722.93111152	32.245506287	-1.3280638456	35.64377594	19.317176819	42.326667806	-71.12296171	1	53460.552686	-20.144731405
10129	2022-09-13	14:51:21.940	255.4106706	6129.856094	1663080681.94	0	899	2.4066142851	2.4724311372	578.4230681	597.65103452	2.9408194187	722.93631608	32.245506287	-1.3420767003	35.47885723	19.295235994	42.326660748	-71.122953707	1	53461.387755	-20.02244898
10130	2022-09-13	14:51:22.783	255.41068037	6129.856329	1663080682.784	0	899	2.4066142851	2.4724311372	581.57961323	600.91250967	2.9408194187	722.94280925	32.245506287	-1.342594078	35.462365359	19.289521817	42.326657036	-71.122953511	1	53462.221303	-19.8778697
10131	2022-09-13	14:51:23.642	255.41069031	6129.856567	1663080683.643	0	899	2.4075909384	2.472639883	581.58178912	600.68012031	2.9062625069	722.93281969	32.245961827	-1.3335611654	35.64377594	19.303745181	42.326659019	-71.122961201	1	53463.102913	-19.8
10132	2022-09-13	14:51:24.594	255.41070132	6129.856832	1663080684.594	0	899	2.4076872659	2.4727399706	578.37237753	597.36565601	2.9063128599	722.92584229	32.250419617	-1.4192124605	35.64377594	19.299171448	42.326665133	-71.122971977	1	53464.026627	-19.797337278
10133	2022-09-13	14:51:25.500	255.41071181	6129.857083	1663080685.5	0	899	2.4041647861	2.4704093619	578.37237753	597.74415695	2.9623533073	722.92399385	32.250419617	-1.4248930618	35.64377594	19.296731545	42.326669601	-71.122982401	1	53464.920118	-19.707988166
10134	2022-09-13	14:51:26.401	255.41072225	6129.857334	1663080686.402	0	899	2.4041647861	2.4704093619	581.0303669	600.49117198	2.9623533073	722.93119559	32.250419617	-1.4468824863	35.64377594	19.287286758	42.32667566	-71.122990408	1	53465.849018	-19.615098242
10135	2022-09-13	14:51:27.351	255.41073323	6129.857598	1663080687.351	0	899	2.4090362861	2.4743417118	581.0303669	600.17469121	2.9157148114	722.94263665	32.250419617	-1.541275712	35.414538933	19.291929018	42.326677966	-71.122994265	1	53466.779612	-19.6
10136	2022-09-13	14:51:28.236	255.41074347	6129.857843	1663080688.236	0	899	2.4090362861	2.4743417118	580.95951099	600.10150067	2.9157148114	722.92861312	32.250419617	-1.5377940311	35.437627552	19.289246212	42.326679432	-71.122996099	1	53467.659319	-19.6
10137	2022-09-13	14:51:29.098	255.41075345	6129.858083	1663080689.098	0	899	2.4031667903	2.4680460265	580.95951099	600.02258111	2.9040756724	722.92886737	32.250419617	-1.5282652378	35.394748688	19.289089203	42.326682655	-71.123002862	1	53468.531027	-19.546897253
10138	2022-09-13	14:51:30.000	255.41076389	6129.858333	1663080690	0	899	2.4032553676	2.4681380588	580.97887876	600.04289867	2.9041220255	722.94245961	32.254526353	-1.5310030955	35.60419545	19.2854541	42.326684264	-71.12300686	1	53469.441884	-19.455811623
10139	2022-09-13	14:51:30.874	255.410774	6129.858576	1663080690.874	0	899	2.4102514075	2.4773566152	580.98258186	600.64600227	2.9924241552	722.9235088	32.255302429	-1.4427109649	35.64377594	19.279808727	42.326682778	-71.12300389	1	53470.332983	-19.366701681
10140	2022-09-13	14:51:31.766	255.41078433	6129.858824	1663080691.766	0	899	2.4102514075	2.4773566152	579.65876871	599.27738451	2.9924241552	722.91955001	32.255302429	-1.362503216	35.64377594	19.282663206	42.326682096	-71.123002096	1	53471.257515	-19.3
10141	2022-09-13	14:51:32.648	255.41079454	6129.859069	1663080692.648	0	899	2.4101724062	2.4751392596	579.65876871	598.6493151	2.8996638103	722.92120361	32.255302429	-1.4322336912	35.64377594	19.312135696	42.326682679	-71.123003333	1	53472.130919	-19.286908078
10142	2022-09-13	14:51:33.500	255.41080441	6129.859306	1663080693.501	0	899	2.4101724062	2.4751392596	580.87611685	599.90654551	2.8996638103	722.9389604	32.255302429	-1.4675462238	35.64377594	19.312383652	42.326678719	-71.123003333	1	53472.922934	-19.207706592
10143	2022-09-13	14:51:34.403	255.41081485	6129.859556	1663080694.403	0	899	2.4079499383	2.4721063569	580.87812233	599.68733491	2.8670047733	722.94355542	32.255722804	-1.6193814854	35.64377594	19.313327789	42.326673958	-71.123003333	1	53473.875	-19.2
10144	2022-09-13	14:51:35.323	255.41082551	6129.859812	1663080695.324	0	899	2.4080463782	2.4722065088	580.0299206	598.81200416	2.8670544988	722.93263376	32.260185242	-1.417121243	35.64377594	19.308334262	42.326671991	-71.123004676	1	53474.805611	-19.2
10145	2022-09-13	14:51:36.230	255.410836	6129.860064	1663080696.23	0	899	2.408195887	2.474757373	580.0299206	599.5178305	2.9712954435	722.93176795	32.260185242	-1.3964252472	35.64377594	19.30421257	42.326670496	-71.12300383	1	53475.70217	-19.2
10146	2022-09-13	14:51:37.138	255.41084652	6129.860316	1663080697.139	0	899	2.408195887	2.474757373	581.40250864	600.93653491	2.9712954435	722.92830511	32.260185242	-1.3951317475	35.64377594	19.304327087	42.326665089	-71.122994494	1	53476.58932	-19.141067961
10147	2022-09-13	14:51:37.977	255.41085623	6129.860549	1663080697.978	0	899	2.4145778903	2.4799265737	581.40250864	600.52761139	2.9110755367	722.92520849	32.260185242	-1.3625355296	35.64377594	19.312120829	42.326660926	-71.122986852	1	53477.444444	-19.1
10148	2022-09-13	14:51:38.858	255.41086641	6129.860794	1663080698.858	0	899	2.4145778903	2.4799265737	579.79709255	598.86938551	2.9110755367	722.9225379	32.260185242	-1.5189196929	35.64377594	19.297809121	42.326657085	-71.122980918	1	53478.349854	-19.065014577
10149	2022-09-13	14:51:39.806	255.4108774	6129.861057	1663080699.807	0	899	2.4053815227	2.4712831532	579.80587725	599.11472791	2.9459753312	722.91672218	32.262030039	-1.5602901542	35.64377594	19.29426077	42.326651667	-71.122970531	1	53479.28028	-18.971971972
10150	2022-09-13	14:51:40.684	255.41088755	6129.861301	1663080700.684	0	899	2.4054490837	2.4713533888	579.44773688	598.7449032	2.9460111652	722.93210667	32.265159607	-1.4240953922	35.64377594	19.308534622	42.326652163	-71.122962837	1	53480.148916	-18.9
10151	2022-09-13	14:51:41.529	255.41089733	6129.861536	1663080701.529	0	899	2.4120303252	2.47835583	579.44773688	598.81564974	2.9564623895	722.9218459	32.265159607	-1.3872629767	35.64377594	19.312986942	42.326654818	-71.122960182	1	53480.945335	-18.9
10152	2022-09-13	14:51:42.414	255.41090757	6129.861782	1663080702.414	0	899	2.4120303252	2.47835583	583.40021278	602.90023627	2.9564623895	722.91731313	32.265159607	-1.3314700048	35.64377594	19.318810419	42.326657899	-71.122962899	1	53481.869611	-18.813038906
10153	2022-09-13	14:51:43.349	255.4109184	6129.862042	1663080703.35	0	899	2.4078582384	2.4752001889	583.40021278	603.23533643	3.00559747	722.93605213	32.265159607	-1.3294435384	35.64377594	19.312295269	42.326662275	-71.122965961	1	53482.78835	-18.8
10154	2022-09-13	14:51:44.272	255.41092907	6129.862298	1663080704.272	0	899	2.4078582384	2.4752001889	579.41138397	599.11089075	3.00559747	722.93111516	32.265159607	-1.3231807947	35.64377594	19.308534622	42.326664567	-71.1229679	1	53483.740273	-18.72597266
10155	2022-09-13	14:51:45.141	255.41093914	6129.862539	1663080705.142	0	899	2.4121470388	2.4775290956	579.42523306	598.51440996	2.9153806667	722.91624724	32.268069893	-1.3668364286	35.64377594	19.309822651	42.326665979	-71.122964419	1	53484.587182	-18.7
10156	2022-09-13	14:51:45.976	255.4109488	6129.862771	1663080705.976	0	899	2.4121897408	2.4775734698	580.68712151	599.81802285	2.9154030181	722.93864714	32.270042419	-1.323536595	35.64377594	19.318057951	42.326667338	-71.122961667	1	53485.402848	-18.659715158
10157	2022-09-13	14:51:46.842	255.41095882	6129.863012	1663080706.842	0	899	2.4109445967	2.4778672349	580.68712151	600.28109251	2.9836678509	722.90412307	32.270042419	-1.4338289728	35.64377594	19.308078905	42.326666076	-71.122957604	1	53486.270874	-18.572912621
10158	2022-09-13	14:51:47.782	255.41096971	6129.863273	1663080707.783	0	899	2.4109445967	2.4778672349	578.78029921	598.30992882	2.9836678509	722.91101074	32.270042419	-1.3687551022	35.64377594	19.314296722	42.326656775	-71.122942797	1	53487.193483	-18.480651731
10159	2022-09-13	14:51:48.683	255.41098013	6129.863523	1663080708.683	0	899	2.4121041178	2.4776118086	578.78029921	597.88541909	2.9208851638	722.91785315	32.270042419	-1.3659525297	35.64377594	19.313552528	42.326641821	-71.122924776	1	53488.113445	-18.388655462
10160	2022-09-13	14:51:49.628	255.41099106	6129.863786	1663080709.628	0	899	2.4121633086	2.477673322	582.24125028	601.46082465	2.9209162053	722.90613157	32.272776673	-1.3408478885	35.64377594	19.314131617	42.326631162	-71.12291083	1	53489.099606	-18.290039448
10161	2022-09-13	14:51:50.493	255.41100109	6129.864026	1663080710.494	0	899	2.406980804	2.4721110991	582.25196174	601.40122848	2.9105195166	722.91339637	32.275016785	-1.3291201576	35.64377594	19.317618477	42.326641126	-71.122917947	1	53489.953649	-18.204635108
10162	2022-09-13	14:51:51.322	255.41101067	6129.864256	1663080711.322	0	899	2.406980804	2.4721110991	580.81214482	599.91405845	2.9105195166	722.92388916	32.275016785	-1.3215532303	35.64377594	19.317897797	42.326645458	-71.122920861	1	53490.758252	-18.2
10163	2022-09-13	14:51:52.193	255.41102075	6129.864498	1663080712.193	0	899	2.4118891722	2.4768445945	580.81214482	599.82349231	2.8971575094	722.92376184	32.275016785	-1.3629883141	35.64377594	19.310504863	42.326648744	-71.122922705	1	53491.623246	-18.137675351
10164	2022-09-13	14:51:53.088	255.41103112	6129.864747	1663080713.089	0	899	2.4118891722	2.4768445945	580.88594049	599.89970349	2.8971575094	722.93018225	32.275016785	-1.345235043	35.64377594	19.312186159	42.32665	-71.122925154	1	53492.546218	-18.045378151
10165	2022-09-13	14:51:54.016	255.41104185	6129.865004	1663080714.016	0	899	2.411807209	2.4789139893	580.88594049	600.53379687	2.9906142558	722.92306983	32.275016785	-1.4125724952	35.64377594	19.317969695	42.326649222	-71.122928223	1	53493.466981	-18
10166	2022-09-13	14:51:54.894	255.41105203	6129.865249	1663080714.895	0	899	2.4118892839	2.4789993645	580.83659271	600.4830793	2.9906583322	722.9224417	32.278808644	-1.5171518792	35.64377594	19.292368112	42.326648902	-71.122931136	1	53494.340934	-17.965906623
10167	2022-09-13	14:51:55.733	255.41106172	6129.865481	1663080715.733	0	899	2.4105725239	2.4757942651	580.84165113	599.94284404	2.9102700582	722.91998897	32.27986908	-1.4677078321	35.64377594	19.297361753	42.326650759	-71.122935611	1	53495.227811	-17.877218935
10168	2022-09-13	14:51:56.630	255.41107211	6129.865731	1663080716.63	0	899	2.4105725239	2.4757942651	582.27242054	601.42066483	2.9102700582	722.90170308	32.27986908	-1.3296914101	35.64377594	19.319337845	42.326653524	-71.122943714	1	53496.114228	-17.8
10169	2022-09-13	14:51:57.476	255.4110819	6129.865966	1663080717.476	0	899	2.415140009	2.4797077756	582.27242054	601.19153901	2.8765419704	722.91815307	32.27986908	-1.3368380259	35.64377594	19.312882202	42.326654937	-71.12294654	1	53496.961924	-17.8
10170	2022-09-13	14:51:58.368	255.41109222	6129.866213	1663080718.368	0	899	2.415140009	2.4797077756	577.80420206	596.57813977	2.8765419704	722.91599784	32.27986908	-1.3306939381	35.64377594	19.316827395	42.326656362	-71.122952115	1	53497.817225	-17.718277512
10171	2022-09-13	14:51:59.305	255.41110308	6129.866474	1663080719.306	0	899	2.4123642395	2.4780198372	577.81654039	596.93108484	2.9269980618	722.92554196	32.282469137	-1.3301010913	35.64377594	19.317070437	42.326657953	-71.122950761	1	53498.771694	-17.7
10172	2022-09-13	14:52:00.247	255.41111398	6129.866736	1663080720.248	0	899	2.4124103566	2.4780677678	581.04165172	600.26304934	2.9270222962	722.92798094	32.284599304	-1.3361373903	35.64377594	19.317647138	42.326657129	-71.122945184	1	53499.722445	-17.555511022
10173	2022-09-13	14:52:01.128	255.41112418	6129.86698	1663080721.129	0	899	2.4103979355	2.476346685	581.04165172	600.36504046	2.9420535541	722.92108154	32.284599304	-1.3557338715	35.64377594	19.320777893	42.326653641	-71.122939299	1	53500.60521	-17.439478958
10174	2022-09-13	14:52:02.020	255.4111345	6129.867228	1663080722.021	0	899	2.4103979355	2.476346685	580.37742122	599.67872001	2.9420535541	722.92070806	32.284599304	-1.3422168122	35.64377594	19.314797105	42.32664932	-71.12293432	1	53501.469369	-17.4
10175	2022-09-13	14:52:02.904	255.41114473	6129.867474	1663080722.905	0	899	2.4098304216	2.4751844885	580.37742122	599.50821357	2.9168929997	722.91541295	32.284599304	-1.3906692038	35.64377594	19.302097927	42.326646095	-71.122929952	1	53502.342949	-17.365705128
10176	2022-09-13	14:52:03.813	255.41115525	6129.867726	1663080723.814	0	899	2.4098304216	2.4751844885	580.52989658	599.66571492	2.9168929997	722.9161377	32.284599304	-1.3313190937	35.64377594	19.317537308	42.326645	-71.122926667	1	53503.28134	-17.3
10177	2022-09-13	14:52:04.711	255.41116565	6129.867976	1663080724.712	0	899	2.414174178	2.4806480958	580.54937189	599.98040811	2.9603398435	722.90887007	32.288684213	-1.327309269	35.64377594	19.318719864	42.326644738	-71.122926667	1	53504.157051	-17.3
10178	2022-09-13	14:52:05.607	255.41117601	6129.868224	1663080725.607	0	899	2.4141934484	2.4806681329	579.25829859	598.64619176	2.960350078	722.90038699	32.289573669	-1.326436162	35.64377594	19.318977356	42.326643169	-71.122926503	1	53505.098422	-17.3
10179	2022-09-13	14:52:06.480	255.41118611	6129.868467	1663080726.48	0	899	2.4140100738	2.4796774495	579.25829859	598.41085309	2.9255661555	722.90259153	32.289573669	-1.3847729441	35.64377594	19.315223896	42.326641818	-71.122925152	1	53505.909006	-17.3
10180	2022-09-13	14:52:07.358	255.41119627	6129.868711	1663080727.358	0	899	2.4140100738	2.4796774495	580.61035328	599.80761201	2.9255661555	722.91358149	32.289573669	-1.4139736978	35.64377594	19.310702798	42.326639061	-71.122913277	1	53506.781563	-17.221843687
10181	2022-09-13	14:52:08.336	255.4112076	6129.868982	1663080728.337	0	899	2.4111278609	2.477508304	580.61035328	600.04060585	2.9599234747	722.91101074	32.289573669	-1.3606169224	35.64377594	19.311775208	42.326638333	-71.122894517	1	53507.774161	-17.122583927
10182	2022-09-13	14:52:09.217	255.41121779	6129.869227	1663080729.217	0	899	2.4111278609	2.477508304	580.74675119	600.18156835	2.9599234747	722.90886077	32.289573669	-1.3621690368	35.64377594	19.312462762	42.326637252	-71.122886755	1	53508.648915	-17.1
10183	2022-09-13	14:52:10.117	255.41122821	6129.869477	1663080730.117	0	899	2.415675316	2.4789199538	580.75986014	599.23690598	2.8184910586	722.9153309	32.292322272	-1.361263632	35.64377594	19.310301939	42.326635698	-71.122880157	1	53509.581197	-17.041880342
10184	2022-09-13	14:52:11.032	255.4112388	6129.869731	1663080731.032	0	899	2.4157215829	2.4789679704	581.15006116	599.63967962	2.8185144393	722.90776739	32.294456482	-1.3588490707	35.64377594	19.311322357	42.326634127	-71.122873173	1	53510.524048	-16.94759519
10185	2022-09-13	14:52:11.947	255.41124939	6129.869985	1663080731.947	0	899	2.4140577845	2.4807858975	581.15006116	600.67696155	2.9714950667	722.90081302	32.294456482	-1.3634086437	35.64377594	19.313490028	42.326632652	-71.122868638	1	53511.408542	-16.859145775
10186	2022-09-13	14:52:12.809	255.41125937	6129.870225	1663080732.81	0	899	2.4140577845	2.4807858975	581.85726443	601.40792716	2.9714950667	722.90618896	32.294456482	-1.3720104694	35.64377594	19.312856674	42.326631667	-71.122866283	1	53512.229908	-16.8
10187	2022-09-13	14:52:13.713	255.41126983	6129.870476	1663080733.713	0	899	2.4110176497	2.4787898679	581.85726443	601.74082904	3.0204207336	722.91576502	32.294456482	-1.3733039613	35.64377594	19.313285891	42.326631667	-71.122864488	1	53513.153523	-16.8
10188	2022-09-13	14:52:14.622	255.41128036	6129.870729	1663080734.623	0	899	2.4110667045	2.4788409156	580.83637981	600.68523905	3.0204473509	722.91196144	32.296723675	-1.4667269702	35.64377594	19.300688775	42.326631491	-71.122861491	1	53514.105105	-16.8
10189	2022-09-13	14:52:15.493	255.41129043	6129.87097	1663080735.493	0	899	2.4152273048	2.4814320836	580.84856514	600.20195881	2.9474225387	722.90519098	32.299278259	-1.5320487504	35.64377594	19.287906003	42.32663004	-71.12286004	1	53514.975976	-16.8
10190	2022-09-13	14:52:16.401	255.41130095	6129.871223	1663080736.402	0	899	2.4152273048	2.4814320836	583.77188892	603.22268531	2.9474225387	722.91719469	32.299278259	-1.3329467773	35.64377594	19.318250189	42.32663	-71.122857177	1	53515.84689	-16.8
10191	2022-09-13	14:52:17.288	255.4113112	6129.871469	1663080737.288	0	899	2.4145389629	2.4787365869	583.77188892	602.63510686	2.861172435	722.91233533	32.299278259	-1.3329467773	35.64377594	19.318616867	42.32663	-71.122854122	1	53516.763407	-16.8
10192	2022-09-13	14:52:18.164	255.41132134	6129.871712	1663080738.164	0	899	2.4145389629	2.4787365869	580.61725138	599.37853461	2.861172435	722.89847469	32.299278259	-1.3256169455	35.64377594	19.316995621	42.326628896	-71.122850022	1	53517.662258	-16.733774161
10193	2022-09-13	14:52:19.052	255.41133163	6129.871959	1663080739.053	0	899	2.4096088137	2.4754001352	580.61725138	599.88651303	2.936152807	722.92037257	32.299278259	-1.439541962	35.64377594	19.304953973	42.326629222	-71.122846557	1	53518.533014	-16.646698565
10194	2022-09-13	14:52:19.908	255.41134154	6129.872197	1663080739.909	0	899	2.409674656	2.4754685752	581.61644644	600.91910496	2.9361875575	722.90568694	32.302323146	-1.3996374978	35.64377594	19.309397956	42.32663	-71.122843752	1	53519.374364	-16.562563581
10195	2022-09-13	14:52:20.818	255.41135206	6129.872449	1663080740.818	0	899	2.4152762929	2.4805021616	581.62551647	600.71624106	2.904930301	722.91313242	32.304222107	-1.4220581394	35.64377594	19.306532007	42.326629502	-71.122839174	1	53520.299084	-16.470091556
10196	2022-09-13	14:52:21.720	255.4113625	6129.8727	1663080741.72	0	899	2.4152762929	2.4805021616	581.35821848	600.44016953	2.904930301	722.90894646	32.304222107	-1.5188118796	35.64377594	19.295392245	42.326628333	-71.122832978	1	53521.213427	-16.378657315
10197	2022-09-13	14:52:22.648	255.41137325	6129.872958	1663080742.649	0	899	2.4153009107	2.4809270859	581.35821848	600.55775062	2.9222579433	722.92279053	32.304222107	-1.3296914101	35.64377594	19.317176819	42.32662811	-71.122830552	1	53522.133705	-16.286629526
10198	2022-09-13	14:52:23.575	255.41138398	6129.873216	1663080743.576	0	899	2.4153009107	2.4809270859	580.83345255	600.01565415	2.9222579433	722.90058141	32.304222107	-1.3463775567	35.64377594	19.317176819	42.326626676	-71.12282338	1	53522.994429	-16.200557103
10199	2022-09-13	14:52:24.427	255.41139384	6129.873452	1663080744.428	0	899	2.4142918519	2.4793005111	580.83345255	599.84212455	2.8966598084	722.90874274	32.304222107	-1.3492232561	35.64377594	19.317176819	42.326626667	-71.122821921	1	53523.847695	-16.2
10200	2022-09-13	14:52:25.272	255.41140361	6129.873687	1663080745.272	0	899	2.414388324	2.4794007364	580.53235513	599.53151284	2.8967099435	722.89593991	32.308674844	-1.3600887392	35.64377594	19.316491083	42.326625455	-71.122815609	1	53524.726891	-16.054621849
10201	2022-09-13	14:52:26.141	255.41141367	6129.873928	1663080746.141	0	899	2.413340449	2.4798438462	580.53338705	599.97930939	2.962613184	722.90572494	32.308891296	-1.3378944413	35.64377594	19.313023384	42.326623057	-71.122806534	1	53525.582775	-15.941722488
10202	2022-09-13	14:52:27.005	255.41142367	6129.874168	1663080747.005	0	899	2.413340449	2.4798438462	580.58802077	600.03577316	2.962613184	722.90655518	32.308891296	-1.3817763329	35.64377594	19.316457748	42.326620905	-71.122798618	1	53526.457265	-15.808547009
10203	2022-09-13	14:52:27.892	255.41143395	6129.874415	1663080747.893	0	899	2.4150572635	2.4817135955	580.58802077	600.06681816	2.9671889699	722.90756569	32.308891296	-1.5089705132	35.64377594	19.311925585	42.326618823	-71.122793234	1	53527.35316	-15.664684015
10204	2022-09-13	14:52:28.769	255.4114441	6129.874658	1663080748.77	0	899	2.4150572635	2.4817135955	580.41035012	599.88318664	2.9671889699	722.89436795	32.308891296	-1.4958091848	35.64377594	19.309478103	42.32661636	-71.122788466	1	53528.18413	-15.563173957
10205	2022-09-13	14:52:29.668	255.4114545	6129.874908	1663080749.669	0	899	2.4213587748	2.4856251125	580.41455783	599.13630329	2.8562970992	722.90589874	32.309774083	-1.3665238935	35.64377594	19.309587567	42.326614203	-71.122780232	1	53529.095661	-15.390433925
10206	2022-09-13	14:52:30.559	255.4114648	6129.875155	1663080750.559	0	899	2.4214430386	2.4857126073	581.37441054	600.12740863	2.8563401546	722.90368652	32.313652039	-1.3638721704	35.64377594	19.31105423	42.326606889	-71.122767066	1	53529.973373	-15.302662722
10207	2022-09-13	14:52:31.398	255.41147451	6129.875388	1663080751.398	0	899	2.4225150963	2.4886221212	581.37441054	600.65803767	2.9345675465	722.90328878	32.313652039	-1.4111495689	35.64377594	19.31118355	42.32660098	-71.122756716	1	53530.852941	-15.129411765
10208	2022-09-13	14:52:32.308	255.41148505	6129.875641	1663080752.308	0	899	2.4225150963	2.4886221212	580.27667691	599.52389327	2.9345675465	722.89790031	32.313652039	-1.3638721704	35.64377594	19.310695648	42.3266	-71.122751259	1	53531.748299	-15.025170068
10209	2022-09-13	14:52:33.180	255.41149514	6129.875883	1663080753.18	0	899	2.4223899661	2.4892896556	580.27667691	599.75702847	2.9689584669	722.91275893	32.313652039	-1.3790061174	35.64377594	19.31013701	42.326603023	-71.122752015	1	53532.604536	-14.939546351
10210	2022-09-13	14:52:34.111	255.41150593	6129.876142	1663080754.112	0	899	2.4223899661	2.4892896556	582.36377052	601.91418748	2.9689584669	722.88697623	32.313652039	-1.3796097506	35.64377594	19.313332716	42.326605946	-71.122746715	1	53533.567308	-14.843269231
10211	2022-09-13	14:52:35.010	255.41151633	6129.876392	1663080755.011	0	899	2.4197782008	2.4851148395	582.38449281	601.49695027	2.904462543	722.89075758	32.31798513	-1.336449976	35.64377594	19.300078398	42.326607454	-71.122736944	1	53534.472275	-14.752772467
10212	2022-09-13	14:52:35.921	255.41152687	6129.876645	1663080755.922	0	899	2.4197901375	2.4851272418	580.62892144	599.68380733	2.9044687493	722.90104746	32.318534851	-1.3324832648	35.64377594	19.301955293	42.326608333	-71.122728126	1	53535.354043	-14.7
10213	2022-09-13	14:52:36.857	255.4115377	6129.876905	1663080756.857	0	899	2.4199297815	2.4859201827	580.62892144	599.87430749	2.9325744308	722.88047983	32.318534851	-1.3968456344	35.64377594	19.307480338	42.326607858	-71.122719766	1	53536.285132	-14.671486762
10214	2022-09-13	14:52:37.765	255.41154821	6129.877157	1663080757.765	0	899	2.4199297815	2.4859201827	580.74360719	599.99279459	2.9325744308	722.8959872	32.318534851	-1.4316192021	35.64377594	19.307141045	42.326606306	-71.122714279	1	53537.216387	-14.578361345
10215	2022-09-13	14:52:38.703	255.41155906	6129.877418	1663080758.703	0	899	2.4258894668	2.4907247902	580.74360719	599.60725117	2.875685536	722.88970664	32.318534851	-1.326436162	35.64377594	19.291248322	42.326605316	-71.122711036	1	53538.189349	-14.5
10216	2022-09-13	14:52:39.654	255.41157007	6129.877682	1663080759.654	0	899	2.4258901795	2.4907255304	580.54393775	599.40109856	2.875685902	722.91078924	32.318567592	-1.3283332949	35.64377594	19.291255484	42.326607284	-71.122709774	1	53539.123445	-14.475311005
10217	2022-09-13	14:52:40.526	255.41158017	6129.877924	1663080760.527	0	899	2.4232423384	2.4904361717	580.56735152	600.13672784	2.98063953	722.89810524	32.323478699	-1.5360477492	35.64377594	19.287941434	42.326611461	-71.12271952	1	53539.958852	-14.308229665
10218	2022-09-13	14:52:41.378	255.41159003	6129.878161	1663080761.379	0	899	2.4232423384	2.4904361717	581.23361626	600.82545059	2.98063953	722.89024747	32.323478699	-1.5119886398	35.64377594	19.286567688	42.326608834	-71.122724249	1	53540.84979	-14.215021008
10219	2022-09-13	14:52:42.263	255.41160028	6129.878407	1663080762.264	0	899	2.4236430492	2.4912112922	581.23361626	600.93198011	2.9963153306	722.89265937	32.323478699	-1.3708031667	35.64377594	19.308236735	42.326609553	-71.122725	1	53541.731755	-14.2
10220	2022-09-13	14:52:43.170	255.41161076	6129.878658	1663080763.17	0	899	2.4236430492	2.4912112922	581.43209794	601.13718845	2.9963153306	722.89899288	32.323478699	-1.4785517186	35.64377594	19.292303717	42.326608941	-71.122723941	1	53542.635271	-14.2
10221	2022-09-13	14:52:44.075	255.41162125	6129.87891	1663080764.076	0	899	2.419125546	2.4854949569	581.43209794	600.82191068	2.9499219871	722.901541	32.323478699	-1.488641056	35.64377594	19.303044085	42.326608333	-71.122723333	1	53543.542543	-14.145745746
10222	2022-09-13	14:52:44.934	255.41163119	6129.879149	1663080764.935	0	899	2.4191953563	2.4855675348	579.62557024	598.95538792	2.9499588628	722.89132064	32.326694564	-1.5338811922	35.64377594	19.303824103	42.326608974	-71.122723333	1	53544.384689	-14.1
10223	2022-09-13	14:52:45.753	255.41164067	6129.879376	1663080765.754	0	899	2.4271498537	2.4908550455	579.6329236	598.12084506	2.8254122735	722.8910474	32.328239441	-1.498342259	35.64377594	19.306393023	42.32661	-71.12272302	1	53545.188034	-14.1
10224	2022-09-13	14:52:46.650	255.41165104	6129.879625	1663080766.65	0	899	2.4271498537	2.4908550455	579.8213119	598.31524218	2.8254122735	722.89453125	32.328239441	-1.3557338715	35.64377594	19.314657211	42.32661	-71.122721667	1	53546.128181	-14.1
10225	2022-09-13	14:52:47.539	255.41166134	6129.879872	1663080767.54	0	899	2.4189976651	2.4847219703	579.8213119	598.96940909	2.9221577603	722.89081336	32.328239441	-1.4029466695	35.64377594	19.310129721	42.32661	-71.122721667	1	53546.967012	-14.1
10226	2022-09-13	14:52:48.417	255.41167149	6129.880116	1663080768.417	0	899	2.4189976651	2.4847219703	582.02149899	601.24225546	2.9221577603	722.88796856	32.328239441	-1.3600886989	35.64377594	19.299088358	42.32661	-71.122723166	1	53547.899573	-14.1
10227	2022-09-13	14:52:49.259	255.41168124	6129.88035	1663080769.259	0	899	2.4218762434	2.4862869446	582.03059797	600.84283494	2.8619512526	722.88451865	32.330143253	-1.3622229999	35.64377594	19.297707551	42.326608807	-71.122724526	1	53548.715789	-14.1
10228	2022-09-13	14:52:50.150	255.41169155	6129.880597	1663080770.15	0	899	2.4219389945	2.4863521068	580.56910853	599.33432506	2.8619833753	722.89345808	32.333030701	-1.3683132415	35.64377594	19.303421602	42.326607326	-71.122726007	1	53549.604273	-14.1
10229	2022-09-13	14:52:51.071	255.41170221	6129.880853	1663080771.071	0	899	2.4203126476	2.4854233294	580.56910853	599.55150981	2.8940586431	722.89300537	32.333030701	-1.3834040165	35.64377594	19.307094574	42.326605805	-71.122727528	1	53550.517007	-14.1
10230	2022-09-13	14:52:51.997	255.41171294	6129.881111	1663080771.998	0	899	2.4203126476	2.4854233294	581.92782428	600.9546504	2.8940586431	722.88964561	32.333030701	-1.3492124902	35.64377594	19.315704093	42.326604293	-71.12272904	1	53551.424063	-14.1
10231	2022-09-13	14:52:52.924	255.41172367	6129.881368	1663080772.925	0	899	2.4267571211	2.4939097923	581.92782428	601.50241564	2.9746646109	722.87877731	32.333030701	-1.3785210848	35.64377594	19.320058823	42.326603333	-71.122737677	1	53552.354339	-14.064566116
10232	2022-09-13	14:52:53.809	255.4117339	6129.881614	1663080773.809	0	899	2.4267571211	2.4939097923	581.30072321	600.85422047	2.9746646109	722.88666378	32.333030701	-1.3613175383	35.64377594	19.318970914	42.326602468	-71.122754262	1	53553.259519	-13.974048096
10233	2022-09-13	14:52:54.678	255.41174397	6129.881855	1663080774.679	0	899	2.424324861	2.4889345264	581.3042956	600.13227793	2.8677380199	722.88123892	32.333779089	-1.3314592436	35.64377594	19.316957474	42.326599152	-71.122762303	1	53554.127184	-13.887281553
10234	2022-09-13	14:52:55.592	255.41175454	6129.882109	1663080775.592	0	899	2.4244154663	2.4890286203	581.33785192	600.16723582	2.8677844488	722.89711332	32.337944031	-1.3253150736	35.64377594	19.315946579	42.326593262	-71.122766833	1	53555.014257	-13.798574338
10235	2022-09-13	14:52:56.496	255.41176501	6129.88236	1663080776.497	0	899	2.4244205523	2.4914250634	581.33785192	600.86811759	2.9710616827	722.8822842	32.337944031	-1.346097358	35.64377594	19.318881862	42.326588654	-71.122777585	1	53555.935845	-13.706415479
10236	2022-09-13	14:52:57.417	255.41177566	6129.882616	1663080777.417	0	899	2.4244205523	2.4914250634	581.94067232	601.49118997	2.9710616827	722.88663427	32.337944031	-1.3533409187	35.64377594	19.31237169	42.326586858	-71.122790138	1	53556.885331	-13.611466942
10237	2022-09-13	14:52:58.338	255.41178632	6129.882872	1663080778.338	0	899	2.4262021886	2.4919035621	581.94067232	601.09464452	2.9127195599	722.88981982	32.337944031	-1.3687551022	35.64377594	19.308174133	42.326587959	-71.122804585	1	53557.77512	-13.522488038
10238	2022-09-13	14:52:59.252	255.4117969	6129.883126	1663080779.252	0	899	2.4262021886	2.4919035621	581.12373168	600.25081514	2.9127195599	722.88116859	32.337944031	-1.3808816869	35.64377594	19.31026148	42.326588333	-71.122813093	1	53558.713985	-13.428601472
10239	2022-09-13	14:53:00.138	255.41180716	6129.883372	1663080780.139	0	899	2.4274383259	2.4926460847	581.13629917	600.10955994	2.8899751493	722.87614875	32.340577637	-1.3869826991	35.64377594	19.312080598	42.326588333	-71.122818078	1	53559.615616	-13.338438438
10240	2022-09-13	14:53:00.993	255.41181705	6129.883609	1663080780.993	0	899	2.4274853233	2.4926949062	580.91159503	599.8776838	2.8899993885	722.87753599	32.342735291	-1.3604874871	35.64377594	19.312906543	42.326587572	-71.122821523	1	53560.456754	-13.254324587
10241	2022-09-13	14:53:01.878	255.41182729	6129.883855	1663080781.878	0	899	2.43202996	2.4967390518	580.91159503	599.69593913	2.8631731004	722.88039009	32.342735291	-1.3583855945	35.64377594	19.31246515	42.326586667	-71.122823333	1	53561.336777	-13.2
10242	2022-09-13	14:53:02.746	255.41183735	6129.884096	1663080782.747	0	899	2.43202996	2.4967390518	581.18669655	599.97993632	2.8631731004	722.87727892	32.342735291	-1.3608863867	35.64377594	19.310883604	42.326586667	-71.122823333	1	53562.227455	-13.2
10243	2022-09-13	14:53:03.618	255.41184744	6129.884339	1663080783.619	0	899	2.4320553995	2.4973663822	581.18669655	600.15552651	2.8890789627	722.88007643	32.342735291	-1.3622444868	35.64377594	19.308679922	42.326586835	-71.122823502	1	53563.101202	-13.2
10244	2022-09-13	14:53:04.505	255.4118577	6129.884585	1663080784.505	0	899	2.4320788325	2.4973907244	580.94280918	599.90376085	2.8890910218	722.88620743	32.343809065	-1.3561973951	35.64377594	19.313630894	42.326588315	-71.122824982	1	53563.988978	-13.2
10245	2022-09-13	14:53:05.404	255.41186811	6129.884835	1663080785.405	0	899	2.431670139	2.4963991093	580.96112578	599.75567091	2.8644426668	722.87704892	32.347648621	-1.3356415965	35.64377594	19.318698378	42.326588333	-71.122826439	1	53564.863107	-13.2
10246	2022-09-13	14:53:06.282	255.41187826	6129.885078	1663080786.282	0	899	2.431670139	2.4963991093	579.98669007	598.74971144	2.8644426668	722.88293457	32.347648621	-1.3524786234	35.64377594	19.314296722	42.326587085	-71.122826667	1	53565.748728	-13.2
10247	2022-09-13	14:53:07.211	255.41188903	6129.885337	1663080787.212	0	899	2.4278523822	2.4929786833	579.98669007	598.89538662	2.885979904	722.88528867	32.347648621	-1.3657585319	35.64377594	19.312159077	42.326586667	-71.122825577	1	53566.653589	-13.134641148
10248	2022-09-13	14:53:08.089	255.41189919	6129.885581	1663080788.09	0	899	2.4278523822	2.4929786833	580.53575409	599.4623512	2.885979904	722.88923696	32.347648621	-1.456152612	35.64377594	19.311937547	42.326586667	-71.122825	1	53567.508876	-13.1
10249	2022-09-13	14:53:08.971	255.4119094	6129.885826	1663080788.972	0	899	2.4347785157	2.5010362253	580.53575409	599.73794307	2.926657437	722.88052631	32.347648621	-1.5377077859	35.64377594	19.291567935	42.326586667	-71.122825	1	53568.403361	-13.1
10250	2022-09-13	14:53:09.895	255.41192009	6129.886082	1663080789.896	0	899	2.4348467073	2.5011070984	578.96691041	598.11744731	2.9266929473	722.86055124	32.350769902	-1.3981822808	35.64377594	19.304138878	42.326586667	-71.12282617	1	53569.351085	-13.1
10251	2022-09-13	14:53:10.891	255.41193162	6129.886359	1663080790.892	0	899	2.4299448391	2.4959641252	578.97470478	598.09412861	2.922051995	722.86775258	32.352409363	-1.3636889545	35.64377594	19.309470764	42.326586667	-71.122828916	1	53570.349535	-13.1
10252	2022-09-13	14:53:11.831	255.41194249	6129.88662	1663080791.831	0	899	2.4299448391	2.4959641252	581.95466234	601.17249301	2.922051995	722.87821708	32.352409363	-1.3633116894	35.64377594	19.309115593	42.326587154	-71.122830487	1	53571.292177	-13.1
10253	2022-09-13	14:53:12.717	255.41195275	6129.886866	1663080792.718	0	899	2.4249872854	2.4895198787	581.95466234	600.77592776	2.8636436554	722.88719895	32.352409363	-1.348673575	35.64377594	19.314744899	42.326588333	-71.122832128	1	53572.138493	-13.1
10254	2022-09-13	14:53:13.651	255.41196356	6129.887126	1663080793.652	0	899	2.4249872854	2.4895198787	581.18424107	599.98058995	2.8636436554	722.88319084	32.352409363	-1.4134671167	35.64377594	19.313884015	42.32658848	-71.122835147	1	53573.088088	-13.1
10255	2022-09-13	14:53:14.549	255.41197395	6129.887375	1663080794.549	0	899	2.4286672759	2.493264686	581.20038702	599.9875738	2.8622144833	722.86522306	32.35579257	-1.3887828707	35.64377594	19.313951088	42.326589977	-71.122836643	1	53573.985986	-13.1
10256	2022-09-13	14:53:15.446	255.41198433	6129.887624	1663080795.446	0	899	2.4286966299	2.493295168	581.84518502	600.65331643	2.8622294708	722.86821782	32.357139587	-1.3280638456	35.64377594	19.318258286	42.326583912	-71.122827535	1	53574.913133	-12.826059979
10257	2022-09-13	14:53:16.349	255.41199479	6129.887875	1663080796.35	0	899	2.4308939678	2.4978924802	581.84518502	601.3383843	2.96310386	722.87444745	32.357139587	-1.3614360962	35.64377594	19.309099425	42.326576699	-71.122821359	1	53575.796117	-12.640776699
10258	2022-09-13	14:53:17.187	255.41200449	6129.888108	1663080797.188	0	899	2.4308939678	2.4978924802	583.41602273	602.96184882	2.96310386	722.86231398	32.357139587	-1.326436162	35.64377594	19.316457748	42.326569914	-71.122816948	1	53576.610301	-12.477939747
10259	2022-09-13	14:53:18.092	255.41201497	6129.888359	1663080798.093	0	899	2.4321661971	2.4973453526	583.41602273	602.41809253	2.8832717729	722.87227201	32.357139587	-1.5001962935	35.64377594	19.288864098	42.326562323	-71.122812394	1	53577.5212	-12.295760083
10260	2022-09-13	14:53:19.002	255.41202549	6129.888612	1663080799.002	0	899	2.4321661971	2.4973453526	580.57729048	599.48690174	2.8832717729	722.85586649	32.357139587	-1.5071704332	35.64377594	19.300864807	42.32655689	-71.122809278	1	53578.43301	-12.113398058
10261	2022-09-13	14:53:19.930	255.41203624	6129.88887	1663080799.931	0	899	2.4317016429	2.4971640369	580.5999636	599.59660179	2.8960113957	722.86686575	32.361895479	-1.4191693146	35.64377594	19.303240328	42.326554375	-71.122806458	1	53579.375	-11.9625
10262	2022-09-13	14:53:20.835	255.41204671	6129.889121	1663080800.836	0	899	2.4317037463	2.4971662221	581.49543412	600.52137856	2.896012481	722.87176837	32.361991882	-1.4136288245	35.64377594	19.304270637	42.326552799	-71.122801197	1	53580.320388	-11.867961165
10263	2022-09-13	14:53:21.726	255.41205703	6129.889369	1663080801.727	0	899	2.4337365856	2.5009795288	581.49543412	601.02543234	2.9702433487	722.8805542	32.361991882	-1.3606169224	35.64377594	19.312856674	42.326551667	-71.122794866	1	53581.180019	-11.8
10264	2022-09-13	14:53:22.625	255.41206743	6129.889618	1663080802.626	0	899	2.4337365856	2.5009795288	582.00645801	601.55361938	2.9702433487	722.86484149	32.361991882	-1.3334965153	35.64377594	19.31920908	42.326551615	-71.122786512	1	53582.030983	-11.796901709
10265	2022-09-13	14:53:23.562	255.41207826	6129.889878	1663080803.562	0	899	2.4390166829	2.5047510574	582.00645801	601.0710064	2.8992350103	722.86130953	32.361991882	-1.3286351115	35.64377594	19.317906702	42.32655	-71.122781667	1	53583.029058	-11.694188377
10266	2022-09-13	14:53:24.476	255.41208884	6129.890132	1663080804.476	0	899	2.4390166829	2.5047510574	581.71651494	600.77156579	2.8992350103	722.85961914	32.361991882	-1.326436162	35.64377594	19.317176819	42.32655	-71.122781667	1	53583.94489	-11.511022044
10267	2022-09-13	14:53:25.357	255.41209904	6129.890377	1663080805.357	0	899	2.4367113332	2.5033917272	581.73497083	601.08483372	2.9425564277	722.87068308	32.365855691	-1.3309095016	35.64377594	19.309678539	42.326545866	-71.122777533	1	53584.826827	-11.5
10268	2022-09-13	14:53:26.180	255.41210858	6129.890606	1663080806.181	0	899	2.4367322777	2.5034135001	582.33595025	601.70587765	2.9425673858	722.86879058	32.36681366	-1.334574461	35.64377594	19.315736771	42.326541685	-71.122775562	1	53585.662933	-11.433706721
10269	2022-09-13	14:53:27.075	255.41211892	6129.890854	1663080807.075	0	899	2.4334577103	2.5007505425	582.33595025	601.91102878	2.9727192136	722.86897248	32.36681366	-1.4543524657	35.64377594	19.301701817	42.326539075	-71.122775925	1	53586.555227	-11.4
10270	2022-09-13	14:53:28.019	255.41212985	6129.891116	1663080808.019	0	899	2.4334577103	2.5007505425	581.84856962	601.40726497	2.9727192136	722.87695312	32.36681366	-1.3231807947	35.64377594	19.311775208	42.326535142	-71.122773476	1	53587.478641	-11.4
10271	2022-09-13	14:53:28.976	255.41214093	6129.891382	1663080808.976	0	899	2.4331965293	2.4973903536	581.84856962	600.50356679	2.8396333909	722.85834832	32.36681366	-1.3231807947	35.64377594	19.311775208	42.326530327	-71.122767321	1	53588.401914	-11.359808612
10272	2022-09-13	14:53:29.882	255.41215142	6129.891634	1663080809.883	0	899	2.4332887384	2.4974860773	581.42836101	600.07020151	2.8396800145	722.8619312	32.371037212	-1.3705984015	35.64377594	19.310723829	42.326527329	-71.12276484	1	53589.301282	-11.269871795
10273	2022-09-13	14:53:30.756	255.41216153	6129.891877	1663080810.756	0	899	2.4361764489	2.5023984012	581.43179985	600.64209641	2.9234857443	722.86124203	32.371757507	-1.4604211619	35.64377594	19.299252352	42.326524629	-71.122767962	1	53590.222787	-11.2
10274	2022-09-13	14:53:31.605	255.41217137	6129.892113	1663080811.606	0	899	2.4361764489	2.5023984012	582.05479141	601.28567138	2.9234857443	722.85573593	32.371757507	-1.5346141359	35.64377594	19.289335794	42.326523194	-71.122767084	1	53591.083495	-11.191650485
10275	2022-09-13	14:53:32.512	255.41218185	6129.892364	1663080812.512	0	899	2.4347797657	2.5003446718	582.05479141	601.10477104	2.896856742	722.8492945	32.371757507	-1.3638721704	35.64377594	19.313575745	42.326521728	-71.122771482	1	53591.963107	-11.10368932
10276	2022-09-13	14:53:33.400	255.41219213	6129.892611	1663080813.4	0	899	2.4347797657	2.5003446718	581.25450798	600.27829526	2.896856742	722.86610786	32.371757507	-1.3361050648	35.64377594	19.315784454	42.326520224	-71.122771667	1	53592.86558	-11.1
10277	2022-09-13	14:53:34.322	255.41220281	6129.892867	1663080814.323	0	899	2.4337085681	2.5005780416	581.25570406	600.668825	2.9542207599	722.8700893	32.372008115	-1.3634410023	35.64377594	19.310506846	42.32651874	-71.122771667	1	53593.756214	-11.1
10278	2022-09-13	14:53:35.186	255.4122128	6129.893107	1663080815.186	0	899	2.433806387	2.5006797448	583.12882096	602.60485185	2.9542722062	722.86560059	32.376487732	-1.3557338715	35.64377594	19.313575745	42.326518333	-71.122772699	1	53594.619145	-11.1
10279	2022-09-13	14:53:36.063	255.41222296	6129.893351	1663080816.064	0	899	2.4363514711	2.5013068949	583.12882096	602.02328182	2.868823933	722.86863981	32.376487732	-1.4600977827	35.64377594	19.290976695	42.326517479	-71.122775042	1	53595.512716	-11.1
10280	2022-09-13	14:53:36.967	255.41223343	6129.893602	1663080816.968	0	899	2.4363514711	2.5013068949	582.35096331	601.22022013	2.868823933	722.87086497	32.376487732	-1.443282305	35.64377594	19.288837445	42.326516667	-71.122777365	1	53596.419132	-11.1
10281	2022-09-13	14:53:37.831	255.41224341	6129.893842	1663080817.831	0	899	2.4347994026	2.5010556093	582.35096331	601.61258776	2.9265683707	722.85512517	32.376487732	-1.3345097335	35.64377594	19.310055663	42.326516667	-71.122778333	1	53597.266019	-11.1
10282	2022-09-13	14:53:38.756	255.41225412	6129.894099	1663080818.756	0	899	2.4347994026	2.5010556093	579.48181454	598.64854009	2.9265683707	722.86185561	32.376487732	-1.3665238619	35.64377594	19.308037764	42.326516667	-71.122778333	1	53598.166667	-11.1
10283	2022-09-13	14:53:39.657	255.41226456	6129.894349	1663080819.658	0	899	2.4384970581	2.5074655782	579.48930681	599.41513631	3.0385849488	722.86473518	32.378062318	-1.4434763106	35.64377594	19.299411799	42.326516667	-71.122778333	1	53599.057986	-11.1
10284	2022-09-13	14:53:40.563	255.41227505	6129.894601	1663080820.564	0	899	2.4385687712	2.5075402233	580.14158705	600.09010822	3.0386236671	722.8548584	32.381340027	-1.5380311012	35.64377594	19.290168762	42.326516667	-71.122778333	1	53599.979654	-11.1
10285	2022-09-13	14:53:41.470	255.41228553	6129.894853	1663080821.47	0	899	2.4394554246	2.505495508	580.14158705	599.23047611	2.9118529505	722.8378688	32.381340027	-1.4501378536	35.64377594	19.317897797	42.326516667	-71.122779911	1	53600.946581	-11.1
10286	2022-09-13	14:53:42.411	255.41229642	6129.895114	1663080822.411	0	899	2.4394554246	2.505495508	581.94298761	601.09114968	2.9118529505	722.84261661	32.381340027	-1.3415485234	35.64377594	19.316252273	42.326519643	-71.12278	1	53601.892786	-11.1
10287	2022-09-13	14:53:43.292	255.41230663	6129.895359	1663080823.293	0	899	2.4351050582	2.5021987295	581.94298761	601.43335587	2.9622056931	722.83985183	32.381340027	-1.3313190937	35.64377594	19.31609726	42.326521217	-71.122781217	1	53602.730443	-11.1
10288	2022-09-13	14:53:44.167	255.41231675	6129.895602	1663080824.167	0	899	2.4351050582	2.5021987295	580.58034127	600.02507193	2.9622056931	722.84563845	32.381340027	-1.5352931938	35.64377594	19.276654389	42.326524758	-71.122781667	1	53603.618297	-11.1
10289	2022-09-13	14:53:45.081	255.41232733	6129.895856	1663080825.081	0	899	2.4367352982	2.5022414458	580.59527878	599.56504272	2.8920666739	722.85208635	32.384473434	-1.4126910169	35.64377594	19.287800505	42.326527601	-71.122783535	1	53604.560529	-11.1
10290	2022-09-13	14:53:45.940	255.41233727	6129.896094	1663080825.94	0	899	2.4367682074	2.5022756333	581.92138859	600.93459536	2.8920835977	722.85099702	32.385978699	-1.3891493303	35.64377594	19.296886684	42.326529057	-71.122785	1	53605.434385	-11.056561546
10291	2022-09-13	14:53:46.891	255.41234828	6129.896359	1663080826.891	0	899	2.4363783231	2.5007717233	581.92138859	600.61247001	2.844610197	722.85448976	32.385978699	-1.4013513477	35.64377594	19.301592315	42.326530649	-71.122788246	1	53606.389546	-11
10292	2022-09-13	14:53:47.796	255.41235875	6129.89661	1663080827.796	0	899	2.4363783231	2.5007717233	581.59950954	600.28025233	2.844610197	722.84362793	32.385978699	-1.3296914101	35.64377594	19.289447784	42.326531197	-71.122795684	1	53607.282051	-11
10293	2022-09-13	14:53:48.680	255.41236899	6129.896856	1663080828.681	0	899	2.4369014585	2.5031333279	581.59950954	600.81249084	2.9230650823	722.8367451	32.385978699	-1.3296914101	35.64377594	19.296373961	42.32652926	-71.122802407	1	53608.147974	-11
10294	2022-09-13	14:53:49.602	255.41237966	6129.897112	1663080829.603	0	899	2.4369014585	2.5031333279	582.1043226	601.33398026	2.9230650823	722.84404871	32.385978699	-1.3296914101	35.64377594	19.297370911	42.32652497	-71.122806877	1	53609.018036	-11
10295	2022-09-13	14:53:50.440	255.41238936	6129.897345	1663080830.441	0	899	2.4362610281	2.5019896792	582.12734004	601.21586703	2.902182109	722.85617409	32.390794413	-1.3455368399	35.64377594	19.302888883	42.32652357	-71.122816673	1	53609.857715	-11
10296	2022-09-13	14:53:51.266	255.41239891	6129.897574	1663080831.266	0	899	2.4362631618	2.5019918961	581.99668245	601.08093253	2.9021832104	722.84891374	32.390892029	-1.3296914101	35.64377594	19.318977356	42.326520901	-71.122820766	1	53610.729701	-11
10297	2022-09-13	14:53:52.190	255.41240961	6129.897831	1663080832.19	0	899	2.4400045353	2.5051075363	581.99668245	600.8690886	2.8709794884	722.82881983	32.390892029	-1.5795955595	35.64377594	19.27948478	42.326521119	-71.122828383	1	53611.671672	-10.932832833
10298	2022-09-13	14:53:53.127	255.41242045	6129.898091	1663080833.127	0	899	2.4400045353	2.5051075363	581.70760927	600.57064164	2.8709794884	722.84036154	32.390892029	-1.5947295577	35.64377594	19.272353848	42.326522624	-71.122833582	1	53612.574528	-10.9
10299	2022-09-13	14:53:53.999	255.41243054	6129.898333	1663080833.999	0	899	2.4404717782	2.5055542629	581.70760927	600.56103346	2.8695630188	722.84080738	32.390892029	-1.5679756948	35.64377594	19.285396361	42.326524083	-71.122837249	1	53613.449786	-10.9
10300	2022-09-13	14:53:54.865	255.41244058	6129.898574	1663080834.866	0	899	2.4404864611	2.5055695115	582.95153568	601.84532698	2.8695704996	722.83153246	32.391562607	-1.5481204844	35.64377594	19.29816001	42.326525	-71.122842179	1	53614.326834	-10.9
10301	2022-09-13	14:53:55.714	255.41245041	6129.89881	1663080835.715	0	899	2.4356647131	2.5017918722	582.97140504	602.2089053	2.9200086859	722.83049931	32.395713806	-1.52201329	35.64377594	19.293934563	42.32652521	-71.122847297	1	53615.126144	-10.9
10302	2022-09-13	14:53:56.551	255.41246008	6129.899042	1663080836.551	0	899	2.4356647131	2.5017918722	582.50564036	601.72777084	2.9200086859	722.83691123	32.395713806	-1.3754597965	35.64377594	19.309778769	42.326526628	-71.12285155	1	53615.976602	-10.9
10303	2022-09-13	14:53:57.417	255.41247012	6129.899283	1663080837.418	0	899	2.4398767215	2.5075811388	582.50564036	602.15475129	2.9827541931	722.82641561	32.395713806	-1.3654998541	35.64377594	19.311414719	42.326522229	-71.122839834	1	53616.887487	-10.811251314
10304	2022-09-13	14:53:58.285	255.41248015	6129.899524	1663080838.285	0	899	2.4398767215	2.5075811388	582.68923482	602.34453877	2.9827541931	722.82979518	32.395713806	-1.3627834928	35.64377594	19.312509676	42.326520455	-71.122839545	1	53617.727273	-10.8
10305	2022-09-13	14:53:59.157	255.41249025	6129.899766	1663080839.158	0	899	2.4397545401	2.5056240546	582.68952683	601.81009522	2.9041831917	722.85921938	32.395774841	-1.3938058812	35.64377594	19.311765658	42.326519019	-71.122840981	1	53618.588589	-10.8
10306	2022-09-13	14:54:00.062	255.41250073	6129.900017	1663080840.063	0	899	2.439854074	2.5057274717	581.40013873	600.47874503	2.904234531	722.85217285	32.40032196	-1.3199255466	35.64377594	19.31105423	42.326519145	-71.122843291	1	53619.487179	-10.8
10307	2022-09-13	14:54:01.000	255.41251157	6129.900278	1663080841	0	899	2.4382942089	2.5027151954	581.40013873	600.06776131	2.8436189189	722.83526409	32.40032196	-1.4471843195	35.64377594	19.304389562	42.326520696	-71.122845	1	53620.417836	-10.8
10308	2022-09-13	14:54:01.897	255.41252196	6129.900527	1663080841.897	0	899	2.4382942089	2.5027151954	582.02257613	600.71018396	2.8436189189	722.84436035	32.40032196	-1.3296914101	35.64377594	19.318616867	42.326522773	-71.122846106	1	53621.331933	-10.8
10309	2022-09-13	14:54:02.788	255.41253227	6129.900774	1663080842.788	0	899	2.437294703	2.5034244446	582.02257613	601.21660212	2.9182184028	722.82265447	32.40032196	-1.3282685604	35.64377594	19.317751512	42.326525865	-71.12284963	1	53622.25941	-10.8
10310	2022-09-13	14:54:03.641	255.41254214	6129.901011	1663080843.641	0	899	2.437294703	2.5034244446	581.77274284	600.9585298	2.9182184028	722.83178873	32.40032196	-1.3861958341	35.64377594	19.311656737	42.326528726	-71.122854119	1	53623.117925	-10.8
10311	2022-09-13	14:54:04.525	255.41255237	6129.901257	1663080844.525	0	899	2.4388072006	2.5039854273	581.77864912	600.67523058	2.8755849251	722.83740881	32.401558428	-1.4288274752	35.64377594	19.310981637	42.326531506	-71.122859679	1	53623.951887	-10.8
10312	2022-09-13	14:54:05.463	255.41256324	6129.901518	1663080845.464	0	899	2.4388876524	2.5040689858	581.00521433	599.8769526	2.8756260303	722.83455552	32.405235291	-1.3606169224	35.64377594	19.318258286	42.326523894	-71.122853782	1	53624.932773	-10.706722689
10313	2022-09-13	14:54:06.420	255.41257431	6129.901783	1663080846.42	0	899	2.4353374465	2.5020077261	581.00521433	600.33881897	2.9437375305	722.82771918	32.405235291	-1.4636549089	35.64377594	19.310909865	42.326518864	-71.122847375	1	53625.893788	-10.610621242
10314	2022-09-13	14:54:07.319	255.41258472	6129.902033	1663080847.32	0	899	2.4353374465	2.5020077261	582.93578579	602.33363238	2.9437375305	722.81693536	32.405235291	-1.3628912367	35.64377594	19.309443126	42.326518333	-71.122850641	1	53626.794795	-10.6
10315	2022-09-13	14:54:08.213	255.41259507	6129.902282	1663080848.214	0	899	2.437380349	2.5038935565	582.93578579	602.27135738	2.9345903378	722.82157645	32.405235291	-1.3289800243	35.64377594	19.313011258	42.326517165	-71.122856339	1	53627.700916	-10.6
10316	2022-09-13	14:54:09.213	255.41260664	6129.902559	1663080849.214	0	899	2.4374157357	2.5039303387	580.22147712	599.46714208	2.9346088	722.83228065	32.406853531	-1.3407401431	35.64377594	19.314704289	42.326515557	-71.122861664	1	53628.666038	-10.6
10317	2022-09-13	14:54:10.134	255.41261729	6129.902815	1663080850.134	0	899	2.4362386442	2.5020517761	580.23659326	599.28789014	2.9058401545	722.84643555	32.41002655	-1.3671275377	35.64377594	19.31105423	42.326514056	-71.122864278	1	53629.566567	-10.6
10318	2022-09-13	14:54:11.012	255.41262745	6129.903059	1663080851.012	0	899	2.4362386442	2.5020517761	580.89502832	599.96794404	2.9058401545	722.83646014	32.41002655	-1.4803087151	35.64377594	19.30804936	42.326511139	-71.122867194	1	53630.438856	-10.6
10319	2022-09-13	14:54:11.888	255.4126376	6129.903302	1663080851.889	0	899	2.4417730693	2.5081208317	580.89502832	600.07993577	2.9223570766	722.83080812	32.41002655	-1.5180357742	35.64377594	19.307233949	42.326507236	-71.122871645	1	53631.32906	-10.6
10320	2022-09-13	14:54:12.819	255.41264837	6129.903561	1663080852.819	0	899	2.4417730693	2.5081208317	582.29784735	601.52908494	2.9223570766	722.82092285	32.41002655	-1.3671275377	35.64377594	19.311775208	42.326502983	-71.122872478	1	53632.302605	-10.6
10321	2022-09-13	14:54:13.717	255.41265877	6129.903811	1663080853.718	0	899	2.4380040801	2.5046037415	582.29784735	601.6325316	2.9375715302	722.79678607	32.41002655	-1.3246359849	35.64377594	19.313516124	42.326497377	-71.122867942	1	53633.191329	-10.6
10322	2022-09-13	14:54:14.618	255.4126692	6129.904061	1663080854.619	0	899	2.4380040801	2.5046037415	582.62060569	601.96600684	2.9375715302	722.81217623	32.41002655	-1.3231807947	35.64377594	19.313575745	42.326493183	-71.122873484	1	53634.045168	-10.6
10323	2022-09-13	14:54:15.528	255.41267972	6129.904313	1663080855.528	0	899	2.4361162844	2.5028119747	582.64321289	602.03251936	2.9439132107	722.81381569	32.414752531	-1.335167284	35.64377594	19.317029334	42.32649	-71.122876667	1	53635	-10.6
10324	2022-09-13	14:54:16.390	255.4126897	6129.904553	1663080856.39	0	899	2.436118378	2.5028141512	582.89467327	602.29235534	2.9439143071	722.80128044	32.414848328	-1.3394573927	35.64377594	19.319337845	42.326498249	-71.122869793	1	53635.82488	-10.6
10325	2022-09-13	14:54:17.318	255.41270044	6129.904811	1663080857.318	0	899	2.438001543	2.5048364331	582.89467327	602.31794778	2.9476731246	722.80645429	32.414848328	-1.3751041005	35.64377594	19.31530475	42.326504977	-71.122863357	1	53636.746493	-10.6
10326	2022-09-13	14:54:18.272	255.41271148	6129.905076	1663080858.272	0	899	2.438001543	2.5048364331	583.42902296	602.87010313	2.9476731246	722.81014146	32.414848328	-1.3532870826	35.64377594	19.314837134	42.32651166	-71.122847936	1	53637.748932	-10.525106838
10327	2022-09-13	14:54:19.243	255.41272273	6129.905346	1663080859.244	0	899	2.4362557922	2.5047881555	583.43325161	603.38552427	3.0225964102	722.82415812	32.415731114	-1.3392849316	35.64377594	19.318336222	42.326508488	-71.122832431	1	53638.726824	-10.5
10328	2022-09-13	14:54:20.167	255.41273343	6129.905602	1663080860.168	0	899	2.4363405522	2.5048763621	581.02028472	600.89034847	3.0226419811	722.83543103	32.41960907	-1.3671275377	35.64377594	19.313936234	42.326502601	-71.122817154	1	53639.609802	-10.5
10329	2022-09-13	14:54:21.065	255.41274381	6129.905851	1663080861.065	0	899	2.4372610196	2.5033789234	581.02028472	600.17807376	2.9177490689	722.83807575	32.41960907	-1.3600564058	35.64377594	19.314269855	42.326499168	-71.122811665	1	53640.499483	-10.5
10330	2022-09-13	14:54:21.983	255.41275443	6129.906106	1663080861.983	0	899	2.4372610196	2.5033789234	581.19886846	600.36254588	2.9177490689	722.82366943	32.41960907	-1.354106307	35.64377594	19.313215256	42.326499036	-71.122814738	1	53641.421359	-10.542135922
10331	2022-09-13	14:54:22.882	255.41276485	6129.906356	1663080862.883	0	899	2.4407592675	2.5066081933	581.19886846	600.25663424	2.9021355588	722.81300162	32.41960907	-1.3303059118	35.64377594	19.316200067	42.326501015	-71.122817682	1	53642.304609	-10.6
10332	2022-09-13	14:54:23.769	255.4127751	6129.906603	1663080863.769	0	899	2.4407592675	2.5066081933	582.96204277	602.07762381	2.9021355588	722.80513132	32.41960907	-1.3280638456	35.64377594	19.317229884	42.326505287	-71.122817721	1	53643.19532	-10.56093591
10333	2022-09-13	14:54:24.691	255.41278579	6129.906859	1663080864.692	0	899	2.4386769858	2.5057162647	582.97268818	602.45288348	2.9556492677	722.81949398	32.421833215	-1.3456662072	35.64377594	19.317706809	42.326513333	-71.122808333	1	53644	-10.4
10334	2022-09-13	14:54:25.673	255.41279714	6129.907131	1663080865.673	0	899	2.4387318142	2.5057732716	583.38839396	602.88267647	2.9556780652	722.81972074	32.424339294	-1.3612744216	35.64377594	19.315677037	42.326525881	-71.122793413	1	53645.105769	-10.389423077
10335	2022-09-13	14:54:26.654	255.4128085	6129.907404	1663080866.654	0	899	2.4395275005	2.5044079486	583.38839396	602.24460641	2.8619643618	722.80877686	32.424339294	-1.3517456268	35.64377594	19.312108577	42.32653428	-71.122778107	1	53646.142012	-10.285798817
10336	2022-09-13	14:54:27.611	255.41281957	6129.90767	1663080867.611	0	899	2.4395275005	2.5044079486	582.65332648	601.48578016	2.8619643618	722.81635653	32.424339294	-1.3762897932	35.64377594	19.313719453	42.32654	-71.122765634	1	53647.088505	-10.182299084
10337	2022-09-13	14:54:28.456	255.41282935	6129.907904	1663080868.456	0	899	2.4309420318	2.4979528793	582.65332648	602.17682682	2.963577737	722.81816536	32.424339294	-1.3811188763	35.64377594	19.312290874	42.32654	-71.122755605	1	53647.948118	-10.010376399
10338	2022-09-13	14:54:29.335	255.41283953	6129.908149	1663080869.335	0	899	2.4309420318	2.4979528793	582.92801438	602.46071894	2.963577737	722.80004883	32.424339294	-1.3508509398	35.64377594	19.311775208	42.326538639	-71.122745473	1	53648.816568	-9.9183431953
10339	2022-09-13	14:54:30.207	255.41284962	6129.908391	1663080870.207	0	899	2.4359115587	2.5026045788	582.94974285	602.35010869	2.9440393104	722.81105456	32.42887934	-1.4470873771	35.64377594	19.29185794	42.326536007	-71.122735192	1	53649.697864	-9.7604272635
10340	2022-09-13	14:54:31.089	255.41285984	6129.908636	1663080871.09	0	899	2.4359163815	2.5026095925	579.9387448	599.23892278	2.9440418365	722.8025157	32.429100037	-1.3912943641	35.64377594	19.304997804	42.326532236	-71.122725217	1	53650.55283	-9.6447169811
10341	2022-09-13	14:54:31.993	255.4128703	6129.908887	1663080871.994	0	899	2.4412130008	2.5061010303	579.9387448	598.67264499	2.8603650681	722.79182646	32.429100037	-1.4568532532	35.64377594	19.305862907	42.326527848	-71.122719283	1	53651.43043	-9.556956957
10342	2022-09-13	14:54:32.910	255.4128809	6129.909142	1663080872.91	0	899	2.4412130008	2.5061010303	583.28799382	602.13008561	2.8603650681	722.78646184	32.429100037	-1.5754672289	35.64377594	19.29845047	42.326522528	-71.122718951	1	53652.370726	-9.4629273504
10343	2022-09-13	14:54:33.829	255.41289155	6129.909397	1663080873.83	0	899	2.4380773471	2.5050155893	583.28799382	602.753995	2.9520202055	722.79900517	32.429100037	-1.4494372377	35.64377594	19.302784282	42.326513508	-71.122721072	1	53653.321672	-9.4
10344	2022-09-13	14:54:34.736	255.41290204	6129.909649	1663080874.736	0	899	2.4381031891	2.5050424568	582.22757482	601.65827899	2.9520337656	722.79547806	32.430281532	-1.3377650937	35.64377594	19.308234322	42.326499915	-71.122724701	1	53654.205128	-9.3794871795
10345	2022-09-13	14:54:35.654	255.41291267	6129.909904	1663080875.655	0	899	2.4338902218	2.5002099283	582.24497616	601.5288994	2.9303640303	722.80227115	32.433921814	-1.3325587022	35.64377594	19.314630508	42.32648511	-71.122731362	1	53655.116736	-9.2883264463
10346	2022-09-13	14:54:36.609	255.41292373	6129.910169	1663080876.61	0	899	2.4338902218	2.5002099283	581.88601349	601.1580479	2.9303640303	722.79882893	32.433921814	-1.3262851941	35.64377594	19.31728195	42.326472536	-71.122742145	1	53656.095694	-9.190430622
10347	2022-09-13	14:54:37.497	255.412934	6129.910416	1663080877.498	0	899	2.4350607443	2.5004156605	581.88601349	600.86692783	2.8874967649	722.79465065	32.433921814	-1.3321059619	35.64377594	19.318367004	42.326465455	-71.122746394	1	53656.945455	-9.1054545455
10348	2022-09-13	14:54:38.382	255.41294425	6129.910662	1663080878.383	0	899	2.4350607443	2.5004156605	582.39190176	601.38931798	2.8874967649	722.78034337	32.433921814	-1.4179836014	35.64377594	19.31381477	42.326459469	-71.122750815	1	53657.829659	-9.1
10349	2022-09-13	14:54:39.219	255.41295392	6129.910894	1663080879.219	0	899	2.43820537	2.5054282557	582.3959604	601.91428832	2.9640848763	722.78067481	32.434770647	-1.4473891479	35.64377594	19.31193516	42.326451446	-71.122742484	1	53658.688728	-9.0311271975
10350	2022-09-13	14:54:40.095	255.41296407	6129.911138	1663080880.096	0	899	2.4382869313	2.5055130672	582.40062159	601.91939817	2.9641278477	722.7923584	32.438499451	-1.3280638456	35.64377594	19.31105423	42.326444427	-71.122732474	1	53659.585961	-9
10351	2022-09-13	14:54:41.023	255.4129748	6129.911395	1663080881.023	0	899	2.4433417858	2.5077493507	582.40062159	601.0576139	2.8373192699	722.78796831	32.438499451	-1.5646125315	35.64377594	19.282825483	42.326437582	-71.122723432	1	53660.490104	-8.9509896324
10352	2022-09-13	14:54:41.960	255.41298565	6129.911656	1663080881.96	0	899	2.4433417858	2.5077493507	581.41366739	600.03904299	2.8373192699	722.78718658	32.438499451	-1.4228880682	35.64377594	19.303321447	42.326432628	-71.122714103	1	53661.423077	-8.9
10353	2022-09-13	14:54:42.872	255.41299622	6129.911909	1663080882.873	0	899	2.4382949336	2.5054033583	581.41366739	600.86498672	2.9590673069	722.77130127	32.438499451	-1.3638721704	35.64377594	19.304573059	42.326433535	-71.12270335	1	53662.373747	-8.8626252505
10354	2022-09-13	14:54:43.733	255.41300618	6129.912148	1663080883.734	0	899	2.4382949336	2.5054033583	582.27161367	601.75163577	2.9590673069	722.78625367	32.438499451	-1.504604942	35.64377594	19.314627793	42.326437037	-71.122693517	1	53663.222432	-8.7777568332
10355	2022-09-13	14:54:44.585	255.41301603	6129.912385	1663080884.585	0	899	2.4398587565	2.5070828602	582.28382199	601.7854465	2.9621823346	722.78761908	32.441053226	-1.5394647445	35.64377594	19.316666849	42.326438333	-71.122688333	1	53664.026026	-8.6973973974
10356	2022-09-13	14:54:45.490	255.41302652	6129.912636	1663080885.491	0	899	2.4399110697	2.5071372567	581.10331753	600.56559195	2.9622098607	722.77896745	32.443443298	-1.5059846648	35.64377594	19.314704061	42.326438333	-71.122688333	1	53664.932933	-8.6067067067
10357	2022-09-13	14:54:46.381	255.41303682	6129.912884	1663080886.381	0	899	2.4444491499	2.5104886225	581.10331753	600.18439136	2.9060346835	722.79738592	32.443443298	-1.3220382874	35.64377594	19.305152615	42.326438333	-71.122692589	1	53665.851086	-8.5148914168
10358	2022-09-13	14:54:47.305	255.41304751	6129.91314	1663080887.305	0	899	2.4444491499	2.5104886225	583.50069641	602.66049043	2.9060346835	722.77881102	32.443443298	-1.3302627162	35.64377594	19.312147734	42.326439577	-71.122695821	1	53666.746411	-8.4253588517
10359	2022-09-13	14:54:48.211	255.41305801	6129.913392	1663080888.212	0	899	2.4412616256	2.5072346366	583.50069641	602.66623205	2.9068778404	722.77592943	32.443443298	-1.3388645144	35.64377594	19.309643322	42.326444496	-71.122696667	1	53667.67437	-8.2651260504
10360	2022-09-13	14:54:49.072	255.41306796	6129.913631	1663080889.072	0	899	2.4412616256	2.5072346366	583.58785802	602.75625655	2.9068778404	722.78607178	32.443443298	-1.3720104694	35.64377594	19.31609726	42.326449464	-71.122697599	1	53668.559512	-8.1440488301
10361	2022-09-13	14:54:49.969	255.41307834	6129.91388	1663080889.969	0	899	2.4402808763	2.507899911	583.60514259	603.26309602	2.9786139634	722.76123168	32.44705084	-1.3360942934	35.64377594	19.318651098	42.326450092	-71.122701483	1	53669.472505	-8.0527494908
10362	2022-09-13	14:54:50.865	255.41308873	6129.914129	1663080890.866	0	899	2.4403021128	2.507921998	582.25243746	601.8649033	2.9786251979	722.76488207	32.448020935	-1.4990752604	35.64377594	19.313461266	42.326451852	-71.122702067	1	53670.351903	-7.9648096565
10363	2022-09-13	14:54:51.730	255.41309873	6129.914369	1663080891.73	0	899	2.4414682418	2.5085038451	582.25243746	601.685122	2.952202923	722.77009391	32.448020935	-1.5215174331	35.64377594	19.310431866	42.326458333	-71.122696289	1	53671.226467	-7.9
10364	2022-09-13	14:54:52.605	255.41310885	6129.914613	1663080892.605	0	899	2.4414682418	2.5085038451	583.62478629	603.103273	2.952202923	722.7570918	32.448020935	-1.4859461784	35.64377594	19.31105423	42.326458333	-71.122695	1	53672.313327	-7.9
10365	2022-09-13	14:54:53.538	255.41311965	6129.914872	1663080893.538	0	899	2.43408097	2.5010049612	583.62478629	603.13001277	2.9561245967	722.77260766	32.448020935	-1.3963066466	35.64377594	19.305376975	42.326458333	-71.122695	1	53673.262462	-7.9
10366	2022-09-13	14:54:54.466	255.41313039	6129.915129	1663080894.466	0	899	2.4340934411	2.5010179279	579.73980693	599.11523863	2.9561311611	722.78138622	32.448592079	-1.3624385153	35.64377594	19.310824337	42.326458333	-71.122695	1	53674.200197	-7.9
10367	2022-09-13	14:54:55.381	255.413141	6129.915384	1663080895.382	0	899	2.4350358922	2.5020299021	579.75989353	599.14869076	2.9580051933	722.78143311	32.452812195	-1.3638721704	35.64377594	19.311775208	42.326458158	-71.122695175	1	53675.10521	-7.9
10368	2022-09-13	14:54:56.269	255.41315127	6129.915631	1663080896.27	0	899	2.4350358922	2.5020299021	582.18274644	601.65257067	2.9580051933	722.77493953	32.452812195	-1.5614543111	35.64377594	19.293280949	42.326456675	-71.122696658	1	53675.99499	-7.9
10369	2022-09-13	14:54:57.197	255.413162	6129.915888	1663080897.197	0	899	2.4381388329	2.5038296798	582.18274644	601.24727071	2.8983813896	722.77061776	32.452812195	-1.4691522816	35.64377594	19.303540817	42.326456667	-71.122695175	1	53676.895146	-7.9
10370	2022-09-13	14:54:58.115	255.41317263	6129.916143	1663080898.115	0	899	2.4381388329	2.5038296798	582.05350894	601.11380111	2.8983813896	722.74965602	32.452812195	-1.3280638456	35.64377594	19.315015793	42.326456667	-71.122693604	1	53677.837642	-7.9
10371	2022-09-13	14:54:58.980	255.41318265	6129.916384	1663080898.981	0	899	2.4371434471	2.5032213321	582.0555428	601.23671539	2.9161666402	722.76081858	32.453237824	-1.3427989428	35.64377594	19.304010126	42.326456667	-71.122693333	1	53678.689018	-7.9
10372	2022-09-13	14:54:59.885	255.41319312	6129.916635	1663080899.886	0	899	2.437242228	2.5033239836	582.85866576	602.06665316	2.916217869	722.76385498	32.457756042	-1.326436162	35.64377594	19.286567688	42.326457643	-71.122693333	1	53679.585586	-7.9
10373	2022-09-13	14:55:00.740	255.41320302	6129.916872	1663080900.741	0	899	2.4398605476	2.5077238022	582.85866576	602.56621105	2.9895817698	722.76573333	32.457756042	-1.3288722086	35.64377594	19.306685719	42.32645907	-71.122693333	1	53680.441884	-7.9
10374	2022-09-13	14:55:01.617	255.41321316	6129.917116	1663080901.617	0	899	2.4398605476	2.5077238022	579.81542467	599.42007228	2.9895817698	722.75653278	32.457756042	-1.3280098912	35.64377594	19.309494941	42.32646055	-71.122692784	1	53681.329886	-7.9
10375	2022-09-13	14:55:02.448	255.41322279	6129.917347	1663080902.449	0	899	2.4369896095	2.5037739573	579.81542467	599.12946005	2.9466939112	722.75671023	32.457756042	-1.3586874221	35.64377594	19.303127478	42.326461969	-71.122691364	1	53682.18146	-7.9
10376	2022-09-13	14:55:03.308	255.41323273	6129.917586	1663080903.308	0	899	2.4369896095	2.5037739573	582.13055	601.52170374	2.9466939112	722.76009182	32.457756042	-1.5952469379	35.64377594	19.285699592	42.326463383	-71.122689951	1	53683.029502	-7.9
10377	2022-09-13	14:55:04.197	255.41324303	6129.917833	1663080904.198	0	899	2.4372096346	2.5044145001	582.13055	601.64273758	2.9644898088	722.76198957	32.457756042	-1.6487115622	35.64377594	19.28512764	42.326464891	-71.122688442	1	53683.934893	-7.9
10378	2022-09-13	14:55:05.078	255.41325322	6129.918077	1663080905.078	0	899	2.4372171196	2.5044222835	582.46071879	601.98400002	2.9644937549	722.75846529	32.458098405	-1.6453915795	35.64377594	19.28512764	42.326474389	-71.122682968	1	53684.804734	-7.9804733728
10379	2022-09-13	14:55:05.944	255.41326325	6129.918318	1663080905.945	0	899	2.4400795926	2.5040215224	582.48155485	601.03040097	2.8210003272	722.76138488	32.46245575	-1.3786288168	35.64377594	19.285732421	42.326481131	-71.122673854	1	53685.66967	-8
10380	2022-09-13	14:55:06.844	255.41327366	6129.918568	1663080906.844	0	899	2.4400795926	2.5040215224	581.53060534	600.04916892	2.8210003272	722.77803494	32.46245575	-1.5499960295	35.64377594	19.272620751	42.326488085	-71.122663348	1	53686.57014	-8
10381	2022-09-13	14:55:07.739	255.41328402	6129.918816	1663080907.739	0	899	2.4386104402	2.5052030785	581.53060534	600.8329379	2.9365590548	722.77662184	32.46245575	-1.5734622944	35.64377594	19.280460168	42.326493199	-71.122652206	1	53687.459566	-8
10382	2022-09-13	14:55:08.602	255.41329402	6129.919056	1663080908.603	0	899	2.4386104402	2.5052030785	582.88775902	602.23513862	2.9365590548	722.7611084	32.46245575	-1.3589892387	35.64377594	19.312496185	42.326495536	-71.122642321	1	53688.321465	-8
10383	2022-09-13	14:55:09.532	255.41330478	6129.919315	1663080909.533	0	899	2.4403932188	2.5054380134	582.89750268	601.77910134	2.8680342856	722.75416939	32.464491939	-1.3764622433	35.64377594	19.303061631	42.326498004	-71.122636221	1	53689.267548	-8
10384	2022-09-13	14:55:10.486	255.41331582	6129.91958	1663080910.487	0	899	2.4404521946	2.5054992606	583.11151873	602.0002542	2.8680643276	722.76278868	32.467185974	-1.388211574	35.64377594	19.312667771	42.326501667	-71.122633462	1	53690.230769	-8
10385	2022-09-13	14:55:11.421	255.41332664	6129.919839	1663080911.422	0	899	2.437489113	2.504591506	583.11151873	602.62436246	2.9597604282	722.75669851	32.467185974	-1.3947652586	35.65532025	19.313575745	42.326502169	-71.122628082	1	53691.150632	-8.0150631681
10386	2022-09-13	14:55:12.345	255.41333734	6129.920096	1663080912.346	0	899	2.437489113	2.504591506	583.75690759	603.29134817	2.9597604282	722.75049273	32.467185974	-1.3606169224	35.892803192	19.313575745	42.326505	-71.122626601	1	53692.039557	-8.1
10387	2022-09-13	14:55:13.253	255.41334785	6129.920348	1663080913.254	0	899	2.4400167761	2.5047281193	583.75690759	602.57178496	2.854140037	722.75808696	32.467185974	-1.3456446493	35.892803192	19.315159147	42.326505	-71.122625403	1	53692.757911	-8.1
10388	2022-09-13	14:55:14.148	255.41335821	6129.920597	1663080914.149	0	899	2.4400167761	2.5047281193	581.30785439	600.04379713	2.854140037	722.7655191	32.467185974	-1.3687551022	35.892803192	19.309253693	42.326504016	-71.122624016	1	53693.59018	-8.1
10389	2022-09-13	14:55:15.029	255.4133684	6129.920842	1663080915.03	0	899	2.4446547267	2.5114931705	581.32733084	600.64639017	2.940016601	722.74901495	32.471267043	-1.5166021222	35.68335643	19.288355859	42.32650252	-71.122623333	1	53694.488108	-8.1
10390	2022-09-13	14:55:15.913	255.41337862	6129.921087	1663080915.913	0	899	2.4446716389	2.511510751	581.55329361	600.87992216	2.9400254171	722.74158645	32.472038269	-1.5455441972	35.79715034	19.288177528	42.326502325	-71.122623333	1	53695.39471	-8.1
10391	2022-09-13	14:55:16.812	255.41338904	6129.921337	1663080916.813	0	899	2.4514519398	2.5205665492	581.55329361	601.4861766	3.0291943954	722.75523892	32.472038269	-1.3427018914	35.892803192	19.316106417	42.32650284	-71.122623333	1	53696.296117	-8.1
10392	2022-09-13	14:55:17.723	255.41339957	6129.92159	1663080917.723	0	899	2.4514519398	2.5205665492	582.83700626	602.81388882	3.0291943954	722.7480396	32.472038269	-1.3337444067	35.892803192	19.317191522	42.326501667	-71.122623333	1	53697.182446	-8.1
10393	2022-09-13	14:55:18.612	255.41340987	6129.921837	1663080918.613	0	899	2.4488457956	2.5165333973	582.83700626	602.41997677	2.9714052269	722.74503594	32.472038269	-1.3921459487	35.892803192	19.312588648	42.32650156	-71.122623333	1	53698.064143	-8.1
10394	2022-09-13	14:55:19.482	255.41341993	6129.922078	1663080919.482	0	899	2.4488524105	2.5165402765	584.11994822	603.74604856	2.971408706	722.75678137	32.472339403	-1.3903781618	35.892803192	19.317042862	42.326500037	-71.122623333	1	53698.977918	-8.1
10395	2022-09-13	14:55:20.371	255.41343022	6129.922325	1663080920.371	0	899	2.4510823252	2.5172129159	584.14030866	603.2954462	2.9022706204	722.73978409	32.476585388	-1.5575629473	35.892803192	19.294849396	42.3265	-71.122620647	1	53699.805942	-8.1
10396	2022-09-13	14:55:21.233	255.4134402	6129.922565	1663080921.233	0	899	2.4510823252	2.5172129159	582.32895953	601.42469928	2.9022706204	722.73657348	32.476585388	-1.3523276555	35.892803192	19.314634184	42.3265	-71.122618837	1	53700.69765	-8.1
10397	2022-09-13	14:55:22.138	255.41345068	6129.922816	1663080922.139	0	899	2.4460583197	2.5108995435	582.32895953	601.08898446	2.8528393749	722.74724372	32.476585388	-1.3288183489	35.892803192	19.316585882	42.3265	-71.122617355	1	53701.587182	-8.1
10398	2022-09-13	14:55:23.038	255.41346109	6129.923066	1663080923.038	0	899	2.4460583197	2.5108995435	585.07151023	603.91988784	2.8528393749	722.73577881	32.476585388	-1.3313190937	35.892803192	19.315736771	42.326500821	-71.122615846	1	53702.492521	-8.1
10399	2022-09-13	14:55:23.963	255.41347179	6129.923323	1663080923.963	0	899	2.4405352346	2.5086636165	585.07320795	604.92784702	3.000137072	722.73947123	32.476938867	-1.3679251173	35.732832043	19.298071678	42.326502374	-71.122613585	1	53703.424528	-8.1
10400	2022-09-13	14:55:24.904	255.41348269	6129.923584	1663080924.904	0	899	2.4406337225	2.5087660787	582.64909366	602.42182727	3.0001895518	722.72348609	32.481437683	-1.3378297091	35.892803192	19.318977356	42.326503903	-71.122611667	1	53704.341942	-8.1
10401	2022-09-13	14:55:25.812	255.41349321	6129.923837	1663080925.813	0	899	2.4469904593	2.5129431573	582.64909366	601.7356882	2.8993814508	722.72771489	32.481437683	-1.3513899047	35.892803192	19.316544842	42.326505454	-71.122611212	1	53705.272545	-8.072745491
10402	2022-09-13	14:55:26.678	255.41350323	6129.924077	1663080926.679	0	899	2.4469904593	2.5129431573	582.4288618	601.50824192	2.8993814508	722.72778401	32.481437683	-1.409403407	35.892803192	19.304889831	42.32650712	-71.122609547	1	53706.135922	-8
10403	2022-09-13	14:55:27.575	255.4135136	6129.924326	1663080927.575	0	899	2.440341739	2.5062924051	582.4288618	601.55992569	2.9069857498	722.71798767	32.481437683	-1.4024616306	35.892803192	19.304756139	42.32651002	-71.122606657	1	53707.005917	-8
10404	2022-09-13	14:55:28.506	255.41352438	6129.924585	1663080928.506	0	899	2.440341739	2.5062924051	582.2754495	601.40147424	2.9069857498	722.71721199	32.481437683	-1.3589892387	35.892803192	19.311775208	42.32651308	-71.122605127	1	53707.924063	-8
10405	2022-09-13	14:55:29.397	255.41353469	6129.924833	1663080929.397	0	899	2.4458226263	2.5111360537	582.28567645	601.18351213	2.8733444092	722.72242787	32.483577147	-1.3591724713	35.892803192	19.312564572	42.326516052	-71.122605	1	53708.815631	-8
10406	2022-09-13	14:55:30.292	255.41354506	6129.925081	1663080930.293	0	899	2.4458814734	2.5111971716	583.54550928	602.48443624	2.8733743769	722.71716349	32.48625946	-1.3583101216	35.892803192	19.313136612	42.326519202	-71.122606268	1	53709.760684	-8
10407	2022-09-13	14:55:31.160	255.41355509	6129.925322	1663080931.16	0	899	2.4393456243	2.5068294089	583.54550928	603.16947519	2.9739256302	722.71502605	32.48625946	-1.3645189203	35.892803192	19.312460375	42.32652	-71.122606667	1	53710.644289	-8
10408	2022-09-13	14:55:32.063	255.41356556	6129.925573	1663080932.064	0	899	2.4393456243	2.5068294089	581.65881856	601.21933723	2.9739256302	722.71180695	32.48625946	-1.3573615551	35.892803192	19.312856674	42.32652	-71.122607583	1	53711.54955	-8
10409	2022-09-13	14:55:32.931	255.4135756	6129.925814	1663080932.932	0	899	2.4456007959	2.512709758	581.65881856	601.06002873	2.9504866257	722.72611545	32.48625946	-1.4534039426	35.892803192	19.297402035	42.32652	-71.12260899	1	53712.393968	-8
10410	2022-09-13	14:55:33.809	255.41358576	6129.926058	1663080933.81	0	899	2.4456007959	2.512709758	583.16547257	602.61693712	2.9504866257	722.73145623	32.48625946	-1.507569257	35.892803192	19.28780245	42.32652	-71.122610773	1	53713.231755	-8
10411	2022-09-13	14:55:34.710	255.41359618	6129.926308	1663080934.71	0	899	2.4432725411	2.5077787418	583.17821971	601.88942378	2.8416311271	722.73178848	32.48892217	-1.3461296574	35.892803192	19.311684842	42.326520215	-71.122613549	1	53714.129274	-8
10412	2022-09-13	14:55:35.650	255.41360706	6129.926569	1663080935.65	0	899	2.4433178521	2.5078257813	583.13471157	601.84467493	2.8416539714	722.73522949	32.490989685	-1.3475956917	35.892803192	19.316457748	42.326521667	-71.122615199	1	53715.119617	-8
10413	2022-09-13	14:55:36.552	255.41361751	6129.92682	1663080936.553	0	899	2.446169695	2.5122715607	583.13471157	602.28712424	2.906715923	722.71780658	32.490989685	-1.3455260921	35.866416199	19.316648534	42.326521667	-71.12261664	1	53715.983732	-8
10414	2022-09-13	14:55:37.433	255.4136277	6129.927065	1663080937.433	0	899	2.446169695	2.5122715607	581.76461594	600.87202933	2.906715923	722.7162225	32.490989685	-1.3280638456	35.64377594	19.318258286	42.32652313	-71.122619593	1	53716.877925	-8
10415	2022-09-13	14:55:38.321	255.41363797	6129.927311	1663080938.321	0	899	2.4470626843	2.5129391562	581.76461594	600.7995209	2.896035046	722.71619784	32.490989685	-1.3280638456	35.64377594	19.317978966	42.326528628	-71.122623971	1	53717.794209	-8
10416	2022-09-13	14:55:39.173	255.41364784	6129.927548	1663080939.173	0	899	2.447110044	2.5129883584	582.53865378	601.59904982	2.8960593427	722.70749851	32.493147338	-1.3287967886	35.755920663	19.31676228	42.326531026	-71.122626026	1	53718.615457	-8
10417	2022-09-13	14:55:40.052	255.41365802	6129.927792	1663080940.053	0	899	2.4500789964	2.5150564242	582.55124814	601.32704136	2.8541069131	722.70166218	32.495780945	-1.3296914101	35.892803192	19.315376282	42.326532507	-71.122627507	1	53719.504274	-8
10418	2022-09-13	14:55:40.914	255.413668	6129.928032	1663080940.915	0	899	2.4500789964	2.5150564242	580.7146111	599.43120899	2.8541069131	722.71451998	32.495780945	-1.3262851941	35.762517411	19.316884085	42.326533333	-71.122627708	1	53720.375472	-8
10419	2022-09-13	14:55:41.865	255.413679	6129.928296	1663080941.866	0	899	2.444667052	2.5102244496	580.7146111	599.64124689	2.8851248035	722.71561376	32.495780945	-1.3373123131	35.64377594	19.316219267	42.326532338	-71.122626667	1	53721.298554	-8
10420	2022-09-13	14:55:42.763	255.41368939	6129.928545	1663080942.763	0	899	2.444667052	2.5102244496	582.15009652	601.12351762	2.8851248035	722.7342598	32.495780945	-1.3606169224	35.64377594	19.312856674	42.326529647	-71.122625607	1	53722.211856	-8
10421	2022-09-13	14:55:43.624	255.41369935	6129.928784	1663080943.624	0	899	2.4465417283	2.5132480832	582.15009652	601.44306928	2.9321575666	722.7124941	32.495780945	-1.3606169224	35.861468637	19.296995959	42.326528333	-71.122621667	1	53723.04931	-8
10422	2022-09-13	14:55:44.469	255.41370913	6129.929019	1663080944.469	0	899	2.4465417283	2.5132480832	581.96579879	601.25266376	2.9321575666	722.7118502	32.495780945	-1.3606169224	35.892803192	19.294849396	42.326528333	-71.122621667	1	53723.882643	-8
10423	2022-09-13	14:55:45.407	255.41371999	6129.92928	1663080945.407	0	899	2.4469922638	2.5145055711	581.98737283	601.50601175	2.9661440303	722.7089387	32.500296738	-1.5111479254	35.650372688	19.31237966	42.3265297	-71.1226203	1	53724.81982	-8
10424	2022-09-13	14:55:46.338	255.41373078	6129.929539	1663080946.339	0	899	2.4469949608	2.5145083756	580.48778331	599.95613874	2.9661454475	722.70123372	32.500419617	-1.3833501505	35.863117824	19.311586607	42.32653	-71.122617364	1	53725.790747	-8
10425	2022-09-13	14:55:47.315	255.41374208	6129.92981	1663080947.316	0	899	2.4440823095	2.5104517721	580.48778331	599.64732406	2.9205986028	722.70764079	32.500419617	-1.3654998541	35.892803192	19.311414719	42.32653	-71.122616667	1	53726.778779	-8
10426	2022-09-13	14:55:48.211	255.41375245	6129.930059	1663080948.212	0	899	2.4440823095	2.5104517721	583.06287166	602.30740561	2.9205986028	722.70599729	32.500419617	-1.3585149571	35.892803192	19.312139978	42.326532123	-71.122615605	1	53727.636792	-8
10427	2022-09-13	14:55:49.092	255.41376265	6129.930304	1663080949.093	0	899	2.4466277678	2.5122794795	583.0661702	602.08160401	2.8869120786	722.71132069	32.501108788	-1.3457631828	35.892803192	19.315024306	42.326534174	-71.122615841	1	53728.504578	-8
10428	2022-09-13	14:55:49.989	255.41377302	6129.930553	1663080949.989	0	899	2.4467164498	2.5123716005	583.29472597	602.31792229	2.8869574414	722.68554688	32.505149841	-1.354106307	35.892803192	19.317176819	42.326537774	-71.122615973	1	53729.416073	-8
10429	2022-09-13	14:55:50.880	255.41378333	6129.9308	1663080950.88	0	899	2.4535261549	2.5178255377	583.29472597	601.87094509	2.8212178614	722.70436672	32.505149841	-1.3359972633	35.892803192	19.314028557	42.326542759	-71.122615546	1	53730.327818	-8
10430	2022-09-13	14:55:51.796	255.41379394	6129.931054	1663080951.796	0	899	2.4535261549	2.5178255377	584.34777506	602.9575307	2.8212178614	722.70594717	32.505149841	-1.3323862505	35.892803192	19.313451603	42.326543669	-71.122614004	1	53731.266266	-8
10431	2022-09-13	14:55:52.676	255.41380412	6129.931299	1663080952.676	0	899	2.4509616618	2.5177871682	584.34777506	603.71318432	2.9320994545	722.69630846	32.505149841	-1.3879205162	35.892803192	19.304210309	42.326539018	-71.122604703	1	53732.147295	-8.0147294589
10432	2022-09-13	14:55:53.582	255.41381461	6129.931551	1663080953.582	0	899	2.4509616618	2.5177871682	584.71470514	604.09227454	2.9320994545	722.70002595	32.505149841	-1.372344602	35.892803192	19.305343969	42.326532988	-71.122592729	1	53733.051838	-8.1
10433	2022-09-13	14:55:54.528	255.41382556	6129.931813	1663080954.528	0	899	2.4493541364	2.5155051433	584.72561613	603.91950989	2.905137582	722.70337197	32.507423098	-1.3559171325	35.892803192	19.313739057	42.326527044	-71.122582326	1	53733.94345	-8.1
10434	2022-09-13	14:55:55.417	255.41383586	6129.932061	1663080955.418	0	899	2.4494061028	2.5155591382	583.75903192	602.92137912	2.9051643028	722.70271109	32.509788513	-1.3783162359	35.892803192	19.315372467	42.326521038	-71.122571816	1	53734.844354	-8.1844354018
10435	2022-09-13	14:55:56.303	255.41384611	6129.932307	1663080956.304	0	899	2.449902237	2.5160186458	583.75903192	602.90680916	2.9030255335	722.70439178	32.509788513	-1.3292495533	35.892803192	19.318614859	42.326516328	-71.122557759	1	53735.734469	-8.2
10436	2022-09-13	14:55:57.198	255.41385647	6129.932555	1663080957.199	0	899	2.449902237	2.5160186458	581.87303346	600.9589484	2.9030255335	722.69747258	32.509788513	-1.4523475739	35.892803192	19.297380068	42.326516052	-71.122547021	1	53736.631263	-8.2631262525
10437	2022-09-13	14:55:58.053	255.41386637	6129.932793	1663080958.054	0	899	2.4499375007	2.5167640365	581.87303346	601.1648354	2.9333366164	722.69612981	32.509788513	-1.5396587849	35.892803192	19.311414719	42.326515841	-71.122536728	1	53737.495422	-8.3
10438	2022-09-13	14:55:58.937	255.4138766	6129.933038	1663080958.938	0	899	2.4499686771	2.516796442	583.11612751	602.44925399	2.933352799	722.71588054	32.511207277	-1.484544908	35.892803192	19.310825664	42.326517631	-71.122529342	1	53738.39471	-8.3
10439	2022-09-13	14:55:59.815	255.41388676	6129.933282	1663080959.816	0	899	2.4516418006	2.5199867583	583.13212469	602.8937085	2.9961508461	722.71027703	32.514549255	-1.3622444868	35.892803192	19.309614182	42.326521209	-71.122527417	1	53739.274757	-8.3274757282
10440	2022-09-13	14:56:00.719	255.41389721	6129.933533	1663080960.719	0	899	2.4516418006	2.5199867583	581.66679241	601.37871803	2.9961508461	722.69151377	32.514549255	-1.3500209392	35.892803192	19.31096701	42.326519731	-71.122524462	1	53740.161324	-8.4
10441	2022-09-13	14:56:01.627	255.41390772	6129.933785	1663080961.627	0	899	2.4484040726	2.5159891745	581.66679241	601.18421895	2.9675473655	722.69852028	32.514549255	-1.3329467773	35.892803192	19.311854748	42.326518009	-71.122521181	1	53741.097194	-8.4097194389
10442	2022-09-13	14:56:02.494	255.41391777	6129.934026	1663080962.495	0	899	2.4484040726	2.5159891745	581.3703736	600.87785401	2.9675473655	722.69812012	32.514549255	-1.3329467773	35.892803192	19.307813644	42.32651511	-71.122516832	1	53741.966934	-8.4966933868
10443	2022-09-13	14:56:03.349	255.41392766	6129.934264	1663080963.35	0	899	2.4478606689	2.5124897971	581.3703736	600.02409378	2.8417079751	722.67780875	32.514549255	-1.3733685948	35.892803192	19.306919969	42.326513689	-71.122516667	1	53742.786603	-8.5
10444	2022-09-13	14:56:04.181	255.41393729	6129.934495	1663080964.182	0	899	2.4479114667	2.512542533	584.37428853	603.12456576	2.841733541	722.68467298	32.516862932	-1.37992236	35.892803192	19.31127451	42.326512317	-71.122516667	1	53743.60961	-8.560960961
10445	2022-09-13	14:56:05.121	255.41394816	6129.934756	1663080965.121	0	899	2.4518313464	2.5190720146	584.38646614	603.86721584	2.9488106885	722.68076026	32.51940155	-1.3930513906	35.892803192	19.311688872	42.326503007	-71.122509932	1	53744.577287	-8.6577287066
10446	2022-09-13	14:56:06.072	255.41395918	6129.93502	1663080966.073	0	899	2.4518313464	2.5190720146	582.92739039	602.35950123	2.9488106885	722.67950439	32.51940155	-1.4875738621	35.892803192	19.307453156	42.326492347	-71.12250068	1	53745.518379	-8.8036757776
10447	2022-09-13	14:56:06.963	255.41396949	6129.935268	1663080966.964	0	899	2.4481985902	2.5153335077	582.92739039	602.35771876	2.9485489244	722.68435245	32.51940155	-1.4372136182	35.892803192	19.308979439	42.32649104	-71.12250005	1	53746.405983	-8.9
10448	2022-09-13	14:56:07.849	255.41397975	6129.935514	1663080967.85	0	899	2.4481985902	2.5153335077	583.32739684	602.77105836	2.9485489244	722.67338188	32.51940155	-1.3589892387	35.892803192	19.31105423	42.326497592	-71.122507074	1	53747.311027	-8.9311027333
10449	2022-09-13	14:56:08.766	255.41399035	6129.935768	1663080968.766	0	899	2.4519173087	2.5177515508	583.32739684	602.36315346	2.8886466674	722.68168832	32.51940155	-1.3454290352	35.892803192	19.313348985	42.326503941	-71.122512883	1	53748.182446	-9
10450	2022-09-13	14:56:09.704	255.41400122	6129.936029	1663080969.705	0	899	2.4519460561	2.5177814138	583.32642474	602.36224955	2.8886613506	722.68312972	32.520708754	-1.3294219608	35.892803192	19.313847662	42.326506853	-71.122518706	1	53749.111902	-9
10451	2022-09-13	14:56:10.638	255.41401203	6129.936289	1663080970.639	0	899	2.4498201809	2.5158801382	583.34164639	602.45994756	2.9007065592	722.67359934	32.523887634	-1.351066523	35.892803192	19.309604367	42.326508231	-71.122521769	1	53750.061122	-9
10452	2022-09-13	14:56:11.532	255.41402236	6129.936537	1663080971.532	0	899	2.4498201809	2.5158801382	581.70946553	600.77427398	2.9007065592	722.68093569	32.523887634	-1.4332253017	35.892803192	19.312719762	42.32650674	-71.12252326	1	53750.955912	-9
10453	2022-09-13	14:56:12.365	255.41403201	6129.936768	1663080972.366	0	899	2.4499839045	2.5155456158	581.70946553	600.62840229	2.8792113029	722.69649238	32.523887634	-1.3295081743	35.892803192	19.311949724	42.326506667	-71.122523333	1	53751.829832	-9
10454	2022-09-13	14:56:13.276	255.41404256	6129.937021	1663080973.277	0	899	2.4499839045	2.5155456158	582.21672629	601.1521607	2.8792113029	722.67927238	32.523887634	-1.3280638456	35.892803192	19.296291351	42.326507918	-71.122522082	1	53752.750501	-9
10455	2022-09-13	14:56:14.213	255.41405339	6129.937281	1663080974.213	0	899	2.4474737639	2.5151643071	582.22372427	601.79797452	2.9731518624	722.66625936	32.525351872	-1.5145002572	35.892803192	19.302627361	42.326509479	-71.122521667	1	53753.687688	-9
10456	2022-09-13	14:56:15.069	255.4140633	6129.937519	1663080975.069	0	899	2.4475494766	2.5152430468	581.39015756	600.93665443	2.9731917385	722.67730713	32.528800964	-1.5494247675	35.892803192	19.286567688	42.326510868	-71.122522534	1	53754.520574	-9
10457	2022-09-13	14:56:15.980	255.41407384	6129.937772	1663080975.98	0	899	2.4479113943	2.5136948349	581.39015756	600.37917205	2.8910758515	722.68590096	32.528800964	-1.4824322494	35.892803192	19.296536364	42.326511667	-71.12252477	1	53755.431125	-9
10458	2022-09-13	14:56:16.921	255.41408473	6129.938034	1663080976.921	0	899	2.4479113943	2.5136948349	583.87539205	602.94557776	2.8910758515	722.67345464	32.528800964	-1.437095016	35.892803192	19.292815669	42.326513524	-71.122527905	1	53756.371402	-9
10459	2022-09-13	14:56:17.872	255.41409575	6129.938298	1663080977.873	0	899	2.453815196	2.5197203231	583.87539205	602.93482651	2.8894974648	722.67857229	32.528800964	-1.5780218176	35.892803192	19.291136824	42.326518532	-71.12253	1	53757.279756	-9
10460	2022-09-13	14:56:18.786	255.41410633	6129.938552	1663080978.787	0	899	2.453815196	2.5197203231	581.7399893	600.72971784	2.8894974648	722.68113213	32.528800964	-1.6691381	35.892803192	19.291356068	42.326524416	-71.122531083	1	53758.216614	-9
10461	2022-09-13	14:56:19.734	255.4141173	6129.938815	1663080979.735	0	899	2.4527375295	2.519418752	581.74404756	600.96729749	2.923873981	722.66235635	32.529650808	-1.6385036991	35.892803192	19.289497704	42.326530365	-71.122536355	1	53759.203203	-9
10462	2022-09-13	14:56:20.618	255.41412752	6129.939061	1663080980.618	0	899	2.4528161787	2.5195004916	581.7412476	600.96468109	2.9239146303	722.66696268	32.533226013	-1.5767067868	35.892803192	19.305057526	42.32653847	-71.12254194	1	53760.082075	-9
10463	2022-09-13	14:56:21.467	255.41413736	6129.939297	1663080981.468	0	899	2.4518806497	2.5187498951	581.7412476	601.02569474	2.932897137	722.68334031	32.533226013	-1.4996465524	35.892803192	19.3034935	42.326539807	-71.122544613	1	53760.883962	-9
10464	2022-09-13	14:56:22.359	255.41414769	6129.939544	1663080982.36	0	899	2.4518806497	2.5187498951	582.11045029	601.40713633	2.932897137	722.67021654	32.533226013	-1.5722118616	35.892803192	19.3034935	42.326541369	-71.122547739	1	53761.821581	-9
10465	2022-09-13	14:56:23.283	255.41415838	6129.939801	1663080983.284	0	899	2.4513135736	2.5170362753	582.11045029	601.07882585	2.884572031	722.67493565	32.533226013	-1.4039598593	35.892803192	19.301472948	42.326544117	-71.122554458	1	53762.734951	-8.9265048544
10466	2022-09-13	14:56:24.206	255.41416905	6129.940057	1663080984.206	0	899	2.4513135736	2.5170362753	584.77256872	603.82769081	2.884572031	722.66808961	32.533226013	-1.3672568166	35.892803192	19.301859294	42.32654707	-71.122559772	1	53763.621053	-8.8378947368
10467	2022-09-13	14:56:25.078	255.41417916	6129.9403	1663080985.079	0	899	2.4564810156	2.5214443272	584.79577873	603.59041312	2.846257753	722.66263363	32.538061331	-1.5570239926	35.892803192	19.286273287	42.326549129	-71.122562462	1	53764.477477	-8.8
10468	2022-09-13	14:56:25.950	255.41418924	6129.940542	1663080985.95	0	899	2.4564854237	2.5214489037	582.8232612	601.55451629	2.8462599675	722.67119674	32.538261414	-1.5847803599	35.892803192	19.283600687	42.32655	-71.122564598	1	53765.379348	-8.7620652174
10469	2022-09-13	14:56:26.851	255.41419966	6129.940792	1663080986.851	0	899	2.4511813515	2.5184894988	582.8232612	602.27669759	2.9524526881	722.66673794	32.538261414	-1.4779157307	35.892803192	19.296503004	42.326550511	-71.122567689	1	53766.306691	-8.7
10470	2022-09-13	14:56:27.750	255.41421008	6129.941042	1663080987.751	0	899	2.4511813515	2.5184894988	582.52522307	601.96871157	2.9524526881	722.67356175	32.538261414	-1.3308448192	35.892803192	19.313464095	42.326551667	-71.122570279	1	53767.16721	-8.6832790445
10471	2022-09-13	14:56:28.668	255.41422071	6129.941297	1663080988.669	0	899	2.4519736357	2.5189053616	582.52522307	601.85306781	2.9354563554	722.66853585	32.538261414	-1.3297884804	35.892803192	19.315083308	42.326551667	-71.122571667	1	53768.146744	-8.6
10472	2022-09-13	14:56:29.588	255.41423134	6129.941552	1663080989.588	0	899	2.4520045069	2.5189374508	583.17421971	602.5237069	2.9354723797	722.66271649	32.539665222	-1.4076787131	35.892803192	19.31283395	42.326551731	-71.122571602	1	53769.038643	-8.6
10473	2022-09-13	14:56:30.470	255.41424156	6129.941797	1663080990.471	0	899	2.4542816234	2.5204066064	583.18955869	602.28682044	2.8983472621	722.66594287	32.542869568	-1.5574229008	35.892803192	19.300919223	42.326553118	-71.122570215	1	53769.870877	-8.6
10474	2022-09-13	14:56:31.387	255.41425216	6129.942052	1663080991.387	0	899	2.4542816234	2.5204066064	583.55849224	602.66783517	2.8983472621	722.66506655	32.542869568	-1.4488982199	35.892803192	19.315104794	42.326553333	-71.122571343	1	53770.805584	-8.6
10475	2022-09-13	14:56:32.316	255.41426293	6129.94231	1663080992.317	0	899	2.4540356431	2.5204766721	583.55849224	602.76162292	2.9121190273	722.6651001	32.542869568	-1.5526800156	35.892803192	19.312135696	42.326554553	-71.122571667	1	53771.731755	-8.6
10476	2022-09-13	14:56:33.276	255.41427404	6129.942577	1663080993.277	0	899	2.4540356431	2.5204766721	583.79003502	603.00078507	2.9121190273	722.66331876	32.542869568	-1.3964899636	35.892803192	19.311634354	42.326557409	-71.122571667	1	53772.722689	-8.6
10477	2022-09-13	14:56:34.210	255.41428484	6129.942836	1663080994.21	0	899	2.4494042645	2.5153281381	583.79003502	602.88665549	2.8953663569	722.6598058	32.542869568	-1.3280638456	35.892803192	19.311414719	42.326559468	-71.122572801	1	53773.68057	-8.6
10478	2022-09-13	14:56:35.173	255.41429598	6129.943104	1663080995.173	0	899	2.4494933442	2.5154206829	582.97641346	602.04672973	2.895412013	722.65419865	32.546924566	-1.508765733	35.892803192	19.311099589	42.326562133	-71.1225808	1	53774.640039	-8.5359960552
10479	2022-09-13	14:56:36.111	255.41430685	6129.943364	1663080996.112	0	899	2.4530379871	2.519386919	582.97920642	602.14436737	2.9093402853	722.65397311	32.54750824	-1.509078325	35.892803192	19.311595651	42.326565251	-71.122589793	1	53775.57515	-8.5
10480	2022-09-13	14:56:37.059	255.41431781	6129.943628	1663080997.059	0	899	2.4530379871	2.519386919	582.58121613	601.73329334	2.9093402853	722.66259564	32.54750824	-1.3654998541	35.892803192	19.318258286	42.326568335	-71.122598338	1	53776.500478	-8.4499521531
10481	2022-09-13	14:56:37.904	255.4143276	6129.943862	1663080997.905	0	899	2.450257741	2.516778261	582.58121613	601.80501715	2.9198876175	722.66463647	32.54750824	-1.4862264963	35.892803192	19.29321644	42.326571134	-71.122605035	1	53777.340336	-8.4
10482	2022-09-13	14:56:38.790	255.41433786	6129.944109	1663080998.791	0	899	2.450257741	2.516778261	582.86756724	602.10081716	2.9198876175	722.65598039	32.54750824	-1.5668654379	35.892803192	19.27899036	42.326574156	-71.122609568	1	53778.24689	-8.3753110048
10483	2022-09-13	14:56:39.704	255.41434844	6129.944362	1663080999.705	0	899	2.4530885363	2.5229048214	582.87251309	603.04110422	3.0571118219	722.65906651	32.548541997	-1.5448436161	35.892803192	19.284556774	42.326576458	-71.12261396	1	53779.125247	-8.3
10484	2022-09-13	14:56:40.601	255.41435882	6129.944612	1663081000.602	0	899	2.4531698609	2.5229894927	583.29649478	603.48005672	3.0571557666	722.65063355	32.552238464	-1.3654998541	35.892803192	19.312135696	42.326575018	-71.12261844	1	53780.010684	-8.3
10485	2022-09-13	14:56:41.460	255.41436876	6129.94485	1663081001.461	0	899	2.4527573582	2.5186990685	583.29649478	602.35592389	2.8922736444	722.64756926	32.552238464	-1.4079913027	35.892803192	19.308651463	42.326576547	-71.122627618	1	53780.928419	-8.3
10486	2022-09-13	14:56:42.391	255.41437953	6129.945109	1663081002.391	0	899	2.4527573582	2.5186990685	583.11328691	602.16672963	2.8922736444	722.64892416	32.552238464	-1.3593988048	35.892803192	19.312154012	42.326578022	-71.122633756	1	53781.813384	-8.21866164
10487	2022-09-13	14:56:43.243	255.4143894	6129.945346	1663081003.244	0	899	2.4545335822	2.5215289457	583.11328691	602.45883067	2.935190173	722.63853889	32.552238464	-1.3764083275	35.892803192	19.313453737	42.32657948	-71.122639587	1	53782.688025	-8.131197479
10488	2022-09-13	14:56:44.131	255.41439968	6129.945592	1663081004.132	0	899	2.4545335822	2.5215289457	582.66381286	601.99444473	2.935190173	722.64154053	32.552238464	-1.4078187943	35.892803192	19.31681633	42.326581943	-71.122643609	1	53783.58284	-8.1
10489	2022-09-13	14:56:44.950	255.41440916	6129.94582	1663081004.951	0	899	2.4522827401	2.5183233101	582.67227814	601.74372645	2.8970419359	722.64462786	32.554008484	-1.3871875078	35.892803192	19.316540131	42.326584616	-71.122645641	1	53784.38484	-8.061516035
10490	2022-09-13	14:56:45.855	255.41441962	6129.946071	1663081005.855	0	899	2.4523451593	2.5183881587	582.9467087	602.02735687	2.8970739101	722.64681259	32.556846619	-1.3358355563	35.892803192	19.312054994	42.326587558	-71.122648003	1	53785.267258	-7.9732741617
10491	2022-09-13	14:56:46.753	255.41443001	6129.94632	1663081006.753	0	899	2.454734994	2.5227277497	582.9467087	602.57470335	2.9774721864	722.65352969	32.556846619	-1.3359002088	35.892803192	19.306745845	42.326590263	-71.122651141	1	53786.157681	-7.9
10492	2022-09-13	14:56:47.615	255.41444	6129.94656	1663081007.616	0	899	2.454734994	2.5227277497	583.35560005	602.99736219	2.9774721864	722.64752763	32.556846619	-1.3376248751	35.892803192	19.308278835	42.326591725	-71.122648275	1	53787.035035	-7.8964964965
10493	2022-09-13	14:56:48.483	255.41445003	6129.946801	1663081008.483	0	899	2.453359028	2.521938475	583.35560005	603.17901592	3.0041038769	722.64634169	32.556846619	-1.3296914101	35.892803192	19.317176819	42.326593172	-71.122646828	1	53787.902903	-7.8097097097
10494	2022-09-13	14:56:49.338	255.41445993	6129.947038	1663081009.338	0	899	2.4533760368	2.5219561712	584.08899539	603.93739499	3.0041129078	722.65132838	32.557619663	-1.3539661335	35.892803192	19.31086472	42.32659462	-71.12264538	1	53788.771894	-7.7228105906
10495	2022-09-13	14:56:50.210	255.41447002	6129.947281	1663081010.21	0	899	2.4543129106	2.5202470686	584.10767446	603.17924743	2.8901660881	722.65076371	32.561515808	-1.3431006915	35.892803192	19.316825879	42.326595	-71.122643884	1	53789.669421	-7.7
10496	2022-09-13	14:56:51.109	255.41448044	6129.947531	1663081011.11	0	899	2.4543129106	2.5202470686	583.44331158	602.49319259	2.8901660881	722.62762451	32.561515808	-1.3573615551	35.892803192	19.317176819	42.326595912	-71.122641509	1	53790.54717	-7.6452830189
10497	2022-09-13	14:56:52.003	255.41449079	6129.947779	1663081012.004	0	899	2.4572945003	2.5241234679	583.44331158	602.72963657	2.9248905016	722.63459586	32.561515808	-1.4245911845	35.892803192	19.30631611	42.326595942	-71.12263855	1	53791.434874	-7.556512605
10498	2022-09-13	14:56:52.895	255.41450111	6129.948027	1663081012.896	0	899	2.4572945003	2.5241234679	584.09595446	603.40385323	2.9248905016	722.63744551	32.561515808	-1.4130574891	35.892803192	19.306805402	42.326595573	-71.122636094	1	53792.343689	-7.5
10499	2022-09-13	14:56:53.783	255.41451139	6129.948273	1663081013.784	0	899	2.4508867392	2.5171701776	584.09595446	603.29569934	2.9090280342	722.6439597	32.561515808	-1.3667933538	35.892803192	19.314041403	42.326597015	-71.122634652	1	53793.209073	-7.5
10500	2022-09-13	14:56:54.681	255.41452178	6129.948523	1663081014.682	0	899	2.4509349951	2.5172203199	583.28425226	602.45748485	2.9090528706	722.64756563	32.563711255	-1.3727865693	35.892803192	19.306717033	42.326598165	-71.122632997	1	53794.100946	-7.5
10501	2022-09-13	14:56:55.555	255.4145319	6129.948766	1663081015.556	0	899	2.4507821564	2.5171157897	583.29609556	602.48497385	2.9112938732	722.62809501	32.566184998	-1.3600887068	35.892803192	19.303611768	42.326596635	-71.122629969	1	53795.018738	-7.5
10502	2022-09-13	14:56:56.446	255.4145422	6129.949013	1663081016.446	0	899	2.4507821564	2.5171157897	581.55890971	600.69063925	2.9112938732	722.64739344	32.566184998	-1.3638721704	35.892803192	19.313936234	42.326595173	-71.122628506	1	53795.89645	-7.5
10503	2022-09-13	14:56:57.352	255.4145527	6129.949265	1663081017.353	0	899	2.4530638133	2.5210547239	581.55890971	601.15305946	2.9793672476	722.64304215	32.566184998	-1.3771629073	35.892803192	19.313936234	42.326595	-71.122628333	1	53796.81587	-7.5
10504	2022-09-13	14:56:58.282	255.41456346	6129.949523	1663081018.283	0	899	2.4530638133	2.5210547239	584.47681756	604.1692788	2.9793672476	722.63995806	32.566184998	-1.3652411762	35.892803192	19.313936234	42.326596212	-71.122627121	1	53797.727184	-7.5
10505	2022-09-13	14:56:59.165	255.41457368	6129.949768	1663081019.166	0	899	2.4558446687	2.5221244816	584.47948768	603.65177891	2.9031549134	722.63456069	32.56674159	-1.5406935815	35.892803192	19.314428228	42.326597704	-71.122627704	1	53798.622544	-7.5
10506	2022-09-13	14:57:00.069	255.41458414	6129.950019	1663081020.07	0	899	2.4559352461	2.5222185922	582.56094919	601.67062352	2.9032013446	722.64470263	32.570854187	-1.3296914101	35.892803192	19.312496185	42.32659918	-71.12262918	1	53799.508011	-7.5
10507	2022-09-13	14:57:01.009	255.41459502	6129.950281	1663081021.01	0	899	2.4559126648	2.5224207196	582.56094919	601.73595298	2.9128101258	722.62762047	32.570854187	-1.4600115454	35.892803192	19.303180619	42.326600709	-71.122633547	1	53800.425662	-7.5
10508	2022-09-13	14:57:01.907	255.41460541	6129.95053	1663081021.907	0	899	2.4559126648	2.5224207196	583.20373428	602.39989536	2.9128101258	722.64475235	32.570854187	-1.4801901539	35.892803192	19.294766559	42.32660226	-71.122640112	1	53801.355769	-7.4644230769
10509	2022-09-13	14:57:02.841	255.41461622	6129.950789	1663081022.841	0	899	2.4572448032	2.5225882494	583.20373428	602.05159907	2.861614457	722.62785329	32.570854187	-1.3564992669	35.892803192	19.310470619	42.326603333	-71.122643846	1	53802.307335	-7.369266481
10510	2022-09-13	14:57:03.700	255.41462617	6129.951028	1663081023.701	0	899	2.4572448032	2.5225882494	583.36530519	602.21839159	2.861614457	722.63448228	32.570854187	-1.3459248803	35.892803192	19.316848237	42.32660353	-71.122645	1	53803.11789	-7.3
10511	2022-09-13	14:57:04.615	255.41463675	6129.951282	1663081024.615	0	899	2.4541571297	2.5205135226	583.37051042	602.54190798	2.9083668968	722.64128224	32.5719413	-1.3347791757	35.892803192	19.310791256	42.326605	-71.122645103	1	53804.062055	-7.2937945066
10512	2022-09-13	14:57:05.532	255.41464737	6129.951537	1663081025.533	0	899	2.4542426839	2.5206024204	584.44482452	603.65182732	2.908410863	722.62462005	32.575828552	-1.3296914101	35.892803192	19.290529251	42.326605	-71.12264666	1	53804.995931	-7.2004069176
10513	2022-09-13	14:57:06.473	255.41465826	6129.951798	1663081026.474	0	899	2.4530861231	2.5217697337	584.44482452	604.33782264	3.0088680589	722.62286619	32.575828552	-1.3376248925	35.892803192	19.313895333	42.326606494	-71.122645172	1	53805.896651	-7.1103349282
10514	2022-09-13	14:57:07.339	255.41466829	6129.952039	1663081027.34	0	899	2.4530861231	2.5217697337	583.84829728	603.72099115	3.0088680589	722.6163225	32.575828552	-1.3492232561	35.892803192	19.315376282	42.326607994	-71.122641019	1	53806.796218	-7.1
10515	2022-09-13	14:57:08.197	255.41467821	6129.952277	1663081028.197	0	899	2.4527024142	2.5168122503	583.84829728	602.39329366	2.8140337541	722.63278421	32.575828552	-1.3378297091	35.892803192	19.312856674	42.326609391	-71.122638943	1	53807.63445	-7.1
10516	2022-09-13	14:57:09.068	255.41468829	6129.952519	1663081029.068	0	899	2.4527024142	2.5168122503	585.03104975	603.61361434	2.8140337541	722.62188963	32.575828552	-1.4604319445	35.892803192	19.299181894	42.326610804	-71.122639137	1	53808.482249	-7.1
10517	2022-09-13	14:57:10.003	255.41469911	6129.952779	1663081030.003	0	899	2.4540024329	2.5209753227	585.04137534	604.44856138	2.9348499275	722.63032421	32.57797893	-1.562693903	35.892803192	19.2962312	42.326610937	-71.12264073	1	53809.438034	-7.0561965812
10518	2022-09-13	14:57:10.969	255.41471029	6129.953047	1663081030.969	0	899	2.4540571931	2.5210322431	583.24656869	602.59441024	2.9348783275	722.63788246	32.580467224	-1.59187306	35.892803192	19.310366498	42.32661147	-71.122640932	1	53810.440882	-7
10519	2022-09-13	14:57:11.842	255.41472039	6129.953289	1663081031.842	0	899	2.4591053436	2.5250100646	583.24656869	602.2441711	2.8834263773	722.63877818	32.580467224	-1.57087528	35.892803192	19.311744968	42.326614818	-71.122639505	1	53811.29689	-6.9703110273
10520	2022-09-13	14:57:12.759	255.41473101	6129.953544	1663081032.759	0	899	2.4591053436	2.5250100646	582.92748928	601.91469858	2.8834263773	722.63671511	32.580467224	-1.5361448155	35.892803192	19.307473214	42.326618333	-71.122637724	1	53812.182692	-6.9
10521	2022-09-13	14:57:13.671	255.41474156	6129.953798	1663081033.671	0	899	2.4581592602	2.5238424735	582.92748928	601.85784833	2.8750645588	722.63438931	32.580467224	-1.4763743143	35.892803192	19.298400601	42.326618333	-71.122634531	1	53813.14067	-6.8859330144
10522	2022-09-13	14:57:14.548	255.41475171	6129.954041	1663081034.548	0	899	2.4582063517	2.5238913837	581.72384847	600.61528176	2.8750884439	722.62171178	32.582603455	-1.3460542137	35.892803192	19.301430633	42.326618333	-71.122631734	1	53813.979904	-6.8020095694
10523	2022-09-13	14:57:15.434	255.41476198	6129.954287	1663081035.435	0	899	2.4562084416	2.5224451231	581.73565106	600.8026098	2.9008969018	722.61746883	32.585075378	-1.3711696539	35.892803192	19.306209564	42.326616932	-71.122630265	1	53814.840777	-6.7159223301
10524	2022-09-13	14:57:16.326	255.4147723	6129.954535	1663081036.327	0	899	2.4562084416	2.5224451231	584.02358733	603.16553544	2.9008969018	722.60845947	32.585075378	-1.3801487684	35.892803192	19.309614182	42.32661537	-71.122628704	1	53815.777778	-6.7
10525	2022-09-13	14:57:17.223	255.41478269	6129.954784	1663081037.224	0	899	2.4602654503	2.5262847017	584.02358733	603.07070717	2.886979886	722.63009825	32.585075378	-1.4769240807	35.892803192	19.294913829	42.326615	-71.122627201	1	53816.679487	-6.7
10526	2022-09-13	14:57:18.089	255.41479271	6129.955025	1663081038.09	0	899	2.4602654503	2.5262847017	581.85788673	600.83437524	2.886979886	722.64193988	32.585075378	-1.3999823837	35.892803192	19.307694921	42.326614083	-71.122626667	1	53817.550356	-6.7
10527	2022-09-13	14:57:19.009	255.41480334	6129.95528	1663081039.009	0	899	2.458711421	2.524565992	581.85788673	600.79880517	2.8817390504	722.62690017	32.585075378	-1.3483932626	35.892803192	19.311552768	42.326613333	-71.122626667	1	53818.463557	-6.7
10528	2022-09-13	14:57:19.947	255.4148142	6129.955541	1663081039.947	0	899	2.4587906697	2.5246483085	584.10879675	603.12326233	2.8817793308	722.63171953	32.588669581	-1.3328282162	35.892803192	19.307706833	42.326612668	-71.122626667	1	53819.399173	-6.7
10529	2022-09-13	14:57:20.842	255.41482457	6129.95579	1663081040.843	0	899	2.4599129701	2.527026433	584.11380406	603.48420215	2.933967633	722.63276885	32.58971405	-1.3287752314	35.892803192	19.311613588	42.326611667	-71.122626667	1	53820.292479	-6.7
10530	2022-09-13	14:57:21.762	255.41483521	6129.956045	1663081041.762	0	899	2.4599129701	2.527026433	582.62634307	601.94741394	2.933967633	722.6300926	32.58971405	-1.3400609714	35.892803192	19.316595621	42.326611937	-71.122626396	1	53821.162358	-6.7
10531	2022-09-13	14:57:22.651	255.4148455	6129.956292	1663081042.651	0	899	2.4578898157	2.5245584976	582.62634307	601.83452702	2.9173724993	722.6217619	32.58971405	-1.3734224924	35.892803192	19.305397905	42.326613333	-71.122624723	1	53822.082983	-6.6917016807
10532	2022-09-13	14:57:23.519	255.41485554	6129.956533	1663081043.519	0	899	2.4578898157	2.5245584976	583.29727553	602.52757896	2.9173724993	722.62523929	32.58971405	-1.3532331203	35.892803192	19.303592328	42.326613333	-71.122621684	1	53822.994748	-6.6005252101
10533	2022-09-13	14:57:24.434	255.41486613	6129.956787	1663081044.434	0	899	2.4592395057	2.5261798762	583.30005145	602.59860409	2.9273813087	722.61771984	32.590293884	-1.3317610618	35.892803192	19.307222543	42.326614764	-71.122623097	1	53823.858491	-6.6
10534	2022-09-13	14:57:25.292	255.41487606	6129.957026	1663081045.292	0	899	2.4593283443	2.5262722103	583.67464651	602.98590521	2.9274271698	722.62190338	32.594322205	-1.362309189	35.892803192	19.295455288	42.326615	-71.122620812	1	53824.75641	-6.5243589744
10535	2022-09-13	14:57:26.187	255.41488644	6129.957274	1663081046.188	0	899	2.4598949605	2.5270480334	583.67464651	603.04211294	2.9356741468	722.63421752	32.594322205	-1.3835441916	35.892803192	19.285460049	42.326612771	-71.122621114	1	53825.668669	-6.5
10536	2022-09-13	14:57:27.079	255.41489676	6129.957522	1663081047.08	0	899	2.4598949605	2.5270480334	584.13932448	603.52220985	2.9356741468	722.61759615	32.594322205	-1.5836054087	35.892803192	19.294849396	42.326609822	-71.122621667	1	53826.553254	-6.4446745562
10537	2022-09-13	14:57:27.964	255.414907	6129.957768	1663081047.965	0	899	2.4639949099	2.5315016709	584.13932448	603.59227593	2.9459441371	722.61825056	32.594322205	-1.5592337413	35.892803192	19.278956672	42.326607655	-71.122622345	1	53827.407163	-6.4
10538	2022-09-13	14:57:28.858	255.41491734	6129.958016	1663081048.858	0	899	2.4639949099	2.5315016709	583.21023744	602.63224852	2.9459441371	722.61670609	32.594322205	-1.5430865943	35.892803192	19.280414164	42.326606667	-71.122622393	1	53828.282051	-6.4
10539	2022-09-13	14:57:29.746	255.41492762	6129.958263	1663081049.746	0	899	2.460605494	2.5263864626	583.23030916	602.17988529	2.8764440665	722.61221415	32.598515441	-1.5392707421	35.892803192	19.276794661	42.326607006	-71.12261966	1	53829.203774	-6.4
10540	2022-09-13	14:57:30.641	255.41493797	6129.958511	1663081050.641	0	899	2.460618016	2.5263994685	583.27960487	602.23082584	2.876450415	722.61850036	32.599082947	-1.5693445837	35.892803192	19.289872529	42.326608333	-71.122618247	1	53830.051882	-6.4
10541	2022-09-13	14:57:31.509	255.41494803	6129.958753	1663081051.51	0	899	2.4602978339	2.5285818289	583.27960487	602.9585654	2.9833029916	722.62512409	32.599082947	-1.5802423299	35.892803192	19.296278164	42.326608333	-71.122616773	1	53830.93591	-6.4
10542	2022-09-13	14:57:32.448	255.4149589	6129.959014	1663081052.449	0	899	2.4602978339	2.5285818289	583.99694977	603.70011242	2.9833029916	722.6280077	32.599082947	-1.5720933171	35.892803192	19.295334254	42.326609795	-71.122618128	1	53831.876877	-6.4
10543	2022-09-13	14:57:33.358	255.41496943	6129.959266	1663081053.359	0	899	2.4628587582	2.5299266593	583.99694977	603.32696964	2.928614707	722.63348389	32.599082947	-1.5445417166	35.892803192	19.29160881	42.326611336	-71.122618333	1	53832.801426	-6.4
10544	2022-09-13	14:57:34.292	255.41498024	6129.959526	1663081054.293	0	899	2.4628829727	2.5299518271	584.81235843	604.1694532	2.9286271947	722.61923117	32.600179356	-1.3454613709	35.892803192	19.313390277	42.326612862	-71.122617138	1	53833.717476	-6.4
10545	2022-09-13	14:57:35.209	255.41499084	6129.95978	1663081055.209	0	899	2.456762756	2.5225361347	584.82979962	603.85902428	2.8805021949	722.62184517	32.603813171	-1.3768719024	35.892803192	19.312901794	42.326612274	-71.122615607	1	53834.635809	-6.4
10546	2022-09-13	14:57:36.167	255.41500193	6129.960046	1663081056.167	0	899	2.456762756	2.5225361347	583.3576625	602.33898668	2.8805021949	722.61985284	32.603813171	-1.354106307	35.892803192	19.313215256	42.326611667	-71.122613966	1	53835.620476	-6.4
10547	2022-09-13	14:57:37.059	255.41501226	6129.960294	1663081057.059	0	899	2.4641164774	2.5303942523	583.3576625	602.42796707	2.8935779211	722.61854321	32.603813171	-1.4517008398	35.892803192	19.305345283	42.326611667	-71.122612496	1	53836.502392	-6.4
10548	2022-09-13	14:57:37.993	255.41502308	6129.960554	1663081057.994	0	899	2.4641164774	2.5303942523	581.55941125	600.57092993	2.8935779211	722.6239624	32.603813171	-1.3394573927	35.892803192	19.303852081	42.326611667	-71.122610916	1	53837.450597	-6.4
10549	2022-09-13	14:57:38.921	255.41503382	6129.960812	1663081058.922	0	899	2.4669571671	2.5327664897	581.55941125	600.41394584	2.8704350438	722.636551	32.603813171	-1.332127534	35.892803192	19.310663463	42.326610994	-71.122610673	1	53838.403828	-6.4
10550	2022-09-13	14:57:39.785	255.41504381	6129.961051	1663081059.785	0	899	2.4670344649	2.5328467677	584.72128142	603.67859186	2.8704740508	722.60445945	32.607307333	-1.4921011112	35.892803192	19.307911993	42.32661	-71.122611667	1	53839	-6.4
10551	2022-09-13	14:57:40.664	255.41505398	6129.961296	1663081060.664	0	899	2.4666997544	2.5331019339	584.72692024	603.8578993	2.8959104134	722.60526705	32.608482361	-1.5577138978	35.892803192	19.30613327	42.326611815	-71.122611667	1	53840.088757	-6.4
10552	2022-09-13	14:57:41.555	255.41506431	6129.961543	1663081061.556	0	899	2.4666997544	2.5331019339	585.42130319	604.57500093	2.8959104134	722.60836327	32.608482361	-1.5566036638	35.892803192	19.305634934	42.326613281	-71.122611667	1	53840.968442	-6.4
10553	2022-09-13	14:57:42.490	255.41507512	6129.961803	1663081062.49	0	899	2.4630418164	2.5300707738	585.42130319	604.78570511	2.9267474495	722.61169434	32.608482361	-1.3736381531	35.892803192	19.309253693	42.326611828	-71.122614676	1	53841.902903	-6.4
10554	2022-09-13	14:57:43.388	255.41508552	6129.962052	1663081063.389	0	899	2.4630418164	2.5300707738	583.35905059	602.6552379	2.9267474495	722.61075496	32.608482361	-1.3307801272	35.892803192	19.315780008	42.326611667	-71.122616382	1	53842.829369	-6.4
10555	2022-09-13	14:57:44.280	255.41509584	6129.9623	1663081064.281	0	899	2.4645529252	2.5322026929	583.36034817	602.82431617	2.9513675491	722.60524967	32.608753381	-1.3267271977	35.892803192	19.315989943	42.326611667	-71.12261792	1	53843.75181	-6.4
10556	2022-09-13	14:57:45.170	255.41510613	6129.962547	1663081065.17	0	899	2.4646474279	2.5323009455	584.39134264	603.89004513	2.9514166317	722.61877441	32.61302948	-1.3313190937	35.892803192	19.314296722	42.326611667	-71.122619353	1	53844.611687	-6.4
10557	2022-09-13	14:57:46.045	255.41511626	6129.96279	1663081066.045	0	899	2.4598219002	2.5256932686	584.39134264	603.4109724	2.881187576	722.61119918	32.61302948	-1.3289584427	35.892803192	19.311317153	42.326607545	-71.122617527	1	53845.494658	-6.350534188
10558	2022-09-13	14:57:46.930	255.4151265	6129.963036	1663081066.93	0	899	2.4598219002	2.5256932686	583.62810371	602.62289305	2.881187576	722.61846924	32.61302948	-1.3524786234	35.892803192	19.313936234	42.326601302	-71.122613646	1	53846.406312	-6.3
10559	2022-09-13	14:57:47.818	255.41513678	6129.963283	1663081067.818	0	899	2.4670837728	2.532250668	583.62810371	602.36300475	2.8429930011	722.6241831	32.61302948	-1.5183699423	35.892803192	19.304148655	42.326597364	-71.122610697	1	53847.290946	-6.3
10560	2022-09-13	14:57:48.691	255.4151469	6129.963526	1663081068.692	0	899	2.4670837728	2.532250668	583.131804	601.85077345	2.8429930011	722.61202942	32.61302948	-1.455063917	35.892803192	19.308766144	42.326594722	-71.122608055	1	53848.166824	-6.3
10561	2022-09-13	14:57:49.615	255.41515759	6129.963782	1663081069.616	0	899	2.4628891587	2.5294469217	583.13783185	602.29153183	2.9068900243	722.60776788	32.614288987	-1.3465285246	35.892803192	19.315479973	42.326593333	-71.122606598	1	53849.041365	-6.2958634953
10562	2022-09-13	14:57:50.503	255.41516786	6129.964029	1663081070.503	0	899	2.4629637871	2.5295244654	583.81758729	602.99387476	2.9069282273	722.60088586	32.617668152	-1.3766454916	35.892803192	19.30837203	42.326593333	-71.122605069	1	53849.958635	-6.2041365047
10563	2022-09-13	14:57:51.392	255.41517816	6129.964276	1663081071.393	0	899	2.4601625714	2.5279189798	583.81758729	603.36271314	2.9610291398	722.59728074	32.617668152	-1.3834040165	35.892803192	19.305652618	42.326593333	-71.12260642	1	53850.851703	-6.2
10564	2022-09-13	14:57:52.237	255.41518794	6129.964511	1663081072.238	0	899	2.4601625714	2.5279189798	582.52611084	602.02800047	2.9610291398	722.60145175	32.617668152	-1.3812481836	35.892803192	19.306546925	42.326593333	-71.122607848	1	53851.709054	-6.2709053917
10565	2022-09-13	14:57:53.112	255.41519807	6129.964754	1663081073.113	0	899	2.4617103299	2.5277881517	582.52611084	601.53011858	2.8878225237	722.60411143	32.617668152	-1.5650114382	35.892803192	19.285994195	42.326593333	-71.122608333	1	53852.563636	-6.2436363636
10566	2022-09-13	14:57:54.006	255.41520841	6129.965002	1663081074.007	0	899	2.4617103299	2.5277881517	584.79165586	603.86957348	2.8878225237	722.60003015	32.617668152	-1.4040245544	35.892803192	19.301052195	42.326593333	-71.122606872	1	53853.438438	-6.2
10567	2022-09-13	14:57:54.941	255.41521924	6129.965262	1663081074.942	0	899	2.4652327141	2.530280891	584.80315783	603.55553844	2.8400229372	722.60591701	32.620064691	-1.4499114468	35.892803192	19.302495704	42.326592719	-71.122604385	1	53854.368836	-6.2
10568	2022-09-13	14:57:55.799	255.41522917	6129.9655	1663081075.8	0	899	2.4652836269	2.5303337451	584.34974293	603.0877575	2.8400483768	722.62072471	32.622367859	-1.5591906309	35.892803192	19.2977314	42.326591291	-71.122603333	1	53855.22544	-6.2
10569	2022-09-13	14:57:56.714	255.41523976	6129.965754	1663081076.715	0	899	2.4631447523	2.5302828228	584.34974293	603.70953093	2.931266084	722.61348901	32.622367859	-1.4884038414	35.892803192	19.308577468	42.326589735	-71.122602804	1	53856.158852	-6.2
10570	2022-09-13	14:57:57.622	255.41525027	6129.966006	1663081077.623	0	899	2.4631447523	2.5302828228	582.96516425	602.2790805	2.931266084	722.5770874	32.622367859	-1.3280638456	35.892803192	19.314296722	42.326588284	-71.122599951	1	53857.029502	-6.2
10571	2022-09-13	14:57:58.553	255.41526104	6129.966265	1663081078.554	0	899	2.4680149262	2.5362974689	582.96516425	602.57123987	2.97416427	722.60467448	32.622367859	-1.3314592617	35.892803192	19.31529808	42.326586706	-71.122598372	1	53857.976602	-6.2
10572	2022-09-13	14:57:59.482	255.41527178	6129.966523	1663081079.482	0	899	2.468065914	2.5363504963	585.99737788	605.70561435	2.9741909206	722.60487578	32.624671835	-1.3343049438	35.892803192	19.313633256	42.326585155	-71.122598333	1	53858.906814	-6.2
10573	2022-09-13	14:58:00.384	255.41528222	6129.966773	1663081080.384	0	899	2.4640884298	2.5299075295	586.00860586	605.0324706	2.8741057568	722.57977295	32.627006531	-1.3378297091	35.892803192	19.308174133	42.326585	-71.122596917	1	53859.84979	-6.2
10574	2022-09-13	14:58:01.250	255.41529226	6129.967014	1663081081.251	0	899	2.4640884298	2.5299075295	582.97214881	601.89743966	2.8741057568	722.60329048	32.627006531	-1.3585580358	35.892803192	19.315737011	42.326586155	-71.122596667	1	53860.692823	-6.2
10575	2022-09-13	14:58:02.144	255.4153026	6129.967262	1663081082.145	0	899	2.4636289039	2.5299744489	582.97214881	602.05324448	2.8970172811	722.61295303	32.627006531	-1.3557338715	35.892803192	19.317897797	42.326587654	-71.122598642	1	53861.592554	-6.2
10576	2022-09-13	14:58:03.055	255.41531314	6129.967515	1663081083.055	0	899	2.4636289039	2.5299744489	583.57289975	602.67365843	2.8970172811	722.61958525	32.627006531	-1.3291633169	35.892803192	19.315808328	42.326589168	-71.122600835	1	53862.500971	-6.2
10577	2022-09-13	14:58:03.868	255.41532256	6129.967741	1663081083.869	0	899	2.4671851602	2.5342694193	583.57289975	602.85954822	2.9243092569	722.61425417	32.627006531	-1.3280638456	35.892803192	19.315736771	42.326590493	-71.12260216	1	53863.295858	-6.2
10578	2022-09-13	14:58:04.760	255.41533288	6129.967989	1663081084.761	0	899	2.4672519938	2.5343388797	582.51802399	601.77004328	2.9243436166	722.61429055	32.630027569	-1.3738644857	35.892803192	19.314183873	42.326591984	-71.12260365	1	53864.190171	-6.2
10579	2022-09-13	14:58:05.721	255.415344	6129.968256	1663081085.722	0	899	2.4622343653	2.5286580328	582.5251738	601.6250902	2.9019385004	722.60435233	32.631523132	-1.3466147295	35.892803192	19.314174879	42.326594334	-71.122606001	1	53865.200197	-6.2200197239
10580	2022-09-13	14:58:06.647	255.41535471	6129.968513	1663081086.647	0	899	2.4622343653	2.5286580328	583.95488693	603.10168096	2.9019385004	722.59759481	32.631523132	-1.3680436903	35.892803192	19.312777892	42.326598879	-71.122610182	1	53866.109091	-6.3
10581	2022-09-13	14:58:07.515	255.41536476	6129.968754	1663081087.515	0	899	2.4601944007	2.5275900347	583.95488693	603.39966405	2.945646205	722.59441411	32.631523132	-1.3654998541	35.892803192	19.312496185	42.326603032	-71.122611566	1	53866.939713	-6.3
10582	2022-09-13	14:58:08.382	255.4153748	6129.968995	1663081088.383	0	899	2.4601944007	2.5275900347	584.19303618	603.6457433	2.945646205	722.59918455	32.631523132	-1.4180590893	35.892803192	19.305596535	42.326606152	-71.122614485	1	53867.845588	-6.3
10583	2022-09-13	14:58:09.348	255.41538597	6129.969263	1663081089.348	0	899	2.4677768087	2.5323776244	584.19724143	602.78136694	2.8181557325	722.60882043	32.63240026	-1.5573151159	35.892803192	19.304404189	42.326608033	-71.122620464	1	53868.819639	-6.3
10584	2022-09-13	14:58:10.282	255.41539678	6129.969523	1663081090.282	0	899	2.4678620692	2.5324661103	584.19426487	602.77858305	2.8181979653	722.60453988	32.636253357	-1.334574461	35.892803192	19.317897797	42.326608333	-71.122627679	1	53869.721531	-6.3
10585	2022-09-13	14:58:11.154	255.41540688	6129.969765	1663081091.154	0	899	2.4678113128	2.5336479856	584.19426487	603.13554375	2.8706289041	722.60153057	32.636253357	-1.3297238145	35.892803192	19.314305337	42.326607332	-71.122631001	1	53870.600827	-6.3
10586	2022-09-13	14:58:12.085	255.41541765	6129.970024	1663081092.085	0	899	2.4678113128	2.5336479856	582.66613374	601.55786616	2.8706289041	722.61065674	32.636253357	-1.3296914101	35.892803192	19.306013107	42.326606667	-71.122634439	1	53871.554425	-6.3
10587	2022-09-13	14:58:12.990	255.41542814	6129.970275	1663081092.991	0	899	2.4609209428	2.5273359253	582.66613374	601.77841258	2.9030769424	722.61254277	32.636253357	-1.3465715923	35.892803192	19.308073726	42.326606667	-71.122638974	1	53872.461538	-6.3461538462
10588	2022-09-13	14:58:13.874	255.41543836	6129.970521	1663081093.874	0	899	2.4609216073	2.5273366157	583.21251997	602.34272336	2.9030772824	722.61368909	32.63628347	-1.5635238333	35.892803192	19.276976225	42.326607204	-71.122643279	1	53873.322488	-6.4
10589	2022-09-13	14:58:14.786	255.41544892	6129.970774	1663081094.787	0	899	2.4673876794	2.5315084619	583.23414002	601.65193022	2.7981750833	722.61468506	32.640800476	-1.3492232561	35.892803192	19.31681633	42.326608698	-71.122647032	1	53874.219017	-6.4
10590	2022-09-13	14:58:15.691	255.4154594	6129.971026	1663081095.692	0	899	2.4673876794	2.5315084619	584.19341958	602.64150259	2.7981750833	722.60299218	32.640800476	-1.3564992188	35.892803192	19.313876196	42.326610273	-71.122648607	1	53875.163996	-6.4
10591	2022-09-13	14:58:16.549	255.41546932	6129.971264	1663081096.549	0	899	2.4658285055	2.5343052998	584.19341958	603.91459477	2.9849698159	722.59774477	32.640800476	-1.3573615551	35.892803192	19.313575745	42.32661162	-71.122649953	1	53875.971725	-6.4
10592	2022-09-13	14:58:17.456	255.41547981	6129.971516	1663081097.456	0	899	2.4658285055	2.5343052998	584.0984148	603.81638282	2.9849698159	722.58923502	32.640800476	-1.4863773545	35.892803192	19.316941242	42.326613254	-71.122653174	1	53876.952226	-6.4
10593	2022-09-13	14:58:18.364	255.41549032	6129.971768	1663081098.364	0	899	2.4702060476	2.5383255803	584.0984148	603.67795211	2.9646934108	722.59531549	32.640800476	-1.3248408164	35.892803192	19.31543354	42.326614692	-71.122653333	1	53877.815094	-6.4
10594	2022-09-13	14:58:19.257	255.41550067	6129.972016	1663081099.258	0	899	2.4702060476	2.5383255803	584.22496845	603.80874796	2.9646934108	722.60147236	32.640800476	-1.326436162	35.892803192	19.318258286	42.326616147	-71.122652186	1	53878.688363	-6.4
10595	2022-09-13	14:58:20.160	255.41551111	6129.972267	1663081100.16	0	899	2.4645022401	2.5318955912	584.24124665	603.66069714	2.9405374417	722.60123509	32.644195607	-1.328742861	35.892803192	19.314684748	42.326618654	-71.122650673	1	53879.596134	-6.4
10596	2022-09-13	14:58:21.049	255.41552141	6129.972514	1663081101.05	0	899	2.4645330912	2.5319276618	583.42934537	602.82191807	2.9405534091	722.60741622	32.645591736	-1.3390046082	35.892803192	19.309953007	42.32662085	-71.122645751	1	53880.509824	-6.4
10597	2022-09-13	14:58:21.934	255.41553164	6129.972759	1663081101.934	0	899	2.4668859355	2.5338290316	583.42934537	602.67279148	2.918662922	722.60984267	32.645591736	-1.4136611255	35.892803192	19.312775062	42.326620379	-71.122640379	1	53881.386428	-6.4
10598	2022-09-13	14:58:22.798	255.41554164	6129.972999	1663081102.798	0	899	2.4668859355	2.5338290316	583.92907406	603.18900289	2.918662922	722.61253589	32.645591736	-1.6205779882	35.892803192	19.302992688	42.326617196	-71.122637575	1	53882.227564	-6.4
10599	2022-09-13	14:58:23.779	255.41555301	6129.973272	1663081103.78	0	899	2.4663665273	2.5326465684	583.92907406	603.00120129	2.8911034758	722.6112489	32.645591736	-1.7952004671	35.892803192	19.292690277	42.326612926	-71.122633373	1	53883.244109	-6.4
10600	2022-09-13	14:58:24.763	255.4155644	6129.973546	1663081104.764	0	899	2.466378304	2.5326588026	584.2957089	603.37985187	2.891109464	722.61221212	32.646124278	-1.3908524647	35.892803192	19.314101327	42.326611975	-71.122627408	1	53884.185148	-6.4
10601	2022-09-13	14:58:25.677	255.41557498	6129.973799	1663081105.678	0	899	2.4676867623	2.5366625476	584.31583709	604.1706764	3.0039272583	722.60200713	32.65032196	-1.3594850681	35.892803192	19.311605706	42.326613717	-71.122622759	1	53885.114954	-6.4
10602	2022-09-13	14:58:26.585	255.41558547	6129.974051	1663081106.585	0	899	2.4676867623	2.5366625476	583.33780153	603.15940755	3.0039272583	722.59809886	32.65032196	-1.3765269692	35.892803192	19.308169258	42.32661673	-71.122618206	1	53886.038263	-6.4
10603	2022-09-13	14:58:27.483	255.41559587	6129.974301	1663081107.483	0	899	2.4635175905	2.5306020347	583.33780153	602.64559922	2.9285552931	722.59452608	32.65032196	-1.3804937017	35.892803192	19.298190881	42.326618278	-71.12261511	1	53886.966908	-6.4
10604	2022-09-13	14:58:28.374	255.41560618	6129.974548	1663081108.374	0	899	2.4635175905	2.5306020347	585.08067642	604.44616124	2.9285552931	722.59230052	32.65032196	-1.5689566135	35.892803192	19.289447784	42.326619683	-71.122609603	1	53887.809614	-6.4
10605	2022-09-13	14:58:29.240	255.41561622	6129.974789	1663081109.241	0	899	2.4703383875	2.5345654731	585.09645885	603.58163069	2.7994335043	722.58472933	32.653608966	-1.4363189312	35.892803192	19.309096835	42.326618816	-71.122607149	1	53888.71047	-6.4
10606	2022-09-13	14:58:30.193	255.41562723	6129.975054	1663081110.193	0	899	2.4703683261	2.5345965365	584.56426794	603.03272623	2.7994482216	722.58995531	32.654960632	-1.3550979452	35.892803192	19.316103462	42.326617196	-71.122604392	1	53889.682365	-6.4
10607	2022-09-13	14:58:31.147	255.41563828	6129.975319	1663081111.147	0	899	2.4721344831	2.5380758844	584.56426794	603.51447848	2.8701792737	722.59912877	32.654960632	-1.3362128727	35.892803192	19.313856908	42.326616667	-71.122601332	1	53890.600377	-6.4
10608	2022-09-13	14:58:32.089	255.41564919	6129.975581	1663081112.09	0	899	2.4721344831	2.5380758844	582.9168541	601.81365932	2.8701792737	722.59877954	32.654960632	-1.3508509398	35.892803192	19.311775208	42.3266158	-71.1226	1	53891.52004	-6.4
10609	2022-09-13	14:58:32.992	255.41565963	6129.975831	1663081112.992	0	899	2.4675923958	2.5350369186	582.9168541	602.28265812	2.9391236144	722.61280105	32.654960632	-1.3392094563	35.892803192	19.313492276	42.326614283	-71.122599283	1	53892.430315	-6.4
10610	2022-09-13	14:58:33.848	255.41566955	6129.976069	1663081113.849	0	899	2.4676034135	2.5350483716	581.88661305	601.21822885	2.9391293071	722.61421052	32.655458615	-1.328613507	35.892803192	19.315268649	42.326613837	-71.12259934	1	53893.302136	-6.4
10611	2022-09-13	14:58:34.743	255.41567991	6129.976318	1663081114.744	0	899	2.4734914814	2.5393736646	581.90667816	600.74330292	2.8661362129	722.609375	32.659660339	-1.3248084784	35.892803192	19.31681633	42.326615338	-71.122601667	1	53894.202913	-6.4
10612	2022-09-13	14:58:35.654	255.41569045	6129.976571	1663081115.655	0	899	2.4734914814	2.5393736646	583.06458653	601.93869339	2.8661362129	722.60237253	32.659660339	-1.3248084784	35.892803192	19.31681633	42.326616824	-71.122601667	1	53895.094637	-6.4
10613	2022-09-13	14:58:36.588	255.41570126	6129.97683	1663081116.589	0	899	2.4694042231	2.5391680824	583.06458653	603.09059423	3.0352502363	722.60661467	32.659660339	-1.4719548691	35.892803192	19.316871428	42.32661845	-71.122601667	1	53896.069856	-6.4
10614	2022-09-13	14:58:37.515	255.41571198	6129.977088	1663081117.515	0	899	2.4694042231	2.5391680824	584.13560645	604.19839953	3.0352502363	722.60524765	32.659660339	-1.4686348999	35.892803192	19.310690116	42.326619927	-71.122601667	1	53896.955981	-6.4
10615	2022-09-13	14:58:38.460	255.41572292	6129.97735	1663081118.46	0	899	2.4715036763	2.5372844895	584.13560645	603.03039574	2.864082528	722.59124918	32.659660339	-1.3700271032	35.892803192	19.295860973	42.32662	-71.122601667	1	53897.914547	-6.4
10616	2022-09-13	14:58:39.387	255.41573365	6129.977608	1663081119.387	0	899	2.4715036763	2.5372844895	582.45309337	601.29345912	2.864082528	722.56951904	32.659660339	-1.3654998541	35.892803192	19.28008461	42.326624033	-71.122604356	1	53898.806699	-6.4
10617	2022-09-13	14:58:40.299	255.41574421	6129.977861	1663081120.3	0	899	2.4755123737	2.5411146548	582.47382493	601.23284529	2.8520040284	722.60236485	32.663997473	-1.6370485074	35.892803192	19.271304503	42.326627411	-71.122605	1	53899.723296	-6.4
10618	2022-09-13	14:58:41.217	255.41575483	6129.978116	1663081121.217	0	899	2.475514325	2.5411166808	585.80738093	604.67376769	2.8520050036	722.60248167	32.664085388	-1.5708428779	35.892803192	19.28082307	42.326616672	-71.122594398	1	53900.636095	-6.4636094675
10619	2022-09-13	14:58:42.104	255.41576509	6129.978362	1663081122.104	0	899	2.4733759641	2.5395815484	585.80738093	604.8647757	2.8799696725	722.61030023	32.664085388	-1.3882869482	35.892803192	19.312856674	42.326606373	-71.122584706	1	53901.544118	-6.5
10620	2022-09-13	14:58:42.983	255.41577527	6129.978606	1663081122.983	0	899	2.4733759641	2.5395815484	584.11741553	603.11983262	2.8799696725	722.5946825	32.664085388	-1.6797555559	35.892803192	19.271311842	42.32660045	-71.122580946	1	53902.432459	-6.5
10621	2022-09-13	14:58:43.901	255.41578589	6129.978861	1663081123.901	0	899	2.4772249576	2.5457573847	584.11741553	603.7608221	2.9739561115	722.60131755	32.664085388	-1.6355825726	35.892803192	19.274695895	42.326594366	-71.122579425	1	53903.345041	-6.5345041322
10622	2022-09-13	14:58:44.835	255.41579671	6129.979121	1663081124.836	0	899	2.4772595217	2.5457933313	582.77437121	602.37273487	2.9739741124	722.60954679	32.665641583	-1.56836371	35.892803192	19.282370409	42.32659	-71.122577853	1	53904.288038	-6.6
10623	2022-09-13	14:58:45.714	255.41580689	6129.979365	1663081125.715	0	899	2.4730496343	2.539287429	582.78940535	601.7604127	2.8817045779	722.60988713	32.668785095	-1.5590504787	35.892803192	19.283355296	42.32659	-71.122576667	1	53905.137335	-6.6
10624	2022-09-13	14:58:46.589	255.41581701	6129.979608	1663081126.59	0	899	2.4730496343	2.539287429	584.2787304	603.29821838	2.8817045779	722.60760943	32.668785095	-1.3724955202	35.892803192	19.298360079	42.32659	-71.122576714	1	53906.028391	-6.6
10625	2022-09-13	14:58:47.486	255.4158274	6129.979857	1663081127.487	0	899	2.4720893955	2.5386966079	584.2787304	603.41236328	2.8984506534	722.61132812	32.668785095	-1.3834040165	35.892803192	19.294849396	42.32659	-71.122578286	1	53906.971609	-6.6
10626	2022-09-13	14:58:48.316	255.415837	6129.980088	1663081128.317	0	899	2.4720893955	2.5386966079	583.9019732	603.02326826	2.8984506534	722.61028527	32.668785095	-1.3819164788	35.892803192	19.308052543	42.326591299	-71.122578333	1	53907.779612	-6.6
10627	2022-09-13	14:58:49.263	255.41584796	6129.980351	1663081129.264	0	899	2.4736111117	2.541613757	583.9019732	603.41409424	2.9557772987	722.61085116	32.668785095	-1.3947975636	35.892803192	19.311414719	42.3265905	-71.122574835	1	53908.699708	-6.6
10628	2022-09-13	14:58:50.216	255.41585898	6129.980616	1663081130.216	0	899	2.473681501	2.541686944	582.92323015	602.40289325	2.9558137873	722.59806894	32.671958923	-1.3499562393	35.892803192	19.310174614	42.32659458	-71.122579058	1	53909.686966	-6.6
10629	2022-09-13	14:58:51.084	255.41586903	6129.980857	1663081131.084	0	899	2.4716653086	2.538704632	582.93009149	602.14742179	2.9172449834	722.61613818	32.67339325	-1.5010909758	35.892803192	19.30305817	42.326601392	-71.122585447	1	53910.567061	-6.6567061144
10630	2022-09-13	14:58:51.943	255.41587897	6129.981095	1663081131.943	0	899	2.4716653086	2.538704632	584.69306691	603.96851684	2.9172449834	722.6046858	32.67339325	-1.3313190937	35.892803192	19.313575745	42.32660632	-71.122590972	1	53911.395853	-6.7
10631	2022-09-13	14:58:52.881	255.41588984	6129.981356	1663081132.882	0	899	2.4730742205	2.5397664659	584.69306691	603.85717275	2.9009283979	722.59697193	32.67339325	-1.3280422277	35.892803192	19.315569644	42.326605203	-71.122593957	1	53912.313025	-6.7
10632	2022-09-13	14:58:53.842	255.41590096	6129.981623	1663081133.843	0	899	2.4731030167	2.5397963847	582.53207394	601.62544992	2.9009430518	722.60586649	32.674691964	-1.3243557452	35.892803192	19.317837583	42.326595731	-71.122590626	1	53913.312309	-6.7312309257
10633	2022-09-13	14:58:54.753	255.4159115	6129.981876	1663081134.754	0	899	2.4719253882	2.5381235239	582.54818654	601.50859183	2.8812998691	722.60809528	32.678062439	-1.3268672796	35.892803192	19.318616867	42.326590381	-71.122590617	1	53914.228377	-6.8
10634	2022-09-13	14:58:55.660	255.41592199	6129.982128	1663081135.66	0	899	2.4719253882	2.5381235239	583.52556645	602.51778288	2.8812998691	722.61126709	32.678062439	-1.354106307	35.892803192	19.318616867	42.326591667	-71.122599058	1	53915.108738	-6.8
10635	2022-09-13	14:58:56.556	255.41593237	6129.982377	1663081136.557	0	899	2.4736264362	2.5403550782	583.52556645	602.65760651	2.9018390259	722.61219434	32.678062439	-1.4099423791	35.892803192	19.318366638	42.326591667	-71.122604864	1	53915.979612	-6.8
10636	2022-09-13	14:58:57.513	255.41594344	6129.982643	1663081137.513	0	899	2.4736264362	2.5403550782	582.70803417	601.81326982	2.9018390259	722.61660989	32.678062439	-1.5949990749	35.892803192	19.317537308	42.326590028	-71.122609916	1	53916.983176	-6.8
10637	2022-09-13	14:58:58.430	255.41595406	6129.982897	1663081138.431	0	899	2.472115448	2.5382872086	582.70803417	601.66457753	2.879966149	722.60320439	32.678062439	-1.3472614541	35.892803192	19.316700386	42.32659	-71.122612919	1	53917.875728	-6.8
10638	2022-09-13	14:58:59.309	255.41596424	6129.983142	1663081139.31	0	899	2.4721193451	2.5382912564	582.47816523	601.42724393	2.8799681187	722.60607263	32.678238269	-1.3320843858	35.892803192	19.317883473	42.326588685	-71.122614648	1	53918.788866	-6.8
10639	2022-09-13	14:59:00.187	255.4159744	6129.983386	1663081140.188	0	899	2.4761285649	2.5437743171	582.4984767	601.84115511	2.9377673977	722.609202	32.682487488	-1.3899146318	35.892803192	19.317537308	42.326589382	-71.122615	1	53919.629182	-6.8
10640	2022-09-13	14:59:01.033	255.41598419	6129.983621	1663081141.034	0	899	2.4761285649	2.5437743171	585.4594357	604.9004369	2.9377673977	722.58455148	32.682487488	-1.5086039881	35.892803192	19.29589509	42.32659	-71.122615758	1	53920.45473	-6.8
10641	2022-09-13	14:59:01.920	255.41599444	6129.983867	1663081141.92	0	899	2.4717196763	2.5376176604	585.4594357	604.42930012	2.8688074236	722.60551766	32.682487488	-1.4549884322	35.892803192	19.301518308	42.326590575	-71.122617817	1	53921.345168	-6.8
10642	2022-09-13	14:59:02.826	255.41600494	6129.984119	1663081142.827	0	899	2.4717196763	2.5376176604	583.1641987	602.05969361	2.8688074236	722.60484223	32.682487488	-1.3630314008	35.892803192	19.313451931	42.326591667	-71.12262044	1	53922.26413	-6.8
10643	2022-09-13	14:59:03.782	255.416016	6129.984384	1663081143.782	0	899	2.4815928904	2.5507608097	583.1641987	602.92342384	2.9956455865	722.61333258	32.682487488	-1.3589892387	35.892803192	19.312856674	42.326591667	-71.122621667	1	53923.269903	-6.8
10644	2022-09-13	14:59:04.733	255.416027	6129.984648	1663081144.733	0	899	2.4816337461	2.550803312	583.9472235	603.7331258	2.9956669832	722.61426509	32.684323797	-1.3615331216	35.892803192	19.311871447	42.326592975	-71.12262134	1	53924.196252	-6.8
10645	2022-09-13	14:59:05.655	255.41603769	6129.984904	1663081145.656	0	899	2.482836249	2.5503084123	583.96094448	603.24959054	2.9227211757	722.59713765	32.687187195	-1.3633655665	35.892803192	19.310807437	42.326599055	-71.122620361	1	53925.108216	-6.8
10646	2022-09-13	14:59:06.555	255.41604809	6129.985154	1663081146.555	0	899	2.482836249	2.5503084123	582.35000519	601.58544077	2.9227211757	722.58990479	32.687187195	-1.3557338715	35.892803192	19.312496185	42.326605031	-71.122623349	1	53926.009307	-6.8
10647	2022-09-13	14:59:07.434	255.41605828	6129.985399	1663081147.435	0	899	2.4733393923	2.540572792	582.35000519	601.59100065	2.9235389498	722.5968729	32.687187195	-1.3770550734	35.892803192	19.310565759	42.326608064	-71.122624866	1	53926.919338	-6.8
10648	2022-09-13	14:59:08.316	255.41606848	6129.985644	1663081148.317	0	899	2.4733393923	2.540572792	585.02463159	604.35399741	2.9235389498	722.59943476	32.687187195	-1.3752657175	35.892803192	19.311414719	42.326609596	-71.122626263	1	53927.757776	-6.8
10649	2022-09-13	14:59:09.194	255.41607865	6129.985887	1663081149.195	0	899	2.4752002259	2.5417535376	585.03195305	604.15046673	2.8926220268	722.60437012	32.688712265	-1.4196758752	35.892803192	19.313180191	42.326611087	-71.122625579	1	53928.652311	-6.8
10650	2022-09-13	14:59:10.148	255.41608968	6129.986152	1663081150.148	0	899	2.4752706749	2.5418267247	582.80902397	601.85513646	2.8926577461	722.6058968	32.691886902	-1.5315204859	35.892803192	19.316457748	42.326612659	-71.122625	1	53929.595215	-6.8
10651	2022-09-13	14:59:11.069	255.41610035	6129.986408	1663081151.07	0	899	2.4746864327	2.5416344655	582.80902397	601.97249406	2.9099141995	722.60776626	32.691886902	-1.4323952893	35.892803192	19.315150444	42.326614222	-71.122625889	1	53930.53312	-6.8
10652	2022-09-13	14:59:11.928	255.41611029	6129.986647	1663081151.929	0	899	2.4746864327	2.5416344655	582.86289183	602.02813317	2.9099141995	722.60324481	32.691886902	-1.3625894201	35.892803192	19.312040304	42.326616409	-71.122626667	1	53931.422846	-6.8
10653	2022-09-13	14:59:12.851	255.41612097	6129.986903	1663081152.852	0	899	2.4720655968	2.5398439719	582.86289183	602.28789169	2.9480820745	722.60497602	32.691886902	-1.3687551022	35.892803192	19.310335159	42.326619439	-71.12262722	1	53932.33174	-6.8
10654	2022-09-13	14:59:13.776	255.41613167	6129.98716	1663081153.776	0	899	2.4720655968	2.5398439719	583.17852341	602.61404229	2.9480820745	722.5899929	32.691886902	-1.3558201048	35.892803192	19.30904751	42.326622442	-71.122627946	1	53933.232678	-6.8
10655	2022-09-13	14:59:14.641	255.41614168	6129.9874	1663081154.641	0	899	2.4749107613	2.5403556006	583.18146363	601.92252862	2.8460095068	722.60613084	32.692501295	-1.3351241208	35.892803192	19.308239236	42.326625417	-71.122626458	1	53934.125127	-6.8
10656	2022-09-13	14:59:15.453	255.41615108	6129.987626	1663081155.453	0	899	2.4750000538	2.5404483058	583.65372043	602.41026486	2.8460540567	722.62188721	32.696525574	-1.3280638456	35.892803192	19.315736771	42.326628171	-71.122625081	1	53934.95117	-6.8
10657	2022-09-13	14:59:16.354	255.4161615	6129.987876	1663081156.354	0	899	2.4693257505	2.5357748308	583.65372043	602.74271408	2.894901172	722.60564539	32.696525574	-1.3352427254	35.892803192	19.317853928	42.326628333	-71.122628964	1	53935.792751	-6.7207249071
10658	2022-09-13	14:59:17.223	255.41617156	6129.988118	1663081157.223	0	899	2.4693257505	2.5357748308	584.44844342	603.5634293	2.894901172	722.59008183	32.696525574	-1.3378297091	35.892803192	19.318616867	42.326629429	-71.12263	1	53936.657172	-6.7
10659	2022-09-13	14:59:18.138	255.41618216	6129.988372	1663081158.139	0	899	2.4731014411	2.5396815381	584.44844342	603.57192533	2.8961470997	722.59921325	32.696525574	-1.5810076598	35.892803192	19.312321859	42.326631031	-71.122632062	1	53937.61859	-6.7
10660	2022-09-13	14:59:19.022	255.41619238	6129.988617	1663081159.022	0	899	2.4731014411	2.5396815381	585.13361601	604.27951715	2.8961470997	722.61061147	32.696525574	-1.4768809309	35.892803192	19.311955054	42.326634972	-71.122632507	1	53938.495759	-6.7
10661	2022-09-13	14:59:19.946	255.41620308	6129.988874	1663081159.946	0	899	2.4793984081	2.5464731426	585.14095214	604.38087616	2.9098815881	722.61577884	32.698053474	-1.4138228293	35.892803192	19.311053207	42.32664106	-71.12263303	1	53939.409043	-6.7
10662	2022-09-13	14:59:20.881	255.4162139	6129.989134	1663081160.881	0	899	2.4794594151	2.5465365354	584.27657882	603.48829336	2.9099126532	722.60946918	32.700798035	-1.4014160302	35.892803192	19.302663045	42.326647974	-71.12263738	1	53940.356938	-6.7
10663	2022-09-13	14:59:21.776	255.41622426	6129.989382	1663081161.776	0	899	2.4767187498	2.5429736576	584.27657882	603.27259662	2.8782707726	722.60022781	32.700798035	-1.368022164	35.892803192	19.296390571	42.326655224	-71.122642801	1	53941.226857	-6.7
10664	2022-09-13	14:59:22.680	255.41623473	6129.989634	1663081162.681	0	899	2.4767187498	2.5429736576	584.48118527	603.48385524	2.8782707726	722.60310051	32.700798035	-1.3635272309	35.892803192	19.292011463	42.326662634	-71.122647634	1	53942.145145	-6.7
10665	2022-09-13	14:59:23.599	255.41624537	6129.989889	1663081163.6	0	899	2.476458521	2.5418572893	584.48225733	603.24003296	2.842325817	722.60426826	32.701021561	-1.3605306046	35.892803192	19.296428213	42.32666886	-71.122653965	1	53943.063168	-6.7
10666	2022-09-13	14:59:24.490	255.41625568	6129.990136	1663081164.491	0	899	2.4765606109	2.5419632759	583.58407865	602.3133748	2.8423766559	722.60943604	32.705619812	-1.3280638456	35.892803192	19.318616867	42.326676075	-71.122662624	1	53943.929057	-6.7
10667	2022-09-13	14:59:25.384	255.41626602	6129.990384	1663081165.384	0	899	2.47931521	2.5463796311	583.58407865	602.77049166	2.9095410137	722.60759124	32.705619812	-1.3300902915	35.892803192	19.315478685	42.326663746	-71.122656155	1	53944.861345	-6.7
10668	2022-09-13	14:59:26.240	255.41627593	6129.990622	1663081166.24	0	899	2.47931521	2.5463796311	581.5692969	600.68947021	2.9095410137	722.60099136	32.705619812	-1.3376249178	35.892803192	19.313886099	42.326651431	-71.122645902	1	53945.682375	-6.7
10669	2022-09-13	14:59:27.138	255.41628632	6129.990872	1663081167.138	0	899	2.4773337295	2.5429750553	581.5692969	600.29654055	2.8516137377	722.59492988	32.705619812	-1.3424755587	35.892803192	19.313695465	42.326641982	-71.122635109	1	53946.562124	-6.8686372745
10670	2022-09-13	14:59:27.982	255.41629609	6129.991106	1663081167.982	0	899	2.4773337295	2.5429750553	584.41583209	603.23473765	2.8516137377	722.60400391	32.705619812	-1.326436162	35.892803192	19.31105423	42.32663202	-71.122620881	1	53947.420889	-7
10671	2022-09-13	14:59:28.911	255.41630684	6129.991364	1663081168.911	0	899	2.4769798001	2.5423261831	584.41583209	603.15240354	2.8395252746	722.60528767	32.705619812	-1.4277710638	35.892803192	19.299702499	42.326618625	-71.122603625	1	53948.35311	-7
10672	2022-09-13	14:59:29.813	255.41631729	6129.991615	1663081169.814	0	899	2.477039539	2.5423881999	582.96007255	601.6501737	2.8395549886	722.60299541	32.708310007	-1.3968780064	35.892803192	19.30660959	42.326606362	-71.122591766	1	53949.242521	-7
10673	2022-09-13	14:59:30.793	255.41632863	6129.991887	1663081170.794	0	899	2.47367355	2.5397950186	582.96953937	601.90809191	2.8760688545	722.62225625	32.710289001	-1.3513683491	35.892803192	19.306969219	42.326595851	-71.122581667	1	53950.255419	-7
10674	2022-09-13	14:59:31.664	255.41633872	6129.992129	1663081171.665	0	899	2.47367355	2.5397950186	584.97665683	603.98041328	2.8760688545	722.61028406	32.710289001	-1.363882968	35.892803192	19.309645508	42.326598622	-71.122581811	1	53951.086538	-6.9913461538
10675	2022-09-13	14:59:32.559	255.41634906	6129.992378	1663081172.559	0	899	2.4716411269	2.5390694336	584.97665683	604.37418349	2.9337501907	722.61413978	32.710289001	-1.3680868638	35.892803192	19.312135696	42.326602317	-71.122583789	1	53952.039039	-6.8960960961
10676	2022-09-13	14:59:33.473	255.41635965	6129.992632	1663081173.474	0	899	2.4716411269	2.5390694336	585.25912802	604.66602129	2.9337501907	722.59902732	32.710289001	-1.3605414668	35.892803192	19.312118985	42.326617583	-71.122594474	1	53952.954955	-6.8045045045
10677	2022-09-13	14:59:34.342	255.41636971	6129.992873	1663081174.343	0	899	2.4738148496	2.5403388174	585.25912802	604.38735183	2.892956846	722.58875078	32.710289001	-1.3589892387	35.892803192	19.311775208	42.326618333	-71.122598829	1	53953.765799	-6.8
10678	2022-09-13	14:59:35.209	255.41637973	6129.993114	1663081175.209	0	899	2.4738944527	2.5404215151	583.35833211	602.42470646	2.8929972378	722.6181297	32.713878354	-1.333119244	35.892803192	19.302912933	42.326618333	-71.12260328	1	53954.655983	-6.7344017094
10679	2022-09-13	14:59:36.101	255.41639006	6129.993361	1663081176.101	0	899	2.4822743017	2.5489222181	583.36277065	602.3992754	2.8885869755	722.61569153	32.714805603	-1.326436162	35.892803192	19.300971985	42.326618333	-71.122606874	1	53955.56213	-6.6437869822
10680	2022-09-13	14:59:37.010	255.41640059	6129.993614	1663081177.011	0	899	2.4822743017	2.5489222181	581.59290504	600.57165489	2.8885869755	722.60683133	32.714805603	-1.3337660207	35.892803192	19.286701581	42.326618333	-71.122609137	1	53956.481903	-6.5518097208
10681	2022-09-13	14:59:37.976	255.41641176	6129.993882	1663081177.976	0	899	2.4758559676	2.542081731	581.59290504	600.49993017	2.8780141063	722.60919472	32.714805603	-1.5005735546	35.892803192	19.284888905	42.326619073	-71.12261074	1	53957.444019	-6.4555980861
10682	2022-09-13	14:59:38.891	255.41642235	6129.994136	1663081178.891	0	899	2.4758559676	2.542081731	583.26258346	602.22388823	2.8780141063	722.60223429	32.714805603	-1.500648977	35.892803192	19.295601674	42.326620585	-71.122611667	1	53958.35084	-6.4
10683	2022-09-13	14:59:39.782	255.41643267	6129.994384	1663081179.783	0	899	2.4795857005	2.5463696403	583.26684725	602.36008365	2.897383903	722.61648176	32.715696474	-1.3693803051	35.892803192	19.312496185	42.326622097	-71.122611667	1	53959.258247	-6.4
10684	2022-09-13	14:59:40.660	255.41644282	6129.994628	1663081180.66	0	899	2.4796690106	2.5464561942	582.46452517	601.53178464	2.8974261428	722.62219319	32.719444275	-1.3712020173	35.892803192	19.304804581	42.326623333	-71.122611667	1	53960.09018	-6.4
10685	2022-09-13	14:59:41.559	255.41645324	6129.994878	1663081181.56	0	899	2.4762167494	2.5433045355	582.46452517	601.64494659	2.9140738221	722.62843697	32.719444275	-1.4212496707	35.892803192	19.295522197	42.326623333	-71.122611667	1	53960.991984	-6.4
10686	2022-09-13	14:59:42.436	255.41646338	6129.995121	1663081182.436	0	899	2.4762167494	2.5433045355	583.05751655	602.25746503	2.9140738221	722.62762451	32.719444275	-1.5673289299	35.892803192	19.291248322	42.326623333	-71.122613115	1	53961.868869	-6.4
10687	2022-09-13	14:59:43.316	255.41647358	6129.995366	1663081183.317	0	899	2.4750788316	2.5411033579	583.05751655	601.96020253	2.8703735407	722.60492024	32.719444275	-1.3842124836	35.892803192	19.302031119	42.326622101	-71.122617032	1	53962.739645	-6.326035503
10688	2022-09-13	14:59:44.289	255.41648483	6129.995636	1663081184.289	0	899	2.4750860828	2.5411108886	582.27522154	601.15257034	2.8703771896	722.61826714	32.719771076	-1.4560232984	35.892803192	19.303447723	42.326622927	-71.122623376	1	53963.75641	-6.1487179487
10689	2022-09-13	14:59:45.184	255.41649519	6129.995884	1663081185.184	0	899	2.4821400703	2.5496924922	582.2950945	601.5571573	2.9269046463	722.60670481	32.723930359	-1.4631590843	35.892803192	19.307453156	42.326623333	-71.122629255	1	53964.638278	-6.0361722488
10690	2022-09-13	14:59:46.078	255.41650554	6129.996133	1663081186.079	0	899	2.4821400703	2.5496924922	584.39920141	603.73086713	2.9269046463	722.61629986	32.723930359	-1.5260986484	35.892803192	19.288520131	42.326622427	-71.122634385	1	53965.543638	-5.9456361725
10691	2022-09-13	14:59:46.960	255.41651574	6129.996378	1663081186.96	0	899	2.48338211	2.5492501118	584.39920141	603.23667051	2.8544175096	722.60557263	32.723930359	-1.3248084784	35.892803192	19.30997467	42.326620964	-71.122636667	1	53966.421301	-5.857869934
10692	2022-09-13	14:59:47.865	255.41652622	6129.996629	1663081187.865	0	899	2.48338211	2.5492501118	583.40560164	602.21104315	2.8544175096	722.60580707	32.723930359	-1.3268565271	35.892803192	19.311153058	42.326617962	-71.122634119	1	53967.305672	-5.7694327731
10693	2022-09-13	14:59:48.779	255.41653681	6129.996883	1663081188.78	0	899	2.4787394627	2.5466291103	583.40560164	602.82805501	2.9450543208	722.60569106	32.723930359	-1.502653943	35.892803192	19.314428026	42.326610042	-71.122626276	1	53968.246842	-5.6506316812
10694	2022-09-13	14:59:49.655	255.41654694	6129.997127	1663081189.656	0	899	2.4787749588	2.546666012	584.2105945	603.65997218	2.945072621	722.60228401	32.725527782	-1.5085178187	35.892803192	19.304499367	42.326598693	-71.122619019	1	53969.098058	-5.4901941748
10695	2022-09-13	14:59:50.513	255.41655686	6129.997365	1663081190.513	0	899	2.4850313872	2.5531500541	584.22517332	603.691205	2.9474419132	722.6097016	32.728569031	-1.3629021029	35.892803192	19.285760917	42.326587599	-71.122610699	1	53969.930097	-5.4069902913
10696	2022-09-13	14:59:51.328	255.41656631	6129.997591	1663081191.329	0	899	2.4850313872	2.5531500541	584.13253509	603.59548012	2.9474419132	722.61068139	32.728569031	-1.6910306215	35.892803192	19.284767151	42.326573188	-71.122600565	1	53970.808696	-5.3191304348
10697	2022-09-13	14:59:52.213	255.41657654	6129.997837	1663081192.213	0	899	2.4803269396	2.5461729321	584.13253509	602.97839594	2.8569122817	722.60286081	32.728569031	-1.5088842965	35.892803192	19.288384659	42.326561103	-71.122593885	1	53971.667295	-5.1665409991
10698	2022-09-13	14:59:53.075	255.41658652	6129.998076	1663081193.075	0	899	2.4803269396	2.5461729321	582.02564419	600.80353044	2.8569122817	722.6109316	32.728569031	-1.3313190937	35.892803192	19.31681633	42.326550429	-71.122588102	1	53972.534664	-5.0465336134
10699	2022-09-13	14:59:54.023	255.41659749	6129.99834	1663081194.023	0	899	2.4812399708	2.5483886551	582.02564419	601.17005301	2.910900091	722.60104592	32.728569031	-1.3518426229	35.892803192	19.287018037	42.32653753	-71.12257836	1	53973.498028	-4.9003944773
10700	2022-09-13	14:59:54.953	255.41660826	6129.998598	1663081194.954	0	899	2.481308301	2.5484596587	583.82578954	603.02964708	2.910934876	722.6026963	32.731640999	-1.5729448448	35.892803192	19.276620233	42.326525215	-71.122568933	1	53974.410107	-4.75898931
10701	2022-09-13	14:59:55.812	255.41661821	6129.998837	1663081195.813	0	899	2.4814789652	2.5479524891	583.83329487	602.84114683	2.8821251255	722.60681193	32.733207703	-1.6163417804	35.892803192	19.277039837	42.326516538	-71.122563654	1	53975.269231	-4.6730769231
10702	2022-09-13	14:59:56.684	255.41662829	6129.999079	1663081196.684	0	899	2.4814789652	2.5479524891	583.48523637	602.4817566	2.8821251255	722.61896803	32.733207703	-1.5575737764	35.892803192	19.281637508	42.326509515	-71.122558771	1	53976.184418	-4.5815581854
10703	2022-09-13	14:59:57.592	255.41663881	6129.999331	1663081197.593	0	899	2.4764808276	2.5431328837	583.48523637	602.57172434	2.8953425472	722.60467731	32.733207703	-1.598254323	35.892803192	19.282245636	42.326499461	-71.122552794	1	53977.080868	-4.491913215
10704	2022-09-13	14:59:58.516	255.41664949	6129.999588	1663081198.516	0	899	2.4764808276	2.5431328837	583.53414848	602.62223642	2.8953425472	722.59765827	32.733207703	-1.5918730576	35.892803192	19.306655644	42.326493393	-71.122546726	1	53977.991124	-4.400887574
10705	2022-09-13	14:59:59.394	255.41665965	6129.999832	1663081199.394	0	899	2.4807599324	2.5493808797	583.54088364	603.16223448	2.9735650234	722.59690241	32.734614341	-1.5321133603	35.892803192	19.311253592	42.32648349	-71.122539636	1	53978.843689	-4.315631068
10706	2022-09-13	15:00:00.322	255.41667039	6130.000089	1663081200.322	0	899	2.4808270573	2.5494506894	583.93964498	603.57464232	2.9735999382	722.62105778	32.737632751	-1.3652842669	35.892803192	19.310759614	42.326471263	-71.122530531	1	53979.780264	-4.2219735504
10707	2022-09-13	15:00:01.226	255.41668087	6130.000341	1663081201.227	0	899	2.4834335421	2.5520109434	583.93964498	603.54062456	2.9686154702	722.61312684	32.737632751	-1.3671275377	35.892803192	19.312496185	42.326464829	-71.122528333	1	53980.700916	-4.1299084435
10708	2022-09-13	15:00:02.134	255.41669137	6130.000593	1663081202.134	0	899	2.4834335421	2.5520109434	583.91659599	603.5168019	2.9686154702	722.61350397	32.737632751	-1.3833717116	35.892803192	19.311187921	42.3264604	-71.122526378	1	53981.586603	-4.0413397129
10709	2022-09-13	15:00:02.977	255.41670113	6130.000827	1663081202.978	0	899	2.4780667099	2.5452124853	583.91659599	603.14710013	2.9144063432	722.61746115	32.737632751	-1.3546128652	36.029685721	19.315211176	42.326456979	-71.122523646	1	53982.406312	-4
10710	2022-09-13	15:00:03.792	255.41671056	6130.001053	1663081203.792	0	899	2.4780667099	2.5452124853	582.89379734	602.09061698	2.9144063432	722.61499347	32.737632751	-1.3672353163	35.929085308	19.302926828	42.326453113	-71.122520157	1	53983.226496	-3.9773504274
10711	2022-09-13	15:00:04.681	255.41672086	6130.001301	1663081204.682	0	899	2.4827840877	2.5501005988	582.90646418	602.11601645	2.9162163516	722.61167574	32.740281111	-1.3835980845	35.892803192	19.299850994	42.326446667	-71.122515	1	53984	-3.9
10712	2022-09-13	15:00:05.548	255.41673088	6130.001541	1663081205.548	0	899	2.4828311014	2.5501494554	584.02088116	603.26732215	2.916240315	722.60805163	32.742393494	-1.3794480973	35.892803192	19.300948351	42.326438437	-71.12250677	1	53984.98756	-3.8012440191
10713	2022-09-13	15:00:06.444	255.41674126	6130.00179	1663081206.445	0	899	2.4812492178	2.549345927	584.02088116	603.5036201	2.9508885658	722.60065748	32.742393494	-1.3214669812	36.02473816	19.312879423	42.326435381	-71.12250519	1	53985.885772	-3.8
10714	2022-09-13	15:00:07.332	255.41675153	6130.002037	1663081207.332	0	899	2.4812492178	2.549345927	583.62108937	603.09049138	2.9508885658	722.59531509	32.742393494	-1.3415485581	36.079161335	19.314828153	42.32643094	-71.122502293	1	53986.811975	-3.718802521
10715	2022-09-13	15:00:08.266	255.41676234	6130.002296	1663081208.266	0	899	2.4911005625	2.5571784043	583.62108937	602.43494262	2.8546329622	722.60738388	32.742393494	-1.3665777903	35.892803192	19.311743528	42.32645105	-71.12251687	1	53987.701673	-3.4894981413
10716	2022-09-13	15:00:09.188	255.41677302	6130.002552	1663081209.189	0	899	2.4911005625	2.5571784043	585.54357969	604.41940714	2.8546329622	722.62868313	32.742393494	-1.3622444868	35.892803192	19.317176819	42.326476863	-71.122534926	1	53988.632353	-3.2735294118
10717	2022-09-13	15:00:10.115	255.41678374	6130.00281	1663081210.115	0	899	2.4922746796	2.5611883254	585.56144226	605.24331836	2.9724815509	722.60105603	32.746111384	-1.4301532728	35.892803192	19.286526509	42.326496919	-71.122550055	1	53989.559223	-3.0881553398
10718	2022-09-13	15:00:11.053	255.41679461	6130.003071	1663081211.054	0	899	2.49229116	2.5612054648	582.54321206	602.12369756	2.9724900808	722.60854678	32.74684906	-1.4352194592	35.892803192	19.29904766	42.326509783	-71.122562247	1	53990.478304	-2.9043392505
10719	2022-09-13	15:00:11.976	255.41680528	6130.003327	1663081211.976	0	899	2.4874108039	2.5542979341	582.54321206	601.58196941	2.8928536657	722.6098936	32.74684906	-1.365241121	35.892803192	19.314220113	42.326517799	-71.122571132	1	53991.419872	-2.7580128205
10720	2022-09-13	15:00:12.871	255.41681565	6130.003576	1663081212.872	0	899	2.4874108039	2.5542979341	583.87770943	602.960081	2.8928536657	722.61486048	32.74684906	-1.4834777993	35.892803192	19.317035991	42.326522222	-71.12257611	1	53992.333019	-2.6666981132
10721	2022-09-13	15:00:13.795	255.41682633	6130.003832	1663081213.795	0	899	2.484788644	2.5516132937	583.87770943	602.96238725	2.8931922235	722.60187253	32.74684906	-1.4684624459	35.892803192	19.316022671	42.326522199	-71.122577955	1	53993.226891	-2.5773109244
10722	2022-09-13	15:00:14.710	255.41683692	6130.004086	1663081214.71	0	899	2.4848014736	2.551626622	584.88067102	603.99817596	2.8931987062	722.614679	32.747425054	-1.361231331	35.924137747	19.311725793	42.326518333	-71.122576667	1	53994.182096	-2.4817904374
10723	2022-09-13	15:00:15.572	255.4168469	6130.004326	1663081215.572	0	899	2.4856128831	2.5531739552	584.89987527	604.22340446	2.9232878528	722.62608246	32.751426697	-1.3605845251	36.016492225	19.30981708	42.326518611	-71.122576852	1	53995.055502	-2.3944497608
10724	2022-09-13	15:00:16.473	255.41685733	6130.004576	1663081216.473	0	899	2.4856128831	2.5531739552	582.62729105	601.87574013	2.9232878528	722.61781847	32.751426697	-1.3560572476	35.892803192	19.31322958	42.326522922	-71.122579726	1	53995.917703	-2.3082296651
10725	2022-09-13	15:00:17.332	255.41686727	6130.004814	1663081217.332	0	899	2.4892199934	2.5574004936	582.62729105	602.02492166	2.9452142479	722.6151123	32.751426697	-1.3638721704	35.892803192	19.313575745	42.326522001	-71.122576003	1	53996.79938	-2.2200620476
10726	2022-09-13	15:00:18.237	255.41687775	6130.005066	1663081218.238	0	899	2.4892199934	2.5574004936	585.53927769	605.03385816	2.9452142479	722.60828203	32.751426697	-1.4241061416	36.102249954	19.312364578	42.32651826	-71.122570458	1	53997.68134	-2.1318660287
10727	2022-09-13	15:00:19.171	255.41688855	6130.005325	1663081219.171	0	899	2.4917852933	2.5611854064	585.53970588	605.36450943	2.9934679606	722.61008398	32.751515824	-1.4177356879	36.136882883	19.29829096	42.326510364	-71.122562031	1	53998.630252	-2.0369747899
10728	2022-09-13	15:00:20.095	255.41689925	6130.005582	1663081220.095	0	899	2.4918835062	2.5612875748	582.13948749	601.84951731	2.9935191636	722.61729664	32.755912781	-1.3622444868	35.892803192	19.31105423	42.326504842	-71.122556509	1	53999.547368	-1.9452631579
10729	2022-09-13	15:00:21.023	255.41691	6130.00584	1663081221.024	0	899	2.4875290797	2.5560431901	582.13948749	601.62957499	2.9611969247	722.61106418	32.755912781	-1.5219917495	36.080810522	19.285226658	42.326501737	-71.122554202	1	54000.478992	-1.8521008403
10730	2022-09-13	15:00:21.904	255.4169202	6130.006085	1663081221.905	0	899	2.4875290797	2.5560431901	584.57965315	604.15143764	2.9611969247	722.61393849	32.755912781	-1.461434418	36.011544663	19.295307879	42.326494938	-71.122550169	1	54001.379684	-1.7240631164
10731	2022-09-13	15:00:22.783	255.41693037	6130.006329	1663081222.784	0	899	2.4929581507	2.5590341561	584.57965315	603.40976092	2.8524835743	722.62356305	32.755912781	-1.367396987	35.892803192	19.311577551	42.326488362	-71.122547543	1	54002.254323	-1.6
10732	2022-09-13	15:00:23.688	255.41694084	6130.00658	1663081223.689	0	899	2.4929581507	2.5590341561	582.46717335	601.22923526	2.8524835743	722.62371988	32.755912781	-1.3485334117	35.892803192	19.312467045	42.326493874	-71.122555811	1	54003.162264	-1.6
10733	2022-09-13	15:00:24.571	255.41695105	6130.006825	1663081224.571	0	899	2.4909865115	2.5581117332	582.47485227	601.55194248	2.8988228629	722.61128366	32.757519501	-1.3283224666	35.892803192	19.314947128	42.326496648	-71.122559972	1	54003.99434	-1.6
10734	2022-09-13	15:00:25.483	255.41696162	6130.007079	1663081225.484	0	899	2.491052849	2.558180655	584.62810762	603.77594934	2.8988563659	722.60076823	32.760490417	-1.3374416615	35.892803192	19.316601696	42.326495129	-71.122563076	1	54004.922686	-1.5077314344
10735	2022-09-13	15:00:26.348	255.41697162	6130.007319	1663081226.348	0	899	2.4862600731	2.5522808701	584.62810762	603.49492728	2.8576415523	722.60267285	32.760490417	-1.3280638456	35.892803192	19.311414719	42.326501476	-71.122571105	1	54005.77712	-1.5
10736	2022-09-13	15:00:27.217	255.41698168	6130.00756	1663081227.217	0	899	2.4862600731	2.5522808701	584.85213459	603.72618393	2.8576415523	722.60980467	32.760490417	-1.3740908539	35.892803192	19.311123463	42.326507913	-71.122581348	1	54006.686966	-1.4313034188
10737	2022-09-13	15:00:28.167	255.41699269	6130.007824	1663081228.168	0	899	2.490363559	2.5583022896	584.85213459	604.24543493	2.9337359542	722.60788024	32.760490417	-1.3700055287	35.892803192	19.312815054	42.32651	-71.122589194	1	54007.629063	-1.3370936902
10738	2022-09-13	15:00:29.062	255.41700303	6130.008073	1663081229.062	0	899	2.490363559	2.5583022896	584.44104038	603.82070911	2.9337359542	722.60669713	32.760490417	-1.4832621963	36.133584509	19.292360066	42.326510832	-71.122594993	1	54008.499014	-1.2500986193
10739	2022-09-13	15:00:29.986	255.41701373	6130.008329	1663081229.986	0	899	2.4921196153	2.5586661528	584.45591869	603.42326919	2.8732095042	722.610086	32.763593105	-1.4875738621	36.141830444	19.292813143	42.326510185	-71.122599074	1	54009.444444	-1.2
10740	2022-09-13	15:00:30.851	255.41702374	6130.00857	1663081230.851	0	899	2.4921539271	2.5587017891	583.15699789	602.08231127	2.8732266726	722.61755977	32.765129089	-1.4435840814	36.141830444	19.299855643	42.326508333	-71.122601603	1	54010.320632	-1.167936803
10741	2022-09-13	15:00:31.721	255.41703382	6130.008812	1663081231.722	0	899	2.4935094221	2.561986798	583.15699789	602.62355284	2.9527431885	722.59978399	32.765129089	-1.3944418715	36.141830444	19.311775208	42.326508333	-71.122605712	1	54011.142421	-1.085757884
10742	2022-09-13	15:00:32.614	255.41704414	6130.009059	1663081232.614	0	899	2.4935094221	2.561986798	583.09522949	602.55972253	2.9527431885	722.60019143	32.765129089	-1.3748130348	36.141830444	19.30892074	42.326508249	-71.122610169	1	54012.050672	-1
10743	2022-09-13	15:00:33.523	255.41705468	6130.009312	1663081233.524	0	899	2.4949138211	2.5640943147	583.09522949	602.74961071	2.9806097298	722.60740692	32.765129089	-1.38086017	36.141830444	19.300054045	42.32650668	-71.122613306	1	54012.991727	-1
[truncated: 20,986 more rows]
