# Supplementary material for: A simple method to measure methane emissions from indoor gas leaks
Source: PLoS One. 2023 Nov 30;18(11):e0295055. doi: 10.1371/journal.pone.0295055 (PMC10688665; doi:10.1371/journal.pone.0295055)
Supplement: S1 Data — (ZIP) [file pone.0295055.s011.zip › data and code/data/raw data/cavity ringdown spectrometer data/experiments/R1.dat]

DATE	TIME	FRAC_DAYS_SINCE_JAN1	FRAC_HRS_SINCE_JAN1	EPOCH_TIME	ALARM_STATUS	INST_STATUS	CH4	CH4_dry	CO2	CO2_dry	H2O	CavityPressure	CavityTemp	Battery_Current	Battery_Temperature	Battery_Voltage	GPS_ABS_LAT	GPS_ABS_LONG	GPS_FIT	GPS_TIME	GPS_ALTITUDE
15269	2022-09-16	18:01:30.563	258.54271486	6205.025157	1663351290.564	0	899	2.0894827327	2.113519355	434.9570751	441.01881227	1.2563847744	730.68710752	26.804224014	-1.1791280555	29.66711998	19.191588522	42.32577354	-71.118878126	1	64866.124248	15.9
15270	2022-09-16	18:01:31.428	258.54272487	6205.025397	1663351291.429	0	899	2.0889185126	2.1128502634	434.9570751	440.99393568	1.2512993152	730.70003646	26.804224014	-1.176692009	29.66711998	19.191858292	42.325774985	-71.118876682	1	64866.990982	15.9
15271	2022-09-16	18:01:32.319	258.54273517	6205.025644	1663351292.319	0	899	2.0889185126	2.1128502634	434.99032372	441.02764576	1.2512993152	730.69601299	26.804224014	-1.2318490152	29.66711998	19.188624287	42.325775	-71.11887515	1	64867.910124	15.9
15272	2022-09-16	18:01:33.190	258.54274525	6205.025886	1663351293.19	0	899	2.0908653746	2.1167390635	434.99032372	441.5127176	1.3503504161	730.69683919	26.804224014	-1.2417981625	29.66711998	19.189336777	42.325776309	-71.118876309	1	64868.785571	15.9
15273	2022-09-16	18:01:34.022	258.54275488	6205.026117	1663351294.022	0	899	2.0908653746	2.1167390635	433.95984111	440.46678359	1.3503504161	730.68587671	26.804224014	-1.2693496508	29.66711998	19.187304554	42.325778762	-71.118876667	1	64869.628688	15.9
15274	2022-09-16	18:01:34.884	258.54276487	6205.026357	1663351294.885	0	899	2.090504665	2.115608887	433.95984111	440.27387749	1.3108917767	730.68939209	26.804224014	-1.2710958719	29.66711998	19.187175751	42.32578	-71.118876667	1	64870.483965	15.9
15275	2022-09-16	18:01:35.734	258.54277471	6205.026593	1663351295.735	0	899	2.0905763652	2.1156818165	434.99752347	441.326751	1.3109107778	730.68152704	26.807992834	-1.1821677866	29.66711998	19.192384151	42.325779476	-71.118877191	1	64871.314596	15.9
15276	2022-09-16	18:01:36.559	258.54278425	6205.026822	1663351296.559	0	899	2.0913938778	2.1159576192	435.00022948	441.19016538	1.2824575722	730.69351621	26.808740616	-1.1579470303	29.66711998	19.193500519	42.325778552	-71.118878333	1	64872.131231	15.9
15277	2022-09-16	18:01:37.448	258.54279455	6205.027069	1663351297.449	0	899	2.0913938778	2.1159576192	433.54740247	439.71666503	1.2824575722	730.70782471	26.808740616	-1.1783196926	29.66711998	19.191497803	42.32578	-71.118878393	1	64873.036036	15.9
15278	2022-09-16	18:01:38.322	258.54280465	6205.027312	1663351298.322	0	899	2.0962261784	2.1208741354	433.54740247	439.7235626	1.2838712907	730.69523974	26.808740616	-1.2169953072	29.66711998	19.165136135	42.32578	-71.11887985	1	64873.90991	15.9
15279	2022-09-16	18:01:39.223	258.54281508	6205.027562	1663351299.223	0	899	2.0962261784	2.1208741354	435.34931372	441.55114323	1.2838712907	730.69768519	26.808740616	-1.1832026243	29.66711998	19.190057755	42.325778646	-71.118881354	1	64874.812625	15.981262525
15280	2022-09-16	18:01:40.121	258.54282549	6205.027812	1663351300.122	0	899	2.0943777317	2.1189165533	435.36426286	441.54423973	1.2793674696	730.69267303	26.812868371	-1.4762450172	29.66711998	19.155500008	42.325778333	-71.118881667	1	64875.713427	16
15281	2022-09-16	18:01:41.017	258.54283586	6205.028061	1663351301.018	0	899	2.0943851428	2.1189240883	434.68573847	440.85609307	1.2793693829	730.7011933	26.813257217	-1.261966009	29.66711998	19.17073193	42.325779336	-71.118882669	1	64876.601578	16
15282	2022-09-16	18:01:41.855	258.54284556	6205.028293	1663351301.856	0	899	2.0935151455	2.1180002278	434.68573847	440.84508078	1.2771179824	730.69443214	26.813257217	-1.138059485	29.66711998	19.184388963	42.325780692	-71.118884025	1	64877.414914	16
15283	2022-09-16	18:01:42.700	258.54285532	6205.028528	1663351302.7	0	899	2.0935151455	2.1180002278	434.32179284	440.47597817	1.2771179824	730.70261247	26.813257217	-1.1873957353	29.66711998	19.188519547	42.325781667	-71.1188858	1	64878.239917	16
15284	2022-09-16	18:01:43.575	258.54286545	6205.028771	1663351303.575	0	899	2.0965493536	2.1212620004	434.32179284	440.52430467	1.2870055044	730.6995308	26.813257217	-1.2894313201	29.66711998	19.190005195	42.325781667	-71.118888563	1	64879.138067	16
15285	2022-09-16	18:01:44.417	258.5428752	6205.029005	1663351304.417	0	899	2.0965493536	2.1212620004	434.06060921	440.25939109	1.2870055044	730.69287675	26.813257217	-1.4712973833	29.66711998	19.184295654	42.325781667	-71.118889947	1	64879.968442	16
15286	2022-09-16	18:01:45.273	258.54288512	6205.029243	1663351305.274	0	899	2.0927708485	2.1165605213	434.0735899	440.05128622	1.2416901377	730.68320288	26.816852026	-1.2247886468	29.66711998	19.189778044	42.325783002	-71.11889	1	64880.800971	16
15287	2022-09-16	18:01:46.068	258.54289431	6205.029463	1663351306.068	0	899	2.0927878223	2.1165777705	436.23781758	442.2453387	1.241694394	730.68684397	26.817743301	-1.2064640427	29.66711998	19.183844724	42.325783333	-71.118891015	1	64881.6091	16
15288	2022-09-16	18:01:46.931	258.54290431	6205.029703	1663351306.932	0	899	2.0935780381	2.1184695738	436.23781758	442.52182857	1.2980305541	730.70615614	26.817743301	-1.2694683075	29.66711998	19.189336777	42.325784145	-71.118892478	1	64882.486974	16
15289	2022-09-16	18:01:47.828	258.54291468	6205.029952	1663351307.828	0	899	2.0935780381	2.1184695738	437.19436012	443.49215011	1.2980305541	730.68060303	26.817743301	-1.2694683075	29.66711998	19.189336777	42.325785	-71.118893333	1	64883.378698	16
15290	2022-09-16	18:01:48.740	258.54292524	6205.030206	1663351308.741	0	899	2.0956624761	2.1209353046	437.19618437	443.58433885	1.3163818421	730.68068266	26.818244921	-1.2250689023	29.66711998	19.189868611	42.32578548	-71.118892854	1	64884.287894	16
15291	2022-09-16	18:01:49.611	258.54293532	6205.030448	1663351309.612	0	899	2.0957378814	2.1210120082	435.86888531	442.23774403	1.3164018606	730.68762207	26.822198868	-1.1555324793	29.66711998	19.194738388	42.325786961	-71.118889604	1	64885.176836	16
15292	2022-09-16	18:01:50.466	258.54294521	6205.030685	1663351310.466	0	899	2.0943285518	2.1206984789	435.86888531	442.51908656	1.3736796338	730.68895433	26.822198868	-1.2743296307	29.66711998	19.189089276	42.325788424	-71.118879362	1	64886.054665	16.005466541
15293	2022-09-16	18:01:51.381	258.54295581	6205.030939	1663351311.382	0	899	2.0943285518	2.1206984789	436.94308998	443.60968075	1.3736796338	730.68975911	26.822198868	-1.3296914101	29.66711998	19.18645668	42.325789863	-71.11886929	1	64886.918002	16.091800189
15294	2022-09-16	18:01:52.230	258.54296563	6205.031175	1663351312.23	0	899	2.0941672062	2.1187191099	436.94308998	443.14941835	1.2801688171	730.69084077	26.822198868	-1.298076126	29.66711998	19.186243866	42.325788645	-71.118858848	1	64887.813034	16.1
15295	2022-09-16	18:01:53.059	258.54297523	6205.031406	1663351313.06	0	899	2.0941672062	2.1187191099	438.19296411	444.41704566	1.2801688171	730.68025784	26.822198868	-1.1718090773	29.66711998	19.191137314	42.325785154	-71.11882699	1	64888.635922	16.227184466
15296	2022-09-16	18:01:53.941	258.54298544	6205.031651	1663351313.942	0	899	2.0939154376	2.1192451739	438.19296411	444.61550453	1.3203981909	730.68883267	26.822198868	-1.1511130815	29.66711998	19.193655924	42.325781586	-71.118807378	1	64889.524302	16.352430196
15297	2022-09-16	18:01:54.838	258.54299581	6205.031899	1663351314.838	0	899	2.0939380814	2.1192682088	437.55387932	443.96708249	1.3204042259	730.68214992	26.823387234	-1.1560714892	29.66711998	19.193095529	42.325777881	-71.118805706	1	64890.423712	16.4
15298	2022-09-16	18:01:55.724	258.54300608	6205.032146	1663351315.725	0	899	2.0974708086	2.1230501162	437.565882	444.03157634	1.3310181975	730.69234805	26.826684952	-1.3919842804	29.66711998	19.165328575	42.325773988	-71.118807173	1	64891.303719	16.4
15299	2022-09-16	18:01:56.582	258.543016	6205.032384	1663351316.582	0	899	2.0974708086	2.1230501162	438.76156245	445.24492477	1.3310181975	730.70013428	26.826684952	-1.4973398447	29.66711998	19.152965546	42.325771361	-71.118805583	1	64892.183367	16.381663327
15300	2022-09-16	18:01:57.473	258.54302631	6205.032631	1663351317.473	0	899	2.0969925516	2.1218344986	438.76156245	445.0590091	1.2933902368	730.69366374	26.826684952	-1.2607371815	29.66711998	19.159559881	42.325769625	-71.118793833	1	64893.074951	16.3
15301	2022-09-16	18:01:58.359	258.54303657	6205.032878	1663351318.36	0	899	2.0969925516	2.1218344986	438.09825682	444.38618319	1.2933902368	730.69160512	26.826684952	-1.1745145779	29.66711998	19.190782863	42.325765251	-71.118799665	1	64893.949704	16.3
15302	2022-09-16	18:01:59.265	258.54304705	6205.033129	1663351319.265	0	899	2.0966368264	2.1218597357	438.1007808	444.48650063	1.3132093387	730.68744179	26.827377559	-1.1818659574	29.66711998	19.191497803	42.325763552	-71.118788416	1	64894.868769	16.3
15303	2022-09-16	18:02:00.190	258.54305777	6205.033386	1663351320.191	0	899	2.0967103677	2.1219345403	440.38364816	446.80273942	1.3132288071	730.67917335	26.831232071	-1.2287769318	29.66711998	19.191497803	42.325760671	-71.118786667	1	64895.798597	16.3
15304	2022-09-16	18:02:01.095	258.54306823	6205.033638	1663351321.095	0	899	2.1009085415	2.1254014046	440.38364816	446.60369535	1.2730751623	730.68847414	26.831232071	-1.1759266956	29.66711998	19.189616589	42.32576	-71.118786667	1	64896.703704	16.3
15305	2022-09-16	18:02:01.980	258.54307848	6205.033884	1663351321.981	0	899	2.1009085415	2.1254014046	440.2724904	446.49096758	1.2730751623	730.69598389	26.831232071	-1.2255215645	29.66711998	19.191137314	42.32576	-71.118786667	1	64897.581854	16.3
15306	2022-09-16	18:02:02.823	258.54308824	6205.034118	1663351322.824	0	899	2.1010663082	2.1252928726	440.2724904	446.42273124	1.2592979613	730.68540338	26.831232071	-1.2620413738	29.66711998	19.190561105	42.325760668	-71.118786667	1	64898.400957	16.3
15307	2022-09-16	18:02:03.677	258.54309811	6205.034355	1663351323.677	0	899	2.1010663082	2.1252928726	438.55321059	444.67943451	1.2592979613	730.68224168	26.831232071	-1.2319675179	29.66711998	19.188529135	42.325762071	-71.118787071	1	64899.242521	16.3
15308	2022-09-16	18:02:04.569	258.54310845	6205.034603	1663351324.57	0	899	2.1024291752	2.128188498	438.55593838	445.06655445	1.3371490021	730.67582127	26.831979853	-1.1807665083	29.66711998	19.186573029	42.325763333	-71.118788622	1	64900.173421	16.3
15309	2022-09-16	18:02:05.447	258.54311861	6205.034847	1663351325.448	0	899	2.1025012797	2.1282618639	439.20481305	445.72515796	1.3371683848	730.68060303	26.835748672	-1.176692009	29.66711998	19.188976288	42.325763333	-71.11879	1	64901	16.3
15310	2022-09-16	18:02:06.352	258.54312909	6205.035098	1663351326.353	0	899	2.0997721996	2.1249173783	439.20481305	445.57729341	1.3072785427	730.6735666	26.835748672	-1.1671631873	29.66711998	19.191004242	42.325763333	-71.118793026	1	64901.907816	16.3
15311	2022-09-16	18:02:07.213	258.54313905	6205.035337	1663351327.214	0	899	2.0997721996	2.1249173783	438.63837836	445.00264025	1.3072785427	730.66640649	26.835748672	-1.1425112486	29.66711998	19.194377899	42.325763333	-71.118794597	1	64902.758383	16.3
15312	2022-09-16	18:02:08.135	258.54314972	6205.035593	1663351328.136	0	899	2.1024609343	2.1278272614	438.63837836	445.05052304	1.3169724039	730.6670993	26.835748672	-1.1481164141	29.66711998	19.189418793	42.325762128	-71.118797411	1	64903.723291	16.3
15313	2022-09-16	18:02:08.997	258.5431597	6205.035833	1663351328.998	0	899	2.1024609343	2.1278272614	439.6420336	446.06885	1.3169724039	730.67753025	26.835748672	-1.1573972789	29.66711998	19.189118518	42.325759653	-71.118804375	1	64904.604208	16.360420842
15314	2022-09-16	18:02:09.846	258.54316953	6205.036069	1663351329.847	0	899	2.1003980065	2.1262222583	439.65532192	446.20509708	1.3417590781	730.68456223	26.839382487	-1.156890652	29.66711998	19.193224307	42.325757599	-71.118811272	1	64905.440777	16.4
15315	2022-09-16	18:02:10.700	258.5431794	6205.036306	1663351330.7	0	899	2.1004131292	2.1262376465	439.09118998	445.63258116	1.3417631614	730.68005371	26.840173721	-1.1392560005	29.66711998	19.195098877	42.325756211	-71.118816366	1	64906.273176	16.427317554
15316	2022-09-16	18:02:11.591	258.54318971	6205.036553	1663351331.591	0	899	2.1044682231	2.1299754143	439.09118998	445.539517	1.3229502187	730.67867052	26.840173721	-1.1392560005	29.66711998	19.194683845	42.325754486	-71.118820514	1	64907.154309	16.5
15317	2022-09-16	18:02:12.467	258.54319986	6205.036797	1663351332.468	0	899	2.1044682231	2.1299754143	439.95089948	446.41185187	1.3229502187	730.67239319	26.840173721	-1.1392560005	29.66711998	19.192937851	42.325751612	-71.118823388	1	64908.032544	16.503254438
15318	2022-09-16	18:02:13.289	258.54320936	6205.037025	1663351333.289	0	899	2.1027742118	2.1275656803	439.95089948	446.23518434	1.2872850647	730.68612691	26.840173721	-1.141390236	29.66711998	19.188836331	42.325750263	-71.118824737	1	64908.842209	16.584220907
15319	2022-09-16	18:02:14.115	258.54321892	6205.037254	1663351334.115	0	899	2.1027742118	2.1275656803	439.32926894	445.60467439	1.2872850647	730.66992188	26.840173721	-1.1392560005	29.66711998	19.195459366	42.325748814	-71.118825	1	64909.711538	16.6
15320	2022-09-16	18:02:14.946	258.54322854	6205.037485	1663351334.946	0	899	2.102241753	2.1276347893	439.34000987	445.76986267	1.3184783565	730.68849233	26.84311311	-1.2372385658	29.66711998	19.18534246	42.325747397	-71.118825936	1	64910.561562	16.6
15321	2022-09-16	18:02:15.813	258.54323859	6205.037726	1663351335.814	0	899	2.102269589	2.1276631054	441.37824366	447.83796322	1.3184857358	730.68144378	26.844568253	-1.2545067767	29.66711998	19.183406085	42.325745949	-71.118827385	1	64911.430862	16.6
15322	2022-09-16	18:02:16.684	258.54324866	6205.037968	1663351336.684	0	899	2.1078175888	2.1320630611	441.37824366	447.52894313	1.256278877	730.67136691	26.844568253	-1.185272186	29.66711998	19.190418243	42.325744496	-71.118829845	1	64912.302302	16.6
15323	2022-09-16	18:02:17.558	258.54325877	6205.038211	1663351337.558	0	899	2.1078175888	2.1320630611	440.31926698	446.45520938	1.256278877	730.67035478	26.844568253	-1.1838708887	29.66711998	19.189177835	42.325743624	-71.118833915	1	64913.174556	16.6
15324	2022-09-16	18:02:18.410	258.54326863	6205.038447	1663351338.41	0	899	2.1069991664	2.1317952279	440.31926698	446.59733655	1.2849690695	730.67906745	26.844568253	-1.176692009	29.66711998	19.185735703	42.325745	-71.118836667	1	64914	16.6
15325	2022-09-16	18:02:19.293	258.54327887	6205.038693	1663351339.294	0	899	2.1070214003	2.1318178354	440.51543067	446.79632557	1.284974801	730.67124403	26.845727921	-1.5287179552	29.66711998	19.157980723	42.325745	-71.118841035	1	64914.873664	16.6
15326	2022-09-16	18:02:20.165	258.54328896	6205.038935	1663351340.166	0	899	2.1074614388	2.1325171654	440.5280656	446.8736554	1.297985737	730.66831273	26.849176407	-1.5201269388	29.66711998	19.15080452	42.325745	-71.118844183	1	64915.754832	16.6
15327	2022-09-16	18:02:21.029	258.54329896	6205.039175	1663351341.03	0	899	2.1074614388	2.1325171654	442.05816391	448.42579402	1.297985737	730.69422478	26.849176407	-1.1750643253	29.66711998	19.190418243	42.325745	-71.11884396	1	64916.624248	16.6
15328	2022-09-16	18:02:21.944	258.54330955	6205.039429	1663351341.945	0	899	2.1104246311	2.1361274292	442.05816391	448.58146386	1.3292562252	730.68985248	26.849176407	-1.368539567	29.66711998	19.174227013	42.325744099	-71.118845135	1	64917.540541	16.6
15329	2022-09-16	18:02:22.851	258.54332003	6205.039681	1663351342.851	0	899	2.1104246311	2.1361274292	440.41977779	446.91890064	1.3292562252	730.66674805	26.849176407	-1.4892015457	29.66711998	19.164129257	42.325742599	-71.118846667	1	64918.440828	16.6
15330	2022-09-16	18:02:23.733	258.54333024	6205.039926	1663351343.733	0	899	2.1085266528	2.1338164241	440.41977779	446.81997273	1.309312465	730.67286409	26.849176407	-1.495550462	29.66711998	19.160468461	42.325741164	-71.118846164	1	64919.301435	16.6
15331	2022-09-16	18:02:24.611	258.54334041	6205.04017	1663351344.611	0	899	2.1085471693	2.1338372919	441.9568724	448.37943125	1.3093178501	730.69039654	26.850245735	-1.4944941003	29.66711998	19.158622527	42.325740259	-71.118845518	1	64920.155462	16.6
15332	2022-09-16	18:02:25.456	258.54335019	6205.040404	1663351345.456	0	899	2.1092899259	2.1343455778	441.96898269	448.32977666	1.2968699341	730.70221594	26.853540421	-1.5559353828	29.66711998	19.147203445	42.325741601	-71.118848333	1	64921.039234	16.6
15333	2022-09-16	18:02:26.338	258.54336041	6205.04065	1663351346.339	0	899	2.1092899259	2.1343455778	442.01272969	448.37415326	1.2968699341	730.67888232	26.853540421	-1.528373052	29.66711998	19.179048286	42.325740193	-71.118848333	1	64921.884211	16.6
15334	2022-09-16	18:02:27.203	258.54337041	6205.04089	1663351347.203	0	899	2.11022313	2.1353794563	442.01272969	448.39694583	1.3014503773	730.64562988	26.853540421	-1.5152440071	29.66711998	19.182855606	42.325738759	-71.118849574	1	64922.744489	16.6
15335	2022-09-16	18:02:28.049	258.5433802	6205.041125	1663351348.049	0	899	2.11022313	2.1353794563	442.59331958	448.98592147	1.3014503773	730.66838468	26.853540421	-1.5050577233	29.66711998	19.158064747	42.325738333	-71.118850971	1	64923.58284	16.658284024
15336	2022-09-16	18:02:28.911	258.54339019	6205.041364	1663351348.912	0	899	2.1117263072	2.1368657851	442.59331958	448.97707069	1.299674095	730.69052104	26.853540421	-1.5135732502	29.66711998	19.15356151	42.325738333	-71.118850074	1	64924.477742	16.7
15337	2022-09-16	18:02:29.792	258.54340037	6205.041609	1663351349.792	0	899	2.1117407731	2.1368804969	441.78718233	448.15932483	1.2996778584	730.67708441	26.854293255	-1.4692062005	29.66711998	19.155941161	42.325738333	-71.118847022	1	64925.393491	16.7
15338	2022-09-16	18:02:30.687	258.54341073	6205.041858	1663351350.687	0	899	2.1109493975	2.1362976401	441.80112367	448.22886953	1.3108154456	730.67195746	26.85808754	-1.1673680094	29.66711998	19.184015868	42.325738333	-71.118844573	1	64926.25641	16.7
15339	2022-09-16	18:02:31.522	258.54342039	6205.042089	1663351351.522	0	899	2.1109493975	2.1362976401	442.85063343	449.29364856	1.3108154456	730.68894261	26.85808754	-1.142241748	29.66711998	19.191428039	42.325738333	-71.118843333	1	64927.025	16.7
15340	2022-09-16	18:02:32.404	258.5434306	6205.042334	1663351352.404	0	899	2.1151724932	2.1402777282	442.85063343	449.21895536	1.2958347257	730.67188672	26.85808754	-1.1506495476	29.66711998	19.195459366	42.325738333	-71.118843333	1	64927.983696	16.7
15341	2022-09-16	18:02:33.253	258.54344044	6205.042571	1663351353.254	0	899	2.1151724932	2.1402777282	443.66505256	450.04508608	1.2958347257	730.69034683	26.85808754	-1.4297760378	29.66711998	19.172171245	42.325737002	-71.118844665	1	64928.799043	16.7
15342	2022-09-16	18:02:34.171	258.54345105	6205.042825	1663351354.171	0	899	2.116507129	2.1413762398	443.66505256	449.98093692	1.2829884074	730.71466064	26.85808754	-1.1718090773	29.66711998	19.192937851	42.325736667	-71.118846199	1	64929.719227	16.7
15343	2022-09-16	18:02:35.002	258.54346067	6205.043056	1663351355.002	0	899	2.1165843203	2.141454726	444.20354973	450.52719886	1.2830081869	730.68089729	26.86209565	-1.1718090773	29.66711998	19.190701908	42.325736667	-71.118847579	1	64930.547337	16.7
15344	2022-09-16	18:02:35.910	258.54347118	6205.043308	1663351355.91	0	899	2.115504142	2.14085383	444.20542818	450.65457348	1.3081003364	730.68956873	26.862604141	-1.1753877599	29.66711998	19.192001343	42.325736667	-71.118849119	1	64931.471639	16.7
15345	2022-09-16	18:02:36.740	258.5434808	6205.043539	1663351356.741	0	899	2.115504142	2.14085383	442.73581749	449.16362642	1.3081003364	730.68031281	26.862604141	-1.142166324	29.66711998	19.194836547	42.325736119	-71.118850548	1	64932.328657	16.7
15346	2022-09-16	18:02:37.638	258.54349118	6205.043788	1663351357.638	0	899	2.1169148557	2.1425565112	442.73581749	449.23350306	1.3221149975	730.68166245	26.862604141	-1.1385876327	29.66711998	19.195242118	42.325734633	-71.118852034	1	64933.220388	16.7
15347	2022-09-16	18:02:38.538	258.5435016	6205.044038	1663351358.538	0	899	2.1169148557	2.1425565112	444.26976132	450.78995938	1.3221149975	730.69012451	26.862604141	-1.1425112486	29.66711998	19.195459366	42.325733169	-71.118853498	1	64934.098778	16.7
15348	2022-09-16	18:02:39.381	258.54351137	6205.044273	1663351359.382	0	899	2.1139622901	2.1393586018	444.27575735	450.74254185	1.3114221569	730.69435736	26.86422703	-1.2001259216	29.66711998	19.189058215	42.325731736	-71.11885493	1	64934.958248	16.7
15349	2022-09-16	18:02:40.234	258.54352124	6205.04451	1663351360.235	0	899	2.1140167772	2.1394140236	443.46027683	449.91526272	1.3114364458	730.68475342	26.867059708	-1.184830308	29.66711998	19.190418243	42.325731667	-71.118856355	1	64935.812813	16.7
15350	2022-09-16	18:02:41.072	258.54353093	6205.044742	1663351361.072	0	899	2.1188327633	2.1436875022	443.46027683	449.76264673	1.2808644837	730.69673894	26.867059708	-1.4964775115	29.66711998	19.151963341	42.325730565	-71.118858871	1	64936.661241	16.7
15351	2022-09-16	18:02:41.971	258.54354134	6205.044992	1663351361.972	0	899	2.1188327633	2.1436875022	443.37738318	449.67857502	1.2808644837	730.69105297	26.867059708	-1.2980222544	29.66711998	19.176344423	42.32573	-71.118860932	1	64937.559172	16.64408284
15352	2022-09-16	18:02:42.818	258.54355113	6205.045227	1663351362.818	0	899	2.1178716893	2.1427394862	443.37738318	449.6847616	1.2821044115	730.68198178	26.867059708	-1.1956740847	29.66711998	19.184691915	42.32573	-71.118862285	1	64938.370818	16.562918216
15353	2022-09-16	18:02:43.703	258.54356139	6205.045473	1663351363.704	0	899	2.1178716893	2.1427394862	443.68418765	449.99593058	1.2821044115	730.67595789	26.867059708	-1.2337677147	29.66711998	19.182247478	42.325730379	-71.118863333	1	64939.227174	16.477282609
15354	2022-09-16	18:02:44.644	258.54357228	6205.045735	1663351364.645	0	899	2.1157878746	2.1410629705	443.69009372	450.11189163	1.3041238143	730.67324445	26.868660365	-1.2031117709	29.66711998	19.178944367	42.325731667	-71.118864417	1	64940.216777	16.4
15355	2022-09-16	18:02:45.586	258.54358318	6205.045996	1663351365.587	0	899	2.1158416612	2.1411176744	445.2251526	451.66923861	1.3041378291	730.68862652	26.871454239	-1.1337155041	29.66711998	19.165407939	42.325731064	-71.118869137	1	64941.120521	16.387947883
15356	2022-09-16	18:02:46.484	258.54359358	6205.046246	1663351366.485	0	899	2.1187302942	2.1432719027	445.2251526	451.47299854	1.2649728621	730.69897865	26.871454239	-1.1409806353	29.66711998	19.192258582	42.325726528	-71.118875	1	64942.083019	16.3
15357	2022-09-16	18:02:47.328	258.54360333	6205.04648	1663351367.328	0	899	2.1187302942	2.1432719027	444.07549083	450.30720356	1.2649728621	730.69886547	26.871454239	-1.1412393652	29.66711998	19.194662094	42.325725203	-71.118875	1	64942.878302	16.3
15358	2022-09-16	18:02:48.203	258.54361347	6205.046723	1663351368.204	0	899	2.1202367898	2.146102778	444.07549083	450.63967505	1.3314780573	730.69795884	26.871454239	-1.176692009	29.66711998	19.19329834	42.325725	-71.118875	1	64943.747748	16.225225225
15359	2022-09-16	18:02:49.084	258.54362366	6205.046968	1663351369.084	0	899	2.1202475314	2.1461137067	443.25449616	449.80655894	1.3314809089	730.67492514	26.872011033	-1.1968597805	29.66711998	19.190138722	42.325726032	-71.118878097	1	64944.619329	16.138067061
15360	2022-09-16	18:02:50.007	258.54363435	6205.047224	1663351370.008	0	899	2.1220876279	2.1468831585	443.26875587	449.54369743	1.275911202	730.70141602	26.875879288	-1.1750643253	29.66711998	19.186096191	42.325726667	-71.11888	1	64945.56572	16.1
15361	2022-09-16	18:02:50.875	258.54364439	6205.047465	1663351370.875	0	899	2.1220876279	2.1468831585	444.49576067	450.78807179	1.275911202	730.68476514	26.875879288	-1.4837041691	29.66711998	19.154076595	42.325728182	-71.118880757	1	64946.454454	16.1
15362	2022-09-16	18:02:51.723	258.54365421	6205.047701	1663351371.724	0	899	2.123148158	2.1482668295	444.49576067	450.86708558	1.2917066592	730.69167747	26.875879288	-1.3235150236	29.66711998	19.172841205	42.325730485	-71.118881667	1	64947.290909	16.070909091
15363	2022-09-16	18:02:52.553	258.54366382	6205.047932	1663351372.554	0	899	2.123148158	2.1482668295	444.09960741	450.46525392	1.2917066592	730.70263551	26.875879288	-1.2601334764	29.66711998	19.194318531	42.325731667	-71.118881973	1	64948.092037	16
15364	2022-09-16	18:02:53.404	258.54367367	6205.048168	1663351373.405	0	899	2.1193811512	2.1449214086	444.09960741	450.5838959	1.3154348409	730.70245361	26.875879288	-1.2841171026	29.66711998	19.194377899	42.325731667	-71.118884907	1	64948.972079	16
15365	2022-09-16	18:02:54.246	258.54368341	6205.048402	1663351374.247	0	899	2.1193811512	2.1449214086	444.70082922	451.19389613	1.3154348409	730.69406714	26.875879288	-1.2435659533	29.66711998	19.194107182	42.325732985	-71.118886319	1	64949.791262	16
15366	2022-09-16	18:02:55.154	258.54369391	6205.048654	1663351375.154	0	899	2.1216603537	2.1471652943	444.7161068	451.19341206	1.3122430854	730.69638243	26.880010276	-1.1504231873	29.66711998	19.192682405	42.325733333	-71.118887804	1	64950.682446	16
15367	2022-09-16	18:02:56.065	258.54370446	6205.048907	1663351376.065	0	899	2.1216666195	2.1471716676	443.74912686	450.21235622	1.3122447237	730.69407078	26.880334854	-1.1441389322	29.66711998	19.192109948	42.325734332	-71.118889332	1	64951.599186	16
15368	2022-09-16	18:02:56.946	258.54371465	6205.049152	1663351376.946	0	899	2.1227733051	2.1475146084	443.74912686	450.01506753	1.27274647	730.69399681	26.880334854	-1.1551767967	29.66711998	19.182106334	42.325735853	-71.11889	1	64952.512093	16
15369	2022-09-16	18:02:57.788	258.5437244	6205.049386	1663351377.788	0	899	2.1227733051	2.1475146084	444.11721246	450.38835066	1.27274647	730.6999249	26.880334854	-1.1738355081	29.66711998	19.18970156	42.325736036	-71.118890631	1	64953.378378	16
15370	2022-09-16	18:02:58.631	258.54373416	6205.04962	1663351378.631	0	899	2.1245549041	2.1498930791	444.11721246	450.53461691	1.3020088121	730.66356856	26.880334854	-1.1767135274	29.66711998	19.189706171	42.325734623	-71.118891667	1	64954.226069	16
15371	2022-09-16	18:02:59.516	258.54374441	6205.049866	1663351379.517	0	899	2.1245549041	2.1498930791	445.13299426	451.56507655	1.3020088121	730.67732451	26.880334854	-1.179947257	29.66711998	19.191137314	42.325733123	-71.118891877	1	64955.126126	16
15372	2022-09-16	18:03:00.398	258.54375461	6205.050111	1663351380.398	0	899	2.1265870508	2.1517679419	445.14849546	451.53465145	1.2927993245	730.68195186	26.884522432	-1.1992635198	29.66711998	19.189134067	42.32573168	-71.11889336	1	64956.00789	16
15373	2022-09-16	18:03:01.263	258.54376463	6205.050351	1663351381.264	0	899	2.1265934171	2.1517744158	444.22955346	450.60253438	1.2928009607	730.68136253	26.884851456	-1.1734366417	29.66711998	19.191137314	42.325733103	-71.118896206	1	64956.861933	16
15374	2022-09-16	18:03:02.104	258.54377435	6205.050584	1663351382.104	0	899	2.1267761858	2.1507721674	444.22955346	450.30139151	1.2325358723	730.68372148	26.884851456	-1.1920630379	29.66711998	19.191137314	42.325735601	-71.118902336	1	64957.680272	15.931972789
15375	2022-09-16	18:03:03.006	258.54378479	6205.050835	1663351383.006	0	899	2.1267761858	2.1507721674	443.383287	449.44355807	1.2325358723	730.68615682	26.884851456	-1.1912869381	29.66711998	19.190910516	42.325736667	-71.118907915	1	64958.582909	15.9
15376	2022-09-16	18:03:03.888	258.54379501	6205.05108	1663351383.889	0	899	2.1297471807	2.1550611302	443.383287	449.76830222	1.2976446171	730.68606062	26.884851456	-1.1864578724	29.66711998	19.190776825	42.325736667	-71.118912367	1	64959.473473	15.9
15377	2022-09-16	18:03:04.779	258.54380531	6205.051328	1663351384.779	0	899	2.1298052679	2.1551202032	445.26455631	451.67673806	1.2976595796	730.68815724	26.88784905	-1.1820168566	29.66711998	19.188074567	42.325737882	-71.118915608	1	64960.364729	15.9
15378	2022-09-16	18:03:05.651	258.54381542	6205.05157	1663351385.652	0	899	2.1266391831	2.1524005886	445.26972878	451.80510147	1.3222144718	730.67901248	26.889245987	-1.1921708402	29.66711998	19.18887588	42.325739601	-71.118917066	1	64961.239479	15.876052104
15379	2022-09-16	18:03:06.535	258.54382564	6205.051815	1663351386.535	0	899	2.1266391831	2.1524005886	445.58896343	452.12902163	1.3222144718	730.66387414	26.889245987	-1.2141280174	29.66711998	19.192577362	42.325738333	-71.118918333	1	64962	15.8
15380	2022-09-16	18:03:07.388	258.54383552	6205.052052	1663351387.389	0	899	2.1258879037	2.1518357606	445.58896343	452.17881085	1.3321337445	730.68059656	26.889245987	-1.1834397363	29.66711998	19.191535912	42.325736775	-71.118923008	1	64962.93499	15.8
15381	2022-09-16	18:03:08.301	258.54384608	6205.052306	1663351388.301	0	899	2.1258879037	2.1518357606	443.82369731	450.38743808	1.3321337445	730.68543289	26.889245987	-1.1376283169	29.66711998	19.18645668	42.325735257	-71.118927562	1	64963.845691	15.8
15382	2022-09-16	18:03:09.196	258.54385644	6205.052554	1663351389.196	0	899	2.1268794679	2.1527924458	443.82369731	450.37552891	1.3297518986	730.67506217	26.889245987	-1.1772417754	29.66711998	19.187156703	42.325735	-71.118934521	1	64964.742485	15.725751503
15383	2022-09-16	18:03:10.101	258.54386692	6205.052806	1663351390.102	0	899	2.126943859	2.1528579572	444.80897128	451.37543301	1.3297689186	730.662535	26.892573413	-1.1722833384	29.66711998	19.187175751	42.325735	-71.118939915	1	64965.64965	15.7
15384	2022-09-16	18:03:11.006	258.54387738	6205.053057	1663351391.006	0	899	2.1265492087	2.1514639446	444.81325704	451.12710197	1.2793155249	730.66473712	26.893732071	-1.2154538845	29.66711998	19.183336548	42.325735	-71.118946521	1	64966.582545	15.7
15385	2022-09-16	18:03:11.908	258.54388784	6205.053308	1663351391.909	0	899	2.1265492087	2.1514639446	443.49259858	449.78769758	1.2793155249	730.68813824	26.893732071	-1.2262653602	29.66711998	19.18492014	42.325734168	-71.118954158	1	64967.499014	15.749901381
15386	2022-09-16	18:03:12.809	258.54389825	6205.053558	1663351392.809	0	899	2.1313781466	2.15757287	443.49259858	450.09690397	1.3412316698	730.69062169	26.893732071	-1.2091480272	29.66711998	19.18553994	42.325732718	-71.118964491	1	64968.369463	15.8
15387	2022-09-16	18:03:13.686	258.5439084	6205.053802	1663351393.686	0	899	2.1313781466	2.15757287	445.22956054	451.85973203	1.3412316698	730.66814458	26.893732071	-1.2111206007	29.66711998	19.185661316	42.325731667	-71.118976506	1	64969.225841	15.8
15388	2022-09-16	18:03:14.601	258.54391899	6205.054056	1663351394.601	0	899	2.1336928331	2.1588180332	445.23901716	451.59103308	1.2857275396	730.70687967	26.896286251	-1.2264162878	29.66711998	19.18957517	42.325731667	-71.118982955	1	64970.193301	15.819330144
15389	2022-09-16	18:03:15.509	258.5439295	6205.054308	1663351395.509	0	899	2.1337273754	2.1588531562	442.32461868	448.63510006	1.2857363397	730.67478569	26.898065567	-1.213287284	29.66711998	19.191059113	42.325731346	-71.118987906	1	64971.064103	15.906410256
15390	2022-09-16	18:03:16.346	258.5439392	6205.054541	1663351396.347	0	899	2.129424965	2.155010746	442.32461868	448.76393805	1.3116099199	730.66568781	26.898065567	-1.2313962401	29.66711998	19.190086327	42.325727214	-71.118982396	1	64971.890533	15.989053254
15391	2022-09-16	18:03:17.190	258.54394897	6205.054775	1663351397.191	0	899	2.129424965	2.155010746	445.81347419	452.30358398	1.3116099199	730.66882324	26.898065567	-1.176692009	29.66711998	19.190776825	42.325726667	-71.118982909	1	64972.745677	16.07456765
15392	2022-09-16	18:03:18.055	258.54395898	6205.055016	1663351398.056	0	899	2.1299292451	2.1553119368	445.81347419	452.25041163	1.3010170725	730.67108882	26.898065567	-1.2350612034	29.66711998	19.185339681	42.325724547	-71.118985453	1	64973.635988	16.1
15393	2022-09-16	18:03:18.903	258.54396878	6205.055251	1663351398.903	0	899	2.1299292451	2.1553119368	445.17700132	451.60474896	1.3010170725	730.62212448	26.898065567	-1.2031764163	29.66711998	19.188930979	42.32572168	-71.118984187	1	64974.495992	16.199198397
15394	2022-09-16	18:03:19.782	258.54397896	6205.055495	1663351399.782	0	899	2.1327091412	2.1585516985	445.18725712	451.72335206	1.3225999071	730.63167223	26.900835997	-1.1888508702	29.818845193	19.190292939	42.325719373	-71.118981667	1	64975.376376	16.337637638
15395	2022-09-16	18:03:20.657	258.5439891	6205.055738	1663351400.658	0	899	2.1327436161	2.1585867699	445.2163646	451.75293222	1.3226089463	730.63106875	26.902612686	-1.1792358365	29.879865116	19.191084792	42.325718333	-71.118982096	1	64976.257637	16.4
15396	2022-09-16	18:03:21.533	258.54399924	6205.055982	1663351401.534	0	899	2.1313270357	2.1559813615	445.2163646	451.45566669	1.2632915251	730.66125327	26.902612686	-1.1879562242	29.818845193	19.186388761	42.325718333	-71.118983575	1	64977.14497	16.4
15397	2022-09-16	18:03:22.407	258.54400934	6205.056224	1663351402.407	0	899	2.1313270357	2.1559813615	444.54443509	450.7743207	1.2632915251	730.66303299	26.902612686	-1.1941542428	29.863373245	19.185177355	42.325718333	-71.11898502	1	64978.005917	16.4
15398	2022-09-16	18:03:23.286	258.54401953	6205.056469	1663351403.287	0	899	2.1322574318	2.157184803	444.54443509	450.84072984	1.2765698532	730.65985835	26.902612686	-1.1903383716	29.66711998	19.191077693	42.325718333	-71.118987913	1	64978.873767	16.4
15399	2022-09-16	18:03:24.188	258.54402997	6205.056719	1663351404.189	0	899	2.1322574318	2.157184803	443.88255253	450.16947272	1.2765698532	730.64920347	26.902612686	-1.3036489487	29.66711998	19.189336777	42.325717021	-71.11899227	1	64979.787386	16.4
15400	2022-09-16	18:03:25.056	258.54404001	6205.05696	1663351405.057	0	899	2.1344317552	2.1603333681	443.89176874	450.41848933	1.3245290546	730.66116838	26.905109469	-1.2267719981	29.675365915	19.181769958	42.325725197	-71.118981604	1	64980.639806	16.463980583
15401	2022-09-16	18:03:25.954	258.54405041	6205.05721	1663351405.955	0	899	2.1344674233	2.1603696542	445.92030167	452.47689561	1.3245384129	730.66990571	26.906946182	-1.1441389322	29.916147232	19.191137314	42.32572648	-71.118967959	1	64981.528056	16.605611222
15402	2022-09-16	18:03:26.864	258.54406093	6205.057462	1663351406.864	0	899	2.1331769199	2.1585896782	445.92030167	452.35658875	1.3005802785	730.67300759	26.906946182	-1.1431364516	29.762772832	19.191803383	42.325722591	-71.118957954	1	64982.445575	16.744557477
15403	2022-09-16	18:03:27.799	258.54407175	6205.057722	1663351407.799	0	899	2.1331769199	2.1585896782	445.25406474	451.68073554	1.3005802785	730.66846835	26.906946182	-1.143804772	29.66711998	19.191360095	42.325719216	-71.11895027	1	64983.367578	16.873515551
15404	2022-09-16	18:03:28.691	258.54408208	6205.05797	1663351408.692	0	899	2.1362397537	2.1617901871	445.25406474	451.70635216	1.3056903219	730.66589355	26.906946182	-1.1457666159	29.66711998	19.190057755	42.325715	-71.118943517	1	64984.222445	17.022244489
15405	2022-09-16	18:03:29.566	258.54409221	6205.058213	1663351409.567	0	899	2.1362782172	2.1618293075	443.9537767	450.38727101	1.3057002617	730.67357671	26.908925176	-1.1595639464	29.66711998	19.189294613	42.325714837	-71.118938496	1	64985.097633	17.1
15406	2022-09-16	18:03:30.506	258.54410308	6205.058474	1663351410.506	0	899	2.1387075375	2.1639828924	443.96370827	450.32049927	1.290324353	730.68627485	26.911615372	-1.1783196926	29.723192341	19.188419127	42.325713333	-71.11894	1	64986.024415	17.1
15407	2022-09-16	18:03:31.447	258.54411397	6205.058735	1663351411.447	0	899	2.1387075375	2.1639828924	444.65878383	451.02552711	1.290324353	730.70753327	26.911615372	-1.1783196926	29.916147232	19.188976288	42.325713333	-71.11894	1	64986.981689	17.1
15408	2022-09-16	18:03:32.328	258.54412418	6205.05898	1663351412.329	0	899	2.1402952391	2.1664664364	444.65878383	451.24685977	1.3345261306	730.67413613	26.911615372	-1.1813162455	29.686910225	19.180027122	42.325713333	-71.11894	1	64987.907563	17.190756303
15409	2022-09-16	18:03:33.224	258.54413455	6205.059229	1663351413.225	0	899	2.1402952391	2.1664664364	444.27784595	450.8602779	1.3345261306	730.66998574	26.911615372	-1.1779208262	29.853478122	19.176020149	42.325713333	-71.11894	1	64988.809619	17.2
15410	2022-09-16	18:03:34.095	258.54414463	6205.059471	1663351414.096	0	899	2.139572603	2.1650955712	444.27784595	450.69900584	1.3022955668	730.68863178	26.911615372	-1.2152275502	29.680313477	19.172544555	42.325713333	-71.11894	1	64989.661165	17.2
15411	2022-09-16	18:03:34.954	258.54415457	6205.05971	1663351414.955	0	899	2.139572603	2.1650955712	445.30896447	451.74502714	1.3022955668	730.66949463	26.911615372	-1.2173833847	29.66711998	19.172410965	42.325714212	-71.118939121	1	64990.527404	17.2
15412	2022-09-16	18:03:35.881	258.54416529	6205.059967	1663351415.881	0	899	2.137335609	2.1631603324	445.32311309	451.84250101	1.3188713152	730.68908853	26.915436334	-1.5056397473	29.893058613	19.147317987	42.325714241	-71.118937574	1	64991.45534	17.2
15413	2022-09-16	18:03:36.803	258.54417597	6205.060223	1663351416.804	0	899	2.1373432017	2.1631680561	444.29577895	450.80013695	1.3188732962	730.66587739	26.915826797	-1.4493078507	29.916147232	19.147584915	42.325712747	-71.11893608	1	64992.351798	17.2
15414	2022-09-16	18:03:37.638	258.54418564	6205.060455	1663351417.639	0	899	2.1393921652	2.1654752011	444.29577895	450.85902167	1.3306394005	730.66375409	26.915826797	-1.5029126311	29.817196006	19.144494063	42.325711382	-71.118935285	1	64993.170905	17.2
15415	2022-09-16	18:03:38.480	258.54419538	6205.060689	1663351418.481	0	899	2.1393921652	2.1654752011	445.06165098	451.63620734	1.3306394005	730.65973911	26.915826797	-1.4940844774	29.66711998	19.13820076	42.325709953	-71.11893643	1	64994.028361	17.2
15416	2022-09-16	18:03:39.348	258.54420542	6205.06093	1663351419.348	0	899	2.1406028201	2.166347126	445.06747838	451.55284451	1.3128303086	730.67216805	26.917401383	-1.3725494083	29.66711998	19.159805222	42.325708435	-71.118928841	1	64994.939076	17.2
15417	2022-09-16	18:03:40.230	258.54421564	6205.061175	1663351420.231	0	899	2.140659522	2.1664048016	444.70474223	451.18489633	1.3128450124	730.66170315	26.920312881	-1.1701813936	29.66711998	19.184295654	42.325708333	-71.118922822	1	64995.826653	17.2
15418	2022-09-16	18:03:41.121	258.54422594	6205.061423	1663351421.121	0	899	2.144313423	2.1702075028	444.70474223	451.21131027	1.3181191703	730.66139757	26.920312881	-1.1718090773	29.916147232	19.190418243	42.325707155	-71.118916953	1	64996.707101	17.129289941
15419	2022-09-16	18:03:42.000	258.54423611	6205.061667	1663351422	0	899	2.144313423	2.1702075028	445.52617193	452.04475848	1.3181191703	730.66907264	26.920312881	-1.1967951565	29.916147232	19.187798481	42.325704693	-71.118914013	1	64997.592065	17.040793489
15420	2022-09-16	18:03:42.907	258.54424661	6205.061919	1663351422.907	0	899	2.1401385951	2.1655615249	445.52617193	451.93837201	1.296912053	730.68008888	26.920312881	-1.2648224578	29.916147232	19.187462232	42.32570167	-71.118914165	1	64998.499014	16.950098619
15421	2022-09-16	18:03:43.782	258.54425675	6205.062162	1663351423.783	0	899	2.1401385951	2.1655615249	445.91365727	452.3314342	1.296912053	730.67198737	26.920312881	-1.2130178174	29.916147232	19.193133171	42.325698128	-71.118913128	1	64999.374364	16.937436419
15422	2022-09-16	18:03:44.673	258.54426705	6205.062409	1663351424.673	0	899	2.1425199385	2.1682363445	445.92109704	452.40601977	1.3102649053	730.66827878	26.922319362	-1.1783196926	29.916147232	19.187405037	42.325695	-71.118907704	1	65000.275551	17
15423	2022-09-16	18:03:45.552	258.54427722	6205.062653	1663351425.552	0	899	2.1425676769	2.1682849011	445.45992269	451.9382006	1.3102772497	730.64585543	26.924768448	-1.1780286498	29.916147232	19.179452113	42.325694744	-71.118900897	1	65001.153846	17
15424	2022-09-16	18:03:46.407	258.54428712	6205.062891	1663351426.407	0	899	2.141807368	2.167074333	445.45992269	451.82676364	1.2880559459	730.66412839	26.924768448	-1.1734366417	29.916147232	19.188257217	42.325693338	-71.118896681	1	65001.997041	17
15425	2022-09-16	18:03:47.279	258.54429721	6205.063133	1663351427.279	0	899	2.141807368	2.167074333	444.54826433	450.90207519	1.2880559459	730.66309321	26.924768448	-1.4074847106	29.916147232	19.167084208	42.325693333	-71.118898118	1	65002.870741	17
15426	2022-09-16	18:03:48.098	258.5443067	6205.063361	1663351428.099	0	899	2.1436815471	2.1690737061	444.54826433	450.92803895	1.2932448983	730.65230737	26.924768448	-1.184830308	29.916147232	19.194738388	42.325692198	-71.118899469	1	65003.68146	17
15427	2022-09-16	18:03:48.983	258.54431694	6205.063607	1663351428.984	0	899	2.1436815471	2.1690737061	444.68117315	451.06285516	1.2932448983	730.65986886	26.924768448	-1.2159389328	29.916147232	19.192621231	42.325691667	-71.1189	1	65004.545631	17
15428	2022-09-16	18:03:49.867	258.54432716	6205.063852	1663351429.867	0	899	2.1438752407	2.1695967524	444.68117315	451.14525185	1.3097033029	730.66253662	26.924768448	-1.2271492481	29.916147232	19.191858292	42.32569237	-71.118899296	1	65005.422177	17.042217701
15429	2022-09-16	18:03:50.742	258.54433729	6205.064095	1663351430.742	0	899	2.1439415442	2.1696641918	446.00154746	452.48490571	1.30972043	730.66730626	26.928167823	-1.189454531	29.916147232	19.191302268	42.325693831	-71.118897836	1	65006.298348	17.1
15430	2022-09-16	18:03:51.586	258.54434707	6205.06433	1663351431.587	0	899	2.1450661075	2.170567461	446.0053511	452.42947055	1.2979124519	730.67094654	26.929193497	-1.2886551998	29.916147232	19.182194274	42.325695205	-71.118896461	1	65007.123123	17.1
15431	2022-09-16	18:03:52.441	258.54435697	6205.064567	1663351432.442	0	899	2.1450661075	2.170567461	445.32677002	451.7411154	1.2979124519	730.67388916	26.929193497	-1.5364035368	29.916147232	19.161607742	42.325696632	-71.118895035	1	65007.978979	17.1
15432	2022-09-16	18:03:53.316	258.54436709	6205.06481	1663351433.317	0	899	2.1468077271	2.1725727255	445.32677002	451.80232559	1.3101205257	730.66219385	26.929193497	-1.2698131689	29.916147232	19.187388982	42.325702749	-71.118875231	1	65008.912393	17.191239316
15433	2022-09-16	18:03:54.157	258.54437683	6205.065044	1663351434.158	0	899	2.1468077271	2.1725727255	447.02482476	453.52507197	1.3101205257	730.66875574	26.929193497	-1.2076174021	29.916147232	19.195459366	42.325707136	-71.118858123	1	65009.760521	17.276052104
15434	2022-09-16	18:03:55.045	258.54438709	6205.06529	1663351435.045	0	899	2.1448881852	2.1698856217	447.02858451	453.34042264	1.2726649566	730.65794362	26.930205023	-1.1985629039	29.916147232	19.195042023	42.325711387	-71.118842136	1	65010.610745	17.3
15435	2022-09-16	18:03:55.971	258.54439782	6205.065548	1663351435.972	0	899	2.1449536042	2.1699521292	445.80442448	452.09906037	1.27268137	730.65938098	26.93355751	-1.1516950786	29.916147232	19.194316573	42.325716079	-71.118826763	1	65011.549145	17.35491453
15436	2022-09-16	18:03:56.822	258.54440767	6205.065784	1663351436.823	0	899	2.147691455	2.1744461901	445.80442448	452.53381613	1.3592753611	730.66654514	26.93355751	-1.1408835649	29.916147232	19.194738388	42.325719007	-71.118816631	1	65012.404336	17.440433553
15437	2022-09-16	18:03:57.632	258.54441705	6205.066009	1663351437.633	0	899	2.147691455	2.1744461901	446.91431797	453.66046339	1.3592753611	730.68371582	26.93355751	-1.1408835649	29.916147232	19.194738388	42.32572	-71.118811369	1	65013.178357	17.517835671
15438	2022-09-16	18:03:58.581	258.54442802	6205.066273	1663351438.581	0	899	2.1485355459	2.1739315986	446.91431797	453.31450608	1.2905528676	730.68451292	26.93355751	-1.1782549872	29.916147232	19.191130114	42.32571979	-71.11881	1	65014.126233	17.612623274
15439	2022-09-16	18:03:59.490	258.54443854	6205.066525	1663351439.49	0	899	2.1485355459	2.1739315986	444.81107662	451.18114455	1.2905528676	730.66832283	26.93355751	-1.1425112486	29.916147232	19.193658829	42.325718374	-71.118809799	1	65015.02416	17.702415966
15440	2022-09-16	18:04:00.394	258.544449	6205.066776	1663351440.394	0	899	2.1493490068	2.174367568	444.81598769	451.08882777	1.2711149377	730.66615225	26.934885328	-1.2482548699	29.916147232	19.180673385	42.325719956	-71.118801886	1	65015.973739	17.79737395
15441	2022-09-16	18:04:01.247	258.54445889	6205.067013	1663351441.248	0	899	2.1494101666	2.1744297442	444.33758306	450.60375309	1.2711302323	730.68130392	26.938013077	-1.4973398447	29.916147232	19.150085449	42.325721384	-71.118798898	1	65016.830661	17.8
15442	2022-09-16	18:04:02.085	258.54446859	6205.067246	1663351442.086	0	899	2.1496020775	2.1761591868	444.33758306	450.9892284	1.3481729026	730.68068387	26.938013077	-1.2931608625	29.916147232	19.172085389	42.325722801	-71.118797199	1	65017.68057	17.8
15443	2022-09-16	18:04:02.959	258.54447869	6205.067489	1663351442.959	0	899	2.1496020775	2.1761591868	445.52273251	452.1921193	1.3481729026	730.67669678	26.938013077	-1.2466810942	29.916147232	19.177093506	42.325723333	-71.118796667	1	65018.56012	17.8
15444	2022-09-16	18:04:03.861	258.54448914	6205.067739	1663351443.862	0	899	2.1474877587	2.1737800298	445.52273251	452.13195676	1.336189214	730.67037176	26.938013077	-1.1932164383	29.916147232	19.189514261	42.325723333	-71.118796667	1	65019.464464	17.8
15445	2022-09-16	18:04:04.763	258.54449958	6205.06799	1663351444.764	0	899	2.1475338134	2.1738268897	446.92130627	453.55133905	1.3362013314	730.6754308	26.940370408	-1.1623665015	29.916147232	19.192797882	42.32572391	-71.118796667	1	65020.3459	17.8
15446	2022-09-16	18:04:05.657	258.54450993	6205.068238	1663351445.658	0	899	2.1498424751	2.1763882511	446.92887641	453.61570063	1.3474557346	730.67543161	26.942407608	-1.1546055307	29.916147232	19.192711571	42.325724661	-71.118796667	1	65021.203666	17.8
15447	2022-09-16	18:04:06.561	258.54452038	6205.068489	1663351446.561	0	899	2.1498424751	2.1763882511	447.4550627	454.14975958	1.3474557346	730.67213167	26.942407608	-1.1783196926	29.916147232	19.191137314	42.325723333	-71.118796667	1	65022.125	17.8
15448	2022-09-16	18:04:07.456	258.54453074	6205.068738	1663351447.456	0	899	2.1514988217	2.1782915694	447.4550627	454.20699121	1.3588036308	730.67002778	26.942407608	-1.1752367951	29.916147232	19.191137314	42.325723333	-71.118796667	1	65023.047337	17.804733728
15449	2022-09-16	18:04:08.341	258.54454098	6205.068984	1663351448.341	0	899	2.1514988217	2.1782915694	446.02152834	452.75182536	1.3588036308	730.68007796	26.942407608	-1.1750643253	29.916147232	19.191137314	42.325723333	-71.118796667	1	65023.920118	17.892011834
15450	2022-09-16	18:04:09.278	258.54455183	6205.069244	1663351449.278	0	899	2.1508734437	2.1759576473	446.02152834	452.32343173	1.2735187182	730.6788706	26.942407608	-1.1785675666	29.916147232	19.191137314	42.325721881	-71.118798119	1	65024.87169	17.9
15451	2022-09-16	18:04:10.180	258.54456227	6205.069494	1663351450.18	0	899	2.1509434884	2.1760288583	447.3879673	453.70926558	1.273536256	730.6705589	26.945987259	-1.1735983629	29.916147232	19.192725933	42.325715289	-71.118805986	1	65025.765286	17.9765286
15452	2022-09-16	18:04:10.994	258.5445717	6205.069721	1663351450.995	0	899	2.1500055794	2.1762952119	447.39099847	454.01947877	1.3345110131	730.68086051	26.946802139	-1.2125003338	29.916147232	19.190057755	42.325710398	-71.118809312	1	65026.586979	18.058697864
15453	2022-09-16	18:04:11.862	258.54458175	6205.069962	1663351451.863	0	899	2.1500055794	2.1762952119	445.75303844	452.35725096	1.3345110131	730.68940543	26.946802139	-1.1849919518	29.916147232	19.190057755	42.325706792	-71.118810771	1	65027.462462	18.1
15454	2022-09-16	18:04:12.750	258.54459203	6205.070209	1663351452.751	0	899	2.1499355855	2.1755859641	445.75303844	452.19647384	1.302485765	730.68235688	26.946802139	-1.176692009	29.916147232	19.190486718	42.325702241	-71.118814426	1	65028.331132	18.133113208
15455	2022-09-16	18:04:13.667	258.54460264	6205.070463	1663351453.668	0	899	2.1499355855	2.1755859641	446.83421983	453.29328389	1.302485765	730.68190417	26.946802139	-1.1699011105	29.916147232	19.190836509	42.325696667	-71.11882037	1	65029.222222	18.2
15456	2022-09-16	18:04:14.526	258.54461257	6205.070702	1663351454.526	0	899	2.153591921	2.180259174	446.84123568	453.54569853	1.3512185984	730.67555368	26.948690591	-1.1623448986	29.916147232	19.192151126	42.325696465	-71.118821667	1	65030.120706	18.2
15457	2022-09-16	18:04:15.397	258.54462265	6205.070944	1663351455.397	0	899	2.1536422154	2.1803103579	446.08868041	452.78191891	1.3512319429	730.68127482	26.951257706	-1.152352596	29.916147232	19.193904725	42.325695118	-71.118821667	1	65030.929434	18.2
15458	2022-09-16	18:04:16.299	258.5446331	6205.071194	1663351456.3	0	899	2.1559574685	2.1819617974	446.08868041	452.60786657	1.3166003406	730.67911797	26.951257706	-1.1343729496	29.916147232	19.192577362	42.325693575	-71.118821667	1	65031.855222	18.285522234
15459	2022-09-16	18:04:17.173	258.54464321	6205.071437	1663351457.173	0	899	2.1559574685	2.1819617974	447.38503897	453.92317025	1.3166003406	730.68057231	26.951257706	-1.1573110116	29.916147232	19.194480782	42.325694538	-71.118822871	1	65032.72288	18.3
15460	2022-09-16	18:04:17.993	258.5446527	6205.071665	1663351457.993	0	899	2.1573632096	2.184246856	447.38503897	454.14041275	1.3596962857	730.68182373	26.951257706	-1.160415411	29.916147232	19.194738388	42.325695	-71.118824219	1	65033.531558	18.3
15461	2022-09-16	18:04:18.910	258.54466331	6205.071919	1663351458.91	0	899	2.1573727846	2.1842566015	445.0709142	451.79135822	1.3596988377	730.67801409	26.951745583	-1.1693513567	29.916147232	19.194778973	42.325695	-71.118825	1	65034.442886	18.3
15462	2022-09-16	18:04:19.779	258.54467337	6205.072161	1663351459.779	0	899	2.1556841661	2.1818038435	445.08514542	451.61942172	1.3225361807	730.67449951	26.955591202	-1.2190109491	29.916147232	19.195098877	42.325694486	-71.118826029	1	65035.308679	18.3
15463	2022-09-16	18:04:20.657	258.54468353	6205.072405	1663351460.657	0	899	2.1556841661	2.1818038435	445.3861428	451.92483802	1.3225361807	730.69359462	26.955591202	-1.229358947	29.916147232	19.192022425	42.325693943	-71.118828029	1	65036.182851	18.3
15464	2022-09-16	18:04:21.549	258.54469387	6205.072653	1663351461.55	0	899	2.1543353477	2.1800935252	445.3861428	451.8381626	1.3052552868	730.68762207	26.955591202	-1.3231807947	29.916147232	19.164129257	42.325697018	-71.118827018	1	65037.105481	18.3
15465	2022-09-16	18:04:22.375	258.54470343	6205.072882	1663351462.376	0	899	2.1543353477	2.1800935252	445.90837301	452.36795803	1.3052552868	730.68917705	26.955591202	-1.1972478841	29.916147232	19.185095073	42.325699866	-71.118829866	1	65037.959669	18.3
15466	2022-09-16	18:04:23.262	258.54471368	6205.073128	1663351463.262	0	899	2.1547789259	2.1808197909	445.90837301	452.43768124	1.3191405806	730.67297767	26.955591202	-1.179947257	29.916147232	19.187896729	42.325697128	-71.118832872	1	65038.861648	18.3
15467	2022-09-16	18:04:24.128	258.5447237	6205.073369	1663351464.128	0	899	2.1547789259	2.1808197909	445.50267504	452.02604274	1.3191405806	730.68003997	26.955591202	-1.1817581583	29.916147232	19.188106613	42.325695448	-71.118834552	1	65039.731463	18.226853707
15468	2022-09-16	18:04:24.987	258.54473366	6205.073608	1663351464.988	0	899	2.1584460573	2.1845252306	445.51383699	452.03586142	1.3188402995	730.68007756	26.95860456	-1.1620646944	29.916147232	19.193610337	42.325693084	-71.118835958	1	65040.574757	18.142524272
15469	2022-09-16	18:04:25.871	258.54474389	6205.073853	1663351465.872	0	899	2.1584719788	2.1845515993	445.50007415	452.02193072	1.3188469976	730.67425173	26.959924698	-1.2129854856	29.916147232	19.19138849	42.32569091	-71.118837424	1	65041.454175	18.054582485
15470	2022-09-16	18:04:26.698	258.54475346	6205.074083	1663351466.699	0	899	2.1592389651	2.1852931774	445.50007415	452.01324051	1.3171149904	730.68081524	26.959924698	-1.2369152308	29.916147232	19.189931225	42.32569	-71.118838333	1	65042.286982	18
15471	2022-09-16	18:04:27.529	258.54476308	6205.074314	1663351467.53	0	899	2.1592389651	2.1852931774	445.85430502	452.3726502	1.3171149904	730.67636694	26.959924698	-1.2033380807	29.916147232	19.187915044	42.32569	-71.118838516	1	65043.109868	18
15472	2022-09-16	18:04:28.398	258.54477314	6205.074555	1663351468.399	0	899	2.1591508856	2.1858602343	445.85430502	452.53725207	1.3498837289	730.67144533	26.959924698	-1.1998348236	29.916147232	19.188251407	42.32569	-71.11883999	1	65043.993896	18
15473	2022-09-16	18:04:29.279	258.54478332	6205.0748	1663351469.279	0	899	2.1591508856	2.1858602343	445.63168913	452.31129937	1.3498837289	730.67810059	26.959924698	-1.2531917095	29.916147232	19.191137314	42.325691394	-71.118841394	1	65044.836364	18
15474	2022-09-16	18:04:30.089	258.54479271	6205.075025	1663351470.09	0	899	2.1593786971	2.1855933311	445.64612056	452.20121486	1.3250427705	730.65165094	26.96381963	-1.4922304611	29.916147232	19.156824895	42.325692787	-71.118842787	1	65045.672269	18
15475	2022-09-16	18:04:30.901	258.54480211	6205.075251	1663351470.902	0	899	2.15938971	2.1856045349	445.42273948	451.97456237	1.3250456284	730.666225	26.964380264	-1.3932346035	29.916147232	19.16644277	42.325693333	-71.118843333	1	65046.493097	18
15476	2022-09-16	18:04:31.734	258.54481175	6205.075482	1663351471.735	0	899	2.1600051148	2.1855546862	445.42273948	451.80606176	1.2914494031	730.65761258	26.964380264	-1.1714101588	29.916147232	19.192625703	42.325693333	-71.118843333	1	65047.314596	18
15477	2022-09-16	18:04:32.601	258.54482177	6205.075723	1663351472.601	0	899	2.1600051148	2.1855546862	446.2757315	452.67127795	1.2914494031	730.67079617	26.964380264	-1.1671847263	29.916147232	19.192952541	42.325693623	-71.118843623	1	65048.173957	18
15478	2022-09-16	18:04:33.477	258.54483192	6205.075966	1663351473.478	0	899	2.1598232108	2.1861691993	446.2757315	452.87170172	1.331331416	730.68012323	26.964380264	-1.1419722805	29.916147232	19.193906468	42.325695207	-71.118845104	1	65049.062201	18
15479	2022-09-16	18:04:34.391	258.54484249	6205.07622	1663351474.391	0	899	2.1598606879	2.1862073292	444.69818076	451.27088368	1.3313411857	730.66659607	26.966287714	-1.3011589784	29.916147232	19.187858405	42.32569812	-71.11884656	1	65049.935885	18
15480	2022-09-16	18:04:35.246	258.54485238	6205.076457	1663351475.246	0	899	2.1621157539	2.1874807311	444.70726359	451.0279829	1.2809898688	730.65695736	26.968744278	-1.4601085257	29.916147232	19.180782495	42.325698333	-71.118845264	1	65050.84188	18
15481	2022-09-16	18:04:36.104	258.54486231	6205.076696	1663351476.104	0	899	2.1621157539	2.1874807311	445.29774978	451.6268618	1.2809898688	730.67139076	26.968744278	-1.2076174021	29.916147232	19.19329834	42.325698333	-71.118845	1	65051.66918	17.933081998
15482	2022-09-16	18:04:37.009	258.5448728	6205.076947	1663351477.01	0	899	2.1597437842	2.1862270709	445.29774978	451.91389588	1.3382340285	730.6725088	26.968744278	-1.1856279065	29.916147232	19.186973547	42.325699246	-71.118847737	1	65052.547337	17.9
15483	2022-09-16	18:04:37.944	258.54488361	6205.077207	1663351477.944	0	899	2.1597437842	2.1862270709	445.69440483	452.31644435	1.3382340285	730.65765381	26.968744278	-1.1750643253	29.916147232	19.183935165	42.325700793	-71.118853173	1	65053.475952	17.9
15484	2022-09-16	18:04:38.842	258.54489402	6205.077456	1663351478.843	0	899	2.1601392379	2.1858148683	445.69440483	452.11281298	1.2976667992	730.66210331	26.968744278	-1.4463543371	29.916147232	19.157386767	42.325701667	-71.118856667	1	65054.394958	17.9
15485	2022-09-16	18:04:39.697	258.54490391	6205.077694	1663351479.698	0	899	2.1601739559	2.1858501755	446.46276746	452.89228507	1.2976756198	730.67217694	26.970511064	-1.3599054624	29.916147232	19.166477696	42.325701194	-71.118856667	1	65055.283825	17.9
15486	2022-09-16	18:04:40.543	258.5449137	6205.077929	1663351480.544	0	899	2.1632518987	2.1894198462	446.47218167	453.01593416	1.3203712635	730.66369791	26.973047256	-1.1392560005	29.916147232	19.188976288	42.32570044	-71.118856667	1	65056.13197	17.886802974
15487	2022-09-16	18:04:41.375	258.54492332	6205.07816	1663351481.375	0	899	2.1632518987	2.1894198462	446.96243315	453.51337103	1.3203712635	730.65133283	26.973047256	-1.1748918958	29.916147232	19.187889099	42.325703014	-71.118856667	1	65056.904275	17.809572491
15488	2022-09-16	18:04:42.229	258.54493321	6205.078397	1663351482.229	0	899	2.1647836231	2.1903459253	446.96243315	453.35683909	1.2892665356	730.64789303	26.973047256	-1.2305554641	29.916147232	19.186344172	42.325704588	-71.118855412	1	65057.752505	17.8
15489	2022-09-16	18:04:43.078	258.54494303	6205.078633	1663351483.078	0	899	2.1647836231	2.1903459253	446.04145582	452.42268593	1.2892665356	730.66122699	26.973047256	-1.1750643253	29.916147232	19.190776825	42.325706004	-71.118855	1	65058.602603	17.8
15490	2022-09-16	18:04:43.983	258.54495352	6205.078884	1663351483.984	0	899	2.1659900039	2.1935383031	446.04145582	452.91593733	1.3874106482	730.65456648	26.973047256	-1.1774142262	29.916147232	19.166861326	42.325706667	-71.118855	1	65059.517803	17.8
15491	2022-09-16	18:04:44.851	258.54496356	6205.079126	1663351484.852	0	899	2.1660235971	2.1935725066	446.87326553	453.76061293	1.3874197488	730.66276015	26.974752199	-1.1660314451	29.916147232	19.159957355	42.325707357	-71.118855691	1	65060.414301	17.8
15492	2022-09-16	18:04:45.759	258.54497406	6205.079378	1663351485.759	0	899	2.1673301737	2.1945875378	446.88371158	453.69401998	1.3721020149	730.67288835	26.977563858	-1.1457666159	29.916147232	19.163768768	42.325708333	-71.118857251	1	65061.35035	17.8
15493	2022-09-16	18:04:46.638	258.54498425	6205.079622	1663351486.639	0	899	2.1673301737	2.1945875378	447.06878879	453.88191769	1.3721020149	730.66644287	26.977563858	-1.1457666159	29.916147232	19.163768768	42.325708333	-71.118858725	1	65062.235234	17.8
15494	2022-09-16	18:04:47.476	258.54499394	6205.079854	1663351487.476	0	899	2.164392834	2.1900337447	447.06878879	453.48559482	1.2934155956	730.65743473	26.977563858	-1.167669856	29.916147232	19.169020419	42.325708192	-71.11886	1	65063.084813	17.8
15495	2022-09-16	18:04:48.348	258.54500403	6205.080097	1663351488.348	0	899	2.164392834	2.1900337447	445.18946126	451.57929318	1.2934155956	730.66598652	26.977563858	-1.3523169251	29.916147232	19.161763779	42.325706759	-71.11886	1	65063.944773	17.8
15496	2022-09-16	18:04:49.141	258.54501322	6205.080317	1663351489.142	0	899	2.1655941291	2.191345867	445.18946126	451.60341178	1.2982282896	730.66590164	26.977563858	-1.7187007666	29.916147232	19.144323349	42.32570788	-71.11886	1	65064.727811	17.8
15497	2022-09-16	18:04:49.940	258.54502245	6205.080539	1663351489.94	0	899	2.1656732829	2.1914263648	446.87894528	453.31733755	1.2982483584	730.63793137	26.981581871	-1.3676125166	29.916147232	19.18669237	42.325709218	-71.118859115	1	65065.531027	17.8
15498	2022-09-16	18:04:50.796	258.54503236	6205.080777	1663351490.796	0	899	2.1663837658	2.1934537944	446.88000401	453.64629023	1.3633761077	730.6575471	26.981866837	-1.266935129	29.916147232	19.189873929	42.32571	-71.118858333	1	65066.389546	17.8
15499	2022-09-16	18:04:51.648	258.54504223	6205.081014	1663351491.649	0	899	2.1663837658	2.1934537944	445.99295586	452.74581113	1.3633761077	730.65179363	26.981866837	-1.21783605	29.916147232	19.187231594	42.32571039	-71.118858333	1	65067.234234	17.8
15500	2022-09-16	18:04:52.506	258.54505216	6205.081252	1663351492.507	0	899	2.1653160923	2.1918844174	445.99295586	452.62361207	1.3390659978	730.65155029	26.981866837	-1.4875738621	29.916147232	19.161607742	42.325711825	-71.118858491	1	65068.094705	17.8
15501	2022-09-16	18:04:53.410	258.54506262	6205.081503	1663351493.41	0	899	2.1653160923	2.1918844174	447.9090419	454.56818489	1.3390659978	730.64700863	26.981866837	-1.2420999522	29.916147232	19.184231272	42.325713357	-71.11886	1	65069.014014	17.8
15502	2022-09-16	18:04:54.269	258.54507256	6205.081741	1663351494.269	0	899	2.1684248174	2.1952379761	447.9090419	454.62004953	1.3493413388	730.64666748	26.981866837	-1.1441389322	29.916147232	19.186815262	42.32571479	-71.11886	1	65069.873874	17.8
15503	2022-09-16	18:04:55.127	258.54508249	6205.08198	1663351495.127	0	899	2.1684951399	2.1953095405	445.27765024	451.94932469	1.3493598466	730.64347587	26.985431936	-1.1625497175	29.916147232	19.193694348	42.325716134	-71.11886	1	65070.680297	17.8
15504	2022-09-16	18:04:56.000	258.5450926	6205.082222	1663351496.001	0	899	2.167502383	2.1933466901	445.28026895	451.71296366	1.3017064718	730.6456893	26.986139297	-1.1994791031	29.916147232	19.191858292	42.325717897	-71.118862461	1	65071.738162	17.8
15505	2022-09-16	18:04:56.891	258.54510292	6205.08247	1663351496.892	0	899	2.167502383	2.1933466901	444.65734896	451.08104472	1.3017064718	730.64388937	26.986139297	-1.1965795724	29.916147232	19.19121861	42.325720644	-71.118864489	1	65072.693294	17.730670611
15506	2022-09-16	18:04:57.763	258.545113	6205.082712	1663351497.763	0	899	2.1663978763	2.1931796475	444.65734896	451.31805976	1.349026693	730.64959717	26.986139297	-1.1734366417	29.916147232	19.190057755	42.325722632	-71.118865	1	65073.579111	17.7
15507	2022-09-16	18:04:58.657	258.54512334	6205.08296	1663351498.657	0	899	2.1663978763	2.1931796475	447.75343738	454.4605258	1.349026693	730.65170227	26.986139297	-1.1734366417	29.916147232	19.190057755	42.32572496	-71.118865813	1	65074.487976	17.7
15508	2022-09-16	18:04:59.552	258.54513372	6205.083209	1663351499.553	0	899	2.1724565702	2.1992333377	447.76052805	454.44771615	1.345061966	730.63479513	26.98804412	-1.1874819315	29.916147232	19.189866477	42.325727309	-71.118868594	1	65075.385385	17.7
15509	2022-09-16	18:05:00.423	258.54514378	6205.083451	1663351500.423	0	899	2.1725063738	2.199284018	447.61882915	454.30396681	1.3450750082	730.65052118	26.990564346	-1.1452815517	29.916147232	19.194442357	42.325728754	-71.118871246	1	65076.252465	17.7
15510	2022-09-16	18:05:01.286	258.54515377	6205.083691	1663351501.286	0	899	2.1702810408	2.1970723126	447.61882915	454.31425367	1.3471142605	730.65239791	26.990564346	-1.1376283169	29.916147232	19.195459366	42.325729825	-71.118869649	1	65077.10521	17.7
15511	2022-09-16	18:05:02.151	258.54516378	6205.083931	1663351502.151	0	899	2.1702810408	2.1970723126	447.1290274	453.81712552	1.3471142605	730.65163558	26.990564346	-1.2042219947	29.916147232	19.189926312	42.32572838	-71.11886676	1	65077.971944	17.7
15512	2022-09-16	18:05:02.994	258.54517355	6205.084165	1663351502.995	0	899	2.1707586626	2.197232842	447.1290274	453.73630776	1.3310730203	730.63024902	26.990564346	-1.1669260263	29.916147232	19.191858292	42.325729717	-71.118869434	1	65078.830112	17.61698881
15513	2022-09-16	18:05:03.848	258.54518344	6205.084402	1663351503.849	0	899	2.1707586626	2.197232842	447.30639643	453.91629779	1.3310730203	730.63353401	26.990564346	-1.1750750747	29.916147232	19.191707889	42.325731112	-71.118872223	1	65079.66699	17.6
15514	2022-09-16	18:05:04.746	258.54519383	6205.084652	1663351504.747	0	899	2.1705534844	2.1961199307	447.31187765	453.69526704	1.2860852777	730.63159503	26.992038285	-1.1738139225	29.916147232	19.191984177	42.325733551	-71.118874275	1	65080.565173	17.6
15515	2022-09-16	18:05:05.638	258.54520414	6205.084899	1663351505.638	0	899	2.1706105463	2.1961779523	446.08212524	452.44803717	1.2860995782	730.63427734	26.99492836	-1.1490218639	29.916147232	19.192937851	42.325735774	-71.118875774	1	65081.464464	17.6
15516	2022-09-16	18:05:06.539	258.54521457	6205.08515	1663351506.539	0	899	2.176134144	2.2026403394	446.08212524	452.6655831	1.3294109832	730.6565289	26.99492836	-1.1565672988	29.916147232	19.190910504	42.325737268	-71.118876667	1	65082.360947	17.6
15517	2022-09-16	18:05:07.374	258.54522424	6205.085382	1663351507.374	0	899	2.176134144	2.2026403394	448.72268935	455.34511771	1.3294109832	730.65582275	26.99492836	-1.1718090773	29.916147232	19.186815262	42.32573865	-71.118876984	1	65083.190234	17.6
15518	2022-09-16	18:05:08.240	258.54523426	6205.085622	1663351508.24	0	899	2.1709418422	2.1980256327	448.72268935	455.50602959	1.3612319957	730.6465923	26.99492836	-1.2216087911	29.916147232	19.174853685	42.32574	-71.118878333	1	65084.07014	17.6
15519	2022-09-16	18:05:09.147	258.54524476	6205.085874	1663351509.147	0	899	2.1709418422	2.1980256327	449.48059895	456.2753965	1.3612319957	730.65563156	26.99492836	-1.1949842324	29.916147232	19.18400743	42.32574	-71.118878333	1	65084.978958	17.6
15520	2022-09-16	18:05:10.042	258.54525512	6205.086123	1663351510.042	0	899	2.173304314	2.1998416511	449.49625193	456.14658079	1.3326661768	730.6604105	26.999117352	-1.1978622304	29.916147232	19.193780836	42.32574	-71.118878333	1	65085.861933	17.6
15521	2022-09-16	18:05:10.875	258.54526476	6205.086354	1663351510.875	0	899	2.1733101871	2.1998476266	447.78987088	454.41496139	1.3326677001	730.64459471	26.999414444	-1.1872879196	29.916147232	19.192566524	42.325741157	-71.118877176	1	65086.694389	17.6
15522	2022-09-16	18:05:11.779	258.54527523	6205.086606	1663351511.78	0	899	2.1734687513	2.19914131	447.78987088	454.19804129	1.2896488437	730.63774584	26.999414444	-1.1741804934	29.916147232	19.191726988	42.32574068	-71.118876667	1	65087.591716	17.6
15523	2022-09-16	18:05:12.680	258.54528566	6205.086856	1663351512.681	0	899	2.1734687513	2.19914131	448.73132814	455.15297143	1.2896488437	730.66144163	26.999414444	-1.1726174955	29.916147232	19.193605764	42.325739174	-71.118876667	1	65088.495422	17.6
15524	2022-09-16	18:05:13.552	258.54529574	6205.087098	1663351513.552	0	899	2.1768316014	2.2032823286	448.73132814	455.33786724	1.326242432	730.6547217	26.999414444	-1.1830301577	29.916147232	19.194261538	42.325738959	-71.118877292	1	65089.375375	17.6
15525	2022-09-16	18:05:14.405	258.54530562	6205.087335	1663351514.406	0	899	2.1768316014	2.2032823286	446.85023659	453.42908094	1.326242432	730.63521187	26.999414444	-1.196223855	29.916147232	19.194019318	42.32574	-71.118878333	1	65090.230461	17.6
15526	2022-09-16	18:05:15.266	258.54531559	6205.087574	1663351515.267	0	899	2.1756393699	2.2027342133	446.86359468	453.60696545	1.3588765455	730.63433515	27.003010264	-1.1610837283	29.916147232	19.194628861	42.325740155	-71.118878333	1	65091.093186	17.6
15527	2022-09-16	18:05:16.134	258.54532564	6205.087815	1663351516.135	0	899	2.1756521565	2.2027472273	447.72054905	454.4768687	1.3588799236	730.65585671	27.003656387	-1.179947257	29.916147232	19.194738388	42.325741605	-71.118878333	1	65091.962926	17.6
15528	2022-09-16	18:05:17.038	258.54533609	6205.088066	1663351517.038	0	899	2.1741640521	2.2002506648	447.72054905	454.22923609	1.3097879293	730.6468522	27.003656387	-1.1695777154	29.916147232	19.194562192	42.325741667	-71.118879802	1	65092.880977	17.6
15529	2022-09-16	18:05:17.894	258.545346	6205.088304	1663351517.894	0	899	2.1741640521	2.2002506648	448.23258576	454.74871647	1.3097879293	730.6329661	27.003656387	-1.1572140432	29.916147232	19.192888715	42.325741667	-71.118881196	1	65093.717476	17.6
15530	2022-09-16	18:05:18.763	258.54535605	6205.088545	1663351518.763	0	899	2.1734104137	2.1994001667	448.23258576	454.7267183	1.3054292916	730.63768804	27.003656387	-1.2667950297	29.916147232	19.187358048	42.325741667	-71.118881667	1	65094.579158	17.6
15531	2022-09-16	18:05:19.657	258.5453664	6205.088794	1663351519.657	0	899	2.1734104137	2.1994001667	447.30609561	453.78680487	1.3054292916	730.6517334	27.003656387	-1.5494247675	29.916147232	19.173492432	42.325741667	-71.118881667	1	65095.482197	17.6
15532	2022-09-16	18:05:20.559	258.54537685	6205.089044	1663351520.56	0	899	2.1755900107	2.201893083	447.32037146	453.87302796	1.319671099	730.64040147	27.007495337	-1.2301997783	29.916147232	19.189378271	42.325741667	-71.118882325	1	65096.39479	17.6
15533	2022-09-16	18:05:21.482	258.54538752	6205.089301	1663351521.482	0	899	2.175601609	2.2019048815	448.61688236	455.18854608	1.3196740749	730.64451225	27.008081436	-1.1425112486	29.916147232	19.195459366	42.325741667	-71.118883333	1	65097.318318	17.6
15534	2022-09-16	18:05:22.335	258.54539741	6205.089538	1663351522.336	0	899	2.1783723327	2.2050472493	448.61688236	455.27313771	1.3364127976	730.64872368	27.008081436	-1.1720461593	29.916147232	19.190558566	42.325741667	-71.118883333	1	65098.170611	17.6
15535	2022-09-16	18:05:23.180	258.54540718	6205.089772	1663351523.18	0	899	2.1783723327	2.2050472493	448.15895183	454.80841274	1.3364127976	730.64096898	27.008081436	-1.1529993932	29.916147232	19.192604065	42.325741662	-71.118883328	1	65099.003052	17.6
15536	2022-09-16	18:05:24.048	258.54541722	6205.090013	1663351524.048	0	899	2.1769348335	2.2020864598	448.15895183	454.43192333	1.2617902286	730.64694881	27.008081436	-1.158669246	29.916147232	19.193214417	42.32574019	-71.118881857	1	65099.886063	17.6
15537	2022-09-16	18:05:24.973	258.54542793	6205.09027	1663351524.973	0	899	2.1769348335	2.2020864598	446.87486339	453.12986125	1.2617902286	730.65509033	27.008081436	-1.1636707783	29.916147232	19.192937851	42.325738683	-71.118881667	1	65100.790087	17.6
15538	2022-09-16	18:05:25.841	258.54543797	6205.090511	1663351525.841	0	899	2.1781395453	2.2044369814	446.88925068	453.42650531	1.3178657637	730.63921068	27.011954137	-1.1434490128	29.916147232	19.189742196	42.325738333	-71.118880579	1	65101.652653	17.6
15539	2022-09-16	18:05:26.687	258.54544777	6205.090746	1663351526.687	0	899	2.1781492792	2.2044468831	447.87160584	454.42324327	1.3178682549	730.62638885	27.01244545	-1.1446562863	29.916147232	19.192007949	42.32573918	-71.118879153	1	65102.508147	17.6
15540	2022-09-16	18:05:27.566	258.54545795	6205.090991	1663351527.567	0	899	2.1795336901	2.206149131	447.87160584	454.49840702	1.3327670692	730.620618	27.01244545	-1.1773064042	29.916147232	19.194182945	42.325741987	-71.118878333	1	65103.397397	17.6
15541	2022-09-16	18:05:28.446	258.54546813	6205.091235	1663351528.446	0	899	2.1795336901	2.206149131	449.2413557	455.88842398	1.3327670692	730.64386876	27.01244545	-1.2824895382	29.916147232	19.190776825	42.325746366	-71.118878333	1	65104.273176	17.6
15542	2022-09-16	18:05:29.299	258.54547801	6205.091472	1663351529.3	0	899	2.1816981585	2.2088978223	449.24497403	456.03162712	1.3603271447	730.64303892	27.013414332	-1.2396100017	29.916147232	19.189236748	42.325750198	-71.118878333	1	65105.119023	17.6
15543	2022-09-16	18:05:30.210	258.54548855	6205.091725	1663351530.211	0	899	2.1817643218	2.2089651638	448.01073624	454.77883207	1.3603445954	730.64648438	27.016748428	-1.1734366417	29.916147232	19.191137314	42.325751593	-71.118878407	1	65106.044379	17.6
15544	2022-09-16	18:05:31.084	258.54549866	6205.091968	1663351531.084	0	899	2.1817409524	2.2075266501	448.01073624	454.42591553	1.2904119778	730.64038814	27.016748428	-1.154185093	29.916147232	19.193028911	42.325750158	-71.118879842	1	65106.905325	17.6
15545	2022-09-16	18:05:31.950	258.54550869	6205.092209	1663351531.951	0	899	2.1817409524	2.2075266501	449.21194295	455.64432262	1.2904119778	730.64422607	27.016748428	-1.1473941803	29.916147232	19.192577362	42.32575	-71.118881307	1	65107.784334	17.6
15546	2022-09-16	18:05:32.812	258.54551867	6205.092448	1663351532.813	0	899	2.1768153704	2.203038327	449.21194295	455.76851287	1.3149676144	730.6298331	27.016748428	-1.1842805045	29.916147232	19.173442184	42.325748932	-71.118880598	1	65108.641026	17.6
15547	2022-09-16	18:05:33.678	258.54552869	6205.092689	1663351533.679	0	899	2.1768153704	2.203038327	449.58233896	456.14431508	1.3149676144	730.64416504	27.016748428	-1.1945961714	29.916147232	19.16809082	42.325748333	-71.118879162	1	65109.503006	17.6
15548	2022-09-16	18:05:34.539	258.54553866	6205.092928	1663351534.54	0	899	2.1801618136	2.2058436096	449.58476508	456.0011347	1.2861929618	730.6354362	27.017397584	-1.1771662962	29.916147232	19.191409244	42.325748333	-71.118877133	1	65110.359961	17.6
15549	2022-09-16	18:05:35.451	258.54554921	6205.093181	1663351535.452	0	899	2.1802372959	2.2059203616	448.4629523	454.86340675	1.2862117991	730.65203857	27.021203995	-1.1783196926	29.916147232	19.195098877	42.325745614	-71.118865934	1	65111.271975	17.73598759
15550	2022-09-16	18:05:36.354	258.54555965	6205.093432	1663351536.354	0	899	2.1842178043	2.2104941678	448.4629523	454.99967026	1.313201418	730.64215977	27.021203995	-1.1927637296	29.916147232	19.193811101	42.325737386	-71.118835667	1	65112.189474	18.194736842
15551	2022-09-16	18:05:37.244	258.54556997	6205.093679	1663351537.245	0	899	2.1842178043	2.2104941678	448.74562257	455.28646068	1.313201418	730.64186147	27.021203995	-1.1457666159	29.916147232	19.195459366	42.325733333	-71.118809706	1	65113.044044	18.6
15552	2022-09-16	18:05:38.091	258.54557976	6205.093914	1663351538.091	0	899	2.1810632089	2.2063913281	448.74562257	455.05898721	1.2681652704	730.64345727	27.021203995	-1.2441264178	29.916147232	19.189497322	42.325733333	-71.118804061	1	65113.890891	18.6
15553	2022-09-16	18:05:38.923	258.54558939	6205.094145	1663351538.923	0	899	2.1810632089	2.2063913281	448.30976799	454.61700062	1.2681652704	730.64703369	27.021203995	-1.2645852566	29.916147232	19.188257217	42.325732107	-71.118800882	1	65114.735504	18.673550356
15554	2022-09-16	18:05:39.786	258.54559938	6205.094385	1663351539.786	0	899	2.1812022014	2.2075160585	448.32159845	454.87467399	1.3168493535	730.63404695	27.024378429	-1.4582545718	29.916147232	19.185830716	42.325732674	-71.118795972	1	65115.604208	18.7
15555	2022-09-16	18:05:40.637	258.54560922	6205.094621	1663351540.637	0	899	2.18122338	2.207537602	449.18976274	455.75555552	1.3168547623	730.65601475	27.025445938	-1.3961881652	29.916147232	19.187757644	42.325734095	-71.118791049	1	65116.456914	18.745691383
15556	2022-09-16	18:05:41.500	258.54561922	6205.094861	1663351541.501	0	899	2.1849205648	2.2117983496	449.18976274	455.88515725	1.3424663155	730.65159556	27.025445938	-1.1392560005	29.916147232	19.19329834	42.325735546	-71.118789425	1	65117.327569	18.8
15557	2022-09-16	18:05:42.355	258.54562911	6205.095099	1663351542.355	0	899	2.1849205648	2.2117983496	449.98211619	456.68932112	1.3424663155	730.6453045	27.025445938	-1.4940736554	29.916147232	19.189967503	42.325736345	-71.118791345	1	65118.193193	18.819319319
15558	2022-09-16	18:05:43.234	258.54563929	6205.095343	1663351543.235	0	899	2.1898826984	2.2168485865	449.98211619	456.69607625	1.3437984974	730.64827784	27.025445938	-2.1728160381	29.916147232	19.194019318	42.325735122	-71.118789757	1	65119.072978	18.9
15559	2022-09-16	18:05:44.062	258.54564888	6205.095573	1663351544.063	0	899	2.1898826984	2.2168485865	448.51901237	455.21114218	1.3437984974	730.62986907	27.025445938	-1.1545515447	29.916147232	19.192952175	42.325736483	-71.118787035	1	65119.889546	18.9
15560	2022-09-16	18:05:44.885	258.5456584	6205.095802	1663351544.886	0	899	2.1892063758	2.2150128242	448.52698633	454.93276589	1.287085655	730.63828222	27.027584594	-1.1408835649	29.916147232	19.193467841	42.325736667	-71.118785479	1	65120.712425	18.9
15561	2022-09-16	18:05:45.726	258.54566814	6205.096035	1663351545.727	0	899	2.1892506871	2.2150578815	448.13262968	454.53283269	1.2870966757	730.62566047	27.029809952	-1.150584813	29.916147232	19.193074839	42.325735756	-71.118783179	1	65121.546351	18.9
15562	2022-09-16	18:05:46.549	258.54567765	6205.096264	1663351546.549	0	899	2.1854837594	2.2119922285	448.13262968	454.71855041	1.3239040347	730.65499292	27.029809952	-1.2337029628	29.916147232	19.184634013	42.325735	-71.118780458	1	65122.362725	18.9
15563	2022-09-16	18:05:47.355	258.54568699	6205.096488	1663351547.356	0	899	2.1854837594	2.2119922285	449.48511443	456.09091178	1.3239040347	730.64880371	27.029809952	-1.1360006332	29.916147232	19.193658829	42.32573616	-71.118778043	1	65123.173957	18.830417091
15564	2022-09-16	18:05:48.181	258.54569655	6205.096717	1663351548.182	0	899	2.1865405875	2.2126873707	449.48511443	455.99739873	1.3054302263	730.65051552	27.029809952	-1.1950704546	29.916147232	19.189737497	42.325741712	-71.118776599	1	65124.013592	18.494563107
15565	2022-09-16	18:05:49.043	258.54570653	6205.096957	1663351549.044	0	899	2.1865405875	2.2126873707	449.34245701	455.85267444	1.3054302263	730.63608051	27.029809952	-1.1840325902	29.916147232	19.190045818	42.325744502	-71.118772414	1	65124.850485	18.159805825
15566	2022-09-16	18:05:49.881	258.54571622	6205.097189	1663351549.881	0	899	2.1900916586	2.2155210216	449.3570356	455.67810477	1.2679877553	730.63112534	27.033712968	-1.2117135114	29.916147232	19.188796568	42.325746141	-71.118768245	1	65125.684369	17.963126253
15567	2022-09-16	18:05:50.690	258.54572559	6205.097414	1663351550.691	0	899	2.1901002336	2.2155297387	448.18829144	454.49293058	1.2679898555	730.64523538	27.034143448	-1.1986491806	29.916147232	19.191249847	42.325745814	-71.118768373	1	65126.511892	17.9
15568	2022-09-16	18:05:51.559	258.54573564	6205.097655	1663351551.559	0	899	2.186102488	2.2127592149	448.18829144	454.8100833	1.3308469666	730.64624266	27.034143448	-1.2357726239	29.916147232	19.186813127	42.325745	-71.118770651	1	65127.390533	17.9
15569	2022-09-16	18:05:52.434	258.54574578	6205.097899	1663351552.435	0	899	2.186102488	2.2127592149	448.25825718	454.88108275	1.3308469666	730.64282227	27.034143448	-1.5119886398	29.916147232	19.150444031	42.325745437	-71.118772104	1	65128.262462	17.9
15570	2022-09-16	18:05:53.311	258.54575591	6205.098142	1663351553.311	0	899	2.190121287	2.2166712834	448.25825718	454.84236382	1.3231790819	730.64165088	27.034143448	-1.3775293503	29.916147232	19.166470269	42.325746667	-71.118773578	1	65129.146602	17.9
15571	2022-09-16	18:05:54.209	258.54576631	6205.098391	1663351554.209	0	899	2.190121287	2.2166712834	449.8599043	456.46753626	1.3231790819	730.65148926	27.034143448	-1.179947257	29.916147232	19.185014725	42.325746635	-71.118775063	1	65130.019038	17.9
15572	2022-09-16	18:05:55.078	258.54577638	6205.098633	1663351555.079	0	899	2.1911422719	2.2173018982	449.87281438	456.38019598	1.3033533197	730.62708651	27.037595774	-1.2341773028	29.916147232	19.184457564	42.325745182	-71.118777969	1	65130.890782	17.9
15573	2022-09-16	18:05:55.974	258.54578675	6205.098882	1663351555.975	0	899	2.1911622655	2.2173222327	450.24970059	456.76255932	1.3033583509	730.63649159	27.038599014	-1.1942297394	29.916147232	19.17124555	42.325745	-71.118780959	1	65131.787788	17.9
15574	2022-09-16	18:05:56.852	258.54579691	6205.099126	1663351556.853	0	899	2.1902717226	2.2177220677	450.24970059	457.08744335	1.3674017952	730.65298037	27.038599014	-1.1357634873	29.916147232	19.170730869	42.325743888	-71.118783891	1	65132.667335	17.9
15575	2022-09-16	18:05:57.710	258.54580683	6205.099364	1663351557.71	0	899	2.1902717226	2.2177220677	449.74411623	456.57418091	1.3674017952	730.64716627	27.038599014	-1.1656325495	29.916147232	19.180770836	42.325742457	-71.118786754	1	65133.526052	17.84739479
15576	2022-09-16	18:05:58.553	258.5458166	6205.099598	1663351558.554	0	899	2.1909006655	2.2176277777	449.74411623	456.39185657	1.3314315337	730.63526644	27.038599014	-1.2203691827	29.916147232	19.188442079	42.325741057	-71.118790163	1	65134.365878	17.836587771
15577	2022-09-16	18:05:59.378	258.54582615	6205.099827	1663351559.379	0	899	2.1909208179	2.2176482812	449.85447658	456.50387443	1.3314367148	730.62031201	27.039610339	-1.4775384372	29.916147232	19.15293662	42.325739383	-71.11879395	1	65135.185148	17.9
15578	2022-09-16	18:06:00.257	258.54583632	6205.100072	1663351560.258	0	899	2.1934496938	2.220565665	449.86655726	456.60524316	1.3490156806	730.63133472	27.042840958	-1.2011067867	29.916147232	19.166650772	42.32573641	-71.118796026	1	65136.076923	17.9
15579	2022-09-16	18:06:01.094	258.545846	6205.100304	1663351561.094	0	899	2.1934496938	2.220565665	448.36953869	455.0858003	1.3490156806	730.64067472	27.042840958	-1.1872339943	29.916147232	19.164697508	42.325733662	-71.118789155	1	65136.901381	17.9
15580	2022-09-16	18:06:01.930	258.54585567	6205.100536	1663351561.93	0	899	2.1894995302	2.215741398	448.36953869	454.88050993	1.3083716531	730.64751914	27.042840958	-1.149054202	29.916147232	19.17488059	42.325733333	-71.118778185	1	65137.761117	17.9
15581	2022-09-16	18:06:02.786	258.54586559	6205.100774	1663351562.787	0	899	2.1894995302	2.215741398	448.82971233	455.34736596	1.3083716531	730.63865005	27.042840958	-1.6143045552	29.916147232	19.180789	42.325732304	-71.118775	1	65138.617357	17.9
15582	2022-09-16	18:06:03.667	258.54587578	6205.101019	1663351563.667	0	899	2.1932987007	2.2202164865	448.82971233	455.50406333	1.3393665998	730.63944391	27.042840958	-1.6731264591	29.916147232	19.170147978	42.325731667	-71.118775	1	65139.492492	17.850750751
15583	2022-09-16	18:06:04.563	258.54588616	6205.101268	1663351564.564	0	899	2.1933226244	2.2202408296	449.0428765	455.72042865	1.3393727805	730.65318329	27.044040238	-1.5489073676	29.916147232	19.168326372	42.325731026	-71.118774359	1	65140.384615	17.8
15584	2022-09-16	18:06:05.470	258.54589666	6205.10152	1663351565.471	0	899	2.1965234943	2.2238679692	449.05411999	455.82795037	1.3583636265	730.66031147	27.047052383	-1.252006061	29.916147232	19.183055499	42.32573	-71.118773813	1	65141.287894	17.8
15585	2022-09-16	18:06:06.322	258.54590652	6205.101756	1663351566.323	0	899	2.1965234943	2.2238679692	450.32437893	457.11737074	1.3583636265	730.65150219	27.047052383	-1.6845092497	29.916147232	19.145898933	42.3257295	-71.11877525	1	65142.149901	17.8
15586	2022-09-16	18:06:07.178	258.54591642	6205.101994	1663351567.179	0	899	2.1938801949	2.220393342	450.32437893	456.91828382	1.3191276383	730.66304552	27.047052383	-1.6584775448	29.916147232	19.142883301	42.325726686	-71.118776657	1	65142.994083	17.8
15587	2022-09-16	18:06:08.092	258.54592699	6205.102248	1663351568.092	0	899	2.1938801949	2.220393342	448.61960293	455.18854553	1.3191276383	730.65525525	27.047052383	-1.4802332603	29.916147232	19.16061654	42.325723588	-71.118776667	1	65143.923625	17.892362525
15588	2022-09-16	18:06:08.944	258.54593686	6205.102485	1663351568.945	0	899	2.1966728364	2.2233255453	448.61960293	455.21479494	1.3243224858	730.64864001	27.047052383	-1.1648349083	29.916147232	19.191729388	42.325723333	-71.118781702	1	65144.75534	17.9
15589	2022-09-16	18:06:09.779	258.54594652	6205.102716	1663351569.779	0	899	2.1966955127	2.2233486145	448.68718507	455.28339983	1.3243282696	730.63725392	27.048187395	-1.1796347132	29.916147232	19.189395058	42.325723333	-71.11878728	1	65145.592065	17.9
15590	2022-09-16	18:06:10.628	258.54595634	6205.102952	1663351570.628	0	899	2.1970821828	2.2237419734	448.69934187	455.2962308	1.3244262978	730.63598633	27.051446915	-1.188085556	29.916147232	19.18645668	42.325724081	-71.118790748	1	65146.448898	17.9
15591	2022-09-16	18:06:11.510	258.54596656	6205.103197	1663351571.511	0	899	2.1970821828	2.2237419734	449.73331648	456.34540717	1.3244262978	730.65559559	27.051446915	-1.4371705347	29.916147232	19.160403852	42.325725565	-71.118791667	1	65147.338759	17.9
15592	2022-09-16	18:06:12.384	258.54597667	6205.10344	1663351572.384	0	899	2.195697447	2.2220724737	449.73331648	456.27873918	1.3112640157	730.65832843	27.051446915	-1.1987677063	29.916147232	19.192154322	42.325726667	-71.118791667	1	65148.219921	17.9
15593	2022-09-16	18:06:13.273	258.54598697	6205.103687	1663351573.274	0	899	2.195697447	2.2220724737	449.67047882	456.21498698	1.3112640157	730.64221191	27.051446915	-1.2645852566	29.916147232	19.191137314	42.325726835	-71.118791667	1	65149.100712	17.9
15594	2022-09-16	18:06:14.138	258.54599697	6205.103927	1663351574.138	0	899	2.1967323257	2.223809597	449.67047882	456.38651265	1.3451253321	730.64001788	27.051446915	-1.2368181289	29.916147232	19.192014694	42.325728299	-71.118791667	1	65149.979654	17.9
15595	2022-09-16	18:06:15.003	258.54600699	6205.104168	1663351575.004	0	899	2.1968160556	2.2238948011	450.37527641	457.1019468	1.3451470234	730.64317675	27.055637726	-1.1414010217	29.916147232	19.193264917	42.325729724	-71.118791667	1	65150.83432	17.9
15596	2022-09-16	18:06:15.887	258.54601721	6205.104413	1663351575.887	0	899	2.2009479226	2.2287718819	450.37603904	457.27532029	1.3791413032	730.64749489	27.055841446	-1.1573218676	29.916147232	19.192676342	42.32573	-71.118791667	1	65151.705128	17.9
15597	2022-09-16	18:06:16.746	258.54602715	6205.104652	1663351576.746	0	899	2.2009479226	2.2287718819	448.99301556	455.87111037	1.3791413032	730.65138416	27.055841446	-1.1702568744	29.916147232	19.191875205	42.325730949	-71.118791667	1	65152.569685	17.9
15598	2022-09-16	18:06:17.638	258.54603749	6205.1049	1663351577.639	0	899	2.198194543	2.2245479345	448.99301556	455.51485446	1.3087304307	730.63936711	27.055841446	-1.1501752501	29.916147232	19.191037134	42.325731667	-71.118791667	1	65153.470942	17.9
15599	2022-09-16	18:06:18.516	258.54604764	6205.105143	1663351578.516	0	899	2.198194543	2.2245479345	449.44421236	455.97260511	1.3087304307	730.64897105	27.055841446	-1.1425112486	29.916147232	19.19329834	42.325731667	-71.118791667	1	65154.349699	17.9
15600	2022-09-16	18:06:19.365	258.54605748	6205.105379	1663351579.366	0	899	2.1978575226	2.2239326205	449.45187361	455.91225814	1.2952684201	730.65712955	27.057892187	-1.1639294616	29.916147232	19.185552622	42.325731667	-71.118791992	1	65155.195146	17.9
15601	2022-09-16	18:06:20.232	258.5460675	6205.10562	1663351580.232	0	899	2.1979013229	2.2239771629	450.64234493	457.11989659	1.2952793414	730.65730255	27.060083389	-1.1823402912	29.916147232	19.178741645	42.325731667	-71.118793396	1	65156.03764	17.903763988
15602	2022-09-16	18:06:21.130	258.54607789	6205.105869	1663351581.13	0	899	2.1988766229	2.2252888811	450.64234493	457.20075935	1.31121706	730.65276776	27.060083389	-1.176692009	29.916147232	19.187175751	42.325731667	-71.118794919	1	65156.95117	17.995116989
15603	2022-09-16	18:06:22.012	258.5460881	6205.106114	1663351582.012	0	899	2.1988766229	2.2252888811	449.07891284	455.61457388	1.31121706	730.64798519	27.060083389	-1.1693621771	29.916147232	19.188716686	42.325730274	-71.118797786	1	65157.835671	18
15604	2022-09-16	18:06:22.878	258.54609813	6205.106355	1663351582.878	0	899	2.2010790399	2.2275028832	449.07891284	455.61088888	1.3104883555	730.65510367	27.060083389	-1.1441389322	29.916147232	19.193381897	42.325731154	-71.11879141	1	65158.692308	17.861538462
15605	2022-09-16	18:06:23.739	258.54610809	6205.106594	1663351583.739	0	899	2.2010790399	2.2275028832	450.06372336	456.61002374	1.3104883555	730.63662336	27.060083389	-1.1540341985	29.916147232	19.184505223	42.325731667	-71.118787403	1	65159.558494	17.85584944
15606	2022-09-16	18:06:24.624	258.54611833	6205.10684	1663351584.624	0	899	2.2028916646	2.229824375	450.06372336	456.73090955	1.3343349383	730.637146	27.060083389	-1.188085556	29.916147232	19.155487061	42.325730925	-71.118788149	1	65160.444773	17.9
15607	2022-09-16	18:06:25.516	258.54612866	6205.107088	1663351585.516	0	899	2.202977304	2.2299115099	448.90116937	455.55124464	1.3343568856	730.64709271	27.064357871	-1.1401614069	29.916147232	19.195032309	42.32573	-71.11879	1	65161.329659	17.9
15608	2022-09-16	18:06:26.400	258.54613889	6205.107333	1663351586.4	0	899	2.2008620493	2.2282507906	448.9012757	455.67038593	1.3578864655	730.66485596	27.064386368	-1.1473941803	29.916147232	19.194738388	42.32573	-71.11879	1	65162.218718	17.9
15609	2022-09-16	18:06:27.306	258.54614939	6205.107585	1663351587.307	0	899	2.2008620493	2.2282507906	450.7302925	457.526983	1.3578864655	730.65942383	27.064386368	-1.1501105313	29.916147232	19.194807621	42.325729772	-71.118790228	1	65163.137081	17.9
15610	2022-09-16	18:06:28.173	258.54615941	6205.107826	1663351588.173	0	899	2.2036031579	2.2295687202	450.7302925	457.16490698	1.2865667519	730.63244629	27.064386368	-1.1539047956	29.916147232	19.195098877	42.325728348	-71.118791652	1	65163.991124	17.9
15611	2022-09-16	18:06:29.029	258.54616932	6205.108064	1663351589.029	0	899	2.2036031579	2.2295687202	448.61371558	455.01811386	1.2865667519	730.63650856	27.064386368	-1.2420137126	29.916147232	19.184552199	42.325729746	-71.118795906	1	65164.847848	17.645645646
15612	2022-09-16	18:06:29.872	258.54617909	6205.108298	1663351589.873	0	899	2.2034861637	2.2293225823	448.62136498	454.99427975	1.2803091573	730.64135298	27.066437715	-1.2350827132	29.916147232	19.183548416	42.325727689	-71.118801289	1	65165.693387	17.461322645
15613	2022-09-16	18:06:30.769	258.54618947	6205.108547	1663351590.77	0	899	2.2035337327	2.2293709478	449.56709295	455.95350148	1.2803208517	730.63482141	27.068811417	-1.1802168137	29.916147232	19.189130215	42.325726667	-71.118805337	1	65166.601221	17.339877925
15614	2022-09-16	18:06:31.664	258.54619981	6205.108796	1663351591.664	0	899	2.2038563963	2.2307476964	449.56709295	456.21373791	1.3317318899	730.6487738	27.068811417	-1.1734043644	29.916147232	19.190770636	42.325726667	-71.118809919	1	65167.487852	17.153644315
15615	2022-09-16	18:06:32.530	258.54620985	6205.109036	1663351592.531	0	899	2.2038563963	2.2307476964	448.15713925	454.78293868	1.3317318899	730.64405429	27.068811417	-1.1750643253	29.916147232	19.191137314	42.325726667	-71.118814504	1	65168.35124	16.929752066
15616	2022-09-16	18:06:33.407	258.54621999	6205.10928	1663351593.407	0	899	2.2061871128	2.2326162163	448.15713925	454.66187521	1.307747238	730.6281908	27.068811417	-1.1626467278	29.916147232	19.193885715	42.325726667	-71.11881789	1	65169.244576	16.751084813
15617	2022-09-16	18:06:34.296	258.54623028	6205.109527	1663351594.296	0	899	2.2061871128	2.2326162163	449.28446735	455.80556581	1.307747238	730.63790146	27.068811417	-1.1620430946	29.916147232	19.194019318	42.325726667	-71.118822077	1	65170.123246	16.563026052
15618	2022-09-16	18:06:35.213	258.54624089	6205.109781	1663351595.213	0	899	2.2051599023	2.2319877575	449.29925349	455.92229926	1.3278517803	730.64445809	27.07277082	-1.1420045996	29.916147232	19.195041682	42.325726737	-71.11882507	1	65171.042084	16.287374749
15619	2022-09-16	18:06:36.145	258.54625169	6205.110041	1663351596.146	0	899	2.2051643445	2.2319922769	451.06760268	457.71672114	1.3278529121	730.64958706	27.072992325	-1.2184073617	29.916147232	19.192609421	42.325728295	-71.118826628	1	65171.976954	16.006913828
15620	2022-09-16	18:06:37.023	258.54626184	6205.110284	1663351597.023	0	899	2.2087535808	2.2353968252	451.06760268	457.6600745	1.3167033265	730.64035944	27.072992325	-1.1956202352	29.916147232	19.192992949	42.325728333	-71.118835215	1	65172.854855	15.829029029
15621	2022-09-16	18:06:37.905	258.54627206	6205.110529	1663351597.906	0	899	2.2087535808	2.2353968252	449.62677128	456.19818496	1.3167033265	730.62484519	27.072992325	-1.1750966982	29.916147232	19.192916011	42.325729546	-71.118840306	1	65173.727811	15.727218935
15622	2022-09-16	18:06:38.740	258.54628171	6205.110761	1663351598.74	0	899	2.2083067043	2.2348770723	449.62677128	456.18149467	1.3134071732	730.66168213	27.072992325	-1.1457666159	29.916147232	19.195098877	42.32573	-71.118844505	1	65174.56765	15.58646999
15623	2022-09-16	18:06:39.638	258.54629212	6205.111011	1663351599.639	0	899	2.2083067043	2.2348770723	449.78414891	456.34116658	1.3134071732	730.64608542	27.072992325	-1.1457666159	29.916147232	19.195098877	42.325730779	-71.118848225	1	65175.467456	15.359763314
15624	2022-09-16	18:06:40.556	258.54630274	6205.111266	1663351600.557	0	899	2.2052281216	2.2310977489	449.79213908	456.18485215	1.2809348149	730.64719982	27.075129566	-1.1449581637	29.916147232	19.18848063	42.325732308	-71.11885	1	65176.384929	15.161507128
15625	2022-09-16	18:06:41.480	258.54631343	6205.111522	1663351601.48	0	899	2.2052715563	2.2311419113	449.96654642	456.36179232	1.2809454901	730.64517717	27.077295303	-1.1426729659	29.916147232	19.184125913	42.325733333	-71.118850524	1	65177.314596	15.1
15626	2022-09-16	18:06:42.394	258.54632402	6205.111776	1663351602.395	0	899	2.2070848494	2.2335645102	449.96654642	456.50740133	1.3096925915	730.64750702	27.077295303	-1.1376283169	29.916147232	19.192218781	42.325733333	-71.118852034	1	65178.22022	15.1
15627	2022-09-16	18:06:43.267	258.54633412	6205.112019	1663351603.268	0	899	2.2070848494	2.2335645102	448.93661581	455.46249933	1.3096925915	730.65030493	27.077295303	-1.1510699435	29.916147232	19.192116125	42.325733179	-71.118853488	1	65179.092702	15.1
15628	2022-09-16	18:06:44.137	258.54634418	6205.11226	1663351604.137	0	899	2.2064735132	2.233921905	448.93661581	455.7037422	1.3573891427	730.65525363	27.077295303	-1.1932703422	29.916147232	19.189368103	42.32573175	-71.118854916	1	65179.949704	15.1
15629	2022-09-16	18:06:44.964	258.54635376	6205.11249	1663351604.965	0	899	2.2065541254	2.2340039496	450.36120076	457.14990742	1.3574101261	730.66043151	27.081312508	-1.1755062413	29.916147232	19.188199921	42.325730349	-71.118856317	1	65180.790437	15.1
15630	2022-09-16	18:06:45.825	258.54636373	6205.112729	1663351605.826	0	899	2.2065462082	2.2350911339	450.36249896	457.42281728	1.4108769415	730.65081787	27.081659317	-1.1734366417	29.916147232	19.188257217	42.325728923	-71.118857743	1	65181.645957	15.1
15631	2022-09-16	18:06:46.690	258.54637374	6205.11297	1663351606.691	0	899	2.2065462082	2.2350911339	451.15969219	458.23250808	1.4108769415	730.65183162	27.081659317	-1.1714317467	29.916147232	19.190767831	42.325728333	-71.118858333	1	65182.499014	15.1
15632	2022-09-16	18:06:47.585	258.5463841	6205.113218	1663351607.586	0	899	2.2084129622	2.2357610543	451.15969219	457.92944788	1.3513165673	730.64811292	27.081659317	-1.1549612292	29.916147232	19.193214669	42.325728333	-71.11885899	1	65183.394094	15.1
15633	2022-09-16	18:06:48.493	258.54639459	6205.11347	1663351608.493	0	899	2.2084129622	2.2357610543	449.99648737	456.7487889	1.3513165673	730.65037729	27.081659317	-1.1535060422	29.916147232	19.193486359	42.325728838	-71.118860505	1	65184.302913	15.1
15634	2022-09-16	18:06:49.398	258.54640507	6205.113722	1663351609.398	0	899	2.2090788902	2.2365058648	449.99648737	456.76626906	1.3547629694	730.65828841	27.081659317	-1.1360006332	29.916147232	19.189336777	42.325730322	-71.118861989	1	65185.193382	15.1
15635	2022-09-16	18:06:50.217	258.54641455	6205.113949	1663351610.217	0	899	2.209159609	2.236588015	450.24010153	457.01365447	1.3547839156	730.63404775	27.085677128	-1.4497821394	29.916147232	19.157165591	42.325731667	-71.118863138	1	65186.039039	15.092192192
15636	2022-09-16	18:06:51.177	258.54642566	6205.114216	1663351611.177	0	899	2.2082922479	2.2353795596	450.24105448	456.93280506	1.3386593772	730.64538817	27.085931778	-1.3050287409	29.916147232	19.174619889	42.325731667	-71.118858333	1	65187	14.9
15637	2022-09-16	18:06:52.174	258.54643721	6205.114493	1663351612.175	0	899	2.2082922479	2.2353795596	451.19401532	457.89992938	1.3386593772	730.63754212	27.085931778	-1.179947257	29.916147232	19.194019318	42.325733333	-71.118855	1	65188	14.7
15638	2022-09-16	18:06:53.028	258.54644708	6205.11473	1663351613.028	0	899	2.2097873057	2.2367253666	451.19401532	457.85836222	1.3304823646	730.64263027	27.085931778	-1.1524819846	29.916147232	19.193317439	42.325733333	-71.118850726	1	65188.854709	14.614529058
15639	2022-09-16	18:06:53.924	258.54645745	6205.114979	1663351613.924	0	899	2.2097873057	2.2367253666	450.58536379	457.24072061	1.3304823646	730.64770508	27.085931778	-1.1376283169	29.916147232	19.192937851	42.325733333	-71.118847531	1	65189.740631	14.525936884
15640	2022-09-16	18:06:54.838	258.54646804	6205.115233	1663351614.839	0	899	2.2118313375	2.2397069049	450.59740149	457.47879305	1.3749534079	730.64082347	27.089146027	-1.1955771051	29.916147232	19.19080162	42.325734421	-71.118845579	1	65190.652653	14.5
15641	2022-09-16	18:06:55.688	258.54647788	6205.115469	1663351615.689	0	899	2.2118538509	2.2397298236	450.20115021	457.0765204	1.37495933	730.65229363	27.090265274	-1.2175989269	29.916147232	19.190329192	42.325735	-71.118845	1	65191.511699	14.5
15642	2022-09-16	18:06:56.552	258.54648788	6205.115709	1663351616.553	0	899	2.2125318479	2.2396536242	450.20115021	456.88797241	1.3378047322	730.64881382	27.090265274	-1.2182240999	29.916147232	19.190760202	42.325735641	-71.118845641	1	65192.38477	14.5
15643	2022-09-16	18:06:57.427	258.546498	6205.115952	1663351617.427	0	899	2.2125318479	2.2396536242	451.53190654	458.23849441	1.3378047322	730.64306762	27.090265274	-1.1704508429	29.916147232	19.190732817	42.325736667	-71.118847094	1	65193.25641	14.5
15644	2022-09-16	18:06:58.309	258.54650821	6205.116197	1663351618.309	0	899	2.2135758962	2.2419324	451.53190654	458.54131583	1.3972870203	730.64731138	27.090265274	-1.1750643253	29.916147232	19.191497803	42.325736667	-71.118848547	1	65194.128257	14.5
15645	2022-09-16	18:06:59.128	258.5465177	6205.116425	1663351619.129	0	899	2.2135758962	2.2419324	450.54970406	457.54386601	1.3972870203	730.64667354	27.090265274	-1.1386199992	29.916147232	19.194652545	42.325736667	-71.118849916	1	65194.9499	14.5
15646	2022-09-16	18:07:00.007	258.54652787	6205.116669	1663351620.008	0	899	2.2126928668	2.2399323136	450.55899935	457.27975552	1.3434417553	730.64507369	27.092747505	-1.139546973	29.916147232	19.187309682	42.325738072	-71.11885	1	65195.843337	14.5
15647	2022-09-16	18:07:00.884	258.54653801	6205.116912	1663351620.884	0	899	2.2127276624	2.239967721	450.48035441	457.19998285	1.3434506949	730.64418323	27.0944767	-1.1456049254	29.916147232	19.191187764	42.325739502	-71.11885	1	65196.700971	14.5
15648	2022-09-16	18:07:01.779	258.54654838	6205.117161	1663351621.78	0	899	2.2121935331	2.2387591791	450.48035441	457.03478598	1.3108966553	730.62298584	27.0944767	-1.1457666159	29.916147232	19.191497803	42.32574	-71.11885	1	65197.598169	14.5
15649	2022-09-16	18:07:02.634	258.54655826	6205.117398	1663351622.634	0	899	2.2121935331	2.2387591791	450.95314017	457.51445072	1.3108966553	730.63134766	27.0944767	-1.1937123395	29.916147232	19.186345865	42.325740754	-71.118850754	1	65198.452663	14.5
15650	2022-09-16	18:07:03.519	258.54656851	6205.117644	1663351623.519	0	899	2.214345981	2.2414011482	450.95314017	457.62915191	1.3334787135	730.64050818	27.0944767	-1.1457666159	29.916147232	19.176733017	42.325742227	-71.118852787	1	65199.336049	14.5
15651	2022-09-16	18:07:04.408	258.54657881	6205.117891	1663351624.409	0	899	2.214434476	2.2414911876	449.89816057	456.55866846	1.3335012643	730.61975098	27.098871231	-1.176692009	29.916147232	19.188976288	42.325744116	-71.118855391	1	65200.234714	14.5
15652	2022-09-16	18:07:05.315	258.54658929	6205.118143	1663351625.315	0	899	2.2125053928	2.2404922982	449.89816057	456.79428134	1.3799612084	730.62035648	27.098871231	-1.176692009	29.916147232	19.188976288	42.325746667	-71.118856887	1	65201.132248	14.5
15653	2022-09-16	18:07:06.255	258.54660017	6205.118404	1663351626.255	0	899	2.2125053928	2.2404922982	450.85818399	457.76902018	1.3799612084	730.62464632	27.098871231	-1.1807988456	29.916147232	19.190189058	42.325746667	-71.118858333	1	65202.084466	14.491553398
15654	2022-09-16	18:07:07.151	258.54661054	6205.118653	1663351627.151	0	899	2.2174066076	2.2441286573	450.85818399	457.44127934	1.3154594661	730.62816655	27.098871231	-1.1704077207	29.916147232	19.185475912	42.325746667	-71.118858333	1	65202.954369	14.404563107
15655	2022-09-16	18:07:08.012	258.54662051	6205.118892	1663351628.012	0	899	2.2174066076	2.2441286573	450.83747125	457.42026417	1.3154594661	730.63183594	27.098871231	-1.1408835649	29.916147232	19.16809082	42.325746667	-71.118855573	1	65203.828077	14.4
15656	2022-09-16	18:07:08.934	258.54663119	6205.119149	1663351628.935	0	899	2.2153601704	2.242017977	450.83747125	457.41047997	1.313532357	730.63311404	27.098871231	-1.1577421916	29.916147232	19.173929025	42.325750444	-71.118851222	1	65204.755511	14.4
15657	2022-09-16	18:07:09.868	258.54664199	6205.119408	1663351629.868	0	899	2.2154079309	2.2420665582	451.19986725	457.77822043	1.3135443403	730.64531137	27.101241901	-1.1928499598	29.916147232	19.191789299	42.325753932	-71.118846603	1	65205.679487	14.4
15658	2022-09-16	18:07:10.786	258.54665263	6205.119663	1663351630.787	0	899	2.2177488572	2.2450352112	451.20677016	457.93339875	1.3426963465	730.63733516	27.103082657	-1.1750643253	29.916147232	19.190057755	42.325758968	-71.118843016	1	65206.59519	14.340480962
15659	2022-09-16	18:07:11.677	258.54666293	6205.11991	1663351631.677	0	899	2.2177488572	2.2450352112	451.35529959	458.08414247	1.3426963465	730.63421267	27.103082657	-1.4887380118	29.916147232	19.157902282	42.325763288	-71.118836802	1	65207.486486	14.251351351
15660	2022-09-16	18:07:12.572	258.54667329	6205.120159	1663351632.572	0	899	2.2189845649	2.2456249438	451.35529959	457.92077681	1.3105651887	730.63816096	27.103082657	-1.6035361235	29.916147232	19.142386114	42.325766914	-71.118827201	1	65208.382766	14.2
15661	2022-09-16	18:07:13.450	258.54668346	6205.120403	1663351633.451	0	899	2.2189845649	2.2456249438	449.98235982	456.52786607	1.3105651887	730.63567549	27.103082657	-1.4826909304	29.916147232	19.147203445	42.325771316	-71.118817806	1	65209.263263	14.173673674
15662	2022-09-16	18:07:14.292	258.54669319	6205.120637	1663351634.292	0	899	2.2154328023	2.2421295669	449.98590177	456.55589094	1.3153865009	730.63918683	27.104029712	-1.4664466926	29.916147232	19.153027225	42.325775518	-71.118810976	1	65210.10355	14.1
15663	2022-09-16	18:07:15.153	258.54670316	6205.120876	1663351635.153	0	899	2.2155010285	2.2421989673	450.17478902	456.74762293	1.3154036431	730.64537806	27.107416153	-1.484318614	29.916147232	19.163049698	42.325779763	-71.118805316	1	65210.952663	14.1
15664	2022-09-16	18:07:15.986	258.5467128	6205.121107	1663351635.986	0	899	2.2209744279	2.2486622976	450.17478902	456.9751293	1.3602563393	730.6417301	27.107416153	-1.509919105	29.916147232	19.158576586	42.32578	-71.118797006	1	65211.799389	14.1
15665	2022-09-16	18:07:16.844	258.54672273	6205.121346	1663351636.844	0	899	2.2209744279	2.2486622976	450.32153599	457.12409303	1.3602563393	730.64099121	27.107416153	-1.5152440071	29.916147232	19.157646179	42.325783362	-71.118793879	1	65212.672431	13.965513733
15666	2022-09-16	18:07:17.710	258.54673277	6205.121586	1663351637.711	0	899	2.2213123155	2.2484202141	450.32153599	456.98022225	1.3319067695	730.64423295	27.107416153	-1.3097715804	29.916147232	19.180440814	42.325787687	-71.118792438	1	65213.537475	13.846252465
15667	2022-09-16	18:07:18.559	258.54674258	6205.121822	1663351638.559	0	899	2.2213123155	2.2484202141	451.68735338	458.36623532	1.3319067695	730.6371274	27.107416153	-1.2904552916	29.916147232	19.181185223	42.325790623	-71.118790421	1	65214.373767	13.725246548
15668	2022-09-16	18:07:19.404	258.54675236	6205.122057	1663351639.404	0	899	2.2196012613	2.2463227668	451.69030623	458.27887956	1.314147821	730.63972443	27.108202738	-1.1398596227	29.916147232	19.190632043	42.325792379	-71.118785485	1	65215.213632	13.578636826
15669	2022-09-16	18:07:20.233	258.54676196	6205.122287	1663351640.233	0	899	2.2196710062	2.246393711	451.63655617	458.22443435	1.3141652958	730.64387846	27.111658096	-1.1425112486	29.916147232	19.194738388	42.325795	-71.118774905	1	65216.056968	13.5
15670	2022-09-16	18:07:21.187	258.54677301	6205.122552	1663351641.188	0	899	2.2201028532	2.2475050418	451.63655617	458.39106063	1.3469145108	730.63163181	27.111658096	-1.1668937151	29.916147232	19.191085298	42.325795	-71.118773241	1	65217.027613	13.5
15671	2022-09-16	18:07:22.051	258.546783	6205.122792	1663351642.051	0	899	2.2201028532	2.2475050418	450.81471838	457.55693176	1.3469145108	730.64304822	27.111658096	-1.1783196926	29.916147232	19.190418243	42.325795	-71.118770404	1	65217.878698	13.5
15672	2022-09-16	18:07:22.854	258.54679229	6205.123015	1663351642.854	0	899	2.2211530179	2.2480203007	450.81471838	457.42185374	1.3203193027	730.64777581	27.111658096	-1.1763363216	29.916147232	19.190609029	42.325797271	-71.118766593	1	65218.681363	13.431863727
15673	2022-09-16	18:07:23.687	258.54680194	6205.123247	1663351643.688	0	899	2.2211530179	2.2480203007	450.92944975	457.53826661	1.3203193027	730.63707081	27.111658096	-1.1522879482	29.916147232	19.193360992	42.325801777	-71.118765	1	65219.516517	13.296696697
15674	2022-09-16	18:07:24.625	258.54681279	6205.123507	1663351644.625	0	899	2.222891924	2.2508532689	450.9316766	457.80495825	1.3723545502	730.63394994	27.11225228	-1.1760560598	29.916147232	19.191958295	42.325806492	-71.118763508	1	65220.447732	13.155226824
15675	2022-09-16	18:07:25.535	258.54682332	6205.12376	1663351645.535	0	899	2.222966278	2.250928959	451.14090167	458.01747123	1.3723739765	730.66479492	27.115930557	-1.1620430946	29.916147232	19.192577362	42.325808918	-71.118761082	1	65221.350701	13.029859719
15676	2022-09-16	18:07:26.440	258.54683381	6205.124011	1663351646.441	0	899	2.2231003367	2.2506789085	451.14090167	457.92235618	1.3536727431	730.65708105	27.115930557	-1.147857745	29.916147232	19.193894014	42.32581043	-71.11876	1	65222.258258	12.874174174
15677	2022-09-16	18:07:27.336	258.54684418	6205.12426	1663351647.337	0	899	2.2231003367	2.2506789085	451.69744647	458.48726685	1.3536727431	730.64155831	27.115930557	-1.160415411	29.916147232	19.192577362	42.32581193	-71.118759737	1	65223.157841	12.768431772
15678	2022-09-16	18:07:28.237	258.54685461	6205.124511	1663351648.238	0	899	2.2238647026	2.2502003164	451.69744647	458.17825989	1.2929380536	730.65189953	27.115930557	-1.1538617106	29.916147232	19.193646488	42.325813693	-71.118758573	1	65224.071845	12.585631068
15679	2022-09-16	18:07:29.040	258.5468639	6205.124734	1663351649.041	0	899	2.2238647026	2.2502003164	450.05341787	456.51064328	1.2929380536	730.64642334	27.115930557	-1.1636707783	29.916147232	19.195459366	42.325817591	-71.118761172	1	65224.851456	12.429708738
15680	2022-09-16	18:07:29.891	258.54687374	6205.12497	1663351649.891	0	899	2.2234679904	2.250876978	450.06544059	456.7879065	1.3452304506	730.64352114	27.119144806	-1.4280621027	29.916147232	19.176495015	42.325862543	-71.118802968	1	65225.698047	12.365097646
15681	2022-09-16	18:07:30.756	258.54688375	6205.12521	1663351650.756	0	899	2.2234906205	2.2509000066	449.35657948	456.06848673	1.3452362449	730.63194588	27.120264053	-1.4558507678	29.916147232	19.169411501	42.325917409	-71.118854224	1	65226.564347	12.321782674
15682	2022-09-16	18:07:31.657	258.54689419	6205.125461	1663351651.658	0	899	2.2256435142	2.2530391768	449.35657948	456.05861157	1.3432860987	730.62959178	27.120264053	-1.3752657175	29.916147232	19.168809891	42.325946584	-71.118882375	1	65227.475076	12.3
15683	2022-09-16	18:07:32.519	258.54690417	6205.1257	1663351652.52	0	899	2.2256435142	2.2530391768	450.8606602	457.58512525	1.3432860987	730.63782506	27.120264053	-1.3304890947	29.916147232	19.17056767	42.325941399	-71.118873444	1	65228.346693	12.438677355
15684	2022-09-16	18:07:33.359	258.54691389	6205.125933	1663351653.36	0	899	2.2231426239	2.2508959935	450.8606602	457.6808396	1.3621211775	730.63228824	27.120264053	-1.2573201633	29.916147232	19.17558574	42.325927406	-71.118852903	1	65229.185404	12.718540434
15685	2022-09-16	18:07:34.286	258.54692462	6205.126191	1663351654.287	0	899	2.2231426239	2.2508959935	450.30520339	457.11698038	1.3621211775	730.63202147	27.120264053	-1.1457666159	29.916147232	19.194019318	42.325922477	-71.118858676	1	65230.102747	12.8
15686	2022-09-16	18:07:35.164	258.54693478	6205.126435	1663351655.165	0	899	2.2253558998	2.2526410771	450.31939916	457.0095019	1.3381051298	730.65197471	27.124057126	-1.2175988875	29.916147232	19.189477251	42.325915034	-71.118861653	1	65230.995931	12.8
15687	2022-09-16	18:07:36.038	258.54694488	6205.126677	1663351656.038	0	899	2.2253643656	2.2526496911	452.21756778	458.93588136	1.3381072842	730.64933726	27.124475479	-1.2667842061	29.916147232	19.1860718	42.325907962	-71.118863074	1	65231.844509	12.8
15688	2022-09-16	18:07:36.927	258.54695519	6205.126924	1663351656.928	0	899	2.2240654178	2.2521754379	452.21756778	459.14353108	1.3788416513	730.63780243	27.124475479	-1.2102583189	29.916147232	19.189516623	42.325895868	-71.118860934	1	65232.719921	12.440039448
15689	2022-09-16	18:07:37.815	258.54696546	6205.127171	1663351657.816	0	899	2.2240654178	2.2521754379	450.30211564	457.19874272	1.3788416513	730.64101951	27.124475479	-1.1864147794	29.916147232	19.192804526	42.325881092	-71.118849426	1	65233.634454	12.3
15690	2022-09-16	18:07:38.733	258.54697609	6205.127426	1663351658.734	0	899	2.2230462237	2.2515799591	450.30211564	457.30619596	1.3999957273	730.63969896	27.124475479	-1.179947257	29.916147232	19.19206714	42.325869379	-71.11884146	1	65234.56213	12.131360947
15691	2022-09-16	18:07:39.582	258.54698591	6205.127662	1663351659.583	0	899	2.2231038296	2.2516386213	451.21274329	458.23106584	1.4000110808	730.63986065	27.127325134	-1.1831810656	29.916147232	19.191590934	42.325863647	-71.118842029	1	65235.405812	11.797094188
15692	2022-09-16	18:07:40.447	258.54699591	6205.127902	1663351660.447	0	899	2.2269660155	2.2535357596	451.21819312	457.74071032	1.3025019194	730.64460037	27.128778458	-1.1790095591	29.916147232	19.193551398	42.325859858	-71.118845	1	65236.271271	11.391491491
15693	2022-09-16	18:07:41.285	258.54700561	6205.128135	1663351661.285	0	899	2.2269660155	2.2535357596	452.04427752	458.57873606	1.3025019194	730.62399312	27.128778458	-1.1652984619	29.916147232	19.19329834	42.325854254	-71.118844813	1	65237.111902	11.066429298
15694	2022-09-16	18:07:42.095	258.54701499	6205.12836	1663351662.095	0	899	2.226619206	2.2538833581	452.04427752	458.75100036	1.3363370617	730.63212009	27.128778458	-1.1461546658	29.916147232	19.191181183	42.325848761	-71.11884344	1	65237.93591	10.819226857
15695	2022-09-16	18:07:42.885	258.54702414	6205.128579	1663351662.886	0	899	2.226619206	2.2538833581	450.47710901	457.16058067	1.3363370617	730.64812222	27.128778458	-1.142037008	29.916147232	19.191545827	42.325844744	-71.11883735	1	65238.717949	10.153846154
15696	2022-09-16	18:07:43.720	258.5470338	6205.128811	1663351663.72	0	899	2.2266006811	2.2535802731	450.47710901	457.09070269	1.3225673578	730.64250213	27.128778458	-1.1499273145	29.916147232	19.194377899	42.32583883	-71.118829596	1	65239.540434	9.5216962525
15697	2022-09-16	18:07:44.592	258.5470439	6205.129054	1663351664.593	0	899	2.2266227042	2.2536026774	451.14770395	457.77117097	1.3225728941	730.64257893	27.129866177	-1.222848398	29.916147232	19.193634033	42.325832928	-71.118822928	1	65240.41446	8.9098778004
15698	2022-09-16	18:07:45.467	258.54705402	6205.129296	1663351665.467	0	899	2.2297009103	2.2564805683	451.15941613	457.72465469	1.3110790688	730.65988099	27.132989883	-1.1747625364	29.916147232	19.169521711	42.325829509	-71.118819509	1	65241.294872	8.5
15699	2022-09-16	18:07:46.328	258.54706399	6205.129536	1663351666.329	0	899	2.2297009103	2.2564805683	450.01387842	456.56244721	1.3110790688	730.65318005	27.132989883	-1.2298548537	29.916147232	19.161296579	42.325827586	-71.118817835	1	65242.149542	8.3803662258
15700	2022-09-16	18:07:47.190	258.54707397	6205.129775	1663351667.191	0	899	2.2309031387	2.2577045818	450.01387842	456.56424704	1.3114342402	730.63445722	27.132989883	-1.4596019028	29.916147232	19.172839373	42.325823247	-71.118814783	1	65243.026026	7.686986987
15701	2022-09-16	18:07:48.082	258.54708428	6205.130023	1663351668.082	0	899	2.2309031387	2.2577045818	452.11963171	458.70065151	1.3114342402	730.64291968	27.132989883	-1.1376283169	29.916147232	19.191858292	42.325820274	-71.118807351	1	65243.917918	7.241041041
15702	2022-09-16	18:07:48.986	258.54709475	6205.130274	1663351668.986	0	899	2.2316225819	2.2591915714	452.11963171	458.88741923	1.3481035184	730.6321015	27.132989883	-1.1904462426	29.916147232	19.191858292	42.325817337	-71.118801341	1	65244.798834	6.8804664723
15703	2022-09-16	18:07:49.921	258.54710558	6205.130534	1663351669.922	0	899	2.2316225819	2.2591915714	452.53078245	459.3047245	1.3481035184	730.63684082	27.132989883	-1.2173833847	29.916147232	19.191858292	42.325814195	-71.118797528	1	65245.741607	6.4291963377
15704	2022-09-16	18:07:50.865	258.54711649	6205.130796	1663351670.865	0	899	2.2309532588	2.2583112839	452.54376444	459.2679526	1.3383089848	730.6291989	27.136441806	-1.257093788	29.916147232	19.181631177	42.325813333	-71.118795516	1	65246.690381	6.3
15705	2022-09-16	18:07:51.786	258.54712715	6205.131052	1663351671.786	0	899	2.2309699045	2.2583282211	449.76680897	456.44975675	1.338313211	730.63710436	27.137262344	-1.2676465574	29.916147232	19.177398315	42.325812312	-71.118796021	1	65247.612613	6.3
15706	2022-09-16	18:07:52.698	258.54713772	6205.131305	1663351672.699	0	899	2.2324596278	2.259842679	449.76680897	456.45133924	1.3386254762	730.63631252	27.137262344	-1.1669045071	29.916147232	19.192401886	42.325810788	-71.118795788	1	65248.527054	6.3
15707	2022-09-16	18:07:53.556	258.54714765	6205.131544	1663351673.557	0	899	2.2324596278	2.259842679	452.31050854	459.03284381	1.3386254762	730.64131296	27.137262344	-1.2166611635	29.916147232	19.192096508	42.32581	-71.118794356	1	65249.386386	6.3
15708	2022-09-16	18:07:54.411	258.54715753	6205.131781	1663351674.411	0	899	2.2324318079	2.2602243561	452.32496392	459.14839268	1.3584143828	730.62425666	27.141107963	-1.1494530637	29.916147232	19.194059688	42.325809604	-71.118793333	1	65250.237673	6.3
15709	2022-09-16	18:07:55.256	258.54716731	6205.132016	1663351675.256	0	899	2.2324417115	2.2602344358	450.51570491	457.31185352	1.3584169334	730.61663455	27.14159584	-1.1441389322	29.916147232	19.194019318	42.325808333	-71.118793333	1	65251.072144	6.3
15710	2022-09-16	18:07:56.115	258.54717726	6205.132254	1663351676.115	0	899	2.2329718101	2.2608905254	450.51570491	457.34111771	1.3641789746	730.61795711	27.14159584	-1.1497440978	29.916147232	19.193337194	42.325808333	-71.118793333	1	65251.932866	6.3
15711	2022-09-16	18:07:56.997	258.54718748	6205.132499	1663351676.998	0	899	2.2329718101	2.2608905254	452.23830057	459.08981107	1.3641789746	730.63264475	27.14159584	-1.1869106569	29.916147232	19.188738551	42.325806971	-71.118793333	1	65252.817635	6.3
15712	2022-09-16	18:07:57.861	258.54719748	6205.132739	1663351677.862	0	899	2.2332050884	2.25987801	452.23830057	458.78263278	1.3038902757	730.63953809	27.14159584	-1.1821139522	29.916147232	19.189807488	42.325806667	-71.118793333	1	65253.682683	6.3
15713	2022-09-16	18:07:58.691	258.54720708	6205.13297	1663351678.692	0	899	2.2332050884	2.25987801	452.78396295	459.33619144	1.3038902757	730.64007609	27.14159584	-1.1649642962	29.916147232	19.191261873	42.325807523	-71.118793333	1	65254.514028	6.3514028056
15714	2022-09-16	18:07:59.605	258.54721766	6205.133224	1663351679.606	0	899	2.2323497707	2.2599167888	452.78688013	459.56195642	1.3475745439	730.62266935	27.142371108	-1.157720685	29.916147232	19.185165279	42.325808333	-71.118793333	1	65255.429429	6.4
15715	2022-09-16	18:08:00.477	258.54722775	6205.133466	1663351680.478	0	899	2.2324189011	2.2599871387	451.56258828	458.31943531	1.3475922066	730.62115479	27.145776749	-1.2173833847	29.916147232	19.152605057	42.325807829	-71.118793333	1	65256.302605	6.4
15716	2022-09-16	18:08:01.390	258.54723831	6205.133719	1663351681.39	0	899	2.2318716103	2.2592003964	451.56258828	458.26224328	1.3363525294	730.63747219	27.145776749	-1.1884844169	29.916147232	19.193110245	42.325806667	-71.118792973	1	65257.216433	6.4
15717	2022-09-16	18:08:02.279	258.5472486	6205.133966	1663351682.279	0	899	2.2318716103	2.2592003964	451.46658837	458.16481905	1.3363525294	730.61700722	27.145776749	-1.2629576921	29.916147232	19.185375214	42.325806488	-71.118791667	1	65258.107107	6.4
15718	2022-09-16	18:08:03.147	258.54725865	6205.134208	1663351683.147	0	899	2.2326107842	2.2602005827	451.46658837	458.22671338	1.3485187871	730.6204648	27.145776749	-1.2225896578	29.916147232	19.182823459	42.32580504	-71.118791667	1	65258.975976	6.4
15719	2022-09-16	18:08:04.009	258.54726863	6205.134447	1663351684.01	0	899	2.2326107842	2.2602005827	451.3599086	458.11843622	1.3485187871	730.62413459	27.145776749	-1.1881717933	29.916147232	19.186124334	42.325805	-71.118791667	1	65259.827416	6.4
15720	2022-09-16	18:08:04.921	258.54727918	6205.1347	1663351684.921	0	899	2.2352263813	2.262484239	451.37230802	458.0416643	1.3309496067	730.63874504	27.149082348	-1.1487847819	29.916147232	19.191361282	42.325805	-71.118791667	1	65260.748728	6.4
15721	2022-09-16	18:08:05.759	258.54728889	6205.134933	1663351685.76	0	899	2.2352466525	2.2625048633	451.6568278	458.33041406	1.3309547156	730.6427293	27.150079727	-1.1438586688	29.916147232	19.187681779	42.325805	-71.11879264	1	65261.583826	6.4
15722	2022-09-16	18:08:06.592	258.54729852	6205.135164	1663351686.592	0	899	2.2345919958	2.2624240558	451.6568278	458.47327609	1.3590229685	730.63965248	27.150079727	-1.1415949902	29.916147232	19.182917601	42.325804315	-71.118794703	1	65262.410822	6.4
15723	2022-09-16	18:08:07.438	258.54730832	6205.1354	1663351687.439	0	899	2.2345919958	2.2624240558	450.9651691	457.77117882	1.3590229685	730.61832979	27.150079727	-1.1920091877	29.916147232	19.188681154	42.325804198	-71.118798397	1	65263.259519	6.3480961924
15724	2022-09-16	18:08:08.332	258.54731866	6205.135648	1663351688.332	0	899	2.2358003665	2.263064689	450.9651691	457.62837858	1.3309238162	730.62513137	27.150079727	-1.1843129081	29.916147232	19.191743775	42.325806924	-71.118803333	1	65264.154154	6.1845845846
15725	2022-09-16	18:08:09.229	258.54732904	6205.135897	1663351689.229	0	899	2.2358003665	2.263064689	450.01037649	456.65947849	1.3309238162	730.62939453	27.150079727	-1.1718090773	29.916147232	19.188976288	42.325808419	-71.118803333	1	65265.051282	6.0948717949
15726	2022-09-16	18:08:10.125	258.54733941	6205.136146	1663351690.125	0	899	2.235736027	2.26387014	450.0209883	456.88312894	1.3728945179	730.63275429	27.152917256	-1.1794837871	29.916147232	19.187068434	42.325809892	-71.118803333	1	65265.934911	6.0065088757
15727	2022-09-16	18:08:11.007	258.54734963	6205.136391	1663351691.008	0	899	2.2357620957	2.2638966773	453.91478603	460.83633588	1.3729012936	730.62022996	27.1541996	-1.2352875471	29.916147232	19.190776825	42.325811364	-71.118801969	1	65266.818637	6.0818637275
15728	2022-09-16	18:08:11.937	258.54736038	6205.136649	1663351691.937	0	899	2.2368239111	2.2650036422	453.91478603	460.84417304	1.3744324352	730.61136895	27.1541996	-1.2002767988	29.916147232	19.190510857	42.325812653	-71.11880068	1	65267.591772	6.0408227848
15729	2022-09-16	18:08:12.812	258.54737052	6205.136892	1663351692.813	0	899	2.2368239111	2.2650036422	452.52942517	459.4376635	1.3744324352	730.62532094	27.1541996	-1.1829762632	29.916147232	19.190229643	42.325815164	-71.118801831	1	65268.366226	5.9633774161
15730	2022-09-16	18:08:13.694	258.54738072	6205.137137	1663351693.694	0	899	2.2376034826	2.2646732438	452.52942517	459.16254909	1.3204876095	730.62491916	27.1541996	-1.1884089906	29.916147232	19.189933613	42.325819223	-71.118806334	1	65269.266805	5.873319545
15731	2022-09-16	18:08:14.604	258.54739125	6205.13739	1663351694.604	0	899	2.2376034826	2.2646732438	452.58783537	459.22181546	1.3204876095	730.61328125	27.1541996	-1.2369152308	29.916147232	19.189336777	42.325821667	-71.118810623	1	65270.186803	5.8
15732	2022-09-16	18:08:15.522	258.54740188	6205.137645	1663351695.522	0	899	2.237915157	2.2652519766	452.6017229	459.30058825	1.3331742734	730.62033505	27.157892025	-1.156491878	29.916147232	19.192341647	42.325821744	-71.118813411	1	65271.046688	5.8
15733	2022-09-16	18:08:16.447	258.54741259	6205.137902	1663351696.448	0	899	2.2379300648	2.2652671445	452.1339161	458.82587668	1.3331780325	730.60241699	27.158624649	-1.1441389322	29.916147232	19.192937851	42.325823333	-71.118815074	1	65272.04461	5.8
15734	2022-09-16	18:08:17.355	258.54742309	6205.138154	1663351697.355	0	899	2.239838002	2.2687777276	452.1339161	459.21320446	1.409152234	730.61677117	27.158624649	-1.1619892286	29.916147232	19.193209377	42.325823333	-71.118816479	1	65272.887546	5.8
15735	2022-09-16	18:08:18.270	258.54743369	6205.138409	1663351698.271	0	899	2.239838002	2.2687777276	452.14863607	459.22815491	1.409152234	730.63085938	27.158624649	-1.2092450857	29.916147232	19.194377899	42.325823333	-71.118816667	1	65273.808749	5.8
15736	2022-09-16	18:08:19.181	258.54744424	6205.138662	1663351699.182	0	899	2.2395857369	2.2672869168	452.14863607	458.92515137	1.3497310574	730.63227774	27.158624649	-1.2125003338	29.916147232	19.193658829	42.325822126	-71.118814252	1	65274.724449	5.8
15737	2022-09-16	18:08:20.065	258.54745447	6205.138907	1663351700.066	0	899	2.2396505779	2.2673529036	450.74417817	457.49972838	1.3497475982	730.61943165	27.161808784	-1.4678587858	29.916147232	19.188446841	42.325822733	-71.118812267	1	65275.639706	5.7360294118
15738	2022-09-16	18:08:20.927	258.54746443	6205.139146	1663351700.927	0	899	2.2416569091	2.2681670168	450.74791183	457.20625929	1.2911952424	730.61121737	27.162805557	-1.4331283214	29.916147232	19.181792973	42.325823333	-71.118810815	1	65276.510848	5.7
15739	2022-09-16	18:08:21.786	258.54747439	6205.139385	1663351701.787	0	899	2.2416569091	2.2681670168	452.71033696	459.19680219	1.2911952424	730.6148912	27.162805557	-1.1948117941	29.916147232	19.174202597	42.325825765	-71.118812432	1	65277.364729	5.6635270541
15740	2022-09-16	18:08:22.674	258.54748465	6205.139632	1663351702.674	0	899	2.2427629588	2.2708743686	452.71033696	459.58623307	1.3675555397	730.62280516	27.162805557	-1.1724127105	29.916147232	19.17983328	42.325831248	-71.11881833	1	65278.249507	5.5750493097
15741	2022-09-16	18:08:23.552	258.54749481	6205.139876	1663351703.552	0	899	2.2427629588	2.2708743686	452.2804033	459.14976945	1.3675555397	730.60485516	27.162805557	-1.1718090773	29.916147232	19.180334091	42.325835595	-71.118824325	1	65279.119023	5.4880976602
15742	2022-09-16	18:08:24.499	258.54750578	6205.140139	1663351704.499	0	899	2.2445553001	2.2714932862	452.28651952	458.86324502	1.3101141031	730.61241019	27.164432892	-1.3165516103	29.916147232	19.164584229	42.325840393	-71.11883206	1	65280.078641	5.3921359223
15743	2022-09-16	18:08:25.387	258.54751605	6205.140385	1663351705.387	0	899	2.244604301	2.2715431271	451.45208168	458.01673511	1.3101262096	730.61491182	27.166833878	-1.5013388269	29.916147232	19.178633014	42.325844704	-71.118836371	1	65280.940777	5.3059223301
15744	2022-09-16	18:08:26.250	258.54752604	6205.140625	1663351706.25	0	899	2.2411896892	2.2697110706	451.45208168	458.41402775	1.3882108489	730.605896	27.166833878	-1.1945961714	29.916147232	19.19329834	42.325847765	-71.118839431	1	65281.829369	5.2170630817
15745	2022-09-16	18:08:27.135	258.5475363	6205.140871	1663351707.136	0	899	2.2411896892	2.2697110706	451.63009627	458.59478755	1.3882108489	730.61252175	27.166833878	-1.470359578	29.916147232	19.15651017	42.325850703	-71.118843555	1	65282.711045	5.1288954635
15746	2022-09-16	18:08:27.994	258.54754624	6205.14111	1663351707.995	0	899	2.2414371018	2.2703904246	451.63009627	458.69976661	1.4088129068	730.59812917	27.166833878	-1.5640735626	29.916147232	19.170251846	42.325851667	-71.118850671	1	65283.567134	5.1
15747	2022-09-16	18:08:28.858	258.54755624	6205.14135	1663351708.859	0	899	2.2414371018	2.2703904246	450.72091214	457.7763504	1.4088129068	730.61501893	27.166833878	-1.4949468524	29.916147232	19.184391123	42.325850202	-71.118857197	1	65284.439471	5.0121057986
15748	2022-09-16	18:08:29.756	258.54756663	6205.141599	1663351709.757	0	899	2.2448155549	2.2723730003	450.72848584	457.43287924	1.3397223114	730.61946318	27.16885592	-1.5655719287	29.916147232	19.178846347	42.325846673	-71.118862767	1	65285.332057	4.9332057416
15749	2022-09-16	18:08:30.648	258.54757696	6205.141847	1663351710.649	0	899	2.2448646022	2.2724229077	451.56159145	458.27843998	1.3397347021	730.6173031	27.171258926	-1.6700220029	29.916147232	19.169626678	42.325842377	-71.118868652	1	65286.191321	4.9617357002
15750	2022-09-16	18:08:31.522	258.54758706	6205.142089	1663351711.522	0	899	2.2439317506	2.2728186931	451.56159145	458.60607836	1.4040812449	730.61374649	27.171258926	-1.4625123052	29.916147232	19.1867733	42.325838064	-71.11886982	1	65287.053917	4.7946083418
15751	2022-09-16	18:08:32.394	258.54759716	6205.142332	1663351712.395	0	899	2.2439317506	2.2728186931	451.78205753	458.82998378	1.4040812449	730.6149292	27.171258926	-1.2450534105	29.916147232	19.188976288	42.325833623	-71.11886686	1	65287.942014	4.7057985758
15752	2022-09-16	18:08:33.247	258.54760704	6205.142569	1663351713.248	0	899	2.2444533708	2.2721610937	451.78205753	458.53995626	1.3471537733	730.61539646	27.171258926	-1.2142681436	29.916147232	19.188976288	42.325826687	-71.11886002	1	65288.797595	4.4607214429
15753	2022-09-16	18:08:34.137	258.54761733	6205.142816	1663351714.137	0	899	2.2444533708	2.2721610937	451.72696503	458.48403967	1.3471537733	730.6199264	27.171258926	-1.1794298666	29.916147232	19.188068314	42.325822595	-71.118849914	1	65289.721639	4.4721638655
15754	2022-09-16	18:08:35.025	258.5476276	6205.143063	1663351715.025	0	899	2.2467651245	2.273915761	451.72696503	458.34100991	1.3190495136	730.61303711	27.171258926	-1.179947257	29.916147232	19.187896729	42.325818595	-71.118840523	1	65290.614398	4.5
15755	2022-09-16	18:08:35.901	258.54763774	6205.143306	1663351715.901	0	899	2.2468413851	2.273993338	452.79440277	459.42417339	1.3190684656	730.59724517	27.174991974	-1.1742989749	29.916147232	19.191957411	42.325815893	-71.118833573	1	65291.464115	4.5
15756	2022-09-16	18:08:36.755	258.54764763	6205.143543	1663351716.755	0	899	2.2477943343	2.2772086879	452.79654724	459.97722741	1.4269604324	730.61161794	27.175561905	-1.1780932692	29.916147232	19.190517426	42.325814493	-71.11882848	1	65292.304033	4.5
15757	2022-09-16	18:08:37.651	258.547658	6205.143792	1663351717.651	0	899	2.2477943343	2.2772086879	452.43756685	459.61255413	1.4269604324	730.61927927	27.175561905	-1.2185044139	29.916147232	19.188881047	42.325814044	-71.118825711	1	65293.213193	4.5
15758	2022-09-16	18:08:38.523	258.54766809	6205.144034	1663351718.523	0	899	2.2450184265	2.2712154202	452.43756685	458.8337555	1.2742322193	730.61871338	27.175561905	-1.2238940001	29.916147232	19.188976288	42.325816339	-71.118828006	1	65294.049098	4.4901803607
15759	2022-09-16	18:08:39.417	258.54767844	6205.144283	1663351719.417	0	899	2.2450280345	2.2712251883	451.46522397	457.84767817	1.2742345278	730.62262852	27.176032603	-1.2133950635	29.916147232	19.187913048	42.325810367	-71.118822034	1	65294.94489	4.3110220441
15760	2022-09-16	18:08:40.328	258.54768898	6205.144536	1663351720.328	0	899	2.2512726979	2.2801816814	451.47914378	458.50468726	1.4006151634	730.61100193	27.179742813	-1.188085556	29.916147232	19.189697266	42.325807186	-71.118824481	1	65295.844181	4.215581854
15761	2022-09-16	18:08:41.216	258.54769926	6205.144782	1663351721.216	0	899	2.2512726979	2.2801816814	451.75018202	458.77994316	1.4006151634	730.60921291	27.179742813	-1.1511453887	29.916147232	19.185432459	42.325804022	-71.118823678	1	65296.793478	4.2
15762	2022-09-16	18:08:42.125	258.54770978	6205.145035	1663351722.125	0	899	2.2460726494	2.2742310701	451.75018202	458.61284539	1.367820662	730.61016401	27.179742813	-1.1618706588	29.916147232	19.189181827	42.325801006	-71.11882217	1	65297.698058	4.2
15763	2022-09-16	18:08:43.045	258.54772043	6205.14529	1663351723.045	0	899	2.2460726494	2.2742310701	452.87265977	459.75237502	1.367820662	730.61341747	27.179742813	-1.1457666159	29.916147232	19.192577362	42.325798967	-71.118820634	1	65298.619532	4.2
15764	2022-09-16	18:08:43.908	258.54773043	6205.14553	1663351723.909	0	899	2.2526348186	2.2797117561	452.87265977	459.46816095	1.3121245414	730.61351488	27.179742813	-1.161450281	29.916147232	19.191420726	42.325797515	-71.118819182	1	65299.490982	4.2
15765	2022-09-16	18:08:44.798	258.54774072	6205.145777	1663351724.798	0	899	2.2526648743	2.2797423278	452.88451864	459.48023033	1.3121319525	730.61069393	27.181210284	-1.1924619162	29.916147232	19.190018989	42.325796667	-71.118818333	1	65300.381381	4.2
15766	2022-09-16	18:08:45.686	258.547751	6205.146024	1663351725.686	0	899	2.2501657975	2.2777664666	452.8947302	459.625855	1.338646387	730.59717201	27.183923721	-1.2118859512	29.916147232	19.189822039	42.325796667	-71.118817432	1	65301.270541	4.2
15767	2022-09-16	18:08:46.535	258.54776082	6205.14626	1663351726.535	0	899	2.2501657975	2.2777664666	453.28515126	460.02207867	1.338646387	730.58642578	27.183923721	-1.2011067867	29.916147232	19.190418243	42.325796667	-71.118815	1	65302.123093	4.2
15768	2022-09-16	18:08:47.355	258.54777032	6205.146488	1663351727.356	0	899	2.2502650287	2.2783528964	453.28515126	460.14100416	1.361925129	730.6072133	27.183923721	-1.1644144927	29.916147232	19.192612275	42.325796667	-71.118815	1	65302.958291	4.2
15769	2022-09-16	18:08:48.190	258.54777998	6205.146719	1663351728.19	0	899	2.2502650287	2.2783528964	451.37798753	458.20499494	1.361925129	730.5958353	27.183923721	-1.2241203295	29.916147232	19.190267639	42.325796667	-71.118816284	1	65303.770651	4.2
15770	2022-09-16	18:08:49.029	258.5477897	6205.146953	1663351729.03	0	899	2.2485766188	2.2762065627	451.38610127	458.10669667	1.3409845913	730.59503336	27.186086832	-1.2005570487	29.916147232	19.189323425	42.325795659	-71.118817674	1	65304.604605	4.2
15771	2022-09-16	18:08:49.927	258.54780009	6205.147202	1663351729.928	0	899	2.2486191186	2.2762498086	451.42490246	458.14613013	1.3409953209	730.59963241	27.188165665	-1.1734366417	29.916147232	19.188617706	42.325795	-71.118819173	1	65305.504008	4.2
15772	2022-09-16	18:08:50.812	258.54781032	6205.147448	1663351730.812	0	899	2.250783935	2.2789518915	451.42490246	458.27055599	1.3654494861	730.59601558	27.188165665	-1.1776944273	29.916147232	19.188240506	42.325795	-71.11882	1	65306.37767	4.2
15773	2022-09-16	18:08:51.710	258.54782073	6205.147697	1663351731.711	0	899	2.250783935	2.2789518915	451.55366413	458.40127028	1.3654494861	730.59962635	27.188165665	-1.1720030426	29.916147232	19.183573148	42.325795431	-71.118820431	1	65307.258517	4.2
15774	2022-09-16	18:08:52.572	258.54783071	6205.147937	1663351732.573	0	899	2.2543515668	2.2818149012	451.55366413	458.21894837	1.3296223533	730.61353226	27.188165665	-1.3321706309	29.916147232	19.177143754	42.325796667	-71.118821867	1	65308.120316	4.2
15775	2022-09-16	18:08:53.482	258.54784123	6205.148189	1663351733.482	0	899	2.2543515668	2.2818149012	451.17678539	457.8365066	1.3296223533	730.58995046	27.188165665	-1.4794355631	29.916147232	19.182495117	42.325796667	-71.118823333	1	65309.017017	4.2
15776	2022-09-16	18:08:54.378	258.54785161	6205.148439	1663351734.379	0	899	2.2550202832	2.2818610718	451.1768892	457.683337	1.2994558449	730.60744653	27.188193353	-1.1620646794	29.916147232	19.193734049	42.325796667	-71.118823333	1	65309.914915	4.2
15777	2022-09-16	18:08:55.233	258.54786149	6205.148676	1663351735.233	0	899	2.2551054357	2.281947672	451.05340788	457.55818044	1.2994766175	730.59063721	27.192346573	-1.16855371	29.916147232	19.192218781	42.325796667	-71.118822008	1	65310.795243	4.2
15778	2022-09-16	18:08:56.141	258.547872	6205.148928	1663351736.141	0	899	2.2497259741	2.2775827122	451.05340788	457.82084838	1.3511748661	730.60589923	27.192346573	-1.1896054366	29.916147232	19.190221749	42.325796667	-71.118821667	1	65311.722279	4.2
15779	2022-09-16	18:08:57.048	258.5478825	6205.14918	1663351737.048	0	899	2.2497259741	2.2775827122	451.17594464	457.94522364	1.3511748661	730.60508354	27.192346573	-1.1490218639	29.916147232	19.19329834	42.325796667	-71.118821667	1	65312.606699	4.2
15780	2022-09-16	18:08:57.973	258.54789322	6205.149437	1663351737.974	0	899	2.2522226358	2.2825494017	451.17594464	458.53894663	1.4677813554	730.61575176	27.192346573	-1.1678962013	29.916147232	19.186175151	42.325796667	-71.118822569	1	65313.541535	4.2
15781	2022-09-16	18:08:58.865	258.54790354	6205.149685	1663351738.866	0	899	2.2522226358	2.2825494017	452.35768665	459.73997417	1.4677813554	730.59840888	27.192346573	-1.1752368306	29.916147232	19.185109372	42.325797383	-71.11882405	1	65314.429783	4.2
15782	2022-09-16	18:08:59.714	258.54791337	6205.149921	1663351739.715	0	899	2.2507504166	2.2778372175	452.36733161	458.96341097	1.3136827156	730.60048246	27.194912475	-1.1509837133	29.916147232	19.191295624	42.325798333	-71.118825	1	65315.24822	4.2
15783	2022-09-16	18:09:00.665	258.54792437	6205.150185	1663351740.666	0	899	2.2507840896	2.2778714693	450.99909133	457.57526231	1.313691036	730.60932245	27.196557999	-1.1534090137	29.916147232	19.19127655	42.325798333	-71.118825343	1	65316.205825	4.2
15784	2022-09-16	18:09:01.535	258.54793443	6205.150426	1663351741.535	0	899	2.255535763	2.2836863521	450.99909133	457.81962269	1.3617785371	730.59695334	27.196557999	-1.1810899081	29.916147232	19.190377659	42.325798333	-71.118826667	1	65317.054487	4.2
15785	2022-09-16	18:09:02.436	258.54794486	6205.150677	1663351742.436	0	899	2.255535763	2.2836863521	452.14795656	458.98586239	1.3617785371	730.59560329	27.196557999	-1.1808958701	29.916147232	19.192103594	42.325798333	-71.118826667	1	65318.016293	4.2
15786	2022-09-16	18:09:03.371	258.54795568	6205.150936	1663351743.371	0	899	2.2544727381	2.2821760737	452.14795656	458.88012447	1.3410296193	730.60809811	27.196557999	-1.1413039822	29.916147232	19.194738388	42.325798333	-71.118826667	1	65318.968432	4.2
15787	2022-09-16	18:09:04.220	258.54796552	6205.151172	1663351744.221	0	899	2.2544727381	2.2821760737	452.0376909	458.76821704	1.3410296193	730.60955811	27.196557999	-1.1425112486	29.916147232	19.194738388	42.325798333	-71.118829399	1	65319.81982	4.2
15788	2022-09-16	18:09:05.112	258.54797584	6205.15142	1663351745.113	0	899	2.2532853704	2.281572538	452.04997726	458.92653556	1.3696532677	730.60111504	27.199828836	-1.2207572271	29.916147232	19.192752737	42.325797163	-71.11883117	1	65320.70217	4.2702169625
15789	2022-09-16	18:09:06.019	258.54798633	6205.151672	1663351746.019	0	899	2.253303389	2.2815908798	452.1857381	459.06438523	1.3696579046	730.60284586	27.200708389	-1.2085983358	29.916147232	19.191717438	42.325796667	-71.118831667	1	65321.614446	4.3
15790	2022-09-16	18:09:06.923	258.54799679	6205.151923	1663351746.923	0	899	2.2539542317	2.2819784166	452.1857381	458.998218	1.3566784061	730.59664937	27.200708389	-1.1409806116	29.916147232	19.190523009	42.325795816	-71.118831667	1	65322.510204	4.3
15791	2022-09-16	18:09:07.819	258.54800718	6205.152172	1663351747.82	0	899	2.2539542317	2.2819784166	452.45397412	459.27049517	1.3566784061	730.6062614	27.200708389	-1.1610298362	29.916147232	19.188982149	42.325794344	-71.118832322	1	65323.393393	4.3
15792	2022-09-16	18:09:08.717	258.54801757	6205.152422	1663351748.718	0	899	2.256434907	2.2848996585	452.45397412	459.37030817	1.3762448859	730.60226582	27.200708389	-1.2793850583	29.916147232	19.178559941	42.325791383	-71.118837234	1	65324.292585	4.3
15793	2022-09-16	18:09:09.619	258.54802801	6205.152672	1663351749.62	0	899	2.256434907	2.2848996585	452.08354143	458.99421295	1.3762448859	730.59094238	27.200708389	-1.5136163235	29.916147232	19.15656662	42.325786002	-71.118847664	1	65325.19939	4.3
15794	2022-09-16	18:09:10.460	258.54803774	6205.152906	1663351750.461	0	899	2.2559052943	2.2841988469	452.09768567	458.96851636	1.3683872826	730.59701882	27.204473571	-1.218989407	29.916147232	19.185056421	42.325783333	-71.118851755	1	65326.053254	4.3053254438
15795	2022-09-16	18:09:11.362	258.54804818	6205.153156	1663351751.363	0	899	2.2559144466	2.2842081632	452.91010198	459.79329151	1.368389633	730.58522084	27.204919815	-1.176692009	29.916147232	19.188976288	42.325783333	-71.118853238	1	65326.942801	4.3942800789
15796	2022-09-16	18:09:12.253	258.54805848	6205.153404	1663351752.253	0	899	2.2574685484	2.2841792765	452.91010198	459.40275071	1.2918467396	730.59358306	27.204919815	-1.1694699423	29.916147232	19.189936	42.325783333	-71.118851966	1	65327.820513	4.4
15797	2022-09-16	18:09:13.184	258.54806927	6205.153662	1663351753.185	0	899	2.2574685484	2.2841792765	451.25796972	457.72693446	1.2918467396	730.58323336	27.204919815	-1.1811653581	29.916147232	19.190677643	42.325780941	-71.118851667	1	65328.717703	4.4717703349
15798	2022-09-16	18:09:14.078	258.54807961	6205.153911	1663351754.078	0	899	2.2588302199	2.2863112244	451.25796972	457.90993692	1.3278612871	730.58545084	27.204919815	-1.1768321383	29.916147232	19.191497803	42.325778969	-71.118853728	1	65329.618407	4.5
15799	2022-09-16	18:09:14.921	258.54808936	6205.154145	1663351754.921	0	899	2.2588912319	2.2863732968	453.21025117	459.89107437	1.3278764717	730.60964339	27.207890732	-1.3894727159	29.916147232	19.181230899	42.325778333	-71.118853511	1	65330.446748	4.5
15800	2022-09-16	18:09:15.783	258.54809935	6205.154384	1663351755.784	0	899	2.2604760764	2.2880812962	453.21515253	459.92134636	1.3328313907	730.61478086	27.209192276	-1.4267470608	29.916147232	19.179451936	42.32577785	-71.118851183	1	65331.289916	4.5
15801	2022-09-16	18:09:16.658	258.54810948	6205.154627	1663351756.659	0	899	2.2604760764	2.2880812962	454.08177774	460.80079496	1.3328313907	730.61403388	27.209192276	-1.1585506824	29.916147232	19.192211151	42.325776667	-71.118849335	1	65332.199399	4.5199398798
15802	2022-09-16	18:09:17.529	258.54811955	6205.154869	1663351757.529	0	899	2.2586602103	2.2874375831	454.08177774	461.0924994	1.3898161238	730.59839716	27.209192276	-1.1475882846	29.916147232	19.192082083	42.325776552	-71.118846782	1	65333.068932	4.6
15803	2022-09-16	18:09:18.403	258.54812966	6205.155112	1663351758.403	0	899	2.2586602103	2.2874375831	452.97640864	459.97006414	1.3898161238	730.57830811	27.209192276	-1.176692009	29.916147232	19.189697266	42.325775138	-71.118848196	1	65333.917476	4.6
15804	2022-09-16	18:09:19.275	258.54813976	6205.155354	1663351759.275	0	899	2.2590632005	2.2883241693	452.98102071	460.09132148	1.4126240932	730.59914898	27.210417627	-1.3581161278	29.916147232	19.166733028	42.325777629	-71.118847019	1	65334.788577	4.6
15805	2022-09-16	18:09:20.198	258.54815045	6205.155611	1663351760.199	0	899	2.2591264096	2.2883885484	453.42806351	460.54546702	1.4126408275	730.59135467	27.213495255	-1.1343729496	29.916147232	19.190057755	42.325778333	-71.118845477	1	65335.713714	4.6713713714
15806	2022-09-16	18:09:21.066	258.5481605	6205.155852	1663351761.067	0	899	2.2613638621	2.2883250049	453.42806351	459.97789808	1.3015955188	730.59110407	27.213495255	-1.1422956645	29.916147232	19.193563436	42.325776389	-71.118847916	1	65336.583166	4.7583166333
15807	2022-09-16	18:09:21.931	258.54817051	6205.156092	1663351761.932	0	899	2.2613638621	2.2883250049	452.88273021	459.42468736	1.3015955188	730.58758545	27.213495255	-1.1425112486	29.916147232	19.193658829	42.32577425	-71.1188515	1	65337.4499	4.84498998
15808	2022-09-16	18:09:22.815	258.54818073	6205.156338	1663351762.815	0	899	2.2591807647	2.2873693461	452.88273021	459.72992167	1.361420792	730.58937689	27.213495255	-1.1919552648	29.916147232	19.192979156	42.325772784	-71.118852784	1	65338.329389	4.932938856
15809	2022-09-16	18:09:23.674	258.54819067	6205.156576	1663351763.674	0	899	2.2591807647	2.2873693461	452.5122708	459.35386124	1.361420792	730.5893777	27.213495255	-1.1967628152	29.916147232	19.189129798	42.325770678	-71.118851007	1	65339.19779	5.0791160221
15810	2022-09-16	18:09:24.551	258.54820082	6205.15682	1663351764.551	0	899	2.2617200367	2.2894967428	452.518075	459.25194135	1.3402819518	730.59587168	27.215038919	-1.1951459346	29.916147232	19.18776065	42.325766667	-71.118848578	1	65340.146602	5.4
15811	2022-09-16	18:09:25.401	258.54821066	6205.157056	1663351765.401	0	899	2.2617723816	2.2895500062	452.18577703	458.91476541	1.340295085	730.60013525	27.21758461	-1.179947257	29.916147232	19.18753624	42.325766667	-71.118849953	1	65340.971845	5.4
15812	2022-09-16	18:09:26.279	258.54822083	6205.1573	1663351766.28	0	899	2.2642346374	2.2916465001	452.18577703	458.81869776	1.321436738	730.59508388	27.21758461	-1.173522875	29.916147232	19.190733903	42.325768064	-71.11885	1	65341.838264	5.4
15813	2022-09-16	18:09:27.180	258.54823125	6205.15755	1663351767.18	0	899	2.2642346374	2.2916465001	453.82834582	460.48536069	1.321436738	730.60615913	27.21758461	-1.179742476	29.916147232	19.191056144	42.325768333	-71.11885	1	65342.737475	5.4
15814	2022-09-16	18:09:28.048	258.5482413	6205.157791	1663351768.048	0	899	2.2607984381	2.2884257964	453.82834582	460.54805148	1.3336994712	730.60614943	27.21758461	-1.1796347029	29.916147232	19.191996	42.325769361	-71.118847945	1	65343.61648	5.4
15815	2022-09-16	18:09:28.924	258.54825144	6205.158034	1663351768.924	0	899	2.2607984381	2.2884257964	450.99372841	457.67146271	1.3336994712	730.58930333	27.21758461	-1.1904031062	29.916147232	19.183944551	42.325766616	-71.118849205	1	65344.50763	5.5522889115
15816	2022-09-16	18:09:29.812	258.54826172	6205.158281	1663351769.813	0	899	2.2631323292	2.2908408555	450.99372841	457.68420742	1.3362076789	730.60661346	27.21758461	-1.196223855	29.916147232	19.179973602	42.325762657	-71.11885099	1	65345.405812	5.821743487
15817	2022-09-16	18:09:30.733	258.54827237	6205.158537	1663351770.733	0	899	2.2632010237	2.2909107515	453.43378025	460.16054509	1.3362248512	730.60521814	27.220923354	-1.5440998519	29.916147232	19.187856586	42.325763254	-71.118847354	1	65346.317476	6.0634951456
15818	2022-09-16	18:09:31.657	258.54828307	6205.158794	1663351771.657	0	899	2.2615655944	2.2892537817	453.43729812	460.16374567	1.3361525297	730.59110447	27.221857071	-1.1580763471	29.916147232	19.183706031	42.325768143	-71.118839083	1	65347.221443	6.2442885772
15819	2022-09-16	18:09:32.556	258.54829348	6205.159044	1663351772.557	0	899	2.2615655944	2.2892537817	453.67822889	460.40825049	1.3361525297	730.58037764	27.221857071	-1.1479439475	29.916147232	19.191037311	42.325774565	-71.118828358	1	65348.123123	6.4246246246
15820	2022-09-16	18:09:33.430	258.54830359	6205.159286	1663351773.43	0	899	2.2637799195	2.2920260146	453.67822889	460.53747885	1.3614269031	730.59484863	27.221857071	-1.1815749407	29.916147232	19.190418243	42.325783303	-71.118816707	1	65348.996997	6.5993993994
15821	2022-09-16	18:09:34.342	258.54831414	6205.159539	1663351774.342	0	899	2.26378917	2.2920354299	452.04622158	458.88080891	1.3614292586	730.5822285	27.222306548	-1.2369799022	29.916147232	19.185037575	42.325787887	-71.118807558	1	65349.910822	6.7821643287
15822	2022-09-16	18:09:35.234	258.54832448	6205.159787	1663351775.235	0	899	2.2652367729	2.2943136934	452.06046658	459.09229709	1.4000742449	730.5902237	27.226099014	-1.2173833847	29.916147232	19.185014725	42.32578697	-71.118805303	1	65350.817904	6.9635808749
15823	2022-09-16	18:09:36.063	258.54833407	6205.160018	1663351776.064	0	899	2.2652367729	2.2943136934	451.66871107	458.6944478	1.4000742449	730.59377951	27.226099014	-1.2148502781	29.916147232	19.1853367	42.325783557	-71.118805	1	65351.62201	7.0622009569
15824	2022-09-16	18:09:36.960	258.54834444	6205.160267	1663351776.96	0	899	2.2654407956	2.2927730235	451.66871107	458.27122514	1.3169504186	730.58312422	27.226099014	-1.1898640884	29.916147232	19.174250243	42.325779118	-71.118805	1	65352.509664	7.2019328586
15825	2022-09-16	18:09:37.854	258.54835479	6205.160515	1663351777.854	0	899	2.2654407956	2.2927730235	452.722231	459.34014547	1.3169504186	730.59016914	27.226099014	-1.1955770988	29.916147232	19.185292086	42.325773997	-71.118805667	1	65353.400389	7.3800777454
15826	2022-09-16	18:09:38.723	258.54836486	6205.160757	1663351778.724	0	899	2.2662960419	2.2937141898	452.722231	459.35849016	1.3205482333	730.61248779	27.226099014	-1.1897132397	29.916147232	19.189336777	42.325768752	-71.118805835	1	65354.249507	7.5499013807
15827	2022-09-16	18:09:39.596	258.54837497	6205.160999	1663351779.597	0	899	2.2663006056	2.2937188324	454.71873098	461.38426174	1.3205493593	730.5891182	27.226320519	-1.4612187834	29.916147232	19.150516422	42.325764421	-71.118803333	1	65355.115702	7.7115702479
15828	2022-09-16	18:09:40.438	258.54838471	6205.161233	1663351780.439	0	899	2.2673689486	2.2947005135	454.73368981	461.37517929	1.315812294	730.59117318	27.230279922	-1.4435302153	29.916147232	19.185158824	42.325760072	-71.118803333	1	65355.985537	7.798553719
15829	2022-09-16	18:09:41.309	258.54839479	6205.161475	1663351781.31	0	899	2.2673689486	2.2947005135	454.28966225	460.9246666	1.315812294	730.59937291	27.230279922	-1.6678553583	29.916147232	19.183832282	42.325758545	-71.118801879	1	65356.872709	7.9745417515
15830	2022-09-16	18:09:42.127	258.54840425	6205.161702	1663351782.127	0	899	2.2676480422	2.2967922429	454.28966225	461.36501128	1.4017994685	730.59541533	27.230279922	-1.1864578724	29.916147232	19.190057755	42.325758333	-71.118800493	1	65357.703967	8
15831	2022-09-16	18:09:42.953	258.54841382	6205.161932	1663351782.954	0	899	2.2676480422	2.2967922429	454.32473857	461.4006339	1.4017994685	730.57932873	27.230279922	-1.1817150921	29.916147232	19.190057755	42.325758333	-71.118799145	1	65358.512919	8
15832	2022-09-16	18:09:43.766	258.54842323	6205.162157	1663351783.767	0	899	2.2686062165	2.2986131734	454.32473857	461.60759564	1.4421535996	730.57518642	27.230279922	-1.2190649344	29.916147232	19.186952616	42.325758841	-71.118797826	1	65359.304304	8.0304304304
15833	2022-09-16	18:09:44.592	258.54843278	6205.162387	1663351784.592	0	899	2.2686405414	2.2986481471	454.15663357	461.43684329	1.4421628387	730.58676895	27.231944242	-1.3463668429	29.916147232	19.178495243	42.32576	-71.11879645	1	65360.130261	8.1
15834	2022-09-16	18:09:45.421	258.54844237	6205.162617	1663351785.421	0	899	2.2686764969	2.2969322146	454.16589949	461.02000382	1.358981732	730.59539391	27.234399796	-1.1761530196	29.916147232	19.193142581	42.32576	-71.118795065	1	65360.960922	8.1
15835	2022-09-16	18:09:46.273	258.54845225	6205.162854	1663351786.274	0	899	2.2686764969	2.2969322146	453.72707167	460.57455337	1.358981732	730.57940674	27.234399796	-1.4664143324	29.916147232	19.167730331	42.325758642	-71.118795	1	65361.814815	8.1
15836	2022-09-16	18:09:47.150	258.54846238	6205.163097	1663351787.15	0	899	2.2686683153	2.296643703	453.72707167	460.50646765	1.3456680622	730.59204021	27.234399796	-1.2657062897	29.916147232	19.182229781	42.325758333	-71.118796191	1	65362.714581	8.1
15837	2022-09-16	18:09:48.013	258.54847238	6205.163337	1663351788.014	0	899	2.2686683153	2.296643703	453.41789742	460.19267384	1.3456680622	730.59832925	27.234399796	-1.1718090773	29.916147232	19.194377899	42.32575741	-71.118796667	1	65363.554194	8.1
15838	2022-09-16	18:09:48.900	258.54848264	6205.163583	1663351788.9	0	899	2.2705061626	2.2981794823	453.41789742	460.1138974	1.330248479	730.59320715	27.234399796	-1.1719599852	29.916147232	19.194320679	42.325756667	-71.118797402	1	65364.441239	8.1
15839	2022-09-16	18:09:49.815	258.54849324	6205.163838	1663351789.816	0	899	2.270533007	2.298206794	452.84604231	459.53363121	1.3302551385	730.57877456	27.235700329	-1.1768968042	29.916147232	19.190165185	42.325756667	-71.118799667	1	65365.400204	8.1
15840	2022-09-16	18:09:50.750	258.54850406	6205.164097	1663351790.751	0	899	2.2711033857	2.2986942924	452.85756924	459.52356946	1.3259898806	730.58215413	27.238763809	-1.1533335297	29.916147232	19.190899211	42.325757235	-71.118802804	1	65366.341223	8.134122288
15841	2022-09-16	18:09:51.664	258.54851463	6205.164351	1663351791.664	0	899	2.2711033857	2.2986942924	451.67555762	458.32415879	1.3259898806	730.59524718	27.238763809	-1.1590464747	29.916147232	19.192172638	42.325757918	-71.118806662	1	65367.249237	8.224923703
15842	2022-09-16	18:09:52.596	258.54852543	6205.16461	1663351792.597	0	899	2.2678399016	2.2972331476	451.67555762	458.7698672	1.4135068889	730.59836967	27.238763809	-1.1650073418	29.916147232	19.193820739	42.325756667	-71.118811667	1	65368.18932	8.3
15843	2022-09-16	18:09:53.536	258.5485363	6205.164871	1663351793.536	0	899	2.2678399016	2.2972331476	453.06718693	460.18335435	1.4135068889	730.58868408	27.238763809	-1.1360006332	29.916147232	19.194377899	42.325756843	-71.118811667	1	65369.105799	8.3
15844	2022-09-16	18:09:54.424	258.54854657	6205.165118	1663351794.424	0	899	2.2700802992	2.2980653101	453.06718693	459.83483488	1.345298223	730.59267117	27.238763809	-1.3294542712	29.916147232	19.191764832	42.325758348	-71.118811667	1	65370.009018	8.3009018036
15845	2022-09-16	18:09:55.302	258.54855675	6205.165362	1663351795.303	0	899	2.2701348574	2.2981208293	453.77930957	460.55766479	1.3453119136	730.58745812	27.241407521	-1.2115517673	29.916147232	19.193217776	42.325759816	-71.118811667	1	65370.88978	8.3889779559
15846	2022-09-16	18:09:56.187	258.54856698	6205.165608	1663351796.187	0	899	2.2706811302	2.2999536548	453.7839546	460.87312234	1.4060363523	730.58076002	27.242639542	-1.1428992961	29.916147232	19.194019318	42.325761272	-71.118812939	1	65371.763314	8.4
15847	2022-09-16	18:09:57.059	258.54857708	6205.16585	1663351797.06	0	899	2.2706811302	2.2999536548	454.76184735	461.86629207	1.4060363523	730.59233407	27.242639542	-1.1617197588	29.916147232	19.192602486	42.325762676	-71.118814343	1	65372.605742	8.4
15848	2022-09-16	18:09:57.914	258.54858697	6205.166087	1663351797.914	0	899	2.270232852	2.2987571822	454.76184735	461.68559866	1.3708117247	730.59172695	27.242639542	-1.2764316387	29.916147232	19.184398234	42.325763333	-71.118814226	1	65373.464286	8.4
15849	2022-09-16	18:09:58.792	258.54859714	6205.166331	1663351798.793	0	899	2.270232852	2.2987571822	453.36021373	460.26262516	1.3708117247	730.59650709	27.242639542	-1.3057293687	29.916147232	19.181565215	42.325763333	-71.118813333	1	65374.358601	8.4
15850	2022-09-16	18:09:59.678	258.5486074	6205.166577	1663351799.679	0	899	2.2728230151	2.3003873441	453.36461469	460.02657675	1.3237376167	730.60037535	27.2438079	-1.1856710232	29.916147232	19.18943995	42.325763333	-71.118813699	1	65375.219417	8.4219417476
15851	2022-09-16	18:10:00.526	258.5486172	6205.166813	1663351800.526	0	899	2.2728877817	2.3004532329	453.48452082	460.14832643	1.3237535895	730.59356528	27.24694252	-1.2141280174	29.916147232	19.186815262	42.325763405	-71.118815	1	65376.043086	8.5
15852	2022-09-16	18:10:01.384	258.54862714	6205.167051	1663351801.385	0	899	2.2710270578	2.2984844807	453.48452082	460.12759735	1.3196952433	730.59225848	27.24694252	-1.2673232042	29.916147232	19.178096418	42.32576484	-71.118815	1	65376.903808	8.5
15853	2022-09-16	18:10:02.253	258.54863719	6205.167293	1663351802.253	0	899	2.2710270578	2.2984844807	454.67404193	461.33454371	1.3196952433	730.58844075	27.24694252	-1.2865855899	29.916147232	19.171698299	42.325765	-71.118813648	1	65377.810924	8.5
15854	2022-09-16	18:10:03.127	258.5486473	6205.167535	1663351803.127	0	899	2.2740335369	2.3028377397	454.67404193	461.6528429	1.3818088706	730.59386843	27.24694252	-1.16855371	29.916147232	19.192937851	42.325766177	-71.118812157	1	65378.706002	8.5
15855	2022-09-16	18:10:04.006	258.54865749	6205.16778	1663351804.007	0	899	2.2740335369	2.3028377397	452.45149144	459.39617844	1.3818088706	730.60877314	27.24694252	-1.1713562927	29.916147232	19.192866294	42.325767595	-71.118810738	1	65379.557022	8.5
15856	2022-09-16	18:10:04.907	258.54866791	6205.16803	1663351804.907	0	899	2.2746768119	2.3032819003	452.46482525	459.35962726	1.371992238	730.57605748	27.250489431	-1.1679931934	29.916147232	19.19325802	42.325767592	-71.118810741	1	65380.444674	8.5
15857	2022-09-16	18:10:05.858	258.54867891	6205.168294	1663351805.858	0	899	2.2746886596	2.3032939609	453.55181474	460.46319611	1.371995264	730.56427002	27.251062393	-1.1815749407	29.916147232	19.193658829	42.325766667	-71.118813028	1	65381.408284	8.5
15858	2022-09-16	18:10:06.720	258.5486889	6205.168534	1663351806.721	0	899	2.27369551	2.3015433306	453.55181474	460.28265749	1.3366801857	730.57458779	27.251062393	-1.1718736855	29.916147232	19.19348694	42.325766234	-71.118815865	1	65382.259369	8.5
15859	2022-09-16	18:10:07.572	258.54869876	6205.16877	1663351807.573	0	899	2.27369551	2.3015433306	454.65548032	461.40270179	1.3366801857	730.59085224	27.251062393	-1.1465103232	29.916147232	19.19314555	42.325764834	-71.118818499	1	65383.099606	8.5
15860	2022-09-16	18:10:08.496	258.54870946	6205.169027	1663351808.497	0	899	2.274785001	2.3034547669	454.65548032	461.59903935	1.3749911833	730.60293114	27.251062393	-1.1495069352	29.916147232	19.193045281	42.325763333	-71.11882002	1	65384.011752	8.5
15861	2022-09-16	18:10:09.444	258.54872042	6205.16929	1663351809.444	0	899	2.2747872913	2.3034570984	453.02491753	459.94357738	1.3749917695	730.60576463	27.251173146	-1.1494206656	29.916147232	19.191890565	42.325763072	-71.118822002	1	65385.02238	8.5022380468
15862	2022-09-16	18:10:10.322	258.54873058	6205.169534	1663351810.322	0	899	2.2768501722	2.3052943454	453.04023756	459.89830121	1.3630832596	730.58349003	27.255243301	-1.2238940001	29.916147232	19.166650772	42.325752652	-71.1188354	1	65385.915565	8.5915564598
15863	2022-09-16	18:10:11.174	258.54874045	6205.169771	1663351811.175	0	899	2.2768501722	2.3052943454	455.61415325	462.5111805	1.3630832596	730.58079114	27.255243301	-1.2307495068	29.916147232	19.183082164	42.325741542	-71.118848057	1	65386.759369	8.7518737673
15864	2022-09-16	18:10:12.051	258.54875059	6205.170014	1663351812.051	0	899	2.2776011677	2.3063461742	455.61415325	462.58201359	1.3768713814	730.57887157	27.255243301	-1.2109265943	29.916147232	19.191281022	42.32572989	-71.118861166	1	65387.633267	8.8633266533
15865	2022-09-16	18:10:12.941	258.5487609	6205.170262	1663351812.942	0	899	2.2776011677	2.3063461742	454.73504682	461.68946269	1.3768713814	730.57758781	27.255243301	-1.1501213699	29.916147232	19.193790133	42.325723274	-71.11886753	1	65388.517751	8.9
15866	2022-09-16	18:10:13.859	258.54877153	6205.170517	1663351813.86	0	899	2.2758306854	2.3032020539	454.73504682	461.36146077	1.3128645661	730.57466904	27.255243301	-1.1398811577	29.916147232	19.193050789	42.325720234	-71.11886905	1	65389.42986	8.9429859719
15867	2022-09-16	18:10:14.795	258.54878235	6205.170776	1663351814.795	0	899	2.2758385878	2.3032100921	454.29020863	460.91015026	1.3128664965	730.59706853	27.255625276	-1.169556148	29.916147232	19.188793384	42.325717723	-71.11887	1	65390.366366	9
15868	2022-09-16	18:10:15.637	258.54879209	6205.17101	1663351815.637	0	899	2.2792219709	2.3072677972	454.3043167	461.07788168	1.3428443935	730.5838522	27.259363174	-1.3244420029	29.916147232	19.17516433	42.325716312	-71.118870709	1	65391.212614	9.0212614446
15869	2022-09-16	18:10:16.477	258.54880183	6205.171244	1663351816.478	0	899	2.2792219709	2.3072677972	454.01987394	460.78919795	1.3428443935	730.57312335	27.259363174	-1.1752260134	29.916147232	19.190446854	42.325714888	-71.118873669	1	65392.067134	9.1
15870	2022-09-16	18:10:17.384	258.54881233	6205.171496	1663351817.385	0	899	2.27857523	2.3073856485	454.01987394	460.97621188	1.3793828921	730.56480478	27.259363174	-1.1832026243	29.916147232	19.191858292	42.325713373	-71.118878213	1	65392.975952	9.1
15871	2022-09-16	18:10:18.234	258.54882216	6205.171732	1663351818.235	0	899	2.27857523	2.3073856485	453.33578526	460.28164182	1.3793828921	730.56219199	27.259363174	-1.1896916786	29.916147232	19.189971848	42.325713333	-71.118879651	1	65393.790431	9.1790430622
15872	2022-09-16	18:10:19.127	258.54883249	6205.17198	1663351819.127	0	899	2.2830698903	2.3121088209	453.33578526	460.32306058	1.3874834197	730.57913875	27.259363174	-1.3231807947	29.916147232	19.151165009	42.325711013	-71.11888348	1	65394.695967	9.2
15873	2022-09-16	18:10:20.012	258.54884273	6205.172226	1663351820.012	0	899	2.2831462676	2.3121865862	454.66044799	461.66824117	1.3875030757	730.57995686	27.263043271	-1.1946824007	29.916147232	19.182093374	42.325709058	-71.118886883	1	65395.56501	9.256500956
15874	2022-09-16	18:10:20.877	258.54885274	6205.172466	1663351820.877	0	899	2.2805591746	2.308045581	454.66257029	461.30201423	1.3156156647	730.58526611	27.263605118	-1.1750643253	29.916147232	19.186815262	42.325706942	-71.118891813	1	65396.417515	9.3
15875	2022-09-16	18:10:21.780	258.54886321	6205.172717	1663351821.781	0	899	2.2805591746	2.308045581	453.3172457	459.93704386	1.3156156647	730.58289019	27.263605118	-1.1476852475	29.916147232	19.193175891	42.325704454	-71.118897758	1	65397.327416	9.3327416174
15876	2022-09-16	18:10:22.697	258.54887382	6205.172972	1663351822.698	0	899	2.2802287089	2.3088950374	453.3172457	460.22296539	1.3715869271	730.58238816	27.263605118	-1.1425112486	29.916147232	19.194578436	42.325703333	-71.118900809	1	65398.242769	9.4
15877	2022-09-16	18:10:23.536	258.54888352	6205.173204	1663351823.536	0	899	2.2802287089	2.3088950374	452.7320751	459.62888044	1.3715869271	730.57086586	27.263605118	-1.1425112486	29.916147232	19.194738388	42.325703155	-71.11890369	1	65399.106925	9.4106924644
15878	2022-09-16	18:10:24.385	258.54889336	6205.173441	1663351824.386	0	899	2.2803555428	2.3084818514	452.7320751	459.49824512	1.3459896716	730.56709138	27.263605118	-1.1425112486	29.916147232	19.193128826	42.325701712	-71.118906575	1	65399.972505	9.4972505092
15879	2022-09-16	18:10:25.230	258.54890313	6205.173675	1663351825.23	0	899	2.2804249911	2.3085525235	454.19706793	460.98522141	1.3460070309	730.57111606	27.266955382	-1.3055461353	29.916147232	19.179666418	42.325699138	-71.118906667	1	65400.758589	9.5
15880	2022-09-16	18:10:26.048	258.54891259	6205.173902	1663351826.048	0	899	2.2837371528	2.3117718614	454.2002024	460.95610565	1.3396968233	730.56295473	27.267786026	-1.204362154	29.916147232	19.186096191	42.325696312	-71.118907678	1	65401.606522	9.5606521739
15881	2022-09-16	18:10:26.881	258.54892225	6205.174134	1663351826.882	0	899	2.2837371528	2.3117718614	453.97518259	460.72773884	1.3396968233	730.56378174	27.267786026	-1.204362154	29.916147232	19.186096191	42.325694259	-71.118907592	1	65402.444863	9.6
15882	2022-09-16	18:10:27.822	258.54893313	6205.174395	1663351827.822	0	899	2.2807859475	2.308831198	453.97518259	460.73904771	1.3419075489	730.54709085	27.267786026	-1.1460252566	29.916147232	19.193358478	42.325693333	-71.11890608	1	65403.351703	9.6
15883	2022-09-16	18:10:28.701	258.54894331	6205.174639	1663351828.702	0	899	2.2807859475	2.308831198	453.6312499	460.3899907	1.3419075489	730.56605985	27.267786026	-1.3950562785	29.916147232	19.178118598	42.325692938	-71.11890421	1	65404.23703	9.6
15884	2022-09-16	18:10:29.608	258.54895381	6205.174891	1663351829.609	0	899	2.2848395002	2.3123747875	453.6312499	460.25498049	1.3154878499	730.55438232	27.267786026	-1.4794355631	29.916147232	19.172771454	42.325691667	-71.118901117	1	65405.164916	9.6
15885	2022-09-16	18:10:30.503	258.54896417	6205.17514	1663351830.504	0	899	2.2849064945	2.3124429351	453.87496059	460.50233324	1.3155041845	730.57206029	27.271011593	-1.2411513581	29.916147232	19.186477876	42.325691991	-71.118897523	1	65406.097182	9.609718173
15886	2022-09-16	18:10:31.430	258.5489749	6205.175397	1663351831.431	0	899	2.2824630341	2.3110798509	453.87810272	460.77361845	1.3679235501	730.57035252	27.271844864	-1.176692009	29.916147232	19.189697266	42.325694994	-71.118890016	1	65406.998056	9.6998056365
15887	2022-09-16	18:10:32.267	258.54898458	6205.17563	1663351832.268	0	899	2.2824630341	2.3110798509	453.88445273	460.78006494	1.3679235501	730.56024574	27.271844864	-1.158335066	29.916147232	19.16251684	42.325693562	-71.118888562	1	65407.862603	9.7
15888	2022-09-16	18:10:33.128	258.54899454	6205.175869	1663351833.128	0	899	2.2820524326	2.3095081059	453.88445273	460.50076108	1.3133124554	730.54854437	27.271844864	-1.1755278411	29.916147232	19.190930108	42.325693333	-71.118885943	1	65408.716963	9.7
15889	2022-09-16	18:10:34.003	258.54900468	6205.176112	1663351834.004	0	899	2.2820524326	2.3095081059	453.95213318	460.56942812	1.3133124554	730.57214355	27.271844864	-1.2157557011	29.916147232	19.193658829	42.325693333	-71.118883064	1	65409.580868	9.7
15890	2022-09-16	18:10:34.927	258.54901537	6205.176369	1663351834.928	0	899	2.2851022606	2.3139644969	453.95213318	460.90002088	1.3779350297	730.56553478	27.271844864	-1.2157557011	29.916147232	19.193658829	42.325694193	-71.118878226	1	65410.516029	9.7516028956
15891	2022-09-16	18:10:35.831	258.54902582	6205.17662	1663351835.831	0	899	2.2851822046	2.3140458837	455.28106817	462.24940049	1.3779554451	730.55458766	27.275693514	-1.4933838615	29.916147232	19.151510567	42.325697818	-71.118871477	1	65411.422741	9.8422740525
15892	2022-09-16	18:10:36.698	258.54903587	6205.176861	1663351836.699	0	899	2.2844266153	2.3121497724	455.28255574	461.97708327	1.324592151	730.55752462	27.276086807	-1.3550440499	29.916147232	19.167145849	42.32570306	-71.118864808	1	65412.278739	9.9278738555
15893	2022-09-16	18:10:37.575	258.54904602	6205.177104	1663351837.576	0	899	2.2844266153	2.3121497724	455.85901021	462.56201399	1.324592151	730.5636245	27.276086807	-1.1815749407	29.916147232	19.187896729	42.325707219	-71.118859172	1	65413.16568	10.016568047
15894	2022-09-16	18:10:38.466	258.54905632	6205.177352	1663351838.466	0	899	2.2846027293	2.3130757999	455.85901021	462.74327125	1.359877835	730.56906633	27.276086807	-1.1807018124	29.916147232	19.187316604	42.325710075	-71.118854851	1	65414.044761	10.1
15895	2022-09-16	18:10:39.326	258.54906628	6205.177591	1663351839.327	0	899	2.2846143971	2.3130876755	454.88635187	461.75593917	1.3598807763	730.5583007	27.276648654	-1.2132333288	29.916147232	19.186164919	42.325711534	-71.118851931	1	65414.920651	10.1
15896	2022-09-16	18:10:40.112	258.54907538	6205.177809	1663351840.113	0	899	2.2847448419	2.3124628076	454.90025948	461.58697612	1.3241648369	730.57677657	27.280328751	-1.1783196926	29.916147232	19.187896729	42.325710537	-71.11884715	1	65415.677512	10.167751196
15897	2022-09-16	18:10:40.974	258.54908536	6205.178049	1663351840.975	0	899	2.2847448419	2.3124628076	454.58272372	461.2647728	1.3241648369	730.57127532	27.280328751	-1.1771231834	29.916147232	19.182867429	42.325709137	-71.118844137	1	65416.517751	10.2
15898	2022-09-16	18:10:41.868	258.54909569	6205.178297	1663351841.868	0	899	2.2863644911	2.3152440403	454.58272372	461.54059381	1.3779995932	730.57071832	27.280328751	-1.1740187762	29.916147232	19.180611023	42.325708333	-71.118841985	1	65417.404404	10.2
15899	2022-09-16	18:10:42.822	258.54910675	6205.178562	1663351842.823	0	899	2.2863644911	2.3152440403	454.08289528	461.03311496	1.3779995932	730.56492564	27.280328751	-1.2542588766	29.916147232	19.190824521	42.325708333	-71.118839408	1	65418.35503	10.2
15900	2022-09-16	18:10:43.710	258.54911703	6205.178809	1663351843.711	0	899	2.2854805087	2.3136736692	454.08289528	460.87013204	1.3461613386	730.56402588	27.280328751	-1.2678406239	29.916147232	19.192577362	42.325709181	-71.118838333	1	65419.254348	10.2
15901	2022-09-16	18:10:44.585	258.54912714	6205.179051	1663351844.585	0	899	2.2854805087	2.3136736692	454.58575468	461.38050774	1.3461613386	730.55764912	27.280328751	-1.2385212965	29.916147232	19.193876077	42.325712295	-71.118837077	1	65420.188377	10.218837675
15902	2022-09-16	18:10:45.486	258.54913758	6205.179302	1663351845.487	0	899	2.2861554954	2.3145499666	454.59166224	461.43312183	1.3552601826	730.56562815	27.281893029	-1.2145915513	29.916147232	19.190871056	42.325715434	-71.118831089	1	65421.086711	10.308671065
15903	2022-09-16	18:10:46.408	258.54914825	6205.179558	1663351846.409	0	899	2.2862047978	2.314600144	454.14983746	460.98471109	1.3552725606	730.57767108	27.284265518	-1.1548103252	29.916147232	19.187842135	42.325719779	-71.118825295	1	65421.955702	10.395570217
15904	2022-09-16	18:10:47.312	258.5491587	6205.179809	1663351847.312	0	899	2.2870149355	2.3165440561	454.14983746	461.25582746	1.4082034503	730.56492847	27.284265518	-1.2466810942	29.916147232	19.147924423	42.325722997	-71.118819006	1	65422.89916	10.4
15905	2022-09-16	18:10:48.187	258.54916884	6205.180052	1663351848.188	0	899	2.2870149355	2.3165440561	454.73761758	461.85280446	1.4082034503	730.55260503	27.284265518	-1.4429588728	29.916147232	19.151901245	42.325724542	-71.118819542	1	65423.724907	10.472490706
15906	2022-09-16	18:10:49.081	258.54917918	6205.1803	1663351849.081	0	899	2.2843022691	2.313176357	454.73761758	461.70283778	1.3789705295	730.54977801	27.284265518	-1.459903717	29.916147232	19.152244568	42.325725	-71.118824049	1	65424.607325	10.560732452
15907	2022-09-16	18:10:50.016	258.54919001	6205.18056	1663351850.017	0	899	2.2843850572	2.3132606404	453.60029937	460.54820753	1.3789916956	730.5764912	27.288252609	-1.6694507599	29.916147232	19.1295789	42.325725	-71.118826667	1	65425.551102	10.6
15908	2022-09-16	18:10:50.930	258.54920058	6205.180814	1663351850.93	0	899	2.2878906208	2.3168592832	453.60102976	460.56069634	1.3812880002	730.55828979	27.288446426	-1.4015345913	29.916147232	19.165443029	42.325724172	-71.118819215	1	65426.496795	10.649679487
15909	2022-09-16	18:10:51.766	258.54921027	6205.181046	1663351851.767	0	899	2.2878906208	2.3168592832	453.56076297	460.51981173	1.3812880002	730.55878939	27.288446426	-1.2944112345	29.916147232	19.182709839	42.325722732	-71.118812268	1	65427.360947	10.7
15910	2022-09-16	18:10:52.601	258.54921993	6205.181278	1663351852.602	0	899	2.2912334241	2.3196045969	453.56076297	460.36593782	1.3511973469	730.5629802	27.288446426	-1.4673952662	29.916147232	19.173246965	42.325721667	-71.118813957	1	65428.187187	10.7
15911	2022-09-16	18:10:53.446	258.5492297	6205.181513	1663351853.446	0	899	2.2912334241	2.3196045969	454.95394306	461.78002103	1.3511973469	730.55470003	27.288446426	-1.4664682687	29.916147232	19.173368353	42.32572172	-71.118816613	1	65429.032064	10.7
15912	2022-09-16	18:10:54.348	258.54924014	6205.181763	1663351854.348	0	899	2.2885032997	2.3171884047	454.95394306	461.8640058	1.3675731039	730.52838135	27.288446426	-1.2499364614	29.916147232	19.189336777	42.325723226	-71.118815107	1	65429.935872	10.7
15913	2022-09-16	18:10:55.221	258.54925025	6205.182006	1663351855.222	0	899	2.2885799035	2.3172663804	455.63253586	462.553005	1.3675924918	730.54363488	27.292128948	-1.3203351584	29.916147232	19.182025227	42.325724665	-71.118816331	1	65430.798817	10.7
15914	2022-09-16	18:10:56.088	258.54926028	6205.182247	1663351856.088	0	899	2.2928858922	2.321594042	455.6344223	462.54712186	1.3660744767	730.55262039	27.292627335	-1.2743512392	29.916147232	19.187175751	42.325726104	-71.118816667	1	65431.662663	10.766266266
15915	2022-09-16	18:10:56.987	258.54927069	6205.182497	1663351856.988	0	899	2.2928858922	2.321594042	454.68260937	461.58086841	1.3660744767	730.55099225	27.292627335	-1.2571800355	29.916147232	19.188399435	42.325728578	-71.118816667	1	65432.57332	10.8
15916	2022-09-16	18:10:57.851	258.54928068	6205.182736	1663351857.851	0	899	2.2916918086	2.3200568243	454.68260937	461.50176415	1.3506407879	730.55216768	27.292627335	-1.158647703	29.916147232	19.193845042	42.32573	-71.118818104	1	65433.431068	10.929320388
15917	2022-09-16	18:10:58.671	258.54929019	6205.182964	1663351858.672	0	899	2.2916918086	2.3200568243	455.06711469	461.89203613	1.3506407879	730.54007948	27.292627335	-1.1558127687	29.916147232	19.191655494	42.325729602	-71.11882	1	65434.239064	11.147812818
15918	2022-09-16	18:10:59.552	258.54930037	6205.183209	1663351859.552	0	899	2.2955753598	2.323010406	455.06965506	461.65909821	1.3046979946	730.55287989	27.293299328	-1.4657568829	29.916147232	19.157658482	42.325728116	-71.118818915	1	65435.130178	11.313017751
15919	2022-09-16	18:11:00.424	258.54931047	6205.183451	1663351860.425	0	899	2.2956460299	2.3230822827	455.48425558	462.07978942	1.3047150061	730.56268351	27.296686172	-1.1828684404	29.916147232	19.18856233	42.325726681	-71.118811741	1	65435.991124	11.399112426
15920	2022-09-16	18:11:01.273	258.5493203	6205.183687	1663351861.274	0	899	2.2924274899	2.3225295117	455.48425558	462.73257416	1.4318247948	730.56957967	27.296686172	-1.2011067867	29.916147232	19.186096191	42.325728006	-71.118804968	1	65436.803828	11.319617225
15921	2022-09-16	18:11:02.101	258.54932988	6205.183917	1663351862.102	0	899	2.2924274899	2.3225295117	454.86811754	462.10663125	1.4318247948	730.5803833	27.296686172	-1.2011067867	29.916147232	19.186096191	42.32572939	-71.118803333	1	65437.633774	11.3
15922	2022-09-16	18:11:02.983	258.54934008	6205.184162	1663351862.983	0	899	2.2945020272	2.324191525	454.86811754	462.00069245	1.4111929332	730.56234115	27.296686172	-1.387155176	29.916147232	19.166463359	42.32573	-71.11879827	1	65438.506317	11.249368319
15923	2022-09-16	18:11:03.865	258.5493503	6205.184407	1663351863.866	0	899	2.2945020272	2.324191525	455.26030528	462.3990299	1.4111929332	730.56036377	27.296686172	-1.1457666159	29.916147232	19.185014725	42.325730646	-71.118792688	1	65439.387397	11.2
15924	2022-09-16	18:11:04.744	258.54936047	6205.184651	1663351864.745	0	899	2.2953003877	2.3245822699	455.26030528	462.29830338	1.3915843095	730.56873327	27.296686172	-1.1457666159	29.916147232	19.185014725	42.325731667	-71.118792176	1	65440.305556	11.2
15925	2022-09-16	18:11:05.644	258.54937089	6205.184901	1663351865.645	0	899	2.2953567418	2.3246396514	455.79518975	462.84153118	1.3915987803	730.56521586	27.299387281	-1.1404309099	29.916147232	19.190918398	42.325731667	-71.118793744	1	65441.246548	11.2
15926	2022-09-16	18:11:06.510	258.54938091	6205.185142	1663351866.511	0	899	2.2951872894	2.3232046855	455.80056165	462.54218396	1.3322807403	730.5571095	27.300806046	-1.1405386735	29.916147232	19.183179641	42.325731667	-71.11879516	1	65442.096226	11.2
15927	2022-09-16	18:11:07.414	258.54939138	6205.185393	1663351867.415	0	899	2.2951872894	2.3232046855	454.90213135	461.63046523	1.3322807403	730.55548096	27.300806046	-1.1473941803	29.916147232	19.157646179	42.325731667	-71.118796582	1	65442.949057	11.2
15928	2022-09-16	18:11:08.334	258.54940201	6205.185648	1663351868.334	0	899	2.2941297881	2.3235320941	454.90213135	461.96720412	1.3979388413	730.57994676	27.300806046	-1.1490111019	29.916147232	19.188582768	42.325731667	-71.118796667	1	65443.924145	11.2
15929	2022-09-16	18:11:09.191	258.54941194	6205.185887	1663351869.192	0	899	2.2941297881	2.3235320941	453.95333505	461.00367209	1.3979388413	730.56831168	27.300806046	-1.16855371	29.916147232	19.190776825	42.325731667	-71.118796667	1	65444.75239	11.2
15930	2022-09-16	18:11:10.069	258.54942211	6205.186131	1663351870.07	0	899	2.2993251789	2.3283906578	453.96858022	460.92238042	1.3790407187	730.55191788	27.304848513	-1.1496686138	29.916147232	19.193563398	42.325731667	-71.118796667	1	65445.62024	11.2
15931	2022-09-16	18:11:10.954	258.54943235	6205.186376	1663351870.955	0	899	2.2993280722	2.3283936034	453.13765223	460.07872819	1.3790414537	730.54510498	27.304986954	-1.1490218639	29.916147232	19.193658829	42.325732511	-71.118797511	1	65446.506507	11.2
15932	2022-09-16	18:11:11.793	258.54944206	6205.186609	1663351871.794	0	899	2.2981426141	2.3268145232	453.13765223	459.98802409	1.3612888905	730.55596035	27.304986954	-1.2084582089	29.916147232	19.187132513	42.325733333	-71.118798333	1	65447.357808	11.2
15933	2022-09-16	18:11:12.678	258.5494523	6205.186855	1663351872.679	0	899	2.2981426141	2.3268145232	457.43127622	464.34655754	1.3612888905	730.55181885	27.304986954	-1.2125003338	29.916147232	19.186815262	42.325733767	-71.118799201	1	65448.260355	11.2
15934	2022-09-16	18:11:13.601	258.54946297	6205.187111	1663351873.601	0	899	2.29818509	2.3264497139	457.43127622	464.24794684	1.3421621768	730.55032773	27.304986954	-1.2284427818	29.916147232	19.189410759	42.325735287	-71.118804252	1	65449.172345	11.182765531
15935	2022-09-16	18:11:14.522	258.54947363	6205.187367	1663351874.522	0	899	2.29818509	2.3264497139	454.48782568	461.26063281	1.3421621768	730.54040527	27.304986954	-1.2108727694	29.916147232	19.19329834	42.325736989	-71.118817633	1	65450.096643	11.1
15936	2022-09-16	18:11:15.427	258.54948412	6205.187619	1663351875.428	0	899	2.2968478035	2.3264949032	454.50277496	461.61212824	1.4077825029	730.5400904	27.308946357	-1.193927907	29.916147232	19.190598684	42.32574	-71.118826519	1	65451.017751	11.101775148
15937	2022-09-16	18:11:16.298	258.54949419	6205.187861	1663351876.298	0	899	2.2968524278	2.3264996128	454.62608221	461.73737043	1.4077837034	730.5322876	27.309167862	-1.1392560005	29.916147232	19.191858292	42.32574	-71.118819369	1	65451.87574	11.187573964
15938	2022-09-16	18:11:17.200	258.54950463	6205.188111	1663351877.2	0	899	2.3002032316	2.3291051241	454.62608221	461.54800651	1.3708585473	730.54912522	27.309167862	-1.1832026243	29.916147232	19.178173065	42.32574	-71.118810439	1	65452.78942	11.2
15939	2022-09-16	18:11:18.098	258.54951502	6205.188361	1663351878.098	0	899	2.3002032316	2.3291051241	455.08311548	462.01199836	1.3708585473	730.54648656	27.309167862	-1.1505956279	29.916147232	19.187696558	42.32574	-71.118802563	1	65453.692385	11.269238477
15940	2022-09-16	18:11:18.992	258.54952537	6205.188609	1663351878.992	0	899	2.2987823112	2.3279804822	455.08311548	462.08755454	1.385580515	730.56036377	27.309167862	-1.1425112486	29.916147232	19.190057755	42.325740936	-71.118798128	1	65454.561722	11.356172249
15941	2022-09-16	18:11:19.882	258.54953568	6205.188856	1663351879.883	0	899	2.2988553238	2.3280548199	456.22836016	463.25052225	1.3855991552	730.53894973	27.312662226	-1.4367824903	29.916147232	19.169595693	42.325743183	-71.118792876	1	65455.454832	11.4
15942	2022-09-16	18:11:20.719	258.54954536	6205.189089	1663351880.719	0	899	2.2972108473	2.325399426	456.23049945	463.01382013	1.3391556942	730.53810776	27.3132267	-1.3288830345	29.916147232	19.178310116	42.325746588	-71.118789392	1	65456.317635	11.4
15943	2022-09-16	18:11:21.523	258.54955466	6205.189312	1663351881.523	0	899	2.2972108473	2.325399426	455.2658152	462.03479277	1.3391556942	730.54138184	27.3132267	-1.1490218639	29.916147232	19.192218781	42.325750588	-71.118792059	1	65457.117591	11.388240918
15944	2022-09-16	18:11:22.401	258.54956483	6205.189556	1663351882.401	0	899	2.2975427792	2.3258487059	455.2658152	462.06205982	1.3444707888	730.549162	27.3132267	-1.1444946046	29.916147232	19.189575776	42.325754785	-71.118794857	1	65457.956979	11.304302103
15945	2022-09-16	18:11:23.296	258.5495752	6205.189805	1663351883.297	0	899	2.2975427792	2.3258487059	456.30943584	463.12125972	1.3444707888	730.54095621	27.3132267	-1.1473941803	29.916147232	19.194738388	42.325757798	-71.118796399	1	65458.83925	11.216074951
15946	2022-09-16	18:11:24.200	258.54958565	6205.190056	1663351884.2	0	899	2.2983829906	2.3276258366	456.30943584	463.34474992	1.3879119724	730.54797161	27.3132267	-1.1394176862	29.916147232	19.192620296	42.325760766	-71.118797883	1	65459.729783	11.127021696
15947	2022-09-16	18:11:25.081	258.54959584	6205.1903	1663351885.081	0	899	2.2984519576	2.3276960575	454.20368526	461.20662355	1.3879296128	730.53633775	27.316528055	-1.1666457858	29.916147232	19.192866231	42.32576268	-71.118800361	1	65460.608216	11.039178357
15948	2022-09-16	18:11:25.951	258.54960593	6205.190542	1663351885.952	0	899	2.3007552312	2.3281691677	454.20677367	460.7638164	1.3008053802	730.53407257	27.317346573	-1.2162083916	29.916147232	19.192174709	42.325762479	-71.118805085	1	65461.512821	10.948717949
15949	2022-09-16	18:11:26.829	258.54961609	6205.190786	1663351886.83	0	899	2.3007552312	2.3281691677	455.46808187	462.04333315	1.3008053802	730.54634306	27.317346573	-1.2359019352	29.916147232	19.189964294	42.325761667	-71.118809743	1	65462.422846	10.9
15950	2022-09-16	18:11:27.729	258.54962649	6205.191036	1663351887.729	0	899	2.3009652769	2.3303336178	455.46808187	462.51270486	1.3922485261	730.53921286	27.317346573	-1.2030901672	29.916147232	19.188838731	42.325761159	-71.118814204	1	65463.30443	10.9
15951	2022-09-16	18:11:28.645	258.54963711	6205.191291	1663351888.646	0	899	2.3009652769	2.3303336178	455.83045857	462.88068636	1.3922485261	730.54006534	27.317346573	-1.1768644788	29.916147232	19.187934926	42.325759044	-71.118821275	1	65464.191239	10.880876068
15952	2022-09-16	18:11:29.542	258.54964748	6205.191539	1663351889.542	0	899	2.300398336	2.3299563339	455.83800035	462.93575087	1.4014663893	730.53675327	27.3193383	-1.3356954941	29.916147232	19.187734389	42.325754335	-71.118825558	1	65465.133014	10.813301435
15953	2022-09-16	18:11:30.460	258.54965811	6205.191795	1663351890.461	0	899	2.3004428322	2.3300016471	455.04674039	462.13222934	1.401477872	730.53371202	27.321466446	-1.4456429671	29.916147232	19.188320463	42.325749936	-71.118818291	1	65466.012821	10.898717949
15954	2022-09-16	18:11:31.355	258.54966847	6205.192043	1663351891.356	0	899	2.3021867277	2.3311601281	455.04674039	461.9862566	1.3730388202	730.5268773	27.321466446	-1.1376283169	29.916147232	19.194377899	42.325745523	-71.118815348	1	65466.895464	10.810453649
15955	2022-09-16	18:11:32.269	258.54967904	6205.192297	1663351892.269	0	899	2.3021867277	2.3311601281	456.28941783	463.24788501	1.3730388202	730.53420596	27.321466446	-1.1408404491	29.916147232	19.194377899	42.325745	-71.118824424	1	65467.807808	10.719219219
15956	2022-09-16	18:11:33.201	258.54968984	6205.192556	1663351893.202	0	899	2.3042741209	2.3324171826	456.28941783	463.04181688	1.3329705821	730.53443555	27.321466446	-1.1617736461	29.916147232	19.189027142	42.325742446	-71.118830498	1	65468.766287	10.623371251
15957	2022-09-16	18:11:34.084	258.54970005	6205.192801	1663351894.084	0	899	2.3042741209	2.3324171826	455.18831311	461.92441747	1.3329705821	730.54024561	27.321466446	-1.1620970396	29.916147232	19.189236976	42.325738482	-71.118834851	1	65469.636893	10.6
15958	2022-09-16	18:11:34.930	258.54970984	6205.193036	1663351894.93	0	899	2.3032053903	2.3324097583	455.19873311	462.19294935	1.3832427963	730.53449537	27.324222123	-1.1419615011	29.916147232	19.191247144	42.325736667	-71.118829222	1	65470.49632	10.6
15959	2022-09-16	18:11:35.842	258.54972041	6205.19329	1663351895.843	0	899	2.3032339479	2.3324388334	455.51575961	462.51488435	1.3832500613	730.53167725	27.325586319	-1.1408835649	29.916147232	19.189697266	42.325735931	-71.118817987	1	65471.441506	10.55584944
15960	2022-09-16	18:11:36.719	258.54973054	6205.193533	1663351896.719	0	899	2.3032012828	2.3325362657	455.51575961	462.54624599	1.3893539142	730.53230296	27.325586319	-1.1775650639	29.916147232	19.189436729	42.325735	-71.118809629	1	65472.317476	10.468252427
15961	2022-09-16	18:11:37.575	258.54974046	6205.193771	1663351897.576	0	899	2.3032012828	2.3325362657	455.00102054	462.02356238	1.3893539142	730.53369666	27.325586319	-1.1772201685	29.916147232	19.172284714	42.325735772	-71.118799352	1	65473.154309	10.384569138
15962	2022-09-16	18:11:38.444	258.54975051	6205.194012	1663351898.444	0	899	2.303747947	2.332556345	455.00102054	461.89553209	1.364402228	730.53957827	27.325586319	-1.1438155593	29.916147232	19.192916744	42.325740165	-71.118786129	1	65474.024819	10.3
15963	2022-09-16	18:11:39.311	258.54976054	6205.194253	1663351899.311	0	899	2.303747947	2.332556345	456.1267345	463.03830369	1.364402228	730.52929688	27.325586319	-1.1392560005	29.916147232	19.18753624	42.325746143	-71.118766703	1	65474.921406	10.3
15964	2022-09-16	18:11:40.132	258.54977006	6205.194481	1663351900.133	0	899	2.3071408288	2.3359329692	456.13562492	463.03323299	1.3616610945	730.53555399	27.327932737	-1.1550150881	29.916147232	19.191023277	42.325758738	-71.118745686	1	65475.724272	10.227572816
15965	2022-09-16	18:11:41.009	258.54978021	6205.194725	1663351901.01	0	899	2.3071780169	2.3359708204	455.49260641	462.3805386	1.3616703918	730.54215023	27.329706192	-1.1717444011	29.916147232	19.189749737	42.325774393	-71.118720236	1	65476.603255	10.139674466
15966	2022-09-16	18:11:41.832	258.54978972	6205.194953	1663351901.832	0	899	2.3063671426	2.3356661817	455.49260641	462.50443487	1.3857920301	730.53608552	27.329706192	-1.1718090773	29.916147232	19.189697266	42.325788881	-71.118701119	1	65477.432866	10.056713427
15967	2022-09-16	18:11:42.661	258.54979933	6205.195184	1663351902.662	0	899	2.3063671426	2.3356661817	455.14241973	462.14885744	1.3857920301	730.55405209	27.329706192	-1.1746547285	29.916147232	19.190265466	42.325800042	-71.118689958	1	65478.256311	10
15968	2022-09-16	18:11:43.516	258.54980921	6205.195421	1663351903.516	0	899	2.3079087189	2.3366431589	455.14241973	462.00888853	1.3585192548	730.53321606	27.329706192	-1.1781472007	29.916147232	19.188757751	42.325805607	-71.118684242	1	65479.091003	10
15969	2022-09-16	18:11:44.417	258.54981965	6205.195672	1663351904.418	0	899	2.3079146413	2.3366491866	455.11050723	461.97650216	1.3585207315	730.53570637	27.32998853	-1.1427483945	29.916147232	19.190706695	42.32581178	-71.118676478	1	65480.022682	10
15970	2022-09-16	18:11:45.339	258.54983032	6205.195928	1663351905.34	0	899	2.3058965597	2.3355017597	455.12409242	462.20510416	1.400371473	730.5330952	27.333581924	-1.1457666159	29.916147232	19.194377899	42.325816326	-71.1186689	1	65480.931953	10
15971	2022-09-16	18:11:46.200	258.54984029	6205.196167	1663351906.201	0	899	2.3058965597	2.3355017597	454.58180888	461.65438355	1.400371473	730.51873011	27.333581924	-1.1371647901	29.916147232	19.192158642	42.325820515	-71.118661919	1	65481.769679	10
15972	2022-09-16	18:11:47.061	258.54985024	6205.196406	1663351907.061	0	899	2.308116314	2.3367060659	454.58180888	461.40458282	1.3516422412	730.52727908	27.333581924	-1.1499704304	29.916147232	19.191343307	42.325823812	-71.118655709	1	65482.643595	10
15973	2022-09-16	18:11:47.917	258.54986016	6205.196644	1663351907.918	0	899	2.308116314	2.3367060659	454.73839065	461.56351471	1.3516422412	730.5477691	27.333581924	-1.2150334672	29.916147232	19.186978296	42.325828266	-71.118646801	1	65483.489952	10
15974	2022-09-16	18:11:48.792	258.54987028	6205.196887	1663351908.792	0	899	2.3083068566	2.336563138	454.73839065	461.48314452	1.3359584177	730.52663073	27.333581924	-1.2336598635	29.916147232	19.185375214	42.325833375	-71.118634875	1	65484.341683	10.034168337
15975	2022-09-16	18:11:49.653	258.54988024	6205.197126	1663351909.653	0	899	2.3083152857	2.3365717146	455.16653353	461.91764828	1.3359604842	730.53372778	27.333983706	-1.2544636308	29.916147232	19.184441068	42.325833649	-71.118628688	1	65485.201183	10.1
15976	2022-09-16	18:11:50.592	258.54989111	6205.197387	1663351910.592	0	899	2.3102696412	2.3379859287	455.18139955	461.79773845	1.3096300111	730.5362759	27.337915421	-1.1421555296	29.916147232	19.185649998	42.325820573	-71.118644646	1	65486.131231	10.1
15977	2022-09-16	18:11:51.450	258.54990104	6205.197625	1663351911.45	0	899	2.3102696412	2.3379859287	455.22043339	461.83733967	1.3096300111	730.53674316	27.337915421	-1.1441389322	29.916147232	19.177093506	42.325813313	-71.118653353	1	65487.004008	10.1
15978	2022-09-16	18:11:52.319	258.5499111	6205.197866	1663351912.319	0	899	2.3103787647	2.3385308717	455.22043339	461.94133279	1.3299130577	730.53803177	27.337915421	-1.2760759055	29.916147232	19.181350405	42.32580896	-71.118657707	1	65487.874749	10.1
15979	2022-09-16	18:11:53.220	258.54992153	6205.198117	1663351913.22	0	899	2.3103787647	2.3385308717	457.62893478	464.38539343	1.3299130577	730.55326065	27.337915421	-1.3268026745	29.916147232	19.186001077	42.32579813	-71.118671088	1	65488.765286	10.1765286
15980	2022-09-16	18:11:54.108	258.54993181	6205.198363	1663351914.108	0	899	2.3100649412	2.3391718482	457.62893478	464.61609914	1.374641285	730.52001953	27.337915421	-1.1408835649	29.916147232	19.187896729	42.325787034	-71.118682966	1	65489.682773	10.2
15981	2022-09-16	18:11:55.029	258.54994247	6205.198619	1663351915.029	0	899	2.3101327143	2.3392408415	457.25444561	464.23598029	1.3746583693	730.52139868	27.341143412	-1.1421878677	29.916147232	19.192514041	42.325779135	-71.118692964	1	65490.629705	10.2
15982	2022-09-16	18:11:55.927	258.54995287	6205.198869	1663351915.928	0	899	2.3120136648	2.3414871669	457.25748532	464.32116864	1.3905781944	730.52113635	27.341943741	-1.1649319107	29.916147232	19.192263875	42.325774067	-71.118699266	1	65491.519922	10.251992225
15983	2022-09-16	18:11:56.823	258.54996324	6205.199118	1663351916.824	0	899	2.3120136648	2.3414871669	456.62211238	463.67598051	1.3905781944	730.52993512	27.341943741	-1.1945961714	29.916147232	19.190418243	42.325767643	-71.118707703	1	65492.402402	10.21951952
15984	2022-09-16	18:11:57.711	258.54997352	6205.199364	1663351917.712	0	899	2.3118506968	2.3406963785	456.62211238	463.52582066	1.3614170272	730.53979492	27.341943741	-1.1945961714	29.916147232	19.190418243	42.325761667	-71.118716165	1	65493.300931	10.1
15985	2022-09-16	18:11:58.627	258.54998411	6205.199619	1663351918.627	0	899	2.3118506968	2.3406963785	454.85259883	461.72955368	1.3614170272	730.53067684	27.341943741	-1.338573444	29.916147232	19.155567232	42.325761667	-71.118715	1	65494.232039	10.1
15986	2022-09-16	18:11:59.526	258.54999453	6205.199869	1663351919.527	0	899	2.3112665168	2.3403934179	454.85341131	461.79935911	1.3748675682	730.53361218	27.342158779	-1.6543167308	29.916147232	19.140380885	42.325761852	-71.118714815	1	65495.110998	10.1
15987	2022-09-16	18:12:00.438	258.55000508	6205.200122	1663351920.439	0	899	2.3113472604	2.3404756155	455.62693879	462.58480347	1.3748879153	730.53361259	27.346002579	-1.5047127735	29.916147232	19.142911279	42.325763333	-71.118713269	1	65496.038462	10.1
15988	2022-09-16	18:12:01.329	258.55001539	6205.200369	1663351921.33	0	899	2.3124997575	2.3410806045	455.62693879	462.45027142	1.3486963508	730.5430694	27.346002579	-1.4731082829	29.916147232	19.147418079	42.325763333	-71.118711805	1	65496.91716	10.1
15989	2022-09-16	18:12:02.191	258.55002537	6205.200609	1663351922.192	0	899	2.3124997575	2.3410806045	455.46303647	462.28391455	1.3486963508	730.54841058	27.346002579	-1.5168716908	29.916147232	19.152605057	42.325763333	-71.118712986	1	65497.791455	10.1
15990	2022-09-16	18:12:03.092	258.5500358	6205.200859	1663351923.093	0	899	2.3143965621	2.343603637	455.46303647	462.4280318	1.3767635366	730.55691104	27.346002579	-1.5147373771	29.916147232	19.148592159	42.325763333	-71.118714494	1	65498.696697	10.1
15991	2022-09-16	18:12:04.028	258.55004662	6205.201119	1663351924.028	0	899	2.3143965621	2.343603637	456.01745538	462.99092895	1.3767635366	730.54498291	27.346002579	-1.5136163235	29.916147232	19.146484375	42.325763333	-71.118716024	1	65499.614189	10.1
15992	2022-09-16	18:12:04.921	258.55005696	6205.201367	1663351924.921	0	899	2.314486887	2.3428526586	456.03004092	462.80205228	1.3375347688	730.55867823	27.349325155	-1.2536228524	29.916147232	19.178535411	42.325759914	-71.118718376	1	65500.512927	10.305170631
15993	2022-09-16	18:12:05.838	258.55006758	6205.201622	1663351925.839	0	899	2.3145049419	2.3428710297	457.41259805	464.20516307	1.3375391891	730.56196887	27.350183487	-1.3651225741	29.916147232	19.168571409	42.32575522	-71.118721447	1	65501.433981	10.716990291
15994	2022-09-16	18:12:06.717	258.55007774	6205.201866	1663351926.717	0	899	2.3128425401	2.3418015327	457.41259805	464.35250965	1.3661199062	730.56638442	27.350183487	-1.4178327125	29.916147232	19.163105504	42.325753333	-71.118722863	1	65502.282297	11.141148325
15995	2022-09-16	18:12:07.618	258.55008818	6205.202116	1663351927.619	0	899	2.3128425401	2.3418015327	455.91780492	462.83503737	1.3661199062	730.56843981	27.350183487	-1.1726497925	29.916147232	19.190051944	42.325753333	-71.118721134	1	65503.159664	11.515966387
15996	2022-09-16	18:12:08.461	258.55009794	6205.202351	1663351928.462	0	899	2.3145585775	2.3441715447	455.91780492	462.98640732	1.3955583212	730.5774617	27.350183487	-1.2361391206	29.916147232	19.192639433	42.325753402	-71.118718402	1	65504.041148	11.6
15997	2022-09-16	18:12:09.335	258.55010806	6205.202593	1663351929.336	0	899	2.3145585775	2.3441715447	455.69587444	462.761036	1.3955583212	730.5760785	27.350183487	-1.2434258461	29.916147232	19.192577362	42.325754796	-71.118719796	1	65504.877512	11.6
15998	2022-09-16	18:12:10.226	258.55011837	6205.202841	1663351930.227	0	899	2.3145353479	2.3436753111	455.69897266	462.65110343	1.3735580189	730.57024581	27.351002005	-1.229197349	29.916147232	19.192792223	42.325756294	-71.118718706	1	65505.776195	11.677619532
15999	2022-09-16	18:12:11.132	258.55012885	6205.203092	1663351931.133	0	899	2.3146047932	2.3437460058	455.76316168	462.71636145	1.3735754783	730.56746689	27.35430336	-1.1718090773	29.916147232	19.193658829	42.325753284	-71.118723971	1	65506.676529	12.0382643
16000	2022-09-16	18:12:12.069	258.5501397	6205.203353	1663351932.07	0	899	2.3142516414	2.3428598083	455.76316168	462.58989036	1.3489603451	730.56030395	27.35430336	-1.1788693524	29.916147232	19.193033345	42.325752734	-71.118726667	1	65507.640379	12.2
16001	2022-09-16	18:12:13.005	258.55015052	6205.203613	1663351933.005	0	899	2.3142516414	2.3428598083	456.71475402	463.55573629	1.3489603451	730.5559082	27.35430336	-1.179947257	29.916147232	19.192937851	42.325753333	-71.118725692	1	65508.584813	12.2
16002	2022-09-16	18:12:13.888	258.55016075	6205.203858	1663351933.889	0	899	2.3170873888	2.3463791684	456.71475402	463.71104363	1.379123051	730.56940667	27.35430336	-1.1544114462	29.916147232	19.189191149	42.325754083	-71.118725	1	65509.449515	12.2
16003	2022-09-16	18:12:14.762	258.55017086	6205.204101	1663351934.762	0	899	2.3171524839	2.3464454394	456.40404974	463.39566423	1.3791394651	730.5532465	27.357394528	-1.1505848201	29.916147232	19.190347558	42.325755	-71.118724481	1	65510.311292	12.2
16004	2022-09-16	18:12:15.634	258.55018095	6205.204343	1663351935.634	0	899	2.3161061894	2.3448235076	456.40771812	463.26474335	1.3529731434	730.55738841	27.358362198	-1.1433412145	29.916147232	19.190912904	42.325755	-71.118723017	1	65511.189504	12.2
16005	2022-09-16	18:12:16.394	258.55018976	6205.204554	1663351936.395	0	899	2.3161061894	2.3448235076	456.64088265	463.50141093	1.3529731434	730.551449	27.358362198	-1.1473941803	29.916147232	19.191137314	42.325755	-71.118721785	1	65511.929057	12.2
16006	2022-09-16	18:12:17.259	258.55019976	6205.204794	1663351937.259	0	899	2.3201750459	2.3473404965	456.64088265	463.11835539	1.2784868856	730.56693576	27.358362198	-1.1741265082	29.916147232	19.190546819	42.325757863	-71.11871451	1	65512.858849	12.285884908
16007	2022-09-16	18:12:18.150	258.55021007	6205.205042	1663351938.15	0	899	2.3201750459	2.3473404965	456.39161984	462.86555677	1.2784868856	730.56872559	27.358362198	-1.179947257	29.916147232	19.190418243	42.325759566	-71.118709636	1	65513.739553	12.3
16008	2022-09-16	18:12:19.078	258.55022081	6205.205299	1663351939.078	0	899	2.3185806385	2.3478362645	456.39161984	463.36979858	1.3765660139	730.55034067	27.358362198	-1.179947257	29.916147232	19.190418243	42.325761119	-71.118708333	1	65514.671414	12.3
16009	2022-09-16	18:12:19.982	258.55023127	6205.205551	1663351939.982	0	899	2.3186358308	2.347892452	457.42296749	464.41698703	1.3765798964	730.55072547	27.360981455	-1.1768428766	29.916147232	19.190189058	42.325761667	-71.118704513	1	65515.572978	12.3
16010	2022-09-16	18:12:20.858	258.55024141	6205.205794	1663351940.858	0	899	2.3201827568	2.3491498388	457.42866884	464.34874836	1.3622270006	730.55704443	27.362482071	-1.2547439092	29.916147232	19.179506757	42.325760164	-71.118699413	1	65516.450661	12.345066124
16011	2022-09-16	18:12:21.724	258.55025145	6205.206035	1663351941.725	0	899	2.3201827568	2.3491498388	456.78550567	463.69585528	1.3622270006	730.56972721	27.362482071	-1.2475326701	29.916147232	19.18490348	42.325758879	-71.118693936	1	65517.327655	12.432765531
16012	2022-09-16	18:12:22.602	258.55026161	6205.206279	1663351942.603	0	899	2.3182047312	2.3477533606	456.78550567	463.84098901	1.3904018118	730.56379184	27.362482071	-1.1939817888	29.916147232	19.191686466	42.32576068	-71.118685271	1	65518.204142	12.520414201
16013	2022-09-16	18:12:23.483	258.55027181	6205.206523	1663351943.484	0	899	2.3182047312	2.3477533606	457.01503431	464.07406294	1.3904018118	730.55108804	27.362482071	-1.1897132397	29.916147232	19.188617706	42.325763704	-71.118672469	1	65519.074074	12.607407407
16014	2022-09-16	18:12:24.302	258.55028128	6205.206751	1663351944.303	0	899	2.3204555495	2.3498703854	457.01503431	464.03518132	1.3828592411	730.54556658	27.362482071	-1.2252844233	29.916147232	19.192551139	42.325767803	-71.118662905	1	65519.893894	12.689389389
16015	2022-09-16	18:12:25.190	258.55029155	6205.206997	1663351945.19	0	899	2.3204555495	2.3498703854	456.67433266	463.68924619	1.3828592411	730.55006378	27.362482071	-1.2255215645	29.916147232	19.192577362	42.325768333	-71.118660383	1	65520.770217	12.854043393
16016	2022-09-16	18:12:26.068	258.55030171	6205.207241	1663351946.068	0	899	2.320981328	2.3503637304	456.68891987	463.69471035	1.3810445267	730.54156656	27.36632769	-1.4551178241	29.916147232	19.160745179	42.325769445	-71.11866	1	65521.667011	12.966701138
16017	2022-09-16	18:12:26.921	258.55031159	6205.207478	1663351946.921	0	899	2.3209864691	2.3503689646	455.99077172	462.98585899	1.3810458227	730.55743408	27.366571426	-1.4696696997	29.916147232	19.158727646	42.32577	-71.118661746	1	65522.523669	13.104733728
16018	2022-09-16	18:12:27.825	258.55032205	6205.207729	1663351947.825	0	899	2.3208831615	2.3500730482	455.99077172	462.9401942	1.3721655226	730.56446283	27.366571426	-1.2087600057	29.916147232	19.188338097	42.325768677	-71.118665317	1	65523.396795	13.239679548
16019	2022-09-16	18:12:28.723	258.55033245	6205.207979	1663351948.724	0	899	2.3208831615	2.3500730482	456.47432767	463.43111967	1.3721655226	730.55608888	27.366571426	-1.1534521303	29.916147232	19.192731516	42.325764397	-71.118674234	1	65524.272345	13.27276551
16020	2022-09-16	18:12:29.548	258.55034199	6205.208208	1663351949.548	0	899	2.3202292997	2.350279038	456.47432767	463.63862587	1.412461837	730.54695786	27.366571426	-1.1441389322	29.916147232	19.194019318	42.325757297	-71.118692074	1	65525.124411	13.175117813
16021	2022-09-16	18:12:30.388	258.55035172	6205.208441	1663351950.389	0	899	2.3202726998	2.3503232415	456.66278629	463.83010001	1.4124730306	730.55564062	27.368629645	-1.1457773352	29.916147232	19.193293565	42.325750691	-71.118705284	1	65525.917059	13.016588124
16022	2022-09-16	18:12:31.233	258.5503615	6205.208676	1663351951.234	0	899	2.3228357621	2.3516355108	456.67049062	463.53122267	1.3529263117	730.56100524	27.370660782	-1.1387169756	29.916147232	19.190116731	42.32574615	-71.118709234	1	65526.770092	13.154018311
16023	2022-09-16	18:12:32.091	258.55037142	6205.208914	1663351952.091	0	899	2.3228357621	2.3516355108	456.0909691	462.94299478	1.3529263117	730.56274414	27.370660782	-1.1360006332	29.916147232	19.187175751	42.325747074	-71.118707926	1	65527.622288	13.262228797
16024	2022-09-16	18:12:32.964	258.55038154	6205.209157	1663351952.965	0	899	2.3234682667	2.3524949507	456.0909691	462.99524331	1.3630888957	730.55907556	27.370660782	-1.1399134721	29.916147232	19.187674289	42.325748333	-71.118706667	1	65528.533696	13.3
16025	2022-09-16	18:12:33.819	258.55039142	6205.209394	1663351953.819	0	899	2.3234682667	2.3524949507	457.65706727	464.58504896	1.3630888957	730.54533861	27.370660782	-1.206938326	29.916147232	19.190207905	42.325748333	-71.118706667	1	65529.419132	13.3
16026	2022-09-16	18:12:34.678	258.55040138	6205.209633	1663351954.679	0	899	2.3231012373	2.3523604733	457.66717582	464.65206888	1.3740880548	730.55829989	27.373320055	-1.3681945856	29.916147232	19.182990396	42.325748333	-71.11870753	1	65530.259082	13.325908222
16027	2022-09-16	18:12:35.538	258.55041132	6205.209872	1663351955.538	0	899	2.3231282076	2.3523879291	456.53489911	463.50254622	1.3740948137	730.55175781	27.374597549	-1.4273506403	29.916147232	19.183574677	42.325746567	-71.118713533	1	65531.088328	13.4
16028	2022-09-16	18:12:36.414	258.55042146	6205.210115	1663351956.414	0	899	2.3234533498	2.3527217538	456.53489911	463.50364132	1.3743075329	730.54276867	27.374597549	-1.2384673783	29.916147232	19.189799505	42.32572822	-71.118750141	1	65532.008483	13.401696513
16029	2022-09-16	18:12:37.293	258.55043164	6205.210359	1663351957.294	0	899	2.3234533498	2.3527217538	458.09096739	465.08346209	1.3743075329	730.54404758	27.374597549	-1.1555324793	29.916147232	19.190776825	42.325717161	-71.118763965	1	65532.837889	13.567577757
16030	2022-09-16	18:12:38.168	258.55044177	6205.210602	1663351958.169	0	899	2.3250843948	2.3539820227	458.09096739	464.98979431	1.3561711655	730.54466035	27.374597549	-1.1764872177	29.916147232	19.177384509	42.325706782	-71.118778407	1	65533.704409	13.670440882
16031	2022-09-16	18:12:39.029	258.55045172	6205.210841	1663351959.029	0	899	2.3250843948	2.3539820227	457.67384987	464.56639502	1.3561711655	730.55408281	27.374597549	-1.1819738189	29.916147232	19.178372149	42.325699377	-71.118788279	1	65534.593487	13.759348739
16032	2022-09-16	18:12:39.938	258.55046226	6205.211094	1663351959.939	0	899	2.3234133512	2.3516683265	457.68443637	464.42832418	1.3273159588	730.5584547	27.377382531	-1.1732642556	29.916147232	19.186265895	42.325691426	-71.118796907	1	65535.524048	13.904809619
16033	2022-09-16	18:12:40.872	258.55047307	6205.211354	1663351960.873	0	899	2.323438315	2.351693724	457.73363979	464.47828375	1.3273220012	730.54467773	27.378564835	-1.1718090773	29.916147232	19.184656143	42.32568511	-71.118804001	1	65536.466938	14.046693795
16034	2022-09-16	18:12:41.730	258.55048299	6205.211592	1663351961.73	0	899	2.3237250185	2.3521816884	457.73363979	464.52560807	1.3364990886	730.53698892	27.378564835	-1.1712054346	29.916147232	19.187531995	42.325681691	-71.118810498	1	65537.328402	14.1
16035	2022-09-16	18:12:42.658	258.55049374	6205.21185	1663351962.659	0	899	2.3237250185	2.3521816884	457.71229793	464.50394954	1.3364990886	730.54980347	27.378564835	-1.1434059356	29.916147232	19.191839003	42.325678333	-71.118819556	1	65538.244576	14.1
16036	2022-09-16	18:12:43.533	258.55050387	6205.212093	1663351963.534	0	899	2.321848339	2.351294865	457.71229793	464.74651701	1.3835103881	730.5478746	27.378564835	-1.1454755486	29.916147232	19.192854685	42.325678151	-71.118823515	1	65539.109109	14.110910911
16037	2022-09-16	18:12:44.378	258.55051363	6205.212327	1663351964.378	0	899	2.321848339	2.351294865	457.27756279	464.30510076	1.3835103881	730.52862549	27.378564835	-1.1506495476	29.916147232	19.191137314	42.325676743	-71.118824923	1	65539.953954	14.195395395
16038	2022-09-16	18:12:45.243	258.55052365	6205.212568	1663351965.243	0	899	2.32764756	2.3571714662	457.2806347	464.30913466	1.3836877529	730.53691051	27.379373651	-1.1569445796	29.916147232	19.191218357	42.325675277	-71.118825	1	65540.834012	14.2
16039	2022-09-16	18:12:46.086	258.55053341	6205.212802	1663351966.087	0	899	2.3277195358	2.3572447467	455.55572771	462.55780863	1.3837058815	730.54837178	27.38277626	-1.1832565069	29.916147232	19.193939474	42.325675	-71.118823881	1	65541.671598	14.2
16040	2022-09-16	18:12:46.987	258.55054384	6205.213052	1663351966.988	0	899	2.3250582415	2.3548109363	455.55572771	462.62000024	1.3958081148	730.54804882	27.38277626	-1.1425112486	29.916147232	19.192937851	42.325675	-71.118823333	1	65542.560158	14.2
16041	2022-09-16	18:12:47.835	258.55055366	6205.213288	1663351967.836	0	899	2.3250582415	2.3548109363	457.02784789	464.11494849	1.3958081148	730.54101562	27.38277626	-1.1425112486	29.916147232	19.192937851	42.325675	-71.118823333	1	65543.402402	14.2
16042	2022-09-16	18:12:48.707	258.55056374	6205.21353	1663351968.707	0	899	2.3296245282	2.3593447858	457.02991001	464.09538203	1.3916070221	730.51789341	27.383319514	-1.1480086568	29.916147232	19.191743383	42.325675	-71.118823333	1	65544.262201	14.2
16043	2022-09-16	18:12:49.596	258.55057404	6205.213777	1663351969.597	0	899	2.3296957258	2.3594172815	457.35913699	464.42979168	1.3916250423	730.52581787	27.38668251	-1.1750643253	29.916147232	19.192937851	42.325675	-71.118823333	1	65545.127137	14.2
16044	2022-09-16	18:12:50.494	258.55058443	6205.214026	1663351970.495	0	899	2.3287008291	2.3581316048	457.35913699	464.36343247	1.3787614245	730.54202574	27.38668251	-1.1750643253	29.916147232	19.192937851	42.325675	-71.118823333	1	65546.077512	14.2
16045	2022-09-16	18:12:51.309	258.55059387	6205.214253	1663351971.31	0	899	2.3287008291	2.3581316048	456.19171463	463.17813144	1.3787614245	730.53331307	27.38668251	-1.1619137447	29.916147232	19.192792223	42.325675	-71.118823333	1	65546.857416	14.2
16046	2022-09-16	18:12:52.147	258.55060355	6205.214485	1663351972.147	0	899	2.3276425015	2.356599972	456.19171463	463.06861734	1.3574699021	730.52838256	27.38668251	-1.1615688319	29.916147232	19.191833825	42.325675	-71.118823333	1	65547.667961	14.2
16047	2022-09-16	18:12:53.000	258.55061344	6205.214722	1663351973.001	0	899	2.3276425015	2.356599972	458.04087566	464.94565372	1.3574699021	730.53104224	27.38668251	-1.159542349	29.916147232	19.192394257	42.325675	-71.118822451	1	65548.529473	14.2
16048	2022-09-16	18:12:53.901	258.55062387	6205.214973	1663351973.902	0	899	2.3283670768	2.3578194306	458.04087566	465.06177733	1.3799549914	730.52000215	27.38668251	-1.1629054278	29.916147232	19.191154152	42.325675	-71.118821667	1	65549.46122	14.2
16049	2022-09-16	18:12:54.808	258.55063435	6205.215224	1663351974.808	0	899	2.3284011378	2.3578541073	455.97691876	462.96622786	1.3799635449	730.5271946	27.388292262	-1.1725204425	29.916147232	19.189697266	42.325674358	-71.118822309	1	65550.385385	14.2
16050	2022-09-16	18:12:55.688	258.55064455	6205.215469	1663351975.689	0	899	2.3318182198	2.359530182	455.98642515	462.55203565	1.297469617	730.53240441	27.390802383	-1.16855371	29.916147232	19.189697266	42.325674185	-71.118823333	1	65551.255502	14.2
16051	2022-09-16	18:12:56.582	258.5506549	6205.215717	1663351976.583	0	899	2.3318182198	2.359530182	456.07565817	462.64255351	1.297469617	730.53722255	27.390802383	-1.185908151	29.916147232	19.19103241	42.325676873	-71.118823127	1	65552.123932	14.187606838
16052	2022-09-16	18:12:57.484	258.55066534	6205.215968	1663351977.485	0	899	2.3285296679	2.3575507459	456.07565817	462.96332055	1.3599030397	730.53229689	27.390802383	-1.2086090607	29.916147232	19.19231987	42.325678591	-71.118821538	1	65553.077286	14.1
16053	2022-09-16	18:12:58.355	258.55067542	6205.21621	1663351978.356	0	899	2.3285296679	2.3575507459	458.37793174	465.30036309	1.3599030397	730.52443872	27.390802383	-1.2206386328	29.916147232	19.191137314	42.325681327	-71.11882017	1	65553.898209	14.1
16054	2022-09-16	18:12:59.230	258.55068553	6205.216453	1663351979.23	0	899	2.3294452646	2.3585275431	458.37793174	465.31226572	1.3622064492	730.53045169	27.390802383	-1.2583441458	29.916147232	19.186992557	42.325682926	-71.118822518	1	65554.755424	14.1
16055	2022-09-16	18:13:00.078	258.55069536	6205.216689	1663351980.079	0	899	2.3294836663	2.35856663	456.52829702	463.43469873	1.3622159644	730.54559245	27.392616461	-1.3343048925	29.916147232	19.176225599	42.325682245	-71.118824422	1	65555.653261	14.1
16056	2022-09-16	18:13:00.930	258.55070521	6205.216925	1663351980.93	0	899	2.3292202783	2.3588973753	456.53715581	463.58595958	1.3898496573	730.52220993	27.394952774	-1.1437400658	29.916147232	19.192581177	42.325681667	-71.118826722	1	65556.516505	14.1
16057	2022-09-16	18:13:01.779	258.55071505	6205.217161	1663351981.78	0	899	2.3292202783	2.3588973753	456.65933219	463.71002233	1.3898496573	730.51850012	27.394952774	-1.1427052771	29.916147232	19.192004147	42.325681667	-71.118828921	1	65557.352705	14.1
16058	2022-09-16	18:13:02.665	258.5507253	6205.217407	1663351982.666	0	899	2.3312951929	2.3602931904	456.65933219	463.5421144	1.3572426803	730.52953617	27.394952774	-1.1400428497	29.916147232	19.192457022	42.325681667	-71.118830401	1	65558.240481	14.1
16059	2022-09-16	18:13:03.536	258.55073538	6205.217649	1663351983.537	0	899	2.3312951929	2.3602931904	456.58510155	463.46676495	1.3572426803	730.52643348	27.394952774	-1.1787292792	29.916147232	19.190627622	42.32568205	-71.118831667	1	65559.114954	14.088504578
16060	2022-09-16	18:13:04.401	258.55074539	6205.217889	1663351984.402	0	899	2.3326826606	2.3618754978	456.58510155	463.5089929	1.3654467187	730.52661133	27.394952774	-1.2890001535	29.916147232	19.182495117	42.325684983	-71.118831667	1	65559.994914	14.000508647
16061	2022-09-16	18:13:05.286	258.55075563	6205.218135	1663351985.286	0	899	2.3327348548	2.3619286254	456.80906175	463.73641603	1.3654596644	730.52080248	27.397414997	-1.33032745	29.916147232	19.183983455	42.32568789	-71.118831667	1	65560.866864	13.913313609
16062	2022-09-16	18:13:06.161	258.55076576	6205.218378	1663351986.162	0	899	2.3311481491	2.3608062566	456.81488778	463.85760986	1.3878372582	730.50463867	27.398950577	-1.204362154	29.916147232	19.192218781	42.325690769	-71.118831667	1	65561.730769	13.9
16063	2022-09-16	18:13:07.016	258.55077566	6205.218616	1663351987.017	0	899	2.3311481491	2.3608062566	456.79944217	463.84192612	1.3878372582	730.50643335	27.398950577	-1.1953076558	29.916147232	19.192576503	42.325696522	-71.118831667	1	65562.582583	13.9
16064	2022-09-16	18:13:07.868	258.55078552	6205.218852	1663351987.869	0	899	2.3345108882	2.3629740948	456.79944217	463.54770638	1.3307004983	730.51709954	27.398950577	-1.2070785035	29.916147232	19.191157537	42.325700738	-71.118832404	1	65563.442523	13.9
16065	2022-09-16	18:13:08.734	258.55079554	6205.219093	1663351988.735	0	899	2.3345108882	2.3629740948	455.81589357	462.54962789	1.3307004983	730.51590552	27.398950577	-1.2911667508	29.916147232	19.186650043	42.325702729	-71.118834927	1	65564.318637	13.868136273
16066	2022-09-16	18:13:09.605	258.55080561	6205.219335	1663351989.605	0	899	2.3315034306	2.3599735854	455.81589357	462.55998615	1.3327176222	730.51721191	27.398950577	-1.4989674091	29.916147232	19.176733017	42.325705307	-71.118839256	1	65565.184466	13.8
16067	2022-09-16	18:13:10.493	258.55081589	6205.219581	1663351990.493	0	899	2.3315757961	2.3600472136	457.29896649	464.0650924	1.33273515	730.50576277	27.40236612	-1.4540937515	29.916147232	19.159912349	42.325706589	-71.118843489	1	65566.046647	13.8
16068	2022-09-16	18:13:11.417	258.55082659	6205.219838	1663351991.417	0	899	2.3314370865	2.3610873467	457.30106197	464.34853316	1.3873048642	730.50327892	27.402917862	-1.1425112486	29.916147232	19.16232872	42.325705092	-71.118846482	1	65566.944606	13.8
16069	2022-09-16	18:13:12.283	258.55083662	6205.220079	1663351992.284	0	899	2.3314370865	2.3610873467	457.55288248	464.60423448	1.3873048642	730.5052563	27.402917862	-1.1428130707	29.916147232	19.160659348	42.325706373	-71.11884804	1	65567.824008	13.8
16070	2022-09-16	18:13:13.124	258.55084634	6205.220312	1663351993.124	0	899	2.3366803286	2.3658768707	457.55288248	464.48042942	1.3633103597	730.50878219	27.402917862	-1.1441389322	29.916147232	19.153326035	42.325704508	-71.11885373	1	65568.647573	13.864757282
16071	2022-09-16	18:13:13.996	258.55085644	6205.220554	1663351993.996	0	899	2.3366803286	2.3658768707	457.45713024	464.38322744	1.3633103597	730.52560405	27.402917862	-1.4710494059	29.916147232	19.149758004	42.325702456	-71.118856667	1	65569.52637	13.9
16072	2022-09-16	18:13:14.858	258.55086641	6205.220794	1663351994.858	0	899	2.3361194496	2.3640593674	457.46485808	464.09381665	1.3056362549	730.5224864	27.404951828	-1.5102963408	29.916147232	19.147423043	42.325701667	-71.118857975	1	65570.392614	13.9
16073	2022-09-16	18:13:15.729	258.55087649	6205.221036	1663351995.729	0	899	2.3361643784	2.3641050641	458.02952041	464.66671618	1.3056468953	730.52212343	27.407068253	-1.5144786598	29.916147232	19.145631891	42.325702112	-71.118861781	1	65571.267101	13.9
16074	2022-09-16	18:13:16.611	258.55088671	6205.221281	1663351996.612	0	899	2.3390077793	2.3678665518	458.02952041	464.87701156	1.3464061503	730.51717392	27.407068253	-1.3665454482	29.916147232	19.14774776	42.325703978	-71.118867633	1	65572.193309	13.9
16075	2022-09-16	18:13:17.523	258.55089726	6205.221534	1663351997.523	0	899	2.3390077793	2.3678665518	456.67867162	463.50596773	1.3464061503	730.52599774	27.407068253	-1.2173833847	29.916147232	19.147924423	42.325706893	-71.118871893	1	65573.045168	13.9
16076	2022-09-16	18:13:18.368	258.55090704	6205.221769	1663351998.368	0	899	2.3394225107	2.3691843329	456.67867162	463.71892456	1.3877656077	730.5243316	27.407068253	-1.2007942026	29.916147232	19.16975327	42.325711331	-71.118876331	1	65573.932773	13.9
16077	2022-09-16	18:13:19.223	258.55091693	6205.222006	1663351999.223	0	899	2.3394270477	2.3691889524	457.84911079	464.90741335	1.3877667482	730.5265895	27.407281674	-1.5910645905	29.916147232	19.170087019	42.325714229	-71.118883073	1	65574.768707	13.9
16078	2022-09-16	18:13:20.094	258.55092701	6205.222248	1663352000.094	0	899	2.3380077367	2.3678512585	457.86361726	464.94586015	1.3923586274	730.5279541	27.411096573	-1.1408835649	29.916147232	19.194738388	42.325719162	-71.118889162	1	65575.62426	13.9
16079	2022-09-16	18:13:20.927	258.55093667	6205.22248	1663352000.928	0	899	2.3380077367	2.3678512585	457.86070125	464.94289904	1.3923586274	730.51528668	27.411096573	-1.1614825773	29.916147232	19.194505047	42.325723934	-71.118895445	1	65576.453453	13.9
16080	2022-09-16	18:13:21.762	258.55094632	6205.222712	1663352001.762	0	899	2.3386746106	2.3667732283	457.86070125	464.52586751	1.3115467094	730.53586038	27.411096573	-1.321035813	29.916147232	19.181742056	42.325729231	-71.118902051	1	65577.307692	13.9
16081	2022-09-16	18:13:22.641	258.5509565	6205.222956	1663352002.642	0	899	2.3386746106	2.3667732283	459.0296855	465.71186889	1.3115467094	730.51355304	27.411096573	-1.3269427723	29.916147232	19.179230797	42.325736879	-71.118908921	1	65578.225462	13.922546161
16082	2022-09-16	18:13:23.484	258.55096626	6205.22319	1663352003.485	0	899	2.3374733732	2.366848279	459.0296855	466.01978235	1.371075966	730.52137726	27.411096573	-1.1686291805	29.916147232	19.194019318	42.325743729	-71.118917221	1	65579.047521	14.004752066
16083	2022-09-16	18:13:24.326	258.55097601	6205.223424	1663352004.327	0	899	2.3374733732	2.366848279	456.36103578	463.31049447	1.371075966	730.54196026	27.411096573	-1.1408835649	29.916147232	19.194019318	42.325750978	-71.118927369	1	65579.917355	14.091735537
16084	2022-09-16	18:13:25.180	258.55098589	6205.223661	1663352005.181	0	899	2.3392998857	2.3693889734	456.36165165	463.47496125	1.4029045139	730.53563523	27.411259064	-1.1425004408	29.916147232	19.193976345	42.325759189	-71.118937109	1	65580.752187	14.175218659
16085	2022-09-16	18:13:26.029	258.55099572	6205.223897	1663352006.03	0	899	2.3393833605	2.3694739828	457.37659047	464.50582941	1.4029257276	730.52071153	27.415185928	-1.1815749407	29.916147232	19.192937851	42.325765695	-71.118945036	1	65581.604273	14.2
16086	2022-09-16	18:13:26.940	258.55100625	6205.22415	1663352006.94	0	899	2.3382003674	2.366743647	457.37659047	464.14171872	1.3323186457	730.52951636	27.415185928	-1.1997162727	29.916147232	19.192465612	42.325770073	-71.118950073	1	65582.522044	14.2
16087	2022-09-16	18:13:27.815	258.55101638	6205.224393	1663352007.815	0	899	2.3382003674	2.366743647	457.03078511	463.7907985	1.3323186457	730.52774998	27.415185928	-1.3917793975	29.916147232	19.187619077	42.325772995	-71.118951667	1	65583.398398	14.23983984
16088	2022-09-16	18:13:28.647	258.55102601	6205.224624	1663352008.647	0	899	2.341489806	2.3702229743	457.03078511	463.82630145	1.3392133417	730.53690323	27.415185928	-1.1903168713	29.916147232	19.193513201	42.325775386	-71.118950509	1	65584.231463	14.3
16089	2022-09-16	18:13:29.526	258.55103619	6205.224869	1663352009.527	0	899	2.3415167764	2.3702504176	456.04761709	462.82854845	1.3392198785	730.51912947	27.416453519	-1.1767351264	29.916147232	19.192616797	42.325776852	-71.118946852	1	65585.11144	14.3
16090	2022-09-16	18:13:30.417	258.5510465	6205.225116	1663352010.418	0	899	2.3400103408	2.3690590316	456.05761142	462.91766027	1.3545846097	730.5273486	27.419092178	-1.1734366417	29.916147232	19.189697266	42.325778317	-71.118948317	1	65585.990138	14.3
16091	2022-09-16	18:13:31.326	258.55105703	6205.225369	1663352011.327	0	899	2.3400103408	2.3690590316	456.50273443	463.36947885	1.3545846097	730.52217638	27.419092178	-1.1720784918	29.916147232	19.189096451	42.325782833	-71.118945334	1	65586.8999	14.38998999
16092	2022-09-16	18:13:32.167	258.55106676	6205.225602	1663352012.168	0	899	2.3404889725	2.3693923564	456.50273443	463.33364057	1.3476191159	730.51357689	27.419092178	-1.2190325268	29.916147232	19.184424798	42.325785808	-71.11894005	1	65587.742485	14.4
16093	2022-09-16	18:13:33.046	258.55107693	6205.225846	1663352013.047	0	899	2.3404889725	2.3693923564	457.03016118	463.86895951	1.3476191159	730.51926286	27.419092178	-1.4729249477	29.916147232	19.178894043	42.325787644	-71.118937356	1	65588.586239	14.4
16094	2022-09-16	18:13:33.898	258.55108679	6205.226083	1663352013.899	0	899	2.3381485192	2.3674492116	457.03016118	463.97017043	1.3672649079	730.51670181	27.419092178	-1.4644094098	29.916147232	19.179335259	42.325786933	-71.118933866	1	65589.420142	14.4
16095	2022-09-16	18:13:34.739	258.55109652	6205.226316	1663352014.739	0	899	2.3381730762	2.3674742084	458.6271709	465.59146223	1.3672709933	730.50886465	27.420248006	-1.1939710181	29.916147232	19.191398077	42.325784556	-71.118929556	1	65590.266272	14.4
16096	2022-09-16	18:13:35.615	258.55110666	6205.22656	1663352015.615	0	899	2.3426402573	2.3708208093	458.63822843	465.32286709	1.3131254513	730.51763916	27.423151016	-1.1392560005	29.916147232	19.189336777	42.325782452	-71.118926349	1	65591.132265	14.4
16097	2022-09-16	18:13:36.497	258.55111687	6205.226805	1663352016.498	0	899	2.3426402573	2.3708208093	457.64447468	464.31462941	1.3131254513	730.50697458	27.423151016	-1.1646948287	29.916147232	19.192275887	42.325776515	-71.118913121	1	65592.018162	14.398183761
16098	2022-09-16	18:13:37.400	258.55112731	6205.227056	1663352017.4	0	899	2.343161297	2.3724468954	457.64447468	464.57532497	1.363681838	730.50506551	27.423151016	-1.1392560005	29.916147232	19.193658829	42.325768485	-71.118901879	1	65592.981838	14.301816239
16099	2022-09-16	18:13:38.279	258.5511375	6205.2273	1663352018.28	0	899	2.343161297	2.3724468954	458.5696631	465.51452501	1.363681838	730.49951172	27.423151016	-1.1783196926	29.916147232	19.190057755	42.325761451	-71.11888515	1	65593.825837	14.3
16100	2022-09-16	18:13:39.191	258.55114806	6205.227553	1663352019.192	0	899	2.342194847	2.3717628438	458.56996558	465.5848785	1.3772287984	730.49186858	27.423230443	-1.1669799729	29.916147232	19.192925939	42.325756166	-71.11885994	1	65594.766807	14.3
16101	2022-09-16	18:13:40.049	258.55115797	6205.227791	1663352020.049	0	899	2.342278242	2.3718477433	457.08948005	464.08185255	1.3772495793	730.49163818	27.427148819	-1.1392560005	29.916147232	19.19329834	42.325752008	-71.118840366	1	65595.598492	14.359849199
16102	2022-09-16	18:13:40.875	258.55116755	6205.228021	1663352020.876	0	899	2.342657513	2.3736167834	457.08948005	464.4102145	1.4409057299	730.48897608	27.427148819	-1.1400536149	29.916147232	19.190474529	42.325747858	-71.118823098	1	65596.428419	14.4
16103	2022-09-16	18:13:41.805	258.5511783	6205.228279	1663352021.805	0	899	2.342657513	2.3736167834	457.94223533	465.27662749	1.4409057299	730.4876418	27.427148819	-1.1419399424	29.916147232	19.190653694	42.325742522	-71.118805472	1	65597.371698	14.437169811
16104	2022-09-16	18:13:42.678	258.55118841	6205.228522	1663352022.679	0	899	2.3428133676	2.3724168265	457.94223533	464.95411304	1.3785004672	730.49212646	27.427148819	-1.1408835649	29.916147232	19.193658829	42.325737241	-71.118791359	1	65598.218487	14.5
16105	2022-09-16	18:13:43.569	258.55119873	6205.228769	1663352023.57	0	899	2.3428133676	2.3724168265	458.65967762	465.6825406	1.3785004672	730.5196125	27.427148819	-1.1408835649	29.916147232	19.193658829	42.325733088	-71.118777351	1	65599.147295	14.5
16106	2022-09-16	18:13:44.473	258.55120918	6205.22902	1663352024.473	0	899	2.3455539798	2.3753803655	458.65967762	465.72727692	1.3871483915	730.52282391	27.427148819	-1.1523957126	29.916147232	19.193871302	42.325731579	-71.118771314	1	65600.052899	14.505289929
16107	2022-09-16	18:13:45.344	258.55121926	6205.229262	1663352025.344	0	899	2.3456358567	2.3754637305	458.91718249	465.98885597	1.387168912	730.51572443	27.430990396	-1.2702551046	29.916147232	19.166978975	42.325730102	-71.118765407	1	65600.938962	14.593896236
16108	2022-09-16	18:13:46.230	258.55122951	6205.229508	1663352026.23	0	899	2.34245769	2.371306219	458.91789419	465.7660981	1.343975919	730.50769043	27.431177139	-1.2336598635	29.916147232	19.185014725	42.325724654	-71.118765	1	65601.801942	14.6
16109	2022-09-16	18:13:47.061	258.55123913	6205.229739	1663352027.061	0	899	2.34245769	2.371306219	457.84412707	464.67630768	1.343975919	730.52200984	27.431177139	-1.2276774242	29.916147232	19.185515688	42.325714829	-71.118758622	1	65602.637843	14.663784334
16110	2022-09-16	18:13:47.891	258.55124874	6205.22997	1663352027.891	0	899	2.3455930118	2.3751880773	457.84412707	464.84418247	1.3765017105	730.50555703	27.431177139	-1.193518266	29.916147232	19.188905539	42.325706884	-71.118748767	1	65603.467456	14.7
16111	2022-09-16	18:13:48.780	258.55125904	6205.230217	1663352028.781	0	899	2.3455930118	2.3751880773	458.09306679	465.09692827	1.3765017105	730.51411044	27.431177139	-1.2549379409	29.916147232	19.172197771	42.32570158	-71.118739913	1	65604.350701	14.7
16112	2022-09-16	18:13:49.663	258.55126925	6205.230462	1663352029.663	0	899	2.3475621289	2.378161497	458.09306679	465.32916012	1.421433575	730.51879883	27.431177139	-1.2597023249	29.916147232	19.170251846	42.325697937	-71.11873508	1	65605.238047	14.7
16113	2022-09-16	18:13:50.546	258.55127948	6205.230707	1663352030.547	0	899	2.3476378153	2.3782385935	460.00454636	467.27093451	1.4214529966	730.50322152	27.434725262	-1.237605042	29.916147232	19.184517488	42.325696445	-71.118729334	1	65606.133136	14.713313609
16114	2022-09-16	18:13:51.378	258.5512891	6205.230938	1663352031.378	0	899	2.3456042227	2.3753982608	460.00638073	467.08687168	1.3856335466	730.51439298	27.43520546	-1.5022227764	29.916147232	19.151885986	42.325695079	-71.118725237	1	65606.952663	14.795266272
16115	2022-09-16	18:13:52.224	258.5512989	6205.231174	1663352032.225	0	899	2.3456042227	2.3753982608	458.31549984	465.36996448	1.3856335466	730.52576977	27.43520546	-1.4926077625	29.916147232	19.152992552	42.325688328	-71.118708988	1	65607.800601	14.8
16116	2022-09-16	18:13:53.153	258.55130964	6205.231431	1663352033.153	0	899	2.3506243576	2.3793668285	458.31549984	465.10577234	1.3344986904	730.51189013	27.43520546	-1.1392560005	29.916147232	19.193658829	42.325687903	-71.118705	1	65608.741607	14.8
16117	2022-09-16	18:13:54.029	258.55131978	6205.231675	1663352034.029	0	899	2.3506243576	2.3793668285	457.32018521	464.09571141	1.3344986904	730.50867508	27.43520546	-1.1790310689	29.916147232	19.193071542	42.325691265	-71.118702069	1	65609.586239	14.85862394
16118	2022-09-16	18:13:54.851	258.55132931	6205.231903	1663352034.852	0	899	2.3502210972	2.3802989368	457.32018521	464.41256318	1.3959523375	730.51782227	27.43520546	-1.188085556	29.916147232	19.192937851	42.325695257	-71.118698717	1	65610.38477	14.9
16119	2022-09-16	18:13:55.688	258.55133899	6205.232136	1663352035.689	0	899	2.3502821596	2.3803611161	459.31864924	466.44210016	1.3959677084	730.51219086	27.438064815	-1.3953042567	29.916147232	19.16254492	42.3256987	-71.1186963	1	65611.219921	14.9
16120	2022-09-16	18:13:56.538	258.55134882	6205.232372	1663352036.538	0	899	2.352842345	2.3830004535	459.32299167	466.45751305	1.3980909654	730.52492134	27.439203262	-1.4615961353	29.916147232	19.163782789	42.3257001	-71.118695	1	65612.059979	14.9
16121	2022-09-16	18:13:57.382	258.5513586	6205.232606	1663352037.383	0	899	2.352842345	2.3830004535	457.91160628	465.02420505	1.3980909654	730.52819824	27.439203262	-1.4257230759	29.916147232	19.19329834	42.325701556	-71.118695	1	65612.933816	14.9
16122	2022-09-16	18:13:58.311	258.55136934	6205.232864	1663352038.311	0	899	2.3503335635	2.3800207317	457.91160628	464.92033666	1.3779818206	730.52697996	27.439203262	-1.2146885837	29.916147232	19.190031014	42.325701667	-71.118695	1	65613.878942	14.987894201
16123	2022-09-16	18:13:59.200	258.55137963	6205.233111	1663352039.2	0	899	2.3503335635	2.3800207317	457.00605682	464.00092699	1.3779818206	730.52188454	27.439203262	-1.2352875471	29.916147232	19.192937851	42.325704198	-71.118692469	1	65614.759369	15
16124	2022-09-16	18:14:00.065	258.55138965	6205.233352	1663352040.066	0	899	2.3476669376	2.3762966383	457.02065251	463.77362496	1.3309802447	730.52179885	27.443048881	-1.2230424163	29.916147232	19.190568419	42.325706072	-71.118692739	1	65615.643226	15
16125	2022-09-16	18:14:00.927	258.55139963	6205.233591	1663352040.928	0	899	2.3476721368	2.3763019282	457.6232694	464.3851526	1.330981494	730.5345459	27.443292618	-1.2222663164	29.916147232	19.190418243	42.325706667	-71.118694133	1	65616.480037	15
16126	2022-09-16	18:14:01.776	258.55140944	6205.233827	1663352041.776	0	899	2.3490958766	2.3798612992	457.6232694	464.88651899	1.4281265519	730.52850261	27.443292618	-1.1863608739	29.916147232	19.174672272	42.325707179	-71.118695513	1	65617.307692	15
16127	2022-09-16	18:14:02.654	258.55141961	6205.234071	1663352042.654	0	899	2.3490958766	2.3798612992	458.57267309	465.85099131	1.4281265519	730.52105713	27.443292618	-1.188085556	29.916147232	19.182495117	42.325708333	-71.118696667	1	65618.216777	15
16128	2022-09-16	18:14:03.573	258.55143025	6205.234326	1663352043.574	0	899	2.351359701	2.380621838	458.57267309	465.48774425	1.3579102948	730.52084169	27.443292618	-1.1452599085	29.916147232	19.192950849	42.325708492	-71.118696825	1	65619.095085	15
16129	2022-09-16	18:14:04.461	258.55144053	6205.234573	1663352044.462	0	899	2.351359701	2.380621838	457.34229036	464.2388079	1.3579102948	730.53281024	27.443292618	-1.1661715452	29.916147232	19.192559552	42.325710068	-71.118698333	1	65620.041082	15
16130	2022-09-16	18:14:05.371	258.55145106	6205.234826	1663352045.372	0	899	2.353282939	2.3820102427	457.35698242	464.12179836	1.3323143216	730.53203901	27.447160872	-1.2080162621	29.916147232	19.188054142	42.325711588	-71.118698333	1	65620.952906	15
16131	2022-09-16	18:14:06.246	258.55146119	6205.235069	1663352046.247	0	899	2.3532863616	2.382013725	457.88777039	464.66044151	1.3323151428	730.52361737	27.447320938	-1.1853153406	29.916147232	19.188426719	42.325711667	-71.118699737	1	65621.842319	15
16132	2022-09-16	18:14:07.118	258.55147128	6205.235311	1663352047.119	0	899	2.3532189151	2.3846293083	457.88777039	465.29496275	1.4551506251	730.52247751	27.447320938	-1.2198517836	29.916147232	19.185547001	42.325711667	-71.118701179	1	65622.707101	15
16133	2022-09-16	18:14:07.953	258.55148095	6205.235543	1663352047.954	0	899	2.3532189151	2.3846293083	457.49999472	464.90091408	1.4551506251	730.54248896	27.447320938	-1.1999749672	29.916147232	19.185824034	42.325711667	-71.118703464	1	65623.539078	15
16134	2022-09-16	18:14:08.739	258.55149003	6205.235761	1663352048.739	0	899	2.3518500561	2.3813837965	457.49999472	464.46163669	1.3700755419	730.53910211	27.447320938	-1.1511561863	29.916147232	19.190156873	42.325712209	-71.118705542	1	65624.325325	15
16135	2022-09-16	18:14:09.542	258.55149934	6205.235984	1663352049.543	0	899	2.3518774805	2.3814117131	458.07388737	465.04429706	1.3700823131	730.52009673	27.448604293	-1.1587016132	29.916147232	19.186484027	42.325713333	-71.11870688	1	65625.128205	15
16136	2022-09-16	18:14:10.427	258.55150957	6205.23623	1663352050.427	0	899	2.3560290089	2.3850301505	458.08374912	464.91607479	1.3433113201	730.51208496	27.451196671	-1.184830308	29.916147232	19.177812576	42.325713333	-71.118708333	1	65626	15
16137	2022-09-16	18:14:11.357	258.55152034	6205.236488	1663352051.357	0	899	2.3560290089	2.3850301505	459.07772063	465.92487139	1.3433113201	730.51269935	27.451196671	-1.1668075149	29.916147232	19.184881943	42.325714886	-71.118709886	1	65626.931864	15
16138	2022-09-16	18:14:12.278	258.551531	6205.236744	1663352052.278	0	899	2.3514039089	2.3813566222	459.07772063	466.16408233	1.3895276254	730.51359023	27.451196671	-1.1573110416	29.916147232	19.192275635	42.325717849	-71.11871	1	65627.854709	15
16139	2022-09-16	18:14:13.168	258.55154131	6205.236991	1663352053.169	0	899	2.3514039089	2.3813566222	457.90273467	464.97095919	1.3895276254	730.51452637	27.451196671	-1.1815749407	29.916147232	19.193658829	42.325718333	-71.118711207	1	65628.724272	15
16140	2022-09-16	18:14:14.033	258.55155132	6205.237232	1663352054.034	0	899	2.3539106866	2.3832868561	457.90273467	464.82715004	1.3616776293	730.52983932	27.451196671	-1.1510807086	29.916147232	19.193952472	42.325718333	-71.118711667	1	65629.610294	15
16141	2022-09-16	18:14:14.859	258.55156088	6205.237461	1663352054.86	0	899	2.3539106866	2.3832868561	459.73136869	466.6834367	1.3616776293	730.53159034	27.451196671	-1.1441389322	29.916147232	19.194019318	42.325717596	-71.118711667	1	65630.442177	15
16142	2022-09-16	18:14:15.720	258.55157083	6205.2377	1663352055.72	0	899	2.3577990449	2.3880398778	459.74377561	466.88937962	1.3989675087	730.51181899	27.454446489	-1.1884736044	29.916147232	19.187944816	42.325716667	-71.118713121	1	65631.290946	15.029094608
16143	2022-09-16	18:14:16.562	258.55158059	6205.237934	1663352056.563	0	899	2.3578170303	2.3880581929	459.23720855	466.37496263	1.3989720317	730.5116274	27.455286026	-1.1901767467	29.916147232	19.189664222	42.325716667	-71.118717125	1	65632.137606	15.1
16144	2022-09-16	18:14:17.444	258.5515908	6205.238179	1663352057.445	0	899	2.3559846613	2.3850592557	459.23720855	466.10426062	1.3466971659	730.50904331	27.455286026	-1.1480517451	29.916147232	19.191658121	42.325716667	-71.118719896	1	65632.968897	15.1
16145	2022-09-16	18:14:18.321	258.55160094	6205.238423	1663352058.321	0	899	2.3559846613	2.3850592557	457.840773	464.68694394	1.3466971659	730.5177002	27.455286026	-1.1441389322	29.916147232	19.182134628	42.325719621	-71.118730342	1	65633.886435	15.188643533
16146	2022-09-16	18:14:19.246	258.55161164	6205.238679	1663352059.246	0	899	2.3539115345	2.384372118	457.840773	465.02051894	1.4113009648	730.52098356	27.455286026	-1.1467905581	29.916147232	19.190934604	42.325721302	-71.118740779	1	65634.781071	15.278107075
16147	2022-09-16	18:14:20.196	258.55162264	6205.238943	1663352060.196	0	899	2.3539677274	2.3844293502	458.98425908	466.18201086	1.4113152444	730.52521884	27.457913367	-1.1412932146	29.916147232	19.184877699	42.325724075	-71.11874815	1	65635.722445	15.3
16148	2022-09-16	18:14:21.052	258.55163255	6205.239181	1663352061.052	0	899	2.3585872227	2.3875962496	458.98878472	465.82902879	1.3422324292	730.52362061	27.459100723	-1.184830308	29.916147232	19.190418243	42.325726996	-71.118753992	1	65636.598759	15.359875905
16149	2022-09-16	18:14:21.944	258.55164287	6205.239429	1663352061.944	0	899	2.3585872227	2.3875962496	458.56483198	465.39875794	1.3422324292	730.50242403	27.459100723	-1.184830308	29.916147232	19.190418243	42.325727505	-71.118761637	1	65637.497041	15.4
16150	2022-09-16	18:14:22.782	258.55165257	6205.239662	1663352062.782	0	899	2.3569595057	2.3863815679	458.56483198	465.50111373	1.3620362898	730.50283753	27.459100723	-1.3812158566	29.916147232	19.187734339	42.325726128	-71.118768823	1	65638.323471	15.43234714
16151	2022-09-16	18:14:23.611	258.55166218	6205.239892	1663352063.612	0	899	2.3569595057	2.3863815679	460.71759609	467.68644069	1.3620362898	730.49804688	27.459100723	-1.720328331	29.916147232	19.187896729	42.32572476	-71.118773574	1	65639.144144	15.5
16152	2022-09-16	18:14:24.473	258.55167215	6205.240132	1663352064.474	0	899	2.359192759	2.3892918008	460.71985853	467.84274719	1.3916785464	730.51585338	27.459692077	-1.2845375254	29.916147232	19.152789324	42.325723321	-71.118775012	1	65640.007479	15.500747863
16153	2022-09-16	18:14:25.326	258.55168203	6205.240369	1663352065.327	0	899	2.3592670865	2.3893674837	458.50678393	465.59555381	1.3916971303	730.52752645	27.463159561	-1.5298929214	29.916147232	19.152244568	42.325721802	-71.118776531	1	65640.918803	15.591880342
16154	2022-09-16	18:14:26.151	258.55169156	6205.240598	1663352066.151	0	899	2.357893037	2.3866969815	458.50678393	465.29341697	1.3332455328	730.49416892	27.463159561	-1.2647254514	29.916147232	19.18315271	42.325720437	-71.118780355	1	65641.737673	15.673767258
16155	2022-09-16	18:14:26.983	258.55170119	6205.240829	1663352066.983	0	899	2.357893037	2.3866969815	458.14484019	464.92611589	1.3332455328	730.48758965	27.463159561	-1.3003505958	29.916147232	19.173966629	42.325720945	-71.118784502	1	65642.567134	15.7
16156	2022-09-16	18:14:27.834	258.55171104	6205.241065	1663352067.834	0	899	2.3584028676	2.3879167934	458.14484019	465.09219727	1.3654105235	730.49506707	27.463159561	-1.4593971241	29.916147232	19.162309116	42.325721667	-71.118786667	1	65643.41984	15.7
16157	2022-09-16	18:14:28.707	258.55172116	6205.241308	1663352068.708	0	899	2.3584028676	2.3879167934	459.31168596	466.27673721	1.3654105235	730.5130789	27.463159561	-1.4695618484	29.916147232	19.173484133	42.325721667	-71.118786175	1	65644.295295	15.7
16158	2022-09-16	18:14:29.595	258.55173144	6205.241554	1663352069.596	0	899	2.3597845074	2.388973563	459.31168596	466.19582859	1.3497836236	730.50500892	27.463159561	-1.4859461784	29.916147232	19.181413651	42.325721355	-71.118785624	1	65645.187182	15.7
16159	2022-09-16	18:14:30.473	258.5517416	6205.241798	1663352070.474	0	899	2.3598174875	2.3890071261	457.96651336	464.83053588	1.3497916194	730.4958581	27.464697768	-1.4738627467	29.916147232	19.175363667	42.325720128	-71.118789869	1	65646.076774	15.707677357
16160	2022-09-16	18:14:31.292	258.55175108	6205.242026	1663352071.293	0	899	2.3588676578	2.3877375175	457.97563518	464.76714426	1.3357142054	730.49332857	27.467096329	-1.4526924858	29.916147232	19.16618735	42.325721454	-71.118805787	1	65646.872692	15.787269193
16161	2022-09-16	18:14:32.119	258.55176065	6205.242256	1663352072.12	0	899	2.3588676578	2.3877375175	458.63038118	465.43159976	1.3357142054	730.51409912	27.467096329	-1.2792341709	29.916147232	19.185375214	42.325725207	-71.118829574	1	65647.708037	16.083214649
16162	2022-09-16	18:14:33.013	258.551771	6205.242504	1663352073.014	0	899	2.3610186804	2.3907111561	458.63038118	465.61951331	1.3720652214	730.4940129	27.467096329	-1.4089614319	29.916147232	19.181021166	42.325723626	-71.118842388	1	65648.608216	16.2
16163	2022-09-16	18:14:33.937	258.55178168	6205.24276	1663352073.937	0	899	2.3610186804	2.3907111561	458.87189281	465.86470536	1.3720652214	730.49213495	27.467096329	-1.1840757076	30.158577736	19.194280523	42.325722541	-71.118850247	1	65649.524655	16.2
16164	2022-09-16	18:14:34.848	258.55179222	6205.243013	1663352074.848	0	899	2.3589173836	2.3887375442	458.87302794	465.90228063	1.3791039343	730.49603271	27.467394229	-1.1742343318	30.147033426	19.194712127	42.32572697	-71.118858637	1	65650.436419	16.243641913
16165	2022-09-16	18:14:35.740	258.55180256	6205.243261	1663352075.741	0	899	2.3589986446	2.3888202734	462.13529806	469.21462883	1.3791240713	730.48223634	27.471185684	-1.1692975136	29.916147232	19.193548569	42.325732781	-71.118866677	1	65651.33432	16.3
16166	2022-09-16	18:14:36.657	258.55181317	6205.243516	1663352076.658	0	899	2.3584225699	2.3871362691	462.13529806	468.95261801	1.3288237766	730.47761748	27.471185684	-1.176066836	29.916147232	19.192128061	42.325737052	-71.118875385	1	65652.246185	16.3
16167	2022-09-16	18:14:37.549	258.5518235	6205.243764	1663352077.55	0	899	2.3584225699	2.3871362691	458.95940748	465.72987738	1.3288237766	730.48595181	27.471185684	-1.1867381437	29.916147232	19.190553248	42.325744971	-71.118883304	1	65653.140335	16.314033457
16168	2022-09-16	18:14:38.496	258.55183444	6205.244027	1663352078.496	0	899	2.3631426311	2.3943078681	458.95940748	466.2948074	1.4379569872	730.48884552	27.471185684	-1.2012361509	29.916147232	19.190195311	42.325755221	-71.11889348	1	65654.022059	16.4
16169	2022-09-16	18:14:39.390	258.55184479	6205.244275	1663352079.39	0	899	2.3631426311	2.3943078681	459.29647455	466.63726171	1.4379569872	730.5000481	27.471185684	-1.1392560005	29.916147232	19.192937851	42.325764611	-71.118899741	1	65654.961134	16.4
16170	2022-09-16	18:14:40.207	258.55185426	6205.244502	1663352080.208	0	899	2.3616872694	2.3913082025	459.30939952	466.2899882	1.3684175513	730.51002876	27.47457455	-1.1406356578	29.916147232	19.192328308	42.325773846	-71.118901264	1	65655.758252	16.4
16171	2022-09-16	18:14:41.006	258.55186351	6205.244724	1663352081.007	0	899	2.3617003355	2.3913215028	459.26754711	466.24751634	1.3684207604	730.5092252	27.475183487	-1.1525250626	29.916147232	19.191445963	42.325779379	-71.118901667	1	65656.542406	16.4
16172	2022-09-16	18:14:41.859	258.55187338	6205.244961	1663352081.86	0	899	2.3601009774	2.3903174397	459.26754711	466.39300605	1.3965082015	730.50231731	27.475183487	-1.1734366417	29.916147232	19.18913269	42.325782966	-71.118902316	1	65657.38978	16.4
16173	2022-09-16	18:14:42.720	258.55188334	6205.2452	1663352082.721	0	899	2.3601009774	2.3903174397	459.90313114	467.03845106	1.3965082015	730.4955024	27.475183487	-1.1815425734	29.916147232	19.188953728	42.325785882	-71.118904657	1	65658.264706	16.4
16174	2022-09-16	18:14:43.575	258.55189324	6205.245438	1663352083.576	0	899	2.3616744453	2.3918874621	459.90313114	467.03286917	1.3954324052	730.49060827	27.475183487	-1.1994791031	29.916147232	19.189697266	42.325789386	-71.118908596	1	65659.157841	16.384215886
16175	2022-09-16	18:14:44.450	258.55190336	6205.245681	1663352084.45	0	899	2.3616744453	2.3918874621	459.04894214	466.16543794	1.3954324052	730.51370219	27.475183487	-1.2126512606	29.916147232	19.188912423	42.325795517	-71.118910074	1	65660.044298	16.3
16176	2022-09-16	18:14:45.329	258.55191354	6205.245925	1663352085.33	0	899	2.3658234154	2.3955316815	459.0613301	466.04650717	1.3700324068	730.48872911	27.478433306	-1.191480999	29.916147232	19.188149901	42.325805193	-71.118911456	1	65660.873704	16.3
16177	2022-09-16	18:14:46.196	258.55192356	6205.246166	1663352086.196	0	899	2.365841461	2.3955500509	459.96198224	466.9608868	1.3700368364	730.48944092	27.479272842	-1.2206386328	29.916147232	19.185735703	42.325811479	-71.118911667	1	65661.721893	16.3
16178	2022-09-16	18:14:47.138	258.55193447	6205.246427	1663352087.138	0	899	2.3636296125	2.3940663732	459.96198224	467.13962313	1.4044869176	730.49262768	27.479272842	-1.1868782683	29.916147232	19.188053472	42.32581669	-71.118911667	1	65662.671414	16.3
16179	2022-09-16	18:14:48.015	258.55194462	6205.246671	1663352088.015	0	899	2.3636296125	2.3940663732	458.97844588	466.14073883	1.4044869176	730.4952243	27.479272842	-1.1640803269	30.066223258	19.189331712	42.325822213	-71.118909727	1	65663.581933	16.3
16180	2022-09-16	18:14:48.911	258.551955	6205.24692	1663352088.912	0	899	2.3633290908	2.392825162	458.97844588	465.9196856	1.3617853609	730.49981689	27.479272842	-1.1408835649	30.165174484	19.190776825	42.32582664	-71.118905053	1	65664.49211	16.349211045
16181	2022-09-16	18:14:49.822	258.55196553	6205.247173	1663352089.822	0	899	2.3633290908	2.392825162	460.57485283	467.5402354	1.3617853609	730.4921871	27.479272842	-1.1408835649	30.165174484	19.190776825	42.325831632	-71.118902986	1	65665.395792	16.439579158
16182	2022-09-16	18:14:50.700	258.55197571	6205.247417	1663352090.701	0	899	2.3658850259	2.3964277056	460.58625386	467.79182163	1.4079857526	730.480474	27.482253864	-1.1393206033	29.970570406	19.192110984	42.325838049	-71.118904078	1	65666.276553	16.5
16183	2022-09-16	18:14:51.585	258.55198594	6205.247663	1663352091.585	0	899	2.3659029458	2.3964459561	460.31527961	467.51663165	1.4079902732	730.47076416	27.48308754	-1.1327453852	29.916147232	19.19329834	42.325842765	-71.118900843	1	65667.164802	16.5
16184	2022-09-16	18:14:52.493	258.55199646	6205.247915	1663352092.494	0	899	2.3630017358	2.3931537071	460.31527961	467.4329391	1.391876083	730.47325973	27.48308754	-1.1327453852	29.916147232	19.19329834	42.325848478	-71.118896522	1	65668.086785	16.5
16185	2022-09-16	18:14:53.329	258.55200613	6205.248147	1663352093.33	0	899	2.3630017358	2.3931537071	459.71069266	466.81900367	1.391876083	730.48075897	27.48308754	-1.1622371792	29.916147232	19.192392109	42.325849852	-71.118895148	1	65668.911243	16.5
16186	2022-09-16	18:14:54.213	258.55201635	6205.248393	1663352094.213	0	899	2.3668132257	2.3964327593	459.71069266	466.68187886	1.3654268028	730.45880814	27.48308754	-1.2165318064	29.916147232	19.193258109	42.325843277	-71.118885588	1	65669.806714	16.338657172
16187	2022-09-16	18:14:55.115	258.55202679	6205.248643	1663352095.115	0	899	2.3668631212	2.3964835473	459.44126268	466.40842638	1.3654390046	730.45729318	27.485407886	-1.2078761494	29.916147232	19.192597585	42.325835815	-71.118873971	1	65670.70217	16.229783037
16188	2022-09-16	18:14:55.940	258.55203634	6205.248872	1663352095.94	0	899	2.3681124277	2.3970185853	459.4474294	466.24265286	1.3322153091	730.47236603	27.487024307	-1.1450120234	29.916147232	19.192166259	42.32583246	-71.118866506	1	65671.524048	16.14759519
16189	2022-09-16	18:14:56.779	258.55204606	6205.249106	1663352096.78	0	899	2.3681124277	2.3970185853	460.04447757	466.84853137	1.3322153091	730.47411058	27.487024307	-1.1539371882	29.916147232	19.190997269	42.325831667	-71.118861561	1	65672.354369	16.1
16190	2022-09-16	18:14:57.676	258.55205644	6205.249354	1663352097.676	0	899	2.3678794114	2.3991314326	460.04447757	467.40296082	1.4390620621	730.46862955	27.487024307	-1.1917720836	29.916147232	19.186818571	42.325832861	-71.118857935	1	65673.238883	16.076111686
16191	2022-09-16	18:14:58.540	258.55206645	6205.249595	1663352098.541	0	899	2.3678794114	2.3991314326	460.58127662	467.94834604	1.4390620621	730.47747803	27.487024307	-1.2417981625	29.916147232	19.177453995	42.325837477	-71.118856667	1	65674.121583	16
16192	2022-09-16	18:14:59.418	258.55207661	6205.249839	1663352099.419	0	899	2.3691450323	2.3990418454	460.58376938	467.6267945	1.3767101923	730.47766113	27.48767609	-1.2958340866	29.95737691	19.175507084	42.325842994	-71.118856667	1	65674.949105	16
16193	2022-09-16	18:15:00.263	258.55208638	6205.250073	1663352100.263	0	899	2.36921574	2.3991138284	459.07544395	466.09549466	1.3767276097	730.46159636	27.490961075	-1.179947257	30.165174484	19.190057755	42.325844763	-71.118858096	1	65675.857763	16
16194	2022-09-16	18:15:01.096	258.55209603	6205.250305	1663352101.097	0	899	2.3707907173	2.3991464768	459.07544395	465.72801714	1.3056896887	730.45538492	27.490961075	-1.1767242894	30.143735052	19.190398816	42.325845	-71.118858333	1	65676.653346	16
16195	2022-09-16	18:15:01.954	258.55210596	6205.250543	1663352101.955	0	899	2.3707907173	2.3991464768	459.63657311	466.29727776	1.3056896887	730.47568254	27.490961075	-1.1425112486	29.916147232	19.194019318	42.325845	-71.118858333	1	65677.493388	16
16196	2022-09-16	18:15:02.813	258.5521159	6205.250782	1663352102.814	0	899	2.3701467515	2.3999740343	459.63657311	466.64575361	1.3729749186	730.46883165	27.490961075	-1.2463685179	29.916147232	19.168522475	42.325845	-71.118858936	1	65678.361723	16
16197	2022-09-16	18:15:03.657	258.55212567	6205.251016	1663352103.658	0	899	2.3701467515	2.3999740343	461.15007974	468.1823403	1.3729749186	730.46240234	27.490961075	-1.1945961714	29.916147232	19.194377899	42.325845	-71.11886	1	65679.214064	16
16198	2022-09-16	18:15:04.538	258.55213586	6205.251261	1663352104.538	0	899	2.3692368897	2.3988982594	461.15007974	468.14581383	1.3659500773	730.48086164	27.490961075	-1.1945961714	29.916147232	19.194377899	42.3258454	-71.11886	1	65680.12012	16
16199	2022-09-16	18:15:05.384	258.55214565	6205.251496	1663352105.384	0	899	2.369258876	2.3989206391	459.89528055	466.87200696	1.3659554507	730.48503871	27.491982504	-1.2003307019	29.916147232	19.193743826	42.325848223	-71.11886	1	65680.966967	16
16200	2022-09-16	18:15:06.339	258.55215671	6205.251761	1663352106.34	0	899	2.3732851415	2.4034946997	459.90687961	467.00088784	1.3885344499	730.47310128	27.495019913	-1.2503676162	29.916147232	19.188948764	42.325848333	-71.118858505	1	65681.896987	16
16201	2022-09-16	18:15:07.289	258.5521677	6205.252025	1663352107.289	0	899	2.3732851415	2.4034946997	459.42313065	466.5096771	1.3885344499	730.46734619	27.495019913	-1.4664143324	29.916147232	19.169891357	42.325832611	-71.118841182	1	65682.857579	16.343031536
16202	2022-09-16	18:15:08.176	258.55217796	6205.252271	1663352108.176	0	899	2.3735933007	2.4042795083	459.42313065	466.62085459	1.4099824887	730.47323386	27.495019913	-1.278900032	29.916147232	19.186303448	42.325817913	-71.118823828	1	65683.725243	16.690097087
16203	2022-09-16	18:15:09.092	258.55218858	6205.252526	1663352109.093	0	899	2.3735933007	2.4042795083	459.78806881	466.99151018	1.4099824887	730.48201929	27.495019913	-1.1376283169	29.916147232	19.19329834	42.325812275	-71.118816216	1	65684.635271	16.863527054
16204	2022-09-16	18:15:09.986	258.55219892	6205.252774	1663352109.987	0	899	2.3712003498	2.4014190915	459.80161041	466.90241091	1.3901570686	730.46020104	27.498566823	-1.1390296339	29.916147232	19.193608695	42.325810796	-71.118813258	1	65685.522682	16.9
16205	2022-09-16	18:15:10.835	258.55220874	6205.25301	1663352110.835	0	899	2.3712126928	2.4014316594	460.72251	467.83754806	1.3901601362	730.45986999	27.499139786	-1.1392560005	29.916147232	19.193658829	42.325809363	-71.118810392	1	65686.382353	16.938235294
16206	2022-09-16	18:15:11.733	258.55221914	6205.253259	1663352111.734	0	899	2.3736387237	2.4026999048	460.72251	467.55723887	1.3361929739	730.47515707	27.499139786	-1.139697922	30.062924884	19.194066547	42.325807822	-71.118807822	1	65687.306706	17
16207	2022-09-16	18:15:12.617	258.55222936	6205.253505	1663352112.617	0	899	2.3736387237	2.4026999048	460.31610982	467.14480982	1.3361929739	730.48352051	27.499139786	-1.1408835649	29.916147232	19.194377899	42.325806046	-71.118806356	1	65688.186143	17.018614271
16208	2022-09-16	18:15:13.482	258.55223938	6205.253745	1663352113.482	0	899	2.37081829	2.4013101728	460.31610982	467.49044221	1.4027860413	730.47006771	27.499139786	-1.1408835649	29.916147232	19.194377899	42.325803207	-71.118804748	1	65689.075728	17.107572816
16209	2022-09-16	18:15:14.348	258.5522494	6205.253986	1663352114.348	0	899	2.37081829	2.4013101728	461.39922612	468.59043959	1.4027860413	730.47340807	27.499139786	-1.1555432286	29.916147232	19.18626952	42.325801806	-71.118801945	1	65689.916505	17.191650485
16210	2022-09-16	18:15:15.203	258.55225931	6205.254223	1663352115.204	0	899	2.3740259228	2.4041059742	461.41151581	468.49592372	1.3822303377	730.47359563	27.502347567	-1.1515765719	29.916147232	19.187834683	42.325801667	-71.118797685	1	65690.796277	17.2
16211	2022-09-16	18:15:16.042	258.552269	6205.254456	1663352116.042	0	899	2.3740383545	2.404118631	460.55437603	467.62563955	1.3822334062	730.48760986	27.502923965	-1.1587878466	29.916147232	19.193658829	42.325800613	-71.118793506	1	65691.63215	17.26321499
16212	2022-09-16	18:15:16.894	258.55227888	6205.254693	1663352116.895	0	899	2.3753086595	2.4057805326	460.55437603	467.71410176	1.3992605808	730.48113973	27.502923965	-1.194542314	29.916147232	19.189831197	42.325798397	-71.118789262	1	65692.480962	17.3
16213	2022-09-16	18:15:17.750	258.55228878	6205.254931	1663352117.751	0	899	2.3753086595	2.4057805326	459.05576356	466.19219203	1.3992605808	730.47370961	27.502923965	-1.1950165649	29.916147232	19.188542941	42.325796667	-71.118785026	1	65693.328155	17.332815534
16214	2022-09-16	18:15:18.565	258.55229821	6205.255157	1663352118.565	0	899	2.3726971166	2.4021871319	459.05576356	465.96926747	1.3561996145	730.46601918	27.502923965	-1.1734366417	29.916147232	19.188976288	42.325796463	-71.118781463	1	65694.122244	17.4
16215	2022-09-16	18:15:19.395	258.55230782	6205.255388	1663352119.396	0	899	2.3726971166	2.4021871319	460.27820145	467.21011561	1.3561996145	730.46881589	27.502923965	-1.1881502243	29.916147232	19.188697461	42.325795075	-71.118780075	1	65694.95491	17.4
16216	2022-09-16	18:15:20.232	258.5523175	6205.25562	1663352120.232	0	899	2.3761003146	2.4055048506	460.28686323	467.18883739	1.3504034835	730.48889524	27.50519035	-1.4021274672	29.916147232	19.166034433	42.325795	-71.1187787	1	65695.780079	17.4
16217	2022-09-16	18:15:21.039	258.55232684	6205.255844	1663352121.039	0	899	2.3761343962	2.4055395351	459.84359	466.73895986	1.350411695	730.48552012	27.50676918	-1.2554553905	29.916147232	19.183966428	42.325793993	-71.11877632	1	65696.60393	17.4
16218	2022-09-16	18:15:21.897	258.55233677	6205.256083	1663352121.897	0	899	2.3761289477	2.4061093402	459.84359	466.87422629	1.3765037861	730.48193359	27.50676918	-1.2238940001	29.916147232	19.187896729	42.325790306	-71.118773486	1	65697.454111	17.44541109
16219	2022-09-16	18:15:22.760	258.55234677	6205.256322	1663352122.761	0	899	2.3761289477	2.4061093402	460.89359925	467.94028933	1.3765037861	730.48097886	27.50676918	-1.1573434137	29.916147232	19.179482138	42.325778961	-71.118765406	1	65698.288955	17.586686391
16220	2022-09-16	18:15:23.604	258.55235653	6205.256557	1663352123.604	0	899	2.3732788762	2.4030901278	460.89359925	467.9088662	1.3704576058	730.47235512	27.50676918	-1.1416812827	29.916147232	19.183930353	42.325757308	-71.118747515	1	65699.124236	17.837270876
16221	2022-09-16	18:15:24.450	258.55236633	6205.256792	1663352124.451	0	899	2.3732788762	2.4030901278	460.311179	467.31758092	1.3704576058	730.47722136	27.50676918	-1.1376283169	29.916147232	19.194019318	42.32573862	-71.118730265	1	65699.986762	18.096028513
16222	2022-09-16	18:15:25.309	258.55237626	6205.25703	1663352125.309	0	899	2.3764482537	2.4069617806	460.31676839	467.47916305	1.4004856659	730.48140085	27.508231599	-1.1515981141	29.916147232	19.192087616	42.325735468	-71.118731433	1	65700.859613	18.185961343
16223	2022-09-16	18:15:26.203	258.55238661	6205.257279	1663352126.203	0	899	2.3765049685	2.4070195363	460.09723163	467.25628392	1.4004998354	730.47653986	27.510858536	-1.1732642556	29.916147232	19.188364648	42.325727309	-71.11872654	1	65701.769074	18.276907426
16224	2022-09-16	18:15:27.059	258.55239653	6205.257517	1663352127.06	0	899	2.3788637609	2.409887447	460.09723163	467.36881767	1.422171896	730.46208181	27.510858536	-1.1733935274	29.916147232	19.185451558	42.325715531	-71.118725	1	65702.631263	18.363126253
16225	2022-09-16	18:15:27.973	258.55240709	6205.25777	1663352127.973	0	899	2.3788637609	2.409887447	462.1436411	469.44756953	1.422171896	730.45829116	27.510858536	-1.4783792504	29.916147232	19.185375214	42.325704545	-71.118729546	1	65703.545546	18.454554555
16226	2022-09-16	18:15:28.878	258.55241758	6205.258022	1663352128.879	0	899	2.377283182	2.4075483658	462.1436411	469.27326939	1.3887489696	730.46731628	27.510858536	-1.3725602208	30.033239516	19.176739611	42.32569574	-71.118736173	1	65704.426013	18.54260132
16227	2022-09-16	18:15:29.785	258.55242807	6205.258274	1663352129.785	0	899	2.3773586593	2.4076252165	461.38780879	468.50587392	1.3887676622	730.47745135	27.514353304	-1.4634824115	29.949130974	19.182006078	42.32569	-71.118741008	1	65705.302444	18.630244399
16228	2022-09-16	18:15:30.641	258.55243797	6205.258511	1663352130.641	0	899	2.377532741	2.4083549647	461.38985275	468.63845333	1.4138356441	730.46832275	27.514886856	-1.5119886398	29.916147232	19.184295654	42.325689715	-71.118744189	1	65706.171171	18.7
16229	2022-09-16	18:15:31.460	258.55244747	6205.258739	1663352131.461	0	899	2.377532741	2.4083549647	460.30972877	467.54136021	1.4138356441	730.46589267	27.514886856	-1.2169629549	30.107452936	19.19082946	42.325688347	-71.118748293	1	65706.991992	18.7
16230	2022-09-16	18:15:32.325	258.55245748	6205.258979	1663352132.326	0	899	2.3780999583	2.4092071318	460.30972877	467.60665356	1.4264017599	730.46686114	27.514886856	-1.1376283169	29.916147232	19.192937851	42.325685281	-71.118749859	1	65707.915598	18.7
16231	2022-09-16	18:15:33.224	258.55246788	6205.259229	1663352133.225	0	899	2.3780999583	2.4092071318	460.90233739	468.20865634	1.4264017599	730.47041129	27.514886856	-1.2008480939	29.916147232	19.18525932	42.325682304	-71.118751348	1	65708.808679	18.78086785
16232	2022-09-16	18:15:34.140	258.55247847	6205.259483	1663352134.14	0	899	2.3790474429	2.4084195426	460.90233739	467.79732295	1.3472813772	730.46735225	27.514886856	-1.198002415	30.031590329	19.182688492	42.325680463	-71.118751667	1	65709.722445	18.8
16233	2022-09-16	18:15:35.059	258.55248912	6205.259739	1663352135.06	0	899	2.3791211539	2.4084945543	460.65101657	467.54233431	1.3472990745	730.45683481	27.518297347	-1.1921816449	29.942534226	19.173801776	42.32568	-71.118748448	1	65710.643644	18.8
16234	2022-09-16	18:15:35.987	258.55249986	6205.259997	1663352135.988	0	899	2.3783059044	2.407784102	460.65256255	467.5709306	1.3525048709	730.46102238	27.518701553	-1.1888401327	29.916147232	19.173196401	42.325680971	-71.118743754	1	65711.582485	18.858248473
16235	2022-09-16	18:15:36.855	258.5525099	6205.260238	1663352136.855	0	899	2.3783059044	2.407784102	461.56796003	468.5000761	1.3525048709	730.45713109	27.518701553	-1.2737691868	29.916147232	19.167491951	42.325684625	-71.11873723	1	65712.443689	18.9
16236	2022-09-16	18:15:37.733	258.55252006	6205.260481	1663352137.733	0	899	2.382174577	2.412228302	461.56796003	468.62426676	1.3763704961	730.46323137	27.518701553	-1.5320379284	29.916147232	19.148183823	42.325689352	-71.118730139	1	65713.305611	18.930561122
16237	2022-09-16	18:15:38.647	258.55253064	6205.260735	1663352138.647	0	899	2.382174577	2.412228302	460.6593445	467.7017606	1.3763704961	730.46298076	27.518701553	-1.426876395	29.916147232	19.148932716	42.325692035	-71.118728141	1	65714.221221	19.066366366
16238	2022-09-16	18:15:39.558	258.55254118	6205.260988	1663352139.558	0	899	2.3828243981	2.4129969803	460.66054113	467.72896761	1.3813736109	730.47142382	27.519014409	-1.1866519593	29.935937477	19.152919883	42.325693555	-71.118734	1	65715.133267	19.326653307
16239	2022-09-16	18:15:40.437	258.55255137	6205.261233	1663352140.438	0	899	2.3829028455	2.4130768475	461.41402883	468.49411724	1.3813928917	730.46924717	27.522638321	-1.3340354984	30.128892368	19.159924387	42.325694975	-71.118738609	1	65716.015015	19.507507508
16240	2022-09-16	18:15:41.293	258.55256127	6205.261471	1663352141.294	0	899	2.3814811793	2.41218109	461.41402883	468.62216202	1.405991378	730.46587205	27.522638321	-1.464625031	29.916147232	19.161488249	42.325693547	-71.118754318	1	65716.871872	19.935935936
16241	2022-09-16	18:15:42.188	258.55257163	6205.261719	1663352142.189	0	899	2.3814811793	2.41218109	460.67583433	467.87243557	1.405991378	730.46813965	27.522638321	-1.4354889393	29.916147232	19.152244568	42.325694539	-71.118765108	1	65717.723585	20.289433962
16242	2022-09-16	18:15:43.098	258.55258216	6205.261972	1663352143.099	0	899	2.383639005	2.4129276516	460.67583433	467.53452902	1.3409434345	730.47565061	27.522638321	-1.4600654343	29.916147232	19.144632807	42.325699117	-71.118775539	1	65718.617618	20.647047047
16243	2022-09-16	18:15:43.973	258.55259229	6205.262215	1663352143.974	0	899	2.383639005	2.4129276516	460.36347455	467.21751872	1.3409434345	730.47573266	27.522638321	-1.3644542576	30.018396832	19.161679982	42.325703338	-71.118786687	1	65719.501526	21.000610376
16244	2022-09-16	18:15:44.799	258.55260185	6205.262444	1663352144.8	0	899	2.379587047	2.4097725135	460.37383858	467.45053035	1.3838126649	730.46296864	27.525349737	-1.2325711771	29.993659026	19.191185654	42.325705552	-71.118794438	1	65720.331361	21.233136095
16245	2022-09-16	18:15:45.668	258.55261191	6205.262686	1663352145.669	0	899	2.3796135356	2.4097994824	461.73363486	468.83126291	1.3838191958	730.44714355	27.526575089	-1.2401704788	29.916147232	19.191858292	42.325707001	-71.118797001	1	65721.200841	21.3
16246	2022-09-16	18:15:46.599	258.55262269	6205.262944	1663352146.6	0	899	2.3837932935	2.4138508998	461.73363486	468.78858183	1.3756229296	730.46177623	27.526575089	-1.165643381	29.916147232	19.191810886	42.325708333	-71.118798623	1	65722.173957	21.3
16247	2022-09-16	18:15:47.480	258.55263287	6205.263189	1663352147.48	0	899	2.3837932935	2.4138508998	462.03764658	469.09723862	1.3756229296	730.4530094	27.526575089	-1.1821247237	30.033239516	19.190079241	42.325708333	-71.1188	1	65723.066019	21.3
16248	2022-09-16	18:15:48.332	258.55264273	6205.263426	1663352148.332	0	899	2.3830042407	2.4136840114	462.03764658	469.24615138	1.4041941216	730.45080203	27.526575089	-1.2152598504	30.127243181	19.189752175	42.325708333	-71.1188	1	65723.893204	21.3
16249	2022-09-16	18:15:49.234	258.55265318	6205.263676	1663352149.235	0	899	2.3830042407	2.4136840114	462.54148329	469.75784873	1.4041941216	730.44085693	27.526575089	-1.2125003338	29.916147232	19.190057755	42.325708333	-71.118801346	1	65724.807536	21.3
16250	2022-09-16	18:15:50.148	258.55266375	6205.26393	1663352150.148	0	899	2.3888841695	2.4182750796	462.55449451	469.45005391	1.3426499147	730.46184373	27.529963146	-1.1996947645	29.916147232	19.189112366	42.325709487	-71.118801667	1	65725.692161	21.3
16251	2022-09-16	18:15:51.053	258.55267424	6205.264182	1663352151.054	0	899	2.3888947527	2.4182858489	461.54253871	468.42302543	1.3426524366	730.46975122	27.530450821	-1.1901767735	29.916147232	19.189613709	42.32571	-71.118802658	1	65726.594705	21.3
16252	2022-09-16	18:15:51.931	258.5526844	6205.264426	1663352151.932	0	899	2.3822519349	2.412925382	461.54253871	468.7441105	1.4043460872	730.45778024	27.530450821	-1.184830308	29.916147232	19.190057755	42.32571	-71.118804887	1	65727.466019	21.3
16253	2022-09-16	18:15:52.799	258.55269444	6205.264667	1663352152.8	0	899	2.3822519349	2.412925382	461.02615168	468.21966615	1.4043460872	730.43902588	27.530450821	-1.184830308	29.916147232	19.190057755	42.325711152	-71.118805514	1	65728.345652	21.3
16254	2022-09-16	18:15:53.746	258.55270541	6205.26493	1663352153.747	0	899	2.386430852	2.4160909123	461.02615168	467.96917756	1.3561702495	730.46974637	27.530450821	-1.1647055575	29.916147232	19.191651161	42.325714484	-71.118802182	1	65729.345345	21.3
16255	2022-09-16	18:15:54.615	258.55271545	6205.265171	1663352154.615	0	899	2.386430852	2.4160909123	460.09474526	467.02374422	1.3561702495	730.46948242	27.530450821	-1.1457666159	29.916147232	19.194019318	42.325717691	-71.118798976	1	65730.204785	21.320478469
16256	2022-09-16	18:15:55.463	258.55272527	6205.265406	1663352155.463	0	899	2.3820907099	2.4120119112	460.10839494	467.11153719	1.3704242403	730.48020197	27.534024005	-1.5239858856	29.916147232	19.167098469	42.325721755	-71.118794853	1	65731.01758	21.4
16257	2022-09-16	18:15:56.358	258.55273563	6205.265655	1663352156.358	0	899	2.3820992381	2.4120205924	461.43042415	468.45369935	1.3704263205	730.46770796	27.534418106	-1.2869951693	29.916147232	19.183880825	42.325726382	-71.118787141	1	65731.943123	21.4
16258	2022-09-16	18:15:57.194	258.55274531	6205.265887	1663352157.195	0	899	2.3885237037	2.418002792	461.43042415	468.33096129	1.3468297648	730.45319816	27.534418106	-1.1403554686	29.916147232	19.194616848	42.325731885	-71.118781448	1	65732.782783	21.478278278
16259	2022-09-16	18:15:58.072	258.55275546	6205.266131	1663352158.072	0	899	2.3885237037	2.418002792	458.85195057	465.7139275	1.3468297648	730.47072293	27.534418106	-1.1767458789	30.07117082	19.192049026	42.325733333	-71.118778898	1	65733.661323	21.5
16260	2022-09-16	18:15:58.973	258.55276589	6205.266381	1663352158.973	0	899	2.3866123827	2.4169829414	458.85195057	465.92766787	1.3881444155	730.47945904	27.534418106	-1.1781794946	30.079416755	19.191534207	42.325732408	-71.118778333	1	65734.555227	21.5
16261	2022-09-16	18:15:59.875	258.55277634	6205.266632	1663352159.876	0	899	2.386671168	2.417042796	460.35045266	467.44935286	1.3881589125	730.47333815	27.537129522	-1.1678961902	29.916147232	19.190186797	42.325730109	-71.118779112	1	65735.467425	21.5
16262	2022-09-16	18:16:00.773	258.55278672	6205.266881	1663352160.773	0	899	2.3891647618	2.4191439057	460.35513617	467.35479713	1.3690300402	730.48636935	27.538354874	-1.1815749407	29.916147232	19.188617706	42.325726479	-71.118780618	1	65736.370874	21.5
16263	2022-09-16	18:16:01.647	258.55279684	6205.267124	1663352161.647	0	899	2.3891647618	2.4191439057	461.67446465	468.69418589	1.3690300402	730.48127474	27.538354874	-1.1949734198	30.102505374	19.189425588	42.325722578	-71.118780534	1	65737.226453	21.5
16264	2022-09-16	18:16:02.486	258.55280656	6205.267357	1663352162.487	0	899	2.3863650674	2.4166503171	461.67446465	468.77439361	1.3844357342	730.48286852	27.538354874	-1.1841080236	30.165174484	19.191013917	42.325719892	-71.118776233	1	65738.065072	21.5
16265	2022-09-16	18:16:03.348	258.55281654	6205.267597	1663352163.349	0	899	2.3863650674	2.4166503171	460.384579	467.46467126	1.3844357342	730.480896	27.538354874	-1.1490218639	30.165174484	19.194019318	42.325718517	-71.118770734	1	65738.889952	21.5
16266	2022-09-16	18:16:04.244	258.55282691	6205.267846	1663352164.245	0	899	2.3897662819	2.4194121452	460.384579	467.30491807	1.3536603244	730.47670518	27.538354874	-1.1578500073	30.165174484	19.193368065	42.325715766	-71.11877	1	65739.770217	21.577021696
16267	2022-09-16	18:16:05.117	258.552837	6205.268088	1663352165.117	0	899	2.3898143906	2.4194611068	462.875844	469.83369117	1.3536718786	730.48773517	27.540570935	-1.1612131288	30.024993581	19.191700727	42.3257139	-71.1187711	1	65740.660124	21.6
16268	2022-09-16	18:16:06.053	258.55284785	6205.268348	1663352166.054	0	899	2.389014072	2.4199308242	462.88245654	470.1417187	1.4113878289	730.48727558	27.542291641	-1.1447533559	29.916147232	19.191586134	42.325711335	-71.118771667	1	65741.599606	21.6
16269	2022-09-16	18:16:06.943	258.55285814	6205.268595	1663352166.943	0	899	2.389014072	2.4199308242	462.3380128	469.58873659	1.4113878289	730.47424316	27.542291641	-1.1457666159	29.916147232	19.191137314	42.32571082	-71.118773306	1	65742.491853	21.649185336
16270	2022-09-16	18:16:07.901	258.55286924	6205.268862	1663352167.902	0	899	2.3876934853	2.4175168494	462.3380128	469.33551947	1.3628327969	730.47086279	27.542291641	-1.1639186831	29.916147232	19.191989457	42.325711667	-71.118775792	1	65743.475207	21.7
16271	2022-09-16	18:16:08.786	258.55287947	6205.269107	1663352168.786	0	899	2.3876934853	2.4175168494	463.04038888	470.04852605	1.3628327969	730.47108833	27.542291641	-1.196223855	29.916147232	19.190057755	42.325711049	-71.118784083	1	65744.370809	21.774161736
16272	2022-09-16	18:16:09.677	258.55288978	6205.269355	1663352169.677	0	899	2.3928796645	2.4234303591	463.04038888	470.20429545	1.3926628771	730.48065186	27.542291641	-1.196223855	29.916147232	19.190057755	42.325709141	-71.118799672	1	65745.257637	22.00305499
16273	2022-09-16	18:16:10.579	258.55290023	6205.269606	1663352170.58	0	899	2.3929550513	2.4235071217	460.19596262	467.31595837	1.3926814805	730.47242626	27.545759732	-1.2237107067	29.949130974	19.184954144	42.325705835	-71.11881166	1	65746.166348	22.333269598
16274	2022-09-16	18:16:11.457	258.55291038	6205.269849	1663352171.457	0	899	2.3905150826	2.42068698	460.19810314	467.2364963	1.3769540315	730.46926617	27.546319962	-1.484318614	30.165174484	19.151525497	42.325701642	-71.118828432	1	65747.004931	22.500986193
16275	2022-09-16	18:16:12.341	258.55292061	6205.270095	1663352172.341	0	899	2.3905150826	2.42068698	461.84739413	468.91101199	1.3769540315	730.47734464	27.546319962	-1.278738389	30.165174484	19.162541345	42.325697283	-71.118845868	1	65747.876726	22.675345168
16276	2022-09-16	18:16:13.204	258.55293061	6205.270335	1663352173.205	0	899	2.3916554599	2.4216230062	461.84739413	468.85969152	1.3670994433	730.48189802	27.546319962	-1.2235921834	30.165174484	19.177370349	42.325693023	-71.118862909	1	65748.728797	22.845759369
16277	2022-09-16	18:16:14.058	258.55294049	6205.270572	1663352174.058	0	899	2.3916554599	2.4216230062	461.30000604	468.30399236	1.3670994433	730.46532476	27.546319962	-1.1477068655	30.165174484	19.19276619	42.325689572	-71.118888228	1	65749.628261	23.025652174
16278	2022-09-16	18:16:14.892	258.55295015	6205.270804	1663352174.893	0	899	2.3898211514	2.4202445009	461.30000604	468.41627807	1.3886833871	730.47131348	27.546319962	-1.1457666159	30.165174484	19.192937851	42.32568751	-71.11890741	1	65750.493988	23.1
16279	2022-09-16	18:16:15.763	258.55296023	6205.271046	1663352175.764	0	899	2.3898924483	2.4203170952	461.04341995	468.15582509	1.3887009538	730.47404591	27.549604138	-1.2116272852	30.165174484	19.190458298	42.325687888	-71.118919885	1	65751.366366	23.1
16280	2022-09-16	18:16:16.628	258.55297023	6205.271286	1663352176.628	0	899	2.3909557156	2.421597074	461.04545061	468.20548998	1.3978532696	730.4764085	27.550134659	-1.2222663164	30.165174484	19.190057755	42.32569038	-71.118931371	1	65752.227811	23.1
16281	2022-09-16	18:16:17.500	258.55298034	6205.271528	1663352177.501	0	899	2.3909557156	2.421597074	460.70776347	467.86255856	1.3978532696	730.48412156	27.550134659	-1.2222663164	30.165174484	19.1861078	42.325692418	-71.118944973	1	65753.09018	23.136072144
16282	2022-09-16	18:16:18.404	258.5529908	6205.271779	1663352178.405	0	899	2.3930519045	2.4234351333	460.70776347	467.795894	1.3850261699	730.48397079	27.550134659	-1.1870399714	29.940885039	19.18941374	42.325699967	-71.118978186	1	65753.995992	23.498396794
16283	2022-09-16	18:16:19.303	258.5530012	6205.272029	1663352179.304	0	899	2.3930519045	2.4234351333	461.0315011	468.12461244	1.3850261699	730.48284912	27.550134659	-1.176692009	29.916147232	19.190057755	42.325704413	-71.11900187	1	65754.882643	23.6765286
16284	2022-09-16	18:16:20.180	258.55301134	6205.272272	1663352180.18	0	899	2.3930651607	2.4224868474	461.04547995	467.91370764	1.3417190757	730.47571367	27.553786663	-1.1976682082	30.145384239	19.189062232	42.325706305	-71.119011524	1	65755.782834	23.7
16285	2022-09-16	18:16:21.082	258.55302178	6205.272523	1663352181.082	0	899	2.3930720143	2.4224938214	461.31810464	468.19040211	1.3417207051	730.47277428	27.554101944	-1.1853799559	30.165174484	19.189496729	42.325702117	-71.119015608	1	65756.682446	23.7
16286	2022-09-16	18:16:21.979	258.55303216	6205.272772	1663352181.979	0	899	2.3907943692	2.420573194	461.31810464	468.28065467	1.3590792761	730.48260619	27.554101944	-1.4972320495	30.165174484	19.17621149	42.32569811	-71.119018557	1	65757.567061	23.7
16287	2022-09-16	18:16:22.867	258.55304244	6205.273019	1663352182.867	0	899	2.3907943692	2.420573194	460.83556631	467.79083352	1.3590792761	730.4749865	27.554101944	-1.5103610754	30.165174484	19.175653458	42.325696667	-71.119023806	1	65758.456765	23.7
16288	2022-09-16	18:16:23.717	258.55305228	6205.273255	1663352183.717	0	899	2.3943160124	2.4245747727	460.83556631	467.89280312	1.3787038982	730.47492749	27.554101944	-1.1744499175	30.165174484	19.190112701	42.325697171	-71.119030349	1	65759.302392	23.7
16289	2022-09-16	18:16:24.605	258.55306256	6205.273501	1663352184.605	0	899	2.3943160124	2.4245747727	462.04395773	469.11969985	1.3787038982	730.487854	27.554101944	-1.2238940001	30.165174484	19.184295654	42.325699362	-71.119036286	1	65760.154369	23.7
16290	2022-09-16	18:16:25.437	258.55307219	6205.273733	1663352185.437	0	899	2.3973442245	2.4280726084	462.04799529	469.22481102	1.3980847724	730.47247032	27.555154497	-1.3194189474	30.165174484	19.172476181	42.325704748	-71.119043018	1	65760.962136	23.7
16291	2022-09-16	18:16:26.259	258.55308171	6205.273961	1663352186.26	0	899	2.3974037113	2.4281331852	460.91611312	468.07542426	1.3980994826	730.47671246	27.557886124	-1.331308308	30.165174484	19.170325412	42.325699683	-71.119051309	1	65761.797558	23.7
16292	2022-09-16	18:16:27.091	258.55309133	6205.274192	1663352187.091	0	899	2.3969267336	2.4275722587	460.91611312	468.05723825	1.3946022289	730.47884505	27.557886124	-1.1786107141	30.165174484	19.189208201	42.325687618	-71.119058691	1	65762.64293	23.7
16293	2022-09-16	18:16:27.921	258.55310095	6205.274423	1663352187.922	0	899	2.3969267336	2.4275722587	462.45008084	469.61497223	1.3946022289	730.47004306	27.557886124	-1.1783196926	30.165174484	19.189336777	42.325674937	-71.119065873	1	65763.504732	23.7
16294	2022-09-16	18:16:28.780	258.55311089	6205.274661	1663352188.781	0	899	2.3988406663	2.4286464487	462.45008084	469.4125568	1.3557876819	730.46173985	27.557886124	-1.2281193891	30.165174484	19.183827571	42.325663869	-71.119071913	1	65764.382643	23.7
16295	2022-09-16	18:16:29.628	258.55312071	6205.274897	1663352189.629	0	899	2.3988744444	2.4286808266	463.29541617	470.27066146	1.3557957771	730.4727759	27.559436255	-1.2415933285	30.165174484	19.183743849	42.325654842	-71.119076824	1	65765.218935	23.7
16296	2022-09-16	18:16:30.556	258.55313145	6205.275155	1663352190.557	0	899	2.3975145382	2.4267353737	463.30471331	470.14660651	1.3302267086	730.46196418	27.561853409	-1.2333364826	30.165174484	19.186958502	42.325649241	-71.11908288	1	65766.136136	23.713613614
16297	2022-09-16	18:16:31.446	258.55314174	6205.275402	1663352191.446	0	899	2.3975145382	2.4267353737	463.34027034	470.18268864	1.3302267086	730.47638546	27.561853409	-1.2328082813	30.165174484	19.187345454	42.325655042	-71.11908	1	65767.025267	23.8
16298	2022-09-16	18:16:32.259	258.55315116	6205.275628	1663352192.26	0	899	2.3976680953	2.4278967191	463.34027034	470.41884232	1.3754462444	730.47919227	27.561853409	-1.2380146483	30.165174484	19.184478873	42.325656361	-71.11908	1	65767.816327	23.8
16299	2022-09-16	18:16:33.118	258.55316109	6205.275866	1663352193.118	0	899	2.3976680953	2.4278967191	461.82523235	468.88065869	1.3754462444	730.48286771	27.561853409	-1.1376283169	30.165174484	19.190776825	42.325657749	-71.119078917	1	65768.649515	23.864951456
16300	2022-09-16	18:16:34.016	258.55317149	6205.276116	1663352194.017	0	899	2.3984303837	2.4286420654	461.82523235	468.87444692	1.3742534729	730.48920607	27.561853409	-1.1415519328	30.165174484	19.190826959	42.325653697	-71.119074624	1	65769.55636	23.844364012
16301	2022-09-16	18:16:34.891	258.55318161	6205.276359	1663352194.891	0	899	2.3984589026	2.4286710979	461.98203721	469.03368132	1.3742604021	730.48043763	27.563162431	-1.2035752251	30.165174484	19.190033906	42.325646228	-71.119067894	1	65770.452696	23.754730417
16302	2022-09-16	18:16:35.727	258.5531913	6205.276591	1663352195.728	0	899	2.39580411	2.4269784973	461.99188157	469.27695617	1.419016524	730.47138421	27.565729141	-1.1491512415	30.165174484	19.188075236	42.325641667	-71.119060799	1	65771.304171	23.669582909
16303	2022-09-16	18:16:36.569	258.55320103	6205.276825	1663352196.569	0	899	2.39580411	2.4269784973	462.01109406	469.29647162	1.419016524	730.47230499	27.565729141	-1.1399889703	30.165174484	19.189462876	42.325642191	-71.11905264	1	65772.157315	23.584268537
16304	2022-09-16	18:16:37.421	258.55321089	6205.277061	1663352197.421	0	899	2.4006561715	2.4312756449	462.01109406	469.15194247	1.3912941936	730.47941458	27.565729141	-1.1425112486	30.165174484	19.191137314	42.325645037	-71.119039851	1	65773.01119	23.497761953
16305	2022-09-16	18:16:38.290	258.55322096	6205.277303	1663352198.291	0	899	2.4006561715	2.4312756449	461.34057308	468.47105791	1.3912941936	730.46977224	27.565729141	-1.1534629287	29.987062277	19.184469526	42.325647987	-71.11902805	1	65773.896236	23.320752798
16306	2022-09-16	18:16:39.213	258.55323163	6205.277559	1663352199.213	0	899	2.4008219591	2.4314769325	461.34067293	468.47895413	1.3927919396	730.48077231	27.565755213	-1.1836337909	30.165174484	19.190043443	42.325659116	-71.119013189	1	65774.808679	23.4617357
16307	2022-09-16	18:16:40.138	258.55324235	6205.277816	1663352200.139	0	899	2.4009072442	2.4315637743	461.22257072	468.3591337	1.3928129202	730.46389669	27.569665909	-1.2483087778	30.165174484	19.187896729	42.325659222	-71.119007555	1	65775.733467	23.573346693
16308	2022-09-16	18:16:41.022	258.55325257	6205.278062	1663352201.022	0	899	2.4029026546	2.4347145688	461.22257072	468.62267472	1.4434349035	730.47077103	27.569665909	-1.1760883955	30.165174484	19.190281546	42.325667598	-71.118996373	1	65776.617618	23.6
16309	2022-09-16	18:16:41.864	258.55326231	6205.278296	1663352201.864	0	899	2.4029026546	2.4347145688	461.28591177	468.68703205	1.4434349035	730.47076416	27.569665909	-1.1392560005	30.165174484	19.191497803	42.325678711	-71.118983086	1	65777.460922	23.646092184
16310	2022-09-16	18:16:42.729	258.55327233	6205.278536	1663352202.729	0	899	2.400293622	2.4308953338	461.28591177	468.41248413	1.3907046793	730.46899778	27.569665909	-1.1638324955	30.165174484	19.165896068	42.325689109	-71.118971918	1	65778.3082	23.730819981
16311	2022-09-16	18:16:43.578	258.55328216	6205.278772	1663352203.579	0	899	2.400293622	2.4308953338	460.89153309	468.01201255	1.3907046793	730.47850633	27.569665909	-1.1783196926	30.165174484	19.15080452	42.32569813	-71.118964593	1	65779.121977	23.812197687
16312	2022-09-16	18:16:44.418	258.55329189	6205.279005	1663352204.419	0	899	2.4019326522	2.4327792279	460.89153309	468.0642302	1.4007470493	730.47188139	27.569665909	-1.173900219	30.165174484	19.170947309	42.325696692	-71.118961617	1	65780.005005	23.900500501
16313	2022-09-16	18:16:45.257	258.5533016	6205.279238	1663352205.258	0	899	2.4019391032	2.4327857974	461.85418615	469.04187301	1.4007486447	730.46561619	27.569961586	-1.1720785266	30.165174484	19.187634399	42.325700891	-71.118953218	1	65780.844845	23.984484484
16314	2022-09-16	18:16:46.085	258.55331118	6205.279468	1663352206.086	0	899	2.4035497784	2.4342684089	461.86861522	469.02179579	1.3940836737	730.45237601	27.573724747	-1.196223855	30.165174484	19.184295654	42.325701667	-71.11895056	1	65781.663708	24
16315	2022-09-16	18:16:46.923	258.55332087	6205.279701	1663352206.923	0	899	2.4035497784	2.4342684089	462.18243581	469.34047667	1.3940836737	730.44403076	27.573724747	-1.196223855	30.165174484	19.184295654	42.325702482	-71.118948369	1	65782.489152	24
16316	2022-09-16	18:16:47.802	258.55333104	6205.279945	1663352207.802	0	899	2.3989138214	2.429504775	462.18243581	469.32445844	1.3910114745	730.45078545	27.573724747	-1.1460684001	30.165174484	19.138668995	42.325703918	-71.118945497	1	65783.350826	24
16317	2022-09-16	18:16:48.694	258.55334138	6205.280193	1663352208.695	0	899	2.3989138214	2.429504775	461.41411116	468.54426101	1.3910114745	730.46346379	27.573724747	-1.3480806714	30.165174484	19.181331622	42.325706162	-71.118940234	1	65784.232438	24.046487603
16318	2022-09-16	18:16:49.565	258.55335146	6205.280435	1663352209.566	0	899	2.4026761168	2.4329606746	461.41411116	468.46157571	1.3751231795	730.462581	27.573724747	-1.4078187943	30.165174484	19.184656143	42.325710415	-71.118928756	1	65785.124393	24.212439261
16319	2022-09-16	18:16:50.463	258.55336184	6205.280684	1663352210.463	0	899	2.4027374622	2.4330231253	462.496479	469.56055288	1.3751380684	730.45862584	27.576535598	-1.6339225485	30.165174484	19.156380597	42.32571332	-71.118920039	1	65785.996113	24.299611273
16320	2022-09-16	18:16:51.325	258.55337183	6205.280924	1663352211.326	0	899	2.4021612383	2.432975658	462.49998171	469.6895011	1.3991738669	730.46369783	27.577447891	-1.5282544861	30.165174484	19.145450605	42.3257162	-71.118914268	1	65786.85986	24.385985986
16321	2022-09-16	18:16:52.223	258.55338222	6205.281173	1663352212.224	0	899	2.4021612383	2.432975658	462.83225907	470.02694368	1.3991738669	730.46091931	27.577447891	-1.3040262871	30.165174484	19.145402908	42.32572165	-71.11890212	1	65787.747535	24.549506903
16322	2022-09-16	18:16:53.059	258.5533919	6205.281406	1663352213.06	0	899	2.4019926237	2.4330962837	462.83225907	470.09517083	1.4122372288	730.45954541	27.577447891	-1.311323784	30.165174484	19.152485816	42.325728332	-71.118895334	1	65788.599793	24.659979317
16323	2022-09-16	18:16:53.914	258.55340179	6205.281643	1663352213.915	0	899	2.4019926237	2.4330962837	462.08689086	469.33810606	1.4122372288	730.44972077	27.577447891	-1.3221999802	30.165174484	19.177796572	42.325732436	-71.118893333	1	65789.461538	24.7
16324	2022-09-16	18:16:54.809	258.55341215	6205.281892	1663352214.81	0	899	2.4053409042	2.4353130482	462.08689086	469.06387569	1.3596228952	730.46345651	27.577447891	-1.2238940001	30.165174484	19.186096191	42.325736775	-71.118892186	1	65790.344181	24.734418146
16325	2022-09-16	18:16:55.688	258.55342233	6205.282136	1663352215.689	0	899	2.4054026881	2.4353759325	462.85636184	469.84504209	1.3596377053	730.45270665	27.580275719	-1.3952826735	30.165174484	19.174214496	42.32574551	-71.118888911	1	65791.217701	24.821770092
16326	2022-09-16	18:16:56.555	258.55343235	6205.282376	1663352216.555	0	899	2.4050445734	2.4361141727	462.86097471	470.10712987	1.4089431471	730.45510965	27.581476212	-1.3807307837	30.165174484	19.174643649	42.325753851	-71.118884482	1	65792.103632	24.920726496
16327	2022-09-16	18:16:57.436	258.55344255	6205.282621	1663352217.436	0	899	2.4050445734	2.4361141727	463.93884006	471.20186936	1.4089431471	730.44824946	27.581476212	-1.1750643253	30.165174484	19.18753624	42.325758402	-71.118879793	1	65793.04142	25.104142012
16328	2022-09-16	18:16:58.306	258.55345263	6205.282863	1663352218.307	0	899	2.404492809	2.4356396642	463.93884006	471.22165343	1.4127217126	730.44442931	27.581476212	-1.1838708942	30.165174484	19.189177103	42.325759834	-71.118875498	1	65793.900394	25.190039448
16329	2022-09-16	18:16:59.184	258.55346279	6205.283107	1663352219.185	0	899	2.404492809	2.4356396642	462.63417643	469.89650947	1.4127217126	730.45521394	27.581476212	-1.2059897184	30.165174484	19.19329834	42.325766488	-71.118875	1	65794.778557	25.277855711
16330	2022-09-16	18:17:00.144	258.5534739	6205.283374	1663352220.145	0	899	2.4048335362	2.4363725976	462.64834227	470.001555	1.4300805938	730.46151713	27.585164594	-1.5160200762	30.165174484	19.145945037	42.325772032	-71.118871301	1	65795.73974	25.373973974
16331	2022-09-16	18:17:01.022	258.55348405	6205.283617	1663352221.022	0	899	2.4048362953	2.4363754084	462.44384153	469.7938076	1.4300812896	730.46121276	27.585290909	-1.2769274759	30.165174484	19.176969705	42.325774347	-71.118871014	1	65796.608481	25.4
16332	2022-09-16	18:17:01.931	258.55349458	6205.28387	1663352221.932	0	899	2.406666675	2.4368567546	462.44384153	469.47323528	1.3686415208	730.46613681	27.585290909	-1.204362154	30.165174484	19.18645668	42.325775	-71.118870796	1	65797.522403	25.504480652
16333	2022-09-16	18:17:02.832	258.553505	6205.28412	1663352222.832	0	899	2.406666675	2.4368567546	461.9733717	468.99561406	1.3686415208	730.45558621	27.585290909	-1.2101397862	30.165174484	19.186774892	42.325775708	-71.118868583	1	65798.425049	25.642504931
16334	2022-09-16	18:17:03.697	258.55351501	6205.28436	1663352223.697	0	899	2.4046814777	2.4350139016	461.9733717	469.03465077	1.3761352692	730.46478271	27.585290909	-1.2108727694	30.165174484	19.186815262	42.325776203	-71.118864813	1	65799.278107	25.727810651
16335	2022-09-16	18:17:04.526	258.55352462	6205.284591	1663352224.527	0	899	2.4046814777	2.4350139016	462.26370024	469.329417	1.3761352692	730.45447303	27.585290909	-1.1881718028	30.165174484	19.188489699	42.325775166	-71.118859335	1	65800.099695	25.809969481
16336	2022-09-16	18:17:05.357	258.55353422	6205.284821	1663352225.357	0	899	2.4074964501	2.4365646175	462.27847524	469.04122807	1.317938589	730.45964768	27.589140974	-1.1759913039	30.165174484	19.180744146	42.325776573	-71.118853706	1	65800.944049	25.894404883
16337	2022-09-16	18:17:06.282	258.55354493	6205.285078	1663352226.282	0	899	2.4074970114	2.4365651885	463.41033287	470.18964452	1.3179387193	730.44913387	27.589166641	-1.1408835649	30.165174484	19.19329834	42.325775215	-71.118853333	1	65801.870871	25.9
16338	2022-09-16	18:17:07.180	258.55355532	6205.285328	1663352227.18	0	899	2.4097048165	2.4401741847	463.41033287	470.51076799	1.3794249424	730.45150171	27.589166641	-1.1452599401	30.165174484	19.193159874	42.325773736	-71.118848277	1	65802.758383	25.975838264
16339	2022-09-16	18:17:08.086	258.55356582	6205.28558	1663352228.087	0	899	2.4097048165	2.4401741847	463.2012189	470.29844995	1.3794249424	730.45398879	27.589166641	-1.1471032323	30.165174484	19.192079923	42.325771122	-71.118848878	1	65803.663327	26.265330661
16340	2022-09-16	18:17:08.960	258.55357594	6205.285822	1663352228.961	0	899	2.4106699778	2.4418751516	463.2012189	470.46738717	1.4117526299	730.45831299	27.589166641	-1.1457666159	30.165174484	19.191858292	42.32577	-71.118849142	1	65804.514833	26.451483254
16341	2022-09-16	18:17:09.812	258.55358579	6205.286059	1663352229.812	0	899	2.4106732967	2.441878532	461.70515973	468.94786383	1.4117534542	730.44892166	27.589318219	-1.1708388779	30.165174484	19.19130943	42.325771204	-71.118847129	1	65805.361345	26.536134454
16342	2022-09-16	18:17:10.697	258.55359603	6205.286305	1663352230.697	0	899	2.410686668	2.4407182942	461.71920021	468.68897438	1.3593041653	730.46348966	27.592981339	-1.2079407742	30.165174484	19.185976294	42.325775074	-71.11884413	1	65806.261074	26.626107446
16343	2022-09-16	18:17:11.615	258.55360667	6205.28656	1663352231.616	0	899	2.410686668	2.4407182942	462.55834958	469.54079094	1.3593041653	730.44464071	27.592981339	-1.188656848	30.165174484	19.191858292	42.325780687	-71.118841208	1	65807.137475	26.7
16344	2022-09-16	18:17:12.497	258.55361687	6205.286805	1663352232.498	0	899	2.4086723603	2.4399724033	462.55834958	469.84260545	1.4171488675	730.4480324	27.592981339	-1.1663763492	30.165174484	19.187634197	42.325785119	-71.118838155	1	65808.035605	26.703560529
16345	2022-09-16	18:17:13.405	258.55362738	6205.287057	1663352233.406	0	899	2.4086723603	2.4399724033	462.47941839	469.76243126	1.4171488675	730.44927332	27.592981339	-1.1984982743	30.165174484	19.180598606	42.325788198	-71.118833537	1	65808.959308	26.795930824
16346	2022-09-16	18:17:14.276	258.55363745	6205.287299	1663352234.276	0	899	2.4096779151	2.4412537492	462.47941839	469.82370489	1.4288852841	730.44899442	27.592981339	-1.5119886398	30.165174484	19.164850235	42.325788333	-71.118831903	1	65809.858325	26.8
16347	2022-09-16	18:17:15.164	258.55364774	6205.287546	1663352235.165	0	899	2.4097601472	2.4413375218	462.29085942	469.6322595	1.4289059641	730.45003565	27.596738436	-1.1944560689	30.165174484	19.187698086	42.325789569	-71.118830431	1	65810.741617	26.8
16348	2022-09-16	18:17:16.056	258.55365807	6205.287794	1663352236.057	0	899	2.4115118209	2.4428335274	462.29166605	469.56817341	1.4164687511	730.46630859	27.596948624	-1.176692009	30.165174484	19.188976288	42.32579	-71.11883	1	65811.602294	26.8
16349	2022-09-16	18:17:16.927	258.55366815	6205.288036	1663352236.928	0	899	2.4115118209	2.4428335274	462.45432005	469.73338761	1.4164687511	730.46229968	27.596948624	-1.510414913	30.165174484	19.154634918	42.32578924	-71.11883	1	65812.455912	26.8
16350	2022-09-16	18:17:17.798	258.55367822	6205.288277	1663352237.798	0	899	2.4131777095	2.4431926714	462.45432005	469.42408651	1.3571740097	730.46749858	27.596948624	-1.3380452923	30.165174484	19.171316715	42.325787787	-71.11883	1	65813.327655	26.8
16351	2022-09-16	18:17:18.671	258.55368833	6205.28852	1663352238.672	0	899	2.4131777095	2.4431926714	462.6319238	469.60436697	1.3571740097	730.46413598	27.596948624	-1.1750643253	30.165174484	19.187175751	42.325786667	-71.118830334	1	65814.200197	26.8
16352	2022-09-16	18:17:19.558	258.55369859	6205.288766	1663352239.558	0	899	2.4123157981	2.4446819139	462.63470563	470.15759114	1.4625936307	730.44531775	27.597672961	-1.2381440014	30.165174484	19.17882889	42.325786798	-71.118831535	1	65815.078782	26.8
16353	2022-09-16	18:17:20.460	258.55370904	6205.289017	1663352240.461	0	899	2.4123855164	2.4447529696	463.38204913	470.91718102	1.462611558	730.4523275	27.600854874	-1.4197513378	30.165174484	19.160334303	42.325788289	-71.11883	1	65816.02645	26.8
16354	2022-09-16	18:17:21.392	258.55371983	6205.289276	1663352241.393	0	899	2.4117417243	2.4423192115	463.38204913	470.50127794	1.3831039513	730.44001133	27.600854874	-1.188085556	30.165174484	19.189697266	42.325786709	-71.11883	1	65816.974568	26.8
16355	2022-09-16	18:17:22.272	258.55373	6205.28952	1663352242.272	0	899	2.4117417243	2.4423192115	462.02622974	469.12462825	1.3831039513	730.44069	27.600854874	-1.1949518935	30.165174484	19.183854463	42.325786667	-71.118828552	1	65817.868769	26.8
16356	2022-09-16	18:17:23.131	258.55373995	6205.289759	1663352243.132	0	899	2.414528051	2.4457943521	462.02622974	469.27656709	1.4122514309	730.44145758	27.600854874	-1.3704797914	30.165174484	19.177694434	42.325786667	-71.118827132	1	65818.720907	26.87209073
16357	2022-09-16	18:17:24.006	258.55375007	6205.290002	1663352244.006	0	899	2.414528051	2.4457943521	462.78114628	470.04333014	1.4122514309	730.45391846	27.600854874	-1.2808618546	30.165174484	19.183214188	42.325786667	-71.118827638	1	65819.58284	26.9
16358	2022-09-16	18:17:24.822	258.55375953	6205.290229	1663352244.823	0	899	2.4163859175	2.4481802829	462.79017197	470.16979654	1.4347037046	730.4486181	27.603204323	-1.2197116361	30.165174484	19.188980911	42.325786667	-71.118828333	1	65820.38856	26.9
16359	2022-09-16	18:17:25.665	258.55376928	6205.290463	1663352245.666	0	899	2.4164180759	2.4482130462	462.89029387	470.27155731	1.4347118027	730.45134851	27.604669571	-1.1748379579	30.165174484	19.192577362	42.325788204	-71.118830255	1	65821.23061	26.9
16360	2022-09-16	18:17:26.595	258.55378003	6205.290721	1663352246.595	0	899	2.4153582283	2.447763956	462.89029387	470.41705403	1.4625398136	730.44840347	27.604669571	-1.2147531967	30.165174484	19.184512359	42.325794878	-71.118839447	1	65822.185371	26.9
16361	2022-09-16	18:17:27.471	258.55379019	6205.290964	1663352247.472	0	899	2.4153582283	2.447763956	463.84607362	471.38837509	1.4625398136	730.44500732	27.604669571	-1.2662129402	30.165174484	19.178894043	42.325802298	-71.118852508	1	65823.063116	26.9
16362	2022-09-16	18:17:28.346	258.55380031	6205.291207	1663352248.347	0	899	2.414134853	2.4449074111	463.84607362	471.0108874	1.3904540427	730.45123291	27.604669571	-1.1963315997	30.165174484	19.187450775	42.325810927	-71.118864014	1	65823.926036	26.9
16363	2022-09-16	18:17:29.295	258.55381128	6205.291471	1663352249.295	0	899	2.414134853	2.4449074111	462.13602088	469.27442027	1.3904540427	730.44340545	27.604669571	-1.1945961714	30.165174484	19.191858292	42.325820405	-71.118876652	1	65824.873874	26.9
16364	2022-09-16	18:17:30.216	258.55382194	6205.291727	1663352250.216	0	899	2.4153028194	2.4457525111	462.13875623	469.19867897	1.3753899464	730.43795918	27.605382591	-1.2033488585	30.165174484	19.191390726	42.325822935	-71.118887209	1	65825.760766	26.9
16365	2022-09-16	18:17:31.147	258.55383272	6205.291985	1663352251.147	0	899	2.415371532	2.4458224619	462.37644336	469.44008369	1.3754065417	730.4480033	27.608514786	-1.2073910363	30.165174484	19.189537314	42.32582572	-71.118895967	1	65826.716088	26.9
16366	2022-09-16	18:17:32.058	258.55384326	6205.292238	1663352252.058	0	899	2.4159791563	2.4467129367	462.37644336	469.50407269	1.3876770961	730.44972239	27.608514786	-1.145184528	30.165174484	19.190005233	42.32582868	-71.118900347	1	65827.604147	26.9
16367	2022-09-16	18:17:32.911	258.55385314	6205.292475	1663352252.911	0	899	2.4159791563	2.4467129367	463.49111849	470.63593076	1.3876770961	730.44726562	27.608514786	-1.1392560005	30.165174484	19.190057755	42.325829278	-71.118901667	1	65828.433433	26.856656657
16368	2022-09-16	18:17:33.726	258.55386258	6205.292702	1663352253.727	0	899	2.416695263	2.4470764981	463.49111849	470.55165926	1.3715553365	730.45602478	27.608514786	-1.3799547218	30.165174484	19.162774332	42.32582788	-71.11890212	1	65829.271739	26.8
16369	2022-09-16	18:17:34.617	258.55387288	6205.292949	1663352254.617	0	899	2.416695263	2.4470764981	461.40224744	468.43096763	1.3715553365	730.45807693	27.608514786	-1.4696696997	30.165174484	19.152605057	42.325825564	-71.118903701	1	65830.220441	26.8
16370	2022-09-16	18:17:35.470	258.55388275	6205.293186	1663352255.47	0	899	2.4173544147	2.4467391707	461.41027877	468.20613671	1.3267523592	730.44558655	27.610611606	-1.4723536952	30.165174484	19.152605057	42.325821181	-71.118905121	1	65831.072816	26.8
16371	2022-09-16	18:17:36.342	258.55389286	6205.293429	1663352256.343	0	899	2.417392132	2.4467775433	464.50058	471.34199923	1.3267611392	730.45047664	27.612329483	-1.2175450191	30.165174484	19.186119825	42.325815531	-71.118906534	1	65831.920388	26.8
16372	2022-09-16	18:17:37.221	258.55390303	6205.293673	1663352257.222	0	899	2.4152839003	2.447191928	464.50058	471.93743185	1.4404141642	730.44988569	27.612329483	-1.1832026243	30.165174484	19.181055069	42.32582126	-71.118920438	1	65832.751178	26.950235627
16373	2022-09-16	18:17:38.102	258.55391323	6205.293917	1663352258.103	0	899	2.4152839003	2.447191928	464.24844482	471.68125989	1.4404141642	730.44012694	27.612329483	-1.1819091325	30.165174484	19.182962923	42.325824432	-71.118927197	1	65833.659188	27
16374	2022-09-16	18:17:38.996	258.55392356	6205.294166	1663352258.996	0	899	2.4177754198	2.4478550423	464.24844482	471.2469946	1.3575071957	730.45315329	27.612329483	-1.177317212	30.165174484	19.186260185	42.325825915	-71.118928333	1	65834.549282	27
16375	2022-09-16	18:17:39.871	258.55393369	6205.294409	1663352259.871	0	899	2.4177754198	2.4478550423	462.64407569	469.61843958	1.3575071957	730.46240234	27.612329483	-1.176692009	30.165174484	19.185014725	42.325826667	-71.118928997	1	65835.398422	27
16376	2022-09-16	18:17:40.765	258.55394404	6205.294657	1663352260.765	0	899	2.4187280484	2.4490746133	462.65385533	469.68764594	1.3688724288	730.45346858	27.614875983	-1.1877729703	30.165174484	19.187190643	42.325826667	-71.118930474	1	65836.284569	27
16377	2022-09-16	18:17:41.661	258.55395442	6205.294906	1663352261.662	0	899	2.4187565785	2.4491036551	462.85517192	469.89205891	1.3688792773	730.45561814	27.616174698	-1.1750643253	30.165174484	19.184015868	42.325826667	-71.118931993	1	65837.195513	27.019551282
16378	2022-09-16	18:17:42.588	258.55396515	6205.295164	1663352262.589	0	899	2.4185565331	2.4501799429	462.85517192	470.18943283	1.4258248166	730.44647661	27.616174698	-1.1750643253	30.165174484	19.174571991	42.325826667	-71.118933619	1	65838.171598	27.1
16379	2022-09-16	18:17:43.457	258.5539752	6205.295405	1663352263.457	0	899	2.4185565331	2.4501799429	464.8753377	472.24160954	1.4258248166	730.44042565	27.616174698	-1.1879561958	30.165174484	19.178416448	42.325826619	-71.118935047	1	65839.028484	27.1
16380	2022-09-16	18:17:44.390	258.553986	6205.295664	1663352264.39	0	899	2.422988841	2.453350609	464.87773352	471.93641697	1.3671711755	730.44133794	27.616795559	-1.270966522	30.165174484	19.18259272	42.325825037	-71.118936629	1	65839.97762	27.1
16381	2022-09-16	18:17:45.276	258.55399626	6205.29591	1663352265.277	0	899	2.4230611417	2.4534242047	461.66650131	468.67651562	1.3671884789	730.46238092	27.620080948	-1.179947257	30.165174484	19.189336777	42.325823557	-71.118946768	1	65840.865866	27.1
16382	2022-09-16	18:17:46.167	258.55400656	6205.296158	1663352266.167	0	899	2.4195482525	2.4492777192	461.66650131	468.53985034	1.3409251666	730.45505428	27.620080948	-1.1468013991	30.165174484	19.191097083	42.325823333	-71.118954546	1	65841.745562	27.1
16383	2022-09-16	18:17:47.039	258.55401666	6205.2964	1663352267.039	0	899	2.4195482525	2.4492777192	462.09281853	468.97251462	1.3409251666	730.46287729	27.620080948	-1.1553600395	30.165174484	19.189518404	42.325828625	-71.118965133	1	65842.634953	27.226990693
16384	2022-09-16	18:17:47.921	258.55402686	6205.296645	1663352267.921	0	899	2.4212405627	2.451804442	462.09281853	469.16115923	1.3771400294	730.45467594	27.620080948	-1.1448827129	30.165174484	19.192843456	42.32583338	-71.118975998	1	65843.514091	27.351409135
16385	2022-09-16	18:17:48.805	258.55403711	6205.296891	1663352268.806	0	899	2.4212405627	2.451804442	462.49813893	469.57267956	1.3771400294	730.46042254	27.620080948	-1.1401614006	30.165174484	19.192016071	42.325836266	-71.118982932	1	65844.379684	27.4
16386	2022-09-16	18:17:49.700	258.55404745	6205.297139	1663352269.7	0	899	2.4238826897	2.4570449637	462.49813893	470.16745327	1.4910309367	730.46616348	27.620080948	-1.1408835649	30.165174484	19.190418243	42.32583879	-71.118985456	1	65845.27376	27.4
16387	2022-09-16	18:17:50.565	258.55405748	6205.297379	1663352270.566	0	899	2.4239320226	2.4570952618	464.53384421	472.23698297	1.4910438084	730.46302038	27.622321868	-1.1827929912	30.165174484	19.187383866	42.32584	-71.118986923	1	65846.153774	27.4
16388	2022-09-16	18:17:51.440	258.55406759	6205.297622	1663352271.44	0	899	2.4227753199	2.4537358886	464.5400304	471.73370516	1.3939158906	730.47119585	27.623926163	-1.1850135492	30.165174484	19.18479538	42.32584	-71.118988297	1	65846.978302	27.4
16389	2022-09-16	18:17:52.313	258.55407771	6205.297865	1663352272.314	0	899	2.4227753199	2.4537358886	463.68263713	470.86303465	1.3939158906	730.47460897	27.623926163	-1.1783196926	30.165174484	19.185014725	42.325843031	-71.118989849	1	65847.909188	27.4
16390	2022-09-16	18:17:53.180	258.55408773	6205.298106	1663352273.18	0	899	2.4240041765	2.454807631	463.68263713	470.8228685	1.3862367687	730.47381875	27.623926163	-1.1839248581	30.165174484	19.185635106	42.325844542	-71.118992417	1	65848.725162	27.4
16391	2022-09-16	18:17:54.052	258.55409782	6205.298348	1663352274.052	0	899	2.4240041765	2.454807631	464.1280238	471.27511367	1.3862367687	730.46801677	27.623926163	-1.2108727694	30.165174484	19.188617706	42.325851836	-71.119007982	1	65849.585961	27.517192269
16392	2022-09-16	18:17:54.927	258.55410795	6205.298591	1663352274.927	0	899	2.4264266959	2.4560877991	464.13135943	471.00588163	1.3341321999	730.4617637	27.624791973	-1.2790401921	30.165174484	19.186104023	42.325858307	-71.119020794	1	65850.492114	27.6
16393	2022-09-16	18:17:55.799	258.55411806	6205.298833	1663352275.8	0	899	2.4264923546	2.456154605	463.63735853	470.50464378	1.3341475128	730.44655099	27.627771378	-1.5136163235	30.165174484	19.177453995	42.325861301	-71.119025285	1	65851.39039	27.560960961
16394	2022-09-16	18:17:56.677	258.55412822	6205.299077	1663352276.678	0	899	2.4241430155	2.4563387704	463.63735853	471.1000638	1.4479908082	730.45174706	27.627771378	-1.2431239632	30.165174484	19.186628354	42.325862449	-71.119027891	1	65852.265286	27.5
16395	2022-09-16	18:17:57.559	258.55413843	6205.299322	1663352277.56	0	899	2.4241430155	2.4563387704	464.90077094	472.3838121	1.4479908082	730.46130007	27.627771378	-1.2189247656	30.165174484	19.165738415	42.325860215	-71.119026451	1	65853.129245	27.5
16396	2022-09-16	18:17:58.411	258.55414829	6205.299559	1663352278.412	0	899	2.4214548734	2.4523757126	464.90077094	472.09470029	1.3928993034	730.45780692	27.627771378	-1.2759789228	30.165174484	19.147203445	42.325861555	-71.119025112	1	65853.933019	27.5
16397	2022-09-16	18:17:59.257	258.55415808	6205.299794	1663352279.258	0	899	2.4214548734	2.4523757126	462.34819236	469.5026228	1.3928993034	730.46049449	27.627771378	-1.2076821367	30.165174484	19.168152045	42.325864472	-71.119025	1	65854.841477	27.5
16398	2022-09-16	18:18:00.115	258.554168	6205.300032	1663352280.115	0	899	2.4226495021	2.4539726614	462.36009082	469.60446432	1.4101044864	730.46299127	27.63087164	-1.1416489517	30.165174484	19.168061225	42.325865	-71.119022732	1	65855.680383	27.5
16399	2022-09-16	18:18:00.977	258.55417799	6205.300272	1663352280.978	0	899	2.4226685789	2.4539920908	464.08496983	471.35639384	1.4101091963	730.45471272	27.631738663	-1.1854662208	30.165174484	19.161946745	42.325865869	-71.119023406	1	65856.521696	27.5
16400	2022-09-16	18:18:01.842	258.55418799	6205.300512	1663352281.842	0	899	2.4265563551	2.4568013419	464.08496983	471.09409467	1.3599997012	730.45860644	27.631738663	-1.2603274907	30.165174484	19.163380478	42.32586729	-71.119025	1	65857.373767	27.5
16401	2022-09-16	18:18:02.688	258.55419779	6205.300747	1663352282.689	0	899	2.4265563551	2.4568013419	464.92023013	471.94196999	1.3599997012	730.45851347	27.631738663	-1.4741214648	30.165174484	19.159817727	42.325868333	-71.119023868	1	65858.226496	27.5
16402	2022-09-16	18:18:03.585	258.55420816	6205.300996	1663352283.585	0	899	2.4261166527	2.4568093346	464.92023013	472.04747767	1.3801263239	730.45524021	27.631738663	-1.5266375542	30.165174484	19.146123886	42.325868616	-71.119019717	1	65859.169625	27.5
16403	2022-09-16	18:18:04.506	258.55421882	6205.301252	1663352284.506	0	899	2.426156856	2.456850265	464.27184152	471.38920003	1.3801360249	730.45811695	27.63356325	-1.3344019201	30.165174484	19.147535324	42.32587	-71.119018199	1	65860.080366	27.5
16404	2022-09-16	18:18:05.437	258.55422959	6205.30151	1663352285.437	0	899	2.4243421426	2.4557261982	464.27915803	471.56267813	1.4118370532	730.45388289	27.635461807	-1.1343729496	30.165174484	19.149003983	42.325869955	-71.119016486	1	65861.027054	27.5
16405	2022-09-16	18:18:06.339	258.55424005	6205.301761	1663352286.34	0	899	2.4243421426	2.4557261982	463.90686501	471.18454466	1.4118370532	730.45421919	27.635461807	-1.4005752383	30.165174484	19.139731995	42.325868447	-71.119010454	1	65861.931864	27.5
16406	2022-09-16	18:18:07.263	258.55425074	6205.302018	1663352287.264	0	899	2.4278652468	2.4591881668	463.90686501	471.15976101	1.4071031495	730.45766424	27.635461807	-1.5711232013	30.165174484	19.145105084	42.325868333	-71.11901	1	65862.844181	27.5
16407	2022-09-16	18:18:08.253	258.5542622	6205.302293	1663352288.254	0	899	2.4278652468	2.4591881668	464.72254818	471.98819688	1.4071031495	730.4496852	27.635461807	-1.2450534105	30.165174484	19.186815262	42.325868333	-71.119008632	1	65863.820513	27.5
16408	2022-09-16	18:18:09.148	258.55427256	6205.302541	1663352289.149	0	899	2.4315630434	2.4621806932	464.72254818	471.81334311	1.3737489839	730.45225394	27.635461807	-1.2240664122	30.165174484	19.18892657	42.325867124	-71.119008333	1	65864.725331	27.5
16409	2022-09-16	18:18:10.038	258.55428285	6205.302788	1663352290.038	0	899	2.4315658328	2.4621835328	463.14774286	470.2145127	1.3737496524	730.46131422	27.635588122	-1.1923110461	30.165174484	19.19215916	42.325863565	-71.119002131	1	65865.62024	27.562024048
16410	2022-09-16	18:18:10.905	258.55429289	6205.303029	1663352290.906	0	899	2.4295736786	2.4593840449	463.16192268	470.04774338	1.339048834	730.45440068	27.639276505	-1.2246485064	30.165174484	19.188791641	42.325857521	-71.118994188	1	65866.497457	27.649745677
16411	2022-09-16	18:18:11.805	258.55430331	6205.303279	1663352291.806	0	899	2.4295736786	2.4593840449	465.71886444	472.64269914	1.339048834	730.46090314	27.639276505	-1.1851320535	30.165174484	19.188459017	42.325852666	-71.118986663	1	65867.400394	27.7
16412	2022-09-16	18:18:12.667	258.55431328	6205.303519	1663352292.667	0	899	2.427906812	2.4577587392	465.71886444	472.65714938	1.3418024437	730.4655309	27.639276505	-1.1734366417	30.165174484	19.188976288	42.325852064	-71.11897968	1	65868.238454	27.723845429
16413	2022-09-16	18:18:13.523	258.55432318	6205.303756	1663352293.523	0	899	2.427906812	2.4577587392	462.97668206	469.87411394	1.3418024437	730.46679688	27.639276505	-1.1734366417	30.165174484	19.188976288	42.325852845	-71.118972845	1	65869.04883	27.804883011
16414	2022-09-16	18:18:14.410	258.55433345	6205.304003	1663352294.41	0	899	2.429463453	2.4606138189	462.97668206	470.17030495	1.3985408252	730.44604492	27.639276505	-1.1408835649	30.165174484	19.188976288	42.325843822	-71.118963822	1	65869.95117	27.895116989
16415	2022-09-16	18:18:15.292	258.55434366	6205.304248	1663352295.292	0	899	2.4295215526	2.4606729836	463.99325167	471.20274405	1.3985550125	730.44800451	27.641909707	-1.1681009752	30.165174484	19.189699653	42.325832367	-71.118955108	1	65870.822485	27.9
16416	2022-09-16	18:18:16.171	258.55435384	6205.304492	1663352296.172	0	899	2.4279985276	2.4586624603	463.99827206	471.09918307	1.3777943423	730.47406046	27.643213272	-1.2161976746	30.165174484	19.191798671	42.32583	-71.11895084	1	65871.747863	27.9
16417	2022-09-16	18:18:17.042	258.55436392	6205.304734	1663352297.043	0	899	2.4279985276	2.4586624603	464.11111535	471.21375329	1.3777943423	730.4442749	27.643213272	-1.2173833847	30.165174484	19.191858292	42.325827943	-71.118940743	1	65872.617104	27.961710398
16418	2022-09-16	18:18:17.930	258.55437419	6205.304981	1663352297.93	0	899	2.4318209489	2.4618574884	464.11111535	471.05709187	1.3478527299	730.45584895	27.643213272	-1.2370014064	30.165174484	19.176943331	42.325824995	-71.118929149	1	65873.501526	28
16419	2022-09-16	18:18:18.822	258.55438451	6205.305228	1663352298.822	0	899	2.4318209489	2.4618574884	463.14946774	470.08105207	1.3478527299	730.46113152	27.643213272	-1.2091049469	30.165174484	19.179849726	42.325822051	-71.118920128	1	65874.384689	28.0384689
16420	2022-09-16	18:18:19.723	258.55439494	6205.305479	1663352299.723	0	899	2.429139225	2.4600165169	463.14946774	470.28347714	1.3866173646	730.45709229	27.643213272	-1.1441389322	30.165174484	19.192937851	42.32582	-71.118914548	1	65875.271008	28.1
16421	2022-09-16	18:18:20.542	258.55440443	6205.305706	1663352300.543	0	899	2.4291959653	2.4600742883	464.08821372	471.23675478	1.3866311039	730.45872528	27.645785237	-1.1419615011	30.165174484	19.186194098	42.32582	-71.118913129	1	65876.12233	28.1
16422	2022-09-16	18:18:21.362	258.55441392	6205.305934	1663352301.363	0	899	2.430550829	2.4618900364	464.09311843	471.34466651	1.4062897515	730.45921962	27.647058487	-1.1548426049	30.165174484	19.184708703	42.32582	-71.118911803	1	65876.918447	28.1
16423	2022-09-16	18:18:22.244	258.55442413	6205.306179	1663352302.245	0	899	2.430550829	2.4618900364	463.73928738	470.98530679	1.4062897515	730.44774744	27.647058487	-1.1978515387	30.165174484	19.190418243	42.325821312	-71.118905108	1	65877.786982	28.1
16424	2022-09-16	18:18:23.176	258.55443491	6205.306438	1663352303.176	0	899	2.4320253481	2.4636644622	463.73928738	471.05039035	1.4187249628	730.44381451	27.647058487	-1.1761422805	30.165174484	19.175755583	42.325821667	-71.118900983	1	65878.705128	28.1
16425	2022-09-16	18:18:24.084	258.55444542	6205.30669	1663352304.084	0	899	2.4320253481	2.4636644622	464.62702931	471.95212801	1.4187249628	730.46133605	27.647058487	-1.2058496191	30.165174484	19.17826429	42.325822751	-71.118898916	1	65879.650641	28.1
16426	2022-09-16	18:18:24.983	258.55445583	6205.30694	1663352304.984	0	899	2.4319840769	2.4622857227	464.64154592	471.65652522	1.3595125609	730.45123736	27.650822658	-1.2159928423	30.165174484	19.190767301	42.325823333	-71.118897405	1	65880.556851	28.1
16427	2022-09-16	18:18:25.835	258.55446569	6205.307177	1663352305.836	0	899	2.4319851928	2.4622868585	463.6126223	470.61206869	1.3595128255	730.44616699	27.650873184	-1.2157557011	30.165174484	19.190776825	42.325822651	-71.118895302	1	65881.409514	28.1
16428	2022-09-16	18:18:26.733	258.55447608	6205.307426	1663352306.733	0	899	2.4339908153	2.4640085655	463.6126223	470.54058904	1.345833642	730.4552681	27.650873184	-1.1581410327	30.165174484	19.191678723	42.325821667	-71.118892278	1	65882.316505	28.1
16429	2022-09-16	18:18:27.605	258.55448618	6205.307668	1663352307.606	0	899	2.4339908153	2.4640085655	464.56678636	471.5090116	1.345833642	730.44919046	27.650873184	-1.1734366417	30.165174484	19.184295654	42.32582138	-71.118889713	1	65883.171923	28.1
16430	2022-09-16	18:18:28.446	258.5544959	6205.307902	1663352308.446	0	899	2.4318524213	2.4631262316	464.56678636	471.80665977	1.4026508644	730.44524944	27.650873184	-1.5339781938	30.165174484	19.162765149	42.325819959	-71.118888333	1	65884.02488	28.1
16431	2022-09-16	18:18:29.283	258.5545056	6205.308134	1663352309.284	0	899	2.4318524213	2.4631262316	464.21931703	471.45377543	1.4026508644	730.44728624	27.650873184	-1.3181577455	30.165174484	19.179223231	42.325818622	-71.118888333	1	65884.826794	28.1
16432	2022-09-16	18:18:30.092	258.55451497	6205.308359	1663352310.093	0	899	2.4351909318	2.4668493315	464.22866173	471.54240761	1.4177569596	730.44708292	27.653298422	-1.1768320894	30.165174484	19.189606938	42.325818333	-71.118888333	1	65885.67094	28.032905983
16433	2022-09-16	18:18:30.948	258.55452487	6205.308597	1663352310.949	0	899	2.4352216603	2.4668806312	464.72192104	472.04347784	1.4177645488	730.44439697	27.654687881	-1.1734366417	30.165174484	19.188617706	42.32581656	-71.118885673	1	65886.532039	28
16434	2022-09-16	18:18:31.841	258.5545352	6205.308845	1663352311.841	0	899	2.4349885214	2.465897761	464.72192104	471.8703185	1.3847415057	730.46578353	27.654687881	-1.2126728004	30.165174484	19.189236774	42.325813608	-71.118881942	1	65887.417515	28
16435	2022-09-16	18:18:32.750	258.55454572	6205.309097	1663352312.75	0	899	2.4349885214	2.465897761	465.02173721	472.17474647	1.3847415057	730.46783245	27.654687881	-1.3851825488	30.165174484	19.182387181	42.325810542	-71.118879438	1	65888.337337	28
16436	2022-09-16	18:18:33.677	258.55455645	6205.309355	1663352313.677	0	899	2.4370665993	2.4684373734	465.02173721	472.27563514	1.4039724233	730.46012666	27.654687881	-1.3923399243	30.165174484	19.182637575	42.32580875	-71.118877917	1	65889.249764	28
16437	2022-09-16	18:18:34.533	258.55456637	6205.309593	1663352314.534	0	899	2.4370665993	2.4684373734	463.92046343	471.15718253	1.4039724233	730.44799805	27.654687881	-1.2141280174	30.165174484	19.191137314	42.325809896	-71.118876667	1	65890.062118	28
16438	2022-09-16	18:18:35.463	258.55457712	6205.309851	1663352315.463	0	899	2.4340662422	2.465157799	463.9259639	471.10704984	1.3933274678	730.44617063	27.656116347	-1.2024541935	30.165174484	19.191409471	42.325808333	-71.118876654	1	65891.00789	28
16439	2022-09-16	18:18:36.418	258.55458818	6205.310116	1663352316.419	0	899	2.4341183155	2.4652108233	464.54539423	471.73613457	1.3933401131	730.45696011	27.658472061	-1.1844098907	30.165174484	19.191674643	42.325808333	-71.118875082	1	65891.95069	28
16440	2022-09-16	18:18:37.279	258.55459815	6205.310356	1663352317.28	0	899	2.4341998744	2.4660738494	464.54539423	471.91711117	1.4278599235	730.46084655	27.658472061	-1.2092450857	30.165174484	19.187896729	42.325791833	-71.118857124	1	65892.825025	28
16441	2022-09-16	18:18:38.115	258.55460781	6205.310588	1663352318.115	0	899	2.4341998744	2.4660738494	464.15449782	471.52001176	1.4278599235	730.47725329	27.658472061	-1.2115733837	30.165174484	19.18801122	42.325782885	-71.118846795	1	65893.653846	28
16442	2022-09-16	18:18:39.036	258.55461848	6205.310844	1663352319.037	0	899	2.4364649427	2.4685117215	464.15449782	471.55315009	1.4341832438	730.4776001	27.658472061	-1.2531917095	30.165174484	19.190057755	42.325773111	-71.118837428	1	65894.590486	28.059048604
16443	2022-09-16	18:18:39.913	258.55462862	6205.311087	1663352319.913	0	899	2.4365398471	2.4685880347	465.11464291	472.5286982	1.4342019485	730.46138576	27.661857289	-1.4467424399	30.165174484	19.165450532	42.325766039	-71.118832569	1	65895.458891	28.054110899
16444	2022-09-16	18:18:40.828	258.55463921	6205.311341	1663352320.828	0	899	2.4343812955	2.4630118084	465.11630089	471.74367514	1.284156895	730.45898438	27.662286758	-1.4712973833	30.165174484	19.16232872	42.32576209	-71.118830424	1	65896.372863	28
16445	2022-09-16	18:18:41.736	258.55464972	6205.311593	1663352321.736	0	899	2.4343812955	2.4630118084	465.5019212	472.1347901	1.284156895	730.44219971	27.662286758	-1.1408835649	30.165174484	19.189697266	42.325759495	-71.118827324	1	65897.30283	28
16446	2022-09-16	18:18:42.640	258.55466019	6205.311844	1663352322.64	0	899	2.4400332992	2.4701934921	465.5019212	472.47386225	1.3488342837	730.44993945	27.662286758	-1.1597255989	30.165174484	19.191891298	42.325758058	-71.118825	1	65898.165165	27.983483483
16447	2022-09-16	18:18:43.539	258.55467059	6205.312094	1663352323.539	0	899	2.4400332992	2.4701934921	466.24430163	473.22736149	1.3488342837	730.4543457	27.662286758	-1.1718090773	30.165174484	19.19329834	42.325756987	-71.118825	1	65899.064103	27.9
16448	2022-09-16	18:18:44.401	258.55468057	6205.312334	1663352324.401	0	899	2.4380447999	2.4691248925	466.24430163	473.44680067	1.3905759079	730.45029232	27.662286758	-1.1509837133	30.165174484	19.193737611	42.325761238	-71.118825	1	65899.914201	27.9
16449	2022-09-16	18:18:45.260	258.55469052	6205.312572	1663352325.261	0	899	2.4380669633	2.4691474598	464.39321088	471.56714254	1.3905812708	730.44610555	27.663287775	-1.1397302617	30.165174484	19.193461172	42.325767268	-71.118830601	1	65900.840217	27.9
16450	2022-09-16	18:18:46.177	258.55470113	6205.312827	1663352326.178	0	899	2.4351247591	2.4658834556	464.40429144	471.51252002	1.3780051288	730.44171547	27.666162491	-1.1636600289	30.165174484	19.19210319	42.325767049	-71.118831667	1	65901.770771	27.822922923
16451	2022-09-16	18:18:47.052	258.55471125	6205.31307	1663352327.052	0	899	2.4351247591	2.4658834556	465.19115281	472.31142519	1.3780051288	730.45526042	27.666162491	-1.1783196926	30.165174484	19.189336777	42.325766667	-71.118830607	1	65902.636095	27.8
16452	2022-09-16	18:18:47.940	258.55472153	6205.313317	1663352327.94	0	899	2.4392545558	2.4696828547	465.19115281	472.22278592	1.3611059782	730.45147503	27.666162491	-1.1774573563	30.165174484	19.189336777	42.325769226	-71.118833412	1	65903.511834	27.748816568
16453	2022-09-16	18:18:48.848	258.55473205	6205.313569	1663352328.849	0	899	2.4392545558	2.4696828547	463.85997943	470.87149109	1.3611059782	730.45860765	27.666162491	-1.1720246195	30.165174484	19.188657104	42.325770975	-71.118835975	1	65904.41483	27.7
16454	2022-09-16	18:18:49.690	258.55474179	6205.313803	1663352329.691	0	899	2.442881125	2.4750312506	463.86057234	471.25891329	1.4350183084	730.44123406	27.666316493	-1.1884520464	30.165174484	19.187221413	42.32576957	-71.118835	1	65905.258258	27.7
16455	2022-09-16	18:18:50.571	258.55475198	6205.314048	1663352330.571	0	899	2.4429636906	2.4751153699	464.37338005	471.78000791	1.4350388847	730.45477295	27.670038223	-1.5119886398	30.165174484	19.179613113	42.325768094	-71.11883476	1	65906.143744	27.7
16456	2022-09-16	18:18:51.496	258.5547627	6205.314305	1663352331.497	0	899	2.4396192491	2.4707296382	464.37338005	471.54934218	1.3910273619	730.45959311	27.670038223	-1.2841063619	30.165174484	19.186725351	42.325766508	-71.118833492	1	65907.095238	27.7
16457	2022-09-16	18:18:52.375	258.55477286	6205.314549	1663352332.375	0	899	2.4396192491	2.4707296382	465.32613077	472.51681576	1.3910273619	730.46136475	27.670038223	-1.1815749407	30.165174484	19.188976288	42.325765086	-71.118834914	1	65907.948494	27.7
16458	2022-09-16	18:18:53.273	258.55478326	6205.314798	1663352333.274	0	899	2.4387711268	2.4701869205	465.32613077	472.5901275	1.4049914229	730.46094275	27.670038223	-1.1764009417	30.165174484	19.189167275	42.325765	-71.118833589	1	65908.846847	27.7
16459	2022-09-16	18:18:54.154	258.55479346	6205.315043	1663352334.155	0	899	2.4387711268	2.4701869205	465.12579906	472.3866685	1.4049914229	730.46253977	27.670038223	-1.1425112486	30.165174484	19.190418243	42.325766216	-71.118834549	1	65909.729459	27.7
16460	2022-09-16	18:18:55.055	258.55480389	6205.315293	1663352335.056	0	899	2.4408875967	2.4709798764	465.1371279	472.08543912	1.3453687485	730.45788817	27.672972761	-1.1412177252	30.165174484	19.192134099	42.325766667	-71.118834009	1	65910.594722	27.7
16461	2022-09-16	18:18:55.882	258.55481346	6205.315523	1663352335.883	0	899	2.4409044006	2.4709969763	465.66274146	472.61892502	1.3453726779	730.45946255	27.67373085	-1.1600920751	30.165174484	19.192734927	42.325766667	-71.118834006	1	65911.403866	27.7
16462	2022-09-16	18:18:56.752	258.55482352	6205.315764	1663352336.752	0	899	2.4428427748	2.4741181112	465.66274146	472.88731139	1.3964873824	730.46164769	27.67373085	-1.1791496782	30.165174484	19.193059605	42.325767139	-71.118835473	1	65912.283567	27.7
16463	2022-09-16	18:18:57.638	258.55483377	6205.316011	1663352337.638	0	899	2.4428427748	2.4741181112	464.07363188	471.27354742	1.3964873824	730.45393301	27.67373085	-1.1553168794	30.165174484	19.173885674	42.325768333	-71.118836966	1	65913.179622	27.7
16464	2022-09-16	18:18:58.525	258.55484404	6205.316257	1663352338.525	0	899	2.4435691905	2.4748544211	464.07363188	471.2736845	1.3965135636	730.44951665	27.67373085	-1.1815749407	30.165174484	19.148643494	42.325768333	-71.118838513	1	65914.107833	27.7
16465	2022-09-16	18:18:59.443	258.55485466	6205.316512	1663352339.443	0	899	2.4435691905	2.4748544211	464.33075801	471.5347999	1.3965135636	730.4526925	27.67373085	-1.2039848084	30.165174484	19.169394373	42.325768333	-71.118839933	1	65915.040434	27.704043393
16466	2022-09-16	18:19:00.292	258.5548645	6205.316748	1663352340.293	0	899	2.442567706	2.4744248346	464.34244417	471.68173673	1.4222888879	730.46269944	27.676763206	-1.2011606772	30.165174484	19.1889847	42.325768333	-71.118838536	1	65915.878698	27.787869822
16467	2022-09-16	18:19:01.167	258.55487463	6205.316991	1663352341.168	0	899	2.4425823515	2.4744397532	464.78531041	472.1316218	1.422292506	730.45936433	27.677423477	-1.1750643253	30.165174484	19.190057755	42.325768333	-71.118835935	1	65916.719617	27.8
16468	2022-09-16	18:19:02.023	258.55488453	6205.317229	1663352342.023	0	899	2.4489049387	2.4805092222	464.78531041	472.05422844	1.4075393893	730.46299087	27.677423477	-1.1737492432	30.165174484	19.191512493	42.325769302	-71.118834031	1	65917.581179	27.8
16469	2022-09-16	18:19:02.913	258.55489483	6205.317476	1663352342.913	0	899	2.4489049387	2.4805092222	464.10670222	471.36500729	1.4075393893	730.458602	27.677423477	-1.2800426294	30.165174484	19.184064057	42.325770762	-71.118831048	1	65918.457116	27.8
16470	2022-09-16	18:19:03.831	258.55490545	6205.317731	1663352343.831	0	899	2.4412570428	2.4716919362	464.10670222	471.11769692	1.3602943633	730.46113031	27.677423477	-1.3072600404	30.165174484	19.176349021	42.325771087	-71.118828333	1	65919.347915	27.8
16471	2022-09-16	18:19:04.716	258.55491569	6205.317977	1663352344.716	0	899	2.4413134968	2.4717493963	463.91144825	470.91956315	1.3603077093	730.46724918	27.679969977	-1.1794191473	30.165174484	19.182784062	42.325769185	-71.118827926	1	65920.244489	27.8
16472	2022-09-16	18:19:05.581	258.55492571	6205.318217	1663352345.581	0	899	2.4447319698	2.4749375759	463.91644884	470.86172422	1.3482758633	730.4678854	27.681268692	-1.1783196926	30.165174484	19.188257217	42.325767062	-71.118826864	1	65921.11859	27.811858974
16473	2022-09-16	18:19:06.453	258.5549358	6205.318459	1663352346.453	0	899	2.4447319698	2.4749375759	463.98794867	470.93429447	1.3482758633	730.47697237	27.681268692	-1.1677668379	30.165174484	19.188893514	42.325770152	-71.118828409	1	65922.045631	27.9
16474	2022-09-16	18:19:07.315	258.55494578	6205.318699	1663352347.315	0	899	2.4446112069	2.4756805648	463.98794867	471.13381224	1.3864146046	730.46075722	27.681268692	-1.1792789982	30.165174484	19.189336777	42.325772942	-71.118829804	1	65922.882524	27.9
16475	2022-09-16	18:19:08.186	258.55495586	6205.318941	1663352348.186	0	899	2.4446112069	2.4756805648	465.80921018	472.98312294	1.3864146046	730.45812988	27.681268692	-1.1981425159	30.165174484	19.188602448	42.325773333	-71.118831273	1	65923.763747	27.9
16476	2022-09-16	18:19:09.112	258.55496659	6205.319198	1663352349.113	0	899	2.4450834379	2.4751565903	465.80921018	472.75116301	1.3422448008	730.47562515	27.681268692	-1.2023679192	30.165174484	19.186215432	42.325775517	-71.118834942	1	65924.655042	27.9
16477	2022-09-16	18:19:10.026	258.55497716	6205.319452	1663352350.027	0	899	2.4451433994	2.475217606	464.42947728	471.35094105	1.3422587661	730.47361867	27.683969195	-1.1535598624	30.165174484	19.162547989	42.325776667	-71.118837567	1	65925.540434	27.9
16478	2022-09-16	18:19:10.904	258.55498731	6205.319696	1663352350.904	0	899	2.4457210508	2.4764703219	464.43447782	471.51011387	1.371693724	730.47256086	27.685266495	-1.2546792346	30.165174484	19.161722853	42.325775991	-71.118839009	1	65926.405325	27.9
16479	2022-09-16	18:19:11.861	258.55499839	6205.319961	1663352351.861	0	899	2.4457210508	2.4764703219	465.05045003	472.13547039	1.371693724	730.4801753	27.685266495	-1.5022551382	30.165174484	19.177858997	42.325775591	-71.118841181	1	65927.354354	27.9
16480	2022-09-16	18:19:12.765	258.55500885	6205.320213	1663352352.765	0	899	2.4484645819	2.4790797102	465.05045003	472.09655651	1.3642722566	730.475938	27.685266495	-1.5458460351	30.165174484	19.171784395	42.325777518	-71.118844185	1	65928.255424	27.9
16481	2022-09-16	18:19:13.632	258.5550189	6205.320454	1663352353.633	0	899	2.4484645819	2.4790797102	465.87747716	472.93611416	1.3642722566	730.48226181	27.685266495	-1.1506495476	30.165174484	19.179973602	42.32578039	-71.118846667	1	65929.116856	27.9
16482	2022-09-16	18:19:14.467	258.55502855	6205.320685	1663352354.467	0	899	2.4466107009	2.4783236676	465.8837599	473.20185523	1.413625276	730.48510338	27.686891404	-1.3774215836	30.165174484	19.160000757	42.325783264	-71.118846667	1	65929.979317	27.9
16483	2022-09-16	18:19:15.311	258.55503832	6205.32092	1663352355.311	0	899	2.4466559621	2.4783697676	465.09800922	472.40382023	1.4136363715	730.48773881	27.688928604	-1.6617327929	30.165174484	19.134960175	42.325784688	-71.118845312	1	65930.812623	27.981262327
16484	2022-09-16	18:19:16.236	258.55504903	6205.321177	1663352356.236	0	899	2.44899177	2.480349072	465.09800922	472.31456542	1.3966299066	730.4984236	27.688928604	-1.6910306215	30.165174484	19.134960175	42.325785	-71.118845	1	65931.736473	28
16485	2022-09-16	18:19:17.128	258.55505935	6205.321424	1663352357.128	0	899	2.44899177	2.480349072	465.111656	472.32842395	1.3966299066	730.48873234	27.688928604	-1.6796478238	30.165174484	19.136429262	42.325783951	-71.118845	1	65932.62963	28
16486	2022-09-16	18:19:18.046	258.55506999	6205.32168	1663352358.047	0	899	2.4469977699	2.4786498909	465.111656	472.40241114	1.4107273455	730.48370361	27.688928604	-1.476180315	30.165174484	19.162689209	42.32578425	-71.118849584	1	65933.5501	28
16487	2022-09-16	18:19:18.947	258.55508041	6205.32193	1663352358.947	0	899	2.4469977699	2.4786498909	464.63150053	471.91472909	1.4107273455	730.4934555	27.688928604	-1.7152190098	30.165174484	19.142426346	42.325785708	-71.11885475	1	65934.425071	28
16488	2022-09-16	18:19:19.839	258.55509074	6205.322178	1663352359.84	0	899	2.4487931204	2.480286112	464.63150053	471.87268737	1.4027090243	730.50512695	27.688928604	-1.7268389463	30.165174484	19.141441345	42.325785827	-71.118857087	1	65935.252004	28
16489	2022-09-16	18:19:20.716	258.55510088	6205.322421	1663352360.716	0	899	2.4488738273	2.4803683029	466.87856649	474.15487672	1.4027286391	730.47706937	27.692557973	-1.2853890831	30.165174484	19.175884525	42.325783274	-71.118858393	1	65936.035503	28
16490	2022-09-16	18:19:21.612	258.55511126	6205.32267	1663352361.613	0	899	2.4496537364	2.4808514594	466.87904809	474.08432217	1.389240992	730.47896712	27.692682266	-1.2646176681	30.165174484	19.186179685	42.3257818	-71.118859867	1	65936.920118	28
16491	2022-09-16	18:19:22.536	258.55512196	6205.322927	1663352362.537	0	899	2.4496537364	2.4808514594	466.14662006	473.34059068	1.389240992	730.47894449	27.692682266	-1.2417981625	30.165174484	19.188617706	42.325780303	-71.118862728	1	65937.818447	28
16492	2022-09-16	18:19:23.466	258.55513271	6205.323185	1663352363.466	0	899	2.4452129147	2.4768197067	466.14662006	473.44844634	1.4097479716	730.47225204	27.692682266	-1.1729623774	30.165174484	19.191318664	42.32578	-71.118863333	1	65938.755601	28.075560081
16493	2022-09-16	18:19:24.339	258.55514282	6205.323428	1663352364.34	0	899	2.4452129147	2.4768197067	465.46534058	472.75649514	1.4097479716	730.47439353	27.692682266	-1.1618382607	30.165174484	19.192577362	42.325781253	-71.118864587	1	65939.752076	28.1
16494	2022-09-16	18:19:25.178	258.55515253	6205.323661	1663352365.179	0	899	2.4496486803	2.4816537034	465.47509995	472.84511973	1.424729512	730.46915138	27.695208556	-1.1886999781	30.165174484	19.191862422	42.325781667	-71.118862959	1	65940.612245	28.1
16495	2022-09-16	18:19:26.085	258.55516302	6205.323913	1663352366.085	0	899	2.4496773402	2.4816828987	466.05462194	473.43385469	1.4247365845	730.47188826	27.696496964	-1.1687154273	30.165174484	19.192165552	42.325782475	-71.118860859	1	65941.484704	28.1
16496	2022-09-16	18:19:26.999	258.5551736	6205.324166	1663352366.999	0	899	2.4523774151	2.4845371644	466.05462194	473.46131649	1.4299557932	730.47803866	27.696496964	-1.1502507143	30.165174484	19.193047934	42.325782735	-71.11886	1	65942.358852	28.1
16497	2022-09-16	18:19:27.892	258.55518395	6205.324415	1663352367.893	0	899	2.4523774151	2.4845371644	464.81718686	472.20421569	1.4299557932	730.47353985	27.696496964	-1.1668290302	30.165174484	19.191497803	42.325781667	-71.11886	1	65943.227874	28.1
16498	2022-09-16	18:19:28.799	258.55519443	6205.324666	1663352368.799	0	899	2.4501279179	2.4816170102	464.81718686	472.05641164	1.4017831616	730.48128403	27.696496964	-1.2085013366	30.165174484	19.160697886	42.325781667	-71.11886	1	65944.157051	28.1
16499	2022-09-16	18:19:29.706	258.55520493	6205.324918	1663352369.706	0	899	2.4501279179	2.4816170102	465.85198077	473.10732179	1.4017831616	730.4824142	27.696496964	-1.2238940001	30.165174484	19.153686523	42.325781484	-71.118860183	1	65945.109665	28.1
16500	2022-09-16	18:19:30.565	258.55521487	6205.325157	1663352370.565	0	899	2.4529042936	2.4833192754	465.86549105	472.86495705	1.3530394392	730.47579208	27.699991327	-1.2253275502	30.165174484	19.189211435	42.325780153	-71.118861513	1	65945.907993	28.1
16501	2022-09-16	18:19:31.418	258.55522476	6205.325394	1663352371.419	0	899	2.4529148273	2.4833299958	465.52391629	472.51826319	1.3530419046	730.46705355	27.700464249	-1.2038985838	30.165174484	19.193737611	42.32578	-71.118864188	1	65946.756513	28.1
16502	2022-09-16	18:19:32.312	258.55523509	6205.325642	1663352372.312	0	899	2.453844465	2.4852001319	465.52391629	472.73238144	1.3938310312	730.47073021	27.700464249	-1.1951459409	30.165174484	19.19029347	42.32578	-71.118865	1	65947.650651	28.1
16503	2022-09-16	18:19:33.210	258.55524549	6205.325892	1663352373.21	0	899	2.453844465	2.4852001319	465.66065516	472.87123766	1.3938310312	730.48010254	27.700464249	-1.484318614	30.165174484	19.155487061	42.32578	-71.118864098	1	65948.54142	28.1
16504	2022-09-16	18:19:34.101	258.55525581	6205.326139	1663352374.102	0	899	2.4527974952	2.4844316729	465.66065516	472.93857058	1.4066464276	730.47428358	27.700464249	-1.2172108715	30.165174484	19.184753241	42.32578	-71.118864057	1	65949.434385	28.1
16505	2022-09-16	18:19:34.993	258.55526612	6205.326387	1663352374.993	0	899	2.4528307199	2.4844655103	465.43922759	472.71372473	1.4066545123	730.47453055	27.701955972	-1.1425112486	30.165174484	19.192937851	42.325779431	-71.118865569	1	65950.341141	28.1
16506	2022-09-16	18:19:35.880	258.55527639	6205.326633	1663352375.88	0	899	2.4519674352	2.4829532699	465.44772914	472.57524844	1.3786375662	730.4691348	27.704156876	-1.2807648332	30.165174484	19.190409945	42.32577715	-71.118866667	1	65951.236686	28.052662722
16507	2022-09-16	18:19:36.782	258.55528683	6205.326884	1663352376.782	0	899	2.4519674352	2.4829532699	465.54078318	472.66972744	1.3786375662	730.4652807	27.704156876	-1.2631840019	30.165174484	19.190028374	42.325773126	-71.118866874	1	65952.124272	27.9
16508	2022-09-16	18:19:37.599	258.5552963	6205.327111	1663352377.6	0	899	2.4529506316	2.4838804903	465.54078318	472.65395522	1.3756333447	730.45955754	27.704156876	-1.1411422649	30.165174484	19.191120628	42.325771803	-71.118868197	1	65952.918447	27.9
16509	2022-09-16	18:19:38.430	258.55530591	6205.327342	1663352378.431	0	899	2.4529506316	2.4838804903	465.75848807	472.8749865	1.3756333447	730.44812012	27.704156876	-1.179947257	30.165174484	19.188617706	42.3257742	-71.1188658	1	65953.759919	27.975991862
16510	2022-09-16	18:19:39.282	258.55531578	6205.327579	1663352379.283	0	899	2.4552491941	2.4856254524	465.75848807	472.74072177	1.3500630309	730.44600288	27.704156876	-1.179947257	30.165174484	19.189079626	42.325775	-71.118863781	1	65954.731591	28
16511	2022-09-16	18:19:40.167	258.55532602	6205.327824	1663352380.168	0	899	2.4552704617	2.4856470962	464.52380015	471.48755049	1.350067993	730.44865367	27.705110803	-1.1790849397	30.165174484	19.189241283	42.325775	-71.11886059	1	65955.548709	28.054870941
16512	2022-09-16	18:19:41.079	258.55533657	6205.328078	1663352381.08	0	899	2.4565471219	2.4882570187	464.53400537	471.8005987	1.4078456578	730.43646119	27.70775795	-1.180152102	30.165174484	19.18872928	42.325775659	-71.118857675	1	65956.395299	28.1
16513	2022-09-16	18:19:41.927	258.55534639	6205.328313	1663352381.928	0	899	2.4565471219	2.4882570187	463.558797	470.81013538	1.4078456578	730.43359375	27.70775795	-1.1913409233	30.165174484	19.188257217	42.32577711	-71.118856224	1	65957.265787	28.1
16514	2022-09-16	18:19:42.762	258.55535604	6205.328545	1663352382.762	0	899	2.4538293839	2.4850463441	463.558797	470.70503939	1.3877510763	730.43064385	27.70775795	-1.1674758046	30.165174484	19.190799018	42.325778547	-71.118854786	1	65958.064103	28.1
16515	2022-09-16	18:19:43.582	258.55536554	6205.328773	1663352383.583	0	899	2.4538293839	2.4850463441	465.18090415	472.35215302	1.3877510763	730.42980229	27.70775795	-1.1514687128	30.165174484	19.192236768	42.325781698	-71.118851636	1	65959.018614	28.101861427
16516	2022-09-16	18:19:44.477	258.5553759	6205.329022	1663352384.478	0	899	2.4562099212	2.4872041226	465.18090415	472.29392629	1.3766529755	730.42639201	27.70775795	-1.176692009	30.165174484	19.187896729	42.32578324	-71.118850093	1	65959.944157	28.194415719
16517	2022-09-16	18:19:45.326	258.55538573	6205.329257	1663352385.327	0	899	2.4562906974	2.4872863562	464.18779061	471.28572773	1.3766721859	730.43048379	27.711379639	-1.2249826659	30.165174484	19.166861578	42.325783333	-71.11885	1	65960.821281	28.2
16518	2022-09-16	18:19:46.211	258.55539597	6205.329503	1663352386.212	0	899	2.4571359795	2.4879373936	464.18888684	471.2398096	1.3676868244	730.42315755	27.7116642	-1.18075577	30.165174484	19.177379153	42.325784504	-71.118852341	1	65961.70217	28.2
16519	2022-09-16	18:19:47.040	258.55540557	6205.329734	1663352387.041	0	899	2.4571359795	2.4879373936	466.05639543	473.13568522	1.3676868244	730.41887377	27.7116642	-1.1377900073	30.165174484	19.191464759	42.325785	-71.118851652	1	65962.504306	28.2
16520	2022-09-16	18:19:47.895	258.55541546	6205.329971	1663352387.896	0	899	2.4564735222	2.4882313731	466.05639543	473.35807739	1.4099892377	730.41513486	27.7116642	-1.1376283169	30.165174484	19.191858292	42.325784437	-71.118848874	1	65963.337675	28.233767535
16521	2022-09-16	18:19:48.776	258.55542565	6205.330216	1663352388.776	0	899	2.4564735222	2.4882313731	465.84167534	473.13999329	1.4099892377	730.42497243	27.7116642	-1.5241906627	30.165174484	19.185397495	42.325783333	-71.118846295	1	65964.222787	28.3
16522	2022-09-16	18:19:49.611	258.55543531	6205.330448	1663352389.611	0	899	2.4594865104	2.4902215302	465.8482636	472.9023333	1.3634868928	730.43200401	27.713368334	-1.4054042614	30.165174484	19.176349615	42.325783333	-71.118844755	1	65965.073423	28.3
16523	2022-09-16	18:19:50.480	258.55544537	6205.330689	1663352390.48	0	899	2.4595329637	2.4902688134	464.55008909	471.58455851	1.3634978205	730.42626185	27.71544838	-1.179947257	30.165174484	19.166650772	42.325783333	-71.11884176	1	65965.972079	28.3
16524	2022-09-16	18:19:51.381	258.55545581	6205.330939	1663352391.382	0	899	2.4597552763	2.4909213709	464.55008909	471.68264258	1.3822220616	730.43070367	27.71544838	-1.179192757	30.165174484	19.16614943	42.325783333	-71.11883879	1	65966.862919	28.3
16525	2022-09-16	18:19:52.230	258.55546563	6205.331175	1663352392.23	0	899	2.4597552763	2.4909213709	466.05212109	473.2077363	1.3822220616	730.43819887	27.71544838	-1.176702812	30.165174484	19.167286424	42.325783333	-71.118837111	1	65967.733195	28.3
16526	2022-09-16	18:19:53.085	258.55547553	6205.331413	1663352393.086	0	899	2.4619938255	2.4935500468	466.05212109	473.29094268	1.3980488861	730.43170166	27.71544838	-1.1539047956	30.165174484	19.191497803	42.325781368	-71.118835684	1	65968.589744	28.3
16527	2022-09-16	18:19:53.921	258.55548521	6205.331645	1663352393.922	0	899	2.4619938255	2.4935500468	464.85146758	472.07164036	1.3980488861	730.44234401	27.71544838	-1.1539047956	30.165174484	19.191497803	42.325777197	-71.118835	1	65969.42042	28.3
16528	2022-09-16	18:19:54.789	258.55549525	6205.331886	1663352394.79	0	899	2.4587027095	2.4902677047	464.85673041	472.08869122	1.4002808354	730.44686869	27.716812576	-1.1804862425	30.165174484	19.163580433	42.325771433	-71.118835	1	65970.28501	28.3
16529	2022-09-16	18:19:55.740	258.55550625	6205.33215	1663352395.74	0	899	2.4587574183	2.4903234176	465.4609145	472.70234428	1.4002940567	730.44826725	27.719263077	-1.1788801263	30.165174484	19.186276973	42.32576434	-71.118835776	1	65971.232678	28.323267839
16530	2022-09-16	18:19:56.596	258.55551617	6205.332388	1663352396.597	0	899	2.4590536991	2.489977744	465.4609145	472.55383179	1.3720068653	730.44358775	27.719263077	-1.1664948787	30.165174484	19.189482493	42.325755922	-71.118838333	1	65972.11165	28.4
16531	2022-09-16	18:19:57.489	258.55552649	6205.332636	1663352397.489	0	899	2.4590536991	2.489977744	466.18261449	473.28652939	1.3720068653	730.43668269	27.719263077	-1.1376283169	30.165174484	19.193658829	42.325750149	-71.118838333	1	65972.97767	28.4
16532	2022-09-16	18:19:58.401	258.55553705	6205.332889	1663352398.401	0	899	2.4625843209	2.4948492984	466.18261449	473.58475871	1.4287047992	730.45031738	27.719263077	-1.1343729496	30.165174484	19.193658829	42.325742694	-71.118836872	1	65973.876726	28.4
16533	2022-09-16	18:19:59.301	258.55554747	6205.333139	1663352399.301	0	899	2.4625843209	2.4948492984	465.4429529	472.83335263	1.4287047992	730.44438404	27.719263077	-1.196460937	30.165174484	19.189366157	42.32573509	-71.118837982	1	65974.789206	28.47892057
16534	2022-09-16	18:20:00.207	258.55555795	6205.333391	1663352400.207	0	899	2.4627638225	2.4921991397	465.45030977	472.19056055	1.3047924418	730.44488566	27.721167697	-1.2198732973	30.165174484	19.188619134	42.325731036	-71.118836036	1	65975.689349	28.5
16535	2022-09-16	18:20:01.089	258.55556817	6205.333636	1663352401.09	0	899	2.4628058535	2.4922418887	465.42467661	472.16460571	1.3048018913	730.4561133	27.723047256	-1.1551659628	30.165174484	19.192883574	42.325726324	-71.118833162	1	65976.551456	28.5
16536	2022-09-16	18:20:01.963	258.55557829	6205.333879	1663352401.964	0	899	2.4613177931	2.4924504257	465.42467661	472.55842195	1.3798909689	730.46092133	27.723047256	-1.1408835649	30.165174484	19.193658829	42.325721132	-71.118830199	1	65977.440171	28.544017094
16537	2022-09-16	18:20:02.854	258.55558859	6205.334126	1663352402.854	0	899	2.4613177931	2.4924504257	466.28415895	473.43107791	1.3798909689	730.44438161	27.723047256	-1.1469630524	30.165174484	19.169795838	42.325718333	-71.118828892	1	65978.335165	28.6
16538	2022-09-16	18:20:03.730	258.55559873	6205.334369	1663352403.73	0	899	2.459951179	2.4913471767	466.28415895	473.49571302	1.3921803219	730.44152832	27.723047256	-1.176692009	30.165174484	19.190776825	42.325717299	-71.118831551	1	65979.155119	28.631023785
16539	2022-09-16	18:20:04.595	258.55560875	6205.33461	1663352404.596	0	899	2.459951179	2.4913471767	466.47819736	473.69275243	1.3921803219	730.45619495	27.723047256	-1.176692009	30.165174484	19.190776825	42.325711421	-71.118840572	1	65980.049049	28.80980981
16540	2022-09-16	18:20:05.496	258.55561918	6205.33486	1663352405.497	0	899	2.4700290191	2.502435226	466.48476936	473.90173785	1.4306085308	730.45857168	27.724744923	-1.1819737858	30.165174484	19.185435365	42.325706912	-71.118851094	1	65980.950951	28.99019019
16541	2022-09-16	18:20:06.352	258.55562909	6205.335098	1663352406.353	0	899	2.4700730775	2.502480111	466.25428812	473.66764903	1.4306193594	730.44910355	27.726709366	-1.1516520314	30.165174484	19.189484742	42.325705252	-71.118850252	1	65981.84858	29
16542	2022-09-16	18:20:07.207	258.55563897	6205.335335	1663352407.207	0	899	2.4670091886	2.4965127782	466.25428812	473.01020586	1.3055590513	730.44515648	27.726709366	-1.1736091604	30.165174484	19.192489346	42.325705	-71.118848757	1	65982.745798	29.074579832
16543	2022-09-16	18:20:08.065	258.55564891	6205.335574	1663352408.066	0	899	2.4670091886	2.4965127782	465.47058215	472.21514418	1.3055590513	730.45447586	27.726709366	-1.2076712681	30.165174484	19.192241669	42.325706014	-71.118846305	1	65983.608481	29.160848126
16544	2022-09-16	18:20:08.914	258.55565873	6205.335809	1663352408.914	0	899	2.4635321741	2.4956802832	465.47058215	472.83173574	1.4230558317	730.45394473	27.726709366	-1.2089539995	30.165174484	19.190841978	42.325707431	-71.118844235	1	65984.4588	29.2
16545	2022-09-16	18:20:09.769	258.55566862	6205.336047	1663352409.769	0	899	2.4635321741	2.4956802832	467.29136181	474.68131	1.4230558317	730.45776367	27.726709366	-1.2141280174	30.165174484	19.189697266	42.32570781	-71.11884281	1	65985.313897	29.2
16546	2022-09-16	18:20:10.707	258.55567949	6205.336308	1663352410.708	0	899	2.4669708419	2.4975765265	467.30558643	474.33043659	1.3537508751	730.45242815	27.730377538	-1.1704724309	30.165174484	19.189339164	42.325706272	-71.118842062	1	65986.23703	29.2
16547	2022-09-16	18:20:11.596	258.55568978	6205.336555	1663352411.597	0	899	2.4669713896	2.497577084	465.6653416	472.66553517	1.3537510027	730.47889477	27.730401993	-1.145173732	30.165174484	19.187709821	42.325705248	-71.118843333	1	65987.148504	29.2
16548	2022-09-16	18:20:12.549	258.55570081	6205.336819	1663352412.55	0	899	2.4655820653	2.4991117269	465.6653416	473.34054659	1.4821731911	730.47603541	27.730401993	-1.1645331114	30.165174484	19.189823858	42.325707911	-71.118845075	1	65988.149282	29.21492823
16549	2022-09-16	18:20:13.479	258.55571156	6205.337078	1663352413.479	0	899	2.4655820653	2.4991117269	465.6671974	473.34243298	1.4821731911	730.46341973	27.730401993	-1.1869968736	30.165174484	19.1874556	42.325715407	-71.118855068	1	65989.040692	29.3
16550	2022-09-16	18:20:14.444	258.55572273	6205.337346	1663352414.444	0	899	2.4608006253	2.4929547602	465.66880943	473.04268044	1.424878678	730.46362588	27.730819134	-1.1787399938	30.165174484	19.185489806	42.325725108	-71.118856703	1	65990.021696	29.3
16551	2022-09-16	18:20:15.341	258.55573311	6205.337595	1663352415.341	0	899	2.4608792673	2.4930348716	467.53032864	474.93377883	1.4248980019	730.46246338	27.73433876	-1.16855371	30.165174484	19.18645668	42.325729532	-71.118858177	1	65990.906312	29.3
16552	2022-09-16	18:20:16.168	258.5557427	6205.337825	1663352416.169	0	899	2.4651980182	2.4968402535	467.53032864	474.80246714	1.4000123035	730.46301512	27.73433876	-1.1776082082	30.165174484	19.179695193	42.325733672	-71.118865678	1	65991.734469	29.3
16553	2022-09-16	18:20:17.028	258.55575264	6205.338063	1663352417.028	0	899	2.4651980182	2.4968402535	465.89088757	473.13752559	1.4000123035	730.46305675	27.73433876	-1.1679931934	30.165174484	19.18134798	42.325736922	-71.118872178	1	65992.576699	29.3
16554	2022-09-16	18:20:17.926	258.55576303	6205.338313	1663352417.926	0	899	2.4702405309	2.5028476553	465.89088757	473.34382676	1.4392410533	730.45401627	27.73433876	-1.1349226971	30.165174484	19.193411189	42.325739951	-71.118877426	1	65993.485294	29.348529412
16555	2022-09-16	18:20:18.828	258.55577347	6205.338563	1663352418.828	0	899	2.4702405309	2.5028476553	465.40607795	472.85126156	1.4392410533	730.44696126	27.73433876	-1.1343729496	30.165174484	19.194019318	42.325743764	-71.118879301	1	65994.419552	29.4
16556	2022-09-16	18:20:19.697	258.55578354	6205.338805	1663352419.698	0	899	2.4665729322	2.4980129757	465.4163376	472.60519244	1.3904132678	730.4636473	27.736995204	-1.4622967543	30.165174484	19.187698213	42.325748639	-71.118876854	1	65995.295858	29.4
16557	2022-09-16	18:20:20.552	258.55579344	6205.339042	1663352420.553	0	899	2.4665981887	2.4980386925	466.7963894	474.00659243	1.3904193097	730.46909034	27.73812294	-1.5933606348	30.165174484	19.182410474	42.325754029	-71.118872638	1	65996.139053	29.4
16558	2022-09-16	18:20:21.415	258.55580343	6205.339282	1663352421.416	0	899	2.4695464516	2.499837147	466.7963894	473.73391795	1.3386066614	730.46527665	27.73812294	-1.4989674091	30.165174484	19.152244568	42.325758284	-71.118868383	1	65996.990138	29.4
16559	2022-09-16	18:20:22.302	258.55581368	6205.339528	1663352422.302	0	899	2.4695464516	2.499837147	467.69349937	474.64436078	1.3386066614	730.45907209	27.73812294	-1.3876725475	30.165174484	19.166174882	42.325756938	-71.118869729	1	65997.837476	29.4
16560	2022-09-16	18:20:23.240	258.55582455	6205.339789	1663352423.241	0	899	2.4659884608	2.4968083894	467.69349937	474.77635305	1.3636467076	730.43902265	27.73812294	-1.2010852501	30.165174484	19.182387523	42.325756667	-71.11887	1	65998.808623	29.4
16561	2022-09-16	18:20:24.142	258.55583499	6205.34004	1663352424.143	0	899	2.4659884608	2.4968083894	467.34044314	474.41795006	1.3636467076	730.45331457	27.73812294	-1.2008373374	30.165174484	19.185693046	42.32575437	-71.118875742	1	65999.688995	29.4
16562	2022-09-16	18:20:25.010	258.55584503	6205.340281	1663352425.011	0	899	2.4666179923	2.4978484817	467.35125954	474.52162824	1.381236841	730.4618983	27.740911964	-1.1574620032	30.165174484	19.153555358	42.325752427	-71.118881051	1	66000.543544	29.4
16563	2022-09-16	18:20:25.914	258.5558555	6205.340532	1663352425.915	0	899	2.4666341285	2.49786491	467.27083882	474.43999386	1.3812406756	730.44523166	27.741632462	-1.4197729447	30.165174484	19.148789665	42.325751667	-71.118884081	1	66001.448898	29.4
16564	2022-09-16	18:20:26.829	258.55586609	6205.340786	1663352426.83	0	899	2.4693517744	2.500606334	467.27083882	474.43754974	1.3807768934	730.43243368	27.741632462	-1.6133774961	30.165174484	19.153596828	42.325752867	-71.1188862	1	66002.359961	29.4
16565	2022-09-16	18:20:27.736	258.55587657	6205.341038	1663352427.736	0	899	2.4693517744	2.500606334	467.45317075	474.62267817	1.3807768934	730.43964553	27.741632462	-1.4364483001	30.165174484	19.155395293	42.325755915	-71.118888791	1	66003.274573	29.4
16566	2022-09-16	18:20:28.638	258.55588701	6205.341288	1663352428.638	0	899	2.4697281993	2.5012181727	467.45317075	474.67572002	1.3908368003	730.4406039	27.741632462	-1.4425600641	30.165174484	19.151062353	42.325759034	-71.118890701	1	66004.210179	29.4
16567	2022-09-16	18:20:29.510	258.55589712	6205.341531	1663352429.511	0	899	2.4697711219	2.5012618778	466.03171447	473.23235495	1.3908470586	730.45303971	27.743546581	-1.4975661481	30.165174484	19.146377058	42.325761729	-71.118893333	1	66005.037393	29.4
16568	2022-09-16	18:20:30.421	258.55590765	6205.341784	1663352430.421	0	899	2.4690792679	2.4990258539	466.0388287	472.88751374	1.3238294097	730.4611008	27.745386124	-1.5087333918	30.165174484	19.141082764	42.32576332	-71.118893388	1	66006.008242	29.4
16569	2022-09-16	18:20:31.273	258.55591751	6205.34202	1663352431.273	0	899	2.4690792679	2.4990258539	467.12427781	473.98891409	1.3238294097	730.4517507	27.745386124	-1.3640231234	30.165174484	19.162367069	42.325762019	-71.11889859	1	66006.788462	29.4
16570	2022-09-16	18:20:32.151	258.55592767	6205.342264	1663352432.151	0	899	2.4665306755	2.4980461211	467.12427781	474.35698827	1.3937293788	730.44067423	27.745386124	-1.24477317	30.165174484	19.184512903	42.325759401	-71.118903398	1	66007.679622	29.4
16571	2022-09-16	18:20:33.052	258.55593811	6205.342515	1663352433.053	0	899	2.4665306755	2.4980461211	466.79628443	474.02391641	1.3937293788	730.44098385	27.745386124	-1.2657925751	30.165174484	19.181298098	42.325755294	-71.118905	1	66008.607943	29.4
16572	2022-09-16	18:20:33.937	258.55594834	6205.34276	1663352433.937	0	899	2.4690876088	2.5002389385	466.79628443	473.93277331	1.3764185881	730.4393254	27.745386124	-1.2545930479	30.165174484	19.181030678	42.325752474	-71.118905859	1	66009.515496	29.4
16573	2022-09-16	18:20:34.775	258.55595804	6205.342993	1663352434.775	0	899	2.4691285128	2.5002805803	467.57348332	474.72190522	1.3764282652	730.44116939	27.747210711	-1.1559205292	30.165174484	19.191271043	42.325751667	-71.118906667	1	66010.363905	29.4
16574	2022-09-16	18:20:35.630	258.55596794	6205.343231	1663352435.63	0	899	2.470882649	2.5015950473	467.58084964	474.62321375	1.356288807	730.44584929	27.749109268	-1.1749780983	30.165174484	19.193124468	42.325752017	-71.118906667	1	66011.210421	29.4
16575	2022-09-16	18:20:36.536	258.55597843	6205.343482	1663352436.536	0	899	2.470882649	2.5015950473	467.07749777	474.11228076	1.356288807	730.4296875	27.749109268	-1.3199255466	30.165174484	19.191137314	42.325753333	-71.118906667	1	66012.116371	29.4
16576	2022-09-16	18:20:37.436	258.55598884	6205.343732	1663352437.436	0	899	2.4748907619	2.5067150677	467.07749777	474.35581488	1.4025211608	730.44287675	27.749109268	-1.1789340515	30.165174484	19.191947937	42.325753327	-71.11890666	1	66013.004069	29.4
16577	2022-09-16	18:20:38.303	258.55599889	6205.343973	1663352438.304	0	899	2.4748907619	2.5067150677	468.07767395	475.37157647	1.4025211608	730.4487915	27.749109268	-1.1425112486	30.165174484	19.191137314	42.325751855	-71.118905188	1	66013.88708	29.4
16578	2022-09-16	18:20:39.216	258.55600944	6205.344227	1663352439.216	0	899	2.4760020677	2.507164103	468.07767395	475.2161753	1.3730884348	730.44138321	27.749109268	-1.2498717348	30.165174484	19.191328301	42.325753025	-71.118903642	1	66014.814852	29.4
16579	2022-09-16	18:20:40.117	258.55601987	6205.344477	1663352440.117	0	899	2.4760423907	2.5072051516	467.08732136	474.21076915	1.373097925	730.43971303	27.750902934	-1.4513666503	30.165174484	19.18999557	42.325754515	-71.118902152	1	66015.709073	29.4
16580	2022-09-16	18:20:41.023	258.55603036	6205.344729	1663352441.023	0	899	2.4714798067	2.5032504199	467.09515506	474.37148957	1.4020927864	730.44129186	27.752923965	-1.285583069	30.165174484	19.187517141	42.325753996	-71.118901667	1	66016.602564	29.4
16581	2022-09-16	18:20:41.934	258.55604091	6205.344982	1663352441.935	0	899	2.4714798067	2.5032504199	468.37101786	475.66722755	1.4020927864	730.45638654	27.752923965	-1.179947257	30.165174484	19.186815262	42.325754196	-71.118901667	1	66017.517803	29.4
16582	2022-09-16	18:20:42.812	258.55605108	6205.345226	1663352442.813	0	899	2.4716597732	2.5023463554	468.37101786	475.417116	1.3547418688	730.43314629	27.752923965	-1.1667104936	30.165174484	19.189404304	42.325755	-71.118902311	1	66018.386603	29.4
16583	2022-09-16	18:20:43.665	258.55606095	6205.345463	1663352443.666	0	899	2.4716597732	2.5023463554	467.86442797	474.90290506	1.3547418688	730.42627681	27.752923965	-1.1414333519	30.165174484	19.191870216	42.325754652	-71.118901591	1	66019.209073	29.4
16584	2022-09-16	18:20:44.549	258.55607117	6205.345708	1663352444.549	0	899	2.4738178745	2.5049018966	467.86442797	474.98806797	1.3708878953	730.43411841	27.752923965	-1.1425112486	30.165174484	19.193658829	42.325753752	-71.11889486	1	66020.083764	29.4
16585	2022-09-16	18:20:45.404	258.55608106	6205.345946	1663352445.404	0	899	2.4738722519	2.5049572509	467.89651971	475.0207158	1.3709006842	730.45347626	27.755344959	-1.1393098563	30.165174484	19.193658829	42.325758173	-71.118893387	1	66020.967942	29.4
16586	2022-09-16	18:20:46.288	258.5560913	6205.346191	1663352446.288	0	899	2.4749467288	2.5060274847	467.90145693	475.02165255	1.3701281771	730.44474216	27.756616592	-1.1490542312	30.165174484	19.193911218	42.325762539	-71.118891931	1	66021.841223	29.4
16587	2022-09-16	18:20:47.173	258.55610154	6205.346437	1663352447.173	0	899	2.4749467288	2.5060274847	468.45888988	475.58756813	1.3701281771	730.42261631	27.756616592	-1.2755477492	30.165174484	19.179568474	42.325764523	-71.118889287	1	66022.714004	29.4
16588	2022-09-16	18:20:48.066	258.55611189	6205.346685	1663352448.067	0	899	2.4778080348	2.5104883469	468.45888988	475.94677462	1.4380813057	730.42624447	27.756616592	-1.2567920101	30.165174484	19.182516654	42.325768072	-71.118884237	1	66023.614446	29.4
16589	2022-09-16	18:20:48.983	258.55612249	6205.34694	1663352448.983	0	899	2.4778080348	2.5104883469	465.9296251	473.37708187	1.4380813057	730.43077886	27.756616592	-1.1760668407	30.165174484	19.193835631	42.325771821	-71.118880756	1	66024.546287	29.4
16590	2022-09-16	18:20:49.823	258.55613222	6205.347173	1663352449.824	0	899	2.4740567168	2.5063007783	465.93525113	473.29428135	1.4212550042	730.43141144	27.758071735	-1.1570954639	30.165174484	19.190066912	42.325774613	-71.11887872	1	66025.383868	29.361613217
16591	2022-09-16	18:20:50.690	258.55614225	6205.347414	1663352450.69	0	899	2.4741062911	2.5063512765	466.6961243	474.0672355	1.4212670909	730.42791506	27.760278702	-1.1694807351	30.165174484	19.188154562	42.325777067	-71.118876267	1	66026.239917	29.3
16592	2022-09-16	18:20:51.558	258.55615229	6205.347655	1663352451.558	0	899	2.4771462402	2.508929377	466.6961243	473.95243478	1.3994705887	730.43652546	27.760278702	-1.1715287775	30.165174484	19.18858609	42.325778333	-71.118874788	1	66027.127151	29.3
16593	2022-09-16	18:20:52.436	258.55616245	6205.347899	1663352452.436	0	899	2.4771462402	2.508929377	468.48066084	475.76471775	1.3994705887	730.43322754	27.760278702	-1.1783196926	30.165174484	19.189336777	42.325778333	-71.118873389	1	66027.966539	29.3
16594	2022-09-16	18:20:53.292	258.55617237	6205.348137	1663352453.293	0	899	2.4742231859	2.5060210812	468.48066084	475.77674173	1.4017453053	730.44920662	27.760278702	-1.1838601046	30.165174484	19.185936745	42.325774148	-71.118874728	1	66028.837067	29.3
16595	2022-09-16	18:20:54.203	258.55618291	6205.34839	1663352454.203	0	899	2.4742231859	2.5060210812	466.62238559	473.88952584	1.4017453053	730.43988037	27.760278702	-1.1750643253	30.165174484	19.190057755	42.325772062	-71.118875	1	66029.76297	29.3
16596	2022-09-16	18:20:55.073	258.55619299	6205.348632	1663352455.074	0	899	2.4776757942	2.5095335317	466.62560503	473.89633565	1.4024176912	730.42992396	27.761110154	-1.1684674901	30.165174484	19.190300834	42.325770585	-71.118873918	1	66030.649034	29.3
16597	2022-09-16	18:20:55.969	258.55620334	6205.34888	1663352455.969	0	899	2.4777401575	2.5095990783	467.38104455	474.66362759	1.4024331532	730.43133545	27.763971329	-1.1457666159	30.165174484	19.191137314	42.325769067	-71.118872401	1	66031.559512	29.3
16598	2022-09-16	18:20:56.882	258.55621392	6205.349134	1663352456.883	0	899	2.4783484923	2.5099812327	467.38104455	474.61000772	1.3922646574	730.43287669	27.763971329	-1.1427052771	30.165174484	19.158966128	42.325768333	-71.118871667	1	66032.467444	29.3
16599	2022-09-16	18:20:57.796	258.55622449	6205.349388	1663352457.796	0	899	2.4783484923	2.5099812327	467.45819219	474.68834861	1.3922646574	730.41235352	27.763971329	-1.1425112486	30.165174484	19.156927109	42.325768333	-71.118871667	1	66033.371312	29.3
16600	2022-09-16	18:20:58.684	258.55623478	6205.349635	1663352458.685	0	899	2.475762866	2.5071636492	467.45819219	474.64270605	1.3836086022	730.43634882	27.763971329	-1.1603399791	30.165174484	19.192485014	42.325767888	-71.118870776	1	66034.267258	29.3
16601	2022-09-16	18:20:59.572	258.55624506	6205.349881	1663352459.573	0	899	2.4757639562	2.5071647593	467.63575082	474.822995	1.3836088608	730.44028215	27.764019833	-1.1827067831	30.165174484	19.193596808	42.325766421	-71.118868087	1	66035.147508	29.3
16602	2022-09-16	18:21:00.512	258.55625593	6205.350142	1663352460.512	0	899	2.4789794594	2.5111433324	467.64977304	475.00279353	1.4149864797	730.42724609	27.767633438	-1.1457666159	30.165174484	19.188976288	42.325765	-71.118866667	1	66036.099606	29.3
16603	2022-09-16	18:21:01.388	258.55626606	6205.350386	1663352461.388	0	899	2.4789794594	2.5111433324	466.75486316	474.09381267	1.4149864797	730.43900122	27.767633438	-1.2390170989	30.165174484	19.187946383	42.325765	-71.118866667	1	66036.963511	29.3
16604	2022-09-16	18:21:02.269	258.55627626	6205.35063	1663352462.269	0	899	2.4779557854	2.5085071367	466.75486316	473.72781628	1.3454592135	730.43875102	27.767633438	-1.1376283169	30.165174484	19.189697266	42.325763591	-71.118866667	1	66037.845691	29.3
16605	2022-09-16	18:21:03.130	258.55628623	6205.350869	1663352463.13	0	899	2.4779557854	2.5085071367	468.05187703	475.04420652	1.3454592135	730.43417338	27.767633438	-1.1352029605	30.165174484	19.193151032	42.325763333	-71.118865505	1	66038.697239	29.3
16606	2022-09-16	18:21:03.976	258.55629603	6205.351105	1663352463.977	0	899	2.4764098969	2.5084268869	468.05187703	475.38514296	1.4100499835	730.43566895	27.767633438	-1.1392560005	30.165174484	19.192577362	42.325763333	-71.118865	1	66039.532544	29.3
16607	2022-09-16	18:21:04.839	258.55630602	6205.351344	1663352464.84	0	899	2.4764767209	2.5084949463	467.70496463	475.0328805	1.4100661328	730.45340956	27.770605567	-1.1884089906	30.165174484	19.192306645	42.325763963	-71.118865629	1	66040.37767	29.3
16608	2022-09-16	18:21:05.749	258.55631654	6205.351597	1663352465.749	0	899	2.480298942	2.5120544462	467.7087083	474.96516318	1.3965144058	730.44975271	27.771570206	-1.204362154	30.165174484	19.191396019	42.325765	-71.118867605	1	66041.281513	29.3
16609	2022-09-16	18:21:06.667	258.55632716	6205.351852	1663352466.667	0	899	2.480298942	2.5120544462	468.33698254	475.60318503	1.3965144058	730.43941513	27.771570206	-1.2022602092	30.165174484	19.19026323	42.325764627	-71.118870373	1	66042.223923	29.3
16610	2022-09-16	18:21:07.562	258.55633752	6205.352101	1663352467.562	0	899	2.4821639742	2.5135847638	468.33698254	475.52097748	1.3809533722	730.43188477	27.771570206	-1.179947257	30.165174484	19.188617706	42.325763197	-71.118871667	1	66043.081633	29.3
16611	2022-09-16	18:21:08.447	258.55634778	6205.352347	1663352468.448	0	899	2.4821639742	2.5135847638	468.45490074	475.64070446	1.3809533722	730.44254975	27.771570206	-1.1783304278	30.165174484	19.189415256	42.325761762	-71.118871667	1	66043.942663	29.3
16612	2022-09-16	18:21:09.298	258.55635762	6205.352583	1663352469.298	0	899	2.4845835884	2.5171069803	468.45490074	475.88629206	1.4274128891	730.43847939	27.771570206	-1.1864578724	30.165174484	19.192577362	42.325756219	-71.118871667	1	66044.817149	29.3
16613	2022-09-16	18:21:10.213	258.55636821	6205.352837	1663352470.213	0	899	2.4845990568	2.5171227383	468.36936976	475.7994242	1.427416661	730.44396407	27.772255942	-1.1842697077	30.165174484	19.192646595	42.325752456	-71.118870395	1	66045.763185	29.3
16614	2022-09-16	18:21:11.121	258.55637873	6205.353089	1663352471.122	0	899	2.4812084641	2.5137921377	468.38058139	475.83475702	1.4319443403	730.43778901	27.775140762	-1.1623125558	30.165174484	19.193155099	42.325750582	-71.118867831	1	66046.650718	29.36507177
16615	2022-09-16	18:21:12.039	258.55638934	6205.353344	1663352472.039	0	899	2.4812084641	2.5137921377	469.79013168	477.26674	1.4319443403	730.42954522	27.775140762	-1.1420477581	30.165174484	19.193560948	42.325746194	-71.118865715	1	66047.570838	29.4
16616	2022-09-16	18:21:12.920	258.55639954	6205.353589	1663352472.92	0	899	2.4802124215	2.5116654811	469.79013168	477.00952881	1.3834279812	730.4442846	27.775140762	-1.138059485	30.165174484	19.19363973	42.32574036	-71.118865	1	66048.445933	29.4
16617	2022-09-16	18:21:13.815	258.5564099	6205.353838	1663352473.815	0	899	2.4802124215	2.5116654811	467.36478759	474.54691377	1.3834279812	730.43572998	27.775140762	-1.1457666159	30.165174484	19.19329834	42.325735108	-71.118863961	1	66049.311637	29.431163708
16618	2022-09-16	18:21:14.657	258.55641964	6205.354071	1663352474.657	0	899	2.4853485651	2.5170185624	467.37358476	474.59053072	1.3900072409	730.4389701	27.777409168	-1.2370014641	30.165174484	19.180677351	42.325731154	-71.118861667	1	66050.153846	29.5
16619	2022-09-16	18:21:15.525	258.55642969	6205.354313	1663352475.525	0	899	2.4853813899	2.5170519852	469.72552974	476.97883453	1.3900150331	730.44174174	27.778863907	-1.2955107689	30.165174484	19.178173065	42.325728208	-71.118861667	1	66051.074951	29.5
16620	2022-09-16	18:21:16.385	258.55643965	6205.354552	1663352476.386	0	899	2.4861443331	2.5189932609	469.72552974	477.24713081	1.4406206889	730.44274498	27.778863907	-1.2311591407	30.165174484	19.186570629	42.325726793	-71.118861667	1	66051.924063	29.5
16621	2022-09-16	18:21:17.328	258.55645056	6205.354813	1663352477.328	0	899	2.4861443331	2.5189932609	467.34363905	474.82709948	1.4406206889	730.44600935	27.778863907	-1.1835906648	30.165174484	19.191858292	42.325725177	-71.118860177	1	66052.893595	29.589359504
16622	2022-09-16	18:21:18.236	258.55646106	6205.355066	1663352478.236	0	899	2.4862832956	2.517227931	467.34363905	474.39175001	1.3580578901	730.44485858	27.778863907	-1.1425112486	30.165174484	19.191858292	42.325725	-71.11886	1	66053.793886	29.6
16623	2022-09-16	18:21:19.098	258.55647105	6205.355305	1663352479.099	0	899	2.4862832956	2.517227931	468.92846317	476.00047521	1.3580578901	730.43937633	27.778863907	-1.1406141156	30.165174484	19.192277908	42.325725	-71.118858925	1	66054.64497	29.6
16624	2022-09-16	18:21:19.980	258.55648125	6205.35555	1663352479.98	0	899	2.48257298	2.5144823301	468.93757718	476.24172563	1.4019251474	730.43897859	27.781206283	-1.1411207551	30.165174484	19.192165552	42.32572587	-71.118859203	1	66055.522044	29.6
16625	2022-09-16	18:21:20.904	258.55649196	6205.355807	1663352480.905	0	899	2.4826041006	2.5145140227	467.45913446	474.7402941	1.4019326069	730.44445962	27.782587051	-1.1536677239	30.165174484	19.191126034	42.325726667	-71.118858504	1	66056.448898	29.6
16626	2022-09-16	18:21:21.838	258.55650277	6205.356066	1663352481.839	0	899	2.4824737529	2.5153424227	467.45913446	474.96006047	1.4435787092	730.44177529	27.782587051	-1.1761854066	30.165174484	19.19048711	42.325724745	-71.118857307	1	66057.384384	29.638438438
16627	2022-09-16	18:21:22.782	258.55651369	6205.356329	1663352482.783	0	899	2.4824737529	2.5153424227	468.24427054	475.75779497	1.4435787092	730.44279308	27.782587051	-1.1828253072	30.165174484	19.192179522	42.325721126	-71.118858874	1	66058.324458	29.7
16628	2022-09-16	18:21:23.686	258.55652414	6205.356579	1663352483.686	0	899	2.4877655228	2.5194463413	468.24427054	475.47009259	1.3891422968	730.44227287	27.782587051	-1.1734366417	30.165174484	19.19329834	42.325719636	-71.118860728	1	66059.218437	29.7
16629	2022-09-16	18:21:24.612	258.55653487	6205.356837	1663352484.613	0	899	2.4877655228	2.5194463413	469.47195551	476.71672287	1.3891422968	730.43821302	27.782587051	-1.1666458095	30.165174484	19.192796998	42.32571785	-71.118863092	1	66060.14497	29.714497041
16630	2022-09-16	18:21:25.437	258.55654441	6205.357066	1663352485.437	0	899	2.4857352364	2.5174494161	469.48635314	476.74493186	1.3917081949	730.45375475	27.786283114	-1.2785334982	30.165174484	19.150680163	42.325715141	-71.118861737	1	66060.957594	29.795759369
16631	2022-09-16	18:21:26.309	258.5565545	6205.357308	1663352486.309	0	899	2.485739291	2.5174535446	466.79438709	474.01135126	1.3917091584	730.45266259	27.786462784	-1.2040925855	30.165174484	19.180181491	42.325713659	-71.118861667	1	66061.804854	29.8
16632	2022-09-16	18:21:27.193	258.55656473	6205.357554	1663352487.193	0	899	2.4871142574	2.519685806	466.79438709	474.20286461	1.4280633474	730.44429552	27.786462784	-1.1784490355	30.165174484	19.187376136	42.325713333	-71.11886047	1	66062.718191	29.8
16633	2022-09-16	18:21:28.098	258.55657521	6205.357805	1663352488.098	0	899	2.4871142574	2.519685806	467.13808476	474.55201711	1.4280633474	730.45338531	27.786462784	-1.1783196926	30.165174484	19.187175751	42.325712333	-71.118861001	1	66063.600377	29.8
16634	2022-09-16	18:21:28.961	258.55658521	6205.358045	1663352488.962	0	899	2.4874577542	2.518821669	467.13808476	474.27542239	1.3755877497	730.44072435	27.786462784	-1.184830308	30.165174484	19.173492432	42.325710883	-71.118861667	1	66064.470085	29.8
16635	2022-09-16	18:21:29.796	258.55659487	6205.358277	1663352489.797	0	899	2.4874577542	2.518821669	469.41529738	476.58742822	1.3755877497	730.4473877	27.786462784	-1.184830308	30.165174484	19.173492432	42.325709443	-71.118861109	1	66065.33432	29.8
16636	2022-09-16	18:21:30.734	258.55660573	6205.358537	1663352490.735	0	899	2.4902498518	2.5218805603	469.42859888	476.65397403	1.3856063373	730.44543619	27.789877923	-1.1404416806	30.165174484	19.18940942	42.325707427	-71.11886	1	66066.271975	29.8
16637	2022-09-16	18:21:31.608	258.55661584	6205.35878	1663352491.609	0	899	2.4902547453	2.5218855427	468.58191047	475.79425963	1.3856074931	730.43588398	27.790094376	-1.1670015616	30.165174484	19.18209945	42.32570445	-71.11886055	1	66067.165049	29.816504854
16638	2022-09-16	18:21:32.486	258.55662601	6205.359024	1663352492.487	0	899	2.4904900464	2.5231589565	468.58191047	476.03091031	1.4303604371	730.45126484	27.790094376	-1.20842587	30.165174484	19.19256583	42.325701635	-71.118863397	1	66068.019231	29.9
16639	2022-09-16	18:21:33.374	258.55663627	6205.359271	1663352493.374	0	899	2.4904900464	2.5231589565	468.28957653	475.73392917	1.4303604371	730.45169088	27.790094376	-1.1580871265	30.165174484	19.192937851	42.325700055	-71.118866556	1	66068.96688	29.9
16640	2022-09-16	18:21:34.253	258.55664646	6205.359515	1663352494.254	0	899	2.4894582778	2.5213391814	468.28957653	475.55690208	1.3968661856	730.44436181	27.790094376	-1.1791711572	30.165174484	19.190114975	42.3257	-71.118867982	1	66069.789033	29.9
16641	2022-09-16	18:21:35.145	258.55665678	6205.359763	1663352495.146	0	899	2.4894620187	2.5213429908	468.44241229	475.7121144	1.3968670766	730.43928376	27.790259898	-1.1780609074	30.165174484	19.190191269	42.3257	-71.118866078	1	66070.676501	29.9
16642	2022-09-16	18:21:36.052	258.55666727	6205.360014	1663352496.052	0	899	2.4898460319	2.5205605419	468.45564705	475.45779374	1.3461762128	730.42559814	27.793664932	-1.1392560005	30.165174484	19.192937851	42.325702059	-71.118863971	1	66071.617647	29.9
16643	2022-09-16	18:21:36.967	258.55667786	6205.360269	1663352496.967	0	899	2.4898460319	2.5205605419	468.66228508	475.66752046	1.3461762128	730.42662079	27.793664932	-1.1387817086	30.165174484	19.193095416	42.325704226	-71.118861548	1	66072.535471	29.953547133
16644	2022-09-16	18:21:37.825	258.55668779	6205.360507	1663352497.825	0	899	2.4864138706	2.5180764888	468.66228508	475.89433165	1.389099516	730.44501096	27.793664932	-1.2657817626	30.165174484	19.17745858	42.325705654	-71.118858691	1	66073.392562	30
16645	2022-09-16	18:21:38.729	258.55669825	6205.360758	1663352498.729	0	899	2.4864138706	2.5180764888	469.15794684	476.39764209	1.389099516	730.42877197	27.793664932	-1.4859461784	30.165174484	19.149364471	42.325706139	-71.118856667	1	66074.316633	30
16646	2022-09-16	18:21:39.631	258.55670869	6205.361009	1663352499.631	0	899	2.4903090605	2.5230969324	469.16394646	476.64997791	1.435604291	730.43453191	27.795206171	-1.1825343157	30.165174484	19.159580938	42.325705356	-71.118856667	1	66075.213592	30
16647	2022-09-16	18:21:40.492	258.55671866	6205.361248	1663352500.492	0	899	2.4903590793	2.5231478929	468.52120351	475.99704403	1.4356165309	730.44808212	27.797418594	-1.176692009	30.165174484	19.155845642	42.325706753	-71.118856667	1	66076.051935	30
16648	2022-09-16	18:21:41.323	258.55672829	6205.361479	1663352501.324	0	899	2.4888967349	2.5218057802	468.52120351	476.02895334	1.4416475639	730.44186139	27.797418594	-1.2664285622	30.165174484	19.151660401	42.325708165	-71.118856667	1	66076.899185	30
16649	2022-09-16	18:21:42.197	258.55673839	6205.361721	1663352502.197	0	899	2.4888967349	2.5218057802	469.11949307	476.6368301	1.4416475639	730.43060788	27.797418594	-1.4778079987	30.165174484	19.141801834	42.325708333	-71.118855394	1	66077.763314	30
16650	2022-09-16	18:21:43.092	258.55674876	6205.36197	1663352503.093	0	899	2.4920809986	2.523942951	469.11949307	476.38768102	1.3945956465	730.44932304	27.797418594	-1.5272519438	30.165174484	19.126884801	42.325712782	-71.118856112	1	66078.667345	30
16651	2022-09-16	18:21:44.022	258.55675951	6205.362228	1663352504.022	0	899	2.4920809986	2.523942951	468.06543179	475.3172889	1.3945956465	730.45139863	27.797418594	-1.7010660274	30.165174484	19.163108333	42.325719017	-71.118855662	1	66079.602603	30
16652	2022-09-16	18:21:44.910	258.55676979	6205.362475	1663352504.91	0	899	2.4921975031	2.5238364589	468.07065522	475.27136583	1.3848935288	730.45469655	27.798763591	-1.5745509673	30.165174484	19.180501028	42.325723307	-71.11885336	1	66080.491984	29.950801603
16653	2022-09-16	18:21:45.759	258.55677962	6205.362711	1663352505.759	0	899	2.4922506185	2.5238905385	466.87688346	474.05929529	1.384906058	730.46393833	27.801111221	-1.2217489197	30.165174484	19.185956955	42.325726107	-71.118851113	1	66081.332039	29.933203883
16654	2022-09-16	18:21:46.657	258.55679002	6205.362961	1663352506.658	0	899	2.4932169932	2.5272379192	466.87688346	474.59833569	1.4871523315	730.46651797	27.801111221	-1.2173833847	30.165174484	19.186815262	42.325728697	-71.11885	1	66082.218201	30
16655	2022-09-16	18:21:47.571	258.55680059	6205.363214	1663352507.571	0	899	2.4932169932	2.5272379192	467.91909776	475.65778668	1.4871523315	730.47354914	27.801111221	-1.1548102905	30.165174484	19.190959122	42.325730258	-71.11885	1	66083.154832	30
16656	2022-09-16	18:21:48.512	258.55681148	6205.363476	1663352508.512	0	899	2.4902451133	2.5221185301	467.91909776	475.17666403	1.3961066128	730.45829278	27.801111221	-1.152223276	30.165174484	19.192928314	42.325731807	-71.11885014	1	66084.084168	30
16657	2022-09-16	18:21:49.448	258.55682233	6205.363736	1663352509.449	0	899	2.4902679673	2.5221418024	467.76160474	475.01675695	1.3961120518	730.44260108	27.802122141	-1.1608573648	30.165174484	19.193791648	42.325733594	-71.118851257	1	66085.02233	30.00223301
16658	2022-09-16	18:21:50.351	258.55683278	6205.363987	1663352510.352	0	899	2.4922072888	2.5238220275	467.77213146	474.96269868	1.3838414192	730.43966493	27.804834366	-1.1641773728	30.165174484	19.192304611	42.325743822	-71.118835184	1	66085.899029	30.089902913
16659	2022-09-16	18:21:51.223	258.55684286	6205.364229	1663352511.223	0	899	2.4922072888	2.5238220275	468.29190544	475.4904626	1.3838414192	730.46130371	27.804834366	-1.1978515387	30.165174484	19.193658829	42.325756898	-71.118820114	1	66086.793175	30.179317477
16660	2022-09-16	18:21:52.134	258.55685341	6205.364482	1663352512.135	0	899	2.4918551039	2.523271855	468.29190544	475.4462764	1.3754749402	730.44461848	27.804834366	-1.2034351384	30.165174484	19.19356811	42.325762237	-71.11881443	1	66087.671065	30.2
16661	2022-09-16	18:21:53.016	258.55686361	6205.364727	1663352513.016	0	899	2.4918551039	2.523271855	468.07662244	475.22770439	1.3754749402	730.42810059	27.804834366	-1.1425112486	30.165174484	19.192937851	42.325767843	-71.118807019	1	66088.5412	30.254120041
16662	2022-09-16	18:21:53.890	258.55687373	6205.364969	1663352513.89	0	899	2.495021535	2.5276375952	468.07662244	475.49198989	1.4255161748	730.45368563	27.804834366	-1.1399889703	30.165174484	19.19321717	42.325773037	-71.118798241	1	66089.411079	30.3
16663	2022-09-16	18:21:54.759	258.55688378	6205.365211	1663352514.759	0	899	2.495021535	2.5276375952	468.46566484	475.88719558	1.4255161748	730.45821355	27.804834366	-1.1392560005	30.165174484	19.19329834	42.325775892	-71.11879155	1	66090.267548	30.326754832
16664	2022-09-16	18:21:55.647	258.55689406	6205.365458	1663352515.647	0	899	2.4944271516	2.5256202423	468.47678593	475.57554852	1.3644128865	730.45087195	27.80769554	-1.1392560005	30.165174484	19.192182541	42.325779473	-71.118785242	1	66091.170905	30.4
16665	2022-09-16	18:21:56.525	258.55690422	6205.365701	1663352516.525	0	899	2.4944459796	2.5256394069	468.34230698	475.43905491	1.3644172584	730.45465411	27.808526993	-1.1532689143	30.165174484	19.191083226	42.325785316	-71.118778018	1	66092.063126	30.4
16666	2022-09-16	18:21:57.434	258.55691476	6205.365954	1663352517.435	0	899	2.4933780764	2.5258075641	468.34230698	475.72420177	1.4183887672	730.44358613	27.808526993	-1.173027093	30.165174484	19.19141902	42.325789875	-71.118773459	1	66092.97495	30.4
16667	2022-09-16	18:21:58.335	258.55692519	6205.366204	1663352518.336	0	899	2.4933780764	2.5258075641	469.14619965	476.54076519	1.4183887672	730.44290303	27.808526993	-1.1815749407	30.165174484	19.192577362	42.325793067	-71.118770266	1	66093.920168	30.492016807
16668	2022-09-16	18:21:59.232	258.55693556	6205.366453	1663352519.232	0	899	2.4958698541	2.5276728413	469.14619965	476.39027089	1.3899606558	730.43758205	27.808526993	-1.1505094403	30.165174484	19.19382833	42.325797377	-71.118768652	1	66094.808679	30.5
16669	2022-09-16	18:22:00.125	258.55694589	6205.366701	1663352520.125	0	899	2.4958698541	2.5276728413	469.65044414	476.90230141	1.3899606558	730.44366455	27.808526993	-1.1457666159	30.165174484	19.194019318	42.325801889	-71.118769518	1	66095.711089	30.5
16670	2022-09-16	18:22:01.010	258.55695615	6205.366947	1663352521.011	0	899	2.493458257	2.5262252654	469.66261787	477.14233976	1.4329141538	730.44547337	27.811651104	-1.2449349291	30.165174484	19.179842728	42.325807174	-71.11877	1	66096.576077	30.5
16671	2022-09-16	18:22:01.872	258.55696612	6205.367187	1663352521.873	0	899	2.4934690534	2.5262362646	467.79732589	475.24735555	1.4329167877	730.43466247	27.812128067	-1.271882804	30.165174484	19.176347076	42.325811377	-71.118770689	1	66097.413215	30.5
16672	2022-09-16	18:22:02.739	258.55697615	6205.367428	1663352522.739	0	899	2.4939788225	2.5271430028	467.79732589	475.33631686	1.4497559652	730.4505781	27.812128067	-1.1815749407	30.165174484	19.190418243	42.32581467	-71.118771667	1	66098.267258	30.5
16673	2022-09-16	18:22:03.644	258.55698663	6205.367679	1663352523.645	0	899	2.4939788225	2.5271430028	470.06710392	477.64267448	1.4497559652	730.46405029	27.812128067	-1.383209973	30.165174484	19.162171042	42.325819204	-71.118772537	1	66099.174145	30.5
16674	2022-09-16	18:22:04.509	258.55699664	6205.367919	1663352524.51	0	899	2.4985911438	2.530472761	470.07156355	477.33997085	1.3918554411	730.43501656	27.813271567	-1.4135533721	30.165174484	19.159934467	42.325823645	-71.118776823	1	66100.093591	30.5
16675	2022-09-16	18:22:05.388	258.55700682	6205.368164	1663352525.389	0	899	2.4986503484	2.5305330459	468.00183836	475.23831678	1.3918694419	730.44116211	27.815881729	-1.184830308	30.165174484	19.191137314	42.325826626	-71.118778313	1	66100.987792	30.5
16676	2022-09-16	18:22:06.299	258.55701735	6205.368416	1663352526.299	0	899	2.498941737	2.5296755018	468.00183836	474.97605514	1.3421665295	730.45063832	27.815881729	-1.1710868632	30.165174484	19.191988951	42.325829619	-71.118781285	1	66101.885602	30.588560158
16677	2022-09-16	18:22:07.177	258.55702751	6205.36866	1663352527.177	0	899	2.498941737	2.5296755018	468.19039393	475.16742059	1.3421665295	730.45068683	27.815881729	-1.155241431	30.165174484	19.191692959	42.325827495	-71.118782919	1	66102.751479	30.6
16678	2022-09-16	18:22:08.059	258.55703772	6205.368905	1663352528.059	0	899	2.4981376199	2.5305561969	468.19039393	475.55331167	1.4152508227	730.44591234	27.815881729	-1.1551983041	30.165174484	19.189832548	42.325825597	-71.118786541	1	66103.641548	30.6
16679	2022-09-16	18:22:08.979	258.55704837	6205.369161	1663352528.979	0	899	2.4981376199	2.5305561969	469.15304562	476.53110234	1.4152508227	730.44630968	27.815881729	-1.1403554552	30.165174484	19.188967383	42.325825	-71.118793149	1	66104.577823	30.6
16680	2022-09-16	18:22:09.904	258.55705907	6205.369418	1663352529.904	0	899	2.4981797317	2.5296706973	469.15884981	476.32520497	1.3752366643	730.44550207	27.817372846	-1.1552953973	30.165174484	19.19073259	42.325825801	-71.118802275	1	66105.480679	30.648067861
16681	2022-09-16	18:22:10.816	258.55706964	6205.369671	1663352530.817	0	899	2.4982282741	2.5297201147	469.13637716	476.30244906	1.3752480087	730.43349068	27.819513321	-1.1783196926	30.165174484	19.192218781	42.325825439	-71.118810788	1	66106.36826	30.7
16682	2022-09-16	18:22:11.716	258.55708005	6205.369921	1663352531.716	0	899	2.500499961	2.5333679804	469.13637716	476.6096505	1.4332789194	730.4486084	27.819513321	-1.1783196926	30.165174484	19.192218781	42.325822876	-71.118815457	1	66107.274162	30.7
16683	2022-09-16	18:22:12.605	258.55709035	6205.370168	1663352532.606	0	899	2.500499961	2.5333679804	469.5567643	477.03673434	1.4332789194	730.43634276	27.819513321	-1.1544222382	30.165174484	19.189814233	42.325821417	-71.118816916	1	66108.14966	30.7
16684	2022-09-16	18:22:13.510	258.55710082	6205.37042	1663352533.511	0	899	2.502592013	2.5355559629	469.5567643	477.05233751	1.4362217532	730.46148358	27.819513321	-1.1571601629	30.165174484	19.187896729	42.32582	-71.118818333	1	66109.030992	30.7
16685	2022-09-16	18:22:14.390	258.557111	6205.370664	1663352534.39	0	899	2.5026106496	2.5355749506	467.90896405	475.37825728	1.4362262937	730.45289864	27.820333658	-1.1546701824	30.165174484	19.189077213	42.32582	-71.118818333	1	66109.93905	30.7
16686	2022-09-16	18:22:15.296	258.55712149	6205.370916	1663352535.297	0	899	2.5024866144	2.5361612277	467.92035184	475.55161082	1.4668348286	730.43615723	27.823266983	-1.1457666159	30.165174484	19.19329834	42.32582	-71.118818333	1	66110.849699	30.7
16687	2022-09-16	18:22:16.167	258.55713156	6205.371158	1663352536.167	0	899	2.5024866144	2.5361612277	470.1176487	477.78474314	1.4668348286	730.46031826	27.823266983	-1.1718090773	30.165174484	19.192937851	42.325821261	-71.118817073	1	66111.756303	30.7
16688	2022-09-16	18:22:17.049	258.55714178	6205.371403	1663352537.05	0	899	2.5015233135	2.53395607	470.1176487	477.50407965	1.4139701272	730.44349357	27.823266983	-1.1719384264	30.165174484	19.192747066	42.325820597	-71.118819877	1	66112.642012	30.764201183
16689	2022-09-16	18:22:17.930	258.55715198	6205.371647	1663352537.931	0	899	2.5015233135	2.53395607	468.99756222	476.36639451	1.4139701272	730.45595687	27.823266983	-1.1757434251	30.165174484	19.186575492	42.325817522	-71.118824145	1	66113.495694	30.8
16690	2022-09-16	18:22:18.851	258.55716263	6205.371903	1663352538.851	0	899	2.5041217958	2.5365928406	468.99756222	476.36744104	1.4141678346	730.44933395	27.823266983	-1.1782010391	30.165174484	19.188049948	42.325814344	-71.118829292	1	66114.393788	30.8
16691	2022-09-16	18:22:19.773	258.55717331	6205.372159	1663352539.774	0	899	2.5041581176	2.5366298359	469.10619728	476.47782932	1.4141765429	730.4498578	27.824864811	-1.1810899081	30.165174484	19.186291322	42.325812803	-71.118835455	1	66115.318318	30.831831832
16692	2022-09-16	18:22:20.677	258.55718377	6205.372411	1663352540.678	0	899	2.5031811946	2.5349589351	469.11399389	476.33060578	1.3848653225	730.45048836	27.826868057	-1.1376283169	30.165174484	19.189697266	42.325811667	-71.118841563	1	66116.23449	30.9
16693	2022-09-16	18:22:21.575	258.55719416	6205.37266	1663352541.575	0	899	2.5031811946	2.5349589351	468.95412548	476.16827803	1.3848653225	730.44697015	27.826868057	-1.1531502822	30.165174484	19.190651193	42.325811944	-71.1188475	1	66117.166667	30.9
16694	2022-09-16	18:22:22.489	258.55720473	6205.372914	1663352542.489	0	899	2.5027722177	2.5351351363	468.95412548	476.3026877	1.4102692021	730.44818075	27.826868057	-1.2508957339	30.165174484	19.187684583	42.32581345	-71.118851667	1	66118.070193	30.9
16695	2022-09-16	18:22:23.372	258.55721497	6205.373159	1663352543.373	0	899	2.5027722177	2.5351351363	467.61384905	474.941409	1.4102692021	730.43370046	27.826868057	-1.476180315	30.165174484	19.177453995	42.325814949	-71.118851667	1	66118.969481	30.9
16696	2022-09-16	18:22:24.226	258.55722485	6205.373396	1663352544.227	0	899	2.501751864	2.5339425105	467.61703173	474.90851143	1.4034223741	730.43199875	27.827688394	-1.4082392478	30.165174484	19.180837884	42.325816376	-71.118851667	1	66119.825651	30.9
16697	2022-09-16	18:22:25.066	258.55723457	6205.37363	1663352545.067	0	899	2.5018184805	2.5340103528	468.66526798	475.97317657	1.4034382395	730.4486084	27.830621719	-1.1652984619	30.165174484	19.192937851	42.325816667	-71.118853822	1	66120.646602	30.9
16698	2022-09-16	18:22:25.936	258.55724463	6205.373871	1663352545.936	0	899	2.5030561933	2.5360183918	468.66526798	476.14482042	1.4358835672	730.44461484	27.830621719	-1.1652984619	30.165174484	19.192937851	42.325816667	-71.118856712	1	66121.513733	30.9
16699	2022-09-16	18:22:26.825	258.55725493	6205.374118	1663352546.826	0	899	2.5030561933	2.5360183918	468.46147931	475.93777944	1.4358835672	730.44380562	27.830621719	-1.1998780216	30.165174484	19.183859364	42.325815989	-71.118860365	1	66122.406312	30.9
16700	2022-09-16	18:22:27.726	258.55726536	6205.374369	1663352547.727	0	899	2.5091341821	2.5415784176	468.46147931	475.80210649	1.4102284934	730.44928706	27.830621719	-1.239642354	30.165174484	19.171705082	42.325813986	-71.118864347	1	66123.304171	30.9
16701	2022-09-16	18:22:28.607	258.55727554	6205.374613	1663352548.607	0	899	2.5091341821	2.5415784176	469.38576629	476.74087673	1.4102284934	730.43206787	27.830621719	-1.179947257	30.165174484	19.188976288	42.325811667	-71.118867633	1	66124.193294	30.9
16702	2022-09-16	18:22:29.494	258.55728582	6205.37486	1663352549.495	0	899	2.5065158975	2.5372701708	469.38576629	476.36408082	1.3390420377	730.43206787	27.830621719	-1.1526759926	30.165174484	19.191862195	42.325811429	-71.118871667	1	66125.071283	30.9
16703	2022-09-16	18:22:30.358	258.55729581	6205.375099	1663352550.358	0	899	2.5065336522	2.5372882371	471.25742322	478.26358488	1.3390460646	730.43544259	27.83140204	-1.1581625954	30.165174484	19.192465574	42.3258085	-71.118871667	1	66125.950102	30.9
16704	2022-09-16	18:22:31.253	258.55730618	6205.375348	1663352551.254	0	899	2.5079921675	2.5398925295	471.26833204	478.5321367	1.387508734	730.44070697	27.834192276	-1.2653937237	30.165174484	19.174379071	42.32580692	-71.11887308	1	66126.847848	30.9
16705	2022-09-16	18:22:32.151	258.55731656	6205.375598	1663352552.151	0	899	2.5079921675	2.5398925295	469.74677224	476.98712463	1.387508734	730.45111084	27.834192276	-1.1490218639	30.165174484	19.191858292	42.325805423	-71.118874577	1	66127.746493	30.9
16706	2022-09-16	18:22:33.058	258.55732706	6205.375849	1663352553.058	0	899	2.5083243398	2.5403116484	469.74677224	477.00594732	1.3910609369	730.45387197	27.834192276	-1.143686158	30.165174484	19.191385598	42.325805	-71.118877086	1	66128.625837	30.9
16707	2022-09-16	18:22:33.944	258.55733733	6205.376096	1663352553.945	0	899	2.5083243398	2.5403116484	469.33252644	476.58530002	1.3910609369	730.45593019	27.834192276	-1.141896825	30.165174484	19.191473929	42.325805827	-71.118878333	1	66129.496496	30.9
16708	2022-09-16	18:22:34.823	258.5573475	6205.37634	1663352554.824	0	899	2.5077387324	2.5399226691	469.3419156	476.6412468	1.3998262251	730.45970629	27.836603569	-1.1451845303	30.165174484	19.191987208	42.325806667	-71.118878961	1	66130.376754	30.9
16709	2022-09-16	18:22:35.711	258.55735778	6205.376587	1663352555.712	0	899	2.5077692901	2.5399537876	469.01681157	476.31112499	1.3998334671	730.45352921	27.837945938	-1.1457666159	30.165174484	19.191858292	42.325806667	-71.118880444	1	66131.266266	30.9
16710	2022-09-16	18:22:36.595	258.557368	6205.376832	1663352556.595	0	899	2.5044862489	2.5369629736	469.01681157	476.38720999	1.4142088476	730.44929514	27.837945938	-1.2003091447	30.165174484	19.1894976	42.325806667	-71.118881667	1	66132.152594	30.9
16711	2022-09-16	18:22:37.479	258.55737823	6205.377078	1663352557.479	0	899	2.5044862489	2.5369629736	469.38305027	476.75920397	1.4142088476	730.44661081	27.837945938	-1.2304476981	30.165174484	19.187687463	42.325806584	-71.118881749	1	66133.049563	30.904956268
16712	2022-09-16	18:22:38.387	258.55738874	6205.37733	1663352558.387	0	899	2.5054175529	2.5373121011	469.38305027	476.62392744	1.3886666883	730.43812005	27.837945938	-1.2434258461	30.165174484	19.18645668	42.325805113	-71.11888322	1	66133.931973	30.993197279
16713	2022-09-16	18:22:39.259	258.55739883	6205.377572	1663352559.259	0	899	2.5054175529	2.5373121011	470.08151077	477.33316266	1.3886666883	730.4320711	27.837945938	-1.2627421089	30.165174484	19.1861511	42.325805	-71.118883333	1	66134.802803	31
16714	2022-09-16	18:22:40.191	258.55740963	6205.377831	1663352560.192	0	899	2.5096438704	2.5402365495	470.085384	477.02859787	1.3304507576	730.42665959	27.838939073	-1.2627421089	30.165174484	19.186002997	42.325807537	-71.118884602	1	66135.761117	31.076111686
16715	2022-09-16	18:22:41.137	258.55742057	6205.378094	1663352561.137	0	899	2.5097025873	2.5402962898	469.31867538	476.25063475	1.3304639735	730.4208374	27.841516495	-1.1978515387	30.165174484	19.18645668	42.32580949	-71.118886156	1	66136.693878	31.169387755
16716	2022-09-16	18:22:42.111	258.55743184	6205.378364	1663352562.111	0	899	2.5030904878	2.5349884225	469.31867538	476.56607967	1.3900871839	730.42822953	27.841516495	-1.1481811487	30.165174484	19.192637399	42.32581	-71.118888799	1	66137.639806	31.263980583
16717	2022-09-16	18:22:43.010	258.55744226	6205.378614	1663352563.011	0	899	2.5030904878	2.5349884225	469.49896265	476.74915101	1.3900871839	730.42376871	27.841516495	-1.1419830599	30.165174484	19.162524571	42.325809074	-71.118888148	1	66138.555672	31.3
16718	2022-09-16	18:22:43.901	258.55745257	6205.378862	1663352563.902	0	899	2.5113681845	2.5420556683	469.49896265	476.4502714	1.3336187038	730.42999268	27.841516495	-1.1408835649	30.165174484	19.153686523	42.325808333	-71.118886667	1	66139.468938	31.3
16719	2022-09-16	18:22:44.770	258.55746263	6205.379103	1663352564.771	0	899	2.5114301758	2.5421187426	470.40092296	477.36566003	1.3336326804	730.41897603	27.844235793	-1.4061588483	30.165174484	19.176998113	42.32580658	-71.118887835	1	66140.350569	31.335056877
16720	2022-09-16	18:22:45.676	258.5574731	6205.379354	1663352565.676	0	899	2.5086024909	2.5389218801	470.40424505	477.29281033	1.3192483631	730.42553145	27.845087051	-1.3376680384	30.165174484	19.186341494	42.325802008	-71.118891767	1	66141.265072	31.4
16721	2022-09-16	18:22:46.607	258.55748388	6205.379613	1663352566.607	0	899	2.5086024909	2.5389218801	469.87010833	476.75085175	1.3192483631	730.43538681	27.845087051	-1.1425112486	30.165174484	19.188976288	42.325798057	-71.118897219	1	66142.165819	31.416581892
16722	2022-09-16	18:22:47.473	258.5574939	6205.379854	1663352567.473	0	899	2.5089582532	2.5425293873	469.87010833	477.48979125	1.4586647448	730.43019397	27.845087051	-1.1448071966	30.165174484	19.169504254	42.325796436	-71.11889977	1	66143.046046	31.509209209
16723	2022-09-16	18:22:48.334	258.55750387	6205.380093	1663352568.334	0	899	2.5089582532	2.5425293873	470.84260741	478.47806093	1.4586647448	730.42574972	27.845087051	-1.1465534106	30.165174484	19.146912846	42.325792127	-71.11889546	1	66143.907908	31.681581582
16724	2022-09-16	18:22:49.220	258.55751413	6205.380339	1663352569.221	0	899	2.5093747204	2.5418398462	470.84260741	478.22459984	1.4109913808	730.43114022	27.845087051	-1.1376283169	30.165174484	19.140001297	42.325787747	-71.118892387	1	66144.784024	31.856804734
16725	2022-09-16	18:22:50.053	258.55752377	6205.380571	1663352570.054	0	899	2.5093774595	2.541842636	470.17399706	477.54551031	1.4109920347	730.42811271	27.845207303	-1.1416705026	30.165174484	19.140514071	42.32578263	-71.118890657	1	66145.605523	32.081656805
16726	2022-09-16	18:22:50.944	258.55753409	6205.380818	1663352570.945	0	899	2.5137421391	2.5446816112	470.18769397	477.19986558	1.3431821197	730.42917092	27.848718643	-1.4265314404	30.165174484	19.152610463	42.325780846	-71.11889	1	66146.507756	32.352326784
16727	2022-09-16	18:22:51.806	258.55754406	6205.381057	1663352571.807	0	899	2.5137421391	2.5446816112	469.90262165	476.91054182	1.3431821197	730.431023	27.848718643	-1.6220546906	30.165174484	19.149240052	42.325782301	-71.118887462	1	66147.380671	32.652268245
16728	2022-09-16	18:22:52.686	258.55755424	6205.381302	1663352572.686	0	899	2.5150152253	2.5477087947	469.90262165	477.30517372	1.4176466861	730.44790548	27.848718643	-1.3295081941	30.165174484	19.168371226	42.325783333	-71.118881657	1	66148.251503	32.925150301
16729	2022-09-16	18:22:53.595	258.55756477	6205.381554	1663352573.596	0	899	2.5150152253	2.5477087947	470.05084363	477.4557307	1.4176466861	730.45197948	27.848718643	-1.188085556	30.165174484	19.18753624	42.325783077	-71.118875899	1	66149.153629	33.046088596
16730	2022-09-16	18:22:54.535	258.55757564	6205.381815	1663352574.535	0	899	2.5153161979	2.5467066016	470.0590448	477.16727384	1.3616749287	730.45248231	27.850821729	-1.3762681926	30.165174484	19.162719613	42.325781667	-71.118871597	1	66150.041709	33.3
16731	2022-09-16	18:22:55.417	258.55758586	6205.382061	1663352575.418	0	899	2.5153524904	2.5467435417	469.74816248	476.85173454	1.3616832706	730.45983887	27.85241127	-1.5184992552	30.165174484	19.14396286	42.325781667	-71.1188701	1	66150.93998	33.3
16732	2022-09-16	18:22:56.292	258.55759598	6205.382304	1663352576.293	0	899	2.510154876	2.542859202	469.74816248	477.16509511	1.4208176545	730.43648989	27.85241127	-1.5258830099	30.165174484	19.149517792	42.325784349	-71.118871341	1	66151.804734	33.460946746
16733	2022-09-16	18:22:57.125	258.55760561	6205.382535	1663352577.125	0	899	2.510154876	2.542859202	469.87018128	477.28904048	1.4208176545	730.44219971	27.85241127	-1.5266375542	30.165174484	19.150085449	42.325786075	-71.118870592	1	66152.644964	33.564496439
16734	2022-09-16	18:22:57.989	258.55761561	6205.382775	1663352577.989	0	899	2.5149380569	2.5466656359	469.87018128	477.05315966	1.3763232955	730.44332866	27.85241127	-1.2728852168	30.165174484	19.184657811	42.325789374	-71.118868195	1	66153.541535	33.6
16735	2022-09-16	18:22:58.913	258.55762631	6205.383031	1663352578.913	0	899	2.5149380569	2.5466656359	470.48429462	477.67666105	1.3763232955	730.44236301	27.85241127	-1.2185582649	30.165174484	19.190810854	42.325792481	-71.118865853	1	66154.488488	33.6
16736	2022-09-16	18:22:59.838	258.55763701	6205.383288	1663352579.838	0	899	2.5113762163	2.5426850892	470.4893747	477.59674582	1.3602862624	730.455066	27.853712815	-1.1941542444	30.165174484	19.190295996	42.325793333	-71.118863659	1	66155.402332	33.6
16737	2022-09-16	18:23:00.770	258.55764781	6205.383547	1663352580.771	0	899	2.5114265496	2.5427363198	468.93144153	476.01533918	1.3602978382	730.47348083	27.855920792	-1.1690064377	30.165174484	19.187856497	42.325792785	-71.118861667	1	66156.328852	33.6
16738	2022-09-16	18:23:01.644	258.55765793	6205.38379	1663352581.645	0	899	2.5145584944	2.5472210233	468.93144153	476.31300559	1.4165719283	730.44428865	27.855920792	-1.1798503059	30.165174484	19.183169055	42.325791667	-71.118861667	1	66157.218447	33.6
16739	2022-09-16	18:23:02.525	258.55766811	6205.384035	1663352582.525	0	899	2.5145584944	2.5472210233	470.27523452	477.67795155	1.4165719283	730.43479141	27.855920792	-1.1815749407	30.165174484	19.187175751	42.325791667	-71.118861913	1	66158.073964	33.6
16740	2022-09-16	18:23:03.382	258.55767804	6205.384273	1663352583.383	0	899	2.518787034	2.5504843518	470.27523452	477.44652584	1.372951848	730.44051255	27.855920792	-1.1809497377	30.165174484	19.187729614	42.325791667	-71.118864734	1	66158.920118	33.6
16741	2022-09-16	18:23:04.250	258.55768809	6205.384514	1663352584.251	0	899	2.5187881984	2.5504855372	470.62115807	477.79772586	1.3729521175	730.43712328	27.855971722	-1.2043512862	30.165174484	19.188082916	42.325793044	-71.118866378	1	66159.826681	33.682668067
16742	2022-09-16	18:23:05.167	258.5576987	6205.384769	1663352585.168	0	899	2.5173546548	2.5485263196	470.63597202	477.69746594	1.3512208255	730.44161644	27.859766006	-1.1832026243	30.165174484	19.188976288	42.325794569	-71.118867903	1	66160.741617	33.625838264
16743	2022-09-16	18:23:06.095	258.55770943	6205.385026	1663352586.095	0	899	2.5173546548	2.5485263196	470.09359291	477.14694889	1.3512208255	730.44340869	27.859766006	-1.1881502661	30.165174484	19.189234121	42.325797292	-71.118870626	1	66161.687694	33.53123061
16744	2022-09-16	18:23:07.009	258.55772001	6205.38528	1663352587.009	0	899	2.5160851412	2.5481320162	470.09359291	477.34918271	1.389374157	730.42341503	27.859766006	-1.1700843588	30.165174484	19.19209671	42.325798333	-71.118874684	1	66162.60355	33.43964497
16745	2022-09-16	18:23:07.921	258.55773057	6205.385534	1663352587.921	0	899	2.5160851412	2.5481320162	469.44030625	476.685813	1.389374157	730.45154577	27.859766006	-1.176692009	30.165174484	19.19329834	42.32580001	-71.118878343	1	66163.502959	33.349704142
16746	2022-09-16	18:23:08.808	258.55774083	6205.38578	1663352588.808	0	899	2.5157152188	2.5484554988	469.44030625	476.84410371	1.4192561682	730.44835011	27.859766006	-1.1756679696	30.165174484	19.190805966	42.325801667	-71.11888064	1	66164.383768	33.261623246
16747	2022-09-16	18:23:09.696	258.55775111	6205.386027	1663352589.696	0	899	2.5157349896	2.5484756376	469.26682697	476.66791348	1.4192609042	730.44656837	27.860631816	-1.1913624362	30.165174484	19.185730751	42.325802122	-71.118883033	1	66165.273273	33.2
16748	2022-09-16	18:23:10.591	258.55776147	6205.386275	1663352590.591	0	899	2.5157692661	2.5476903541	469.27759437	476.49299314	1.3841606445	730.43688965	27.863397598	-1.2434258461	30.165174484	19.174211502	42.32580418	-71.118888078	1	66166.169339	33.2
16749	2022-09-16	18:23:11.479	258.55777175	6205.386522	1663352591.479	0	899	2.5157692661	2.5476903541	470.03043722	477.25741135	1.3841606445	730.44989014	27.863397598	-1.176692009	30.165174484	19.176372528	42.32580843	-71.118895291	1	66167.058185	33.2
16750	2022-09-16	18:23:12.408	258.55778251	6205.38678	1663352592.409	0	899	2.5175480138	2.5492768859	470.03043722	477.20868997	1.3749695503	730.44745196	27.863397598	-1.1520292396	30.165174484	19.18703822	42.325809959	-71.118899877	1	66167.975345	33.2
16751	2022-09-16	18:23:13.273	258.55779252	6205.387021	1663352593.274	0	899	2.5175480138	2.5492768859	469.91612147	477.09262841	1.3749695503	730.4514245	27.863397598	-1.2042974115	30.165174484	19.187092585	42.325815611	-71.118908417	1	66168.841683	33.115831663
16752	2022-09-16	18:23:14.160	258.55780278	6205.387267	1663352594.16	0	899	2.5161311454	2.5476817694	469.9171268	477.05725575	1.3681012124	730.45271918	27.863655482	-1.2550133861	30.165174484	19.182751915	42.325817881	-71.11891	1	66169.728729	33.1
16753	2022-09-16	18:23:15.016	258.55781269	6205.387504	1663352595.016	0	899	2.5162061059	2.547758074	469.54804623	476.68265884	1.368118519	730.4296875	27.866937637	-1.6096478701	30.165174484	19.149364471	42.325819281	-71.118910948	1	66170.568513	33.1
16754	2022-09-16	18:23:15.913	258.55782307	6205.387754	1663352595.913	0	899	2.519773733	2.5511494025	469.54804623	476.6326187	1.3586655533	730.43974132	27.866937637	-1.4326324913	30.165174484	19.175392884	42.325820756	-71.118912422	1	66171.453453	33.1
16755	2022-09-16	18:23:16.779	258.55783309	6205.387994	1663352596.779	0	899	2.519773733	2.5511494025	471.43202159	478.5450196	1.3586655533	730.44274902	27.866937637	-1.3475956917	30.165174484	19.187896729	42.325822193	-71.118913859	1	66172.315582	33.1
16756	2022-09-16	18:23:17.660	258.55784329	6205.388239	1663352597.66	0	899	2.5178770309	2.5493225903	471.43202159	478.56628945	1.3626677759	730.43754487	27.866937637	-1.252113812	30.165174484	19.188879013	42.325823333	-71.118915	1	66173.190234	33.1
16757	2022-09-16	18:23:18.540	258.55785348	6205.388484	1663352598.541	0	899	2.5178770309	2.5493225903	471.43880027	478.57317072	1.3626677759	730.43497816	27.866937637	-1.2997792486	30.165174484	19.184567142	42.325823187	-71.118915	1	66174.087901	33.1
16758	2022-09-16	18:23:19.448	258.55786399	6205.388736	1663352599.449	0	899	2.5216359594	2.5553682951	471.43880027	479.08200597	1.4583050055	730.41571368	27.866937637	-1.4859461784	30.165174484	19.17493248	42.325821667	-71.118915	1	66175.026887	33.1
16759	2022-09-16	18:23:20.331	258.5578742	6205.388981	1663352600.331	0	899	2.521672596	2.5554056327	469.50252518	477.11438672	1.4583140022	730.41789155	27.868538294	-1.3728296394	30.165174484	19.181857823	42.325821667	-71.118915	1	66175.938987	33.1
16760	2022-09-16	18:23:21.250	258.55788485	6205.389236	1663352601.251	0	899	2.5215141969	2.5545253302	469.51055438	476.95966897	1.4275971619	730.41646632	27.870599747	-1.1823294573	30.165174484	19.188975176	42.325821667	-71.118915	1	66176.800186	33.1
16761	2022-09-16	18:23:22.142	258.55789517	6205.389484	1663352602.143	0	899	2.5215141969	2.5545253302	469.26897211	476.71425383	1.4275971619	730.41055803	27.870599747	-1.1591219113	30.165174484	19.190992355	42.325822832	-71.118913834	1	66177.69938	33.169938017
16762	2022-09-16	18:23:23.046	258.55790564	6205.389735	1663352603.047	0	899	2.5207995483	2.5521268371	469.26897211	476.33550339	1.3560509613	730.41114898	27.870599747	-1.1473941803	30.165174484	19.192694771	42.325824341	-71.118912326	1	66178.604536	33.2
16763	2022-09-16	18:23:23.900	258.55791551	6205.389972	1663352603.9	0	899	2.5207995483	2.5521268371	470.17035764	477.25046251	1.3560509613	730.4191935	27.870599747	-1.1473941803	30.165174484	19.191858292	42.325824257	-71.118910924	1	66179.445759	33.2
16764	2022-09-16	18:23:24.717	258.55792497	6205.390199	1663352604.717	0	899	2.520423892	2.5532151857	470.17270282	477.58572407	1.4188176636	730.41391052	27.871201004	-1.1729408337	30.165174484	19.182926911	42.325822886	-71.11891	1	66180.268139	33.2
16765	2022-09-16	18:23:25.596	258.55793515	6205.390444	1663352605.597	0	899	2.5204932179	2.5532858015	469.7876653	477.19470369	1.418834235	730.41655605	27.874231339	-1.1651691119	30.165174484	19.179137287	42.325821667	-71.118909688	1	66181.187182	33.2
16766	2022-09-16	18:23:26.466	258.55794521	6205.390685	1663352606.466	0	899	2.5205154682	2.5545394729	469.7876653	477.47356875	1.4713915817	730.4217695	27.874231339	-1.1587878466	30.165174484	19.191137314	42.325821667	-71.118908222	1	66182.066986	33.2
16767	2022-09-16	18:23:27.361	258.55795558	6205.390934	1663352607.362	0	899	2.5205154682	2.5545394729	469.44342601	477.12369757	1.4713915817	730.4100645	27.874231339	-1.1697178732	30.165174484	19.190765873	42.325821667	-71.118906793	1	66182.924402	33.2
16768	2022-09-16	18:23:28.253	258.5579659	6205.391182	1663352608.254	0	899	2.5252838146	2.5571219073	469.44342601	476.6153623	1.3754698163	730.40067599	27.874231339	-1.1700088875	30.165174484	19.18909131	42.325820265	-71.118908068	1	66183.840745	33.2
16769	2022-09-16	18:23:29.187	258.55797671	6205.391441	1663352609.188	0	899	2.5252838146	2.5571219073	471.24997599	478.44951191	1.3754698163	730.40350342	27.874231339	-1.2369152308	30.165174484	19.188257217	42.32582	-71.118908333	1	66184.780781	33.2
16770	2022-09-16	18:23:30.040	258.55798659	6205.391678	1663352610.041	0	899	2.5255060023	2.5584307683	471.25342867	478.69876136	1.421688606	730.4047605	27.875114529	-1.2410112983	30.165174484	19.188528895	42.325821042	-71.118908333	1	66185.625247	33.2
16771	2022-09-16	18:23:30.914	258.55799669	6205.391921	1663352610.914	0	899	2.5255662063	2.5584920948	472.45647903	479.92089547	1.4217029972	730.42960908	27.87774086	-1.2096223436	30.165174484	19.189131465	42.325820843	-71.11890998	1	66186.493988	33.2
16772	2022-09-16	18:23:31.786	258.55800679	6205.392163	1663352611.787	0	899	2.5227735412	2.5550971524	472.45647903	479.79212473	1.3975517875	730.42600073	27.87774086	-1.176692009	30.165174484	19.188976288	42.32582	-71.118912281	1	66187.368368	33.2
16773	2022-09-16	18:23:32.642	258.5580167	6205.392401	1663352612.643	0	899	2.5227735412	2.5550971524	471.11026329	478.42500683	1.3975517875	730.42326992	27.87774086	-1.3846436502	30.165174484	19.178125369	42.325820376	-71.118912958	1	66188.225451	33.2
16774	2022-09-16	18:23:33.523	258.5580269	6205.392646	1663352613.524	0	899	2.5233806235	2.5559497333	471.11026329	478.47893451	1.4076965123	730.4259498	27.87774086	-1.2176204699	30.165174484	19.188678186	42.325821667	-71.118911667	1	66189.106509	33.2
16775	2022-09-16	18:23:34.427	258.55803736	6205.392897	1663352614.428	0	899	2.5233806235	2.5559497333	471.39029675	478.76334799	1.4076965123	730.42502013	27.87774086	-1.1584859502	30.165174484	19.191750861	42.325821667	-71.118911667	1	66189.998028	33.2
16776	2022-09-16	18:23:35.296	258.55804741	6205.393138	1663352615.296	0	899	2.5232977177	2.555026561	471.40423778	478.58701687	1.371874157	730.43266529	27.88130596	-1.1426405978	30.165174484	19.192918803	42.325820198	-71.118911667	1	66190.880977	33.2
16777	2022-09-16	18:23:36.118	258.55805693	6205.393366	1663352616.119	0	899	2.5232999395	2.5550288227	471.15842054	478.33745684	1.37187467	730.43344217	27.881402969	-1.1425112486	30.165174484	19.192937851	42.325818891	-71.118906122	1	66191.66541	33.133459001
16778	2022-09-16	18:23:36.974	258.55806684	6205.393604	1663352616.975	0	899	2.5241777604	2.5555573065	471.15842054	478.25573415	1.3564896628	730.42462643	27.881402969	-1.4206136923	30.165174484	19.183708608	42.325817497	-71.118899987	1	66192.502004	33.1
16779	2022-09-16	18:23:37.861	258.55807709	6205.39385	1663352617.861	0	899	2.5241777604	2.5555573065	471.24625781	478.34489456	1.3564896628	730.42242432	27.881402969	-1.2954029176	30.165174484	19.187560088	42.325815348	-71.118896007	1	66193.395727	33.020854527
16780	2022-09-16	18:23:38.740	258.55808727	6205.394094	1663352618.74	0	899	2.5251748716	2.5592603861	471.24625781	478.95570983	1.4713325173	730.42174525	27.881402969	-1.1815749407	30.165174484	19.191137314	42.325813333	-71.118893595	1	66194.281065	32.843786982
16781	2022-09-16	18:23:39.582	258.55809703	6205.394329	1663352619.583	0	899	2.5252162137	2.5593025263	470.18586938	477.87802811	1.4713427464	730.42154436	27.88320674	-1.1888508915	30.165174484	19.184877168	42.325813333	-71.1188898	1	66195.119874	32.688012618
16782	2022-09-16	18:23:40.427	258.55810679	6205.394563	1663352620.427	0	899	2.5288620171	2.5619182817	470.19299867	477.64140302	1.4254236421	730.41031753	27.885034561	-1.196223855	30.165174484	19.178533554	42.325813333	-71.118888322	1	66196.007007	32.6
16783	2022-09-16	18:23:41.266	258.55811652	6205.394796	1663352621.267	0	899	2.5288620171	2.5619182817	472.00422654	479.48132285	1.4254236421	730.41093192	27.885034561	-1.2898301091	30.165174484	19.176673397	42.325813333	-71.11888692	1	66196.847848	32.6
16784	2022-09-16	18:23:42.104	258.5581262	6205.395029	1663352622.104	0	899	2.5264043739	2.5593833168	472.00422654	479.47106187	1.4234979648	730.41647399	27.885034561	-1.3383686487	30.165174484	19.181085296	42.325812241	-71.118887759	1	66197.655502	32.6
16785	2022-09-16	18:23:42.984	258.5581364	6205.395274	1663352622.985	0	899	2.5264043739	2.5593833168	470.63280995	478.07795025	1.4234979648	730.41210938	27.885034561	-1.1734366417	30.165174484	19.188976288	42.325811667	-71.118889203	1	66198.522044	32.6
16786	2022-09-16	18:23:43.857	258.55814649	6205.395516	1663352623.857	0	899	2.5282733961	2.5604763863	470.63280995	477.89692031	1.3894114702	730.41317325	27.885034561	-1.1734366417	30.165174484	19.188976288	42.325811667	-71.118890649	1	66199.389546	32.6
16787	2022-09-16	18:23:44.697	258.55815623	6205.395749	1663352624.698	0	899	2.5282887193	2.5604919886	470.75679711	478.02284018	1.3894150462	730.4055297	27.88570231	-1.1481703322	30.165174484	19.18928735	42.325811302	-71.118891667	1	66200.218935	32.6
16788	2022-09-16	18:23:45.552	258.55816612	6205.395987	1663352625.553	0	899	2.5291450566	2.5613165021	470.76825211	478.0248079	1.3875951745	730.39715576	27.888635635	-1.188085556	30.165174484	19.186096191	42.325809895	-71.118891772	1	66201.063063	32.6
16789	2022-09-16	18:23:46.430	258.55817628	6205.396231	1663352626.431	0	899	2.5291450566	2.5613165021	471.87084928	479.14440082	1.3875951745	730.42215633	27.888635635	-1.1754200316	30.165174484	19.189091082	42.32580843	-71.118893237	1	66201.941942	32.6
16790	2022-09-16	18:23:47.305	258.5581864	6205.396474	1663352627.305	0	899	2.5279715618	2.5607672982	471.87084928	479.28937923	1.4148250059	730.41308594	27.888635635	-1.1734366417	30.165174484	19.188976288	42.325806927	-71.118891927	1	66202.843847	32.6
16791	2022-09-16	18:23:48.167	258.55819638	6205.396713	1663352628.167	0	899	2.5279715618	2.5607672982	470.35509693	477.74979694	1.4148250059	730.41731353	27.888635635	-1.1794190999	30.165174484	19.19188843	42.325805441	-71.118891667	1	66203.735264	32.6
16792	2022-09-16	18:23:49.059	258.55820671	6205.396961	1663352629.06	0	899	2.5264718027	2.5596091938	470.35509693	477.83149121	1.4302109753	730.42047119	27.888635635	-1.1815749407	30.165174484	19.192937851	42.325803984	-71.118890651	1	66204.609569	32.6
16793	2022-09-16	18:23:49.908	258.55821654	6205.397197	1663352629.909	0	899	2.5265539767	2.5596929093	471.89474743	479.39572003	1.4302307298	730.41083491	27.892219127	-1.1976359546	30.165174484	19.190805448	42.325804105	-71.11889	1	66205.463235	32.6
16794	2022-09-16	18:23:50.779	258.55822661	6205.397439	1663352630.779	0	899	2.5299500595	2.5626829767	471.89493571	479.29378882	1.4110593554	730.41821087	27.892267227	-1.1665488276	30.165174484	19.190147678	42.325805	-71.118890609	1	66206.365209	32.6
16795	2022-09-16	18:23:51.683	258.55823707	6205.39769	1663352631.683	0	899	2.5299500595	2.5626829767	472.03209684	479.4331005	1.4110593554	730.41442871	27.892267227	-1.1441389322	30.165174484	19.189697266	42.325805	-71.118891206	1	66207.276134	32.6
16796	2022-09-16	18:23:52.598	258.55824767	6205.397944	1663352632.599	0	899	2.5270717339	2.5594072867	472.03209684	479.35136455	1.3957137022	730.41950473	27.892267227	-1.1421770884	30.165174484	19.189697266	42.325805	-71.11889	1	66208.182365	32.6
16797	2022-09-16	18:23:53.483	258.55825791	6205.39819	1663352633.483	0	899	2.5270717339	2.5594072867	472.59962895	479.92769674	1.3957137022	730.41593155	27.892267227	-1.4029466703	30.165174484	19.170016863	42.325805	-71.118889893	1	66209.06409	32.6
16798	2022-09-16	18:23:54.346	258.55826791	6205.39843	1663352634.347	0	899	2.5277552759	2.5596780929	472.59962895	479.83195168	1.377752828	730.40987452	27.892267227	-1.1897132397	30.165174484	19.192218781	42.325805	-71.118888536	1	66209.878417	32.6
16799	2022-09-16	18:23:55.216	258.55827796	6205.398671	1663352635.216	0	899	2.5277764334	2.5596996325	470.05647883	477.24990898	1.3777577253	730.4157153	27.893189424	-1.1871908998	30.165174484	19.191288702	42.325805	-71.118888333	1	66210.777311	32.6
16800	2022-09-16	18:23:56.108	258.55828829	6205.398919	1663352636.108	0	899	2.5319616788	2.5647461772	470.0668057	477.44276042	1.412146025	730.43241185	27.895837784	-1.1820060781	30.165174484	19.188383987	42.325805	-71.11888728	1	66211.63197	32.6
16801	2022-09-16	18:23:56.948	258.55829802	6205.399152	1663352636.949	0	899	2.5319616788	2.5647461772	472.53477473	479.94945507	1.412146025	730.40919626	27.895837784	-1.4908292294	30.165174484	19.153326035	42.325805	-71.118885935	1	66212.438856	32.6
16802	2022-09-16	18:23:57.842	258.55830837	6205.399401	1663352637.843	0	899	2.5330562557	2.5655445032	472.53477473	479.87909043	1.3989499848	730.40320592	27.895837784	-1.4908292294	30.165174484	19.153326035	42.325804457	-71.118885	1	66213.325651	32.6
16803	2022-09-16	18:23:58.707	258.55831838	6205.399641	1663352638.708	0	899	2.5330562557	2.5655445032	470.69819126	478.01396207	1.3989499848	730.41753706	27.895837784	-1.4892015457	30.165174484	19.146842957	42.325803333	-71.118885	1	66214.198347	32.6
16804	2022-09-16	18:23:59.628	258.55832903	6205.399897	1663352639.628	0	899	2.5328882994	2.5663151642	470.69923292	478.22746404	1.4389347749	730.41814054	27.89610456	-1.2538169101	30.165174484	19.17578658	42.325803578	-71.118885	1	66215.14664	32.6
16805	2022-09-16	18:24:00.490	258.55833902	6205.400136	1663352640.491	0	899	2.5329663551	2.5663946932	470.55139914	478.07736592	1.4389536065	730.43170166	27.899499893	-1.2206386328	30.165174484	19.187175751	42.325805	-71.118885041	1	66216.024655	32.6
16806	2022-09-16	18:24:01.351	258.55834897	6205.400375	1663352641.351	0	899	2.5335287774	2.5653327531	470.55139914	477.70910762	1.369598156	730.44150932	27.899499893	-1.1950380984	30.165174484	19.186042962	42.325805	-71.118886455	1	66216.872781	32.6
16807	2022-09-16	18:24:02.217	258.55835899	6205.400616	1663352642.217	0	899	2.5335287774	2.5653327531	471.42765246	478.5986899	1.369598156	730.41400955	27.899499893	-1.1843882878	30.165174484	19.181464113	42.325805	-71.118886667	1	66217.737738	32.6
16808	2022-09-16	18:24:03.125	258.5583695	6205.400868	1663352643.125	0	899	2.533844263	2.5651945571	471.42765246	478.49524846	1.3501336591	730.40979812	27.899499893	-1.2382625965	30.165174484	19.168149645	42.325803938	-71.11888879	1	66218.637081	32.6
16809	2022-09-16	18:24:04.042	258.55838013	6205.401123	1663352644.043	0	899	2.533844263	2.5651945571	471.3130356	478.37891327	1.3501336591	730.43774414	27.899499893	-1.6845200062	30.165174484	19.13820076	42.325803333	-71.118890996	1	66219.597826	32.6
16810	2022-09-16	18:24:04.914	258.55839021	6205.401365	1663352644.914	0	899	2.5367971791	2.5712086423	471.32302629	479.07191293	1.4784998179	730.43836096	27.902055286	-1.5517530157	30.165174484	19.145480049	42.325803333	-71.11889241	1	66220.446126	32.6
16811	2022-09-16	18:24:05.775	258.55840017	6205.401604	1663352645.775	0	899	2.5368198496	2.5712317528	470.94280908	478.68547454	1.4785054292	730.42442069	27.903039932	-1.3901733215	30.165174484	19.149648502	42.325803759	-71.118893333	1	66221.255342	32.6
16812	2022-09-16	18:24:06.717	258.55841108	6205.401866	1663352646.717	0	899	2.5359592296	2.5677087978	470.94280908	478.08731252	1.3659899664	730.41527714	27.903039932	-1.179947257	30.165174484	19.152244568	42.325805429	-71.118893333	1	66222.257353	32.6
16813	2022-09-16	18:24:07.621	258.55842155	6205.402117	1663352647.622	0	899	2.5359592296	2.5677087978	471.47406335	478.62662626	1.3659899664	730.41771693	27.903039932	-1.3347791907	30.165174484	19.166382341	42.325806982	-71.118893018	1	66223.189474	32.581052632
16814	2022-09-16	18:24:08.499	258.5584317	6205.402361	1663352648.499	0	899	2.5313818031	2.5644037344	471.47406335	478.92753585	1.4225630501	730.42547284	27.903039932	-1.4216053754	30.165174484	19.181631518	42.325808333	-71.118891717	1	66224.03003	32.496996997
16815	2022-09-16	18:24:09.413	258.55844228	6205.402615	1663352649.413	0	899	2.5313818031	2.5644037344	471.25636076	478.70639163	1.4225630501	730.42462158	27.903039932	-1.1945961714	30.165174484	19.186096191	42.325808333	-71.118893242	1	66224.944945	32.405505506
16816	2022-09-16	18:24:10.315	258.55845272	6205.402865	1663352650.315	0	899	2.5342816283	2.5663219689	471.26818286	478.48806095	1.3792450593	730.40027098	27.906064204	-1.1681764647	30.165174484	19.180865635	42.325808333	-71.118894842	1	66225.904915	32.219017094
16817	2022-09-16	18:24:11.127	258.55846212	6205.403091	1663352651.127	0	899	2.5342934914	2.5663340465	472.51316934	479.75213537	1.3792478012	730.3982936	27.906579971	-1.1712377671	30.165174484	19.186298926	42.325810675	-71.118898513	1	66226.702624	31.918950437
16818	2022-09-16	18:24:11.963	258.55847179	6205.403323	1663352651.963	0	899	2.5351768807	2.5688534289	472.51316934	480.12012585	1.4482505423	730.40413923	27.906579971	-1.709732433	30.165174484	19.189175461	42.325810782	-71.118900884	1	66227.530531	31.8
16819	2022-09-16	18:24:12.825	258.55848177	6205.403563	1663352652.825	0	899	2.5351768807	2.5688534289	471.34127126	478.92936146	1.4482505423	730.3918554	27.906579971	-1.870072484	30.165174484	19.188257217	42.32581	-71.118901667	1	66228.393788	31.8
16820	2022-09-16	18:24:13.694	258.55849183	6205.403804	1663352653.694	0	899	2.5361018945	2.5689727387	471.34127126	478.74461721	1.4135358179	730.39240998	27.906579971	-1.3835441379	30.165174484	19.191461563	42.32581	-71.118901667	1	66229.268566	31.8
16821	2022-09-16	18:24:14.562	258.55850188	6205.404045	1663352654.562	0	899	2.5361361837	2.5690076636	471.27230524	478.6746111	1.4135439345	730.40164771	27.908069674	-1.2297470143	30.165174484	19.182811535	42.325809755	-71.118901912	1	66230.146943	31.8
16822	2022-09-16	18:24:15.415	258.55851176	6205.404282	1663352655.416	0	899	2.534242181	2.567155688	471.28043978	478.69791778	1.4163722404	730.39547548	27.910150528	-1.2515640259	30.165174484	19.16917038	42.325808351	-71.118903315	1	66230.989152	31.8
16823	2022-09-16	18:24:16.257	258.5585215	6205.404516	1663352656.258	0	899	2.534242181	2.567155688	472.67002462	480.10937328	1.4163722404	730.38912135	27.910150528	-1.2384350379	30.165174484	19.16889418	42.325806924	-71.118903333	1	66231.845371	31.8
16824	2022-09-16	18:24:17.148	258.55853181	6205.404763	1663352657.148	0	899	2.5360177565	2.5690407066	472.67002462	480.1289376	1.4200392117	730.39138248	27.910150528	-1.2087708222	30.165174484	19.170883823	42.325807862	-71.118904529	1	66232.717201	31.8
16825	2022-09-16	18:24:18.026	258.55854198	6205.405007	1663352658.027	0	899	2.5360177565	2.5690407066	471.13865033	478.57339764	1.4200392117	730.38783396	27.910150528	-1.1841942672	30.165174484	19.190758396	42.325809314	-71.118907943	1	66233.588589	31.741141141
[truncated: 24,005 more rows]
