# Supplementary material for: A simple method to measure methane emissions from indoor gas leaks
Source: PLoS One. 2023 Nov 30;18(11):e0295055. doi: 10.1371/journal.pone.0295055 (PMC10688665; doi:10.1371/journal.pone.0295055)
Supplement: S1 Data — (ZIP) [file pone.0295055.s011.zip › data and code/data/raw data/cavity ringdown spectrometer data/experiments/R9.dat]

DATE	TIME	FRAC_DAYS_SINCE_JAN1	FRAC_HRS_SINCE_JAN1	EPOCH_TIME	ALARM_STATUS	INST_STATUS	CH4	CH4_dry	CO2	CO2_dry	H2O	CavityPressure	CavityTemp	Battery_Current	Battery_Temperature	Battery_Voltage	GPS_ABS_LAT	GPS_ABS_LONG	GPS_FIT	GPS_TIME	GPS_ALTITUDE
4915	2022-07-26	16:55:00.065	206.49652853	4955.916685	1658854500.065	0	899	2.0091624343	2.044646024	428.01433535	437.18384902	1.917188747	725.20671314	28.576024277	-1.2981193113	33.900585175	19.130915118	0	0	0	0	0
4916	2022-07-26	16:55:00.956	206.49653884	4955.916932	1658854500.956	0	899	2.0092005624	2.0446851175	424.41018224	433.50255787	1.9172042494	725.21042173	28.578119278	-1.2076497694	33.900585175	19.135718099	0	0	0	0	0
4917	2022-07-26	16:55:01.901	206.49654978	4955.917195	1658854501.901	0	899	2.008489624	2.0445686452	424.41018224	433.65873822	1.9494338635	725.19710758	28.578119278	-1.1847548058	33.900585175	19.136839494	0	0	0	0	0
4918	2022-07-26	16:55:02.796	206.49656014	4955.917443	1658854502.796	0	899	2.008489624	2.0445686452	424.24586762	433.49084293	1.9494338635	725.19914074	28.578119278	-1.1876112728	33.900585175	19.134700257	0	0	0	0	0
4919	2022-07-26	16:55:03.775	206.49657147	4955.917715	1658854503.775	0	899	2.0070049357	2.0427785409	424.24586762	433.41909676	1.9346253636	725.17671941	28.578119278	-1.2381008792	33.900585175	19.125232381	0	0	0	0	0
4920	2022-07-26	16:55:04.706	206.49658225	4955.917974	1658854504.706	0	899	2.0070049357	2.0427785409	423.38340991	432.53799062	1.9346253636	725.1864624	28.578119278	-1.2531917095	33.900585175	19.124517441	0	0	0	0	0
4921	2022-07-26	16:55:05.628	206.49659292	4955.91823	1658854505.628	0	899	2.0214188353	2.0574899988	423.39471695	432.55990663	1.9367692098	725.21416387	28.581339388	-1.1788693824	33.900585175	19.136274085	0	0	0	0	0
4922	2022-07-26	16:55:06.536	206.49660343	4955.918482	1658854506.536	0	899	2.0214386631	2.0575103338	422.61856615	431.76699361	1.9367773046	725.1947547	28.582422256	-1.1827391015	33.900585175	19.135453483	0	0	0	0	0
4923	2022-07-26	16:55:07.500	206.49661459	4955.91875	1658854507.501	0	899	2.010935047	2.0454005312	422.61856615	431.40399487	1.8614932897	725.19273124	28.582422256	-1.1763794312	33.900585175	19.133821778	0	0	0	0	0
4924	2022-07-26	16:55:08.411	206.49662514	4955.919003	1658854508.412	0	899	2.010935047	2.0454005312	425.96849476	434.82356207	1.8614932897	725.18469642	28.582422256	-1.16855371	33.900585175	19.124876022	0	0	0	0	0
4925	2022-07-26	16:55:09.323	206.49663569	4955.919257	1658854509.324	0	899	2.0134383863	2.0485088538	425.96849476	434.96832079	1.8912945212	725.22763526	28.582422256	-1.2369799006	33.900585175	19.135408073	0	0	0	0	0
4926	2022-07-26	16:55:10.255	206.49664647	4955.919515	1658854510.255	0	899	2.0134946342	2.0485665062	423.35316768	432.29784603	1.8913170346	725.20065247	28.585506351	-1.2493004262	33.900585175	19.135879782	0	0	0	0	0
4927	2022-07-26	16:55:11.171	206.49665708	4955.91977	1658854511.172	0	899	2.0126169137	2.047584987	423.35734011	432.27944091	1.8866234248	725.20122968	28.586694717	-1.2050196438	33.900585175	19.130834579	0	0	0	0	0
4928	2022-07-26	16:55:12.085	206.49666765	4955.920024	1658854512.085	0	899	2.0126169137	2.047584987	423.56850899	432.4950601	1.8866234248	725.21872049	28.586694717	-1.1860914033	33.900585175	19.130142275	0	0	0	0	0
4929	2022-07-26	16:55:12.993	206.49667817	4955.920276	1658854512.994	0	899	2.0105343916	2.0459995872	423.56850899	432.63184493	1.914927218	725.2087564	28.586694717	-1.1784921498	33.900585175	19.134786303	0	0	0	0	0
4930	2022-07-26	16:55:13.917	206.49668887	4955.920533	1658854513.918	0	899	2.0105343916	2.0459995872	425.14683046	434.24393864	1.914927218	725.21782962	28.586694717	-1.4450716538	33.900585175	19.100556039	0	0	0	0	0
4931	2022-07-26	16:55:14.861	206.49669978	4955.920795	1658854514.861	0	899	2.0115771908	2.0463940922	425.15383789	434.07955151	1.8795604539	725.20965414	28.5886822	-1.3782623848	33.900585175	19.109170282	0	0	0	0	0
4932	2022-07-26	16:55:15.769	206.4967103	4955.921047	1658854515.77	0	899	2.0116238296	2.0464418882	425.8486175	434.78900756	1.8795790231	725.19162452	28.591241837	-1.2268690234	33.900585175	19.129429925	0	0	0	0	0
4933	2022-07-26	16:55:16.664	206.49672066	4955.921296	1658854516.665	0	899	2.0172317487	2.0532049379	425.8486175	435.0609482	1.935539754	725.19226074	28.591241837	-1.5754672289	33.900585175	19.088504791	0	0	0	0	0
4934	2022-07-26	16:55:17.563	206.49673106	4955.921546	1658854517.564	0	899	2.0172317487	2.0532049379	426.55305708	435.78062684	1.935539754	725.2242371	28.591241837	-1.2226543403	33.900585175	19.129934576	0	0	0	0	0
4935	2022-07-26	16:55:18.454	206.49674138	4955.921793	1658854518.455	0	899	2.0098352868	2.0461885487	426.55305708	435.91293685	1.9626966904	725.20938009	28.591241837	-1.2580746412	33.900585175	19.133159637	0	0	0	0	0
4936	2022-07-26	16:55:19.420	206.49675255	4955.922061	1658854519.42	0	899	2.0098352868	2.0461885487	427.56421857	436.94628632	1.9626966904	725.19786547	28.591241837	-1.2291649809	33.900585175	19.120722815	0	0	0	0	0
4937	2022-07-26	16:55:20.358	206.4967634	4955.922322	1658854520.358	0	899	2.0137463049	2.0494049874	427.57678448	436.76126065	1.9221751515	725.20529195	28.594785918	-1.1595531363	33.900585175	19.125387179	0	0	0	0	0
4938	2022-07-26	16:55:21.296	206.49677427	4955.922582	1658854521.297	0	899	2.0137579207	2.0494168981	433.29797832	442.6053708	1.9221798763	725.21429443	28.595422745	-1.2076174021	33.900585175	19.139640808	0	0	0	0	0
4939	2022-07-26	16:55:22.197	206.4967847	4955.922833	1658854522.198	0	899	2.0100605567	2.0462929317	433.29797832	442.77306002	1.9560702714	725.2140511	28.595422745	-1.2205739819	33.900585175	19.138668111	0	0	0	0	0
4940	2022-07-26	16:55:23.082	206.49679494	4955.923079	1658854523.083	0	899	2.0100605567	2.0462929317	434.75479015	444.26172847	1.9560702714	725.19038886	28.595422745	-1.2108727694	33.900585175	19.138561249	0	0	0	0	0
4941	2022-07-26	16:55:24.002	206.49680558	4955.923334	1658854524.002	0	899	2.0079651247	2.0426002068	434.75479015	443.85062276	1.8732179205	725.21331383	28.595422745	-1.1741157533	33.900585175	19.138561249	0	0	0	0	0
4942	2022-07-26	16:55:24.924	206.49681625	4955.92359	1658854524.924	0	899	2.0080055513	2.0426416329	434.35715689	443.44474991	1.8732339914	725.21447309	28.597645475	-1.2234735694	33.900585175	19.136701091	0	0	0	0	0
4943	2022-07-26	16:55:25.875	206.49682727	4955.923854	1658854525.876	0	899	2.0102061354	2.0450396624	434.36464844	443.49435004	1.8817034007	725.1929099	28.599725723	-1.2259204577	33.900585175	19.136486458	0	0	0	0	0
4944	2022-07-26	16:55:26.809	206.49683808	4955.924114	1658854526.81	0	899	2.0102061354	2.0450396624	430.94868109	440.00658412	1.8817034007	725.20986878	28.599725723	-1.1691465567	33.900585175	19.132052845	0	0	0	0	0
4945	2022-07-26	16:55:27.711	206.49684852	4955.924364	1658854527.712	0	899	2.0073362242	2.042318128	430.94868109	440.05836069	1.8922368852	725.21976577	28.599725723	-1.1403877506	33.900585175	19.132818576	0	0	0	0	0
4946	2022-07-26	16:55:28.576	206.49685853	4955.924605	1658854528.577	0	899	2.0073362242	2.042318128	432.66549619	441.81146697	1.8922368852	725.22462029	28.599725723	-1.1392560005	33.900585175	19.141082764	0	0	0	0	0
4947	2022-07-26	16:55:29.467	206.49686883	4955.924852	1658854529.467	0	899	2.0063314703	2.0411055022	432.6703009	441.76639722	1.8821102079	725.20498192	28.601065061	-1.1684458974	33.900585175	19.137826351	0	0	0	0	0
4948	2022-07-26	16:55:30.400	206.49687963	4955.925111	1658854530.4	0	899	2.0063853278	2.0411606979	431.72421392	440.80052651	1.8821317378	725.1944184	28.604028702	-1.1938739376	33.900585175	19.136527017	0	0	0	0	0
4949	2022-07-26	16:55:31.355	206.49689068	4955.925376	1658854531.355	0	899	2.01218145	2.0467015307	431.72421392	440.7076114	1.863256921	725.19764598	28.604028702	-1.2125003338	33.900585175	19.131719589	0	0	0	0	0
4950	2022-07-26	16:55:32.276	206.49690134	4955.925632	1658854532.276	0	899	2.01218145	2.0467015307	431.04517797	440.01444595	1.863256921	725.20812382	28.604028702	-1.2181486815	33.900585175	19.133803854	0	0	0	0	0
4951	2022-07-26	16:55:33.196	206.49691199	4955.925888	1658854533.196	0	899	2.0137269398	2.0482917016	431.04517797	440.01917966	1.8642202361	725.20349121	28.604028702	-1.1750643253	33.900585175	19.136760712	0	0	0	0	0
4952	2022-07-26	16:55:34.117	206.49692265	4955.926144	1658854534.117	0	899	2.0137269398	2.0482917016	430.92078186	439.89219372	1.8642202361	725.19603886	28.604028702	-1.1734366417	33.900585175	19.134960175	0	0	0	0	0
4953	2022-07-26	16:55:34.993	206.49693279	4955.926387	1658854534.993	0	899	2.0184772351	2.0524832207	430.93034856	439.73556677	1.8303376244	725.22338342	28.606706165	-1.174428343	33.900585175	19.135398284	0	0	0	0	0
4954	2022-07-26	16:55:35.851	206.49694272	4955.926625	1658854535.851	0	899	2.0185086274	2.0525153712	428.2856597	437.03689805	1.8303497552	725.19764477	28.608423233	-1.1764656218	33.900585175	19.135679245	0	0	0	0	0
4955	2022-07-26	16:55:36.753	206.49695316	4955.926876	1658854536.753	0	899	2.0246450556	2.0594246837	428.2856597	437.20928177	1.8656684787	725.20475799	28.608423233	-1.1810360255	33.900585175	19.135999149	0	0	0	0	0
4956	2022-07-26	16:55:37.720	206.49696435	4955.927144	1658854537.72	0	899	2.0246450556	2.0594246837	429.73653443	438.69038647	1.8656684787	725.19942004	28.608423233	-1.1776298261	33.900585175	19.136095047	0	0	0	0	0
4957	2022-07-26	16:55:38.680	206.49697547	4955.927411	1658854538.681	0	899	2.0149116925	2.0501200419	429.73653443	438.84510891	1.8972380642	725.21213921	28.608423233	-1.4063852181	33.900585175	19.114002076	0	0	0	0	0
4958	2022-07-26	16:55:39.601	206.49698613	4955.927667	1658854539.602	0	899	2.0149380277	2.0501470369	429.42263338	438.52460627	1.8972486316	725.21004663	28.60986625	-1.5295910654	33.900585175	19.113627478	0	0	0	0	0
4959	2022-07-26	16:55:40.601	206.4969977	4955.927945	1658854540.601	0	899	2.0167432881	2.0510392579	429.43270824	438.29005211	1.8472452991	725.20529842	28.612695694	-1.4229096979	33.900585175	19.137662104	0	0	0	0	0
4960	2022-07-26	16:55:41.528	206.49700843	4955.928202	1658854541.528	0	899	2.0167432881	2.0510392579	430.20680021	439.08011025	1.8472452991	725.20858744	28.612695694	-1.1450335585	33.900585175	19.140517001	0	0	0	0	0
4961	2022-07-26	16:55:42.440	206.49701898	4955.928456	1658854542.44	0	899	2.0235325996	2.0580494783	430.20680021	439.10739923	1.8528111648	725.22799177	28.612695694	-1.1490218639	33.900585175	19.139282227	0	0	0	0	0
4962	2022-07-26	16:55:43.346	206.49702948	4955.928707	1658854543.347	0	899	2.0235325996	2.0580494783	431.51177547	440.43937328	1.8528111648	725.22169222	28.612695694	-1.1480948388	33.900585175	19.140307698	0	0	0	0	0
4963	2022-07-26	16:55:44.253	206.49703998	4955.928959	1658854544.254	0	899	2.0409213187	2.0765508137	431.51177547	440.64939473	1.8954946295	725.20045643	28.612695694	-1.1488062767	33.900585175	19.139831796	0	0	0	0	0
4964	2022-07-26	16:55:45.177	206.49705067	4955.929216	1658854545.178	0	899	2.0409734701	2.0766042703	433.64018926	442.82298156	1.8955152705	725.19685899	28.615516852	-1.1724989233	33.900585175	19.139640808	0	0	0	0	0
4965	2022-07-26	16:55:46.061	206.49706089	4955.929461	1658854546.061	0	899	2.0513588338	2.0865793317	433.6455168	442.67617735	1.8647303728	725.19829312	28.616998672	-1.147275646	33.900585175	19.141238636	0	0	0	0	0
4966	2022-07-26	16:55:46.910	206.49707072	4955.929697	1658854546.91	0	899	2.0513588338	2.0865793317	433.65051722	442.6812819	1.8647303728	725.22466516	28.616998672	-1.1443868576	33.900585175	19.141027046	0	0	0	0	0
4967	2022-07-26	16:55:47.813	206.49708118	4955.929948	1658854547.814	0	899	2.0564349557	2.0920544342	433.65051722	442.76132815	1.8809187259	725.21822413	28.616998672	-1.15211554	33.900585175	19.14017844	0	0	0	0	0
4968	2022-07-26	16:55:48.717	206.49709164	4955.930199	1658854548.718	0	899	2.0564349557	2.0920544342	437.32507607	446.51308789	1.8809187259	725.19569447	28.616998672	-1.187492714	33.900585175	19.136400223	0	0	0	0	0
4969	2022-07-26	16:55:49.680	206.49710278	4955.930467	1658854549.68	0	899	2.0797882839	2.1151143433	437.33121483	446.34071348	1.8450867892	725.18292519	28.618691893	-1.1650397257	33.900585175	19.138229825	0	0	0	0	0
4970	2022-07-26	16:55:50.615	206.49711361	4955.930727	1658854550.616	0	899	2.0798380212	2.1151652916	436.06852906	445.05210845	1.8451055933	725.1935251	28.621332169	-1.1392560005	33.900585175	19.141082764	0	0	0	0	0
4971	2022-07-26	16:55:51.555	206.49712449	4955.930988	1658854551.556	0	899	2.0383506625	2.0739727328	436.06852906	445.31239579	1.8974553681	725.21691895	28.621332169	-1.1929684877	33.900585175	19.136760712	0	0	0	0	0
4972	2022-07-26	16:55:52.496	206.49713538	4955.931249	1658854552.497	0	899	2.0383506625	2.0739727328	436.57516196	445.8297684	1.8974553681	725.19964074	28.621332169	-1.1929684877	33.900585175	19.136760712	0	0	0	0	0
4973	2022-07-26	16:55:53.398	206.49714582	4955.9315	1658854553.399	0	899	2.0442765753	2.0793584417	436.57516196	445.66240422	1.8638406744	725.21074146	28.621332169	-1.2025727713	33.900585175	19.136373962	0	0	0	0	0
4974	2022-07-26	16:55:54.299	206.49715625	4955.93175	1658854554.3	0	899	2.0442876556	2.0793697945	439.1693484	448.31060979	1.8638449797	725.22591779	28.621930596	-1.1755817402	33.900585175	19.134542175	0	0	0	0	0
4975	2022-07-26	16:55:55.239	206.49716712	4955.932011	1658854555.239	0	899	2.0670242206	2.1029236826	439.18283524	448.43485531	1.8859053069	725.19031691	28.625635147	-1.1925913064	33.900585175	19.134349621	0	0	0	0	0
4976	2022-07-26	16:55:56.150	206.49717766	4955.932264	1658854556.15	0	899	2.0670242206	2.1029236826	439.16790755	448.41961314	1.8859053069	725.20369129	28.625635147	-1.4778079987	33.900585175	19.111911774	0	0	0	0	0
4977	2022-07-26	16:55:57.038	206.49718794	4955.932511	1658854557.038	0	899	2.0767886439	2.1124488972	439.16790755	448.31438059	1.8648919182	725.17047443	28.625635147	-1.3022261345	33.900585175	19.126235217	0	0	0	0	0
4978	2022-07-26	16:55:57.953	206.49719854	4955.932765	1658854557.954	0	899	2.0767886439	2.1124488972	439.86233963	449.02327549	1.8648919182	725.17576185	28.625635147	-1.1749672992	33.900585175	19.134310463	0	0	0	0	0
4979	2022-07-26	16:55:58.869	206.49720914	4955.933019	1658854558.87	0	899	2.0581630577	2.0933127193	439.86233963	448.97364626	1.8549939219	725.19594872	28.625635147	-1.2136429438	33.900585175	19.138327036	0	0	0	0	0
4980	2022-07-26	16:55:59.799	206.4972199	4955.933278	1658854559.799	0	899	2.0581963323	2.0933468085	439.74372557	448.85263929	1.8550067029	725.18963017	28.627420122	-1.2429838236	33.900585175	19.138443688	0	0	0	0	0
4981	2022-07-26	16:56:00.755	206.49723096	4955.933543	1658854560.755	0	899	2.0471548965	2.0827672709	439.75257065	449.0317597	1.8889290315	725.18412124	28.629846573	-1.2188277402	33.900585175	19.134307975	0	0	0	0	0
4982	2022-07-26	16:56:01.716	206.49724208	4955.93381	1658854561.716	0	899	2.0471548965	2.0827672709	438.25294649	447.50049207	1.8889290315	725.20207002	28.629846573	-1.1455833217	33.900585175	19.138369794	0	0	0	0	0
4983	2022-07-26	16:56:02.631	206.49725267	4955.934064	1658854562.631	0	899	2.0488322348	2.0837907908	438.25294649	447.32264886	1.8533388338	725.19188968	28.629846573	-1.1445808482	33.900585175	19.139886705	0	0	0	0	0
4984	2022-07-26	16:56:03.553	206.49726336	4955.934321	1658854563.554	0	899	2.0488322348	2.0837907908	440.28720694	449.3990086	1.8533388338	725.21588741	28.629846573	-1.1528700243	33.900585175	19.139373691	0	0	0	0	0
4985	2022-07-26	16:56:04.555	206.49727495	4955.934599	1658854564.556	0	899	2.0585023892	2.0930086763	440.2940631	449.2453099	1.821304907	725.18345551	28.631725122	-1.1920954139	33.900585175	19.137289325	0	0	0	0	0
4986	2022-07-26	16:56:05.490	206.49728578	4955.934859	1658854565.491	0	899	2.0585487289	2.0930561294	438.97464525	447.89915544	1.8213223808	725.18004563	28.634210587	-1.1392560005	33.900585175	19.141801834	0	0	0	0	0
4987	2022-07-26	16:56:06.437	206.49729672	4955.935121	1658854566.437	0	899	2.0390460354	2.0730060063	438.97464525	447.84138057	1.8097650741	725.18685165	28.634210587	-1.3030776835	33.900585175	19.135820945	0	0	0	0	0
4988	2022-07-26	16:56:07.344	206.49730722	4955.935373	1658854567.344	0	899	2.0390460354	2.0730060063	438.17209223	447.02261699	1.8097650741	725.19036421	28.634210587	-1.3420443456	33.900585175	19.135150745	0	0	0	0	0
4989	2022-07-26	16:56:08.237	206.49731757	4955.935622	1658854568.238	0	899	2.0404321887	2.0753164334	438.17209223	447.25816164	1.8569510409	725.18554688	28.634210587	-1.176692009	33.900585175	19.137121201	0	0	0	0	0
4990	2022-07-26	16:56:09.115	206.49732772	4955.935865	1658854569.115	0	899	2.0404321887	2.0753164334	439.41132427	448.52309077	1.8569510409	725.17999914	28.634210587	-1.1469954394	33.900585175	19.126747245	0	0	0	0	0
4991	2022-07-26	16:56:10.025	206.49733825	4955.936118	1658854570.025	0	899	2.0423718303	2.0771135262	439.41132427	448.47707567	1.8477628671	725.19012451	28.634210587	-1.1457666159	33.900585175	19.126317978	0	0	0	0	0
4992	2022-07-26	16:56:10.898	206.49734837	4955.936361	1658854570.899	0	899	2.0424461518	2.07718966	440.50198592	449.59038325	1.8477915245	725.20927217	28.638228397	-1.1518244372	33.900585175	19.134282384	0	0	0	0	0
4993	2022-07-26	16:56:11.786	206.49735865	4955.936607	1658854571.787	0	899	2.0456998419	2.0804873062	440.50291574	449.58834656	1.8471967589	725.20053889	28.638483047	-1.1810468072	33.900585175	19.132585109	0	0	0	0	0
4994	2022-07-26	16:56:12.756	206.49736986	4955.936877	1658854572.756	0	899	2.0456998419	2.0804873062	439.15841379	448.21611407	1.8471967589	725.19873047	28.638483047	-1.2206386328	33.900585175	19.135320663	0	0	0	0	0
4995	2022-07-26	16:56:13.673	206.49738047	4955.937131	1658854573.673	0	899	2.0485191662	2.0828199305	439.15841379	448.0766121	1.8193134384	725.18223157	28.638483047	-1.2239370638	33.900585175	19.135036784	0	0	0	0	0
4996	2022-07-26	16:56:14.621	206.49739146	4955.937395	1658854574.622	0	899	2.0485577694	2.0828594602	439.36142059	448.28381457	1.8193280504	725.18526312	28.6405637	-1.3065701636	33.900585175	19.131613536	0	0	0	0	0
4997	2022-07-26	16:56:15.535	206.49740203	4955.937649	1658854575.535	0	899	2.0466474894	2.0809927199	439.36995899	448.31225963	1.823271441	725.19357522	28.642908096	-1.3156893222	33.900585175	19.132123808	0	0	0	0	0
4998	2022-07-26	16:56:16.417	206.49741225	4955.937894	1658854576.418	0	899	2.0466474894	2.0809927199	438.82483476	447.75604073	1.823271441	725.20178223	28.642908096	-1.1783196926	33.900585175	19.136760712	0	0	0	0	0
4999	2022-07-26	16:56:17.369	206.49742326	4955.938158	1658854577.37	0	899	2.0692564534	2.1029812946	438.82483476	447.49801545	1.7716174875	725.17408722	28.642908096	-1.1772201977	33.900585175	19.13357933	0	0	0	0	0
5000	2022-07-26	16:56:18.290	206.49743392	4955.938414	1658854578.291	0	899	2.0692564534	2.1029812946	510.05425499	520.13525397	1.7716174875	725.1820614	28.642908096	-1.1750643253	33.900585175	19.136039734	0	0	0	0	0
5001	2022-07-26	16:56:19.203	206.49744448	4955.938668	1658854579.203	0	899	2.0665126141	2.1012056392	510.05425499	520.43949739	1.8240177784	725.19163261	28.642908096	-1.191362411	33.900585175	19.134437561	0	0	0	0	0
5002	2022-07-26	16:56:20.150	206.49745544	4955.938931	1658854580.15	0	899	2.0665749143	2.1012694386	452.04493532	461.24916748	1.8240412154	725.18316004	28.646236735	-1.2387368924	33.900585175	19.134918781	0	0	0	0	0
5003	2022-07-26	16:56:21.094	206.49746637	4955.939193	1658854581.094	0	899	2.0511923955	2.0857215032	452.04789931	461.27709172	1.8288769707	725.20339097	28.647027969	-1.1875358615	33.900585175	19.139125736	0	0	0	0	0
5004	2022-07-26	16:56:21.992	206.49747676	4955.939442	1658854581.992	0	899	2.0511923955	2.0857215032	443.5304761	452.58577336	1.8288769707	725.19018555	28.647027969	-1.1441389322	33.900585175	19.141801834	0	0	0	0	0
5005	2022-07-26	16:56:22.882	206.49748707	4955.93969	1658854582.883	0	899	2.0655904949	2.099545811	443.5304761	452.372494	1.786643392	725.1989932	28.647027969	-1.3253367034	33.900585175	19.119313006	0	0	0	0	0
5006	2022-07-26	16:56:23.832	206.49749807	4955.939954	1658854583.833	0	899	2.0655904949	2.099545811	444.18649208	453.04158801	1.786643392	725.20710199	28.647027969	-1.3948407442	33.900585175	19.109824035	0	0	0	0	0
5007	2022-07-26	16:56:24.740	206.49750858	4955.940206	1658854584.741	0	899	2.0636191066	2.0983968845	444.18709923	453.26614606	1.8309211908	725.205547	28.647192886	-1.1848410013	33.900585175	19.133834877	0	0	0	0	0
5008	2022-07-26	16:56:25.657	206.49751919	4955.940461	1658854585.658	0	899	2.0636935952	2.0984731725	445.22032244	454.32063091	1.8309493591	725.19162048	28.65117836	-1.1842482129	33.900585175	19.139252341	0	0	0	0	0
5009	2022-07-26	16:56:26.569	206.49752975	4955.940714	1658854586.57	0	899	2.0466457308	2.0812127814	445.22032244	454.34043088	1.8348530775	725.18986784	28.65117836	-1.2597023249	33.900585175	19.134960175	0	0	0	0	0
5010	2022-07-26	16:56:27.484	206.49754034	4955.940968	1658854587.485	0	899	2.0466457308	2.0812127814	445.23152203	454.35185989	1.8348530775	725.18467379	28.65117836	-1.2461529125	33.900585175	19.133419201	0	0	0	0	0
5011	2022-07-26	16:56:28.417	206.49755113	4955.941227	1658854588.418	0	899	2.0518003321	2.0862516153	445.23152203	454.29829201	1.8242912379	725.2110236	28.65117836	-1.1864578724	33.900585175	19.133168328	0	0	0	0	0
5012	2022-07-26	16:56:29.332	206.49756172	4955.941481	1658854589.333	0	899	2.0518003321	2.0862516153	443.10390622	452.12734908	1.8242912379	725.20718687	28.65117836	-1.1864578724	33.900585175	19.13243866	0	0	0	0	0
5013	2022-07-26	16:56:30.194	206.4975717	4955.941721	1658854590.195	0	899	2.0482197655	2.0831995328	443.11802332	452.29674681	1.8549896923	725.19483877	28.65502216	-1.1907588378	33.900585175	19.133707047	0	0	0	0	0
5014	2022-07-26	16:56:31.039	206.49758147	4955.941955	1658854591.039	0	899	2.0482294154	2.0832094189	442.06321387	451.22010686	1.8549934174	725.17852581	28.655542374	-1.1692220328	33.900585175	19.132066247	0	0	0	0	0
5015	2022-07-26	16:56:31.976	206.49759231	4955.942216	1658854591.976	0	899	2.0522212056	2.0863089888	442.06321387	450.96831667	1.8049932595	725.17133619	28.655542374	-1.1473941803	33.900585175	19.130277634	0	0	0	0	0
5016	2022-07-26	16:56:32.878	206.49760277	4955.942466	1658854592.879	0	899	2.0522212056	2.0863089888	442.64567949	451.56251572	1.8049932595	725.20251667	28.655542374	-1.1711622477	33.900585175	19.133549974	0	0	0	0	0
5017	2022-07-26	16:56:33.867	206.4976142	4955.942741	1658854593.867	0	899	2.0507763353	2.0850727213	442.64567949	451.62361689	1.8171158075	725.19099477	28.655542374	-1.3178666964	33.900585175	19.132885106	0	0	0	0	0
5018	2022-07-26	16:56:34.815	206.49762519	4955.943004	1658854594.816	0	899	2.0508399229	2.0851378332	440.27979052	449.20986232	1.8171398227	725.20170583	28.658966001	-1.5280064842	33.900585175	19.11175575	0	0	0	0	0
5019	2022-07-26	16:56:35.778	206.49763632	4955.943272	1658854595.778	0	899	2.0500579527	2.084105064	440.28288829	449.15088865	1.8047461204	725.18511963	28.659814835	-1.5380311012	33.900585175	19.109752655	0	0	0	0	0
5020	2022-07-26	16:56:36.713	206.49764714	4955.943531	1658854596.713	0	899	2.0500579527	2.084105064	442.3466699	451.25623812	1.8047461204	725.20778227	28.659814835	-1.1544330183	33.900585175	19.139928098	0	0	0	0	0
5021	2022-07-26	16:56:37.719	206.49765878	4955.943811	1658854597.719	0	899	2.0462642523	2.0799055716	442.3466699	451.16606094	1.7868366628	725.20526083	28.659814835	-1.1479655252	33.900585175	19.141441345	0	0	0	0	0
5022	2022-07-26	16:56:38.701	206.49767016	4955.944084	1658854598.702	0	899	2.0462642523	2.0799055716	441.23995556	450.03728122	1.7868366628	725.19830322	28.659814835	-1.1490218639	33.900585175	19.141441345	0	0	0	0	0
5023	2022-07-26	16:56:39.637	206.49768098	4955.944344	1658854599.637	0	899	2.0509326611	2.0854225821	441.24519543	450.24471929	1.8270632537	725.20318199	28.661247544	-1.1995977305	33.900585175	19.120238664	0	0	0	0	0
5024	2022-07-26	16:56:40.611	206.49769227	4955.944614	1658854600.612	0	899	2.0509848405	2.0854760194	443.76605773	452.81709661	1.8270830673	725.21602646	28.664056778	-1.3015578535	33.900585175	19.139136712	0	0	0	0	0
5025	2022-07-26	16:56:41.519	206.49770278	4955.944867	1658854601.52	0	899	2.0524182679	2.0865917122	443.76605773	452.72714246	1.8092839442	725.19583837	28.664056778	-1.2507017796	33.900585175	19.124267035	0	0	0	0	0
5026	2022-07-26	16:56:42.410	206.49771308	4955.945114	1658854602.41	0	899	2.0524182679	2.0865917122	443.85360243	452.81645498	1.8092839442	725.19876725	28.664056778	-1.1547024913	33.900585175	19.139119395	0	0	0	0	0
5027	2022-07-26	16:56:43.338	206.49772383	4955.945372	1658854603.339	0	899	2.0513810998	2.0858203702	443.85360243	452.89100247	1.8240321626	725.20440108	28.664056778	-1.1425112486	33.900585175	19.138561249	0	0	0	0	0
5028	2022-07-26	16:56:44.267	206.49773458	4955.94563	1658854604.268	0	899	2.0513940535	2.0858336356	442.78757198	451.8032911	1.8240370722	725.20440512	28.664754034	-1.1417028162	33.900585175	19.138919035	0	0	0	0	0
5029	2022-07-26	16:56:45.204	206.49774543	4955.94589	1658854605.205	0	899	2.0507143087	2.0854077619	442.80046899	451.88616849	1.8378581918	725.19028983	28.668268204	-1.1383720786	33.900585175	19.140743723	0	0	0	0	0
5030	2022-07-26	16:56:46.128	206.49775611	4955.946147	1658854606.128	0	899	2.0507143087	2.0854077619	442.87843846	451.9657378	1.8378581918	725.20110639	28.668268204	-1.1750643253	33.900585175	19.141801834	0	0	0	0	0
5031	2022-07-26	16:56:47.061	206.49776691	4955.946406	1658854607.061	0	899	2.0460946116	2.0813401084	442.87843846	452.13177568	1.8707512199	725.20601871	28.668268204	-1.1787400143	33.900585175	19.140766902	0	0	0	0	0
5032	2022-07-26	16:56:48.048	206.49777833	4955.94668	1658854608.048	0	899	2.0460946116	2.0813401084	445.34068559	454.64546808	1.8707512199	725.19273043	28.668268204	-1.1904138413	33.900585175	19.136572112	0	0	0	0	0
5033	2022-07-26	16:56:48.938	206.49778865	4955.946927	1658854608.939	0	899	2.0557735895	2.0897950031	445.34068559	454.27875812	1.7984738297	725.18223077	28.668268204	-1.188085556	33.900585175	19.136400223	0	0	0	0	0
5034	2022-07-26	16:56:49.821	206.49779885	4955.947173	1658854609.821	0	899	2.0557735895	2.0897950031	448.0137021	457.00542258	1.7984738297	725.18823242	28.668268204	-1.188085556	33.900585175	19.136400223	0	0	0	0	0
5035	2022-07-26	16:56:50.711	206.49780917	4955.94742	1658854610.712	0	899	2.0512537442	2.0847639802	448.02670166	456.9026975	1.7757263774	725.18647534	28.671769439	-1.17813637	33.900585175	19.137232964	0	0	0	0	0
5036	2022-07-26	16:56:51.634	206.49781985	4955.947676	1658854611.635	0	899	2.0512692048	2.0847798027	443.93457135	452.72952554	1.7757320825	725.18650687	28.6726017	-1.1905971197	33.900585175	19.137756714	0	0	0	0	0
5037	2022-07-26	16:56:52.569	206.49783067	4955.947936	1658854612.57	0	899	2.0479300948	2.0819197265	443.93457135	452.8702816	1.8035904773	725.1927276	28.6726017	-1.1825235451	33.900585175	19.138555438	0	0	0	0	0
5038	2022-07-26	16:56:53.483	206.49784124	4955.94819	1658854613.483	0	899	2.0479300948	2.0819197265	447.30782148	456.31142999	1.8035904773	725.19357239	28.6726017	-1.1457666159	33.900585175	19.141441345	0	0	0	0	0
5039	2022-07-26	16:56:54.381	206.49785164	4955.948439	1658854614.382	0	899	2.0500512276	2.0838513793	447.31271598	456.25676144	1.7918735652	725.17919679	28.67392204	-1.1964286889	33.900585175	19.127318338	0	0	0	0	0
5040	2022-07-26	16:56:55.319	206.49786249	4955.9487	1658854615.319	0	899	2.0501054691	2.0839069027	444.6637135	453.55489428	1.791893775	725.18196561	28.676843643	-1.3085319996	33.900585175	19.096067429	0	0	0	0	0
5041	2022-07-26	16:56:56.226	206.49787299	4955.948952	1658854616.226	0	899	2.0518645361	2.0864607893	444.6637135	453.75687352	1.8317841419	725.1827918	28.676843643	-1.5258722084	33.900585175	19.090610605	0	0	0	0	0
5042	2022-07-26	16:56:57.164	206.49788385	4955.949212	1658854617.165	0	899	2.0518645361	2.0864607893	447.13658325	456.28031228	1.8317841419	725.17379821	28.676843643	-1.5009076643	33.900585175	19.094745964	0	0	0	0	0
5043	2022-07-26	16:56:58.104	206.49789472	4955.949473	1658854618.104	0	899	2.0514687006	2.0854673415	447.13658325	456.12355633	1.8009996022	725.17562118	28.676843643	-1.1376283169	33.900585175	19.13820076	0	0	0	0	0
5044	2022-07-26	16:56:58.960	206.49790463	4955.949711	1658854618.96	0	899	2.0514687006	2.0854673415	446.4860146	455.45991193	1.8009996022	725.20766828	28.676843643	-1.1362485586	33.900585175	19.134537034	0	0	0	0	0
5045	2022-07-26	16:56:59.818	206.49791456	4955.949949	1658854619.818	0	899	2.0545939258	2.0874427174	446.4860146	455.14216265	1.7384423184	725.17224121	28.676843643	-1.1360006332	33.900585175	19.133878708	0	0	0	0	0
5046	2022-07-26	16:57:00.706	206.49792484	4955.950196	1658854620.706	0	899	2.0546596741	2.0875099721	447.44986539	456.12482052	1.7384660327	725.18530112	28.680377215	-1.1653846147	33.900585175	19.139230551	0	0	0	0	0
5047	2022-07-26	16:57:01.680	206.49793612	4955.950467	1658854621.681	0	899	2.0502463341	2.08345136	447.45271844	456.24066126	1.7606616815	725.19376964	28.681146622	-1.3448577259	33.900585175	19.125308056	0	0	0	0	0
5048	2022-07-26	16:57:02.572	206.49794645	4955.950715	1658854622.573	0	899	2.0502463341	2.08345136	445.38094908	454.12820248	1.7606616815	725.2008667	28.681146622	-1.1457666159	33.900585175	19.141441345	0	0	0	0	0
5049	2022-07-26	16:57:03.500	206.49795718	4955.950972	1658854623.5	0	899	2.0517817681	2.0852961378	445.38094908	454.20334246	1.7754922095	725.17536128	28.681146622	-1.1457666159	33.900585175	19.141441345	0	0	0	0	0
5050	2022-07-26	16:57:04.358	206.49796712	4955.951211	1658854624.359	0	899	2.051860021	2.0853762227	448.50520016	457.38962803	1.7755210756	725.18005371	28.685358047	-1.1506495476	33.900585175	19.141082764	0	0	0	0	0
5051	2022-07-26	16:57:05.299	206.49797801	4955.951472	1658854625.3	0	899	2.0549410176	2.0878901202	448.50520016	457.2256587	1.7433773747	725.18217458	28.685358047	-1.1506495476	33.900585175	19.141082764	0	0	0	0	0
5052	2022-07-26	16:57:06.213	206.49798859	4955.951726	1658854626.214	0	899	2.0549410176	2.0878901202	447.19063972	455.88553876	1.7433773747	725.18736378	28.685358047	-1.218763098	33.900585175	19.140263905	0	0	0	0	0
5053	2022-07-26	16:57:07.128	206.49799918	4955.95198	1658854627.129	0	899	2.0505353734	2.0844398412	447.19063972	456.15781086	1.7968963255	725.18610872	28.685358047	-1.3280638456	33.900585175	19.140001297	0	0	0	0	0
5054	2022-07-26	16:57:08.026	206.49800957	4955.95223	1658854628.027	0	899	2.0505353734	2.0844398412	446.93801968	455.90012522	1.7968963255	725.19714355	28.685358047	-1.3280638456	33.900585175	19.140001297	0	0	0	0	0
5055	2022-07-26	16:57:08.938	206.49802013	4955.952483	1658854628.939	0	899	2.0530227489	2.086029868	446.93801968	455.65152094	1.7480045232	725.18286092	28.685358047	-1.2245299485	33.900585175	19.125987539	0	0	0	0	0
5056	2022-07-26	16:57:09.851	206.49803069	4955.952737	1658854629.852	0	899	2.053060354	2.0860683396	449.17878564	457.93604257	1.7480181723	725.18330717	28.687380696	-1.1866088403	33.900585175	19.12539664	0	0	0	0	0
5057	2022-07-26	16:57:10.760	206.49804122	4955.952989	1658854630.761	0	899	2.0656668798	2.0996658732	449.18704642	458.15305675	1.7888392859	725.18972354	28.689599991	-1.1962346281	33.900585175	19.130214691	0	0	0	0	0
5058	2022-07-26	16:57:11.637	206.49805135	4955.953233	1658854631.637	0	899	2.0656668798	2.0996658732	448.26074436	457.20826521	1.7888392859	725.17633623	28.689599991	-1.2130501168	33.900585175	19.134029894	0	0	0	0	0
5059	2022-07-26	16:57:12.569	206.49806214	4955.953491	1658854632.569	0	899	2.0595162739	2.094424633	448.26074436	457.47596538	1.8412813377	725.1819838	28.689599991	-1.1938093222	33.900585175	19.134835679	0	0	0	0	0
5060	2022-07-26	16:57:13.540	206.49807339	4955.953761	1658854633.541	0	899	2.0595162739	2.094424633	450.03480515	459.28649682	1.8412813377	725.15814047	28.689599991	-1.2222663164	33.900585175	19.130638123	0	0	0	0	0
5061	2022-07-26	16:57:14.476	206.49808422	4955.954021	1658854634.477	0	899	2.0576671295	2.0922690695	450.03480515	459.21327154	1.8269992487	725.17016885	28.689599991	-1.2150873783	33.900585175	19.134344316	0	0	0	0	0
5062	2022-07-26	16:57:15.390	206.49809479	4955.954275	1658854635.39	0	899	2.0577378096	2.0923414534	451.69691775	460.9094206	1.827026002	725.17884433	28.693393063	-1.1634228822	33.900585175	19.137547562	0	0	0	0	0
5063	2022-07-26	16:57:16.362	206.49810605	4955.954545	1658854636.363	0	899	2.0537375748	2.0888119752	451.69825514	461.05481598	1.8550104521	725.18316974	28.693750381	-1.1392560005	33.900585175	19.141769106	0	0	0	0	0
5064	2022-07-26	16:57:17.275	206.49811661	4955.954799	1658854637.275	0	899	2.0537375748	2.0888119752	447.7160064	456.99007821	1.8550104521	725.17497324	28.693750381	-1.1392560005	33.900585175	19.142162323	0	0	0	0	0
5065	2022-07-26	16:57:18.161	206.49812686	4955.955045	1658854638.161	0	899	2.0632363814	2.0971616242	447.7160064	456.64374263	1.7870903831	725.17411349	28.693750381	-1.1485368045	33.900585175	19.139107142	0	0	0	0	0
5066	2022-07-26	16:57:19.029	206.49813691	4955.955286	1658854639.029	0	899	2.0632363814	2.0971616242	450.72513324	459.71287333	1.7870903831	725.18059777	28.693750381	-1.1441389322	33.900585175	19.134960175	0	0	0	0	0
5067	2022-07-26	16:57:19.963	206.49814772	4955.955545	1658854639.963	0	899	2.0647071758	2.0975415488	450.73767411	459.42947536	1.7293130174	725.17167168	28.697108123	-1.3421414277	33.900585175	19.113474764	0	0	0	0	0
5068	2022-07-26	16:57:20.825	206.49815771	4955.955785	1658854640.826	0	899	2.0647254197	2.0975602086	452.79860126	461.53017793	1.7293195316	725.18886258	28.698083878	-1.3208202471	33.900585175	19.120457933	0	0	0	0	0
5069	2022-07-26	16:57:21.763	206.49816855	4955.956045	1658854641.763	0	899	2.0595722821	2.0933385637	452.79860126	461.80127833	1.7819652034	725.18071338	28.698083878	-1.1587231499	33.900585175	19.141869198	0	0	0	0	0
5070	2022-07-26	16:57:22.691	206.49817931	4955.956303	1658854642.692	0	899	2.0595722821	2.0933385637	454.19428351	463.22470995	1.7819652034	725.18481567	28.698083878	-1.1534198009	33.900585175	19.131797803	0	0	0	0	0
5071	2022-07-26	16:57:23.644	206.49819032	4955.956568	1658854643.644	0	899	2.0616254684	2.095353979	454.19428351	463.20555974	1.7782598267	725.19291677	28.698083878	-1.1878053574	33.900585175	19.109971899	0	0	0	0	0
5072	2022-07-26	16:57:24.592	206.49820131	4955.956831	1658854644.593	0	899	2.0616254684	2.095353979	454.18366856	463.19473419	1.7782598267	725.19689941	28.698083878	-1.2108727694	33.900585175	19.124517441	0	0	0	0	0
5073	2022-07-26	16:57:25.515	206.49821198	4955.957088	1658854645.515	0	899	2.0748762813	2.1086011888	454.19814975	463.15079781	1.7668991996	725.18331808	28.701931922	-1.2229454336	33.900585175	19.133530989	0	0	0	0	0
5074	2022-07-26	16:57:26.447	206.49822277	4955.957346	1658854646.447	0	899	2.0748819622	2.108607002	459.26575483	468.31830065	1.766901262	725.18396885	28.702234268	-1.2125435239	33.900585175	19.133273346	0	0	0	0	0
5075	2022-07-26	16:57:27.369	206.49823345	4955.957603	1658854647.37	0	899	2.0810748649	2.115689293	459.26575483	468.53011782	1.8074268433	725.18643532	28.702234268	-1.1904462229	33.900585175	19.137931243	0	0	0	0	0
5076	2022-07-26	16:57:28.282	206.49824402	4955.957856	1658854648.283	0	899	2.0810748649	2.115689293	465.7499481	475.145111	1.8074268433	725.21026611	28.702234268	-1.1506495476	33.900585175	19.140722275	0	0	0	0	0
5077	2022-07-26	16:57:29.184	206.49825446	4955.958107	1658854649.185	0	899	2.0856347194	2.119125026	465.7499481	474.81903238	1.7458945019	725.18477767	28.702234268	-1.1726390163	33.900585175	19.139100599	0	0	0	0	0
5078	2022-07-26	16:57:30.134	206.49826545	4955.958371	1658854650.135	0	899	2.0856953808	2.1191870833	462.30883922	471.31103201	1.7459161504	725.1670698	28.705446092	-1.1487308077	33.900585175	19.13744526	0	0	0	0	0
5079	2022-07-26	16:57:31.078	206.49827637	4955.958633	1658854651.078	0	899	2.0886155212	2.1228950437	462.31255064	471.51437534	1.7838638131	725.1663208	28.706415176	-1.1392560005	33.900585175	19.140722275	0	0	0	0	0
5080	2022-07-26	16:57:32.016	206.49828722	4955.958893	1658854652.016	0	899	2.0886155212	2.1228950437	462.0960886	471.29360487	1.7838638131	725.16857344	28.706415176	-1.2323340533	33.900585175	19.123539527	0	0	0	0	0
5081	2022-07-26	16:57:33.028	206.49829894	4955.959174	1658854653.028	0	899	2.0876206033	2.1222590817	462.0960886	471.39469516	1.803083584	725.19198507	28.706415176	-1.2416471946	33.900585175	19.122851972	0	0	0	0	0
5082	2022-07-26	16:57:33.976	206.49830991	4955.959438	1658854653.976	0	899	2.0876206033	2.1222590817	462.05572303	471.35351733	1.803083584	725.18664551	28.706415176	-1.1539047956	33.900585175	19.139640808	0	0	0	0	0
5083	2022-07-26	16:57:34.915	206.49832079	4955.959699	1658854654.916	0	899	2.0590004319	2.0925273681	462.06639875	471.1905413	1.7700200103	725.18856468	28.7092042	-1.1525358696	33.900585175	19.13058339	0	0	0	0	0
5084	2022-07-26	16:57:35.838	206.49833147	4955.959955	1658854655.839	0	899	2.0590269526	2.0925545078	464.31804041	473.4866961	1.7700297302	725.20227051	28.710626602	-1.1457666159	33.900585175	19.13820076	0	0	0	0	0
5085	2022-07-26	16:57:36.799	206.49834258	4955.960222	1658854656.799	0	899	2.0665645532	2.1001171618	464.31804041	473.45999012	1.7649736302	725.19990226	28.710626602	-1.1684783058	33.900585175	19.135980619	0	0	0	0	0
5086	2022-07-26	16:57:37.773	206.49835387	4955.960493	1658854657.774	0	899	2.0665645532	2.1001171618	464.56375983	473.71054751	1.7649736302	725.18671988	28.710626602	-1.2052999174	33.900585175	19.132226805	0	0	0	0	0
5087	2022-07-26	16:57:38.697	206.49836456	4955.960749	1658854658.698	0	899	2.0821208898	2.1158045173	464.56375983	473.67754718	1.7587283718	725.18981934	28.710626602	-1.2255215645	33.900585175	19.134239197	0	0	0	0	0
5088	2022-07-26	16:57:39.642	206.4983755	4955.961012	1658854659.643	0	899	2.0821402322	2.1158243081	468.1170223	477.30055444	1.7587353374	725.19973856	28.711652478	-1.292654208	33.900585175	19.133638496	0	0	0	0	0
5089	2022-07-26	16:57:40.625	206.49838687	4955.961285	1658854660.626	0	899	2.0661296763	2.0996289927	468.1297291	477.33398137	1.7625800031	725.1902102	28.714929581	-1.4656059292	33.900585175	19.131037365	0	0	0	0	0
5090	2022-07-26	16:57:41.617	206.49839834	4955.96156	1658854661.617	0	899	2.0661296763	2.0996289927	471.09822913	480.36084732	1.7625800031	725.17946397	28.714929581	-1.1826528721	33.900585175	19.127037048	0	0	0	0	0
5091	2022-07-26	16:57:42.515	206.49840874	4955.96181	1658854662.515	0	899	2.0728487063	2.1064040285	471.09822913	480.34620912	1.7598481333	725.16187655	28.714929581	-1.1428561882	33.900585175	19.129632053	0	0	0	0	0
5092	2022-07-26	16:57:43.411	206.49841912	4955.962059	1658854663.412	0	899	2.0728487063	2.1064040285	465.07904686	474.2088662	1.7598481333	725.16442871	28.714929581	-1.1441389322	33.900585175	19.139282227	0	0	0	0	0
5093	2022-07-26	16:57:44.367	206.49843017	4955.962324	1658854664.367	0	899	2.0854202072	2.1198924401	465.0842736	474.40779959	1.7964330795	725.17114702	28.716286299	-1.312919083	33.900585175	19.133795479	0	0	0	0	0
5094	2022-07-26	16:57:45.269	206.49844061	4955.962575	1658854665.269	0	899	2.0854735399	2.1199470365	465.4162809	474.7465664	1.7964526668	725.21244317	28.719110489	-1.2369152308	33.900585175	19.128477097	0	0	0	0	0
5095	2022-07-26	16:57:46.196	206.49845134	4955.962832	1658854666.196	0	899	2.0993197045	2.13408295	465.4162809	474.76298838	1.7995523042	725.18988441	28.719110489	-1.2200780917	33.900585175	19.132880546	0	0	0	0	0
5096	2022-07-26	16:57:47.128	206.49846214	4955.963091	1658854667.129	0	899	2.0993197045	2.13408295	465.3235152	474.66835971	1.7995523042	725.16740327	28.719110489	-1.3004151993	33.900585175	19.133441344	0	0	0	0	0
5097	2022-07-26	16:57:48.056	206.49847288	4955.963349	1658854668.057	0	899	2.0934290577	2.1274131285	465.3235152	474.48398828	1.7647330516	725.15844201	28.719110489	-1.250098095	33.999536401	19.136381907	0	0	0	0	0
5098	2022-07-26	16:57:48.976	206.49848353	4955.963605	1658854668.977	0	899	2.0934290577	2.1274131285	466.41668816	475.59868172	1.7647330516	725.16888185	28.719110489	-1.2086845321	33.963254284	19.13614047	0	0	0	0	0
5099	2022-07-26	16:57:49.926	206.49849451	4955.963868	1658854669.926	0	899	2.0930744811	2.1284082384	466.42439478	475.97412294	1.833962053	725.16932082	28.721105247	-1.2071323513	33.900585175	19.134432572	0	0	0	0	0
5100	2022-07-26	16:57:50.901	206.49850581	4955.964139	1658854670.902	0	899	2.0931182296	2.1284530457	467.47648891	477.04784504	1.8339783963	725.18329625	28.723413467	-1.2489447641	33.900585175	19.13226475	0	0	0	0	0
5101	2022-07-26	16:57:51.851	206.49851681	4955.964403	1658854671.852	0	899	2.1004571925	2.1350711811	467.47648891	476.8190438	1.7909965266	725.18226553	28.723413467	-1.2687244668	33.900585175	19.135925786	0	0	0	0	0
5102	2022-07-26	16:57:52.799	206.49852778	4955.964667	1658854672.8	0	899	2.1004571925	2.1350711811	465.48596359	474.78873767	1.7909965266	725.17633461	28.723413467	-1.1481056182	33.955008349	19.141172409	0	0	0	0	0
5103	2022-07-26	16:57:53.805	206.49853942	4955.964946	1658854673.806	0	899	2.0925669716	2.1271250932	465.48596359	474.80881248	1.7947854991	725.17055607	28.723413467	-1.3328713439	33.976447781	19.114882513	0	0	0	0	0
5104	2022-07-26	16:57:54.773	206.49855061	4955.965215	1658854674.773	0	899	2.0925973133	2.1271561532	468.07756636	477.45237951	1.7947965946	725.17019916	28.725014731	-1.3119382156	33.900585175	19.118080581	0	0	0	0	0
5105	2022-07-26	16:57:55.766	206.49856212	4955.965491	1658854675.767	0	899	2.1031765879	2.1375315115	468.08780433	477.36027597	1.7755459488	725.17139117	28.727655411	-1.1474481553	33.986342904	19.140473991	0	0	0	0	0
5106	2022-07-26	16:57:56.714	206.49857309	4955.965754	1658854676.715	0	899	2.1031765879	2.1375315115	464.28817454	473.48537834	1.7755459488	725.16156006	28.727655411	-1.1506495476	34.149612427	19.140001297	0	0	0	0	0
5107	2022-07-26	16:57:57.642	206.49858383	4955.966012	1658854677.643	0	899	2.0947427492	2.1302836141	464.28817454	473.84243987	1.8430877814	725.16214656	28.727655411	-1.1467043493	34.149612427	19.139565184	0	0	0	0	0
5108	2022-07-26	16:57:58.562	206.49859448	4955.966267	1658854678.563	0	899	2.0947427492	2.1302836141	468.14123223	477.77478697	1.8430877814	725.15089912	28.727655411	-1.143901731	34.149612427	19.138444774	0	0	0	0	0
5109	2022-07-26	16:57:59.463	206.4986049	4955.966518	1658854679.463	0	899	2.1092712035	2.1443971587	468.14123223	477.59612243	1.8095824486	725.1465729	28.727655411	-1.1864578724	34.149612427	19.131719589	0	0	0	0	0
5110	2022-07-26	16:58:00.403	206.49861578	4955.966779	1658854680.403	0	899	2.1092883733	2.1444147384	467.46655558	476.90785298	1.8095887291	725.16302652	28.728554366	-1.2192265514	34.149612427	19.132482731	0	0	0	0	0
5111	2022-07-26	16:58:01.365	206.49862691	4955.967046	1658854681.365	0	899	2.1137597632	2.1479454807	467.4794996	476.64786418	1.7582349196	725.15299897	28.731897354	-1.3669550711	34.149612427	19.132430234	0	0	0	0	0
5112	2022-07-26	16:58:02.244	206.49863709	4955.96729	1658854682.245	0	899	2.1137597632	2.1479454807	469.37471409	478.58024824	1.7582349196	725.15711541	28.731897354	-1.6666158438	34.149612427	19.098949432	0	0	0	0	0
5113	2022-07-26	16:58:03.213	206.4986483	4955.967559	1658854683.213	0	899	2.0949624353	2.1297793142	469.37471409	478.83521411	1.8059706477	725.15772818	28.731897354	-1.5521950059	34.149612427	19.107465378	0	0	0	0	0
5114	2022-07-26	16:58:04.184	206.49865954	4955.967829	1658854684.184	0	899	2.0950065556	2.1298244857	467.05101159	476.46476237	1.8059868645	725.16208068	28.734223157	-1.1479332147	34.149612427	19.140242419	0	0	0	0	0
5115	2022-07-26	16:58:05.075	206.49866985	4955.968076	1658854685.075	0	899	2.0998905611	2.133388047	467.05818811	476.09274156	1.7345938775	725.15595331	28.736078262	-1.1457666159	34.149612427	19.140722275	0	0	0	0	0
5116	2022-07-26	16:58:05.963	206.49868014	4955.968323	1658854685.964	0	899	2.0998905611	2.133388047	469.53766756	478.62018289	1.7345938775	725.14294434	28.736078262	-1.1457666159	34.149612427	19.140722275	0	0	0	0	0
5117	2022-07-26	16:58:06.904	206.49869102	4955.968584	1658854686.904	0	899	2.1013749843	2.1360007825	469.53766756	478.92051385	1.7908278523	725.15748485	28.736078262	-1.1428562308	34.149612427	19.134313305	0	0	0	0	0
5118	2022-07-26	16:58:07.841	206.49870186	4955.968845	1658854687.841	0	899	2.1013749843	2.1360007825	469.68193147	479.06766062	1.7908278523	725.17281074	28.736078262	-1.1776405754	34.149612427	19.135252656	0	0	0	0	0
5119	2022-07-26	16:58:08.822	206.49871323	4955.969117	1658854688.823	0	899	2.0866601102	2.1218427438	469.68193147	479.28661885	1.8317685884	725.16296265	28.736078262	-1.1890664874	34.149612427	19.137754402	0	0	0	0	0
5120	2022-07-26	16:58:09.823	206.49872481	4955.969396	1658854689.824	0	899	2.0866894066	2.1218727485	474.32032298	484.01992167	1.8317795541	725.15273664	28.737628798	-1.1776621073	34.149612427	19.135145187	0	0	0	0	0
5121	2022-07-26	16:58:10.742	206.49873544	4955.969651	1658854690.742	0	899	2.0961317852	2.1316313601	474.33065543	484.07371437	1.8397825989	725.15525727	28.740259171	-1.1812407805	34.149612427	19.128151319	0	0	0	0	0
5122	2022-07-26	16:58:11.644	206.49874588	4955.969901	1658854691.644	0	899	2.0961317852	2.1316313601	469.66515402	479.31238054	1.8397825989	725.17966325	28.740259171	-1.2803012922	34.149612427	19.110598912	0	0	0	0	0
5123	2022-07-26	16:58:12.559	206.49875647	4955.970155	1658854692.559	0	899	2.1073282322	2.1418559996	469.66515402	478.99735581	1.7808760068	725.18828012	28.740259171	-1.3449655282	34.149612427	19.102585673	0	0	0	0	0
5124	2022-07-26	16:58:13.426	206.4987665	4955.970396	1658854693.426	0	899	2.1073282322	2.1418559996	469.40627595	478.73333386	1.7808760068	725.15275038	28.740259171	-1.1457666159	34.149612427	19.140361786	0	0	0	0	0
5125	2022-07-26	16:58:14.334	206.49877701	4955.970648	1658854694.334	0	899	2.1072815845	2.1426008284	469.41137223	478.9532989	1.8210655716	725.15072531	28.741570012	-1.1587339079	34.149612427	19.13761456	0	0	0	0	0
5126	2022-07-26	16:58:15.298	206.49878817	4955.970916	1658854695.298	0	899	2.107338678	2.1426592937	469.96248649	479.51572851	1.8210866093	725.1560964	28.744562149	-1.179947257	34.149612427	19.140001297	0	0	0	0	0
5127	2022-07-26	16:58:16.171	206.49879828	4955.971159	1658854696.171	0	899	2.107537126	2.1427281588	469.96248649	479.47965808	1.8143471654	725.15867443	28.744562149	-1.2009666321	34.149612427	19.140158862	0	0	0	0	0
5128	2022-07-26	16:58:17.052	206.49880847	4955.971403	1658854697.052	0	899	2.107537126	2.1427281588	477.57967762	487.25110432	1.8143471654	725.15686035	28.744562149	-1.2255215645	34.149612427	19.140001297	0	0	0	0	0
5129	2022-07-26	16:58:17.992	206.49881935	4955.971664	1658854697.992	0	899	2.1151850792	2.1508657731	477.57967762	487.35057019	1.8326327248	725.14929361	28.744562149	-1.2255215645	34.149612427	19.140001297	0	0	0	0	0
5130	2022-07-26	16:58:18.943	206.49883036	4955.971929	1658854698.943	0	899	2.1151850792	2.1508657731	469.9493444	479.56412654	1.8326327248	725.16226338	28.744562149	-1.1828361252	34.149612427	19.136853338	0	0	0	0	0
5131	2022-07-26	16:58:19.834	206.49884067	4955.972176	1658854699.834	0	899	2.1034755005	2.1383839949	469.95759459	479.41628435	1.8034365934	725.13780121	28.746681807	-1.1791496435	34.149612427	19.136218785	0	0	0	0	0
5132	2022-07-26	16:58:20.744	206.49885122	4955.972429	1658854700.745	0	899	2.1035153411	2.1384247833	471.99002903	481.48970323	1.8034511583	725.15245006	28.748773575	-1.181197663	34.149612427	19.134787705	0	0	0	0	0
5133	2022-07-26	16:58:21.631	206.49886147	4955.972675	1658854701.631	0	899	2.0923135829	2.1267634421	471.99002903	481.41457143	1.7894671048	725.15789795	28.748773575	-1.179947257	34.149612427	19.130638123	0	0	0	0	0
5134	2022-07-26	16:58:22.512	206.49887167	4955.97292	1658854702.512	0	899	2.0923135829	2.1267634421	474.08274661	483.54907572	1.7894671048	725.16237615	28.748773575	-1.2096008102	34.149612427	19.135710925	0	0	0	0	0
5135	2022-07-26	16:58:23.467	206.49888272	4955.973185	1658854703.467	0	899	2.1069822846	2.142199768	474.08274661	483.69313754	1.8161587444	725.13811326	28.748773575	-1.2255970484	34.149612427	19.135148775	0	0	0	0	0
5136	2022-07-26	16:58:24.375	206.49889323	4955.973437	1658854704.375	0	899	2.1069822846	2.142199768	476.8098849	486.47555914	1.8161587444	725.16097881	28.748773575	-1.2141280174	34.149612427	19.133878708	0	0	0	0	0
5137	2022-07-26	16:58:25.309	206.49890404	4955.973697	1658854705.309	0	899	2.0972654124	2.1323717337	476.82268962	486.50280494	1.8187703305	725.16074558	28.752016522	-1.1882364687	34.149612427	19.13427771	0	0	0	0	0
5138	2022-07-26	16:58:26.250	206.49891493	4955.973958	1658854706.25	0	899	2.0972861216	2.1323929399	472.86642499	482.46626428	1.8187779886	725.15572534	28.753107071	-1.1441389322	34.149612427	19.141082764	0	0	0	0	0
5139	2022-07-26	16:58:27.209	206.49892603	4955.974225	1658854707.209	0	899	2.0890636143	2.124013433	472.86642499	482.46093048	1.8177875462	725.15414328	28.753107071	-1.1415087679	34.149612427	19.141082764	0	0	0	0	0
5140	2022-07-26	16:58:28.164	206.49893708	4955.97449	1658854708.164	0	899	2.0890636143	2.124013433	474.66064355	484.29155391	1.8177875462	725.15832843	28.753107071	-1.1639725554	34.149612427	19.138406741	0	0	0	0	0
5141	2022-07-26	16:58:29.075	206.49894763	4955.974743	1658854709.075	0	899	2.092830961	2.1268323694	474.66064355	484.01239391	1.7661154937	725.16270558	28.753107071	-1.1906941711	34.149612427	19.11118448	0	0	0	0	0
5142	2022-07-26	16:58:30.005	206.49895839	4955.975001	1658854710.005	0	899	2.0928996942	2.1269027032	477.03459855	486.43325472	1.7661402271	725.13830566	28.756734216	-1.4695187436	34.149612427	19.100738904	0	0	0	0	0
5143	2022-07-26	16:58:30.874	206.49896845	4955.975243	1658854710.874	0	899	2.1066218248	2.1418277055	477.03678605	486.70552271	1.8158757781	725.13182785	28.757287979	-1.3595281374	34.149612427	19.116336469	0	0	0	0	0
5144	2022-07-26	16:58:31.767	206.4989788	4955.975491	1658854711.768	0	899	2.1066218248	2.1418277055	474.46118756	484.07772116	1.8158757781	725.13429351	28.757287979	-1.1839571062	34.149612427	19.117627087	0	0	0	0	0
5145	2022-07-26	16:58:32.703	206.49898962	4955.975751	1658854712.703	0	899	2.1173327859	2.1518708283	474.46118756	483.84679015	1.7731152894	725.1386072	28.757287979	-1.1839679006	34.149612427	19.124378747	0	0	0	0	0
5146	2022-07-26	16:58:33.638	206.49900044	4955.976011	1658854713.638	0	899	2.1173327859	2.1518708283	476.27399751	485.69546039	1.7731152894	725.13547703	28.757287979	-1.263841524	34.149612427	19.13205796	0	0	0	0	0
5147	2022-07-26	16:58:34.582	206.49901138	4955.976273	1658854714.583	0	899	2.1082640415	2.1428003919	476.27529837	485.73698753	1.780533623	725.14772246	28.757617811	-1.5006382071	34.149612427	19.12289459	0	0	0	0	0
5148	2022-07-26	16:58:35.492	206.4990219	4955.976526	1658854715.492	0	899	2.1083369734	2.1428750363	478.74008806	488.25088584	1.7805598883	725.13873291	28.76143837	-1.1994791031	34.149612427	19.137479782	0	0	0	0	0
5149	2022-07-26	16:58:36.368	206.49903204	4955.976769	1658854716.368	0	899	2.1224072746	2.1580913801	478.74008806	488.5022115	1.8266714398	725.14605794	28.76143837	-1.2160790543	34.149612427	19.139915012	0	0	0	0	0
5150	2022-07-26	16:58:37.292	206.49904274	4955.977026	1658854717.293	0	899	2.1224072746	2.1580913801	481.34362021	491.158833	1.8266714398	725.15812673	28.76143837	-1.2336598635	34.149612427	19.138561249	0	0	0	0	0
5151	2022-07-26	16:58:38.157	206.49905274	4955.977266	1658854718.157	0	899	2.1009198112	2.1362933922	481.34362021	491.17298329	1.8292521943	725.16564658	28.76143837	-1.2255108206	34.149612427	19.138427734	0	0	0	0	0
5152	2022-07-26	16:58:39.058	206.49906317	4955.977516	1658854719.058	0	899	2.1009521742	2.1363265364	484.05890827	493.94378562	1.8292642104	725.14332025	28.763139674	-1.1611268694	34.149612427	19.13758624	0	0	0	0	0
5153	2022-07-26	16:58:40.019	206.49907431	4955.977783	1658854720.02	0	899	2.0979955641	2.133015142	484.06896839	493.86840226	1.8137291118	725.15151796	28.765649796	-1.1864578724	34.149612427	19.135320663	0	0	0	0	0
5154	2022-07-26	16:58:40.986	206.49908549	4955.978052	1658854720.986	0	899	2.0979955641	2.133015142	481.27341765	491.01625874	1.8137291118	725.13092041	28.765649796	-1.1864578724	34.149612427	19.135320663	0	0	0	0	0
5155	2022-07-26	16:58:41.920	206.4990963	4955.978311	1658854721.92	0	899	2.1271489666	2.1614935731	481.27341765	490.69644133	1.7553351593	725.15774961	28.765649796	-1.1942619875	34.149612427	19.129598403	0	0	0	0	0
5156	2022-07-26	16:58:42.806	206.49910656	4955.978557	1658854722.807	0	899	2.1271489666	2.1614935731	478.06894634	487.42922853	1.7553351593	725.13914399	28.765649796	-1.2144405834	34.149612427	19.133609873	0	0	0	0	0
5157	2022-07-26	16:58:43.755	206.49911753	4955.978821	1658854723.755	0	899	2.1048619311	2.140216924	478.06894634	487.80795188	1.8249392648	725.14038086	28.765649796	-1.2125003338	34.149612427	19.136400223	0	0	0	0	0
5158	2022-07-26	16:58:44.661	206.49912803	4955.979073	1658854724.662	0	899	2.1048692107	2.1402243789	479.73151551	489.50440487	1.8249419562	725.12891595	28.766031771	-1.176002133	34.149612427	19.135584989	0	0	0	0	0
5159	2022-07-26	16:58:45.562	206.49913846	4955.979323	1658854725.563	0	899	2.1007351963	2.1348323712	479.74636365	489.18923972	1.7644529101	725.15557457	28.769769669	-1.3424539558	34.149612427	19.117362041	0	0	0	0	0
5160	2022-07-26	16:58:46.437	206.49914859	4955.979566	1658854726.438	0	899	2.1007351963	2.1348323712	542.74475303	553.42763012	1.7644529101	725.15016306	28.769769669	-1.5054780245	34.149612427	19.110111237	0	0	0	0	0
5161	2022-07-26	16:58:47.345	206.4991591	4955.979818	1658854727.346	0	899	2.0859269269	2.1201487356	542.74475303	553.54319053	1.7831672715	725.14808786	28.769769669	-1.3209387601	34.149612427	19.12594703	0	0	0	0	0
5162	2022-07-26	16:58:48.249	206.49916955	4955.980069	1658854728.249	0	899	2.0859269269	2.1201487356	491.53605568	501.31564608	1.7831672715	725.15500019	28.769769669	-1.1462947935	34.149612427	19.140001297	0	0	0	0	0
5163	2022-07-26	16:58:49.161	206.4991801	4955.980323	1658854729.161	0	899	2.0834053561	2.1171100595	491.53605568	501.1790692	1.7587435941	725.14000293	28.769769669	-1.161633546	34.149612427	19.140440568	0	0	0	0	0
5164	2022-07-26	16:58:50.084	206.49919079	4955.980579	1658854730.084	0	899	2.0834298465	2.1171351178	481.02415055	490.46098849	1.7587524105	725.13638488	28.771067979	-1.1737062102	34.149612427	19.139357826	0	0	0	0	0
5165	2022-07-26	16:58:50.984	206.49920122	4955.980829	1658854730.985	0	899	2.1084959933	2.1428799287	481.03672552	490.54963758	1.7726100239	725.17130224	28.774225235	-1.1772740945	34.149612427	19.134421178	0	0	0	0	0
5166	2022-07-26	16:58:51.854	206.49921127	4955.981071	1658854731.854	0	899	2.1084959933	2.1428799287	478.9070988	488.37789567	1.7726100239	725.14809595	28.774225235	-1.176692009	34.149612427	19.133520126	0	0	0	0	0
5167	2022-07-26	16:58:52.723	206.49922134	4955.981312	1658854732.724	0	899	2.0947029595	2.1289912608	478.9070988	488.41386586	1.7792113729	725.15534983	28.774225235	-1.1892605017	34.149612427	19.134302177	0	0	0	0	0
5168	2022-07-26	16:58:53.612	206.49923163	4955.981559	1658854733.613	0	899	2.0947029595	2.1289912608	477.80337429	487.28823136	1.7792113729	725.15422452	28.774225235	-1.1490326133	34.149612427	19.133935082	0	0	0	0	0
5169	2022-07-26	16:58:54.520	206.49924214	4955.981811	1658854734.521	0	899	2.1077613449	2.1406771917	477.8045617	486.8519566	1.6986711275	725.14494233	28.774525358	-1.1641018896	34.149612427	19.118034363	0	0	0	0	0
5170	2022-07-26	16:58:55.441	206.4992528	4955.982067	1658854735.442	0	899	2.1078342408	2.140751719	479.27732013	488.35273861	1.6986961808	725.15898648	28.778345108	-1.3550117166	34.149612427	19.121573833	0	0	0	0	0
5171	2022-07-26	16:58:56.348	206.49926329	4955.982319	1658854736.348	0	899	2.1147974139	2.1491311782	479.27732013	488.71326512	1.7648749994	725.15664168	28.778345108	-1.4484239367	34.149612427	19.128614426	0	0	0	0	0
5172	2022-07-26	16:58:57.269	206.49927395	4955.982575	1658854737.269	0	899	2.1147974139	2.1491311782	478.21540747	487.63044567	1.7648749994	725.13446045	28.778345108	-1.2401704788	34.149612427	19.133878708	0	0	0	0	0
5173	2022-07-26	16:58:58.230	206.49928508	4955.982842	1658854738.231	0	899	2.0944037044	2.1288138818	478.21540747	487.74366825	1.7856842681	725.13851504	28.778345108	-1.1939925382	34.149612427	19.120724444	0	0	0	0	0
5174	2022-07-26	16:58:59.148	206.49929569	4955.983097	1658854739.148	0	899	2.0944037044	2.1288138818	478.18863877	487.71636619	1.7856842681	725.14265129	28.778345108	-1.1815749407	34.149612427	19.09570694	0	0	0	0	0
5175	2022-07-26	16:59:00.076	206.49930645	4955.983355	1658854740.077	0	899	2.0987239569	2.1341389624	478.1924751	487.97923047	1.83324316	725.13520783	28.779313991	-1.1966011027	34.149612427	19.103815748	0	0	0	0	0
5176	2022-07-26	16:59:01.032	206.4993175	4955.98362	1658854741.032	0	899	2.0987873106	2.1342038488	479.47601933	489.28917282	1.8332667605	725.1324952	28.782648087	-1.1991665861	34.149612427	19.134494781	0	0	0	0	0
5177	2022-07-26	16:59:01.915	206.49932773	4955.983866	1658854741.916	0	899	2.1038727606	2.1379207197	479.47601933	488.88580413	1.7593609281	725.14156397	28.782648087	-1.1809713375	34.149612427	19.136159101	0	0	0	0	0
5178	2022-07-26	16:59:02.776	206.49933769	4955.984104	1658854742.776	0	899	2.1038727606	2.1379207197	475.90303936	485.24270393	1.7593609281	725.13744794	28.782648087	-1.1968597821	34.149612427	19.136271306	0	0	0	0	0
5179	2022-07-26	16:59:03.625	206.49934752	4955.984341	1658854743.626	0	899	2.0898808713	2.1239316799	475.90303936	485.30623637	1.7710969743	725.15171804	28.782648087	-1.184830308	34.149612427	19.135660197	0	0	0	0	0
5180	2022-07-26	16:59:04.493	206.49935757	4955.984582	1658854744.494	0	899	2.0899077851	2.1239592222	477.19130664	486.62001087	1.7711067015	725.12627487	28.784070489	-1.2057203086	34.149612427	19.136662805	0	0	0	0	0
5181	2022-07-26	16:59:05.381	206.49936784	4955.984828	1658854745.381	0	899	2.0934020996	2.1271883981	477.20232703	486.54191453	1.7546484359	725.11891144	28.786859512	-1.2344683211	34.149612427	19.134352185	0	0	0	0	0
5182	2022-07-26	16:59:06.301	206.49937848	4955.985084	1658854746.301	0	899	2.0934020996	2.1271883981	478.45625709	487.82038594	1.7546484359	725.12277484	28.786859512	-1.2287769318	34.149612427	19.131719589	0	0	0	0	0
5183	2022-07-26	16:59:07.250	206.49938947	4955.985347	1658854747.25	0	899	2.1197332316	2.1543446998	478.45625709	487.93030107	1.7748444033	725.12235204	28.786859512	-1.2117997408	34.149612427	19.131302246	0	0	0	0	0
5184	2022-07-26	16:59:08.154	206.49939994	4955.985599	1658854748.155	0	899	2.1197332316	2.1543446998	478.89160713	488.37427159	1.7748444033	725.13816864	28.786859512	-1.1555324793	34.149612427	19.129919052	0	0	0	0	0
5185	2022-07-26	16:59:09.043	206.49941023	4955.985846	1658854749.044	0	899	2.1144724326	2.1501966767	478.89160713	488.70465955	1.8354405279	725.13694632	28.786859512	-1.1823941627	34.149612427	19.13125455	0	0	0	0	0
5186	2022-07-26	16:59:09.993	206.49942122	4955.986109	1658854749.993	0	899	2.1145159945	2.1502412938	479.43700945	489.26132589	1.8354566545	725.1130844	28.789134992	-1.2165749176	34.149612427	19.139246277	0	0	0	0	0
5187	2022-07-26	16:59:10.901	206.49943174	4955.986362	1658854750.902	0	899	2.1243386797	2.1596609907	479.44481574	489.11301341	1.8068370244	725.12801538	28.791101456	-1.4904734338	34.149612427	19.093110798	0	0	0	0	0
5188	2022-07-26	16:59:11.796	206.49944208	4955.98661	1658854751.796	0	899	2.1243386797	2.1596609907	478.13732039	487.77915189	1.8068370244	725.12317056	28.791101456	-1.5366945038	34.149612427	19.087883602	0	0	0	0	0
5189	2022-07-26	16:59:12.789	206.49945358	4955.986886	1658854752.789	0	899	2.1241241523	2.1586540509	478.13732039	487.5630686	1.7671267885	725.14726894	28.791101456	-1.3981930167	34.149612427	19.10744398	0	0	0	0	0
5190	2022-07-26	16:59:13.707	206.4994642	4955.987141	1658854753.707	0	899	2.1241241523	2.1586540509	479.50244483	488.95510439	1.7671267885	725.15296219	28.791101456	-1.2255215645	34.149612427	19.130998611	0	0	0	0	0
5191	2022-07-26	16:59:14.618	206.49947476	4955.987394	1658854754.619	0	899	2.1225860543	2.1572352495	479.51109467	489.0035917	1.7743982434	725.13961085	28.793280128	-1.2006217249	34.149612427	19.135589385	0	0	0	0	0
5192	2022-07-26	16:59:15.479	206.49948471	4955.987633	1658854755.479	0	899	2.1226262912	2.157276428	480.20178249	489.70803089	1.774412589	725.1243945	28.795373917	-1.1783412229	34.149612427	19.139486199	0	0	0	0	0
5193	2022-07-26	16:59:16.358	206.4994949	4955.987877	1658854756.359	0	899	2.133288742	2.1691871541	480.20178249	490.00230234	1.8282419505	725.1241544	28.795373917	-1.204362154	34.149612427	19.1313591	0	0	0	0	0
5194	2022-07-26	16:59:17.243	206.49950514	4955.988123	1658854757.244	0	899	2.133288742	2.1691871541	482.05609187	491.89445664	1.8282419505	725.12720131	28.795373917	-1.1888832517	34.149612427	19.130348206	0	0	0	0	0
5195	2022-07-26	16:59:18.219	206.49951642	4955.988394	1658854758.219	0	899	2.1045928184	2.1386312807	482.05609187	491.51061652	1.7582858183	725.10974121	28.795373917	-1.1734366417	34.149612427	19.135679245	0	0	0	0	0
5196	2022-07-26	16:59:19.164	206.49952737	4955.988657	1658854759.165	0	899	2.1045928184	2.1386312807	478.75248446	488.14221573	1.7582858183	725.1119215	28.795373917	-1.1754415785	34.149612427	19.135457614	0	0	0	0	0
5197	2022-07-26	16:59:20.065	206.49953779	4955.988907	1658854760.065	0	899	2.1065458257	2.1440226879	478.76143488	489.09377656	1.9310312433	725.13655707	28.797631813	-1.1985952878	34.149612427	19.133598062	0	0	0	0	0
5198	2022-07-26	16:59:20.961	206.49954817	4955.989156	1658854760.962	0	899	2.1065801726	2.1440579112	479.75193651	490.10572815	1.9310446717	725.11533502	28.799432755	-1.1779100295	34.149612427	19.117882116	0	0	0	0	0
5199	2022-07-26	16:59:21.911	206.49955916	4955.98942	1658854761.911	0	899	2.1381399652	2.1734369655	479.75193651	489.35675393	1.7940981776	725.12265884	28.799432755	-1.1780824914	34.149612427	19.116665809	0	0	0	0	0
5200	2022-07-26	16:59:22.842	206.49956993	4955.989678	1658854762.842	0	899	2.1381399652	2.1734369655	480.1677652	489.78090767	1.7940981776	725.13606111	28.799432755	-1.204599236	34.149612427	19.106732488	0	0	0	0	0
5201	2022-07-26	16:59:23.720	206.4995801	4955.989922	1658854763.721	0	899	2.1384800074	2.1733217096	480.1677652	489.65497033	1.7710499154	725.11682048	28.799432755	-1.1684136028	34.149612427	19.127292785	0	0	0	0	0
5202	2022-07-26	16:59:24.609	206.49959039	4955.990169	1658854764.61	0	899	2.1385080003	2.1733503564	481.25492034	490.76365973	1.771059803	725.12015882	28.800878601	-1.1573326296	34.149612427	19.139426566	0	0	0	0	0
5203	2022-07-26	16:59:25.539	206.49960116	4955.990428	1658854765.54	0	899	2.1054942078	2.1407548945	481.26691271	491.04187583	1.819614023	725.13458697	28.803888321	-1.1617628446	34.149612427	19.132541101	0	0	0	0	0
5204	2022-07-26	16:59:26.424	206.4996114	4955.990674	1658854766.425	0	899	2.1054942078	2.1407548945	478.95041452	488.67832748	1.819614023	725.13183432	28.803888321	-1.16855371	34.149612427	19.130638123	0	0	0	0	0
5205	2022-07-26	16:59:27.346	206.49962207	4955.99093	1658854767.347	0	899	2.1234555898	2.1589932903	478.95041452	488.67179817	1.8184170063	725.12646404	28.803888321	-1.1716365459	34.149612427	19.132126511	0	0	0	0	0
5206	2022-07-26	16:59:28.207	206.49963203	4955.991169	1658854768.207	0	899	2.1234555898	2.1589932903	480.58210278	490.33660523	1.8184170063	725.12576597	28.803888321	-1.1864578724	34.149612427	19.139282227	0	0	0	0	0
5207	2022-07-26	16:59:29.075	206.49964207	4955.99141	1658854769.075	0	899	2.12059826	2.1552679883	480.58210278	490.11041249	1.7770703227	725.12854125	28.803888321	-1.2733810548	34.149612427	19.137144581	0	0	0	0	0
5208	2022-07-26	16:59:29.960	206.49965233	4955.991656	1658854769.961	0	899	2.1206209509	2.155291211	481.33021817	490.87340489	1.7770784328	725.14361694	28.80507022	-1.2684226391	34.149612427	19.135784831	0	0	0	0	0
5209	2022-07-26	16:59:30.851	206.49966263	4955.991903	1658854770.851	0	899	2.0954345297	2.1294676361	481.342048	490.82247202	1.7655743113	725.15236639	28.808038712	-1.2359773986	34.149612427	19.133161545	0	0	0	0	0
5210	2022-07-26	16:59:31.726	206.49967275	4955.992146	1658854771.726	0	899	2.0954345297	2.1294676361	480.08566088	489.54133933	1.7655743113	725.13837761	28.808038712	-1.2218351364	34.149612427	19.132961488	0	0	0	0	0
5211	2022-07-26	16:59:32.625	206.49968317	4955.992396	1658854772.626	0	899	2.1108029526	2.1459258368	480.08566088	489.7738779	1.8081352713	725.13045517	28.808038712	-1.1873956895	34.149612427	19.133352671	0	0	0	0	0
5212	2022-07-26	16:59:33.494	206.49969323	4955.992637	1658854773.495	0	899	2.1108029526	2.1459258368	480.15312908	489.84270761	1.8081352713	725.12332456	28.808038712	-1.1989617198	34.149612427	19.135517967	0	0	0	0	0
5213	2022-07-26	16:59:34.407	206.4997038	4955.992891	1658854774.408	0	899	2.1162748042	2.1510159667	480.15664095	489.71575326	1.7842518992	725.12743656	28.808922104	-1.2400949949	34.149612427	19.137121201	0	0	0	0	0
5214	2022-07-26	16:59:35.298	206.4997141	4955.993138	1658854775.298	0	899	2.1163403213	2.1510830257	481.21099754	490.79122935	1.7842754594	725.13245842	28.81234169	-1.4729249477	34.149612427	19.137121201	0	0	0	0	0
5215	2022-07-26	16:59:36.180	206.49972432	4955.993384	1658854776.181	0	899	2.1165418821	2.1510670363	481.21099754	490.73012581	1.7731159506	725.12287105	28.81234169	-1.3121429303	34.149612427	19.137389543	0	0	0	0	0
5216	2022-07-26	16:59:37.082	206.49973475	4955.993634	1658854777.082	0	899	2.1165418821	2.1510670363	479.2981306	488.77941928	1.7731159506	725.12534155	28.81234169	-1.2249718762	34.149612427	19.135105133	0	0	0	0	0
5217	2022-07-26	16:59:37.963	206.49974495	4955.993879	1658854777.964	0	899	2.1241228758	2.1588223525	479.2981306	488.7933295	1.775666797	725.0987658	28.81234169	-1.178233408	34.149612427	19.134399414	0	0	0	0	0
5218	2022-07-26	16:59:38.864	206.49975537	4955.994129	1658854778.864	0	899	2.1241228758	2.1588223525	482.55628056	492.11602547	1.775666797	725.106569	28.81234169	-1.2844297633	34.149612427	19.11103985	0	0	0	0	0
5219	2022-07-26	16:59:39.710	206.49976517	4955.994364	1658854779.711	0	899	2.1472532703	2.1825817101	482.55958212	492.18806364	1.7881724604	725.11363533	28.81316809	-1.3318581115	34.149612427	19.102719212	0	0	0	0	0
5220	2022-07-26	16:59:40.569	206.4997751	4955.994603	1658854780.569	0	899	2.1473208546	2.1826508885	483.18034476	492.82134432	1.7881964661	725.14208984	28.816644669	-1.2108727694	34.149612427	19.136760712	0	0	0	0	0
5221	2022-07-26	16:59:41.480	206.49978565	4955.994856	1658854781.48	0	899	2.1141022021	2.1489365612	483.18034476	492.83549385	1.790769481	725.14296576	28.816644669	-1.2240879733	34.149612427	19.136857885	0	0	0	0	0
5222	2022-07-26	16:59:42.354	206.49979576	4955.995098	1658854782.354	0	899	2.1141022021	2.1489365612	479.67032559	489.25533574	1.790769481	725.13995887	28.816644669	-1.3752657175	34.149612427	19.140722275	0	0	0	0	0
5223	2022-07-26	16:59:43.246	206.4998061	4955.995346	1658854783.247	0	899	2.1124444495	2.1473302408	479.67032559	489.27709575	1.7947550855	725.13948352	28.816644669	-1.3442217238	34.149612427	19.140436097	0	0	0	0	0
5224	2022-07-26	16:59:44.155	206.49981662	4955.995599	1658854784.156	0	899	2.1124444495	2.1473302408	481.98352733	491.63662597	1.7947550855	725.13445802	28.816644669	-1.179947257	34.149612427	19.138921738	0	0	0	0	0
5225	2022-07-26	16:59:45.039	206.49982684	4955.995844	1658854785.039	0	899	2.1355398717	2.1706096287	481.99722772	491.59637104	1.7848695708	725.13532666	28.820077997	-1.1505417453	34.149612427	19.138329676	0	0	0	0	0
5226	2022-07-26	16:59:45.880	206.49983657	4955.996078	1658854785.88	0	899	2.1355543249	2.1706244221	480.97107335	490.54980865	1.7848747233	725.13195801	28.820825577	-1.1441389322	34.149612427	19.13820076	0	0	0	0	0
5227	2022-07-26	16:59:46.743	206.49984657	4955.996318	1658854786.744	0	899	2.1370460923	2.1719872125	480.97107335	490.50777581	1.7771947209	725.13391437	28.820825577	-1.1763685918	34.149612427	19.136546015	0	0	0	0	0
5228	2022-07-26	16:59:47.598	206.49985646	4955.996555	1658854787.598	0	899	2.1370460923	2.1719872125	485.35782506	494.9815081	1.7771947209	725.13446045	28.820825577	-1.2352875471	34.149612427	19.133159637	0	0	0	0	0
5229	2022-07-26	16:59:48.509	206.499867	4955.996808	1658854788.509	0	899	2.131142036	2.1667028312	485.35782506	495.18000739	1.8131242564	725.09817889	28.820825577	-1.1977329325	34.149612427	19.135062009	0	0	0	0	0
5230	2022-07-26	16:59:49.427	206.49987763	4955.997063	1658854789.427	0	899	2.1311727076	2.1667342365	479.50064667	489.20435811	1.8131353868	725.12386378	28.82241532	-1.1676590095	34.149612427	19.137032149	0	0	0	0	0
5231	2022-07-26	16:59:50.354	206.49988836	4955.997321	1658854790.354	0	899	2.1196489134	2.1549573485	479.51105474	489.19823656	1.8100694826	725.12535166	28.825037003	-1.1475558707	34.149612427	19.137444161	0	0	0	0	0
5232	2022-07-26	16:59:51.266	206.49989891	4955.997574	1658854791.266	0	899	2.1196489134	2.1549573485	484.60281394	494.39286053	1.8100694826	725.12965888	28.825037003	-1.1490218639	34.149612427	19.137121201	0	0	0	0	0
5233	2022-07-26	16:59:52.194	206.49990966	4955.997832	1658854792.195	0	899	2.1138027751	2.1478901899	484.60281394	494.07939118	1.7532241556	725.10392751	28.825037003	-1.1857788247	34.149612427	19.135952413	0	0	0	0	0
5234	2022-07-26	16:59:53.115	206.49992032	4955.998088	1658854793.116	0	899	2.1138027751	2.1478901899	489.59569045	499.16990514	1.7532241556	725.14528914	28.825037003	-1.1734366417	34.149612427	19.136039734	0	0	0	0	0
5235	2022-07-26	16:59:53.993	206.49993049	4955.998332	1658854793.994	0	899	2.108962597	2.1434771595	489.59569045	499.31261496	1.7788485249	725.12907642	28.825037003	-1.1518783127	34.149612427	19.132760294	0	0	0	0	0
5236	2022-07-26	16:59:54.846	206.49994036	4955.998569	1658854794.847	0	899	2.1090077542	2.1435233762	485.89581121	495.53939465	1.7788647717	725.11341989	28.827402216	-1.1670769674	34.149612427	19.121389629	0	0	0	0	0
5237	2022-07-26	16:59:55.726	206.49995054	4955.998813	1658854795.727	0	899	2.1287113017	2.1635814523	485.90360567	495.55625009	1.7804756065	725.09832359	28.829339981	-1.1750535689	34.149612427	19.114779087	0	0	0	0	0
5238	2022-07-26	16:59:56.526	206.4999598	4955.999035	1658854796.527	0	899	2.1287113017	2.1635814523	482.67809555	492.26666408	1.7804756065	725.1060981	28.829339981	-1.1738462701	34.149612427	19.125492058	0	0	0	0	0
5239	2022-07-26	16:59:57.453	206.49997052	4955.999293	1658854797.453	0	899	2.1336556976	2.1708870216	482.67809555	492.89449831	1.8946400498	725.11886859	28.829339981	-1.2198409482	34.149612427	19.133763206	0	0	0	0	0
5240	2022-07-26	16:59:58.338	206.49998078	4955.999539	1658854798.339	0	899	2.1336556976	2.1708870216	484.48739548	494.74209403	1.8946400498	725.11651248	28.829339981	-1.1750643253	34.149612427	19.135679245	0	0	0	0	0
5241	2022-07-26	16:59:59.259	206.49999142	4955.999794	1658854799.259	0	899	2.1300571976	2.1650974507	484.49043766	494.15598885	1.7879082995	725.12709136	28.830098474	-1.4133916627	34.149612427	19.106532848	0	0	0	0	0
5242	2022-07-26	17:00:00.171	206.50000198	4956.000048	1658854800.171	0	899	2.1301243698	2.165166207	486.55637567	496.26327536	1.7879323498	725.13710194	28.833581924	-1.184830308	34.149612427	19.136400223	0	0	0	0	0
5243	2022-07-26	17:00:01.019	206.50001181	4956.000283	1658854801.02	0	899	2.1267888119	2.1616259231	486.55637567	496.22155683	1.7803978033	725.14815496	28.833581924	-1.184830308	34.149612427	19.136333377	0	0	0	0	0
5244	2022-07-26	17:00:01.881	206.50002177	4956.000523	1658854801.881	0	899	2.1267888119	2.1616259231	485.66141014	495.30881329	1.7803978033	725.13219649	28.833581924	-1.1909528734	34.149612427	19.136209235	0	0	0	0	0
5245	2022-07-26	17:00:02.813	206.50003257	4956.000782	1658854802.814	0	899	2.1139984627	2.1485208444	485.66141014	495.27939788	1.7750746999	725.11827805	28.833581924	-1.2616641924	34.149612427	19.136114247	0	0	0	0	0
5246	2022-07-26	17:00:03.690	206.50004271	4956.001025	1658854803.69	0	899	2.1139984627	2.1485208444	484.8168338	494.41809564	1.7750746999	725.0994873	28.833581924	-1.4387443066	34.149612427	19.135320663	0	0	0	0	0
5247	2022-07-26	17:00:04.591	206.50005314	4956.001275	1658854804.591	0	899	2.096565523	2.1317237235	484.82146703	494.68186598	1.8220117554	725.1086547	28.834736338	-1.2214363174	34.149612427	19.132315263	0	0	0	0	0
5248	2022-07-26	17:00:05.464	206.50006325	4956.001518	1658854805.465	0	899	2.096622385	2.1317819527	484.37234963	494.22373063	1.8220328349	725.10511062	28.837732315	-1.1815749407	34.149612427	19.136039734	0	0	0	0	0
5249	2022-07-26	17:00:06.410	206.50007419	4956.001781	1658854806.41	0	899	2.1256392165	2.1603364123	484.37234963	493.96057098	1.7743056913	725.11805654	28.837732315	-1.1844638097	34.149612427	19.132205963	0	0	0	0	0
5250	2022-07-26	17:00:07.361	206.50008521	4956.002045	1658854807.362	0	899	2.1256392165	2.1603364123	484.62548225	494.2187144	1.7743056913	725.10653828	28.837732315	-1.184830308	34.149612427	19.122256007	0	0	0	0	0
5251	2022-07-26	17:00:08.190	206.50009479	4956.002275	1658854808.19	0	899	2.122495287	2.1583643267	484.62548225	494.55859874	1.8359060355	725.12708894	28.837732315	-1.2374756597	34.149612427	19.124431572	0	0	0	0	0
5252	2022-07-26	17:00:09.065	206.50010492	4956.002518	1658854809.065	0	899	2.122495287	2.1583643267	484.04458629	493.96579646	1.8359060355	725.15258789	28.837732315	-1.2385427952	34.149612427	19.124517441	0	0	0	0	0
5253	2022-07-26	17:00:09.992	206.50011565	4956.002776	1658854809.992	0	899	2.1281337852	2.1637483229	484.06057293	493.88527573	1.8183438883	725.1091733	28.841721832	-1.5961955004	34.149612427	19.124849901	0	0	0	0	0
5254	2022-07-26	17:00:10.898	206.50012615	4956.003027	1658854810.899	0	899	2.1281398241	2.1637545066	481.92957108	491.71103422	1.8183460894	725.10588549	28.842035294	-1.2708372257	34.149612427	19.127185443	0	0	0	0	0
5255	2022-07-26	17:00:11.861	206.50013729	4956.003295	1658854811.862	0	899	2.1331086942	2.1690784408	481.92957108	491.7858023	1.8319666988	725.13113302	28.842035294	-1.1823510547	34.149612427	19.130395435	0	0	0	0	0
5256	2022-07-26	17:00:12.790	206.50014804	4956.003553	1658854812.791	0	899	2.1331086942	2.1690784408	485.07876919	494.99940656	1.8319666988	725.13968239	28.842035294	-1.1861560905	34.149612427	19.131904842	0	0	0	0	0
5257	2022-07-26	17:00:13.701	206.50015859	4956.003806	1658854813.702	0	899	2.1182021612	2.1532478771	485.07876919	494.8119288	1.7980276337	725.12131202	28.842035294	-1.1936691763	34.149612427	19.132871123	0	0	0	0	0
5258	2022-07-26	17:00:14.523	206.50016809	4956.004034	1658854814.523	0	899	2.1182032308	2.153248972	483.40066682	493.10015724	1.798028021	725.10633941	28.842091074	-1.1815102661	34.149612427	19.137111651	0	0	0	0	0
5259	2022-07-26	17:00:15.381	206.50017802	4956.004273	1658854815.381	0	899	2.1020537364	2.1359877153	483.41729709	492.88077316	1.7550580653	725.13217385	28.846246719	-1.176692009	34.149612427	19.136400223	0	0	0	0	0
5260	2022-07-26	17:00:16.275	206.50018837	4956.004521	1658854816.275	0	899	2.1020537364	2.1359877153	484.14130881	493.61895829	1.7550580653	725.13294548	28.846246719	-1.2215872056	34.149612427	19.137819189	0	0	0	0	0
5261	2022-07-26	17:00:17.200	206.50019907	4956.004778	1658854817.2	0	899	2.1329584807	2.1676593322	484.14130881	493.69296804	1.7684979326	725.1105565	28.846246719	-1.2194960702	34.149612427	19.13941977	0	0	0	0	0
5262	2022-07-26	17:00:18.095	206.50020943	4956.005026	1658854818.095	0	899	2.1329584807	2.1676593322	485.68997296	495.27218589	1.7684979326	725.12144622	28.846246719	-1.1509728771	34.149612427	19.125578685	0	0	0	0	0
5263	2022-07-26	17:00:19.072	206.50022075	4956.005298	1658854819.073	0	899	2.1355006189	2.1700677232	485.68997296	495.22372678	1.7597264724	725.12520857	28.846246719	-1.1475235824	34.294740892	19.13216078	0	0	0	0	0
5264	2022-07-26	17:00:20.013	206.50023164	4956.005559	1658854820.014	0	899	2.1355327968	2.1701006478	486.72509814	496.27923336	1.7597377837	725.13137272	28.847911241	-1.1529023884	34.302986827	19.139613335	0	0	0	0	0
5265	2022-07-26	17:00:20.966	206.50024266	4956.005824	1658854820.966	0	899	2.1329637157	2.1681465188	486.73585157	496.47250675	1.7926572614	725.12341106	28.850580215	-1.1566751066	34.149612427	19.138718675	0	0	0	0	0
5266	2022-07-26	17:00:21.903	206.50025351	4956.006084	1658854821.903	0	899	2.1329637157	2.1681465188	485.41738553	495.12766614	1.7926572614	725.14227295	28.850580215	-1.1913409233	34.149612427	19.136400223	0	0	0	0	0
5267	2022-07-26	17:00:22.884	206.50026486	4956.006357	1658854822.884	0	899	2.1306825455	2.1656074339	485.41738553	495.06659404	1.7816022284	725.11120686	28.850580215	-1.1678854361	34.149612427	19.138843246	0	0	0	0	0
5268	2022-07-26	17:00:23.815	206.50027564	4956.006615	1658854823.815	0	899	2.1306825455	2.1656074339	484.4237779	494.05323532	1.7816022284	725.11418101	28.850580215	-1.1648025915	34.149612427	19.1392941	0	0	0	0	0
5269	2022-07-26	17:00:24.732	206.50028625	4956.00687	1658854824.732	0	899	2.1205417305	2.1557638639	484.42733096	494.18570419	1.8049697354	725.12350444	28.851466236	-1.1868136742	34.149612427	19.139259237	0	0	0	0	0
5270	2022-07-26	17:00:25.608	206.50029639	4956.007113	1658854825.608	0	899	2.1206049789	2.1558286185	483.94036614	493.68905642	1.8049927019	725.13299561	28.854761124	-1.1457666159	34.149612427	19.137840271	0	0	0	0	0
5271	2022-07-26	17:00:26.552	206.50030731	4956.007376	1658854826.552	0	899	2.129103934	2.1636402775	483.94036614	493.45990577	1.7633834183	725.12505861	28.854761124	-1.1454540144	34.149612427	19.138255302	0	0	0	0	0
5272	2022-07-26	17:00:27.494	206.50031823	4956.007637	1658854827.495	0	899	2.129103934	2.1636402775	483.91243754	493.43142779	1.7633834183	725.11272223	28.854761124	-1.1441389322	34.149612427	19.140001297	0	0	0	0	0
5273	2022-07-26	17:00:28.390	206.50032859	4956.007886	1658854828.39	0	899	2.119962108	2.1546122129	483.91243754	493.50421468	1.776605048	725.11880998	28.854761124	-1.1832134282	34.149612427	19.131951907	0	0	0	0	0
5274	2022-07-26	17:00:29.240	206.50033844	4956.008122	1658854829.241	0	899	2.119962108	2.1546122129	485.10400449	494.71940005	1.776605048	725.12121703	28.854761124	-1.1884305311	34.149612427	19.131673093	0	0	0	0	0
5275	2022-07-26	17:00:30.099	206.50034838	4956.008361	1658854830.1	0	899	2.1105150983	2.1438232167	485.11423048	494.3977007	1.7163924053	725.11461068	28.857307624	-1.1883657965	34.149612427	19.131740671	0	0	0	0	0
5276	2022-07-26	17:00:30.938	206.50035809	4956.008594	1658854830.939	0	899	2.1105480723	2.1438569365	486.14533043	495.44859566	1.7164038456	725.13986226	28.859033585	-1.1832672989	34.149612427	19.134924402	0	0	0	0	0
5277	2022-07-26	17:00:31.819	206.50036829	4956.008839	1658854831.82	0	899	2.1164922463	2.1512425474	486.14533043	495.82522411	1.7845332657	725.1402406	28.859033585	-1.1926451716	34.149612427	19.134874331	0	0	0	0	0
5278	2022-07-26	17:00:32.736	206.50037889	4956.009093	1658854832.736	0	899	2.1164922463	2.1512425474	486.80238916	496.49536587	1.7845332657	725.1369738	28.859033585	-1.4438104614	34.149612427	19.133694036	0	0	0	0	0
5279	2022-07-26	17:00:33.637	206.50038932	4956.009344	1658854833.637	0	899	2.1264623267	2.161727347	486.80238916	496.59315646	1.8021821202	725.12241793	28.859033585	-1.1903168729	34.304636014	19.128343835	0	0	0	0	0
5280	2022-07-26	17:00:34.540	206.50039978	4956.009595	1658854834.541	0	899	2.1264623267	2.161727347	486.21513057	495.9940867	1.8021821202	725.12713623	28.859033585	-1.2222663164	34.398639679	19.121274948	0	0	0	0	0
5281	2022-07-26	17:00:35.457	206.50041038	4956.009849	1658854835.457	0	899	2.1332728289	2.1691308617	486.22734411	496.13971346	1.8262329009	725.13224136	28.862068164	-1.1719815171	34.225475033	19.134260771	0	0	0	0	0
5282	2022-07-26	17:00:36.332	206.50042051	4956.010092	1658854836.332	0	899	2.1332985011	2.1691571527	485.35256398	495.24715165	1.8262422768	725.12449353	28.863397598	-1.1457666159	34.149612427	19.139640808	0	0	0	0	0
5283	2022-07-26	17:00:37.151	206.50043	4956.01032	1658854837.152	0	899	2.1283953745	2.1634191763	485.35256398	495.03833548	1.7884551981	725.09657257	28.863397598	-1.1751613775	34.149612427	19.13602781	0	0	0	0	0
5284	2022-07-26	17:00:38.005	206.50043987	4956.010557	1658854838.005	0	899	2.1283953745	2.1634191763	485.58898621	495.27947578	1.7884551981	725.09096623	28.863397598	-1.1926559439	34.213930724	19.135820528	0	0	0	0	0
5285	2022-07-26	17:00:38.927	206.50045054	4956.010813	1658854838.927	0	899	2.1465487867	2.1817004947	485.58898621	495.23245268	1.7799457106	725.12043328	28.863397598	-1.214559203	34.398639679	19.139675444	0	0	0	0	0
5286	2022-07-26	17:00:39.844	206.50046116	4956.011068	1658854839.844	0	899	2.1465749879	2.181727311	487.71047713	497.3961264	1.7799549795	725.12313176	28.864746031	-1.1979485308	34.398639679	19.138480685	0	0	0	0	0
5287	2022-07-26	17:00:40.730	206.50047142	4956.011314	1658854840.731	0	899	2.1486080928	2.1835998916	487.72215825	497.35450339	1.7703072948	725.1172263	28.867639542	-1.1638540172	34.398639679	19.135959297	0	0	0	0	0
5288	2022-07-26	17:00:41.667	206.50048227	4956.011574	1658854841.668	0	899	2.1486080928	2.1835998916	488.23550941	497.87799306	1.7703072948	725.11956787	28.867639542	-1.176692009	34.398639679	19.137121201	0	0	0	0	0
5289	2022-07-26	17:00:42.591	206.50049295	4956.011831	1658854842.591	0	899	2.1356527031	2.1703794992	488.23550941	497.86296754	1.7676020358	725.11512969	28.867639542	-1.1757865592	34.398639679	19.136820661	0	0	0	0	0
5290	2022-07-26	17:00:43.546	206.50050402	4956.012096	1658854843.547	0	899	2.1356527031	2.1703794992	486.86529539	496.46573443	1.7676020358	725.1157457	28.867639542	-1.1577637961	34.398639679	19.128606657	0	0	0	0	0
5291	2022-07-26	17:00:44.479	206.5005148	4956.012355	1658854844.479	0	899	2.1449916452	2.1797136404	486.86982391	496.42708556	1.7597893488	725.12045591	28.868763235	-1.1480194393	34.398639679	19.126596059	0	0	0	0	0
5292	2022-07-26	17:00:45.371	206.50052513	4956.012603	1658854845.371	0	899	2.145052191	2.1797755912	488.53266289	498.12268385	1.7598105407	725.12213135	28.871881485	-1.1587878466	34.398639679	19.140361786	0	0	0	0	0
5293	2022-07-26	17:00:46.292	206.50053579	4956.012859	1658854846.292	0	899	2.1293089392	2.1636595892	488.53266289	498.08976936	1.7538864805	725.12809703	28.871881485	-1.2392757902	34.398639679	19.140049044	0	0	0	0	0
5294	2022-07-26	17:00:47.197	206.50054626	4956.01311	1658854847.197	0	899	2.1293089392	2.1636595892	486.53264609	496.05062646	1.7538864805	725.12282173	28.871881485	-1.1987892366	34.398639679	19.140244806	0	0	0	0	0
5295	2022-07-26	17:00:48.071	206.50055638	4956.013353	1658854848.071	0	899	2.1256723573	2.1598918933	486.53264609	496.03045037	1.7502398036	725.10198975	28.871881485	-1.1795160905	34.166104298	19.112114584	0	0	0	0	0
5296	2022-07-26	17:00:48.996	206.50056709	4956.01361	1658854848.997	0	899	2.1256723573	2.1598918933	489.08172581	498.62929173	1.7502398036	725.09659359	28.871881485	-1.1820815707	34.31288195	19.126166577	0	0	0	0	0
5297	2022-07-26	17:00:49.934	206.50057794	4956.013871	1658854849.934	0	899	2.1459937313	2.1816233274	489.0895097	498.93755648	1.8042079209	725.08913922	28.873804295	-1.179591591	34.398639679	19.133321762	0	0	0	0	0
5298	2022-07-26	17:00:50.816	206.50058816	4956.014116	1658854850.817	0	899	2.1460405598	2.1816712706	490.11098864	499.97969711	1.8042247179	725.09125928	28.876214981	-1.1753338054	34.398639679	19.131850704	0	0	0	0	0
5299	2022-07-26	17:00:51.746	206.50059891	4956.014374	1658854851.746	0	899	2.1548676607	2.1912799099	490.11098864	500.1554684	1.8357143565	725.11429662	28.876214981	-1.1932919365	34.398639679	19.135851134	0	0	0	0	0
5300	2022-07-26	17:00:52.697	206.50060992	4956.014638	1658854852.697	0	899	2.1548676607	2.1912799099	489.58724607	499.62099209	1.8357143565	725.11631482	28.876214981	-1.2199272525	34.398639679	19.134861826	0	0	0	0	0
5301	2022-07-26	17:00:53.592	206.50062029	4956.014887	1658854853.593	0	899	2.1540328656	2.1902070949	489.58724607	499.55904959	1.8246079379	725.12160265	28.876214981	-1.2187846512	34.398639679	19.127580883	0	0	0	0	0
5302	2022-07-26	17:00:54.493	206.50063071	4956.015137	1658854854.493	0	899	2.1540547754	2.1902295322	489.74116562	499.7161483	1.824615856	725.12286741	28.877338675	-1.184830308	34.398639679	19.12831026	0	0	0	0	0
5303	2022-07-26	17:00:55.365	206.50064081	4956.015379	1658854855.366	0	899	2.1263339569	2.1612583314	489.75380565	499.50904868	1.7851610865	725.12950084	28.880456924	-1.1848734223	34.398639679	19.137620888	0	0	0	0	0
5304	2022-07-26	17:00:56.273	206.50065131	4956.015631	1658854856.273	0	899	2.1263339569	2.1612583314	492.1678562	501.9711839	1.7851610865	725.10033775	28.880456924	-1.1808850536	34.398639679	19.132248518	0	0	0	0	0
5305	2022-07-26	17:00:57.170	206.50066169	4956.015881	1658854857.17	0	899	2.1587063014	2.1956136769	492.1678562	502.37389166	1.857003361	725.13732829	28.880456924	-1.16855371	34.398639679	19.13820076	0	0	0	0	0
5306	2022-07-26	17:00:58.052	206.50067191	4956.016126	1658854858.053	0	899	2.1587063014	2.1956136769	495.90493414	506.18846501	1.857003361	725.14317514	28.880456924	-1.183008599	34.398639679	19.137845046	0	0	0	0	0
5307	2022-07-26	17:00:58.970	206.50068252	4956.016381	1658854858.97	0	899	2.1522182779	2.1874727695	495.90493414	505.75605548	1.7804396404	725.12317865	28.880456924	-1.1834613227	34.398639679	19.137954762	0	0	0	0	0
5308	2022-07-26	17:00:59.898	206.50069328	4956.016639	1658854859.899	0	899	2.1522457875	2.1875009251	493.21587647	503.01363433	1.7804493499	725.11993125	28.881869019	-1.1765410608	34.398639679	19.13878504	0	0	0	0	0
5309	2022-07-26	17:01:00.786	206.50070354	4956.016885	1658854860.786	0	899	2.1233044041	2.1578623223	493.22717882	502.96208715	1.7692096294	725.10880062	28.884637833	-1.1495500132	34.398639679	19.124598017	0	0	0	0	0
5310	2022-07-26	17:01:01.660	206.50071366	4956.017128	1658854861.66	0	899	2.1233044041	2.1578623223	492.1139442	501.82688042	1.7692096294	725.10027874	28.884637833	-1.1473941803	34.398639679	19.118755341	0	0	0	0	0
5311	2022-07-26	17:01:02.510	206.50072351	4956.017364	1658854862.511	0	899	2.1351651305	2.1700905797	492.1139442	501.87581792	1.7779502033	725.11870651	28.884637833	-1.2152166856	34.398639679	19.101150588	0	0	0	0	0
5312	2022-07-26	17:01:03.404	206.50073384	4956.017612	1658854863.404	0	899	2.1351651305	2.1700905797	495.17593332	504.99854654	1.7779502033	725.14062419	28.884637833	-1.184302079	34.398639679	19.136259395	0	0	0	0	0
5313	2022-07-26	17:01:04.259	206.50074375	4956.01785	1658854864.26	0	899	2.1303550245	2.1644599528	495.17593332	504.78873578	1.740696438	725.13439941	28.884637833	-1.1864578724	34.398639679	19.133159637	0	0	0	0	0
5314	2022-07-26	17:01:05.065	206.50075308	4956.018074	1658854865.066	0	899	2.1304358331	2.1645426158	495.60388371	505.22515267	1.7407246098	725.11514505	28.888828442	-1.1849165365	34.398639679	19.134523392	0	0	0	0	0
5315	2022-07-26	17:01:05.953	206.50076336	4956.018321	1658854865.954	0	899	2.1348638915	2.1702463807	495.60484527	505.56647477	1.8010874324	725.12972679	28.889062881	-1.1727037035	34.398639679	19.135493992	0	0	0	0	0
5316	2022-07-26	17:01:06.865	206.5007739	4956.018574	1658854866.865	0	899	2.1348638915	2.1702463807	492.82162293	502.72730982	1.8010874324	725.13648512	28.889062881	-1.1580440035	34.398639679	19.136977404	0	0	0	0	0
5317	2022-07-26	17:01:07.779	206.50078448	4956.018828	1658854867.779	0	899	2.1313558712	2.1664118005	492.82162293	502.65178037	1.7876229685	725.12414227	28.889062881	-1.1421986471	34.398639679	19.140146925	0	0	0	0	0
5318	2022-07-26	17:01:08.674	206.50079485	4956.019076	1658854868.675	0	899	2.1313558712	2.1664118005	493.71268588	503.56061706	1.7876229685	725.13037109	28.889062881	-1.1408835649	34.398639679	19.140001297	0	0	0	0	0
5319	2022-07-26	17:01:09.517	206.50080461	4956.019311	1658854869.518	0	899	2.1635019655	2.198781429	493.71268588	503.47586702	1.7725372332	725.12375019	28.889062881	-1.1843451562	34.398639679	19.139200211	0	0	0	0	0
5320	2022-07-26	17:01:10.426	206.50081512	4956.019563	1658854870.426	0	899	2.1635795236	2.1988608003	494.49223305	504.27098228	1.7725643447	725.10714459	28.893023295	-1.1853368953	34.398639679	19.13327788	0	0	0	0	0
5321	2022-07-26	17:01:11.312	206.50082537	4956.019809	1658854871.312	0	899	2.1645815753	2.1991153901	494.49326028	504.05972137	1.7348103006	725.1128245	28.893274307	-1.1832026243	34.398639679	19.136039734	0	0	0	0	0
5322	2022-07-26	17:01:12.171	206.50083532	4956.020048	1658854872.172	0	899	2.1645815753	2.1991153901	495.46230317	505.04751135	1.7348103006	725.11243323	28.893274307	-1.1765087685	34.398639679	19.136619517	0	0	0	0	0
5323	2022-07-26	17:01:13.022	206.50084516	4956.020284	1658854873.022	0	899	2.1601073646	2.1941740606	495.46230317	504.93707977	1.7151985181	725.13413506	28.893274307	-1.1701598507	34.398639679	19.135973747	0	0	0	0	0
5324	2022-07-26	17:01:13.888	206.50085519	4956.020524	1658854873.888	0	899	2.1601073646	2.1941740606	493.25646478	502.6890589	1.7151985181	725.1184656	28.893274307	-1.2172432001	34.398639679	19.137089054	0	0	0	0	0
5325	2022-07-26	17:01:14.881	206.50086669	4956.020801	1658854874.882	0	899	2.1199009589	2.1551063981	493.25691359	503.19143775	1.8046646263	725.11821984	28.893384251	-1.2213069422	34.398639679	19.13727269	0	0	0	0	0
5326	2022-07-26	17:01:15.779	206.50087707	4956.02105	1658854875.779	0	899	2.1199784874	2.1551857726	489.42118645	499.27861341	1.8046927873	725.11743164	28.897424698	-1.1897132397	34.398639679	19.139640808	0	0	0	0	0
5327	2022-07-26	17:01:16.730	206.50088808	4956.021314	1658854876.73	0	899	2.1189402911	2.1524858689	489.42118645	498.81643995	1.7216720229	725.11306015	28.897424698	-1.1614179122	34.398639679	19.14014215	0	0	0	0	0
5328	2022-07-26	17:01:17.664	206.5008989	4956.021574	1658854877.665	0	899	2.1189402911	2.1524858689	497.60020692	507.15247033	1.7216720229	725.11139239	28.897424698	-1.1490218639	34.398639679	19.140361786	0	0	0	0	0
5329	2022-07-26	17:01:18.517	206.50090877	4956.021811	1658854878.518	0	899	2.1248668407	2.159910974	497.60020692	507.55273525	1.7923999681	725.14263633	28.897424698	-1.1783950803	34.398639679	19.121294299	0	0	0	0	0
5330	2022-07-26	17:01:19.357	206.50091848	4956.022044	1658854879.357	0	899	2.1248668407	2.159910974	499.8124822	509.80925835	1.7923999681	725.14483643	28.897424698	-1.188085556	34.398639679	19.128477097	0	0	0	0	0
5331	2022-07-26	17:01:20.286	206.50092924	4956.022302	1658854880.286	0	899	2.1449820219	2.1801325595	499.81567698	509.74861911	1.7811665289	725.14145686	28.898197136	-1.2783287314	34.398639679	19.126616939	0	0	0	0	0
5332	2022-07-26	17:01:21.233	206.50094021	4956.022565	1658854881.234	0	899	2.1450541226	2.1802063541	497.92166905	507.8171159	1.7811920753	725.11748297	28.901910782	-1.7121901512	34.398639679	19.117673874	0	0	0	0	0
5333	2022-07-26	17:01:22.151	206.50095083	4956.02282	1658854882.152	0	899	2.1477194269	2.1834480841	497.92166905	507.96742121	1.807712155	725.11832736	28.901910782	-1.7055070448	34.398639679	19.088102139	0	0	0	0	0
5334	2022-07-26	17:01:23.058	206.50096132	4956.023072	1658854883.058	0	899	2.1477194269	2.1834480841	525.8515428	536.4607904	1.807712155	725.1311888	28.901910782	-1.3882007386	34.398639679	19.090126619	0	0	0	0	0
5335	2022-07-26	17:01:24.029	206.50097257	4956.023342	1658854884.03	0	899	2.1598312227	2.1954898161	525.8515428	536.38033131	1.7942718185	725.12951984	28.901910782	-1.2078006986	34.398639679	19.129114492	0	0	0	0	0
5336	2022-07-26	17:01:24.993	206.50098373	4956.023609	1658854884.994	0	899	2.1598950155	2.195555119	504.50462342	514.60612609	1.7942944313	725.11894256	28.90517394	-1.2083503987	34.398639679	19.134194267	0	0	0	0	0
5337	2022-07-26	17:01:25.911	206.50099435	4956.023864	1658854885.912	0	899	2.1587570979	2.1942487065	504.50858186	514.56758713	1.7868795868	725.12270815	28.906122208	-1.2664716678	34.398639679	19.131428055	0	0	0	0	0
5338	2022-07-26	17:01:26.809	206.50100475	4956.024114	1658854886.81	0	899	2.1587570979	2.1942487065	501.99614628	512.00505804	1.7868795868	725.1147469	28.906122208	-1.1679500847	34.398639679	19.139005156	0	0	0	0	0
5339	2022-07-26	17:01:27.717	206.50101525	4956.024366	1658854887.718	0	899	2.1734633678	2.2087076936	501.99614628	511.86760617	1.7628137014	725.12439692	28.906122208	-1.1425112486	34.398639679	19.140722275	0	0	0	0	0
5340	2022-07-26	17:01:28.609	206.50102558	4956.024614	1658854888.61	0	899	2.1734633678	2.2087076936	504.84567501	514.77316922	1.7628137014	725.14502357	28.906122208	-1.4234163185	34.398639679	19.116210167	0	0	0	0	0
5341	2022-07-26	17:01:29.553	206.5010365	4956.024876	1658854889.554	0	899	2.1746477059	2.2105416606	504.85469639	514.96046313	1.7938166924	725.13728181	28.908281882	-1.159089619	34.398639679	19.140013234	0	0	0	0	0
5342	2022-07-26	17:01:30.447	206.50104685	4956.025124	1658854890.448	0	899	2.1746874903	2.2105823865	509.2673591	519.46153607	1.7938306955	725.14406722	28.910303116	-1.1445593171	34.398639679	19.139865711	0	0	0	0	0
5343	2022-07-26	17:01:31.332	206.50105708	4956.02537	1658854891.332	0	899	2.1354139903	2.1701921751	509.2673591	519.32558094	1.7703705334	725.14649569	28.910303116	-1.1490218639	34.398639679	19.134599686	0	0	0	0	0
5344	2022-07-26	17:01:32.256	206.50106778	4956.025627	1658854892.256	0	899	2.1354139903	2.1701921751	507.53015515	517.55406656	1.7703705334	725.13579069	28.910303116	-1.1645654424	34.398639679	19.140090008	0	0	0	0	0
5345	2022-07-26	17:01:33.140	206.50107801	4956.025872	1658854893.14	0	899	2.1486050987	2.18431463	507.53015515	517.76002838	1.8060277139	725.12096279	28.910303116	-1.1425112486	34.398639679	19.141082764	0	0	0	0	0
5346	2022-07-26	17:01:34.032	206.50108834	4956.02612	1658854894.033	0	899	2.1486050987	2.18431463	510.28510026	520.57050268	1.8060277139	725.12329102	28.910303116	-1.1425112486	34.398639679	19.141082764	0	0	0	0	0
5347	2022-07-26	17:01:34.938	206.50109883	4956.026372	1658854894.939	0	899	2.1535346729	2.1877268539	510.29319742	520.1176434	1.7265897598	725.13530362	28.912221075	-1.184830308	34.398639679	19.139951163	0	0	0	0	0
5348	2022-07-26	17:01:35.805	206.50110887	4956.026613	1658854895.806	0	899	2.1535841354	2.1877774421	509.08374839	518.8850073	1.7266066817	725.13848513	28.914758682	-1.4592785906	34.398639679	19.101053983	0	0	0	0	0
5349	2022-07-26	17:01:36.674	206.50111892	4956.026854	1658854896.675	0	899	2.1573314404	2.1928285449	509.08374839	519.24228338	1.7883137155	725.13153076	28.914758682	-1.5217546225	34.398639679	19.092105865	0	0	0	0	0
5350	2022-07-26	17:01:37.523	206.50112874	4956.02709	1658854897.523	0	899	2.1573314404	2.1928285449	509.91969121	520.09490705	1.7883137155	725.13988369	28.914758682	-1.2725942127	34.398639679	19.125565434	0	0	0	0	0
5351	2022-07-26	17:01:38.365	206.5011385	4956.027324	1658854898.366	0	899	2.1494231539	2.1851555589	509.91969121	520.20040701	1.8064890932	725.12970779	28.914758682	-1.1666027094	34.398639679	19.1365794	0	0	0	0	0
5352	2022-07-26	17:01:39.272	206.50114898	4956.027576	1658854899.272	0	899	2.1494231539	2.1851555589	513.74465133	524.10248383	1.8064890932	725.13775635	28.914758682	-1.2027344704	34.398639679	19.13243866	0	0	0	0	0
5353	2022-07-26	17:01:40.157	206.50115924	4956.027822	1658854900.158	0	899	2.1592040245	2.1955328451	513.76065034	524.24443192	1.8279605365	725.13257038	28.918523056	-1.2861112972	34.398639679	19.12521116	0	0	0	0	0
5354	2022-07-26	17:01:41.055	206.50116963	4956.028071	1658854901.056	0	899	2.1592133575	2.1955424033	517.7897529	528.35577208	1.8279639081	725.12843858	28.919000626	-1.1815749407	34.398639679	19.134960175	0	0	0	0	0
5355	2022-07-26	17:01:41.947	206.50117995	4956.028319	1658854901.948	0	899	2.1409723879	2.1757787668	517.7897529	527.99795183	1.7672564071	725.14361572	28.919000626	-1.1815749407	34.398639679	19.134960175	0	0	0	0	0
5356	2022-07-26	17:01:42.857	206.50119047	4956.028571	1658854902.857	0	899	2.1409723879	2.1757787668	508.12811817	518.14583846	1.7672564071	725.14575074	28.919000626	-1.2624402804	34.398639679	19.134382437	0	0	0	0	0
5357	2022-07-26	17:01:43.733	206.50120061	4956.028815	1658854903.733	0	899	2.1573648702	2.1927635374	508.12811817	518.23921238	1.7834073992	725.14097706	28.919000626	-1.2719798143	34.398639679	19.135014262	0	0	0	0	0
5358	2022-07-26	17:01:44.608	206.50121074	4956.029058	1658854904.608	0	899	2.1574328888	2.1928331561	506.54094541	516.62059523	1.7834313932	725.14233681	28.922484076	-1.2206493821	34.398639679	19.134561147	0	0	0	0	0
5359	2022-07-26	17:01:45.536	206.50122148	4956.029316	1658854905.536	0	899	2.1481436867	2.1832090748	506.54412421	516.57148235	1.7743479028	725.1418457	28.923242569	-1.2125003338	34.398639679	19.134239197	0	0	0	0	0
5360	2022-07-26	17:01:46.463	206.50123222	4956.029573	1658854906.464	0	899	2.1481436867	2.1832090748	506.65119331	516.68067095	1.7743479028	725.1421339	28.923242569	-1.1770046152	34.398639679	19.13899327	0	0	0	0	0
5361	2022-07-26	17:01:47.384	206.50124288	4956.029829	1658854907.385	0	899	2.151419028	2.1868833537	506.65119331	516.7796736	1.7915195105	725.14101829	28.923242569	-1.1360006332	34.398639679	19.141082764	0	0	0	0	0
5362	2022-07-26	17:01:48.260	206.50125302	4956.030072	1658854908.261	0	899	2.151419028	2.1868833537	508.06383871	518.22055924	1.7915195105	725.13636669	28.923242569	-1.1397948928	34.398639679	19.139861656	0	0	0	0	0
5363	2022-07-26	17:01:49.164	206.50126347	4956.030323	1658854909.164	0	899	2.1530545993	2.1892760357	508.06467719	518.43110125	1.8277660278	725.13783921	28.923442045	-1.1797209331	34.398639679	19.135642121	0	0	0	0	0
5364	2022-07-26	17:01:50.028	206.50127347	4956.030563	1658854910.028	0	899	2.1531345641	2.1893579296	508.48603549	518.86122462	1.827794996	725.14265331	28.927545547	-1.184830308	34.398639679	19.128837585	0	0	0	0	0
5365	2022-07-26	17:01:50.874	206.50128326	4956.030798	1658854910.874	0	899	2.1485132979	2.1841456634	508.48603549	518.71338954	1.8022644243	725.14172363	28.927545547	-1.184830308	34.398639679	19.128837585	0	0	0	0	0
5366	2022-07-26	17:01:51.730	206.50129318	4956.031036	1658854911.731	0	899	2.1485132979	2.1841456634	508.83968864	519.07415584	1.8022644243	725.14617354	28.927545547	-1.2203368517	34.398639679	19.136371777	0	0	0	0	0
5367	2022-07-26	17:01:52.614	206.5013034	4956.031282	1658854912.614	0	899	2.1453671402	2.1807417471	508.83968864	519.01481753	1.7920199496	725.14290189	28.927545547	-1.2745129565	34.398639679	19.12289723	0	0	0	0	0
5368	2022-07-26	17:01:53.503	206.50131369	4956.031529	1658854913.503	0	899	2.1453671402	2.1807417471	509.70615351	519.89860886	1.7920199496	725.14820993	28.927545547	-1.354106307	34.398639679	19.111553192	0	0	0	0	0
5369	2022-07-26	17:01:54.341	206.50132339	4956.031761	1658854914.341	0	899	2.151069795	2.1866322851	509.70615351	519.92567228	1.7966846662	725.13426239	28.927545547	-1.2223848799	34.398639679	19.129262608	0	0	0	0	0
5370	2022-07-26	17:01:55.196	206.50133329	4956.031999	1658854915.196	0	899	2.1511395651	2.186703709	507.13529478	517.30341184	1.7967095348	725.1228185	28.931129241	-1.1745900421	34.398639679	19.136157598	0	0	0	0	0
5371	2022-07-26	17:01:56.115	206.50134394	4956.032254	1658854916.116	0	899	2.1542594189	2.1902507007	507.13856881	517.4143472	1.8153440275	725.11914062	28.931909561	-1.1815749407	34.398639679	19.135320663	0	0	0	0	0
5372	2022-07-26	17:01:56.994	206.50135411	4956.032499	1658854916.995	0	899	2.1542594189	2.1902507007	507.08845018	517.36321306	1.8153440275	725.10773473	28.931909561	-1.1815749407	34.398639679	19.136858871	0	0	0	0	0
5373	2022-07-26	17:01:57.868	206.50136422	4956.032741	1658854917.869	0	899	2.1626002123	2.1974893881	507.08845018	517.00897814	1.7539587628	725.14506965	28.931909561	-1.1844637568	34.398639679	19.136641344	0	0	0	0	0
5374	2022-07-26	17:01:58.770	206.50137466	4956.032992	1658854918.771	0	899	2.1626002123	2.1974893881	507.86604924	517.80178992	1.7539587628	725.13859063	28.931909561	-1.193895516	34.398639679	19.135806393	0	0	0	0	0
5375	2022-07-26	17:01:59.671	206.50138508	4956.033242	1658854919.671	0	899	2.1490948397	2.1857306527	507.87388724	518.37477034	1.8516744995	725.13802838	28.933774973	-1.1940787802	34.398639679	19.135630197	0	0	0	0	0
5376	2022-07-26	17:02:00.586	206.50139568	4956.033496	1658854920.587	0	899	2.1491428451	2.1857798317	504.75882956	515.19540677	1.8516921509	725.15895212	28.936243057	-1.1783196926	34.398639679	19.136039734	0	0	0	0	0
5377	2022-07-26	17:02:01.499	206.50140624	4956.03375	1658854921.499	0	899	2.1578766216	2.1936913929	504.75882956	514.91893679	1.8036078031	725.14511614	28.936243057	-1.2135028855	34.398639679	19.135253098	0	0	0	0	0
5378	2022-07-26	17:02:02.417	206.50141686	4956.034005	1658854922.417	0	899	2.1578766216	2.1936913929	505.24373161	515.41359925	1.8036078031	725.14202881	28.936243057	-1.1783196926	34.398639679	19.134960175	0	0	0	0	0
5379	2022-07-26	17:02:03.260	206.50142663	4956.034239	1658854923.261	0	899	2.1540707474	2.1907637478	505.24373161	515.68234271	1.8503042001	725.14780088	28.936243057	-1.3360188276	34.398639679	19.119768711	0	0	0	0	0
5380	2022-07-26	17:02:04.098	206.50143633	4956.034472	1658854924.099	0	899	2.1540707474	2.1907637478	503.61306344	514.01798405	1.8503042001	725.14766021	28.936243057	-1.2732194331	34.398639679	19.12522076	0	0	0	0	0
5381	2022-07-26	17:02:04.999	206.50144675	4956.034722	1658854924.999	0	899	2.1513411587	2.1870792771	503.62033946	513.76659505	1.8051887285	725.15250099	28.937989229	-1.1820708419	34.398639679	19.126803834	0	0	0	0	0
5382	2022-07-26	17:02:05.948	206.50145774	4956.034986	1658854925.949	0	899	2.1513873761	2.1871265954	502.03703515	512.15148708	1.8052052787	725.13850534	28.94036293	-1.1770261881	34.398639679	19.120592951	0	0	0	0	0
5383	2022-07-26	17:02:06.911	206.50146889	4956.035253	1658854926.912	0	899	2.1431509355	2.1781559864	502.03703515	511.98120492	1.7754039842	725.1389237	28.94036293	-1.1809174415	34.398639679	19.138019132	0	0	0	0	0
5384	2022-07-26	17:02:07.832	206.50147954	4956.035509	1658854927.832	0	899	2.1431509355	2.1781559864	503.97869238	513.96132181	1.7754039842	725.14703369	28.94036293	-1.1897132397	34.398639679	19.139640808	0	0	0	0	0
5385	2022-07-26	17:02:08.698	206.50148957	4956.03575	1658854928.699	0	899	2.1628518368	2.1981079188	503.97869238	513.94126036	1.771905232	725.12558569	28.94036293	-1.1656109939	34.398639679	19.131437036	0	0	0	0	0
5386	2022-07-26	17:02:09.585	206.50149984	4956.035996	1658854929.586	0	899	2.1628700666	2.1981265745	505.33181865	515.32117165	1.7719116056	725.12915039	28.941294222	-1.1622263296	34.398639679	19.128136692	0	0	0	0	0
5387	2022-07-26	17:02:10.530	206.50151078	4956.036259	1658854930.531	0	899	2.1565136504	2.1918742392	505.34629817	515.39516219	1.7822117791	725.1272777	28.944757462	-1.21717858	34.398639679	19.138905039	0	0	0	0	0
5388	2022-07-26	17:02:11.457	206.50152149	4956.036516	1658854931.457	0	899	2.1565136504	2.1918742392	505.78166771	515.8391891	1.7822117791	725.11886294	28.944757462	-1.3330114014	34.398639679	19.12338877	0	0	0	0	0
5389	2022-07-26	17:02:12.375	206.50153212	4956.036771	1658854932.375	0	899	2.1522685008	2.1867745469	505.78166771	515.6147413	1.7431976913	725.1386937	28.944757462	-1.4063420785	34.398639679	19.124023147	0	0	0	0	0
5390	2022-07-26	17:02:13.263	206.5015424	4956.037018	1658854933.263	0	899	2.1522685008	2.1867745469	505.57774921	515.40685834	1.7431976913	725.15056282	28.944757462	-1.2662129402	34.398639679	19.140001297	0	0	0	0	0
5391	2022-07-26	17:02:14.168	206.50155288	4956.037269	1658854934.169	0	899	2.1373298209	2.1715947576	505.57999789	515.40868844	1.7431172637	725.15531426	28.945295056	-1.2204984869	34.398639679	19.13907334	0	0	0	0	0
5392	2022-07-26	17:02:15.073	206.50156336	4956.037521	1658854935.074	0	899	2.1374020659	2.1716686631	499.57293162	509.28498506	1.7431424096	725.14654137	28.949029922	-1.179947257	34.398639679	19.133878708	0	0	0	0	0
5393	2022-07-26	17:02:15.960	206.50157362	4956.037767	1658854935.961	0	899	2.1204892724	2.1554480381	499.57293162	509.5611404	1.7917358713	725.14341362	28.949029922	-1.434518807	34.398639679	19.114745033	0	0	0	0	0
5394	2022-07-26	17:02:16.848	206.50158389	4956.038013	1658854936.848	0	899	2.1204892724	2.1554480381	502.25164987	512.29341558	1.7917358713	725.13936954	28.949029922	-1.3958539394	34.398639679	19.118785126	0	0	0	0	0
5395	2022-07-26	17:02:17.687	206.5015936	4956.038246	1658854937.687	0	899	2.1488925822	2.184327978	502.25164987	512.29579566	1.7921522188	725.13948999	28.949029922	-1.2125003338	34.398639679	19.134239197	0	0	0	0	0
5396	2022-07-26	17:02:18.618	206.50160438	4956.038505	1658854938.618	0	899	2.1488925822	2.184327978	510.92231243	521.13985616	1.7921522188	725.14208984	28.949029922	-1.2125003338	34.398639679	19.134239197	0	0	0	0	0
5397	2022-07-26	17:02:19.562	206.50161531	4956.038767	1658854939.563	0	899	2.1659808996	2.2013832951	510.92578057	521.05303425	1.7766113715	725.13675594	28.949850461	-1.1560067499	34.398639679	19.139639254	0	0	0	0	0
5398	2022-07-26	17:02:20.469	206.5016258	4956.039019	1658854940.469	0	899	2.1660485666	2.2014525479	503.55958203	513.54096321	1.7766350592	725.15917969	28.953302383	-1.1652984619	34.398639679	19.140001297	0	0	0	0	0
5399	2022-07-26	17:02:21.434	206.50163698	4956.039287	1658854941.435	0	899	2.1479104976	2.1821842539	503.55958203	513.30312654	1.7351049233	725.13930325	28.953302383	-1.1593483268	34.398639679	19.137478393	0	0	0	0	0
5400	2022-07-26	17:02:22.342	206.50164748	4956.039539	1658854942.342	0	899	2.1479104976	2.1821842539	507.80061738	517.62622312	1.7351049233	725.14823418	28.953302383	-1.1522772312	34.398639679	19.137479782	0	0	0	0	0
5401	2022-07-26	17:02:23.309	206.50165868	4956.039808	1658854943.31	0	899	2.1614319002	2.1957559287	507.80061738	517.57892168	1.7269097639	725.15883247	28.953302383	-1.1428346255	34.398639679	19.13643597	0	0	0	0	0
5402	2022-07-26	17:02:24.230	206.50166933	4956.040064	1658854944.23	0	899	2.1614341615	2.1957582415	509.39018848	519.19910632	1.726910535	725.14811333	28.953417986	-1.1459821873	34.398639679	19.139507925	0	0	0	0	0
5403	2022-07-26	17:02:25.154	206.50168003	4956.040321	1658854945.155	0	899	2.1608654809	2.1962568958	509.40809174	519.52609773	1.7802059218	725.12937958	28.957666397	-1.1783196926	34.398639679	19.137840271	0	0	0	0	0
5404	2022-07-26	17:02:26.049	206.50169039	4956.040569	1658854946.05	0	899	2.1608654809	2.1962568958	508.31435312	518.41063497	1.7802059218	725.14734089	28.957666397	-1.1782226784	34.398639679	19.137904691	0	0	0	0	0
5405	2022-07-26	17:02:26.944	206.50170075	4956.040818	1658854946.945	0	899	2.1526792393	2.1871390914	508.31435312	518.18150216	1.7405738725	725.13481211	28.957666397	-1.1719707022	34.398639679	19.141082764	0	0	0	0	0
5406	2022-07-26	17:02:27.881	206.5017116	4956.041078	1658854947.882	0	899	2.1526792393	2.1871390914	508.97247714	518.85240135	1.7405738725	725.13390386	28.957666397	-1.1449580974	34.398639679	19.102017485	0	0	0	0	0
5407	2022-07-26	17:02:28.788	206.50172208	4956.04133	1658854948.788	0	899	2.1494717362	2.18443161	508.97247714	519.01125764	1.7680187171	725.13050004	28.957666397	-1.1462516216	34.398639679	19.095311689	0	0	0	0	0
5408	2022-07-26	17:02:29.651	206.50173208	4956.04157	1658854949.652	0	899	2.1494793868	2.184439439	507.5040359	517.51386893	1.7680214029	725.13373611	28.95805969	-1.1859620849	34.398639679	19.094687418	0	0	0	0	0
5409	2022-07-26	17:02:30.493	206.50174182	4956.041804	1658854950.493	0	899	2.1602754799	2.1950313944	507.52019486	517.42179722	1.7492159933	725.14746094	28.96190834	-1.5315204859	34.398639679	19.091747284	0	0	0	0	0
5410	2022-07-26	17:02:31.318	206.50175137	4956.042033	1658854951.318	0	899	2.1602754799	2.1950313944	507.74596253	517.65196957	1.7492159933	725.13728949	28.96190834	-1.2765717088	34.398639679	19.112094273	0	0	0	0	0
5411	2022-07-26	17:02:32.217	206.50176177	4956.042283	1658854952.217	0	899	2.1552097054	2.1899260212	507.74596253	517.66398095	1.7512963429	725.13730606	28.96190834	-1.1765626566	34.398639679	19.1261615	0	0	0	0	0
5412	2022-07-26	17:02:33.072	206.50177168	4956.04252	1658854953.073	0	899	2.1552097054	2.1899260212	505.58557784	515.46139655	1.7512963429	725.13018799	28.96190834	-1.176692009	34.398639679	19.126676559	0	0	0	0	0
5413	2022-07-26	17:02:33.963	206.50178199	4956.042768	1658854953.964	0	899	2.1434186793	2.1788255084	505.58557784	515.71410672	1.7952297537	725.13197296	28.96190834	-1.2510681894	34.398639679	19.095411604	0	0	0	0	0
5414	2022-07-26	17:02:34.900	206.50179282	4956.043028	1658854954.9	0	899	2.1434785036	2.1788867497	503.68299042	513.77352688	1.7952511395	725.1235877	28.964992435	-1.2768735041	34.398639679	19.117161138	0	0	0	0	0
5415	2022-07-26	17:02:35.796	206.50180321	4956.043277	1658854955.797	0	899	2.1489751989	2.1850606878	503.68794256	513.94586096	1.8244188262	725.10662842	28.966180801	-1.2841171026	34.398639679	19.126676559	0	0	0	0	0
5416	2022-07-26	17:02:36.707	206.50181375	4956.04353	1658854956.708	0	899	2.1489751989	2.1850606878	511.48450135	521.90120152	1.8244188262	725.12248462	28.966180801	-1.2348994885	34.398639679	19.12595399	0	0	0	0	0
5417	2022-07-26	17:02:37.647	206.50182462	4956.043791	1658854957.647	0	899	2.1612638537	2.1963987758	511.48450135	521.56800645	1.7671900476	725.12459984	28.966180801	-1.2089971509	34.398639679	19.134944916	0	0	0	0	0
5418	2022-07-26	17:02:38.556	206.50183515	4956.044044	1658854958.557	0	899	2.1612638537	2.1963987758	512.74111284	522.84939103	1.7671900476	725.12315641	28.966180801	-1.1809820568	34.398639679	19.13642349	0	0	0	0	0
5419	2022-07-26	17:02:39.381	206.50184469	4956.044273	1658854959.381	0	899	2.1482947413	2.1832089303	512.74111284	522.84651622	1.7666971709	725.12926599	28.966180801	-1.1864578724	34.398639679	19.140361786	0	0	0	0	0
5420	2022-07-26	17:02:40.214	206.50185434	4956.044504	1658854960.215	0	899	2.1483541511	2.1832697244	509.25343187	519.29021879	1.7667180239	725.12918111	28.969236601	-1.1751397911	34.398639679	19.139611099	0	0	0	0	0
5421	2022-07-26	17:02:41.099	206.50186458	4956.04475	1658854961.1	0	899	2.1643426539	2.1991390953	509.25907171	519.18746813	1.7479845365	725.12944991	28.970575333	-1.1627545388	34.398639679	19.139534616	0	0	0	0	0
5422	2022-07-26	17:02:41.961	206.50187456	4956.044989	1658854961.962	0	899	2.1643426539	2.1991390953	515.32938654	525.37612841	1.7479845365	725.1212239	28.970575333	-1.1511561776	34.398639679	19.140710338	0	0	0	0	0
5423	2022-07-26	17:02:42.867	206.50188503	4956.045241	1658854962.867	0	899	2.1645816027	2.1994017708	515.32938654	525.3818885	1.7489675307	725.10836125	28.970575333	-1.1799257544	34.398639679	19.139722698	0	0	0	0	0
5424	2022-07-26	17:02:43.802	206.50189586	4956.045501	1658854963.802	0	899	2.1645816027	2.1994017708	518.19484856	528.30324693	1.7489675307	725.09516553	28.970575333	-1.2205739298	34.398639679	19.137715902	0	0	0	0	0
5425	2022-07-26	17:02:44.710	206.50190637	4956.045753	1658854964.71	0	899	2.1817720593	2.2171507035	518.20303627	528.39307573	1.7627934412	725.13856759	28.972485612	-1.1469091745	34.398639679	19.141117525	0	0	0	0	0
5426	2022-07-26	17:02:45.599	206.50191667	4956.046	1658854965.6	0	899	2.1818180969	2.2171978114	520.0392449	530.26548581	1.7628093176	725.13659223	28.974817276	-1.1517921599	34.398639679	19.140471793	0	0	0	0	0
5427	2022-07-26	17:02:46.562	206.5019278	4956.046267	1658854966.562	0	899	2.1651878488	2.2006066508	520.0392449	530.35572352	1.7780620007	725.1113548	28.974817276	-1.1713778388	34.398639679	19.139474477	0	0	0	0	0
5428	2022-07-26	17:02:47.460	206.50193821	4956.046517	1658854967.461	0	899	2.1651878488	2.2006066508	567.01913705	578.26759736	1.7780620007	725.11526267	28.974817276	-1.1825881762	34.398639679	19.13263475	0	0	0	0	0
5429	2022-07-26	17:02:48.326	206.50194823	4956.046757	1658854968.327	0	899	2.1676314436	2.2026561547	567.01913705	578.12943521	1.7566421946	725.12701416	28.974817276	-1.160415411	34.398639679	19.10146904	0	0	0	0	0
5430	2022-07-26	17:02:49.164	206.50195793	4956.04699	1658854969.165	0	899	2.1676314436	2.2026561547	555.76537233	566.65516174	1.7566421946	725.11256823	28.974817276	-1.1921061822	34.398639679	19.133855567	0	0	0	0	0
5431	2022-07-26	17:02:50.032	206.50196796	4956.047231	1658854970.032	0	899	2.1663899846	2.2020340722	555.77606853	566.86568204	1.7882116627	725.1242696	28.977145504	-1.3153228136	34.398639679	19.129531747	0	0	0	0	0
5432	2022-07-26	17:02:50.910	206.50197813	4956.047475	1658854970.91	0	899	2.1664304943	2.2020755376	531.37257091	541.97533837	1.7882259353	725.10662397	28.979211807	-1.5089596976	34.398639679	19.130572035	0	0	0	0	0
5433	2022-07-26	17:02:51.786	206.50198828	4956.047719	1658854971.787	0	899	2.1701410487	2.2066989623	531.37257091	542.22917421	1.8301798359	725.12231284	28.979211807	-1.3776802504	34.398639679	19.133390427	0	0	0	0	0
5434	2022-07-26	17:02:52.684	206.50199867	4956.047968	1658854972.685	0	899	2.1701410487	2.2066989623	525.0601247	535.78775687	1.8301798359	725.11708241	28.979211807	-1.2164239497	34.398639679	19.135464637	0	0	0	0	0
5435	2022-07-26	17:02:53.569	206.50200891	4956.048214	1658854973.57	0	899	2.14837986	2.1834283592	525.0601247	535.44784947	1.7733151862	725.13030319	28.979211807	-1.1807341505	34.398639679	19.134179576	0	0	0	0	0
5436	2022-07-26	17:02:54.453	206.50201913	4956.048459	1658854974.453	0	899	2.14837986	2.1834283592	518.34938684	528.60434719	1.7733151862	725.13101863	28.979211807	-1.1815749407	34.398639679	19.136039734	0	0	0	0	0
5437	2022-07-26	17:02:55.361	206.50202965	4956.048712	1658854975.362	0	899	2.1611333293	2.196527307	518.36757358	528.66300289	1.7801156592	725.1345037	28.983453751	-1.184830308	34.398639679	19.134960175	0	0	0	0	0
5438	2022-07-26	17:02:56.255	206.50203999	4956.04896	1658854976.255	0	899	2.1611333293	2.196527307	519.71447542	530.03665588	1.7801156592	725.13076802	28.983453751	-1.2201535631	34.398639679	19.132535101	0	0	0	0	0
5439	2022-07-26	17:02:57.148	206.50205032	4956.049208	1658854977.148	0	899	2.1515364495	2.1872896944	519.71447542	530.18846675	1.8057790582	725.14525438	28.983453751	-1.204362154	34.398639679	19.140722275	0	0	0	0	0
5440	2022-07-26	17:02:58.007	206.50206028	4956.049447	1658854978.008	0	899	2.1515364495	2.1872896944	513.53098464	523.88035788	1.8057790582	725.13946533	28.983453751	-1.204362154	34.398639679	19.140722275	0	0	0	0	0
5441	2022-07-26	17:02:58.907	206.50207069	4956.049697	1658854978.908	0	899	2.1471108149	2.1819995881	513.53098464	523.65015832	1.7663895583	725.12763462	28.983453751	-1.1885167329	34.398639679	19.137108291	0	0	0	0	0
5442	2022-07-26	17:02:59.796	206.50208097	4956.049943	1658854979.796	0	899	2.1471658225	2.1820558773	515.620604	525.78106711	1.766408875	725.14672043	28.986284812	-1.3921566886	34.398639679	19.134778825	0	0	0	0	0
5443	2022-07-26	17:03:00.757	206.50209211	4956.050211	1658854980.758	0	899	2.1561769084	2.1905018869	515.6262308	525.57978234	1.7310997634	725.12107354	28.987604141	-1.3279991395	34.398639679	19.136782375	0	0	0	0	0
5444	2022-07-26	17:03:01.648	206.50210241	4956.050458	1658854981.648	0	899	2.1561769084	2.1905018869	516.20367447	526.16837288	1.7310997634	725.12114387	28.987604141	-1.1457666159	34.398639679	19.140423857	0	0	0	0	0
5445	2022-07-26	17:03:02.503	206.50211231	4956.050696	1658854982.504	0	899	2.1617592124	2.1967261919	516.20367447	526.32907781	1.7584808616	725.14181741	28.987604141	-1.1578392801	34.398639679	19.138812135	0	0	0	0	0
5446	2022-07-26	17:03:03.378	206.50212244	4956.050939	1658854983.379	0	899	2.1617592124	2.1967261919	521.92847191	532.1661679	1.7584808616	725.12872314	28.987604141	-1.1783196926	34.398639679	19.134960175	0	0	0	0	0
5447	2022-07-26	17:03:04.226	206.50213225	4956.051174	1658854984.226	0	899	2.1726032828	2.2081412939	521.92847191	532.28181643	1.7779588852	725.14402114	28.987604141	-1.5368777916	34.398639679	19.124313986	0	0	0	0	0
5448	2022-07-26	17:03:05.137	206.50214279	4956.051427	1658854985.137	0	899	2.1726610734	2.2082004399	522.52403491	532.88931347	1.7779790725	725.13086705	28.99054353	-1.383382468	34.398639679	19.131985671	0	0	0	0	0
5449	2022-07-26	17:03:06.065	206.50215353	4956.051685	1658854986.065	0	899	2.1748939922	2.2116394256	522.53032325	533.2376897	1.835458233	725.13318518	28.991998672	-1.2643265756	34.398639679	19.135145364	0	0	0	0	0
5450	2022-07-26	17:03:06.950	206.50216377	4956.051931	1658854986.95	0	899	2.1748939922	2.2116394256	521.70914132	532.39968063	1.835458233	725.12939453	28.991998672	-1.2255215645	34.398639679	19.133878708	0	0	0	0	0
5451	2022-07-26	17:03:07.857	206.50217427	4956.052183	1658854987.857	0	899	2.1685616361	2.2045006868	521.70914132	532.19489974	1.8009921394	725.13077207	28.991998672	-1.2255215645	34.398639679	19.133878708	0	0	0	0	0
5452	2022-07-26	17:03:08.769	206.50218484	4956.052436	1658854988.77	0	899	2.1685616361	2.2045006868	518.69977485	529.12504843	1.8009921394	725.13381008	28.991998672	-1.2143651302	34.398639679	19.131971738	0	0	0	0	0
5453	2022-07-26	17:03:09.586	206.50219429	4956.052663	1658854989.587	0	899	2.1601383557	2.195175213	518.70609818	528.90866413	1.7632399116	725.13822604	28.993472611	-1.1847871518	34.398639679	19.134482706	0	0	0	0	0
5454	2022-07-26	17:03:10.453	206.50220432	4956.052904	1658854990.453	0	899	2.1601948496	2.1952330206	513.85926	523.96660729	1.7632595961	725.12500606	28.996362686	-1.1783196926	34.398639679	19.134960175	0	0	0	0	0
5455	2022-07-26	17:03:11.296	206.50221409	4956.053138	1658854991.297	0	899	2.1551594341	2.1901409148	513.85926	523.97385563	1.7644996838	725.13144547	28.996362686	-1.1871585862	34.398639679	19.135399117	0	0	0	0	0
5456	2022-07-26	17:03:12.236	206.50222495	4956.053399	1658854992.236	0	899	2.1551594341	2.1901409148	513.42176457	523.52774871	1.7644996838	725.14428711	28.996362686	-1.1945961714	34.398639679	19.137121201	0	0	0	0	0
5457	2022-07-26	17:03:13.142	206.50223545	4956.053651	1658854993.143	0	899	2.1608162504	2.195614942	513.42176457	523.44835684	1.7509034236	725.14244555	28.996362686	-1.1839571639	34.398639679	19.132077312	0	0	0	0	0
5458	2022-07-26	17:03:14.046	206.5022459	4956.053902	1658854994.046	0	899	2.1608162504	2.195614942	518.56978543	528.69691318	1.7509034236	725.12722799	28.996362686	-1.1616442954	34.398639679	19.137920367	0	0	0	0	0
5459	2022-07-26	17:03:14.990	206.50225684	4956.054164	1658854994.991	0	899	2.1780788371	2.2126266065	518.58800265	528.56226562	1.7249135624	725.12681408	29.000610086	-1.1602213872	34.398639679	19.122375135	0	0	0	0	0
5460	2022-07-26	17:03:15.894	206.50226729	4956.054415	1658854995.894	0	899	2.178080534	2.212628342	518.97649872	528.95823722	1.724914136	725.1187534	29.000696182	-1.4169595257	34.398639679	19.096738626	0	0	0	0	0
5461	2022-07-26	17:03:16.842	206.50227828	4956.054679	1658854996.843	0	899	2.1786942878	2.2151520833	518.97649872	529.5090361	1.8182027539	725.15011091	29.000696182	-1.4014483477	34.398639679	19.108481717	0	0	0	0	0
5462	2022-07-26	17:03:17.753	206.50228881	4956.054931	1658854997.753	0	899	2.1786942878	2.2151520833	520.81576255	531.38562746	1.8182027539	725.14710807	29.000696182	-1.2884935314	34.398639679	19.131903149	0	0	0	0	0
5463	2022-07-26	17:03:18.632	206.50229899	4956.055176	1658854998.633	0	899	2.1819557919	2.2167672717	520.81576255	530.89159674	1.7348336564	725.11861111	29.000696182	-1.1493452551	34.398639679	19.138148403	0	0	0	0	0
5464	2022-07-26	17:03:19.509	206.50230913	4956.055419	1658854999.509	0	899	2.1819630545	2.2167747004	517.34015763	527.34876638	1.7348361213	725.12081444	29.00106401	-1.1822971421	34.398639679	19.140927751	0	0	0	0	0
5465	2022-07-26	17:03:20.391	206.50231935	4956.055664	1658855000.392	0	899	2.1775446871	2.2142953405	517.35686518	527.94677935	1.8335171351	725.12799072	29.004968643	-1.4664143324	34.398639679	19.139282227	0	0	0	0	0
5466	2022-07-26	17:03:21.262	206.50232942	4956.055906	1658855001.262	0	899	2.1775446871	2.2142953405	520.13180393	530.77851905	1.8335171351	725.12000037	29.004968643	-1.2002229406	34.398639679	19.138045595	0	0	0	0	0
5467	2022-07-26	17:03:22.158	206.5023398	4956.056155	1658855002.159	0	899	2.1699889868	2.2048875033	520.13180393	530.27546761	1.7485416597	725.11032044	29.004968643	-1.1669260263	34.398639679	19.135679245	0	0	0	0	0
5468	2022-07-26	17:03:23.072	206.50235038	4956.056409	1658855003.073	0	899	2.1699889868	2.2048875033	519.55036676	529.6826912	1.7485416597	725.1220695	29.004968643	-1.1538294214	34.398639679	19.136646119	0	0	0	0	0
5469	2022-07-26	17:03:23.953	206.50236058	4956.056654	1658855003.954	0	899	2.180237461	2.2157385661	519.55036676	529.80962536	1.770022596	725.10828243	29.004968643	-1.1459821992	34.398639679	19.136412159	0	0	0	0	0
5470	2022-07-26	17:03:24.839	206.50237083	4956.0569	1658855004.84	0	899	2.1803070235	2.2158097527	522.14200364	532.45258098	1.7700467041	725.10502857	29.008494535	-1.4272536931	34.398639679	19.137785728	0	0	0	0	0
5471	2022-07-26	17:03:25.716	206.50238097	4956.057143	1658855005.716	0	899	2.1761577093	2.2122283146	522.14562279	532.64180867	1.8012705088	725.105896	29.009332657	-1.4957121611	34.398639679	19.13820076	0	0	0	0	0
5472	2022-07-26	17:03:26.582	206.50239101	4956.057384	1658855006.583	0	899	2.1761577093	2.2122283146	521.45924761	531.94163596	1.8012705088	725.14050374	29.009332657	-1.2561236494	34.398639679	19.13498329	0	0	0	0	0
5473	2022-07-26	17:03:27.482	206.50240141	4956.057634	1658855007.482	0	899	2.1847870242	2.2209632993	521.45924761	531.93078303	1.7994422784	725.14007366	29.009332657	-1.1951998299	34.398639679	19.135002338	0	0	0	0	0
5474	2022-07-26	17:03:28.394	206.50241198	4956.057887	1658855008.395	0	899	2.1847870242	2.2209632993	519.36275953	529.79219492	1.7994422784	725.11834757	29.009332657	-1.1783196926	34.398639679	19.135989675	0	0	0	0	0
5475	2022-07-26	17:03:29.302	206.50242248	4956.058139	1658855009.302	0	899	2.1685316464	2.2044653879	519.36275953	529.79995576	1.8007549167	725.10500068	29.009332657	-1.1783196926	34.398639679	19.133520126	0	0	0	0	0
5476	2022-07-26	17:03:30.184	206.5024327	4956.058385	1658855010.185	0	899	2.1686031662	2.2045386071	512.94402552	523.25237791	1.8007802702	725.12638077	29.012977385	-1.2134489832	34.398639679	19.129975325	0	0	0	0	0
5477	2022-07-26	17:03:31.102	206.50244332	4956.05864	1658855011.103	0	899	2.1491375843	2.1843051245	512.94694777	523.12601022	1.7786239771	725.08886719	29.013666153	-1.179947257	34.398639679	19.134239197	0	0	0	0	0
5478	2022-07-26	17:03:32.046	206.50245425	4956.058902	1658855012.047	0	899	2.1491375843	2.1843051245	510.56166073	520.69338887	1.7786239771	725.1173217	29.013666153	-1.2325927256	34.398639679	19.125062046	0	0	0	0	0
5479	2022-07-26	17:03:32.948	206.50246469	4956.059152	1658855012.949	0	899	2.1444354704	2.1792700349	510.56166073	520.61921319	1.7658539988	725.13838165	29.013666153	-1.2514347249	34.398639679	19.134130339	0	0	0	0	0
5480	2022-07-26	17:03:33.834	206.50247493	4956.059398	1658855013.834	0	899	2.1444354704	2.1792700349	517.0342237	527.21927915	1.7658539988	725.14192816	29.013666153	-1.2703952916	34.398639679	19.138037132	0	0	0	0	0
5481	2022-07-26	17:03:34.750	206.50248554	4956.059653	1658855014.751	0	899	2.1795685266	2.2154114894	517.04637332	527.35801531	1.7873308571	725.12288317	29.016507319	-1.3800301781	34.398639679	19.110841385	0	0	0	0	0
5482	2022-07-26	17:03:35.634	206.50249576	4956.059898	1658855015.634	0	899	2.1795979587	2.2154416156	518.62120514	528.96431539	1.7873411608	725.1347729	29.017999649	-1.3355121999	34.398639679	19.111077681	0	0	0	0	0
5483	2022-07-26	17:03:36.569	206.50250659	4956.060158	1658855016.569	0	899	2.1707502629	2.206868885	518.62120514	529.08656465	1.8080485848	725.14614565	29.017999649	-1.1533873989	34.398639679	19.137502771	0	0	0	0	0
5484	2022-07-26	17:03:37.517	206.50251757	4956.060422	1658855017.518	0	899	2.1707502629	2.206868885	516.74407789	527.17155848	1.8080485848	725.13494873	29.017999649	-1.1490218639	34.398639679	19.140722275	0	0	0	0	0
5485	2022-07-26	17:03:38.385	206.50252762	4956.060663	1658855018.386	0	899	2.1673142297	2.2032517965	516.74407789	527.13561206	1.8019386089	725.13926242	29.017999649	-1.1490218639	34.398639679	19.140722275	0	0	0	0	0
5486	2022-07-26	17:03:39.296	206.50253816	4956.060916	1658855019.297	0	899	2.1673142297	2.2032517965	525.7119157	536.2837898	1.8019386089	725.13392851	29.017999649	-1.1506603269	34.398639679	19.139997482	0	0	0	0	0
5487	2022-07-26	17:03:40.181	206.5025484	4956.061162	1658855020.182	0	899	2.1965363249	2.2325853062	525.72676266	536.19025419	1.7837762981	725.13858295	29.021414788	-1.1894760574	34.398639679	19.137295072	0	0	0	0	0
5488	2022-07-26	17:03:41.094	206.50255896	4956.061415	1658855021.094	0	899	2.1965545779	2.2326039887	527.44594255	537.94368874	1.7837826263	725.12731206	29.022333145	-1.2203044986	34.398639679	19.137160724	0	0	0	0	0
5489	2022-07-26	17:03:42.036	206.50256986	4956.061677	1658855022.036	0	899	2.1730536406	2.2073894209	527.44594255	537.55151291	1.7183966587	725.12742564	29.022333145	-1.2215225673	34.398639679	19.135877609	0	0	0	0	0
5490	2022-07-26	17:03:42.979	206.50258078	4956.061939	1658855022.979	0	899	2.1730536406	2.2073894209	522.95298328	532.97247104	1.7183966587	725.1436998	29.022333145	-1.1782765365	34.398639679	19.126124035	0	0	0	0	0
5491	2022-07-26	17:03:43.881	206.50259122	4956.062189	1658855023.881	0	899	2.1696457499	2.2049134471	522.95298328	533.26155772	1.7670181584	725.14734655	29.022333145	-1.1787292586	34.398639679	19.127342464	0	0	0	0	0
5492	2022-07-26	17:03:44.798	206.50260183	4956.062444	1658855024.798	0	899	2.1697163439	2.2049856865	524.29687304	534.63208495	1.7670427037	725.12780883	29.025928965	-1.2133087757	34.398639679	19.134019852	0	0	0	0	0
5493	2022-07-26	17:03:45.674	206.50261198	4956.062687	1658855025.675	0	899	2.1884690554	2.2241672911	524.29967443	534.67110815	1.7731062367	725.1338695	29.026575089	-1.3487920895	34.514082776	19.124557192	0	0	0	0	0
5494	2022-07-26	17:03:46.588	206.50262256	4956.062941	1658855026.589	0	899	2.1884690554	2.2241672911	527.26288261	537.69293303	1.7731062367	725.13957083	29.026575089	-1.4786918045	34.616332376	19.109683447	0	0	0	0	0
5495	2022-07-26	17:03:47.489	206.50263297	4956.063191	1658855027.489	0	899	2.215958189	2.2517409039	527.26288261	537.58756891	1.7555383686	725.14133236	29.026575089	-1.3378297091	34.398639679	19.084184647	0	0	0	0	0
5496	2022-07-26	17:03:48.378	206.50264326	4956.063438	1658855028.378	0	899	2.215958189	2.2517409039	535.6542735	546.14327723	1.7555383686	725.1262207	29.026575089	-1.2624510337	34.398639679	19.099008952	0	0	0	0	0
5497	2022-07-26	17:03:49.229	206.50265311	4956.063675	1658855029.229	0	899	2.2185409629	2.2550543811	535.6542735	546.34570309	1.7887552704	725.13061604	29.026575089	-1.2241203619	34.64271937	19.129762536	0	0	0	0	0
5498	2022-07-26	17:03:50.130	206.50266354	4956.063925	1658855030.13	0	899	2.2185473002	2.255060868	533.31346116	543.95818238	1.7887574518	725.14356075	29.026890774	-1.2205740174	34.647666931	19.130513842	0	0	0	0	0
5499	2022-07-26	17:03:51.104	206.50267481	4956.064196	1658855031.104	0	899	2.2070835459	2.2437704903	533.3311783	544.08272189	1.806294517	725.13979274	29.030908585	-1.1800874432	34.512433589	19.132542351	0	0	0	0	0
5500	2022-07-26	17:03:52.023	206.50268545	4956.064451	1658855032.023	0	899	2.2070835459	2.2437704903	533.53143357	544.28701416	1.806294517	725.15383042	29.030908585	-1.1753661419	34.636122621	19.111112948	0	0	0	0	0
5501	2022-07-26	17:03:52.884	206.50269543	4956.06469	1658855032.885	0	899	2.2121169572	2.2491697231	533.53143357	544.36983503	1.8199265443	725.15520189	29.030908585	-1.1948548579	34.647666931	19.120814469	0	0	0	0	0
5502	2022-07-26	17:03:53.704	206.50270492	4956.064918	1658855033.705	0	899	2.2121169572	2.2491697231	534.75030474	545.6134669	1.8199265443	725.12208163	29.030908585	-1.2197654934	34.647666931	19.134012399	0	0	0	0	0
5503	2022-07-26	17:03:54.594	206.50271521	4956.065165	1658855034.594	0	899	2.1996314111	2.2353198859	534.76002234	545.28162623	1.7637773524	725.14289543	29.033106457	-1.2077467521	34.647666931	19.138003583	0	0	0	0	0
5504	2022-07-26	17:03:55.484	206.50272552	4956.065412	1658855035.485	0	899	2.199675739	2.2353652451	531.12970929	541.57997709	1.7637925276	725.12617099	29.035333633	-1.1841188267	34.621279938	19.140493292	0	0	0	0	0
5505	2022-07-26	17:03:56.403	206.50273615	4956.065668	1658855036.403	0	899	2.1825141598	2.2190204627	531.12970929	541.90432882	1.8174480304	725.14314967	29.035333633	-1.1506495476	34.398639679	19.138561249	0	0	0	0	0
5506	2022-07-26	17:03:57.325	206.50274682	4956.065924	1658855037.325	0	899	2.1825141598	2.2190204627	526.89126122	537.57989862	1.8174480304	725.1296896	29.035333633	-1.1443113989	34.398639679	19.138561249	0	0	0	0	0
5507	2022-07-26	17:03:58.290	206.502758	4956.066192	1658855038.291	0	899	2.1855458346	2.2210760433	526.89126122	537.27865741	1.7672166129	725.13576846	29.035333633	-1.1638216467	34.398639679	19.135892388	0	0	0	0	0
5508	2022-07-26	17:03:59.216	206.5027687	4956.066449	1658855039.216	0	899	2.1855458346	2.2210760433	531.32004786	541.79475535	1.7672166129	725.12310508	29.035333633	-1.179947257	34.398639679	19.133159637	0	0	0	0	0
5509	2022-07-26	17:04:00.177	206.50277983	4956.066716	1658855040.177	0	899	2.2419790996	2.2804834271	531.33384559	542.4020383	1.865254418	725.1523005	29.038474317	-1.1895191551	34.581699447	19.129188917	0	0	0	0	0
5510	2022-07-26	17:04:01.076	206.50279024	4956.066966	1658855041.077	0	899	2.2420020593	2.2805069524	541.01982039	552.28983153	1.8652625733	725.16700714	29.039606094	-1.2296607929	34.647666931	19.124934215	0	0	0	0	0
5511	2022-07-26	17:04:02.046	206.50280146	4956.067235	1658855042.046	0	899	2.2121224462	2.2484156285	541.01982039	551.78423759	1.7832158245	725.14398032	29.039606094	-1.1613424787	34.433272608	19.130056937	0	0	0	0	0
5512	2022-07-26	17:04:02.937	206.50281177	4956.067483	1658855042.937	0	899	2.2121224462	2.2484156285	532.4811728	543.07570054	1.7832158245	725.15358588	29.039606094	-1.2036399202	34.398639679	19.131578736	0	0	0	0	0
5513	2022-07-26	17:04:03.838	206.5028222	4956.067733	1658855043.838	0	899	2.1929495836	2.2286705167	532.4811728	542.99956068	1.7706486059	725.14747023	29.039606094	-1.2353306717	34.464607163	19.132005565	0	0	0	0	0
5514	2022-07-26	17:04:04.747	206.50283273	4956.067986	1658855044.748	0	899	2.1930075471	2.2287298341	529.66414705	540.12700911	1.7706685878	725.14929482	29.042527294	-1.4233408219	34.484397408	19.116036017	0	0	0	0	0
5515	2022-07-26	17:04:05.677	206.5028435	4956.068244	1658855045.678	0	899	2.177363032	2.2138553148	529.67086692	540.43725053	1.8209887042	725.16407463	29.044061661	-1.5315204859	34.398639679	19.10723114	0	0	0	0	0
5516	2022-07-26	17:04:06.493	206.50285294	4956.068471	1658855046.494	0	899	2.177363032	2.2138553148	524.65981382	535.32433998	1.8209887042	725.1614198	29.044061661	-1.3007170159	34.398639679	19.126259343	0	0	0	0	0
5517	2022-07-26	17:04:07.380	206.50286319	4956.068717	1658855047.38	0	899	2.1848393502	2.2205499116	524.65981382	535.05927437	1.7766079191	725.14181579	29.044061661	-1.2153568394	34.537171395	19.135500864	0	0	0	0	0
5518	2022-07-26	17:04:08.305	206.50287391	4956.068974	1658855048.306	0	899	2.1848393502	2.2205499116	527.09847234	537.54627037	1.7766079191	725.12883188	29.044061661	-1.2651134658	34.398639679	19.134156094	0	0	0	0	0
5519	2022-07-26	17:04:09.213	206.50288442	4956.069226	1658855049.214	0	899	2.2015121466	2.2376478464	527.09847234	537.59073815	1.7840219125	725.14759433	29.044061661	-1.1832026243	34.398639679	19.101108551	0	0	0	0	0
5520	2022-07-26	17:04:10.114	206.50289484	4956.069476	1658855050.114	0	899	2.2015798572	2.2377171507	529.65994488	540.2033398	1.7840453398	725.16779656	29.047460834	-1.4571011461	34.398639679	19.094183347	0	0	0	0	0
5521	2022-07-26	17:04:11.005	206.50290515	4956.069724	1658855051.005	0	899	2.1836268606	2.2196777793	529.66363577	540.26859249	1.7942454629	725.16292951	29.048303604	-1.384902317	34.509135215	19.11020241	0	0	0	0	0
5522	2022-07-26	17:04:11.918	206.50291573	4956.069977	1658855051.919	0	899	2.1836268606	2.2196777793	529.58533846	540.1887275	1.7942454629	725.14727945	29.048303604	-1.2265456465	34.644368557	19.129529132	0	0	0	0	0
5523	2022-07-26	17:04:12.855	206.50292656	4956.070238	1658855052.855	0	899	2.1914327808	2.227394703	529.58533846	540.12465611	1.7836152176	725.13897705	29.048303604	-1.4517655373	34.647666931	19.092105865	0	0	0	0	0
5524	2022-07-26	17:04:13.756	206.50293699	4956.070488	1658855053.756	0	899	2.1914327808	2.227394703	533.53906537	544.15706643	1.7836152176	725.15050421	29.048303604	-1.6308181515	34.647666931	19.072473678	0	0	0	0	0
5525	2022-07-26	17:04:14.664	206.5029475	4956.07074	1658855054.664	0	899	2.2390066095	2.2746433266	533.55138465	543.84897168	1.7307719065	725.15403818	29.051096266	-1.5490690043	34.647666931	19.083392352	0	0	0	0	0
5526	2022-07-26	17:04:15.605	206.5029584	4956.071002	1658855055.606	0	899	2.2390372067	2.2746746221	532.70868136	542.99006528	1.7307820051	725.15655518	29.052606583	-1.5022227764	34.647666931	19.089586258	0	0	0	0	0
5527	2022-07-26	17:04:16.535	206.50296916	4956.07126	1658855056.535	0	899	2.2011461141	2.2367724477	532.70868136	543.16438802	1.759562835	725.14413109	29.052606583	-1.4923597985	34.647666931	19.095321769	0	0	0	0	0
5528	2022-07-26	17:04:17.446	206.5029797	4956.071513	1658855057.446	0	899	2.2011461141	2.2367724477	528.8603366	539.24051012	1.759562835	725.16128399	29.052606583	-1.4419995546	34.647666931	19.090665817	0	0	0	0	0
5529	2022-07-26	17:04:18.358	206.50299027	4956.071766	1658855058.359	0	899	2.2017887052	2.238235455	528.8603366	539.47726674	1.7989060784	725.15177382	29.052606583	-1.4736903259	34.647666931	19.085991929	0	0	0	0	0
5530	2022-07-26	17:04:19.246	206.50300053	4956.072013	1658855059.246	0	899	2.2017887052	2.238235455	537.1806583	547.96461983	1.7989060784	725.13085938	29.052606583	-1.476180315	34.647666931	19.085624695	0	0	0	0	0
5531	2022-07-26	17:04:20.184	206.5030114	4956.072274	1658855060.185	0	899	2.184918405	2.2218143412	537.19949737	548.20181078	1.8345359399	725.15256647	29.056848526	-1.1864578724	34.647666931	19.103630066	0	0	0	0	0
5532	2022-07-26	17:04:21.081	206.50302177	4956.072523	1658855061.081	0	899	2.184918405	2.2218143412	541.29595778	552.38217027	1.8345359399	725.14617597	29.056848526	-1.1838924782	34.647666931	19.128036587	0	0	0	0	0
5533	2022-07-26	17:04:21.997	206.50303238	4956.072777	1658855061.998	0	899	2.1905447039	2.2257160275	541.29595778	551.83499588	1.745719302	725.1468712	29.056848526	-1.2164779175	34.647666931	19.136252523	0	0	0	0	0
5534	2022-07-26	17:04:22.911	206.50304295	4956.073031	1658855062.911	0	899	2.1905447039	2.2257160275	532.82430929	543.19840431	1.745719302	725.13816864	29.056848526	-1.2019691309	34.647666931	19.1365073	0	0	0	0	0
5535	2022-07-26	17:04:23.868	206.50305403	4956.073297	1658855063.868	0	899	2.2166561298	2.2531829192	532.82430929	543.47223941	1.7908965722	725.14312744	29.056848526	-1.188085556	34.647666931	19.136039734	0	0	0	0	0
5536	2022-07-26	17:04:24.799	206.50306481	4956.073556	1658855064.8	0	899	2.2166793679	2.2532067064	533.89038761	544.55967089	1.7909045887	725.13501866	29.058007183	-1.1461761929	34.647666931	19.13975319	0	0	0	0	0
5537	2022-07-26	17:04:25.693	206.50307515	4956.073804	1658855065.693	0	899	2.2187616048	2.2549628271	533.90507524	544.4691112	1.7735331163	725.11801491	29.06133461	-1.1441389322	34.647666931	19.140722275	0	0	0	0	0
5538	2022-07-26	17:04:26.532	206.50308487	4956.074037	1658855066.533	0	899	2.2187616048	2.2549628271	537.96363906	548.6079792	1.7735331163	725.13775635	29.06133461	-1.1441389322	34.647666931	19.140722275	0	0	0	0	0
5539	2022-07-26	17:04:27.443	206.50309541	4956.07429	1658855067.443	0	899	2.2229207806	2.259966249	537.96363906	548.83662941	1.8108754962	725.14475639	29.06133461	-1.1789448285	34.647666931	19.137828549	0	0	0	0	0
5540	2022-07-26	17:04:28.408	206.50310659	4956.074558	1658855068.409	0	899	2.2229207806	2.259966249	534.03064932	544.8241485	1.8108754962	725.13794996	29.06133461	-1.2013331194	34.647666931	19.131944757	0	0	0	0	0
5541	2022-07-26	17:04:29.312	206.50311704	4956.074809	1658855069.312	0	899	2.2147496017	2.2503078809	534.03064932	544.42773964	1.74563825	725.12733025	29.06133461	-1.1929684877	34.647666931	19.125236511	0	0	0	0	0
5542	2022-07-26	17:04:30.145	206.50312669	4956.075041	1658855070.146	0	899	2.2148359254	2.2503961919	533.2594713	543.64172364	1.745667302	725.14839304	29.065642439	-1.2690262723	34.647666931	19.135753556	0	0	0	0	0
5543	2022-07-26	17:04:31.026	206.50313689	4956.075285	1658855071.027	0	899	2.2083488793	2.244826247	533.2599881	543.942328	1.7951312807	725.11850279	29.065759659	-1.2185367204	34.647666931	19.132310577	0	0	0	0	0
5544	2022-07-26	17:04:31.865	206.5031466	4956.075518	1658855071.866	0	899	2.2083488793	2.244826247	537.13191611	547.89181901	1.7951312807	725.11771216	29.065759659	-1.1845715701	34.647666931	19.131177877	0	0	0	0	0
5545	2022-07-26	17:04:32.775	206.50315712	4956.075771	1658855072.775	0	899	2.2130605729	2.2488448742	537.13191611	547.66414106	1.7578770585	725.13476562	29.065759659	-1.1945961714	34.647666931	19.136400223	0	0	0	0	0
5546	2022-07-26	17:04:33.687	206.50316769	4956.076024	1658855073.688	0	899	2.2130605729	2.2488448742	531.53052053	541.95291183	1.7578770585	725.13278663	29.065759659	-1.1945961714	34.647666931	19.136400223	0	0	0	0	0
5547	2022-07-26	17:04:34.644	206.50317876	4956.07629	1658855074.645	0	899	2.1779744353	2.2137169833	531.53251004	542.11101816	1.7836879052	725.13830405	29.06621237	-1.1669583771	34.647666931	19.134788298	0	0	0	0	0
5548	2022-07-26	17:04:35.551	206.50318925	4956.076542	1658855075.551	0	899	2.1780497052	2.2137940247	531.03448374	541.60323925	1.7837142274	725.11601732	29.07003212	-1.2819073934	34.647666931	19.126171478	0	0	0	0	0
5549	2022-07-26	17:04:36.466	206.50319984	4956.076796	1658855076.466	0	899	2.1965087475	2.2321573993	531.03448374	541.48597554	1.7643053426	725.13761366	29.07003212	-1.4233407911	34.647666931	19.108754947	0	0	0	0	0
5550	2022-07-26	17:04:37.374	206.50321035	4956.077048	1658855077.374	0	899	2.1965087475	2.2321573993	533.6923973	544.19620051	1.7643053426	725.14275395	29.07003212	-1.1473941803	34.647666931	19.139282227	0	0	0	0	0
5551	2022-07-26	17:04:38.249	206.50322047	4956.077291	1658855078.249	0	899	2.2126837583	2.2505066717	533.6923973	544.75737567	1.856650368	725.13397459	29.07003212	-1.1598980111	34.647666931	19.135596686	0	0	0	0	0
5552	2022-07-26	17:04:39.164	206.50323108	4956.077546	1658855079.165	0	899	2.2126837583	2.2505066717	535.46327373	546.56496745	1.856650368	725.1346864	29.07003212	-1.1994791031	34.647666931	19.133878708	0	0	0	0	0
5553	2022-07-26	17:04:40.131	206.50324227	4956.077814	1658855080.132	0	899	2.2134014218	2.2489854866	535.47014939	545.90922672	1.7479312946	725.15029483	29.071585283	-1.1926235545	34.647666931	19.134384825	0	0	0	0	0
5554	2022-07-26	17:04:41.063	206.50325306	4956.078073	1658855081.064	0	899	2.2134589341	2.2490443246	535.81809063	546.26406928	1.7479506883	725.1505806	29.074457169	-1.1878700051	34.647666931	19.134068634	0	0	0	0	0
5555	2022-07-26	17:04:41.982	206.50326368	4956.078328	1658855081.982	0	899	2.2003969306	2.2366065233	535.81809063	546.5112474	1.7885023197	725.14291847	29.074457169	-1.220627885	34.647666931	19.130109838	0	0	0	0	0
5556	2022-07-26	17:04:42.891	206.50327421	4956.078581	1658855082.892	0	899	2.2003969306	2.2366065233	533.56145543	544.20957723	1.7885023197	725.13823452	29.074457169	-1.2218135911	34.647666931	19.129990597	0	0	0	0	0
5557	2022-07-26	17:04:43.727	206.50328389	4956.078813	1658855083.728	0	899	2.2055950212	2.2432285502	533.56145543	544.60363314	1.8533475834	725.13876929	29.074457169	-1.199554576	34.647666931	19.134519223	0	0	0	0	0
5558	2022-07-26	17:04:44.631	206.50329435	4956.079064	1658855084.632	0	899	2.2055967271	2.2432302979	536.80469767	547.91399877	1.8533481956	725.13977415	29.074542658	-1.2190756253	34.647666931	19.133138151	0	0	0	0	0
5559	2022-07-26	17:04:45.540	206.50330487	4956.079317	1658855085.541	0	899	2.2037221111	2.2399176975	536.82341436	547.51626141	1.7851676584	725.13229269	29.078760147	-1.2245299271	34.647666931	19.131744827	0	0	0	0	0
5560	2022-07-26	17:04:46.499	206.50331596	4956.079583	1658855086.499	0	899	2.2037221111	2.2399176975	535.49604887	546.16245646	1.7851676584	725.14137884	29.078760147	-1.2219752492	34.647666931	19.132045746	0	0	0	0	0
5561	2022-07-26	17:04:47.411	206.50332652	4956.079836	1658855087.411	0	899	2.2037030744	2.2388473778	535.49604887	545.85171175	1.7341469853	725.1307943	29.078760147	-1.1940787715	34.647666931	19.135655397	0	0	0	0	0
5562	2022-07-26	17:04:48.325	206.50333709	4956.08009	1658855088.325	0	899	2.2037030744	2.2388473778	539.22769924	549.65552645	1.7341469853	725.11639404	29.078760147	-1.1555324793	34.647666931	19.133878708	0	0	0	0	0
5563	2022-07-26	17:04:49.263	206.50334796	4956.080351	1658855089.264	0	899	2.2091144344	2.2449449697	539.22957763	549.83561721	1.763205989	725.13512335	29.079181532	-1.1675189449	34.647666931	19.135911613	0	0	0	0	0
5564	2022-07-26	17:04:50.153	206.50335825	4956.080598	1658855090.153	0	899	2.2091907952	2.2450231065	537.91361398	548.49392927	1.7632320151	725.15714289	29.08300209	-1.1425112486	34.647666931	19.135320663	0	0	0	0	0
5565	2022-07-26	17:04:51.026	206.50336837	4956.080841	1658855091.027	0	899	2.1964797095	2.2332127578	537.91361398	548.82381096	1.8171146287	725.15568128	29.08300209	-1.145356948	34.647666931	19.134979551	0	0	0	0	0
5566	2022-07-26	17:04:51.937	206.5033789	4956.081094	1658855091.937	0	899	2.1964797095	2.2332127578	533.56665461	544.38868468	1.8171146287	725.1467847	29.08300209	-1.1916534703	34.647666931	19.132999509	0	0	0	0	0
5567	2022-07-26	17:04:52.859	206.50338958	4956.08135	1658855092.86	0	899	2.2165315068	2.2544463258	533.56665461	544.63668348	1.8579094418	725.12611561	29.08300209	-1.215335336	34.647666931	19.123377213	0	0	0	0	0
5568	2022-07-26	17:04:53.716	206.50339949	4956.081588	1658855093.716	0	899	2.2165315068	2.2544463258	542.89752743	554.16114604	1.8579094418	725.1361084	29.08300209	-1.2173833847	34.647666931	19.118755341	0	0	0	0	0
5569	2022-07-26	17:04:54.635	206.50341014	4956.081843	1658855094.636	0	899	2.2386601763	2.2757001226	542.90066195	553.79439292	1.7980872823	725.16928242	29.083700559	-1.1688340231	34.647666931	19.134247155	0	0	0	0	0
5570	2022-07-26	17:04:55.549	206.50342071	4956.082097	1658855095.549	0	899	2.2387350369	2.2757767594	552.42112262	563.50605062	1.7981129586	725.15753618	29.087396622	-1.3163792163	34.647666931	19.137289755	0	0	0	0	0
5571	2022-07-26	17:04:56.460	206.50343126	4956.08235	1658855096.461	0	899	2.2212782715	2.2570523972	552.42112262	563.20985473	1.7509866798	725.146967	29.087396622	-1.484318614	34.647666931	19.138921738	0	0	0	0	0
5572	2022-07-26	17:04:57.374	206.50344183	4956.082604	1658855097.374	0	899	2.2212782715	2.2570523972	538.35177222	548.86573126	1.7509866798	725.15927265	29.087396622	-1.3200333513	34.647666931	19.134096638	0	0	0	0	0
5573	2022-07-26	17:04:58.288	206.50345241	4956.082858	1658855098.288	0	899	2.1815668359	2.2179023113	538.35177222	549.22635437	1.809855441	725.16759122	29.087396622	-1.1905108832	34.647666931	19.12657907	0	0	0	0	0
5574	2022-07-26	17:04:59.203	206.503463	4956.083112	1658855099.203	0	899	2.1815668359	2.2179023113	531.51119703	542.24760113	1.809855441	725.15777628	29.087396622	-1.1929684877	34.647666931	19.1140728	0	0	0	0	0
5575	2022-07-26	17:05:00.109	206.5034735	4956.083364	1658855100.11	0	899	2.1810893259	2.2175383917	531.52822223	542.30101862	1.8158112792	725.17791061	29.091270939	-1.1856926316	34.647666931	19.096687822	0	0	0	0	0
5576	2022-07-26	17:05:01.063	206.50348454	4956.083629	1658855101.064	0	899	2.1810983865	2.2175476695	535.08064335	545.92545839	1.8158145006	725.19514475	29.091730118	-1.189357557	34.647666931	19.099385091	0	0	0	0	0
5577	2022-07-26	17:05:02.009	206.50349547	4956.083891	1658855102.009	0	899	2.2074167648	2.2439341796	535.08064335	545.81581023	1.797816519	725.15866028	29.091730118	-1.3732931717	34.647666931	19.10811855	0	0	0	0	0
5578	2022-07-26	17:05:02.878	206.50350554	4956.084133	1658855102.879	0	899	2.2074167648	2.2439341796	533.21999504	543.91783228	1.797816519	725.17993164	29.091730118	-1.310159564	34.647666931	19.134960175	0	0	0	0	0
5579	2022-07-26	17:05:03.752	206.50351565	4956.084376	1658855103.752	0	899	2.2088237409	2.2455603196	533.21999504	543.97538111	1.8072966226	725.15994768	29.091730118	-1.2914038178	34.647666931	19.134406677	0	0	0	0	0
5580	2022-07-26	17:05:04.641	206.50352594	4956.084623	1658855104.641	0	899	2.2088701942	2.245607881	535.08275077	545.8758087	1.8073128542	725.16445741	29.094054708	-1.1775758409	34.647666931	19.135749223	0	0	0	0	0
5581	2022-07-26	17:05:05.532	206.50353625	4956.08487	1658855105.532	0	899	2.2206718036	2.2574738749	535.09163731	545.84619599	1.8009638011	725.16665306	29.096063614	-1.1467690002	34.647666931	19.139059837	0	0	0	0	0
5582	2022-07-26	17:05:06.451	206.5035469	4956.085126	1658855106.452	0	899	2.2206718036	2.2574738749	534.25715146	544.9949382	1.8009638011	725.15726132	29.096063614	-1.1441389322	34.647666931	19.139640808	0	0	0	0	0
5583	2022-07-26	17:05:07.359	206.50355741	4956.085378	1658855107.36	0	899	2.2087900059	2.2436447854	534.25715146	544.47978459	1.7161833853	725.16611466	29.096063614	-1.1654816519	34.647666931	19.136807979	0	0	0	0	0
5584	2022-07-26	17:05:08.226	206.50356744	4956.085619	1658855108.227	0	899	2.2087900059	2.2436447854	534.32044279	544.54428695	1.7161833853	725.15485064	29.096063614	-1.1569229751	34.647666931	19.138577771	0	0	0	0	0
5585	2022-07-26	17:05:09.154	206.50357817	4956.085876	1658855109.154	0	899	2.2058925957	2.240784039	534.32044279	544.56856454	1.7201819517	725.18187264	29.096063614	-1.1791712101	34.647666931	19.139083862	0	0	0	0	0
5586	2022-07-26	17:05:10.085	206.50358896	4956.086135	1658855110.086	0	899	2.2059561689	2.240849054	535.99096706	546.27125797	1.7202031231	725.1664166	29.099249164	-1.1999534021	34.647666931	19.1357446	0	0	0	0	0
5587	2022-07-26	17:05:10.990	206.50359943	4956.086386	1658855110.991	0	899	2.2144808347	2.2508011794	535.99605356	546.65711908	1.7826590245	725.17098615	29.10039711	-1.2000611997	34.647666931	19.134992903	0	0	0	0	0
5588	2022-07-26	17:05:11.960	206.50361065	4956.086656	1658855111.96	0	899	2.2144808347	2.2508011794	531.36740305	541.93640381	1.7826590245	725.18086091	29.10039711	-1.1513825308	34.647666931	19.136588823	0	0	0	0	0
5589	2022-07-26	17:05:12.845	206.5036209	4956.086902	1658855112.846	0	899	2.1927470907	2.227773279	531.36740305	541.65991455	1.7369101053	725.17816688	29.10039711	-1.1680686482	34.647666931	19.136407385	0	0	0	0	0
5590	2022-07-26	17:05:13.726	206.50363109	4956.087146	1658855113.726	0	899	2.1927470907	2.227773279	534.68521125	545.04198822	1.7369101053	725.16942955	29.10039711	-1.1929684877	34.647666931	19.136039734	0	0	0	0	0
5591	2022-07-26	17:05:14.648	206.50364176	4956.087402	1658855114.648	0	899	2.2096423669	2.2460697493	534.69606991	545.38616627	1.7916789051	725.17694456	29.102853674	-1.3606599956	34.647666931	19.128991335	0	0	0	0	0
5592	2022-07-26	17:05:15.561	206.50365233	4956.087656	1658855115.561	0	899	2.2096804973	2.2461087812	534.51690248	545.20349712	1.7916921093	725.17020401	29.104761124	-1.4544818496	34.647666931	19.125187388	0	0	0	0	0
5593	2022-07-26	17:05:16.453	206.50366266	4956.087904	1658855116.454	0	899	2.1989769791	2.2348409886	534.51690248	545.08878273	1.7728323498	725.15304505	29.104761124	-1.2267396403	34.647666931	19.132839696	0	0	0	0	0
5594	2022-07-26	17:05:17.367	206.50367323	4956.088158	1658855117.367	0	899	2.1989769791	2.2348409886	532.16052213	542.68579697	1.7728323498	725.1788803	29.104761124	-1.173231927	34.647666931	19.139031555	0	0	0	0	0
5595	2022-07-26	17:05:18.332	206.50368441	4956.088426	1658855118.333	0	899	2.1987152097	2.2350112489	532.16052213	542.81429852	1.794051791	725.17138712	29.104761124	-1.1824481077	34.647666931	19.139162859	0	0	0	0	0
5596	2022-07-26	17:05:19.240	206.50369492	4956.088678	1658855119.241	0	899	2.1987152097	2.2350112489	535.6338077	546.35711876	1.794051791	725.17029496	29.104761124	-1.1376283169	34.647666931	19.138561249	0	0	0	0	0
5597	2022-07-26	17:05:20.155	206.50370551	4956.088932	1658855120.156	0	899	2.2066796494	2.2434226207	535.64917162	546.46597871	1.8093335366	725.16529856	29.108230831	-1.1413794432	34.647666931	19.138818741	0	0	0	0	0
5598	2022-07-26	17:05:21.025	206.50371557	4956.089174	1658855121.025	0	899	2.2067005487	2.243444019	539.59865155	550.49525872	1.8093408551	725.16729736	29.109277725	-1.1425112486	34.647666931	19.140001297	0	0	0	0	0
5599	2022-07-26	17:05:21.926	206.503726	4956.089424	1658855121.926	0	899	2.2172164482	2.2539579729	539.59865155	550.44282239	1.8008055308	725.16361828	29.109277725	-1.1464563987	34.647666931	19.130400639	0	0	0	0	0
5600	2022-07-26	17:05:22.786	206.50373595	4956.089663	1658855122.786	0	899	2.2172164482	2.2539579729	542.5010511	553.40355069	1.8008055308	725.16279127	29.109277725	-1.1562977935	34.647666931	19.132339642	0	0	0	0	0
5601	2022-07-26	17:05:23.711	206.50374667	4956.08992	1658855123.712	0	899	2.212531879	2.2486641876	542.5010511	553.24493561	1.7751152794	725.1577007	29.109277725	-1.1715395711	34.647666931	19.139055252	0	0	0	0	0
5602	2022-07-26	17:05:24.611	206.50375707	4956.09017	1658855124.611	0	899	2.212564023	2.2486970844	540.85476283	551.56611144	1.7751262936	725.16840125	29.110883637	-1.169200508	34.647666931	19.140500252	0	0	0	0	0
5603	2022-07-26	17:05:25.519	206.50376758	4956.090422	1658855125.519	0	899	2.1917596885	2.2283265174	540.866275	551.8101451	1.812858582	725.178217	29.113458633	-1.1433628371	34.647666931	19.1403788	0	0	0	0	0
5604	2022-07-26	17:05:26.398	206.50377777	4956.090666	1658855126.399	0	899	2.1917596885	2.2283265174	537.31646246	548.18850577	1.812858582	725.18798828	29.113458633	-1.1392560005	34.647666931	19.138561249	0	0	0	0	0
5605	2022-07-26	17:05:27.279	206.50378795	4956.090911	1658855127.279	0	899	2.2115983078	2.2476435111	537.31646246	547.93642529	1.7716401041	725.17338309	29.113458633	-1.1833103824	34.647666931	19.131199148	0	0	0	0	0
5606	2022-07-26	17:05:28.190	206.50379851	4956.091164	1658855128.191	0	899	2.2115983078	2.2476435111	544.20501106	554.96112481	1.7716401041	725.16730828	29.113458633	-1.188085556	34.647666931	19.120916367	0	0	0	0	0
5607	2022-07-26	17:05:29.197	206.50381015	4956.091444	1658855129.197	0	899	2.2215890652	2.2589441624	544.20501106	555.30307517	1.8268371255	725.17737625	29.113458633	-1.1860590731	34.647666931	19.121700615	0	0	0	0	0
5608	2022-07-26	17:05:30.098	206.50382059	4956.091694	1658855130.099	0	899	2.2216378562	2.25899413	539.33566845	550.33453651	1.8268542608	725.16688386	29.115886297	-1.2005894034	34.647666931	19.128845164	0	0	0	0	0
5609	2022-07-26	17:05:30.996	206.50383098	4956.091944	1658855130.997	0	899	2.1972724237	2.2343471462	539.34430118	550.38162962	1.8330854683	725.15564086	29.117822647	-1.2891402529	34.647666931	19.132806778	0	0	0	0	0
5610	2022-07-26	17:05:31.894	206.50384138	4956.092193	1658855131.895	0	899	2.1972724237	2.2343471462	534.86534825	545.81101785	1.8330854683	725.15190761	29.117822647	-1.337775843	34.647666931	19.134122849	0	0	0	0	0
5611	2022-07-26	17:05:32.755	206.50385133	4956.092432	1658855132.755	0	899	2.1897904897	2.2260279393	534.86534825	545.59965186	1.798384159	725.18498907	29.117822647	-1.196223855	34.647666931	19.136039734	0	0	0	0	0
5612	2022-07-26	17:05:33.664	206.50386186	4956.092685	1658855133.665	0	899	2.1897904897	2.2260279393	534.10358631	544.822602	1.798384159	725.17832532	29.117822647	-1.170677204	34.647666931	19.13848954	0	0	0	0	0
5613	2022-07-26	17:05:34.591	206.50387258	4956.092942	1658855134.591	0	899	2.1884096163	2.2241636621	534.10912247	544.69146457	1.7758811807	725.16917248	29.119076495	-1.1758511745	34.647666931	19.138098976	0	0	0	0	0
5614	2022-07-26	17:05:35.563	206.50388384	4956.093212	1658855135.564	0	899	2.1884699807	2.2242254407	531.13398237	541.65750424	1.7759021026	725.16926989	29.122125626	-1.244492894	34.647666931	19.131738663	0	0	0	0	0
5615	2022-07-26	17:05:36.480	206.50389444	4956.093467	1658855136.48	0	899	2.1900113758	2.2260126867	531.13398237	541.72262848	1.7866773612	725.16192627	29.122125626	-1.160415411	34.647666931	19.134599686	0	0	0	0	0
5616	2022-07-26	17:05:37.391	206.50390499	4956.09372	1658855137.391	0	899	2.1900113758	2.2260126867	541.83852786	552.64057896	1.7866773612	725.17120766	29.122125626	-1.1478038655	34.647666931	19.139870789	0	0	0	0	0
5617	2022-07-26	17:05:38.273	206.5039152	4956.093965	1658855138.273	0	899	2.2102676506	2.2472702756	541.83852786	552.83996531	1.8189999234	725.17511673	29.122125626	-1.1732534652	34.647666931	19.139140754	0	0	0	0	0
5618	2022-07-26	17:05:39.201	206.50392595	4956.094223	1658855139.202	0	899	2.2102709966	2.2472737019	538.71194164	549.6499044	1.8190010995	725.18581648	29.122292967	-1.1592944316	34.647666931	19.136646043	0	0	0	0	0
5619	2022-07-26	17:05:40.111	206.50393648	4956.094476	1658855140.112	0	899	2.2059981755	2.2435436632	538.72995039	549.85087564	1.8487520935	725.1808019	29.126337051	-1.1457666159	34.647666931	19.13820076	0	0	0	0	0
5620	2022-07-26	17:05:41.019	206.50394698	4956.094728	1658855141.019	0	899	2.2059981755	2.2435436632	539.03893654	550.16624015	1.8487520935	725.17150596	29.126337051	-1.2051813705	34.647666931	19.131566067	0	0	0	0	0
5621	2022-07-26	17:05:41.927	206.50395749	4956.09498	1658855141.927	0	899	2.2160999437	2.2539066768	539.03893654	550.19268406	1.8530565644	725.18191023	29.126337051	-1.3226742634	34.647666931	19.115587917	0	0	0	0	0
5622	2022-07-26	17:05:42.825	206.50396788	4956.095229	1658855142.825	0	899	2.2160999437	2.2539066768	541.1561801	552.35373744	1.8530565644	725.15918535	29.126337051	-1.1551444365	34.647666931	19.134891396	0	0	0	0	0
5623	2022-07-26	17:05:43.733	206.5039784	4956.095482	1658855143.734	0	899	2.2119099701	2.251005871	541.1561801	552.75899034	1.9187131534	725.14178103	29.126337051	-1.160900536	34.647666931	19.119089177	0	0	0	0	0
5624	2022-07-26	17:05:44.684	206.50398941	4956.095746	1658855144.685	0	899	2.2119396934	2.2510363481	537.20809916	548.726327	1.9187241659	725.14937243	29.12782251	-1.2878360038	34.647666931	19.101934471	0	0	0	0	0
5625	2022-07-26	17:05:45.627	206.50400031	4956.096008	1658855145.627	0	899	2.2124490498	2.2490848064	537.22183068	548.01032534	1.7995121682	725.17939647	29.130914688	-1.2668057893	34.647666931	19.126661136	0	0	0	0	0
5626	2022-07-26	17:05:46.569	206.50401122	4956.096269	1658855146.569	0	899	2.2124490498	2.2490848064	539.20449184	550.03280232	1.7995121682	725.16893885	29.130914688	-1.1522664124	34.647666931	19.139882776	0	0	0	0	0
5627	2022-07-26	17:05:47.520	206.50402223	4956.096534	1658855147.521	0	899	2.2188221846	2.2545067417	539.20449184	549.72031652	1.7485748476	725.15863441	29.130914688	-1.1463809945	34.647666931	19.140089629	0	0	0	0	0
5628	2022-07-26	17:05:48.496	206.50403352	4956.096804	1658855148.496	0	899	2.2188221846	2.2545067417	542.4064107	552.98468074	1.7485748476	725.15553577	29.130914688	-1.1471354819	34.647666931	19.139593112	0	0	0	0	0
5629	2022-07-26	17:05:49.430	206.50404434	4956.097064	1658855149.431	0	899	2.2165263503	2.2531542801	542.4064107	553.27658505	1.7958782753	725.15193874	29.130914688	-1.1376283169	34.647666931	19.137840271	0	0	0	0	0
5630	2022-07-26	17:05:50.299	206.5040544	4956.097306	1658855150.3	0	899	2.2165794531	2.2532086413	540.08028821	550.90395854	1.7958966523	725.16406533	29.133563048	-1.2111960965	34.647666931	19.134367747	0	0	0	0	0
5631	2022-07-26	17:05:51.213	206.50406498	4956.097559	1658855151.214	0	899	2.2218795053	2.2596391178	540.08808347	551.22042502	1.8460518677	725.15572372	29.135309219	-1.2323448611	34.647666931	19.13006204	0	0	0	0	0
5632	2022-07-26	17:05:52.117	206.50407543	4956.09781	1658855152.117	0	899	2.2218795053	2.2596391178	534.87509264	545.89998358	1.8460518677	725.16954556	29.135309219	-1.1937769691	34.647666931	19.133428927	0	0	0	0	0
5633	2022-07-26	17:05:53.086	206.50408666	4956.09808	1658855153.087	0	899	2.1973579809	2.2343517811	534.87509264	545.79655937	1.829080634	725.1509363	29.135309219	-1.1994791031	34.647666931	19.132799149	0	0	0	0	0
5634	2022-07-26	17:05:54.049	206.5040978	4956.098347	1658855154.05	0	899	2.1973579809	2.2343517811	535.0757247	546.00128808	1.829080634	725.16103661	29.135309219	-1.6294384445	34.647666931	19.09983107	0	0	0	0	0
5635	2022-07-26	17:05:54.947	206.50410819	4956.098597	1658855154.948	0	899	2.2198498857	2.2584070461	535.08591379	546.35928818	1.8860720423	725.15053574	29.137612791	-1.3781006676	34.647666931	19.119935269	0	0	0	0	0
5636	2022-07-26	17:05:55.851	206.50411866	4956.098848	1658855155.852	0	899	2.2198888099	2.2584469402	539.20631	550.56658118	1.8860861684	725.15223138	29.139551163	-1.1583781787	34.647666931	19.130216156	0	0	0	0	0
5637	2022-07-26	17:05:56.757	206.50412914	4956.099099	1658855156.758	0	899	2.2292425363	2.2652869601	539.20631	549.7787589	1.7578034651	725.15541774	29.139551163	-1.1672386705	34.647666931	19.119260346	0	0	0	0	0
5638	2022-07-26	17:05:57.654	206.50413953	4956.099349	1658855157.655	0	899	2.2292425363	2.2652869601	536.49898851	547.0183538	1.7578034651	725.16517083	29.139551163	-1.2505723846	34.647666931	19.132432268	0	0	0	0	0
5639	2022-07-26	17:05:58.516	206.50414949	4956.099588	1658855158.516	0	899	2.2055160464	2.2418196729	536.49898851	547.20863294	1.7889771357	725.15360487	29.139551163	-1.4726878097	34.647666931	19.135003071	0	0	0	0	0
5640	2022-07-26	17:05:59.420	206.50415995	4956.099839	1658855159.42	0	899	2.2055369329	2.2418410525	536.34255619	547.04912208	1.7889843722	725.14942942	29.140598057	-1.1670338855	34.647666931	19.136304729	0	0	0	0	0
5641	2022-07-26	17:06:00.388	206.50417117	4956.100108	1658855160.389	0	899	2.2053215987	2.2416527571	536.35685682	547.07275981	1.7904671632	725.1581049	29.143823624	-1.2165964163	34.647666931	19.136849283	0	0	0	0	0
5642	2022-07-26	17:06:01.344	206.50418222	4956.100373	1658855161.344	0	899	2.2053215987	2.2416527571	538.6978661	549.46054024	1.7904671632	725.16077832	29.143823624	-1.2450534105	34.647666931	19.134960175	0	0	0	0	0
5643	2022-07-26	17:06:02.233	206.50419252	4956.100621	1658855162.234	0	899	2.2178870938	2.2535353595	538.6978661	549.1975296	1.74754949	725.15985552	29.143823624	-1.2143974967	34.647666931	19.135598922	0	0	0	0	0
5644	2022-07-26	17:06:03.121	206.50420279	4956.100867	1658855163.121	0	899	2.2178870938	2.2535353595	545.15172237	555.77717682	1.74754949	725.14329034	29.143823624	-1.1506495476	34.647666931	19.137840271	0	0	0	0	0
5645	2022-07-26	17:06:04.036	206.50421339	4956.101121	1658855164.037	0	899	2.2250421087	2.2625349166	545.15172237	556.29284428	1.8306618488	725.16275206	29.143823624	-1.145303082	34.647666931	19.138728363	0	0	0	0	0
5646	2022-07-26	17:06:04.921	206.50422363	4956.101367	1658855164.922	0	899	2.225092245	2.2625862647	540.51203586	551.55844621	1.8306794686	725.15364287	29.146314545	-1.1487200939	34.647666931	19.137502342	0	0	0	0	0
5647	2022-07-26	17:06:05.848	206.50423436	4956.101625	1658855165.849	0	899	2.2019992017	2.2378616447	540.52067683	551.19611132	1.7703620563	725.15257738	29.148248672	-1.1597148456	34.647666931	19.136619858	0	0	0	0	0
5648	2022-07-26	17:06:06.782	206.50424517	4956.101884	1658855166.783	0	899	2.2019992017	2.2378616447	542.46424639	553.17806693	1.7703620563	725.15624798	29.148248672	-1.3816254842	34.647666931	19.138739756	0	0	0	0	0
5649	2022-07-26	17:06:07.713	206.50425594	4956.102143	1658855167.713	0	899	2.2088673268	2.2457158688	542.46424639	553.43934184	1.8126792181	725.13889459	29.148248672	-1.4524661532	34.647666931	19.133731678	0	0	0	0	0
5650	2022-07-26	17:06:08.578	206.50426595	4956.102383	1658855168.578	0	899	2.2088673268	2.2457158688	545.28879382	556.3210353	1.8126792181	725.13055056	29.148248672	-1.3850317001	34.647666931	19.124517441	0	0	0	0	0
5651	2022-07-26	17:06:09.494	206.50427656	4956.102637	1658855169.495	0	899	2.2245345894	2.26208013	545.29749683	556.45988222	1.8336051982	725.12589653	29.150179768	-1.2125111597	34.647666931	19.133994121	0	0	0	0	0
5652	2022-07-26	17:06:10.411	206.50428718	4956.102892	1658855170.412	0	899	2.2245860026	2.2621327879	546.72184946	557.91350448	1.8336233004	725.13829556	29.152734756	-1.2421322856	34.647666931	19.130987054	0	0	0	0	0
5653	2022-07-26	17:06:11.335	206.50429786	4956.103149	1658855171.335	0	899	2.2127708848	2.2484491662	546.72184946	557.41165177	1.7529773674	725.13698714	29.152734756	-1.4468824863	34.647666931	19.121995926	0	0	0	0	0
5654	2022-07-26	17:06:12.250	206.50430845	4956.103403	1658855172.25	0	899	2.2127708848	2.2484491662	548.24575461	558.96535313	1.7529773674	725.15722292	29.152734756	-1.2085552073	34.647666931	19.096155609	0	0	0	0	0
5655	2022-07-26	17:06:13.137	206.50431872	4956.103649	1658855173.137	0	899	2.2439262544	2.281767938	548.24575461	559.459229	1.8321221746	725.1204834	29.152734756	-1.2320321798	34.647666931	19.129919052	0	0	0	0	0
5656	2022-07-26	17:06:14.035	206.50432911	4956.103899	1658855174.035	0	899	2.2439262544	2.281767938	548.97567386	560.20407757	1.8321221746	725.15237689	29.152734756	-1.2228483877	34.647666931	19.130934267	0	0	0	0	0
5657	2022-07-26	17:06:14.901	206.50433913	4956.104139	1658855174.901	0	899	2.217058952	2.2542909101	548.98594351	560.16735133	1.8245735415	725.14306236	29.154998312	-1.2170922859	34.647666931	19.135387282	0	0	0	0	0
5658	2022-07-26	17:06:15.809	206.50434965	4956.104392	1658855175.81	0	899	2.21709924	2.2543321686	544.84525739	555.94241815	1.8245877047	725.14191118	29.157007217	-1.2227620984	34.647666931	19.138876378	0	0	0	0	0
5659	2022-07-26	17:06:16.744	206.50436047	4956.104651	1658855176.745	0	899	2.2289132361	2.2656159877	544.84525739	555.72567493	1.7896486542	725.14084529	29.157007217	-1.188161036	34.647666931	19.138601834	0	0	0	0	0
5660	2022-07-26	17:06:17.664	206.50437112	4956.104907	1658855177.665	0	899	2.2289132361	2.2656159877	547.16941273	558.09624305	1.7896486542	725.14117957	29.157007217	-1.2524587666	34.647666931	19.125726182	0	0	0	0	0
5661	2022-07-26	17:06:18.608	206.50438205	4956.105169	1658855178.609	0	899	2.2114956867	2.2465586638	547.16941273	557.68893034	1.7241953879	725.14786716	29.157007217	-1.4114082973	34.647666931	19.105461209	0	0	0	0	0
5662	2022-07-26	17:06:19.578	206.50439328	4956.105439	1658855179.579	0	899	2.2115436722	2.2466077403	545.25784321	555.74070929	1.7242113693	725.1401254	29.15940598	-1.1475559244	34.647666931	19.138723588	0	0	0	0	0
5663	2022-07-26	17:06:20.539	206.5044044	4956.105706	1658855180.54	0	899	2.2333717218	2.270144126	545.26669946	556.15441487	1.7894684648	725.15293672	29.161371231	-1.1479008514	34.647666931	19.138933018	0	0	0	0	0
5664	2022-07-26	17:06:21.447	206.50441491	4956.105958	1658855181.448	0	899	2.2333717218	2.270144126	550.55286417	561.54613206	1.7894684648	725.15283203	29.161371231	-1.1457666159	34.647666931	19.139640808	0	0	0	0	0
5665	2022-07-26	17:06:22.372	206.50442561	4956.106215	1658855182.373	0	899	2.2188589854	2.2554677649	550.55286417	561.56887701	1.7930982273	725.16250065	29.161371231	-1.1478685401	34.647666931	19.139176097	0	0	0	0	0
5666	2022-07-26	17:06:23.299	206.50443633	4956.106472	1658855183.299	0	899	2.2188589854	2.2554677649	545.69158731	556.61033086	1.7930982273	725.17331721	29.161371231	-1.1689417939	34.647666931	19.136311373	0	0	0	0	0
5667	2022-07-26	17:06:24.194	206.5044467	4956.106721	1658855184.195	0	899	2.2110265843	2.2479179185	545.69158731	556.73401194	1.8130065266	725.14387401	29.161371231	-1.1457666159	34.647666931	19.137479782	0	0	0	0	0
5668	2022-07-26	17:06:25.085	206.50445701	4956.106968	1658855185.086	0	899	2.2111080881	2.2480013728	545.61662868	556.65771385	1.813035076	725.17191704	29.165446439	-1.1794406697	34.647666931	19.135449353	0	0	0	0	0
5669	2022-07-26	17:06:25.980	206.50446737	4956.107217	1658855185.981	0	899	2.2177887181	2.2550485516	545.61779337	556.73527782	1.8253261148	725.16885517	29.165704727	-1.1807341505	34.647666931	19.133831946	0	0	0	0	0
5670	2022-07-26	17:06:26.888	206.50447788	4956.107469	1658855186.889	0	899	2.2177887181	2.2550485516	543.75699391	554.83656279	1.8253261148	725.16207017	29.165704727	-1.2158958565	34.647666931	19.131055832	0	0	0	0	0
5671	2022-07-26	17:06:27.854	206.50448905	4956.107737	1658855187.854	0	899	2.2031190484	2.2391494618	543.75699391	554.54131593	1.777631006	725.15580093	29.165704727	-1.198368922	34.647666931	19.132600784	0	0	0	0	0
5672	2022-07-26	17:06:28.770	206.50449966	4956.107992	1658855188.771	0	899	2.2031190484	2.2391494618	538.11629351	548.78874363	1.777631006	725.1569703	29.165704727	-1.181607308	34.647666931	19.132731798	0	0	0	0	0
5673	2022-07-26	17:06:29.657	206.50450992	4956.108238	1658855189.657	0	899	2.1865608532	2.2218426493	538.12650527	548.65606834	1.7542554776	725.1624675	29.168000619	-1.2068736537	34.647666931	19.133395757	0	0	0	0	0
5674	2022-07-26	17:06:30.512	206.50451981	4956.108476	1658855190.512	0	899	2.1866011528	2.2218838814	537.80519973	548.32856026	1.7542692899	725.18450766	29.170038223	-1.2341341554	34.647666931	19.136648784	0	0	0	0	0
5675	2022-07-26	17:06:31.430	206.50453045	4956.108731	1658855191.431	0	899	2.1909718584	2.2283114101	537.80519973	548.92191707	1.8511800868	725.16345902	29.170038223	-1.2369152308	34.647666931	19.133878708	0	0	0	0	0
5676	2022-07-26	17:06:32.365	206.50454126	4956.10899	1658855192.365	0	899	2.1909718584	2.2283114101	537.76242823	548.87826146	1.8511800868	725.17625134	29.170038223	-1.2154754598	34.647666931	19.135340912	0	0	0	0	0
5677	2022-07-26	17:06:33.260	206.50455163	4956.109239	1658855193.261	0	899	2.2050841555	2.242398382	537.76242823	548.79935188	1.83830313	725.16968339	29.170038223	-1.1592836396	34.647666931	19.139240442	0	0	0	0	0
5678	2022-07-26	17:06:34.151	206.50456193	4956.109486	1658855194.151	0	899	2.2050841555	2.242398382	546.06673796	557.27409753	1.83830313	725.16540527	29.170038223	-1.1490218639	34.647666931	19.139640808	0	0	0	0	0
5679	2022-07-26	17:06:35.051	206.50457235	4956.109736	1658855195.051	0	899	2.2223883712	2.2585095391	546.07921255	556.84250171	1.7668322169	725.17581439	29.172802388	-1.1458851462	34.647666931	19.139640808	0	0	0	0	0
5680	2022-07-26	17:06:35.941	206.50458266	4956.109984	1658855195.942	0	899	2.2224193045	2.2585411934	546.1858545	556.95131086	1.7668427229	725.17336248	29.174341202	-1.1446779003	34.647666931	19.137255991	0	0	0	0	0
5681	2022-07-26	17:06:36.865	206.50459334	4956.11024	1658855196.865	0	899	2.2252714443	2.2623624417	546.1858545	557.22692543	1.8111807109	725.16867288	29.174341202	-1.1481164307	34.647666931	19.113202998	0	0	0	0	0
5682	2022-07-26	17:06:37.762	206.50460373	4956.110489	1658855197.762	0	899	2.2252714443	2.2623624417	545.03738101	556.05523571	1.8111807109	725.17614746	29.174341202	-1.1490218639	34.647666931	19.105791092	0	0	0	0	0
5683	2022-07-26	17:06:38.700	206.50461458	4956.11075	1658855198.7	0	899	2.2169099252	2.2539229475	545.03738101	556.07360591	1.8141405813	725.17106174	29.174341202	-1.1551013672	34.647666931	19.139316976	0	0	0	0	0
5684	2022-07-26	17:06:39.582	206.50462479	4956.110995	1658855199.582	0	899	2.2169594162	2.2539736237	543.94401349	554.95820644	1.814157883	725.1645237	29.176809286	-1.3515839656	34.647666931	19.111697633	0	0	0	0	0
5685	2022-07-26	17:06:40.433	206.50463464	4956.111231	1658855200.433	0	899	2.2181707422	2.2544705617	543.95239946	554.74753388	1.7787517988	725.16540689	29.178674698	-1.4364267453	34.647666931	19.099520475	0	0	0	0	0
5686	2022-07-26	17:06:41.319	206.50464491	4956.111478	1658855201.32	0	899	2.2181707422	2.2544705617	542.78577804	553.55776001	1.7787517988	725.17866082	29.178674698	-1.1473941803	34.647666931	19.140001297	0	0	0	0	0
5687	2022-07-26	17:06:42.255	206.50465573	4956.111738	1658855202.255	0	899	2.2158174742	2.2535777691	542.78577804	554.00464532	1.8510505628	725.18212406	29.178674698	-1.4791122699	34.647666931	19.09557215	0	0	0	0	0
5688	2022-07-26	17:06:43.148	206.50466606	4956.111986	1658855203.148	0	899	2.2158174742	2.2535777691	539.65155427	550.80564012	1.8510505628	725.19625915	29.178674698	-1.288310287	34.647666931	19.11938906	0	0	0	0	0
5689	2022-07-26	17:06:44.092	206.504677	4956.112248	1658855204.093	0	899	2.1982691847	2.2349519511	539.65155427	550.57303706	1.8132151734	725.19590749	29.178674698	-1.1916211567	34.647666931	19.134541909	0	0	0	0	0
5690	2022-07-26	17:06:45.055	206.50468814	4956.112515	1658855205.055	0	899	2.1983394444	2.2350238925	546.45107231	557.51031799	1.813239932	725.17698861	29.18220827	-1.2011067867	34.647666931	19.138071843	0	0	0	0	0
5691	2022-07-26	17:06:45.967	206.50469869	4956.112769	1658855205.967	0	899	2.2368559545	2.2735302624	546.45454694	557.31976404	1.7820366917	725.18018952	29.182977676	-1.1822216906	34.647666931	19.138026484	0	0	0	0	0
5692	2022-07-26	17:06:46.851	206.50470894	4956.113014	1658855206.852	0	899	2.2368559545	2.2735302624	549.56351411	560.49054715	1.7820366917	725.17583137	29.182977676	-1.1829007525	34.647666931	19.135687759	0	0	0	0	0
5693	2022-07-26	17:06:47.746	206.50471929	4956.113263	1658855207.747	0	899	2.2276912956	2.2655440274	549.56351411	560.88946785	1.8457810221	725.18589166	29.182977676	-1.1899503217	34.647666931	19.135320663	0	0	0	0	0
5694	2022-07-26	17:06:48.664	206.50472992	4956.113518	1658855208.665	0	899	2.2276912956	2.2655440274	544.54298423	555.76546987	1.8457810221	725.17062398	29.182977676	-1.1929684877	34.647666931	19.135320663	0	0	0	0	0
5695	2022-07-26	17:06:49.631	206.5047411	4956.113786	1658855209.631	0	899	2.2171130424	2.2543286057	544.55523391	555.64122728	1.8237396094	725.16740448	29.185699602	-1.1853907503	34.647666931	19.133769976	0	0	0	0	0
5696	2022-07-26	17:06:50.595	206.50475226	4956.114054	1658855210.595	0	899	2.2171490321	2.254365462	543.03371061	554.08880721	1.8237522572	725.15106201	29.187494278	-1.1734366417	34.647666931	19.13820076	0	0	0	0	0
5697	2022-07-26	17:06:51.499	206.50476272	4956.114305	1658855211.499	0	899	2.2063039161	2.2441487906	543.03371061	554.33161369	1.8629915102	725.16199135	29.187494278	-1.1749457287	34.647666931	19.138224633	0	0	0	0	0
5698	2022-07-26	17:06:52.421	206.50477339	4956.114561	1658855212.421	0	899	2.2063039161	2.2441487906	539.22000002	550.43855825	1.8629915102	725.17335601	29.187494278	-1.1775112365	34.647666931	19.138828631	0	0	0	0	0
5699	2022-07-26	17:06:53.354	206.50478419	4956.114821	1658855213.354	0	899	2.2159382796	2.2526612505	539.22000002	550.05733906	1.8009322477	725.19019686	29.187494278	-1.1458528476	34.647666931	19.139272677	0	0	0	0	0
5700	2022-07-26	17:06:54.233	206.50479437	4956.115065	1658855214.234	0	899	2.2159382796	2.2526612505	544.224662	555.16258562	1.8009322477	725.16291375	29.187494278	-1.1490218639	34.647666931	19.138921738	0	0	0	0	0
5701	2022-07-26	17:06:55.148	206.50480495	4956.115319	1658855215.148	0	899	2.2314321062	2.2691295103	544.23937699	555.3906252	1.8353023292	725.16474238	29.190765924	-1.1514795584	34.647666931	19.130493505	0	0	0	0	0
5702	2022-07-26	17:06:56.015	206.50481499	4956.11556	1658855216.015	0	899	2.2314535375	2.2691514609	544.94246431	556.10816525	1.83530986	725.19657888	29.191827774	-1.1604693662	34.647666931	19.120870098	0	0	0	0	0
5703	2022-07-26	17:06:56.921	206.50482549	4956.115812	1658855216.922	0	899	2.2252847989	2.2615328687	544.94246431	555.70713454	1.7706692107	725.18897293	29.191827774	-1.1799041933	34.647666931	19.129141258	0	0	0	0	0
5704	2022-07-26	17:06:57.792	206.50483556	4956.116053	1658855217.792	0	899	2.2252847989	2.2615328687	541.77170387	552.47373962	1.7706692107	725.17439118	29.191827774	-1.1758727656	34.647666931	19.135141802	0	0	0	0	0
5705	2022-07-26	17:06:58.670	206.50484572	4956.116297	1658855218.67	0	899	2.2201244036	2.2570795098	541.77170387	552.70866443	1.8087687724	725.17286611	29.191827774	-1.1744714454	34.647666931	19.136906466	0	0	0	0	0
5706	2022-07-26	17:06:59.598	206.50485646	4956.116555	1658855219.598	0	899	2.2201644554	2.2571205179	545.10491627	556.10925225	1.8087827136	725.16534383	29.19382233	-1.4140276246	34.647666931	19.127783832	0	0	0	0	0
5707	2022-07-26	17:07:00.515	206.50486707	4956.11681	1658855220.515	0	899	2.250767814	2.2884339839	545.11504048	556.1787364	1.8183125153	725.17242351	29.196069717	-1.5182621203	34.647666931	19.122984046	0	0	0	0	0
5708	2022-07-26	17:07:01.388	206.50487719	4956.117052	1658855221.389	0	899	2.250767814	2.2884339839	547.13482252	558.23951209	1.8183125153	725.17474284	29.196069717	-1.1571601629	34.647666931	19.139282227	0	0	0	0	0
5709	2022-07-26	17:07:02.346	206.50488828	4956.117319	1658855222.347	0	899	2.2463131855	2.2840334513	547.13482252	558.27764726	1.82443224	725.16773431	29.196069717	-1.1717875075	34.647666931	19.137395012	0	0	0	0	0
5710	2022-07-26	17:07:03.216	206.50489833	4956.11756	1658855223.216	0	899	2.2463131855	2.2840334513	543.57268278	554.64296178	1.82443224	725.15920475	29.196069717	-1.1441389322	34.647666931	19.137479782	0	0	0	0	0
5711	2022-07-26	17:07:04.151	206.50490917	4956.11782	1658855224.152	0	899	2.2208103707	2.2581671057	543.57268278	554.66224018	1.8275458858	725.16441254	29.196069717	-1.1482781061	34.647666931	19.138090942	0	0	0	0	0
5712	2022-07-26	17:07:05.013	206.50491913	4956.118059	1658855225.013	0	899	2.2208566335	2.2582144848	542.77477336	553.84815298	1.8275621514	725.16775735	29.198372885	-1.177241747	34.647666931	19.136732101	0	0	0	0	0
5713	2022-07-26	17:07:05.904	206.50492946	4956.118307	1658855225.905	0	899	2.2034159657	2.2414607831	542.78470226	554.1522353	1.8750800539	725.1690981	29.200586319	-1.204362154	34.647666931	19.135320663	0	0	0	0	0
5714	2022-07-26	17:07:06.811	206.50493994	4956.118559	1658855226.811	0	899	2.2034159657	2.2414607831	539.73998934	551.04375701	1.8750800539	725.16366719	29.200586319	-1.2149688519	34.647666931	19.134537615	0	0	0	0	0
5715	2022-07-26	17:07:07.785	206.50495122	4956.118829	1658855227.785	0	899	2.2058050242	2.2435468982	539.73998934	550.94123608	1.8584195383	725.14644315	29.200586319	-1.2213932339	34.647666931	19.132910912	0	0	0	0	0
5716	2022-07-26	17:07:08.710	206.50496192	4956.119086	1658855228.71	0	899	2.2058050242	2.2435468982	539.50392103	550.70026863	1.8584195383	725.13757648	29.200586319	-1.2198841051	34.647666931	19.129975906	0	0	0	0	0
5717	2022-07-26	17:07:09.630	206.50497257	4956.119342	1658855229.63	0	899	2.1953966739	2.2311599952	539.51143671	550.16945302	1.7707717518	725.15842018	29.202271859	-1.2070568737	34.647666931	19.125122651	0	0	0	0	0
5718	2022-07-26	17:07:10.519	206.50498287	4956.119589	1658855230.52	0	899	2.1954474343	2.2312119416	536.58742965	547.18778917	1.7707892452	725.1590467	29.204828262	-1.1864578724	34.647666931	19.118394852	0	0	0	0	0
5719	2022-07-26	17:07:11.453	206.50499368	4956.119848	1658855231.454	0	899	2.2031006174	2.2399052709	536.58742965	547.45913224	1.8152169425	725.1676761	29.204828262	-1.1957064085	34.647666931	19.123274355	0	0	0	0	0
5720	2022-07-26	17:07:12.359	206.50500417	4956.1201	1658855232.36	0	899	2.2031006174	2.2399052709	552.56069654	563.75603065	1.8152169425	725.15179363	29.204828262	-1.2031548315	34.647666931	19.130717675	0	0	0	0	0
5721	2022-07-26	17:07:13.295	206.50501499	4956.12036	1658855233.295	0	899	2.2310206658	2.2690516376	552.56069654	563.98509782	1.8516056556	725.14630127	29.204828262	-1.1701813936	34.647666931	19.139282227	0	0	0	0	0
5722	2022-07-26	17:07:14.209	206.50502557	4956.120614	1658855234.209	0	899	2.231034662	2.269065976	550.80331139	562.19140922	1.8516106187	725.15615865	29.20552188	-1.425701469	34.647666931	19.140020497	0	0	0	0	0
5723	2022-07-26	17:07:15.145	206.50503641	4956.120874	1658855235.146	0	899	2.2327669529	2.2689016353	550.8200172	561.63016863	1.7593977304	725.16047396	29.209192276	-1.1697394777	34.647666931	19.14030449	0	0	0	0	0
5724	2022-07-26	17:07:16.128	206.50504779	4956.121147	1658855236.129	0	899	2.2327669529	2.2689016353	545.04024516	555.73696533	1.7593977304	725.14080811	29.209192276	-1.1457666159	34.647666931	19.139640808	0	0	0	0	0
5725	2022-07-26	17:07:17.019	206.50505809	4956.121394	1658855237.019	0	899	2.2203720777	2.25853499	545.04024516	556.40282075	1.8666811417	725.14092533	29.209192276	-1.4066762719	34.647666931	19.109672673	0	0	0	0	0
5726	2022-07-26	17:07:17.901	206.50506831	4956.121639	1658855237.902	0	899	2.2203720777	2.25853499	544.91084303	556.27072093	1.8666811417	725.1558947	29.209192276	-1.3664160959	34.647666931	19.111984139	0	0	0	0	0
5727	2022-07-26	17:07:18.842	206.50507919	4956.121901	1658855238.842	0	899	2.2229559091	2.260977028	544.91084303	556.21516042	1.8577368625	725.15996344	29.209192276	-1.1469307656	34.647666931	19.135885239	0	0	0	0	0
5728	2022-07-26	17:07:19.726	206.50508943	4956.122146	1658855239.727	0	899	2.2229962987	2.2610184087	544.97952924	556.28536114	1.8577512846	725.15638298	29.211201181	-1.1427053332	34.647666931	19.137585836	0	0	0	0	0
5729	2022-07-26	17:07:20.671	206.50510037	4956.122409	1658855240.672	0	899	2.2258803856	2.2634498699	544.98972363	556.14617522	1.8336642115	725.17494252	29.213464737	-1.1738894325	34.647666931	19.136083805	0	0	0	0	0
5730	2022-07-26	17:07:21.565	206.50511071	4956.122657	1658855241.565	0	899	2.2258803856	2.2634498699	545.61473897	556.78398522	1.8336642115	725.18182373	29.213464737	-1.1832026243	34.647666931	19.135320663	0	0	0	0	0
5731	2022-07-26	17:07:22.454	206.50512101	4956.122904	1658855242.455	0	899	2.2283324276	2.2653117319	545.61473897	556.59577831	1.8033757179	725.15607902	29.213464737	-1.4191046393	34.647666931	19.131198441	0	0	0	0	0
5732	2022-07-26	17:07:23.397	206.50513191	4956.123166	1658855243.397	0	899	2.2283324276	2.2653117319	547.9408709	558.96872597	1.8033757179	725.15058667	29.213464737	-1.4696696997	34.647666931	19.130277634	0	0	0	0	0
5733	2022-07-26	17:07:24.355	206.505143	4956.123432	1658855244.355	0	899	2.2267443521	2.2645986584	547.9408709	559.2386745	1.8466283597	725.16310817	29.213464737	-1.2006540638	34.647666931	19.122544383	0	0	0	0	0
5734	2022-07-26	17:07:25.296	206.50515389	4956.123693	1658855245.296	0	899	2.2268176166	2.2646737097	544.28521632	555.50780626	1.8466543204	725.15374998	29.217102594	-1.4059109119	34.647666931	19.10389664	0	0	0	0	0
5735	2022-07-26	17:07:26.243	206.50516486	4956.123957	1658855246.244	0	899	2.2105475043	2.2466975452	544.2886198	555.08292838	1.7775410399	725.14919134	29.217859268	-1.2141280174	34.647666931	19.130277634	0	0	0	0	0
5736	2022-07-26	17:07:27.233	206.50517631	4956.124231	1658855247.233	0	899	2.2105475043	2.2466975452	540.17273404	550.88541655	1.7775410399	725.14035863	29.217859268	-1.1783196926	34.647666931	19.138921738	0	0	0	0	0
5737	2022-07-26	17:07:28.236	206.50518793	4956.12451	1658855248.237	0	899	2.2006348021	2.2377400051	540.17273404	551.21917249	1.831810905	725.1527423	29.217859268	-1.1782765096	34.647666931	19.138861688	0	0	0	0	0
5738	2022-07-26	17:07:29.223	206.50519935	4956.124784	1658855249.224	0	899	2.2006348021	2.2377400051	546.61616514	557.79437063	1.831810905	725.13036503	29.217859268	-1.1734366417	34.647666931	19.139640808	0	0	0	0	0
5739	2022-07-26	17:07:30.170	206.5052103	4956.125047	1658855250.17	0	899	2.2418817974	2.2786519371	546.63287517	557.50562303	1.7826773339	725.13732021	29.221558565	-1.1664194216	34.647666931	19.12322926	0	0	0	0	0
5740	2022-07-26	17:07:31.048	206.50522046	4956.125291	1658855251.048	0	899	2.2418952751	2.2786657319	542.84315983	553.64055701	1.7826819132	725.14227295	29.222223282	-1.1929684877	34.647666931	19.135320663	0	0	0	0	0
5741	2022-07-26	17:07:31.963	206.50523105	4956.125545	1658855251.963	0	899	2.2143337371	2.2510210764	542.84315983	553.75062054	1.8004957868	725.14337845	29.222223282	-1.1577206629	34.647666931	19.128041375	0	0	0	0	0
5742	2022-07-26	17:07:32.954	206.50524253	4956.125821	1658855252.955	0	899	2.2143337371	2.2510210764	544.91597113	555.86508127	1.8004957868	725.14404176	29.222223282	-1.1441389322	34.647666931	19.131623312	0	0	0	0	0
5743	2022-07-26	17:07:33.894	206.50525341	4956.126082	1658855253.895	0	899	2.2328391493	2.2683915552	544.91597113	555.43700849	1.7314359373	725.15654628	29.222223282	-1.1433628182	34.647666931	19.137175288	0	0	0	0	0
5744	2022-07-26	17:07:34.828	206.50526421	4956.126341	1658855254.828	0	899	2.2328533318	2.2684060614	545.46789094	555.9996137	1.7314406366	725.16461707	29.22292559	-1.143319681	34.647666931	19.140120664	0	0	0	0	0
5745	2022-07-26	17:07:35.736	206.50527472	4956.126593	1658855255.736	0	899	2.2288792144	2.2671998046	545.4838463	556.85908395	1.8672301367	725.1404997	29.226465225	-1.1840756934	34.647666931	19.138742876	0	0	0	0	0
5746	2022-07-26	17:07:36.594	206.50528465	4956.126832	1658855256.594	0	899	2.2288792144	2.2671998046	545.66449338	557.04349816	1.8672301367	725.15099855	29.226465225	-1.2209188993	34.647666931	19.137571878	0	0	0	0	0
5747	2022-07-26	17:07:37.505	206.5052952	4956.127085	1658855257.505	0	899	2.2348321603	2.2712842642	545.66449338	556.45784064	1.7729911259	725.13868036	29.226465225	-1.2629576921	34.647666931	19.140361786	0	0	0	0	0
5748	2022-07-26	17:07:38.358	206.50530508	4956.127322	1658855258.359	0	899	2.2348321603	2.2712842642	551.08047581	561.98095223	1.7729911259	725.15434498	29.226465225	-1.1575158787	34.647666931	19.139403766	0	0	0	0	0
5749	2022-07-26	17:07:39.309	206.50531608	4956.127586	1658855259.309	0	899	2.2246355061	2.2617214293	551.08047581	562.22215669	1.811446185	725.15187608	29.226465225	-1.1441389322	34.647666931	19.139282227	0	0	0	0	0
5750	2022-07-26	17:07:40.178	206.50532615	4956.127827	1658855260.179	0	899	2.224721467	2.2618094458	540.41596022	551.34221121	1.8114760944	725.1263258	29.230737686	-1.4892015457	34.647666931	19.1140728	0	0	0	0	0
5751	2022-07-26	17:07:41.059	206.50533634	4956.128072	1658855261.06	0	899	2.1962630796	2.233163543	540.41596022	551.42813221	1.8254365627	725.14899369	29.230737686	-1.3193218976	34.647666931	19.123422092	0	0	0	0	0
5752	2022-07-26	17:07:42.025	206.50534751	4956.12834	1658855262.025	0	899	2.1962630796	2.233163543	537.11318332	548.05805392	1.8254365627	725.10449219	29.230737686	-1.2125003338	34.647666931	19.127758026	0	0	0	0	0
5753	2022-07-26	17:07:42.943	206.50535814	4956.128595	1658855262.943	0	899	2.2083042374	2.2455022044	537.11318332	548.08623415	1.8300424957	725.12942525	29.230737686	-1.4069780577	34.647666931	19.102542372	0	0	0	0	0
5754	2022-07-26	17:07:43.854	206.50536868	4956.128848	1658855263.854	0	899	2.2083042374	2.2455022044	548.26241178	559.46323779	1.8300424957	725.13596612	29.230737686	-1.3871875093	34.647666931	19.107249607	0	0	0	0	0
5755	2022-07-26	17:07:44.772	206.50537931	4956.129103	1658855264.772	0	899	2.2492332358	2.2866582083	548.27769165	559.34164061	1.8080718705	725.13860599	29.234110384	-1.1929684877	34.647666931	19.13461113	0	0	0	0	0
5756	2022-07-26	17:07:45.680	206.50538981	4956.129356	1658855265.68	0	899	2.2492571257	2.2866826684	549.37548158	560.46163468	1.8080800768	725.12448545	29.235284805	-1.1929469298	34.647666931	19.134253508	0	0	0	0	0
5757	2022-07-26	17:07:46.608	206.50540056	4956.129613	1658855266.608	0	899	2.2379864114	2.2756288749	549.37548158	560.58246918	1.8273934223	725.12186861	29.235284805	-1.1544006471	34.647666931	19.135198593	0	0	0	0	0
5758	2022-07-26	17:07:47.460	206.50541042	4956.12985	1658855267.46	0	899	2.2379864114	2.2756288749	543.15590354	554.23601483	1.8273934223	725.12636743	29.235284805	-1.1586045272	34.647666931	19.134960175	0	0	0	0	0
5759	2022-07-26	17:07:48.319	206.50542037	4956.130089	1658855268.32	0	899	2.2067227697	2.2430741867	543.15590354	554.00679897	1.7903302993	725.13012695	29.235284805	-1.16855371	34.647666931	19.134960175	0	0	0	0	0
5760	2022-07-26	17:07:49.211	206.50543069	4956.130337	1658855269.212	0	899	2.2067227697	2.2430741867	545.49058602	556.38812256	1.7903302993	725.13758456	29.235284805	-1.1570631045	34.647666931	19.136915725	0	0	0	0	0
5761	2022-07-26	17:07:50.108	206.50544108	4956.130586	1658855270.109	0	899	2.2429584365	2.2803042297	545.50714477	556.52265245	1.8092740298	725.14767072	29.238958232	-1.1818875319	34.647666931	19.137644509	0	0	0	0	0
5762	2022-07-26	17:07:51.030	206.50545175	4956.130842	1658855271.031	0	899	2.2429718259	2.2803179388	549.22337844	560.31395745	1.8092786451	725.13227814	29.239618301	-1.1651798147	34.647666931	19.139305026	0	0	0	0	0
5763	2022-07-26	17:07:51.992	206.50546287	4956.131109	1658855271.992	0	899	2.2342478231	2.2706200311	549.22337844	560.06607349	1.7696225987	725.13290223	29.239618301	-1.1665918993	34.647666931	19.141049341	0	0	0	0	0
5764	2022-07-26	17:07:52.868	206.50547302	4956.131352	1658855272.869	0	899	2.2342478231	2.2706200311	542.73088611	553.44540724	1.7696225987	725.1459581	29.239618301	-1.2037369029	34.647666931	19.137676214	0	0	0	0	0
5765	2022-07-26	17:07:53.779	206.50548355	4956.131605	1658855273.779	0	899	2.2287712248	2.265900757	542.73088611	553.6962475	1.810231206	725.14898277	29.239618301	-1.1926990384	34.647666931	19.137199301	0	0	0	0	0
5766	2022-07-26	17:07:54.651	206.50549365	4956.131848	1658855274.651	0	899	2.2288178846	2.2659485318	543.18705557	554.16173359	1.8102474008	725.13051014	29.241933191	-1.1657727183	34.647666931	19.139282227	0	0	0	0	0
5767	2022-07-26	17:07:55.535	206.50550388	4956.132093	1658855275.535	0	899	2.2261662668	2.2631782461	543.19556865	554.14829735	1.8066707156	725.14090997	29.243829727	-1.1845177065	34.647666931	19.137552868	0	0	0	0	0
5768	2022-07-26	17:07:56.415	206.50551407	4956.132338	1658855276.416	0	899	2.2261662668	2.2631782461	544.0475606	555.01746845	1.8066707156	725.15184738	29.243829727	-1.1894976564	34.647666931	19.131496644	0	0	0	0	0
5769	2022-07-26	17:07:57.344	206.50552481	4956.132596	1658855277.344	0	899	2.2345751963	2.2710494567	544.0475606	554.81673049	1.7742522205	725.14733887	29.243829727	-1.196223855	34.647666931	19.132799149	0	0	0	0	0
5770	2022-07-26	17:07:58.250	206.50553531	4956.132847	1658855278.251	0	899	2.2345751963	2.2710494567	546.66701696	557.48803778	1.7742522205	725.13638892	29.243829727	-1.1690603605	34.647666931	19.135160345	0	0	0	0	0
5771	2022-07-26	17:07:59.148	206.50554571	4956.133097	1658855279.149	0	899	2.2354559086	2.2720460738	546.66701696	557.51825027	1.7791095487	725.14159348	29.243829727	-1.1809821429	34.647666931	19.134523076	0	0	0	0	0
5772	2022-07-26	17:08:00.062	206.50555627	4956.133351	1658855280.062	0	899	2.2354559086	2.2720460738	543.40082483	554.18722486	1.7791095487	725.16882324	29.243829727	-1.184830308	34.647666931	19.134239197	0	0	0	0	0
5773	2022-07-26	17:08:01.000	206.50556713	4956.133611	1658855281	0	899	2.2070479824	2.2432402471	543.41861277	554.2254653	1.7823599978	725.13673734	29.247790949	-1.180302976	34.647666931	19.137912169	0	0	0	0	0
5774	2022-07-26	17:08:01.943	206.50557804	4956.133873	1658855281.943	0	899	2.2070541944	2.2432466053	538.78056734	549.49519717	1.7823621417	725.13483636	29.248102188	-1.1568044132	34.647666931	19.139010069	0	0	0	0	0
5775	2022-07-26	17:08:02.838	206.5055884	4956.134122	1658855282.838	0	899	2.2043426268	2.2415631647	538.78056734	549.81424851	1.8343707566	725.13939864	29.248102188	-1.1477930617	34.647666931	19.139689742	0	0	0	0	0
5776	2022-07-26	17:08:03.749	206.50559895	4956.134375	1658855283.749	0	899	2.2043426268	2.2415631647	540.96602072	552.04445778	1.8343707566	725.14631784	29.248102188	-1.3980852318	34.647666931	19.122198168	0	0	0	0	0
5777	2022-07-26	17:08:04.743	206.50561045	4956.134651	1658855284.743	0	899	2.2240599536	2.2600529924	540.97705973	551.59382124	1.7593625646	725.13927131	29.250571485	-1.4806428619	34.647666931	19.12193575	0	0	0	0	0
5778	2022-07-26	17:08:05.690	206.50562141	4956.134914	1658855285.69	0	899	2.2241017452	2.260095754	537.88223878	548.43835036	1.7593766928	725.159767	29.252649307	-1.3954874822	34.647666931	19.129393344	0	0	0	0	0
5779	2022-07-26	17:08:06.595	206.50563189	4956.135165	1658855286.595	0	899	2.2083210229	2.2455322444	537.88223878	548.87484668	1.8306700924	725.1644659	29.252649307	-1.3534055846	34.647666931	19.127063663	0	0	0	0	0
5780	2022-07-26	17:08:07.546	206.50564289	4956.135429	1658855287.546	0	899	2.2083210229	2.2455322444	541.66038246	552.73020364	1.8306700924	725.12537106	29.252649307	-1.456885551	34.647666931	19.114376434	0	0	0	0	0
5781	2022-07-26	17:08:08.507	206.50565403	4956.135697	1658855288.508	0	899	2.2462820171	2.2845362387	541.66038246	552.84858441	1.849851104	725.12491269	29.252649307	-1.3435749739	34.647666931	19.112659366	0	0	0	0	0
5782	2022-07-26	17:08:09.453	206.50566497	4956.135959	1658855289.453	0	899	2.2462820171	2.2845362387	542.90151772	554.1153558	1.849851104	725.14707654	29.252649307	-1.179947257	34.647666931	19.134599686	0	0	0	0	0
5783	2022-07-26	17:08:10.325	206.50567507	4956.136202	1658855290.326	0	899	2.2268867233	2.2637280782	542.9174177	553.81035962	1.7979052087	725.12928297	29.256193388	-1.2109373768	34.647666931	19.132823414	0	0	0	0	0
5784	2022-07-26	17:08:11.226	206.5056855	4956.136452	1658855291.227	0	899	2.226899548	2.2637412072	541.49638089	552.36083881	1.7979096337	725.13821472	29.256830215	-1.1783196926	34.647666931	19.135320663	0	0	0	0	0
5785	2022-07-26	17:08:12.178	206.50569652	4956.136716	1658855292.179	0	899	2.2228758324	2.2599691994	541.49638089	552.45519536	1.8132145291	725.14849449	29.256830215	-1.160889699	34.647666931	19.132591488	0	0	0	0	0
5786	2022-07-26	17:08:13.039	206.50570648	4956.136956	1658855293.04	0	899	2.2228758324	2.2599691994	539.57419797	550.49411126	1.8132145291	725.15740967	29.256830215	-1.179947257	34.647666931	19.13820076	0	0	0	0	0
5787	2022-07-26	17:08:13.943	206.50571693	4956.137206	1658855293.943	0	899	2.2465326793	2.283430774	539.57419797	550.32164878	1.7851369786	725.15273462	29.256830215	-1.1955770554	34.647666931	19.137008351	0	0	0	0	0
5788	2022-07-26	17:08:14.854	206.50572748	4956.137459	1658855294.854	0	899	2.2465954517	2.2834950253	547.53673428	558.44291884	1.7851582955	725.15428394	29.259919969	-1.2506909639	34.647666931	19.138816568	0	0	0	0	0
5789	2022-07-26	17:08:15.795	206.50573837	4956.137721	1658855295.795	0	899	2.2379062147	2.2752143866	547.54305161	558.61351652	1.8114948257	725.13288283	29.261316299	-1.2613300085	34.647666931	19.140722275	0	0	0	0	0
5790	2022-07-26	17:08:16.698	206.50574883	4956.137972	1658855296.699	0	899	2.2379062147	2.2752143866	541.10720129	552.04754336	1.8114948257	725.14174546	29.261316299	-1.167734548	34.647666931	19.136471287	0	0	0	0	0
5791	2022-07-26	17:08:17.601	206.50575928	4956.138223	1658855297.602	0	899	2.2158474999	2.2517175896	541.10720129	551.72947544	1.7598432946	725.14694355	29.261316299	-1.186447153	34.647666931	19.133165839	0	0	0	0	0
5792	2022-07-26	17:08:18.503	206.50576972	4956.138473	1658855298.504	0	899	2.2158474999	2.2517175896	541.46029599	552.08950161	1.7598432946	725.12545554	29.261316299	-1.187212449	34.647666931	19.132142629	0	0	0	0	0
5793	2022-07-26	17:08:19.434	206.5057805	4956.138732	1658855299.435	0	899	2.235817406	2.2731571198	541.46029599	552.42733701	1.8146671793	725.15669422	29.261316299	-1.1832026243	34.647666931	19.13243866	0	0	0	0	0
5794	2022-07-26	17:08:20.332	206.50579089	4956.138981	1658855300.333	0	899	2.2359027292	2.2732444872	543.57552652	554.58559381	1.8146967754	725.12865443	29.265536214	-1.1812731185	34.647666931	19.13165983	0	0	0	0	0
5795	2022-07-26	17:08:21.295	206.50580203	4956.139249	1658855301.295	0	899	2.2123874145	2.249580013	543.57631085	554.65922826	1.8264615401	725.13788246	29.265710831	-1.3481022538	34.647666931	19.132539585	0	0	0	0	0
5796	2022-07-26	17:08:22.180	206.50581228	4956.139495	1658855302.181	0	899	2.2123874145	2.249580013	541.20774859	552.24237364	1.8264615401	725.13666337	29.265710831	-1.4338612556	34.647666931	19.133159637	0	0	0	0	0
5797	2022-07-26	17:08:23.091	206.50582281	4956.139748	1658855303.091	0	899	2.2370968962	2.2729658551	541.20774859	551.73040905	1.7433368656	725.14220989	29.265710831	-1.3071845146	34.647666931	19.134507059	0	0	0	0	0
5798	2022-07-26	17:08:23.990	206.50583323	4956.139997	1658855303.991	0	899	2.2370968962	2.2729658551	544.56650846	555.15447303	1.7433368656	725.12583428	29.265710831	-1.2457217602	34.647666931	19.133290802	0	0	0	0	0
5799	2022-07-26	17:08:24.934	206.50584414	4956.140259	1658855304.934	0	899	2.2254524666	2.2624964459	544.5826783	555.57644014	1.8087776449	725.13957366	29.269304225	-1.197883801	34.647666931	19.135598985	0	0	0	0	0
5800	2022-07-26	17:08:25.808	206.50585426	4956.140502	1658855305.808	0	899	2.2254661326	2.2625104382	537.63673514	548.49030482	1.808782392	725.14854098	29.269983292	-1.201807435	34.647666931	19.136008698	0	0	0	0	0
5801	2022-07-26	17:08:26.671	206.50586425	4956.140742	1658855306.671	0	899	2.2089384738	2.2457217251	537.63673514	548.49446927	1.8094626722	725.1366949	29.269983292	-1.1948872315	34.647666931	19.135164488	0	0	0	0	0
5802	2022-07-26	17:08:27.578	206.50587475	4956.140994	1658855307.578	0	899	2.2089384738	2.2457217251	537.32824619	548.17975029	1.8094626722	725.15782923	29.269983292	-1.1480732801	34.647666931	19.137087146	0	0	0	0	0
5803	2022-07-26	17:08:28.490	206.5058853	4956.141247	1658855308.49	0	899	2.2211915398	2.2579361679	537.32824619	548.10831069	1.7977845766	725.14113753	29.269983292	-1.1544006423	34.647666931	19.138586916	0	0	0	0	0
5804	2022-07-26	17:08:29.410	206.50589595	4956.141503	1658855309.41	0	899	2.2211915398	2.2579361679	540.87309975	551.72428233	1.7977845766	725.13378906	29.269983292	-1.188085556	34.647666931	19.133520126	0	0	0	0	0
5805	2022-07-26	17:08:30.375	206.50590713	4956.141771	1658855310.376	0	899	2.2446780742	2.2813219776	540.88963406	551.59768318	1.7744779193	725.1414229	29.273682588	-1.2099565047	34.647666931	19.13444471	0	0	0	0	0
5806	2022-07-26	17:08:31.358	206.50591851	4956.142044	1658855311.359	0	899	2.244691567	2.2813357863	547.61965818	558.46097071	1.7744824781	725.13912539	29.274347305	-1.1473941803	34.647666931	19.139282227	0	0	0	0	0
5807	2022-07-26	17:08:32.240	206.50592872	4956.142289	1658855312.241	0	899	2.2415666537	2.2780521299	547.61965818	558.42894544	1.7693421151	725.16617731	29.274347305	-1.1859404725	34.647666931	19.137503656	0	0	0	0	0
5808	2022-07-26	17:08:33.078	206.5059384	4956.142522	1658855313.078	0	899	2.2415666537	2.2780521299	541.80794326	552.50251495	1.7693421151	725.13769976	29.274347305	-1.1598333736	34.647666931	19.133402224	0	0	0	0	0
5809	2022-07-26	17:08:33.997	206.50594905	4956.142777	1658855313.998	0	899	2.2410414642	2.2782137392	541.80794326	552.70708969	1.8025201579	725.16025164	29.274347305	-1.1805832583	34.647666931	19.132400513	0	0	0	0	0
5810	2022-07-26	17:08:34.957	206.50596016	4956.143044	1658855314.958	0	899	2.2410478166	2.2782202429	545.50269566	556.47618024	1.8025223417	725.16886043	29.274660767	-1.1811006574	34.647666931	19.131861617	0	0	0	0	0
5811	2022-07-26	17:08:35.901	206.50597108	4956.143306	1658855315.901	0	899	2.2526277462	2.2884321605	545.52067834	556.03480699	1.7284387183	725.15127341	29.278650284	-1.1801090051	34.647666931	19.127121464	0	0	0	0	0
5812	2022-07-26	17:08:36.829	206.50598183	4956.143564	1658855316.83	0	899	2.2526277462	2.2884321605	544.47235233	554.96627601	1.7284387183	725.14049848	29.278650284	-1.3183841421	34.647666931	19.115118229	0	0	0	0	0
5813	2022-07-26	17:08:37.763	206.50599264	4956.143823	1658855317.764	0	899	2.2301868554	2.2677045942	544.47235233	555.58123868	1.8277030229	725.14885666	29.278650284	-1.6745923734	34.647666931	19.074237002	0	0	0	0	0
5814	2022-07-26	17:08:38.726	206.50600378	4956.144091	1658855318.727	0	899	2.2301868554	2.2677045942	538.94691623	549.94306693	1.8277030229	725.16949463	29.278650284	-1.1425112486	34.647666931	19.136400223	0	0	0	0	0
5815	2022-07-26	17:08:39.671	206.50601471	4956.144353	1658855319.671	0	899	2.2189920717	2.255826602	538.95097749	549.8009257	1.8038685067	725.14272566	29.279562173	-1.1638971236	34.647666931	19.136095047	0	0	0	0	0
5816	2022-07-26	17:08:40.631	206.50602583	4956.14462	1658855320.632	0	899	2.2190601169	2.2558962675	542.18966221	553.10495627	1.8038921491	725.11804401	29.282953262	-1.1806479921	34.647666931	19.135393522	0	0	0	0	0
5817	2022-07-26	17:08:41.532	206.50603625	4956.14487	1658855321.532	0	899	2.2405159542	2.2773290264	542.18966221	552.99327239	1.7857955475	725.14092169	29.282953262	-1.1387493705	34.647666931	19.13601586	0	0	0	0	0
5818	2022-07-26	17:08:42.418	206.50604652	4956.145116	1658855322.419	0	899	2.2405159542	2.2773290264	545.01862852	555.87860837	1.7857955475	725.13840833	29.282953262	-1.1376283169	34.647666931	19.136760712	0	0	0	0	0
5819	2022-07-26	17:08:43.306	206.50605679	4956.145363	1658855323.307	0	899	2.2485920448	2.2855752689	545.01862852	555.88965644	1.7875767441	725.14306115	29.282953262	-1.2393405406	34.647666931	19.133154231	0	0	0	0	0
5820	2022-07-26	17:08:44.157	206.50606663	4956.145599	1658855324.157	0	899	2.2485920448	2.2855752689	542.99078	553.82136013	1.7875767441	725.13484485	29.282953262	-1.184830308	34.647666931	19.134599686	0	0	0	0	0
5821	2022-07-26	17:08:45.109	206.50607766	4956.145864	1658855325.11	0	899	2.2296877902	2.2662235784	543.00728378	553.79773685	1.7810297816	725.13789216	29.28663154	-1.2913284531	34.647666931	19.130259646	0	0	0	0	0
5822	2022-07-26	17:08:46.003	206.50608801	4956.146112	1658855326.004	0	899	2.2296997702	2.26623584	541.36856634	552.12648058	1.7810338718	725.10953102	29.287225723	-1.2962868593	34.647666931	19.13024531	0	0	0	0	0
5823	2022-07-26	17:08:46.914	206.50609855	4956.146365	1658855326.915	0	899	2.2428678334	2.2799275433	541.36856634	552.21691034	1.7957109234	725.14149849	29.287225723	-1.1764009433	34.647666931	19.137303687	0	0	0	0	0
5824	2022-07-26	17:08:47.806	206.50610888	4956.146613	1658855327.807	0	899	2.2428678334	2.2799275433	545.54974748	556.48187709	1.7957109234	725.13616943	29.287225723	-1.1457666159	34.647666931	19.139640808	0	0	0	0	0
5825	2022-07-26	17:08:48.743	206.50611972	4956.146873	1658855328.744	0	899	2.2552091742	2.2912771444	545.54974748	556.12992912	1.7389998062	725.13383555	29.287225723	-1.1476745163	34.647666931	19.139218994	0	0	0	0	0
5826	2022-07-26	17:08:49.717	206.50613098	4956.147144	1658855329.717	0	899	2.255221378	2.2912896281	544.67485658	555.23809582	1.7390038284	725.12609014	29.287824151	-1.1538186136	34.647666931	19.13816044	0	0	0	0	0
5827	2022-07-26	17:08:50.605	206.50614126	4956.14739	1658855330.605	0	899	2.2129667775	2.2498846807	544.69152922	555.71197857	1.8127262465	725.13892208	29.291528702	-1.3315023097	34.647666931	19.11410122	0	0	0	0	0
5828	2022-07-26	17:08:51.444	206.50615098	4956.147624	1658855331.445	0	899	2.2129667775	2.2498846807	541.38820978	552.34182486	1.8127262465	725.14353084	29.291528702	-1.4707259998	34.647666931	19.09511791	0	0	0	0	0
5829	2022-07-26	17:08:52.339	206.50616134	4956.147872	1658855332.34	0	899	2.2111501689	2.2476343106	541.38820978	552.22160663	1.7932214926	725.11389807	29.291528702	-1.1506495476	34.647666931	19.139640808	0	0	0	0	0
5830	2022-07-26	17:08:53.240	206.50617177	4956.148122	1658855333.241	0	899	2.2111501689	2.2476343106	539.31991913	550.11192865	1.7932214926	725.13608172	29.291528702	-1.1655894447	34.647666931	19.138439178	0	0	0	0	0
5831	2022-07-26	17:08:54.161	206.50618242	4956.148378	1658855334.161	0	899	2.2222505736	2.2584521519	539.32978364	549.9844486	1.7708104098	725.12056101	29.293742136	-1.2558757367	34.647666931	19.134523177	0	0	0	0	0
5832	2022-07-26	17:08:54.999	206.50619212	4956.148611	1658855334.999	0	899	2.2222968548	2.2584995146	536.36937275	546.96564986	1.7708261734	725.10270277	29.296045303	-1.2108727694	34.647666931	19.132078171	0	0	0	0	0
5833	2022-07-26	17:08:55.892	206.50620247	4956.148859	1658855335.893	0	899	2.2185703217	2.2545609308	536.36937275	546.92112771	1.763529279	725.12071501	29.296045303	-1.2142681689	34.647666931	19.131026944	0	0	0	0	0
5834	2022-07-26	17:08:56.792	206.50621288	4956.149109	1658855336.793	0	899	2.2185703217	2.2545609308	540.19536263	550.82238457	1.763529279	725.12997901	29.296045303	-1.1925266113	34.647666931	19.133743918	0	0	0	0	0
5835	2022-07-26	17:08:57.753	206.506224	4956.149376	1658855337.754	0	899	2.2497088638	2.2857864617	540.19536263	550.70021565	1.7436423634	725.11904079	29.296045303	-1.2047502039	34.647666931	19.133307691	0	0	0	0	0
5836	2022-07-26	17:08:58.746	206.5062355	4956.149652	1658855338.747	0	899	2.2497088638	2.2857864617	545.3982268	556.00425679	1.7436423634	725.12009091	29.296045303	-1.1995761766	34.647666931	19.134237593	0	0	0	0	0
5837	2022-07-26	17:08:59.664	206.50624612	4956.149907	1658855339.665	0	899	2.2327959706	2.2701772961	545.39959931	556.47380076	1.8190740368	725.10813894	29.296349873	-1.1510698819	34.647666931	19.139326096	0	0	0	0	0
5838	2022-07-26	17:09:00.605	206.506257	4956.150168	1658855340.605	0	899	2.2328742338	2.2702574391	542.22770012	553.23766527	1.819101291	725.10949707	29.300226212	-1.1978515387	34.647666931	19.135320663	0	0	0	0	0
5839	2022-07-26	17:09:01.586	206.50626837	4956.150441	1658855341.587	0	899	2.2557945397	2.2939717627	542.22770012	553.35769585	1.8385342358	725.12656428	29.300226212	-1.2138262529	34.647666931	19.135139225	0	0	0	0	0
5840	2022-07-26	17:09:02.515	206.50627911	4956.150699	1658855342.515	0	899	2.2557945397	2.2939717627	544.66044755	555.84037888	1.8385342358	725.12252424	29.300226212	-1.2613300085	34.647666931	19.134599686	0	0	0	0	0
5841	2022-07-26	17:09:03.426	206.50628965	4956.150952	1658855343.426	0	899	2.2486370564	2.2855778772	544.66044755	555.51161431	1.7855251525	725.13207402	29.300226212	-1.3444804624	34.647666931	19.110201021	0	0	0	0	0
5842	2022-07-26	17:09:04.352	206.50630038	4956.151209	1658855344.353	0	899	2.2486370564	2.2855778772	539.63190581	550.38288989	1.7855251525	725.12436216	29.300226212	-1.1473941803	34.647666931	19.139282227	0	0	0	0	0
5843	2022-07-26	17:09:05.206	206.50631025	4956.151446	1658855345.206	0	899	2.2194494106	2.2558703957	539.6512368	550.39067056	1.7835816606	725.12867181	29.304561324	-1.1506279889	34.647666931	19.137491719	0	0	0	0	0
5844	2022-07-26	17:09:06.075	206.50632031	4956.151688	1658855346.075	0	899	2.2194499906	2.2558709894	538.66932859	549.38922292	1.7835818598	725.13047012	29.304590225	-1.1506495476	34.647666931	19.138167337	0	0	0	0	0
5845	2022-07-26	17:09:06.977	206.50633076	4956.151938	1658855346.978	0	899	2.2531766431	2.2888900468	538.66932859	549.02239861	1.7237003364	725.13240263	29.304590225	-1.1440850536	34.647666931	19.133374271	0	0	0	0	0
5846	2022-07-26	17:09:07.917	206.50634163	4956.152199	1658855347.917	0	899	2.2531766431	2.2888900468	545.14071202	555.61816018	1.7237003364	725.12195713	29.304590225	-1.1426514166	34.647666931	19.136320051	0	0	0	0	0
5847	2022-07-26	17:09:08.822	206.50635212	4956.152451	1658855348.823	0	899	2.2763138283	2.3147009352	545.14071202	556.29045562	1.8320863943	725.11954726	29.304590225	-1.1578715929	34.647666931	19.138971872	0	0	0	0	0
5848	2022-07-26	17:09:09.694	206.50636221	4956.152693	1658855349.695	0	899	2.276374672	2.3147632509	544.92729465	556.07280317	1.8321073264	725.11256823	29.307546186	-1.206129937	34.647666931	19.135515213	0	0	0	0	0
5849	2022-07-26	17:09:10.526	206.50637183	4956.152924	1658855350.526	0	899	2.2482556635	2.2854923875	544.93349693	555.87923148	1.7998948787	725.08989023	29.308923721	-1.1514040366	34.647666931	19.139240189	0	0	0	0	0
5850	2022-07-26	17:09:11.407	206.50638204	4956.153169	1658855351.408	0	899	2.2482556635	2.2854923875	542.53425151	553.43179393	1.7998948787	725.10396146	29.308923721	-1.1473941803	34.647666931	19.139640808	0	0	0	0	0
5851	2022-07-26	17:09:12.358	206.50639303	4956.153433	1658855352.358	0	899	2.2438748408	2.2802779544	542.53425151	553.20787483	1.7636247985	725.11812647	29.308923721	-1.1463163231	34.647666931	19.137446978	0	0	0	0	0
5852	2022-07-26	17:09:13.278	206.50640368	4956.153688	1658855353.278	0	899	2.2438748408	2.2802779544	543.70968483	554.40643321	1.7636247985	725.13225389	29.308923721	-1.1473941803	34.647666931	19.140361786	0	0	0	0	0
5853	2022-07-26	17:09:14.144	206.5064137	4956.153929	1658855354.144	0	899	2.2578031952	2.2947280785	543.70968483	554.49311261	1.7776381253	725.10375734	29.308923721	-1.1473941803	34.647666931	19.137700643	0	0	0	0	0
5854	2022-07-26	17:09:15.105	206.50642483	4956.154196	1658855355.105	0	899	2.2578664477	2.2947928149	543.03210064	553.80222138	1.7776594131	725.12412449	29.312021963	-1.1655031766	34.647666931	19.135367829	0	0	0	0	0
5855	2022-07-26	17:09:16.023	206.50643546	4956.154451	1658855356.024	0	899	2.2502806983	2.2869846214	543.0381908	553.77954226	1.7729835138	725.1227324	29.313379288	-1.187794518	34.647666931	19.134599686	0	0	0	0	0
5856	2022-07-26	17:09:16.914	206.50644576	4956.154698	1658855356.914	0	899	2.2502806983	2.2869846214	543.15420078	553.89784694	1.7729835138	725.12280556	29.313379288	-1.1917396705	34.647666931	19.133252264	0	0	0	0	0
5857	2022-07-26	17:09:17.822	206.50645628	4956.154951	1658855357.823	0	899	2.2292445881	2.266256872	543.15420078	554.09100989	1.8042312721	725.12280395	29.313379288	-1.226405495	34.647666931	19.131540298	0	0	0	0	0
5858	2022-07-26	17:09:18.736	206.50646686	4956.155205	1658855358.737	0	899	2.2292445881	2.266256872	539.882426	550.75335551	1.8042312721	725.12642644	29.313379288	-1.2739308725	34.647666931	19.128931563	0	0	0	0	0
5859	2022-07-26	17:09:19.661	206.50647756	4956.155461	1658855359.661	0	899	2.2216572786	2.2574140349	539.89280159	550.42991611	1.7498561499	725.13707809	29.315705091	-1.4019873292	34.647666931	19.12724193	0	0	0	0	0
5860	2022-07-26	17:09:20.559	206.50648796	4956.155711	1658855360.56	0	899	2.2216945441	2.2574521606	540.91428276	551.47141075	1.7498686971	725.09654266	29.317560196	-1.1630131938	34.647666931	19.123753137	0	0	0	0	0
5861	2022-07-26	17:09:21.398	206.50649766	4956.155944	1658855361.398	0	899	2.2321733584	2.2693884433	540.91428276	551.85145737	1.8116138396	725.11606906	29.317560196	-1.1473941803	34.647666931	19.123435974	0	0	0	0	0
5862	2022-07-26	17:09:22.319	206.50650832	4956.1562	1658855362.319	0	899	2.2321733584	2.2693884433	539.62305388	550.53412011	1.8116138396	725.14504742	29.317560196	-1.1630240221	34.647666931	19.133306554	0	0	0	0	0
5863	2022-07-26	17:09:23.289	206.50651955	4956.156469	1658855363.289	0	899	2.2422155288	2.2796429301	539.62305388	550.54726881	1.8137536602	725.14449406	29.317560196	-1.186479488	34.647666931	19.136686401	0	0	0	0	0
5864	2022-07-26	17:09:24.223	206.50653036	4956.156729	1658855364.223	0	899	2.2422155288	2.2796429301	540.3706153	551.30996398	1.8137536602	725.13848877	29.317560196	-1.1490218639	34.647666931	19.140001297	0	0	0	0	0
5865	2022-07-26	17:09:25.164	206.50654125	4956.15699	1658855365.164	0	899	2.2336935804	2.2709821116	540.38581898	551.32647048	1.813915358	725.12950852	29.32096523	-1.1536461178	34.647666931	19.137242589	0	0	0	0	0
5866	2022-07-26	17:09:26.101	206.50655211	4956.157251	1658855366.102	0	899	2.2337135649	2.2710025747	538.85983107	549.76962999	1.8139222956	725.11376387	29.321954727	-1.1587878466	34.647666931	19.140361786	0	0	0	0	0
5867	2022-07-26	17:09:26.963	206.50656208	4956.15749	1658855366.964	0	899	2.234604311	2.2714631801	538.85983107	549.63903401	1.7926345348	725.11193039	29.321954727	-1.1581949817	34.647666931	19.140099178	0	0	0	0	0
5868	2022-07-26	17:09:27.825	206.50657205	4956.157729	1658855367.825	0	899	2.234604311	2.2714631801	542.80678178	553.66493843	1.7926345348	725.1306888	29.321954727	-1.1533443154	34.647666931	19.1395007	0	0	0	0	0
5869	2022-07-26	17:09:28.819	206.50658356	4956.158006	1658855368.82	0	899	2.2590282617	2.2956176198	542.80678178	553.46834294	1.760802699	725.10405039	29.321954727	-1.1486984831	34.647666931	19.136972806	0	0	0	0	0
5870	2022-07-26	17:09:29.765	206.5065945	4956.158268	1658855369.765	0	899	2.2590789018	2.2956694364	544.35387375	555.04592665	1.7608195725	725.09731106	29.324433927	-1.1687154146	34.647666931	19.135155128	0	0	0	0	0
5871	2022-07-26	17:09:30.668	206.50660497	4956.158519	1658855370.669	0	899	2.260560072	2.2972182266	544.36207641	555.06707436	1.7628842586	725.10013525	29.326257706	-1.1820815707	34.647666931	19.133123234	0	0	0	0	0
5872	2022-07-26	17:09:31.625	206.50661604	4956.158785	1658855371.626	0	899	2.260560072	2.2972182266	543.00234214	553.68060062	1.7628842586	725.1217041	29.326257706	-1.179947257	34.647666931	19.130998611	0	0	0	0	0
5873	2022-07-26	17:09:32.571	206.50662698	4956.159048	1658855372.571	0	899	2.2592311008	2.2958931779	543.00234214	553.6880505	1.7640904305	725.10873393	29.326257706	-1.466026359	34.647666931	19.117684775	0	0	0	0	0
5874	2022-07-26	17:09:33.486	206.50663758	4956.159302	1658855373.487	0	899	2.2592311008	2.2958931779	543.09734785	553.78492582	1.7640904305	725.12811239	29.326257706	-1.6956441	34.647666931	19.122177503	0	0	0	0	0
5875	2022-07-26	17:09:34.411	206.50664828	4956.159559	1658855374.411	0	899	2.2372057385	2.2735424705	543.09734785	553.79440044	1.7656241031	725.13465447	29.326257706	-1.2141280174	34.647666931	19.132799149	0	0	0	0	0
5876	2022-07-26	17:09:35.384	206.50665954	4956.159829	1658855375.384	0	899	2.2372922779	2.2736310261	541.86278728	552.53570347	1.7656533001	725.10175126	29.330535826	-1.5016083923	34.647666931	19.128564228	0	0	0	0	0
5877	2022-07-26	17:09:36.308	206.50667023	4956.160086	1658855376.308	0	899	2.2410599397	2.2778282193	541.86330847	552.64460656	1.7832317811	725.10485557	29.330652237	-1.4504935931	34.647666931	19.130066183	0	0	0	0	0
5878	2022-07-26	17:09:37.181	206.50668035	4956.160328	1658855377.182	0	899	2.2410599397	2.2778282193	542.01494151	552.79925659	1.7832317811	725.09570312	29.330652237	-1.1832026243	34.647666931	19.138561249	0	0	0	0	0
5879	2022-07-26	17:09:38.111	206.5066911	4956.160586	1658855378.111	0	899	2.2551913583	2.2913834569	542.01494151	552.56295152	1.7449036394	725.09301111	29.330652237	-1.1582165451	34.647666931	19.138561249	0	0	0	0	0
5880	2022-07-26	17:09:38.990	206.50670128	4956.160831	1658855378.991	0	899	2.2551913583	2.2913834569	541.99748242	552.54515266	1.7449036394	725.10468823	29.330652237	-1.1631102783	34.647666931	19.137762335	0	0	0	0	0
5881	2022-07-26	17:09:39.852	206.50671126	4956.16107	1658855379.853	0	899	2.2577040998	2.2936073678	542.00326581	552.45490764	1.729300076	725.10562437	29.331943676	-1.167960868	34.647666931	19.130643428	0	0	0	0	0
5882	2022-07-26	17:09:40.733	206.50672146	4956.161315	1658855380.734	0	899	2.2577661988	2.2936708832	543.57900782	554.06116088	1.7293204103	725.10137293	29.334985733	-1.1534197417	34.647666931	19.122283999	0	0	0	0	0
5883	2022-07-26	17:09:41.624	206.50673176	4956.161562	1658855381.624	0	899	2.2606654714	2.2969588018	543.57900782	554.1613705	1.7455370482	725.09274716	29.334985733	-1.1780609524	34.647666931	19.1360785	0	0	0	0	0
5884	2022-07-26	17:09:42.483	206.50674171	4956.161801	1658855382.484	0	899	2.2606654714	2.2969588018	544.59383664	555.19595595	1.7455370482	725.08690962	29.334985733	-1.1750104672	34.647666931	19.136179097	0	0	0	0	0
5885	2022-07-26	17:09:43.371	206.50675198	4956.162048	1658855383.371	0	899	2.2381453921	2.2759265187	544.59383664	555.74355452	1.8338850999	725.10217891	29.334985733	-1.1542605959	34.647666931	19.138370463	0	0	0	0	0
5886	2022-07-26	17:09:44.302	206.50676275	4956.162306	1658855384.302	0	899	2.2381453921	2.2759265187	539.91858487	550.97258418	1.8338850999	725.10030299	29.334985733	-1.2271492481	34.647666931	19.1313591	0	0	0	0	0
5887	2022-07-26	17:09:45.217	206.50677336	4956.162561	1658855385.218	0	899	2.2356075737	2.272959223	539.93167915	550.872297	1.8154052798	725.10226178	29.337920877	-1.2082210329	34.647666931	19.125766413	0	0	0	0	0
5888	2022-07-26	17:09:46.141	206.50678405	4956.162817	1658855386.142	0	899	2.2356352218	2.2729875339	541.68716663	552.66341507	1.8154148782	725.09777953	29.339288712	-1.1864578724	34.647666931	19.091026306	0	0	0	0	0
5889	2022-07-26	17:09:47.085	206.50679498	4956.163079	1658855387.086	0	899	2.2464997955	2.2827275465	541.68716663	552.28018019	1.7532455636	725.08908465	29.339288712	-1.1864578724	34.647666931	19.120389042	0	0	0	0	0
5890	2022-07-26	17:09:48.019	206.50680578	4956.163339	1658855388.019	0	899	2.2464997955	2.2827275465	538.9556563	549.49525356	1.7532455636	725.08773056	29.339288712	-1.3783486095	34.647666931	19.102024925	0	0	0	0	0
5891	2022-07-26	17:09:48.878	206.50681572	4956.163577	1658855388.878	0	899	2.2298145828	2.2664377542	538.9556563	549.69068747	1.7851207911	725.09483732	29.339288712	-1.6862877939	34.647666931	19.109110194	0	0	0	0	0
5892	2022-07-26	17:09:49.778	206.50682613	4956.163827	1658855389.778	0	899	2.2298628416	2.26648715	541.35887911	552.14187992	1.7851373082	725.09302728	29.341682421	-1.4716961992	34.647666931	19.123648435	0	0	0	0	0
5893	2022-07-26	17:09:50.684	206.50683663	4956.164079	1658855390.685	0	899	2.2181108348	2.2547230266	541.36741914	552.20432012	1.7938576757	725.08212866	29.34359169	-1.2752890437	34.647666931	19.131227392	0	0	0	0	0
5894	2022-07-26	17:09:51.569	206.50684686	4956.164325	1658855391.569	0	899	2.2181108348	2.2547230266	537.42265532	548.18059142	1.7938576757	725.08917681	29.34359169	-1.2284427479	34.647666931	19.132266771	0	0	0	0	0
5895	2022-07-26	17:09:52.471	206.50685731	4956.164576	1658855392.472	0	899	2.2173695261	2.2541929018	537.42265532	548.24649019	1.8046291829	725.08428268	29.34359169	-1.188085556	34.647666931	19.13243866	0	0	0	0	0
5896	2022-07-26	17:09:53.364	206.50686764	4956.164823	1658855393.364	0	899	2.2173695261	2.2541929018	540.49060564	551.37622985	1.8046291829	725.08512222	29.34359169	-1.1842050568	34.647666931	19.134584995	0	0	0	0	0
5897	2022-07-26	17:09:54.292	206.50687839	4956.165081	1658855394.293	0	899	2.2507394441	2.2883069206	540.49650111	551.43775313	1.8136488461	725.08308582	29.344911828	-1.1890341501	34.647666931	19.134365587	0	0	0	0	0
5898	2022-07-26	17:09:55.186	206.50688873	4956.165329	1658855395.186	0	899	2.2508007653	2.2883697103	541.79005176	552.75761942	1.8136699715	725.07012939	29.347925186	-1.2027344704	34.647666931	19.134960175	0	0	0	0	0
5899	2022-07-26	17:09:56.042	206.50689863	4956.165567	1658855396.042	0	899	2.2388048413	2.274376139	541.79005176	552.22833022	1.7277976281	725.07417388	29.347925186	-1.1826959754	34.647666931	19.134618784	0	0	0	0	0
5900	2022-07-26	17:09:56.888	206.50690844	4956.165802	1658855396.889	0	899	2.2388048413	2.274376139	540.68353849	551.10049856	1.7277976281	725.06246039	29.347925186	-1.1636815276	34.647666931	19.136975383	0	0	0	0	0
5901	2022-07-26	17:09:57.773	206.50691867	4956.166048	1658855397.773	0	899	2.2338255776	2.2700998136	540.68353849	551.33081081	1.7652603906	725.06577488	29.347925186	-1.1490218639	34.647666931	19.138921738	0	0	0	0	0
5902	2022-07-26	17:09:58.651	206.50692884	4956.166292	1658855398.652	0	899	2.2338255776	2.2700998136	539.89122912	550.52289909	1.7652603906	725.07828426	29.347925186	-1.1744607355	34.647666931	19.1378935	0	0	0	0	0
5903	2022-07-26	17:09:59.581	206.50693959	4956.16655	1658855399.581	0	899	2.2478546645	2.2832442239	539.8978961	550.2045996	1.7122936413	725.08061006	29.349419739	-1.171194615	34.647666931	19.140361786	0	0	0	0	0
5904	2022-07-26	17:10:00.461	206.50694979	4956.166795	1658855400.462	0	899	2.2479142222	2.2833051266	539.87107209	550.17738249	1.7123130379	725.06396484	29.352350235	-1.160415411	34.647666931	19.140361786	0	0	0	0	0
5905	2022-07-26	17:10:01.349	206.50696007	4956.167042	1658855401.35	0	899	2.2703260238	2.3072851062	539.87107209	550.52900294	1.7696010726	725.02489547	29.352350235	-1.2286152469	34.647666931	19.132756164	0	0	0	0	0
5906	2022-07-26	17:10:02.263	206.50697064	4956.167295	1658855402.263	0	899	2.2703260238	2.3072851062	543.69470824	554.42812388	1.7696010726	725.03969791	29.352350235	-1.1473941803	34.647666931	19.126317978	0	0	0	0	0
5907	2022-07-26	17:10:03.151	206.50698091	4956.167542	1658855403.151	0	899	2.2620241071	2.2994408927	543.69470824	554.60152611	1.7976273981	725.06422232	29.352350235	-1.4347667789	34.647666931	19.09970185	0	0	0	0	0
5908	2022-07-26	17:10:04.062	206.50699147	4956.167795	1658855404.063	0	899	2.2620241071	2.2994408927	544.81336673	555.74262551	1.7976273981	725.05855939	29.352350235	-1.276453169	34.647666931	19.120583919	0	0	0	0	0
5909	2022-07-26	17:10:04.960	206.50700185	4956.168044	1658855404.96	0	899	2.2477843497	2.2833821963	544.82981777	555.29241814	1.7222673628	725.06954612	29.356005069	-1.1752367659	34.647666931	19.135501862	0	0	0	0	0
5910	2022-07-26	17:10:05.868	206.50701237	4956.168297	1658855405.869	0	899	2.2477950408	2.2833931302	544.70965334	555.16996782	1.7222708651	725.08484493	29.356531143	-1.162096997	34.647666931	19.133345105	0	0	0	0	0
5911	2022-07-26	17:10:06.796	206.5070231	4956.168554	1658855406.796	0	899	2.254455898	2.2906510645	544.70965334	555.31447605	1.7456094953	725.06032012	29.356531143	-1.1664949	34.647666931	19.131493891	0	0	0	0	0
5912	2022-07-26	17:10:07.700	206.50703358	4956.168806	1658855407.701	0	899	2.254455898	2.2906510645	540.62302747	551.14828864	1.7456094953	725.05457109	29.356531143	-1.1907480118	34.647666931	19.133175187	0	0	0	0	0
5913	2022-07-26	17:10:08.654	206.50704462	4956.169071	1658855408.655	0	899	2.2162984113	2.2543332919	540.62302747	551.87628987	1.8638861776	725.07339134	29.356531143	-1.1862854089	34.647666931	19.134998271	0	0	0	0	0
5914	2022-07-26	17:10:09.605	206.50705561	4956.169335	1658855409.605	0	899	2.2163111514	2.2543463457	544.20555602	555.53341846	1.8638907586	725.06731854	29.35716696	-1.1978406701	34.647666931	19.134697845	0	0	0	0	0
5915	2022-07-26	17:10:10.517	206.50706618	4956.169588	1658855410.518	0	899	2.218980999	2.255758121	544.22231857	555.16130735	1.8011117737	725.05818308	29.360895157	-1.2330778056	34.647666931	19.132406235	0	0	0	0	0
5916	2022-07-26	17:10:11.398	206.50707637	4956.169833	1658855411.398	0	899	2.218980999	2.255758121	546.61243125	557.59946182	1.8011117737	725.07451463	29.360895157	-1.204362154	34.647666931	19.131719589	0	0	0	0	0
5917	2022-07-26	17:10:12.257	206.50708632	4956.170072	1658855412.258	0	899	2.2206877354	2.25829383	546.61243125	557.83932703	1.8396416819	725.06758775	29.360895157	-1.475565874	34.647666931	19.095717639	0	0	0	0	0
5918	2022-07-26	17:10:13.138	206.50709652	4956.170316	1658855413.139	0	899	2.2206877354	2.25829383	547.15376662	558.39178092	1.8396416819	725.07438286	29.360895157	-1.2479314772	34.647666931	19.124077879	0	0	0	0	0
5919	2022-07-26	17:10:14.038	206.50710692	4956.170566	1658855414.038	0	899	2.2376526387	2.2759397359	547.15376662	558.50896184	1.8584339756	725.07478666	29.360895157	-1.1425112486	34.647666931	19.139282227	0	0	0	0	0
5920	2022-07-26	17:10:14.921	206.50711715	4956.170812	1658855414.922	0	899	2.2377041557	2.2759925176	549.59753897	561.0035649	1.8584522695	725.06981007	29.363441657	-1.2155724432	34.647666931	19.137612172	0	0	0	0	0
5921	2022-07-26	17:10:15.792	206.50712722	4956.171053	1658855415.792	0	899	2.2355479703	2.2718513962	549.60537526	560.42870371	1.7653187956	725.06445312	29.365167618	-1.1441389322	34.647666931	19.140001297	0	0	0	0	0
5922	2022-07-26	17:10:16.697	206.50713771	4956.171305	1658855416.698	0	899	2.2355479703	2.2718513962	543.08929147	553.78429928	1.7653187956	725.06396848	29.365167618	-1.1676375108	34.647666931	19.134542175	0	0	0	0	0
5923	2022-07-26	17:10:17.707	206.5071494	4956.171586	1658855417.708	0	899	2.2246345573	2.2622279169	543.08929147	554.22018156	1.8358205883	725.06307357	29.365167618	-1.1467906355	34.647666931	19.129653931	0	0	0	0	0
5924	2022-07-26	17:10:18.625	206.50716002	4956.171841	1658855418.626	0	899	2.2246345573	2.2622279169	547.98164247	559.21280377	1.8358205883	725.06251415	29.365167618	-1.1542174808	34.647666931	19.130560187	0	0	0	0	0
5925	2022-07-26	17:10:19.542	206.50717064	4956.172095	1658855419.543	0	899	2.2701151105	2.3069313364	547.98177421	558.75887157	1.7630314219	725.08771035	29.365196721	-1.1912331313	34.647666931	19.134950638	0	0	0	0	0
5926	2022-07-26	17:10:20.450	206.50718113	4956.172347	1658855420.45	0	899	2.2702047072	2.3070230176	548.11744096	558.89739195	1.7630611733	725.06471101	29.369562149	-1.1681656601	34.647666931	19.134283066	0	0	0	0	0
5927	2022-07-26	17:10:21.394	206.50719206	4956.172609	1658855421.394	0	899	2.244778525	2.282254278	548.11744096	559.21527276	1.8140188361	725.06022957	29.369562149	-1.1507680921	34.647666931	19.136529026	0	0	0	0	0
5928	2022-07-26	17:10:22.243	206.5072019	4956.172846	1658855422.244	0	899	2.244778525	2.282254278	544.94339551	555.97696185	1.8140188361	725.04522705	29.369562149	-1.1783196926	34.647666931	19.138561249	0	0	0	0	0
5929	2022-07-26	17:10:23.177	206.5072127	4956.173105	1658855423.177	0	899	2.24511389	2.2815995067	544.94339551	555.6828456	1.7665979897	725.0581564	29.369562149	-1.1596501568	34.647666931	19.136822858	0	0	0	0	0
5930	2022-07-26	17:10:24.092	206.50722329	4956.173359	1658855424.092	0	899	2.24511389	2.2815995067	543.15751747	553.86177244	1.7665979897	725.09020996	29.369562149	-1.1490218639	34.647666931	19.139640808	0	0	0	0	0
5931	2022-07-26	17:10:24.967	206.50723343	4956.173602	1658855424.968	0	899	2.2329553923	2.2687180606	543.16071437	553.70954137	1.741425263	725.0860628	29.370274563	-1.1712808356	34.647666931	19.138031183	0	0	0	0	0
5932	2022-07-26	17:10:25.875	206.50724394	4956.173854	1658855425.876	0	899	2.2330278771	2.2687922106	544.12857013	554.69634356	1.7414494339	725.0625	29.373865128	-1.1473941803	34.647666931	19.138561249	0	0	0	0	0
5933	2022-07-26	17:10:26.719	206.50725369	4956.174089	1658855426.719	0	899	2.2484102293	2.2864796095	544.12857013	555.30262964	1.8393481006	725.06177162	29.373865128	-1.1691034803	34.647666931	19.108984208	0	0	0	0	0
5934	2022-07-26	17:10:27.612	206.50726404	4956.174337	1658855427.613	0	899	2.2484102293	2.2864796095	542.74033961	553.88589084	1.8393481006	725.06293695	29.373865128	-1.1783196926	34.647666931	19.107302685	0	0	0	0	0
5935	2022-07-26	17:10:28.516	206.5072745	4956.174588	1658855428.517	0	899	2.2306305198	2.2675409288	542.74033961	553.6318361	1.798246311	725.06882947	29.373865128	-1.1785460426	34.647666931	19.121580692	0	0	0	0	0
5936	2022-07-26	17:10:29.392	206.50728464	4956.174831	1658855429.393	0	899	2.2306305198	2.2675409288	542.86861711	553.76268782	1.798246311	725.04515308	29.373865128	-1.179947257	34.647666931	19.098949432	0	0	0	0	0
5937	2022-07-26	17:10:30.243	206.50729448	4956.175068	1658855430.243	0	899	2.2627502795	2.2998682458	542.86988612	553.66940778	1.78293976	725.04999547	29.374148072	-1.1802706379	34.647666931	19.100904907	0	0	0	0	0
5938	2022-07-26	17:10:31.118	206.50730461	4956.175311	1658855431.118	0	899	2.2628318931	2.29995178	545.03695971	555.87976235	1.782967257	725.08267636	29.378137589	-1.184830308	34.647666931	19.128477097	0	0	0	0	0
5939	2022-07-26	17:10:31.963	206.5073144	4956.175546	1658855431.964	0	899	2.2588900984	2.2961131237	545.03695971	555.92903209	1.7909103332	725.0977666	29.378137589	-1.1639618108	34.647666931	19.13456404	0	0	0	0	0
5940	2022-07-26	17:10:32.803	206.50732412	4956.175779	1658855432.804	0	899	2.2588900984	2.2961131237	546.06776517	556.98043727	1.7909103332	725.09750871	29.378137589	-1.1643174918	34.647666931	19.137583688	0	0	0	0	0
5941	2022-07-26	17:10:33.726	206.5073348	4956.176035	1658855433.727	0	899	2.2648069031	2.3015622134	546.06789554	556.81473778	1.7642203601	725.07331575	29.378166489	-1.3959941059	34.647666931	19.132400424	0	0	0	0	0
5942	2022-07-26	17:10:34.615	206.50734509	4956.176282	1658855434.616	0	899	2.2648956664	2.3016530432	546.59422661	557.35161108	1.7642499256	725.08398438	29.382501602	-1.1392560005	34.647666931	19.138921738	0	0	0	0	0
5943	2022-07-26	17:10:35.528	206.50735565	4956.176536	1658855435.528	0	899	2.2639521041	2.3021675914	546.59422661	557.78452595	1.8338251326	725.08072809	29.382501602	-1.1392560005	34.647666931	19.138921738	0	0	0	0	0
5944	2022-07-26	17:10:36.410	206.50736586	4956.176781	1658855436.41	0	899	2.2639521041	2.3021675914	545.72919444	556.90178418	1.8338251326	725.08498034	29.382501602	-1.1761422663	34.647666931	19.134227588	0	0	0	0	0
5945	2022-07-26	17:10:37.295	206.5073761	4956.177026	1658855437.295	0	899	2.2341370465	2.2706680146	545.72919444	556.55063299	1.7773092222	725.07667471	29.382501602	-1.1750643253	34.647666931	19.13243866	0	0	0	0	0
5946	2022-07-26	17:10:38.210	206.50738669	4956.177281	1658855438.21	0	899	2.2341370465	2.2706680146	544.0886793	554.87758754	1.7773092222	725.05123315	29.382501602	-1.1571601629	34.647666931	19.139640808	0	0	0	0	0
5947	2022-07-26	17:10:39.084	206.50739681	4956.177523	1658855439.084	0	899	2.2474858733	2.2839386611	544.09979868	554.80159771	1.7632007664	725.05989529	29.384975345	-1.1484290219	34.647666931	19.14007053	0	0	0	0	0
5948	2022-07-26	17:10:39.990	206.5074073	4956.177775	1658855439.991	0	899	2.2475199397	2.2839735201	547.89814068	558.67471983	1.7632121946	725.05168991	29.386651993	-1.1425112486	34.647666931	19.140361786	0	0	0	0	0
5949	2022-07-26	17:10:40.921	206.50741807	4956.178034	1658855440.921	0	899	2.26553677	2.3037681682	547.89814068	559.11194455	1.8333140352	725.07403605	29.386651993	-1.1762285114	34.647666931	19.139484406	0	0	0	0	0
5950	2022-07-26	17:10:41.809	206.50742834	4956.17828	1658855441.809	0	899	2.26553677	2.3037681682	547.2352269	558.43546294	1.8333140352	725.04995424	29.386651993	-1.1830194083	34.647666931	19.138409002	0	0	0	0	0
5951	2022-07-26	17:10:42.674	206.50743837	4956.178521	1658855442.675	0	899	2.2743207033	2.3114525993	547.2352269	558.07009584	1.7746699222	725.06213541	29.386651993	-1.1459821992	34.647666931	19.137085428	0	0	0	0	0
5952	2022-07-26	17:10:43.526	206.50744822	4956.178757	1658855443.526	0	899	2.2743207033	2.3114525993	548.89465487	559.7623793	1.7746699222	725.05905778	29.386651993	-1.1779208562	34.647666931	19.132601972	0	0	0	0	0
5953	2022-07-26	17:10:44.405	206.5074584	4956.179002	1658855444.406	0	899	2.2849312058	2.3231592023	548.89584251	560.033382	1.8178498979	725.07104775	29.386913919	-1.1768860304	34.647666931	19.135320663	0	0	0	0	0
5954	2022-07-26	17:10:45.312	206.5074689	4956.179254	1658855445.313	0	899	2.2850165733	2.323246619	546.74175418	557.83576631	1.8178789395	725.08234047	29.391046524	-1.179947257	34.647666931	19.135320663	0	0	0	0	0
5955	2022-07-26	17:10:46.140	206.50747847	4956.179483	1658855446.14	0	899	2.2647817903	2.3023819697	546.74175418	557.75017527	1.8041306979	725.07871029	29.391046524	-1.2015164167	34.647666931	19.132415077	0	0	0	0	0
5956	2022-07-26	17:10:47.013	206.50748859	4956.179726	1658855447.014	0	899	2.2647817903	2.3023819697	548.26616711	559.30528163	1.8041306979	725.06302506	29.391046524	-1.2378421525	34.647666931	19.128885269	0	0	0	0	0
5957	2022-07-26	17:10:47.933	206.50749922	4956.179981	1658855447.933	0	899	2.2781913438	2.3142253534	548.26616711	558.78146822	1.7201344634	725.06866859	29.391046524	-1.2119182964	34.647666931	19.133368738	0	0	0	0	0
5958	2022-07-26	17:10:48.838	206.50750971	4956.180233	1658855448.839	0	899	2.2781913438	2.3142253534	548.68727143	559.21064899	1.7201344634	725.06742768	29.391046524	-1.1904785523	34.647666931	19.135355602	0	0	0	0	0
5959	2022-07-26	17:10:49.737	206.50752012	4956.180483	1658855449.738	0	899	2.2794361685	2.3174857678	548.69967104	559.80789972	1.8137961142	725.06885332	29.393782193	-1.1851967771	34.647666931	19.13441658	0	0	0	0	0
5960	2022-07-26	17:10:50.653	206.50753071	4956.180737	1658855450.653	0	899	2.2794703523	2.3175207704	550.37288182	561.51505695	1.8138077458	725.06739211	29.395441055	-1.2902936533	34.647666931	19.115986439	0	0	0	0	0
5961	2022-07-26	17:10:51.503	206.50754054	4956.180973	1658855451.503	0	899	2.2867460482	2.3236023047	550.37288182	561.12974111	1.7522855425	725.07087475	29.395441055	-1.4798775974	34.647666931	19.079550952	0	0	0	0	0
5962	2022-07-26	17:10:52.328	206.50755009	4956.181202	1658855452.328	0	899	2.2867460482	2.3236023047	545.16149154	555.8164959	1.7522855425	725.07173894	29.395441055	-1.1501536693	34.647666931	19.137010941	0	0	0	0	0
5963	2022-07-26	17:10:53.148	206.50755958	4956.18143	1658855453.148	0	899	2.2457840209	2.2831754505	545.16149154	556.16960279	1.8092069159	725.07800091	29.395441055	-1.1539047956	34.647666931	19.137840271	0	0	0	0	0
5964	2022-07-26	17:10:53.986	206.50756928	4956.181663	1658855453.986	0	899	2.2457840209	2.2831754505	544.83581195	555.83734696	1.8092069159	725.05631403	29.395441055	-1.4482299571	34.647666931	19.136022719	0	0	0	0	0
5965	2022-07-26	17:10:54.874	206.50757956	4956.181909	1658855454.874	0	899	2.2684707764	2.3051841401	544.83581195	555.52877057	1.7594381661	725.05725098	29.395441055	-1.5038504601	34.647666931	19.135679245	0	0	0	0	0
5966	2022-07-26	17:10:55.713	206.50758928	4956.182143	1658855455.714	0	899	2.268537124	2.3052520281	547.109321	557.84703649	1.7594601714	725.06826317	29.398676323	-1.2449133388	34.647666931	19.133681	0	0	0	0	0
5967	2022-07-26	17:10:56.543	206.50759889	4956.182373	1658855456.544	0	899	2.2768219578	2.3138245629	547.1137328	557.89645084	1.7666777044	725.06720092	29.399652481	-1.1499812271	34.647666931	19.128381704	0	0	0	0	0
5968	2022-07-26	17:10:57.346	206.50760818	4956.182596	1658855457.347	0	899	2.2768219578	2.3138245629	545.20503511	555.95013583	1.7666777044	725.05913054	29.399652481	-1.1473941803	34.647666931	19.1140728	0	0	0	0	0
5969	2022-07-26	17:10:58.266	206.50761883	4956.182852	1658855458.267	0	899	2.2570477627	2.2944120674	545.20503511	556.15092119	1.7990405028	725.06045795	29.399652481	-1.1770369178	34.647666931	19.121742539	0	0	0	0	0
5970	2022-07-26	17:10:59.138	206.50762891	4956.183094	1658855459.138	0	899	2.2570940224	2.2944594258	547.66540877	558.66078919	1.7990562708	725.05014301	29.401919674	-1.3652842424	34.647666931	19.127817066	0	0	0	0	0
5971	2022-07-26	17:10:59.980	206.50763866	4956.183328	1658855459.98	0	899	2.26397141	2.3014557173	547.67475692	558.67181207	1.799294787	725.04674646	29.403985977	-1.5282652378	34.647666931	19.121635437	0	0	0	0	0
5972	2022-07-26	17:11:00.796	206.50764811	4956.183555	1658855460.797	0	899	2.26397141	2.3014557173	545.35682273	556.30733484	1.799294787	725.07248713	29.403985977	-1.5072135278	34.647666931	19.122129162	0	0	0	0	0
5973	2022-07-26	17:11:01.648	206.50765797	4956.183791	1658855461.649	0	899	2.2733459726	2.3107047711	545.35682273	556.22538304	1.7860922821	725.08332754	29.403985977	-1.1802922211	34.647666931	19.12866696	0	0	0	0	0
5974	2022-07-26	17:11:02.513	206.50766799	4956.184032	1658855462.514	0	899	2.2733459726	2.3107047711	548.96464252	559.90510402	1.7860922821	725.07327089	29.403985977	-1.3376033859	34.647666931	19.095998372	0	0	0	0	0
5975	2022-07-26	17:11:03.454	206.50767888	4956.184293	1658855463.455	0	899	2.2700080917	2.3088454466	548.96464252	560.35643115	1.8582760752	725.06753884	29.403985977	-1.3873600194	34.647666931	19.106742973	0	0	0	0	0
5976	2022-07-26	17:11:04.325	206.50768895	4956.184535	1658855464.325	0	899	2.2700080917	2.3088454466	545.48262419	556.80215604	1.8582760752	725.08959031	29.403985977	-1.7007964849	34.647666931	19.125597	0	0	0	0	0
5977	2022-07-26	17:11:05.197	206.50769905	4956.184777	1658855465.198	0	899	2.2586200784	2.2952171176	545.49531779	556.21388611	1.7614796549	725.08471558	29.406802891	-1.432977404	34.647666931	19.126560211	0	0	0	0	0
5978	2022-07-26	17:11:06.108	206.50770959	4956.18503	1658855466.109	0	899	2.2586485512	2.2952462522	546.52743466	557.26634232	1.7614891511	725.08823339	29.408197403	-1.2575465322	34.647666931	19.130070402	0	0	0	0	0
5979	2022-07-26	17:11:07.007	206.50772	4956.18528	1658855467.008	0	899	2.2688748714	2.3060410556	546.52743466	557.38440188	1.7804771061	725.07941199	29.408197403	-1.1817797833	34.647666931	19.13261795	0	0	0	0	0
5980	2022-07-26	17:11:07.880	206.50773009	4956.185522	1658855467.88	0	899	2.2688748714	2.3060410556	547.68455612	558.56450999	1.7804771061	725.07808135	29.408197403	-1.1832026243	34.647666931	19.131668634	0	0	0	0	0
5981	2022-07-26	17:11:08.845	206.50774127	4956.185791	1658855468.846	0	899	2.2624653908	2.3005654921	547.68455612	558.87057507	1.8295613802	725.09352567	29.408197403	-1.1527083923	34.647666931	19.137652732	0	0	0	0	0
5982	2022-07-26	17:11:09.736	206.50775159	4956.186038	1658855469.737	0	899	2.2625172913	2.3006186467	545.63636197	556.78065975	1.8295793286	725.08236715	29.41073501	-1.1578176708	34.647666931	19.139741898	0	0	0	0	0
5983	2022-07-26	17:11:10.638	206.50776201	4956.186288	1658855470.638	0	899	2.2607635133	2.298004192	545.64500697	556.54534846	1.7902852136	725.07547947	29.412652969	-1.178567524	34.647666931	19.140361786	0	0	0	0	0
5984	2022-07-26	17:11:11.555	206.50777264	4956.186543	1658855471.556	0	899	2.2607635133	2.298004192	546.81570485	557.73943336	1.7902852136	725.07696978	29.412652969	-1.2059897184	34.647666931	19.140361786	0	0	0	0	0
5985	2022-07-26	17:11:12.443	206.50778291	4956.18679	1658855472.443	0	899	2.2448058385	2.2807642082	546.81570485	557.43726664	1.7417068439	725.0851788	29.412652969	-1.1827606492	34.647666931	19.135560939	0	0	0	0	0
5986	2022-07-26	17:11:13.305	206.50779289	4956.187029	1658855473.306	0	899	2.2448058385	2.2807642082	544.4795166	555.05569935	1.7417068439	725.09801963	29.412652969	-1.1521694005	34.647666931	19.138685391	0	0	0	0	0
5987	2022-07-26	17:11:14.250	206.50780383	4956.187292	1658855474.251	0	899	2.2428194706	2.2805212229	544.4795166	555.58012795	1.8263452199	725.09917041	29.412652969	-1.1555324793	34.647666931	19.138561249	0	0	0	0	0
5988	2022-07-26	17:11:15.183	206.50781462	4956.187551	1658855475.183	0	899	2.2428795367	2.2805827378	547.20934176	558.36573798	1.8263661378	725.10560901	29.4156156	-1.1528808471	34.647666931	19.125997531	0	0	0	0	0
5989	2022-07-26	17:11:16.084	206.50782505	4956.187801	1658855476.084	0	899	2.2968191309	2.3324004539	547.21484866	557.49338969	1.6852891697	725.09124756	29.416833878	-1.1457666159	34.647666931	19.133159637	0	0	0	0	0
5990	2022-07-26	17:11:17.000	206.50783566	4956.188056	1658855477.001	0	899	2.2968191309	2.3324004539	549.94376365	560.27356292	1.6852891697	725.08591527	29.416833878	-1.1780178223	34.647666931	19.120186231	0	0	0	0	0
5991	2022-07-26	17:11:17.877	206.5078458	4956.188299	1658855477.877	0	899	2.302091056	2.3403300475	549.94376365	561.02229572	1.8050314627	725.07827011	29.416833878	-1.2675819097	34.647666931	19.122334752	0	0	0	0	0
5992	2022-07-26	17:11:18.736	206.50785575	4956.188538	1658855478.737	0	899	2.302091056	2.3403300475	547.6427403	558.67491861	1.8050314627	725.10224965	29.416833878	-1.3471321602	34.647666931	19.125968971	0	0	0	0	0
5993	2022-07-26	17:11:19.551	206.50786517	4956.188764	1658855479.551	0	899	2.2603332063	2.2974544703	547.65045399	558.55773978	1.7849715419	725.09750791	29.418539022	-1.2912961039	34.647666931	19.129293151	0	0	0	0	0
5994	2022-07-26	17:11:20.378	206.50787475	4956.188994	1658855480.378	0	899	2.2603875343	2.2975100783	545.84882171	556.72033925	1.78498989	725.10782164	29.421197891	-1.232528081	34.647666931	19.130905985	0	0	0	0	0
5995	2022-07-26	17:11:21.289	206.5078853	4956.189247	1658855481.29	0	899	2.2838568098	2.3205754029	545.84882171	556.49076863	1.7480176032	725.10729415	29.421197891	-1.2479207105	34.647666931	19.132949551	0	0	0	0	0
5996	2022-07-26	17:11:22.174	206.50789554	4956.189493	1658855482.175	0	899	2.2838568098	2.3205754029	549.53199183	560.24574636	1.7480176032	725.09094562	29.421197891	-1.1994791031	34.647666931	19.13243866	0	0	0	0	0
5997	2022-07-26	17:11:23.096	206.50790622	4956.189749	1658855483.097	0	899	2.2757881272	2.3123892773	549.53199183	560.24935449	1.7485950303	725.10541337	29.421197891	-1.1558235402	34.647666931	19.137267915	0	0	0	0	0
5998	2022-07-26	17:11:23.944	206.50791603	4956.189985	1658855483.945	0	899	2.2757881272	2.3123892773	547.69911678	558.3807334	1.7485950303	725.1027448	29.421197891	-1.1905108809	34.647666931	19.136405263	0	0	0	0	0
5999	2022-07-26	17:11:24.838	206.50792637	4956.190233	1658855484.838	0	899	2.24297547	2.2806907736	547.71500381	558.88482699	1.8268658491	725.08691002	29.424709434	-1.1707849724	34.647666931	19.137406431	0	0	0	0	0
6000	2022-07-26	17:11:25.730	206.5079367	4956.190481	1658855485.731	0	899	2.242990279	2.28070594	544.22638171	555.32509168	1.8268710078	725.08668205	29.425439835	-1.3378835751	34.647666931	19.127223489	0	0	0	0	0
6001	2022-07-26	17:11:26.605	206.50794683	4956.190724	1658855486.606	0	899	2.2346043074	2.2707779557	544.22638171	554.90986474	1.7598396448	725.07872282	29.425439835	-1.4505042943	34.647666931	19.121011267	0	0	0	0	0
6002	2022-07-26	17:11:27.447	206.50795656	4956.190958	1658855487.447	0	899	2.2346043074	2.2707779557	543.35617492	554.02257528	1.7598396448	725.07641036	29.425439835	-1.2255324149	34.647666931	19.13634976	0	0	0	0	0
6003	2022-07-26	17:11:28.319	206.50796667	4956.1912	1658855488.32	0	899	2.2456958456	2.2833890962	543.35617492	554.41714191	1.8236400628	725.08150174	29.425439835	-1.1392560005	34.647666931	19.139640808	0	0	0	0	0
6004	2022-07-26	17:11:29.200	206.50797685	4956.191444	1658855489.2	0	899	2.2456958456	2.2833890962	549.91964562	561.11422355	1.8236400628	725.05641265	29.425439835	-1.1472863898	34.647666931	19.133601195	0	0	0	0	0
6005	2022-07-26	17:11:30.131	206.50798763	4956.191703	1658855490.131	0	899	2.2792482994	2.3156469426	549.93416885	560.58359012	1.7364740794	725.0701589	29.428637107	-1.1524172887	34.647666931	19.133553625	0	0	0	0	0
6006	2022-07-26	17:11:31.040	206.50799816	4956.191956	1658855491.041	0	899	2.2792704517	2.3156696024	548.91363154	559.54333526	1.7364812975	725.0826416	29.429712296	-1.1994791031	34.647666931	19.111192703	0	0	0	0	0
6007	2022-07-26	17:11:31.898	206.50800808	4956.192194	1658855491.898	0	899	2.258984102	2.2966461958	548.91363154	560.01255628	1.8116146317	725.07946777	29.429712296	-1.4302718631	34.647666931	19.107843829	0	0	0	0	0
6008	2022-07-26	17:11:32.786	206.50801836	4956.192441	1658855492.786	0	899	2.258984102	2.2966461958	548.85266037	559.95035227	1.8116146317	725.07116538	29.429712296	-1.3777773522	34.647666931	19.118690402	0	0	0	0	0
6009	2022-07-26	17:11:33.710	206.50802905	4956.192697	1658855493.71	0	899	2.2641671397	2.3021406401	548.85266037	560.0167306	1.8222343796	725.07797059	29.429712296	-1.2248102063	34.647666931	19.134651752	0	0	0	0	0
6010	2022-07-26	17:11:34.558	206.50803887	4956.192933	1658855494.558	0	899	2.2641671397	2.3021406401	547.88349967	559.02785646	1.8222343796	725.04071894	29.429712296	-1.2352875471	34.647666931	19.133878708	0	0	0	0	0
6011	2022-07-26	17:11:35.404	206.50804866	4956.193168	1658855495.404	0	899	2.2483209694	2.2846794308	547.89778652	558.6423016	1.7580680428	725.06701296	29.432869147	-1.2258018824	34.647666931	19.134141316	0	0	0	0	0
6012	2022-07-26	17:11:36.375	206.50805991	4956.193438	1658855496.376	0	899	2.2483448826	2.2847038987	544.90507789	555.59095422	1.7580760403	725.06719324	29.434045792	-1.1843667622	34.647666931	19.133653199	0	0	0	0	0
6013	2022-07-26	17:11:37.240	206.50806991	4956.193678	1658855497.24	0	899	2.2518028924	2.2891803397	544.90507789	555.87438175	1.8037863051	725.05737305	29.434045792	-1.184830308	34.647666931	19.133878708	0	0	0	0	0
6014	2022-07-26	17:11:38.098	206.50807985	4956.193916	1658855498.099	0	899	2.2518028924	2.2891803397	547.15246047	558.16700564	1.8037863051	725.08118888	29.434045792	-1.4871858422	34.647666931	19.100253162	0	0	0	0	0
6015	2022-07-26	17:11:38.983	206.50809008	4956.194162	1658855498.983	0	899	2.271845121	2.3088405734	547.15246047	557.95754904	1.7701491116	725.05921461	29.434045792	-1.3157324365	34.647666931	19.11820826	0	0	0	0	0
6016	2022-07-26	17:11:39.868	206.50810032	4956.194408	1658855499.868	0	899	2.2719253071	2.3089226328	547.81034893	558.62859592	1.7701758335	725.07323774	29.437950425	-1.1505094159	34.647666931	19.138972036	0	0	0	0	0
6017	2022-07-26	17:11:40.762	206.50811067	4956.194656	1658855500.762	0	899	2.2443893391	2.2818754065	547.81201333	558.90865509	1.8148193806	725.05844702	29.438318253	-1.1498087574	34.647666931	19.136863431	0	0	0	0	0
6018	2022-07-26	17:11:41.588	206.50812024	4956.194886	1658855501.589	0	899	2.2443893391	2.2818754065	545.32935743	556.37570977	1.8148193806	725.0711868	29.438318253	-1.1500243256	34.647666931	19.134664068	0	0	0	0	0
6019	2022-07-26	17:11:42.438	206.50813008	4956.195122	1658855502.439	0	899	2.2397596806	2.276643786	545.32935743	556.22025686	1.7897798914	725.07353726	29.438318253	-1.1761961078	34.647666931	19.138555716	0	0	0	0	0
6020	2022-07-26	17:11:43.283	206.50813986	4956.195357	1658855503.284	0	899	2.2397596806	2.276643786	544.94899381	555.83229691	1.7897798914	725.06318028	29.438318253	-1.1408835649	34.647666931	19.139640808	0	0	0	0	0
6021	2022-07-26	17:11:44.167	206.50815008	4956.195602	1658855504.167	0	899	2.2509492424	2.2887539173	544.95650854	556.05690324	1.8247436569	725.06437552	29.439987625	-1.2054184691	34.647666931	19.139152514	0	0	0	0	0
6022	2022-07-26	17:11:44.977	206.50815947	4956.195827	1658855504.978	0	899	2.2510022066	2.2888081579	546.386359	557.51599307	1.8247620211	725.07128906	29.442590714	-1.1555324793	34.647666931	19.140001297	0	0	0	0	0
6023	2022-07-26	17:11:45.884	206.50816995	4956.196079	1658855505.884	0	899	2.2947540972	2.3311127299	546.386359	556.88375529	1.7230573037	725.05709657	29.442590714	-1.1774680899	34.647666931	19.137771215	0	0	0	0	0
6024	2022-07-26	17:11:46.788	206.50818042	4956.19633	1658855506.788	0	899	2.2947540972	2.3311127299	547.77635433	558.30045577	1.7230573037	725.04169146	29.442590714	-1.3784779681	34.647666931	19.116407255	0	0	0	0	0
6025	2022-07-26	17:11:47.663	206.50819054	4956.196573	1658855507.663	0	899	2.2822722889	2.3204823766	547.77635433	558.89894166	1.8190943094	725.08259835	29.442590714	-1.4010710969	34.647666931	19.113736399	0	0	0	0	0
6026	2022-07-26	17:11:48.519	206.50820045	4956.196811	1658855508.519	0	899	2.2822722889	2.3204823766	548.45202038	559.5883271	1.8190943094	725.06715403	29.442590714	-1.1506495476	34.647666931	19.138921738	0	0	0	0	0
6027	2022-07-26	17:11:49.392	206.50821057	4956.197054	1658855509.393	0	899	2.2759915232	2.3134154879	548.45812719	559.39485492	1.7871113397	725.08124669	29.443938742	-1.1985090379	34.647666931	19.132930288	0	0	0	0	0
6028	2022-07-26	17:11:50.262	206.50822063	4956.197295	1658855510.262	0	899	2.276054827	2.3134802852	549.90356	560.86924395	1.7871325999	725.09118652	29.447015762	-1.2092450857	34.647666931	19.134239197	0	0	0	0	0
6029	2022-07-26	17:11:51.155	206.50823097	4956.197543	1658855511.156	0	899	2.2770389106	2.3149072443	549.90356	560.99464659	1.8071660402	725.08720267	29.447015762	-1.4957336653	34.647666931	19.094378667	0	0	0	0	0
6030	2022-07-26	17:11:52.056	206.5082414	4956.197794	1658855512.057	0	899	2.2770389106	2.3149072443	548.47297072	559.53520354	1.8071660402	725.08824067	29.447015762	-1.287350852	34.647666931	19.120316133	0	0	0	0	0
6031	2022-07-26	17:11:52.950	206.50825175	4956.198042	1658855512.951	0	899	2.2717414208	2.3086590728	548.47297072	559.2817765	1.7665654095	725.06857077	29.447015762	-1.189077281	34.647666931	19.135610391	0	0	0	0	0
6032	2022-07-26	17:11:53.826	206.50826189	4956.198285	1658855513.827	0	899	2.2717414208	2.3086590728	550.5938568	561.44445907	1.7665654095	725.08336513	29.447015762	-1.1854554533	34.647666931	19.133808136	0	0	0	0	0
6033	2022-07-26	17:11:54.714	206.50827216	4956.198532	1658855514.715	0	899	2.27045727	2.3066351301	550.59790269	561.23645722	1.7326842503	725.08743428	29.44790542	-1.1876328197	34.647666931	19.131423559	0	0	0	0	0
6034	2022-07-26	17:11:55.588	206.50828227	4956.198774	1658855515.588	0	899	2.2705279473	2.3067074229	547.87247508	558.45851306	1.7327073205	725.07698514	29.451349258	-1.3559063855	34.647666931	19.126214084	0	0	0	0	0
6035	2022-07-26	17:11:56.473	206.50829251	4956.19902	1658855516.473	0	899	2.2658868821	2.3027006376	547.87247508	558.66687086	1.7661520797	725.07707568	29.451349258	-1.4472813212	34.647666931	19.124056027	0	0	0	0	0
6036	2022-07-26	17:11:57.354	206.50830271	4956.199265	1658855517.354	0	899	2.2658868821	2.3027006376	547.49614142	558.28312252	1.7661520797	725.09741211	29.451349258	-1.1750643253	34.647666931	19.134239197	0	0	0	0	0
6037	2022-07-26	17:11:58.243	206.50831301	4956.199512	1658855518.244	0	899	2.2670010114	2.3039278415	547.49614142	558.31103232	1.7706332321	725.10276744	29.451349258	-1.2145161155	34.647666931	19.121146549	0	0	0	0	0
6038	2022-07-26	17:11:59.099	206.50832292	4956.19975	1658855519.1	0	899	2.2670010114	2.3039278415	547.34162759	558.15346632	1.7706332321	725.08768448	29.451349258	-1.2238940001	34.647666931	19.118034363	0	0	0	0	0
6039	2022-07-26	17:11:59.992	206.50833324	4956.199998	1658855519.992	0	899	2.2621740615	2.2992407993	547.35607528	558.232542	1.7809649129	725.07068882	29.454544914	-1.1666566133	34.647666931	19.13491887	0	0	0	0	0
6040	2022-07-26	17:12:00.829	206.50834294	4956.200231	1658855520.83	0	899	2.2621923353	2.2992595027	549.71101598	560.63431602	1.7809710666	725.0777786	29.455438614	-1.1527191345	34.647666931	19.138877667	0	0	0	0	0
6041	2022-07-26	17:12:01.697	206.50835299	4956.200472	1658855521.698	0	899	2.260046053	2.2981414258	549.71101598	560.94908506	1.8312638884	725.10065182	29.455438614	-1.1676051435	34.647666931	19.137439551	0	0	0	0	0
6042	2022-07-26	17:12:02.558	206.50836294	4956.200711	1658855522.558	0	899	2.260046053	2.2981414258	550.3681207	561.61962336	1.8312638884	725.08339747	29.455438614	-1.2201643503	34.647666931	19.135622025	0	0	0	0	0
6043	2022-07-26	17:12:03.453	206.5083733	4956.200959	1658855523.453	0	899	2.2956074018	2.3342677439	550.3681207	561.60956983	1.829660355	725.08448842	29.455438614	-1.1838493963	34.647666931	19.131793104	0	0	0	0	0
6044	2022-07-26	17:12:04.289	206.50838297	4956.201191	1658855524.289	0	899	2.2956359812	2.3342970139	548.37407735	559.57485835	1.8296700982	725.0846695	29.456815947	-1.1764763846	34.647666931	19.135839791	0	0	0	0	0
6045	2022-07-26	17:12:05.194	206.50839345	4956.201443	1658855525.194	0	899	2.2976341009	2.3344217557	548.38788182	559.03506202	1.7409176768	725.08551025	29.459863663	-1.1832026243	34.647666931	19.134599686	0	0	0	0	0
6046	2022-07-26	17:12:06.038	206.50840322	4956.201677	1658855526.038	0	899	2.2976341009	2.3344217557	548.3739298	559.02083911	1.7409176768	725.09023745	29.459863663	-1.1569984504	34.647666931	19.138289016	0	0	0	0	0
6047	2022-07-26	17:12:06.973	206.50841405	4956.201937	1658855526.974	0	899	2.2625051666	2.3000793277	548.3739298	559.41868832	1.8046871759	725.10008796	29.459863663	-1.1652984619	34.647666931	19.137121201	0	0	0	0	0
6048	2022-07-26	17:12:07.865	206.50842436	4956.202185	1658855527.865	0	899	2.2625051666	2.3000793277	547.58621942	558.61511272	1.8046871759	725.11895752	29.459863663	-1.1652984619	34.647666931	19.137121201	0	0	0	0	0
6049	2022-07-26	17:12:08.713	206.50843419	4956.202421	1658855528.714	0	899	2.2703292121	2.3069464642	547.58621942	558.29612453	1.7534915936	725.10766925	29.459863663	-1.1732211271	34.647666931	19.133614458	0	0	0	0	0
6050	2022-07-26	17:12:09.553	206.50844391	4956.202654	1658855529.554	0	899	2.2703547597	2.3069726029	550.66970075	561.43996666	1.7535000338	725.09157456	29.461108618	-1.17811485	34.647666931	19.129035255	0	0	0	0	0
6051	2022-07-26	17:12:10.404	206.50845375	4956.20289	1658855530.404	0	899	2.2989695439	2.337976859	550.68347051	562.01601194	1.8431526488	725.10708962	29.464136124	-1.1815749407	34.647666931	19.121635437	0	0	0	0	0
6052	2022-07-26	17:12:11.275	206.50846383	4956.203132	1658855531.275	0	899	2.2989695439	2.337976859	550.6002842	561.93111374	1.8431526488	725.10975253	29.464136124	-1.2179330587	34.647666931	19.09346746	0	0	0	0	0
6053	2022-07-26	17:12:12.210	206.50847465	4956.203392	1658855532.21	0	899	2.2788934055	2.3172592986	550.6002842	561.84266181	1.8290523394	725.09088296	29.464136124	-1.179947257	34.647666931	19.104709625	0	0	0	0	0
6054	2022-07-26	17:12:13.137	206.50848538	4956.203649	1658855533.137	0	899	2.2788934055	2.3172592986	549.44727738	560.66611243	1.8290523394	725.1357628	29.464136124	-1.2752782659	34.647666931	19.125801617	0	0	0	0	0
6055	2022-07-26	17:12:14.029	206.50849572	4956.203897	1658855534.03	0	899	2.2859160512	2.3220135107	549.44727738	559.96805704	1.7173837499	725.13805425	29.464136124	-1.4838874158	34.647666931	19.12120617	0	0	0	0	0
6056	2022-07-26	17:12:14.904	206.50850584	4956.20414	1658855534.905	0	899	2.2859902974	2.3220894387	550.4857231	561.02653609	1.7174076101	725.09838463	29.467729518	-1.6650636346	34.647666931	19.112615737	0	0	0	0	0
6057	2022-07-26	17:12:15.802	206.50851623	4956.204389	1658855535.802	0	899	2.2896354021	2.3264385372	550.48881055	561.21877292	1.7476267625	725.08470507	29.468408585	-1.4895680227	34.647666931	19.100825329	0	0	0	0	0
6058	2022-07-26	17:12:16.707	206.5085267	4956.204641	1658855536.707	0	899	2.2896354021	2.3264385372	549.3662786	560.07436091	1.7476267625	725.09306245	29.468408585	-1.3035842796	34.647666931	19.092230664	0	0	0	0	0
6059	2022-07-26	17:12:17.594	206.50853697	4956.204887	1658855537.594	0	899	2.2812655795	2.3186007748	549.3662786	560.26968888	1.7788851302	725.10678202	29.468408585	-1.4289567826	34.647666931	19.117257112	0	0	0	0	0
6060	2022-07-26	17:12:18.461	206.50854701	4956.205128	1658855538.462	0	899	2.2812655795	2.3186007748	548.09828618	558.97653029	1.7788851302	725.09758713	29.468408585	-1.6647725176	34.647666931	19.098495559	0	0	0	0	0
6061	2022-07-26	17:12:19.329	206.50855706	4956.205369	1658855539.33	0	899	2.2752869218	2.3118317991	548.09828618	558.77355688	1.746327644	725.11079821	29.468408585	-1.1441389322	34.647666931	19.138561249	0	0	0	0	0
6062	2022-07-26	17:12:20.249	206.5085677	4956.205625	1658855540.249	0	899	2.2753595165	2.3119060665	549.44417941	560.14581287	1.7463514781	725.1058479	29.471938518	-1.1483751243	34.647666931	19.136671723	0	0	0	0	0
6063	2022-07-26	17:12:21.181	206.5085785	4956.205884	1658855541.182	0	899	2.2608388121	2.2967164757	549.44782602	560.02071412	1.7257275131	725.10846877	29.472742081	-1.1506495476	34.647666931	19.138561249	0	0	0	0	0
6064	2022-07-26	17:12:22.109	206.50858924	4956.206142	1658855542.11	0	899	2.2608388121	2.2967164757	550.25941126	560.8479165	1.7257275131	725.09904106	29.472742081	-1.4433684807	34.647666931	19.091556499	0	0	0	0	0
6065	2022-07-26	17:12:22.993	206.50859946	4956.206387	1658855542.993	0	899	2.2917147725	2.3295756613	550.25941126	561.28418193	1.7954339752	725.10883094	29.472742081	-1.3023447177	34.647666931	19.116411474	0	0	0	0	0
6066	2022-07-26	17:12:23.923	206.50861022	4956.206645	1658855543.923	0	899	2.2917147725	2.3295756613	550.33265463	561.35889277	1.7954339752	725.12562773	29.472742081	-1.188085556	34.647666931	19.139282227	0	0	0	0	0
6067	2022-07-26	17:12:24.816	206.50862057	4956.206894	1658855544.817	0	899	2.2872918871	2.3251349175	550.34431755	561.38695571	1.7980145521	725.11532936	29.475307982	-1.170235296	34.647666931	19.1395007	0	0	0	0	0
6068	2022-07-26	17:12:25.700	206.5086308	4956.207139	1658855545.701	0	899	2.287325906	2.3251697439	552.71876936	563.80912278	1.7980259916	725.10336405	29.476953506	-1.1552522806	34.647666931	19.138956676	0	0	0	0	0
6069	2022-07-26	17:12:26.585	206.50864104	4956.207385	1658855546.586	0	899	2.2905799638	2.3286406607	552.71876936	563.85699492	1.8056339603	725.10443115	29.476953506	-1.1457666159	34.647666931	19.137121201	0	0	0	0	0
6070	2022-07-26	17:12:27.460	206.50865116	4956.207628	1658855547.46	0	899	2.2905799638	2.3286406607	552.73496253	563.87351442	1.8056339603	725.10589317	29.476953506	-1.1578500121	34.647666931	19.13512715	0	0	0	0	0
6071	2022-07-26	17:12:28.292	206.5086608	4956.207859	1658855548.293	0	899	2.2815088491	2.3186530924	552.73496253	563.64776527	1.7697470358	725.1072998	29.476953506	-1.1441389322	34.647666931	19.129919052	0	0	0	0	0
6072	2022-07-26	17:12:29.142	206.50867064	4956.208095	1658855549.143	0	899	2.2815088491	2.3186530924	551.86533447	562.7609679	1.7697470358	725.11271415	29.476953506	-1.1699766173	34.647666931	19.136979072	0	0	0	0	0
6073	2022-07-26	17:12:29.979	206.50868031	4956.208328	1658855549.979	0	899	2.2772017706	2.3137346846	551.87353738	562.60974207	1.7443202098	725.13629555	29.478753235	-1.3371614605	34.647666931	19.125389086	0	0	0	0	0
6074	2022-07-26	17:12:30.838	206.50869025	4956.208566	1658855550.838	0	899	2.2772507804	2.3137848224	551.66591779	562.39818415	1.7443362693	725.13296448	29.481134415	-1.5151362214	34.647666931	19.105473083	0	0	0	0	0
6075	2022-07-26	17:12:31.736	206.50870065	4956.208816	1658855551.736	0	899	2.2575391625	2.2940055884	551.66591779	562.47210518	1.7561199753	725.10595703	29.481134415	-1.2271492481	34.647666931	19.134960175	0	0	0	0	0
6076	2022-07-26	17:12:32.594	206.50871058	4956.209054	1658855552.594	0	899	2.2575391625	2.2940055884	550.80302908	561.59231396	1.7561199753	725.1030229	29.481134415	-1.2271492481	34.647666931	19.134960175	0	0	0	0	0
6077	2022-07-26	17:12:33.433	206.50872029	4956.209287	1658855553.433	0	899	2.248266317	2.2854527413	550.80302908	561.85161209	1.7974947454	725.10510901	29.481134415	-1.205450819	34.721880351	19.13191165	0	0	0	0	0
6078	2022-07-26	17:12:34.282	206.50873013	4956.209523	1658855554.283	0	899	2.248266317	2.2854527413	550.92946345	561.98058261	1.7974947454	725.11373719	29.481134415	-1.1473941803	34.896694183	19.138561249	0	0	0	0	0
6079	2022-07-26	17:12:35.138	206.50874003	4956.209761	1658855555.139	0	899	2.2719685984	2.308785475	550.94616443	561.77288453	1.7616466993	725.10667975	29.48480481	-1.1446563226	34.687247422	19.137350082	0	0	0	0	0
6080	2022-07-26	17:12:35.967	206.50874962	4956.209991	1658855555.967	0	899	2.2719828414	2.3088000491	548.10631319	558.87725643	1.7616514238	725.09974115	29.485498428	-1.1457557773	34.647666931	19.138015507	0	0	0	0	0
6081	2022-07-26	17:12:36.848	206.50875983	4956.210236	1658855556.849	0	899	2.2670473995	2.3041872936	548.10631319	558.99571795	1.7806490727	725.10690853	29.485498428	-1.1487092624	34.647666931	19.136884487	0	0	0	0	0
6082	2022-07-26	17:12:37.733	206.50877006	4956.210481	1658855557.733	0	899	2.2670473995	2.3041872936	551.43696147	562.3925373	1.7806490727	725.10366033	29.485498428	-1.1467259159	34.647666931	19.136230721	0	0	0	0	0
6083	2022-07-26	17:12:38.631	206.50878045	4956.210731	1658855558.631	0	899	2.2829327231	2.3203177069	551.43696147	562.38808377	1.77993932	725.1005819	29.485498428	-1.1522879751	34.647666931	19.136306763	0	0	0	0	0
6084	2022-07-26	17:12:39.484	206.50879034	4956.210968	1658855559.485	0	899	2.2829327231	2.3203177069	549.80697032	560.72572222	1.77993932	725.10217285	29.485498428	-1.188085556	34.647666931	19.137479782	0	0	0	0	0
6085	2022-07-26	17:12:40.394	206.50880086	4956.211221	1658855560.394	0	899	2.2764295464	2.312402661	549.82639342	560.36191321	1.7185811167	725.10168134	29.48977574	-1.190262984	34.647666931	19.134040971	0	0	0	0	0
6086	2022-07-26	17:12:41.328	206.50881167	4956.21148	1658855561.328	0	899	2.2764313303	2.3124044853	550.04349715	560.58318057	1.7185816928	725.11030306	29.489862442	-1.1832026243	34.647666931	19.133878708	0	0	0	0	0
6087	2022-07-26	17:12:42.211	206.5088219	4956.211726	1658855562.212	0	899	2.2698590405	2.3074271836	550.04349715	561.08409161	1.7986521471	725.12826518	29.489862442	-1.1757326568	34.647666931	19.135059609	0	0	0	0	0
6088	2022-07-26	17:12:43.046	206.50883155	4956.211957	1658855563.046	0	899	2.2698590405	2.3074271836	551.57790268	562.64929607	1.7986521471	725.12973204	29.489862442	-1.1609220615	34.647666931	19.137142522	0	0	0	0	0
6089	2022-07-26	17:12:43.964	206.50884219	4956.212212	1658855563.965	0	899	2.2802767543	2.3169356308	551.57790268	562.33090934	1.7479163181	725.12381729	29.489862442	-1.2213285222	34.838972635	19.134876618	0	0	0	0	0
6090	2022-07-26	17:12:44.882	206.50885281	4956.212467	1658855564.883	0	899	2.2803272618	2.3169873032	551.03678592	561.77934729	1.7479328809	725.12144541	29.492313145	-1.189864131	34.754864093	19.135985646	0	0	0	0	0
6091	2022-07-26	17:12:45.782	206.50886322	4956.212717	1658855565.782	0	899	2.3009610974	2.3384049232	551.04521552	561.91967082	1.7689516183	725.11817659	29.494165421	-1.1676590482	34.647666931	19.135365252	0	0	0	0	0
6092	2022-07-26	17:12:46.710	206.50887397	4956.212975	1658855566.711	0	899	2.3009610974	2.3384049232	552.72496606	563.63256995	1.7689516183	725.10665995	29.494165421	-1.2648116587	34.647666931	19.133523625	0	0	0	0	0
6093	2022-07-26	17:12:47.543	206.50888361	4956.213207	1658855567.544	0	899	2.2804591689	2.3170871081	552.72496606	563.49034647	1.7463270397	725.12106869	29.494165421	-1.2934195514	34.647666931	19.134387212	0	0	0	0	0
6094	2022-07-26	17:12:48.405	206.50889359	4956.213446	1658855568.406	0	899	2.2804591689	2.3170871081	552.30613072	563.0633535	1.7463270397	725.12548586	29.494165421	-1.2727235556	34.647666931	19.134960175	0	0	0	0	0
6095	2022-07-26	17:12:49.259	206.50890346	4956.213683	1658855569.259	0	899	2.2763159539	2.3134476247	552.32191761	563.24781485	1.7731287589	725.12057394	29.497626437	-1.170321493	34.647666931	19.138538032	0	0	0	0	0
6096	2022-07-26	17:12:50.131	206.50891356	4956.213926	1658855570.132	0	899	2.2763307643	2.3134627816	552.53613145	563.46629723	1.7731336944	725.11715961	29.498346329	-1.1490218639	34.647666931	19.139282227	0	0	0	0	0
6097	2022-07-26	17:12:51.006	206.50892368	4956.214168	1658855571.006	0	899	2.2711997798	2.3092273414	552.53613145	563.75621016	1.819228464	725.12555983	29.498346329	-1.189723989	34.842271009	19.137873694	0	0	0	0	0
6098	2022-07-26	17:12:51.881	206.50893382	4956.214412	1658855571.882	0	899	2.2711997798	2.3092273414	552.43036786	563.64829888	1.819228464	725.11399548	29.498346329	-1.1723910783	34.777952712	19.137651671	0	0	0	0	0
6099	2022-07-26	17:12:52.759	206.50894398	4956.214656	1658855572.76	0	899	2.263150449	2.2995977936	552.43036786	563.21894169	1.7509327413	725.11612808	29.498346329	-1.1598548944	34.647666931	19.137053837	0	0	0	0	0
6100	2022-07-26	17:12:53.605	206.50895376	4956.21489	1658855573.605	0	899	2.263150449	2.2995977936	551.2076408	561.97233564	1.7509327413	725.10693198	29.498346329	-1.328548838	34.728477099	19.119582625	0	0	0	0	0
6101	2022-07-26	17:12:54.450	206.50896354	4956.215125	1658855574.45	0	899	2.2561422989	2.2922029666	551.2076408	561.89094273	1.737945481	725.12114953	29.498346329	-1.6649881601	34.896694183	19.083824158	0	0	0	0	0
6102	2022-07-26	17:12:55.338	206.50897382	4956.215372	1658855575.338	0	899	2.2562287951	2.2922914463	550.51066171	561.18063344	1.7379739868	725.12409013	29.502588272	-1.1922247623	34.837323448	19.136366345	0	0	0	0	0
6103	2022-07-26	17:12:56.252	206.5089844	4956.215626	1658855576.252	0	899	2.2693835006	2.305967246	550.51066171	561.27237648	1.7526309897	725.1087501	29.502588272	-1.2612437752	34.662509615	19.138496791	0	0	0	0	0
6104	2022-07-26	17:12:57.151	206.50899481	4956.215876	1658855577.152	0	899	2.2693835006	2.305967246	551.06478561	561.83733272	1.7526309897	725.10206695	29.502588272	-1.1571601629	34.896694183	19.137479782	0	0	0	0	0
6105	2022-07-26	17:12:58.042	206.50900513	4956.216123	1658855578.043	0	899	2.2664281616	2.3034830526	551.06478561	561.99081879	1.7771168004	725.12532458	29.502588272	-1.1481918981	34.725178725	19.136487961	0	0	0	0	0
6106	2022-07-26	17:12:58.898	206.50901502	4956.216361	1658855578.898	0	899	2.2664281616	2.3034830526	551.5371001	562.47249792	1.7771168004	725.11333622	29.502588272	-1.149884235	34.647666931	19.136333377	0	0	0	0	0
6107	2022-07-26	17:12:59.816	206.50902566	4956.216616	1658855579.817	0	899	2.2536211461	2.2907034749	551.53935364	562.54532615	1.788354372	725.12540825	29.503083021	-1.1628192434	34.647666931	19.137316735	0	0	0	0	0
6108	2022-07-26	17:13:00.711	206.50903602	4956.216864	1658855580.712	0	899	2.2536956028	2.2907796896	552.29746213	563.31872159	1.7883796506	725.13269043	29.506738663	-1.1408835649	34.647666931	19.138561249	0	0	0	0	0
6109	2022-07-26	17:13:01.647	206.50904684	4956.217124	1658855581.647	0	899	2.2577335641	2.2943967381	552.29746213	563.17364864	1.7652938128	725.11625378	29.506738663	-1.1408835649	34.647666931	19.13707286	0	0	0	0	0
6110	2022-07-26	17:13:02.545	206.50905723	4956.217374	1658855582.545	0	899	2.2577335641	2.2943967381	552.63893758	563.52184864	1.7652938128	725.10934347	29.506738663	-1.2125542416	34.647666931	19.131308638	0	0	0	0	0
6111	2022-07-26	17:13:03.391	206.50906704	4956.217609	1658855583.392	0	899	2.2745147554	2.3112041351	552.63893758	563.44903175	1.7537089507	725.10650999	29.506738663	-1.3069797462	34.647666931	19.124976872	0	0	0	0	0
6112	2022-07-26	17:13:04.303	206.50907759	4956.217862	1658855584.304	0	899	2.2745147554	2.3112041351	552.2546078	563.05718416	1.7537089507	725.10661508	29.506738663	-1.204362154	34.647666931	19.135679245	0	0	0	0	0
6113	2022-07-26	17:13:05.191	206.50908787	4956.218109	1658855585.192	0	899	2.2842613419	2.3222303801	552.26797324	563.40103743	1.806257855	725.11972672	29.509669159	-1.2307495108	34.647666931	19.134277053	0	0	0	0	0
6114	2022-07-26	17:13:06.072	206.50909806	4956.218353	1658855586.072	0	899	2.2842921959	2.32226197	552.6363742	563.77693059	1.8062682933	725.09549415	29.511163712	-1.2064748324	34.647666931	19.131189953	0	0	0	0	0
6115	2022-07-26	17:13:06.992	206.5091087	4956.218609	1658855586.992	0	899	2.280593134	2.3171758038	552.6363742	563.38604776	1.7441019454	725.09100342	29.511163712	-1.1815749407	34.647666931	19.134599686	0	0	0	0	0
6116	2022-07-26	17:13:07.836	206.50911848	4956.218844	1658855587.837	0	899	2.280593134	2.3171758038	553.97078088	564.74641082	1.7441019454	725.09719343	29.511163712	-1.1821354675	34.73342466	19.129143355	0	0	0	0	0
6117	2022-07-26	17:13:08.701	206.5091285	4956.219084	1658855588.702	0	899	2.2987168515	2.3378245929	553.97078088	565.40168782	1.8480182953	725.10290406	29.511163712	-1.1832026243	34.896694183	19.118755341	0	0	0	0	0
6118	2022-07-26	17:13:09.607	206.50913897	4956.219335	1658855589.607	0	899	2.2987421276	2.3378504861	553.23259801	564.64832773	1.8480269892	725.08286634	29.512380373	-1.2721954063	34.825779138	19.110243602	0	0	0	0	0
6119	2022-07-26	17:13:10.526	206.50914961	4956.219591	1658855590.526	0	899	2.2964133889	2.3331735964	553.24655927	563.98575638	1.7405494072	725.08241444	29.515436172	-1.4839413134	34.647666931	19.090751724	0	0	0	0	0
6120	2022-07-26	17:13:11.362	206.50915929	4956.219823	1658855591.363	0	899	2.2964133889	2.3331735964	552.49124422	563.21577973	1.7405494072	725.09072088	29.515436172	-1.2454199617	34.716932789	19.129658832	0	0	0	0	0
6121	2022-07-26	17:13:12.244	206.5091695	4956.220068	1658855592.245	0	899	2.2644263195	2.3013661187	552.49124422	563.42110686	1.7732267308	725.08767195	29.515436172	-1.2548193932	34.896694183	19.129919052	0	0	0	0	0
6122	2022-07-26	17:13:13.111	206.50917954	4956.220309	1658855593.112	0	899	2.2644263195	2.3013661187	552.78362114	563.71926784	1.7732267308	725.0768182	29.515436172	-1.4480897764	34.896694183	19.13408167	0	0	0	0	0
6123	2022-07-26	17:13:13.982	206.50918961	4956.220551	1658855593.982	0	899	2.2753638309	2.3117482625	552.78362114	563.50235701	1.7387234446	725.11798096	29.515436172	-1.2125003338	34.896694183	19.134960175	0	0	0	0	0
6124	2022-07-26	17:13:14.844	206.50919958	4956.22079	1658855594.844	0	899	2.2753803549	2.3117651656	552.21665111	562.92442708	1.7387288471	725.10882407	29.516239735	-1.2046531131	34.850516945	19.135427387	0	0	0	0	0
6125	2022-07-26	17:13:15.786	206.50921049	4956.221052	1658855595.786	0	899	2.2912441001	2.3284896352	552.23274911	563.11886013	1.7670765507	725.11330954	29.519769669	-1.2030470348	34.784549461	19.133817193	0	0	0	0	0
6126	2022-07-26	17:13:16.690	206.50922096	4956.221303	1658855596.691	0	899	2.2912441001	2.3284896352	553.45491459	564.36511804	1.7670765507	725.12634277	29.519769669	-1.1457666159	34.647666931	19.135320663	0	0	0	0	0
6127	2022-07-26	17:13:17.608	206.50923157	4956.221558	1658855597.608	0	899	2.2844250091	2.3209869005	553.45491459	564.19626662	1.7402491088	725.12167177	29.519769669	-1.1488386748	34.672404738	19.135284853	0	0	0	0	0
6128	2022-07-26	17:13:18.526	206.50924221	4956.221813	1658855598.527	0	899	2.2844250091	2.3209869005	552.27957844	562.99811976	1.7402491088	725.10427594	29.519769669	-1.1641234823	34.896694183	19.135971069	0	0	0	0	0
6129	2022-07-26	17:13:19.367	206.50925193	4956.222046	1658855599.367	0	899	2.2964011208	2.3339164177	552.27957844	563.22102451	1.7757365895	725.09008061	29.519769669	-1.1408835649	34.896694183	19.137840271	0	0	0	0	0
6130	2022-07-26	17:13:20.220	206.50926181	4956.222283	1658855600.22	0	899	2.2964262031	2.3339420879	557.60209166	568.64903694	1.775744888	725.09234902	29.520978246	-1.2484811939	34.820831577	19.123798699	0	0	0	0	0
6131	2022-07-26	17:13:21.115	206.50927218	4956.222532	1658855601.116	0	899	2.2742317153	2.3122867095	557.61479408	568.93104016	1.8181320888	725.11382167	29.523736954	-1.295208927	34.80763808	19.1062916	0	0	0	0	0
6132	2022-07-26	17:13:22.003	206.50928244	4956.222779	1658855602.003	0	899	2.2742317153	2.3122867095	564.06077592	575.50783688	1.8181320888	725.11028204	29.523736954	-1.1815749407	34.896694183	19.132799149	0	0	0	0	0
6133	2022-07-26	17:13:22.908	206.50929293	4956.22303	1658855602.909	0	899	2.2617978747	2.2990042085	564.06077592	575.31341497	1.7878561201	725.11830917	29.523736954	-1.3593234013	34.896694183	19.129560812	0	0	0	0	0
6134	2022-07-26	17:13:23.812	206.50930338	4956.223281	1658855603.812	0	899	2.2617978747	2.2990042085	560.70890569	571.89467716	1.7878561201	725.10596431	29.523736954	-1.4806105483	34.896694183	19.12575478	0	0	0	0	0
6135	2022-07-26	17:13:24.694	206.50931359	4956.223526	1658855604.694	0	899	2.2902168992	2.3273288557	560.72301634	571.74167481	1.7616172336	725.09123099	29.526784669	-1.2617827354	34.896694183	19.101274629	0	0	0	0	0
6136	2022-07-26	17:13:25.608	206.50932418	4956.22378	1658855605.609	0	899	2.2902454063	2.3273580255	560.13039964	571.13747248	1.7616266157	725.10662842	29.528162003	-1.1457666159	34.896694183	19.091747284	0	0	0	0	0
6137	2022-07-26	17:13:26.492	206.5093344	4956.224026	1658855606.492	0	899	2.2910920864	2.3289059635	560.13039964	571.34201511	1.7937202455	725.11803027	29.528162003	-1.2032626204	34.896694183	19.116343593	0	0	0	0	0
6138	2022-07-26	17:13:27.390	206.50934479	4956.224275	1658855607.39	0	899	2.2910920864	2.3289059635	560.96163824	572.18989185	1.7937202455	725.09902934	29.528162003	-1.2613300085	34.896694183	19.129558563	0	0	0	0	0
6139	2022-07-26	17:13:28.316	206.50935552	4956.224532	1658855608.317	0	899	2.2783118295	2.3155624338	560.96163824	572.08432359	1.77718354	725.09494524	29.528162003	-1.3719242432	34.896694183	19.131761437	0	0	0	0	0
6140	2022-07-26	17:13:29.204	206.5093658	4956.224779	1658855609.205	0	899	2.2783118295	2.3155624338	560.92510733	572.04706835	1.77718354	725.09858795	29.528162003	-1.6812646389	34.896694183	19.133159637	0	0	0	0	0
6141	2022-07-26	17:13:30.051	206.50937559	4956.225014	1658855610.051	0	899	2.2799839095	2.3161698244	560.93957523	571.73492348	1.7259357081	725.10055401	29.531285709	-1.2840740523	34.896694183	19.136631366	0	0	0	0	0
6142	2022-07-26	17:13:30.921	206.50938566	4956.225256	1658855610.921	0	899	2.2800063213	2.3161927466	559.99606612	570.77330263	1.7259429674	725.07861288	29.532373428	-1.164975055	34.896694183	19.136810303	0	0	0	0	0
6143	2022-07-26	17:13:31.789	206.50939571	4956.225497	1658855611.789	0	899	2.2759520203	2.3131328467	559.99606612	571.09026628	1.7757176725	725.09787169	29.532373428	-1.1894868786	34.726827912	19.107202505	0	0	0	0	0
6144	2022-07-26	17:13:32.657	206.50940576	4956.225738	1658855612.658	0	899	2.2759520203	2.3131328467	564.35970818	575.54035737	1.7757176725	725.09119218	29.532373428	-1.1806264279	34.672404738	19.098774234	0	0	0	0	0
6145	2022-07-26	17:13:33.561	206.50941622	4956.225989	1658855613.561	0	899	2.2747919712	2.3102041514	564.35970818	575.01222329	1.6933929998	725.10339881	29.532373428	-1.168575305	34.743319783	19.137644951	0	0	0	0	0
6146	2022-07-26	17:13:34.483	206.50942689	4956.226245	1658855614.483	0	899	2.2748223007	2.3102351582	563.46753964	574.10327653	1.6934026606	725.10262516	29.533848781	-1.1745900721	34.730126286	19.136280856	0	0	0	0	0
6147	2022-07-26	17:13:35.377	206.50943723	4956.226494	1658855615.377	0	899	2.2602319481	2.2967002547	563.48140483	574.50641341	1.7541500212	725.1061943	29.536828995	-1.182911535	34.896694183	19.132071463	0	0	0	0	0
6148	2022-07-26	17:13:36.259	206.50944744	4956.226739	1658855616.259	0	899	2.2602319481	2.2967002547	558.87441607	569.80928487	1.7541500212	725.09488299	29.536828995	-1.4908292294	34.896694183	19.089946747	0	0	0	0	0
6149	2022-07-26	17:13:37.161	206.50945789	4956.226989	1658855617.162	0	899	2.2671136809	2.3040143371	558.87441607	569.90566443	1.7693117708	725.09464613	29.536828995	-1.2876419753	34.896694183	19.122657043	0	0	0	0	0
6150	2022-07-26	17:13:38.108	206.50946884	4956.227252	1658855618.108	0	899	2.2671136809	2.3040143371	559.76509042	570.81391921	1.7693117708	725.08703613	29.536828995	-1.1506495476	34.896694183	19.13243866	0	0	0	0	0
6151	2022-07-26	17:13:39.010	206.50947929	4956.227503	1658855619.011	0	899	2.2742004221	2.3117089841	559.76509042	570.96144944	1.7924733514	725.10407141	29.536828995	-1.1426944756	34.896694183	19.136545004	0	0	0	0	0
6152	2022-07-26	17:13:39.930	206.50948993	4956.227758	1658855619.93	0	899	2.2742519601	2.3117617418	560.17228069	571.37689511	1.792490733	725.08789911	29.539336691	-1.1617520621	34.896694183	19.134541909	0	0	0	0	0
6153	2022-07-26	17:13:40.851	206.50950059	4956.228014	1658855620.851	0	899	2.2645924951	2.3019104975	560.18058452	571.37559273	1.7909580349	725.1052234	29.541131973	-1.1991665395	34.896694183	19.120174597	0	0	0	0	0
6154	2022-07-26	17:13:41.806	206.50951166	4956.22828	1658855621.807	0	899	2.2645924951	2.3019104975	559.83049747	571.01850932	1.7909580349	725.10357626	29.541131973	-1.2154646338	34.896694183	19.124938712	0	0	0	0	0
6155	2022-07-26	17:13:42.701	206.50952201	4956.228528	1658855622.702	0	899	2.3009748048	2.3391891016	559.83049747	571.10637436	1.8047456185	725.08286472	29.541131973	-1.2262437983	34.896694183	19.130137311	0	0	0	0	0
6156	2022-07-26	17:13:43.561	206.50953196	4956.228767	1658855623.561	0	899	2.3009748048	2.3391891016	557.81468641	569.04996166	1.8047456185	725.09497272	29.541131973	-1.2336598635	34.896694183	19.134239197	0	0	0	0	0
6157	2022-07-26	17:13:44.494	206.50954277	4956.229026	1658855624.495	0	899	2.3057721296	2.3438299078	557.82266976	568.98856775	1.7937949351	725.09259963	29.54286521	-1.2422940163	34.896694183	19.131656925	0	0	0	0	0
6158	2022-07-26	17:13:45.437	206.50955367	4956.229288	1658855625.437	0	899	2.3058212244	2.3438801654	557.17513857	568.32817863	1.7938112783	725.08011733	29.545221329	-1.1852291246	34.896694183	19.135821475	0	0	0	0	0
6159	2022-07-26	17:13:46.388	206.50956469	4956.229552	1658855626.389	0	899	2.2861849668	2.3243767416	557.17513857	568.46370619	1.8151761413	725.05740983	29.545221329	-1.1485583324	34.896694183	19.138778649	0	0	0	0	0
6160	2022-07-26	17:13:47.332	206.50957561	4956.229815	1658855627.333	0	899	2.2861849668	2.3243767416	559.8905083	571.23409028	1.8151761413	725.08028629	29.545221329	-1.1937662055	34.896694183	19.133517651	0	0	0	0	0
6161	2022-07-26	17:13:48.239	206.5095861	4956.230066	1658855628.239	0	899	2.2762522338	2.3122710362	559.8905083	570.63338229	1.7208617642	725.09037286	29.545221329	-1.1854877701	34.896694183	19.135379665	0	0	0	0	0
6162	2022-07-26	17:13:49.253	206.50959784	4956.230348	1658855629.253	0	899	2.2762522338	2.3122710362	564.48976509	575.32088711	1.7208617642	725.0817479	29.545221329	-1.1473941803	34.896694183	19.140001297	0	0	0	0	0
6163	2022-07-26	17:13:50.151	206.50960824	4956.230598	1658855630.152	0	899	2.2848599175	2.3221968353	564.50521481	575.691924	1.7762123659	725.06804531	29.548536225	-1.148666145	34.896694183	19.138875961	0	0	0	0	0
6164	2022-07-26	17:13:51.029	206.50961839	4956.230841	1658855631.029	0	899	2.2848790589	2.3222164255	560.6730241	571.783832	1.7762187334	725.07417914	29.549463272	-1.1658589469	34.896694183	19.137714639	0	0	0	0	0
6165	2022-07-26	17:13:51.915	206.50962866	4956.231088	1658855631.916	0	899	2.3024247634	2.3408253109	560.6730241	572.01393124	1.8122740276	725.08315292	29.549463272	-1.170957454	34.896694183	19.138435149	0	0	0	0	0
6166	2022-07-26	17:13:52.799	206.50963888	4956.231333	1658855632.799	0	899	2.3024247634	2.3408253109	558.2337756	569.52534331	1.8122740276	725.08547953	29.549463272	-1.1565780411	34.896694183	19.138005806	0	0	0	0	0
6167	2022-07-26	17:13:53.730	206.50964966	4956.231592	1658855633.731	0	899	2.2936134626	2.3307814026	558.2337756	569.20379798	1.7616612536	725.08395285	29.549463272	-1.1777267551	34.896694183	19.126083273	0	0	0	0	0
6168	2022-07-26	17:13:54.641	206.5096602	4956.231845	1658855634.641	0	899	2.2936548076	2.330823709	557.38879935	568.342303	1.7616748425	725.08276044	29.55145803	-1.1691034314	34.896694183	19.129946349	0	0	0	0	0
6169	2022-07-26	17:13:55.482	206.50966993	4956.232078	1658855635.482	0	899	2.3225634111	2.3592962992	557.39942286	568.08903063	1.7199984063	725.07108534	29.553766251	-1.1482457783	34.896694183	19.136965025	0	0	0	0	0
6170	2022-07-26	17:13:56.355	206.50968005	4956.232321	1658855636.356	0	899	2.3225634111	2.3592962992	557.43812815	568.12847819	1.7199984063	725.08477662	29.553766251	-1.1457666159	34.896694183	19.135320663	0	0	0	0	0
6171	2022-07-26	17:13:57.226	206.50969012	4956.232563	1658855637.226	0	899	2.3179774484	2.3549836338	557.43812815	568.22966016	1.7359686669	725.08171839	29.553766251	-1.1789879917	34.896694183	19.134442993	0	0	0	0	0
6172	2022-07-26	17:13:58.119	206.50970046	4956.232811	1658855638.12	0	899	2.3179774484	2.3549836338	558.59893006	569.41293421	1.7359686669	725.0895891	29.553766251	-1.3638721704	34.896694183	19.129558563	0	0	0	0	0
6173	2022-07-26	17:13:59.025	206.50971094	4956.233063	1658855639.025	0	899	2.2982788475	2.336689465	558.59893006	569.92131629	1.8159577612	725.07800778	29.553766251	-1.4290645573	34.896694183	19.131361803	0	0	0	0	0
6174	2022-07-26	17:13:59.908	206.50972117	4956.233308	1658855639.909	0	899	2.2983309294	2.336742796	566.62604371	578.11124721	1.8159753711	725.08121394	29.556273947	-1.2854860689	34.896694183	19.13318797	0	0	0	0	0
6175	2022-07-26	17:14:00.819	206.50973171	4956.233561	1658855640.82	0	899	2.300121109	2.3374118042	566.63444217	577.77473406	1.7624658139	725.08070303	29.558069229	-1.1831702357	34.896694183	19.134136541	0	0	0	0	0
6176	2022-07-26	17:14:01.763	206.50974264	4956.233823	1658855641.764	0	899	2.300121109	2.3374118042	563.24480723	574.31845735	1.7624658139	725.07146368	29.558069229	-1.4155582442	34.896694183	19.102566056	0	0	0	0	0
6177	2022-07-26	17:14:02.628	206.50975265	4956.234064	1658855642.629	0	899	2.3100474012	2.3482889428	563.24480723	574.5528281	1.7990337578	725.09813443	29.558069229	-1.4313497172	34.896694183	19.099501919	0	0	0	0	0
6178	2022-07-26	17:14:03.506	206.50976281	4956.234307	1658855643.507	0	899	2.3100474012	2.3482889428	567.18661394	578.57377275	1.7990337578	725.09763968	29.558069229	-1.1448718712	34.896694183	19.140026093	0	0	0	0	0
6179	2022-07-26	17:14:04.438	206.5097736	4956.234566	1658855644.439	0	899	2.3048132397	2.3425780067	567.19146884	578.4618935	1.780935551	725.07924182	29.559106018	-1.1617304916	34.896694183	19.13701617	0	0	0	0	0
6180	2022-07-26	17:14:05.345	206.5097841	4956.234818	1658855645.346	0	899	2.3048774531	2.34264373	570.50981396	581.84631391	1.7809567842	725.08380976	29.562189102	-1.204362154	34.896694183	19.130277634	0	0	0	0	0
6181	2022-07-26	17:14:06.280	206.50979492	4956.235078	1658855646.281	0	899	2.2828391404	2.3197610223	570.50981396	581.69934626	1.7583123916	725.08513313	29.562189102	-1.2400734811	34.896694183	19.134325103	0	0	0	0	0
6182	2022-07-26	17:14:07.191	206.50980546	4956.235331	1658855647.192	0	899	2.2828391404	2.3197610223	570.24980773	581.43424048	1.7583123916	725.09528679	29.562189102	-1.2092450857	34.896694183	19.136400223	0	0	0	0	0
6183	2022-07-26	17:14:08.069	206.50981562	4956.235575	1658855648.07	0	899	2.2928346565	2.3309187143	570.24980773	581.73704482	1.8049764601	725.0908862	29.562189102	-1.1893575515	34.896694183	19.132879611	0	0	0	0	0
6184	2022-07-26	17:14:08.908	206.50982534	4956.235808	1658855648.909	0	899	2.2928346565	2.3309187143	564.97101344	576.35191334	1.8049764601	725.09890969	29.562189102	-1.1945423038	34.896694183	19.129676794	0	0	0	0	0
6185	2022-07-26	17:14:09.809	206.50983575	4956.236058	1658855649.809	0	899	2.2822952031	2.3197888584	564.98574041	576.24181259	1.7855202472	725.09189712	29.565346358	-1.1917397052	34.896694183	19.131871343	0	0	0	0	0
6186	2022-07-26	17:14:10.713	206.50984622	4956.236309	1658855650.713	0	899	2.2823219789	2.3198162654	566.62979384	577.9186779	1.7855292118	725.08908344	29.566644669	-1.1699226716	34.896694183	19.135267435	0	0	0	0	0
6187	2022-07-26	17:14:11.644	206.509857	4956.236568	1658855651.645	0	899	2.2970239706	2.3344092641	566.62979384	577.81346085	1.769209451	725.08512262	29.566644669	-1.1499165083	34.896694183	19.136528912	0	0	0	0	0
6188	2022-07-26	17:14:12.533	206.50986729	4956.236815	1658855652.534	0	899	2.2970239706	2.3344092641	565.93930293	577.10934161	1.769209451	725.100419	29.566644669	-1.1627760778	34.896694183	19.135242993	0	0	0	0	0
6189	2022-07-26	17:14:13.437	206.50987775	4956.237066	1658855653.438	0	899	2.2862847338	2.323588017	565.93930293	577.13728684	1.7735497829	725.08972128	29.566644669	-1.1577853209	34.896694183	19.132665217	0	0	0	0	0
6190	2022-07-26	17:14:14.335	206.50988815	4956.237316	1658855654.336	0	899	2.2862847338	2.323588017	563.95679466	575.11555157	1.7735497829	725.10296631	29.566644669	-1.1734366417	34.896694183	19.134239197	0	0	0	0	0
6191	2022-07-26	17:14:15.265	206.5098989	4956.237574	1658855655.265	0	899	2.2928003994	2.3298271812	563.97222929	575.01671521	1.7556895119	725.07982065	29.569959565	-1.1784382024	34.896694183	19.136362114	0	0	0	0	0
6192	2022-07-26	17:14:16.154	206.50990919	4956.237821	1658855656.154	0	899	2.2928196062	2.3298468331	562.76947359	573.79044578	1.755695806	725.08920753	29.570886612	-1.1506495476	34.896694183	19.138921738	0	0	0	0	0
6193	2022-07-26	17:14:17.075	206.50991986	4956.238077	1658855657.076	0	899	2.2883984331	2.3257020414	562.76947359	573.89451457	1.7719531039	725.09257053	29.570886612	-1.143696961	34.896694183	19.138305803	0	0	0	0	0
6194	2022-07-26	17:14:17.979	206.50993031	4956.238328	1658855657.979	0	899	2.2883984331	2.3257020414	563.36745019	574.5043122	1.7719531039	725.08810122	29.570886612	-1.1637569674	34.896694183	19.136459843	0	0	0	0	0
6195	2022-07-26	17:14:18.862	206.50994054	4956.238573	1658855658.863	0	899	2.2694757254	2.3065798138	563.36745019	574.53722004	1.7770871795	725.07457607	29.570886612	-1.2834703528	34.896694183	19.125656621	0	0	0	0	0
6196	2022-07-26	17:14:19.739	206.50995068	4956.238816	1658855659.739	0	899	2.2694757254	2.3065798138	568.44480926	579.71524685	1.7770871795	725.10137939	29.570886612	-1.3036489487	34.896694183	19.123796463	0	0	0	0	0
6197	2022-07-26	17:14:20.599	206.50996065	4956.239056	1658855660.6	0	899	2.2716745469	2.3089354439	568.4632546	579.7708608	1.7827767827	725.0738679	29.574817114	-1.4728064521	34.896694183	19.096621229	0	0	0	0	0
6198	2022-07-26	17:14:21.558	206.50997174	4956.239322	1658855661.558	0	899	2.2716790605	2.3089400638	582.58402668	594.17252675	1.7827782986	725.0802875	29.575037003	-1.1616550273	34.896694183	19.135258277	0	0	0	0	0
6199	2022-07-26	17:14:22.474	206.50998235	4956.239576	1658855662.475	0	899	2.2656847137	2.303154469	582.58402668	594.26861353	1.7972696703	725.08967035	29.575037003	-1.1473941803	34.896694183	19.136760712	0	0	0	0	0
6200	2022-07-26	17:14:23.358	206.50999258	4956.239822	1658855663.359	0	899	2.2656847137	2.303154469	569.8204848	581.24907989	1.7972696703	725.08713355	29.575037003	-1.1483751022	34.896694183	19.138063052	0	0	0	0	0
6201	2022-07-26	17:14:24.253	206.51000293	4956.24007	1658855664.253	0	899	2.2802261909	2.3152929373	569.8204848	580.44535523	1.6731889213	725.07952477	29.575037003	-1.146046869	34.896694183	19.13694676	0	0	0	0	0
6202	2022-07-26	17:14:25.105	206.5100128	4956.240307	1658855665.106	0	899	2.2802761865	2.3153440358	565.89692712	576.44873977	1.6732046217	725.08095647	29.577463453	-1.1579577994	34.896694183	19.133856224	0	0	0	0	0
6203	2022-07-26	17:14:25.989	206.51002302	4956.240553	1658855665.989	0	899	2.28356039	2.3221358505	565.90526637	577.49965904	1.835181195	725.075281	29.579248428	-1.1937554443	34.896694183	19.135467529	0	0	0	0	0
6204	2022-07-26	17:14:26.865	206.51003317	4956.240796	1658855666.866	0	899	2.28356039	2.3221358505	564.03104738	575.58704064	1.835181195	725.0331146	29.579248428	-1.3588922561	34.896694183	19.12832029	0	0	0	0	0
6205	2022-07-26	17:14:27.790	206.51004388	4956.241053	1658855667.791	0	899	2.2745323136	2.3113801449	564.03104738	575.11170503	1.7611486252	725.0352189	29.579248428	-1.4830466501	34.896694183	19.125077014	0	0	0	0	0
6206	2022-07-26	17:14:28.720	206.51005464	4956.241311	1658855668.721	0	899	2.2745323136	2.3113801449	572.55779236	583.80596195	1.7611486252	725.05841145	29.579248428	-1.2934950124	34.896694183	19.136014206	0	0	0	0	0
6207	2022-07-26	17:14:29.614	206.51006498	4956.241559	1658855669.614	0	899	2.2775781617	2.3148155373	572.56505114	583.91743046	1.7771256377	725.08268728	29.58078421	-1.1759697949	34.896694183	19.136026054	0	0	0	0	0
6208	2022-07-26	17:14:30.484	206.51007506	4956.241801	1658855670.485	0	899	2.2776401356	2.3148789652	569.04698483	580.32974464	1.7771463333	725.0700623	29.583795547	-1.1490218639	34.896694183	19.133878708	0	0	0	0	0
6209	2022-07-26	17:14:31.342	206.51008499	4956.24204	1658855671.343	0	899	2.3080903866	2.3468386348	569.04698483	580.6332516	1.8239977501	725.03907301	29.583795547	-1.1433304761	34.896694183	19.13559464	0	0	0	0	0
6210	2022-07-26	17:14:32.214	206.51009508	4956.242282	1658855672.215	0	899	2.3080903866	2.3468386348	568.99135094	580.57648495	1.8239977501	725.07022317	29.583795547	-1.1695561425	34.896694183	19.133681051	0	0	0	0	0
6211	2022-07-26	17:14:33.194	206.51010642	4956.242554	1658855673.195	0	899	2.3043949061	2.3415860896	568.99135094	580.12726637	1.7546290857	725.0686403	29.583795547	-1.1864578724	34.896694183	19.132078171	0	0	0	0	0
6212	2022-07-26	17:14:34.157	206.51011756	4956.242821	1658855674.157	0	899	2.3044010165	2.3415923415	571.4917991	582.67666457	1.7546310769	725.04929013	29.584089001	-1.183623025	34.896694183	19.128094301	0	0	0	0	0
6213	2022-07-26	17:14:35.056	206.51012797	4956.243071	1658855675.057	0	899	2.2816323028	2.319201617	571.5094191	582.9218423	1.78957629	725.05377197	29.587823868	-1.2304046154	34.896694183	19.136039734	0	0	0	0	0
6214	2022-07-26	17:14:35.938	206.51013818	4956.243316	1658855675.939	0	899	2.2816323028	2.319201617	581.0649559	592.6681928	1.78957629	725.06522193	29.587823868	-1.2482117486	34.896694183	19.132943943	0	0	0	0	0
6215	2022-07-26	17:14:36.852	206.51014876	4956.24357	1658855676.853	0	899	2.2851360175	2.3237820413	581.0649559	592.98354493	1.8372357225	725.07481617	29.587823868	-1.3624062175	34.896694183	19.131754351	0	0	0	0	0
6216	2022-07-26	17:14:37.750	206.51015914	4956.243819	1658855677.75	0	899	2.2851360175	2.3237820413	574.08073394	585.85606521	1.8372357225	725.06344018	29.587823868	-1.5064805446	34.896694183	19.130092671	0	0	0	0	0
6217	2022-07-26	17:14:38.599	206.51016898	4956.244056	1658855678.6	0	899	2.3023414653	2.3382237021	574.08073394	584.9292304	1.6953091451	725.07702637	29.587823868	-1.4952917438	34.896694183	19.110826682	0	0	0	0	0
6218	2022-07-26	17:14:39.467	206.51017903	4956.244297	1658855679.468	0	899	2.3023468386	2.3382291956	570.54121674	581.32283734	1.6953108385	725.08155307	29.588082156	-1.2213177184	34.896694183	19.1130494	0	0	0	0	0
6219	2022-07-26	17:14:40.380	206.51018958	4956.24455	1658855680.38	0	899	2.3009282107	2.3406020593	570.56041052	582.4931553	1.8725447425	725.05260058	29.592157364	-1.2320321798	34.896694183	19.130998611	0	0	0	0	0
6220	2022-07-26	17:14:41.309	206.51020034	4956.244808	1658855681.309	0	899	2.3009282107	2.3406020593	573.05242157	585.03728447	1.8725447425	725.06320372	29.592157364	-1.2301997665	34.896694183	19.132682472	0	0	0	0	0
6221	2022-07-26	17:14:42.273	206.51021149	4956.245076	1658855682.273	0	899	2.2921475504	2.3292780602	573.05242157	584.30948966	1.7610230121	725.04743402	29.592157364	-1.2332286953	34.896694183	19.132400563	0	0	0	0	0
6222	2022-07-26	17:14:43.237	206.51022266	4956.245344	1658855683.238	0	899	2.2921475504	2.3292780602	579.57317839	590.95834052	1.7610230121	725.04754962	29.592157364	-1.2255215645	34.896694183	19.131719589	0	0	0	0	0
6223	2022-07-26	17:14:44.190	206.51023369	4956.245609	1658855684.191	0	899	2.3029589177	2.3414436056	579.57710366	591.32343189	1.8157653388	725.05342476	29.592977903	-1.1911144714	34.896694183	19.135892565	0	0	0	0	0
6224	2022-07-26	17:14:45.102	206.51024425	4956.245862	1658855685.103	0	899	2.3030307492	2.3415171598	579.59639264	591.3432718	1.8157895788	725.04663086	29.596429825	-1.1473941803	34.896694183	19.138921738	0	0	0	0	0
6225	2022-07-26	17:14:45.980	206.5102544	4956.246106	1658855685.98	0	899	2.3052309297	2.3426219623	579.59639264	590.99687456	1.7632776543	725.05284553	29.596429825	-1.4330420391	34.896694183	19.101955805	0	0	0	0	0
6226	2022-07-26	17:14:46.869	206.5102647	4956.246353	1658855686.87	0	899	2.3052309297	2.3426219623	579.70502142	591.10764003	1.7632776543	725.05825381	29.596429825	-1.4900314966	34.896694183	19.102673752	0	0	0	0	0
6227	2022-07-26	17:14:47.801	206.51027547	4956.246611	1658855687.801	0	899	2.2943077187	2.3305646431	579.70502142	590.81345861	1.7186413711	725.05775179	29.596429825	-1.2268043149	34.896694183	19.132226792	0	0	0	0	0
6228	2022-07-26	17:14:48.717	206.51028609	4956.246866	1658855688.718	0	899	2.2943077187	2.3305646431	581.60719871	592.75208585	1.7186413711	725.0680162	29.596429825	-1.4739705379	34.896694183	19.104791616	0	0	0	0	0
6229	2022-07-26	17:14:49.559	206.51029582	4956.2471	1658855689.559	0	899	2.2787991202	2.315439094	581.6116848	592.95170668	1.7481441735	725.05691872	29.59736435	-1.5485731308	34.896694183	19.096895256	0	0	0	0	0
6230	2022-07-26	17:14:50.447	206.5103061	4956.247346	1658855690.447	0	899	2.2788653361	2.3155068376	578.16507019	589.43803435	1.748165915	725.07618319	29.600580215	-1.1815749407	34.896694183	19.135679245	0	0	0	0	0
6231	2022-07-26	17:14:51.403	206.51031716	4956.247612	1658855691.403	0	899	2.3136086561	2.3512849718	578.16507019	589.58282625	1.7701848253	725.06499274	29.600580215	-1.1830517133	34.896694183	19.127511246	0	0	0	0	0
6232	2022-07-26	17:14:52.312	206.5103277	4956.247865	1658855692.313	0	899	2.3136086561	2.3512849718	582.78992285	594.29901172	1.7701848253	725.05574127	29.600580215	-1.1764117258	34.896694183	19.120367606	0	0	0	0	0
6233	2022-07-26	17:14:53.250	206.51033854	4956.248125	1658855693.25	0	899	2.3194199497	2.3575312016	582.78992285	594.40306067	1.7858756719	725.07654172	29.600580215	-1.1807557242	34.896694183	19.132336257	0	0	0	0	0
6234	2022-07-26	17:14:54.167	206.51034917	4956.24838	1658855694.168	0	899	2.3194199497	2.3575312016	589.11813013	600.85736887	1.7858756719	725.0654693	29.600580215	-1.2353845298	34.896694183	19.130270598	0	0	0	0	0
6235	2022-07-26	17:14:55.105	206.51036002	4956.248641	1658855695.106	0	899	2.2970416155	2.3378267627	589.13891229	601.82813356	1.9272815448	725.0700631	29.604854697	-1.2257479271	34.896694183	19.130981913	0	0	0	0	0
6236	2022-07-26	17:14:56.032	206.51037074	4956.248898	1658855696.032	0	899	2.2970422069	2.3378273692	585.7149477	598.33042302	1.9272817572	725.04676384	29.604883194	-1.2728636549	34.896694183	19.12838039	0	0	0	0	0
6237	2022-07-26	17:14:56.915	206.51038097	4956.249143	1658855696.916	0	899	2.2816504791	2.3177275798	585.7149477	596.94485655	1.7195891452	725.07123288	29.604883194	-1.2898408506	34.896694183	19.128883362	0	0	0	0	0
6238	2022-07-26	17:14:57.756	206.51039069	4956.249377	1658855697.756	0	899	2.2816504791	2.3177275798	582.94115364	594.11788056	1.7195891452	725.07646978	29.604883194	-1.2229346155	34.896694183	19.133894194	0	0	0	0	0
6239	2022-07-26	17:14:58.678	206.51040138	4956.249633	1658855698.679	0	899	2.295960421	2.3339973288	582.94115364	594.65343666	1.8003639293	725.05368386	29.604883194	-1.1891311612	34.896694183	19.135170374	0	0	0	0	0
6240	2022-07-26	17:14:59.573	206.51041174	4956.249882	1658855699.574	0	899	2.2959681606	2.3340052524	580.87324601	592.54399841	1.8003665269	725.05113251	29.605256276	-1.1805077736	34.896694183	19.132737078	0	0	0	0	0
6241	2022-07-26	17:15:00.437	206.51042174	4956.250122	1658855700.438	0	899	2.3100253235	2.348527026	580.89223361	592.63428346	1.8110891402	725.04453586	29.60921669	-1.1864578724	34.896694183	19.132078171	0	0	0	0	0
6242	2022-07-26	17:15:01.332	206.51043208	4956.25037	1658855701.332	0	899	2.3100253235	2.348527026	578.15451744	589.8412276	1.8110891402	725.04970404	29.60921669	-1.1949087373	34.896694183	19.130464642	0	0	0	0	0
6243	2022-07-26	17:15:02.288	206.51044315	4956.250636	1658855702.288	0	899	2.3217243776	2.359668589	578.15451744	589.61319481	1.7764376769	725.06057194	29.60921669	-1.179947257	34.896694183	19.133520126	0	0	0	0	0
6244	2022-07-26	17:15:03.180	206.51045347	4956.250883	1658855703.18	0	899	2.3217243776	2.359668589	578.07108489	589.52810868	1.7764376769	725.05590982	29.60921669	-1.5211079018	34.896694183	19.117064508	0	0	0	0	0
6245	2022-07-26	17:15:04.052	206.51046356	4956.251126	1658855704.052	0	899	2.3131725348	2.351524868	578.07108489	589.69472717	1.8017630217	725.05685768	29.60921669	-1.3827141752	34.896694183	19.127328759	0	0	0	0	0
6246	2022-07-26	17:15:04.917	206.51047359	4956.251366	1658855704.918	0	899	2.3132432459	2.3515972617	582.24069213	593.94833162	1.8017865966	725.06408247	29.612599897	-1.2039093766	34.896694183	19.138632212	0	0	0	0	0
6247	2022-07-26	17:15:05.809	206.51048391	4956.251614	1658855705.81	0	899	2.3149797671	2.3550117153	582.24423213	594.45679252	1.8778854991	725.05084229	29.613336563	-1.1457666159	34.896694183	19.13820076	0	0	0	0	0
6248	2022-07-26	17:15:06.707	206.51049431	4956.251863	1658855706.708	0	899	2.3149797671	2.3550117153	579.59291736	591.74986648	1.8778854991	725.05883749	29.613336563	-1.1483536153	34.896694183	19.136197475	0	0	0	0	0
6249	2022-07-26	17:15:07.647	206.51050517	4956.252124	1658855707.647	0	899	2.3039174389	2.3435459315	579.59291736	591.68489519	1.8680544789	725.04190286	29.613336563	-1.1737277334	34.896694183	19.130345465	0	0	0	0	0
6250	2022-07-26	17:15:08.549	206.51051562	4956.252375	1658855708.55	0	899	2.3039174389	2.3435459315	580.48420139	592.59477397	1.8680544789	725.02679443	29.613336563	-1.2108727694	34.896694183	19.13243866	0	0	0	0	0
6251	2022-07-26	17:15:09.418	206.51052568	4956.252616	1658855709.419	0	899	2.3057725772	2.3440520405	580.48420139	592.17162982	1.8040727441	725.04294329	29.613336563	-1.2108727694	34.896694183	19.13243866	0	0	0	0	0
6252	2022-07-26	17:15:10.311	206.51053601	4956.252864	1658855710.311	0	899	2.305828939	2.3441097451	579.57320209	591.24241307	1.8040916199	725.04076583	29.616041916	-1.1941435061	34.896694183	19.134058441	0	0	0	0	0
6253	2022-07-26	17:15:11.200	206.51054631	4956.253111	1658855711.201	0	899	2.3255320807	2.3632400331	579.58040649	590.97682372	1.7627087863	725.01557932	29.617547989	-1.2204553923	34.896694183	19.133922779	0	0	0	0	0
6254	2022-07-26	17:15:12.115	206.51055689	4956.253365	1658855712.115	0	899	2.3255320807	2.3632400331	580.05792506	591.46373185	1.7627087863	725.06237793	29.617547989	-1.2857447863	34.896694183	19.134960175	0	0	0	0	0
6255	2022-07-26	17:15:13.016	206.51056733	4956.253616	1658855713.017	0	899	2.2883204926	2.327549605	580.05792506	592.11915008	1.8619370367	725.05938599	29.617547989	-1.2420245156	34.896694183	19.131983397	0	0	0	0	0
6256	2022-07-26	17:15:13.913	206.5105777	4956.253865	1658855713.913	0	899	2.2883204926	2.327549605	587.72876502	599.94949088	1.8619370367	725.06064106	29.617547989	-1.2185690727	34.896694183	19.130404782	0	0	0	0	0
6257	2022-07-26	17:15:14.825	206.51058826	4956.254118	1658855714.826	0	899	2.2701514846	2.3064390825	587.74250256	599.13485988	1.7380877026	725.03990527	29.620380263	-1.1675620671	34.896694183	19.135293935	0	0	0	0	0
6258	2022-07-26	17:15:15.756	206.51059903	4956.254377	1658855715.756	0	899	2.2701829018	2.3064712203	593.78810423	605.29771444	1.7380979991	725.03190926	29.621912003	-1.1468337332	34.896694183	19.138558861	0	0	0	0	0
6259	2022-07-26	17:15:16.665	206.51060956	4956.254629	1658855716.666	0	899	2.2821720298	2.3207568642	593.78810423	605.96416241	1.8367178741	725.05149306	29.621912003	-1.152794628	34.896694183	19.139034145	0	0	0	0	0
6260	2022-07-26	17:15:17.584	206.51062019	4956.254884	1658855717.584	0	899	2.2821720298	2.3207568642	582.43258002	594.37578489	1.8367178741	725.04617047	29.621912003	-1.1720461593	34.896694183	19.134046555	0	0	0	0	0
6261	2022-07-26	17:15:18.526	206.5106311	4956.255146	1658855718.527	0	899	2.302183003	2.3403182843	582.43258002	594.13319319	1.8001449773	725.03840486	29.621912003	-1.175150606	34.896694183	19.138310237	0	0	0	0	0
6262	2022-07-26	17:15:19.434	206.5106416	4956.255398	1658855719.434	0	899	2.302183003	2.3403182843	580.64707962	592.31182348	1.8001449773	725.04288346	29.621912003	-1.1718090773	34.896694183	19.139640808	0	0	0	0	0
6263	2022-07-26	17:15:20.372	206.51065247	4956.255659	1658855720.373	0	899	2.3063928939	2.343280078	580.65504102	591.91623215	1.739028732	725.05127964	29.623573291	-1.1775867047	34.896694183	19.13771431	0	0	0	0	0
6264	2022-07-26	17:15:21.272	206.51066287	4956.255909	1658855721.272	0	899	2.3064453989	2.343333788	582.44433671	593.74034154	1.7390456784	725.07599564	29.626092911	-1.1392560005	34.896694183	19.135320663	0	0	0	0	0
6265	2022-07-26	17:15:22.148	206.51067302	4956.256152	1658855722.149	0	899	2.3094843803	2.3475192598	582.44433671	594.0772524	1.7898982155	725.07898192	29.626092911	-1.190198277	34.896694183	19.12835903	0	0	0	0	0
6266	2022-07-26	17:15:23.032	206.51068325	4956.256398	1658855723.033	0	899	2.3094843803	2.3475192598	580.64423618	592.24119921	1.7898982155	725.07709629	29.626092911	-1.1849919305	34.896694183	19.129496353	0	0	0	0	0
6267	2022-07-26	17:15:23.937	206.51069372	4956.256649	1658855723.937	0	899	2.3031189803	2.3404586493	580.65303817	592.06905581	1.7624830363	725.05413333	29.627929624	-1.1422633233	34.896694183	19.137327801	0	0	0	0	0
6268	2022-07-26	17:15:24.835	206.51070411	4956.256899	1658855724.835	0	899	2.3031709349	2.3405118127	580.03669863	591.44071091	1.7625000557	725.08127862	29.630426407	-1.1441389322	34.896694183	19.137121201	0	0	0	0	0
6269	2022-07-26	17:15:25.796	206.51071523	4956.257166	1658855725.796	0	899	2.2948989337	2.3314834674	580.03669863	591.24935838	1.7334872002	725.04833904	29.630426407	-1.1444191854	34.896694183	19.137214143	0	0	0	0	0
6270	2022-07-26	17:15:26.713	206.51072586	4956.257421	1658855726.714	0	899	2.2948989337	2.3314834674	577.34696323	588.50762785	1.7334872002	725.04188588	29.630426407	-1.1459821873	34.896694183	19.137575276	0	0	0	0	0
6271	2022-07-26	17:15:27.578	206.51073586	4956.257661	1658855727.578	0	899	2.3098484452	2.3498862914	577.34696323	589.48559772	1.8822587015	725.04955368	29.630426407	-1.1499704438	34.896694183	19.138224633	0	0	0	0	0
6272	2022-07-26	17:15:28.473	206.51074623	4956.257909	1658855728.474	0	899	2.3098484452	2.3498862914	576.61353139	588.73674558	1.8822587015	725.06091753	29.630426407	-1.1539047956	34.896694183	19.130274109	0	0	0	0	0
6273	2022-07-26	17:15:29.348	206.51075635	4956.258152	1658855729.349	0	899	2.3285868487	2.3664258162	576.61353139	587.97616175	1.7664519884	725.06553276	29.630426407	-1.1539047956	34.896694183	19.103630066	0	0	0	0	0
6274	2022-07-26	17:15:30.236	206.51076662	4956.258399	1658855730.236	0	899	2.3286660214	2.3665068352	572.42607793	583.70635858	1.7664776981	725.0415997	29.634189568	-1.4488874548	34.896694183	19.101254154	0	0	0	0	0
6275	2022-07-26	17:15:31.167	206.51077741	4956.258658	1658855731.168	0	899	2.3165292354	2.3540345199	572.42747496	583.66619766	1.7600908755	725.07333556	29.634485245	-1.2397069465	34.896694183	19.127360982	0	0	0	0	0
6276	2022-07-26	17:15:32.088	206.51078806	4956.258913	1658855732.088	0	899	2.3165292354	2.3540345199	574.37890966	585.65594575	1.7600908755	725.04271531	29.634485245	-1.5217546225	34.896694183	19.086343765	0	0	0	0	0
6277	2022-07-26	17:15:32.950	206.51079804	4956.259153	1658855732.951	0	899	2.3149913911	2.352568702	574.37890966	585.68520733	1.7645697832	725.0345265	29.634485245	-1.5206659069	34.896694183	19.08321301	0	0	0	0	0
6278	2022-07-26	17:15:33.858	206.51080855	4956.259405	1658855733.859	0	899	2.3149913911	2.352568702	578.25461919	589.63720783	1.7645697832	725.05421054	29.634485245	-1.4035826124	34.896694183	19.098474111	0	0	0	0	0
6279	2022-07-26	17:15:34.762	206.510819	4956.259656	1658855734.762	0	899	2.299044384	2.3370558573	578.26817901	589.86314963	1.796805487	725.05823724	29.637326411	-1.1816827714	34.896694183	19.124363931	0	0	0	0	0
6280	2022-07-26	17:15:35.696	206.51082981	4956.259916	1658855735.696	0	899	2.2990753815	2.3370875903	576.91307115	588.48093834	1.7968158578	725.06230598	29.638818741	-1.3382824604	34.896694183	19.113222084	0	0	0	0	0
6281	2022-07-26	17:15:36.598	206.51084025	4956.260166	1658855736.598	0	899	2.3093973929	2.3475500074	576.91307115	588.47174052	1.7954152382	725.05603674	29.638818741	-1.5503624693	34.896694183	19.103862055	0	0	0	0	0
6282	2022-07-26	17:15:37.490	206.51085058	4956.260414	1658855737.49	0	899	2.3093973929	2.3475500074	575.33358476	586.86060853	1.7954152382	725.04958399	29.638818741	-1.169933443	34.896694183	19.135749248	0	0	0	0	0
6283	2022-07-26	17:15:38.372	206.5108608	4956.260659	1658855738.373	0	899	2.3283882479	2.3682091071	575.33358476	587.2679593	1.8575736181	725.0409651	29.638818741	-1.1759158752	34.896694183	19.135821475	0	0	0	0	0
6284	2022-07-26	17:15:39.256	206.51087103	4956.260905	1658855739.257	0	899	2.3283882479	2.3682091071	574.21099331	586.12208148	1.8575736181	725.03457985	29.638818741	-1.1408835649	34.896694183	19.138921738	0	0	0	0	0
6285	2022-07-26	17:15:40.121	206.51088104	4956.261145	1658855740.122	0	899	2.3315174328	2.3683034394	574.22617161	585.21196102	1.7159346874	725.04637621	29.642021268	-1.1531718575	34.896694183	19.13864958	0	0	0	0	0
6286	2022-07-26	17:15:40.993	206.51089112	4956.261387	1658855740.993	0	899	2.3315393277	2.3683258299	576.92007448	587.95744742	1.7159415856	725.05024123	29.643060684	-1.1532149646	34.896694183	19.138415621	0	0	0	0	0
6287	2022-07-26	17:15:41.887	206.51090147	4956.261635	1658855741.887	0	899	2.3186191669	2.3560082576	576.92007448	588.20157995	1.7531680583	725.03781431	29.643060684	-1.1510807221	34.896694183	19.139017231	0	0	0	0	0
6288	2022-07-26	17:15:42.782	206.51091184	4956.261884	1658855742.783	0	899	2.3186191669	2.3560082576	577.21363515	588.50088111	1.7531680583	725.03057498	29.643060684	-1.1760991591	34.896694183	19.138816695	0	0	0	0	0
6289	2022-07-26	17:15:43.670	206.51092211	4956.262131	1658855743.67	0	899	2.3210599167	2.3577546944	577.21363515	588.2788968	1.7193373457	725.01692897	29.643060684	-1.2076174021	34.896694183	19.13741377	0	0	0	0	0
6290	2022-07-26	17:15:44.559	206.5109324	4956.262378	1658855744.559	0	899	2.3211026115	2.3577983576	574.74278397	585.7607675	1.7193508847	725.03783412	29.645096672	-1.195027338	34.896694183	19.133843883	0	0	0	0	0
6291	2022-07-26	17:15:45.440	206.5109426	4956.262622	1658855745.441	0	899	2.3212933675	2.3606743904	574.75310373	586.57944817	1.842919473	725.05082612	29.64727211	-1.1893898407	34.896694183	19.134199345	0	0	0	0	0
6292	2022-07-26	17:15:46.302	206.51095257	4956.262862	1658855746.302	0	899	2.3212933675	2.3606743904	576.77682718	588.64481255	1.842919473	725.03217685	29.64727211	-1.2222663164	34.896694183	19.130998611	0	0	0	0	0
6293	2022-07-26	17:15:47.204	206.51096302	4956.263112	1658855747.205	0	899	2.2876874438	2.3254695328	576.77682718	588.32912668	1.7948607808	725.04900072	29.64727211	-1.2087492666	34.896694183	19.133172989	0	0	0	0	0
6294	2022-07-26	17:15:48.098	206.51097337	4956.263361	1658855748.099	0	899	2.2876874438	2.3254695328	579.22295881	590.82425204	1.7948607808	725.04474281	29.64727211	-1.3349301602	34.896694183	19.123164689	0	0	0	0	0
6295	2022-07-26	17:15:49.006	206.51098388	4956.263613	1658855749.007	0	899	2.2756465072	2.3142304104	579.22295881	591.1342394	1.8418532218	725.03977512	29.64727211	-1.5152440071	34.896694183	19.113714218	0	0	0	0	0
6296	2022-07-26	17:15:49.862	206.51099378	4956.263851	1658855749.863	0	899	2.2756836784	2.3142684862	577.57874812	589.45630153	1.8418661016	725.04201644	29.649080125	-1.378068335	34.896694183	19.095684203	0	0	0	0	0
6297	2022-07-26	17:15:50.760	206.51100418	4956.2641	1658855750.761	0	899	2.299448536	2.3385537634	577.59078698	589.50450627	1.8473233167	725.06287349	29.651605606	-1.4503965567	34.896694183	19.081370221	0	0	0	0	0
6298	2022-07-26	17:15:51.638	206.51101433	4956.264344	1658855751.638	0	899	2.299448536	2.3385537634	577.9752499	589.89689934	1.8473233167	725.06352588	29.651605606	-1.4407923087	34.896694183	19.080948116	0	0	0	0	0
6299	2022-07-26	17:15:52.496	206.51102426	4956.264582	1658855752.496	0	899	2.3083737239	2.3469516187	577.9752499	589.68994218	1.8158912782	725.04702213	29.651605606	-1.2841171026	34.896694183	19.074460983	0	0	0	0	0
6300	2022-07-26	17:15:53.401	206.51103473	4956.264834	1658855753.401	0	899	2.3083737239	2.3469516187	577.81381063	589.52523078	1.8158912782	725.05862528	29.651605606	-1.2676465393	34.896694183	19.115408297	0	0	0	0	0
6301	2022-07-26	17:15:54.355	206.51104578	4956.265099	1658855754.355	0	899	2.2967695393	2.3345757804	577.81836457	589.35299802	1.7890026303	725.0691694	29.652560544	-1.2657278618	34.896694183	19.111521134	0	0	0	0	0
6302	2022-07-26	17:15:55.209	206.51105566	4956.265336	1658855755.209	0	899	2.2968352115	2.3346430041	576.15390876	587.65545931	1.7890245299	725.09036598	29.655725479	-1.1832026243	34.896694183	19.109031677	0	0	0	0	0
6303	2022-07-26	17:15:56.118	206.51106619	4956.265589	1658855756.119	0	899	2.2786508017	2.3158756367	576.15390876	587.56819084	1.7757139335	725.06459379	29.655725479	-1.1573326296	34.896694183	19.132212405	0	0	0	0	0
6304	2022-07-26	17:15:57.006	206.51107646	4956.265835	1658855757.006	0	899	2.2786508017	2.3158756367	575.75314272	587.15948515	1.7757139335	725.06151333	29.655725479	-1.1687477503	34.896694183	19.135937937	0	0	0	0	0
6305	2022-07-26	17:15:57.867	206.51108642	4956.266074	1658855757.867	0	899	2.2913591657	2.3297177866	575.75314272	587.44269709	1.8189263907	725.07262577	29.655725479	-1.1759913536	34.896694183	19.135344512	0	0	0	0	0
6306	2022-07-26	17:15:58.732	206.51109644	4956.266314	1658855758.732	0	899	2.2913591657	2.3297177866	575.66237666	587.3500882	1.8189263907	725.06967668	29.655725479	-1.1766596898	34.896694183	19.137814743	0	0	0	0	0
6307	2022-07-26	17:15:59.650	206.51110706	4956.266569	1658855759.65	0	899	2.3015385838	2.3388588539	575.66643843	586.98631039	1.76277231	725.06660027	29.656580376	-1.2099349404	34.896694183	19.13553915	0	0	0	0	0
6308	2022-07-26	17:16:00.565	206.51111765	4956.266824	1658855760.565	0	899	2.3016102793	2.3389322179	576.86340898	588.20697236	1.7627958192	725.05626552	29.660028458	-1.1856818152	34.896694183	19.133862994	0	0	0	0	0
6309	2022-07-26	17:16:01.484	206.5111283	4956.267079	1658855761.485	0	899	2.289837508	2.3278367569	576.86340898	588.47313334	1.8033413732	725.06308327	29.660028458	-1.1832781083	34.896694183	19.133638496	0	0	0	0	0
6310	2022-07-26	17:16:02.382	206.51113869	4956.267329	1658855762.383	0	899	2.289837508	2.3278367569	579.90191722	591.57279338	1.8033413732	725.08138209	29.660028458	-1.1813270611	34.896694183	19.133271401	0	0	0	0	0
6311	2022-07-26	17:16:03.255	206.51114878	4956.267571	1658855763.255	0	899	2.3274156554	2.3658063752	579.90191722	591.50240767	1.7926789225	725.07089132	29.660028458	-1.1836769162	34.896694183	19.132875304	0	0	0	0	0
6312	2022-07-26	17:16:04.111	206.5111587	4956.267809	1658855764.112	0	899	2.3274156554	2.3658063752	578.04171631	589.60499488	1.7926789225	725.0701395	29.660028458	-1.184830308	34.896694183	19.129558563	0	0	0	0	0
6313	2022-07-26	17:16:04.980	206.51116876	4956.26805	1658855764.981	0	899	2.3169771046	2.355141067	578.05796347	589.60499805	1.7901605744	725.0740316	29.663434098	-1.4486718928	34.896694183	19.121637963	0	0	0	0	0
6314	2022-07-26	17:16:05.884	206.51117922	4956.268301	1658855765.885	0	899	2.3169933325	2.3551576785	580.46995998	592.06521102	1.7901659424	725.07467348	29.664209366	-1.4000794138	34.896694183	19.125093422	0	0	0	0	0
6315	2022-07-26	17:16:06.854	206.51119044	4956.268571	1658855766.854	0	899	2.3411403287	2.3814509843	580.46995998	592.59288515	1.8699658255	725.07449563	29.664209366	-1.2294667801	34.896694183	19.133096985	0	0	0	0	0
6316	2022-07-26	17:16:07.772	206.51120106	4956.268826	1658855767.772	0	899	2.3411403287	2.3814509843	579.10788964	591.20236842	1.8699658255	725.07415771	29.664209366	-1.1864578724	34.896694183	19.134599686	0	0	0	0	0
6317	2022-07-26	17:16:08.627	206.51121096	4956.269063	1658855768.627	0	899	2.3314330073	2.3700061998	579.10788964	590.72762292	1.7980077444	725.06335934	29.664209366	-1.2144406094	34.896694183	19.134285112	0	0	0	0	0
6318	2022-07-26	17:16:09.520	206.51122131	4956.269311	1658855769.521	0	899	2.3314330073	2.3700061998	578.6306629	590.24082068	1.7980077444	725.06739171	29.664209366	-1.2824895382	34.896694183	19.133520126	0	0	0	0	0
6319	2022-07-26	17:16:10.460	206.51123219	4956.269572	1658855770.461	0	899	2.3215900734	2.3602573135	578.64944442	590.3379037	1.8098362288	725.07190103	29.668142293	-1.2126836414	34.896694183	19.13193056	0	0	0	0	0
6320	2022-07-26	17:16:11.424	206.51124333	4956.26984	1658855771.424	0	899	2.3215965545	2.3602639495	576.79743081	588.44849446	1.809838392	725.05979788	29.668451309	-1.1832026243	34.896694183	19.133662154	0	0	0	0	0
6321	2022-07-26	17:16:12.392	206.51125455	4956.270109	1658855772.393	0	899	2.3170828882	2.3549493137	576.79743081	588.22862701	1.7763486108	725.06264834	29.668451309	-1.1832026243	34.896694183	19.126317978	0	0	0	0	0
6322	2022-07-26	17:16:13.322	206.5112653	4956.270367	1658855773.322	0	899	2.3170828882	2.3549493137	579.88316382	591.37551428	1.7763486108	725.0922221	29.668451309	-1.2020985212	34.896694183	19.133099689	0	0	0	0	0
6323	2022-07-26	17:16:14.171	206.51127513	4956.270603	1658855774.171	0	899	2.3189313446	2.3572668177	579.8933271	591.51942217	1.7965840475	725.08778068	29.670575009	-1.2088246977	34.896694183	19.132313027	0	0	0	0	0
6324	2022-07-26	17:16:15.072	206.51128556	4956.270853	1658855775.072	0	899	2.3189776383	2.3573142098	578.15298267	589.7442872	1.7965994034	725.0934909	29.672784805	-1.2219968568	34.896694183	19.129744448	0	0	0	0	0
6325	2022-07-26	17:16:15.990	206.51129618	4956.271108	1658855775.99	0	899	2.3084027257	2.3453630272	578.15298267	589.37813459	1.740928302	725.05615234	29.672784805	-1.1815749407	34.896694183	19.130638123	0	0	0	0	0
6326	2022-07-26	17:16:16.891	206.51130661	4956.271359	1658855776.891	0	899	2.3084027257	2.3453630272	579.73501277	590.99088066	1.740928302	725.06442483	29.672784805	-1.1875250395	34.896694183	19.131625321	0	0	0	0	0
6327	2022-07-26	17:16:17.792	206.51131705	4956.271609	1658855777.793	0	899	2.3200274467	2.3580581528	579.73501277	591.25974829	1.7817030832	725.06536582	29.672784805	-1.3890846581	34.896694183	19.106770534	0	0	0	0	0
6328	2022-07-26	17:16:18.648	206.51132696	4956.271847	1658855778.649	0	899	2.3200274467	2.3580581528	582.38118133	593.95852087	1.7817030832	725.07086182	29.672784805	-1.1783196926	34.896694183	19.134960175	0	0	0	0	0
6329	2022-07-26	17:16:19.539	206.51133726	4956.272094	1658855779.539	0	899	2.3182502276	2.3566205352	582.38118133	594.07124649	1.7987097031	725.07163749	29.672784805	-1.1783196926	34.896694183	19.134960175	0	0	0	0	0
6330	2022-07-26	17:16:20.410	206.51134734	4956.272336	1658855780.41	0	899	2.318333696	2.3567059864	583.16885067	594.8749107	1.7987374312	725.07076723	29.67677028	-1.2389631919	34.896694183	19.129495532	0	0	0	0	0
6331	2022-07-26	17:16:21.280	206.51135742	4956.272578	1658855781.281	0	899	2.3151941618	2.352813544	583.16964432	594.66086818	1.7663615509	725.07273572	29.676935196	-1.2011067867	34.896694183	19.13243866	0	0	0	0	0
6332	2022-07-26	17:16:22.183	206.51136786	4956.272829	1658855782.183	0	899	2.3151941618	2.352813544	583.93654686	595.44288236	1.7663615509	725.06899479	29.676935196	-1.3251426386	34.896694183	19.129582209	0	0	0	0	0
6333	2022-07-26	17:16:23.052	206.51137792	4956.27307	1658855783.052	0	899	2.3062004075	2.344497057	583.93654686	595.69659179	1.8045401265	725.06176758	29.676935196	-1.5022227764	34.896694183	19.128837585	0	0	0	0	0
6334	2022-07-26	17:16:23.970	206.51138855	4956.273325	1658855783.971	0	899	2.3062004075	2.344497057	585.71481907	597.51067707	1.8045401265	725.03444848	29.676935196	-1.2302643992	34.896694183	19.132641735	0	0	0	0	0
6335	2022-07-26	17:16:24.884	206.51139913	4956.273579	1658855784.885	0	899	2.3193655275	2.3563898636	585.72597544	597.0639043	1.7357836325	725.0664689	29.679243416	-1.205041152	34.896694183	19.133765	0	0	0	0	0
6336	2022-07-26	17:16:25.812	206.51140987	4956.273837	1658855785.813	0	899	2.3194073232	2.3564326167	586.01063589	597.35416415	1.7357970252	725.06182861	29.681238174	-1.1929684877	34.896694183	19.134599686	0	0	0	0	0
6337	2022-07-26	17:16:26.673	206.51141983	4956.274076	1658855786.673	0	899	2.3059943735	2.3440385978	586.01063589	597.73544448	1.7929964509	725.06562734	29.681238174	-1.1536245543	34.896694183	19.136445317	0	0	0	0	0
6338	2022-07-26	17:16:27.572	206.51143024	4956.274326	1658855787.573	0	899	2.3059943735	2.3440385978	583.53816813	595.21350797	1.7929964509	725.07389215	29.681238174	-1.1678638435	34.896694183	19.136874534	0	0	0	0	0
6339	2022-07-26	17:16:28.469	206.51144061	4956.274575	1658855788.469	0	899	2.3303812428	2.3690104749	583.53816813	595.26917432	1.8013767303	725.05773926	29.681238174	-1.1815749407	34.896694183	19.134599686	0	0	0	0	0
6340	2022-07-26	17:16:29.352	206.51145084	4956.27482	1658855789.353	0	899	2.3304059542	2.3690357742	582.37272338	594.08035458	1.801384909	725.06921953	29.68241199	-1.1677129466	34.896694183	19.135119482	0	0	0	0	0
6341	2022-07-26	17:16:30.306	206.51146189	4956.275085	1658855790.307	0	899	2.2945634241	2.3326799818	582.38644189	594.11933111	1.8051527807	725.05742802	29.685266495	-1.1569768632	34.896694183	19.134847237	0	0	0	0	0
6342	2022-07-26	17:16:31.256	206.51147287	4956.275349	1658855791.256	0	899	2.2945634241	2.3326799818	581.07277944	592.77920331	1.8051527807	725.05206299	29.685266495	-1.1425112486	34.896694183	19.138921738	0	0	0	0	0
6343	2022-07-26	17:16:32.173	206.51148348	4956.275604	1658855792.173	0	899	2.3167594468	2.3556982864	581.07277944	592.91765489	1.8260757716	725.05991955	29.685266495	-1.1859728398	34.896694183	19.137419303	0	0	0	0	0
6344	2022-07-26	17:16:33.104	206.51149426	4956.275862	1658855793.104	0	899	2.3167594468	2.3556982864	585.14564426	597.073543	1.8260757716	725.04524281	29.685266495	-1.2655877838	34.896694183	19.129903844	0	0	0	0	0
6345	2022-07-26	17:16:34.059	206.51150532	4956.276128	1658855794.06	0	899	2.3414296676	2.3807535388	585.14564426	597.06453611	1.8247244069	725.06341512	29.685266495	-1.1584967256	34.896694183	19.131601207	0	0	0	0	0
6346	2022-07-26	17:16:34.989	206.51151608	4956.276386	1658855794.989	0	899	2.3414926538	2.3808180434	585.85264594	597.78607903	1.8247454242	725.06594909	29.688244283	-1.1485367927	34.896694183	19.13587003	0	0	0	0	0
6347	2022-07-26	17:16:35.907	206.51152671	4956.276641	1658855795.908	0	899	2.3333288112	2.371469097	585.85875729	597.47209014	1.7767320194	725.09165338	29.689508438	-1.1836876569	34.896694183	19.134284127	0	0	0	0	0
6348	2022-07-26	17:16:36.819	206.51153727	4956.276894	1658855796.82	0	899	2.3333288112	2.371469097	585.07541076	596.67321553	1.7767320194	725.06066935	29.689508438	-1.302193768	34.896694183	19.132529796	0	0	0	0	0
6349	2022-07-26	17:16:37.707	206.51154755	4956.277141	1658855797.708	0	899	2.3152117551	2.3526234971	585.07541076	596.54025161	1.7567540182	725.08041523	29.689508438	-1.2721953684	34.896694183	19.132765726	0	0	0	0	0
6350	2022-07-26	17:16:38.635	206.51155829	4956.277399	1658855798.636	0	899	2.3152117551	2.3526234971	585.49447864	596.96753133	1.7567540182	725.08536716	29.689508438	-1.1832026243	34.896694183	19.132078171	0	0	0	0	0
6351	2022-07-26	17:16:39.568	206.51156907	4956.277658	1658855799.568	0	899	2.328347168	2.3660002681	585.50418056	596.98632781	1.7580912199	725.07674019	29.691516535	-1.1672710022	34.896694183	19.135202863	0	0	0	0	0
6352	2022-07-26	17:16:40.528	206.51158019	4956.277924	1658855800.528	0	899	2.3283935113	2.366047687	587.26241813	598.77914573	1.7581062033	725.07330403	29.693719864	-1.1640695933	34.896694183	19.135985444	0	0	0	0	0
6353	2022-07-26	17:16:41.427	206.51159059	4956.278174	1658855801.427	0	899	2.3334440851	2.3716011741	587.26241813	598.90814431	1.7774157877	725.0920014	29.693719864	-1.1958250557	34.896694183	19.127950668	0	0	0	0	0
6354	2022-07-26	17:16:42.348	206.51160125	4956.27843	1658855802.348	0	899	2.3334440851	2.3716011741	585.56908844	597.18123499	1.7774157877	725.09680135	29.693719864	-1.1788370641	34.896694183	19.128656842	0	0	0	0	0
6355	2022-07-26	17:16:43.246	206.51161166	4956.27868	1658855803.247	0	899	2.3107036346	2.3492884722	585.56908844	597.42782864	1.8144114756	725.09493635	29.693719864	-1.2044914211	34.896694183	19.129155418	0	0	0	0	0
6356	2022-07-26	17:16:44.151	206.51162212	4956.278931	1658855804.151	0	899	2.3107036346	2.3492884722	585.1111459	596.960612	1.8144114756	725.07818604	29.693719864	-1.5168716908	34.896694183	19.101108551	0	0	0	0	0
6357	2022-07-26	17:16:45.013	206.51163211	4956.279171	1658855805.014	0	899	2.3206383117	2.3591890987	585.12590003	596.91431088	1.8052025999	725.09106445	29.696775664	-1.2769274893	34.896694183	19.127151818	0	0	0	0	0
6358	2022-07-26	17:16:45.885	206.5116422	4956.279413	1658855805.886	0	899	2.3206663759	2.3592178321	582.63593558	594.37424364	1.8052119478	725.07600777	29.698114395	-1.1929362397	34.896694183	19.134821608	0	0	0	0	0
6359	2022-07-26	17:16:46.755	206.51165226	4956.279654	1658855806.755	0	899	2.3236156551	2.3622846684	582.63593558	594.39516614	1.8083659229	725.09662552	29.698114395	-1.2326466816	34.896694183	19.130814849	0	0	0	0	0
6360	2022-07-26	17:16:47.642	206.51166253	4956.279901	1658855807.643	0	899	2.3236156551	2.3622846684	584.79479504	596.59759745	1.8083659229	725.10163122	29.698114395	-1.2359774342	34.896694183	19.128988329	0	0	0	0	0
6361	2022-07-26	17:16:48.526	206.51167275	4956.280146	1658855808.526	0	899	2.3348502382	2.3724518721	584.79479504	596.21529714	1.7509137822	725.09078232	29.698114395	-1.2455493117	34.896694183	19.12170059	0	0	0	0	0
6362	2022-07-26	17:16:49.480	206.51168381	4956.280411	1658855809.481	0	899	2.3348881976	2.3724907089	594.91201421	606.53017871	1.7509259712	725.0733392	29.699914124	-1.1879346647	34.896694183	19.132909232	0	0	0	0	0
6363	2022-07-26	17:16:50.414	206.51169462	4956.280671	1658855810.415	0	899	2.3231836995	2.3607882348	594.92370204	606.6014587	1.7597000613	725.07312739	29.702295303	-1.1556726149	34.896694183	19.135274887	0	0	0	0	0
6364	2022-07-26	17:16:51.315	206.51170503	4956.280921	1658855811.315	0	899	2.3231836995	2.3607882348	587.6207364	599.15514316	1.7597000613	725.08306602	29.702295303	-1.1736307263	34.896694183	19.135684967	0	0	0	0	0
6365	2022-07-26	17:16:52.204	206.51171534	4956.281168	1658855812.205	0	899	2.3174715877	2.3554240873	587.6207364	599.29103119	1.7800275595	725.08576369	29.702295303	-1.1441389322	34.896694183	19.134960175	0	0	0	0	0
6366	2022-07-26	17:16:53.075	206.51172542	4956.28141	1658855813.076	0	899	2.3174715877	2.3554240873	585.06163833	596.68110879	1.7800275595	725.08782231	29.702295303	-1.1609975321	34.896694183	19.134473156	0	0	0	0	0
6367	2022-07-26	17:16:53.990	206.51173601	4956.281664	1658855813.991	0	899	2.3280187202	2.3650294525	585.06163833	596.34031302	1.7288072681	725.07920342	29.702295303	-1.1815749407	34.896694183	19.133878708	0	0	0	0	0
6368	2022-07-26	17:16:54.851	206.51174597	4956.281903	1658855814.852	0	899	2.3280588844	2.365070533	676.6147055	689.65841598	1.7288200399	725.06741838	29.704205178	-1.1710113871	34.896694183	19.135047622	0	0	0	0	0
6369	2022-07-26	17:16:55.756	206.51175644	4956.282154	1658855815.756	0	899	2.3330032235	2.3723946902	676.62703139	690.48313298	1.8343012525	725.0743097	29.706415176	-1.1612023352	34.896694183	19.13399661	0	0	0	0	0
6370	2022-07-26	17:16:56.653	206.51176682	4956.282404	1658855816.653	0	899	2.3330032235	2.3723946902	615.91245388	628.5252304	1.8343012525	725.07572725	29.706415176	-1.173037829	34.896694183	19.116455861	0	0	0	0	0
6371	2022-07-26	17:16:57.535	206.51177703	4956.282649	1658855817.535	0	899	2.327541808	2.3646096422	615.91245388	627.80668765	1.7317819558	725.07882549	29.706415176	-1.1924942045	34.896694183	19.1030123	0	0	0	0	0
6372	2022-07-26	17:16:58.463	206.51178777	4956.282906	1658855818.463	0	899	2.327541808	2.3646096422	596.16140265	607.6742127	1.7317819558	725.09229284	29.706415176	-1.2190109491	34.896694183	19.133520126	0	0	0	0	0
6373	2022-07-26	17:16:59.414	206.51179878	4956.283171	1658855819.415	0	899	2.3293420229	2.3677281472	596.16836107	608.08292113	1.7910094738	725.09215379	29.707829899	-1.1854446605	34.896694183	19.119015106	0	0	0	0	0
6374	2022-07-26	17:17:00.302	206.51180906	4956.283417	1658855820.303	0	899	2.329402154	2.3677897005	590.77255903	602.57941588	1.791029272	725.09436035	29.710687637	-1.184830308	34.896694183	19.097148895	0	0	0	0	0
6375	2022-07-26	17:17:01.262	206.51182016	4956.283684	1658855821.262	0	899	2.3235914959	2.3615120231	590.77255903	602.46455024	1.7739429994	725.08451793	29.710687637	-1.5286747888	34.896694183	19.080671449	0	0	0	0	0
6376	2022-07-26	17:17:02.160	206.51183056	4956.283933	1658855822.16	0	899	2.3235914959	2.3615120231	590.2099107	601.89076653	1.7739429994	725.07980286	29.710687637	-1.376343634	34.896694183	19.10318914	0	0	0	0	0
6377	2022-07-26	17:17:03.088	206.5118413	4956.284191	1658855823.088	0	899	2.342960007	2.3814626468	590.2099107	601.97231292	1.7860852638	725.07355141	29.710687637	-1.2385427952	34.896694183	19.132078171	0	0	0	0	0
6378	2022-07-26	17:17:03.971	206.51185153	4956.284437	1658855823.972	0	899	2.342960007	2.3814626468	589.67458975	601.42632346	1.7860852638	725.07946494	29.710687637	-1.4589443965	34.896694183	19.113905862	0	0	0	0	0
6379	2022-07-26	17:17:04.917	206.51186248	4956.284699	1658855824.918	0	899	2.3492115116	2.3887942897	589.6853099	601.73584069	1.8305558122	725.08295001	29.712890966	-1.3277296475	34.896694183	19.121399557	0	0	0	0	0
6380	2022-07-26	17:17:05.829	206.51187303	4956.284953	1658855825.83	0	899	2.349254125	2.3888379338	588.34274765	600.36593777	1.8305700315	725.08096132	29.714899063	-1.1753122814	34.896694183	19.131893158	0	0	0	0	0
6381	2022-07-26	17:17:06.661	206.51188265	4956.285184	1658855826.661	0	899	2.3370672783	2.375333612	588.34274765	600.02521341	1.779703665	725.09636117	29.714899063	-1.175032033	34.896694183	19.135805837	0	0	0	0	0
6382	2022-07-26	17:17:07.509	206.51189247	4956.285419	1658855827.509	0	899	2.3370672783	2.375333612	589.98157366	601.69658088	1.779703665	725.07602636	29.714899063	-1.1519861884	34.896694183	19.137185318	0	0	0	0	0
6383	2022-07-26	17:17:08.447	206.51190333	4956.28568	1658855828.448	0	899	2.333314287	2.3716720513	589.98157366	601.74362099	1.786710154	725.07384284	29.714899063	-1.1522772312	34.896694183	19.137121201	0	0	0	0	0
6384	2022-07-26	17:17:09.374	206.51191405	4956.285937	1658855829.374	0	899	2.3333339839	2.3716922129	586.79416315	598.49270845	1.7867166128	725.085678	29.715833588	-1.1815749802	34.896694183	19.135589878	0	0	0	0	0
6385	2022-07-26	17:17:10.335	206.51192519	4956.286204	1658855830.336	0	899	2.3024878145	2.3411278643	586.8097338	598.75327805	1.8233414176	725.08268526	29.719049454	-1.1787399906	34.896694183	19.137254715	0	0	0	0	0
6386	2022-07-26	17:17:11.240	206.51193566	4956.286456	1658855831.241	0	899	2.3024878145	2.3411278643	585.83633086	597.76006311	1.8233414176	725.0960083	29.719049454	-1.1539047956	34.896694183	19.140001297	0	0	0	0	0
6387	2022-07-26	17:17:12.121	206.51194584	4956.2867	1658855832.121	0	899	2.292284348	2.33054044	585.83633086	597.69389707	1.8134242329	725.08794034	29.719049454	-1.1841834863	34.896694183	19.136591008	0	0	0	0	0
6388	2022-07-26	17:17:13.009	206.51195612	4956.286947	1658855833.009	0	899	2.292284348	2.33054044	593.62861323	605.64389841	1.8134242329	725.0694188	29.719049454	-1.1734366417	34.896694183	19.13820076	0	0	0	0	0
6389	2022-07-26	17:17:13.930	206.51196679	4956.287203	1658855833.931	0	899	2.3072750172	2.3455719435	593.62861323	605.57834826	1.8037262042	725.07304696	29.719049454	-1.1781794741	34.896694183	19.137414326	0	0	0	0	0
6390	2022-07-26	17:17:14.871	206.51197767	4956.287464	1658855834.871	0	899	2.3073174752	2.3456154129	588.04457185	599.88199538	1.8037404182	725.07752435	29.721086654	-1.1667536023	34.896694183	19.138151624	0	0	0	0	0
6391	2022-07-26	17:17:15.826	206.51198874	4956.28773	1658855835.827	0	899	2.3274061376	2.3684220648	588.05541732	600.62644143	1.9131494177	725.06901176	29.723321915	-1.1613963858	34.896694183	19.137824747	0	0	0	0	0
6392	2022-07-26	17:17:16.785	206.51199983	4956.287996	1658855836.785	0	899	2.3274061376	2.3684220648	598.81084453	611.61179039	1.9131494177	725.05488677	29.723321915	-1.1815749407	34.896694183	19.134599686	0	0	0	0	0
6393	2022-07-26	17:17:17.677	206.51201016	4956.288244	1658855837.678	0	899	2.3007521067	2.3394874269	598.81084453	611.03805735	1.8291186974	725.0775967	29.723321915	-1.1891419248	34.896694183	19.133569717	0	0	0	0	0
6394	2022-07-26	17:17:18.522	206.51201993	4956.288478	1658855838.522	0	899	2.3007521067	2.3394874269	594.67962508	606.82248189	1.8291186974	725.0654883	29.723321915	-1.2027344704	34.896694183	19.131719589	0	0	0	0	0
6395	2022-07-26	17:17:19.392	206.51203001	4956.28872	1658855839.393	0	899	2.3456263522	2.3885354784	594.6851551	607.88324009	1.9846020197	725.07104371	29.724449044	-1.1964933264	34.896694183	19.133341265	0	0	0	0	0
6396	2022-07-26	17:17:20.299	206.5120405	4956.288972	1658855840.299	0	899	2.3456949348	2.3886058627	589.76746014	602.85657229	1.9846268693	725.05942439	29.727685928	-1.2271492481	34.896694183	19.133520126	0	0	0	0	0
6397	2022-07-26	17:17:21.229	206.51205126	4956.28923	1658855841.229	0	899	2.3334683128	2.3741112386	589.76746014	602.2274364	1.8912082577	725.04592956	29.727685928	-1.3289477115	34.896694183	19.135098729	0	0	0	0	0
6398	2022-07-26	17:17:22.125	206.51206164	4956.289479	1658855842.126	0	899	2.3334683128	2.3741112386	592.21035807	604.72194526	1.8912082577	725.05023557	29.727685928	-1.1878268561	34.896694183	19.1349554	0	0	0	0	0
6399	2022-07-26	17:17:23.101	206.51207294	4956.289751	1658855843.102	0	899	2.3538539175	2.3917968648	592.21035807	603.78647561	1.7525169414	725.08018241	29.727685928	-1.1490218639	34.896694183	19.134239197	0	0	0	0	0
6400	2022-07-26	17:17:24.062	206.51208405	4956.290017	1658855844.062	0	899	2.3538539175	2.3917968648	594.54661695	606.16840206	1.7525169414	725.05506786	29.727685928	-1.4754365809	34.896694183	19.100233343	0	0	0	0	0
6401	2022-07-26	17:17:24.973	206.51209461	4956.290271	1658855844.974	0	899	2.320471273	2.3586268948	594.55810869	606.41419704	1.787124237	725.07034079	29.730028708	-1.3058156501	34.896694183	19.119273937	0	0	0	0	0
6402	2022-07-26	17:17:25.898	206.51210531	4956.290527	1658855845.899	0	899	2.320502764	2.3586591291	597.97961065	609.90399788	1.7871346236	725.05184553	29.731531143	-1.1996408583	34.896694183	19.132996603	0	0	0	0	0
6403	2022-07-26	17:17:26.806	206.51211582	4956.29078	1658855846.807	0	899	2.3357027263	2.3764196765	597.97961065	610.62402636	1.8928123258	725.05235483	29.731531143	-1.2141280174	34.896694183	19.134599686	0	0	0	0	0
6404	2022-07-26	17:17:27.772	206.51212699	4956.291048	1658855847.772	0	899	2.3357027263	2.3764196765	598.75047795	611.41119384	1.8928123258	725.051295	29.731531143	-1.3667610023	34.896694183	19.122961575	0	0	0	0	0
6405	2022-07-26	17:17:28.670	206.51213738	4956.291297	1658855848.67	0	899	2.3195058375	2.3583027518	598.75047795	610.89661348	1.8174107108	725.05579139	29.731531143	-1.4172398507	34.896694183	19.117955846	0	0	0	0	0
6406	2022-07-26	17:17:29.660	206.51214884	4956.291572	1658855849.66	0	899	2.319570919	2.3583693959	597.79010569	609.91690797	1.8174325495	725.06914475	29.734637469	-1.1480517569	34.896694183	19.132937046	0	0	0	0	0
6407	2022-07-26	17:17:30.555	206.5121592	4956.291821	1658855850.555	0	899	2.3011740141	2.3402115027	597.79660916	610.09640791	1.8428170236	725.07075511	29.735956192	-1.1452707376	34.896694183	19.134015229	0	0	0	0	0
6408	2022-07-26	17:17:31.477	206.51216988	4956.292077	1658855851.478	0	899	2.3011740141	2.3402115027	595.20232291	607.44874364	1.8428170236	725.06118067	29.735956192	-1.1413687168	34.896694183	19.13486746	0	0	0	0	0
6409	2022-07-26	17:17:32.388	206.51218042	4956.29233	1658855852.388	0	899	2.3118741533	2.3510290503	595.20232291	607.4286537	1.8398547787	725.06697861	29.735956192	-1.184830308	34.896694183	19.088504791	0	0	0	0	0
6410	2022-07-26	17:17:33.309	206.51219109	4956.292586	1658855853.31	0	899	2.3118741533	2.3510290503	598.14669091	610.43350335	1.8398547787	725.06540705	29.735956192	-1.2474033312	34.896694183	19.12037924	0	0	0	0	0
6411	2022-07-26	17:17:34.220	206.51220162	4956.292839	1658855854.22	0	899	2.3031873947	2.342042895	598.14669091	610.38537015	1.8327917228	725.05358038	29.735956192	-1.21378313	34.896694183	19.126088654	0	0	0	0	0
6412	2022-07-26	17:17:35.125	206.51221211	4956.293091	1658855855.126	0	899	2.3032623015	2.3421196158	595.75850399	607.9484918	1.8328172514	725.05859375	29.739556862	-1.1769075962	34.896694183	19.136817616	0	0	0	0	0
6413	2022-07-26	17:17:36.046	206.51222277	4956.293346	1658855856.047	0	899	2.3067491332	2.3448340871	595.76120584	607.68998982	1.7943070752	725.03139066	29.740106583	-1.2198625803	34.896694183	19.13735199	0	0	0	0	0
6414	2022-07-26	17:17:36.961	206.51223336	4956.293601	1658855856.962	0	899	2.3067491332	2.3448340871	595.17886737	607.09599133	1.7943070752	725.04481678	29.740106583	-1.2024864953	34.896694183	19.138453932	0	0	0	0	0
6415	2022-07-26	17:17:37.904	206.51224427	4956.293862	1658855857.905	0	899	2.3181117303	2.3571668602	595.17886737	607.34052568	1.8303882306	725.06851378	29.740106583	-1.1614502108	34.896694183	19.135522249	0	0	0	0	0
6416	2022-07-26	17:17:38.878	206.51225554	4956.294133	1658855858.879	0	899	2.3181117303	2.3571668602	590.8954862	602.96961953	1.8303882306	725.08151791	29.740106583	-1.1934320066	34.896694183	19.130838634	0	0	0	0	0
6417	2022-07-26	17:17:39.799	206.51226619	4956.294389	1658855859.799	0	899	2.3081571123	2.347531867	590.90052296	603.12661427	1.852941976	725.06020492	29.741139734	-1.2218458992	34.896694183	19.13016174	0	0	0	0	0
6418	2022-07-26	17:17:40.694	206.51227656	4956.294637	1658855860.695	0	899	2.3082259185	2.3476023583	592.65195128	604.9144405	1.8529656328	725.06280518	29.744440079	-1.1425112486	34.896694183	19.137840271	0	0	0	0	0
6419	2022-07-26	17:17:41.592	206.51228696	4956.294887	1658855861.593	0	899	2.320252733	2.360555303	592.65195128	605.13860881	1.8861403938	725.04201604	29.744440079	-1.1425112486	34.896694183	19.137840271	0	0	0	0	0
6420	2022-07-26	17:17:42.528	206.51229778	4956.295147	1658855862.528	0	899	2.320252733	2.360555303	589.21644736	601.63072183	1.8861403938	725.04071045	29.744440079	-1.1425112486	34.896694183	19.137840271	0	0	0	0	0
6421	2022-07-26	17:17:43.403	206.51230791	4956.29539	1658855863.403	0	899	2.3088661909	2.3478567757	589.21644736	601.284606	1.8346093539	725.05213817	29.744440079	-1.4255937069	34.896694183	19.10987657	0	0	0	0	0
6422	2022-07-26	17:17:44.289	206.51231817	4956.295636	1658855864.29	0	899	2.3088661909	2.3478567757	591.28906788	603.39967734	1.8346093539	725.04183455	29.744440079	-1.2304046154	34.896694183	19.137121201	0	0	0	0	0
6423	2022-07-26	17:17:45.211	206.51232884	4956.295892	1658855865.212	0	899	2.3219756189	2.3629177629	591.30803726	603.95538945	1.9141564413	725.0435403	29.748328544	-1.1841404122	34.896694183	19.133591671	0	0	0	0	0
6424	2022-07-26	17:17:46.190	206.51234016	4956.296164	1658855866.19	0	899	2.321977272	2.3629194579	588.15745141	600.73742035	1.9141570249	725.08451954	29.748407364	-1.1572140811	34.896694183	19.136876807	0	0	0	0	0
6425	2022-07-26	17:17:47.124	206.51235097	4956.296423	1658855867.124	0	899	2.3365315374	2.3751511227	588.15745141	599.94713415	1.7962708132	725.0510072	29.748407364	-1.1441389322	34.896694183	19.138921738	0	0	0	0	0
6426	2022-07-26	17:17:48.092	206.51236219	4956.296692	1658855868.093	0	899	2.3365315374	2.3751511227	589.07661262	600.88472005	1.7962708132	725.05404966	29.748407364	-1.1788909096	34.896694183	19.133301855	0	0	0	0	0
6427	2022-07-26	17:17:49.006	206.51237275	4956.296946	1658855869.006	0	899	2.337608622	2.3761846374	589.07661262	600.86589897	1.7934638912	725.05898381	29.748407364	-1.1767350822	34.896694183	19.132958583	0	0	0	0	0
6428	2022-07-26	17:17:49.930	206.51238346	4956.297203	1658855869.931	0	899	2.3376880436	2.3762659403	588.98066156	600.76820258	1.7934899887	725.04615187	29.752168908	-1.4508708108	34.896694183	19.108561345	0	0	0	0	0
6429	2022-07-26	17:17:50.861	206.51239422	4956.297461	1658855870.861	0	899	2.3256689346	2.3651604869	588.98329258	601.11363171	1.8445865772	725.06237712	29.752710342	-1.3060527708	34.896694183	19.126913513	0	0	0	0	0
6430	2022-07-26	17:17:51.736	206.51240436	4956.297705	1658855871.737	0	899	2.3256689346	2.3651604869	594.62696365	606.87353638	1.8445865772	725.06492645	29.752710342	-1.1915565066	34.896694183	19.138685391	0	0	0	0	0
6431	2022-07-26	17:17:52.658	206.51241503	4956.297961	1658855872.659	0	899	2.3282829649	2.3661877694	594.62696365	606.36655754	1.7697035037	725.05958971	29.752710342	-1.1715180029	34.896694183	19.132135555	0	0	0	0	0
6432	2022-07-26	17:17:53.522	206.51242502	4956.298201	1658855873.522	0	899	2.3282829649	2.3661877694	592.54565844	604.24416157	1.7697035037	725.07641602	29.752710342	-1.1441389322	34.896694183	19.137840271	0	0	0	0	0
6433	2022-07-26	17:17:54.385	206.51243502	4956.298441	1658855874.386	0	899	2.3372963696	2.3770437936	592.5459331	604.76767624	1.8472567368	725.0647777	29.752766527	-1.1442036068	34.896694183	19.13784982	0	0	0	0	0
6434	2022-07-26	17:17:55.313	206.51244576	4956.298698	1658855875.314	0	899	2.3373847354	2.3771343167	589.37338788	601.52989558	1.8472866489	725.05336413	29.756952286	-1.1478900586	34.896694183	19.138227463	0	0	0	0	0
6435	2022-07-26	17:17:56.230	206.51245637	4956.298953	1658855876.23	0	899	2.3417915605	2.3795497739	589.37338788	600.89702228	1.752960369	725.06304608	29.756952286	-1.1450874987	34.896694183	19.137199844	0	0	0	0	0
6436	2022-07-26	17:17:57.121	206.51246668	4956.2992	1658855877.121	0	899	2.3417915605	2.3795497739	590.00094566	601.5368503	1.752960369	725.03722538	29.756952286	-1.1571601629	34.896694183	19.13820076	0	0	0	0	0
6437	2022-07-26	17:17:58.025	206.51247714	4956.299451	1658855878.025	0	899	2.3391969858	2.3787355721	590.00094566	602.096161	1.8362441474	725.05487748	29.756952286	-1.4975769749	34.896694183	19.108072597	0	0	0	0	0
6438	2022-07-26	17:17:58.923	206.51248753	4956.299701	1658855878.923	0	899	2.3391969858	2.3787355721	590.25724861	602.35771825	1.8362441474	725.07055664	29.756952286	-1.1897132397	34.896694183	19.130277634	0	0	0	0	0
6439	2022-07-26	17:17:59.891	206.51249874	4956.29997	1658855879.891	0	899	2.3406356917	2.3799101746	590.27100184	602.28322675	1.8230784806	725.05995593	29.759776475	-1.1725420454	34.896694183	19.134184237	0	0	0	0	0
6440	2022-07-26	17:18:00.773	206.51250896	4956.300215	1658855880.774	0	899	2.3406643736	2.3799395474	589.56401243	601.56191411	1.823088049	725.05450439	29.761133194	-1.2157557011	34.896694183	19.137121201	0	0	0	0	0
6441	2022-07-26	17:18:01.651	206.51251912	4956.300459	1658855881.652	0	899	2.3635544721	2.4015569452	589.56401243	601.05900936	1.7481328201	725.03356408	29.761133194	-1.2364301413	34.896694183	19.136019309	0	0	0	0	0
6442	2022-07-26	17:18:02.585	206.51252992	4956.300718	1658855882.585	0	899	2.3635544721	2.4015569452	589.45541067	600.94829015	1.7481328201	725.05127074	29.761133194	-1.451646954	34.896694183	19.122982859	0	0	0	0	0
6443	2022-07-26	17:18:03.553	206.51254113	4956.300987	1658855883.554	0	899	2.334275672	2.373746767	589.45541067	601.54426533	1.8369622986	725.05256825	29.761133194	-1.3913482822	34.896694183	19.12344085	0	0	0	0	0
6444	2022-07-26	17:18:04.444	206.51255145	4956.301235	1658855884.445	0	899	2.334275672	2.373746767	589.46504922	601.55410154	1.8369622986	725.04922546	29.761133194	-1.188085556	34.896694183	19.132799149	0	0	0	0	0
6445	2022-07-26	17:18:05.338	206.51256178	4956.301483	1658855885.338	0	899	2.3196255279	2.3568102671	589.48289939	600.94186338	1.7429927208	725.05038877	29.76480359	-1.1552306627	34.896694183	19.138251804	0	0	0	0	0
6446	2022-07-26	17:18:06.230	206.51257212	4956.301731	1658855886.231	0	899	2.3196400595	2.3568251331	589.14079245	600.59313755	1.7429973978	725.04437539	29.765497208	-1.1518352087	34.896694183	19.137621734	0	0	0	0	0
6447	2022-07-26	17:18:07.131	206.51258255	4956.301981	1658855887.132	0	899	2.3179402139	2.359488393	589.14079245	601.95135867	1.9453135178	725.03606733	29.765497208	-1.1539047956	34.896694183	19.136400223	0	0	0	0	0
6448	2022-07-26	17:18:08.000	206.51259259	4956.302222	1658855888	0	899	2.3179402139	2.359488393	588.6262958	601.42567455	1.9453135178	725.03800752	29.765497208	-1.1707634271	34.896694183	19.13332881	0	0	0	0	0
6449	2022-07-26	17:18:08.915	206.51260319	4956.302477	1658855888.916	0	899	2.3464947048	2.3844135558	588.63333892	600.16838891	1.7568271803	725.03661705	29.7669475	-1.2028745902	34.896694183	19.130118995	0	0	0	0	0
6450	2022-07-26	17:18:09.921	206.51261484	4956.302756	1658855889.922	0	899	2.3465532224	2.3844734307	589.97855042	601.54008753	1.7568459463	725.03591495	29.769708633	-1.2434258461	34.896694183	19.127758026	0	0	0	0	0
6451	2022-07-26	17:18:10.872	206.51262584	4956.30302	1658855890.873	0	899	2.3339267263	2.3734986097	589.97855042	602.11095957	1.841845485	725.0383038	29.769708633	-1.1929793563	34.896694183	19.132966073	0	0	0	0	0
6452	2022-07-26	17:18:11.825	206.51263686	4956.303285	1658855891.825	0	899	2.3339267263	2.3734986097	589.42539238	601.5464263	1.841845485	725.04198774	29.769708633	-1.1666566165	34.896694183	19.137718516	0	0	0	0	0
6453	2022-07-26	17:18:12.736	206.51264741	4956.303538	1658855892.736	0	899	2.3270542567	2.3647018237	589.42539238	600.98917595	1.7587980795	725.04619836	29.769708633	-1.1695561512	34.896694183	19.110686359	0	0	0	0	0
6454	2022-07-26	17:18:13.690	206.51265845	4956.303803	1658855893.69	0	899	2.3270542567	2.3647018237	591.11865158	602.71565477	1.7587980795	725.04397522	29.769708633	-1.1705155278	34.896694183	19.103663072	0	0	0	0	0
6455	2022-07-26	17:18:14.595	206.51266894	4956.304054	1658855894.596	0	899	2.3384695942	2.3773520263	591.12223915	603.04235623	1.8068220497	725.04680022	29.770444289	-1.2616641758	34.896694183	19.108070285	0	0	0	0	0
6456	2022-07-26	17:18:15.486	206.51267924	4956.304302	1658855895.486	0	899	2.3385378483	2.3774219094	589.04846669	600.92691716	1.8068446386	725.0458374	29.773675919	-1.570584178	34.896694183	19.105430603	0	0	0	0	0
6457	2022-07-26	17:18:16.417	206.51269001	4956.30456	1658855896.417	0	899	2.3453268731	2.385437994	589.04846669	601.2675093	1.8575996513	725.05055611	29.773675919	-1.2679483559	34.896694183	19.126331001	0	0	0	0	0
6458	2022-07-26	17:18:17.301	206.51270024	4956.304806	1658855897.301	0	899	2.3453268731	2.385437994	589.67926368	601.91139135	1.8575996513	725.05559575	29.773675919	-1.1864578724	34.896694183	19.132799149	0	0	0	0	0
6459	2022-07-26	17:18:18.200	206.51271066	4956.305056	1658855898.201	0	899	2.3173908688	2.3568335391	589.67926368	601.85233382	1.8488124345	725.04503505	29.773675919	-1.1573541283	34.896694183	19.132154566	0	0	0	0	0
6460	2022-07-26	17:18:19.127	206.51272138	4956.305313	1658855899.127	0	899	2.3173908688	2.3568335391	588.73951323	600.89318359	1.8488124345	725.04279615	29.773675919	-1.1664733224	34.896694183	19.132836677	0	0	0	0	0
6461	2022-07-26	17:18:20.025	206.51273177	4956.305563	1658855900.025	0	899	2.3131465407	2.3521145659	588.75889125	600.7882968	1.8302287809	725.03551316	29.777665435	-1.3932885484	34.896694183	19.134757162	0	0	0	0	0
6462	2022-07-26	17:18:20.910	206.51274201	4956.305808	1658855900.91	0	899	2.3131530893	2.3521212728	588.65017076	600.67736984	1.8302310004	725.03717041	29.777978897	-1.1490218639	34.896694183	19.137840271	0	0	0	0	0
6463	2022-07-26	17:18:21.780	206.51275209	4956.30605	1658855901.781	0	899	2.3091997855	2.3478963128	588.65017076	600.61374987	1.8207425153	725.04399341	29.777978897	-1.1468660231	34.896694183	19.137267814	0	0	0	0	0
6464	2022-07-26	17:18:22.622	206.51276184	4956.306284	1658855902.623	0	899	2.3091997855	2.3478963128	587.76300353	599.70855207	1.8207425153	725.03182559	29.777978897	-1.1472972181	34.896694183	19.136692792	0	0	0	0	0
6465	2022-07-26	17:18:23.586	206.512773	4956.306552	1658855903.587	0	899	2.3286221685	2.3688532425	587.76300353	600.08001687	1.8761991085	725.05048214	29.777978897	-1.1485907345	34.896694183	19.138431612	0	0	0	0	0
6466	2022-07-26	17:18:24.517	206.51278377	4956.306811	1658855904.518	0	899	2.3286221685	2.3688532425	591.28088591	603.67161911	1.8761991085	725.02426531	29.777978897	-1.1425112486	34.896694183	19.140001297	0	0	0	0	0
6467	2022-07-26	17:18:25.450	206.51279457	4956.30707	1658855905.451	0	899	2.3475200252	2.387508686	591.30113153	603.51785659	1.8503221756	725.02709921	29.782129288	-1.1714856427	34.896694183	19.136993623	0	0	0	0	0
6468	2022-07-26	17:18:26.313	206.51280456	4956.307309	1658855906.314	0	899	2.3475200252	2.387508686	588.49295589	600.65166194	1.8503221756	725.03816355	29.782129288	-1.1750643253	34.896694183	19.136400223	0	0	0	0	0
6469	2022-07-26	17:18:27.177	206.51281455	4956.307549	1658855907.177	0	899	2.3157629896	2.353978802	588.49295589	600.27065454	1.793477793	725.03956533	29.782129288	-1.1567828624	34.896694183	19.137917234	0	0	0	0	0
6470	2022-07-26	17:18:28.052	206.51282469	4956.307792	1658855908.053	0	899	2.3157629896	2.353978802	591.13706318	602.96767919	1.793477793	725.0095227	29.782129288	-1.1477606786	34.896694183	19.13800261	0	0	0	0	0
6471	2022-07-26	17:18:29.010	206.51283578	4956.308059	1658855909.011	0	899	2.3187252678	2.3559435677	591.13706318	602.64306902	1.7452076264	725.01218399	29.782129288	-1.1657403621	34.896694183	19.128134064	0	0	0	0	0
6472	2022-07-26	17:18:29.900	206.51284606	4956.308306	1658855909.9	0	899	2.3187865183	2.3560062292	590.82151929	602.32151598	1.7452273741	725.02883204	29.785054125	-1.4327941438	34.896694183	19.128336774	0	0	0	0	0
6473	2022-07-26	17:18:30.772	206.51285616	4956.308548	1658855910.772	0	899	2.3443796462	2.3833538599	590.82719531	602.73937327	1.8065263009	725.02171922	29.786218643	-1.4159139616	34.896694183	19.125642309	0	0	0	0	0
6474	2022-07-26	17:18:31.719	206.51286712	4956.308811	1658855911.719	0	899	2.3443796462	2.3833538599	591.71228776	603.64231084	1.8065263009	725.02381139	29.786218643	-1.2866933527	34.896694183	19.121760299	0	0	0	0	0
6475	2022-07-26	17:18:32.657	206.51287797	4956.309071	1658855912.657	0	899	2.3317054081	2.3697733816	591.71228776	603.42751802	1.7746323563	725.03724478	29.786218643	-1.3648423296	34.896694183	19.12217533	0	0	0	0	0
6476	2022-07-26	17:18:33.595	206.51288884	4956.309332	1658855913.596	0	899	2.3317054081	2.3697733816	591.56229287	603.27455341	1.7746323563	725.01633681	29.786218643	-1.4631698842	34.896694183	19.120529528	0	0	0	0	0
6477	2022-07-26	17:18:34.526	206.51289961	4956.309591	1658855914.526	0	899	2.3230328055	2.3614445941	591.56521331	603.42795215	1.7969757804	725.0400617	29.786817071	-1.4468717709	34.896694183	19.13329996	0	0	0	0	0
6478	2022-07-26	17:18:35.444	206.51291024	4956.309846	1658855915.445	0	899	2.3231105279	2.3615241613	596.24800671	608.20482505	1.7970015347	725.02983043	29.790521622	-1.1682735113	34.896694183	19.136857784	0	0	0	0	0
6479	2022-07-26	17:18:36.421	206.51292154	4956.310117	1658855916.421	0	899	2.3531506031	2.3921875661	596.24800671	608.24386449	1.8027530934	725.03427629	29.790521622	-1.1512963235	34.896694183	19.137615861	0	0	0	0	0
6480	2022-07-26	17:18:37.303	206.51293176	4956.310362	1658855917.304	0	899	2.3531506031	2.3921875661	594.31897108	606.27601877	1.8027530934	725.02779242	29.790521622	-1.1897132397	34.896694183	19.138561249	0	0	0	0	0
6481	2022-07-26	17:18:38.226	206.51294244	4956.310619	1658855918.227	0	899	2.3369815161	2.3757290379	594.31897108	606.26945493	1.8017829762	725.03093068	29.790521622	-1.1633904762	34.896694183	19.138296254	0	0	0	0	0
6482	2022-07-26	17:18:39.163	206.51295328	4956.310879	1658855919.163	0	899	2.3369815161	2.3757290379	591.49107834	603.38469932	1.8017829762	725.03394201	29.790521622	-1.1539047956	34.896694183	19.13820076	0	0	0	0	0
6483	2022-07-26	17:18:40.105	206.51296418	4956.31114	1658855920.105	0	899	2.3236678928	2.3615200755	591.5074894	603.19246941	1.7707397683	725.03648286	29.79388482	-1.1469523109	34.896694183	19.13697052	0	0	0	0	0
6484	2022-07-26	17:18:41.029	206.51297488	4956.311397	1658855921.03	0	899	2.3236799294	2.3615323935	589.52545247	601.17130454	1.7707436976	725.03806977	29.794458389	-1.1477283879	34.896694183	19.135458371	0	0	0	0	0
6485	2022-07-26	17:18:41.956	206.5129856	4956.311654	1658855921.956	0	899	2.3035143472	2.3414419617	589.52545247	601.29701063	1.7894830367	724.99686983	29.794458389	-1.1476421056	34.896694183	19.136737129	0	0	0	0	0
6486	2022-07-26	17:18:42.904	206.51299657	4956.311918	1658855922.904	0	899	2.3035143472	2.3414419617	590.32823347	602.11582144	1.7894830367	725.01891605	29.794458389	-1.1762284664	34.896694183	19.136099417	0	0	0	0	0
6487	2022-07-26	17:18:43.831	206.5130073	4956.312175	1658855923.831	0	899	2.307124117	2.3471643013	590.32823347	602.7552348	1.884551595	725.02912145	29.794458389	-1.1974418953	34.896694183	19.135532013	0	0	0	0	0
6488	2022-07-26	17:18:44.723	206.51301764	4956.312423	1658855924.724	0	899	2.3071820647	2.3472236931	589.1813949	601.58439039	1.8845718723	725.02223701	29.797239531	-1.1703215135	34.896694183	19.133431138	0	0	0	0	0
6489	2022-07-26	17:18:45.654	206.5130284	4956.312682	1658855925.654	0	899	2.3104963458	2.347926566	589.18849527	600.76331005	1.7611377509	725.00997581	29.798700333	-1.1466073311	34.896694183	19.134441906	0	0	0	0	0
6490	2022-07-26	17:18:46.555	206.51303883	4956.312932	1658855926.555	0	899	2.3104963458	2.347926566	590.53230199	602.13351632	1.7611377509	725.02861902	29.798700333	-1.1427915073	34.896694183	19.137811661	0	0	0	0	0
6491	2022-07-26	17:18:47.530	206.51305013	4956.313203	1658855927.531	0	899	2.3165032245	2.3546316122	590.53230199	602.31990397	1.7888788371	725.025311	29.798700333	-1.184830308	34.896694183	19.134958002	0	0	0	0	0
6492	2022-07-26	17:18:48.476	206.51306108	4956.313466	1658855928.477	0	899	2.3165032245	2.3546316122	593.33112244	605.17459162	1.7888788371	725.01038446	29.798700333	-1.2296716322	34.896694183	19.128078991	0	0	0	0	0
6493	2022-07-26	17:18:49.384	206.51307157	4956.313718	1658855929.384	0	899	2.3647627205	2.4023991586	593.33112244	604.78189818	1.730688083	725.00938769	29.798700333	-1.2369152308	34.896694183	19.126676559	0	0	0	0	0
6494	2022-07-26	17:18:50.280	206.51308196	4956.313967	1658855930.281	0	899	2.364846111	2.402484454	598.09241971	609.63526208	1.7307142276	725.00523447	29.802604966	-1.2503028713	34.896694183	19.129967607	0	0	0	0	0
6495	2022-07-26	17:18:51.122	206.5130917	4956.314201	1658855931.123	0	899	2.3407722089	2.3794680943	598.09423438	610.08503133	1.7965543388	725.01210436	29.802972794	-1.2079731273	34.896694183	19.132875139	0	0	0	0	0
6496	2022-07-26	17:18:52.010	206.51310198	4956.314447	1658855932.011	0	899	2.3407722089	2.3794680943	594.56858034	606.48869378	1.7965543388	725.02178591	29.802972794	-1.1735876096	34.896694183	19.134239197	0	0	0	0	0
6497	2022-07-26	17:18:52.888	206.51311213	4956.314691	1658855932.888	0	899	2.3286346501	2.3673634677	594.56858034	606.56127435	1.8072771246	725.00958252	29.802972794	-1.1506495476	34.896694183	19.134239197	0	0	0	0	0
6498	2022-07-26	17:18:53.796	206.51312264	4956.314943	1658855933.796	0	899	2.3286346501	2.3673634677	597.86285594	609.92199685	1.8072771246	725.02095891	29.802972794	-1.1583458627	34.896694183	19.134439468	0	0	0	0	0
6499	2022-07-26	17:18:54.717	206.51313331	4956.315199	1658855934.718	0	899	2.3409725623	2.3798321656	597.87272324	609.90893458	1.8038793524	725.01778063	29.804973615	-1.3490831418	34.896694183	19.119581728	0	0	0	0	0
6500	2022-07-26	17:18:55.674	206.51314439	4956.315465	1658855935.675	0	899	2.3410154263	2.379876051	595.69400158	607.68644745	1.8038935023	725.00046282	29.807001114	-1.4433792877	34.896694183	19.108535375	0	0	0	0	0
6501	2022-07-26	17:18:56.529	206.51315427	4956.315703	1658855936.529	0	899	2.342521095	2.3834089236	595.69400158	608.30619145	1.8951820813	724.98610905	29.807001114	-1.1958142322	34.896694183	19.135849719	0	0	0	0	0
6502	2022-07-26	17:18:57.411	206.51316449	4956.315948	1658855937.412	0	899	2.342521095	2.3834089236	597.5824742	610.23464731	1.8951820813	725.0172204	29.807001114	-1.2084258692	34.896694183	19.135644913	0	0	0	0	0
6503	2022-07-26	17:18:58.378	206.51317568	4956.316216	1658855938.379	0	899	2.3317033677	2.3697661355	597.5824742	609.41231442	1.7743951065	725.01651345	29.807001114	-1.1513609728	34.896694183	19.137905032	0	0	0	0	0
6504	2022-07-26	17:18:59.316	206.51318654	4956.316477	1658855939.317	0	899	2.3317033677	2.3697661355	593.43980472	605.18763598	1.7743951065	725.01086062	29.807001114	-1.204362154	34.896694183	19.115873337	0	0	0	0	0
6505	2022-07-26	17:19:00.211	206.5131969	4956.316726	1658855940.212	0	899	2.3140403171	2.3520527679	593.45357285	605.27595541	1.7853947971	725.00019725	29.809813582	-1.2146023236	34.896694183	19.126300711	0	0	0	0	0
6506	2022-07-26	17:19:01.078	206.51320692	4956.316966	1658855941.078	0	899	2.3140721029	2.3520853032	591.05086156	602.8254496	1.7854053037	724.9800415	29.81133461	-1.2108727694	34.896694183	19.136039734	0	0	0	0	0
6507	2022-07-26	17:19:02.000	206.51321759	4956.317222	1658855942	0	899	2.3294673369	2.3687546868	591.05086156	603.14080121	1.8322642268	725.0090134	29.81133461	-1.1660529643	34.896694183	19.136276081	0	0	0	0	0
6508	2022-07-26	17:19:02.930	206.51322837	4956.317481	1658855942.931	0	899	2.3294673369	2.3687546868	593.54939203	605.6904391	1.8322642268	725.01780731	29.81133461	-1.1818983042	34.896694183	19.134740097	0	0	0	0	0
6509	2022-07-26	17:19:03.868	206.51323922	4956.317741	1658855943.869	0	899	2.325554175	2.3652205587	593.54939203	605.82869108	1.8527056135	725.03172696	29.81133461	-1.1828360731	34.896694183	19.136313887	0	0	0	0	0
6510	2022-07-26	17:19:04.782	206.51324979	4956.317995	1658855944.782	0	899	2.3255991072	2.3652665912	592.81461224	605.07881385	1.8527209492	725.02049528	29.813474074	-1.1936260635	34.896694183	19.13444946	0	0	0	0	0
6511	2022-07-26	17:19:05.668	206.51326006	4956.318241	1658855945.669	0	899	2.3141257042	2.3527064106	592.8241476	604.81071109	1.8115815711	725.00447537	29.815423965	-1.2163270159	34.896694183	19.131745509	0	0	0	0	0
6512	2022-07-26	17:19:06.625	206.51327112	4956.318507	1658855946.625	0	899	2.3141257042	2.3527064106	590.89662924	602.84421941	1.8115815711	725.01565693	29.815423965	-1.177101571	34.896694183	19.130946279	0	0	0	0	0
6513	2022-07-26	17:19:07.552	206.51328185	4956.318764	1658855947.552	0	899	2.3296535235	2.3678872349	590.89662924	602.65720464	1.7837783795	724.98484509	29.815423965	-1.1763686281	34.896694183	19.132405616	0	0	0	0	0
6514	2022-07-26	17:19:08.417	206.51329187	4956.319005	1658855948.418	0	899	2.3296535235	2.3678872349	596.49974807	608.37184196	1.7837783795	724.99667015	29.815423965	-1.176692009	34.896694183	19.132799149	0	0	0	0	0
6515	2022-07-26	17:19:09.315	206.51330226	4956.319254	1658855949.315	0	899	2.346063764	2.3857501149	596.50601488	608.7443958	1.8376875307	725.01495078	29.81669762	-1.1728546256	34.896694183	19.137392095	0	0	0	0	0
6516	2022-07-26	17:19:10.246	206.51331303	4956.319513	1658855950.246	0	899	2.3461253593	2.385813206	597.5614555	609.8216314	1.8377082012	725.00438402	29.819604874	-1.1812946686	34.896694183	19.137569137	0	0	0	0	0
6517	2022-07-26	17:19:11.155	206.51332356	4956.319766	1658855951.156	0	899	2.3393627304	2.3778953732	597.5614555	609.49806993	1.7901585993	724.99671946	29.819604874	-1.2747608092	34.896694183	19.134554591	0	0	0	0	0
6518	2022-07-26	17:19:12.019	206.51333355	4956.320005	1658855952.019	0	899	2.3393627304	2.3778953732	594.10281664	605.97034288	1.7901585993	724.98647202	29.819604874	-1.4924567938	34.896694183	19.129919052	0	0	0	0	0
6519	2022-07-26	17:19:12.941	206.51334424	4956.320262	1658855952.942	0	899	2.3313716422	2.3711085893	594.10281664	606.38467397	1.8513925419	725.00614717	29.819604874	-1.1847979604	34.896694183	19.130877072	0	0	0	0	0
6520	2022-07-26	17:19:13.846	206.51335471	4956.320513	1658855953.847	0	899	2.3313716422	2.3711085893	595.25039073	607.5559718	1.8513925419	725.01187477	29.819604874	-1.2036291187	34.896694183	19.128689886	0	0	0	0	0
6521	2022-07-26	17:19:14.776	206.51336547	4956.320771	1658855954.777	0	899	2.3376169146	2.3778200923	595.25542091	607.67262553	1.8678278357	725.00308733	29.820629335	-1.2302967563	34.896694183	19.125625143	0	0	0	0	0
6522	2022-07-26	17:19:15.737	206.5133766	4956.321038	1658855955.738	0	899	2.3376835479	2.3778883709	594.90947791	607.31962077	1.8678506462	725.0208235	29.823785782	-1.2392326901	34.896694183	19.127415853	0	0	0	0	0
6523	2022-07-26	17:19:16.664	206.51338731	4956.321296	1658855956.664	0	899	2.3169445091	2.3581932544	594.90947791	607.75744495	1.9323545072	725.01897062	29.823785782	-1.2982593925	34.896694183	19.131222466	0	0	0	0	0
6524	2022-07-26	17:19:17.532	206.51339737	4956.321537	1658855957.533	0	899	2.3169445091	2.3581932544	594.17267648	607.00473119	1.9323545072	725.0019507	29.823785782	-1.3801487684	34.896694183	19.133520126	0	0	0	0	0
6525	2022-07-26	17:19:18.453	206.51340803	4956.321793	1658855958.454	0	899	2.3372017796	2.3757306384	594.17267648	606.05143932	1.7916138155	725.00668193	29.823785782	-1.151953799	34.896694183	19.136631947	0	0	0	0	0
6526	2022-07-26	17:19:19.348	206.51341839	4956.322041	1658855959.349	0	899	2.3372017796	2.3757306384	596.70412432	608.63349613	1.7916138155	725.01904418	29.823785782	-1.1425112486	34.896694183	19.136760712	0	0	0	0	0
6527	2022-07-26	17:19:20.270	206.51342906	4956.322297	1658855960.271	0	899	2.330110464	2.3692311179	596.72142096	608.87201377	1.8241230555	725.00695518	29.827299952	-1.1735552707	34.896694183	19.134656666	0	0	0	0	0
6528	2022-07-26	17:19:21.211	206.51343995	4956.322559	1658855961.212	0	899	2.3301251355	2.3692461431	595.64735582	607.77611163	1.8241279765	725.0055546	29.827997208	-1.1791927996	34.896694183	19.134174738	0	0	0	0	0
6529	2022-07-26	17:19:22.151	206.51345082	4956.32282	1658855962.151	0	899	2.3409614487	2.3803649596	595.64735582	607.8072565	1.8287183596	724.98466886	29.827997208	-1.1830409363	34.896694183	19.133971738	0	0	0	0	0
6530	2022-07-26	17:19:23.085	206.51346164	4956.323079	1658855963.086	0	899	2.3409614487	2.3803649596	599.64016451	611.88157677	1.8287183596	725.00094867	29.827997208	-1.1750643253	34.896694183	19.138561249	0	0	0	0	0
6531	2022-07-26	17:19:23.986	206.51347207	4956.32333	1658855963.987	0	899	2.3551188644	2.3943084541	599.64016451	611.74144419	1.8081983651	725.00640748	29.827997208	-1.3522091536	34.896694183	19.138561249	0	0	0	0	0
6532	2022-07-26	17:19:24.829	206.51348183	4956.323564	1658855964.83	0	899	2.3551501561	2.3943404933	598.8626995	610.94835942	1.8082086584	724.98661107	29.829468519	-1.3555722734	34.896694183	19.128516267	0	0	0	0	0
6533	2022-07-26	17:19:25.714	206.51349207	4956.32381	1658855965.715	0	899	2.3412791523	2.3821653574	598.87653599	611.56235226	1.8960961339	724.99378735	29.832269669	-1.1869214276	34.896694183	19.117720193	0	0	0	0	0
6534	2022-07-26	17:19:26.621	206.51350257	4956.324062	1658855966.622	0	899	2.3412791523	2.3821653574	599.54384246	612.24379407	1.8960961339	725.01063063	29.832269669	-1.3118303754	34.896694183	19.121822357	0	0	0	0	0
6535	2022-07-26	17:19:27.532	206.5135131	4956.324314	1658855967.532	0	899	2.3387877491	2.3769902924	599.54384246	611.42003725	1.7754985553	724.99158685	29.832269669	-1.5217546225	34.896694183	19.120840047	0	0	0	0	0
6536	2022-07-26	17:19:28.507	206.5135244	4956.324586	1658855968.508	0	899	2.3387877491	2.3769902924	600.8664081	612.76880123	1.7754985553	724.98944658	29.832269669	-1.376623925	34.896694183	19.10639653	0	0	0	0	0
6537	2022-07-26	17:19:29.378	206.51353448	4956.324827	1658855969.379	0	899	2.3648327279	2.4040302985	600.86949505	612.94806928	1.8012528008	724.99738479	29.832892551	-1.2089001019	34.896694183	19.101685909	0	0	0	0	0
6538	2022-07-26	17:19:30.286	206.51354498	4956.325079	1658855970.286	0	899	2.3649067564	2.4041060885	600.86603313	612.94470302	1.8012769595	725.00976562	29.836359024	-1.2613300085	34.896694183	19.134960175	0	0	0	0	0
6539	2022-07-26	17:19:31.210	206.51355568	4956.325336	1658855971.211	0	899	2.3402150511	2.379885924	600.86603313	613.21994982	1.8414972358	724.99885448	29.836359024	-1.23429589	34.896694183	19.138738392	0	0	0	0	0
6540	2022-07-26	17:19:32.118	206.51356618	4956.325588	1658855972.118	0	899	2.3402150511	2.379885924	599.49872424	611.82452881	1.8414972358	725.01156919	29.836359024	-1.2415287132	34.896694183	19.136820661	0	0	0	0	0
6541	2022-07-26	17:19:33.058	206.51357706	4956.325849	1658855973.058	0	899	2.3545142853	2.395349927	599.49872424	612.11040464	1.8833276085	725.00534886	29.836359024	-1.1619784793	34.896694183	19.113878389	0	0	0	0	0
6542	2022-07-26	17:19:33.992	206.51358787	4956.326109	1658855973.992	0	899	2.3545142853	2.395349927	601.54271692	614.19739689	1.8833276085	725.00629753	29.836359024	-1.1465642531	34.896694183	19.129248537	0	0	0	0	0
6543	2022-07-26	17:19:34.888	206.51359825	4956.326358	1658855974.889	0	899	2.3505258075	2.3915514075	601.54991244	614.28547832	1.8950936473	724.98901771	29.837809316	-1.1435784054	34.896694183	19.136512428	0	0	0	0	0
6544	2022-07-26	17:19:35.826	206.51360911	4956.326619	1658855975.827	0	899	2.3505844151	2.391611484	599.70821632	612.40492969	1.895113893	724.99273843	29.84057045	-1.2634858288	34.896694183	19.137077129	0	0	0	0	0
6545	2022-07-26	17:19:36.792	206.51362028	4956.326887	1658855976.792	0	899	2.3535665629	2.3931285118	599.70821632	611.93435359	1.8262789396	724.9835872	29.84057045	-1.2555631715	34.896694183	19.138033646	0	0	0	0	0
6546	2022-07-26	17:19:37.696	206.51363074	4956.327138	1658855977.696	0	899	2.3535665629	2.3931285118	600.01711954	612.24955436	1.8262789396	724.98659935	29.84057045	-1.1714964758	34.896694183	19.137509163	0	0	0	0	0
6547	2022-07-26	17:19:38.676	206.51364208	4956.32741	1658855978.676	0	899	2.3585453866	2.3979190294	600.01711954	612.16533805	1.8139551197	724.9884971	29.84057045	-1.1664086762	34.896694183	19.135255574	0	0	0	0	0
6548	2022-07-26	17:19:39.621	206.51365302	4956.327673	1658855979.621	0	899	2.358577928	2.3979523507	602.97635844	615.18456468	1.8139658432	724.97883293	29.84209835	-1.1648995545	34.896694183	19.13629062	0	0	0	0	0
6549	2022-07-26	17:19:40.555	206.51366384	4956.327932	1658855980.556	0	899	2.3559778567	2.3960582956	602.98924866	615.43116715	1.847951393	724.9637431	29.844690323	-1.1915780164	34.896694183	19.132572351	0	0	0	0	0
6550	2022-07-26	17:19:41.502	206.51367479	4956.328195	1658855981.502	0	899	2.3559778567	2.3960582956	599.80441867	612.18062224	1.847951393	724.97607422	29.844690323	-1.1783196926	34.896694183	19.133159637	0	0	0	0	0
6551	2022-07-26	17:19:42.440	206.51368566	4956.328456	1658855982.441	0	899	2.3379359091	2.3765515868	599.80441867	611.81909907	1.7950306587	724.99635446	29.844690323	-1.1882041606	34.896694183	19.123474563	0	0	0	0	0
6552	2022-07-26	17:19:43.392	206.51369668	4956.32872	1658855983.393	0	899	2.3379359091	2.3765515868	594.11151091	606.0121567	1.7950306587	724.97825653	29.844690323	-1.1895515516	34.896694183	19.122232008	0	0	0	0	0
6553	2022-07-26	17:19:44.338	206.51370763	4956.328983	1658855984.339	0	899	2.3197267064	2.3585506651	594.11151091	606.17081953	1.8184864167	724.98064135	29.844690323	-1.1815749407	34.896694183	19.133878708	0	0	0	0	0
6554	2022-07-26	17:19:45.309	206.51371885	4956.329253	1658855985.309	0	899	2.3198043489	2.3586301732	593.72572115	605.77737533	1.8185124964	724.99087747	29.848396895	-1.1505094403	34.896694183	19.136066247	0	0	0	0	0
6555	2022-07-26	17:19:46.256	206.51372983	4956.329516	1658855986.257	0	899	2.3201105247	2.3584301779	593.72849249	605.6209669	1.7949568025	724.98385236	29.848962784	-1.148838659	34.896694183	19.13662702	0	0	0	0	0
6556	2022-07-26	17:19:47.130	206.51373993	4956.329758	1658855987.13	0	899	2.3201105247	2.3584301779	594.12420803	606.02460868	1.7949568025	724.98077393	29.848962784	-1.1506495476	34.896694183	19.136760712	0	0	0	0	0
6557	2022-07-26	17:19:48.046	206.51375054	4956.330013	1658855988.047	0	899	2.3518833458	2.391006283	594.12420803	606.11023159	1.8076160544	724.95828227	29.848962784	-1.1746008112	34.896694183	19.134593168	0	0	0	0	0
6558	2022-07-26	17:19:48.966	206.51376118	4956.330268	1658855988.966	0	899	2.3518833458	2.391006283	604.44292494	616.63712111	1.8076160544	724.98138751	29.848962784	-1.1883658194	34.896694183	19.133520126	0	0	0	0	0
6559	2022-07-26	17:19:49.888	206.51377185	4956.330524	1658855989.888	0	899	2.3427589984	2.3808441267	604.45644154	616.37272009	1.76717645	724.9866232	29.8516742	-1.1846146836	34.896694183	19.135255485	0	0	0	0	0
6560	2022-07-26	17:19:50.775	206.51378212	4956.330771	1658855990.775	0	899	2.3427849205	2.3808706538	597.7933688	609.57834824	1.7671848285	724.97487656	29.852899551	-1.2029176982	34.896694183	19.137328142	0	0	0	0	0
6561	2022-07-26	17:19:51.632	206.51379205	4956.331009	1658855991.633	0	899	2.3469114166	2.3877214357	597.7933688	610.40211628	1.8881591373	724.97298608	29.852899551	-1.1682842607	34.896694183	19.135575099	0	0	0	0	0
6562	2022-07-26	17:19:52.507	206.51380218	4956.331252	1658855992.508	0	899	2.3469114166	2.3877214357	601.58890339	614.27770686	1.8881591373	724.97823349	29.852899551	-1.1461438446	34.896694183	19.135865799	0	0	0	0	0
6563	2022-07-26	17:19:53.437	206.51381293	4956.33151	1658855993.437	0	899	2.3239706833	2.3629529993	601.58890339	613.82750149	1.822501981	724.98336327	29.852899551	-1.1498626336	34.896694183	19.129457954	0	0	0	0	0
6564	2022-07-26	17:19:54.390	206.51382396	4956.331775	1658855994.39	0	899	2.3239706833	2.3629529993	604.80630446	617.1103567	1.822501981	724.97846793	29.852899551	-1.1539047956	34.896694183	19.087425232	0	0	0	0	0
6565	2022-07-26	17:19:55.292	206.5138344	4956.332026	1658855995.292	0	899	2.3291513391	2.368324536	604.82508528	617.16238242	1.827272237	724.97736202	29.856664733	-1.1768967837	34.896694183	19.129258314	0	0	0	0	0
6566	2022-07-26	17:19:56.167	206.51384454	4956.332269	1658855996.168	0	899	2.3291607243	2.3683341478	605.80900132	618.16639027	1.8272753921	724.95674507	29.857110977	-1.1694807612	34.896694183	19.128771574	0	0	0	0	0
6567	2022-07-26	17:19:57.138	206.51385576	4956.332538	1658855997.138	0	899	2.3416987319	2.3801338484	605.80900132	617.86754841	1.7839483477	724.94981617	29.857110977	-1.1703107539	34.896694183	19.136760712	0	0	0	0	0
6568	2022-07-26	17:19:58.063	206.51386648	4956.332796	1658855998.064	0	899	2.3416987319	2.3801338484	603.25635446	615.26409145	1.7839483477	724.93879791	29.857110977	-1.1457666159	34.896694183	19.136760712	0	0	0	0	0
6569	2022-07-26	17:19:58.977	206.51387706	4956.333049	1658855998.978	0	899	2.3150214138	2.3540394081	603.25635446	615.58780013	1.8310772535	724.98252454	29.857110977	-1.1581841881	34.896694183	19.13584478	0	0	0	0	0
6570	2022-07-26	17:19:59.927	206.51388804	4956.333313	1658855999.927	0	899	2.3150955754	2.3541153644	600.51577435	612.79137049	1.831102389	724.9810023	29.860658696	-1.4173584111	34.896694183	19.103014826	0	0	0	0	0
6571	2022-07-26	17:20:00.845	206.51389868	4956.333568	1658856000.846	0	899	2.3148118806	2.3544156251	600.51800351	612.97954825	1.8582689664	724.9631958	29.86110878	-1.176692009	34.896694183	19.134239197	0	0	0	0	0
6572	2022-07-26	17:20:01.813	206.51390988	4956.333837	1658856001.814	0	899	2.3148118806	2.3544156251	600.2196898	612.67504413	1.8582689664	724.98848295	29.86110878	-1.1687585439	34.896694183	19.134787705	0	0	0	0	0
6573	2022-07-26	17:20:02.762	206.51392086	4956.334101	1658856002.762	0	899	2.3210378829	2.3591813278	600.2196898	612.1819119	1.7861340352	724.97876745	29.86110878	-1.1459929485	34.896694183	19.138615337	0	0	0	0	0
6574	2022-07-26	17:20:03.653	206.51393117	4956.334348	1658856003.653	0	899	2.3210378829	2.3591813278	606.49757688	618.58491563	1.7861340352	724.98226585	29.86110878	-1.1793221251	34.896694183	19.132830285	0	0	0	0	0
6575	2022-07-26	17:20:04.572	206.51394181	4956.334603	1658856004.572	0	899	2.3522714261	2.3921936186	606.51272485	618.99747074	1.8436289151	724.97100305	29.864137296	-1.177996266	34.896694183	19.134841035	0	0	0	0	0
6576	2022-07-26	17:20:05.461	206.51395211	4956.334851	1658856005.462	0	899	2.3522946067	2.392217364	608.40724531	620.93104289	1.8436367004	724.96509759	29.865228653	-1.1774573255	34.896694183	19.13685594	0	0	0	0	0
6577	2022-07-26	17:20:06.367	206.51396258	4956.335102	1658856006.367	0	899	2.3714928965	2.4104339223	608.40724531	620.52278222	1.7847098146	724.97439676	29.865228653	-1.1966873889	34.896694183	19.134406538	0	0	0	0	0
6578	2022-07-26	17:20:07.221	206.51397248	4956.335339	1658856007.222	0	899	2.3714928965	2.4104339223	609.7352274	621.87720912	1.7847098146	724.99103026	29.865228653	-1.1788478427	34.896694183	19.131242121	0	0	0	0	0
6579	2022-07-26	17:20:08.118	206.51398285	4956.335588	1658856008.118	0	899	2.3772681367	2.4186334285	609.7352274	622.60441143	1.8893894923	724.95741322	29.865228653	-1.1791927238	34.896694183	19.131198971	0	0	0	0	0
6580	2022-07-26	17:20:09.028	206.51399338	4956.335841	1658856009.028	0	899	2.3772681367	2.4186334285	609.1787616	622.03620076	1.8893894923	724.97239109	29.865228653	-1.1718090773	34.896694183	19.133159637	0	0	0	0	0
6581	2022-07-26	17:20:09.982	206.51400442	4956.336106	1658856009.982	0	899	2.3450415767	2.3840658154	609.19563189	621.49048831	1.8083048743	724.97822217	29.868586799	-1.1656649468	34.896694183	19.119632696	0	0	0	0	0
6582	2022-07-26	17:20:10.852	206.5140145	4956.336348	1658856010.853	0	899	2.3450570597	2.3840816683	609.62184996	621.92534387	1.8083099905	724.98529053	29.869318008	-1.196223855	34.896694183	19.130277634	0	0	0	0	0
6583	2022-07-26	17:20:11.757	206.51402498	4956.336599	1658856011.758	0	899	2.3603670355	2.3989104467	609.62184996	621.69402668	1.7749722498	724.99084271	29.869318008	-1.2064856196	34.896694183	19.128494048	0	0	0	0	0
6584	2022-07-26	17:20:12.710	206.514036	4956.336864	1658856012.71	0	899	2.3603670355	2.3989104467	606.23932502	618.24451851	1.7749722498	724.98064781	29.869318008	-1.2123710075	34.896694183	19.128215221	0	0	0	0	0
6585	2022-07-26	17:20:13.637	206.51404672	4956.337121	1658856013.637	0	899	2.3670100426	2.4076029623	606.23932502	618.84956311	1.8626054781	725.00991154	29.869318008	-1.174924177	34.896694183	19.134267706	0	0	0	0	0
6586	2022-07-26	17:20:14.552	206.51405731	4956.337376	1658856014.552	0	899	2.3670100426	2.4076029623	608.04478325	620.69257624	1.8626054781	725.01103968	29.869318008	-1.1425112486	34.896694183	19.13820076	0	0	0	0	0
6587	2022-07-26	17:20:15.460	206.51406782	4956.337628	1658856015.46	0	899	2.3342592452	2.3738017893	608.06666611	620.55995194	1.8402448431	724.97805645	29.873682022	-1.148881782	34.896694183	19.137780587	0	0	0	0	0
6588	2022-07-26	17:20:16.348	206.5140781	4956.337874	1658856016.348	0	899	2.3342592452	2.3738017893	602.99689173	615.38601441	1.8402448431	724.98384994	29.873682022	-1.1441389322	34.896694183	19.13820076	0	0	0	0	0
6589	2022-07-26	17:20:17.246	206.5140885	4956.338124	1658856017.246	0	899	2.3569217461	2.3966131208	602.99689173	615.31281414	1.8295895141	725.0006819	29.873682022	-1.1934859255	34.896694183	19.132979955	0	0	0	0	0
6590	2022-07-26	17:20:18.161	206.51409909	4956.338378	1658856018.161	0	899	2.3569217461	2.3966131208	606.23106169	618.61304046	1.8295895141	724.99983225	29.873682022	-1.196223855	34.896694183	19.134239197	0	0	0	0	0
6591	2022-07-26	17:20:19.048	206.51410935	4956.338624	1658856019.048	0	899	2.3478148856	2.387182827	606.23106169	618.55959315	1.8218494219	724.99938682	29.873682022	-1.2518335494	34.896694183	19.133504868	0	0	0	0	0
6592	2022-07-26	17:20:19.944	206.51411972	4956.338873	1658856019.944	0	899	2.3478738829	2.3872432446	603.3815025	615.65221913	1.8218690403	724.99067456	29.876464983	-1.2250149534	34.896694183	19.136447919	0	0	0	0	0
6593	2022-07-26	17:20:20.842	206.51413012	4956.339123	1658856020.842	0	899	2.340952373	2.3798945716	603.38815511	615.5614156	1.8076660585	725.00133792	29.877801895	-1.1946500674	34.896694183	19.136931653	0	0	0	0	0
6594	2022-07-26	17:20:21.742	206.51414053	4956.339373	1658856021.742	0	899	2.340952373	2.3798945716	601.88050624	614.02335015	1.8076660585	724.9731991	29.877801895	-1.1867274378	34.896694183	19.127952778	0	0	0	0	0
6595	2022-07-26	17:20:22.687	206.51415148	4956.339636	1658856022.688	0	899	2.3215223564	2.3609756124	601.88050624	614.28660318	1.8460642171	724.982991	29.877801895	-1.1583458469	34.896694183	19.1335476	0	0	0	0	0
6596	2022-07-26	17:20:23.648	206.5141626	4956.339902	1658856023.649	0	899	2.3215223564	2.3609756124	600.59403726	612.97361721	1.8460642171	724.99791106	29.877801895	-1.1427268358	34.896694183	19.13797635	0	0	0	0	0
6597	2022-07-26	17:20:24.578	206.51417336	4956.340161	1658856024.578	0	899	2.333268959	2.37228308	600.59643382	612.77594334	1.8168152642	724.98373878	29.87828573	-1.1461546587	34.896694183	19.137986126	0	0	0	0	0
6598	2022-07-26	17:20:25.513	206.51418419	4956.340421	1658856025.514	0	899	2.3333442765	2.3723602056	603.52765904	615.76678369	1.8168403968	724.97905201	29.881860733	-1.1586800206	34.896694183	19.136400223	0	0	0	0	0
6599	2022-07-26	17:20:26.407	206.51419454	4956.340669	1658856026.408	0	899	2.352166013	2.3921809511	603.52765904	615.98048306	1.8479217482	724.96638701	29.881860733	-1.166182342	34.896694183	19.136469456	0	0	0	0	0
6600	2022-07-26	17:20:27.299	206.51420486	4956.340917	1658856027.3	0	899	2.352166013	2.3921809511	606.28068746	618.7903158	1.8479217482	725.00012207	29.881860733	-1.1425112486	34.896694183	19.136760712	0	0	0	0	0
6601	2022-07-26	17:20:28.209	206.51421538	4956.341169	1658856028.209	0	899	2.3508880253	2.38994581	606.28068746	618.49670708	1.8054065253	724.99611315	29.881860733	-1.149140459	34.896694183	19.105373509	0	0	0	0	0
6602	2022-07-26	17:20:29.135	206.51422611	4956.341427	1658856029.136	0	899	2.3508880253	2.38994581	603.45799515	615.61714002	1.8054065253	725.00600004	29.881860733	-1.1775543042	34.896694183	19.118376119	0	0	0	0	0
6603	2022-07-26	17:20:30.049	206.51423668	4956.34168	1658856030.049	0	899	2.328574321	2.3676647511	603.47799068	615.76476413	1.8239196191	724.98502577	29.885878544	-1.1929684877	34.896694183	19.13296649	0	0	0	0	0
6604	2022-07-26	17:20:30.928	206.51424686	4956.341925	1658856030.929	0	899	2.328579675	2.3676702341	598.32564037	610.50752454	1.8239214163	724.99429139	29.886133194	-1.1650289123	34.896694183	19.136135404	0	0	0	0	0
6605	2022-07-26	17:20:31.851	206.51425753	4956.342181	1658856031.851	0	899	2.3237997208	2.3644617691	598.32564037	611.02520575	1.8998198037	724.98808804	29.886133194	-1.1594992331	34.896694183	19.13719637	0	0	0	0	0
6606	2022-07-26	17:20:32.818	206.51426873	4956.342449	1658856032.818	0	899	2.3237997208	2.3644617691	599.06931701	611.78466706	1.8998198037	724.99290699	29.886133194	-1.1783196926	34.896694183	19.136039734	0	0	0	0	0
6607	2022-07-26	17:20:33.760	206.51427964	4956.342711	1658856033.761	0	899	2.3675008989	2.4075738171	599.06931701	611.36765985	1.8387674715	724.97316555	29.886133194	-1.161504196	34.896694183	19.135482081	0	0	0	0	0
6608	2022-07-26	17:20:34.704	206.51429057	4956.342974	1658856034.705	0	899	2.3675180072	2.4075913411	610.02897108	622.55234514	1.8387731659	724.95848437	29.886933523	-1.1464133539	34.896694183	19.129451095	0	0	0	0	0
6609	2022-07-26	17:20:35.632	206.51430131	4956.343231	1658856035.633	0	899	2.386845475	2.426248521	610.04520932	622.25865585	1.7941137184	724.97786243	29.890161514	-1.1490218639	34.896694183	19.10723114	0	0	0	0	0
6610	2022-07-26	17:20:36.592	206.51431241	4956.343498	1658856036.592	0	899	2.386845475	2.426248521	608.10545941	620.28007107	1.7941137184	724.9726037	29.890161514	-1.2871568677	34.896694183	19.112609042	0	0	0	0	0
6611	2022-07-26	17:20:37.578	206.51432383	4956.343772	1658856037.579	0	899	2.3738718048	2.4130030505	608.10545941	620.26210707	1.791518335	724.97707423	29.890161514	-1.4875199921	34.896694183	19.122949853	0	0	0	0	0
6612	2022-07-26	17:20:38.461	206.51433405	4956.344017	1658856038.462	0	899	2.3738718048	2.4130030505	608.71124619	620.88000414	1.791518335	724.98668787	29.890161514	-1.3341216765	34.896694183	19.124791215	0	0	0	0	0
6613	2022-07-26	17:20:39.384	206.51434473	4956.344274	1658856039.385	0	899	2.3582443506	2.3980201643	608.71532438	621.16757333	1.8324059625	724.99288637	29.890973969	-1.4774845641	34.896694183	19.119246767	0	0	0	0	0
6614	2022-07-26	17:20:40.328	206.51435566	4956.344536	1658856040.329	0	899	2.3583141251	2.3980916285	608.402837	620.84885455	1.8324291976	724.98786613	29.89425087	-1.2792341709	34.896694183	19.127037048	0	0	0	0	0
6615	2022-07-26	17:20:41.298	206.51436688	4956.344805	1658856041.298	0	899	2.3491811024	2.3890021477	608.402837	620.91113856	1.8414145492	724.97081832	29.89425087	-1.2777358396	34.896694183	19.127368889	0	0	0	0	0
6616	2022-07-26	17:20:42.244	206.51437784	4956.345068	1658856042.245	0	899	2.3491811024	2.3890021477	604.33266656	616.7572885	1.8414145492	724.96930174	29.89425087	-1.2715593774	34.896694183	19.128651663	0	0	0	0	0
6617	2022-07-26	17:20:43.121	206.51438797	4956.345311	1658856043.121	0	899	2.349325519	2.388161079	604.33266656	616.44799457	1.7964759623	724.980896	29.89425087	-1.2466810942	34.896694183	19.13243866	0	0	0	0	0
6618	2022-07-26	17:20:44.016	206.51439834	4956.34556	1658856044.017	0	899	2.349325519	2.388161079	606.06812596	618.21824549	1.7964759623	724.96316144	29.89425087	-1.4295496427	34.896694183	19.101466741	0	0	0	0	0
6619	2022-07-26	17:20:44.918	206.51440878	4956.345811	1658856044.919	0	899	2.3581316364	2.3970272327	606.07690775	618.20045083	1.7925980536	724.9745928	29.896007955	-1.3421198588	34.896694183	19.110495574	0	0	0	0	0
6620	2022-07-26	17:20:45.822	206.51441925	4956.346062	1658856045.823	0	899	2.3581838929	2.3970807266	607.60611904	619.76036914	1.7926150783	724.96224268	29.898462296	-1.1444623131	34.896694183	19.137699797	0	0	0	0	0
6621	2022-07-26	17:20:46.714	206.51442957	4956.34631	1658856046.715	0	899	2.3778057688	2.419403147	607.60611904	620.4996551	1.8993857383	724.96458991	29.898462296	-1.1567829058	34.896694183	19.13869494	0	0	0	0	0
6622	2022-07-26	17:20:47.644	206.51444034	4956.346568	1658856047.645	0	899	2.3778057688	2.419403147	612.88900512	625.89464519	1.8993857383	724.96936035	29.898462296	-1.1740726959	34.896694183	19.138924125	0	0	0	0	0
6623	2022-07-26	17:20:48.532	206.51445061	4956.346815	1658856048.533	0	899	2.3817697455	2.422185932	612.88900512	625.5029223	1.8433309294	724.96424391	29.898462296	-1.1832026243	34.896694183	19.137479782	0	0	0	0	0
6624	2022-07-26	17:20:49.434	206.51446104	4956.347065	1658856049.434	0	899	2.3817860524	2.4222026362	610.58178587	623.14825562	1.8433363382	724.97647034	29.899220587	-1.1722078994	34.896694183	19.136784143	0	0	0	0	0
6625	2022-07-26	17:20:50.367	206.51447184	4956.347324	1658856050.367	0	899	2.3672964073	2.4065037922	610.5985573	622.86296593	1.7998519401	724.98181678	29.902551651	-1.1455186653	34.896694183	19.138172162	0	0	0	0	0
6626	2022-07-26	17:20:51.301	206.51448265	4956.347584	1658856051.301	0	899	2.3672964073	2.4065037922	608.11772384	620.33230275	1.7998519401	724.96601676	29.902551651	-1.196223855	34.896694183	19.137121201	0	0	0	0	0
6627	2022-07-26	17:20:52.246	206.5144936	4956.347846	1658856052.247	0	899	2.3426761732	2.3828101673	608.11772384	620.75388514	1.8607087187	724.96964451	29.902551651	-1.1846793558	34.896694183	19.133102783	0	0	0	0	0
6628	2022-07-26	17:20:53.151	206.51450406	4956.348098	1658856053.151	0	899	2.3426761732	2.3828101673	604.17294154	616.72713367	1.8607087187	724.9440918	29.902551651	-1.1571601629	34.896694183	19.138921738	0	0	0	0	0
6629	2022-07-26	17:20:54.105	206.5145151	4956.348363	1658856054.105	0	899	2.3526399562	2.3919742003	604.17294154	616.42379916	1.8166437654	724.95325839	29.902551651	-1.4505582156	34.896694183	19.133691181	0	0	0	0	0
6630	2022-07-26	17:20:55.026	206.51452578	4956.348619	1658856055.027	0	899	2.3526960053	2.3920315949	609.32704406	621.6825405	1.8166623144	724.95642575	29.90519031	-1.2729391389	34.896694183	19.128678669	0	0	0	0	0
6631	2022-07-26	17:20:55.920	206.51453611	4956.348867	1658856055.92	0	899	2.3462569935	2.3856024931	609.33463976	621.72745009	1.8220170579	724.94544427	29.906702042	-1.1617089676	34.896694183	19.132198245	0	0	0	0	0
6632	2022-07-26	17:20:56.881	206.51454723	4956.349134	1658856056.881	0	899	2.3462569935	2.3856024931	602.36940403	614.62055354	1.8220170579	724.94673692	29.906702042	-1.2838584414	34.896694183	19.109103058	0	0	0	0	0
6633	2022-07-26	17:20:57.809	206.51455797	4956.349391	1658856057.809	0	899	2.3387131961	2.3775774982	602.36940403	614.50937023	1.8058083045	724.9644165	29.906702042	-1.184830308	34.896694183	19.132799149	0	0	0	0	0
6634	2022-07-26	17:20:58.750	206.51456887	4956.349653	1658856058.75	0	899	2.3387131961	2.3775774982	602.10879357	614.2435075	1.8058083045	724.95715615	29.906702042	-1.1910822234	34.896694183	19.133006481	0	0	0	0	0
6635	2022-07-26	17:20:59.641	206.51457919	4956.349901	1658856059.642	0	899	2.3439217073	2.3835003868	602.11990261	614.45112686	1.8344316234	724.94341839	29.908939324	-1.2005893979	34.896694183	19.134465994	0	0	0	0	0
6636	2022-07-26	17:21:00.566	206.5145899	4956.350157	1658856060.567	0	899	2.3439615473	2.3835411928	610.12500819	622.62026735	1.8344449872	724.9574585	29.910821915	-1.1864578724	34.896694183	19.134960175	0	0	0	0	0
6637	2022-07-26	17:21:01.385	206.51459937	4956.350385	1658856061.386	0	899	2.3498516209	2.3890918052	610.12500819	622.481565	1.8144861355	724.96327664	29.910821915	-1.1942189182	34.896694183	19.120364789	0	0	0	0	0
6638	2022-07-26	17:21:02.256	206.51460944	4956.350627	1658856062.256	0	899	2.3498516209	2.3890918052	603.84336016	616.07269789	1.8144861355	724.94333876	29.910821915	-1.2580962868	34.896694183	19.135958324	0	0	0	0	0
6639	2022-07-26	17:21:03.161	206.51461992	4956.350878	1658856063.161	0	899	2.3436312727	2.3834171996	603.84336016	616.27641168	1.8441016906	724.94558655	29.910821915	-1.2119075691	34.896694183	19.138363099	0	0	0	0	0
6640	2022-07-26	17:21:04.020	206.51462987	4956.351117	1658856064.021	0	899	2.3436312727	2.3834171996	605.81665541	618.29033681	1.8441016906	724.92464988	29.910821915	-1.1798287756	34.896694183	19.135790238	0	0	0	0	0
6641	2022-07-26	17:21:04.928	206.51464038	4956.351369	1658856064.929	0	899	2.3470733943	2.3860846086	605.82666712	618.03881794	1.806171911	724.93733832	29.91282597	-1.1688771445	34.896694183	19.13601922	0	0	0	0	0
6642	2022-07-26	17:21:05.848	206.51465102	4956.351624	1658856065.848	0	899	2.3471175831	2.3861298519	605.99676472	618.2124449	1.8061864858	724.92364057	29.91491127	-1.1746978933	34.896694183	19.136810846	0	0	0	0	0
6643	2022-07-26	17:21:06.819	206.51466227	4956.351894	1658856066.82	0	899	2.3403774338	2.3801088793	605.99676472	618.47439293	1.8441362125	724.94198184	29.91491127	-1.180173675	34.896694183	19.137580872	0	0	0	0	0
6644	2022-07-26	17:21:07.762	206.51467317	4956.352156	1658856067.762	0	899	2.3403774338	2.3801088793	603.98800137	616.42426863	1.8441362125	724.92987909	29.91491127	-1.1726497996	34.896694183	19.137943382	0	0	0	0	0
6645	2022-07-26	17:21:08.707	206.51468412	4956.352419	1658856068.708	0	899	2.3580235532	2.3967898627	603.98800137	616.03001596	1.7868164979	724.93604486	29.91491127	-1.1726605821	34.896694183	19.13431616	0	0	0	0	0
6646	2022-07-26	17:21:09.674	206.5146953	4956.352687	1658856069.674	0	899	2.3580639122	2.3968311742	604.95122138	617.01253042	1.7868296058	724.93678334	29.916806998	-1.2544852093	34.896694183	19.118776599	0	0	0	0	0
6647	2022-07-26	17:21:10.619	206.51470625	4956.35295	1658856070.62	0	899	2.3371028534	2.3759156572	604.96216449	617.14659145	1.804676871	724.95844395	29.919000626	-1.194897988	34.896694183	19.128689633	0	0	0	0	0
6648	2022-07-26	17:21:11.493	206.51471635	4956.353193	1658856071.493	0	899	2.3371028534	2.3759156572	602.28910395	614.41969331	1.804676871	724.95130486	29.919000626	-1.2927297109	34.896694183	19.135749072	0	0	0	0	0
6649	2022-07-26	17:21:12.434	206.51472725	4956.353454	1658856072.434	0	899	2.3272290016	2.3664219623	602.28910395	614.59108109	1.8296639884	724.94390627	29.919000626	-1.4237828097	34.896694183	19.133520126	0	0	0	0	0
6650	2022-07-26	17:21:13.391	206.51473832	4956.35372	1658856073.391	0	899	2.3272290016	2.3664219623	601.77959436	614.07116458	1.8296639884	724.93200684	29.919000626	-1.1864578724	34.896694183	19.133520126	0	0	0	0	0
6651	2022-07-26	17:21:14.278	206.51474859	4956.353966	1658856074.278	0	899	2.3255984146	2.3651853821	601.77959436	614.20390784	1.8490238089	724.93421097	29.919000626	-1.1835906671	34.896694183	19.132567576	0	0	0	0	0
6652	2022-07-26	17:21:15.178	206.51475902	4956.354216	1658856075.179	0	899	2.3256564517	2.3652448378	600.82093154	613.22558794	1.8490435872	724.92843204	29.921764791	-1.206205323	34.896694183	19.132207087	0	0	0	0	0
6653	2022-07-26	17:21:16.040	206.51476899	4956.354456	1658856076.041	0	899	2.3348864322	2.3731407795	600.82855594	612.76637513	1.7807901662	724.92951288	29.923303604	-1.2063994037	34.896694183	19.134249011	0	0	0	0	0
6654	2022-07-26	17:21:16.901	206.51477895	4956.354695	1658856076.901	0	899	2.3348864322	2.3731407795	604.35599556	616.36390119	1.7807901662	724.93334557	29.923303604	-1.2617072791	34.896694183	19.135324478	0	0	0	0	0
6655	2022-07-26	17:21:17.799	206.51478934	4956.354944	1658856077.799	0	899	2.336063144	2.3742977844	604.35599556	616.35162791	1.7790054449	724.95124948	29.923303604	-1.2875125692	34.896694183	19.136039734	0	0	0	0	0
6656	2022-07-26	17:21:18.700	206.51479977	4956.355194	1658856078.7	0	899	2.336063144	2.3742977844	604.14439057	616.13582285	1.7790054449	724.93212365	29.923303604	-1.3415593161	34.896694183	19.123132895	0	0	0	0	0
6657	2022-07-26	17:21:19.612	206.51481034	4956.355448	1658856079.613	0	899	2.3374688521	2.376976323	604.14966652	616.53433593	1.8361570647	724.93766734	29.924362625	-1.3895158247	34.896694183	19.119140739	0	0	0	0	0
6658	2022-07-26	17:21:20.561	206.51482131	4956.355711	1658856080.561	0	899	2.3375308699	2.377039846	602.10385245	614.44672727	1.8361779463	724.93569279	29.927301407	-1.1490218639	34.896694183	19.13820076	0	0	0	0	0
6659	2022-07-26	17:21:21.506	206.51483225	4956.355974	1658856081.506	0	899	2.3483538223	2.3875574879	602.10385245	614.2943702	1.8139624549	724.92724448	29.927301407	-1.1647379177	34.896694183	19.135496582	0	0	0	0	0
6660	2022-07-26	17:21:22.351	206.51484203	4956.356209	1658856082.351	0	899	2.3483538223	2.3875574879	609.43717597	621.77616812	1.8139624549	724.93768796	29.927301407	-1.1490218639	34.896694183	19.13820076	0	0	0	0	0
6661	2022-07-26	17:21:23.263	206.51485258	4956.356462	1658856083.263	0	899	2.3499549797	2.3906996968	609.43717597	622.25419081	1.8827893587	724.91019061	29.927301407	-1.3183409797	34.896694183	19.128651562	0	0	0	0	0
6662	2022-07-26	17:21:24.216	206.51486361	4956.356727	1658856084.216	0	899	2.3499625605	2.3907074663	608.80170246	621.6053708	1.8827919622	724.93502141	29.927658725	-1.1512639302	34.896694183	19.137921769	0	0	0	0	0
6663	2022-07-26	17:21:25.099	206.51487384	4956.356972	1658856085.1	0	899	2.3761869677	2.4162881402	608.82074379	621.28223631	1.8334277601	724.93635933	29.931451797	-1.1750643253	34.896694183	19.134960175	0	0	0	0	0
6664	2022-07-26	17:21:26.023	206.51488453	4956.357229	1658856086.023	0	899	2.3761869677	2.4162881402	616.27147827	628.88547426	1.8334277601	724.90086476	29.931451797	-1.2259311787	34.896694183	19.136691858	0	0	0	0	0
6665	2022-07-26	17:21:26.984	206.51489566	4956.357496	1658856086.985	0	899	2.3664705565	2.4056933385	616.27147827	628.65904696	1.8011653511	724.90791008	29.931451797	-1.240353728	34.896694183	19.13591904	0	0	0	0	0
6666	2022-07-26	17:21:27.865	206.51490584	4956.35774	1658856087.865	0	899	2.3664705565	2.4056933385	612.99197759	625.31362559	1.8011653511	724.91789033	29.931451797	-1.2341126227	34.896694183	19.133972686	0	0	0	0	0
6667	2022-07-26	17:21:28.776	206.5149164	4956.357994	1658856088.777	0	899	2.355422869	2.395045024	612.99197759	625.49811491	1.8275945982	724.92684593	29.931451797	-1.1864902815	34.896694183	19.129550264	0	0	0	0	0
6668	2022-07-26	17:21:29.726	206.5149274	4956.358257	1658856089.727	0	899	2.3554550718	2.3950780046	606.20965268	618.57749235	1.8276053084	724.91739033	29.932966157	-1.1838386067	34.896694183	19.129434005	0	0	0	0	0
6669	2022-07-26	17:21:30.624	206.51493778	4956.358507	1658856090.624	0	899	2.3449913349	2.3840739517	606.22145658	618.4749178	1.8110038237	724.90487934	29.93532753	-1.1836230415	34.896694183	19.128585727	0	0	0	0	0
6670	2022-07-26	17:21:31.490	206.51494781	4956.358747	1658856091.491	0	899	2.3449913349	2.3840739517	604.20710299	616.4198484	1.8110038237	724.88879637	29.93532753	-1.1836553465	34.896694183	19.131818468	0	0	0	0	0
6671	2022-07-26	17:21:32.377	206.51495807	4956.358994	1658856092.377	0	899	2.3482257718	2.3874364773	604.20710299	616.44307819	1.8143801486	724.90717806	29.93532753	-1.1918905831	34.896694183	19.133544985	0	0	0	0	0
6672	2022-07-26	17:21:33.275	206.51496846	4956.359243	1658856093.275	0	899	2.3482257718	2.3874364773	606.71702508	619.00382945	1.8143801486	724.90475161	29.93532753	-1.184830308	34.896694183	19.1313591	0	0	0	0	0
6673	2022-07-26	17:21:34.170	206.51497882	4956.359492	1658856094.17	0	899	2.3513492955	2.3910220819	606.72032731	619.13593279	1.8330088944	724.9070568	29.935987599	-1.2037585113	34.896694183	19.132169875	0	0	0	0	0
6674	2022-07-26	17:21:35.071	206.51498925	4956.359742	1658856095.071	0	899	2.3514272753	2.3911019509	608.9359481	621.39707365	1.8330349519	724.92114258	29.939661026	-1.2173833847	34.896694183	19.129919052	0	0	0	0	0
6675	2022-07-26	17:21:35.983	206.51499981	4956.359996	1658856095.984	0	899	2.3731845628	2.4115968122	608.9359481	620.88824165	1.7596264993	724.91344891	29.939661026	-1.4557429797	34.896694183	19.096993377	0	0	0	0	0
6676	2022-07-26	17:21:36.907	206.51501051	4956.360252	1658856096.908	0	899	2.3731845628	2.4115968122	617.3866261	629.50479093	1.7596264993	724.90545331	29.939661026	-1.3106123225	34.896694183	19.11519686	0	0	0	0	0
6677	2022-07-26	17:21:37.857	206.51502149	4956.360516	1658856097.857	0	899	2.3761724327	2.4157024766	617.3866261	629.84292099	1.8077538983	724.91194486	29.939661026	-1.1557911998	34.896694183	19.136088074	0	0	0	0	0
6678	2022-07-26	17:21:38.752	206.51503185	4956.360764	1658856098.752	0	899	2.3761724327	2.4157024766	618.70795502	631.19090884	1.8077538983	724.90704346	29.939661026	-1.1815749407	34.896694183	19.134599686	0	0	0	0	0
6679	2022-07-26	17:21:39.631	206.51504203	4956.361009	1658856099.631	0	899	2.3886585758	2.4289642986	618.71415702	631.3762828	1.8331628062	724.90918615	29.940876879	-1.1754954919	34.896694183	19.13549614	0	0	0	0	0
6680	2022-07-26	17:21:40.542	206.51505258	4956.361262	1658856100.543	0	899	2.3887165939	2.4290237224	614.57017748	627.14762939	1.8331818923	724.90687652	29.943567276	-1.1620430946	34.896694183	19.137479782	0	0	0	0	0
6681	2022-07-26	17:21:41.469	206.5150633	4956.361519	1658856101.469	0	899	2.3612261419	2.4018217664	614.57017748	627.38598694	1.867213187	724.9113236	29.943567276	-1.2089001351	34.896694183	19.129818266	0	0	0	0	0
6682	2022-07-26	17:21:42.395	206.51507403	4956.361777	1658856102.396	0	899	2.3612261419	2.4018217664	607.77761262	620.45177477	1.867213187	724.93071742	29.943567276	-1.214828687	34.896694183	19.128580712	0	0	0	0	0
6683	2022-07-26	17:21:43.321	206.51508473	4956.362034	1658856103.321	0	899	2.3532379768	2.3920294047	607.77761262	619.92780473	1.7915325667	724.90973264	29.943567276	-1.1473941803	34.896694183	19.136039734	0	0	0	0	0
6684	2022-07-26	17:21:44.220	206.51509515	4956.362284	1658856104.221	0	899	2.3532379768	2.3920294047	611.36485912	623.58676453	1.7915325667	724.92601811	29.943567276	-1.1503908429	34.896694183	19.133056679	0	0	0	0	0
6685	2022-07-26	17:21:45.128	206.51510565	4956.362536	1658856105.128	0	899	2.3673528868	2.4067779618	611.37428068	623.72239428	1.809639041	724.91795662	29.945436326	-1.1647487081	34.896694183	19.133929739	0	0	0	0	0
6686	2022-07-26	17:21:46.102	206.51511693	4956.362806	1658856106.103	0	899	2.3674016438	2.4068278847	619.77395619	632.29183336	1.8096550176	724.90211497	29.947717667	-1.1951243996	34.896694183	19.137278197	0	0	0	0	0
6687	2022-07-26	17:21:47.013	206.51512747	4956.363059	1658856107.013	0	899	2.3695351741	2.4093285968	619.77395619	632.39740774	1.8246127881	724.93794139	29.947717667	-1.2743512392	34.896694183	19.134239197	0	0	0	0	0
6688	2022-07-26	17:21:47.934	206.51513813	4956.363315	1658856107.934	0	899	2.3695351741	2.4093285968	622.59418964	635.27508323	1.8246127881	724.9247101	29.947717667	-1.2716348826	34.896694183	19.133209001	0	0	0	0	0
6689	2022-07-26	17:21:48.822	206.51514841	4956.363562	1658856108.823	0	899	2.3738155041	2.4138422177	622.59418964	635.32660725	1.8318778388	724.92228608	29.947717667	-1.2617395572	34.896694183	19.129254714	0	0	0	0	0
6690	2022-07-26	17:21:49.726	206.51515887	4956.363813	1658856109.726	0	899	2.3738570181	2.4138847367	620.91884748	633.6171005	1.8318915718	724.91598976	29.949654825	-1.3885672345	34.896694183	19.103525111	0	0	0	0	0
6691	2022-07-26	17:21:50.693	206.51517006	4956.364081	1658856110.693	0	899	2.3670978516	2.4058620877	620.93002071	633.26153434	1.7799834167	724.92379741	29.95183754	-1.4231468258	34.896694183	19.088081322	0	0	0	0	0
6692	2022-07-26	17:21:51.609	206.51518067	4956.364336	1658856111.61	0	899	2.3670978516	2.4058620877	614.52323119	626.72750759	1.7799834167	724.9215864	29.95183754	-1.1832026243	34.896694183	19.121635437	0	0	0	0	0
6693	2022-07-26	17:21:52.529	206.51519131	4956.364591	1658856112.529	0	899	2.3474925037	2.3865018306	614.52323119	626.90786528	1.8057687746	724.92615797	29.95183754	-1.3641524868	34.896694183	19.121702573	0	0	0	0	0
6694	2022-07-26	17:21:53.483	206.51520235	4956.364856	1658856113.483	0	899	2.3474925037	2.3865018306	608.49758877	620.76078664	1.8057687746	724.9300145	29.95183754	-1.186759775	34.896694183	19.124714618	0	0	0	0	0
6695	2022-07-26	17:21:54.385	206.5152128	4956.365107	1658856114.386	0	899	2.3493364168	2.3892436311	608.49758877	621.03417384	1.8452126829	724.92590211	29.95183754	-1.1506495476	34.896694183	19.075181961	0	0	0	0	0
6696	2022-07-26	17:21:55.266	206.51522299	4956.365352	1658856115.266	0	899	2.3494162299	2.389325391	617.90962783	630.64031386	1.8452395555	724.91021405	29.955600701	-1.2086845234	34.896694183	19.131416308	0	0	0	0	0
6697	2022-07-26	17:21:56.148	206.51523321	4956.365597	1658856116.149	0	899	2.3406801427	2.3797251224	617.91113408	630.41186953	1.8125661315	724.91957385	29.955896378	-1.2363977843	34.896694183	19.133183271	0	0	0	0	0
6698	2022-07-26	17:21:57.098	206.51524419	4956.365861	1658856117.098	0	899	2.3406801427	2.3797251224	619.60433027	632.13932016	1.8125661315	724.91386969	29.955896378	-1.2271492481	34.896694183	19.134599686	0	0	0	0	0
6699	2022-07-26	17:21:57.970	206.51525429	4956.366103	1658856117.971	0	899	2.3364046214	2.3753376313	619.60433027	632.12620051	1.8107066043	724.9263912	29.955896378	-1.1790849357	34.896694183	19.136119274	0	0	0	0	0
6700	2022-07-26	17:21:58.851	206.51526449	4956.366348	1658856118.852	0	899	2.3364046214	2.3753376313	622.77325636	635.35916889	1.8107066043	724.91357422	29.955896378	-1.1832026243	34.896694183	19.134960175	0	0	0	0	0
6701	2022-07-26	17:21:59.773	206.51527515	4956.366604	1658856119.773	0	899	2.3313048081	2.3704743407	622.77478579	635.46525612	1.8254442985	724.91269911	29.956194278	-1.1811869184	34.896694183	19.134881392	0	0	0	0	0
6702	2022-07-26	17:22:00.663	206.51528545	4956.366851	1658856120.663	0	899	2.3313846026	2.3705560603	621.84987497	634.52168783	1.8254710833	724.90646019	29.959985733	-1.1602861005	34.896694183	19.134112668	0	0	0	0	0
6703	2022-07-26	17:22:01.596	206.51529626	4956.36711	1658856121.597	0	899	2.344540406	2.3840382171	621.84987497	634.55568421	1.8302704579	724.92319837	29.959985733	-1.1713671061	34.896694183	19.135229389	0	0	0	0	0
6704	2022-07-26	17:22:02.486	206.51530655	4956.367357	1658856122.486	0	899	2.344540406	2.3840382171	621.00864926	633.69727034	1.8302704579	724.93829346	29.959985733	-1.1783196926	34.896694183	19.138921738	0	0	0	0	0
6705	2022-07-26	17:22:03.394	206.51531706	4956.367609	1658856123.394	0	899	2.3564592423	2.3971704281	621.00864926	634.02208595	1.8761618249	724.92994943	29.959985733	-1.1742451578	34.896694183	19.138020004	0	0	0	0	0
6706	2022-07-26	17:22:04.244	206.51532691	4956.367846	1658856124.245	0	899	2.3564592423	2.3971704281	623.24825097	636.30861923	1.8761618249	724.89320667	29.959985733	-1.1555324793	34.896694183	19.133878708	0	0	0	0	0
6707	2022-07-26	17:22:05.161	206.51533752	4956.368101	1658856125.162	0	899	2.3652464717	2.4049164937	623.26467006	635.9427426	1.8222916912	724.91599016	29.963181388	-1.1479008774	34.896694183	19.133035079	0	0	0	0	0
6708	2022-07-26	17:22:06.088	206.51534825	4956.368358	1658856126.089	0	899	2.3652655539	2.4049360355	626.65983326	639.40701315	1.8222979939	724.90288094	29.964075089	-1.1964718056	34.896694183	19.129393205	0	0	0	0	0
6709	2022-07-26	17:22:07.026	206.5153591	4956.368618	1658856127.026	0	899	2.3698199441	2.4088164661	626.65983326	639.16554156	1.7884533604	724.8937386	29.964075089	-1.4079482082	34.896694183	19.123600145	0	0	0	0	0
6710	2022-07-26	17:22:07.970	206.51537003	4956.368881	1658856127.971	0	899	2.3698199441	2.4088164661	687.50787099	701.22787095	1.7884533604	724.89104255	29.964075089	-1.3631284379	34.896694183	19.126330761	0	0	0	0	0
6711	2022-07-26	17:22:08.911	206.51538093	4956.369142	1658856128.912	0	899	2.3679215802	2.4064899123	687.50787099	701.08762458	1.7705258284	724.88655424	29.964075089	-1.2338861993	34.896694183	19.126472549	0	0	0	0	0
6712	2022-07-26	17:22:09.825	206.51539149	4956.369396	1658856129.825	0	899	2.3679887335	2.4065586359	632.46233227	644.95497341	1.7705473541	724.91202409	29.96721658	-1.2172863515	34.896694183	19.122360305	0	0	0	0	0
6713	2022-07-26	17:22:10.747	206.51540218	4956.369652	1658856130.748	0	899	2.3564931278	2.3950750942	632.46727371	645.02510425	1.779592958	724.91598935	29.968164444	-1.3603797519	34.896694183	19.110307542	0	0	0	0	0
6714	2022-07-26	17:22:11.681	206.51541299	4956.369912	1658856131.682	0	899	2.3564931278	2.3950750942	621.59303054	633.93494966	1.779592958	724.91232077	29.968164444	-1.476492881	34.896694183	19.10299603	0	0	0	0	0
6715	2022-07-26	17:22:12.589	206.5154235	4956.370164	1658856132.59	0	899	2.3631210751	2.4028852601	621.59303054	634.27865723	1.8281612809	724.9288807	29.968164444	-1.1784921332	34.896694183	19.133500548	0	0	0	0	0
6716	2022-07-26	17:22:13.443	206.51543337	4956.370401	1658856133.443	0	899	2.3631210751	2.4028852601	625.32897508	638.09084586	1.8281612809	724.9293415	29.968164444	-1.1521047646	34.896694183	19.136469986	0	0	0	0	0
6717	2022-07-26	17:22:14.319	206.51544351	4956.370644	1658856134.319	0	899	2.3501351806	2.3878244341	625.32897508	637.48974645	1.7436953022	724.92026303	29.968164444	-1.1913409233	34.896694183	19.13243866	0	0	0	0	0
6718	2022-07-26	17:22:15.171	206.51545338	4956.370881	1658856135.172	0	899	2.3502098208	2.3879007926	652.39626854	665.08359362	1.7437190442	724.90111415	29.971682656	-1.4507307375	34.896694183	19.111681856	0	0	0	0	0
6719	2022-07-26	17:22:16.058	206.51546363	4956.371127	1658856136.058	0	899	2.3447532632	2.3836326437	652.39966734	665.5190463	1.8019198362	724.89475518	29.972314835	-1.3450948995	34.896694183	19.121173379	0	0	0	0	0
6720	2022-07-26	17:22:16.987	206.5154744	4956.371386	1658856136.988	0	899	2.3447532632	2.3836326437	659.05737992	672.31064162	1.8019198362	724.87222553	29.972314835	-1.1517166649	34.896694183	19.137340344	0	0	0	0	0
6721	2022-07-26	17:22:17.882	206.51548476	4956.371634	1658856137.883	0	899	2.3445435832	2.3828949248	659.05737992	672.1311999	1.7779974065	724.8984375	29.972314835	-1.1652984619	34.896694183	19.137840271	0	0	0	0	0
6722	2022-07-26	17:22:18.717	206.51549442	4956.371866	1658856138.718	0	899	2.3445435832	2.3828949248	625.73908299	638.15196292	1.7779974065	724.9062407	29.972314835	-1.1652984619	34.896694183	19.137840271	0	0	0	0	0
6723	2022-07-26	17:22:19.592	206.51550454	4956.372109	1658856139.592	0	899	2.349765993	2.3897751281	625.74957457	638.67226556	1.8495138173	724.89863111	29.974348801	-1.1716797273	34.896694183	19.137134552	0	0	0	0	0
6724	2022-07-26	17:22:20.496	206.51551501	4956.37236	1658856140.497	0	899	2.3498108858	2.3898211185	622.5235808	635.37975754	1.8495289664	724.90201634	29.976465225	-1.1742236101	34.896694183	19.136354863	0	0	0	0	0
6725	2022-07-26	17:22:21.388	206.51552532	4956.372608	1658856141.388	0	899	2.3525993371	2.3921689561	622.5235808	635.22255694	1.8273657196	724.92077637	29.976465225	-1.1457666159	34.896694183	19.136039734	0	0	0	0	0
6726	2022-07-26	17:22:22.278	206.51553563	4956.372855	1658856142.278	0	899	2.3525993371	2.3921689561	620.52403709	633.18222416	1.8273657196	724.92144331	29.976465225	-1.1443329607	34.896694183	19.138578188	0	0	0	0	0
6727	2022-07-26	17:22:23.191	206.5155462	4956.373109	1658856143.192	0	899	2.3528206342	2.390916292	620.52403709	632.70796109	1.7602184156	724.91292991	29.976465225	-1.1441389322	34.896694183	19.138327289	0	0	0	0	0
6728	2022-07-26	17:22:24.144	206.51555723	4956.373374	1658856144.145	0	899	2.3528206342	2.390916292	620.42612031	632.60812173	1.7602184156	724.91904313	29.976465225	-1.1441389322	34.896694183	19.137840271	0	0	0	0	0
6729	2022-07-26	17:22:25.108	206.51556838	4956.373641	1658856145.108	0	899	2.3463668176	2.3850686568	620.44101584	632.85198344	1.7926114833	724.92272383	29.979377532	-1.1784813554	34.896694183	19.136758135	0	0	0	0	0
6730	2022-07-26	17:22:26.026	206.515579	4956.373896	1658856146.026	0	899	2.346389809	2.3850921927	620.30324824	632.71151317	1.7926190141	724.93060303	29.980463028	-1.2173833847	34.896694183	19.133878708	0	0	0	0	0
6731	2022-07-26	17:22:26.977	206.51559002	4956.374161	1658856146.978	0	899	2.3526237884	2.3923776938	620.30324824	633.01593886	1.8357160743	724.92776954	29.980463028	-1.4102441459	34.896694183	19.097820269	0	0	0	0	0
6732	2022-07-26	17:22:27.861	206.51560024	4956.374406	1658856147.861	0	899	2.3526237884	2.3923776938	620.27439357	632.98649283	1.8357160743	724.9212982	29.980463028	-1.3553242802	34.896694183	19.110352813	0	0	0	0	0
6733	2022-07-26	17:22:28.769	206.51561075	4956.374658	1658856148.769	0	899	2.3604473106	2.3991218622	620.27439357	632.59903465	1.7808544828	724.92361107	29.980463028	-1.2320321798	34.896694183	19.136400223	0	0	0	0	0
6734	2022-07-26	17:22:29.645	206.5156209	4956.374902	1658856149.646	0	899	2.3604885871	2.3991641097	623.80253442	636.19737323	1.7808678342	724.92161105	29.982400187	-1.2052459701	34.896694183	19.133690891	0	0	0	0	0
6735	2022-07-26	17:22:30.532	206.51563117	4956.375148	1658856150.533	0	899	2.3684231283	2.4080505503	623.81375847	636.47226532	1.8179656586	724.9130827	29.984582901	-1.1753984856	34.896694183	19.129307551	0	0	0	0	0
6736	2022-07-26	17:22:31.443	206.5156417	4956.375401	1658856151.443	0	899	2.3684231283	2.4080505503	620.64254324	633.23669939	1.8179656586	724.92150879	29.984582901	-1.176692009	34.896694183	19.124156952	0	0	0	0	0
6737	2022-07-26	17:22:32.338	206.51565207	4956.37565	1658856152.339	0	899	2.372871989	2.412341097	620.64254324	633.16260966	1.8074822887	724.92807795	29.984582901	-1.1989294338	34.896694183	19.127697799	0	0	0	0	0
6738	2022-07-26	17:22:33.267	206.51566282	4956.375908	1658856153.268	0	899	2.372871989	2.412341097	622.21032732	634.76202026	1.8074822887	724.90946789	29.984582901	-1.2076174021	34.896694183	19.133159637	0	0	0	0	0
6739	2022-07-26	17:22:34.200	206.51567362	4956.376167	1658856154.201	0	899	2.3672663797	2.4079183583	622.21032732	635.17026357	1.8650710694	724.92267573	29.984582901	-1.2803768156	34.896694183	19.131549886	0	0	0	0	0
6740	2022-07-26	17:22:35.124	206.51568431	4956.376423	1658856155.124	0	899	2.367327145	2.4079806222	619.63472456	632.54115892	1.8650915951	724.932772	29.987426493	-1.2131686692	34.896694183	19.133111145	0	0	0	0	0
6741	2022-07-26	17:22:36.032	206.51569483	4956.376676	1658856156.033	0	899	2.3500332102	2.3893225182	619.64108802	632.20516002	1.8165822175	724.91468579	29.988672256	-1.1522772312	34.896694183	19.136760712	0	0	0	0	0
6742	2022-07-26	17:22:36.900	206.51570486	4956.376917	1658856156.9	0	899	2.3500332102	2.3893225182	615.86869826	628.3562799	1.8165822175	724.91824927	29.988672256	-1.1809713193	34.896694183	19.133297345	0	0	0	0	0
6743	2022-07-26	17:22:37.759	206.51571481	4956.377156	1658856157.76	0	899	2.3372840646	2.3777504012	615.86869826	628.80214922	1.8801092284	724.91614335	29.988672256	-1.1899934565	34.896694183	19.131875992	0	0	0	0	0
6744	2022-07-26	17:22:38.635	206.51572495	4956.377399	1658856158.636	0	899	2.3372840646	2.3777504012	612.94974802	625.82190003	1.8801092284	724.8946897	29.988672256	-1.1929684877	34.896694183	19.130998611	0	0	0	0	0
6745	2022-07-26	17:22:39.555	206.51573559	4956.377654	1658856159.555	0	899	2.3454920297	2.3850894413	612.95939932	625.51013712	1.8340770744	724.90085182	29.990582131	-1.1840757526	34.896694183	19.133299607	0	0	0	0	0
6746	2022-07-26	17:22:40.466	206.51574613	4956.377907	1658856160.466	0	899	2.34553882	2.3851373659	620.44282487	633.1469015	1.8340927618	724.93149188	29.99279213	-1.1832026243	34.896694183	19.133878708	0	0	0	0	0
6747	2022-07-26	17:22:41.390	206.51575683	4956.378164	1658856161.39	0	899	2.3698477944	2.4103266498	620.44282487	633.29664701	1.8552727923	724.9283233	29.99279213	-1.1794945917	34.896694183	19.135314802	0	0	0	0	0
6748	2022-07-26	17:22:42.233	206.5157666	4956.378398	1658856162.234	0	899	2.3698477944	2.4103266498	616.38421407	629.15395327	1.8552727923	724.9299947	29.99279213	-1.176692009	34.896694183	19.135370709	0	0	0	0	0
6749	2022-07-26	17:22:43.138	206.51577707	4956.37865	1658856163.139	0	899	2.3507737635	2.3913024019	616.38421407	629.27382952	1.8723324667	724.94496205	29.99279213	-1.1694484104	34.896694183	19.136521763	0	0	0	0	0
6750	2022-07-26	17:22:44.078	206.51578795	4956.378911	1658856164.079	0	899	2.3507737635	2.3913024019	617.12287998	630.02794215	1.8723324667	724.92846963	29.99279213	-1.1511022934	34.896694183	19.136975004	0	0	0	0	0
6751	2022-07-26	17:22:44.973	206.51579831	4956.379159	1658856164.974	0	899	2.3449348912	2.3849202733	617.13581059	629.89935597	1.852178507	724.91775169	29.995333779	-1.1695669921	34.896694183	19.132411047	0	0	0	0	0
6752	2022-07-26	17:22:45.903	206.51580906	4956.379418	1658856165.903	0	899	2.3449657132	2.3849518501	614.9692775	627.688088	1.8521889454	724.92199222	29.996789932	-1.1843236369	34.896694183	19.128802432	0	0	0	0	0
6753	2022-07-26	17:22:46.852	206.51582006	4956.379681	1658856166.853	0	899	2.3535763929	2.3916556929	614.9692775	627.03504322	1.7589186475	724.91566154	29.996789932	-1.1876543816	34.896694183	19.131177271	0	0	0	0	0
6754	2022-07-26	17:22:47.776	206.51583074	4956.379938	1658856167.776	0	899	2.3535763929	2.3916556929	615.26620138	627.33779277	1.7589186475	724.91816519	29.996789932	-1.1872878833	34.896694183	19.130152001	0	0	0	0	0
6755	2022-07-26	17:22:48.694	206.51584137	4956.380193	1658856168.694	0	899	2.3714595354	2.4118097994	615.26620138	627.96347523	1.8482417665	724.93050036	29.996789932	-1.2265564132	34.896694183	19.136565088	0	0	0	0	0
6756	2022-07-26	17:22:49.611	206.51585198	4956.380448	1658856169.611	0	899	2.3714718912	2.4118224572	615.7582453	628.46570245	1.8482458954	724.93044458	29.997367139	-1.2332502809	34.896694183	19.13760976	0	0	0	0	0
[truncated: 66,493 more rows]
