# Supplementary material for: A simple method to measure methane emissions from indoor gas leaks
Source: PLoS One. 2023 Nov 30;18(11):e0295055. doi: 10.1371/journal.pone.0295055 (PMC10688665; doi:10.1371/journal.pone.0295055)
Supplement: S1 Data — (ZIP) [file pone.0295055.s011.zip › data and code/data/raw data/cavity ringdown spectrometer data/experiments/R8.dat]

DATE	TIME	FRAC_DAYS_SINCE_JAN1	FRAC_HRS_SINCE_JAN1	EPOCH_TIME	ALARM_STATUS	INST_STATUS	CH4	CH4_dry	CO2	CO2_dry	H2O	CavityPressure	CavityTemp	Battery_Current	Battery_Temperature	Battery_Voltage	GPS_ABS_LAT	GPS_ABS_LONG	GPS_FIT	GPS_TIME	GPS_ALTITUDE
10240	2022-09-30	14:56:50.003	272.41446763	6537.947223	1664549810.003	0	899	2.1729186633	2.2016488805	449.83148306	457.03952638	1.4416050832	738.53259277	25.743402481	-1.2776064873	26.927820206	19.178894043	42.32661896	-71.119450627	1	53761.68803	2.8
10241	2022-09-30	14:56:50.944	272.41447853	6537.947485	1664549810.945	0	899	2.1737181807	2.2025202419	449.83148306	457.05493588	1.4446382693	738.54747484	25.743402481	-1.2712468501	26.927820206	19.17833063	42.326621088	-71.119450579	1	53762.652778	2.8
10242	2022-09-30	14:56:51.874	272.41448928	6537.947743	1664549811.874	0	899	2.1737181807	2.2025202419	449.13994256	456.35229054	1.4446382693	738.5372464	25.743402481	-1.2119937685	26.927820206	19.176738057	42.32662479	-71.119452082	1	53763.624612	2.7375387797
10243	2022-09-30	14:56:52.786	272.41449984	6537.947996	1664549812.786	0	899	2.1706188271	2.1994264877	449.13994256	456.36402543	1.4469515674	738.54366318	25.743402481	-1.1593914103	26.927820206	19.178157011	42.326628445	-71.119456001	1	53764.533528	2.7
10244	2022-09-30	14:56:53.684	272.41451024	6537.948246	1664549813.685	0	899	2.1706188271	2.1994264877	450.55395754	457.80078379	1.4469515674	738.5413208	25.743402481	-1.1408835649	26.927820206	19.183214188	42.326631377	-71.119459022	1	53765.413215	2.7
10245	2022-09-30	14:56:54.599	272.41452083	6537.9485	1664549814.6	0	899	2.176563054	2.2043247577	450.55763002	457.52156783	1.3913166759	738.55480189	25.74438066	-1.1414764299	26.927820206	19.175082377	42.326634961	-71.11946	1	53766.325534	2.7
10246	2022-09-30	14:56:55.497	272.41453123	6537.948749	1664549815.498	0	899	2.1765969683	2.2043592887	450.21240643	457.17105468	1.3913257919	738.54512721	25.746088028	-1.1425112486	26.927820206	19.160888672	42.326638714	-71.119460761	1	53767.228155	2.7
10247	2022-09-30	14:56:56.428	272.414542	6537.949008	1664549816.429	0	899	2.1761534751	2.2042544386	450.21240643	457.25760439	1.408364086	738.55484272	25.746088028	-1.3555722458	26.927820206	19.157415996	42.32664	-71.11946355	1	53768.130144	2.7
10248	2022-09-30	14:56:57.318	272.41455229	6537.949255	1664549817.318	0	899	2.1761534751	2.2042544386	452.69017706	459.77414868	1.408364086	738.55615234	25.746088028	-1.2141280174	26.927820206	19.176733017	42.32664	-71.119464968	1	53768.980861	2.7
10249	2022-09-30	14:56:58.209	272.4145626	6537.949503	1664549818.209	0	899	2.1734311612	2.2014686712	452.69017706	459.76698634	1.4069620588	738.54487903	25.746088028	-1.451614623	26.927820206	19.157597586	42.326644734	-71.119468156	1	53769.946739	2.7
10250	2022-09-30	14:56:59.132	272.4145733	6537.949759	1664549819.133	0	899	2.1734311612	2.2014686712	452.72221342	459.79952352	1.4069620588	738.54897121	25.746088028	-1.2226220061	26.927820206	19.179275614	42.326649379	-71.119469793	1	53770.875876	2.7
10251	2022-09-30	14:57:00.046	272.41458388	6537.950013	1664549820.047	0	899	2.1768386613	2.2062740637	452.72752882	460.14712044	1.473893051	738.55939893	25.747497091	-1.2193990125	26.927820206	19.180515719	42.326655118	-71.11947128	1	53771.767736	2.7
10252	2022-09-30	14:57:00.944	272.41459426	6537.950262	1664549820.944	0	899	2.1768615947	2.2062974393	455.42716671	462.89103534	1.4738995805	738.55283704	25.748651505	-1.2070460927	26.927820206	19.179871818	42.326660014	-71.119472782	1	53772.669379	2.7
10253	2022-09-30	14:57:01.803	272.41460421	6537.950501	1664549821.804	0	899	2.1797771411	2.2074129837	455.42716671	462.42401201	1.3830713105	738.54043518	25.748651505	-1.1555971373	26.927820206	19.182950835	42.326663481	-71.119473333	1	53773.544252	2.7
10254	2022-09-30	14:57:02.727	272.41461491	6537.950758	1664549822.728	0	899	2.1797771411	2.2074129837	458.29806235	465.33901396	1.3830713105	738.55682696	25.748651505	-1.1408835649	26.927820206	19.184048015	42.326664263	-71.119472596	1	53774.442379	2.7
10255	2022-09-30	14:57:03.667	272.41462579	6537.951019	1664549823.668	0	899	2.1772882257	2.20585631	458.29806235	465.58552167	1.4307355061	738.56239693	25.748651505	-1.1525250673	26.927820206	19.18228325	42.326663333	-71.119471071	1	53775.357143	2.7357142857
10256	2022-09-30	14:57:04.572	272.41463626	6537.95127	1664549824.573	0	899	2.1773130913	2.2058816409	457.96106946	465.24320574	1.4307423771	738.54894534	25.749902927	-1.1807557384	26.927820206	19.180627823	42.326660808	-71.11946697	1	53776.302999	2.8
10257	2022-09-30	14:57:05.411	272.41464597	6537.951503	1664549825.412	0	899	2.1792811656	2.2076953907	457.96630842	465.20252414	1.4218445597	738.54521492	25.751276016	-1.1416812377	26.927820206	19.18294966	42.326654482	-71.119459741	1	53777.155514	2.8
10258	2022-09-30	14:57:06.290	272.41465615	6537.951747	1664549826.291	0	899	2.1792811656	2.2076953907	457.15590252	464.3793132	1.4218445597	738.55097365	25.751276016	-1.1408835649	26.927820206	19.183214188	42.32665172	-71.11945836	1	53777.983977	2.8
10259	2022-09-30	14:57:07.206	272.41466674	6537.952002	1664549827.206	0	899	2.1778715104	2.2059679492	457.15590252	464.30294384	1.4070435311	738.55002902	25.751276016	-1.1396871434	26.927820206	19.180104578	42.326653166	-71.119452335	1	53778.8998	2.8899799599
10260	2022-09-30	14:57:08.092	272.41467699	6537.952248	1664549828.092	0	899	2.1778715104	2.2059679492	454.77683814	461.88668587	1.4070435311	738.54811511	25.751276016	-1.1392560005	26.927820206	19.184656143	42.326650668	-71.119447669	1	53779.799593	2.9
10261	2022-09-30	14:57:09.015	272.41468767	6537.952504	1664549829.015	0	899	2.1776260511	2.205373017	454.77683814	461.79880909	1.3899170983	738.54648171	25.751276016	-1.1578176732	26.927820206	19.18348157	42.326646307	-71.119445436	1	53780.738555	2.9
10262	2022-09-30	14:57:09.923	272.41469818	6537.952756	1664549829.923	0	899	2.1776549689	2.2054024601	456.56844212	463.61811626	1.3899248599	738.53539675	25.752731159	-1.2129207352	26.927820206	19.179971442	42.326641738	-71.119443913	1	53781.652305	2.9652304609
10263	2022-09-30	14:57:10.839	272.4147088	6537.953011	1664549830.84	0	899	2.1813002076	2.2099297033	456.57335467	463.83562002	1.4311682545	738.52336191	25.754022598	-1.32695352	26.927820206	19.172908265	42.326634551	-71.1194397	1	53782.544933	3
10264	2022-09-30	14:57:11.747	272.41471931	6537.953263	1664549831.748	0	899	2.1813002076	2.2099297033	455.66321127	462.91099987	1.4311682545	738.54402858	25.754022598	-1.5096819582	26.927820206	19.145829877	42.326626277	-71.119437411	1	53783.446743	3
10265	2022-09-30	14:57:12.713	272.41473049	6537.953532	1664549832.714	0	899	2.1784306451	2.2067685314	455.66321127	462.84645145	1.4186201597	738.55223437	25.754022598	-1.3823369205	26.927820206	19.154629297	42.326620911	-71.119437578	1	53784.453207	3
10266	2022-09-30	14:57:13.651	272.41474133	6537.953792	1664549833.651	0	899	2.1784306451	2.2067685314	456.77060102	463.97129849	1.4186201597	738.55798623	25.754022598	-1.1618922459	26.927820206	19.183269084	42.326622742	-71.119438037	1	53785.411243	3
10267	2022-09-30	14:57:14.579	272.41475208	6537.95405	1664549834.58	0	899	2.1803832825	2.2091618651	456.77546117	464.08196011	1.4391210218	738.55427198	25.755299688	-1.2070676823	26.927820206	19.160046293	42.326626667	-71.119440537	1	53786.32233	3
10268	2022-09-30	14:57:15.536	272.41476316	6537.954316	1664549835.537	0	899	2.1804119149	2.2091910364	456.30189233	463.6008571	1.4391289689	738.54025653	25.756738663	-1.1810036258	26.927820206	19.180898666	42.326626667	-71.119442099	1	53787.259519	3
10269	2022-09-30	14:57:16.529	272.41477465	6537.954592	1664549836.53	0	899	2.1798672165	2.2083535758	456.30189233	463.528214	1.4250293012	738.55360827	25.756738663	-1.2157557011	26.927820206	19.178533554	42.326626236	-71.119443764	1	53788.258393	3
10270	2022-09-30	14:57:17.411	272.41478486	6537.954837	1664549837.412	0	899	2.1798672165	2.2083535758	456.68942805	463.92188702	1.4250293012	738.54760176	25.756738663	-1.1992635616	26.927820206	19.180035875	42.326624752	-71.119445248	1	53789.148544	3
10271	2022-09-30	14:57:18.348	272.41479571	6537.955097	1664549838.349	0	899	2.181275165	2.210162599	456.68942805	464.01925154	1.4439102352	738.55173922	25.756738663	-1.1590356779	26.927820206	19.182735241	42.326619976	-71.11944626	1	53790.061038	3.012207528
10272	2022-09-30	14:57:19.283	272.41480653	6537.955357	1664549839.284	0	899	2.181275165	2.210162599	455.9747645	463.2931177	1.4439102352	738.54377029	25.756738663	-1.1343729496	26.927820206	19.167730331	42.326567671	-71.119439917	1	53791.01241	3.2012409514
10273	2022-09-30	14:57:20.154	272.4148166	6537.955598	1664549840.154	0	899	2.1804258676	2.2098360753	455.98153666	463.43572425	1.4702577843	738.54658235	25.758521213	-1.1932918852	26.927820206	19.176079137	42.326519688	-71.119433919	1	53791.912099	3.2912099276
10274	2022-09-30	14:57:21.002	272.41482641	6537.955834	1664549841.002	0	899	2.1804414065	2.2098519131	455.76786549	463.21858277	1.4702621905	738.54036324	25.759302139	-1.1948872181	26.927820206	19.180682643	42.326477925	-71.119427154	1	53792.741497	3.3741496599
10275	2022-09-30	14:57:21.940	272.41483728	6537.956095	1664549841.941	0	899	2.1792277754	2.2068596934	455.76786549	462.77071761	1.383221602	738.53729652	25.759302139	-1.179947257	26.927820206	19.179973602	42.326451095	-71.119420365	1	53793.695248	3.4
10276	2022-09-30	14:57:22.852	272.41484784	6537.956348	1664549842.853	0	899	2.1792277754	2.2068596934	455.27820952	462.2735381	1.383221602	738.54492268	25.759302139	-1.1613532131	26.927820206	19.182656522	42.326430802	-71.119412249	1	53794.608481	3.4608481262
10277	2022-09-30	14:57:23.746	272.41485817	6537.956596	1664549843.746	0	899	2.182936803	2.2104140991	455.27820952	462.22244045	1.3732696012	738.54693846	25.759302139	-1.2344359633	26.927820206	19.172468375	42.326397491	-71.119404434	1	53795.467925	3.5467924528
10278	2022-09-30	14:57:24.700	272.41486922	6537.956861	1664549844.701	0	899	2.1829711293	2.2104490415	458.03990747	465.0263087	1.3732786823	738.56112125	25.761025271	-1.3067641377	26.927820206	19.164951122	42.326365359	-71.1194	1	53796.397762	3.6
10279	2022-09-30	14:57:25.622	272.4148799	6537.957117	1664549845.623	0	899	2.1817858448	2.2112260936	458.04346361	465.53434338	1.4708344029	738.55587587	25.761957169	-1.2010313138	26.927820206	19.180014187	42.326354289	-71.119399422	1	53797.346639	3.6
10280	2022-09-30	14:57:26.614	272.41489137	6537.957393	1664549846.614	0	899	2.1817858448	2.2112260936	459.08481411	466.59272422	1.4708344029	738.55858647	25.761957169	-1.1753769166	26.927820206	19.181297997	42.326341959	-71.119397745	1	53798.35311	3.6
10281	2022-09-30	14:57:27.581	272.41490256	6537.957661	1664549847.581	0	899	2.1840219871	2.2116838895	459.08481411	466.13076372	1.3817021852	738.5478261	25.761957169	-1.1411853871	26.927820206	19.184555875	42.3263241	-71.119394723	1	53799.291583	3.6
10282	2022-09-30	14:57:28.556	272.41491385	6537.957932	1664549848.557	0	899	2.1840219871	2.2116838895	459.31175481	466.36118746	1.3817021852	738.56744385	25.761957169	-1.1441389322	26.927820206	19.183574677	42.326293913	-71.119389088	1	53800.273652	3.5726347915
10283	2022-09-30	14:57:29.510	272.4149249	6537.958197	1664549849.511	0	899	2.1858880111	2.214680653	459.31383355	466.64597277	1.4362361654	738.5564074	25.762500422	-1.1451737257	26.927820206	19.183498282	42.326269197	-71.119385839	1	53801.24819	3.5248190279
10284	2022-09-30	14:57:30.424	272.41493547	6537.958451	1664549850.425	0	899	2.18592831	2.2147217089	459.15319639	466.48282905	1.4362473005	738.54602334	25.764520645	-1.1490218639	26.927820206	19.183214188	42.3262539	-71.119383026	1	53802.184418	3.6
10285	2022-09-30	14:57:31.329	272.41494595	6537.958703	1664549851.33	0	899	2.1872196529	2.2156043542	459.15319639	466.37423124	1.4152969568	738.55220042	25.764520645	-1.2007079409	26.927820206	19.179828517	42.326240424	-71.119381542	1	53803.07457	3.592543021
10286	2022-09-30	14:57:32.272	272.41495685	6537.958964	1664549852.272	0	899	2.1872196529	2.2156043542	458.32518852	465.53320141	1.4152969568	738.55019596	25.764520645	-1.2271492481	26.927820206	19.18069458	42.326225414	-71.119380041	1	53803.975143	3.5024856597
10287	2022-09-30	14:57:33.184	272.41496741	6537.959218	1664549853.184	0	899	2.1881658377	2.2175018718	458.32518852	465.77223004	1.4614799483	738.54632568	25.764520645	-1.2890001535	26.927820206	19.139282227	42.326206367	-71.119376894	1	53804.931651	3.5
10288	2022-09-30	14:57:34.098	272.41497799	6537.959472	1664549854.098	0	899	2.1881658377	2.2175018718	456.83687445	464.25973327	1.4614799483	738.5471341	25.764520645	-1.169081924	26.927820206	19.172073465	42.326185767	-71.119373919	1	53805.824272	3.5
10289	2022-09-30	14:57:34.982	272.41498822	6537.959717	1664549854.982	0	899	2.1850424634	2.2139421678	456.84187197	464.16458315	1.4420575199	738.54629901	25.765833709	-1.1394176294	26.927820206	19.18063496	42.326163492	-71.119372122	1	53806.726991	3.5
10290	2022-09-30	14:57:35.888	272.4149987	6537.959969	1664549855.888	0	899	2.1850704389	2.213970671	457.44236557	464.77474217	1.4420652844	738.55438313	25.76723671	-1.1727036585	26.927820206	19.180374373	42.32613844	-71.119371667	1	53807.643287	3.5
10291	2022-09-30	14:57:36.798	272.41500924	6537.960222	1664549856.798	0	899	2.1872435284	2.2166522513	457.44236557	464.89668196	1.4656627605	738.54275735	25.76723671	-1.1765841577	26.927820206	19.179229736	42.326111697	-71.119372591	1	53808.554555	3.5
10292	2022-09-30	14:57:37.729	272.41502001	6537.96048	1664549857.729	0	899	2.1872435284	2.2166522513	460.46613758	467.96972827	1.4656627605	738.54297926	25.76723671	-1.1737600225	26.927820206	19.173310577	42.326084381	-71.119371783	1	53809.465072	3.5
10293	2022-09-30	14:57:38.680	272.41503103	6537.960745	1664549858.681	0	899	2.1886277075	2.2179290047	460.46613758	467.93750054	1.4594682866	738.53651357	25.76723671	-1.155446246	26.927820206	19.165917415	42.326055207	-71.119368031	1	53810.393788	3.5
10294	2022-09-30	14:57:39.621	272.41504192	6537.961006	1664549859.622	0	899	2.1886472643	2.2179489349	459.33920028	466.79230641	1.459473771	738.55314828	25.768215899	-1.1412824463	26.927820206	19.17873836	42.326022059	-71.119363235	1	53811.352941	3.5
10295	2022-09-30	14:57:40.535	272.41505249	6537.96126	1664549860.535	0	899	2.1881876964	2.2172013812	459.34537975	466.72668486	1.4456168552	738.55422428	25.769830704	-1.1449473994	26.927820206	19.183965405	42.325987422	-71.119359008	1	53812.297595	3.5
10296	2022-09-30	14:57:41.453	272.41506311	6537.961515	1664549861.453	0	899	2.1881876964	2.2172013812	459.7911002	467.17956768	1.4456168552	738.5445399	25.769830704	-1.1783196926	26.927820206	19.177812576	42.325954533	-71.119355597	1	53813.214004	3.5
10297	2022-09-30	14:57:42.338	272.41507336	6537.961761	1664549862.338	0	899	2.1932601285	2.2225640728	459.7911002	467.23638339	1.4565561965	738.55436131	25.769830704	-1.1730594603	26.927820206	19.183341816	42.325925544	-71.119351079	1	53814.088088	3.5
10298	2022-09-30	14:57:43.247	272.41508389	6537.962013	1664549863.248	0	899	2.1932601285	2.2225640728	463.1773397	470.67745541	1.4565561965	738.5620772	25.769830704	-1.1718090773	26.927820206	19.184656143	42.325896698	-71.119345007	1	53814.998999	3.5
10299	2022-09-30	14:57:44.161	272.41509447	6537.962267	1664549864.162	0	899	2.1911616019	2.2191818437	463.1773397	470.35490987	1.3948722777	738.55854888	25.769830704	-1.1479439585	26.927820206	19.1843625	42.325873447	-71.119341904	1	53815.928789	3.5
10300	2022-09-30	14:57:45.059	272.41510486	6537.962517	1664549865.06	0	899	2.1911928925	2.2192137049	463.34462065	470.52482686	1.3948806548	738.54425574	25.771395589	-1.1443868576	26.927820206	19.18533305	42.32585344	-71.119337761	1	53816.781132	3.5
10301	2022-09-30	14:57:45.971	272.41511542	6537.96277	1664549865.972	0	899	2.1934552859	2.2217003006	463.34906396	470.57945982	1.4044677983	738.54905286	25.772546768	-1.1457666159	26.927820206	19.186096191	42.325836051	-71.11933555	1	53817.669951	3.5
10302	2022-09-30	14:57:46.871	272.41512583	6537.96302	1664549866.872	0	899	2.1934552859	2.2217003006	462.6507347	469.87023338	1.4044677983	738.55650966	25.772546768	-1.1427591739	26.927820206	19.180773514	42.32583	-71.119335	1	53818	3.5
10303	2022-09-30	14:57:47.816	272.41513677	6537.963282	1664549867.817	0	899	2.1928832119	2.2218175589	462.6507347	470.04884942	1.4386685349	738.5550723	25.772546768	-1.1482565135	26.927820206	19.175822492	42.32583	-71.119335	1	53818	3.5
10304	2022-09-30	14:57:48.811	272.41514828	6537.963559	1664549868.811	0	899	2.1928832119	2.2218175589	460.66329008	468.02962414	1.4386685349	738.5531786	25.772546768	-1.1448826608	26.927820206	19.147513573	42.32583	-71.119335	1	53818	3.5
10305	2022-09-30	14:57:49.744	272.41515909	6537.963818	1664549869.745	0	899	2.1919175902	2.2213330457	460.6686261	468.16118349	1.4629091424	738.55477036	25.773937238	-1.309803913	26.927820206	19.141313553	42.32583	-71.119335	1	53818	3.5
10306	2022-09-30	14:57:50.703	272.41517019	6537.964084	1664549870.704	0	899	2.1919422737	2.2213582016	467.9285116	475.53918423	1.4629160707	738.55087341	25.77517128	-1.4767085061	26.927820206	19.13423811	42.32583	-71.119335	1	53818	3.5
10307	2022-09-30	14:57:51.596	272.41518052	6537.964332	1664549871.597	0	899	2.195642451	2.2239545288	467.9285116	475.2404413	1.406375509	738.55598419	25.77517128	-1.5214204433	26.927820206	19.123901746	42.32583	-71.119335	1	53818	3.5
10308	2022-09-30	14:57:52.507	272.41519106	6537.964586	1664549872.508	0	899	2.195642451	2.2239545288	470.05379159	477.39893127	1.406375509	738.54376584	25.77517128	-1.5394216697	26.927820206	19.149280763	42.32583	-71.119335	1	53818	3.5
10309	2022-09-30	14:57:53.352	272.41520084	6537.96482	1664549873.353	0	899	2.197320409	2.2263286906	470.05379159	477.57428667	1.4394221252	738.5505266	25.77517128	-1.5329217856	26.927820206	19.16126706	42.32583	-71.119335	1	53818	3.5
10310	2022-09-30	14:57:54.230	272.415211	6537.965064	1664549874.23	0	899	2.197320409	2.2263286906	469.43797216	476.9486146	1.4394221252	738.52178955	25.77517128	-1.4192124605	26.927820206	19.154405594	42.32583	-71.119335	1	53818	3.5
10311	2022-09-30	14:57:55.165	272.41522183	6537.965324	1664549875.166	0	899	2.1969295592	2.2261491714	469.44562946	477.01261362	1.4500254998	738.53558754	25.77712966	-1.3024740416	26.927820206	19.173165719	42.32583	-71.119335	1	53818	3.5
10312	2022-09-30	14:57:56.115	272.41523282	6537.965588	1664549876.116	0	899	2.1969423018	2.2261621557	466.4180889	473.93629083	1.450029037	738.56164915	25.777765274	-1.2506801514	26.927820206	19.180484229	42.32583	-71.119335	1	53818	3.5
10313	2022-09-30	14:57:57.049	272.41524362	6537.965847	1664549877.049	0	899	2.2006658691	2.2303253545	466.4180889	474.03677717	1.4690982632	738.54469067	25.777765274	-1.1964070434	26.927820206	19.182416335	42.32583	-71.119335	1	53818	3.5
10314	2022-09-30	14:57:57.947	272.41525402	6537.966096	1664549877.947	0	899	2.2006658691	2.2303253545	468.83541694	476.49359097	1.4690982632	738.5401866	25.777765274	-1.1565457125	26.927820206	19.184574127	42.32583	-71.119335	1	53818	3.5
10315	2022-09-30	14:57:58.861	272.41526459	6537.96635	1664549878.861	0	899	2.1960587799	2.224993066	468.83541694	476.32154257	1.4366122482	738.53644769	25.777765274	-1.1404416616	26.927820206	19.185222424	42.32583	-71.119335	1	53818	3.5
10316	2022-09-30	14:57:59.753	272.41527493	6537.966598	1664549879.754	0	899	2.1961016463	2.2250367379	468.17891958	475.65462493	1.4366240417	738.53332883	25.779904334	-1.1376283169	26.927820206	19.184414706	42.32583	-71.119335	1	53818	3.5
10317	2022-09-30	14:58:00.619	272.41528495	6537.966839	1664549880.62	0	899	2.1992392947	2.2278338377	468.18057459	475.55751352	1.4179333545	738.55732454	25.780328751	-1.139827253	26.927820206	19.184944153	42.32583	-71.119335	1	53818	3.5
10318	2022-09-30	14:58:01.520	272.41529538	6537.967089	1664549881.521	0	899	2.1992392947	2.2278338377	471.30820426	478.73442404	1.4179333545	738.53260611	25.780328751	-1.1432011151	26.927820206	19.185726153	42.32583	-71.119335	1	53818	3.5
10319	2022-09-30	14:58:02.440	272.41530602	6537.967344	1664549882.44	0	899	2.2035148581	2.2318803034	471.30820426	478.66043304	1.4040228017	738.53282236	25.780328751	-1.16855371	26.927820206	19.185375214	42.32583	-71.119335	1	53818	3.5
10320	2022-09-30	14:58:03.332	272.41531635	6537.967592	1664549883.333	0	899	2.2035148581	2.2318803034	469.61745124	476.94330491	1.4040228017	738.52782597	25.780328751	-1.3762035401	26.927820206	19.149332868	42.32583	-71.119335	1	53818	3.5
10321	2022-09-30	14:58:04.269	272.41532719	6537.967853	1664549884.269	0	899	2.2009940357	2.2299729874	469.61745124	477.11078504	1.4356167732	738.51943101	25.780328751	-1.1392560005	26.927820206	19.185375214	42.32583	-71.119335	1	53818	3.5
10322	2022-09-30	14:58:05.193	272.41533788	6537.968109	1664549885.193	0	899	2.2010473737	2.2300273269	468.74590116	476.22540574	1.4356314048	738.52908507	25.782984386	-1.1361084269	26.927820206	19.18189338	42.325530717	-71.119208986	1	53836.902067	3.7835310014
10323	2022-09-30	14:58:06.127	272.41534869	6537.968369	1664549886.127	0	899	2.1992735642	2.2277444974	468.74625622	476.09997912	1.4118604626	738.51465612	25.783075333	-1.1555001286	26.927820206	19.180336264	42.325515916	-71.119202754	1	53837.836861	3.79755292
10324	2022-09-30	14:58:07.048	272.41535935	6537.968624	1664549887.048	0	899	2.1992735642	2.2277444974	466.93017446	474.25540655	1.4118604626	738.52870795	25.783075333	-1.4997004492	26.927820206	19.178189777	42.325513333	-71.119195437	1	53838.747535	3.8
10325	2022-09-30	14:58:07.970	272.41537003	6537.968881	1664549887.971	0	899	2.2049238652	2.233841774	466.93017446	474.35160499	1.4301116021	738.53351517	25.783075333	-1.2987768066	26.927820206	19.172420855	42.325509712	-71.119188505	1	53839.724213	3.8
10326	2022-09-30	14:58:08.880	272.41538056	6537.969133	1664549888.88	0	899	2.2049238652	2.233841774	470.49674345	477.97486135	1.4301116021	738.52911377	25.783075333	-1.1360006332	26.927820206	19.183214188	42.325513716	-71.11918559	1	53840.645957	3.7354043393
10327	2022-09-30	14:58:09.802	272.41539123	6537.969389	1664549889.802	0	899	2.2081533341	2.2372285164	470.50417134	478.01216375	1.4357127423	738.51146895	25.784970858	-1.3881360474	26.927820206	19.151415604	42.325521978	-71.119184115	1	53841.531132	3.7
10328	2022-09-30	14:58:10.743	272.41540213	6537.969651	1664549890.744	0	899	2.2081661782	2.2372416017	469.95788783	477.45718165	1.4357162546	738.52752645	25.785608292	-1.2865963614	26.927820206	19.165948438	42.325554878	-71.119192242	1	53842.445445	3.7
10329	2022-09-30	14:58:11.694	272.41541313	6537.969915	1664549891.694	0	899	2.2075631319	2.2367149182	469.95788783	477.4789916	1.4398259316	738.51142449	25.785608292	-1.1457666159	26.927820206	19.185014725	42.325609527	-71.11920789	1	53843.390533	3.7390532544
10330	2022-09-30	14:58:12.585	272.41542344	6537.970163	1664549892.585	0	899	2.2075631319	2.2367149182	467.9119274	475.40028807	1.4398259316	738.51351747	25.785608292	-1.1983580889	26.927820206	19.180475235	42.325655069	-71.119218403	1	53844.291667	3.8
10331	2022-09-30	14:58:13.561	272.41543473	6537.970434	1664549893.561	0	899	2.203951265	2.2334758577	467.9119274	475.5087848	1.4603538757	738.51803569	25.785608292	-1.2108943265	26.927820206	19.180675507	42.325724117	-71.119236008	1	53845.295005	3.8590009425
10332	2022-09-30	14:58:14.509	272.41544572	6537.970697	1664549894.51	0	899	2.2039595852	2.2334843369	470.80620524	478.45006548	1.4603561943	738.53003698	25.786021997	-1.2061622609	26.927820206	19.18069458	42.32581102	-71.119260412	1	53846.207859	4
10333	2022-09-30	14:58:15.460	272.41545672	6537.970961	1664549895.461	0	899	2.2073856834	2.2351552505	470.81523319	477.99243596	1.3725142746	738.52422813	25.788324356	-1.1796993365	26.927820206	19.18072319	42.325864841	-71.119275348	1	53847.191313	4.019131334
10334	2022-09-30	14:58:16.387	272.41546744	6537.971219	1664549896.387	0	899	2.2073856834	2.2351552505	471.13323585	478.31528632	1.3725142746	738.52263434	25.788324356	-1.2630870011	26.927820206	19.170555696	42.325954412	-71.11930981	1	53848.144289	4.1144288577
10335	2022-09-30	14:58:17.319	272.41547824	6537.971478	1664549897.32	0	899	2.205563352	2.2347379479	471.13323585	478.68592622	1.4422272584	738.50714435	25.788324356	-1.4842215903	26.927820206	19.143817434	42.326031054	-71.119338861	1	53849.079079	4.1762762763
10336	2022-09-30	14:58:18.223	272.4154887	6537.971729	1664549898.224	0	899	2.205563352	2.2347379479	470.5532228	478.09661503	1.4422272584	738.50043614	25.788324356	-1.1669260263	26.927820206	19.180334091	42.32604312	-71.119344893	1	53849.983984	3.9048048048
10337	2022-09-30	14:58:19.157	272.4154995	6537.971988	1664549899.157	0	899	2.2057196633	2.2343001088	470.5532228	477.94204994	1.413132688	738.5198437	25.788324356	-1.1549611976	26.927820206	19.174774801	42.326057116	-71.119351126	1	53850.918838	3.6243486974
10338	2022-09-30	14:58:20.062	272.41550999	6537.97224	1664549900.063	0	899	2.2057459984	2.2343269305	470.69775415	478.08888848	1.4131397842	738.53300143	25.789632772	-1.1607388455	26.927820206	19.177794273	42.326069824	-71.11935805	1	53851.766017	3.4467966574
10339	2022-09-30	14:58:20.941	272.41552016	6537.972484	1664549900.942	0	899	2.2088274876	2.2374374769	470.70255468	478.09094934	1.4126098877	738.53064086	25.790857315	-1.1972154932	26.927820206	19.175698388	42.326085039	-71.119364257	1	53852.638493	3.4
10340	2022-09-30	14:58:21.871	272.41553093	6537.972742	1664549901.872	0	899	2.2088274876	2.2374374769	470.10828023	477.48734685	1.4126098877	738.51894556	25.790857315	-1.1943590491	26.927820206	19.175867081	42.326143884	-71.119385096	1	53853.614316	3.5228632479
10341	2022-09-30	14:58:22.809	272.41554177	6537.973003	1664549902.809	0	899	2.2073814578	2.2366260152	470.10828023	477.65642254	1.4444653743	738.51527617	25.790857315	-1.1705371157	26.927820206	19.180366845	42.326225676	-71.119413003	1	53854.576577	3.7153153153
10342	2022-09-30	14:58:23.763	272.41555281	6537.973268	1664549903.763	0	899	2.2073814578	2.2366260152	473.25188759	480.85050421	1.4444653743	738.53314209	25.790857315	-1.1425112486	26.927820206	19.185375214	42.326301571	-71.119436528	1	53855.532064	3.8532064128
10343	2022-09-30	14:58:24.657	272.41556316	6537.973516	1664549904.657	0	899	2.2113088059	2.2423468804	473.25681661	481.30853006	1.5291406368	738.5281942	25.792107929	-1.1388463192	26.927820206	19.184564376	42.326364995	-71.119453576	1	53856.414563	3.9414563107
10344	2022-09-30	14:58:25.500	272.41557292	6537.97375	1664549905.5	0	899	2.2113396078	2.2423782991	472.44122112	480.4791064	1.5291495953	738.52655029	25.793634415	-1.1343729496	26.927820206	19.183574677	42.326443477	-71.119480568	1	53857.240481	4.0721442886
10345	2022-09-30	14:58:26.460	272.41558404	6537.974017	1664549906.461	0	899	2.2112135661	2.2409113004	472.44122112	480.13131172	1.4640439183	738.51486388	25.793634415	-1.1408835649	26.927820206	19.181413651	42.326572451	-71.119540757	1	53858.203203	4.3203203203
10346	2022-09-30	14:58:27.362	272.41559448	6537.974267	1664549907.363	0	899	2.2112135661	2.2409113004	471.35962197	479.032107	1.4640439183	738.52063918	25.793634415	-1.1869968389	26.927820206	19.17999956	42.326603384	-71.119565222	1	53859.103013	4.4
10347	2022-09-30	14:58:28.265	272.41560492	6537.974518	1664549908.265	0	899	2.2105282698	2.2394715289	471.35962197	478.83897716	1.4277670058	738.50921631	25.793634415	-1.176692009	26.927820206	19.180334091	42.326617993	-71.119581293	1	53859.979592	4.4
10348	2022-09-30	14:58:29.154	272.41561521	6537.974765	1664549909.154	0	899	2.2105282698	2.2394715289	476.03512844	483.58867279	1.4277670058	738.5134435	25.793634415	-1.1781903403	26.927820206	19.179008484	42.326629747	-71.1195888	1	53860.856016	4.4
10349	2022-09-30	14:58:30.063	272.41562574	6537.975018	1664549910.064	0	899	2.2133294549	2.2423130233	476.0409852	483.59557186	1.4279436513	738.51780003	25.795111789	-1.1542174469	26.927820206	19.182175769	42.326635617	-71.11959395	1	53861.790072	4.4
10350	2022-09-30	14:58:30.987	272.41563644	6537.975274	1664549910.988	0	899	2.2133520068	2.2423359964	472.53871369	480.0377533	1.4279497708	738.51623737	25.796228409	-1.1513717127	26.927820206	19.183229674	42.326639037	-71.119593815	1	53862.711045	4.4711045365
10351	2022-09-30	14:58:31.910	272.41564711	6537.975531	1664549911.91	0	899	2.21446927	2.24384877	472.53871369	480.13652206	1.4464594785	738.51470947	25.796228409	-1.1864578724	26.927820206	19.179973602	42.32664	-71.119594416	1	53863.649793	4.5
10352	2022-09-30	14:58:32.855	272.41565804	6537.975793	1664549912.855	0	899	2.21446927	2.24384877	472.68595062	480.28612637	1.4464594785	738.52319296	25.796228409	-1.1823833731	26.927820206	19.179673593	42.326636134	-71.119595967	1	53864.579904	4.5579904306
10353	2022-09-30	14:58:33.811	272.41566911	6537.976059	1664549913.811	0	899	2.218494498	2.2474224013	472.68595062	480.15536956	1.4219610715	738.53959524	25.796228409	-1.176692009	26.927820206	19.179254532	42.326631634	-71.119597516	1	53865.509862	4.6
10354	2022-09-30	14:58:34.743	272.4156799	6537.976318	1664549914.743	0	899	2.2185209852	2.2474493811	472.7234373	480.19348672	1.421968212	738.54849668	25.797536825	-1.1981641046	26.927820206	19.179649782	42.326628547	-71.11959906	1	53866.435872	4.6435871743
10355	2022-09-30	14:58:35.703	272.41569101	6537.976584	1664549915.703	0	899	2.2157594257	2.2449348961	472.72765743	480.27116632	1.4357194046	738.52035179	25.79860878	-1.1997486527	26.927820206	19.180104906	42.326654484	-71.119615234	1	53867.397397	4.7794794795
10356	2022-09-30	14:58:36.667	272.41570218	6537.976852	1664549916.668	0	899	2.2157594257	2.2449348961	473.50715839	481.06310609	1.4357194046	738.51177211	25.79860878	-1.1721755685	26.927820206	19.180295932	42.326704301	-71.119643423	1	53868.381703	4.938170347
10357	2022-09-30	14:58:37.581	272.41571274	6537.977106	1664549917.581	0	899	2.2140202064	2.2436634689	473.50715839	481.19064312	1.4595659966	738.52905273	25.79860878	-1.2271492481	26.927820206	19.174571991	42.326724932	-71.119656075	1	53869.330621	5.0330620549
10358	2022-09-30	14:58:38.483	272.41572318	6537.977356	1664549918.483	0	899	2.2140202064	2.2436634689	473.46539515	481.1482022	1.4595659966	738.52938742	25.79860878	-1.1944668214	26.927820206	19.158707499	42.326742889	-71.119665407	1	53870.244489	5.1
10359	2022-09-30	14:58:39.325	272.41573293	6537.97759	1664549919.325	0	899	2.2180951741	2.2480988727	473.46539515	481.22755624	1.4743983682	738.52946745	25.79860878	-1.1945961714	26.927820206	19.155845642	42.326746951	-71.119666809	1	53871.085437	5.1085436893
10360	2022-09-30	14:58:40.253	272.41574367	6537.977848	1664549920.253	0	899	2.2181463472	2.2481510331	471.62954884	479.36168867	1.4744126752	738.51556275	25.801137091	-1.2095792649	26.927820206	19.175736775	42.326749955	-71.119668311	1	53871.986408	5.1986407767
10361	2022-09-30	14:58:41.170	272.41575428	6537.978103	1664549921.17	0	899	2.2209492689	2.249881813	471.63040616	479.07608306	1.4206345557	738.51855267	25.801355362	-1.207800656	26.927820206	19.178551011	42.326751531	-71.119669864	1	53872.918616	5.291861648
10362	2022-09-30	14:58:42.071	272.41576471	6537.978353	1664549922.071	0	899	2.2209492689	2.249881813	471.67932836	479.1257776	1.4206345557	738.51704174	25.801355362	-1.196223855	26.927820206	19.181055069	42.326751667	-71.119673869	1	53873.773798	5.3773798303
10363	2022-09-30	14:58:43.046	272.41577601	6537.978624	1664549923.047	0	899	2.2201711047	2.249314863	471.67932836	479.18292384	1.4313662011	738.52092132	25.801355362	-1.2199380169	26.927820206	19.180004638	42.326755536	-71.11967242	1	53874.773922	5.4
10364	2022-09-30	14:58:43.957	272.41578654	6537.978877	1664549923.957	0	899	2.2201711047	2.249314863	470.56037865	478.04617359	1.4313662011	738.52052317	25.801355362	-1.2101828878	26.927820206	19.181044572	42.326763624	-71.119672826	1	53875.695696	5.5391391391
10365	2022-09-30	14:58:44.869	272.41579711	6537.979131	1664549924.87	0	899	2.2182549912	2.247366084	470.56906087	478.05305714	1.4310016686	738.52190152	25.803570817	-1.1818336256	26.927820206	19.184597571	42.326772769	-71.11967435	1	53876.61022	5.6610220441
10366	2022-09-30	14:58:45.785	272.4158077	6537.979385	1664549925.785	0	899	2.2182638887	2.247375148	471.80137872	479.3049868	1.4310040828	738.51238529	25.804010391	-1.1581302455	26.927820206	19.18480575	42.326780861	-71.119674161	1	53877.503349	5.7503349282
10367	2022-09-30	14:58:46.746	272.41581882	6537.979652	1664549926.746	0	899	2.2198633341	2.249899641	471.80137872	479.53850432	1.4748193977	738.51726325	25.804010391	-1.1536353463	26.927820206	19.182502544	42.326784251	-71.119670336	1	53878.449644	5.8449643947
10368	2022-09-30	14:58:47.707	272.41582995	6537.979919	1664549927.708	0	899	2.2198633341	2.249899641	473.43862253	481.20259749	1.4748193977	738.49968391	25.804010391	-1.2005894255	26.927820206	19.177327466	42.326783333	-71.119661823	1	53879.415187	5.9415187377
10369	2022-09-30	14:58:48.648	272.41584083	6537.98018	1664549928.648	0	899	2.2167801149	2.2463666561	473.43862253	481.09668123	1.4550201497	738.51037355	25.804010391	-1.196838285	26.927820206	19.178784566	42.326782788	-71.119652275	1	53880.32705	6.0327049953
10370	2022-09-30	14:58:49.575	272.41585156	6537.980438	1664549929.575	0	899	2.2167842847	2.2463709052	473.10462285	480.75728512	1.4550213009	738.5052373	25.804216536	-1.1741050095	26.927820206	19.181009406	42.3267806	-71.119645955	1	53881.213427	6.1
10371	2022-09-30	14:58:50.509	272.41586238	6537.980697	1664549930.51	0	899	2.2216895017	2.2510720922	473.11403122	480.69709935	1.4419696976	738.49694824	25.806604385	-1.1441389322	26.927820206	19.184656143	42.326775616	-71.119641758	1	53882.157563	6.1157563025
10372	2022-09-30	14:58:51.451	272.41587329	6537.980959	1664549931.452	0	899	2.2216895017	2.2510720922	473.45932209	481.04792453	1.4419696976	738.52773745	25.806604385	-1.1441389322	26.927820206	19.184656143	42.326777121	-71.119635707	1	53883.142421	6.185757884
10373	2022-09-30	14:58:52.357	272.41588376	6537.98121	1664549932.357	0	899	2.2205793177	2.2475687542	473.45932209	480.43177078	1.3265886758	738.51374625	25.806604385	-1.1425867499	26.927820206	19.182976565	42.326823363	-71.119651019	1	53884.061144	6.1
10374	2022-09-30	14:58:53.282	272.41589447	6537.981467	1664549933.282	0	899	2.2205793177	2.2475687542	472.60095095	479.56075875	1.3265886758	738.51471958	25.806604385	-1.2597562525	26.927820206	19.168099359	42.326873536	-71.119666223	1	53884.973373	6.1
10375	2022-09-30	14:58:54.190	272.41590498	6537.981719	1664549934.19	0	899	2.2213507423	2.2499173375	472.60256092	479.96762689	1.4026437264	738.49903718	25.807013442	-1.4616607254	26.927820206	19.144367749	42.326882026	-71.119665262	1	53885.843062	6.1843062201
10376	2022-09-30	14:58:55.131	272.41591587	6537.981981	1664549935.131	0	899	2.2213968851	2.2499643266	471.2619909	478.60623052	1.4026559817	738.5084083	25.809289932	-1.1815749407	26.927820206	19.18069458	42.326889821	-71.119666298	1	53886.778557	6.2778557114
10377	2022-09-30	14:58:56.061	272.41592663	6537.982239	1664549936.061	0	899	2.2205875683	2.2491339298	471.2619909	478.60347852	1.4021384481	738.51159749	25.809289932	-1.3872737545	26.927820206	19.157508964	42.326898659	-71.119664336	1	53887.699211	6.3
10378	2022-09-30	14:58:56.953	272.41593696	6537.982487	1664549936.953	0	899	2.2205875683	2.2491339298	473.58499865	480.96267492	1.4021384481	738.49377441	25.809289932	-1.2466810942	26.927820206	19.179973602	42.326912614	-71.119666319	1	53888.597152	6.3597151577
10379	2022-09-30	14:58:57.858	272.41594744	6537.982739	1664549937.859	0	899	2.2219205862	2.2497649072	473.58499865	480.77643167	1.3672720878	738.50262047	25.809289932	-1.2021847032	26.927820206	19.176282883	42.326927265	-71.119668333	1	53889.544872	6.4
10380	2022-09-30	14:58:58.776	272.41595806	6537.982993	1664549938.776	0	899	2.2219205862	2.2497649072	471.0352166	478.18793094	1.3672720878	738.50034681	25.809289932	-1.1842805281	26.927820206	19.166938895	42.326929298	-71.119672369	1	53890.484221	6.4484220907
10381	2022-09-30	14:58:59.691	272.41596866	6537.983248	1664549939.692	0	899	2.2196744893	2.2492448338	471.04438145	478.64957207	1.4523627659	738.48817535	25.811626245	-1.1561684261	26.927820206	19.165717889	42.326922375	-71.119678636	1	53891.393788	6.5393787575
10382	2022-09-30	14:59:00.641	272.41597965	6537.983512	1664549940.642	0	899	2.2196797083	2.2492501519	471.96801471	479.58812539	1.4523642023	738.50383268	25.811883926	-1.1563947848	26.927820206	19.164322809	42.326918927	-71.119683449	1	53892.356405	6.6356404959
10383	2022-09-30	14:59:01.571	272.41599041	6537.98377	1664549941.571	0	899	2.2200684117	2.2504125238	471.96801471	479.78669169	1.4895934424	738.50021665	25.811883926	-1.3226418519	26.927820206	19.132144284	42.326923018	-71.119688679	1	53893.301775	6.7301775148
10384	2022-09-30	14:59:02.542	272.41600166	6537.98404	1664549942.543	0	899	2.2200684117	2.2504125238	471.38752588	479.19658641	1.4895934424	738.51314358	25.811883926	-1.4838765789	26.927820206	19.134819965	42.326933736	-71.119694994	1	53894.249057	6.8249056604
10385	2022-09-30	14:59:03.444	272.41601208	6537.98429	1664549943.444	0	899	2.2230828875	2.2528677515	471.38752588	479.04183759	1.4605464644	738.50239614	25.811883926	-1.5324043801	26.927820206	19.1580698	42.326945187	-71.119700935	1	53895.112179	6.9224358974
10386	2022-09-30	14:59:04.352	272.4160226	6537.984542	1664549944.353	0	899	2.2230828875	2.2528677515	472.13131669	479.79770595	1.4605464644	738.48627922	25.811883926	-1.6845200062	26.927820206	19.137121201	42.32694654	-71.119708712	1	53896.075728	7.1075728155
10387	2022-09-30	14:59:05.243	272.41603292	6537.98479	1664549945.244	0	899	2.2225707622	2.2518625374	472.13797829	479.67894899	1.4370082834	738.4960024	25.813578157	-1.404563562	26.927820206	19.162285495	42.326945099	-71.119713037	1	53896.940777	7.1940776699
10388	2022-09-30	14:59:06.171	272.41604365	6537.985048	1664549946.171	0	899	2.2225877716	2.2518798665	469.10519682	476.59775254	1.4370129093	738.49050843	25.814416885	-1.1783196926	26.927820206	19.177812576	42.326947937	-71.11971627	1	53897.880977	7.2880976602
10389	2022-09-30	14:59:07.085	272.41605424	6537.985302	1664549947.086	0	899	2.2234726457	2.2524967884	469.10519682	476.52606396	1.4234777213	738.49010826	25.814416885	-1.183191875	26.927820206	19.178621886	42.326949645	-71.119720602	1	53898.786982	7.3786982249
10390	2022-09-30	14:59:07.986	272.41606465	6537.985552	1664549947.986	0	899	2.2234726457	2.2524967884	470.86698309	478.31572027	1.4234777213	738.48674203	25.814416885	-1.2332071713	26.927820206	19.178407025	42.326947603	-71.119722865	1	53899.719243	7.4719242902
10391	2022-09-30	14:59:08.924	272.41607551	6537.985812	1664549948.924	0	899	2.2202119927	2.2497437054	470.86698309	478.45750678	1.4501437164	738.48946719	25.814416885	-1.6261508512	26.927820206	19.143928768	42.326943308	-71.119723333	1	53900.671672	7.5671671672
10392	2022-09-30	14:59:09.801	272.41608566	6537.986056	1664549949.801	0	899	2.2202391788	2.2497714073	470.68773248	478.27540631	1.4501511855	738.50897702	25.81575885	-1.4153750464	26.927820206	19.159017651	42.326939942	-71.119723333	1	53901.517436	7.6517436381
10393	2022-09-30	14:59:10.683	272.41609587	6537.986301	1664549950.683	0	899	2.226185902	2.2556349512	470.69240108	478.23845199	1.4423076816	738.48686168	25.816949844	-1.1799688521	26.927820206	19.178063247	42.326935244	-71.119722715	1	53902.370741	7.7370741483
10394	2022-09-30	14:59:11.578	272.41610624	6537.98655	1664549951.579	0	899	2.226185902	2.2556349512	470.61946608	478.1643477	1.4423076816	738.49070891	25.816949844	-1.1870615317	26.927820206	19.179501742	42.326928091	-71.119720712	1	53903.286325	7.8286324786
10395	2022-09-30	14:59:12.506	272.41611697	6537.986807	1664549952.506	0	899	2.2272339666	2.2584701995	470.61946608	478.6197927	1.5279169256	738.48879095	25.816949844	-1.179947257	26.927820206	19.174743589	42.326921631	-71.119718759	1	53904.255424	7.9255424063
10396	2022-09-30	14:59:13.447	272.41612786	6537.987069	1664549953.447	0	899	2.2272339666	2.2584701995	472.22672191	480.25437119	1.5279169256	738.49282493	25.816949844	-1.1551551985	26.927820206	19.171863215	42.326916977	-71.11972	1	53905.186373	8.0186372745
10397	2022-09-30	14:59:14.315	272.41613791	6537.98731	1664549954.315	0	899	2.2245786829	2.2536181229	472.22672191	479.69719084	1.4235193214	738.4918706	25.816949844	-1.1425112486	26.927820206	19.177093506	42.326918066	-71.119719911	1	53906.053537	8.1
10398	2022-09-30	14:59:15.230	272.4161485	6537.987564	1664549955.23	0	899	2.2246150214	2.2536551379	473.56061499	481.05223795	1.4235291026	738.49637872	25.818740074	-1.1969137121	26.927820206	19.180040359	42.326913692	-71.119718453	1	53906.928298	8.1
10399	2022-09-30	14:59:16.145	272.4161591	6537.987818	1664549956.146	0	899	2.2256568767	2.2555090947	473.56390512	481.26205602	1.4621350101	738.47833131	25.819574356	-1.1664302736	26.927820206	19.185296507	42.326904906	-71.119718333	1	53907.842685	8.1
10400	2022-09-30	14:59:17.052	272.41616958	6537.98807	1664549957.052	0	899	2.2256568767	2.2555090947	472.55006676	480.23173694	1.4621350101	738.4714024	25.819574356	-1.1447749327	26.927820206	19.181970596	42.326898409	-71.119718333	1	53908.738659	8.1
10401	2022-09-30	14:59:18.022	272.41618081	6537.988339	1664549958.022	0	899	2.230630827	2.2585491504	472.55006676	479.71673724	1.3655740105	738.47919752	25.819574356	-1.1560714805	26.927820206	19.178903757	42.326893081	-71.119720724	1	53909.717192	8.1
10402	2022-09-30	14:59:19.012	272.41619227	6537.988614	1664549959.012	0	899	2.2306502302	2.2585688999	472.45744201	479.62273436	1.3655790071	738.48458842	25.820527677	-1.1576128669	26.927820206	19.18000033	42.326886838	-71.119724081	1	53910.724313	8.1
10403	2022-09-30	14:59:19.907	272.41620263	6537.988863	1664549959.907	0	899	2.2351598056	2.2666722139	472.46437754	480.53847177	1.5358483253	738.49215516	25.822290421	-1.1343729496	26.927820206	19.185375214	42.326887187	-71.119728281	1	53911.656151	8.165615142
10404	2022-09-30	14:59:20.822	272.41621323	6537.989117	1664549960.823	0	899	2.2351598056	2.2666722139	471.90686861	479.97143539	1.5358483253	738.49278087	25.822290421	-1.135666473	26.927820206	19.185375214	42.326888333	-71.119733872	1	53912.580868	8.2
10405	2022-09-30	14:59:21.736	272.41622381	6537.989371	1664549961.737	0	899	2.2309131278	2.2598564359	471.90686861	479.32631268	1.4148903129	738.48644737	25.822290421	-1.2219321688	26.927820206	19.176797109	42.326888333	-71.119738325	1	53913.497457	8.2
10406	2022-09-30	14:59:22.647	272.41623434	6537.989624	1664549962.647	0	899	2.2309131278	2.2598564359	471.18550995	478.59361263	1.4148903129	738.47382481	25.822290421	-1.3308663834	26.927820206	19.165154729	42.326886282	-71.119740684	1	53914.410256	8.241025641
10407	2022-09-30	14:59:23.553	272.41624484	6537.989876	1664549963.554	0	899	2.2313796205	2.262092364	471.18550995	479.0461592	1.4999049333	738.4740831	25.822290421	-1.1412931807	26.927820206	19.184025884	42.326883826	-71.119742652	1	53915.295694	8.3
10408	2022-09-30	14:59:24.503	272.41625582	6537.99014	1664549964.503	0	899	2.2313796205	2.262092364	468.71519572	476.53463344	1.4999049333	738.46431666	25.822290421	-1.1425112486	26.927820206	19.184295654	42.326885	-71.119745	1	53916.220269	8.3
10409	2022-09-30	14:59:25.411	272.41626634	6537.990392	1664549965.412	0	899	2.2326345067	2.2618772531	468.72434743	476.16444908	1.4282511413	738.48918344	25.824634817	-1.1903600006	26.927820206	19.185332317	42.326884506	-71.119745	1	53917.148184	8.3
10410	2022-09-30	14:59:26.292	272.41627654	6537.990637	1664549966.293	0	899	2.2326364829	2.2618792663	470.73630478	478.20834523	1.4282516731	738.48061265	25.824731827	-1.1522772312	26.927820206	19.185375214	42.326881699	-71.119745	1	53917.99044	8.3
10411	2022-09-30	14:59:27.187	272.41628689	6537.990885	1664549967.187	0	899	2.232229796	2.2617769071	470.73630478	478.28770084	1.443180705	738.49313051	25.824731827	-1.3527911973	26.927820206	19.179126992	42.326883241	-71.119748148	1	53918.944444	8.3944444444
10412	2022-09-30	14:59:28.117	272.41629765	6537.991144	1664549968.117	0	899	2.232229796	2.2617769071	471.6486151	479.21464614	1.443180705	738.47213927	25.824731827	-1.2693173822	26.927820206	19.180234366	42.326880401	-71.119752732	1	53919.87976	8.4
10413	2022-09-30	14:59:29.065	272.41630862	6537.991407	1664549969.065	0	899	2.2333968172	2.263447552	471.6486151	479.33993813	1.4666960237	738.47170071	25.824731827	-1.1843560247	26.927820206	19.179804101	42.326877278	-71.119756055	1	53920.816568	8.4
10414	2022-09-30	14:59:30.040	272.41631992	6537.991678	1664549970.041	0	899	2.2334481342	2.2634998538	471.24240819	478.92718257	1.4667101998	738.46662226	25.827250032	-1.1798286927	26.927820206	19.177611282	42.326871309	-71.119759346	1	53921.803662	8.4
10415	2022-09-30	14:59:30.976	272.41633075	6537.991938	1664549970.977	0	899	2.2329771609	2.2619252833	471.24318469	478.64656168	1.413831324	738.46265699	25.827447891	-1.1819306596	26.927820206	19.177892104	42.326866547	-71.119762302	1	53922.69052	8.4690520446
10416	2022-09-30	14:59:31.858	272.41634095	6537.992183	1664549971.858	0	899	2.2329771609	2.2619252833	470.76639154	478.16227797	1.413831324	738.46378675	25.827447891	-1.1936368382	26.927820206	19.17198219	42.326861097	-71.119764309	1	53923.58547	8.5
10417	2022-09-30	14:59:32.740	272.41635116	6537.992428	1664549972.74	0	899	2.2324849038	2.2615727539	470.76639154	478.19971706	1.4208770994	738.46101551	25.827447891	-1.1848626129	26.927820206	19.173868609	42.326853388	-71.119763352	1	53924.494494	8.5
10418	2022-09-30	14:59:33.671	272.41636194	6537.992687	1664549973.672	0	899	2.2324849038	2.2615727539	472.58197271	480.04396595	1.4208770994	738.46066749	25.827447891	-1.1554354903	26.927820206	19.184302046	42.326844247	-71.119760305	1	53925.408612	8.540861244
10419	2022-09-30	14:59:34.573	272.41637238	6537.992937	1664549974.574	0	899	2.2351967875	2.2648075237	472.58306794	480.17034632	1.4443530426	738.46203249	25.827726187	-1.1786322057	26.927820206	19.183794123	42.326836933	-71.1197588	1	53926.280079	8.6
10420	2022-09-30	14:59:35.545	272.41638362	6537.993207	1664549975.545	0	899	2.2352415258	2.2648531073	471.95871591	479.53603519	1.4443652035	738.46076207	25.829919815	-1.3532978099	26.927820206	19.176405913	42.326830114	-71.119757988	1	53927.241483	8.6
10421	2022-09-30	14:59:36.517	272.41639488	6537.993477	1664549976.518	0	899	2.2323673896	2.2615044221	471.95871591	479.42389673	1.4233225569	738.46318246	25.829919815	-1.2724864664	26.927820206	19.179426117	42.326817117	-71.119750586	1	53928.216216	8.6648648649
10422	2022-09-30	14:59:37.418	272.41640531	6537.993727	1664549977.419	0	899	2.2323673896	2.2615044221	471.36596649	478.82177153	1.4233225569	738.46615176	25.829919815	-1.2759789228	26.927820206	19.179254532	42.326805115	-71.119746085	1	53929.116371	8.9349112426
10423	2022-09-30	14:59:38.309	272.41641561	6537.993975	1664549978.309	0	899	2.2370953401	2.266839496	471.36596649	478.96142848	1.4495604533	738.4602649	25.829919815	-1.1462515924	26.927820206	19.184785843	42.326793412	-71.119741696	1	53929.994083	9.1982248521
10424	2022-09-30	14:59:39.173	272.41642561	6537.994215	1664549979.173	0	899	2.2370953401	2.266839496	474.96728326	482.62077588	1.4495604533	738.45920507	25.829919815	-1.1711515204	26.927820206	19.179807335	42.326781684	-71.119737298	1	53930.873727	9.3747454175
10425	2022-09-30	14:59:40.079	272.41643611	6537.994467	1664549980.08	0	899	2.2342535886	2.2633866934	474.97127055	482.47672787	1.4219471902	738.46811863	25.830927906	-1.1823295418	26.927820206	19.178560257	42.326778629	-71.119736667	1	53931.822479	9.4
10426	2022-09-30	14:59:41.003	272.41644681	6537.994723	1664549981.004	0	899	2.2342865407	2.2634202582	471.98955605	479.44794357	1.4219560122	738.47018615	25.832544327	-1.1475343988	26.927820206	19.18459099	42.326778333	-71.119737926	1	53932.755756	9.4755755756
10427	2022-09-30	14:59:41.940	272.41645764	6537.994983	1664549981.94	0	899	2.2351385592	2.2644272159	471.98955605	479.48485148	1.4288825825	738.4535191	25.832544327	-1.140075172	26.927820206	19.185554264	42.326776022	-71.119738333	1	53933.693387	9.4306613226
10428	2022-09-30	14:59:42.898	272.41646874	6537.99525	1664549982.899	0	899	2.2351385592	2.2644272159	471.73025989	479.22143763	1.4288825825	738.4622063	25.832544327	-1.1392991148	26.927820206	19.174858169	42.326773927	-71.119738333	1	53934.643984	9.4643984221
10429	2022-09-30	14:59:43.803	272.41647921	6537.995501	1664549983.804	0	899	2.2380378062	2.267037647	471.73025989	479.13773208	1.4131632511	738.47001638	25.832544327	-1.357534028	26.927820206	19.169850735	42.326771489	-71.119738333	1	53935.553408	9.5
10430	2022-09-30	14:59:44.717	272.41648979	6537.995755	1664549984.718	0	899	2.238053786	2.267053922	471.70206294	479.10911497	1.4131674956	738.45997064	25.83332687	-1.4082499869	26.927820206	19.169798731	42.326769207	-71.119738333	1	53936.475952	9.5
10431	2022-09-30	14:59:45.640	272.41650046	6537.996011	1664549985.64	0	899	2.2366815371	2.2653098447	471.7095383	479.02597983	1.3961224685	738.45578751	25.835229874	-1.1769291691	26.927820206	19.177408635	42.326767042	-71.119738333	1	53937.387379	9.5
10432	2022-09-30	14:59:46.528	272.41651074	6537.996258	1664549986.528	0	899	2.2366815371	2.2653098447	471.65596704	478.97157765	1.3961224685	738.45720991	25.835229874	-1.1885382624	26.927820206	19.180083635	42.32676459	-71.119738333	1	53938.245933	9.5
10433	2022-09-30	14:59:47.489	272.41652186	6537.996525	1664549987.489	0	899	2.2381989067	2.2676548557	471.65596704	479.17853636	1.4349987402	738.46233727	25.835229874	-1.1470277112	26.927820206	19.182455909	42.326762717	-71.119738333	1	53939.184829	9.5
10434	2022-09-30	14:59:48.401	272.41653243	6537.996778	1664549988.402	0	899	2.2381989067	2.2676548557	471.61512776	479.13704573	1.4349987402	738.44740669	25.835229874	-1.1408835649	26.927820206	19.174571991	42.326755491	-71.119736329	1	53940.150301	9.5
10435	2022-09-30	14:59:49.280	272.4165426	6537.997022	1664549989.281	0	899	2.2420444761	2.2726318163	471.61512776	479.41334859	1.4868531764	738.45893991	25.835229874	-1.1726605947	26.927820206	19.170418316	42.32672893	-71.119724541	1	53941.030572	9.4969428008
10436	2022-09-30	14:59:50.217	272.41655344	6537.997283	1664549990.217	0	899	2.242078717	2.2726667235	469.61469912	477.37989329	1.4868627287	738.46849495	25.836903692	-1.2594328756	26.927820206	19.173263234	42.326696622	-71.119710695	1	53941.953649	9.4046351085
10437	2022-09-30	14:59:51.190	272.41656471	6537.997553	1664549991.191	0	899	2.2424962821	2.2711619391	469.61793984	476.89250559	1.3943418239	738.44193778	25.837732315	-1.1360006332	26.927820206	19.184656143	42.326681287	-71.119700858	1	53942.914201	9.4914201183
10438	2022-09-30	14:59:52.098	272.41657521	6537.997805	1664549992.098	0	899	2.2424962821	2.2711619391	472.228036	479.54303316	1.3943418239	738.45262136	25.837732315	-1.1710005572	26.927820206	19.182142195	42.326657087	-71.119686522	1	53943.808679	9.5
10439	2022-09-30	14:59:53.009	272.41658575	6537.998058	1664549993.009	0	899	2.2428176983	2.271302509	472.228036	479.49571716	1.3854594259	738.45904541	25.837732315	-1.1425112486	26.927820206	19.178894043	42.326626562	-71.119670781	1	53944.753151	9.4246848739
10440	2022-09-30	14:59:53.910	272.41659618	6537.998308	1664549993.91	0	899	2.2428176983	2.271302509	471.67973754	478.93898028	1.3854594259	738.44437757	25.837732315	-1.1425112486	26.927820206	19.183574677	42.326597535	-71.11965572	1	53945.656805	9.4
10441	2022-09-30	14:59:54.809	272.4166066	6537.998558	1664549994.81	0	899	2.2394169206	2.2700144002	471.68513089	479.49628242	1.489061025	738.46629647	25.839105404	-1.1425112486	26.927820206	19.184328079	42.326567613	-71.119639112	1	53946.544379	9.4
10442	2022-09-30	14:59:55.703	272.41661694	6537.998807	1664549995.704	0	899	2.2394424903	2.2700404682	472.30857141	480.13008537	1.4890681774	738.45642211	25.840356827	-1.1428238501	26.927820206	19.185014725	42.326543856	-71.11962432	1	53947.426036	9.4
10443	2022-09-30	14:59:56.632	272.4166277	6537.999065	1664549996.633	0	899	2.2423171093	2.2719274575	472.30857141	479.86719808	1.4398077577	738.45306801	25.840356827	-1.1555217299	26.927820206	19.184752395	42.326524362	-71.119608892	1	53948.358842	9.4
10444	2022-09-30	14:59:57.592	272.41663881	6537.999331	1664549997.593	0	899	2.2423171093	2.2719274575	471.68697684	479.23565577	1.4398077577	738.46218043	25.840356827	-1.2260066997	26.927820206	19.18317143	42.326500856	-71.119588591	1	53949.320452	9.4
10445	2022-09-30	14:59:58.483	272.41664912	6537.999579	1664549998.484	0	899	2.2456365198	2.2749084067	471.68697684	479.13807461	1.4214849195	738.46140032	25.840356827	-1.1403123535	26.927820206	19.184135109	42.326482694	-71.119573271	1	53950.17294	9.4
10446	2022-09-30	14:59:59.394	272.41665965	6537.999832	1664549999.394	0	899	2.2456365198	2.2749084067	473.56556161	481.04633482	1.4214849195	738.45416947	25.840356827	-1.176692009	26.927820206	19.178173065	42.326469938	-71.119564057	1	53951.094266	9.3905733722
10447	2022-09-30	15:00:00.266	272.41666976	6538.000074	1664550000.267	0	899	2.2435216922	2.2729583929	473.57340407	481.10364849	1.4307149017	738.45523779	25.842345522	-1.1789556039	26.927820206	19.166153737	42.326454385	-71.119555573	1	53951.942663	9.3057337221
10448	2022-09-30	15:00:01.178	272.41668031	6538.000327	1664550001.179	0	899	2.2435322085	2.272969106	470.76950113	478.25517596	1.4307177229	738.43707275	25.842859268	-1.1783196926	26.927820206	19.177093506	42.326444795	-71.119550731	1	53952.853854	9.3
10449	2022-09-30	15:00:02.096	272.41669094	6538.000582	1664550002.097	0	899	2.2429459706	2.2733083301	470.76950113	478.49320703	1.4754776316	738.44213665	25.842859268	-1.2857447839	26.927820206	19.165174307	42.326439138	-71.119545804	1	53953.83913	9.3
10450	2022-09-30	15:00:03.030	272.41670175	6538.000842	1664550003.031	0	899	2.2429459706	2.2733083301	472.64523203	480.39971221	1.4754776316	738.46091769	25.842859268	-1.4709523608	26.927820206	19.132015304	42.32643575	-71.119542416	1	53954.775148	9.2224852071
10451	2022-09-30	15:00:03.996	272.41671293	6538.00111	1664550003.997	0	899	2.2430140334	2.2716239427	472.64523203	479.95072406	1.3913471362	738.45794678	25.842859268	-1.1750643253	26.927820206	19.176372528	42.326435	-71.119535511	1	53955.738739	9.2
10452	2022-09-30	15:00:04.980	272.41672432	6538.001384	1664550004.981	0	899	2.2430676371	2.2716785215	470.61835348	477.89259111	1.3913611242	738.44096041	25.845478525	-1.3489106901	26.927820206	19.136879953	42.326431435	-71.119533333	1	53956.713018	9.2
10453	2022-09-30	15:00:05.944	272.41673547	6538.001651	1664550005.945	0	899	2.2453225134	2.2744085309	470.61885248	478.00677988	1.4127692713	738.45237479	25.84560585	-1.2511436505	26.927820206	19.159583186	42.32642356	-71.119534407	1	53957.644019	9.1355980861
10454	2022-09-30	15:00:06.907	272.41674662	6538.001919	1664550006.908	0	899	2.2453225134	2.2744085309	470.45369322	477.83902789	1.4127692713	738.43951416	25.84560585	-1.2515640259	26.927820206	19.177812576	42.326417963	-71.119535	1	53958.611169	9.1
10455	2022-09-30	15:00:07.829	272.41675729	6538.002175	1664550007.83	0	899	2.2461028188	2.2756403495	470.45369322	477.95137585	1.4339236074	738.45076241	25.84560585	-1.4841353246	26.927820206	19.14793617	42.326412964	-71.119535	1	53959.555443	9.1
10456	2022-09-30	15:00:08.739	272.41676781	6538.002428	1664550008.739	0	899	2.2461028188	2.2756403495	471.07687201	478.58448632	1.4339236074	738.45261206	25.84560585	-1.3634302395	26.927820206	19.159583603	42.326406989	-71.119534247	1	53960.451675	9.1
10457	2022-09-30	15:00:09.687	272.4167788	6538.002691	1664550009.688	0	899	2.245533611	2.2752991786	471.08051275	478.6482299	1.4452105143	738.44881131	25.846533908	-1.1762716139	26.927820206	19.177569989	42.326402652	-71.119531971	1	53961.408696	9.0591304348
10458	2022-09-30	15:00:10.612	272.4167895	6538.002948	1664550010.613	0	899	2.245565867	2.2753320444	472.99056452	480.58901253	1.4452192478	738.45859836	25.848108292	-1.1783196926	26.927820206	19.173492432	42.326399788	-71.119530626	1	53962.37574	9
10459	2022-09-30	15:00:11.526	272.41680008	6538.003202	1664550011.527	0	899	2.2469303701	2.2752155743	472.99056452	480.20557122	1.3733847552	738.43589409	25.848108292	-1.2192588997	26.927820206	19.172165498	42.326394848	-71.119530757	1	53963.272816	9
10460	2022-09-30	15:00:12.434	272.41681058	6538.003454	1664550012.434	0	899	2.2469303701	2.2752155743	475.52981365	482.7835541	1.3733847552	738.45526487	25.848108292	-1.1656217772	26.927820206	19.176859117	42.326387443	-71.119527311	1	53964.153398	9.0460194175
10461	2022-09-30	15:00:13.338	272.41682105	6538.003705	1664550013.339	0	899	2.247450046	2.2773978552	475.52981365	483.20933662	1.4527189595	738.45529559	25.848108292	-1.1425112486	26.927820206	19.180744639	42.326373275	-71.119521725	1	53965.0347	9.3
10462	2022-09-30	15:00:14.328	272.41683251	6538.00398	1664550014.329	0	899	2.247450046	2.2773978552	474.82492151	482.49306089	1.4527189595	738.45772083	25.848108292	-1.1425112486	26.927820206	19.183214188	42.326371548	-71.119523333	1	53966.071006	9.3
10463	2022-09-30	15:00:15.232	272.41684296	6538.004231	1664550015.232	0	899	2.2525086299	2.2826995509	474.83212141	482.54539183	1.4611105051	738.43704971	25.849929241	-1.3706199404	26.927820206	19.149693079	42.326370064	-71.119523333	1	53966.961538	9.3
10464	2022-09-30	15:00:16.164	272.41685376	6538.00449	1664550016.165	0	899	2.2525245171	2.2827157418	472.53394662	480.20990817	1.4611148406	738.44500732	25.850702286	-1.4859461784	26.927820206	19.140722275	42.326368484	-71.119524849	1	53967.909461	9.3
10465	2022-09-30	15:00:17.079	272.41686435	6538.004744	1664550017.08	0	899	2.2487705773	2.2786922454	472.53394662	480.15391872	1.4506264161	738.47520598	25.850702286	-1.2327112915	26.927820206	19.171815834	42.326367036	-71.119525	1	53968.778511	9.3
10466	2022-09-30	15:00:17.976	272.41687472	6538.004993	1664550017.976	0	899	2.2487705773	2.2786922454	476.66697048	484.35359076	1.4506264161	738.4690863	25.850702286	-1.3619103945	26.927820206	19.152042566	42.326366667	-71.119526158	1	53969.695058	9.2304942166
10467	2022-09-30	15:00:18.895	272.41688537	6538.005249	1664550018.896	0	899	2.2530375226	2.2826151861	476.66697048	484.25054675	1.4314843923	738.45385823	25.850702286	-1.5559784995	26.927820206	19.133946501	42.326365677	-71.119526667	1	53970.593779	9.2
10468	2022-09-30	15:00:19.798	272.41689581	6538.005499	1664550019.798	0	899	2.2530705009	2.282648782	472.31632716	479.83073349	1.4314932072	738.45300859	25.852306581	-1.3649069718	26.927820206	19.164408147	42.326365	-71.119527478	1	53971.487073	9.2
10469	2022-09-30	15:00:20.687	272.4169061	6538.005746	1664550020.687	0	899	2.2515385357	2.2800735527	472.31973964	479.57339874	1.3825623743	738.45400496	25.85317421	-1.2631193005	26.927820206	19.179838181	42.326365	-71.119528333	1	53972.387574	9.2
10470	2022-09-30	15:00:21.612	272.41691682	6538.006004	1664550021.613	0	899	2.2515385357	2.2800735527	475.05907316	482.35480162	1.3825623743	738.44990267	25.85317421	-1.3099979115	26.927820206	19.174646618	42.326365	-71.119527824	1	53973.305305	9.2
10471	2022-09-30	15:00:22.571	272.41692791	6538.00627	1664550022.571	0	899	2.2556798496	2.2851045796	475.05907316	482.56905088	1.4225313993	738.44383149	25.85317421	-1.6047865279	26.927820206	19.151193808	42.326365	-71.119526667	1	53974.277603	9.2
10472	2022-09-30	15:00:23.463	272.41693824	6538.006518	1664550023.464	0	899	2.2556798496	2.2851045796	474.87468821	482.38175108	1.4225313993	738.44378056	25.85317421	-1.4494371856	26.927820206	19.175974549	42.326365	-71.119526323	1	53975.206206	9.2
10473	2022-09-30	15:00:24.388	272.41694895	6538.006775	1664550024.389	0	899	2.2531634338	2.2822191644	474.88019031	482.30124465	1.4064681659	738.43616774	25.85456569	-1.1418753215	26.927820206	19.182055985	42.32636478	-71.11952478	1	53976.132265	9.2
10474	2022-09-30	15:00:25.292	272.41695941	6538.007026	1664550025.293	0	899	2.2531881542	2.2822443394	476.97916596	484.43305638	1.4064746578	738.4414588	25.855768204	-1.1433843769	26.927820206	19.181472412	42.326363333	-71.119523207	1	53977.038038	9.2038038038
10475	2022-09-30	15:00:26.197	272.41696988	6538.007277	1664550026.198	0	899	2.2557457029	2.2857526404	476.97916596	484.66888296	1.4502667739	738.44567871	25.855768204	-1.1408835649	26.927820206	19.182855606	42.326363333	-71.119520187	1	53977.943944	9.2943943944
10476	2022-09-30	15:00:27.078	272.41698008	6538.007522	1664550027.079	0	899	2.2557457029	2.2857526404	474.11619616	481.75975721	1.4502667739	738.44871026	25.855768204	-1.2298117608	26.927820206	19.175701154	42.326363333	-71.1195186	1	53978.840122	9.21598778
10477	2022-09-30	15:00:27.979	272.4169905	6538.007772	1664550027.979	0	899	2.254054542	2.2835379644	474.11619616	481.63168942	1.42634674	738.45276202	25.855768204	-1.2101397862	26.927820206	19.17901605	42.326364555	-71.119515891	1	53979.732742	9.2
10478	2022-09-30	15:00:28.904	272.4170012	6538.008029	1664550028.904	0	899	2.254054542	2.2835379644	477.13488451	484.69822877	1.42634674	738.44723046	25.855768204	-1.1883658739	26.927820206	19.181448286	42.326365	-71.119513942	1	53980.634951	9.2
10479	2022-09-30	15:00:29.881	272.41701252	6538.008301	1664550029.882	0	899	2.2546265854	2.2845695116	477.14282538	484.82254649	1.4479225055	738.46296904	25.857767004	-1.1767674929	26.927820206	19.176649548	42.326365989	-71.119511354	1	53981.593688	9.2
10480	2022-09-30	15:00:30.818	272.41702336	6538.008561	1664550030.818	0	899	2.2546394565	2.2845826265	476.71265916	484.38547538	1.447925983	738.44791963	25.858392715	-1.1756679696	26.927820206	19.177474281	42.326366667	-71.119508223	1	53982.533062	9.2
10481	2022-09-30	15:00:31.760	272.41703427	6538.008822	1664550031.761	0	899	2.2579224888	2.2878924944	476.71265916	484.38117365	1.4471270623	738.44861608	25.858392715	-1.270707822	26.927820206	19.180958388	42.326367462	-71.119505871	1	53983.477318	9.2
10482	2022-09-30	15:00:32.698	272.41704513	6538.009083	1664550032.699	0	899	2.2579224888	2.2878924944	475.54649934	483.1962547	1.4471270623	738.44446771	25.858392715	-1.3193758095	26.927820206	19.180322167	42.326369048	-71.11950357	1	53984.429022	9.2
10483	2022-09-30	15:00:33.710	272.41705684	6538.009364	1664550033.711	0	899	2.2545909043	2.2826845782	475.54649934	482.72670248	1.3596216981	738.455623	25.858392715	-1.2128453413	26.927820206	19.17871738	42.326370782	-71.119500884	1	53985.469469	9.2
10484	2022-09-30	15:00:34.690	272.41706817	6538.009636	1664550034.69	0	899	2.2546448909	2.282739524	477.10175402	484.30551338	1.359635395	738.43322754	25.861017227	-1.1408835649	26.927820206	19.184656143	42.326372383	-71.119496419	1	53986.429665	9.2
10485	2022-09-30	15:00:35.667	272.41707949	6538.009908	1664550035.668	0	899	2.256624325	2.2854216303	477.10175402	484.47967255	1.3920055701	738.43526231	25.861017227	-1.2156478498	26.927820206	19.17435833	42.326373992	-71.119489033	1	53987.395036	9.2
10486	2022-09-30	15:00:36.642	272.41709078	6538.010179	1664550036.643	0	899	2.256624325	2.2854216303	476.44121938	483.80892337	1.3920055701	738.44134441	25.861017227	-1.2983240773	26.927820206	19.166049035	42.326375641	-71.119481795	1	53988.384615	9.2
10487	2022-09-30	15:00:37.496	272.41710065	6538.010416	1664550037.496	0	899	2.2579413525	2.2863585625	476.44121938	483.70716927	1.3730695999	738.4395279	25.861017227	-1.161924498	26.927820206	19.183261934	42.326377037	-71.119475555	1	53989.22233	9.2
10488	2022-09-30	15:00:38.326	272.41711027	6538.010646	1664550038.327	0	899	2.2579413525	2.2863585625	477.16907444	484.44612446	1.3730695999	738.43088435	25.861017227	-1.160415411	26.927820206	19.183214188	42.326378281	-71.119471509	1	53990.031546	9.1968454259
10489	2022-09-30	15:00:39.206	272.41712044	6538.010891	1664550039.206	0	899	2.2586770178	2.2883573077	477.16907444	484.76797924	1.4328467941	738.44357603	25.861017227	-1.1446347142	26.927820206	19.184379211	42.32637674	-71.119466887	1	53990.955836	9.1044164038
10490	2022-09-30	15:00:40.131	272.41713115	6538.011148	1664550040.131	0	899	2.2587074374	2.2883882974	475.69337875	483.26882674	1.4328549129	738.44136543	25.862493389	-1.1589063801	26.927820206	19.181717159	42.32637528	-71.11946528	1	53991.832234	9.1
10491	2022-09-30	15:00:41.042	272.4171417	6538.011401	1664550041.043	0	899	2.2605008737	2.2883391511	475.69756456	482.79592984	1.343932394	738.43947738	25.863550186	-1.1718090773	26.927820206	19.179613113	42.326372587	-71.119465	1	53992.723866	9.1
10492	2022-09-30	15:00:41.969	272.41715242	6538.011658	1664550041.969	0	899	2.2605008737	2.2883391511	475.93663018	483.03856281	1.343932394	738.43973607	25.863550186	-1.17418045	26.927820206	19.180400937	42.32636944	-71.119466113	1	53993.668046	9.1
10493	2022-09-30	15:00:42.842	272.41716252	6538.011901	1664550042.842	0	899	2.2578735923	2.2870238703	475.93663018	483.38285288	1.4080804156	738.42069148	25.863550186	-1.1831918268	26.927820206	19.179449852	42.326368333	-71.119465787	1	53994.527725	9.1
10494	2022-09-30	15:00:43.740	272.41717293	6538.01215	1664550043.741	0	899	2.2578735923	2.2870238703	475.04131399	482.4735291	1.4080804156	738.4253916	25.863550186	-1.1997809576	26.927820206	19.169058882	42.326368333	-71.119464266	1	53995.440217	9.1
10495	2022-09-30	15:00:44.703	272.41718406	6538.012418	1664550044.703	0	899	2.2599208054	2.2894350844	475.04640137	482.56492157	1.4241616916	738.43000319	25.864836371	-1.1899396015	26.927820206	19.173871236	42.326368333	-71.119462587	1	53996.447896	9.1
10496	2022-09-30	15:00:45.585	272.41719427	6538.012663	1664550045.585	0	899	2.2599483995	2.2894631925	476.12993539	483.66564391	1.4241690078	738.41636284	25.866174698	-1.1718521892	26.927820206	19.18236351	42.326368333	-71.119461667	1	53997.32643	9.1
10497	2022-09-30	15:00:46.489	272.41720473	6538.012914	1664550046.489	0	899	2.2601587245	2.2906009678	476.12993539	483.90238202	1.4681913694	738.43836096	25.866174698	-1.1461654325	26.927820206	19.177068672	42.326368708	-71.119461292	1	53998.224822	9.1
10498	2022-09-30	15:00:47.398	272.41721525	6538.013166	1664550047.398	0	899	2.2601587245	2.2906009678	478.63228302	486.4455785	1.4681913694	738.43672109	25.866174698	-1.1784921592	26.927820206	19.174242828	42.32637	-71.119459755	1	53999.147147	9.1
10499	2022-09-30	15:00:48.329	272.41722604	6538.013425	1664550048.33	0	899	2.2640955014	2.2950546113	478.63228302	486.56476091	1.4902217444	738.44234643	25.866174698	-1.2927944194	26.927820206	19.17934976	42.32637	-71.1194582	1	54000.08016	9.1
10500	2022-09-30	15:00:49.323	272.41723755	6538.013701	1664550049.324	0	899	2.2640955014	2.2950546113	476.0632243	483.95312462	1.4902217444	738.42422991	25.866174698	-1.4712973833	26.927820206	19.161247253	42.326370127	-71.119456667	1	54001.076152	9.1
10501	2022-09-30	15:00:50.249	272.41724825	6538.013958	1664550050.249	0	899	2.263581507	2.2941746352	476.07008191	483.86833618	1.4731700007	738.43209859	25.867904701	-1.2613838919	26.927820206	19.174772364	42.326371667	-71.119456662	1	54002.002868	9.1
10502	2022-09-30	15:00:51.164	272.41725884	6538.014212	1664550051.164	0	899	2.2635961987	2.29418961	475.60653889	483.39722173	1.4731740235	738.43469845	25.868616104	-1.17273604	26.927820206	19.18050598	42.326371667	-71.119455204	1	54002.877629	9.1
10503	2022-09-30	15:00:52.091	272.41726957	6538.01447	1664550052.091	0	899	2.2668135162	2.296033696	475.60653889	483.03599287	1.4059182926	738.43866856	25.868616104	-1.1701813936	26.927820206	19.18069458	42.326373044	-71.119455	1	54003.826267	9.1
10504	2022-09-30	15:00:52.983	272.41727991	6538.014718	1664550052.984	0	899	2.2668135162	2.296033696	475.80312844	483.23565334	1.4059182926	738.44057156	25.868616104	-1.1535814803	26.927820206	19.182714715	42.326374544	-71.119453789	1	54004.726453	9.1
10505	2022-09-30	15:00:53.901	272.41729053	6538.014973	1664550053.902	0	899	2.2640498135	2.294382211	475.80312844	483.52879737	1.4604827335	738.4368181	25.868616104	-1.1737924246	26.927820206	19.181638932	42.326376094	-71.119453333	1	54005.656155	9.1
10506	2022-09-30	15:00:54.832	272.41730131	6538.015231	1664550054.833	0	899	2.2640921776	2.2944253847	475.37938732	483.09823767	1.4604942313	738.43166892	25.870667047	-1.1631425824	26.927820206	19.182845817	42.326376667	-71.119453333	1	54006.575728	9.1
10507	2022-09-30	15:00:55.773	272.41731219	6538.015493	1664550055.773	0	899	2.2619109148	2.2918166023	475.38165768	482.99881226	1.441548919	738.4330032	25.871240616	-1.1578392517	26.927820206	19.182394937	42.326377446	-71.119452554	1	54007.467472	9.1
10508	2022-09-30	15:00:56.753	272.41732353	6538.015765	1664550056.753	0	899	2.2619109148	2.2918166023	476.66398868	484.30169036	1.441548919	738.4287457	25.871240616	-1.1798718662	26.927820206	19.180229048	42.326378333	-71.119451667	1	54008.449724	9.1
10509	2022-09-30	15:00:57.726	272.4173348	6538.016035	1664550057.727	0	899	2.2627752966	2.2931846908	476.66398868	484.42772	1.4649546777	738.43880033	25.871240616	-1.1921923982	26.927820206	19.18084161	42.326379128	-71.119450872	1	54009.476954	9.1
10510	2022-09-30	15:00:58.642	272.41734541	6538.01629	1664550058.643	0	899	2.2627752966	2.2931846908	476.3354231	484.09380286	1.4649546777	738.44006348	25.871240616	-1.1571601629	26.927820206	19.185014725	42.32638	-71.11945	1	54010.377033	9.1
10511	2022-09-30	15:00:59.555	272.41735596	6538.016543	1664550059.555	0	899	2.2628835892	2.2924211151	476.33759214	483.8725967	1.4234269048	738.43447735	25.871787507	-1.1532473327	26.927820206	19.184778795	42.326380449	-71.119450449	1	54011.269628	9.1
10512	2022-09-30	15:01:00.463	272.41736648	6538.016796	1664550060.464	0	899	2.2629239618	2.2924622393	474.86075928	482.37245966	1.4234375897	738.44457967	25.873743057	-1.1392560005	26.927820206	19.183935165	42.326381994	-71.119451667	1	54012.196307	9.1
10513	2022-09-30	15:01:01.384	272.41737713	6538.017051	1664550061.384	0	899	2.263509417	2.2933984832	474.86075928	482.45994156	1.4397539531	738.42756016	25.873743057	-1.1717335973	26.927820206	19.178113963	42.326383333	-71.119451667	1	54013.096174	9.1
10514	2022-09-30	15:01:02.312	272.41738788	6538.017309	1664550062.313	0	899	2.263509417	2.2933984832	476.53643069	484.16242868	1.4397539531	738.43516005	25.873743057	-1.176487205	26.927820206	19.179646511	42.326383333	-71.119451667	1	54014.055055	9.1
10515	2022-09-30	15:01:03.230	272.4173985	6538.017564	1664550063.23	0	899	2.2669975787	2.2980098055	476.53643069	484.43760604	1.490858853	738.4371641	25.873743057	-1.1457666159	26.927820206	19.184656143	42.326383333	-71.119451667	1	54014.972973	9.1
10516	2022-09-30	15:01:04.082	272.41740837	6538.017801	1664550064.083	0	899	2.2669975787	2.2980098055	473.14970164	480.99472358	1.490858853	738.42855491	25.873743057	-1.1814024662	26.927820206	19.180578105	42.326384631	-71.119452964	1	54015.778511	9.1
10517	2022-09-30	15:01:04.970	272.41741865	6538.018047	1664550064.971	0	899	2.2674590072	2.2982375396	473.15415256	480.93837436	1.4794777868	738.42874408	25.874872814	-1.1985736533	26.927820206	19.178324289	42.326385	-71.119453333	1	54016.664969	9.1
10518	2022-09-30	15:01:05.826	272.41742855	6538.018285	1664550065.827	0	899	2.2674899287	2.2982690599	476.27280378	484.1083786	1.4794862757	738.42398334	25.876367569	-1.174751727	26.927820206	19.180384554	42.326385	-71.119453333	1	54017.527528	9.1
10519	2022-09-30	15:01:06.707	272.41743875	6538.01853	1664550066.708	0	899	2.269304903	2.2994923427	476.27280378	483.95116661	1.4502730177	738.43642602	25.876367569	-1.14070039	26.927820206	19.183343824	42.326385	-71.119453333	1	54018.416073	9.1
10520	2022-09-30	15:01:07.618	272.41744928	6538.018783	1664550067.618	0	899	2.269304903	2.2994923427	475.524876	483.1911809	1.4502730177	738.4266604	25.876367569	-1.1457666159	26.927820206	19.181774139	42.326385	-71.119453333	1	54019.353312	9.1
10521	2022-09-30	15:01:08.568	272.41746028	6538.019047	1664550068.568	0	899	2.2685383645	2.3005744418	475.524876	483.66479907	1.538361838	738.42533096	25.876367569	-1.180152121	26.927820206	19.182728635	42.326384449	-71.119453884	1	54020.330375	9.1
10522	2022-09-30	15:01:09.479	272.41747082	6538.0193	1664550069.479	0	899	2.2685485287	2.3005848108	475.63800726	483.7798825	1.538364738	738.42513977	25.87685868	-1.1891419082	26.927820206	19.184656143	42.326383333	-71.119455	1	54021.215413	9.1
10523	2022-09-30	15:01:10.397	272.41748145	6538.019555	1664550070.397	0	899	2.2738001439	2.3042694323	475.64585194	483.37055912	1.460778972	738.41977798	25.878839493	-1.1408835649	26.927820206	19.184656143	42.326383333	-71.119455132	1	54022.079348	9.1
10524	2022-09-30	15:01:11.325	272.4174922	6538.019813	1664550071.326	0	899	2.2738001439	2.3042694323	472.03127971	479.69728457	1.460778972	738.41474884	25.878839493	-1.2122847552	26.967400696	19.169030297	42.326383333	-71.119456795	1	54023.077286	9.1
10525	2022-09-30	15:01:12.252	272.41750292	6538.02007	1664550072.252	0	899	2.2707343829	2.300462377	472.03127971	479.52039176	1.4275979852	738.42008073	25.878839493	-1.1538401684	27.026771432	19.181783297	42.326383333	-71.11945825	1	54023.950047	9.1
10526	2022-09-30	15:01:13.157	272.41751339	6538.020321	1664550073.157	0	899	2.2707343829	2.300462377	475.04383723	482.58074565	1.4275979852	738.42792476	25.878839493	-1.1441389322	26.927820206	19.183214188	42.32638184	-71.119458333	1	54024.895899	9.1
10527	2022-09-30	15:01:14.109	272.41752442	6538.020586	1664550074.11	0	899	2.2743817989	2.3037798249	475.04383723	482.48487795	1.4097193251	738.42265633	25.878839493	-1.1388032263	26.927820206	19.181562259	42.326381667	-71.119458333	1	54025.868769	9.1
10528	2022-09-30	15:01:15.059	272.41753542	6538.02085	1664550075.06	0	899	2.2744070442	2.3038055356	474.05378542	481.47935329	1.4097259089	738.42443241	25.880056154	-1.1571277956	27.043263303	19.180527466	42.326380317	-71.119458333	1	54026.809665	9.1
10529	2022-09-30	15:01:16.026	272.41754661	6538.021119	1664550076.027	0	899	2.270593455	2.3021554	474.05934253	482.04647355	1.5145533527	738.43168509	25.881464005	-1.1815749407	27.176847458	19.180334091	42.326378709	-71.119458333	1	54027.774775	9.1
10530	2022-09-30	15:01:16.980	272.41755765	6538.021384	1664550076.981	0	899	2.270593455	2.3021554	475.68699172	483.70154599	1.5145533527	738.42028849	25.881464005	-1.1562008297	27.176847458	19.181354523	42.326378333	-71.119457187	1	54028.687736	9.1
10531	2022-09-30	15:01:17.901	272.4175683	6538.021639	1664550077.901	0	899	2.2734118259	2.3028962118	475.68699172	483.16325166	1.4144030221	738.3996582	25.881464005	-1.176692009	26.927820206	19.183214188	42.326377285	-71.119456667	1	54029.629274	9.1
10532	2022-09-30	15:01:18.776	272.41757843	6538.021882	1664550078.776	0	899	2.2734118259	2.3028962118	475.47418309	482.94709837	1.4144030221	738.4176276	25.881464005	-1.2005570306	26.927820206	19.181161792	42.326375799	-71.119455799	1	54030.52071	9.1
10533	2022-09-30	15:01:19.619	272.41758819	6538.022117	1664550079.62	0	899	2.2735883968	2.3034771246	475.47796839	483.05311762	1.433438226	738.41723229	25.882420155	-1.3915422784	26.927820206	19.165197461	42.32637443	-71.119455	1	54031.342256	9.1
10534	2022-09-30	15:01:20.523	272.41759865	6538.022368	1664550080.523	0	899	2.2736211034	2.3035104445	473.82701662	481.37590989	1.4334469023	738.39823823	25.883996964	-1.6835283223	26.927820206	19.139574064	42.32637298	-71.119454647	1	54032.212032	9.1
10535	2022-09-30	15:01:21.414	272.41760896	6538.022615	1664550081.414	0	899	2.2725623309	2.3038173959	473.82701662	481.72551955	1.4987452087	738.3996582	25.883996964	-1.16855371	26.927820206	19.137121201	42.326371511	-71.119453333	1	54033.093686	9.1
10536	2022-09-30	15:01:22.296	272.41761917	6538.02286	1664550082.296	0	899	2.2725623309	2.3038173959	474.60691316	482.51841665	1.4987452087	738.42494131	25.883996964	-1.1694699652	27.143863716	19.169673642	42.326370014	-71.119453333	1	54033.991853	9.1
10537	2022-09-30	15:01:23.148	272.41762903	6538.023097	1664550083.148	0	899	2.2713360513	2.3021558128	474.60691316	482.41214066	1.4789381589	738.40826052	25.883996964	-1.1390511579	27.069650296	19.178789	42.326368547	-71.119453333	1	54034.871901	9.1
10538	2022-09-30	15:01:24.029	272.41763922	6538.023341	1664550084.029	0	899	2.2713360513	2.3021558128	476.29302538	484.12598211	1.4789381589	738.41546105	25.883996964	-1.1473941803	26.927820206	19.178173065	42.326367049	-71.119453333	1	54035.770876	9.1
10539	2022-09-30	15:01:24.980	272.41765024	6538.023606	1664550084.981	0	899	2.2744545321	2.3032901307	476.29800738	483.61534639	1.383043311	738.41635678	25.885253237	-1.1450012204	27.049860051	19.169525904	42.326365508	-71.119453333	1	54036.695029	9.1
10540	2022-09-30	15:01:25.859	272.41766042	6538.02385	1664550085.86	0	899	2.2744816565	2.3033177456	476.09104537	483.4052421	1.383050251	738.41716721	25.88656044	-1.1726929091	26.945961264	19.165870528	42.326364065	-71.119453333	1	54037.561122	9.1
10541	2022-09-30	15:01:26.775	272.41767101	6538.024104	1664550086.775	0	899	2.2725956335	2.3011622159	476.09104537	483.34273188	1.3714074578	738.42014985	25.88656044	-1.3527049876	27.059755174	19.149882538	42.326362537	-71.11945413	1	54038.477956	9.1
10542	2022-09-30	15:01:27.697	272.41768168	6538.02436	1664550087.697	0	899	2.2725956335	2.3011622159	475.29069671	482.53019253	1.3714074578	738.40868211	25.88656044	-1.4987734651	27.105932413	19.132346362	42.326360976	-71.11945569	1	54039.414256	9.1
10543	2022-09-30	15:01:28.573	272.41769183	6538.024604	1664550088.574	0	899	2.2758641579	2.3055890462	475.29069671	482.81369015	1.4242747819	738.40413883	25.88656044	-1.466220367	26.93111858	19.125443629	42.32636	-71.119457184	1	54040.310621	9.1
10544	2022-09-30	15:01:29.466	272.41770215	6538.024852	1664550089.466	0	899	2.2758805274	2.3056057205	476.33382962	483.87335714	1.4242790923	738.39321435	25.887348845	-1.3379267328	27.176847458	19.160780736	42.326359654	-71.119458333	1	54041.207528	9.1
10545	2022-09-30	15:01:30.434	272.41771336	6538.025121	1664550090.434	0	899	2.2733020069	2.3032588775	476.34074857	483.94795365	1.4368424316	738.39428792	25.889093399	-1.6066297135	27.176847458	19.147749629	42.326358333	-71.119458639	1	54042.183673	9.1
10546	2022-09-30	15:01:31.384	272.41772435	6538.025384	1664550091.384	0	899	2.2733020069	2.3032588775	474.33533268	481.91051109	1.4368424316	738.40541168	25.889093399	-1.4037874463	27.176847458	19.157077335	42.326358144	-71.11946	1	54043.113636	9.1
10547	2022-09-30	15:01:32.282	272.41773475	6538.025634	1664550092.282	0	899	2.2780530309	2.3076473228	474.33533268	481.80292719	1.4167524458	738.41268618	25.889093399	-1.3354044268	27.176847458	19.155117414	42.326356604	-71.119460063	1	54044.037736	9.1
10548	2022-09-30	15:01:33.122	272.41774448	6538.025867	1664550093.123	0	899	2.2780530309	2.3076473228	476.02026783	483.51438874	1.4167524458	738.40637207	25.889093399	-1.6584775448	27.176847458	19.162689209	42.326355281	-71.119461385	1	54044.831132	9.1
10549	2022-09-30	15:01:34.039	272.41775508	6538.026122	1664550094.039	0	899	2.2809788875	2.3109298862	476.02026783	483.59520972	1.4317922035	738.39857655	25.889093399	-1.3454506081	27.176847458	19.17764118	42.326355	-71.119461667	1	54045.77416	9.1
10550	2022-09-30	15:01:34.992	272.41776611	6538.026387	1664550094.992	0	899	2.2810089158	2.3109604769	474.6892445	482.24304824	1.4318001346	738.40451434	25.890536416	-1.1771662756	27.176847458	19.183214188	42.326353769	-71.119462898	1	54046.738739	9.1
10551	2022-09-30	15:01:35.924	272.4177769	6538.026646	1664550095.924	0	899	2.27986953	2.3097549965	474.69379343	482.23473173	1.4293861822	738.40080292	25.891687393	-1.1374881852	27.176847458	19.183543641	42.326352213	-71.119463333	1	54047.672345	9.1
10552	2022-09-30	15:01:36.818	272.41778725	6538.026894	1664550096.818	0	899	2.27986953	2.3097549965	476.41790969	483.98623713	1.4293861822	738.40195086	25.891687393	-1.1627222118	27.176847458	19.181724548	42.326350762	-71.119463333	1	54048.542584	9.1
10553	2022-09-30	15:01:37.792	272.41779852	6538.027164	1664550097.792	0	899	2.2752066013	2.3065347679	476.41790969	484.36895169	1.5004807536	738.4091324	25.891687393	-1.176692009	27.176847458	19.180084229	42.326349185	-71.119464149	1	54049.489152	9.1
10554	2022-09-30	15:01:38.737	272.41780947	6538.027427	1664550098.738	0	899	2.2752066013	2.3065347679	477.11660853	485.07931127	1.5004807536	738.4115253	25.891687393	-1.1739971685	27.176847458	19.177764021	42.326347559	-71.119465	1	54050.464712	9.1
10555	2022-09-30	15:01:39.691	272.41782051	6538.027692	1664550099.692	0	899	2.2801553956	2.3090404518	477.12172667	484.44591924	1.3819652738	738.41332482	25.892975801	-1.222751334	27.176847458	19.180494068	42.326346667	-71.119465	1	54051.454635	9.1
10556	2022-09-30	15:01:40.638	272.41783146	6538.027955	1664550100.638	0	899	2.280182554	2.3090681008	475.25711878	482.55272527	1.3819721999	738.39770548	25.894281387	-1.2499902904	27.176847458	19.182251103	42.32634603	-71.119464363	1	54052.381924	9.1
10557	2022-09-30	15:01:41.563	272.41784218	6538.028212	1664550101.564	0	899	2.2757675592	2.3056372868	475.25711878	482.81665752	1.4311848484	738.39724307	25.894281387	-1.1893574694	27.176847458	19.177958432	42.326344523	-71.119463333	1	54053.285996	9.1
10558	2022-09-30	15:01:42.453	272.41785247	6538.028459	1664550102.453	0	899	2.2757675592	2.3056372868	474.44923613	481.99592452	1.4311848484	738.40597635	25.894281387	-1.2807863919	27.176847458	19.174958741	42.326343333	-71.119463333	1	54054.162722	9.1
10559	2022-09-30	15:01:43.415	272.41786361	6538.028727	1664550103.416	0	899	2.282850108	2.3132436118	474.44923613	482.10473633	1.4514926877	738.41030459	25.894281387	-1.1805617178	27.176847458	19.179158874	42.32634313	-71.119463333	1	54055.121795	9.1
10560	2022-09-30	15:01:44.315	272.41787402	6538.028976	1664550104.315	0	899	2.282850108	2.3132436118	475.58815079	483.26202801	1.4514926877	738.40559236	25.894281387	-1.1815749407	27.176847458	19.18069458	42.326341538	-71.119463205	1	54056.077077	9.1
10561	2022-09-30	15:01:45.186	272.4178841	6538.029218	1664550105.186	0	899	2.2849408345	2.3165343668	475.59592802	483.56648008	1.506658729	738.39456925	25.896245426	-1.1793651976	27.176847458	19.180202787	42.326340085	-71.119461752	1	54056.948949	9.1
10562	2022-09-30	15:01:46.125	272.41789497	6538.029479	1664550106.125	0	899	2.2849546021	2.316548406	475.105112	483.06745896	1.506662549	738.38918239	25.896905899	-1.2024110958	27.176847458	19.180319767	42.32634	-71.11946027	1	54057.837736	9.1
10563	2022-09-30	15:01:47.055	272.41790574	6538.029738	1664550107.056	0	899	2.2891774898	2.318572918	475.105112	482.49822819	1.4006011774	738.39062338	25.896905899	-1.1783196926	27.176847458	19.179613113	42.326338734	-71.119458734	1	54058.75976	9.1
10564	2022-09-30	15:01:47.931	272.41791588	6538.029981	1664550107.932	0	899	2.2891774898	2.318572918	478.01240635	485.45076299	1.4006011774	738.39614525	25.896905899	-1.1773279913	27.176847458	19.180491656	42.326337288	-71.119458333	1	54059.627219	9.1
10565	2022-09-30	15:01:48.848	272.41792649	6538.030236	1664550108.849	0	899	2.2805751993	2.3117627538	478.01240635	485.93540125	1.4903679931	738.39881988	25.896905899	-1.291587112	27.176847458	19.164198604	42.326335707	-71.119458333	1	54060.575855	9.1
10566	2022-09-30	15:01:49.792	272.41793742	6538.030498	1664550109.793	0	899	2.2806132444	2.3118015412	475.92501223	483.81346513	1.490378455	738.3807365	25.898734528	-1.5435824465	27.176847458	19.138889679	42.326333173	-71.119458333	1	54061.548096	9.1
10567	2022-09-30	15:01:50.673	272.4179476	6538.030743	1664550110.673	0	899	2.2781019051	2.3077185658	475.92719856	483.42537168	1.4177795298	738.38581535	25.89928627	-1.4191585274	27.176847458	19.1566188	42.326330951	-71.119458333	1	54062.429429	9.1
10568	2022-09-30	15:01:51.563	272.41795792	6538.03099	1664550111.564	0	899	2.2781019051	2.3077185658	477.94424109	485.47419246	1.4177795298	738.40368248	25.89928627	-1.2141603358	27.176847458	19.180248147	42.326329495	-71.119458333	1	54063.30283	9.1
10569	2022-09-30	15:01:52.536	272.41796917	6538.03126	1664550112.536	0	899	2.2830342063	2.3131409944	477.94424109	485.58256696	1.4378638803	738.39643991	25.89928627	-1.1783196926	27.176847458	19.179613113	42.326327918	-71.119458333	1	54064.248932	9.1
10570	2022-09-30	15:01:53.460	272.41797987	6538.031517	1664550113.461	0	899	2.2830342063	2.3131409944	475.39174856	482.98928146	1.4378638803	738.40518936	25.89928627	-1.2100534763	27.176847458	19.156047328	42.326326313	-71.119458333	1	54065.212237	9.1
10571	2022-09-30	15:01:54.355	272.41799023	6538.031766	1664550114.356	0	899	2.2849849735	2.3150581437	475.39209253	482.97462717	1.4350689394	738.39757048	25.899373175	-1.1778777151	27.176847458	19.177970394	42.326324759	-71.119458454	1	54066.072301	9.1
10572	2022-09-30	15:01:55.263	272.41800073	6538.032018	1664550115.263	0	899	2.2850378711	2.3151120343	478.14203715	485.76850905	1.4350829188	738.41456857	25.901910782	-1.2125003338	27.176847458	19.172052383	42.32632168	-71.119459993	1	54066.995927	9.1
10573	2022-09-30	15:01:56.170	272.41801123	6538.032269	1664550116.17	0	899	2.2864820519	2.3187360282	478.14203715	486.31773509	1.5366940431	738.38698108	25.901910782	-1.1870399548	27.176847458	19.176719122	42.326324776	-71.119461555	1	54067.932851	9.1
10574	2022-09-30	15:01:57.125	272.41802229	6538.032535	1664550117.126	0	899	2.2864820519	2.3187360282	474.53033747	482.64427935	1.5366940431	738.39367959	25.901910782	-1.176692009	27.176847458	19.179973602	42.326327929	-71.119460202	1	54068.878698	9.1878698225
10575	2022-09-30	15:01:58.075	272.41803329	6538.032799	1664550118.076	0	899	2.2906880361	2.3205494058	474.53033747	482.02691384	1.4215900009	738.39132953	25.901910782	-1.176692009	27.176847458	19.154941913	42.326328333	-71.119464143	1	54069.828657	9.2
10576	2022-09-30	15:01:59.035	272.41804439	6538.033065	1664550119.035	0	899	2.2906880361	2.3205494058	474.98217388	482.48588832	1.4215900009	738.40282273	25.901910782	-1.1506063875	27.176847458	19.165659999	42.32632959	-71.119466257	1	54070.754067	9.2
10577	2022-09-30	15:01:59.986	272.41805541	6538.03333	1664550119.987	0	899	2.2852680077	2.3148990673	474.98679356	482.45025754	1.4140689186	738.40206121	25.903078938	-1.1804646838	27.176847458	19.174250079	42.326328802	-71.119469062	1	54071.718718	9.2
10578	2022-09-30	15:02:00.937	272.41806641	6538.033594	1664550120.938	0	899	2.2852977332	2.3149293425	476.43973072	483.92606631	1.4140766585	738.37686177	25.904504776	-1.1722509387	27.176847458	19.182749148	42.326327182	-71.119472302	1	54072.690743	9.2
10579	2022-09-30	15:02:01.792	272.41807631	6538.033831	1664550121.793	0	899	2.2884114832	2.3187416851	476.43973072	484.09259745	1.445035067	738.39092452	25.904504776	-1.1531286958	27.176847458	19.18378715	42.326325761	-71.119475145	1	54073.543393	9.2543392505
10580	2022-09-30	15:02:02.710	272.41808693	6538.034086	1664550122.711	0	899	2.2884114832	2.3187416851	476.73080543	484.38834757	1.445035067	738.39795286	25.904504776	-1.15080042	27.176847458	19.182578283	42.326318828	-71.119492867	1	54074.462869	9.3
10581	2022-09-30	15:02:03.664	272.41809796	6538.034351	1664550123.664	0	899	2.2865948257	2.3182795435	476.73080543	484.73769072	1.5098697884	738.39235298	25.904504776	-1.1819414919	27.176847458	19.17778408	42.326306698	-71.119524442	1	54075.425852	9.3
10582	2022-09-30	15:02:04.552	272.41810824	6538.034598	1664550124.552	0	899	2.2866146275	2.3182997367	476.25953569	484.25853546	1.5098752905	738.39288128	25.905454055	-1.204825646	27.176847458	19.180217844	42.326296989	-71.119550199	1	54076.301147	9.3301147228
10583	2022-09-30	15:02:05.473	272.41811891	6538.034854	1664550125.474	0	899	2.2918701193	2.3226752272	476.26508925	484.02351275	1.4651756805	738.39730653	25.90685463	-1.1691250406	27.176847458	19.184295654	42.326289681	-71.119571914	1	54077.191383	9.4
10584	2022-09-30	15:02:06.364	272.41812921	6538.035101	1664550126.364	0	899	2.2918701193	2.3226752272	476.17997857	483.93701561	1.4651756805	738.38955143	25.90685463	-1.1327453852	27.176847458	19.184295654	42.326288199	-71.11958094	1	54078.080583	9.4
10585	2022-09-30	15:02:07.293	272.41813998	6538.035359	1664550127.294	0	899	2.2920659773	2.3232647021	476.17997857	484.0357413	1.4835206803	738.37269522	25.90685463	-1.1679070114	27.176847458	19.180350651	42.326286694	-71.119591474	1	54078.983495	9.4
10586	2022-09-30	15:02:08.288	272.41815148	6538.035636	1664550128.288	0	899	2.2920659773	2.3232647021	474.66153568	482.49224796	1.4835206803	738.36447285	25.90685463	-1.1702137317	27.176847458	19.17927598	42.32628665	-71.119600084	1	54080.01002	9.4
10587	2022-09-30	15:02:09.190	272.41816193	6538.035886	1664550129.191	0	899	2.2955588648	2.3256995652	474.66153568	482.21441762	1.4317104102	738.4044727	25.90685463	-1.1718090773	27.176847458	19.180334091	42.326285142	-71.119607624	1	54080.91483	9.4
10588	2022-09-30	15:02:10.055	272.41817193	6538.036126	1664550130.055	0	899	2.2955920041	2.3257333251	475.74981667	483.32006221	1.4317191076	738.38348187	25.908437097	-1.1776297906	27.176847458	19.179475784	42.326283657	-71.119613704	1	54081.805584	9.4
10589	2022-09-30	15:02:10.943	272.41818221	6538.036373	1664550130.943	0	899	2.2925637672	2.3243942419	475.7540651	483.76044992	1.5128252992	738.38806516	25.909509659	-1.1740833939	27.176847458	19.183534546	42.326279773	-71.119618561	1	54082.712106	9.4
10590	2022-09-30	15:02:11.849	272.41819271	6538.036625	1664550131.85	0	899	2.2925637672	2.3243942419	475.95244881	483.96217219	1.5128252992	738.37897901	25.909509659	-1.1775327242	27.176847458	19.17963081	42.326277308	-71.119624103	1	54083.615385	9.4615384615
10591	2022-09-30	15:02:12.778	272.41820345	6538.036883	1664550132.778	0	899	2.2889087823	2.3187709929	475.95244881	483.4775648	1.4227203723	738.39783725	25.909509659	-1.1825773732	27.176847458	19.175201883	42.326273974	-71.119629359	1	54084.538539	9.5
10592	2022-09-30	15:02:13.746	272.41821465	6538.037152	1664550133.746	0	899	2.2889087823	2.3187709929	475.46303563	482.98041368	1.4227203723	738.39312502	25.909509659	-1.1924079854	27.176847458	19.172525557	42.326269127	-71.119634207	1	54085.508016	9.5
10593	2022-09-30	15:02:14.709	272.4182258	6538.037419	1664550134.709	0	899	2.2894285649	2.318875332	475.46834955	482.87925973	1.4028643379	738.39398355	25.910852028	-1.2203584341	27.176847458	19.175479017	42.326263656	-71.119638172	1	54086.451675	9.5
10594	2022-09-30	15:02:15.676	272.41823699	6538.037688	1664550135.676	0	899	2.289452156	2.3188993558	475.93604982	483.35428249	1.402870421	738.38692732	25.911981583	-1.1920307898	27.176847458	19.179907477	42.326254567	-71.119639321	1	54087.407446	9.5
10595	2022-09-30	15:02:16.551	272.41824712	6538.037931	1664550136.551	0	899	2.2951609562	2.324974097	475.93604982	483.42798791	1.4165929233	738.40570513	25.911981583	-1.1485260812	27.176847458	19.184499614	42.326246147	-71.119639893	1	54088.311983	9.5
10596	2022-09-30	15:02:17.430	272.41825729	6538.038175	1664550137.43	0	899	2.2951609562	2.324974097	475.61240706	483.09925054	1.4165929233	738.38766257	25.911981583	-1.4089183286	27.176847458	19.168650393	42.326238972	-71.119640319	1	54089.200943	9.5
10597	2022-09-30	15:02:18.322	272.41826762	6538.038423	1664550138.322	0	899	2.2942783459	2.3237534437	475.61240706	483.01698637	1.4012662535	738.40392258	25.911981583	-1.170763465	27.176847458	19.177919893	42.326213932	-71.119627952	1	54090.045778	9.5
10598	2022-09-30	15:02:19.250	272.41827836	6538.038681	1664550139.25	0	899	2.2942783459	2.3237534437	475.84158232	483.24972955	1.4012662535	738.39453408	25.911981583	-1.179947257	27.176847458	19.179613113	42.326191904	-71.119620085	1	54090.989827	9.5
10599	2022-09-30	15:02:20.155	272.41828884	6538.038932	1664550140.156	0	899	2.2919786256	2.322680948	475.84898068	483.57432204	1.4602833214	738.3968324	25.913849016	-1.1540125908	27.176847458	19.182981264	42.326173994	-71.119612636	1	54091.883629	9.5
10600	2022-09-30	15:02:21.114	272.41829993	6538.039198	1664550141.114	0	899	2.2919931788	2.3226957793	476.36754477	484.10132594	1.4602872233	738.39433966	25.914545059	-1.1620430946	27.176847458	19.183935165	42.326155741	-71.119604428	1	54092.868666	9.5
10601	2022-09-30	15:02:22.045	272.41831071	6538.039457	1664550142.045	0	899	2.2920330054	2.3234424853	476.36754477	484.27975669	1.4934279451	738.39025838	25.914545059	-1.1878484669	27.176847458	19.182349262	42.326138338	-71.119599244	1	54093.817904	9.5
10602	2022-09-30	15:02:22.964	272.41832135	6538.039712	1664550142.965	0	899	2.2920330054	2.3234424853	474.74807089	482.63338421	1.4934279451	738.38589862	25.914545059	-1.1644360909	27.176847458	19.182592998	42.326121603	-71.119594679	1	54094.730769	9.5
10603	2022-09-30	15:02:23.887	272.41833203	6538.039969	1664550143.887	0	899	2.294107679	2.3245985993	474.74807089	482.39519808	1.4490321305	738.39145605	25.914545059	-1.2724002039	27.176847458	19.167659103	42.326113366	-71.119587831	1	54095.660224	9.5
10604	2022-09-30	15:02:24.792	272.41834251	6538.04022	1664550144.793	0	899	2.2941479109	2.3246395939	474.7951799	482.44312326	1.4490428242	738.37216247	25.916467465	-1.4835424913	27.176847458	19.137599288	42.326110741	-71.119581298	1	54096.55534	9.5
10605	2022-09-30	15:02:25.788	272.41835403	6538.040497	1664550145.788	0	899	2.2977308848	2.3296591347	474.79747282	482.79429874	1.5140429214	738.39133762	25.917047501	-1.3061174525	27.176847458	19.161490522	42.326106521	-71.119573115	1	54097.521866	9.5
10606	2022-09-30	15:02:26.716	272.41836477	6538.040754	1664550146.716	0	899	2.2977308848	2.3296591347	477.34261383	485.38230655	1.5140429214	738.40352929	25.917047501	-1.154821099	27.176847458	19.184199213	42.326098159	-71.119563159	1	54098.44354	9.5
10607	2022-09-30	15:02:27.632	272.41837538	6538.041009	1664550147.633	0	899	2.2909042201	2.3202356894	477.34261383	484.74874131	1.3965521924	738.39387805	25.917047501	-1.2131363343	27.176847458	19.174233582	42.326084139	-71.119556039	1	54099.376399	9.5
10608	2022-09-30	15:02:28.542	272.41838591	6538.041262	1664550148.543	0	899	2.2909042201	2.3202356894	478.63362208	486.05977998	1.3965521924	738.38192123	25.917047501	-1.209730127	27.176847458	19.170475145	42.326069261	-71.119556443	1	54100.28863	9.5
10609	2022-09-30	15:02:29.552	272.41839759	6538.041542	1664550149.552	0	899	2.2950261623	2.3257069023	478.63558391	486.3903477	1.457358183	738.3948724	25.917539824	-1.1894545397	27.176847458	19.173601517	42.326060098	-71.119560924	1	54101.277277	9.5
10610	2022-09-30	15:02:30.480	272.41840833	6538.0418	1664550150.48	0	899	2.2950695242	2.3257510911	478.76897664	486.52596431	1.4573697704	738.39339179	25.919610977	-1.2157557011	27.176847458	19.177093506	42.326050666	-71.119562666	1	54102.200194	9.5
10611	2022-09-30	15:02:31.361	272.41841853	6538.042045	1664550151.361	0	899	2.2946424655	2.32451879	478.76897664	486.32323622	1.4198731984	738.38492973	25.919610977	-1.2592819187	27.176847458	19.176699594	42.32604615	-71.119560413	1	54103.061966	9.5
10612	2022-09-30	15:02:32.262	272.41842896	6538.042295	1664550152.262	0	899	2.2946424655	2.32451879	477.98095001	485.5227757	1.4198731984	738.3891448	25.919610977	-1.1929684877	27.176847458	19.177453995	42.326038107	-71.119566818	1	54104.022682	9.5
10613	2022-09-30	15:02:33.207	272.4184399	6538.042558	1664550153.207	0	899	2.2988015071	2.3289315007	477.98095001	485.57318774	1.4292157001	738.38989137	25.919610977	-1.1813270611	27.176847458	19.175450142	42.326028787	-71.119573031	1	54104.954635	9.5
10614	2022-09-30	15:02:34.095	272.41845019	6538.042804	1664550154.096	0	899	2.2988015071	2.3289315007	476.66948621	484.24089268	1.4292157001	738.39165936	25.919610977	-1.1757326458	27.176847458	19.179511127	42.326018328	-71.119577621	1	54105.857579	9.5
10615	2022-09-30	15:02:34.973	272.41846035	6538.043048	1664550154.974	0	899	2.2990841842	2.3301085076	476.67845324	484.47441675	1.4708948502	738.40400261	25.921870491	-1.209870269	27.176847458	19.177684506	42.326010511	-71.119575871	1	54106.738739	9.5
10616	2022-09-30	15:02:35.862	272.41847064	6538.043295	1664550155.863	0	899	2.2990918393	2.33011631	476.31026224	484.10021517	1.4708969113	738.39570224	25.922235489	-1.1691897105	27.176847458	19.178449631	42.326007301	-71.119570871	1	54107.619329	9.5619329389
10617	2022-09-30	15:02:36.822	272.41848175	6538.043562	1664550156.823	0	899	2.2958102692	2.3266491596	476.31026224	484.06458601	1.464277192	738.37766534	25.922235489	-1.1535275961	27.176847458	19.159070148	42.326006667	-71.119566502	1	54108.549282	9.6
10618	2022-09-30	15:02:37.759	272.41849259	6538.043822	1664550157.76	0	899	2.2958102692	2.3266491596	478.41569463	486.20429482	1.464277192	738.38434848	25.922235489	-1.170752673	27.176847458	19.150754057	42.3260083	-71.119565817	1	54109.490011	9.6
10619	2022-09-30	15:02:38.664	272.41850307	6538.044074	1664550158.665	0	899	2.3021527643	2.3313739817	478.41569463	485.77426831	1.3846557515	738.3896541	25.922235489	-1.2843219247	27.176847458	19.145770092	42.326007898	-71.11957017	1	54110.42042	9.6
10620	2022-09-30	15:02:39.598	272.41851387	6538.044333	1664550159.598	0	899	2.3021552303	2.3313764923	477.0676026	484.40544446	1.3846563757	738.38634688	25.922352911	-1.4611109835	27.176847458	19.128075189	42.326003836	-71.119579073	1	54111.349112	9.5650887574
10621	2022-09-30	15:02:40.578	272.41852522	6538.044605	1664550160.579	0	899	2.298696265	2.3291409192	477.07719648	484.73478891	1.4440117798	738.37359821	25.924768448	-1.3180068408	27.176847458	19.141124738	42.326001162	-71.119586667	1	54112.302545	9.5302544769
10622	2022-09-30	15:02:41.536	272.4185363	6538.044871	1664550161.536	0	899	2.298696265	2.3291409192	475.61009671	483.24414064	1.4440117798	738.38753282	25.924768448	-1.2341988813	27.176847458	19.152457484	42.325998821	-71.119586667	1	54113.23587	9.6
10623	2022-09-30	15:02:42.467	272.41854708	6538.04513	1664550162.468	0	899	2.3010218464	2.331638156	475.61009671	483.27952264	1.4505982258	738.38832183	25.924768448	-1.4849222448	27.176847458	19.166494218	42.325994629	-71.119586667	1	54114.22233	9.6
10624	2022-09-30	15:02:43.374	272.41855757	6538.045382	1664550163.374	0	899	2.3010218464	2.331638156	477.65438275	485.35677371	1.4505982258	738.36967862	25.924768448	-1.6568498611	27.176847458	19.154045105	42.325993155	-71.119586667	1	54115.106925	9.6
10625	2022-09-30	15:02:44.345	272.41856881	6538.045651	1664550164.345	0	899	2.2999808152	2.3302696611	477.65624731	485.27951698	1.4359258052	738.391144	25.925237327	-1.3126819457	27.176847458	19.169408596	42.325991823	-71.119586667	1	54116.094094	9.6
10626	2022-09-30	15:02:45.298	272.41857984	6538.045916	1664550165.298	0	899	2.3000222006	2.330311824	476.16882621	483.76841549	1.4359366788	738.39416261	25.927209854	-1.2320321798	27.176847458	19.185014725	42.325993494	-71.119586827	1	54117.048096	9.6
10627	2022-09-30	15:02:46.299	272.41859142	6538.046194	1664550166.299	0	899	2.3012663478	2.3311147217	476.16882621	483.65334707	1.4145310462	738.39405105	25.927209854	-1.2056448389	27.176847458	19.184042406	42.325996827	-71.11959	1	54118.048068	9.6
10628	2022-09-30	15:02:47.210	272.41860198	6538.046447	1664550167.211	0	899	2.3012663478	2.3311147217	478.37718751	485.89641986	1.4145310462	738.38401057	25.927209854	-1.2304799936	27.176847458	19.180586291	42.325999692	-71.11959	1	54118.907634	9.6
10629	2022-09-30	15:02:48.190	272.41861331	6538.046719	1664550168.19	0	899	2.3034721565	2.334160511	478.37718751	486.10118892	1.4524404633	738.38498309	25.927209854	-1.1706341181	27.176847458	19.173532966	42.326004481	-71.11959	1	54119.896236	9.6
10630	2022-09-30	15:02:49.167	272.41862462	6538.046991	1664550169.167	0	899	2.3034721565	2.334160511	473.86417461	481.51530775	1.4524404633	738.38150813	25.927209854	-1.1686399449	27.176847458	19.179630229	42.3260096	-71.119591533	1	54120.920084	9.6
10631	2022-09-30	15:02:50.144	272.41863594	6538.047262	1664550170.145	0	899	2.3028698962	2.3334273964	473.87110036	481.49162808	1.4467016759	738.39307894	25.928965322	-1.1715610912	27.176847458	19.179618191	42.326017085	-71.119591667	1	54121.850141	9.6
10632	2022-09-30	15:02:51.137	272.41864742	6538.047538	1664550171.137	0	899	2.3028881523	2.333445998	475.23143886	482.87386867	1.4467065025	738.39669456	25.929834366	-1.1718090773	27.176847458	19.178894043	42.326025282	-71.119593056	1	54122.833834	9.6
10633	2022-09-30	15:02:52.069	272.41865822	6538.047797	1664550172.07	0	899	2.3059984351	2.3355423936	475.23143886	482.60962635	1.397450343	738.39937203	25.929834366	-1.1563947951	27.176847458	19.183854792	42.326034477	-71.119595937	1	54123.781059	9.6
10634	2022-09-30	15:02:52.960	272.41866853	6538.048045	1664550172.961	0	899	2.3059984351	2.3355423936	476.8963424	484.30037828	1.397450343	738.39951592	25.929834366	-1.1674973412	27.176847458	19.181879726	42.326060336	-71.119589566	1	54124.710084	9.5289915966
10635	2022-09-30	15:02:53.881	272.41867919	6538.048301	1664550173.882	0	899	2.3044619444	2.3333568756	476.8963424	484.14213934	1.3680310422	738.39704137	25.929834366	-1.1979592707	27.176847458	19.178927049	42.326086963	-71.119582426	1	54125.636095	9.5
10636	2022-09-30	15:02:54.799	272.41868981	6538.048556	1664550174.8	0	899	2.3045022077	2.3333978589	477.19201338	484.44235676	1.3680411013	738.41299176	25.931749698	-1.3887827965	27.176847458	19.153573169	42.3261093	-71.11958	1	54126.54142	9.5
10637	2022-09-30	15:02:55.793	272.41870132	6538.048832	1664550175.794	0	899	2.3067110646	2.33767547	477.19422459	484.95768146	1.4633020463	738.41242627	25.93230629	-1.2907139513	27.176847458	19.16604354	42.326129416	-71.11957572	1	54127.513592	9.5
10638	2022-09-30	15:02:56.740	272.41871227	6538.049094	1664550176.74	0	899	2.3067110646	2.33767547	476.51175978	484.26411365	1.4633020463	738.40255717	25.93230629	-1.1764117092	27.176847458	19.178702727	42.32614677	-71.119566298	1	54128.460186	9.5
10639	2022-09-30	15:02:57.653	272.41872284	6538.049348	1664550177.653	0	899	2.3102809625	2.3412560074	476.51175978	484.25476803	1.4615662115	738.40286113	25.93230629	-1.1810899026	27.176847458	19.172793609	42.326165021	-71.119563213	1	54129.385602	9.5385601578
10640	2022-09-30	15:02:58.605	272.41873387	6538.049613	1664550178.606	0	899	2.3102809625	2.3412560074	475.44413426	483.16979429	1.4615662115	738.3970248	25.93230629	-1.1661068098	27.176847458	19.181843132	42.326185047	-71.119571131	1	54130.335707	9.6335707019
10641	2022-09-30	15:02:59.536	272.41874463	6538.049871	1664550179.536	0	899	2.3059802636	2.3365759785	475.4464382	483.09153344	1.4465590001	738.38755263	25.932888347	-1.1742127557	27.176847458	19.178840524	42.326202959	-71.119579442	1	54131.277555	9.7
10642	2022-09-30	15:03:00.471	272.41875546	6538.050131	1664550180.472	0	899	2.3060193755	2.3366158306	477.3257325	485.00110213	1.4465693258	738.40598767	25.934747696	-1.176692009	27.176847458	19.176372528	42.326216823	-71.119590312	1	54132.218718	9.7437436419
10643	2022-09-30	15:03:01.512	272.4187675	6538.05042	1664550181.512	0	899	2.3069060766	2.337396169	477.3257325	484.97139838	1.4410593468	738.40603537	25.934747696	-1.1349334669	27.176847458	19.182769737	42.326224201	-71.119605502	1	54133.260287	9.9
10644	2022-09-30	15:03:02.474	272.41877865	6538.050687	1664550182.475	0	899	2.3069060766	2.337396169	478.52393103	486.18878931	1.4410593468	738.39684776	25.934747696	-1.1837307736	27.176847458	19.18189621	42.326226334	-71.11961333	1	54134.19958	9.9
10645	2022-09-30	15:03:03.440	272.41878983	6538.050956	1664550183.441	0	899	2.3083780337	2.3396070798	478.52393103	486.37005927	1.4745898753	738.38213545	25.934747696	-1.1547563794	27.176847458	19.18497198	42.326225	-71.119621006	1	54135.201183	9.9
10646	2022-09-30	15:03:04.378	272.41880068	6538.051216	1664550184.379	0	899	2.3083780337	2.3396070798	474.73306645	482.51703768	1.4745898753	738.40686035	25.934747696	-1.1490218639	27.176847458	19.184656143	42.326225652	-71.119625652	1	54136.130346	9.9130346232
10647	2022-09-30	15:03:05.341	272.41881182	6538.051484	1664550185.341	0	899	2.3145518493	2.3461293675	474.74189314	482.59206182	1.4868990802	738.40390965	25.936980936	-1.1880424749	27.176847458	19.179074812	42.326232545	-71.119628134	1	54137.101791	10.010179076
10648	2022-09-30	15:03:06.279	272.41882267	6538.051744	1664550186.279	0	899	2.314559466	2.3461371324	476.92078666	484.80699588	1.4869011395	738.38607364	25.93734169	-1.1392560005	27.176847458	19.183935165	42.326254647	-71.119611926	1	54137.985862	10.098586239
10649	2022-09-30	15:03:07.196	272.41883329	6538.051999	1664550187.196	0	899	2.3094385694	2.3401179977	476.92078666	484.59908303	1.4483214436	738.39536472	25.93734169	-1.1392560005	27.176847458	19.184574974	42.326273656	-71.119591456	1	54138.932782	10.1
10650	2022-09-30	15:03:08.135	272.41884417	6538.05226	1664550188.136	0	899	2.3094385694	2.3401179977	474.95232603	482.59893071	1.4483214436	738.3828129	25.93734169	-1.1397086863	27.176847458	19.18396658	42.326284911	-71.119575841	1	54139.849515	10.184951456
10651	2022-09-30	15:03:09.151	272.41885591	6538.052542	1664550189.151	0	899	2.3087613837	2.3383289213	474.95232603	482.32322583	1.3968990111	738.39994398	25.93734169	-1.1783196926	27.176847458	19.177812576	42.326295284	-71.119561844	1	54140.861723	10.372344689
10652	2022-09-30	15:03:10.125	272.4188672	6538.052813	1664550190.126	0	899	2.3088103662	2.3383787984	479.13994066	486.57589648	1.3969114839	738.39838172	25.939667493	-1.1738893749	27.176847458	19.178139642	42.326302431	-71.119551353	1	54141.864669	10.486466942
10653	2022-09-30	15:03:11.028	272.41887764	6538.053063	1664550191.028	0	899	2.3107602385	2.341258354	479.14088867	486.80481474	1.4390607219	738.40362913	25.939905167	-1.1742989906	27.176847458	19.177219138	42.326303333	-71.11955	1	54142.727358	10.572735849
10654	2022-09-30	15:03:11.954	272.41888837	6538.053321	1664550191.955	0	899	2.3107602385	2.341258354	476.2185273	483.83570978	1.4390607219	738.39769538	25.939905167	-1.2072078219	27.176847458	19.178065748	42.326305462	-71.119548936	1	54143.638639	10.663863864
10655	2022-09-30	15:03:12.894	272.41889924	6538.053582	1664550192.894	0	899	2.3138828656	2.342935891	476.2185273	483.46401949	1.3698922608	738.39665576	25.939905167	-1.173695363	27.176847458	19.178867782	42.326305701	-71.119550264	1	54144.579158	10.7
10656	2022-09-30	15:03:13.848	272.41891028	6538.053847	1664550193.848	0	899	2.3138828656	2.342935891	476.96917227	484.22608525	1.3698922608	738.38968765	25.939905167	-1.2385643736	27.176847458	19.179011023	42.326310705	-71.119542158	1	54145.570513	10.757051282
10657	2022-09-30	15:03:14.846	272.41892184	6538.054124	1664550194.847	0	899	2.3176782383	2.3486642157	476.97723198	484.70573179	1.457470333	738.39494475	25.941934889	-1.2297901255	27.176847458	19.1796875	42.326323964	-71.119522052	1	54146.597598	10.8
10658	2022-09-30	15:03:15.802	272.41893289	6538.054389	1664550195.802	0	899	2.3176888775	2.3486750578	475.13169062	482.8303021	1.4574731488	738.39184489	25.942438126	-1.2060544333	27.176847458	19.177323815	42.326330924	-71.11951241	1	54147.554108	10.855410822
10659	2022-09-30	15:03:16.742	272.41894377	6538.054651	1664550196.742	0	899	2.3113951675	2.3430109918	475.13169062	483.00863641	1.4906841652	738.39866305	25.942438126	-1.1819522286	27.176847458	19.179827747	42.326334147	-71.11950836	1	54148.495992	10.9
10660	2022-09-30	15:03:17.693	272.41895478	6538.054915	1664550197.693	0	899	2.3113951675	2.3430109918	477.69158733	485.61097223	1.4906841652	738.38733759	25.942438126	-1.1794622244	27.176847458	19.179004985	42.326336667	-71.119502791	1	54149.441815	10.94418146
10661	2022-09-30	15:03:18.654	272.41896591	6538.055182	1664550198.655	0	899	2.3132935229	2.3445655162	477.69158733	485.51815678	1.4734949302	738.39524831	25.942438126	-1.2375619033	27.176847458	19.172233013	42.326334828	-71.119498162	1	54150.367688	11
10662	2022-09-30	15:03:19.562	272.41897641	6538.055434	1664550199.562	0	899	2.3133097585	2.3445820649	475.09972851	482.88385593	1.4734992827	738.40350261	25.943207532	-1.243231741	27.176847458	19.171813902	42.326331667	-71.119494591	1	54151.245652	11
10663	2022-09-30	15:03:20.482	272.41898706	6538.055689	1664550200.482	0	899	2.3127066385	2.3426264574	475.1064625	482.55507848	1.4109491814	738.40047268	25.944910049	-1.1776513303	27.176847458	19.179721921	42.326331667	-71.11949371	1	54152.226226	11.022622623
10664	2022-09-30	15:03:21.371	272.41899735	6538.055936	1664550201.371	0	899	2.3127066385	2.3426264574	477.83479155	485.32618168	1.4109491814	738.38716823	25.944910049	-1.1392560005	27.176847458	19.184295654	42.326331667	-71.119495394	1	54153.118126	11.1
10665	2022-09-30	15:03:22.302	272.41900813	6538.056195	1664550202.302	0	899	2.316061928	2.3457386042	477.83479155	485.25434646	1.3976264042	738.40019337	25.944910049	-1.1694160376	27.176847458	19.184218931	42.326331769	-71.119498333	1	54154.061263	11.1
10666	2022-09-30	15:03:23.247	272.41901907	6538.056458	1664550203.248	0	899	2.316061928	2.3457386042	476.62040789	484.02110652	1.3976264042	738.40154544	25.944910049	-1.1408835649	27.176847458	19.185014725	42.326333255	-71.119498333	1	54154.952875	11.1
10667	2022-09-30	15:03:24.187	272.41902995	6538.056719	1664550204.188	0	899	2.3158890829	2.3466131958	476.62040789	484.28361201	1.4464162723	738.39461088	25.944910049	-1.1705370723	27.176847458	19.180328559	42.32633187	-71.119499796	1	54155.877712	11.1
10668	2022-09-30	15:03:25.079	272.41904028	6538.056967	1664550205.08	0	899	2.3159190544	2.3466437345	478.78757581	486.48566673	1.4464241507	738.3958332	25.946328814	-1.2216303159	27.176847458	19.1778965	42.326331667	-71.1195	1	54156.794209	11.1
10669	2022-09-30	15:03:26.039	272.41905138	6538.057233	1664550206.039	0	899	2.3136492789	2.343904211	478.79140864	486.37899968	1.4259745614	738.38964318	25.947290421	-1.4978895503	27.176847458	19.175388336	42.326331667	-71.119501289	1	54157.773143	11.1
10670	2022-09-30	15:03:26.987	272.41906236	6538.057497	1664550206.988	0	899	2.3136492789	2.343904211	478.98835519	486.57906732	1.4259745614	738.39008741	25.947290421	-1.2530623714	27.176847458	19.178765493	42.326331667	-71.119502878	1	54158.726727	11.1
10671	2022-09-30	15:03:27.878	272.41907267	6538.057744	1664550207.879	0	899	2.3143661665	2.3449094117	478.98835519	486.64922214	1.4389462247	738.40454102	25.947290421	-1.1392560005	27.176847458	19.183935165	42.326331667	-71.119504365	1	54159.619238	11.1
10672	2022-09-30	15:03:28.743	272.41908269	6538.057984	1664550208.744	0	899	2.3143661665	2.3449094117	476.90192814	484.52942509	1.4389462247	738.39652156	25.947290421	-1.2910265859	27.176847458	19.167451631	42.326330858	-71.119505809	1	54160.485485	11.1
10673	2022-09-30	15:03:29.655	272.41909324	6538.058238	1664550209.656	0	899	2.3180126541	2.3491942055	476.90771266	484.68287108	1.4663385526	738.39200294	25.948747382	-1.2379715293	27.176847458	19.154057736	42.32633	-71.119507936	1	54161.380861	11.1
10674	2022-09-30	15:03:30.601	272.41910419	6538.058501	1664550210.602	0	899	2.3180392769	2.3492213392	475.69327518	483.4486724	1.4663456407	738.37738886	25.950006485	-1.2578914252	27.176847458	19.150160518	42.326329516	-71.119510484	1	54162.290573	11.1
10675	2022-09-30	15:03:31.555	272.41911523	6538.058766	1664550211.556	0	899	2.314249333	2.3444535729	475.69327518	483.21714702	1.4232517621	738.37754973	25.950006485	-1.4809770213	27.176847458	19.168410105	42.326328333	-71.119511667	1	54163.231405	11.1
10676	2022-09-30	15:03:32.503	272.41912619	6538.059029	1664550212.503	0	899	2.314249333	2.3444535729	476.85620679	484.39847231	1.4232517621	738.38692287	25.950006485	-1.1384906658	27.176847458	19.179406981	42.326327978	-71.119511667	1	54164.21346	11.1
10677	2022-09-30	15:03:33.433	272.41913696	6538.059287	1664550213.433	0	899	2.316899811	2.3478845164	476.85620679	484.58503067	1.4578944893	738.39444879	25.950006485	-1.1459282597	27.176847458	19.174911133	42.326326667	-71.119511667	1	54165.179487	11.1
10678	2022-09-30	15:03:34.316	272.41914719	6538.059532	1664550214.317	0	899	2.316899811	2.3478845164	478.39612993	486.14991268	1.4578944893	738.38543944	25.950006485	-1.1734366417	27.176847458	19.179613113	42.326326584	-71.11951175	1	54166.049761	11.1
10679	2022-09-30	15:03:35.226	272.41915771	6538.059785	1664550215.226	0	899	2.3185061179	2.3493554873	478.4053042	486.11991001	1.4506178228	738.4042706	25.952310057	-1.1974095035	27.176847458	19.180276795	42.326325134	-71.119513199	1	54166.919617	11.1
10680	2022-09-30	15:03:36.078	272.41916757	6538.060022	1664550216.078	0	899	2.3185103237	2.3493597729	475.86140863	483.53499837	1.4506189303	738.40070995	25.952508926	-1.2161544885	27.176847458	19.18185368	42.326323719	-71.119513333	1	54167.768769	11.1
10681	2022-09-30	15:03:37.025	272.41917853	6538.060285	1664550217.025	0	899	2.3171181852	2.3484977676	475.86140863	483.67194175	1.4760887216	738.37976317	25.952508926	-1.1496363041	27.176847458	19.184200287	42.326320824	-71.119514588	1	54168.752892	11.1
10682	2022-09-30	15:03:37.943	272.41918916	6538.06054	1664550217.943	0	899	2.3171181852	2.3484977676	475.99273891	483.80542762	1.4760887216	738.38734567	25.952508926	-1.1453570001	27.176847458	19.184565424	42.326318927	-71.119515	1	54169.643732	11.1
10683	2022-09-30	15:03:38.825	272.41919937	6538.060785	1664550218.826	0	899	2.3178039671	2.349514758	475.99273891	483.88578312	1.491023028	738.39505389	25.952508926	-1.1407111481	27.176847458	19.184815249	42.326317434	-71.119515899	1	54170.53953	11.1
10684	2022-09-30	15:03:39.724	272.41920978	6538.061035	1664550219.725	0	899	2.317806941	2.34951779	477.38750528	485.30368224	1.4910238332	738.39142775	25.95264959	-1.136615019	27.176847458	19.184633154	42.32631592	-71.119517413	1	54171.447847	11.1
10685	2022-09-30	15:03:40.638	272.41922035	6538.061288	1664550220.638	0	899	2.3185886889	2.3502663267	477.39749789	485.30285204	1.4889878869	738.3964767	25.955163956	-1.1783519699	27.176847458	19.178730731	42.326314421	-71.11951949	1	54172.347107	11.1
10686	2022-09-30	15:03:41.549	272.4192309	6538.061542	1664550221.55	0	899	2.3185886889	2.3502663267	477.03594822	484.93531536	1.4889878869	738.38299318	25.955163956	-1.1427592213	27.176847458	19.184221975	42.326312858	-71.119522142	1	54173.285132	11.1
10687	2022-09-30	15:03:42.450	272.41924132	6538.061792	1664550222.45	0	899	2.3196513693	2.3508924661	477.03594822	484.82257061	1.4680774323	738.38108048	25.955163956	-1.1392560005	27.176847458	19.184656143	42.326311336	-71.119523994	1	54174.198198	11.1
10688	2022-09-30	15:03:43.368	272.41925196	6538.062047	1664550223.369	0	899	2.3196513693	2.3508924661	478.74521231	486.5597349	1.4680774323	738.39144069	25.955163956	-1.1580008884	27.176847458	19.182553904	42.326309803	-71.119526864	1	54175.118236	11.1
10689	2022-09-30	15:03:44.342	272.41926323	6538.062317	1664550224.343	0	899	2.3248231847	2.3545292775	478.75151763	486.16457784	1.3937885525	738.38171831	25.956746019	-1.204674701	27.176847458	19.181118315	42.326308186	-71.119528481	1	54176.088596	11.1
10690	2022-09-30	15:03:45.315	272.41927449	6538.062588	1664550225.316	0	899	2.3248388193	2.354545197	474.71240465	482.06294376	1.3937924977	738.37472999	25.957483292	-1.2222663164	27.176847458	19.179973602	42.326306656	-71.119530021	1	54177.00641	11.1
10691	2022-09-30	15:03:46.197	272.4192847	6538.062833	1664550226.198	0	899	2.3227084047	2.3525827554	474.71240465	482.11141711	1.4028428411	738.3887515	25.957483292	-1.2022170949	27.176847458	19.180565664	42.326305085	-71.119533162	1	54177.948718	11.1
10692	2022-09-30	15:03:47.076	272.41929487	6538.063077	1664550227.077	0	899	2.3227084047	2.3525827554	476.38212782	483.8071651	1.4028428411	738.40463964	25.957483292	-1.1751290355	27.176847458	19.180148068	42.326302268	-71.119534699	1	54178.819527	11.1
10693	2022-09-30	15:03:48.002	272.41930558	6538.063334	1664550228.002	0	899	2.3219886179	2.3524134363	476.38212782	483.94670498	1.4287945923	738.40488176	25.957483292	-1.1425112486	27.176847458	19.179973602	42.326300409	-71.119536258	1	54179.754832	11.1
10694	2022-09-30	15:03:48.987	272.41931699	6538.063608	1664550228.988	0	899	2.3219886179	2.3524134363	476.13135134	483.69194636	1.4287945923	738.39764162	25.957483292	-1.1413686362	27.176847458	19.18224845	42.326298793	-71.119537873	1	54180.724004	11.1
10695	2022-09-30	15:03:49.917	272.41932775	6538.063866	1664550229.918	0	899	2.3243697716	2.3551746026	476.13593916	483.78343934	1.4449445323	738.3949201	25.958640736	-1.1803029831	27.176847458	19.178607069	42.326296143	-71.119539429	1	54181.657172	11.1
10696	2022-09-30	15:03:50.828	272.4193383	6538.064119	1664550230.829	0	899	2.3243989348	2.3552043172	478.43999176	486.12453992	1.4449521629	738.39252881	25.960016251	-1.2271492481	27.176847458	19.173131943	42.326294085	-71.11954	1	54182.549282	11.1
10697	2022-09-30	15:03:51.780	272.41934932	6538.064384	1664550231.781	0	899	2.322487777	2.354192937	478.43999176	486.35616147	1.4877958806	738.39997955	25.960016251	-1.3424970701	27.176847458	19.153835726	42.326291752	-71.119540791	1	54183.474359	11.1
10698	2022-09-30	15:03:52.717	272.41936016	6538.064644	1664550232.718	0	899	2.322487777	2.354192937	475.10835041	482.96939547	1.4877958806	738.38740792	25.960016251	-1.4449422367	27.176847458	19.139640808	42.32628452	-71.119539612	1	54184.410987	11.1
10699	2022-09-30	15:03:53.681	272.41937132	6538.064912	1664550233.682	0	899	2.3242072936	2.3563527158	475.10835041	483.07295716	1.5070729997	738.38150651	25.960016251	-1.4859030618	27.176847458	19.139700492	42.326274645	-71.119535993	1	54185.404412	11.140441176
10700	2022-09-30	15:03:54.604	272.41938199	6538.065168	1664550234.604	0	899	2.3242339268	2.3563798745	476.15022438	484.13233601	1.5070802686	738.3987645	25.961272524	-1.3549793738	27.176847458	19.158531328	42.326271083	-71.119534417	1	54186.350099	11.164990138
10701	2022-09-30	15:03:55.513	272.41939251	6538.06542	1664550235.513	0	899	2.3254079493	2.3560061189	476.15540598	483.74836969	1.4347442321	738.39383763	25.962579727	-1.2645530085	27.176847458	19.178017888	42.32626919	-71.119533333	1	54187.242954	11.1
10702	2022-09-30	15:03:56.467	272.41940356	6538.065686	1664550236.468	0	899	2.3254079493	2.3560061189	475.39133869	482.97211828	1.4347442321	738.3921339	25.962579727	-1.3079175286	27.176847458	19.170033815	42.326266667	-71.119533333	1	54188.17357	11.117357002
10703	2022-09-30	15:03:57.421	272.41941461	6538.065951	1664550237.422	0	899	2.3237438071	2.3551374788	475.39133869	483.17534886	1.4725881584	738.40703295	25.962579727	-1.2255215645	27.176847458	19.165569305	42.326266254	-71.119533127	1	54189.123932	11.2
10704	2022-09-30	15:03:58.345	272.4194253	6538.066207	1664550238.346	0	899	2.3237438071	2.3551374788	478.26973686	486.10087764	1.4725881584	738.41572379	25.962579727	-1.5266807056	27.176847458	19.175223685	42.326261772	-71.119530626	1	54190.104104	11.2
10705	2022-09-30	15:03:59.267	272.41943597	6538.066463	1664550239.268	0	899	2.3281978607	2.3592399964	478.27013759	485.99849453	1.4535665691	738.39114845	25.962680375	-1.2480500779	27.176847458	19.182669545	42.326248333	-71.119521622	1	54191.026627	11.2
10706	2022-09-30	15:04:00.259	272.41944745	6538.066739	1664550240.26	0	899	2.3282495145	2.3592926327	477.72053449	485.44008365	1.453580143	738.38668641	25.965112686	-1.2417981625	27.176847458	19.178173065	42.326248333	-71.11952	1	54192.004931	11.2
10707	2022-09-30	15:04:01.183	272.41945814	6538.066995	1664550241.183	0	899	2.331641894	2.3609417804	477.72053449	484.9948233	1.3709957688	738.39079638	25.965112686	-1.2133195898	27.176847458	19.176754225	42.326248333	-71.11952	1	54192.915187	11.2
10708	2022-09-30	15:04:02.158	272.41946943	6538.067266	1664550242.159	0	899	2.331641894	2.3609417804	477.01388304	484.27741161	1.3709957688	738.39545122	25.965112686	-1.1713994094	27.176847458	19.18069458	42.326246892	-71.119518558	1	54193.864917	11.2
10709	2022-09-30	15:04:03.109	272.41948044	6538.067531	1664550243.11	0	899	2.3321407689	2.3617838054	477.01388304	484.36112949	1.3865578774	738.39883322	25.965112686	-1.2041896503	27.176847458	19.181917847	42.326245221	-71.119515442	1	54194.867521	11.2
10710	2022-09-30	15:04:04.051	272.41949133	6538.067792	1664550244.051	0	899	2.3321407689	2.3617838054	475.50922881	482.8332997	1.3865578774	738.3958817	25.965112686	-1.2629576921	27.176847458	19.183935165	42.326243717	-71.11951115	1	54195.770028	11.2
10711	2022-09-30	15:04:04.993	272.41950225	6538.068054	1664550244.994	0	899	2.3299837167	2.3584162012	475.51440817	482.54521476	1.3318331368	738.38398834	25.966421102	-1.2469829242	27.176847458	19.181331142	42.326240886	-71.119505105	1	54196.734244	11.2
10712	2022-09-30	15:04:05.904	272.41951279	6538.068307	1664550245.905	0	899	2.3300097413	2.3584426787	476.47837073	483.52346379	1.3318393983	738.38592085	25.967645645	-1.5003041061	27.176847458	19.139972106	42.326238934	-71.119501202	1	54197.639456	11.2
10713	2022-09-30	15:04:06.798	272.41952313	6538.068555	1664550246.798	0	899	2.3297544184	2.3615833181	476.47837073	484.36818425	1.4889283789	738.39769497	25.967645645	-1.3303813169	27.176847458	19.160422774	42.326238333	-71.11949918	1	54198.491989	11.2
10714	2022-09-30	15:04:07.727	272.41953389	6538.068813	1664550247.728	0	899	2.3297544184	2.3615833181	477.01029021	484.90891157	1.4889283789	738.37806146	25.967645645	-1.1709035461	27.176847458	19.178250142	42.326240456	-71.119496918	1	54199.424539	11.2
10715	2022-09-30	15:04:08.690	272.41954503	6538.069081	1664550248.691	0	899	2.3319326928	2.3641545442	477.01029021	484.99921701	1.5056709879	738.38592893	25.967645645	-1.1925696845	27.176847458	19.168830114	42.326245468	-71.119493577	1	54200.427022	11.2
10716	2022-09-30	15:04:09.556	272.41955506	6538.069321	1664550249.557	0	899	2.3319541953	2.3641764706	478.53304918	486.54751064	1.5056768318	738.39436795	25.968656565	-1.2271061378	27.176847458	19.162013843	42.326249784	-71.119491667	1	54201.290224	11.2
10717	2022-09-30	15:04:10.447	272.41956536	6538.069569	1664550250.447	0	899	2.3249921352	2.3562299519	478.53899075	486.33133316	1.4645980615	738.38179915	25.970148087	-1.1721324502	27.176847458	19.179589366	42.326253968	-71.119491667	1	54202.190335	11.2
10718	2022-09-30	15:04:11.335	272.41957565	6538.069816	1664550251.336	0	899	2.3249921352	2.3562299519	477.41503063	485.18907091	1.4645980615	738.40288175	25.970148087	-1.176692009	27.176847458	19.179254532	42.326256558	-71.119491558	1	54203.06501	11.2
10719	2022-09-30	15:04:12.240	272.41958611	6538.070067	1664550252.24	0	899	2.3317629703	2.3613066594	477.41503063	484.74493639	1.3821901317	738.40716189	25.970148087	-1.1895191891	27.176847458	19.174269657	42.326255118	-71.119490118	1	54203.929254	11.2
10720	2022-09-30	15:04:13.197	272.41959719	6538.070333	1664550253.197	0	899	2.3317629703	2.3613066594	476.93042246	484.25288788	1.3821901317	738.40064002	25.970148087	-1.1343729496	27.176847458	19.185375214	42.326255	-71.11949	1	54204.870809	11.2
10721	2022-09-30	15:04:14.154	272.41960826	6538.070598	1664550254.154	0	899	2.3317090069	2.3622676767	476.93042246	484.50531827	1.4290939899	738.38711487	25.970148087	-1.5348404685	27.176847458	19.15584131	42.326253552	-71.119488552	1	54205.868559	11.2
10722	2022-09-30	15:04:15.033	272.41961845	6538.070843	1664550255.034	0	899	2.3317402473	2.3622995011	476.88917616	484.46346025	1.4291020494	738.38876323	25.971616972	-1.3621582717	27.176847458	19.169453791	42.326253333	-71.119487032	1	54206.780765	11.2
10723	2022-09-30	15:04:15.938	272.41962892	6538.071094	1664550255.939	0	899	2.3285215983	2.3592579991	476.89291579	484.52184727	1.4392393629	738.38099842	25.972558975	-1.141163826	27.176847458	19.18468085	42.326253333	-71.119485511	1	54207.693694	11.2
10724	2022-09-30	15:04:16.828	272.41963922	6538.071341	1664550256.829	0	899	2.3285215983	2.3592579991	476.47946261	484.10178002	1.4392393629	738.38977051	25.972558975	-1.1374127296	27.176847458	19.185463545	42.326254251	-71.119484083	1	54208.550424	11.2
10725	2022-09-30	15:04:17.845	272.41965098	6538.071624	1664550257.845	0	899	2.3333483612	2.3643331883	476.47946261	484.14761924	1.4477575979	738.39406884	25.972558975	-1.1384583277	27.176847458	19.18485332	42.326255	-71.119482433	1	54209.54008	11.2
10726	2022-09-30	15:04:18.736	272.4196613	6538.071871	1664550258.736	0	899	2.3333483612	2.3643331883	477.54114102	485.22638363	1.4477575979	738.39032063	25.972558975	-1.1433089332	27.176847458	19.18024581	42.326255732	-71.119480934	1	54210.439471	11.2
10727	2022-09-30	15:04:19.658	272.41967198	6538.072127	1664550259.659	0	899	2.3322973319	2.3616035581	477.54674083	484.81791145	1.3709081473	738.39064602	25.973967634	-1.1589171208	27.176847458	19.169546974	42.326256667	-71.11948	1	54211.384695	11.2
10728	2022-09-30	15:04:20.599	272.41968287	6538.072389	1664550260.6	0	899	2.3323225478	2.3616292259	476.2627961	483.51445076	1.3709143862	738.38443498	25.975152969	-1.1445592689	27.176847458	19.183727264	42.326257244	-71.119479422	1	54212.346693	11.2
10729	2022-09-30	15:04:21.509	272.41969339	6538.072641	1664550261.509	0	899	2.3359690168	2.366822937	476.2627961	483.88640805	1.4401244932	738.39020018	25.975152969	-1.1691573416	27.176847458	19.180675481	42.326258762	-71.119477905	1	54213.257257	11.2
10730	2022-09-30	15:04:22.427	272.41970403	6538.072897	1664550262.428	0	899	2.3359690168	2.366822937	476.80600206	484.43830919	1.4401244932	738.39138531	25.975152969	-1.2060220676	27.176847458	19.178505234	42.326260282	-71.119476667	1	54214.169378	11.2
10731	2022-09-30	15:04:23.339	272.41971458	6538.07315	1664550263.34	0	899	2.3335811287	2.3645585169	476.80600206	484.47679914	1.4472720925	738.40585267	25.975152969	-1.2384026958	27.176847458	19.176607385	42.326262283	-71.119476359	1	54215.046218	11.204621849
10732	2022-09-30	15:04:24.250	272.41972512	6538.073403	1664550264.25	0	899	2.3335811287	2.3645585169	476.09676106	483.75614796	1.4472720925	738.39716223	25.975152969	-1.16855371	27.176847458	19.184656143	42.326275036	-71.119469993	1	54216.001972	11.3
10733	2022-09-30	15:04:25.168	272.41973575	6538.073658	1664550265.169	0	899	2.3356890667	2.3660787131	476.10407424	483.61105768	1.4189004072	738.3986776	25.976998171	-1.1541959063	27.176847458	19.182824394	42.326291652	-71.119466972	1	54216.908284	11.3
10734	2022-09-30	15:04:26.095	272.41974648	6538.073916	1664550266.096	0	899	2.3357037187	2.366093637	475.67260488	483.17280524	1.4189041539	738.41766357	25.977685928	-1.1587878466	27.176847458	19.181055069	42.326307261	-71.119463881	1	54217.835671	11.3
10735	2022-09-30	15:04:26.993	272.41975687	6538.074165	1664550266.994	0	899	2.3365991137	2.3674953829	475.67260488	483.29518762	1.4416915547	738.38514194	25.977685928	-1.3394250104	27.176847458	19.143793409	42.326319806	-71.119459656	1	54218.735471	11.3
10736	2022-09-30	15:04:27.885	272.4197672	6538.074413	1664550267.886	0	899	2.3365991137	2.3674953829	478.07915584	485.7403032	1.4416915547	738.38438931	25.977685928	-1.2313639068	27.176847458	19.164842454	42.326325335	-71.119457333	1	54219.600382	11.3
10737	2022-09-30	15:04:28.759	272.4197773	6538.074655	1664550268.759	0	899	2.336454641	2.3677428001	478.07915584	485.83823085	1.4598254868	738.38058371	25.977685928	-1.1650073947	27.176847458	19.179657235	42.326328287	-71.119456667	1	54220.486111	11.3
10738	2022-09-30	15:04:29.663	272.41978777	6538.074906	1664550269.663	0	899	2.3364849236	2.3677736612	476.71192498	484.44885315	1.4598334512	738.38426279	25.979106916	-1.1509944808	27.176847458	19.182290248	42.326330695	-71.119457362	1	54221.41716	11.3
10739	2022-09-30	15:04:30.601	272.41979863	6538.075167	1664550270.602	0	899	2.3403779385	2.3724738922	476.71585332	484.63978427	1.4945288326	738.38774705	25.980096817	-1.1508004373	27.176847458	19.168739635	42.326332794	-71.119460588	1	54222.338192	11.3
10740	2022-09-30	15:04:31.592	272.4198101	6538.075442	1664550271.593	0	899	2.3403779385	2.3724738922	476.9482396	484.87603326	1.4945288326	738.39661493	25.980096817	-1.1793005143	27.176847458	19.137126001	42.326335534	-71.119464466	1	54223.320579	11.3
10741	2022-09-30	15:04:32.493	272.41982052	6538.075693	1664550272.493	0	899	2.336613189	2.3678653742	476.9482396	484.67950922	1.4580715543	738.3768638	25.980096817	-1.1756356386	27.176847458	19.179063544	42.326337043	-71.119462957	1	54224.225627	11.3
10742	2022-09-30	15:04:33.418	272.41983124	6538.07595	1664550273.419	0	899	2.336613189	2.3678653742	477.07810467	484.81147938	1.4580715543	738.39255347	25.980096817	-1.2390817688	27.176847458	19.171441476	42.326338497	-71.119461503	1	54225.098291	11.3
10743	2022-09-30	15:04:34.316	272.41984163	6538.076199	1664550274.317	0	899	2.3405975702	2.3706300341	477.08335781	484.50149881	1.3995313679	738.38966905	25.981419582	-1.3258433074	27.176847458	19.159771837	42.32634009	-71.11945991	1	54226.054108	11.3
10744	2022-09-30	15:04:35.171	272.41985153	6538.076437	1664550275.172	0	899	2.3406247091	2.3706576698	478.46271524	485.90234066	1.3995381987	738.38198913	25.982690811	-1.1360006332	27.176847458	19.184656143	42.326341518	-71.119458482	1	54226.910822	11.3
10745	2022-09-30	15:04:36.095	272.41986222	6538.076693	1664550276.096	0	899	2.3381935158	2.3695694661	478.46271524	486.24405767	1.4627930842	738.38830203	25.982690811	-1.1717874593	27.176847458	19.180697346	42.32634429	-71.119458333	1	54227.786993	11.3
10746	2022-09-30	15:04:37.009	272.4198728	6538.076947	1664550277.01	0	899	2.3381935158	2.3695694661	477.9009171	485.67312288	1.4627930842	738.39380732	25.982690811	-1.1850458905	27.176847458	19.179230684	42.326345	-71.119453667	1	54228.699898	11.3
10747	2022-09-30	15:04:37.874	272.4198828	6538.077187	1664550277.874	0	899	2.3392977049	2.3697632833	477.9009171	485.44342655	1.4202340368	738.40110486	25.982690811	-1.1550905405	27.176847458	19.175858327	42.326345935	-71.119453537	1	54229.561144	11.3
10748	2022-09-30	15:04:38.780	272.4198933	6538.077439	1664550278.781	0	899	2.3393134531	2.369779324	479.11943106	486.68119357	1.4202380614	738.3867139	25.983428892	-1.1486014641	27.176847458	19.175591071	42.326348233	-71.119456567	1	54230.46999	11.3
10749	2022-09-30	15:04:39.769	272.41990473	6538.077714	1664550279.769	0	899	2.3402329063	2.3718347338	479.12658961	486.9681246	1.4719166853	738.38318801	25.98522377	-1.1832026243	27.176847458	19.18069458	42.326351637	-71.11945997	1	54231.491062	11.3
10750	2022-09-30	15:04:40.697	272.41991549	6538.077972	1664550280.698	0	899	2.3402329063	2.3718347338	477.56019711	485.37609604	1.4719166853	738.39758907	25.98522377	-1.1785999331	27.176847458	19.180985065	42.326355528	-71.119462398	1	54232.438856	11.3
10751	2022-09-30	15:04:41.661	272.41992664	6538.078239	1664550281.662	0	899	2.3420137111	2.3732548038	477.56019711	485.28073711	1.454244073	738.39466868	25.98522377	-1.1715072551	27.176847458	19.177006437	42.326360251	-71.119464612	1	54233.383495	11.3
10752	2022-09-30	15:04:42.536	272.41993677	6538.078482	1664550282.537	0	899	2.3420137111	2.3732548038	477.58411871	485.30504543	1.454244073	738.39740152	25.98522377	-1.1953615219	27.176847458	19.155383356	42.326365402	-71.119466253	1	54234.24819	11.3
10753	2022-09-30	15:04:43.426	272.41994706	6538.078729	1664550283.426	0	899	2.3434509314	2.3753329782	477.58411871	485.45905556	1.4827814738	738.39217069	25.98522377	-1.2125758533	27.176847458	19.158152523	42.326373239	-71.119465524	1	54235.157282	11.3
10754	2022-09-30	15:04:44.346	272.41995772	6538.078985	1664550284.347	0	899	2.3434509314	2.3753329782	477.65599453	485.53211655	1.4827814738	738.37259578	25.98522377	-1.1718090773	27.176847458	19.179973602	42.326382116	-71.119468423	1	54236.053971	11.3
10755	2022-09-30	15:04:45.233	272.41996799	6538.079232	1664550285.234	0	899	2.3427471034	2.372656969	477.66416222	485.05412907	1.3926274861	738.37660793	25.987277947	-1.1803461234	27.176847458	19.18091899	42.326389644	-71.119469929	1	54236.95723	11.3
10756	2022-09-30	15:04:46.105	272.41997807	6538.079474	1664550286.105	0	899	2.3427534214	2.372663402	477.3288007	484.71358767	1.3926290671	738.37865968	25.987573624	-1.1482673631	27.176847458	19.18228325	42.326398433	-71.119477028	1	54237.843337	11.3
10757	2022-09-30	15:04:47.015	272.4199886	6538.079726	1664550287.015	0	899	2.3411696702	2.3720450768	477.3288007	484.95778034	1.4379546946	738.39778754	25.987573624	-1.1416058043	27.176847458	19.185141608	42.326407456	-71.119478333	1	54238.745562	11.3
10758	2022-09-30	15:04:47.967	272.41999962	6538.079991	1664550287.967	0	899	2.3411696702	2.3720450768	476.86389092	484.48544008	1.4379546946	738.3876937	25.987573624	-1.1932811105	27.176847458	19.166287681	42.326417177	-71.119480726	1	54239.717684	11.3
10759	2022-09-30	15:04:48.904	272.42001047	6538.080251	1664550288.905	0	899	2.3498159637	2.3802072279	476.86389092	484.33792809	1.410553139	738.38250732	25.987573624	-1.1734366417	27.176847458	19.182134628	42.326427312	-71.11948689	1	54240.626767	11.23732328
10760	2022-09-30	15:04:49.812	272.42002097	6538.080503	1664550289.812	0	899	2.3498277455	2.3802192271	476.34475774	483.81067438	1.4105561161	738.39772488	25.988123344	-1.1982718367	27.176847458	19.177479384	42.326433428	-71.119493523	1	54241.528438	11.2
10761	2022-09-30	15:04:50.693	272.42003117	6538.080748	1664550290.693	0	899	2.3457931489	2.3776364478	476.35286385	484.19006978	1.4795445898	738.38550734	25.990167618	-1.2229130402	27.176847458	19.174109352	42.326437127	-71.119498085	1	54242.425425	11.2
10762	2022-09-30	15:04:51.615	272.42004184	6538.081004	1664550291.615	0	899	2.3457931489	2.3776364478	475.93191618	483.76219647	1.4795445898	738.39202881	25.990167618	-1.176692009	27.176847458	19.166650772	42.32644	-71.119499453	1	54243.327992	11.2
10763	2022-09-30	15:04:52.566	272.42005286	6538.081269	1664550292.567	0	899	2.3461066072	2.3767194361	475.93191618	483.45778919	1.4229216973	738.378901	25.990167618	-1.1735229319	27.176847458	19.168253299	42.326439134	-71.119497034	1	54244.259783	11.2
10764	2022-09-30	15:04:53.533	272.42006405	6538.081537	1664550293.534	0	899	2.3461066072	2.3767194361	475.35622469	482.87299433	1.4229216973	738.37230879	25.990167618	-1.1449042085	27.176847458	19.181993737	42.326435754	-71.119494246	1	54245.273684	11.2
10765	2022-09-30	15:04:54.467	272.42007486	6538.081797	1664550294.468	0	899	2.3437105813	2.3745160327	475.36437506	482.93645583	1.4332037156	738.3896545	25.992227251	-1.1432226691	27.176847458	19.18028157	42.326433333	-71.119496667	1	54246.175175	11.2
10766	2022-09-30	15:04:55.390	272.42008553	6538.082053	1664550295.39	0	899	2.3437180898	2.374523682	477.25329813	484.85547798	1.4332056484	738.38763751	25.992578506	-1.1425112486	27.176847458	19.180334091	42.326433502	-71.119496836	1	54247.101344	11.2
10767	2022-09-30	15:04:56.331	272.42009642	6538.082314	1664550296.331	0	899	2.344951732	2.3758298866	477.25329813	484.86941434	1.4357917402	738.38833355	25.992578506	-1.1694484096	27.176847458	19.179283129	42.326435226	-71.119498333	1	54248.067861	11.2
10768	2022-09-30	15:04:57.201	272.4201065	6538.082556	1664550297.202	0	899	2.344951732	2.3758298866	477.68956931	485.31264763	1.4357917402	738.39154214	25.992578506	-1.1689202083	27.176847458	19.175936655	42.326437963	-71.119498333	1	54248.888784	11.2
10769	2022-09-30	15:04:58.134	272.42011729	6538.082815	1664550298.134	0	899	2.3468536932	2.3782603014	477.68956931	485.43717409	1.4588717203	738.3882131	25.992578506	-1.16855371	27.176847458	19.179613113	42.326438333	-71.119498333	1	54249.828921	11.2
10770	2022-09-30	15:04:59.019	272.42012755	6538.083061	1664550299.02	0	899	2.3468536932	2.3782603014	475.96077261	483.6803382	1.4588717203	738.3840615	25.992578506	-1.1724342234	27.176847458	19.178754579	42.326434625	-71.119497097	1	54250.741736	11.2
10771	2022-09-30	15:04:59.890	272.42013762	6538.083303	1664550299.89	0	899	2.3508799756	2.3819554415	475.96519273	483.59009333	1.4412504949	738.40547756	25.993694116	-1.161816762	27.176847458	19.173698766	42.326432344	-71.1194937	1	54251.593301	11.2
10772	2022-09-30	15:05:00.803	272.42014819	6538.083557	1664550300.804	0	899	2.3509084031	2.381984405	476.77126387	484.40911714	1.4412578315	738.41206976	25.995019913	-1.1441389322	27.176847458	19.168809891	42.326430863	-71.119489255	1	54252.482249	11.2
10773	2022-09-30	15:05:01.703	272.42015861	6538.083807	1664550301.704	0	899	2.3463175399	2.3771990992	476.77126387	484.37608731	1.4351229805	738.38625391	25.995019913	-1.1477607094	27.176847458	19.161197978	42.326428686	-71.119485352	1	54253.394322	11.2
10774	2022-09-30	15:05:02.677	272.42016988	6538.084077	1664550302.678	0	899	2.3463175399	2.3771990992	477.73330039	485.35346896	1.4351229805	738.3949585	25.995019913	-1.1522772312	27.176847458	19.185014725	42.326427352	-71.119483333	1	54254.411157	11.2
10775	2022-09-30	15:05:03.594	272.42018049	6538.084332	1664550303.594	0	899	2.3495181395	2.3798918162	477.73330039	485.21757036	1.4099236787	738.38381695	25.995019913	-1.1561577304	27.176847458	19.180292786	42.326428902	-71.119483902	1	54255.341223	11.2
10776	2022-09-30	15:05:04.523	272.42019125	6538.08459	1664550304.524	0	899	2.349576343	2.379951093	478.75636116	486.25673806	1.4099383821	738.38178097	25.997735977	-1.4908292294	27.176847458	19.142162323	42.32643	-71.119485	1	54256.254616	11.2
10777	2022-09-30	15:05:05.444	272.42020191	6538.084846	1664550305.445	0	899	2.346965132	2.3789174571	478.75636116	486.65619815	1.4838108714	738.3954686	25.997735977	-1.4984177485	27.176847458	19.142543894	42.326430265	-71.119485265	1	54257.159255	11.2
10778	2022-09-30	15:05:06.377	272.4202127	6538.085105	1664550306.377	0	899	2.346965132	2.3789174571	476.78369703	484.65098359	1.4838108714	738.40935875	25.997735977	-1.5266375542	27.176847458	19.14396286	42.326431862	-71.119486667	1	54258.117357	11.2
10779	2022-09-30	15:05:07.375	272.42022425	6538.085382	1664550307.375	0	899	2.3461122015	2.3777216316	476.78369703	484.56915565	1.4686256598	738.39856321	25.997735977	-1.5116545704	27.176847458	19.169488263	42.326433333	-71.119486844	1	54259.106405	11.2
10780	2022-09-30	15:05:08.332	272.42023532	6538.085648	1664550308.332	0	899	2.3461122015	2.3777216316	478.67326309	486.48957666	1.4686256598	738.38023245	25.997735977	-1.2958340937	27.176847458	19.174529524	42.326433333	-71.119488476	1	54260.085502	11.2
10781	2022-09-30	15:05:09.292	272.42024645	6538.085915	1664550309.293	0	899	2.3504683438	2.382462133	478.67351434	486.57044224	1.4835258825	738.38868804	25.997799033	-1.4502240861	27.176847458	19.159794031	42.326433333	-71.119489964	1	54260.978625	11.2
10782	2022-09-30	15:05:10.257	272.42025762	6538.086183	1664550310.258	0	899	2.350518022	2.382512776	477.96987115	485.855262	1.4835390821	738.39265492	26.000116348	-1.2141280174	27.176847458	19.185735703	42.326434982	-71.119491649	1	54261.989496	11.2
10783	2022-09-30	15:05:11.226	272.42026882	6538.086452	1664550311.226	0	899	2.3486493698	2.3801181322	477.96987115	485.7314514	1.4606178544	738.39506763	26.000116348	-1.252889889	27.176847458	19.180611048	42.326433472	-71.119493195	1	54262.916746	11.2
10784	2022-09-30	15:05:12.144	272.42027944	6538.086707	1664550312.144	0	899	2.3486493698	2.3801181322	478.47677251	486.24658415	1.4606178544	738.3932576	26.000116348	-1.218946288	27.176847458	19.184919509	42.326433333	-71.119494813	1	54263.887821	11.2
10785	2022-09-30	15:05:12.999	272.42028934	6538.086944	1664550312.999	0	899	2.350834924	2.3805153814	478.47677251	485.79704494	1.377384062	738.40152362	26.000116348	-1.1360006332	27.176847458	19.188976288	42.326433333	-71.119496215	1	54264.728863	11.2
10786	2022-09-30	15:05:13.887	272.42029962	6538.087191	1664550313.887	0	899	2.350834924	2.3805153814	477.43302644	484.73733047	1.377384062	738.39854017	26.000116348	-1.1353215334	27.176847458	19.188826681	42.326432301	-71.119496667	1	54265.619532	11.2
10787	2022-09-30	15:05:14.836	272.42031061	6538.087455	1664550314.837	0	899	2.3512815071	2.3825632422	477.4408527	485.13898462	1.4504469608	738.39443788	26.002085642	-1.3969534422	27.176847458	19.178104552	42.326430735	-71.119495735	1	54266.559223	11.2
10788	2022-09-30	15:05:15.788	272.42032162	6538.087719	1664550315.788	0	899	2.3512942493	2.3825762263	477.67905807	485.38104861	1.4504502699	738.39451589	26.002679825	-1.2631840248	27.176847458	19.183542391	42.326428287	-71.119495	1	54267.513961	11.2
10789	2022-09-30	15:05:16.721	272.42033243	6538.087978	1664550316.722	0	899	2.3534382999	2.3827681775	477.67905807	484.89257019	1.3598277945	738.39697306	26.002679825	-1.1502722668	27.176847458	19.187400805	42.326418143	-71.119488801	1	54268.46493	11.2
10790	2022-09-30	15:05:17.621	272.42034284	6538.088228	1664550317.621	0	899	2.3534382999	2.3827681775	478.62603342	485.85384597	1.3598277945	738.38826848	26.002679825	-1.1750643253	27.176847458	19.185014725	42.326403746	-71.119478227	1	54269.344015	11.2
10791	2022-09-30	15:05:18.523	272.42035328	6538.088479	1664550318.523	0	899	2.3509903787	2.383061744	478.62603342	486.53961601	1.4867488424	738.3955737	26.002679825	-1.3599054963	27.176847458	19.159123061	42.326394656	-71.119470636	1	54270.206206	11.2
10792	2022-09-30	15:05:19.500	272.42036458	6538.08875	1664550319.5	0	899	2.3509974857	2.3830689894	477.12030614	485.0090033	1.4867507344	738.40126492	26.003011274	-1.1776298221	27.176847458	19.183505949	42.326393006	-71.119466011	1	54271.196581	11.2
10793	2022-09-30	15:05:20.382	272.4203748	6538.088995	1664550320.383	0	899	2.3550575358	2.3862032583	477.12892848	484.77617375	1.4419374822	738.40490723	26.005182266	-1.2157557011	27.176847458	19.18069458	42.326391667	-71.119463128	1	54272.123468	11.2
10794	2022-09-30	15:05:21.256	272.42038492	6538.089238	1664550321.257	0	899	2.3550575358	2.3862032583	477.70717128	485.36368442	1.4419374822	738.3747502	26.005182266	-1.1521047606	27.176847458	19.188217997	42.326391667	-71.119461755	1	54272.94722	11.2
10795	2022-09-30	15:05:22.276	272.42039672	6538.089521	1664550322.277	0	899	2.3593586621	2.3897424911	477.70717128	485.16223156	1.4045812031	738.39849854	26.005182266	-1.1459067373	27.176847458	19.188883346	42.326378788	-71.119476156	1	54273.965932	11.006813627
10796	2022-09-30	15:05:23.170	272.42040706	6538.089769	1664550323.17	0	899	2.3593586621	2.3897424911	476.64560077	484.08409426	1.4045812031	738.40518128	26.005182266	-1.1473941803	27.176847458	19.187896729	42.326352331	-71.119513376	1	54274.917735	11
10797	2022-09-30	15:05:24.144	272.42041834	6538.09004	1664550324.145	0	899	2.3596701841	2.3924757397	476.64560077	484.67763615	1.5148000468	738.39433319	26.005182266	-1.1373911157	27.176847458	19.18208702	42.326340263	-71.119541704	1	54275.834572	10.916542751
10798	2022-09-30	15:05:25.104	272.42042944	6538.090307	1664550325.104	0	899	2.3596993216	2.3925054553	476.53284325	484.56302099	1.5148079214	738.39632229	26.006536155	-1.1540665003	27.176847458	19.18282428	42.32633013	-71.119568543	1	54276.820378	10.9
10799	2022-09-30	15:05:26.072	272.42044065	6538.090576	1664550326.072	0	899	2.3541949982	2.3841275552	476.53679397	483.87895389	1.3869786786	738.40117317	26.00753212	-1.1731132687	27.176847458	19.184319528	42.32631957	-71.119593365	1	54277.751178	10.9
10800	2022-09-30	15:05:26.974	272.4204511	6538.090826	1664550326.975	0	899	2.3541949982	2.3841275552	476.37370244	483.71334956	1.3869786786	738.40271643	26.00753212	-1.1453677708	27.176847458	19.188435384	42.326310879	-71.119610418	1	54278.694565	10.9
10801	2022-09-30	15:05:27.846	272.42046119	6538.091069	1664550327.847	0	899	2.3571299747	2.3882740129	476.37370244	484.001698	1.4406093351	738.40343955	26.00753212	-1.1399566077	27.176847458	19.186701225	42.326303476	-71.119614029	1	54279.58284	10.841715976
10802	2022-09-30	15:05:28.740	272.42047154	6538.091317	1664550328.741	0	899	2.3571299747	2.3882740129	476.25939297	483.88555815	1.4406093351	738.38695117	26.00753212	-1.1432657637	27.176847458	19.183619607	42.326298428	-71.119611762	1	54280.471471	10.8
10803	2022-09-30	15:05:29.648	272.42048205	6538.091569	1664550329.649	0	899	2.3598829077	2.3912617747	476.264452	483.93937223	1.4496581159	738.40138336	26.008808199	-1.1504231857	27.176847458	19.187182913	42.326291507	-71.11961516	1	54281.386965	10.761303462
10804	2022-09-30	15:05:30.568	272.42049269	6538.091824	1664550330.568	0	899	2.3599093028	2.3912886705	478.0157005	485.71887866	1.4496649421	738.39573093	26.010034561	-1.1409914415	27.176847458	19.18753624	42.32627923	-71.119628463	1	54282.307767	10.669223301
10805	2022-09-30	15:05:31.483	272.42050329	6538.092079	1664550331.484	0	899	2.353676093	2.3849270111	478.0157005	485.70763172	1.4475818945	738.39777379	26.010034561	-1.1506495476	27.176847458	19.18753624	42.326266997	-71.119642336	1	54283.200197	10.579980276
10806	2022-09-30	15:05:32.391	272.42051378	6538.092331	1664550332.391	0	899	2.353676093	2.3849270111	477.73130521	485.41866012	1.4475818945	738.40088052	26.010034561	-1.1581195009	27.176847458	19.184659491	42.326253676	-71.119652163	1	54284.099276	10.5
10807	2022-09-30	15:05:33.289	272.42052418	6538.09258	1664550333.289	0	899	2.3590650935	2.3904870707	477.73130521	485.44314971	1.4521201938	738.38287677	26.010034561	-1.1425112486	27.176847458	19.183574677	42.326241346	-71.119656896	1	54285.027467	10.497253306
10808	2022-09-30	15:05:34.155	272.42053421	6538.092821	1664550334.156	0	899	2.3590650935	2.3904870707	478.01202429	485.72840034	1.4521201938	738.39493505	26.010034561	-1.1392560005	27.176847458	19.187896729	42.326231056	-71.119664246	1	54285.909461	10.409053917
10809	2022-09-30	15:05:35.108	272.42054524	6538.093086	1664550335.109	0	899	2.3578807684	2.3895276964	478.01872297	485.79451932	1.4631031482	738.39914446	26.011718081	-1.1360868681	27.176847458	19.182520607	42.326215799	-71.11966926	1	54286.852071	10.4
10810	2022-09-30	15:05:36.121	272.42055696	6538.093367	1664550336.121	0	899	2.3579003478	2.3895476507	476.35968455	484.10852132	1.4631082631	738.39775399	26.012628555	-1.1435891611	27.176847458	19.182568594	42.326198938	-71.119672879	1	54287.863727	10.313627255
10811	2022-09-30	15:05:37.117	272.42056848	6538.093644	1664550337.117	0	899	2.3570116837	2.3880726598	476.35968455	483.96743894	1.4368883304	738.41001397	26.012628555	-1.1718090773	27.176847458	19.182134628	42.326179366	-71.119675995	1	54288.798514	10.3
10812	2022-09-30	15:05:38.046	272.42057925	6538.093902	1664550338.047	0	899	2.3570116837	2.3880726598	478.1834473	485.8203283	1.4368883304	738.39755835	26.012628555	-1.1743744714	27.176847458	19.179864883	42.326156917	-71.11967925	1	54289.775	10.3
10813	2022-09-30	15:05:38.997	272.42059025	6538.094166	1664550338.998	0	899	2.3592535016	2.3911020009	478.1834473	486.00703955	1.4714527662	738.39483077	26.012628555	-1.1759051156	27.176847458	19.179625972	42.326137642	-71.119684675	1	54290.701225	10.229877474
10814	2022-09-30	15:05:39.926	272.420601	6538.094424	1664550339.926	0	899	2.3593016677	2.3911510947	476.92594883	484.72903522	1.4714654135	738.41757222	26.01486705	-1.3420012755	27.176847458	19.137304091	42.326123504	-71.119688707	1	54291.612224	10.2
10815	2022-09-30	15:05:40.875	272.42061199	6538.094688	1664550340.876	0	899	2.3607916267	2.3925540904	476.92651205	484.70331663	1.4665871388	738.40006201	26.015008926	-1.215885051	27.176847458	19.167418158	42.326113405	-71.119687043	1	54292.591387	10.2
10816	2022-09-30	15:05:41.841	272.42062316	6538.094956	1664550341.841	0	899	2.3607916267	2.3925540904	476.80697784	484.58183328	1.4665871388	738.4050107	26.015008926	-1.178082508	27.176847458	19.183697277	42.326106325	-71.119680407	1	54293.551196	10.2
10817	2022-09-30	15:05:42.822	272.42063453	6538.095229	1664550342.823	0	899	2.3615999313	2.3928635728	476.80697784	484.45676631	1.4433680197	738.40355314	26.015008926	-1.2061945579	27.176847458	19.182728723	42.326099961	-71.119674137	1	54294.505917	10.2
10818	2022-09-30	15:05:43.756	272.42064534	6538.095488	1664550343.757	0	899	2.3615999313	2.3928635728	477.6226305	485.28550513	1.4433680197	738.3949585	26.015008926	-1.1945961714	27.176847458	19.182495117	42.326095896	-71.119669354	1	54295.462607	10.153739316
10819	2022-09-30	15:05:44.650	272.42065567	6538.095736	1664550344.65	0	899	2.3630654215	2.3956326105	477.6260984	485.60449336	1.5018118021	738.39500619	26.015881204	-1.1789017079	27.176847458	19.182866886	42.326091033	-71.119667989	1	54296.396745	10.1
10820	2022-09-30	15:05:45.563	272.42066625	6538.09599	1664550345.564	0	899	2.3631012122	2.3956691049	476.66544458	484.62784414	1.5018213785	738.39538574	26.017541885	-1.1490218639	27.176847458	19.183574677	42.326081784	-71.119671608	1	54297.321643	10.1
10821	2022-09-30	15:05:46.526	272.4206774	6538.096257	1664550346.527	0	899	2.3662650751	2.3982039994	476.66544458	484.46316576	1.4712606424	738.40506568	26.017541885	-1.1514040295	27.176847458	19.181264334	42.326070574	-71.119677656	1	54298.265552	10.1
10822	2022-09-30	15:05:47.493	272.42068859	6538.096526	1664550347.494	0	899	2.3662650751	2.3982039994	475.05965137	482.83110354	1.4712606424	738.40305758	26.017541885	-1.1339956996	27.176847458	19.184155243	42.326054573	-71.119686254	1	54299.188034	10.1
10823	2022-09-30	15:05:48.454	272.42069971	6538.096793	1664550348.455	0	899	2.3630379034	2.395429741	475.05965137	482.95241817	1.4938521084	738.40738986	26.017541885	-1.1334352517	27.176847458	19.182762095	42.326035312	-71.119693345	1	54300.201403	10.1
10824	2022-09-30	15:05:49.395	272.4207106	6538.097054	1664550349.396	0	899	2.3630379034	2.395429741	477.71835567	485.65529488	1.4938521084	738.40762754	26.017541885	-1.1392560005	27.176847458	19.185014725	42.326009353	-71.119708388	1	54301.139806	10.113980583
10825	2022-09-30	15:05:50.364	272.42072181	6538.097323	1664550350.364	0	899	2.3643964015	2.3952217654	477.7265849	485.2744245	1.4217326512	738.38514073	26.019611422	-1.164091145	27.176847458	19.185625885	42.325915136	-71.119764947	1	54302.084798	10.216959669
10826	2022-09-30	15:05:51.263	272.42073222	6538.097573	1664550351.264	0	899	2.3644044203	2.3952299334	476.53966412	484.0687619	1.4217346812	738.39381944	26.019983292	-1.1482888808	27.176847458	19.185286882	42.325826395	-71.119818432	1	54303.014793	10.39852071
10827	2022-09-30	15:05:52.196	272.42074301	6538.097832	1664550352.196	0	899	2.3625869938	2.3928436801	476.53966412	483.93515461	1.3968909033	738.40896465	26.019983292	-1.1360006332	27.176847458	19.185014725	42.325809545	-71.11982456	1	54303.933925	10.306607495
10828	2022-09-30	15:05:53.137	272.4207539	6538.098094	1664550353.137	0	899	2.3625869938	2.3928436801	476.09572421	483.48432513	1.3968909033	738.39914041	26.019983292	-1.1657511035	27.176847458	19.181295016	42.325792777	-71.119827828	1	54304.848544	10.3
10829	2022-09-30	15:05:54.091	272.42076494	6538.098359	1664550354.091	0	899	2.3613965343	2.3915838741	476.09572421	483.47107189	1.3944234651	738.40112386	26.019983292	-1.1877513721	27.176847458	19.177958394	42.325675321	-71.119894064	1	54305.839117	10.551735016
10830	2022-09-30	15:05:55.020	272.42077571	6538.098617	1664550355.021	0	899	2.3614520295	2.3916403813	478.61771458	486.03220569	1.394437262	738.40233324	26.022560107	-1.4142000675	27.176847458	19.174533655	42.325546464	-71.119969531	1	54306.754369	10.750873786
10831	2022-09-30	15:05:55.976	272.42078676	6538.098882	1664550355.976	0	899	2.3681867067	2.3994416062	478.61778301	486.27305999	1.4390085568	738.38767914	26.022577286	-1.16855371	27.176847458	19.180334091	42.325503197	-71.11999484	1	54307.725957	10.8
10832	2022-09-30	15:05:56.976	272.42079833	6538.09916	1664550356.976	0	899	2.3681867067	2.3994416062	476.77098348	484.39672172	1.4390085568	738.39024828	26.022577286	-1.1511453761	27.176847458	19.182767034	42.32544926	-71.120059487	1	54308.724852	10.365088757
10833	2022-09-30	15:05:57.846	272.42080841	6538.099402	1664550357.847	0	899	2.366210659	2.3973548141	476.77098348	484.37599056	1.4351579207	738.41369063	26.022577286	-1.3463236772	27.176847458	19.157389748	42.325403178	-71.120115903	1	54309.574757	9.8551456311
10834	2022-09-30	15:05:58.756	272.42081895	6538.099655	1664550358.757	0	899	2.366210659	2.3973548141	476.11538476	483.70993433	1.4351579207	738.42773438	26.022577286	-1.1360006332	27.176847458	19.184295654	42.325408149	-71.120129246	1	54310.49632	9.3022082019
10835	2022-09-30	15:05:59.677	272.42082961	6538.099911	1664550359.678	0	899	2.3684580895	2.3993002696	476.11893138	483.63254329	1.420090169	738.39792699	26.023472199	-1.1377468472	27.176847458	19.184295654	42.325452222	-71.120108162	1	54311.435897	8.7384615385
10836	2022-09-30	15:06:00.595	272.42084022	6538.100165	1664550360.595	0	899	2.368492813	2.3993356382	479.19161139	486.75376054	1.4200989346	738.39402357	26.025079727	-1.1416596648	27.176847458	19.184309953	42.325497802	-71.120081993	1	54312.325165	8.2049010368
10837	2022-09-30	15:06:01.473	272.42085039	6538.100409	1664550361.474	0	899	2.3698307424	2.4008219382	479.19161139	486.78593646	1.4260469961	738.39477539	26.025079727	-1.1994791031	27.176847458	19.185375214	42.325550787	-71.12004892	1	54313.165819	7.7170905392
10838	2022-09-30	15:06:02.362	272.42086068	6538.100656	1664550362.363	0	899	2.3698307424	2.4008219382	476.90979565	484.46795804	1.4260469961	738.40771161	26.025079727	-1.1969136647	27.176847458	19.184974582	42.325593325	-71.120011765	1	54314.069138	7.1893787575
10839	2022-09-30	15:06:03.249	272.42087094	6538.100903	1664550363.249	0	899	2.372449289	2.4040075921	476.90979565	484.59813104	1.4502179066	738.39840678	26.025079727	-1.1441389322	27.176847458	19.176733017	42.325550416	-71.119927427	1	54314.956914	5.7689378758
10840	2022-09-30	15:06:04.151	272.42088138	6538.101153	1664550364.151	0	899	2.372449289	2.4040075921	479.25931671	486.98552908	1.4502179066	738.39642779	26.025079727	-1.13849065	27.176847458	19.173921648	42.325484671	-71.119781203	1	54315.888314	4.4563598759
10841	2022-09-30	15:06:05.062	272.42089193	6538.101406	1664550365.063	0	899	2.3686347259	2.3997453177	479.26403484	486.89271083	1.4321832002	738.40150462	26.026262435	-1.1646840343	27.176847458	19.174656407	42.32560007	-71.119733824	1	54316.804805	3.9780780781
10842	2022-09-30	15:06:06.016	272.42090296	6538.101671	1664550366.016	0	899	2.3686592793	2.3997703312	477.47381466	485.07402856	1.4321894508	738.4082585	26.027399063	-1.1408835649	27.176847458	19.185014725	42.325705014	-71.119701662	1	54317.71442	3.6142318567
10843	2022-09-30	15:06:06.950	272.42091377	6538.101931	1664550366.95	0	899	2.3724226049	2.4018160009	477.47381466	484.64191006	1.3519651201	738.394277	26.027399063	-1.3249054831	27.176847458	19.158800529	42.325811403	-71.119655712	1	54318.674145	3.2303418803
10844	2022-09-30	15:06:07.914	272.42092493	6538.102198	1664550367.914	0	899	2.3724226049	2.4018160009	476.14213077	483.29023422	1.3519651201	738.40985107	26.027399063	-1.176692009	27.176847458	19.175292969	42.325894961	-71.119613465	1	54319.621698	2.9756603774
10845	2022-09-30	15:06:08.841	272.42093566	6538.102456	1664550368.841	0	899	2.3679324652	2.3985942486	476.14213077	483.61370296	1.412199577	738.39470465	26.027399063	-1.2227190172	27.176847458	19.163072548	42.325965481	-71.119587094	1	54320.561966	2.7876068376
10846	2022-09-30	15:06:09.750	272.42094619	6538.102709	1664550369.751	0	899	2.3679653432	2.3986277338	475.68883231	483.15333571	1.4122078325	738.39520304	26.028921506	-1.2065933998	27.176847458	19.173032104	42.326030032	-71.119563318	1	54321.500501	2.6499499499
10847	2022-09-30	15:06:10.736	272.42095759	6538.102982	1664550370.736	0	899	2.3729534038	2.4033566191	475.69259179	483.07829062	1.3975158786	738.40974153	26.029870987	-1.1911360633	27.176847458	19.179795385	42.326085204	-71.119532912	1	54322.486974	2.6
10848	2022-09-30	15:06:11.645	272.42096812	6538.103235	1664550371.646	0	899	2.3729534038	2.4033566191	476.19332472	483.58679802	1.3975158786	738.40775648	26.029870987	-1.1929684877	27.176847458	19.178173065	42.326128895	-71.11950587	1	54323.404883	2.5595116989
10849	2022-09-30	15:06:12.519	272.42097824	6538.103478	1664550372.52	0	899	2.3728161722	2.4037340489	476.19332472	483.71273082	1.4209496875	738.40087163	26.029870987	-1.2119075691	27.176847458	19.167086342	42.326164742	-71.119482875	1	54324.28501	2.4714990138
10850	2022-09-30	15:06:13.424	272.4209887	6538.103729	1664550373.424	0	899	2.3728161722	2.4037340489	478.24553486	485.79734671	1.4209496875	738.40071197	26.029870987	-1.1718090773	27.176847458	19.175581837	42.326186664	-71.119464168	1	54325.166357	2.3833643123
10851	2022-09-30	15:06:14.322	272.4209991	6538.103978	1664550374.322	0	899	2.375690966	2.4069230638	478.24553486	485.86505085	1.4334891241	738.39361855	26.029870987	-1.1718090773	27.176847458	19.175653458	42.326195011	-71.119460007	1	54326.001068	2.2998931624
10852	2022-09-30	15:06:15.196	272.42100921	6538.104221	1664550375.196	0	899	2.3757214863	2.4069541565	478.04003366	485.65631741	1.4334968779	738.39336794	26.031279646	-1.3574262573	27.176847458	19.154337131	42.326204348	-71.119466232	1	54326.934829	2.206517094
10853	2022-09-30	15:06:16.104	272.42101972	6538.104473	1664550376.104	0	899	2.3705852573	2.4014318002	478.04475005	485.58303453	1.4190303886	738.40630133	26.032464981	-1.5353471191	27.176847458	19.133796427	42.326205	-71.119479591	1	54327.861648	2.1138351984
10854	2022-09-30	15:06:16.994	272.42103003	6538.104721	1664550376.995	0	899	2.3705852573	2.4014318002	476.65956817	484.17600973	1.4190303886	738.40964857	26.032464981	-1.5159877689	27.176847458	19.153974988	42.326192404	-71.119498041	1	54328.755756	2.1
10855	2022-09-30	15:06:17.917	272.42104071	6538.104977	1664550377.917	0	899	2.3731214549	2.4028731486	476.65956817	483.90075794	1.3678431656	738.3926816	26.032464981	-1.5152440071	27.176847458	19.16232872	42.326183876	-71.119511134	1	54329.668639	2.1
10856	2022-09-30	15:06:18.865	272.42105168	6538.10524	1664550378.865	0	899	2.3731214549	2.4028731486	477.52335591	484.77766794	1.3678431656	738.413303	26.032464981	-1.5050684758	27.176847458	19.153042092	42.326178823	-71.119521636	1	54330.568773	2.1
10857	2022-09-30	15:06:19.779	272.42106227	6538.105494	1664550379.78	0	899	2.3769514843	2.4089139393	477.53015978	485.31255256	1.4657985897	738.40684297	26.034176795	-1.6575720515	27.176847458	19.135150126	42.326174175	-71.119532481	1	54331.498343	2.1
10858	2022-09-30	15:06:20.700	272.42107292	6538.10575	1664550380.7	0	899	2.3769653154	2.4089280357	477.91216509	485.70080287	1.4658021809	738.40023541	26.034814835	-1.5332883115	27.176847458	19.155171085	42.326168603	-71.119542929	1	54332.459566	2.1459566075
10859	2022-09-30	15:06:21.645	272.42108387	6538.106013	1664550381.646	0	899	2.3755893526	2.4047744349	477.91216509	485.02634229	1.3407321703	738.39916386	26.034814835	-1.3270398213	27.176847458	19.178578914	42.32616373	-71.119551507	1	54333.380861	2.2
10860	2022-09-30	15:06:22.552	272.42109436	6538.106265	1664550382.553	0	899	2.3755893526	2.4047744349	477.36898175	484.47507315	1.3407321703	738.40037688	26.034814835	-1.4668347678	27.176847458	19.175798252	42.326160385	-71.119558803	1	54334.25641	2.2256410256
10861	2022-09-30	15:06:23.438	272.42110462	6538.106511	1664550383.439	0	899	2.3703711152	2.4012822019	477.36898175	484.91308726	1.4220881789	738.38543418	26.034814835	-1.320992634	27.176847458	19.179728224	42.326156226	-71.119565661	1	54335.132265	2.3132264529
10862	2022-09-30	15:06:24.328	272.42111491	6538.106758	1664550384.328	0	899	2.3703711152	2.4012822019	478.2142102	485.77167328	1.4220881789	738.3897406	26.034814835	-1.1408835649	27.176847458	19.183935165	42.326153575	-71.119569839	1	54336.02416	2.4024159664
10863	2022-09-30	15:06:25.224	272.42112529	6538.107007	1664550385.225	0	899	2.3741111346	2.4050551801	478.22144049	485.77514712	1.4213711618	738.41029408	26.036631338	-1.1516304395	27.176847458	19.182838352	42.326162997	-71.119563557	1	54336.966387	2.4966386555
10864	2022-09-30	15:06:26.157	272.42113608	6538.107266	1664550386.157	0	899	2.3741273076	2.4050716538	479.04477657	486.61151018	1.4213752387	738.40102644	26.037378311	-1.1407758329	27.176847458	19.184853307	42.326164813	-71.119560375	1	54337.887574	2.5887573964
10865	2022-09-30	15:06:27.117	272.42114719	6538.107533	1664550387.117	0	899	2.3722290696	2.4034474554	479.04477657	486.68483003	1.4349318195	738.39176729	26.037378311	-1.1376283169	27.176847458	19.185375214	42.326171746	-71.11956	1	54338.809569	2.7619138756
10866	2022-09-30	15:06:28.035	272.42115781	6538.107788	1664550388.035	0	899	2.3722290696	2.4034474554	477.819932	485.44045101	1.4349318195	738.39570062	26.037378311	-1.1322387149	27.176847458	19.185375214	42.32617821	-71.119564876	1	54339.731434	3.0194303154
10867	2022-09-30	15:06:28.966	272.42116859	6538.108046	1664550388.966	0	899	2.377212092	2.4084871262	477.82379015	485.44218992	1.4345276312	738.39576085	26.038348406	-1.1456587765	27.176847458	19.183228878	42.326184456	-71.119567781	1	54340.668337	3.2336673347
10868	2022-09-30	15:06:29.849	272.42117882	6538.108292	1664550389.85	0	899	2.3772439895	2.4085196223	478.83516147	486.46973032	1.4345357358	738.39724105	26.039819717	-1.1701813936	27.176847458	19.179973602	42.326186667	-71.119571238	1	54341.580882	3.3580882353
10869	2022-09-30	15:06:30.783	272.42118963	6538.108551	1664550390.784	0	899	2.3746134395	2.4059037961	478.83516147	486.48181911	1.4367715171	738.39413068	26.039819717	-1.1752368085	27.176847458	19.180453458	42.326188425	-71.119576851	1	54342.527613	3.4527613412
10870	2022-09-30	15:06:31.720	272.42120046	6538.108811	1664550391.72	0	899	2.3746134395	2.4059037961	477.59877568	485.22568911	1.4367715171	738.39615899	26.039819717	-1.1821570262	27.176847458	19.18002476	42.326191526	-71.119581526	1	54343.457916	3.5457915832
10871	2022-09-30	15:06:32.598	272.42121063	6538.109055	1664550392.598	0	899	2.3781857242	2.4108934811	477.59877568	485.56015948	1.4987465402	738.40868413	26.039819717	-1.2316657621	27.176847458	19.169263751	42.326194458	-71.11958502	1	54344.337337	3.6337337337
10872	2022-09-30	15:06:33.484	272.42122089	6538.109301	1664550393.485	0	899	2.3781857242	2.4108934811	477.41025494	485.36849617	1.4987465402	738.40819504	26.039819717	-1.3164546434	27.176847458	19.167391228	42.32619743	-71.119587952	1	54345.228891	3.7457782299
10873	2022-09-30	15:06:34.407	272.42123156	6538.109558	1664550394.407	0	899	2.3767645255	2.4082395007	477.41025494	485.07230486	1.443847004	738.40853579	26.039819717	-1.4794355631	27.176847458	19.181413651	42.326200508	-71.119585651	1	54346.152416	3.9152416357
10874	2022-09-30	15:06:35.276	272.42124162	6538.109799	1664550395.276	0	899	2.3768190651	2.4082950707	478.1236984	485.79727384	1.4438609543	738.39764647	26.042335902	-1.1738463388	27.176847458	19.184276568	42.3262032	-71.119580266	1	54346.960037	3.9960037175
10875	2022-09-30	15:06:36.178	272.42125207	6538.11005	1664550396.179	0	899	2.3839929848	2.4157203195	478.12376515	485.83544355	1.4509164098	738.40080211	26.042352676	-1.1728761559	27.176847458	19.184059307	42.326212521	-71.119569281	1	54347.918803	4.1837606838
10876	2022-09-30	15:06:37.069	272.42126237	6538.110297	1664550397.069	0	899	2.3839929848	2.4157203195	477.60996544	485.31335674	1.4509164098	738.39908221	26.042352676	-1.1408835649	27.176847458	19.183935165	42.326218685	-71.119561644	1	54348.802761	4.2802761341
10877	2022-09-30	15:06:37.993	272.42127308	6538.110554	1664550397.994	0	899	2.383467247	2.4134636342	477.60996544	484.89358762	1.3730414473	738.41622339	26.042352676	-1.3604551838	27.176847458	19.150161137	42.32622	-71.11956	1	54349.71499	4.3
10878	2022-09-30	15:06:38.928	272.4212839	6538.110814	1664550398.929	0	899	2.383467247	2.4134636342	478.14074633	485.432463	1.3730414473	738.39912061	26.042352676	-1.3318688609	27.176847458	19.154024238	42.32622	-71.119558905	1	54350.657172	4.3
10879	2022-09-30	15:06:39.878	272.42129488	6538.111077	1664550399.878	0	899	2.3781119034	2.4089910315	478.14842345	485.6723756	1.4160718866	738.40311821	26.044281751	-1.1438263592	27.176847458	19.185134547	42.32622	-71.119557342	1	54351.594752	4.3
10880	2022-09-30	15:06:40.818	272.42130576	6538.111338	1664550400.818	0	899	2.3781250001	2.4090043708	478.78145335	486.31538435	1.4160751702	738.39621113	26.044885635	-1.1439556831	27.176847458	19.185135153	42.32622	-71.119555766	1	54352.540289	4.3
10881	2022-09-30	15:06:41.721	272.42131623	6538.111589	1664550401.722	0	899	2.3791813489	2.4101137826	478.78145335	486.32500592	1.417855587	738.40509922	26.044885635	-1.1438047404	27.176847458	19.183129759	42.326220779	-71.119554221	1	54353.467413	4.3
10882	2022-09-30	15:06:42.680	272.42132733	6538.111856	1664550402.681	0	899	2.3791813489	2.4101137826	479.14686694	486.69617688	1.417855587	738.38855668	26.044885635	-1.1462839873	27.176847458	19.182086793	42.326222341	-71.119552659	1	54354.404828	4.3
10883	2022-09-30	15:06:43.622	272.42133823	6538.112117	1664550403.623	0	899	2.3805615239	2.4122759662	479.14686694	486.88306418	1.4523976713	738.40105069	26.044885635	-1.1646085772	27.176847458	19.184123185	42.326223844	-71.119550646	1	54355.306205	4.3
10884	2022-09-30	15:06:44.589	272.42134942	6538.112386	1664550404.59	0	899	2.3805642969	2.4122787919	477.84817919	485.56341196	1.4523983837	738.3941998	26.045013365	-1.2039093711	27.176847458	19.185279821	42.326228808	-71.119546905	1	54356.285571	4.3571142285
10885	2022-09-30	15:06:45.517	272.42136016	6538.112644	1664550405.518	0	899	2.3815265535	2.4135058978	477.85725989	485.63409947	1.4637828171	738.40833773	26.047296524	-1.3083810759	27.176847458	19.162335124	42.32624063	-71.119541802	1	54357.229701	4.5229700855
10886	2022-09-30	15:06:46.394	272.42137031	6538.112887	1664550406.395	0	899	2.3815265535	2.4135058978	476.49794585	484.25266341	1.4637828171	738.40620432	26.047296524	-1.2105709528	27.176847458	19.176845601	42.326250128	-71.119536154	1	54358.153846	4.6153846154
10887	2022-09-30	15:06:47.311	272.42138091	6538.113142	1664550407.311	0	899	2.388244814	2.421376728	476.49794585	484.51029652	1.5116095112	738.40206929	26.047296524	-1.1646085954	27.176847458	19.182884204	42.326260547	-71.119533242	1	54359.054665	4.710933082
10888	2022-09-30	15:06:48.226	272.42139152	6538.113396	1664550408.227	0	899	2.388244814	2.421376728	478.34157985	486.38493138	1.5116095112	738.40844888	26.047296524	-1.1392560005	27.176847458	19.183935165	42.32626918	-71.119531803	1	54359.918002	4.883600377
10889	2022-09-30	15:06:49.115	272.42140179	6538.113643	1664550409.115	0	899	2.3818672358	2.4134705637	478.34653804	486.03844839	1.4465926893	738.39421152	26.048541884	-1.1646517026	27.176847458	19.177429591	42.326279664	-71.119530286	1	54360.828335	4.9828335057
10890	2022-09-30	15:06:50.020	272.42141228	6538.113895	1664550410.021	0	899	2.38189189	2.4134956846	479.65888083	487.37192808	1.4465989941	738.39060762	26.049676895	-1.1718090773	27.176847458	19.181055069	42.326290049	-71.119528803	1	54361.718447	5.0718446602
10891	2022-09-30	15:06:50.926	272.42142275	6538.114146	1664550410.926	0	899	2.383307807	2.414970595	479.65888083	487.38176207	1.4484141561	738.40383002	26.049676895	-1.1751074815	27.176847458	19.180568051	42.326298809	-71.119527238	1	54362.657051	5.1657051282
10892	2022-09-30	15:06:51.864	272.42143361	6538.114407	1664550411.864	0	899	2.383307807	2.414970595	478.12839161	485.82663078	1.4484141561	738.39720952	26.049676895	-1.1832888711	27.176847458	19.18065877	42.326305788	-71.119525636	1	54363.618236	5.2618236473
10893	2022-09-30	15:06:52.766	272.42144406	6538.114657	1664550412.767	0	899	2.3842294198	2.414964047	478.12839161	485.59746047	1.4059592542	738.38835983	26.049676895	-1.187428015	27.176847458	19.17816944	42.32631182	-71.119523257	1	54364.523046	5.3523046092
10894	2022-09-30	15:06:53.651	272.42145431	6538.114903	1664550413.652	0	899	2.3842294198	2.414964047	478.11240719	485.58122635	1.4059592542	738.39294676	26.049676895	-1.2600256828	27.176847458	19.178693771	42.326317689	-71.119520322	1	54365.403353	5.4403353057
10895	2022-09-30	15:06:54.539	272.42146458	6538.11515	1664550414.54	0	899	2.3863772771	2.4168532422	478.11963824	485.51886043	1.3930369686	738.40462388	26.051494005	-1.2245514914	27.176847458	19.179540508	42.326322556	-71.119517889	1	54366.26673	5.5
10896	2022-09-30	15:06:55.450	272.42147513	6538.115403	1664550415.451	0	899	2.3863915275	2.4168677522	475.7638902	483.12667441	1.3930404714	738.39819861	26.052148819	-1.176692009	27.176847458	19.179254532	42.326325902	-71.119516216	1	54367.1353	5.5135300102
10897	2022-09-30	15:06:56.375	272.42148582	6538.11566	1664550416.375	0	899	2.3866790574	2.4185976391	475.7638902	483.47517812	1.4579257786	738.39476043	26.052148819	-1.2405693452	27.176847458	19.179335424	42.326332185	-71.119512686	1	54368.077731	5.6077731092
10898	2022-09-30	15:06:57.270	272.42149619	6538.115909	1664550417.271	0	899	2.3866790574	2.4185976391	476.20242891	483.92082477	1.4579257786	738.39213997	26.052148819	-1.1783196926	27.176847458	19.183935165	42.326338484	-71.11950485	1	54369.018036	5.7018036072
10899	2022-09-30	15:06:58.257	272.42150762	6538.116183	1664550418.258	0	899	2.3825053935	2.4138774101	476.20242891	483.80161919	1.4357627431	738.40246218	26.052148819	-1.1352460637	27.176847458	19.185346603	42.32634669	-71.119496632	1	54370.007014	5.8
10900	2022-09-30	15:06:59.174	272.42151822	6538.116437	1664550419.174	0	899	2.3825053935	2.4138774101	477.11246311	484.72617562	1.4357627431	738.39992296	26.052148819	-1.1647271273	27.176847458	19.181407524	42.326349749	-71.119492042	1	54370.92485	5.8
10901	2022-09-30	15:07:00.125	272.42152924	6538.116702	1664550420.126	0	899	2.3886432624	2.4187508541	477.11892457	484.40623692	1.3751191703	738.40185304	26.053775952	-1.2161868676	27.176847458	19.178843227	42.326351463	-71.119487277	1	54371.877878	5.8877877878
10902	2022-09-30	15:07:01.003	272.4215394	6538.116946	1664550421.004	0	899	2.3886629941	2.4187709405	478.88106095	486.19531326	1.3751239535	738.41038624	26.054681778	-1.1441389322	27.176847458	19.182495117	42.326352838	-71.119484325	1	54372.702602	5.9
10903	2022-09-30	15:07:01.953	272.42155038	6538.117209	1664550421.953	0	899	2.387121273	2.4170989096	478.88106095	486.1682892	1.3701194203	738.40551515	26.054681778	-1.1486230647	27.176847458	19.175054487	42.326352195	-71.119483333	1	54373.682953	5.9
10904	2022-09-30	15:07:02.884	272.42156117	6538.117468	1664550422.885	0	899	2.387121273	2.4170989096	479.16007623	486.4515503	1.3701194203	738.4105742	26.054681778	-1.18816104	27.176847458	19.177708569	42.326349529	-71.119482265	1	54374.641283	5.9
10905	2022-09-30	15:07:03.752	272.4215712	6538.117709	1664550423.752	0	899	2.3930641759	2.4247652448	479.16007623	486.85270133	1.444307484	738.4121979	26.054681778	-1.2206710001	27.176847458	19.181319597	42.326348333	-71.119481667	1	54375.479736	5.9
10906	2022-09-30	15:07:04.707	272.42158227	6538.117974	1664550424.708	0	899	2.393093471	2.4247950935	477.13043412	484.79051467	1.4443149289	738.40157414	26.056024147	-1.2449672048	27.176847458	19.18028157	42.326349041	-71.119480251	1	54376.424816	5.9424815983
10907	2022-09-30	15:07:05.723	272.42159403	6538.118257	1664550425.724	0	899	2.3876920555	2.4192136551	477.13504085	484.7688537	1.4394264469	738.40753174	26.057184219	-1.2009450979	27.176847458	19.182188716	42.326350782	-71.119478333	1	54377.469469	6
10908	2022-09-30	15:07:06.707	272.42160541	6538.11853	1664550426.707	0	899	2.3876920555	2.4192136551	477.20367992	484.83859094	1.4394264469	738.3951893	26.057184219	-1.1323465188	27.176847458	19.185014725	42.326352389	-71.119478333	1	54378.433493	6
10909	2022-09-30	15:07:07.595	272.42161569	6538.118777	1664550427.596	0	899	2.3893325635	2.4220953813	477.20367992	485.13462707	1.4943263692	738.39160439	26.057184219	-1.1361407626	27.176847458	19.184998039	42.326353821	-71.119478333	1	54379.292899	6
10910	2022-09-30	15:07:08.470	272.42162581	6538.119019	1664550428.47	0	899	2.3893325635	2.4220953813	478.30601013	486.2552776	1.4943263692	738.39365776	26.057184219	-1.1503692715	27.176847458	19.183353424	42.326355262	-71.119478596	1	54380.157315	6
10911	2022-09-30	15:07:09.391	272.42163647	6538.119275	1664550429.391	0	899	2.3915942598	2.4227358498	478.3071043	485.85479309	1.4200059734	738.39057771	26.05745908	-1.1384043638	27.176847458	19.184361666	42.326356934	-71.119480133	1	54381.08008	6
10912	2022-09-30	15:07:10.335	272.42164741	6538.119538	1664550430.336	0	899	2.3916415119	2.4227839796	475.86778146	483.37704119	1.4200177873	738.39396253	26.059625626	-1.1701813936	27.176847458	19.176372528	42.326360043	-71.11948171	1	54382.026052	6
10913	2022-09-30	15:07:11.283	272.42165838	6538.119801	1664550431.284	0	899	2.3914858116	2.4225271153	475.86778146	483.35307032	1.415555041	738.41477997	26.059625626	-1.1459282242	27.176847458	19.183825082	42.326361627	-71.119483293	1	54382.975952	6
10914	2022-09-30	15:07:12.233	272.42166937	6538.120065	1664550432.234	0	899	2.3914858116	2.4225271153	478.48953079	486.01605915	1.415555041	738.38864318	26.059625626	-1.1408835649	27.176847458	19.185375214	42.326363316	-71.119484982	1	54383.989316	6
10915	2022-09-30	15:07:13.134	272.4216798	6538.120315	1664550433.135	0	899	2.3926374269	2.4247454652	478.48953079	486.2716767	1.4628610361	738.40394926	26.059625626	-1.1494207153	27.176847458	19.184116364	42.326364798	-71.119485	1	54384.878698	6
10916	2022-09-30	15:07:14.039	272.42169028	6538.120567	1664550434.04	0	899	2.3926374269	2.4247454652	478.31785103	486.09720473	1.4628610361	738.39463715	26.059625626	-1.1451521536	27.176847458	19.183205927	42.326368978	-71.119487652	1	54385.795524	6.0795523906
10917	2022-09-30	15:07:14.986	272.42170123	6538.120829	1664550434.986	0	899	2.3925959908	2.4244613171	478.32219182	486.04277992	1.4519730825	738.39096453	26.060715972	-1.1404093243	27.176847458	19.183630672	42.32637	-71.119489558	1	54386.734714	6.1734714004
10918	2022-09-30	15:07:15.959	272.42171249	6538.1211	1664550435.959	0	899	2.3926274669	2.4244933912	478.40097177	486.12287493	1.4519811261	738.38803	26.062158585	-1.1376283169	27.176847458	19.184656143	42.32637	-71.119488825	1	54387.704705	6.2704704705
10919	2022-09-30	15:07:16.884	272.42172321	6538.121357	1664550436.885	0	899	2.3951142569	2.4265352545	478.40097177	486.00683511	1.4305031513	738.39955392	26.062158585	-1.1397194365	27.176847458	19.183036362	42.326371984	-71.119485357	1	54388.595283	6.3
10920	2022-09-30	15:07:17.798	272.42173377	6538.121611	1664550437.798	0	899	2.3951142569	2.4265352545	477.8831578	485.48078868	1.4305031513	738.40167883	26.062158585	-1.1515333897	27.176847458	19.181569485	42.32637161	-71.119482472	1	54389.517094	6.3517094017
10921	2022-09-30	15:07:18.724	272.4217445	6538.121868	1664550438.725	0	899	2.3975407473	2.4294434578	477.8831578	485.58976254	1.4506954241	738.40185304	26.062158585	-1.2011067867	27.176847458	19.179973602	42.326368415	-71.119480082	1	54390.475475	6.4
10922	2022-09-30	15:07:19.611	272.42175476	6538.122114	1664550439.611	0	899	2.3975602251	2.4294633054	478.69768755	486.41745467	1.4507003869	738.39686029	26.063049455	-1.1760991251	27.176847458	19.180803665	42.326367271	-71.119478333	1	54391.362725	6.4
10923	2022-09-30	15:07:20.539	272.4217655	6538.122372	1664550440.539	0	899	2.3928352301	2.4240408052	478.70337872	486.26894741	1.4221575777	738.39378145	26.064477921	-1.1398811325	27.176847458	19.181920146	42.326368806	-71.119478333	1	54392.283495	6.4
10924	2022-09-30	15:07:21.464	272.42177622	6538.122629	1664550441.465	0	899	2.3928352301	2.4240408052	477.53286439	485.07993393	1.4221575777	738.38919451	26.064477921	-1.1555324793	27.176847458	19.181055069	42.32637	-71.119478333	1	54393.185404	6.4
10925	2022-09-30	15:07:22.392	272.42178696	6538.122887	1664550442.393	0	899	2.3944403433	2.4257349513	477.53286439	485.09643791	1.4252190708	738.3871654	26.064477921	-1.1680794607	27.176847458	19.176628403	42.32637	-71.119478509	1	54394.105481	6.4
10926	2022-09-30	15:07:23.332	272.42179784	6538.123148	1664550443.333	0	899	2.3944403433	2.4257349513	478.18709691	485.76103273	1.4252190708	738.39044189	26.064477921	-1.1457666159	27.176847458	19.179613113	42.32637	-71.11948	1	54395.076297	6.4
10927	2022-09-30	15:07:24.239	272.42180832	6538.1234	1664550444.239	0	899	2.3966305485	2.4287601603	478.18709691	485.95656121	1.4614242287	738.389357	26.064477921	-1.2743512392	27.176847458	19.183574677	42.32637	-71.11948	1	54395.997965	6.4
10928	2022-09-30	15:07:25.141	272.42181876	6538.12365	1664550445.141	0	899	2.3966725634	2.4288029789	479.84450642	487.64095838	1.4614350173	738.38685901	26.066400326	-1.2556601668	27.176847458	19.158118873	42.32637	-71.119481394	1	54396.836431	6.4836431227
10929	2022-09-30	15:07:26.069	272.42182951	6538.123908	1664550446.07	0	899	2.401187631	2.4329199128	479.84682283	487.53191925	1.4408837521	738.39553934	26.066980362	-1.1535059964	27.176847458	19.179129758	42.32637	-71.119482985	1	54397.790966	6.5
10930	2022-09-30	15:07:27.079	272.4218412	6538.124189	1664550447.08	0	899	2.401187631	2.4329199128	478.08930666	485.74625518	1.4408837521	738.39902198	26.066980362	-1.1425112486	27.176847458	19.182134628	42.326368625	-71.119484708	1	54398.825025	6.5
10931	2022-09-30	15:07:28.059	272.42185255	6538.124461	1664550448.06	0	899	2.3961849237	2.427732763	478.08930666	485.71756382	1.4355694086	738.4019545	26.066980362	-1.1378546495	27.176847458	19.180588994	42.326368333	-71.119486289	1	54399.773206	6.5
10932	2022-09-30	15:07:29.059	272.42186412	6538.124739	1664550449.06	0	899	2.3961849237	2.427732763	478.33328493	485.96543493	1.4355694086	738.39276568	26.066980362	-1.3204105792	27.176847458	19.151978461	42.326361962	-71.119490489	1	54400.764529	6.5
10933	2022-09-30	15:07:29.976	272.42187473	6538.124994	1664550449.977	0	899	2.3982492038	2.4293842597	478.34296833	485.86863674	1.4158227642	738.38456837	26.069412674	-1.4732591316	27.176847458	19.115884036	42.326355298	-71.119491667	1	54401.705274	6.5705274043
10934	2022-09-30	15:07:30.881	272.4218852	6538.125245	1664550450.881	0	899	2.3982514049	2.4293865016	477.79962172	485.31674473	1.4158233114	738.40205959	26.069513321	-1.5853840215	27.176847458	19.134366623	42.326350328	-71.119491667	1	54402.600971	6.6
10935	2022-09-30	15:07:31.825	272.42189613	6538.125507	1664550451.826	0	899	2.3973969935	2.4304292399	477.79962172	485.77895493	1.501448992	738.39443788	26.069513321	-1.5599990854	27.176847458	19.148475154	42.326346605	-71.119490803	1	54403.518447	6.6518446602
10936	2022-09-30	15:07:32.769	272.42190706	6538.125769	1664550452.77	0	899	2.3973969935	2.4304292399	478.69330586	486.68756374	1.501448992	738.38009825	26.069513321	-1.4499330221	27.176847458	19.15413638	42.326342607	-71.11949	1	54404.478632	6.7
10937	2022-09-30	15:07:33.658	272.42191735	6538.126016	1664550453.659	0	899	2.4001335529	2.4308661558	478.69330586	486.12102509	1.3966698299	738.39807129	26.069513321	-1.2108727694	27.176847458	19.183214188	42.32633933	-71.11949067	1	54405.401804	6.7401803607
10938	2022-09-30	15:07:34.579	272.42192801	6538.126272	1664550454.58	0	899	2.4001457837	2.43087861	479.20787685	486.6435967	1.3966728271	738.40325402	26.070072136	-1.2187954345	27.176847458	19.182546616	42.326337251	-71.119491667	1	54406.324649	6.8324649299
10939	2022-09-30	15:07:35.454	272.42193814	6538.126515	1664550455.455	0	899	2.3974644135	2.4280514969	479.21526339	486.62404019	1.39166796	738.39152234	26.07192421	-1.2450534105	27.176847458	19.180334091	42.326334684	-71.119491982	1	54407.189444	6.9
10940	2022-09-30	15:07:36.351	272.42194852	6538.126764	1664550456.352	0	899	2.3974644135	2.4280514969	479.35524715	486.76618812	1.39166796	738.41018859	26.07192421	-1.1991881108	27.176847458	19.181409747	42.326333204	-71.119493398	1	54408.038866	6.9
10941	2022-09-30	15:07:37.326	272.4219598	6538.127035	1664550457.327	0	899	2.4016554221	2.4331087755	479.35524715	486.96331632	1.4281074482	738.39989103	26.07192421	-1.1387817086	27.176847458	19.184243133	42.3263299	-71.1194951	1	54409.06012	6.9
10942	2022-09-30	15:07:38.240	272.42197037	6538.127289	1664550458.24	0	899	2.4016554221	2.4331087755	477.46589437	485.04397675	1.4281074482	738.39754582	26.07192421	-1.1360006332	27.176847458	19.183935165	42.326328375	-71.119496625	1	54409.97495	6.9
10943	2022-09-30	15:07:39.124	272.4219806	6538.127534	1664550459.124	0	899	2.4010355082	2.4332503377	477.4680275	485.23213203	1.4625963974	738.39495082	26.072460996	-1.1445377615	27.176847458	19.18065402	42.326326963	-71.119495297	1	54410.82201	6.9
10944	2022-09-30	15:07:40.043	272.42199125	6538.12779	1664550460.044	0	899	2.4010792148	2.4332948809	478.15777146	485.93315248	1.4626076091	738.39190674	26.074457169	-1.1718090773	27.176847458	19.176372528	42.326324097	-71.119493715	1	54411.771008	6.9
10945	2022-09-30	15:07:41.010	272.42200244	6538.128059	1664550461.011	0	899	2.4030917537	2.4356959252	478.15777146	486.02057696	1.4787867619	738.39557127	26.074457169	-1.5001100112	27.176847458	19.137358293	42.326319581	-71.119494584	1	54412.750501	6.9750501002
10946	2022-09-30	15:07:41.934	272.42201314	6538.128315	1664550461.935	0	899	2.4030917537	2.4356959252	477.45579316	485.30705536	1.4787867619	738.38784164	26.074457169	-1.2412484324	27.176847458	19.169807409	42.326314955	-71.119496126	1	54413.675676	7
10947	2022-09-30	15:07:42.845	272.42202368	6538.128568	1664550462.846	0	899	2.3997766887	2.430530791	477.45579316	484.87061238	1.3978397363	738.37555215	26.074457169	-1.1548857594	27.176847458	19.178441054	42.326310525	-71.119499475	1	54414.561722	7
10948	2022-09-30	15:07:43.755	272.4220342	6538.128821	1664550463.755	0	899	2.3997766887	2.430530791	477.41699552	484.83121221	1.3978397363	738.39934373	26.074457169	-1.3885241305	27.176847458	19.159442813	42.326305965	-71.119504035	1	54415.473739	7
10949	2022-09-30	15:07:44.723	272.42204542	6538.12909	1664550464.724	0	899	2.3997547467	2.4310743041	477.42675279	484.97788537	1.4232226221	738.39299688	26.076912722	-1.1738678975	27.176847458	19.182309094	42.326301795	-71.119508205	1	54416.461538	7.0461538462
10950	2022-09-30	15:07:45.694	272.42205666	6538.12936	1664550465.695	0	899	2.3997551049	2.431074669	478.28563489	485.85035231	1.4232227115	738.38253966	26.076929092	-1.1912115733	27.176847458	19.180563074	42.326298623	-71.119511377	1	54417.413022	7.0586977648
10951	2022-09-30	15:07:46.631	272.4220675	6538.12962	1664550466.632	0	899	2.4016300731	2.4328197379	478.28563489	485.81299478	1.4163031841	738.38999363	26.076929092	-1.2246269793	27.176847458	19.177204448	42.326296093	-71.119514481	1	54418.344364	7
10952	2022-09-30	15:07:47.568	272.42207833	6538.12988	1664550467.568	0	899	2.4016300731	2.4328197379	480.01351454	487.56806816	1.4163031841	738.37908936	26.076929092	-1.1441389322	27.176847458	19.185014725	42.326295496	-71.119520141	1	54419.29783	6.9702169625
10953	2022-09-30	15:07:48.492	272.42208903	6538.130137	1664550468.492	0	899	2.4030168238	2.4345427487	480.01351454	487.64531959	1.4305593699	738.36265594	26.076929092	-1.1493560478	27.176847458	19.182995701	42.326296334	-71.119529998	1	54420.199811	6.9
10954	2022-09-30	15:07:49.436	272.42209995	6538.130399	1664550469.436	0	899	2.4030168238	2.4345427487	478.02191108	485.62205135	1.4305593699	738.36799147	26.076929092	-1.1506495476	27.176847458	19.182495117	42.326294356	-71.119537311	1	54421.096643	6.9
10955	2022-09-30	15:07:50.351	272.42211054	6538.130653	1664550470.351	0	899	2.4054716439	2.4371435573	478.03122445	485.65899114	1.4356502311	738.39219777	26.079270053	-1.141400968	27.176847458	19.184881236	42.326288286	-71.119543381	1	54422.028361	6.9
10956	2022-09-30	15:07:51.242	272.42212086	6538.130901	1664550471.242	0	899	2.4054745166	2.437146484	479.11142678	486.75643376	1.4356509531	738.36924208	26.079401016	-1.1420585154	27.176847458	19.185014725	42.326286726	-71.11954494	1	54422.964286	6.9
10957	2022-09-30	15:07:52.194	272.42213188	6538.131165	1664550472.194	0	899	2.4057218705	2.435570371	479.11142678	486.31439903	1.3538710159	738.36725581	26.079401016	-1.1425112486	27.176847458	19.185014725	42.326282206	-71.119550948	1	54423.892128	6.9
10958	2022-09-30	15:07:53.086	272.42214221	6538.131413	1664550473.087	0	899	2.4057218705	2.435570371	476.36290697	483.52455791	1.3538710159	738.40184456	26.079401016	-1.1439556831	27.176847458	19.184696513	42.326279096	-71.119555523	1	54424.771203	6.8228796844
10959	2022-09-30	15:07:54.029	272.42215311	6538.131675	1664550474.029	0	899	2.4063668788	2.4380046201	476.36290697	483.95299665	1.4335947489	738.39159388	26.079401016	-1.1398811467	27.176847458	19.184656143	42.326274604	-71.119559153	1	54425.745798	6.8
10960	2022-09-30	15:07:54.957	272.42216385	6538.131933	1664550474.957	0	899	2.4064176134	2.4380563063	480.78227053	488.44284487	1.4336074775	738.37474414	26.081713076	-1.1437077641	27.176847458	19.146460186	42.326271007	-71.119562326	1	54426.697864	6.8
10961	2022-09-30	15:07:55.871	272.42217443	6538.132186	1664550475.871	0	899	2.4087817025	2.4405283273	480.78278808	488.46201101	1.4370410041	738.37270855	26.081842422	-1.1530640986	27.176847458	19.16758032	42.32626897	-71.119567455	1	54427.618236	6.7381763527
10962	2022-09-30	15:07:56.786	272.42218503	6538.132441	1664550476.787	0	899	2.4087817025	2.4405283273	480.63009405	488.3068781	1.4370410041	738.39297303	26.081842422	-1.179958124	27.176847458	19.183150601	42.326265695	-71.119572638	1	54428.527613	6.7
10963	2022-09-30	15:07:57.759	272.42219628	6538.132711	1664550477.759	0	899	2.4067080594	2.4382020538	480.63009405	488.25220102	1.4269656132	738.39346617	26.081842422	-1.2173833847	27.176847458	19.185014725	42.326263333	-71.119577508	1	54429.501526	6.7
10964	2022-09-30	15:07:58.700	272.42220718	6538.132972	1664550478.7	0	899	2.4067080594	2.4382020538	478.41065931	485.99756922	1.4269656132	738.38127854	26.081842422	-1.1715719021	27.176847458	19.185217649	42.326263333	-71.119580741	1	54430.444773	6.7
10965	2022-09-30	15:07:59.657	272.42221825	6538.133238	1664550479.657	0	899	2.4032131164	2.4344929027	478.41382662	485.9600315	1.4194193421	738.38978991	26.082637901	-1.1380702328	27.176847458	19.18285721	42.326263333	-71.119582923	1	54431.377033	6.7
10966	2022-09-30	15:08:00.619	272.4222294	6538.133506	1664550480.62	0	899	2.4032505236	2.4345310044	478.24732529	485.79095412	1.4194286466	738.38829071	26.084344864	-1.1547348223	27.176847458	19.17652384	42.326263333	-71.119585529	1	54432.317396	6.7
10967	2022-09-30	15:08:01.578	272.4222405	6538.133772	1664550481.579	0	899	2.4070495719	2.4387608352	478.24732529	485.88302492	1.4364806738	738.38494913	26.084344864	-1.2925895524	27.176847458	19.166866732	42.326262852	-71.119587629	1	54433.288577	6.7
10968	2022-09-30	15:08:02.490	272.42225104	6538.134025	1664550482.49	0	899	2.4070495719	2.4387608352	477.98830419	485.61986829	1.4364806738	738.38827858	26.084344864	-1.1679608451	27.176847458	19.178161823	42.326261667	-71.119590341	1	54434.204476	6.7
10969	2022-09-30	15:08:03.411	272.4222617	6538.134281	1664550483.411	0	899	2.4081894711	2.4394589389	477.98830419	485.50968631	1.4160625339	738.38951545	26.084344864	-1.1666350783	27.176847458	19.18237311	42.326261888	-71.119592332	1	54435.133014	6.7
10970	2022-09-30	15:08:04.401	272.42227317	6538.134556	1664550484.402	0	899	2.4081894711	2.4394589389	478.44168912	485.97020548	1.4160625339	738.38746855	26.084344864	-1.1327453852	27.176847458	19.183935165	42.326263182	-71.119597121	1	54436.090812	6.7
10971	2022-09-30	15:08:05.308	272.42228366	6538.134808	1664550485.308	0	899	2.406596884	2.4385020076	478.44915892	486.13635917	1.4454157026	738.3814964	26.086220785	-1.1608034799	27.176847458	19.18271229	42.326261578	-71.119601934	1	54437.053398	6.7
10972	2022-09-30	15:08:06.184	272.4222938	6538.135051	1664550486.184	0	899	2.4066079542	2.4385132871	478.87162825	486.56563142	1.4454185027	738.3873291	26.086725235	-1.1734366417	27.176847458	19.18069458	42.32626016	-71.119606186	1	54437.903883	6.7
10973	2022-09-30	15:08:07.107	272.42230448	6538.135308	1664550487.107	0	899	2.4112410596	2.4431726644	478.87162825	486.55714757	1.4438498751	738.39822246	26.086725235	-1.1788262239	27.176847458	19.179799326	42.326261397	-71.119609461	1	54438.83825	6.7
10974	2022-09-30	15:08:07.989	272.42231469	6538.135553	1664550487.989	0	899	2.4112410596	2.4431726644	479.57646048	487.27329181	1.4438498751	738.40312912	26.086725235	-1.186436365	27.176847458	19.179203577	42.32625936	-71.119614612	1	54439.691866	6.7
10975	2022-09-30	15:08:08.973	272.42232609	6538.135826	1664550488.974	0	899	2.4108970404	2.443583669	479.57646048	487.45692717	1.4777411566	738.37736744	26.086725235	-1.4650454679	27.176847458	19.16342542	42.326257171	-71.119618991	1	54440.697161	6.7
10976	2022-09-30	15:08:09.961	272.42233752	6538.136101	1664550489.962	0	899	2.4109467055	2.4436342949	478.12823431	485.98497282	1.4777539769	738.38701584	26.088984344	-1.209687034	27.176847458	19.180727902	42.326257766	-71.1196211	1	54441.659755	6.7
10977	2022-09-30	15:08:10.890	272.42234826	6538.136358	1664550490.89	0	899	2.4140352211	2.4462661762	478.12908115	485.86583182	1.4555425996	738.37373847	26.089197159	-1.168370494	27.176847458	19.183520589	42.326259279	-71.119622613	1	54442.567568	6.7
10978	2022-09-30	15:08:11.789	272.42235867	6538.136608	1664550491.789	0	899	2.4140352211	2.4462661762	476.8854432	484.60207019	1.4555425996	738.37597656	26.089197159	-1.1506495476	27.176847458	19.160167694	42.32626	-71.119625025	1	54443.507609	6.7
10979	2022-09-30	15:08:12.755	272.42236985	6538.136876	1664550492.755	0	899	2.4142741167	2.4452026083	476.8854432	484.28866861	1.3973311593	738.39067876	26.089197159	-1.3549901863	27.176847458	19.137032806	42.326260795	-71.11963064	1	54444.476766	6.7
10980	2022-09-30	15:08:13.631	272.42238	6538.13712	1664550493.632	0	899	2.4142741167	2.4452026083	480.98482101	488.45168565	1.3973311593	738.37654609	26.089197159	-1.4056953729	27.176847458	19.135890733	42.326261667	-71.119637095	1	54445.314314	6.7
10981	2022-09-30	15:08:14.565	272.4223908	6538.137379	1664550494.565	0	899	2.4129412492	2.4458055488	480.98601994	488.92598055	1.4844238065	738.38580686	26.089496676	-1.1832672658	27.176847458	19.173819056	42.326261667	-71.119643737	1	54446.248497	6.7
10982	2022-09-30	15:08:15.453	272.42240108	6538.137626	1664550495.453	0	899	2.4129870339	2.4458522233	478.17977287	486.07347299	1.4844356686	738.39079275	26.09157753	-1.477775584	27.176847458	19.139448557	42.326261667	-71.119651208	1	54447.144958	6.7
10983	2022-09-30	15:08:16.381	272.42241183	6538.137884	1664550496.382	0	899	2.4148523166	2.4461469951	478.17977287	485.68941704	1.4133294126	738.39158459	26.09157753	-1.4636764518	27.176847458	19.143729595	42.326261082	-71.119659893	1	54448.116989	6.7
10984	2022-09-30	15:08:17.328	272.42242279	6538.138147	1664550497.329	0	899	2.4148523166	2.4461469951	478.88725492	486.40800986	1.4133294126	738.3736839	26.09157753	-1.1408835649	27.176847458	19.175653458	42.326256407	-71.119672576	1	54449.077909	6.7
10985	2022-09-30	15:08:18.217	272.42243307	6538.138394	1664550498.217	0	899	2.4181840544	2.45125377	478.88725492	486.82482698	1.4903821513	738.39041966	26.09157753	-1.1752044594	27.176847458	19.181834682	42.326253488	-71.119682793	1	54449.953649	6.7
10986	2022-09-30	15:08:19.117	272.42244348	6538.138644	1664550499.117	0	899	2.4181840544	2.45125377	479.65536597	487.6056695	1.4903821513	738.37534236	26.09157753	-1.1539047956	27.176847458	19.182855606	42.326251909	-71.119693305	1	54450.854709	6.7
10987	2022-09-30	15:08:20.030	272.42245406	6538.138897	1664550500.031	0	899	2.4154068171	2.4476584761	479.6631109	487.42526122	1.4556490925	738.38753929	26.09351772	-1.1435567977	27.176847458	19.184571462	42.326251667	-71.119702705	1	54451.770541	6.7
10988	2022-09-30	15:08:20.894	272.42246406	6538.139137	1664550500.895	0	899	2.4154178564	2.4476697257	478.70682188	486.4535122	1.4556518944	738.37324049	26.094018936	-1.1577422185	27.176847458	19.182582211	42.326252678	-71.119710059	1	54452.607075	6.7
10989	2022-09-30	15:08:21.776	272.42247427	6538.139382	1664550501.777	0	899	2.415293009	2.4470806445	478.70682188	486.34209505	1.4350445925	738.38208129	26.094018936	-1.2433180367	27.176847458	19.17496272	42.326256688	-71.119718365	1	54453.503205	6.7
10990	2022-09-30	15:08:22.693	272.42248487	6538.139637	1664550502.693	0	899	2.415293009	2.4470806445	478.76355448	486.39973253	1.4350445925	738.38405139	26.094018936	-1.3211759029	27.176847458	19.16946852	42.326262191	-71.119726986	1	54454.43829	6.7
10991	2022-09-30	15:08:23.628	272.42249569	6538.139897	1664550503.628	0	899	2.4160915093	2.4482476655	478.76355448	486.48594672	1.4509893862	738.38492973	26.094018936	-1.1717982584	27.176847458	19.17926105	42.326266139	-71.119734514	1	54455.341627	6.7341626794
10992	2022-09-30	15:08:24.612	272.42250709	6538.14017	1664550504.613	0	899	2.4160918833	2.4482480466	479.12053397	486.84868476	1.4509894808	738.37665482	26.094035913	-1.175031988	27.176847458	19.177119741	42.32626934	-71.119742518	1	54456.302136	6.8
10993	2022-09-30	15:08:25.552	272.42251796	6538.140431	1664550505.552	0	899	2.416106499	2.4474996819	479.13068791	486.67508602	1.41699449	738.38499481	26.096582413	-1.1513609341	27.176847458	19.183368342	42.326271667	-71.119750105	1	54457.265756	6.8
10994	2022-09-30	15:08:26.473	272.42252863	6538.140687	1664550506.474	0	899	2.416106499	2.4474996819	479.09576525	486.63961347	1.41699449	738.39103446	26.096582413	-1.1538185623	27.176847458	19.183654469	42.326272411	-71.11975649	1	54458.223447	6.8
10995	2022-09-30	15:08:27.408	272.42253946	6538.140947	1664550507.409	0	899	2.4172289457	2.4487796809	479.09576525	486.67404678	1.423361538	738.3854459	26.096582413	-1.2385427952	27.176847458	19.177093506	42.326275	-71.119762982	1	54459.157791	6.8
10996	2022-09-30	15:08:28.296	272.42254972	6538.141193	1664550508.296	0	899	2.4172289457	2.4487796809	479.78819515	487.37742946	1.423361538	738.39275072	26.096582413	-1.2226974814	27.419277962	19.173587824	42.326275105	-71.119770316	1	54460.031579	6.8
10997	2022-09-30	15:08:29.194	272.42256013	6538.141443	1664550509.195	0	899	2.4221440862	2.4534623643	479.78862447	487.30647056	1.4101779854	738.39670224	26.096689932	-1.2005678234	27.4143304	19.179308733	42.326277973	-71.119778919	1	54460.891866	6.8
10998	2022-09-30	15:08:30.072	272.42257029	6538.141687	1664550510.073	0	899	2.4221929373	2.4535121165	478.35681992	485.85229562	1.4101899637	738.40073582	26.098901749	-1.1392560005	27.176847458	19.185375214	42.326282351	-71.119784018	1	54461.803571	6.8
10999	2022-09-30	15:08:31.063	272.42258176	6538.141962	1664550511.064	0	899	2.4206323983	2.4520649429	478.35681992	485.88436337	1.4161296839	738.37872759	26.098901749	-1.1843775471	27.176847458	19.180185634	42.326288619	-71.119787643	1	54462.792899	6.8
11000	2022-09-30	15:08:32.026	272.42259289	6538.142229	1664550512.026	0	899	2.4206323983	2.4520649429	476.61444771	484.11457276	1.4161296839	738.37811279	26.098901749	-1.2515640259	27.176847458	19.176372528	42.326294867	-71.119793201	1	54463.730097	6.8730097087
11001	2022-09-30	15:08:32.944	272.42260352	6538.142484	1664550512.944	0	899	2.4157390662	2.4486714756	476.61444771	484.48943887	1.4857592343	738.38604009	26.098901749	-1.1807450017	27.176847458	19.178461997	42.326300942	-71.119799275	1	54464.641283	6.9
11002	2022-09-30	15:08:33.823	272.4226137	6538.142729	1664550513.824	0	899	2.4157390662	2.4486714756	477.81344822	485.70825018	1.4857592343	738.37687633	26.098901749	-1.1505633237	27.176847458	19.180253528	42.326305988	-71.119804322	1	54465.531027	6.9
11003	2022-09-30	15:08:34.783	272.42262481	6538.142996	1664550514.784	0	899	2.4212410816	2.4516503175	477.8233337	485.09521444	1.3702582814	738.3567905	26.101387618	-1.1392452212	27.176847458	19.180696967	42.326310871	-71.119809205	1	54466.50763	6.9
11004	2022-09-30	15:08:35.734	272.42263582	6538.14326	1664550515.735	0	899	2.4212414475	2.4516506899	479.5703837	486.86885285	1.3702583686	738.38665206	26.10140419	-1.1405495003	27.226323071	19.179406551	42.326314893	-71.119816346	1	54467.467936	6.9
11005	2022-09-30	15:08:36.653	272.42264645	6538.143515	1664550516.653	0	899	2.4221060955	2.4529374532	479.5703837	486.96778507	1.3885503419	738.38851141	26.10140419	-1.1585075547	27.287342994	19.171369022	42.326319706	-71.119824706	1	54468.36475	6.9
11006	2022-09-30	15:08:37.568	272.42265704	6538.143769	1664550517.568	0	899	2.4221060955	2.4529374532	479.51648387	486.91305383	1.3885503419	738.3928833	26.10140419	-1.1734366417	27.176847458	19.166290283	42.326327183	-71.119830873	1	54469.261957	6.9
11007	2022-09-30	15:08:38.503	272.42266787	6538.144029	1664550518.504	0	899	2.4196417438	2.4520108756	479.51648387	487.29093553	1.45835788	738.39122808	26.10140419	-1.1728545704	27.176847458	19.168522336	42.326334601	-71.119833333	1	54470.253452	6.9253451677
11008	2022-09-30	15:08:39.450	272.42267882	6538.144292	1664550519.45	0	899	2.4196417438	2.4520108756	477.78847686	485.53491216	1.45835788	738.37711238	26.10140419	-1.16855371	27.176847458	19.185014725	42.326339295	-71.119833013	1	54471.192269	7
11009	2022-09-30	15:08:40.361	272.42268936	6538.144545	1664550520.361	0	899	2.4194146983	2.4511902871	477.79601402	485.40085067	1.4320956813	738.378536	26.103299716	-1.500940026	27.30053649	19.151677176	42.32634408	-71.119831853	1	54472.111962	7
11010	2022-09-30	15:08:41.321	272.42270047	6538.144811	1664550521.321	0	899	2.4194287607	2.451204613	480.01030379	487.65040317	1.4320991871	738.37374534	26.103937149	-1.44851017	27.176847458	19.164129257	42.326350316	-71.119833439	1	54473.031558	7
11011	2022-09-30	15:08:42.187	272.42271051	6538.145052	1664550522.188	0	899	2.4189152528	2.4494697897	480.01030379	487.35754142	1.3780312733	738.37698263	26.103937149	-1.5740335674	27.176847458	19.137991659	42.326358866	-71.119836289	1	54473.886588	7
11012	2022-09-30	15:08:43.066	272.42272068	6538.145296	1664550523.067	0	899	2.4189152528	2.4494697897	479.05864035	486.39131143	1.3780312733	738.37043085	26.103937149	-1.6549204367	27.176847458	19.144902652	42.326365267	-71.1198393	1	54474.790072	7
11013	2022-09-30	15:08:43.984	272.42273131	6538.145551	1664550523.985	0	899	2.4208792361	2.4531489464	479.05864035	486.79777694	1.4532040629	738.37453152	26.103937149	-1.6991904524	27.176847458	19.120049281	42.326374053	-71.119842462	1	54475.738636	7
11014	2022-09-30	15:08:44.892	272.42274182	6538.145804	1664550524.893	0	899	2.4209129904	2.4531833426	476.93363323	484.63848656	1.4532125967	738.38547824	26.105466262	-1.5647527287	27.336818607	19.153348847	42.326421224	-71.11981575	1	54476.63654	7.063654033
11015	2022-09-30	15:08:45.890	272.42275336	6538.146081	1664550525.89	0	899	2.4202957645	2.4515512162	476.93701202	484.40085487	1.4084462061	738.37770172	26.10631752	-1.36886294	27.42587471	19.174385778	42.326481443	-71.119783108	1	54477.596172	7.1596172249
11016	2022-09-30	15:08:46.816	272.42276409	6538.146338	1664550526.817	0	899	2.4202957645	2.4515512162	477.89174365	485.37052761	1.4084462061	738.37719848	26.10631752	-1.2130717118	27.42587471	19.182527391	42.326529279	-71.119769868	1	54478.53953	7.2539529915
11017	2022-09-30	15:08:47.747	272.42277486	6538.146597	1664550527.748	0	899	2.4228309908	2.4539863674	477.89174365	485.33869565	1.4025434155	738.37960916	26.10631752	-1.4481005882	27.42587471	19.172998479	42.326563564	-71.119753074	1	54479.508647	7.3508646999
11018	2022-09-30	15:08:48.677	272.42278562	6538.146855	1664550528.678	0	899	2.4228309908	2.4539863674	478.91315687	486.37602547	1.4025434155	738.37696525	26.10631752	-1.5234469365	27.3632056	19.159231413	42.326585483	-71.119727313	1	54480.440828	7.4
11019	2022-09-30	15:08:49.618	272.4227965	6538.147116	1664550529.618	0	899	2.4214472243	2.4528435041	478.91431678	486.43937473	1.4140468718	738.38105865	26.106608549	-1.1892928785	27.206532826	19.146557877	42.326605117	-71.119700055	1	54481.362136	7.4
11020	2022-09-30	15:08:50.548	272.42280727	6538.147374	1664550530.548	0	899	2.4214947036	2.4528918616	479.93020712	487.47129075	1.4140585496	738.37018833	26.108758926	-1.2056663755	27.42587471	19.178376128	42.326623764	-71.119673373	1	54482.282316	7.4282316443
11021	2022-09-30	15:08:51.486	272.42281813	6538.147635	1664550531.486	0	899	2.4247024744	2.4572897078	479.93020712	487.74754711	1.4650302247	738.38350208	26.108758926	-1.1823618049	27.42587471	19.180785299	42.326636141	-71.119662594	1	54483.240631	7.5
11022	2022-09-30	15:08:52.380	272.42282847	6538.147883	1664550532.38	0	899	2.4247024744	2.4572897078	478.52334475	486.31776907	1.4650302247	738.38433919	26.108758926	-1.2095469023	27.42587471	19.178877521	42.326649013	-71.119656605	1	54484.120388	7.5
11023	2022-09-30	15:08:53.312	272.42283927	6538.148142	1664550533.313	0	899	2.4288316049	2.4604220495	478.52334475	486.06582166	1.4184093426	738.38527533	26.108758926	-1.2291865223	27.42587471	19.177093506	42.326679221	-71.119668733	1	54485.026627	7.5026627219
11024	2022-09-30	15:08:54.200	272.42284954	6538.148389	1664550534.2	0	899	2.4288316049	2.4604220495	478.14290425	485.67938466	1.4184093426	738.37424696	26.108758926	-1.1994791031	27.42587471	19.177093506	42.326708379	-71.119681854	1	54485.901381	7.5901380671
11025	2022-09-30	15:08:55.125	272.42286024	6538.148646	1664550535.125	0	899	2.4310924986	2.4625362857	478.15193864	485.64648299	1.4106122913	738.38056147	26.111029353	-1.1448395994	27.42587471	19.184280307	42.326751622	-71.119681956	1	54486.826653	7.6
11026	2022-09-30	15:08:56.010	272.4228705	6538.148892	1664550536.011	0	899	2.4310976417	2.4625415237	479.5240501	487.0401077	1.4106135482	738.37823123	26.111261368	-1.3837705677	27.42587471	19.178125798	42.326775235	-71.119672291	1	54487.703156	7.6
11027	2022-09-30	15:08:56.865	272.42288038	6538.149129	1664550536.865	0	899	2.42852104	2.4585175321	479.5240501	486.70087019	1.3478842996	738.36734595	26.111261368	-1.4950977785	27.343415355	19.172908151	42.326791685	-71.119662322	1	54488.601087	7.6
11028	2022-09-30	15:08:57.752	272.42289065	6538.149376	1664550537.752	0	899	2.42852104	2.4585175321	478.70082412	485.86532336	1.3478842996	738.37292561	26.111261368	-1.3142233984	27.176847458	19.172621721	42.326804868	-71.11965915	1	54489.490104	7.6
11029	2022-09-30	15:08:58.709	272.42290172	6538.149641	1664550538.709	0	899	2.4259968093	2.4589981116	478.70082412	486.59327267	1.4826148214	738.38087837	26.111261368	-1.1970646476	27.277447871	19.177260216	42.326817403	-71.119657849	1	54490.430196	7.6
11030	2022-09-30	15:08:59.660	272.42291273	6538.149906	1664550539.66	0	899	2.4260028894	2.4590043097	478.63200296	486.52332531	1.4826163864	738.36000233	26.111536228	-1.1774249922	27.42587471	19.18069458	42.326830426	-71.119652287	1	54491.406918	7.6
11031	2022-09-30	15:09:00.562	272.42292318	6538.150156	1664550540.563	0	899	2.433766619	2.4658551257	478.64063284	486.28865011	1.4375978161	738.38464355	26.113702774	-1.235330633	27.42587471	19.176415627	42.326840963	-71.119645703	1	54492.315582	7.6
11032	2022-09-30	15:09:01.509	272.42293414	6538.150419	1664550541.51	0	899	2.433766619	2.4658551257	478.88215969	486.53403622	1.4375978161	738.36650924	26.113702774	-1.2639385067	27.42587471	19.173784711	42.326847933	-71.119637045	1	54493.253253	7.6
11033	2022-09-30	15:09:02.411	272.42294457	6538.15067	1664550542.411	0	899	2.4336634246	2.4665022854	478.88215969	486.71380485	1.4708284299	738.37882986	26.113702774	-1.1968921068	27.42587471	19.178325754	42.326849629	-71.11962604	1	54494.15286	7.6152859961
11034	2022-09-30	15:09:03.355	272.42295551	6538.150932	1664550543.356	0	899	2.4336634246	2.4665022854	479.05837556	486.89290256	1.4708284299	738.39251709	26.113702774	-1.1506495476	27.42587471	19.181055069	42.326838196	-71.119612648	1	54495.082297	7.7
11035	2022-09-30	15:09:04.259	272.42296597	6538.151183	1664550544.26	0	899	2.4353689249	2.4692119092	479.06520407	487.13443032	1.5141389955	738.40074996	26.115415598	-1.1494314797	27.42587471	19.183749913	42.326836754	-71.119605439	1	54495.947368	7.7
11036	2022-09-30	15:09:05.187	272.42297671	6538.151441	1664550545.188	0	899	2.4353817154	2.4692249533	479.05905111	487.12819187	1.514142345	738.39161409	26.115991592	-1.1447209886	27.42587471	19.183704313	42.326830449	-71.119597228	1	54496.932692	7.7
11037	2022-09-30	15:09:06.124	272.42298755	6538.151701	1664550546.124	0	899	2.4365174142	2.4681155938	479.05905111	486.58793641	1.4143341281	738.38942491	26.115991592	-1.1376283169	27.42587471	19.182134628	42.326835656	-71.119596667	1	54497.848397	7.7
11038	2022-09-30	15:09:07.055	272.42299832	6538.15196	1664550547.055	0	899	2.4365174142	2.4681155938	479.63061791	487.16848594	1.4143341281	738.39474588	26.115991592	-1.1406033481	27.42587471	19.180379868	42.326841683	-71.119596667	1	54498.752427	7.7
11039	2022-09-30	15:09:08.016	272.42300946	6538.152227	1664550548.017	0	899	2.4312580905	2.4638855134	479.63061791	487.43158949	1.4629103156	738.37627931	26.115991592	-1.1411099315	27.42587471	19.183904926	42.326843333	-71.119591716	1	54499.742647	7.7742647059
11040	2022-09-30	15:09:08.891	272.42301957	6538.15247	1664550548.891	0	899	2.4312580905	2.4638855134	480.08712342	487.89551985	1.4629103156	738.37258285	26.115991592	-1.143923345	27.42587471	19.181965594	42.32677508	-71.119564405	1	54500.639878	7.8
11041	2022-09-30	15:09:09.793	272.42303002	6538.152721	1664550549.794	0	899	2.4320001492	2.4645037277	480.09034914	487.86669642	1.4569919516	738.3768646	26.116798995	-1.1442467258	27.42587471	19.180558501	42.326733916	-71.119546333	1	54501.5501	7.85501002
11042	2022-09-30	15:09:10.707	272.42304059	6538.152974	1664550550.707	0	899	2.4320397672	2.4645441012	479.73595896	487.50662013	1.4570019486	738.38474461	26.118585587	-1.1486554035	27.42587471	19.183019638	42.326682076	-71.119523928	1	54502.431227	7.9431226766
11043	2022-09-30	15:09:11.631	272.4230513	6538.153231	1664550551.632	0	899	2.433411256	2.4662542184	479.73595896	487.58336527	1.4711600973	738.37785693	26.118585587	-1.1685753279	27.321975923	19.183935165	42.326599389	-71.119490531	1	54503.334402	8.0668803419
11044	2022-09-30	15:09:12.526	272.42306164	6538.153479	1664550552.526	0	899	2.433411256	2.4662542184	481.21825654	489.08990992	1.4711600973	738.36139118	26.118585587	-1.1887539207	27.190040955	19.184011459	42.326561437	-71.119472327	1	54504.267258	8.2534516765
11045	2022-09-30	15:09:13.520	272.42307316	6538.153756	1664550553.521	0	899	2.4327671695	2.4645473277	481.21825654	488.83650798	1.4245390128	738.38453725	26.118585587	-1.1436107246	27.42587471	19.185253611	42.326552495	-71.119464586	1	54505.248521	8.4
11046	2022-09-30	15:09:14.453	272.42308395	6538.154015	1664550554.453	0	899	2.4327831471	2.4645636031	479.40602418	486.99560717	1.4245429535	738.38961731	26.119305882	-1.1916858479	27.42587471	19.179674149	42.326554721	-71.119462774	1	54506.167653	8.4
11047	2022-09-30	15:09:15.368	272.42309454	6538.154269	1664550555.368	0	899	2.4353719775	2.4671294595	479.41301251	486.98912052	1.4220326777	738.368658	26.12105751	-1.1737169619	27.42587471	19.18095211	42.32655345	-71.119459767	1	54507.07002	8.4
11048	2022-09-30	15:09:16.288	272.42310519	6538.154524	1664550556.288	0	899	2.4353719775	2.4671294595	481.87882791	489.49390291	1.4220326777	738.38497056	26.12105751	-1.1392560005	27.42587471	19.183935165	42.326554962	-71.119456742	1	54507.977318	8.4
11049	2022-09-30	15:09:17.223	272.42311602	6538.154784	1664550557.224	0	899	2.4332935139	2.4646491487	481.87882791	489.40372456	1.4054517721	738.37011355	26.12105751	-1.1367551886	27.42587471	19.185041428	42.326556598	-71.119456667	1	54508.959034	8.4
11050	2022-09-30	15:09:18.180	272.42312709	6538.15505	1664550558.181	0	899	2.4332935139	2.4646491487	478.55868265	486.03173276	1.4054517721	738.38074135	26.12105751	-1.183428957	27.42587471	19.180844313	42.326558176	-71.119455158	1	54509.905325	8.4
11051	2022-09-30	15:09:19.069	272.42313737	6538.155297	1664550559.069	0	899	2.4332638604	2.4658533603	478.55868265	486.32672096	1.4600438687	738.37378657	26.12105751	-1.1789448245	27.42587471	19.179801941	42.326560896	-71.119455	1	54510.768932	8.4
11052	2022-09-30	15:09:19.951	272.42314759	6538.155542	1664550559.952	0	899	2.4332949879	2.4658850827	479.23815917	487.01726945	1.4600517359	738.37911765	26.122460511	-1.1712269428	27.42587471	19.179337306	42.326563927	-71.119452739	1	54511.678233	8.4
11053	2022-09-30	15:09:20.884	272.42315838	6538.155801	1664550560.884	0	899	2.4340977136	2.466429666	479.24205702	486.95688926	1.448167013	738.3900385	26.123437881	-1.1419723444	27.42587471	19.180551491	42.326567058	-71.119449609	1	54512.617357	8.4
11054	2022-09-30	15:09:21.805	272.42316904	6538.156057	1664550561.805	0	899	2.4340977136	2.466429666	479.93193457	487.65787246	1.448167013	738.39208499	26.123437881	-1.1786861609	27.42587471	19.184070587	42.326569196	-71.119448333	1	54513.517476	8.4517475728
11055	2022-09-30	15:09:22.720	272.42317963	6538.156311	1664550562.72	0	899	2.435102465	2.466032466	479.93193457	487.31891918	1.3855959327	738.36736778	26.123437881	-1.1792035395	27.42587471	19.183584213	42.326570733	-71.119448333	1	54514.439537	8.5
11056	2022-09-30	15:09:23.634	272.42319021	6538.156565	1664550563.634	0	899	2.435102465	2.466032466	481.38487547	488.79422336	1.3855959327	738.39746013	26.123437881	-1.1620862113	27.42587471	19.180202775	42.326571667	-71.119448333	1	54515.381381	8.5
11057	2022-09-30	15:09:24.536	272.42320065	6538.156816	1664550564.536	0	899	2.4359190315	2.469432128	481.38487547	489.41209119	1.499246063	738.38914237	26.123437881	-1.1360006332	27.42587471	19.172410965	42.326572107	-71.119449213	1	54516.263941	8.5
11058	2022-09-30	15:09:25.430	272.42321101	6538.157064	1664550565.431	0	899	2.4359744597	2.4694886443	479.71285633	487.71226864	1.4992604323	738.38035008	26.125933451	-1.2058712244	27.42587471	19.167320795	42.326573333	-71.119451294	1	54517.111835	8.5
11059	2022-09-30	15:09:26.338	272.42322152	6538.157316	1664550566.339	0	899	2.4339065031	2.4658567824	479.71312742	487.34473204	1.431404126	738.37797334	26.126001358	-1.1932595558	27.42587471	19.177265192	42.326572882	-71.119447131	1	54518.09018	8.5
11060	2022-09-30	15:09:27.282	272.42323243	6538.157578	1664550567.282	0	899	2.4339065031	2.4658567824	477.67568954	485.27488121	1.431404126	738.39202679	26.126001358	-1.1441389322	27.42587471	19.183574677	42.326566409	-71.11943412	1	54519.032988	8.5
11061	2022-09-30	15:09:28.249	272.42324362	6538.157847	1664550568.249	0	899	2.437678227	2.4689313866	477.67568954	485.09709848	1.3984288149	738.38388122	26.126001358	-1.1986814864	27.42587471	19.178548232	42.326513244	-71.119409816	1	54519.944392	8.5
11062	2022-09-30	15:09:29.151	272.42325406	6538.158098	1664550569.151	0	899	2.437678227	2.4689313866	479.24506561	486.69085717	1.3984288149	738.38594874	26.126001358	-1.1441389322	27.42587471	19.182134628	42.326501136	-71.119405379	1	54520.886435	8.5886435331
11063	2022-09-30	15:09:30.111	272.42326519	6538.158364	1664550570.112	0	899	2.4368050661	2.4683054309	479.25277351	486.76043587	1.4098475038	738.37890827	26.127934071	-1.1709682468	27.42587471	19.183383942	42.326490038	-71.119406423	1	54521.853854	8.6
11064	2022-09-30	15:09:31.049	272.42327603	6538.158625	1664550571.049	0	899	2.436811622	2.4683121078	478.9662163	486.46939828	1.4098491014	738.38666014	26.128229141	-1.1508759205	27.42587471	19.184061695	42.326483133	-71.119398866	1	54522.780079	8.6
11065	2022-09-30	15:09:32.002	272.42328706	6538.158889	1664550572.002	0	899	2.4375139829	2.4693671055	478.9662163	486.55143115	1.4250227901	738.38429432	26.128229141	-1.1377468899	27.42587471	19.164596532	42.326481667	-71.119395484	1	54523.709427	8.6
11066	2022-09-30	15:09:32.882	272.42329726	6538.159134	1664550572.883	0	899	2.4375139829	2.4693671055	478.13677914	485.70885849	1.4250227901	738.37428415	26.128229141	-1.1764225494	27.42587471	19.176382002	42.326482669	-71.119393998	1	54524.60124	8.6
11067	2022-09-30	15:09:33.778	272.42330762	6538.159383	1664550573.778	0	899	2.4401434356	2.4724272459	478.13677914	485.80323153	1.4425029888	738.38669086	26.128229141	-1.1759051598	27.42587471	19.183574677	42.326483333	-71.119392469	1	54525.51833	8.6
11068	2022-09-30	15:09:34.743	272.4233188	6538.159651	1664550574.744	0	899	2.4401565834	2.472440642	478.33273008	486.00234204	1.4425062627	738.37984158	26.128820091	-1.169696361	27.369802349	19.182845008	42.326483333	-71.119391667	1	54526.464656	8.6
11069	2022-09-30	15:09:35.733	272.42333025	6538.159926	1664550575.734	0	899	2.4399392509	2.4727353237	478.34082508	486.13324426	1.4652092892	738.37750568	26.130853653	-1.3702319371	27.341766168	19.161255552	42.326484072	-71.119390928	1	54527.443277	8.6
11070	2022-09-30	15:09:36.720	272.42334168	6538.1602	1664550576.721	0	899	2.4399392509	2.4727353237	479.50742987	487.31885365	1.4652092892	738.36427964	26.130853653	-1.3297453669	27.42587471	19.165948691	42.326485	-71.11939	1	54528.444121	8.6
11071	2022-09-30	15:09:37.599	272.42335185	6538.160444	1664550577.6	0	899	2.4439909888	2.4766087346	479.50742987	487.26334525	1.4549631619	738.37363702	26.130853653	-1.2440509725	27.42587471	19.17957071	42.326485	-71.11939	1	54529.298058	8.6
11072	2022-09-30	15:09:38.509	272.42336238	6538.160697	1664550578.51	0	899	2.4439909888	2.4766087346	478.69328075	486.43602747	1.4549631619	738.38096366	26.130853653	-1.5184992552	27.42587471	19.169891357	42.326485	-71.11939	1	54530.190234	8.6
11073	2022-09-30	15:09:39.456	272.42337333	6538.16096	1664550579.456	0	899	2.4401518437	2.4728012561	478.69623218	486.45879257	1.4586181457	738.37488076	26.131594563	-1.2507017243	27.42587471	19.173243567	42.326485	-71.11939	1	54531.147929	8.6
11074	2022-09-30	15:09:40.342	272.4233836	6538.161206	1664550580.343	0	899	2.4401883195	2.4728384283	478.80568493	486.57006988	1.4586273299	738.3766625	26.133234024	-1.1734366417	27.42587471	19.176372528	42.326484919	-71.11939	1	54532.024185	8.6
11075	2022-09-30	15:09:41.240	272.42339399	6538.161456	1664550581.241	0	899	2.4402540907	2.4732047406	478.80568493	486.64153036	1.4718358241	738.3822745	26.133234024	-1.2172000771	27.42587471	19.17370224	42.326481772	-71.11939	1	54532.968454	8.6
11076	2022-09-30	15:09:42.183	272.4234049	6538.161718	1664550582.183	0	899	2.4402540907	2.4732047406	480.83482487	488.70387798	1.4718358241	738.38254128	26.133234024	-1.2032734456	27.42587471	19.180854658	42.32648012	-71.11939	1	54533.927772	8.6
11077	2022-09-30	15:09:43.085	272.42341535	6538.161968	1664550583.086	0	899	2.4401306671	2.4700736211	480.83482487	487.98411978	1.3391838419	738.39072807	26.133234024	-1.2352875471	27.42587471	19.178894043	42.326449463	-71.119378896	1	54534.832833	8.6
11078	2022-09-30	15:09:44.015	272.4234261	6538.162226	1664550584.015	0	899	2.4401381267	2.4700812113	480.85549385	488.00510541	1.3391855664	738.38745521	26.133569313	-1.5148775356	27.42587471	19.142026219	42.326418284	-71.119367899	1	54535.751479	8.524852071
11079	2022-09-30	15:09:44.934	272.42343675	6538.162482	1664550584.935	0	899	2.4373925527	2.4709461107	480.86379913	488.88716729	1.5001364416	738.40466309	26.135644913	-1.1506495476	27.42587471	19.181413651	42.326390726	-71.119357064	1	54536.680244	8.5
11080	2022-09-30	15:09:45.845	272.42344728	6538.162735	1664550585.845	0	899	2.4373925527	2.4709461107	478.29048552	486.27091711	1.5001364416	738.38446328	26.135644913	-1.260661692	27.42587471	19.166389301	42.326382603	-71.119352397	1	54537.561734	8.5
11081	2022-09-30	15:09:46.849	272.42345891	6538.163014	1664550586.85	0	899	2.4449005178	2.4769334539	478.29048552	485.8847986	1.4286895346	738.38223731	26.135644913	-1.264348124	27.42587471	19.165961095	42.326385224	-71.119351667	1	54538.567227	8.5
11082	2022-09-30	15:09:47.829	272.42347025	6538.163286	1664550587.83	0	899	2.4449005178	2.4769334539	477.34698673	484.9263189	1.4286895346	738.37774699	26.135644913	-1.1825989485	27.42587471	19.1812142	42.326388534	-71.119351667	1	54539.560158	8.5
11083	2022-09-30	15:09:48.750	272.4234809	6538.163542	1664550588.75	0	899	2.4432086273	2.4751904342	477.34698673	484.91944261	1.4274136083	738.3772971	26.135644913	-1.199942637	27.42587471	19.178404511	42.326390756	-71.119351667	1	54540.453589	8.4546411483
11084	2022-09-30	15:09:49.671	272.42349157	6538.163798	1664550589.672	0	899	2.4432469179	2.4752294399	480.26646745	487.885288	1.4274230316	738.40049006	26.1373638	-1.1493128807	27.42587471	19.157153401	42.326392896	-71.119351667	1	54541.368697	8.4
11085	2022-09-30	15:09:50.641	272.42350279	6538.164067	1664550590.641	0	899	2.4488592652	2.4806434906	480.26947702	487.823579	1.4154767273	738.3921525	26.138116837	-1.1662146311	27.42587471	19.157234495	42.326396192	-71.119349879	1	54542.357629	8.4
11086	2022-09-30	15:09:51.565	272.42351348	6538.164324	1664550591.565	0	899	2.4488592652	2.4806434906	479.18386003	486.72088646	1.4154767273	738.37196886	26.138116837	-1.193162581	27.42587471	19.178746343	42.326399693	-71.11934576	1	54543.271975	8.3728024819
11087	2022-09-30	15:09:52.476	272.42352403	6538.164577	1664550592.476	0	899	2.446550542	2.4786047341	479.18386003	486.79227185	1.4286735834	738.36790739	26.138116837	-1.3571783509	27.42587471	19.154010634	42.326404673	-71.119343668	1	54544.200971	8.3
11088	2022-09-30	15:09:53.341	272.42353404	6538.164817	1664550593.341	0	899	2.446550542	2.4786047341	478.91000735	486.51407098	1.4286735834	738.38514154	26.138116837	-1.6210415363	27.42587471	19.11299324	42.326409929	-71.119344929	1	54545.042726	8.3
11089	2022-09-30	15:09:54.256	272.42354464	6538.165071	1664550594.257	0	899	2.441954708	2.4751020184	478.91000735	486.78896365	1.4794852716	738.38575593	26.138116837	-1.6559983389	27.42587471	19.111983394	42.326408376	-71.119343376	1	54545.974568	8.3
11090	2022-09-30	15:09:55.250	272.42355615	6538.165347	1664550595.251	0	899	2.4419989859	2.475147154	478.47972362	486.35166207	1.4794965718	738.36548862	26.140105532	-1.6125259794	27.42587471	19.133378667	42.326408333	-71.11934169	1	54546.985758	8.3
11091	2022-09-30	15:09:56.204	272.42356719	6538.165612	1664550596.205	0	899	2.4460109063	2.4787268739	478.4815262	486.23779014	1.4580974432	738.3593556	26.140558243	-1.2662129402	27.42587471	19.173492432	42.326408333	-71.119341667	1	54547.899522	8.3
11092	2022-09-30	15:09:57.121	272.42357779	6538.165867	1664550597.121	0	899	2.4460109063	2.4787268739	478.20134138	485.95306347	1.4580974432	738.37336539	26.140558243	-1.4729249477	27.42587471	19.177812576	42.326408333	-71.119340223	1	54548.866453	8.3
11093	2022-09-30	15:09:58.040	272.42358844	6538.166122	1664550598.041	0	899	2.4460899567	2.4786414826	478.20134138	485.91374227	1.4508185266	738.36983141	26.140558243	-1.4717716405	27.42587471	19.166585126	42.326408333	-71.11934	1	54549.784024	8.3
11094	2022-09-30	15:09:58.944	272.4235989	6538.166374	1664550598.945	0	899	2.4460899567	2.4786414826	478.966947	486.69169554	1.4508185266	738.36349588	26.140558243	-1.5768469619	27.42587471	19.149805663	42.326408333	-71.11934	1	54550.645617	8.3
11095	2022-09-30	15:09:59.895	272.42360991	6538.166638	1664550599.896	0	899	2.4453997488	2.4774213012	478.97482455	486.57573719	1.4279005796	738.36532088	26.14253461	-1.4784331401	27.42587471	19.148589406	42.326408333	-71.11934	1	54551.58554	8.3
11096	2022-09-30	15:10:00.851	272.42362096	6538.166903	1664550600.851	0	899	2.445408076	2.477429784	478.86075228	486.45986577	1.4279026279	738.36833342	26.142908096	-1.2852489846	27.42587471	19.17308412	42.326409277	-71.11934	1	54552.566116	8.3
11097	2022-09-30	15:10:01.782	272.42363175	6538.167162	1664550601.783	0	899	2.4504166659	2.4819127916	478.86075228	486.31948535	1.4019291701	738.36866083	26.142908096	-1.2039201828	27.42587471	19.182191647	42.32641	-71.11934	1	54553.504931	8.3
11098	2022-09-30	15:10:02.677	272.42364211	6538.167411	1664550602.678	0	899	2.4504166659	2.4819127916	478.95129954	486.41144297	1.4019291701	738.38639498	26.142908096	-1.1773387549	27.42587471	19.181623989	42.32641	-71.11934	1	54554.387574	8.3
11099	2022-09-30	15:10:03.572	272.42365245	6538.167659	1664550603.572	0	899	2.4496647553	2.4823831497	478.95129954	486.70414252	1.4560578272	738.37673445	26.142908096	-1.1644361138	27.42587471	19.184116604	42.32641	-71.119340478	1	54555.287066	8.3
11100	2022-09-30	15:10:04.516	272.42366338	6538.167921	1664550604.516	0	899	2.4496647553	2.4823831497	480.898312	488.6826715	1.4560578272	738.36253953	26.142908096	-1.1425112486	27.42587471	19.184656143	42.32641	-71.11934211	1	54556.266266	8.3
11101	2022-09-30	15:10:05.464	272.42367436	6538.168185	1664550605.465	0	899	2.4508556324	2.4821696099	480.90831416	488.35416712	1.3936773298	738.37261114	26.145407506	-1.159089649	27.42587471	19.176217907	42.326409645	-71.119344043	1	54557.213018	8.3
11102	2022-09-30	15:10:06.415	272.42368537	6538.168449	1664550606.416	0	899	2.4508563821	2.4821703732	479.18537219	486.60454999	1.3936775094	738.37498302	26.145441055	-1.190316861	27.42587471	19.182432655	42.326408333	-71.119346907	1	54558.14434	8.3
11103	2022-09-30	15:10:07.358	272.42369628	6538.168711	1664550607.359	0	899	2.4474438714	2.4814555532	479.18537219	487.25683637	1.514178449	738.3623443	26.145441055	-1.2182995255	27.42587471	19.176537103	42.32640827	-71.119348459	1	54559.037815	8.3
11104	2022-09-30	15:10:08.276	272.42370691	6538.168966	1664550608.277	0	899	2.4474438714	2.4814555532	480.41084671	488.50295295	1.514178449	738.36518425	26.145441055	-1.1832026243	27.42587471	19.184656143	42.326406649	-71.119351698	1	54560.002068	8.3002068252
11105	2022-09-30	15:10:09.213	272.42371774	6538.169226	1664550609.213	0	899	2.4483186182	2.4825288344	480.41210549	488.54869015	1.5223586263	738.35900596	26.145755932	-1.2331747859	27.42587471	19.177813574	42.326398583	-71.119366217	1	54560.97001	8.3970010341
11106	2022-09-30	15:10:10.137	272.42372844	6538.169483	1664550610.137	0	899	2.44836745	2.48257864	479.47290539	487.59365251	1.5223714169	738.37386378	26.147943497	-1.1734366417	27.42587471	19.178894043	42.326389898	-71.119373696	1	54561.843544	8.4
11107	2022-09-30	15:10:11.072	272.42373926	6538.169742	1664550611.072	0	899	2.4527571983	2.4855499252	479.47290539	487.24203863	1.4575064861	738.37516087	26.147943497	-1.1776729309	27.42587471	19.179517872	42.326379344	-71.119381421	1	54562.770541	8.4770541082
11108	2022-09-30	15:10:11.971	272.42374968	6538.169992	1664550611.972	0	899	2.4527571983	2.4855499252	479.7560924	487.52981426	1.4575064861	738.36608038	26.147943497	-1.1537431976	27.42587471	19.181426295	42.326369618	-71.119382159	1	54563.704832	8.5
11109	2022-09-30	15:10:12.826	272.42375957	6538.17023	1664550612.827	0	899	2.4537162669	2.4861864678	479.7560924	487.45012891	1.4428019854	738.35473875	26.147943497	-1.1456372659	27.42587471	19.182583449	42.326362893	-71.119380723	1	54564.566075	8.5
11110	2022-09-30	15:10:13.734	272.42377008	6538.170482	1664550613.735	0	899	2.4537162669	2.4861864678	479.28124449	486.96766568	1.4428019854	738.34922619	26.147943497	-1.1738355081	27.42587471	19.181176028	42.326357728	-71.11938	1	54565.454369	8.5
11111	2022-09-30	15:10:14.671	272.42378091	6538.170742	1664550614.671	0	899	2.4529968646	2.4851076521	479.28958718	486.893062	1.4274509832	738.37255819	26.150035264	-1.1844099128	27.42587471	19.14113819	42.326351067	-71.119381966	1	54566.39327	8.5
11112	2022-09-30	15:10:15.582	272.42379147	6538.170995	1664550615.583	0	899	2.4530012716	2.4851121414	479.65858859	487.26792312	1.4274520635	738.36542274	26.150232315	-1.184830308	27.42587471	19.137479782	42.326342832	-71.119385	1	54567.325243	8.5
11113	2022-09-30	15:10:16.467	272.42380171	6538.171241	1664550616.468	0	899	2.4548302289	2.4882963349	479.65858859	487.58406474	1.4857937866	738.35865107	26.150232315	-1.2022925189	27.42587471	19.179120361	42.326337709	-71.119385	1	54568.187377	8.5
11114	2022-09-30	15:10:17.371	272.42381218	6538.171492	1664550617.372	0	899	2.4548302289	2.4882963349	479.71481408	487.64121926	1.4857937866	738.35633981	26.150232315	-1.1991341698	27.42587471	19.180756575	42.326334586	-71.119384724	1	54569.08273	8.5082730093
11115	2022-09-30	15:10:18.263	272.4238225	6538.17174	1664550618.264	0	899	2.4535853058	2.4857282195	479.71481408	487.33083748	1.4285223972	738.36393121	26.150232315	-1.1734366417	27.42587471	19.185375214	42.32633	-71.119381667	1	54570.004931	8.6
11116	2022-09-30	15:10:19.190	272.42383322	6538.171997	1664550619.19	0	899	2.4536304987	2.485774257	479.7406174	487.35711049	1.4285334814	738.34780419	26.152252538	-1.1458204945	27.42587471	19.184247503	42.32633	-71.119381667	1	54570.918146	8.6
11117	2022-09-30	15:10:20.128	272.42384407	6538.172258	1664550620.128	0	899	2.4531722777	2.4850674859	479.7427861	487.30167451	1.4178905523	738.35567085	26.152795792	-1.1392560005	27.42587471	19.183935165	42.326331383	-71.11938305	1	54571.830097	8.6
11118	2022-09-30	15:10:21.005	272.42385422	6538.172501	1664550621.005	0	899	2.4531722777	2.4850674859	479.59506593	487.15162685	1.4178905523	738.33899047	26.152795792	-1.1378223454	27.42587471	19.184570199	42.326330457	-71.119383333	1	54572.725957	8.6
11119	2022-09-30	15:10:21.959	272.42386527	6538.172766	1664550621.959	0	899	2.4535462189	2.4869072335	479.59506593	487.49868295	1.4819553511	738.36051203	26.152795792	-1.1347826348	27.42587471	19.184446057	42.326328832	-71.119384502	1	54573.700916	8.6
11120	2022-09-30	15:10:22.894	272.42387609	6538.173026	1664550622.894	0	899	2.4535462189	2.4869072335	477.0350928	484.89652205	1.4819553511	738.35732244	26.152795792	-1.1438910227	27.42587471	19.183623017	42.326328333	-71.119385	1	54574.604717	8.6
11121	2022-09-30	15:10:23.802	272.4238866	6538.173278	1664550623.802	0	899	2.454436956	2.4868699008	477.0350928	484.67443932	1.4407504761	738.37754731	26.152795792	-1.1728222591	27.42587471	19.181190491	42.326328333	-71.119385	1	54575.497457	8.6
11122	2022-09-30	15:10:24.674	272.42389669	6538.173521	1664550624.674	0	899	2.4544525138	2.4868857519	481.83279378	489.5489927	1.4407543233	738.36872833	26.153491027	-1.1741373342	27.42587471	19.180591924	42.326328333	-71.119385641	1	54576.384537	8.6
11123	2022-09-30	15:10:25.553	272.42390687	6538.173765	1664550625.554	0	899	2.4529673896	2.4856396524	481.83979508	489.61785106	1.4520999126	738.35276299	26.155237198	-1.1693083079	27.42587471	19.180730037	42.326328333	-71.119386667	1	54577.284385	8.6
11124	2022-09-30	15:10:26.523	272.42391809	6538.174034	1664550626.523	0	899	2.4529673896	2.4856396524	479.56843998	487.30983081	1.4520999126	738.37585449	26.155237198	-1.1441389322	27.42587471	19.184656143	42.326328333	-71.119386667	1	54578.261074	8.6
11125	2022-09-30	15:10:27.480	272.42392917	6538.1743	1664550627.48	0	899	2.4546198568	2.4864477101	479.56843998	487.10412259	1.4141109057	738.36252781	26.155237198	-1.1472433316	27.42587471	19.18216603	42.326328333	-71.119386667	1	54579.170611	8.6
11126	2022-09-30	15:10:28.381	272.42393959	6538.17455	1664550628.381	0	899	2.4546198568	2.4864477101	481.84886162	489.42037756	1.4141109057	738.38057643	26.155237198	-1.1571601629	27.42587471	19.174211502	42.326328333	-71.119386667	1	54580.065217	8.6
11127	2022-09-30	15:10:29.322	272.42395049	6538.174812	1664550629.322	0	899	2.4578833164	2.4889661161	481.84886162	489.23282457	1.3796108438	738.35348208	26.155237198	-1.1509082475	27.42587471	19.180090809	42.326328462	-71.119386667	1	54581.077438	8.6
11128	2022-09-30	15:10:30.257	272.42396132	6538.175072	1664550630.258	0	899	2.4579255127	2.4890090736	478.70745091	486.04332803	1.3796208214	738.36765355	26.157120193	-1.2066257655	27.42587471	19.175280969	42.326329954	-71.119386667	1	54581.972275	8.6
11129	2022-09-30	15:10:31.243	272.42397273	6538.175346	1664550631.244	0	899	2.4541576764	2.4856753038	478.70931064	486.15938435	1.4007627179	738.3730206	26.157587051	-1.1986922539	27.42587471	19.174522602	42.32633	-71.119385068	1	54582.958918	8.6
11130	2022-09-30	15:10:32.230	272.42398414	6538.175619	1664550632.23	0	899	2.4541576764	2.4856753038	481.2925097	488.78278531	1.4007627179	738.37199351	26.157587051	-1.1750643253	27.42587471	19.149364471	42.32633	-71.119385	1	54583.931953	8.6
11131	2022-09-30	15:10:33.193	272.42399529	6538.175887	1664550633.193	0	899	2.4551791002	2.486304681	481.2925097	488.68628147	1.3829885063	738.35693844	26.157587051	-1.17633629	27.42587471	19.169626476	42.326331565	-71.119385	1	54584.939076	8.6
11132	2022-09-30	15:10:34.141	272.42400626	6538.17615	1664550634.141	0	899	2.4551791002	2.486304681	479.27797643	486.64080028	1.3829885063	738.35885317	26.157587051	-1.1878376465	27.42587471	19.160721735	42.32633313	-71.119385	1	54585.877712	8.6
11133	2022-09-30	15:10:35.045	272.42401672	6538.176401	1664550635.045	0	899	2.4590138367	2.4923079098	479.28782457	487.15290755	1.4757768314	738.34754833	26.160056348	-1.1457557994	27.42587471	19.179334198	42.326333333	-71.119385	1	54586.735849	8.6
11134	2022-09-30	15:10:35.872	272.42402631	6538.176631	1664550635.873	0	899	2.4590145797	2.4923086672	479.12403628	486.98643252	1.4757770193	738.32696533	26.160089493	-1.16855371	27.42587471	19.179973602	42.326334325	-71.119385992	1	54587.595005	8.6
11135	2022-09-30	15:10:36.769	272.42403668	6538.17688	1664550636.769	0	899	2.4600096373	2.4914528165	479.12403628	486.54516079	1.3942133555	738.34243188	26.160089493	-1.173210309	27.42587471	19.180360352	42.326335	-71.119386667	1	54588.515779	8.6
11136	2022-09-30	15:10:37.697	272.42404742	6538.177138	1664550637.697	0	899	2.4600096373	2.4914528165	479.71657641	487.14687873	1.3942133555	738.36516323	26.160089493	-1.1495608439	27.42587471	19.183153152	42.326335741	-71.119387408	1	54589.444557	8.6
11137	2022-09-30	15:10:38.645	272.4240584	6538.177402	1664550638.646	0	899	2.4600283497	2.4920462099	479.71657641	487.2829929	1.4193570772	738.35354311	26.160089493	-1.1398919276	27.42587471	19.184435623	42.326336667	-71.119388333	1	54590.380189	8.6
11138	2022-09-30	15:10:39.588	272.42406932	6538.177664	1664550639.589	0	899	2.4600379457	2.4920559841	479.41744474	486.97915575	1.4193594097	738.35351724	26.160517345	-1.1459497963	27.42587471	19.18383923	42.326336667	-71.119388834	1	54591.30042	8.6
11139	2022-09-30	15:10:40.540	272.42408034	6538.177928	1664550640.541	0	899	2.4617563256	2.4948749713	479.42462515	487.24164036	1.4664904459	738.35212475	26.162317276	-1.1592081477	27.42587471	19.179142024	42.326336667	-71.119390449	1	54592.269557	8.6
11140	2022-09-30	15:10:41.450	272.42409087	6538.178181	1664550641.451	0	899	2.4617563256	2.4948749713	477.52433948	485.31037054	1.4664904459	738.35745057	26.162317276	-1.1655678923	27.42587471	19.182201385	42.326336667	-71.119392118	1	54593.135271	8.6
11141	2022-09-30	15:10:42.365	272.42410146	6538.178435	1664550642.366	0	899	2.4637266249	2.4964258726	477.52433948	485.20533355	1.4470200273	738.35671168	26.162317276	-1.2139770835	27.42587471	19.179504938	42.326336667	-71.11939509	1	54594.053775	8.6
11142	2022-09-30	15:10:43.311	272.4241124	6538.178698	1664550643.311	0	899	2.4637266249	2.4964258726	481.10879512	488.84744528	1.4470200273	738.36827967	26.162317276	-1.1425112486	27.42587471	19.181055069	42.326336667	-71.119396715	1	54595.029126	8.6
11143	2022-09-30	15:10:44.253	272.4241233	6538.178959	1664550644.253	0	899	2.4579186358	2.4895285487	481.10879512	488.60667292	1.40268981	738.36634352	26.162317276	-1.1425112486	27.42587471	19.179794552	42.326336667	-71.119398239	1	54595.943689	8.6
11144	2022-09-30	15:10:45.190	272.42413416	6538.17922	1664550645.191	0	899	2.4579568057	2.4895674189	477.90956194	485.35763052	1.4026989868	738.36554925	26.164020601	-1.1562439235	27.42587471	19.181249593	42.326336667	-71.119398333	1	54596.881764	8.6
11145	2022-09-30	15:10:46.167	272.42414545	6538.179491	1664550646.167	0	899	2.4596330787	2.4926433105	477.91322529	485.68674067	1.462998541	738.36989528	26.164941788	-1.1428454491	27.42587471	19.181984756	42.326336667	-71.119399861	1	54597.916667	8.6
11146	2022-09-30	15:10:47.105	272.42415631	6538.179751	1664550647.105	0	899	2.4596330787	2.4926433105	479.55136208	487.35152264	1.462998541	738.36652986	26.164941788	-1.1376283169	27.42587471	19.178894043	42.326336667	-71.119401414	1	54598.848126	8.6
11147	2022-09-30	15:10:48.029	272.424167	6538.180008	1664550648.029	0	899	2.4621694014	2.4944309378	479.55136208	487.1662503	1.4287920237	738.36958485	26.164941788	-1.1605340582	27.42587471	19.177880496	42.326339278	-71.119404278	1	54599.783316	8.6
11148	2022-09-30	15:10:48.913	272.42417723	6538.180254	1664550648.913	0	899	2.4621694014	2.4944309378	479.0805275	486.68793925	1.4287920237	738.3456429	26.164941788	-1.4678911673	27.42587471	19.148193183	42.326366627	-71.119423434	1	54600.614469	8.6614468864
11149	2022-09-30	15:10:49.805	272.42418756	6538.180501	1664550649.805	0	899	2.4597034683	2.492136173	479.08649756	486.74216655	1.4376953048	738.35038303	26.166439372	-1.2873401247	27.42587471	19.167593634	42.326412558	-71.119452859	1	54601.487073	8.7487073423
11150	2022-09-30	15:10:50.700	272.42419793	6538.18075	1664550650.701	0	899	2.4597232648	2.492156342	479.0869824	486.7426855	1.4377001796	738.34576416	26.167322159	-1.1865549309	27.42587471	19.178440094	42.326461928	-71.11948062	1	54602.413223	8.841322314
11151	2022-09-30	15:10:51.621	272.42420858	6538.181006	1664550651.621	0	899	2.4645611577	2.4973537565	479.0869824	486.81254849	1.4506118661	738.35006128	26.167322159	-1.221748941	27.42587471	19.175314455	42.326495975	-71.119495685	1	54603.352705	8.9352705411
11152	2022-09-30	15:10:52.535	272.42421916	6538.18126	1664550652.535	0	899	2.4645611577	2.4973537565	480.08593952	487.8276144	1.4506118661	738.36507714	26.167322159	-1.2633564535	27.42587471	19.176046675	42.326513903	-71.119500434	1	54604.260194	9.0260194175
11153	2022-09-30	15:10:53.414	272.42422934	6538.181504	1664550653.415	0	899	2.4651899513	2.496427226	480.08593952	487.45757459	1.38232347	738.36828209	26.167322159	-1.2112500028	27.42587471	19.177186132	42.326526602	-71.119502067	1	54605.120163	9.1120162933
11154	2022-09-30	15:10:54.355	272.42424023	6538.181766	1664550654.356	0	899	2.4651899513	2.496427226	479.70152138	487.06725377	1.38232347	738.36547852	26.167322159	-1.179947257	27.42587471	19.180334091	42.326538464	-71.119504347	1	54606.078332	9.2078331638
11155	2022-09-30	15:10:55.250	272.42425059	6538.182014	1664550655.251	0	899	2.4659579061	2.4980337211	479.70942799	487.27118842	1.4185180254	738.36032771	26.169302972	-1.1799904282	27.42587471	19.178382772	42.326539981	-71.11949676	1	54606.98881	9.2988809766
11156	2022-09-30	15:10:56.101	272.42426044	6538.182251	1664550656.102	0	899	2.4659689472	2.4980449671	480.70159992	488.27901468	1.4185207012	738.35762277	26.169794083	-1.2059897184	27.42587471	19.178173065	42.32654132	-71.119491389	1	54607.791706	9.3791705938
11157	2022-09-30	15:10:56.999	272.42427082	6538.1825	1664550656.999	0	899	2.4641381006	2.4961699809	480.70159992	488.27419662	1.4176327316	738.35761468	26.169794083	-1.1994145003	27.42587471	19.177592094	42.32654779	-71.119488775	1	54608.734783	9.4
11158	2022-09-30	15:10:57.944	272.42428176	6538.182762	1664550657.944	0	899	2.4641381006	2.4961699809	479.79208774	487.3503567	1.4176327316	738.35567166	26.169794083	-1.1400967197	27.42587471	19.180143356	42.326555761	-71.119483725	1	54609.691321	9.4691321499
11159	2022-09-30	15:10:58.921	272.42429308	6538.183034	1664550658.922	0	899	2.4678951993	2.5011604852	479.79208774	487.63022922	1.4692819907	738.35852455	26.169794083	-1.1360006332	27.42587471	19.163177882	42.326560552	-71.119479448	1	54610.665666	9.5
11160	2022-09-30	15:10:59.822	272.4243035	6538.183284	1664550659.822	0	899	2.4679388529	2.5012049784	481.64941604	489.51795942	1.46929294	738.36153791	26.171734273	-1.1670123315	27.42587471	19.172404675	42.326565278	-71.119474722	1	54611.541627	9.5541626794
11161	2022-09-30	15:11:00.744	272.42431418	6538.18354	1664550660.745	0	899	2.4697747079	2.5022420227	481.65142478	489.32481125	1.4334168749	738.35882568	26.172235489	-1.1343729496	27.42587471	19.182495117	42.326570629	-71.119468606	1	54612.459152	9.6
11162	2022-09-30	15:11:01.634	272.42432447	6538.183787	1664550661.634	0	899	2.4697747079	2.5022420227	480.37407985	488.02711641	1.4334168749	738.37304041	26.172235489	-1.1349550351	27.42587471	19.182623693	42.326575816	-71.119462518	1	54613.37233	9.6
11163	2022-09-30	15:11:02.555	272.42433514	6538.184043	1664550662.556	0	899	2.4738107682	2.5064975333	480.37407985	488.06638193	1.4406554099	738.36630552	26.172235489	-1.1376283169	27.42587471	19.183214188	42.32658236	-71.119456917	1	54614.283194	9.6283194058
11164	2022-09-30	15:11:03.461	272.42434562	6538.184295	1664550663.462	0	899	2.4738107682	2.5064975333	478.01548056	485.67001404	1.4406554099	738.3463159	26.172235489	-1.5977692951	27.42587471	19.152488721	42.326589288	-71.119452379	1	54615.143162	9.7
11165	2022-09-30	15:11:04.380	272.42435625	6538.18455	1664550664.38	0	899	2.4710414834	2.5046021035	478.01648382	485.88508586	1.4802896096	738.35704475	26.172487714	-1.5590505347	27.42587471	19.158613053	42.32659574	-71.119446297	1	54616.111005	9.7
11166	2022-09-30	15:11:05.335	272.4243673	6538.184815	1664550665.335	0	899	2.4710894267	2.504650976	481.10740181	489.02694908	1.4803017097	738.36907716	26.17461586	-1.2568782434	27.42587471	19.1705297	42.326601849	-71.119443197	1	54617.02734	9.7
11167	2022-09-30	15:11:06.296	272.42437843	6538.185082	1664550666.296	0	899	2.4766512495	2.5094166917	481.10740181	488.82116008	1.4424431518	738.35949828	26.17461586	-1.3681084162	27.42587471	19.168605615	42.326608629	-71.119438274	1	54618.035503	9.7
11168	2022-09-30	15:11:07.233	272.42438927	6538.185343	1664550667.233	0	899	2.4766512495	2.5094166917	479.66428942	487.35490979	1.4424431518	738.35172378	26.17461586	-1.6812646389	27.42587471	19.129198074	42.32661633	-71.119436734	1	54618.959566	9.7
11169	2022-09-30	15:11:08.140	272.42439977	6538.185594	1664550668.14	0	899	2.468434647	2.5007203864	479.66428942	487.26730092	1.4262677321	738.36570406	26.17461586	-1.5566359948	27.42587471	19.122136274	42.326622272	-71.119432463	1	54619.840777	9.7840776699
11170	2022-09-30	15:11:09.049	272.42441029	6538.185847	1664550669.049	0	899	2.468434647	2.5007203864	479.57063383	487.17216081	1.4262677321	738.36606987	26.17461586	-1.5188226897	27.42587471	19.162769899	42.326627066	-71.119430423	1	54620.746493	9.8
11171	2022-09-30	15:11:10.042	272.42442179	6538.186123	1664550670.043	0	899	2.4675825316	2.500143775	479.57535172	487.24465401	1.4387702583	738.35578322	26.175798164	-1.3470459245	27.42587471	19.174589637	42.326633278	-71.119431236	1	54621.741742	9.8
11172	2022-09-30	15:11:11.040	272.42443334	6538.1864	1664550671.041	0	899	2.4676094838	2.5001712347	478.97844701	486.6382395	1.4387768792	738.35272217	26.176996231	-1.4973398447	27.42587471	19.125236511	42.326638826	-71.119434218	1	54622.765253	9.8
11173	2022-09-30	15:11:11.957	272.42444395	6538.186655	1664550671.957	0	899	2.4702709127	2.5030057982	478.97844701	486.67076098	1.4447889964	738.34797598	26.176996231	-1.288180937	27.42587471	19.156874499	42.326643505	-71.119437336	1	54623.700916	9.8
11174	2022-09-30	15:11:12.878	272.42445461	6538.186911	1664550672.878	0	899	2.4702709127	2.5030057982	478.80754387	486.49711316	1.4447889964	738.34796426	26.176996231	-1.1754308765	27.42587471	19.175409317	42.326643969	-71.119434211	1	54624.618343	9.8
11175	2022-09-30	15:11:13.845	272.4244658	6538.187179	1664550673.845	0	899	2.4700008006	2.4998486174	478.80754387	485.81798301	1.319028913	738.34396908	26.176996231	-1.2270522212	27.42587471	19.172447369	42.326643333	-71.119429788	1	54625.563654	9.8563654033
11176	2022-09-30	15:11:14.799	272.42447684	6538.187444	1664550674.799	0	899	2.4700333906	2.4998817692	480.50462165	487.53994817	1.3190362453	738.35491458	26.178443492	-1.2014517453	27.42587471	19.177098129	42.326643333	-71.119428333	1	54626.521694	9.9
11177	2022-09-30	15:11:15.713	272.42448742	6538.187698	1664550675.713	0	899	2.4710608836	2.5041271339	480.50823042	488.30094767	1.4587606156	738.35269347	26.179346085	-1.1783196926	27.42587471	19.180560889	42.326643333	-71.119428333	1	54627.459267	9.9
11178	2022-09-30	15:11:16.627	272.424498	6538.187952	1664550676.627	0	899	2.4710608836	2.5041271339	480.34544828	488.13552559	1.4587606156	738.34126858	26.179346085	-1.1783196926	27.42587471	19.180334091	42.326645138	-71.119427732	1	54628.36098	9.9
11179	2022-09-30	15:11:17.525	272.42450839	6538.188201	1664550677.525	0	899	2.4745597361	2.5080589154	480.34544828	488.2266177	1.475543062	738.34923468	26.179346085	-1.2233334069	27.42587471	19.180991621	42.326649104	-71.119426282	1	54629.231092	9.9
11180	2022-09-30	15:11:18.459	272.4245192	6538.188461	1664550678.459	0	899	2.4745597361	2.5080589154	481.0164325	488.90861095	1.475543062	738.35647927	26.179346085	-1.1407326649	27.42587471	19.184981479	42.326652341	-71.119425	1	54630.202405	9.9
11181	2022-09-30	15:11:19.411	272.42453023	6538.188726	1664550679.412	0	899	2.4692780974	2.501824758	481.02140714	488.70508565	1.4371596139	738.34025766	26.180589019	-1.1448611661	27.42587471	19.180625638	42.326653166	-71.119425262	1	54631.157157	9.9
11182	2022-09-30	15:11:20.335	272.42454093	6538.188982	1664550680.336	0	899	2.4693064509	2.5018536448	478.85524305	486.50435755	1.4371665666	738.33257693	26.181848526	-1.2402352134	27.42587471	19.166612132	42.326643591	-71.119426796	1	54632.077358	9.9
11183	2022-09-30	15:11:21.302	272.42455211	6538.189251	1664550681.302	0	899	2.4801960849	2.5123391421	478.85524305	486.37586416	1.4133976733	738.34724841	26.181848526	-1.4660802677	27.42587471	19.145012584	42.326646629	-71.119428314	1	54632.988679	9.9
11184	2022-09-30	15:11:22.203	272.42456253	6538.189501	1664550682.203	0	899	2.4801960849	2.5123391421	478.41279695	485.92646926	1.4133976733	738.35206857	26.181848526	-1.1783196926	27.42587471	19.184295654	42.326648223	-71.119428333	1	54633.933824	9.9
11185	2022-09-30	15:11:23.111	272.42457304	6538.189753	1664550683.111	0	899	2.4807295994	2.5133605184	478.41279695	486.03917923	1.4342668813	738.35360334	26.181848526	-1.1460144709	27.42587471	19.184824242	42.326651156	-71.119432567	1	54634.846693	9.9
11186	2022-09-30	15:11:24.059	272.42458402	6538.190016	1664550684.059	0	899	2.4807295994	2.5133605184	479.16032335	486.79862196	1.4342668813	738.35050388	26.181848526	-1.154454581	27.42587471	19.18153807	42.326652933	-71.1194346	1	54635.760038	9.9
11187	2022-09-30	15:11:24.971	272.42459458	6538.19027	1664550684.972	0	899	2.4783003016	2.5116341829	479.16826519	486.97937685	1.4661721117	738.35050752	26.183840455	-1.1731887345	27.42587471	19.179754257	42.326654457	-71.119435	1	54636.674134	9.9
11188	2022-09-30	15:11:25.884	272.42460514	6538.190523	1664550685.884	0	899	2.4783083884	2.5116424249	479.57450344	487.39224828	1.4661741273	738.34062831	26.18419838	-1.170299924	27.42587471	19.178585394	42.326655958	-71.119433084	1	54637.574757	9.9
11189	2022-09-30	15:11:26.858	272.42461642	6538.190794	1664550686.859	0	899	2.4773854548	2.5101634272	479.57450344	487.26434692	1.4425655037	738.34161054	26.18419838	-1.1997917535	27.42587471	19.179015002	42.326652842	-71.11943071	1	54638.573718	9.9
11190	2022-09-30	15:11:27.806	272.4246274	6538.191057	1664550687.807	0	899	2.4773854548	2.5101634272	479.48007323	487.16840254	1.4425655037	738.35375936	26.18419838	-1.2543774772	27.42587471	19.180088195	42.326608491	-71.119419172	1	54639.54142	9.8458579882
11191	2022-09-30	15:11:28.753	272.42463834	6538.19132	1664550688.753	0	899	2.472707728	2.5044803372	479.48007323	486.94608916	1.4014922749	738.34991981	26.18419838	-1.2095576769	27.42587471	19.179765903	42.326563694	-71.119406787	1	54640.481964	9.7518036072
11192	2022-09-30	15:11:29.713	272.42464946	6538.191587	1664550689.713	0	899	2.4727295009	2.5045025092	479.39478204	486.85949802	1.4014974742	738.34421848	26.185164231	-1.1826959738	27.42587471	19.179050446	42.326548316	-71.119401183	1	54641.430097	9.8290291262
11193	2022-09-30	15:11:30.594	272.42465965	6538.191832	1664550690.594	0	899	2.4798616173	2.5121375372	479.40078966	486.96220773	1.4193538204	738.3532153	26.186670303	-1.1774573208	27.42587471	19.164522638	42.326537801	-71.119397367	1	54642.289941	10.057988166
11194	2022-09-30	15:11:31.500	272.42467015	6538.192084	1664550691.501	0	899	2.4798616173	2.5121375372	479.77194031	487.3392124	1.4193538204	738.34456367	26.186670303	-1.1714964276	27.42587471	19.157563393	42.326526077	-71.119394355	1	54643.193382	10.219338159
11195	2022-09-30	15:11:32.392	272.42468047	6538.192331	1664550692.393	0	899	2.4792238011	2.5122209394	479.77194031	487.51077268	1.4510216774	738.33605351	26.186670303	-1.1804538902	27.42587471	19.158399835	42.326516667	-71.119391667	1	54644.113937	10.3
11196	2022-09-30	15:11:33.361	272.42469169	6538.192601	1664550693.362	0	899	2.4792238011	2.5122209394	478.41815725	486.13515278	1.4510216774	738.35439437	26.186670303	-1.2206602507	27.42587471	19.174569604	42.326516667	-71.119391667	1	54645.098196	10.3
11197	2022-09-30	15:11:34.269	272.4247022	6538.192853	1664550694.27	0	899	2.4811772239	2.512501069	478.41815725	485.73700615	1.3772864277	738.35584264	26.186670303	-1.2173833847	27.42587471	19.17493248	42.326516667	-71.119391667	1	54646.007648	10.3
11198	2022-09-30	15:11:35.226	272.42471326	6538.193118	1664550695.226	0	899	2.4812155059	2.5125400406	478.78486226	486.10936937	1.3772953809	738.35417165	26.188362715	-1.2230962791	27.42587471	19.177713445	42.326516667	-71.119391667	1	54646.921606	10.3
11199	2022-09-30	15:11:36.138	272.42472382	6538.193372	1664550696.138	0	899	2.479960083	2.5109351382	478.78772459	486.0340201	1.3627997636	738.35518783	26.189081192	-1.1656972904	27.42587471	19.178535941	42.326516667	-71.119391667	1	54647.872766	10.3
11200	2022-09-30	15:11:37.059	272.42473449	6538.193628	1664550697.06	0	899	2.479960083	2.5109351382	479.81982542	487.08174143	1.3627997636	738.34833855	26.189081192	-1.1464348747	27.42587471	19.182706669	42.326515371	-71.119391667	1	54648.77767	10.3
11201	2022-09-30	15:11:37.977	272.42474512	6538.193883	1664550697.978	0	899	2.4789322784	2.5118951811	479.81982542	487.55228951	1.449704176	738.35337334	26.189081192	-1.1497871994	27.42587471	19.183038472	42.326515	-71.119391667	1	54649.679487	10.3
11202	2022-09-30	15:11:38.857	272.42475529	6538.194127	1664550698.857	0	899	2.4789343611	2.5118973033	480.64490727	488.39067063	1.4497046892	738.35229169	26.189173351	-1.4344648975	27.42587471	19.169555424	42.326514029	-71.119391667	1	54650.582545	10.3
11203	2022-09-30	15:11:39.769	272.42476584	6538.19438	1664550699.769	0	899	2.4816345986	2.5137587894	480.65381405	488.19385456	1.4117703249	738.34875205	26.191400528	-1.1473941803	27.42587471	19.184656143	42.32651164	-71.11939082	1	54651.50789	10.3
11204	2022-09-30	15:11:40.690	272.42477652	6538.194636	1664550700.691	0	899	2.4816345986	2.5137587894	479.57863118	487.10180524	1.4117703249	738.35413932	26.191400528	-1.1507141795	27.42587471	19.178178838	42.326509305	-71.11939	1	54652.41716	10.3
11205	2022-09-30	15:11:41.609	272.42478715	6538.194892	1664550701.61	0	899	2.48206685	2.5144544276	479.57863118	487.16233169	1.4229516767	738.35304311	26.191400528	-1.1803892922	27.42587471	19.149090546	42.326507288	-71.119389477	1	54653.313576	10.3
11206	2022-09-30	15:11:42.512	272.42479759	6538.195142	1664550702.512	0	899	2.48206685	2.5144544276	479.93194254	487.52123006	1.4229516767	738.35460981	26.191400528	-1.3668472688	27.42587471	19.153553969	42.326502743	-71.119387366	1	54654.193481	10.3
11207	2022-09-30	15:11:43.460	272.42480856	6538.195406	1664550703.46	0	899	2.4899078421	2.5223781324	479.93194254	487.51663887	1.4221042453	738.35258635	26.191400528	-1.1426729659	27.42587471	19.183798468	42.326490264	-71.11938272	1	54655.18413	10.281586979
11208	2022-09-30	15:11:44.415	272.42481963	6538.195671	1664550704.416	0	899	2.4899078421	2.5223781324	479.69805148	487.27905147	1.4221042453	738.34864332	26.191400528	-1.1376283169	27.42587471	19.179613113	42.326474731	-71.119379516	1	54656.145146	10.2
11209	2022-09-30	15:11:45.346	272.42483041	6538.19593	1664550705.347	0	899	2.4867913757	2.518332061	479.7063764	487.07914221	1.3836096566	738.34192299	26.193486233	-1.169965834	27.42587471	19.179899595	42.326462939	-71.119376509	1	54657.023669	10.197633136
11210	2022-09-30	15:11:46.328	272.42484177	6538.196202	1664550706.329	0	899	2.4868035908	2.5183444971	481.14464695	488.53953355	1.3836125201	738.34434984	26.19402504	-1.1783196926	27.42587471	19.179973602	42.326446798	-71.119370053	1	54657.99211	10.100788955
11211	2022-09-30	15:11:47.226	272.42485216	6538.196452	1664550707.227	0	899	2.4847818805	2.5161104555	481.14464695	488.49561242	1.375518366	738.33710566	26.19402504	-1.1718090773	27.42587471	19.177453995	42.326433086	-71.119368491	1	54658.905392	10.1
11212	2022-09-30	15:11:48.165	272.42486303	6538.196713	1664550708.166	0	899	2.4847818805	2.5161104555	480.38028144	487.71956888	1.375518366	738.34761381	26.19402504	-1.3335396612	27.42587471	19.163602058	42.326421122	-71.119368333	1	54659.903846	10.1
11213	2022-09-30	15:11:49.145	272.42487437	6538.196985	1664550709.146	0	899	2.4824585271	2.5149433539	480.38028144	487.99832509	1.4269468702	738.34126736	26.19402504	-1.282414029	27.42587471	19.170814224	42.326405371	-71.11936687	1	54660.877712	10.012228797
11214	2022-09-30	15:11:50.017	272.42488447	6538.197227	1664550710.018	0	899	2.4825117069	2.5149975267	480.86660212	488.49242794	1.42695975	738.36472669	26.196374893	-1.1701813936	27.42587471	19.179973602	42.326391908	-71.119365397	1	54661.761711	10
11215	2022-09-30	15:11:50.915	272.42489486	6538.197477	1664550710.916	0	899	2.4849593796	2.5187530835	480.86660212	488.79248215	1.4821960595	738.35579939	26.196374893	-1.3371074997	27.42587471	19.179549779	42.326381032	-71.119363957	1	54662.625825	10
11216	2022-09-30	15:11:51.862	272.42490582	6538.19774	1664550711.863	0	899	2.4849593796	2.5187530835	481.14899203	489.07952654	1.4821960595	738.34889797	26.196374893	-1.3696174353	27.42587471	19.1773368	42.326369435	-71.119360621	1	54663.542406	10
11217	2022-09-30	15:11:52.773	272.42491635	6538.197993	1664550712.773	0	899	2.4874378628	2.5202170566	481.14899203	488.83310439	1.43686437	738.35110534	26.196374893	-1.1849057295	27.42587471	19.181114412	42.326359298	-71.119357526	1	54664.484256	10
11218	2022-09-30	15:11:53.703	272.42492712	6538.198251	1664550713.703	0	899	2.4874378628	2.5202170566	482.6319232	490.33971848	1.43686437	738.34437005	26.196374893	-1.1410668891	27.42587471	19.184522452	42.326352009	-71.119355919	1	54665.448718	10
11219	2022-09-30	15:11:54.664	272.42493825	6538.198518	1664550714.665	0	899	2.4861367319	2.5193807365	482.63408527	490.45562081	1.4577229281	738.3456526	26.196913296	-1.2225250022	27.42587471	19.178371404	42.326346346	-71.119355	1	54666.397436	10
11220	2022-09-30	15:11:55.637	272.4249495	6538.198788	1664550715.637	0	899	2.4861757124	2.5194204609	480.25274179	488.03573769	1.4577325584	738.334275	26.198633194	-1.2686382587	27.42587471	19.173489451	42.32634103	-71.119353848	1	54667.345455	10
11221	2022-09-30	15:11:56.575	272.42496036	6538.199049	1664550716.575	0	899	2.4842864751	2.515360636	480.25274179	487.53179461	1.364754719	738.33422043	26.198633194	-1.150433943	27.42587471	19.181593383	42.32633497	-71.119351242	1	54668.254509	10
11222	2022-09-30	15:11:57.507	272.42497116	6538.199308	1664550717.508	0	899	2.4842864751	2.515360636	478.86730686	486.12536104	1.364754719	738.34642868	26.198633194	-1.1732533965	27.42587471	19.180006987	42.326328346	-71.119350993	1	54669.198529	10.019852941
11223	2022-09-30	15:11:58.427	272.42498181	6538.199563	1664550718.428	0	899	2.4887190376	2.5210079827	478.86730686	486.39640168	1.4149304435	738.3477767	26.198633194	-1.1457666159	27.42587471	19.185014725	42.326320915	-71.119355501	1	54670.150239	10.1
11224	2022-09-30	15:11:59.344	272.42499241	6538.199818	1664550719.344	0	899	2.4887259705	2.521015044	479.56026709	487.10026611	1.4149321043	738.33453693	26.198938774	-1.3857754674	27.42587471	19.161276344	42.326316569	-71.119358284	1	54671.029412	10.1
11225	2022-09-30	15:12:00.282	272.42500326	6538.200078	1664550720.282	0	899	2.4883856626	2.5231525838	479.56927662	487.69084867	1.5222226278	738.35780506	26.201196671	-1.176692009	27.42587471	19.180334091	42.326313263	-71.11935669	1	54672.014028	10.1
11226	2022-09-30	15:12:01.176	272.42501361	6538.200327	1664550721.176	0	899	2.4883856626	2.5231525838	480.03114405	488.16053789	1.5222226278	738.33261573	26.201196671	-1.2110774864	27.42587471	19.178258934	42.326308784	-71.119358183	1	54672.90982	10.1
11227	2022-09-30	15:12:02.082	272.42502411	6538.200579	1664550722.083	0	899	2.4853708388	2.5170198136	480.03114405	487.43854162	1.3890838667	738.34247918	26.201196671	-1.1874064389	27.42587471	19.170539755	42.326306948	-71.119359719	1	54673.831129	10.18311292
11228	2022-09-30	15:12:02.953	272.42503419	6538.200821	1664550722.954	0	899	2.4853708388	2.5170198136	480.16116932	487.57057333	1.3890838667	738.33837163	26.201196671	-1.2125003338	27.42587471	19.179613113	42.326296839	-71.119389484	1	54674.655204	10.462081784
11229	2022-09-30	15:12:03.836	272.42504441	6538.201066	1664550723.837	0	899	2.4870647832	2.5194815321	480.16116932	487.74562533	1.4213915583	738.33876452	26.201196671	-1.2163377163	27.42587471	19.179401764	42.326286372	-71.119419119	1	54675.529473	10.758841779
11230	2022-09-30	15:12:04.746	272.42505494	6538.201319	1664550724.747	0	899	2.487084111	2.5195012193	478.5413192	486.10021377	1.4213962126	738.34678519	26.202049142	-1.2515748163	27.42587471	19.176671199	42.326280883	-71.119434017	1	54676.470041	10.947004132
11231	2022-09-30	15:12:05.703	272.42506601	6538.201584	1664550725.703	0	899	2.4879225424	2.5212294972	478.5469169	486.31134962	1.4594123041	738.34194441	26.203454971	-1.3049532515	27.42587471	19.173412891	42.32627791	-71.119437363	1	54677.417925	11
11232	2022-09-30	15:12:06.638	272.42507683	6538.201844	1664550726.638	0	899	2.4879225424	2.5212294972	480.27114869	488.0635571	1.4594123041	738.33239221	26.203454971	-1.2438246004	27.42587471	19.17568923	42.326274434	-71.1194389	1	54678.339744	11.033974359
11233	2022-09-30	15:12:07.543	272.42508731	6538.202096	1664550727.544	0	899	2.4900401813	2.5234225079	480.27114869	488.07457971	1.4614436839	738.34024957	26.203454971	-1.1792035158	27.42587471	19.175006728	42.326273333	-71.119440961	1	54679.288288	11.1
11234	2022-09-30	15:12:08.476	272.4250981	6538.202354	1664550728.476	0	899	2.4900401813	2.5234225079	480.02004766	487.8193988	1.4614436839	738.33735141	26.203454971	-1.1734366417	27.42587471	19.177812576	42.326272981	-71.119443333	1	54680.211483	11.1
11235	2022-09-30	15:12:09.369	272.42510845	6538.202603	1664550729.37	0	899	2.489701814	2.5232561288	480.02348952	487.86426144	1.4690700126	738.33892984	26.204316739	-1.1772201464	27.42587471	19.177596477	42.326271544	-71.119443333	1	54681.073529	11.1
11236	2022-09-30	15:12:10.269	272.42511885	6538.202853	1664550730.269	0	899	2.4897390516	2.5232940827	481.62463798	489.49161367	1.4690792709	738.32940876	26.205957413	-1.1917720023	27.42587471	19.1778269	42.326269972	-71.119443361	1	54682.016521	11.1
11237	2022-09-30	15:12:11.253	272.42513024	6538.203126	1664550731.253	0	899	2.4899810272	2.5230743989	481.62463798	489.38232071	1.4489934287	738.32970221	26.205957413	-1.1327453852	27.42587471	19.178533554	42.326268379	-71.119444955	1	54682.972789	11.1
11238	2022-09-30	15:12:12.198	272.42514119	6538.203389	1664550732.199	0	899	2.4899810272	2.5230743989	482.651642	490.42586702	1.4489934287	738.33820065	26.205957413	-1.1407218793	27.42587471	19.183827849	42.326265362	-71.119447971	1	54683.891262	11.189126214
11239	2022-09-30	15:12:13.118	272.42515183	6538.203644	1664550733.118	0	899	2.4957832862	2.5305970087	482.651642	490.81211866	1.5197877065	738.3269043	26.205957413	-1.1712593061	27.42587471	19.180548321	42.326263693	-71.119453562	1	54684.784257	11.2
11240	2022-09-30	15:12:14.053	272.42516266	6538.203904	1664550734.054	0	899	2.4957832862	2.5305970087	480.59268892	488.71835363	1.5197877065	738.34542624	26.205957413	-1.4778079987	27.42587471	19.151525497	42.326260875	-71.119459917	1	54685.737603	11.2
11241	2022-09-30	15:12:14.967	272.42517323	6538.204158	1664550734.967	0	899	2.491974172	2.5245050897	480.6000948	488.20324382	1.4235591586	738.33855554	26.207809486	-1.2327329149	27.42587471	19.175869127	42.32625648	-71.11946636	1	54686.70406	11.2
11242	2022-09-30	15:12:15.861	272.42518359	6538.204406	1664550735.862	0	899	2.4919868666	2.5245180208	479.84238279	487.43356127	1.4235622143	738.34084982	26.208368301	-1.1684567163	27.42587471	19.157543839	42.326252936	-71.119470397	1	54687.619238	11.2
11243	2022-09-30	15:12:16.793	272.42519437	6538.204665	1664550736.794	0	899	2.5016601407	2.5335015263	479.84238279	487.24336738	1.3884372037	738.33667841	26.208368301	-1.5368454148	27.42587471	19.123627315	42.32624988	-71.119471667	1	54688.535922	11.2
11244	2022-09-30	15:12:17.744	272.42520538	6538.204929	1664550737.745	0	899	2.5016601407	2.5335015263	481.34925266	488.77347889	1.3884372037	738.34124069	26.208368301	-1.5826461063	27.42587471	19.130140115	42.326245316	-71.119472421	1	54689.452632	11.2
11245	2022-09-30	15:12:18.674	272.42521615	6538.205187	1664550738.675	0	899	2.4955587643	2.5288684121	481.34925266	489.13582018	1.4551215197	738.3344096	26.208368301	-1.4828634215	27.42587471	19.1405289	42.326239784	-71.119473961	1	54690.376446	11.2
11246	2022-09-30	15:12:19.568	272.42522648	6538.205436	1664550739.568	0	899	2.4955933995	2.5289037069	481.66586109	489.45759654	1.4551300293	738.33790881	26.209890745	-1.4632668874	27.42587471	19.138725243	42.326230931	-71.119480736	1	54691.286807	11.257361377
11247	2022-09-30	15:12:20.507	272.42523736	6538.205697	1664550740.508	0	899	2.4916424755	2.5240933821	481.6696661	489.2719576	1.4202894833	738.32725515	26.210840225	-1.4948066891	27.42587471	19.128131298	42.326211485	-71.119502254	1	54692.207265	11.441452991
11248	2022-09-30	15:12:21.460	272.42524839	6538.205961	1664550741.461	0	899	2.4916424755	2.5240933821	482.17682899	489.78712515	1.4202894833	738.35503261	26.210840225	-1.5617883829	27.42587471	19.114447297	42.326190257	-71.119530705	1	54693.211423	11.6
11249	2022-09-30	15:12:22.418	272.42525948	6538.206227	1664550742.419	0	899	2.4936347902	2.526509424	482.17682899	489.88059375	1.4374589649	738.33981384	26.210840225	-1.4875738621	27.42587471	19.132799149	42.32618417	-71.11953444	1	54694.166019	11.6
11250	2022-09-30	15:12:23.303	272.42526972	6538.206473	1664550743.304	0	899	2.4936347902	2.526509424	480.16307186	487.83466273	1.4374589649	738.33550945	26.210840225	-1.2442988931	27.42587471	19.170584483	42.326179615	-71.119540684	1	54695.025641	11.605128205
11251	2022-09-30	15:12:24.220	272.42528034	6538.206728	1664550744.221	0	899	2.4907544743	2.523949324	480.16332056	487.9188318	1.452932805	738.32889259	26.210902473	-1.2188384825	27.42587471	19.172487309	42.32616605	-71.119564799	1	54695.92998	11.785996055
11252	2022-09-30	15:12:25.130	272.42529086	6538.206981	1664550745.13	0	899	2.4908064163	2.5240022537	480.66481683	488.42849748	1.4529455724	738.33642578	26.213190079	-1.2125003338	27.42587471	19.175292969	42.326145088	-71.119579467	1	54696.85336	11.885336049
11253	2022-09-30	15:12:26.006	272.42530101	6538.207224	1664550746.007	0	899	2.4980165684	2.5310123238	480.66481683	488.35923881	1.4401882739	738.35101035	26.213190079	-1.1853153192	27.42587471	19.178762878	42.326132832	-71.119579143	1	54697.757231	11.9
11254	2022-09-30	15:12:26.826	272.4253105	6538.207452	1664550746.827	0	899	2.4980165684	2.5310123238	479.24532348	486.9170224	1.4401882739	738.33113917	26.213190079	-1.1815641913	27.42587471	19.178884254	42.326120033	-71.119572897	1	54698.54368	11.9
11255	2022-09-30	15:12:27.746	272.42532113	6538.207707	1664550747.746	0	899	2.498112317	2.5319698991	479.24532348	487.11766743	1.4772461167	738.33518648	26.213190079	-1.1778345779	27.42587471	19.179952697	42.32610441	-71.119564705	1	54699.435402	11.9
11256	2022-09-30	15:12:28.709	272.42533228	6538.207975	1664550748.709	0	899	2.498112317	2.5319698991	481.13760103	489.04102856	1.4772461167	738.35229492	26.213190079	-1.1539047956	27.42587471	19.184656143	42.326088462	-71.119560726	1	54700.435897	11.943589744
11257	2022-09-30	15:12:29.701	272.42534377	6538.208251	1664550749.702	0	899	2.5004670528	2.5354614624	481.14063021	489.30254217	1.5247446279	738.32128421	26.213946753	-1.154422205	27.42587471	19.180763636	42.326076348	-71.119564588	1	54701.438266	12
11258	2022-09-30	15:12:30.661	272.42535487	6538.208517	1664550750.661	0	899	2.5005040637	2.5354992126	479.78265726	487.92158464	1.5247541379	738.3352936	26.21557045	-1.1555324793	27.42587471	19.172410965	42.326068538	-71.119570836	1	54702.375388	12
11259	2022-09-30	15:12:31.588	272.4253656	6538.208774	1664550751.588	0	899	2.49934412	2.5335485558	479.78265726	487.74086217	1.4914498463	738.32566904	26.21557045	-1.3481022964	27.42587471	19.155389078	42.32606121	-71.119573938	1	54703.31854	12.031854043
11260	2022-09-30	15:12:32.499	272.42537615	6538.209028	1664550752.499	0	899	2.49934412	2.5335485558	479.79178804	487.7501444	1.4914498463	738.331642	26.21557045	-1.1825882417	27.42587471	19.181252562	42.326055614	-71.119572368	1	54704.210526	12.1
11261	2022-09-30	15:12:33.502	272.42538775	6538.209306	1664550753.502	0	899	2.498439095	2.5328867779	479.79178804	487.80981569	1.5024488388	738.33144758	26.21557045	-1.1725636105	27.42587471	19.183634714	42.326051022	-71.119574355	1	54705.193478	12.1
11262	2022-09-30	15:12:34.506	272.42539938	6538.209585	1664550754.506	0	899	2.4984651941	2.5329133905	482.08444139	490.14081871	1.5024554523	738.34615947	26.216716375	-1.1807018124	27.42587471	19.181362152	42.32604751	-71.119571255	1	54706.246937	12.1
11263	2022-09-30	15:12:35.433	272.4254101	6538.209843	1664550755.433	0	899	2.5023862657	2.5355807641	482.08975987	489.84000954	1.4462524798	738.35405362	26.218042374	-1.1728977202	27.42587471	19.182551971	42.326045912	-71.11956886	1	54707.136752	12.113675214
11264	2022-09-30	15:12:36.341	272.42542061	6538.210095	1664550756.341	0	899	2.5023862657	2.5355807641	479.94943602	487.66527707	1.4462524798	738.33568123	26.218042374	-1.1441389322	27.42587471	19.183935165	42.326051009	-71.11956068	1	54708.098619	12.2
11265	2022-09-30	15:12:37.352	272.42543233	6538.210376	1664550757.353	0	899	2.5063095969	2.5392347031	479.94943602	487.59047347	1.4324510649	738.3321606	26.218042374	-1.13974106	27.42587471	19.184259844	42.326045166	-71.119552331	1	54709.099695	12.209969481
11266	2022-09-30	15:12:38.345	272.42544382	6538.210652	1664550758.346	0	899	2.5063095969	2.5392347031	480.01598292	487.65807983	1.4324510649	738.31414957	26.218042374	-1.1643713863	27.42587471	19.179850256	42.326046327	-71.119558333	1	54710.101791	12.3
11267	2022-09-30	15:12:39.299	272.42545485	6538.210916	1664550759.299	0	899	2.5090835942	2.541437063	480.01685304	487.51760092	1.4063614262	738.32921838	26.218260241	-1.1339849565	27.42587471	19.18570228	42.326043333	-71.119558333	1	54711	12.3
11268	2022-09-30	15:12:40.210	272.42546539	6538.211169	1664550760.21	0	899	2.5091323583	2.5414867242	478.52041412	485.99784082	1.4063729438	738.32267347	26.220392227	-1.1620430946	27.42587471	19.185375214	42.326046526	-71.119553544	1	54711.957939	12.3
11269	2022-09-30	15:12:41.196	272.42547681	6538.211443	1664550761.196	0	899	2.5111489162	2.5439391208	478.52041412	486.09274049	1.4239438594	738.32008655	26.220392227	-1.1504231352	27.42587471	19.184137471	42.326045159	-71.119542782	1	54712.904398	12.390439771
11270	2022-09-30	15:12:42.178	272.42548818	6538.211716	1664550762.179	0	899	2.5111489162	2.5439391208	480.89363484	488.50351615	1.4239438594	738.32521997	26.220392227	-1.1539047956	27.42587471	19.184295654	42.326045	-71.119535579	1	54713.913133	12.4
11271	2022-09-30	15:12:43.111	272.42549898	6538.211976	1664550763.112	0	899	2.5051783137	2.5379034243	480.89363484	488.50651812	1.4244968267	738.33225558	26.220392227	-1.169674792	27.42587471	19.180171297	42.326045	-71.119527803	1	54714.863683	12.4
11272	2022-09-30	15:12:44.059	272.42550995	6538.212239	1664550764.06	0	899	2.5051783137	2.5379034243	479.62282722	487.21559272	1.4244968267	738.31543777	26.220392227	-1.4651747958	27.42587471	19.17186751	42.326055703	-71.119526667	1	54715.802761	12.4
11273	2022-09-30	15:12:45.043	272.42552134	6538.212512	1664550765.044	0	899	2.5102279915	2.5436703763	479.62818236	487.37226529	1.4524188002	738.32337477	26.221734192	-1.5002286474	27.42587471	19.163034035	42.326065836	-71.119525416	1	54716.750239	12.475023923
11274	2022-09-30	15:12:45.946	272.42553178	6538.212763	1664550765.946	0	899	2.5102531498	2.5436960128	481.21852412	488.98831807	1.4524249342	738.34119946	26.222833633	-1.2022385787	27.42587471	19.176036228	42.32607732	-71.119520506	1	54717.674027	12.5
11275	2022-09-30	15:12:46.903	272.42554286	6538.213029	1664550766.903	0	899	2.505662244	2.5386539473	481.21852412	488.89729385	1.435676821	738.31767788	26.222833633	-1.154874969	27.42587471	19.18052014	42.326091238	-71.119521524	1	54718.638067	12.563806706
11276	2022-09-30	15:12:47.857	272.4255539	6538.213294	1664550767.857	0	899	2.505662244	2.5386539473	481.18779537	488.86607476	1.435676821	738.33444679	26.222833633	-1.172789951	27.42587471	19.180427223	42.326103316	-71.119527133	1	54719.569903	12.543009709
11277	2022-09-30	15:12:48.789	272.42556469	6538.213553	1664550768.789	0	899	2.5079203313	2.5406723602	481.18779537	488.80326019	1.4241148015	738.3243582	26.222833633	-1.1997702051	27.42587471	19.17975264	42.326112614	-71.119523151	1	54720.513655	12.602731092
11278	2022-09-30	15:12:49.710	272.42557536	6538.213809	1664550769.711	0	899	2.5079472313	2.5406997615	480.1875659	487.78723559	1.4241212383	738.3276545	26.224010278	-1.1641666076	27.42587471	19.182409286	42.326120439	-71.11951214	1	54721.452663	12.7
11279	2022-09-30	15:12:50.618	272.42558587	6538.214061	1664550770.619	0	899	2.5083467532	2.5412081101	480.19286275	487.81671931	1.4285673286	738.31184721	26.225336075	-1.1465426304	27.42587471	19.18338422	42.326124428	-71.119506095	1	54722.343052	12.7
11280	2022-09-30	15:12:51.546	272.4255966	6538.214318	1664550771.546	0	899	2.5083467532	2.5412081101	479.98891901	487.60953763	1.4285673286	738.32745361	26.225336075	-1.1815749407	27.42587471	19.179973602	42.326122908	-71.119505	1	54723.255341	12.7
11281	2022-09-30	15:12:52.482	272.42560743	6538.214578	1664550772.482	0	899	2.5095687465	2.5447912626	479.98891901	488.15471407	1.5290569684	738.32361729	26.225336075	-1.1731671924	27.42587471	19.180996787	42.326121667	-71.119505	1	54724.204409	12.7
11282	2022-09-30	15:12:53.398	272.42561803	6538.214833	1664550773.398	0	899	2.5095687465	2.5447912626	480.23481634	488.40479472	1.5290569684	738.32000732	26.225336075	-1.1490218639	27.42587471	19.183935165	42.326121667	-71.119504806	1	54725.116635	12.7
11283	2022-09-30	15:12:54.312	272.42562861	6538.215087	1664550774.312	0	899	2.5096325944	2.5433330594	480.23481634	488.05055893	1.4638214649	738.30427117	26.225336075	-1.1706018077	27.42587471	19.182230021	42.326121667	-71.119503349	1	54725.99044	12.7
11284	2022-09-30	15:12:55.230	272.42563925	6538.215342	1664550775.231	0	899	2.5096719408	2.5433731598	480.97084534	488.79861924	1.4638311361	738.30814427	26.227055973	-1.1755278663	27.42587471	19.182134628	42.326121667	-71.119504851	1	54726.910822	12.7
11285	2022-09-30	15:12:56.190	272.42565036	6538.215609	1664550776.191	0	899	2.5101784098	2.5432247493	480.97299982	488.64672761	1.4354698429	738.31029182	26.227594376	-1.1465858316	27.42587471	19.181783689	42.326121667	-71.119506455	1	54727.872745	12.7
11286	2022-09-30	15:12:57.190	272.42566193	6538.215886	1664550777.191	0	899	2.5101784098	2.5432247493	482.25892767	489.95317192	1.4354698429	738.31762938	26.227594376	-1.1395147005	27.42587471	19.182466469	42.326123246	-71.119509826	1	54728.947883	12.7
11287	2022-09-30	15:12:58.118	272.42567266	6538.216144	1664550778.118	0	899	2.5117556375	2.5448839332	482.25892767	489.96744975	1.4380916661	738.32095923	26.227594376	-1.206323956	27.42587471	19.178908051	42.326145352	-71.119514404	1	54729.880762	12.788076152
11288	2022-09-30	15:12:59.015	272.42568304	6538.216393	1664550779.015	0	899	2.5117556375	2.5448839332	480.76547588	488.45012633	1.4380916661	738.32529758	26.227594376	-1.1669260263	27.42587471	19.179613113	42.326164699	-71.119517518	1	54730.75534	12.8
11289	2022-09-30	15:12:59.910	272.4256934	6538.216642	1664550779.91	0	899	2.5075717782	2.5401825896	480.77222281	488.34926995	1.4182478196	738.31683915	26.229281129	-1.2282487304	27.42587471	19.176947221	42.326183526	-71.119536021	1	54731.624272	12.862427184
11290	2022-09-30	15:13:00.842	272.4257042	6538.216901	1664550780.843	0	899	2.507587633	2.5401987386	481.15531632	488.73842161	1.4182515985	738.32000732	26.229974747	-1.5266375542	27.42587471	19.16232872	42.326200136	-71.1195589	1	54732.564633	12.956463289
11291	2022-09-30	15:13:01.779	272.42571503	6538.217161	1664550781.779	0	899	2.5136953222	2.5487827588	481.15531632	489.29604542	1.5208076028	738.30785082	26.229974747	-1.4116777561	27.42587471	19.166299668	42.326214174	-71.119582514	1	54733.500486	13.050048591
11292	2022-09-30	15:13:02.723	272.42572597	6538.217423	1664550782.724	0	899	2.5136953222	2.5487827588	480.32027891	488.4468799	1.5208076028	738.30978252	26.229974747	-1.1664194666	27.42587471	19.181548466	42.326225439	-71.119606476	1	54734.452731	13.190546218
11293	2022-09-30	15:13:03.691	272.42573718	6538.217692	1664550783.692	0	899	2.5149131356	2.5479887768	480.32027891	487.97592652	1.4340563447	738.32035979	26.229974747	-1.1633797402	27.42587471	19.184662333	42.326233674	-71.119626415	1	54735.440828	13.34408284
11294	2022-09-30	15:13:04.598	272.42574766	6538.217944	1664550784.598	0	899	2.5149212901	2.5479970842	480.77313756	488.43601376	1.4340583041	738.31988768	26.230330448	-1.1532904218	27.42587471	19.184804916	42.326241207	-71.11964184	1	54736.344863	13.4
11295	2022-09-30	15:13:05.502	272.42575813	6538.218195	1664550785.502	0	899	2.511388878	2.545082126	480.78148043	488.59895337	1.4625022139	738.30949715	26.232416153	-1.1783196926	27.42587471	19.183574677	42.326247472	-71.119654486	1	54737.241636	13.424163569
11296	2022-09-30	15:13:06.450	272.4257691	6538.218458	1664550786.45	0	899	2.511388878	2.545082126	481.9030387	489.7387481	1.4625022139	738.30907516	26.232416153	-1.1731671892	27.42587471	19.182711267	42.32625	-71.119664038	1	54738.141026	13.514102564
11297	2022-09-30	15:13:07.408	272.4257802	6538.218725	1664550787.409	0	899	2.5114241413	2.5453927328	481.9030387	489.80285197	1.4742739578	738.30650805	26.232416153	-1.1459498571	27.42587471	19.184356689	42.326249236	-71.119668588	1	54739.15286	13.615285996
11298	2022-09-30	15:13:08.361	272.42579123	6538.218989	1664550788.362	0	899	2.5114241413	2.5453927328	479.13278378	486.98718438	1.4742739578	738.30846562	26.232416153	-1.1832026243	27.42587471	19.18069458	42.326245	-71.119669522	1	54740.095626	13.709562564
11299	2022-09-30	15:13:09.233	272.42580131	6538.219231	1664550789.233	0	899	2.5145776407	2.5459392459	479.1344386	486.37537281	1.3608357266	738.30396761	26.232831273	-1.1489356361	27.42587471	19.183983291	42.326245	-71.119665092	1	54740.981689	13.798168871
11300	2022-09-30	15:13:10.154	272.42581198	6538.219487	1664550790.155	0	899	2.5146233874	2.5459858066	481.96282815	489.24656317	1.3608461596	738.29101562	26.234827042	-1.1360006332	27.42587471	19.185014725	42.32624074	-71.11966074	1	54741.852026	13.885202639
11301	2022-09-30	15:13:11.111	272.42582306	6538.219753	1664550791.112	0	899	2.5181455733	2.5520536531	481.96282815	489.82839693	1.4678066529	738.30434029	26.234827042	-1.1388895022	27.42587471	19.184056705	42.32624	-71.119654302	1	54742.854701	13.985470085
11302	2022-09-30	15:13:12.046	272.42583388	6538.220013	1664550792.047	0	899	2.5181455733	2.5520536531	480.72318367	488.56852161	1.4678066529	738.29877881	26.234827042	-1.1380055945	27.42587471	19.183935165	42.326238726	-71.11964951	1	54743.764593	14
11303	2022-09-30	15:13:13.032	272.42584528	6538.220287	1664550793.032	0	899	2.518195184	2.5500312784	480.72318367	488.08771185	1.3792078876	738.2945108	26.234827042	-1.1376283169	27.42587471	19.182804562	42.326239586	-71.119640816	1	54744.75178	14
11304	2022-09-30	15:13:13.980	272.42585625	6538.22055	1664550793.98	0	899	2.518195184	2.5500312784	482.4915052	489.88312351	1.3792078876	738.30497327	26.234827042	-1.1422848875	27.42587471	19.184178763	42.32624	-71.119632365	1	54745.716175	14
11305	2022-09-30	15:13:14.927	272.42586721	6538.220813	1664550794.927	0	899	2.5150414376	2.5476613223	482.49794496	490.08165909	1.4144779527	738.30741549	26.236431337	-1.1477930585	27.42587471	19.180556013	42.326241134	-71.119624331	1	54746.680244	14
11306	2022-09-30	15:13:15.852	272.42587793	6538.22107	1664550795.853	0	899	2.5150613286	2.5476815814	480.53528264	488.08817399	1.414482667	738.29204958	26.237298965	-1.1927314184	27.42587471	19.178075993	42.326242628	-71.119622628	1	54747.576814	14
11307	2022-09-30	15:13:16.753	272.42588834	6538.22132	1664550796.753	0	899	2.5143046127	2.5473181883	480.53528264	488.1818009	1.4317421895	738.28162834	26.237298965	-1.2324310983	27.42587471	19.178422157	42.326243333	-71.119623333	1	54748.451451	14
11308	2022-09-30	15:13:17.671	272.42589898	6538.221576	1664550797.672	0	899	2.5143046127	2.5473181883	481.68950894	489.35439382	1.4317421895	738.30359695	26.237298965	-1.151123845	27.42587471	19.18287132	42.326243984	-71.119623333	1	54749.390116	14
11309	2022-09-30	15:13:18.578	272.42590947	6538.221827	1664550798.578	0	899	2.5215387077	2.5557803908	481.68950894	489.61746525	1.4800862534	738.30696844	26.237298965	-1.1527406972	27.42587471	19.181311209	42.326246072	-71.119623333	1	54750.321499	14
11310	2022-09-30	15:13:19.552	272.42592075	6538.222098	1664550799.553	0	899	2.5215387077	2.5557803908	483.10615654	491.05742895	1.4800862534	738.27990723	26.237298965	-1.1750643253	27.42587471	19.176372528	42.326248812	-71.119623333	1	54751.287287	14
11311	2022-09-30	15:13:20.509	272.42593183	6538.222364	1664550800.51	0	899	2.5214542236	2.5560957282	483.11547848	491.16028588	1.4971836845	738.30517133	26.239618301	-1.2309651035	27.42587471	19.175070036	42.326250832	-71.119623333	1	54752.249491	14
11312	2022-09-30	15:13:21.418	272.42594235	6538.222616	1664550801.419	0	899	2.5214542236	2.5560957282	480.7376981	488.74291085	1.4971836845	738.29862198	26.239618301	-1.1772632717	27.42587471	19.176775181	42.326255495	-71.119621982	1	54753.162111	14.016211122
11313	2022-09-30	15:13:22.315	272.42595273	6538.222866	1664550802.316	0	899	2.5187520987	2.5524616932	480.7376981	488.53533581	1.4589813818	738.29142428	26.239618301	-1.1408835649	27.42587471	19.183214188	42.326266747	-71.119614947	1	54754.008008	14.1
11314	2022-09-30	15:13:23.206	272.42596303	6538.223113	1664550803.206	0	899	2.5187520987	2.5524616932	478.89939457	486.66721472	1.4589813818	738.28584906	26.239618301	-1.1715179698	27.42587471	19.177944575	42.326275656	-71.119609007	1	54754.898899	14.1
11315	2022-09-30	15:13:24.183	272.42597434	6538.223384	1664550804.183	0	899	2.5221579711	2.5558576203	478.89939457	486.65440086	1.4566129858	738.27818531	26.239618301	-1.1408835649	27.42587471	19.181055069	42.326282906	-71.119603654	1	54755.935897	14.193589744
11316	2022-09-30	15:13:25.168	272.42598575	6538.223658	1664550805.169	0	899	2.5222068148	2.5559073953	481.97576498	489.78065288	1.4566248737	738.29472179	26.24174281	-1.1439880212	27.42587471	19.180711291	42.326287899	-71.119597245	1	54756.913215	14.291321499
11317	2022-09-30	15:13:26.095	272.42599647	6538.223915	1664550806.095	0	899	2.5207085724	2.554342671	481.9761791	489.77027664	1.454641889	738.29312679	26.241846085	-1.2856154868	27.42587471	19.182446625	42.326295445	-71.119588133	1	54757.85336	14.385336049
11318	2022-09-30	15:13:27.000	272.42600696	6538.224167	1664550807.001	0	899	2.5207085724	2.554342671	480.79708029	488.57211048	1.454641889	738.28618051	26.241846085	-1.1896592955	27.42587471	19.184788167	42.326300258	-71.119580682	1	54758.71819	14.471819039
11319	2022-09-30	15:13:27.959	272.42601804	6538.224433	1664550807.959	0	899	2.5239923628	2.5572778969	480.79708029	488.48127396	1.4379144909	738.29586731	26.241846085	-1.4245049867	27.42587471	19.159287901	42.326305187	-71.119574813	1	54759.70406	14.5
11320	2022-09-30	15:13:28.854	272.4260284	6538.224682	1664550808.854	0	899	2.5239923628	2.5572778969	481.11501946	488.80429449	1.4379144909	738.29101158	26.241846085	-1.3374309098	27.42587471	19.157478396	42.32631073	-71.119570286	1	54760.609467	14.560946746
11321	2022-09-30	15:13:29.795	272.42603929	6538.224943	1664550809.795	0	899	2.5213267481	2.5555233861	481.1237093	489.03257344	1.4782878441	738.28085428	26.244017077	-1.6274766172	27.42587471	19.133133579	42.326316061	-71.119567424	1	54761.545546	14.654554555
11322	2022-09-30	15:13:30.739	272.42605022	6538.225205	1664550810.739	0	899	2.5213343657	2.5555311511	479.33119451	487.21060293	1.4782897263	738.28046018	26.244348526	-1.5636424181	27.42587471	19.113067551	42.326323804	-71.119561978	1	54762.4689	14.746889952
11323	2022-09-30	15:13:31.696	272.4260613	6538.225471	1664550811.696	0	899	2.5215434275	2.5567251067	479.33119451	487.43752423	1.5201553875	738.28456449	26.244348526	-1.5158152596	27.42587471	19.119141509	42.326333357	-71.119552639	1	54763.402806	14.880561122
11324	2022-09-30	15:13:32.631	272.42607212	6538.225731	1664550812.631	0	899	2.5215434275	2.5567251067	481.27413112	489.4133193	1.5201553875	738.27716711	26.244348526	-1.5114928137	27.42587471	19.139805939	42.326341301	-71.119544293	1	54764.356092	15.035609244
11325	2022-09-30	15:13:33.552	272.42608278	6538.225987	1664550813.552	0	899	2.5272438314	2.5611057811	481.27413112	489.08942829	1.4606289315	738.28229083	26.244348526	-1.4778079987	27.42587471	19.173492432	42.326349086	-71.119538549	1	54765.290292	15.158058435
11326	2022-09-30	15:13:34.453	272.42609322	6538.226237	1664550814.454	0	899	2.5272585389	2.5611207699	480.08007854	487.8760052	1.4606325138	738.29271006	26.24498697	-1.4621673791	27.42587471	19.171331406	42.32635635	-71.11953419	1	54766.161957	15.3
11327	2022-09-30	15:13:35.328	272.42610333	6538.22648	1664550815.328	0	899	2.528979665	2.5627463481	480.08740165	487.85608247	1.4555872147	738.28534906	26.24682045	-1.4693678807	27.42587471	19.171832217	42.326363662	-71.119529836	1	54767.098565	15.3
11328	2022-09-30	15:13:36.214	272.4261136	6538.226726	1664550816.215	0	899	2.528979665	2.5627463481	482.17173017	489.97413918	1.4555872147	738.26979237	26.24682045	-1.1473941803	27.42587471	19.183935165	42.326366491	-71.119528421	1	54767.947368	15.3
11329	2022-09-30	15:13:37.125	272.42612414	6538.226979	1664550817.126	0	899	2.5265424805	2.5603017945	482.17173017	489.97997753	1.4566590372	738.28492545	26.24682045	-1.1646840193	27.42587471	19.181745618	42.326370951	-71.119522621	1	54768.856857	15.385685686
11330	2022-09-30	15:13:38.030	272.42613462	6538.227231	1664550818.031	0	899	2.5265424805	2.5603017945	479.86256387	487.63341679	1.4566590372	738.29349381	26.24682045	-1.184830308	27.42587471	19.185014725	42.326374253	-71.119517787	1	54769.775967	15.477596741
11331	2022-09-30	15:13:38.944	272.42614519	6538.227484	1664550818.944	0	899	2.5239554158	2.55666129	479.86256387	487.3980122	1.41321429	738.28842385	26.24682045	-1.207563544	27.42587471	19.164367537	42.326376104	-71.119514458	1	54770.662524	15.56625239
11332	2022-09-30	15:13:39.871	272.42615593	6538.227742	1664550819.872	0	899	2.5239836626	2.5566900591	481.97621587	489.54489186	1.4132209555	738.27889509	26.248048227	-1.1982934546	27.42587471	19.166585619	42.326375722	-71.119512388	1	54771.567061	15.6
11333	2022-09-30	15:13:40.857	272.42616733	6538.228016	1664550820.857	0	899	2.5245487997	2.5582740334	481.98047045	489.78389405	1.4563419546	738.28959484	26.249109268	-1.1814887476	27.42587471	19.174300503	42.326375	-71.11951071	1	54772.574132	15.657413249
11334	2022-09-30	15:13:41.859	272.42617894	6538.228294	1664550821.86	0	899	2.5245487997	2.5582740334	480.86294882	488.64827937	1.4563419546	738.30325701	26.249109268	-1.1744714604	27.42587471	19.17823962	42.326375	-71.119508093	1	54773.572249	15.64277512
11335	2022-09-30	15:13:42.809	272.42618993	6538.228558	1664550822.81	0	899	2.5247466415	2.5579651561	480.86294882	488.53038089	1.434633732	738.29178806	26.249109268	-1.3450409877	27.42587471	19.178087234	42.326374161	-71.119504988	1	54774.503504	15.6
11336	2022-09-30	15:13:43.700	272.42620024	6538.228806	1664550823.701	0	899	2.5247466415	2.5579651561	481.86116914	489.54451798	1.434633732	738.27637527	26.249109268	-1.4961325783	27.42587471	19.176399143	42.326374653	-71.119503333	1	54775.395792	15.6
11337	2022-09-30	15:13:44.595	272.42621059	6538.229054	1664550824.595	0	899	2.5239640298	2.5588595607	481.86607817	489.94103014	1.5065335747	738.28921933	26.250333811	-1.3355984672	27.42587471	19.177135682	42.326377185	-71.119503333	1	54776.310897	15.6
11338	2022-09-30	15:13:45.586	272.42622207	6538.22933	1664550825.587	0	899	2.5239941317	2.5588902566	482.40257907	490.48656285	1.5065411471	738.26250938	26.251642227	-1.1638001385	27.42587471	19.182033703	42.326378895	-71.119503895	1	54777.336893	15.6
11339	2022-09-30	15:13:46.572	272.42623348	6538.229604	1664550826.573	0	899	2.5281288117	2.5614739667	482.40257907	490.11360799	1.438130342	738.27306361	26.251642227	-1.1392560005	27.42587471	19.183006855	42.32638	-71.119505	1	54778.30824	15.6
11340	2022-09-30	15:13:47.522	272.42624447	6538.229867	1664550827.522	0	899	2.5281288117	2.5614739667	480.92659574	488.61403161	1.438130342	738.29170197	26.251642227	-1.1392560005	27.42587471	19.182134628	42.326380429	-71.119505	1	54779.257416	15.6
11341	2022-09-30	15:13:48.461	272.42625535	6538.230128	1664550828.462	0	899	2.5256735515	2.5586587161	480.92659574	488.53822488	1.4241697202	738.28040885	26.251642227	-1.1688555692	27.42587471	19.181142807	42.326381667	-71.119505	1	54780.169597	15.6
11342	2022-09-30	15:13:49.397	272.42626617	6538.230388	1664550829.397	0	899	2.5256735515	2.5586587161	481.4884494	489.108971	1.4241697202	738.2661723	26.251642227	-1.184830308	27.42587471	19.179254532	42.32638189	-71.119504776	1	54781.134283	15.6
11343	2022-09-30	15:13:50.289	272.42627649	6538.230636	1664550830.289	0	899	2.5278844171	2.5605541684	481.49803467	489.03902093	1.4095072518	738.27020425	26.254035129	-1.4368902319	27.42587471	19.178194551	42.326383333	-71.119503266	1	54782.040434	15.6
11344	2022-09-30	15:13:51.220	272.42628727	6538.230894	1664550831.22	0	899	2.5278855347	2.5605553066	481.02246427	488.55600382	1.4095075145	738.27925362	26.254083633	-1.2336059643	27.42587471	19.181011528	42.326383333	-71.119501736	1	54782.95858	15.6
11345	2022-09-30	15:13:52.214	272.42629878	6538.231171	1664550832.215	0	899	2.5299960957	2.563072417	481.02246427	488.64362888	1.425646261	738.27181542	26.254083633	-1.218019266	27.42587471	19.164043048	42.326381836	-71.11950017	1	54783.898209	15.6
11346	2022-09-30	15:13:53.171	272.42630985	6538.231436	1664550833.171	0	899	2.5299960957	2.563072417	481.82132233	489.45514379	1.425646261	738.26978347	26.254083633	-1.4794355631	27.42587471	19.142522812	42.326380157	-71.11949849	1	54784.905983	15.6
11347	2022-09-30	15:13:54.085	272.42632044	6538.231691	1664550834.086	0	899	2.5275286537	2.5599835139	481.82132233	489.31866102	1.4005481025	738.28859766	26.254083633	-1.2309542634	27.42587471	19.162734139	42.326377281	-71.119496974	1	54785.815582	15.681558185
11348	2022-09-30	15:13:55.040	272.42633149	6538.231956	1664550835.041	0	899	2.5275609769	2.5600164294	480.67583979	488.15539523	1.4005556511	738.28393231	26.255486634	-1.1646624369	27.42587471	19.174837087	42.326358293	-71.119485643	1	54786.734928	15.7
11349	2022-09-30	15:13:55.964	272.42634219	6538.232212	1664550835.965	0	899	2.5278787084	2.5606927096	480.67974821	488.24126611	1.415654192	738.27961781	26.256464005	-1.4816130139	27.42587471	19.148694032	42.326341462	-71.119472596	1	54787.680336	15.7
11350	2022-09-30	15:13:56.861	272.42635257	6538.232462	1664550836.862	0	899	2.5278787084	2.5606927096	483.73238279	491.34192133	1.415654192	738.27200216	26.256464005	-1.3567903089	27.42587471	19.167104999	42.32633365	-71.119464312	1	54788.603255	15.760325534
11351	2022-09-30	15:13:57.789	272.42636331	6538.232719	1664550837.79	0	899	2.5346054845	2.5676116822	483.73238279	491.3662438	1.420108767	738.28096503	26.256464005	-1.2171246848	27.42587471	19.170267231	42.326329014	-71.119459014	1	54789.530572	15.8
11352	2022-09-30	15:13:58.690	272.42637374	6538.23297	1664550838.691	0	899	2.5346054845	2.5676116822	481.26614103	488.86108186	1.420108767	738.27339182	26.256464005	-1.1595208219	27.42587471	19.162049035	42.326324664	-71.119455331	1	54790.400566	15.8
11353	2022-09-30	15:13:59.598	272.42638424	6538.233222	1664550839.598	0	899	2.5318430803	2.5655800092	481.26991259	489.04202257	1.4526983279	738.28557097	26.257406007	-1.2553906591	27.42587471	19.179587787	42.326320288	-71.119452874	1	54791.275687	15.8
11354	2022-09-30	15:14:00.585	272.42639566	6538.233496	1664550840.585	0	899	2.531876979	2.5656145524	480.09369119	487.84685063	1.4527065254	738.27781425	26.258874893	-1.1834720736	27.42587471	19.18439831	42.326315763	-71.119450763	1	54792.271203	15.827120316
11355	2022-09-30	15:14:01.482	272.42640604	6538.233745	1664550841.482	0	899	2.5316269332	2.5648794858	480.09369119	487.73583967	1.4322323523	738.28087207	26.258874893	-1.1540772891	27.42587471	19.184620333	42.326317835	-71.119451147	1	54793.168803	15.916880342
11356	2022-09-30	15:14:02.447	272.42641722	6538.234013	1664550842.448	0	899	2.5316269332	2.5648794858	480.08139775	487.72335054	1.4322323523	738.28058912	26.258874893	-1.1408835649	27.42587471	19.183647156	42.326340942	-71.119465942	1	54794.188377	16.018837675
11357	2022-09-30	15:14:03.415	272.42642843	6538.234282	1664550843.416	0	899	2.5283681013	2.5612151577	480.08139775	487.63966412	1.4167911905	738.28480176	26.258874893	-1.1404308649	27.42587471	19.183456156	42.326345745	-71.119471241	1	54795.148916	16.1
11358	2022-09-30	15:14:04.367	272.42643943	6538.234546	1664550844.367	0	899	2.5283681013	2.5612151577	478.79302683	486.33100945	1.4167911905	738.27844238	26.258874893	-1.1392560005	27.42587471	19.185014725	42.326349744	-71.11947859	1	54796.051282	16.1
11359	2022-09-30	15:14:05.244	272.42644959	6538.23479	1664550845.245	0	899	2.5318937719	2.5653685166	478.80213941	486.47398603	1.4415276202	738.28844972	26.261162499	-1.1424250169	27.42587471	19.183963763	42.326345053	-71.11948328	1	54796.989316	16.1
11360	2022-09-30	15:14:06.115	272.42645966	6538.235032	1664550846.115	0	899	2.5318952084	2.5653699802	484.84939784	492.61814157	1.4415279649	738.27478189	26.261224747	-1.1502722628	27.42587471	19.182027312	42.326338245	-71.119484684	1	54797.810556	16.181055608
11361	2022-09-30	15:14:07.069	272.42647071	6538.235297	1664550847.069	0	899	2.5349705428	2.5680407606	484.84939784	492.51466123	1.422625527	738.27550502	26.261224747	-1.3145898754	27.42587471	19.17408587	42.326331303	-71.119487682	1	54798.804487	16.2
11362	2022-09-30	15:14:08.026	272.42648178	6538.235563	1664550848.026	0	899	2.5349705428	2.5680407606	481.07627586	488.68188779	1.422625527	738.28006608	26.261224747	-1.1585614823	27.42587471	19.183522951	42.326324911	-71.119488333	1	54799.763314	16.2
11363	2022-09-30	15:14:08.930	272.42649225	6538.235814	1664550848.93	0	899	2.5342065691	2.5674548112	481.07627586	488.72525431	1.4306102565	738.27393306	26.261224747	-1.1347826309	27.42587471	19.184493804	42.326319031	-71.119490484	1	54800.645287	16.2
11364	2022-09-30	15:14:09.865	272.42650308	6538.236074	1664550849.866	0	899	2.5342207704	2.5674692784	482.43042775	490.10095525	1.4306136354	738.28615343	26.261839545	-1.1510375975	27.42587471	19.183237	42.326312734	-71.11949265	1	54801.589876	16.2
11365	2022-09-30	15:14:10.786	272.42651373	6538.236329	1664550850.786	0	899	2.5319200501	2.5653788208	482.43751366	490.16383048	1.4408339391	738.27641003	26.263605118	-1.3803319844	27.42587471	19.161605923	42.32630738	-71.119491587	1	54802.524048	16.25240481
11366	2022-09-30	15:14:11.700	272.42652432	6538.236584	1664550851.701	0	899	2.5319200501	2.5653788208	481.57733382	489.28987473	1.4408339391	738.26902923	26.263605118	-1.4035395368	27.42587471	19.159085419	42.326305	-71.119489265	1	54803.440882	16.3
11367	2022-09-30	15:14:12.605	272.42653479	6538.236835	1664550852.606	0	899	2.5313029531	2.5651946634	481.57733382	489.39186046	1.4595823806	738.27187403	26.263605118	-1.1978515387	27.42587471	19.181055069	42.326304463	-71.119488333	1	54804.322191	16.3
11368	2022-09-30	15:14:13.502	272.42654516	6538.237084	1664550853.502	0	899	2.5313029531	2.5651946634	482.60160452	490.43275194	1.4595823806	738.2646444	26.263605118	-1.1775328008	27.42587471	19.167568598	42.326304178	-71.119488615	1	54805.168871	16.3
11369	2022-09-30	15:14:14.467	272.42655633	6538.237352	1664550854.467	0	899	2.5364599821	2.5709093733	482.60469349	490.54888775	1.4803017005	738.27760042	26.264374525	-1.2671722971	27.42587471	19.144232251	42.326307815	-71.119489741	1	54806.155626	16.3
11370	2022-09-30	15:14:15.365	272.42656674	6538.237602	1664550855.366	0	899	2.5364993435	2.5709494977	481.39740577	489.32177945	1.4803113825	738.29101562	26.266077042	-1.5250098705	27.42587471	19.132078171	42.326305459	-71.11948818	1	54807.091866	16.3
11371	2022-09-30	15:14:16.272	272.42657722	6538.237853	1664550856.272	0	899	2.5348581146	2.5695316815	481.39740577	489.37849564	1.4907334536	738.2789537	26.266077042	-1.1779962573	27.42587471	19.171342547	42.326309794	-71.119486735	1	54807.958852	16.3
11372	2022-09-30	15:14:17.210	272.42658809	6538.238114	1664550857.211	0	899	2.5348581146	2.5695316815	482.31520631	490.3115124	1.4907334536	738.26950174	26.266077042	-1.1709251696	27.42587471	19.177505784	42.326308405	-71.11948188	1	54808.957265	16.3
11373	2022-09-30	15:14:18.135	272.4265988	6538.238371	1664550858.136	0	899	2.5365965586	2.5702636931	482.31520631	490.07343197	1.4470512968	738.27648926	26.266077042	-1.1701813936	27.42587471	19.180334091	42.326306879	-71.119478757	1	54809.872781	16.3
11374	2022-09-30	15:14:19.046	272.42660934	6538.238624	1664550859.047	0	899	2.5365965586	2.5702636931	480.60582981	488.3365595	1.4470512968	738.26848153	26.266077042	-1.1423280594	27.42587471	19.183577443	42.326306667	-71.119475763	1	54810.771203	16.377120316
11375	2022-09-30	15:14:19.956	272.42661986	6538.238877	1664550859.956	0	899	2.535865647	2.5688557561	480.60972397	488.1868212	1.4187291339	738.26684894	26.267050977	-1.164004929	27.42587471	19.180730112	42.326313554	-71.119475	1	54811.688708	16.4
11376	2022-09-30	15:14:20.874	272.42663049	6538.239132	1664550860.874	0	899	2.5358988606	2.5688895863	480.39638113	487.97015736	1.4187369658	738.26479961	26.26848793	-1.2023032517	27.42587471	19.175881923	42.326316667	-71.119470193	1	54812.576814	16.4
11377	2022-09-30	15:14:21.756	272.42664069	6538.239377	1664550861.756	0	899	2.5375684612	2.5713265126	480.39638113	488.14169141	1.4503592761	738.26330566	26.26848793	-1.176692009	27.42587471	19.179973602	42.326321072	-71.119465933	1	54813.440488	16.4
11378	2022-09-30	15:14:22.625	272.42665075	6538.239618	1664550862.625	0	899	2.5375684612	2.5713265126	482.7498065	490.53306047	1.4503592761	738.27121922	26.26848793	-1.1512532068	27.42587471	19.178314866	42.326326667	-71.119464432	1	54814.340812	16.4
11379	2022-09-30	15:14:23.552	272.42666148	6538.239876	1664550863.552	0	899	2.5400339952	2.5729278139	482.7498065	490.32588188	1.4123493914	738.2717944	26.26848793	-1.1441389322	27.42587471	19.184295654	42.326326667	-71.119462314	1	54815.30572	16.4
11380	2022-09-30	15:14:24.444	272.42667182	6538.240124	1664550864.445	0	899	2.5400476861	2.5729417578	482.13053784	489.69691214	1.4123525999	738.27315819	26.269079284	-1.1449581337	27.42587471	19.183842539	42.326326365	-71.11946	1	54816.180861	16.4
11381	2022-09-30	15:14:25.437	272.4266833	6538.240399	1664550865.437	0	899	2.5374180192	2.5728509031	482.1375909	490.29824553	1.5214137516	738.25821549	26.270837784	-1.1457126409	27.42587471	19.182743073	42.326325	-71.119459762	1	54817.142857	16.414285714
11382	2022-09-30	15:14:26.461	272.42669516	6538.240684	1664550866.462	0	899	2.5374180192	2.5728509031	479.96027496	488.08407637	1.5214137516	738.27320266	26.270837784	-1.1376283169	27.42587471	19.183935165	42.326325333	-71.119458	1	54818.2	16.5
11383	2022-09-30	15:14:27.407	272.4267061	6538.240946	1664550867.407	0	899	2.5430386886	2.5787473093	479.96027496	488.12933277	1.5297474626	738.26630649	26.270837784	-1.2644990612	27.42587471	19.180787345	42.326326667	-71.119456476	1	54819.114616	16.5
11384	2022-09-30	15:14:28.288	272.4267163	6538.241191	1664550868.288	0	899	2.5430386886	2.5787473093	483.51935067	491.74898495	1.5297474626	738.25831291	26.270837784	-1.4859461784	27.42587471	19.175292969	42.326326667	-71.119454936	1	54820.038462	16.5
11385	2022-09-30	15:14:29.207	272.42672693	6538.241446	1664550869.207	0	899	2.5427803476	2.5754876315	483.51935067	491.05618511	1.402944424	738.25859666	26.270837784	-1.3951101698	27.42587471	19.175671887	42.326326667	-71.119453425	1	54820.944773	16.5
11386	2022-09-30	15:14:30.084	272.42673708	6538.24169	1664550870.084	0	899	2.5427861933	2.5754935845	481.74021498	489.24932461	1.4029457834	738.26935623	26.271090009	-1.2229453799	27.42587471	19.17665882	42.326327975	-71.119452025	1	54821.784895	16.5
11387	2022-09-30	15:14:30.969	272.42674733	6538.241936	1664550870.969	0	899	2.5449709908	2.5790605595	481.74874387	489.56946986	1.4602103456	738.26846334	26.273218155	-1.181165392	27.42587471	19.179456382	42.326328333	-71.119451667	1	54822.682523	16.5
11388	2022-09-30	15:14:31.904	272.42675816	6538.242196	1664550871.905	0	899	2.5449709908	2.5790605595	482.15998626	489.98738837	1.4602103456	738.26250331	26.273218155	-1.1785460545	27.42587471	19.179548731	42.326328333	-71.119450616	1	54823.630261	16.5
11389	2022-09-30	15:14:32.841	272.42676899	6538.242456	1664550872.841	0	899	2.5406620236	2.5733332975	482.15998626	489.67361109	1.4025730301	738.26507568	26.273218155	-1.1897132397	27.42587471	19.176372528	42.326329311	-71.119449023	1	54824.58635	16.5
11390	2022-09-30	15:14:33.736	272.42677936	6538.242705	1664550873.737	0	899	2.5406620236	2.5733332975	483.45760529	490.99145125	1.4025730301	738.25559664	26.273218155	-1.2132441524	27.42587471	19.179704161	42.32633	-71.119447554	1	54825.467484	16.5
11391	2022-09-30	15:14:34.724	272.4267908	6538.242979	1664550874.725	0	899	2.5384148175	2.5716090213	483.46079154	491.12239787	1.42597782	738.26726648	26.274010399	-1.236893631	27.42587471	19.180662964	42.32633	-71.119445938	1	54826.437435	16.5
11392	2022-09-30	15:14:35.654	272.42680156	6538.243237	1664550875.655	0	899	2.5384529738	2.5716478897	483.36962843	491.02983936	1.4259868546	738.26906722	26.275659561	-1.184830308	27.42587471	19.181413651	42.32633	-71.119443691	1	54827.392675	16.5
11393	2022-09-30	15:14:36.575	272.42681222	6538.243493	1664550876.576	0	899	2.540426943	2.5737581812	483.36962843	491.05539105	1.4306689825	738.2582741	26.275659561	-1.1629808889	27.42587471	19.182172232	42.32633	-71.119441172	1	54828.296703	16.5
11394	2022-09-30	15:14:37.513	272.42682307	6538.243754	1664550877.513	0	899	2.540426943	2.5737581812	480.27047886	487.90696381	1.4306689825	738.26592896	26.275659561	-1.3040478237	27.42587471	19.177483994	42.326330306	-71.119439694	1	54829.183496	16.5
11395	2022-09-30	15:14:38.417	272.42683354	6538.244005	1664550878.418	0	899	2.542918313	2.5753956433	480.27047886	487.70349387	1.3931305663	738.2675951	26.275659561	-1.4154720243	27.42587471	19.177880496	42.326331667	-71.11943783	1	54830.150888	16.5
11396	2022-09-30	15:14:39.335	272.42684417	6538.24426	1664550879.336	0	899	2.542918313	2.5753956433	481.9203857	489.37893587	1.3931305663	738.25400366	26.275659561	-1.1343729496	27.42587471	19.18069458	42.326331667	-71.119434908	1	54831.055394	16.5
11397	2022-09-30	15:14:40.266	272.42685493	6538.244518	1664550880.266	0	899	2.5433833463	2.5763494394	481.92765361	489.49748054	1.4135727596	738.25608937	26.277472427	-1.1515765411	27.42587471	19.149700342	42.326331667	-71.119433401	1	54831.959184	16.5
11398	2022-09-30	15:14:41.194	272.42686568	6538.244776	1664550881.195	0	899	2.5433965021	2.5763628385	481.50250183	489.06566748	1.4135758415	738.25391433	26.278039932	-1.1725743425	27.42587471	19.148389311	42.326330114	-71.119430228	1	54832.931723	16.5
11399	2022-09-30	15:14:42.141	272.42687664	6538.245039	1664550882.142	0	899	2.546465438	2.5793516026	481.50250183	489.03810739	1.4085041596	738.25388361	26.278039932	-1.1692004599	27.42587471	19.17696877	42.32633	-71.119428634	1	54833.819703	16.5
11400	2022-09-30	15:14:43.053	272.4268872	6538.245293	1664550883.054	0	899	2.546465438	2.5793516026	482.44194233	489.99225031	1.4085041596	738.25580683	26.278039932	-1.16855371	27.42587471	19.179973602	42.32633	-71.119425938	1	54834.718719	16.5
11401	2022-09-30	15:14:43.966	272.42689775	6538.245546	1664550883.966	0	899	2.5459413572	2.5783905035	482.44194233	489.89318585	1.3903048465	738.26192651	26.278039932	-1.5420302011	27.42587471	19.139675317	42.32633	-71.119423876	1	54835.674145	16.5
11402	2022-09-30	15:14:44.936	272.42690898	6538.245816	1664550884.936	0	899	2.5459477729	2.5783970359	482.58535271	490.03881923	1.3903063233	738.25558654	26.278316409	-1.5501792494	27.42587471	19.137507496	42.32633	-71.119421112	1	54836.666333	16.5
11403	2022-09-30	15:14:45.864	272.42691972	6538.246073	1664550885.864	0	899	2.5485291166	2.5818464642	482.59355389	490.23931851	1.4255926963	738.24951172	26.280359268	-1.4354889393	27.42587471	19.140361786	42.326329051	-71.119419051	1	54837.569378	16.5
11404	2022-09-30	15:14:46.842	272.42693105	6538.246345	1664550886.843	0	899	2.5485291166	2.5818464642	483.82060996	491.48581492	1.4255926963	738.25498386	26.280359268	-1.4642046698	27.42587471	19.162583913	42.326328333	-71.119417391	1	54838.565171	16.5
11405	2022-09-30	15:14:47.836	272.42694256	6538.246621	1664550887.837	0	899	2.5488954526	2.5834221381	483.82060996	491.76368644	1.4764371561	738.25690182	26.280359268	-1.3390585934	27.42587471	19.156609756	42.326328333	-71.119415745	1	54839.553252	16.5
11406	2022-09-30	15:14:48.786	272.42695354	6538.246885	1664550888.786	0	899	2.5488954526	2.5834221381	482.18774408	490.10401314	1.4764371561	738.25730845	26.280359268	-1.1601352265	27.42587471	19.182096254	42.326328333	-71.119414195	1	54840.483215	16.5
11407	2022-09-30	15:14:49.701	272.42696414	6538.247139	1664550889.702	0	899	2.5467479577	2.5813317759	482.19014696	490.12629744	1.4800778757	738.25586948	26.280958302	-1.1384475184	27.42587471	19.185014725	42.326328333	-71.119412642	1	54841.415056	16.5
11408	2022-09-30	15:14:50.635	272.42697495	6538.247399	1664550890.636	0	899	2.5467893068	2.5813739264	482.74847968	490.69387477	1.4800880047	738.24781688	26.282739639	-1.1408835649	27.42587471	19.185014725	42.326328333	-71.119410504	1	54842.348882	16.5
11409	2022-09-30	15:14:51.628	272.42698644	6538.247674	1664550891.628	0	899	2.5489596853	2.5809626257	482.74847968	490.09293144	1.3698203756	738.2597733	26.282739639	-1.5141876478	27.42587471	19.135601309	42.326328333	-71.11940777	1	54843.338235	16.5
11410	2022-09-30	15:14:52.598	272.42699767	6538.247944	1664550892.599	0	899	2.5489596853	2.5809626257	482.66666529	490.00987234	1.3698203756	738.24931447	26.282739639	-1.1826636081	27.42587471	19.178771644	42.326328333	-71.119405528	1	54844.341683	16.5
11411	2022-09-30	15:14:53.552	272.4270087	6538.248209	1664550893.552	0	899	2.5503734769	2.5838958128	482.66666529	490.35518664	1.4332261698	738.25802713	26.282739639	-1.1873094459	27.42587471	19.179502159	42.326328333	-71.119402375	1	54845.287379	16.5
11412	2022-09-30	15:14:54.500	272.42701969	6538.248472	1664550894.501	0	899	2.5503734769	2.5838958128	481.09762763	488.76115538	1.4332261698	738.2534111	26.282739639	-1.1748056388	27.42587471	19.177794336	42.326328333	-71.119399304	1	54846.208738	16.5
11413	2022-09-30	15:14:55.450	272.42703068	6538.248736	1664550895.451	0	899	2.5471068424	2.5815318079	481.10595244	488.98667122	1.4731653221	738.23874649	26.284819685	-1.1813917002	27.42587471	19.181926386	42.326328333	-71.119396193	1	54847.141956	16.5
11414	2022-09-30	15:14:56.368	272.42704131	6538.248991	1664550896.369	0	899	2.5471173569	2.5815425252	482.3067626	490.20716513	1.4731678854	738.23853186	26.285272598	-1.2199703447	27.42587471	19.183944715	42.326328333	-71.119392987	1	54848.103764	16.5
11415	2022-09-30	15:14:57.296	272.42705205	6538.249249	1664550897.297	0	899	2.5473363465	2.5811480467	482.3067626	490.06531753	1.4471366717	738.25204528	26.285272598	-1.1920415526	27.42587471	19.182836318	42.326328261	-71.119389854	1	54849.04368	16.5
11416	2022-09-30	15:14:58.230	272.42706286	6538.249509	1664550898.231	0	899	2.5473363465	2.5811480467	482.29343188	490.05177237	1.4471366717	738.24494176	26.285272598	-1.1517705341	27.42587471	19.184437821	42.326326814	-71.119386961	1	54849.91171	16.5
11417	2022-09-30	15:14:59.170	272.42707373	6538.249769	1664550899.17	0	899	2.5496466485	2.582865397	482.29343188	489.908419	1.4208130851	738.24812772	26.285272598	-1.1446347481	27.42587471	19.184605188	42.326325189	-71.119383711	1	54850.886555	16.588655462
11418	2022-09-30	15:15:00.098	272.42708447	6538.250027	1664550900.098	0	899	2.5496984284	2.5829181397	483.36063011	490.99253371	1.4208252478	738.24758002	26.287500786	-1.1439664656	27.42587471	19.181489995	42.326313694	-71.119370614	1	54851.847983	16.6
11419	2022-09-30	15:15:01.033	272.4270953	6538.250287	1664550901.034	0	899	2.5517194472	2.5847321434	483.3608739	490.93906975	1.4109801607	738.23678892	26.287561417	-1.1651906588	27.42587471	19.177865982	42.3263016	-71.119362041	1	54852.755024	16.6
11420	2022-09-30	15:15:01.950	272.42710591	6538.250542	1664550901.951	0	899	2.5517194472	2.5847321434	483.30037611	490.87762346	1.4109801607	738.24450522	26.287561417	-1.1805617588	27.42587471	19.17714119	42.32629273	-71.119356638	1	54853.672431	16.6
11421	2022-09-30	15:15:02.921	272.42711715	6538.250812	1664550902.922	0	899	2.5487711191	2.5824604915	483.30037611	491.04233657	1.4411682622	738.24970453	26.287561417	-1.397804996	27.42587471	19.151913561	42.32629	-71.119350669	1	54854.64965	16.6
11422	2022-09-30	15:15:03.832	272.4271277	6538.251065	1664550903.833	0	899	2.5487711191	2.5824604915	483.05344111	490.79144594	1.4411682622	738.2387085	26.287561417	-1.4745526314	27.42587471	19.141801834	42.326290909	-71.119346516	1	54855.54519	16.6
11423	2022-09-30	15:15:04.828	272.42713921	6538.251341	1664550904.828	0	899	2.5518202527	2.5844228223	483.05344111	490.53218301	1.3936179048	738.2321264	26.287561417	-1.2395237834	27.42587471	19.179648886	42.326291667	-71.119341483	1	54856.527528	16.6
11424	2022-09-30	15:15:05.746	272.42714984	6538.251596	1664550905.746	0	899	2.55186425	2.5844676217	481.09968778	488.5482362	1.3936280331	738.23013649	26.289453102	-1.1614718564	27.42587471	19.181809798	42.326292435	-71.11933449	1	54857.46122	16.6
11425	2022-09-30	15:15:06.711	272.42716102	6538.251864	1664550906.712	0	899	2.5539316948	2.588156466	481.10188788	488.91558703	1.4608495143	738.24684234	26.290002823	-1.206313153	27.42587471	19.178407025	42.326294753	-71.11933	1	54858.425837	16.6
11426	2022-09-30	15:15:07.650	272.42717188	6538.252125	1664550907.65	0	899	2.5539316948	2.588156466	481.61804543	489.44012763	1.4608495143	738.25208166	26.290002823	-1.2060760196	27.42587471	19.178593238	42.326297258	-71.11933	1	54859.355042	16.6
11427	2022-09-30	15:15:08.622	272.42718314	6538.252395	1664550908.623	0	899	2.5557691123	2.5882292702	481.61804543	489.03040576	1.3854898183	738.2546314	26.290002823	-1.2601012086	27.42587471	19.176023963	42.326298333	-71.119328837	1	54860.348882	16.6
11428	2022-09-30	15:15:09.569	272.4271941	6538.252658	1664550909.57	0	899	2.5557962858	2.5882569361	483.05155913	490.48601583	1.3854960277	738.23847446	26.291169362	-1.3629559713	27.42587471	19.175713937	42.326298811	-71.119327144	1	54861.286453	16.6
11429	2022-09-30	15:15:10.499	272.42720485	6538.252916	1664550910.499	0	899	2.5558468323	2.589327576	483.05643669	490.72509064	1.4284451031	738.23676992	26.292383194	-1.1376283169	27.42587471	19.185014725	42.326299601	-71.119327536	1	54862.239239	16.576076076
11430	2022-09-30	15:15:11.430	272.42721563	6538.253175	1664550911.43	0	899	2.5558468323	2.589327576	482.44986961	490.10889414	1.4284451031	738.23238509	26.292383194	-1.1936799722	27.42587471	19.181200027	42.326297796	-71.119325	1	54863.161169	16.5
11431	2022-09-30	15:15:12.309	272.42722581	6538.253419	1664550912.31	0	899	2.5586777306	2.5914450377	482.44986961	489.93693641	1.3968642537	738.22864457	26.292383194	-1.2188385212	27.42587471	19.179380392	42.326295031	-71.119325	1	54863.990575	16.5
11432	2022-09-30	15:15:13.259	272.42723679	6538.253683	1664550913.259	0	899	2.5586777306	2.5914450377	483.25416189	490.75371038	1.3968642537	738.24468428	26.292383194	-1.204513043	27.42587471	19.175656994	42.326290063	-71.119323354	1	54864.987382	16.5
11433	2022-09-30	15:15:14.144	272.42724704	6538.253929	1664550914.144	0	899	2.5509845072	2.58433654	483.25416189	490.91098775	1.4257017917	738.24854526	26.292383194	-1.1750643253	27.42587471	19.177812576	42.32628704	-71.119321853	1	54865.888098	16.411190234
11434	2022-09-30	15:15:15.101	272.42725811	6538.254195	1664550915.101	0	899	2.5509955779	2.5843478172	481.14509142	488.76851469	1.4257043998	738.24222913	26.292859349	-1.1677129474	27.42587471	19.179069532	42.32628249	-71.119320274	1	54866.835306	16.4
11435	2022-09-30	15:15:16.032	272.4272689	6538.254454	1664550916.033	0	899	2.5582304093	2.5907017098	481.15246876	488.55306635	1.3846427147	738.23199463	26.29470253	-1.1382319611	27.42587471	19.183255972	42.326277953	-71.11932	1	54867.742718	16.325728155
11436	2022-09-30	15:15:16.956	272.42727958	6538.25471	1664550916.956	0	899	2.5582304093	2.5907017098	481.47385946	488.87940037	1.3846427147	738.24560143	26.29470253	-1.1772417754	27.42587471	19.182504667	42.32627436	-71.119322306	1	54868.691903	16.3
11437	2022-09-30	15:15:17.907	272.42729059	6538.254974	1664550917.907	0	899	2.5559550021	2.5893940796	481.47385946	489.10752734	1.4266307869	738.23179172	26.29470253	-1.1550366973	27.42587471	19.183525085	42.326271297	-71.119323333	1	54869.610956	16.238904364
11438	2022-09-30	15:15:18.834	272.42730132	6538.255232	1664550918.834	0	899	2.5559550021	2.5893940796	482.03687075	489.67946504	1.4266307869	738.23053544	26.29470253	-1.1573541922	27.42587471	19.184140477	42.32627	-71.119324196	1	54870.517312	16.148268839
11439	2022-09-30	15:15:19.796	272.42731245	6538.255499	1664550919.796	0	899	2.5608024042	2.5940110028	482.04154434	489.61698653	1.4142760586	738.2300217	26.295868059	-1.4535548032	27.42587471	19.170060151	42.326272563	-71.119327563	1	54871.512605	16.1
11440	2022-09-30	15:15:20.772	272.42732375	6538.25577	1664550920.772	0	899	2.5608314704	2.5940406069	483.02409351	490.61501367	1.4142828253	738.21929932	26.297113419	-1.7545090914	27.42587471	19.154045105	42.326276657	-71.119331657	1	54872.497087	16.050291262
11441	2022-09-30	15:15:21.717	272.42733469	6538.256033	1664550921.717	0	899	2.5531630485	2.5867418674	483.02409351	490.72286438	1.4340615086	738.22423872	26.297113419	-1.2234196829	27.42587471	19.180088624	42.326278333	-71.119335507	1	54873.434827	16
11442	2022-09-30	15:15:22.664	272.42734566	6538.256296	1664550922.665	0	899	2.5531630485	2.5867418674	483.78030741	491.49113134	1.4340615086	738.23727195	26.297113419	-1.1406141188	27.42587471	19.170284233	42.326279	-71.119342331	1	54874.399797	15.920040692
11443	2022-09-30	15:15:23.562	272.42735605	6538.256545	1664550923.563	0	899	2.5581414071	2.5926630821	483.78030741	491.69278306	1.4709612453	738.23245381	26.297113419	-1.1425112486	27.42587471	19.165208817	42.326280506	-71.119351371	1	54875.303748	15.769625247
11444	2022-09-30	15:15:24.507	272.42736699	6538.256808	1664550924.508	0	899	2.5581414071	2.5926630821	484.26803401	492.18848668	1.4709612453	738.23123432	26.297113419	-1.1386307731	27.42587471	19.177801865	42.326281291	-71.119358709	1	54876.225259	15.7
11445	2022-09-30	15:15:25.427	272.42737764	6538.257063	1664550925.428	0	899	2.5573210563	2.5910993299	484.2750682	492.02709349	1.4401536881	738.22848167	26.29885959	-1.1411207449	27.42587471	19.181569371	42.326279836	-71.11936	1	54877.098196	15.7
11446	2022-09-30	15:15:26.355	272.42738838	6538.257321	1664550926.356	0	899	2.5573372606	2.5911158396	482.85522371	490.58454184	1.4401575349	738.23015549	26.299554825	-1.1427591739	27.42587471	19.181993484	42.326278283	-71.11936005	1	54878.029915	15.7
11447	2022-09-30	15:15:27.328	272.42739964	6538.257591	1664550927.329	0	899	2.5593450145	2.5941355384	482.85522371	490.81049368	1.4815754074	738.23097037	26.299554825	-1.1606957289	27.42587471	19.181153948	42.326276566	-71.119361868	1	54879.060353	15.7
11448	2022-09-30	15:15:28.256	272.42741037	6538.257849	1664550928.256	0	899	2.5593450145	2.5941355384	483.44016051	491.40506758	1.4815754074	738.23563451	26.299554825	-1.1612131288	27.42587471	19.181461991	42.326275132	-71.119364737	1	54879.921077	15.7
11449	2022-09-30	15:15:29.154	272.42742076	6538.258098	1664550929.154	0	899	2.5581167854	2.5916157301	483.44016051	491.11225723	1.4279597757	738.23351	26.299554825	-1.1671416309	27.42587471	19.181750809	42.326275	-71.119366378	1	54880.82706	15.7
11450	2022-09-30	15:15:30.016	272.42743075	6538.258338	1664550930.017	0	899	2.558132024	2.5916312535	483.49965	491.17271038	1.4279633614	738.23660299	26.300208426	-1.1713454921	27.42587471	19.181736258	42.326273861	-71.119367806	1	54881.683432	15.7
11451	2022-09-30	15:15:30.923	272.42744124	6538.25859	1664550930.923	0	899	2.5604582083	2.5951458664	483.5064722	491.44538896	1.4766197119	738.23115186	26.301904678	-1.1603400163	27.42587471	19.184839009	42.326272308	-71.119369359	1	54882.615142	15.7
11452	2022-09-30	15:15:31.842	272.42745189	6538.258845	1664550931.843	0	899	2.5604582083	2.5951458664	482.90485214	490.83389062	1.4766197119	738.22424316	26.301904678	-1.1718090773	27.42587471	19.184295654	42.326274485	-71.119373757	1	54883.563581	15.7
11453	2022-09-30	15:15:32.739	272.42746226	6538.259094	1664550932.739	0	899	2.5635325033	2.5963087636	482.90485214	490.38679881	1.3946284362	738.22044039	26.301904678	-1.2140633799	27.42587471	19.180822511	42.326278156	-71.119378156	1	54884.44689	15.655311005
11454	2022-09-30	15:15:33.648	272.42747279	6538.259347	1664550933.649	0	899	2.5635325033	2.5963087636	484.55719746	492.06474495	1.3946284362	738.22966721	26.301904678	-1.3557662838	27.42587471	19.161433845	42.326281144	-71.119380572	1	54885.34333	15.6
11455	2022-09-30	15:15:34.528	272.42748296	6538.259591	1664550934.528	0	899	2.5597235468	2.594213042	484.55934804	492.47224915	1.4687120339	738.22818903	26.302438231	-1.4048869444	27.42587471	19.15214747	42.32628374	-71.119381667	1	54886.244244	15.575575576
11456	2022-09-30	15:15:35.434	272.42749346	6538.259843	1664550935.435	0	899	2.559768056	2.5942584071	481.37596058	489.23693523	1.4687227995	738.23016357	26.304346085	-1.1441389322	27.42587471	19.181413651	42.326284746	-71.119382174	1	54887.152305	15.5
11457	2022-09-30	15:15:36.358	272.42750416	6538.2601	1664550936.359	0	899	2.5603102191	2.5947920186	481.37596058	489.23331181	1.4680566828	738.22697196	26.304346085	-1.143567626	27.42587471	19.179138803	42.326283207	-71.119385	1	54888.075728	15.5
11458	2022-09-30	15:15:37.275	272.42751476	6538.260354	1664550937.275	0	899	2.5603102191	2.5947920186	483.27801543	491.16641331	1.4680566828	738.21226815	26.304346085	-1.1784597848	27.42587471	19.177400475	42.326281725	-71.119385	1	54888.965049	15.5
11459	2022-09-30	15:15:38.190	272.42752535	6538.260608	1664550938.19	0	899	2.5594277439	2.5940185213	483.27801543	491.19415083	1.4731355339	738.22820439	26.304346085	-1.184830308	27.42587471	19.178173065	42.326280152	-71.119386515	1	54889.908997	15.5
11460	2022-09-30	15:15:39.071	272.42753554	6538.260853	1664550939.071	0	899	2.5594277439	2.5940185213	481.44943687	489.33562	1.4731355339	738.23659571	26.304346085	-1.1846686175	27.42587471	19.177994204	42.326278655	-71.119386667	1	54890.806714	15.5
11461	2022-09-30	15:15:40.012	272.42754644	6538.261114	1664550940.012	0	899	2.5611680359	2.5955215163	481.45448109	489.28115749	1.4621824432	738.23155121	26.305605592	-1.1619892286	27.42587471	19.177741828	42.326278333	-71.119386667	1	54891.752505	15.5
11462	2022-09-30	15:15:40.930	272.42755706	6538.261369	1664550940.93	0	899	2.5611927748	2.5955467288	483.179384	491.03413348	1.462188397	738.21943796	26.306665421	-1.15526303	27.42587471	19.181970457	42.326277279	-71.119386667	1	54892.632422	15.5
11463	2022-09-30	15:15:41.815	272.4275673	6538.261615	1664550941.815	0	899	2.5652679664	2.5984454353	483.179384	490.75232887	1.4105390172	738.19933961	26.306665421	-1.1631533784	27.42587471	19.18428133	42.3262758	-71.1193858	1	54893.519958	15.5
11464	2022-09-30	15:15:42.744	272.42757807	6538.261874	1664550942.745	0	899	2.5652679664	2.5984454353	481.88476855	489.43742271	1.4105390172	738.19927979	26.306665421	-1.1376283169	27.42587471	19.183574677	42.32627421	-71.11938421	1	54894.473948	15.5
11465	2022-09-30	15:15:43.667	272.42758874	6538.26213	1664550943.667	0	899	2.5634887459	2.5966560098	481.88476855	489.44034788	1.4110768919	738.202952	26.306665421	-1.1421016928	27.42587471	19.182096166	42.326273333	-71.119383333	1	54895.397796	15.5
11466	2022-09-30	15:15:44.595	272.42759948	6538.262388	1664550944.595	0	899	2.5635144327	2.5966821708	482.00881575	489.56637247	1.4110828524	738.20043299	26.307764862	-1.1593483497	27.42587471	19.182153917	42.326272804	-71.119383333	1	54896.317476	15.5
11467	2022-09-30	15:15:45.576	272.42761084	6538.26266	1664550945.577	0	899	2.566415241	2.6000115134	482.01419651	489.66107486	1.4274840954	738.20187075	26.309106827	-1.1547995174	27.42587471	19.18260227	42.326271667	-71.119382875	1	54897.275148	15.5
11468	2022-09-30	15:15:46.525	272.42762182	6538.262924	1664550946.525	0	899	2.566415241	2.6000115134	483.68752621	491.36095098	1.4274840954	738.20664362	26.309106827	-1.1815749407	27.42587471	19.179254532	42.326271311	-71.119381667	1	54898.213427	15.5
11469	2022-09-30	15:15:47.438	272.4276324	6538.263177	1664550947.439	0	899	2.5637374371	2.5978413532	483.68752621	491.4853785	1.4502640459	738.21515863	26.309106827	-1.2202505931	27.42587471	19.176154269	42.32626977	-71.119381667	1	54899.137821	15.5
11470	2022-09-30	15:15:48.384	272.42764333	6538.26344	1664550948.384	0	899	2.5637374371	2.5978413532	484.59786607	492.41039457	1.4502640459	738.2218058	26.309106827	-1.1973663987	27.42587471	19.178042128	42.326268333	-71.119381667	1	54900.133981	15.5
11471	2022-09-30	15:15:49.309	272.42765405	6538.263697	1664550949.31	0	899	2.5648497315	2.5993413706	484.59786607	492.49602781	1.4659054813	738.21710731	26.309106827	-1.1734366417	27.42587471	19.179811263	42.326268277	-71.119381667	1	54901.033531	15.5
11472	2022-09-30	15:15:50.233	272.42766475	6538.263954	1664550950.234	0	899	2.5648976267	2.5993901851	484.24366298	492.13611492	1.465917021	738.23372423	26.311155749	-1.1734366417	27.42587471	19.179613113	42.326266759	-71.119381667	1	54901.944773	15.5
11473	2022-09-30	15:15:51.125	272.42767506	6538.264201	1664550951.125	0	899	2.5684769835	2.6023756506	484.24450636	491.98986565	1.4390241733	738.22220718	26.311365128	-1.1722724943	27.42587471	19.179713306	42.326263964	-71.119383018	1	54902.81068	15.5
11474	2022-09-30	15:15:52.105	272.42768641	6538.264474	1664550952.106	0	899	2.5684769835	2.6023756506	483.13177363	490.85933506	1.4390241733	738.22473145	26.311365128	-1.1441389322	27.42587471	19.182134628	42.326263333	-71.119384733	1	54903.839744	15.5
11475	2022-09-30	15:15:53.085	272.42769774	6538.264746	1664550953.085	0	899	2.5673632915	2.6011230432	483.13177363	490.8309283	1.4338172527	738.20756884	26.311365128	-1.2509820106	27.42587471	19.179038837	42.326261949	-71.119385	1	54904.830661	15.5
11476	2022-09-30	15:15:54.082	272.42770928	6538.265023	1664550954.082	0	899	2.5673632915	2.6011230432	484.54149134	492.26311117	1.4338172527	738.20402193	26.311365128	-1.6167836947	27.42587471	19.149606919	42.326260366	-71.119385	1	54905.780396	15.5
11477	2022-09-30	15:15:54.987	272.42771977	6538.265274	1664550954.988	0	899	2.5664426068	2.598640087	484.54543062	491.91149481	1.3687722951	738.21426776	26.312342498	-1.5274890906	27.42587471	19.138219859	42.32626	-71.119386198	1	54906.719017	15.5
11478	2022-09-30	15:15:55.828	272.42772949	6538.265508	1664550955.828	0	899	2.5664754231	2.5986734907	481.47187799	488.79125806	1.3687796734	738.22743276	26.313745499	-1.193863189	27.42587471	19.139849808	42.326259052	-71.119386667	1	54907.569034	15.5
11479	2022-09-30	15:15:56.775	272.42774045	6538.265771	1664550956.775	0	899	2.5657063267	2.5997692577	481.47187799	489.21869021	1.4474469867	738.20859997	26.313745499	-1.1392560005	27.42587471	19.182134628	42.326258333	-71.119385815	1	54908.511022	15.5
11480	2022-09-30	15:15:57.676	272.42775088	6538.266021	1664550957.676	0	899	2.5657063267	2.5997692577	482.95864607	490.72938017	1.4474469867	738.21127461	26.313745499	-1.4239552195	27.42587471	19.148717628	42.326257665	-71.119385	1	54909.400971	15.5
11481	2022-09-30	15:15:58.615	272.42776175	6538.266282	1664550958.615	0	899	2.5680138972	2.6017504525	482.95864607	490.64778518	1.4324865506	738.20921113	26.313745499	-1.5809752925	27.42587471	19.133648146	42.326256667	-71.119385	1	54910.338591	15.5
11482	2022-09-30	15:15:59.540	272.42777247	6538.266539	1664550959.541	0	899	2.5680247574	2.6017615164	482.99135173	490.68102547	1.4324891045	738.22120151	26.314209528	-1.6509105172	27.42587471	19.126024335	42.326256667	-71.119385467	1	54911.279925	15.5
11483	2022-09-30	15:16:00.421	272.42778266	6538.266784	1664550960.422	0	899	2.566291172	2.5998642219	482.99954128	490.65711177	1.4265782009	738.23278809	26.31624794	-1.5461694002	27.42587471	19.126317978	42.326256667	-71.119386667	1	54912.120993	15.5
11484	2022-09-30	15:16:01.334	272.42779322	6538.267037	1664550961.334	0	899	2.566291172	2.5998642219	483.17687034	490.83725224	1.4265782009	738.2137055	26.31624794	-1.4374507634	27.42587471	19.141766618	42.326256667	-71.119386667	1	54913.060194	15.5
11485	2022-09-30	15:16:02.230	272.4278036	6538.267286	1664550962.231	0	899	2.5651424637	2.6000086068	483.17687034	491.13670956	1.4814417417	738.2095632	26.31624794	-1.1457666159	27.42587471	19.183214188	42.326256667	-71.119386667	1	54913.931068	15.5
11486	2022-09-30	15:16:03.119	272.42781389	6538.267533	1664550963.12	0	899	2.5651424637	2.6000086068	482.06508244	490.00660611	1.4814417417	738.21670189	26.31624794	-1.1544977213	27.42587471	19.182892465	42.326256667	-71.119386667	1	54914.859244	15.5
11487	2022-09-30	15:16:04.121	272.42782549	6538.267812	1664550964.122	0	899	2.5669261676	2.6011325482	482.06508244	489.85048291	1.452780809	738.21658305	26.31624794	-1.173598359	27.42587471	19.182540047	42.326258116	-71.119386667	1	54915.869739	15.5
11488	2022-09-30	15:16:05.111	272.42783694	6538.268087	1664550965.112	0	899	2.5669591458	2.6011661535	483.74201493	491.55454103	1.4527886774	738.19878382	26.31765761	-1.3580191025	27.42587471	19.178168442	42.326258333	-71.119386667	1	54916.861723	15.5
11489	2022-09-30	15:16:06.039	272.42784769	6538.268344	1664550966.04	0	899	2.5700386161	2.6037161203	483.74555237	491.4276286	1.4288996208	738.19703119	26.318536758	-1.3556908251	27.42587471	19.176117625	42.326259612	-71.119385388	1	54917.76699	15.5
11490	2022-09-30	15:16:06.990	272.42785868	6538.268608	1664550966.99	0	899	2.5700386161	2.6037161203	483.64079081	491.32120339	1.4288996208	738.20414643	26.318536758	-1.1398380718	27.42587471	19.179451999	42.32626	-71.119385	1	54918.68932	15.5
11491	2022-09-30	15:16:07.924	272.4278695	6538.268868	1664550967.925	0	899	2.5697199187	2.6028930584	483.64079081	491.20680946	1.4079450546	738.21134494	26.318536758	-1.1635845126	27.42587471	19.181032876	42.32626	-71.119385	1	54919.646688	15.5
11492	2022-09-30	15:16:08.812	272.42787977	6538.269114	1664550968.812	0	899	2.5697199187	2.6028930584	483.16165212	490.72017518	1.4079450546	738.20752842	26.318536758	-1.179947257	27.42587471	19.178894043	42.326260919	-71.119385	1	54920.551552	15.5
11493	2022-09-30	15:16:09.747	272.4278906	6538.269374	1664550969.748	0	899	2.5692502481	2.6035323341	483.16741739	490.98084496	1.4546540456	738.19150973	26.319971287	-1.1995653364	27.42587471	19.177591703	42.326261667	-71.119385767	1	54921.460377	15.5
11494	2022-09-30	15:16:10.671	272.42790128	6538.269631	1664550970.671	0	899	2.5692723952	2.6035549029	481.51951099	489.30631857	1.4546593319	738.19580644	26.32091713	-1.2006432726	27.42587471	19.177567956	42.326262252	-71.119386667	1	54922.351351	15.5
11495	2022-09-30	15:16:11.612	272.42791219	6538.269892	1664550971.613	0	899	2.5681023623	2.6015991028	481.51951099	489.13083113	1.4223865243	738.21606647	26.32091713	-1.176692009	27.42587471	19.179254532	42.326263333	-71.119386176	1	54923.294589	15.5
11496	2022-09-30	15:16:12.609	272.42792373	6538.270169	1664550972.61	0	899	2.5681023623	2.6015991028	484.70027858	492.36187673	1.4223865243	738.21107776	26.32091713	-1.156545733	27.42587471	19.182438263	42.326263838	-71.119385	1	54924.302999	15.5
11497	2022-09-30	15:16:13.523	272.42793429	6538.270423	1664550973.523	0	899	2.5757735858	2.6120224033	484.70027858	492.96843792	1.5331067683	738.21529525	26.32091713	-1.4685378856	27.42587471	19.154854389	42.326265	-71.119385	1	54925.243133	15.5
11498	2022-09-30	15:16:14.394	272.42794438	6538.270665	1664550974.394	0	899	2.5757735858	2.6120224033	483.28576707	491.52979725	1.5331067683	738.21006118	26.32091713	-1.2726481119	27.587495046	19.173065034	42.326265203	-71.119385	1	54926.121531	15.5
11499	2022-09-30	15:16:15.354	272.42795549	6538.270932	1664550975.354	0	899	2.5720627404	2.6055470677	483.29023071	490.9149113	1.4197049925	738.20947549	26.322027484	-1.1504770644	27.564406427	19.183935165	42.326266667	-71.119385	1	54927.044872	15.5
11500	2022-09-30	15:16:16.309	272.42796655	6538.271197	1664550976.31	0	899	2.572095372	2.6055803055	482.02953219	489.63436456	1.419712586	738.2116194	26.323419571	-1.1837200242	27.42587471	19.179341916	42.326266769	-71.119385	1	54928.061144	15.5
11501	2022-09-30	15:16:17.296	272.42797797	6538.271471	1664550977.297	0	899	2.5719882043	2.6069864303	482.02953219	489.97936191	1.4830736415	738.20520545	26.323419571	-1.476180315	27.42587471	19.145402908	42.326268391	-71.119385	1	54929.034517	15.5
11502	2022-09-30	15:16:18.263	272.42798916	6538.27174	1664550978.263	0	899	2.5719882043	2.6069864303	482.76963061	490.73166633	1.4830736415	738.20705954	26.323419571	-1.5124306339	27.42587471	19.156957348	42.326269979	-71.119385	1	54929.987179	15.5
11503	2022-09-30	15:16:19.233	272.42800039	6538.272009	1664550979.234	0	899	2.5746685115	2.6087129672	482.76963061	490.50600003	1.441702175	738.20713877	26.323419571	-1.4579527102	27.42587471	19.177729411	42.32627155	-71.119385	1	54930.930097	15.5
11504	2022-09-30	15:16:20.161	272.42801113	6538.272267	1664550980.162	0	899	2.5747032816	2.6087483935	484.8427946	492.61243136	1.4417103832	738.20988818	26.324901391	-1.1733072917	27.42587471	19.178908114	42.326274664	-71.119386499	1	54931.89916	15.5
11505	2022-09-30	15:16:21.085	272.42802182	6538.272524	1664550981.085	0	899	2.577612403	2.6116841165	484.8464183	492.61340079	1.4412150299	738.20871437	26.325799942	-1.175775749	27.42587471	19.17776968	42.326276359	-71.119388026	1	54932.815582	15.5
11506	2022-09-30	15:16:21.996	272.42803236	6538.272777	1664550981.996	0	899	2.577612403	2.6116841165	482.69911037	490.43169414	1.4412150299	738.20236024	26.325799942	-1.1513501635	27.42587471	19.181223699	42.326279124	-71.119389562	1	54933.737271	15.5
11507	2022-09-30	15:16:22.884	272.42804264	6538.273023	1664550982.884	0	899	2.5774810967	2.6118449195	482.69911037	490.49857167	1.4534816003	738.19615729	26.325799942	-1.1678638656	27.42587471	19.180358179	42.326283959	-71.119391979	1	54934.593779	15.5
11508	2022-09-30	15:16:23.821	272.42805348	6538.273284	1664550983.821	0	899	2.5774810967	2.6118449195	484.36321601	492.18956596	1.4534816003	738.19687354	26.325799942	-1.1826528698	27.42587471	19.17957095	42.326290155	-71.119395078	1	54935.523268	15.5
11509	2022-09-30	15:16:24.729	272.42806399	6538.273536	1664550984.729	0	899	2.5773718102	2.611830545	484.36321601	492.2115763	1.4575041023	738.20170704	26.325799942	-1.1750643253	27.42587471	19.180334091	42.326297062	-71.119398158	1	54936.447447	15.5
11510	2022-09-30	15:16:25.631	272.42807443	6538.273786	1664550985.631	0	899	2.5774156268	2.6118751977	483.98544721	491.82774345	1.4575145486	738.19676562	26.327665354	-1.2227082837	27.42587471	19.179094315	42.326304377	-71.119400542	1	54937.325279	15.467472119
11511	2022-09-30	15:16:26.546	272.42808502	6538.274041	1664550986.546	0	899	2.578784991	2.6131613459	483.98666032	491.80581921	1.4532791854	738.19139372	26.32796669	-1.2216303735	27.595740981	19.178846359	42.326312019	-71.11940234	1	54938.201923	15.4
11512	2022-09-30	15:16:27.490	272.42809596	6538.274303	1664550987.491	0	899	2.578784991	2.6131613459	481.95841589	489.74480701	1.4532791854	738.20330811	26.32796669	-1.2206386328	27.674901962	19.177453995	42.326321866	-71.119405622	1	54939.186616	15.38133836
11513	2022-09-30	15:16:28.448	272.42810705	6538.274569	1664550988.449	0	899	2.5763342145	2.6097541914	481.95841589	489.53481603	1.4146923233	738.19056469	26.32796669	-1.159736398	27.48854382	19.182304142	42.326330875	-71.119408508	1	54940.104972	15.3
11514	2022-09-30	15:16:29.354	272.42811752	6538.274821	1664550989.354	0	899	2.5763342145	2.6097541914	482.26085454	489.84200902	1.4146923233	738.19622035	26.32796669	-1.1380702707	27.42587471	19.183672558	42.326338949	-71.11941	1	54941.092323	15.3
11515	2022-09-30	15:16:30.306	272.42812855	6538.275085	1664550990.307	0	899	2.5769926579	2.612289013	482.26344724	490.26945956	1.4926709867	738.20009709	26.328613016	-1.138048712	27.42587471	19.183667783	42.326345088	-71.119409941	1	54942.017642	15.3
11516	2022-09-30	15:16:31.282	272.42813985	6538.275356	1664550991.283	0	899	2.5770362494	2.6123334568	483.50333082	491.52998452	1.4926816317	738.19403076	26.330469131	-1.1392560005	27.42587471	19.183935165	42.326349619	-71.11940692	1	54942.923863	15.3
11517	2022-09-30	15:16:32.171	272.42815013	6538.275603	1664550992.171	0	899	2.5826558444	2.6155383799	483.50333082	490.96310766	1.3888637877	738.18083504	26.330469131	-1.1424034589	27.42587471	19.18463227	42.326356946	-71.119405277	1	54943.833506	15.216649431
11518	2022-09-30	15:16:33.065	272.42816049	6538.275852	1664550993.066	0	899	2.5826558444	2.6155383799	482.20043263	489.64010759	1.3888637877	738.1665799	26.330469131	-1.1678638656	27.42587471	19.176909125	42.326364556	-71.119403756	1	54944.746694	15.2
11519	2022-09-30	15:16:33.953	272.42817076	6538.276098	1664550993.954	0	899	2.5807581533	2.6138683329	482.20043263	489.69727349	1.3993723351	738.17024969	26.330469131	-1.176692009	27.42587471	19.174211502	42.326371146	-71.119406693	1	54945.671924	15.2
11520	2022-09-30	15:16:34.868	272.42818135	6538.276352	1664550994.869	0	899	2.5808026449	2.6139136391	484.16498021	491.69241974	1.3993825061	738.20521838	26.332360817	-1.4302179577	27.42587471	19.169918831	42.326378289	-71.119409324	1	54946.594675	15.2
11521	2022-09-30	15:16:35.872	272.42819297	6538.276631	1664550995.873	0	899	2.5794575055	2.6129299461	484.16694822	491.78079184	1.4151910344	738.19177004	26.332849503	-1.287135346	27.42587471	19.177610094	42.32638654	-71.119410975	1	54947.584813	15.2
11522	2022-09-30	15:16:36.819	272.42820394	6538.276894	1664550996.82	0	899	2.5794575055	2.6129299461	482.70273983	490.29355781	1.4151910344	738.19604411	26.332849503	-1.1457666159	27.42587471	19.183574677	42.326394884	-71.119414109	1	54948.488394	15.2
11523	2022-09-30	15:16:37.765	272.42821487	6538.277157	1664550997.765	0	899	2.5796248361	2.6129675579	482.70273983	490.26356909	1.4096863226	738.19194789	26.332849503	-1.1954801225	27.42587471	19.181945637	42.326412848	-71.119425946	1	54949.428261	15.2
11524	2022-09-30	15:16:38.641	272.42822502	6538.277401	1664550998.642	0	899	2.5796248361	2.6129675579	481.78504596	489.33150089	1.4096863226	738.18728294	26.332849503	-1.1798179568	27.42587471	19.17856656	42.326439808	-71.119444679	1	54950.346154	15.165384615
11525	2022-09-30	15:16:39.479	272.42823471	6538.277633	1664550999.479	0	899	2.581337754	2.6145902781	481.78504596	489.30602388	1.40500034	738.16885235	26.332849503	-1.1408835649	27.42587471	19.183574677	42.326460304	-71.119457511	1	54951.168932	15.1
11526	2022-09-30	15:16:40.372	272.42824506	6538.277881	1664551000.373	0	899	2.5813611837	2.6146141385	482.68463738	490.2196878	1.4050057165	738.16496226	26.333845467	-1.1401937363	27.42587471	19.181895603	42.326470458	-71.119461863	1	54952.039297	15.096070321
11527	2022-09-30	15:16:41.270	272.42825545	6538.278131	1664551001.271	0	899	2.5829508196	2.6175614568	482.69007311	490.52888185	1.4607239939	738.16725411	26.335199356	-1.1474050489	27.42587471	19.17639361	42.326481293	-71.119466506	1	54952.967942	15.003205791
11528	2022-09-30	15:16:42.164	272.4282658	6538.278379	1664551002.165	0	899	2.5829508196	2.6175614568	483.1648548	491.01137392	1.4607239939	738.18835166	26.335199356	-1.184830308	27.42587471	19.161607742	42.326493196	-71.119469549	1	54953.864729	15
11529	2022-09-30	15:16:43.085	272.42827645	6538.278635	1664551003.085	0	899	2.583518715	2.6185108645	483.1648548	491.09636222	1.4762900616	738.19035895	26.335199356	-1.2200566175	27.42587471	19.154736866	42.326505477	-71.119472619	1	54954.785786	15
11530	2022-09-30	15:16:44.055	272.42828767	6538.278904	1664551004.055	0	899	2.583518715	2.6185108645	482.77228602	490.69734914	1.4762900616	738.18444865	26.335199356	-1.3049748718	27.42587471	19.139096734	42.326520209	-71.119478084	1	54955.712535	15
11531	2022-09-30	15:16:45.023	272.42829889	6538.279173	1664551005.024	0	899	2.5824728351	2.6161001685	482.77696652	490.39524937	1.4200169108	738.18448826	26.336364885	-1.2079946718	27.546265368	19.176606425	42.326536006	-71.119486114	1	54956.733702	15
11532	2022-09-30	15:16:45.934	272.42830943	6538.279426	1664551005.935	0	899	2.5825021444	2.6161300225	483.75059329	491.3842772	1.4200237055	738.18633386	26.337610245	-1.1947147665	27.674901962	19.1753332	42.326546713	-71.11949169	1	54957.671343	14.932865731
11533	2022-09-30	15:16:46.858	272.42832013	6538.279683	1664551006.859	0	899	2.5828222924	2.6160739086	483.75059329	491.2976959	1.4041651985	738.16708313	26.337610245	-1.1900258262	27.674901962	19.179659307	42.326554042	-71.119494344	1	54958.606307	14.9
11534	2022-09-30	15:16:47.809	272.42833112	6538.279947	1664551007.809	0	899	2.5828222924	2.6160739086	481.16394913	488.67069692	1.4041651985	738.16345821	26.337610245	-1.1978515387	27.674901962	19.179973602	42.326558547	-71.11949688	1	54959.564128	14.9
11535	2022-09-30	15:16:48.782	272.42834238	6538.280217	1664551008.782	0	899	2.5857883118	2.6187837618	481.16394913	488.60414449	1.3919058826	738.17174606	26.337610245	-1.2382087115	27.674901962	19.174479226	42.326560845	-71.119500024	1	54960.507069	14.9
11536	2022-09-30	15:16:49.750	272.42835359	6538.280486	1664551009.75	0	899	2.5858138963	2.6188098121	485.19523807	492.69780067	1.391911689	738.16581595	26.338695943	-1.2078222226	27.562757239	19.17716961	42.326564783	-71.119504783	1	54961.467437	14.853256303
11537	2022-09-30	15:16:50.673	272.42836427	6538.280743	1664551010.673	0	899	2.5834313583	2.6192853178	485.200586	493.36252318	1.5122018659	738.16931354	26.340021133	-1.1425112486	27.42587471	19.184295654	42.326571029	-71.119511029	1	54962.404276	14.8
11538	2022-09-30	15:16:51.559	272.42837453	6538.280989	1664551011.559	0	899	2.5834313583	2.6192853178	483.41526214	491.54716701	1.5122018659	738.17565878	26.340021133	-1.1731671924	27.556160491	19.15942638	42.326575449	-71.119516346	1	54963.269231	14.8
11539	2022-09-30	15:16:52.509	272.42838552	6538.281253	1664551012.509	0	899	2.5846793741	2.618418308	483.41526214	491.06245124	1.4234682349	738.17326062	26.340021133	-1.1819629811	27.595740981	19.15152738	42.326576667	-71.119520687	1	54964.206114	14.8
11540	2022-09-30	15:16:53.421	272.42839609	6538.281506	1664551013.422	0	899	2.5846793741	2.618418308	483.66105321	491.3121305	1.4234682349	738.16658758	26.340021133	-1.1408835649	27.42587471	19.183214188	42.326576844	-71.119523511	1	54965.106509	14.8
11541	2022-09-30	15:16:54.352	272.42840686	6538.281765	1664551014.353	0	899	2.5846021976	2.6176111573	483.66105321	491.14637411	1.3930995743	738.17028768	26.340021133	-1.1416165616	27.42587471	19.183701206	42.326578289	-71.119525	1	54966.026709	14.8
11542	2022-09-30	15:16:55.309	272.42841793	6538.28203	1664551015.309	0	899	2.5846132415	2.6176224025	483.82734372	491.31525189	1.393102084	738.17281882	26.340490013	-1.2090941533	27.42587471	19.175650691	42.326576593	-71.119525074	1	54967.044379	14.79556213
11543	2022-09-30	15:16:56.267	272.42842903	6538.282297	1664551016.268	0	899	2.5847200987	2.6186481486	483.83528178	491.53201325	1.4313215301	738.16683738	26.34246254	-1.4750592819	27.439068207	19.141514355	42.326575016	-71.11952665	1	54967.990138	14.700986193
11544	2022-09-30	15:16:57.167	272.42843943	6538.282546	1664551017.167	0	899	2.5847200987	2.6186481486	484.09062101	491.79141435	1.4313215301	738.18933105	26.34246254	-1.2222663164	27.674901962	19.181413651	42.326575	-71.119528174	1	54968.904374	14.7
11545	2022-09-30	15:16:58.095	272.42845017	6538.282804	1664551018.095	0	899	2.585880532	2.6200416229	484.09062101	491.84096565	1.4403863422	738.17230629	26.34246254	-1.2082534026	27.674901962	19.181533018	42.32657367	-71.119529663	1	54969.798086	14.7
11546	2022-09-30	15:16:59.007	272.42846074	6538.283058	1664551019.008	0	899	2.585880532	2.6200416229	483.95764167	491.7058573	1.4403863422	738.15600586	26.34246254	-1.1376283169	27.674901962	19.182134628	42.326572083	-71.1195325	1	54970.75	14.7
11547	2022-09-30	15:16:59.957	272.42847172	6538.283321	1664551019.957	0	899	2.5870393222	2.6218408058	483.96516679	491.85561827	1.4663812368	738.17298576	26.344331994	-1.4434870845	27.468753575	19.144871857	42.326574052	-71.119534526	1	54971.715716	14.7
11548	2022-09-30	15:17:00.943	272.42848314	6538.283595	1664551020.943	0	899	2.5870484896	2.6218501492	482.76358684	490.63446	1.4663834277	738.15259153	26.34472084	-1.4806644198	27.444015768	19.140164255	42.326577143	-71.119535	1	54972.642857	14.7
11549	2022-09-30	15:17:01.891	272.42849411	6538.283859	1664551021.891	0	899	2.5922093493	2.6257567103	482.76358684	490.33486902	1.4114299625	738.16276944	26.34472084	-1.1596608975	27.674901962	19.178512068	42.326570385	-71.119531026	1	54973.596154	14.7
11550	2022-09-30	15:17:02.822	272.4285049	6538.284117	1664551022.823	0	899	2.5922093493	2.6257567103	482.7378774	490.30875638	1.4114299625	738.16114777	26.34472084	-1.176799741	27.674901962	19.175104002	42.326560299	-71.119526453	1	54974.564155	14.7
11551	2022-09-30	15:17:03.763	272.42851579	6538.284379	1664551023.764	0	899	2.591539441	2.6260250676	482.7378774	490.52310839	1.450757115	738.16394851	26.34472084	-1.1811222446	27.674901962	19.167470768	42.326555861	-71.119524194	1	54975.483506	14.7
11552	2022-09-30	15:17:04.660	272.42852616	6538.284628	1664551024.66	0	899	2.5915579175	2.6260438951	482.49743844	490.27881558	1.450761476	738.17340613	26.345503182	-1.1767351264	27.674901962	19.165052439	42.32654969	-71.119521563	1	54976.354018	14.7
11553	2022-09-30	15:17:05.559	272.42853657	6538.284878	1664551025.56	0	899	2.589349191	2.6227363268	482.50397431	490.04328695	1.4063065093	738.1862987	26.347131729	-1.2095252844	27.674901962	19.156731486	42.326540464	-71.119518797	1	54977.278361	14.7
11554	2022-09-30	15:17:06.453	272.42854691	6538.285126	1664551026.453	0	899	2.589349191	2.6227363268	483.90861899	491.46987975	1.4063065093	738.17491544	26.347131729	-1.7298355931	27.566055614	19.12791261	42.326542344	-71.119520339	1	54978.203156	14.720315582
11555	2022-09-30	15:17:07.342	272.4285572	6538.285373	1664551027.342	0	899	2.5900271972	2.6233136618	483.90861899	491.44504053	1.4017575491	738.1747578	26.347131729	-1.6534113663	27.434120646	19.131454468	42.326545	-71.119521802	1	54979.081162	14.8
11556	2022-09-30	15:17:08.273	272.42856799	6538.285632	1664551028.274	0	899	2.5900271972	2.6233136618	481.17505241	488.66890123	1.4017575491	738.18047894	26.347131729	-1.2678406239	27.674901962	19.134239197	42.3265448	-71.119523208	1	54980.01503	14.8
11557	2022-09-30	15:17:09.278	272.42857961	6538.285911	1664551029.278	0	899	2.5930034442	2.6280567023	481.17505241	489.05870411	1.4734965189	738.18616369	26.347131729	-1.2509388939	27.674901962	19.142185691	42.326531356	-71.119514896	1	54981.02071	14.8
11558	2022-09-30	15:17:10.203	272.42859032	6538.286168	1664551030.204	0	899	2.5930332305	2.6280870633	484.68925917	492.63052731	1.4735036555	738.1680981	26.348392247	-1.344329575	27.541317807	19.172457626	42.326517658	-71.11951033	1	54981.933925	14.8
11559	2022-09-30	15:17:11.121	272.42860094	6538.286423	1664551031.121	0	899	2.5930528961	2.6257940617	484.6936506	492.10962307	1.377491505	738.17512239	26.349481583	-1.2270522149	27.483596259	19.176386688	42.32650854	-71.11951	1	54982.81262	14.8
11560	2022-09-30	15:17:12.009	272.42861123	6538.286669	1664551032.01	0	899	2.5930528961	2.6257940617	485.09395965	492.51605698	1.377491505	738.16631838	26.349481583	-1.179947257	27.674901962	19.177812576	42.326504199	-71.11951	1	54983.740385	14.8
11561	2022-09-30	15:17:12.881	272.42862131	6538.286911	1664551032.881	0	899	2.5938027004	2.6266061338	485.09395965	492.52805451	1.3796845585	738.16146143	26.349481583	-1.578776343	27.674901962	19.140549805	42.326501388	-71.119509027	1	54984.583643	14.858364312
11562	2022-09-30	15:17:13.776	272.42863167	6538.28716	1664551033.776	0	899	2.5938027004	2.6266061338	483.16882439	490.57341644	1.3796845585	738.16279936	26.349481583	-1.383306992	27.674901962	19.157482008	42.32650077	-71.119509874	1	54985.462254	14.9
11563	2022-09-30	15:17:14.756	272.42864301	6538.287432	1664551034.756	0	899	2.5924868745	2.6256322578	483.17293086	490.65878749	1.3945837534	738.15855559	26.350503416	-1.2856585529	27.674901962	19.176806507	42.326502434	-71.119512434	1	54986.46046	14.9
11564	2022-09-30	15:17:15.697	272.4286539	6538.287694	1664551035.697	0	899	2.5925196913	2.6256656734	484.33292565	491.83679488	1.3945911967	738.15645412	26.351892471	-1.3834471403	27.674901962	19.180377063	42.326503333	-71.119514005	1	54987.402806	14.9
11565	2022-09-30	15:17:16.665	272.42866512	6538.287963	1664551036.666	0	899	2.5971787725	2.6303987943	484.33292565	491.84007411	1.3951913372	738.1630827	26.351892471	-1.1620215959	27.674901962	19.179275184	42.326503986	-71.119516306	1	54988.391807	14.9
11566	2022-09-30	15:17:17.596	272.42867589	6538.288221	1664551037.597	0	899	2.5971787725	2.6303987943	485.20673563	492.72742812	1.3951913372	738.1505127	26.351892471	-1.1392560005	27.674901962	19.178173065	42.326505	-71.119518921	1	54989.352705	14.9
11567	2022-09-30	15:17:18.510	272.42868647	6538.288475	1664551038.511	0	899	2.5929231692	2.6273326408	485.20673563	493.01027617	1.4468329719	738.15330819	26.351892471	-1.1412177725	27.674901962	19.180560497	42.326505	-71.119520421	1	54990.252592	14.9
11568	2022-09-30	15:17:19.411	272.4286969	6538.288726	1664551039.412	0	899	2.5929421662	2.6273519976	484.42082348	492.21174872	1.4468374414	738.17367412	26.352696438	-1.1513933188	27.513281626	19.173951825	42.326505	-71.119521856	1	54991.113565	14.9
11569	2022-09-30	15:17:20.329	272.42870752	6538.288981	1664551040.33	0	899	2.5936376802	2.6277047443	484.42717499	492.13830614	1.4322327403	738.17237015	26.354272842	-1.1755493848	27.674901962	19.173775768	42.326504875	-71.119523458	1	54992.075075	14.9
11570	2022-09-30	15:17:21.334	272.42871914	6538.289259	1664551041.334	0	899	2.5936376802	2.6277047443	484.70769061	492.42328701	1.4322327403	738.16486566	26.354272842	-1.179947257	27.674901962	19.179613113	42.326503333	-71.119525128	1	54993.076555	14.9
11571	2022-09-30	15:17:22.361	272.42873104	6538.289545	1664551042.362	0	899	2.5947493521	2.6286631546	484.70769061	492.3851813	1.425269536	738.16285675	26.354272842	-1.1763901545	27.674901962	19.179744417	42.326503109	-71.119526779	1	54994.067308	14.9
11572	2022-09-30	15:17:23.368	272.42874269	6538.289824	1664551043.368	0	899	2.5947493521	2.6286631546	484.90309552	492.58368131	1.425269536	738.16055116	26.354272842	-1.2235705703	27.674901962	19.180276795	42.326499781	-71.119528333	1	54995.131164	14.9
11573	2022-09-30	15:17:24.263	272.42875304	6538.290073	1664551044.263	0	899	2.5918166228	2.625977471	484.90309552	492.64856321	1.4371202355	738.15983208	26.354272842	-1.2118320702	27.674901962	19.17997599	42.326498288	-71.119528333	1	54996.013592	14.9
11574	2022-09-30	15:17:25.187	272.42876375	6538.29033	1664551045.188	0	899	2.5918715273	2.6260334083	482.55369806	490.26170825	1.4371330718	738.16089352	26.356597433	-1.1407327163	27.674901962	19.179952116	42.326495294	-71.119528333	1	54996.91165	14.9
11575	2022-09-30	15:17:26.088	272.42877418	6538.29058	1664551046.089	0	899	2.5949678001	2.6298968125	482.5542894	490.42645578	1.4672464	738.16190848	26.356744766	-1.1405386735	27.674901962	19.181261631	42.326476633	-71.119517838	1	54997.787172	14.978717201
11576	2022-09-30	15:17:26.950	272.42878414	6538.290819	1664551046.95	0	899	2.5949678001	2.6298968125	484.91145346	492.82207352	1.4672464	738.1579889	26.356744766	-1.1492913504	27.674901962	19.182399156	42.326469419	-71.119511628	1	54998.67437	15.13487395
11577	2022-09-30	15:17:27.831	272.42879434	6538.291064	1664551047.831	0	899	2.5999474205	2.6352926795	484.91145346	492.9012367	1.4816914245	738.14730289	26.356744766	-1.1548318634	27.674901962	19.183639135	42.326463565	-71.119505232	1	54999.572144	15.314428858
11578	2022-09-30	15:17:28.756	272.42880505	6538.291321	1664551048.756	0	899	2.5999474205	2.6352926795	482.73127488	490.68513577	1.4816914245	738.1640625	26.356744766	-1.1441389322	27.674901962	19.183935165	42.326457508	-71.119501667	1	55000.498498	15.44984985
11579	2022-09-30	15:17:29.660	272.42881551	6538.291572	1664551049.66	0	899	2.5926789684	2.6275273265	482.73127488	490.59504876	1.4651784901	738.16799826	26.356744766	-1.1683597359	27.674901962	19.173217256	42.326453654	-71.119501667	1	55001.403808	15.540380762
11580	2022-09-30	15:17:30.548	272.42882579	6538.291819	1664551050.548	0	899	2.592700327	2.6275490949	483.31546315	491.18878135	1.4651835795	738.15275887	26.357648774	-1.1640588456	27.674901962	19.163400966	42.326449826	-71.119500746	1	55002.276155	15.627615457
11581	2022-09-30	15:17:31.469	272.42883645	6538.292075	1664551051.469	0	899	2.5978658623	2.6321242379	483.32053931	491.04475216	1.4378574667	738.14782432	26.358911514	-1.2282918621	27.674901962	19.155139923	42.326444233	-71.119498078	1	55003.153307	15.715330661
11582	2022-09-30	15:17:32.417	272.42884742	6538.292338	1664551052.417	0	899	2.5978658623	2.6321242379	482.49453917	490.20555126	1.4378574667	738.16125488	26.358911514	-1.4875738621	27.674901962	19.152965546	42.326439083	-71.119496667	1	55004.110043	15.8
11583	2022-09-30	15:17:33.378	272.42885854	6538.292605	1664551053.378	0	899	2.5997652928	2.6345265428	482.49453917	490.31332431	1.4576332339	738.16367446	26.358911514	-1.1492159177	27.674901962	19.1797764	42.326431045	-71.11949646	1	55005.124272	15.812427184
11584	2022-09-30	15:17:34.262	272.42886877	6538.292851	1664551054.262	0	899	2.5997664419	2.6345277138	484.91145864	492.76941126	1.4576335056	738.15888947	26.358960019	-1.158539896	27.674901962	19.181915283	42.326426754	-71.119495029	1	55005.982524	15.898252427
11585	2022-09-30	15:17:35.204	272.42887969	6538.293112	1664551055.205	0	899	2.6004060602	2.6351507048	484.92110935	492.77351178	1.4565918363	738.13421631	26.361352921	-1.1571601629	27.674901962	19.185014725	42.326419176	-71.119493502	1	55006.898931	15.9898931
11586	2022-09-30	15:17:36.144	272.42889057	6538.293374	1664551056.145	0	899	2.6004060602	2.6351507048	484.98125549	492.83463187	1.4565918363	738.14065855	26.361352921	-1.1882688265	27.674901962	19.184890911	42.326416939	-71.119493333	1	55007.836837	16
11587	2022-09-30	15:17:37.098	272.42890161	6538.293639	1664551057.099	0	899	2.5992020282	2.6349769872	484.98125549	493.0719422	1.499884346	738.15143429	26.361352921	-1.2812821952	27.674901962	19.182654248	42.326416667	-71.119498458	1	55008.768707	16.076870748
11588	2022-09-30	15:17:38.010	272.42891216	6538.293892	1664551058.011	0	899	2.5992020282	2.6349769872	483.61319414	491.6810582	1.499884346	738.15689067	26.361352921	-1.2142357874	27.607285291	19.181413651	42.326413066	-71.1195012	1	55009.720085	16.1
11589	2022-09-30	15:17:38.940	272.42892293	6538.29415	1664551058.941	0	899	2.6001612479	2.6340334155	483.61319414	491.24795148	1.4206175124	738.13903606	26.361352921	-1.16583734	27.597390169	19.180173545	42.326409401	-71.119500534	1	55010.679552	16.1
11590	2022-09-30	15:17:39.878	272.42893378	6538.294411	1664551059.879	0	899	2.6001712085	2.6340435612	484.41655758	492.0640101	1.4206198071	738.14243342	26.361773295	-1.1737169051	27.674901962	19.179365158	42.326405397	-71.1195	1	55011.587182	16.1
11591	2022-09-30	15:17:40.859	272.42894514	6538.294683	1664551060.86	0	899	2.5998056247	2.6348088233	484.42470025	492.32943315	1.4676215416	738.15841291	26.363794327	-1.1750643253	27.674901962	19.178173065	42.326406141	-71.119508423	1	55012.561531	16.1
11592	2022-09-30	15:17:41.865	272.42895677	6538.294963	1664551061.865	0	899	2.5998056247	2.6348088233	482.66421283	490.54021849	1.4676215416	738.16376622	26.363794327	-1.1815857437	27.674901962	19.178461934	42.326413259	-71.119521896	1	55013.591048	16.1
11593	2022-09-30	15:17:42.783	272.42896741	6538.295218	1664551062.784	0	899	2.6004633543	2.6339230984	482.66421283	490.19008474	1.4033790158	738.16212918	26.363794327	-1.1832026243	27.674901962	19.178533554	42.326414264	-71.119526667	1	55014.480483	16.1
11594	2022-09-30	15:17:43.664	272.4289776	6538.295462	1664551063.665	0	899	2.6004633543	2.6339230984	484.23480542	491.78516657	1.4033790158	738.14175435	26.363794327	-1.1760344537	27.674901962	19.180436974	42.326410501	-71.119527249	1	55015.34962	16.065038002
11595	2022-09-30	15:17:44.533	272.42898766	6538.295704	1664551064.534	0	899	2.6022348159	2.6358545866	484.23480542	491.81619656	1.4090576259	738.14318282	26.363794327	-1.1758835568	27.674901962	19.180513142	42.326407432	-71.119529235	1	55016.270541	16
11596	2022-09-30	15:17:45.460	272.42899839	6538.295961	1664551065.461	0	899	2.6022851761	2.6359058753	482.44827726	490.00176035	1.4090691242	738.13600613	26.365918027	-1.1399566164	27.674901962	19.179995088	42.326404683	-71.119532301	1	55017.190431	16
11597	2022-09-30	15:17:46.375	272.42900898	6538.296216	1664551066.376	0	899	2.602024621	2.6356372357	482.44881738	490.00124591	1.408873882	738.15267803	26.366052628	-1.1733397064	27.674901962	19.17970483	42.326404369	-71.119536266	1	55018.069069	15.993093093
11598	2022-09-30	15:17:47.296	272.42901964	6538.296471	1664551067.297	0	899	2.602024621	2.6356372357	484.50873288	492.09340808	1.408873882	738.15557861	26.366052628	-1.1441389322	27.674901962	19.184656143	42.326418198	-71.119553168	1	55018.990991	15.900900901
11599	2022-09-30	15:17:48.259	272.42903078	6538.296739	1664551068.259	0	899	2.6047305768	2.6404605297	484.50873288	492.56415578	1.4948864962	738.15193429	26.366052628	-1.1490542265	27.674901962	19.184598847	42.326403304	-71.119554997	1	55020.001972	15.699802761
11600	2022-09-30	15:17:49.219	272.42904189	6538.297005	1664551069.219	0	899	2.6047305768	2.6404605297	485.31673156	493.38558822	1.4948864962	738.14077496	26.366052628	-1.1750643253	27.674901962	19.184295654	42.326389103	-71.119553419	1	55020.948718	15.605128205
11601	2022-09-30	15:17:50.184	272.42905307	6538.297274	1664551070.185	0	899	2.5985921907	2.6325517597	485.31980938	493.00598351	1.425084796	738.1339556	26.366815163	-1.2738337998	27.674901962	19.182075513	42.326377486	-71.119556433	1	55021.929807	15.507019329
11602	2022-09-30	15:17:51.128	272.42906398	6538.297536	1664551071.128	0	899	2.5986297783	2.6325900484	485.6283116	493.31941924	1.4250934879	738.14774065	26.368402481	-1.4774737555	27.674901962	19.177470681	42.326375209	-71.119563957	1	55022.874875	15.5
11603	2022-09-30	15:17:52.108	272.42907532	6538.297808	1664551072.108	0	899	2.6032736147	2.6373434838	485.6283116	493.33050676	1.4271158326	738.15700263	26.368402481	-1.1832026243	27.674901962	19.179973602	42.326376428	-71.119572139	1	55023.856713	15.5
11604	2022-09-30	15:17:52.976	272.42908537	6538.298049	1664551072.976	0	899	2.6032736147	2.6373434838	483.24389162	490.90826924	1.4271158326	738.14400942	26.368402481	-1.2777143385	27.674901962	19.143707339	42.326377806	-71.119580167	1	55024.683318	15.431668238
11605	2022-09-30	15:17:53.937	272.42909649	6538.298316	1664551073.937	0	899	2.6006149418	2.6351369685	483.24389162	491.01823081	1.4472666203	738.13202389	26.368402481	-1.2304800038	27.674901962	19.16365722	42.326419956	-71.119619479	1	55025.657203	15.465720294
11606	2022-09-30	15:17:54.953	272.42910825	6538.298598	1664551074.953	0	899	2.6006433196	2.635165884	485.26332456	493.07018852	1.4472732795	738.12679144	26.369599942	-1.1824588468	27.674901962	19.179432635	42.326471154	-71.119665552	1	55026.680473	15.363905325
11607	2022-09-30	15:17:55.898	272.42911919	6538.298861	1664551075.898	0	899	2.6016203437	2.6356350198	485.26822189	492.95709993	1.4257274927	738.13765368	26.37081337	-1.1748487831	27.674901962	19.179501502	42.326486005	-71.119683358	1	55027.602913	15.239708738
11608	2022-09-30	15:17:56.828	272.42912995	6538.299119	1664551076.828	0	899	2.6016203437	2.6356350198	486.44859442	494.15617499	1.4257274927	738.15346785	26.37081337	-1.1860159564	27.674901962	19.178762739	42.326486667	-71.119689277	1	55028.522044	15.147795591
11609	2022-09-30	15:17:57.753	272.42914066	6538.299376	1664551077.753	0	899	2.5992132633	2.6340821847	486.44859442	494.3576241	1.4623948433	738.15602405	26.37081337	-1.3033364088	27.674901962	19.172552766	42.326487414	-71.119693909	1	55029.448448	15.01031031
11610	2022-09-30	15:17:58.707	272.42915171	6538.299641	1664551078.708	0	899	2.5992132633	2.6340821847	485.11411621	493.00144899	1.4623948433	738.15823829	26.37081337	-1.4019657918	27.674901962	19.166252225	42.326489749	-71.119698083	1	55030.424816	14.857518402
11611	2022-09-30	15:17:59.625	272.42916233	6538.299896	1664551079.625	0	899	2.6074305897	2.6422257957	485.11952742	492.96535315	1.4548055137	738.14549488	26.372154526	-1.1777698923	27.674901962	19.176417458	42.326489815	-71.119701235	1	55031.37037	14.725925926
11612	2022-09-30	15:18:00.563	272.42917319	6538.300157	1664551080.564	0	899	2.6074560068	2.6422516969	485.3355192	493.18487094	1.4548114936	738.11688152	26.373224258	-1.1734366417	27.674901962	19.179613113	42.326485706	-71.119703333	1	55032.288104	14.571189591
11613	2022-09-30	15:18:01.507	272.42918412	6538.300419	1664551081.508	0	899	2.6056257479	2.6379197126	485.3355192	492.62418945	1.3524314064	738.12152383	26.373224258	-1.1757218664	27.674901962	19.179108335	42.326483978	-71.119702367	1	55033.193268	14.480673181
11614	2022-09-30	15:18:02.450	272.42919502	6538.300681	1664551082.45	0	899	2.6056257479	2.6379197126	482.79539551	490.0459187	1.3524314064	738.13195841	26.373224258	-1.2057741667	27.674901962	19.177031321	42.326486989	-71.119698011	1	55034.193392	14.361321672
11615	2022-09-30	15:18:03.332	272.42920523	6538.300926	1664551083.332	0	899	2.6026268331	2.6378867171	482.79539551	490.7228507	1.476658918	738.12822355	26.373224258	-1.2398039805	27.674901962	19.172142244	42.326488249	-71.119696414	1	55035.050485	14.194951456
11616	2022-09-30	15:18:04.249	272.42921584	6538.30118	1664551084.249	0	899	2.6026268331	2.6378867171	484.15553894	492.10532757	1.476658918	738.12184194	26.373224258	-1.1880424702	27.674901962	19.175981799	42.326486765	-71.119691963	1	55035.940777	14.10592233
11617	2022-09-30	15:18:05.187	272.4292267	6538.301441	1664551085.187	0	899	2.6042793083	2.637011502	484.15840354	491.532143	1.3712560071	738.12890423	26.373935662	-1.1406788415	27.674901962	19.181593497	42.326483543	-71.119686982	1	55036.936966	14.006303419
11618	2022-09-30	15:18:06.049	272.42923668	6538.30168	1664551086.049	0	899	2.6043203637	2.6370532937	484.96386477	492.34992126	1.3712651227	738.140625	26.375665665	-1.1441389322	27.674901962	19.184656143	42.32647931	-71.119681303	1	55037.804609	13.919539078
11619	2022-09-30	15:18:07.013	272.42924784	6538.301948	1664551087.013	0	899	2.6072042768	2.6419409514	484.96386477	492.79462401	1.4525148738	738.14116704	26.375665665	-1.2093744167	27.674901962	19.181421659	42.326473202	-71.119674868	1	55038.76977	13.823023023
11620	2022-09-30	15:18:07.959	272.42925878	6538.302211	1664551087.959	0	899	2.6072042768	2.6419409514	483.49531084	491.3023572	1.4525148738	738.15878559	26.375665665	-1.1622263106	27.674901962	19.181362493	42.326468289	-71.119666579	1	55039.675472	13.8
11621	2022-09-30	15:18:08.927	272.42927	6538.30248	1664551088.928	0	899	2.6099637148	2.6434008037	483.49531084	491.00152691	1.3974005088	738.13922119	26.375665665	-1.1473941803	27.674901962	19.181055069	42.326464441	-71.119658882	1	55040.667735	13.733226496
11622	2022-09-30	15:18:09.897	272.42928122	6538.302749	1664551089.897	0	899	2.6099637148	2.6434008037	483.90266597	491.41520619	1.3974005088	738.12870132	26.375665665	-1.1366042649	27.674901962	19.184123968	42.326460089	-71.119654504	1	55041.648915	13.635108481
11623	2022-09-30	15:18:10.812	272.42929181	6538.303003	1664551090.812	0	899	2.6080931933	2.6425611542	483.90888847	491.65935107	1.4409403387	738.1373481	26.377211754	-1.1656864321	27.674901962	19.178943609	42.326451805	-71.119651468	1	55042.55956	13.544044044
11624	2022-09-30	15:18:11.743	272.42930258	6538.303262	1664551091.743	0	899	2.6081108449	2.6425791387	483.87951816	491.62953283	1.4409444512	738.1412018	26.377954483	-1.1777159836	27.674901962	19.179498849	42.326441185	-71.119643735	1	55043.469856	13.5
11625	2022-09-30	15:18:12.681	272.42931345	6538.303523	1664551092.682	0	899	2.6106076979	2.6464945653	483.87951816	491.94166922	1.4980282347	738.13576887	26.377954483	-1.1750643253	27.674901962	19.183214188	42.326429691	-71.119634676	1	55044.398139	13.579627715
11626	2022-09-30	15:18:13.634	272.42932447	6538.303787	1664551093.634	0	899	2.6106076979	2.6464945653	485.15767138	493.24111837	1.4980282347	738.11964507	26.377954483	-1.2009343201	27.674901962	19.177729613	42.326417476	-71.119628673	1	55045.359223	13.7
11627	2022-09-30	15:18:14.555	272.42933513	6538.304043	1664551094.555	0	899	2.6130907764	2.6475592242	485.16169014	492.91742565	1.4382404422	738.12987715	26.378950447	-1.2838045493	27.674901962	19.15997442	42.326406851	-71.119621084	1	55046.269907	13.673009307
11628	2022-09-30	15:18:15.494	272.42934601	6538.304304	1664551095.495	0	899	2.6131230145	2.6475920691	486.70752998	494.48801822	1.4382479245	738.14278225	26.380304337	-1.4056845714	27.674901962	19.137923689	42.326397943	-71.119614609	1	55047.234469	13.6
11629	2022-09-30	15:18:16.428	272.42935682	6538.304564	1664551096.429	0	899	2.6112655808	2.6459186346	486.70752998	494.53524587	1.4468399193	738.14910889	26.380304337	-1.5836054087	27.674901962	19.126676559	42.326396667	-71.119613062	1	55048.162524	13.6
11630	2022-09-30	15:18:17.308	272.42936699	6538.304808	1664551097.308	0	899	2.6112655808	2.6459186346	485.6021694	493.41210778	1.4468399193	738.14588332	26.380304337	-1.5161494127	27.674901962	19.134229534	42.326396662	-71.119611662	1	55049.003055	13.6
11631	2022-09-30	15:18:18.295	272.42937841	6538.305082	1664551098.295	0	899	2.6114144925	2.6466106063	485.6021694	493.53439144	1.4691296342	738.12404648	26.380304337	-1.1913409233	27.674901962	19.171331406	42.326394975	-71.119609975	1	55050.007648	13.6
11632	2022-09-30	15:18:19.292	272.42938995	6538.305359	1664551099.292	0	899	2.6114144925	2.6466106063	486.00537704	493.94418541	1.4691296342	738.13870098	26.380304337	-1.296912037	27.674901962	19.156838423	42.326391797	-71.119606797	1	55050.960803	13.6
11633	2022-09-30	15:18:20.331	272.42940198	6538.305648	1664551100.331	0	899	2.6111483193	2.6465001214	486.01335008	493.98832079	1.4756898609	738.14224385	26.382276863	-1.5332775195	27.674901962	19.130340766	42.326380256	-71.119566282	1	55052.076923	13.715384615
11634	2022-09-30	15:18:21.276	272.42941293	6538.30591	1664551101.277	0	899	2.6111594755	2.6465114932	484.45906759	492.4085487	1.4756925197	738.1461218	26.382745743	-1.4745526314	27.674901962	19.131719589	42.326363285	-71.1195213	1	55053.009569	13.900956938
11635	2022-09-30	15:18:22.246	272.42942414	6538.306179	1664551102.246	0	899	2.6157702956	2.6499796476	484.45906759	492.13730206	1.4261255616	738.11820044	26.382745743	-1.4957983502	27.674901962	19.142686995	42.326358649	-71.119485754	1	55053.936842	13.993684211
11636	2022-09-30	15:18:23.191	272.42943509	6538.306442	1664551103.192	0	899	2.6157702956	2.6499796476	484.3247571	492.00086288	1.4261255616	738.12681489	26.382745743	-1.5081836143	27.674901962	19.154012099	42.326359874	-71.119460224	1	55054.92437	14.092436975
11637	2022-09-30	15:18:24.151	272.42944619	6538.306709	1664551104.151	0	899	2.6102378337	2.6463160099	484.3247571	492.43862166	1.5061156626	738.12783349	26.382745743	-1.4898051489	27.674901962	19.152363935	42.326364444	-71.119440558	1	55055.888778	14.188877756
11638	2022-09-30	15:18:25.059	272.4294567	6538.306961	1664551105.059	0	899	2.6102832028	2.6463622741	485.351089	493.48220823	1.5061267018	738.1266524	26.384653192	-1.3183517756	27.674901962	19.172678284	42.326370008	-71.11942331	1	55056.751178	14.2
11639	2022-09-30	15:18:25.993	272.42946751	6538.30722	1664551105.993	0	899	2.6159198759	2.6510295535	485.35299788	493.24796547	1.4630788316	738.11852704	26.385126114	-1.2536983537	27.674901962	19.17840225	42.326378949	-71.119407409	1	55057.728261	14.272826087
11640	2022-09-30	15:18:26.897	272.42947797	6538.307471	1664551106.897	0	899	2.6159198759	2.6510295535	485.39386798	493.28950038	1.4630788316	738.13093415	26.385126114	-1.2069167412	27.674901962	19.18072319	42.326387041	-71.119395809	1	55058.64497	14.3
11641	2022-09-30	15:18:27.835	272.42948883	6538.307732	1664551107.835	0	899	2.6138644293	2.6491920374	485.39386798	493.34491324	1.4731814738	738.14410158	26.385126114	-1.2125003338	27.674901962	19.182134628	42.32639	-71.119390702	1	55059.578579	14.3
11642	2022-09-30	15:18:28.723	272.42949912	6538.307979	1664551108.724	0	899	2.6138644293	2.6491920374	484.25930297	492.19176336	1.4731814738	738.13061483	26.385126114	-1.2205739913	27.674901962	19.178562442	42.326388507	-71.119389254	1	55060.447847	14.3
11643	2022-09-30	15:18:29.588	272.42950913	6538.308219	1664551109.589	0	899	2.6153517315	2.6493615027	484.26215187	491.89359074	1.4181362013	738.1302466	26.385833475	-1.2562853706	27.674901962	19.183460956	42.326386162	-71.119386821	1	55061.302521	14.3
11644	2022-09-30	15:18:30.463	272.42951926	6538.308462	1664551110.464	0	899	2.6153857838	2.649396187	483.69944811	491.32206189	1.4181439878	738.12644019	26.387262344	-1.1392560005	27.674901962	19.185375214	42.326384648	-71.119382981	1	55062.211423	14.3
11645	2022-09-30	15:18:31.361	272.42952964	6538.308711	1664551111.361	0	899	2.6228275795	2.657013336	483.69944811	491.3396717	1.4213692484	738.13240385	26.387262344	-1.1412609129	27.674901962	19.183896627	42.326382966	-71.119382034	1	55063.11022	14.288977956
11646	2022-09-30	15:18:32.293	272.42954044	6538.308971	1664551112.294	0	899	2.6228275795	2.657013336	484.61957672	492.27433411	1.4213692484	738.13281978	26.387262344	-1.1461869715	27.674901962	19.181678772	42.326380075	-71.11938515	1	55064.045045	14.2
11647	2022-09-30	15:18:33.273	272.42955178	6538.309243	1664551113.274	0	899	2.6146968987	2.6491414751	484.61957672	492.35649743	1.4363859573	738.13898877	26.387262344	-1.3477357776	27.674901962	19.169842651	42.326381581	-71.119388333	1	55065.025641	14.2
11648	2022-09-30	15:18:34.207	272.42956258	6538.309502	1664551114.207	0	899	2.6146968987	2.6491414751	485.92103518	493.6787336	1.4363859573	738.13464921	26.387262344	-1.1448072108	27.674901962	19.184143016	42.326378514	-71.119388333	1	55065.945759	14.2
11649	2022-09-30	15:18:35.128	272.42957324	6538.309758	1664551115.128	0	899	2.6177819118	2.651794486	485.92786644	493.57905917	1.4169518541	738.11938881	26.388952735	-1.1414117537	27.674901962	19.183079397	42.326379802	-71.119386865	1	55066.880977	14.2
11650	2022-09-30	15:18:36.019	272.42958355	6538.310005	1664551116.019	0	899	2.6178012821	2.6518142155	485.41532147	493.05846813	1.4169562756	738.11173759	26.389764786	-1.1530424625	27.674901962	19.18159807	42.32638	-71.119386667	1	55067.730189	14.2
11651	2022-09-30	15:18:36.967	272.42959453	6538.310269	1664551116.967	0	899	2.6178539315	2.6543827072	485.41532147	493.62529506	1.5202920754	738.12599233	26.389764786	-1.2005139447	27.674901962	19.177591324	42.32638	-71.119387806	1	55068.683884	14.2
11652	2022-09-30	15:18:37.892	272.42960524	6538.310526	1664551117.893	0	899	2.6178539315	2.6543827072	483.00823031	491.17749205	1.5202920754	738.13513184	26.389764786	-1.2092450857	27.674901962	19.176733017	42.32638	-71.119388333	1	55069.602527	14.2
11653	2022-09-30	15:18:38.831	272.4296161	6538.310786	1664551118.831	0	899	2.6171255284	2.6520007778	483.00823031	490.80884513	1.4527775854	738.13366699	26.389764786	-1.2629899734	27.674901962	19.167160047	42.32638	-71.119389244	1	55070.546488	14.2
11654	2022-09-30	15:18:39.812	272.42962745	6538.311059	1664551119.812	0	899	2.6171544463	2.6520302458	485.50975583	493.35080758	1.4527843549	738.13542408	26.390977405	-1.3382178032	27.674901962	19.156285014	42.32638	-71.11939092	1	55071.551935	14.2
11655	2022-09-30	15:18:40.707	272.42963782	6538.311308	1664551120.708	0	899	2.6219192438	2.6564157333	485.51410127	493.25557488	1.4346115171	738.13533192	26.392053604	-1.1832026243	27.674901962	19.179613113	42.32638	-71.119393078	1	55072.423398	14.2
11656	2022-09-30	15:18:41.585	272.42964799	6538.311552	1664551121.586	0	899	2.6219192438	2.6564157333	485.14637945	492.88198977	1.4346115171	738.13031248	26.392053604	-1.2444713566	27.674901962	19.180314992	42.32638	-71.119395443	1	55073.26577	14.2
11657	2022-09-30	15:18:42.522	272.42965882	6538.311812	1664551122.522	0	899	2.6227728598	2.6589402654	485.14637945	493.25511525	1.5026721272	738.13595803	26.392053604	-1.2823278478	27.674901962	19.17616709	42.32638	-71.119397398	1	55074.219417	14.2
11658	2022-09-30	15:18:43.473	272.42966984	6538.312076	1664551123.474	0	899	2.6227728598	2.6589402654	484.40162065	492.49790856	1.5026721272	738.13562941	26.392053604	-1.2485351452	27.674901962	19.174210391	42.32638	-71.119400259	1	55075.155626	14.2
11659	2022-09-30	15:18:44.440	272.42968102	6538.312344	1664551124.44	0	899	2.621529014	2.6559706025	484.40162065	492.11418085	1.4325683933	738.12809784	26.392053604	-1.1813054732	27.674901962	19.169464857	42.326379719	-71.119401948	1	55076.168563	14.2
11660	2022-09-30	15:18:45.315	272.42969115	6538.312588	1664551125.315	0	899	2.6215878162	2.6560305074	485.99742768	493.73547041	1.4325819443	738.13313991	26.394515221	-1.1362593332	27.674901962	19.179444218	42.326378333	-71.119403445	1	55077.066918	14.2
11661	2022-09-30	15:18:46.253	272.429702	6538.312848	1664551126.253	0	899	2.6192280725	2.6551694845	485.99783939	494.08086013	1.4954033217	738.13111968	26.394617081	-1.161870628	27.674901962	19.181882214	42.326378333	-71.119404918	1	55077.95099	14.2
11662	2022-09-30	15:18:47.180	272.42971273	6538.313106	1664551127.18	0	899	2.6192280725	2.6551694845	483.61564343	491.65904396	1.4954033217	738.13439133	26.394617081	-1.1601243903	27.674901962	19.183012337	42.326378333	-71.119406532	1	55078.919118	14.2
11663	2022-09-30	15:18:48.075	272.42972309	6538.313354	1664551128.075	0	899	2.6222028825	2.6558107585	483.61564343	491.1268621	1.3979749676	738.12962776	26.394617081	-1.139697922	27.674901962	19.183476795	42.326376989	-71.119408011	1	55079.806706	14.2
11664	2022-09-30	15:18:49.042	272.42973428	6538.313623	1664551129.042	0	899	2.6222028825	2.6558107585	485.16187059	492.6971043	1.3979749676	738.13302996	26.394617081	-1.151544233	27.674901962	19.182487008	42.326375359	-71.119409641	1	55080.784334	14.2
11665	2022-09-30	15:18:50.065	272.42974612	6538.313907	1664551130.065	0	899	2.6217750507	2.6545408698	485.16536904	492.51256639	1.3636002366	738.1312939	26.395484103	-1.1559636648	27.674901962	19.1827253	42.326375	-71.11941255	1	55081.765094	14.2
11666	2022-09-30	15:18:50.970	272.4297566	6538.314158	1664551130.97	0	899	2.621811204	2.6545776679	485.63972146	492.99414569	1.3636081664	738.13355098	26.396997452	-1.1739002198	27.674901962	19.182878494	42.326373906	-71.119414428	1	55082.656657	14.2
11667	2022-09-30	15:18:51.920	272.42976759	6538.314422	1664551131.92	0	899	2.6232382778	2.6583150931	485.63972146	493.50985875	1.4577033554	738.13057643	26.396997452	-1.184830308	27.674901962	19.182134628	42.326371241	-71.119416046	1	55083.627715	14.2
11668	2022-09-30	15:18:52.862	272.42977851	6538.314684	1664551132.863	0	899	2.6232382778	2.6583150931	485.011112	492.87106222	1.4577033554	738.13098913	26.396997452	-1.2156587184	27.674901962	19.178724339	42.326367079	-71.119419588	1	55084.584168	14.2
11669	2022-09-30	15:18:53.793	272.42978928	6538.314943	1664551133.794	0	899	2.6238863254	2.6598935798	485.011112	493.07815335	1.4954820356	738.12800083	26.396997452	-1.2170707887	27.674901962	19.178535941	42.32636675	-71.119419917	1	55085.524924	14.2
11670	2022-09-30	15:18:54.732	272.42980014	6538.315203	1664551134.732	0	899	2.6239039623	2.6599115622	485.84492676	493.92585999	1.4954862749	738.14685705	26.397735128	-1.1820384548	27.674901962	19.178059104	42.326367548	-71.119418333	1	55086.471471	14.2
11671	2022-09-30	15:18:55.683	272.42981115	6538.315468	1664551135.683	0	899	2.618542499	2.6537780953	485.85094745	493.77447241	1.4668053141	738.14320586	26.399225235	-1.2073263348	27.674901962	19.17629852	42.326365971	-71.119417638	1	55087.41716	14.2
11672	2022-09-30	15:18:56.674	272.42982263	6538.315743	1664551136.675	0	899	2.618542499	2.6537780953	484.21350126	492.11032184	1.4668053141	738.13176965	26.399225235	-1.1918690473	27.674901962	19.17788023	42.326365649	-71.119415368	1	55088.389699	14.2
11673	2022-09-30	15:18:57.640	272.4298338	6538.316011	1664551137.64	0	899	2.6247184391	2.6609710596	484.21350126	492.3197379	1.5050631003	738.13451421	26.399225235	-1.1753553681	27.674901962	19.179254532	42.326367847	-71.119412153	1	55089.353992	14.2
11674	2022-09-30	15:18:58.592	272.42984481	6538.316276	1664551138.592	0	899	2.6247184391	2.6609710596	486.04705335	494.18398556	1.5050631003	738.14298354	26.399225235	-1.1747193723	27.674901962	19.178443694	42.326369471	-71.119411059	1	55090.317625	14.2
11675	2022-09-30	15:18:59.532	272.42985571	6538.316537	1664551139.533	0	899	2.625137248	2.6614780906	486.04705335	494.20253936	1.5084383054	738.1266722	26.399225235	-1.184830308	27.674901962	19.172052383	42.326368333	-71.119414058	1	55091.217435	14.178256513
11676	2022-09-30	15:19:00.440	272.4298662	6538.316789	1664551140.44	0	899	2.6251901548	2.661532043	485.10413691	493.24387187	1.5084511264	738.11449589	26.401437052	-1.2345006979	27.674901962	19.161748153	42.326368116	-71.119416667	1	55092.1303	14.1
11677	2022-09-30	15:19:01.385	272.42987715	6538.317052	1664551141.386	0	899	2.6278301594	2.663673932	485.10457068	493.12433983	1.4865793871	738.13211969	26.401544571	-1.1943159317	27.674901962	19.173649617	42.326366494	-71.119417012	1	55093.10355	14.1
11678	2022-09-30	15:19:02.272	272.42988741	6538.317298	1664551142.272	0	899	2.6278301594	2.663673932	487.13294902	495.18625142	1.4865793871	738.12670818	26.401544571	-1.1872448258	27.674901962	19.183027027	42.326365038	-71.119419924	1	55093.977318	14.1
11679	2022-09-30	15:19:03.203	272.42989818	6538.317556	1664551143.203	0	899	2.6231731918	2.6596649061	487.13294902	495.34685121	1.5157333215	738.1363008	26.401544571	-1.1994144506	27.674901962	19.183842059	42.326363531	-71.119421469	1	55094.881553	14.1
11680	2022-09-30	15:19:04.180	272.4299095	6538.317828	1664551144.181	0	899	2.6231731918	2.6596649061	484.69565591	492.86846113	1.5157333215	738.1417588	26.401544571	-1.179947257	27.674901962	19.183935165	42.326357528	-71.119424569	1	55095.870804	14.1
11681	2022-09-30	15:19:05.078	272.42991988	6538.318077	1664551145.078	0	899	2.6234143768	2.658442848	484.70445439	492.54805074	1.4556243407	738.1392414	26.403727285	-1.1406572291	27.674901962	19.184579748	42.326354012	-71.119425	1	55096.796277	14.1
11682	2022-09-30	15:19:05.967	272.42993017	6538.318324	1664551145.967	0	899	2.6234205606	2.6584491496	486.55507753	494.42862904	1.4556257878	738.13106148	26.403985977	-1.1376821726	27.674901962	19.184532001	42.32635216	-71.119427347	1	55097.703967	14.1
11683	2022-09-30	15:19:06.829	272.42994016	6538.318564	1664551146.83	0	899	2.6217118267	2.6567631496	486.55507753	494.43890272	1.4574948536	738.13745117	26.403985977	-1.1408835649	27.674901962	19.184295654	42.326349814	-71.119431113	1	55098.555879	14.1
11684	2022-09-30	15:19:07.756	272.42995089	6538.318821	1664551147.757	0	899	2.6217118267	2.6567631496	485.68267587	493.55236522	1.4574948536	738.13306472	26.403985977	-1.1454216352	27.674901962	19.184116793	42.326345981	-71.11943647	1	55099.47047	14.1
11685	2022-09-30	15:19:08.707	272.4299619	6538.319086	1664551148.708	0	899	2.6242654552	2.6579098579	485.68267587	493.22826771	1.3983890966	738.14801025	26.403985977	-1.484318614	27.674901962	19.157287598	42.326340424	-71.119444364	1	55100.436401	14.1
11686	2022-09-30	15:19:09.647	272.42997277	6538.319346	1664551149.647	0	899	2.6242654552	2.6579098579	486.22482574	493.77884046	1.3983890966	738.14719376	26.403985977	-1.1376283169	27.674901962	19.182134628	42.326334724	-71.119455181	1	55101.38856	14.1
11687	2022-09-30	15:19:10.556	272.4299833	6538.319599	1664551150.557	0	899	2.6266559573	2.661498114	486.23022928	494.04686351	1.4462198616	738.15074794	26.405322283	-1.316540906	27.674901962	19.172905385	42.326329729	-71.119467208	1	55102.290581	14.1
11688	2022-09-30	15:19:11.457	272.42999373	6538.319849	1664551151.458	0	899	2.6266794846	2.6615220867	485.62638075	493.43333748	1.4462253248	738.12556953	26.406305313	-1.1577099301	27.674901962	19.182838149	42.326323712	-71.119478599	1	55103.193193	14.1
11689	2022-09-30	15:19:12.381	272.43000442	6538.320106	1664551152.382	0	899	2.6293910931	2.6637372807	485.62638075	493.31384718	1.4244348934	738.12860107	26.406305313	-1.2108727694	27.674901962	19.178533554	42.326317591	-71.119487965	1	55104.111321	14.1
11690	2022-09-30	15:19:13.332	272.43001543	6538.32037	1664551153.333	0	899	2.6293910931	2.6637372807	486.87764592	494.58491988	1.4244348934	738.13688003	26.406305313	-1.3936334793	27.674901962	19.17418365	42.326311602	-71.119498382	1	55105.009772	14.1
11691	2022-09-30	15:19:14.269	272.43002627	6538.320631	1664551154.27	0	899	2.6281025586	2.6633536365	486.87764592	494.79243587	1.4621738749	738.13240789	26.406305313	-1.2206386328	27.674901962	19.174211502	42.326304474	-71.119503131	1	55106.024295	14.1
11692	2022-09-30	15:19:15.213	272.4300372	6538.320893	1664551155.214	0	899	2.628125881	2.6633774054	484.23387179	492.10571391	1.4621793473	738.13608051	26.407279248	-1.2015702788	27.674901962	19.176248753	42.326284597	-71.119495486	1	55106.941691	14.1
11693	2022-09-30	15:19:16.144	272.43004796	6538.321151	1664551156.144	0	899	2.629103905	2.664923776	484.23965857	492.23588856	1.4848913603	738.12802063	26.408716202	-1.1785567478	27.674901962	19.179491877	42.326267107	-71.1194891	1	55107.885046	14.1
11694	2022-09-30	15:19:17.061	272.43005858	6538.321406	1664551157.061	0	899	2.629103905	2.664923776	485.89740049	493.92100471	1.4848913603	738.13909912	26.408716202	-1.184830308	27.674901962	19.178533554	42.326257306	-71.119481922	1	55108.769378	14.1
11695	2022-09-30	15:19:18.038	272.43006988	6538.321677	1664551158.038	0	899	2.6306659055	2.6663822839	485.89740049	493.89299281	1.479791251	738.1358008	26.408716202	-1.1860698438	27.674901962	19.175791014	42.326245177	-71.119475088	1	55109.736737	14.1
11696	2022-09-30	15:19:18.947	272.43008041	6538.32193	1664551158.947	0	899	2.6306659055	2.6663822839	486.15074067	494.15050178	1.479791251	738.13684082	26.408716202	-1.1864578724	27.674901962	19.17493248	42.326233742	-71.119469937	1	55110.679285	14.1
11697	2022-09-30	15:19:19.900	272.43009144	6538.322194	1664551159.9	0	899	2.6267476214	2.6610213361	486.15394936	493.84123372	1.422880001	738.13776201	26.409509861	-1.1767243455	27.674901962	19.177102411	42.326222875	-71.119466298	1	55111.610745	14.1
11698	2022-09-30	15:19:20.854	272.43010248	6538.322459	1664551160.854	0	899	2.6267848674	2.6610592758	486.23257069	493.92114495	1.4228885101	738.12271421	26.411066055	-1.1540341851	27.674901962	19.18211078	42.32621448	-71.119465	1	55112.577991	14.1
11699	2022-09-30	15:19:21.742	272.43011275	6538.322706	1664551161.742	0	899	2.6284292362	2.6629853128	486.23257069	493.97964076	1.433544279	738.1251253	26.411066055	-1.1441389322	27.674901962	19.183935165	42.326209199	-71.119465822	1	55113.493493	14.1
11700	2022-09-30	15:19:22.673	272.43012353	6538.322965	1664551162.673	0	899	2.6284292362	2.6629853128	485.06904082	492.79757254	1.433544279	738.13291436	26.411066055	-1.1543144635	27.674901962	19.18196471	42.326203955	-71.119470056	1	55114.406699	14.1
11701	2022-09-30	15:19:23.611	272.4301344	6538.323226	1664551163.612	0	899	2.6335121037	2.6689378283	485.06904082	492.97728313	1.46634357	738.1427774	26.411066055	-1.3937520736	27.674901962	19.158593538	42.326199476	-71.119476573	1	55115.314596	14.1
11702	2022-09-30	15:19:24.561	272.43014538	6538.323489	1664551164.561	0	899	2.6335224479	2.6689483711	485.2012716	493.11168304	1.4663459991	738.1385207	26.411497141	-1.6020486379	27.674901962	19.14348572	42.326197909	-71.119480848	1	55116.254509	14.1
11703	2022-09-30	15:19:25.535	272.43015666	6538.32376	1664551165.535	0	899	2.6355896806	2.6707855626	485.20926032	493.06210916	1.45582203	738.14340836	26.413476944	-1.4550207853	27.674901962	19.184295654	42.326197472	-71.119483333	1	55117.241597	14.075840336
11704	2022-09-30	15:19:26.430	272.43016701	6538.324008	1664551166.43	0	899	2.6355896806	2.6707855626	486.20043256	494.069323	1.45582203	738.1363392	26.413476944	-1.3438444935	27.674901962	19.181848968	42.326202022	-71.119483044	1	55118.173347	14.017334669
11705	2022-09-30	15:19:27.334	272.43017748	6538.324259	1664551167.334	0	899	2.6357525374	2.6672598718	486.20043256	493.24216145	1.3049737803	738.12650203	26.413476944	-1.1441389322	27.674901962	19.177453995	42.326212056	-71.119481667	1	55119.077909	14.1
11706	2022-09-30	15:19:28.209	272.4301876	6538.324503	1664551168.209	0	899	2.6357525374	2.6672598718	485.71036098	492.74499207	1.3049737803	738.13679717	26.413476944	-1.1638324782	27.674901962	19.177153189	42.326216371	-71.119481667	1	55119.940828	14.1
11707	2022-09-30	15:19:29.154	272.43019854	6538.324765	1664551169.154	0	899	2.6381769548	2.6714524827	485.71036098	493.13397185	1.3760460087	738.14433642	26.413476944	-1.1793760361	27.674901962	19.172938492	42.326220901	-71.119481667	1	55120.84689	14.1
11708	2022-09-30	15:19:30.101	272.43020951	6538.325028	1664551170.102	0	899	2.6382106462	2.6714867805	484.91417575	492.32565823	1.3760534202	738.12806267	26.414878529	-1.1476313705	27.674901962	19.137685498	42.326224426	-71.119480287	1	55121.827731	14.1
11709	2022-09-30	15:19:31.003	272.43021995	6538.325279	1664551171.004	0	899	2.6332966114	2.6689953604	484.91750759	492.8850354	1.4776127619	738.12133627	26.415704727	-1.1861021913	27.674901962	19.152783918	42.326228697	-71.119481232	1	55122.739479	14.173947896
11710	2022-09-30	15:19:31.936	272.43023074	6538.325538	1664551171.936	0	899	2.6332966114	2.6689953604	484.4936745	492.45423844	1.4776127619	738.12749153	26.415704727	-1.1879346481	27.674901962	19.154210034	42.326234283	-71.119479525	1	55123.642447	14.2
11711	2022-09-30	15:19:32.901	272.43024191	6538.325806	1664551172.901	0	899	2.632759576	2.667667091	484.4936745	492.27890189	1.4455820831	738.13668722	26.415704727	-1.2781993924	27.674901962	19.138205257	42.326237702	-71.119478333	1	55124.621451	14.26214511
11712	2022-09-30	15:19:33.842	272.43025281	6538.326067	1664551173.843	0	899	2.632759576	2.667667091	486.61738348	494.4367363	1.4455820831	738.12498464	26.415704727	-1.5331481695	27.674901962	19.134599686	42.326240162	-71.119477419	1	55125.548539	14.3
11713	2022-09-30	15:19:34.798	272.43026387	6538.326333	1664551174.798	0	899	2.6319601848	2.666640481	486.62407441	494.39486232	1.4367254497	738.1256536	26.417358133	-1.5179064708	27.674901962	19.150497133	42.326244209	-71.119474972	1	55126.508547	14.3
11714	2022-09-30	15:19:35.747	272.43027486	6538.326597	1664551175.748	0	899	2.6319798138	2.6666604791	484.45837634	492.19460544	1.4367299689	738.12760834	26.418176651	-1.5103610754	27.674901962	19.158367157	42.32624994	-71.119471697	1	55127.490982	14.3
11715	2022-09-30	15:19:36.661	272.43028544	6538.326851	1664551176.662	0	899	2.6330816129	2.6677322611	484.45837634	492.18464779	1.43490972	738.13563911	26.418176651	-1.4131113812	27.674901962	19.151656776	42.326253333	-71.119468665	1	55128.400394	14.340039448
11716	2022-09-30	15:19:37.592	272.43029622	6538.327109	1664551177.593	0	899	2.6330816129	2.6677322611	485.061892	492.79778848	1.43490972	738.12823486	26.418176651	-1.1994791031	27.674901962	19.175653458	42.326253333	-71.119464476	1	55129.328586	14.4
11717	2022-09-30	15:19:38.553	272.43030734	6538.327376	1664551178.554	0	899	2.633689585	2.669078966	485.061892	492.96134807	1.4647617747	738.14037075	26.418176651	-1.6145093007	27.674901962	19.141840815	42.326252861	-71.11946	1	55130.283695	14.4
11718	2022-09-30	15:19:39.490	272.43031817	6538.327636	1664551179.49	0	899	2.633689585	2.669078966	486.10645814	494.02292545	1.4647617747	738.1495422	26.418176651	-1.2459049943	27.674901962	19.176949697	42.326251363	-71.119460303	1	55131.182006	14.4
11719	2022-09-30	15:19:40.493	272.43032978	6538.327915	1664551180.493	0	899	2.6345168498	2.6697608056	486.11154398	493.99298912	1.4583700922	738.13128945	26.419434743	-1.2053322192	27.674901962	19.182170438	42.326249641	-71.119462026	1	55132.215666	14.4
11720	2022-09-30	15:19:41.460	272.43034098	6538.328184	1664551181.461	0	899	2.6345415916	2.6697860199	487.19712267	495.09620035	1.4583758688	738.1246831	26.420465469	-1.3196560594	27.674901962	19.17777304	42.326248333	-71.119463643	1	55133.185674	14.4
11721	2022-09-30	15:19:42.411	272.43035199	6538.328448	1664551182.412	0	899	2.6317481945	2.6675914886	487.19712267	495.23935319	1.4843764232	738.1359645	26.420465469	-1.4788427953	27.674901962	19.170751976	42.326248333	-71.119465	1	55134.091483	14.4
11722	2022-09-30	15:19:43.387	272.43036328	6538.328719	1664551183.387	0	899	2.6317481945	2.6675914886	485.64646827	493.66310193	1.4843764232	738.14837646	26.420465469	-1.2678406239	27.674901962	19.181055069	42.326248159	-71.119465	1	55135.104618	14.4
11723	2022-09-30	15:19:44.309	272.43037396	6538.328975	1664551184.31	0	899	2.6351998311	2.6696917698	485.64646827	493.3499012	1.4272890627	738.13007562	26.420465469	-1.2365378781	27.674901962	19.181055069	42.326246709	-71.119465	1	55135.974552	14.4
11724	2022-09-30	15:19:45.207	272.43038435	6538.329224	1664551185.208	0	899	2.6352454503	2.6697382413	487.85007851	495.58852299	1.4272994839	738.11527763	26.422365441	-1.1858542392	27.674901962	19.183608908	42.326246667	-71.119465	1	55136.900724	14.4
11725	2022-09-30	15:19:46.104	272.43039472	6538.329473	1664551186.104	0	899	2.6444499255	2.6802262217	487.85215124	495.85138209	1.4746174883	738.12452829	26.422876358	-1.1479655583	27.674901962	19.184295654	42.326246667	-71.119465	1	55137.788955	14.4
11726	2022-09-30	15:19:46.987	272.43040495	6538.329719	1664551186.988	0	899	2.6444499255	2.6802262217	485.65029016	493.61341745	1.4746174883	738.12702871	26.422876358	-1.1468660303	27.674901962	19.181132613	42.326246667	-71.119463807	1	55138.715812	14.4
11727	2022-09-30	15:19:47.914	272.43041567	6538.329976	1664551187.914	0	899	2.6341522146	2.6685509347	485.65029016	493.335971	1.4240401733	738.13432989	26.422876358	-1.1689309616	27.674901962	19.177810328	42.326246667	-71.119461131	1	55139.660661	14.4
11728	2022-09-30	15:19:48.885	272.43042692	6538.330246	1664551188.886	0	899	2.6341522146	2.6685509347	485.90434339	493.59404476	1.4240401733	738.13516902	26.422876358	-1.2055801382	27.674901962	19.174765138	42.326246667	-71.119458943	1	55140.634269	14.4
11729	2022-09-30	15:19:49.832	272.43043787	6538.330509	1664551189.832	0	899	2.6368616196	2.6727280267	485.90856399	493.91910237	1.4824790351	738.12839129	26.423920827	-1.1734366417	27.674901962	19.178785754	42.326246667	-71.119457421	1	55141.547597	14.4
11730	2022-09-30	15:19:50.724	272.43044821	6538.330757	1664551190.725	0	899	2.6368922488	2.6727592506	486.5626575	494.584019	1.4824862981	738.13659749	26.425195694	-1.176099103	27.674901962	19.179694612	42.326247367	-71.119455966	1	55142.420142	14.4
11731	2022-09-30	15:19:51.694	272.43045942	6538.331026	1664551191.694	0	899	2.6339751869	2.6697463704	486.5626575	494.57141404	1.4801944081	738.136935	26.425195694	-1.2033812487	27.674901962	19.177033469	42.32624901	-71.119453647	1	55143.4059	14.4
11732	2022-09-30	15:19:52.638	272.43047035	6538.331288	1664551192.638	0	899	2.6339751869	2.6697463704	484.78904071	492.76860376	1.4801944081	738.12497696	26.425195694	-1.180960555	27.674901962	19.183099797	42.326250601	-71.119450464	1	55144.360721	14.4
11733	2022-09-30	15:19:53.532	272.43048069	6538.331537	1664551193.532	0	899	2.6355455106	2.6703687344	484.78904071	492.55191454	1.4406324541	738.13048387	26.425195694	-1.1900042217	27.674901962	19.175095198	42.326257743	-71.119446163	1	55145.260427	14.426042726
11734	2022-09-30	15:19:54.487	272.43049176	6538.331802	1664551194.488	0	899	2.6355455106	2.6703687344	486.13984861	493.92435278	1.4406324541	738.12451172	26.425195694	-1.4940844774	27.674901962	19.13820076	42.326277518	-71.119438201	1	55146.215834	14.478416588
11735	2022-09-30	15:19:55.482	272.43050326	6538.332078	1664551195.482	0	899	2.6355799522	2.6689232984	486.14778127	493.60061717	1.3801571588	738.12805984	26.427157914	-1.2188277331	27.674901962	19.178165865	42.326288342	-71.11943055	1	55147.167528	14.4
11736	2022-09-30	15:19:56.398	272.43051388	6538.332333	1664551196.399	0	899	2.6355863293	2.6689297906	486.7000095	494.161319	1.3801585673	738.13576887	26.427423477	-1.183601422	27.674901962	19.172933376	42.326297426	-71.11942462	1	55148.113937	14.388606307
11737	2022-09-30	15:19:57.404	272.43052552	6538.332612	1664551197.405	0	899	2.6415272277	2.6768962604	486.7000095	494.59800309	1.4596445045	738.14319373	26.427423477	-1.1489032649	27.674901962	19.183240802	42.326304195	-71.119421236	1	55149.129187	14.28708134
11738	2022-09-30	15:19:58.326	272.43053619	6538.332869	1664551198.327	0	899	2.6415272277	2.6768962604	484.52392185	492.38660267	1.4596445045	738.12768555	26.427423477	-1.4436272383	27.674901962	19.170970917	42.326310064	-71.119418397	1	55150.012821	14.2
11739	2022-09-30	15:19:59.236	272.43054672	6538.333121	1664551199.237	0	899	2.6429750949	2.6804015631	484.52392185	492.84076251	1.5425329101	738.134264	26.427423477	-1.2551643264	27.674901962	19.17895552	42.326314925	-71.119423259	1	55150.985043	14.2
11740	2022-09-30	15:20:00.197	272.43055784	6538.333388	1664551200.197	0	899	2.6430143945	2.6804416573	485.7739809	494.11233199	1.5425425844	738.13395196	26.42905546	-1.1366042775	27.674901962	19.18348157	42.326316486	-71.119426305	1	55151.891612	14.2
11741	2022-09-30	15:20:01.089	272.43056817	6538.333636	1664551201.09	0	899	2.6439855534	2.6803836513	485.77786709	493.88334992	1.5001586235	738.13355098	26.430017471	-1.1525358664	27.674901962	19.18191234	42.32631803	-71.11942803	1	55152.818086	14.2
11742	2022-09-30	15:20:01.996	272.43057866	6538.333888	1664551201.996	0	899	2.6439855534	2.6803836513	484.87337047	492.96376125	1.5001586235	738.13446045	26.430017471	-1.2320321798	27.674901962	19.175653458	42.326318333	-71.119430779	1	55153.733734	14.2
11743	2022-09-30	15:20:02.950	272.43058971	6538.334153	1664551202.951	0	899	2.6434651942	2.6775203755	484.87337047	492.44308023	1.4050955775	738.14206559	26.430017471	-1.4475616501	27.674901962	19.143965412	42.326319432	-71.119433864	1	55154.65933	14.2
11744	2022-09-30	15:20:03.900	272.43060069	6538.334417	1664551203.9	0	899	2.6434651942	2.6775203755	486.76462662	494.36386216	1.4050955775	738.1426812	26.430017471	-1.255789482	27.674901962	19.169003442	42.326321022	-71.119435	1	55155.613237	14.2
11745	2022-09-30	15:20:04.854	272.43061174	6538.334682	1664551204.854	0	899	2.6390397507	2.6740342911	486.76928808	494.59192402	1.4457352694	738.13550815	26.431169055	-1.1598764966	27.674901962	19.181385975	42.32632262	-71.119435953	1	55156.571992	14.2
11746	2022-09-30	15:20:05.798	272.43062266	6538.334944	1664551205.798	0	899	2.6390685629	2.6740636486	487.13348026	494.96200558	1.4457419269	738.12583752	26.432367325	-1.1489680082	27.674901962	19.182698041	42.326324172	-71.119436667	1	55157.502959	14.2
11747	2022-09-30	15:20:06.740	272.43063356	6538.335206	1664551206.74	0	899	2.6442210213	2.6790141437	487.13348026	494.90149318	1.4347421369	738.14193786	26.432367325	-1.1664302215	27.674901962	19.183687614	42.326325731	-71.119437398	1	55158.438878	14.2
11748	2022-09-30	15:20:07.664	272.43064426	6538.335462	1664551207.664	0	899	2.6442210213	2.6790141437	487.18762679	494.95650315	1.4347421369	738.14002839	26.432367325	-1.1701813936	27.674901962	19.183701837	42.326327274	-71.119438941	1	55159.364364	14.2
11749	2022-09-30	15:20:08.631	272.43065546	6538.335731	1664551208.632	0	899	2.6413361567	2.677006033	487.18762679	495.16154804	1.4719996561	738.13753282	26.432367325	-1.1701813936	27.674901962	19.181774139	42.326328917	-71.11944	1	55160.350158	14.2
11750	2022-09-30	15:20:09.592	272.43066659	6538.335998	1664551209.593	0	899	2.6413686854	2.6770391888	484.99826938	492.93639878	1.4720073023	738.14491161	26.433718991	-1.1948440872	27.674901962	19.180095673	42.326330555	-71.119440555	1	55161.33301	14.2
11751	2022-09-30	15:20:10.594	272.43067817	6538.336276	1664551210.594	0	899	2.646091796	2.6799757938	485.00217216	492.52823222	1.3967517639	738.13290587	26.434686661	-1.3065270217	27.674901962	19.176566307	42.326332175	-71.119441667	1	55162.304854	14.2
11752	2022-09-30	15:20:11.482	272.43068845	6538.336523	1664551211.482	0	899	2.646091796	2.6799757938	486.01652274	493.55832307	1.3967517639	738.11509735	26.434686661	-1.4452549219	27.674901962	19.173131943	42.32633364	-71.119441973	1	55163.183761	14.2
11753	2022-09-30	15:20:12.405	272.43069914	6538.336779	1664551212.406	0	899	2.6421993335	2.6769295244	486.01652274	493.7586033	1.4332623351	738.13291759	26.434686661	-1.302139913	27.674901962	19.177534495	42.326335	-71.119443596	1	55164.157791	14.2
11754	2022-09-30	15:20:13.316	272.43070969	6538.337032	1664551213.317	0	899	2.6421993335	2.6769295244	483.94207802	491.65111337	1.4332623351	738.12872032	26.434686661	-1.1422848615	27.674901962	19.181627109	42.326335097	-71.119445097	1	55165.058045	14.2
11755	2022-09-30	15:20:14.349	272.43072164	6538.337319	1664551214.35	0	899	2.6409848389	2.6774447778	483.94207802	492.03990546	1.504356856	738.15118085	26.434686661	-1.1458204716	27.674901962	19.181466892	42.326336841	-71.119446667	1	55166.104854	14.2
11756	2022-09-30	15:20:15.313	272.4307328	6538.337587	1664551215.314	0	899	2.6410099274	2.6774703608	485.99187834	494.12403832	1.5043628839	738.14187764	26.435729311	-1.1426944977	27.674901962	19.183734629	42.326338333	-71.119446738	1	55167.042726	14.2
11757	2022-09-30	15:20:16.236	272.43074347	6538.337843	1664551216.236	0	899	2.6499624156	2.684191517	485.99716117	493.60452002	1.4087614311	738.12396968	26.437036514	-1.145798864	27.674901962	19.183663008	42.326338333	-71.119448301	1	55167.980671	14.2
11758	2022-09-30	15:20:17.190	272.43075451	6538.338108	1664551217.19	0	899	2.6499624156	2.684191517	486.77143658	494.39091524	1.4087614311	738.13184887	26.437036514	-1.1473941803	27.674901962	19.183343104	42.326339802	-71.119449802	1	55168.881244	14.2
11759	2022-09-30	15:20:18.108	272.43076514	6538.338363	1664551218.108	0	899	2.6456378633	2.6804091027	486.77143658	494.52461499	1.4330935522	738.13562861	26.437036514	-1.1466827685	27.674901962	19.179672734	42.326342776	-71.119451388	1	55169.832808	14.2
11760	2022-09-30	15:20:19.058	272.43077613	6538.338627	1664551219.058	0	899	2.6456378633	2.6804091027	486.59831074	494.34873164	1.4330935522	738.1321108	26.437036514	-1.1638324829	27.674901962	19.173649125	42.326364135	-71.119464668	1	55170.780079	14.356015779
11761	2022-09-30	15:20:20.000	272.43078705	6538.338889	1664551220.001	0	899	2.649291121	2.6855688079	486.60628418	494.68240004	1.4923090045	738.13479392	26.43900702	-1.2301673968	27.674901962	19.176362713	42.326396857	-71.119484203	1	55171.732452	14.473245168
11762	2022-09-30	15:20:20.924	272.43079774	6538.339146	1664551220.925	0	899	2.6492988043	2.6855766414	487.38053461	495.46951062	1.49231083	738.14645002	26.439325333	-1.2408926961	27.674901962	19.178871711	42.326427433	-71.11950246	1	55172.622997	14.624599434
11763	2022-09-30	15:20:21.832	272.43080824	6538.339398	1664551221.832	0	899	2.6475498172	2.6815160738	487.38053461	494.95772437	1.3993383477	738.1387515	26.439325333	-1.2417981625	27.674901962	19.179973602	42.326445417	-71.119512708	1	55173.541667	14.7
11764	2022-09-30	15:20:22.757	272.43081896	6538.339655	1664551222.758	0	899	2.6475498172	2.6815160738	485.01798568	492.55844546	1.3993383477	738.12046278	26.439325333	-1.1631317699	27.674901962	19.180295894	42.326453268	-71.119519084	1	55174.490138	14.7
11765	2022-09-30	15:20:23.700	272.43082986	6538.339917	1664551223.7	0	899	2.6446496497	2.6800225998	485.01798568	492.88023855	1.4581032553	738.12516613	26.439325333	-1.1615795608	27.674901962	19.182050958	42.3264587	-71.119526045	1	55175.406699	14.740669856
11766	2022-09-30	15:20:24.601	272.4308403	6538.340167	1664551224.602	0	899	2.6446660121	2.6800392746	484.49677449	492.35059923	1.4581070605	738.13366416	26.440004399	-1.1708927589	27.674901962	19.181671698	42.326463173	-71.119532009	1	55176.301282	14.8
11767	2022-09-30	15:20:25.546	272.43085123	6538.340429	1664551225.546	0	899	2.6461035506	2.6805004559	484.50387492	492.13628414	1.4176170884	738.14239381	26.441766739	-1.1467797717	27.674901962	19.177593888	42.32646812	-71.119539088	1	55177.290581	14.8
11768	2022-09-30	15:20:26.487	272.43086213	6538.340691	1664551226.488	0	899	2.6461035506	2.6805004559	483.61929362	491.237768	1.4176170884	738.15076775	26.441766739	-1.1685105933	27.674901962	19.181816897	42.326472785	-71.119546491	1	55178.223709	14.8
11769	2022-09-30	15:20:27.424	272.43087296	6538.340951	1664551227.424	0	899	2.6493535381	2.6840508813	483.61929362	491.2950403	1.4281076025	738.14324183	26.441766739	-1.2011067867	27.674901962	19.179613113	42.326477686	-71.119552686	1	55179.122288	14.8
11770	2022-09-30	15:20:28.368	272.4308839	6538.341214	1664551228.369	0	899	2.6493535381	2.6840508813	485.02276207	492.72078384	1.4281076025	738.13913429	26.441766739	-1.1607496138	27.674901962	19.182590093	42.326485276	-71.119560276	1	55180.05511	14.8
11771	2022-09-30	15:20:29.292	272.43089459	6538.34147	1664551229.293	0	899	2.6471764895	2.6831635026	485.02276207	493.01431107	1.4816789757	738.13719531	26.441766739	-1.1540126469	27.674901962	19.182120317	42.326489905	-71.119564905	1	55180.980962	14.8
11772	2022-09-30	15:20:30.227	272.43090542	6538.34173	1664551230.228	0	899	2.6472183118	2.6832061365	487.37727582	495.40767371	1.4816888497	738.12581771	26.443500784	-1.2021954904	27.674901962	19.174989612	42.326496524	-71.119574786	1	55181.978632	14.897863248
11773	2022-09-30	15:20:31.207	272.43091676	6538.342002	1664551231.208	0	899	2.6484739251	2.6848716886	487.37989523	495.49821274	1.4976371969	738.14322566	26.44414711	-1.2160251851	27.674901962	19.176909049	42.32649356	-71.119581214	1	55182.932039	14.806796117
11774	2022-09-30	15:20:32.091	272.43092698	6538.342248	1664551232.091	0	899	2.6484739251	2.6848716886	486.68014578	494.78680752	1.4976371969	738.12762653	26.44414711	-1.2134705285	27.674901962	19.179219619	42.326492017	-71.119586934	1	55183.790087	14.8
11775	2022-09-30	15:20:33.063	272.43093824	6538.342518	1664551233.064	0	899	2.6531148294	2.6863562763	486.68014578	494.06899297	1.3670102267	738.13496611	26.44414711	-1.1593375332	27.674901962	19.180149697	42.326493015	-71.119569462	1	55184.808761	14.719123932
11776	2022-09-30	15:20:34.086	272.43095008	6538.342802	1664551234.087	0	899	2.6531148294	2.6863562763	488.38457683	495.79930093	1.3670102267	738.10998535	26.44414711	-1.1376283169	27.674901962	19.181413651	42.326487871	-71.119551343	1	55185.819417	14.7
11777	2022-09-30	15:20:35.029	272.43096098	6538.343064	1664551235.029	0	899	2.6488603507	2.682568488	488.39265491	495.92398752	1.3881595686	738.12094783	26.446136209	-1.1777699254	27.674901962	19.179194394	42.326473637	-71.119549636	1	55186.781799	14.621820062
11778	2022-09-30	15:20:35.967	272.43097185	6538.343324	1664551235.968	0	899	2.6488668474	2.6825751028	487.48016139	494.99743066	1.3881610048	738.14228912	26.446405411	-1.1543683382	27.674901962	19.181190352	42.326459861	-71.11954662	1	55187.675952	14.532404828
11779	2022-09-30	15:20:36.884	272.43098247	6538.343579	1664551236.885	0	899	2.6526415852	2.6867350865	487.48016139	495.0727267	1.4018521511	738.13470136	26.446405411	-1.1425112486	27.674901962	19.182134628	42.326455	-71.119548982	1	55188.597266	14.440273396
11780	2022-09-30	15:20:37.845	272.43099359	6538.343846	1664551237.846	0	899	2.6526415852	2.6867350865	486.43639605	494.01270458	1.4018521511	738.11593123	26.446405411	-1.135785076	27.674901962	19.17952319	42.326453129	-71.119555408	1	55189.561165	14.343883495
11781	2022-09-30	15:20:38.789	272.4310045	6538.344108	1664551238.789	0	899	2.654073699	2.6897847652	486.43639605	494.36887975	1.4666981438	738.1256536	26.446405411	-1.1627006704	27.674901962	19.175826622	42.326449946	-71.119561775	1	55190.516299	14.248370137
11782	2022-09-30	15:20:39.704	272.4310151	6538.344362	1664551239.705	0	899	2.654073699	2.6897847652	486.42335126	494.35562224	1.4666981438	738.1194462	26.446405411	-1.1718090773	27.674901962	19.171331406	42.326446812	-71.119560435	1	55191.456456	14.154354354
11783	2022-09-30	15:20:40.658	272.43102615	6538.344627	1664551240.659	0	899	2.6548357227	2.6889536065	486.42998271	494.00534134	1.4016972836	738.1287672	26.448044872	-1.1516304403	27.674901962	19.139088675	42.326443669	-71.119553669	1	55192.399417	14.060058309
11784	2022-09-30	15:20:41.612	272.43103719	6538.344892	1664551241.613	0	899	2.6548536436	2.6889718562	485.99828612	493.56694367	1.4017012748	738.12325747	26.448785782	-1.2346839178	27.674901962	19.140429187	42.326433819	-71.119545501	1	55193.336336	14
11785	2022-09-30	15:20:42.549	272.43104803	6538.345153	1664551242.55	0	899	2.6531890052	2.6884447512	485.99828612	493.82491183	1.4487193082	738.12045147	26.448785782	-1.3280638456	27.674901962	19.142883301	42.32641212	-71.119528452	1	55194.266278	13.973372206
11786	2022-09-30	15:20:43.482	272.43105882	6538.345412	1664551243.482	0	899	2.6531890052	2.6884447512	484.80834763	492.6158103	1.4487193082	738.12172755	26.448785782	-1.353125348	27.674901962	19.143770218	42.326390733	-71.119511648	1	55195.182851	13.918285124
11787	2022-09-30	15:20:44.447	272.43107	6538.34568	1664551244.448	0	899	2.6537113302	2.6889521633	484.81241501	492.6150911	1.4478332447	738.12355335	26.449794681	-1.5361124624	27.674901962	19.144950462	42.326369116	-71.1194961	1	55196.170068	14.034013605
11788	2022-09-30	15:20:45.403	272.43108105	6538.345945	1664551245.403	0	899	2.6537444888	2.6889859504	486.77882816	494.61319409	1.4478408759	738.12475424	26.451166153	-1.4192124605	27.674901962	19.133520126	42.326355173	-71.119492669	1	55197.099606	14.229881657
11789	2022-09-30	15:20:46.351	272.43109204	6538.346209	1664551246.352	0	899	2.6572282773	2.6920927879	486.77882816	494.51897655	1.4307014046	738.12608287	26.451166153	-1.4506013875	27.674901962	19.131566041	42.326342115	-71.119486987	1	55198.038462	14.488461538
11790	2022-09-30	15:20:47.309	272.43110311	6538.346475	1664551247.309	0	899	2.6572282773	2.6920927879	485.63143611	493.35334011	1.4307014046	738.12658489	26.451166153	-1.4902687128	27.674901962	19.131458674	42.326353333	-71.11949509	1	55199.053723	14.2
11791	2022-09-30	15:20:48.263	272.43111417	6538.34674	1664551248.264	0	899	2.6524435409	2.6870254943	485.63143611	493.30444211	1.4217825822	738.12639572	26.451166153	-1.5162680575	27.674901962	19.141941083	42.326353333	-71.11949659	1	55199.953817	14.2
11792	2022-09-30	15:20:49.259	272.43112569	6538.347017	1664551249.26	0	899	2.6524435409	2.6870254943	487.76539688	495.47211959	1.4217825822	738.1137085	26.451166153	-1.4908292294	27.674901962	19.172052383	42.32635489	-71.119496667	1	55200.933925	14.2
11793	2022-09-30	15:20:50.223	272.43113684	6538.347284	1664551250.223	0	899	2.6534087415	2.6890377158	487.76902328	495.7068966	1.4637330556	738.12944101	26.452060257	-1.487207408	27.674901962	19.171384635	42.326356496	-71.119496667	1	55201.897796	14.2
11794	2022-09-30	15:20:51.221	272.4311484	6538.347562	1664551251.222	0	899	2.653445409	2.6890750861	486.76422923	494.68579762	1.463741588	738.14076728	26.453577042	-1.19358298	27.674901962	19.182366719	42.326358237	-71.119496667	1	55202.942227	14.2
11795	2022-09-30	15:20:52.203	272.43115977	6538.347834	1664551252.204	0	899	2.6591615245	2.694027259	486.76422923	494.49877529	1.4297242651	738.12526354	26.453577042	-1.1384691016	27.674901962	19.184465067	42.326358333	-71.119496667	1	55203.943032	14.2
11796	2022-09-30	15:20:53.117	272.43117034	6538.348088	1664551253.117	0	899	2.6591615245	2.694027259	486.94879996	494.6862788	1.4297242651	738.11535645	26.453577042	-1.1425112486	27.674901962	19.185014725	42.3263597	-71.119496667	1	55204.820096	14.2
11797	2022-09-30	15:20:54.075	272.43118142	6538.348354	1664551254.075	0	899	2.6580220295	2.6942908186	486.94879996	495.00199676	1.4871132377	738.11531724	26.453577042	-1.1413147394	27.674901962	19.184751132	42.32636	-71.119495319	1	55205.808824	14.280882353
11798	2022-09-30	15:20:55.056	272.43119279	6538.348627	1664551255.057	0	899	2.6580220295	2.6942908186	486.50214785	494.54795788	1.4871132377	738.12030029	26.453577042	-1.1408835649	27.674901962	19.184656143	42.326358685	-71.119495	1	55206.788955	14.3
11799	2022-09-30	15:20:55.957	272.43120322	6538.348877	1664551255.958	0	899	2.6587211395	2.6949466683	486.51091896	494.54513056	1.4849779794	738.09584824	26.455745204	-1.1794298571	27.674901962	19.185009975	42.326357167	-71.119495	1	55207.699593	14.3
11800	2022-09-30	15:20:56.905	272.43121419	6538.349141	1664551256.906	0	899	2.6587218445	2.694947387	485.03479731	493.04463324	1.4849781455	738.14729764	26.455774307	-1.1868998436	27.674901962	19.180093765	42.326340325	-71.11947648	1	55208.653654	14.3
11801	2022-09-30	15:20:57.888	272.43122557	6538.349414	1664551257.889	0	899	2.6678706347	2.7031712489	485.03479731	492.81271572	1.4426605499	738.12605902	26.455774307	-1.1704724182	27.674901962	19.182535172	42.326328475	-71.119454965	1	55209.638277	14.363827655
11802	2022-09-30	15:20:58.874	272.43123697	6538.349687	1664551258.874	0	899	2.6678706347	2.7031712489	486.82758625	494.63425346	1.4426605499	738.11608887	26.455774307	-1.1571601629	27.674901962	19.185014725	42.326326667	-71.119438677	1	55210.579387	14.4
[truncated: 12,396 more rows]
