# Supplementary material for: A simple method to measure methane emissions from indoor gas leaks
Source: PLoS One. 2023 Nov 30;18(11):e0295055. doi: 10.1371/journal.pone.0295055 (PMC10688665; doi:10.1371/journal.pone.0295055)
Supplement: S1 Data — (ZIP) [file pone.0295055.s011.zip › data and code/data/raw data/cavity ringdown spectrometer data/experiments/R21.dat]

DATE	TIME	FRAC_DAYS_SINCE_JAN1	FRAC_HRS_SINCE_JAN1	EPOCH_TIME	ALARM_STATUS	INST_STATUS	CH4	CH4_dry	CO2	CO2_dry	H2O	CavityPressure	CavityTemp	Battery_Current	Battery_Temperature	Battery_Voltage	GPS_ABS_LAT	GPS_ABS_LONG	GPS_FIT	GPS_TIME	GPS_ALTITUDE
2869	2022-08-26	13:01:00.164	237.33402968	5696.016712	1661518860.164	0	899	2.1411990078	2.1931055162	498.09915184	512.76660809	2.6146751777	727.91691903	26.276605606	-1.1571601629	34.149612427	19.139308146	42.326022396	-71.122323333	1	46813.437326	16.5
2870	2022-08-26	13:01:01.071	237.33404017	5696.016964	1661518861.071	0	899	2.1411990078	2.1931055162	499.27863582	513.98082417	2.6146751777	727.91288505	26.276605606	-1.1571601629	34.149612427	19.136760712	42.326023879	-71.122323879	1	46814.327174	16.5
2871	2022-08-26	13:01:02.042	237.33405141	5696.017234	1661518862.042	0	899	2.1405706049	2.195642334	499.27863582	514.88679357	2.7709109653	727.92644294	26.276605606	-1.1553707889	34.149612427	19.13953166	42.326026157	-71.122324421	1	46815.34714	16.5
2872	2022-08-26	13:01:02.947	237.3340619	5696.017486	1661518862.948	0	899	2.1405706049	2.195642334	498.87227459	514.46772891	2.7709109653	727.93570492	26.276605606	-1.1759374655	34.149612427	19.14040947	42.326028734	-71.122323333	1	46816.240631	16.5
2873	2022-08-26	13:01:03.855	237.33407241	5696.017738	1661518863.856	0	899	2.1450346371	2.1960136803	498.87227459	513.27277707	2.5645554503	727.92504762	26.276605606	-1.2170060707	34.149612427	19.140847945	42.326030238	-71.122323095	1	46817.142709	16.5
2874	2022-08-26	13:01:04.752	237.33408278	5696.017987	1661518864.752	0	899	2.1450667803	2.1960469172	498.86667108	513.26710541	2.5645716508	727.90605962	26.278249917	-1.2402136026	34.149612427	19.14152729	42.326031773	-71.122321667	1	46818.064054	16.5
2875	2022-08-26	13:01:05.657	237.33409326	5696.018238	1661518865.658	0	899	2.1364216963	2.1901301259	498.88846279	514.12600362	2.7091184249	727.93663298	26.283502579	-1.160178329	34.149612427	19.141451248	42.326033217	-71.122321667	1	46818.93021	16.5
2876	2022-08-26	13:01:06.565	237.33410377	5696.018491	1661518866.566	0	899	2.1364216963	2.1901301259	498.69925212	513.93101389	2.7091184249	727.93322309	26.283502579	-1.2239155185	34.149612427	19.133388204	42.326036078	-71.122320294	1	46819.823471	16.5
2877	2022-08-26	13:01:07.509	237.3341147	5696.018753	1661518867.51	0	899	2.1359359174	2.1864505533	498.69925212	513.02403525	2.5523076456	727.9191559	26.283502579	-1.229412881	34.149612427	19.132120132	42.326038007	-71.122318659	1	46820.804416	16.5
2878	2022-08-26	13:01:08.436	237.33412542	5696.01901	1661518868.436	0	899	2.1359359174	2.1864505533	497.83231599	512.132197	2.5523076456	727.92409773	26.283502579	-1.2434258461	34.149612427	19.134599686	42.326040766	-71.122315901	1	46821.729783	16.5
2879	2022-08-26	13:01:09.302	237.33413544	5696.019251	1661518869.302	0	899	2.1450792212	2.1972083573	497.83642764	512.53257629	2.6209862334	727.91869713	26.284495714	-1.1916857974	34.149612427	19.1369746	42.326045443	-71.122311223	1	46822.566507	16.5
2880	2022-08-26	13:01:10.194	237.33414578	5696.019499	1661518870.195	0	899	2.1451994046	2.1973327226	500.64205432	515.42138454	2.6210481408	727.92659532	26.290643692	-1.2678406239	34.149612427	19.138921738	42.326051226	-71.12230544	1	46823.433925	16.543392505
2881	2022-08-26	13:01:11.092	237.33415617	5696.019748	1661518871.093	0	899	2.1407948012	2.1925389285	500.64205432	515.34082725	2.6071691494	727.93043407	26.290643692	-1.1889371161	34.149612427	19.139779666	42.326056731	-71.122299936	1	46824.346154	16.6
2882	2022-08-26	13:01:11.974	237.33416638	5696.019993	1661518871.975	0	899	2.1407948012	2.1925389285	505.53001649	520.37229923	2.6071691494	727.93364913	26.290643692	-1.2026158698	34.149612427	19.139247894	42.326062151	-71.122294516	1	46825.258126	16.6
2883	2022-08-26	13:01:12.901	237.33417711	5696.020251	1661518872.902	0	899	2.1451050033	2.1983025757	505.53001649	520.76055298	2.6733744927	727.92656218	26.290643692	-1.2128884216	34.149612427	19.139636905	42.326070127	-71.122287564	1	46826.153768	16.6
2884	2022-08-26	13:01:13.835	237.33418791	5696.02051	1661518873.835	0	899	2.1451050033	2.1983025757	508.16788447	523.47789427	2.6733744927	727.91802979	26.290643692	-1.1571601629	34.149612427	19.142522812	42.326080702	-71.12228228	1	46827.105372	16.61053719
2885	2022-08-26	13:01:14.707	237.33419801	5696.020752	1661518874.708	0	899	2.146991783	2.1982202982	508.17809732	522.90586218	2.5745184543	727.92012398	26.293060846	-1.1543575699	34.149612427	19.14239867	42.326086678	-71.122273288	1	46828.006803	16.7
2886	2022-08-26	13:01:15.582	237.33420813	5696.020995	1661518875.582	0	899	2.1470818206	2.1983134115	506.51136927	521.19109691	2.5745639722	727.93276594	26.297662735	-1.1490218639	34.149612427	19.142162323	42.326088094	-71.122267626	1	46828.856171	16.7
2887	2022-08-26	13:01:16.477	237.3342185	5696.021244	1661518876.478	0	899	2.1464950458	2.200648606	506.51136927	522.03704134	2.7185152102	727.91295336	26.297662735	-1.1833750444	34.149612427	19.139953689	42.326087104	-71.122261749	1	46829.737673	16.7
2888	2022-08-26	13:01:17.428	237.3342295	5696.021508	1661518877.429	0	899	2.1464950458	2.200648606	507.33086456	522.88165594	2.7185152102	727.92591545	26.297662735	-1.2249179629	34.149612427	19.136927939	42.326087847	-71.122258819	1	46830.708376	16.7
2889	2022-08-26	13:01:18.321	237.33423983	5696.021756	1661518878.321	0	899	2.1584316103	2.2112235996	507.33086456	522.40439439	2.637489997	727.92946761	26.297662735	-1.1897132397	34.149612427	19.133878708	42.326087375	-71.122257375	1	46831.574929	16.7
2890	2022-08-26	13:01:19.204	237.33425006	5696.022001	1661518879.205	0	899	2.1584388929	2.2112311372	510.42363828	525.58908108	2.6374937488	727.91685395	26.298032988	-1.1904892969	34.149612427	19.135825062	42.326085151	-71.122257425	1	46832.454832	16.7
2891	2022-08-26	13:01:20.114	237.33426058	5696.022254	1661518880.114	0	899	2.1505450176	2.2035904284	510.45172491	525.74733473	2.6593309904	727.9206543	26.30465126	-1.1587878466	34.149612427	19.140361786	42.326083333	-71.122257661	1	46833.403309	16.7
2892	2022-08-26	13:01:21.048	237.33427139	5696.022513	1661518881.048	0	899	2.1505450176	2.2035904284	503.70826435	518.80180737	2.6593309904	727.90560812	26.30465126	-1.2688646198	34.149612427	19.127854758	42.326083333	-71.122256667	1	46834.336475	16.7
2893	2022-08-26	13:01:22.049	237.33428297	5696.022791	1661518882.049	0	899	2.1512807842	2.2047695443	503.70826435	518.92338314	2.6801233646	727.92241098	26.30465126	-1.200201374	34.149612427	19.133401744	42.326082821	-71.122255643	1	46835.307135	16.7
2894	2022-08-26	13:01:22.961	237.33429354	5696.023045	1661518882.962	0	899	2.1512807842	2.2047695443	504.05210668	519.27761166	2.6801233646	727.91001033	26.30465126	-1.1655571398	34.149612427	19.137079416	42.326080829	-71.122252915	1	46836.251293	16.7
2895	2022-08-26	13:01:23.885	237.33430424	5696.023302	1661518883.886	0	899	2.1520932612	2.2036799781	504.05210668	518.72790559	2.5860970463	727.92572547	26.30465126	-1.7739115709	34.149612427	19.13780292	42.326078333	-71.122251348	1	46837.191388	16.7
2896	2022-08-26	13:01:24.835	237.33431523	5696.023566	1661518884.836	0	899	2.1521610131	2.2037500552	506.3173731	521.05932806	2.5861313721	727.90430375	26.308106012	-1.7083419001	34.149612427	19.137332702	42.326078333	-71.122249819	1	46838.108471	16.7
2897	2022-08-26	13:01:25.782	237.33432618	5696.023828	1661518885.782	0	899	2.1562354587	2.2082757669	506.3325069	521.17626821	2.6034066407	727.90568654	26.311700821	-1.1614933274	34.149612427	19.137358268	42.326078472	-71.122248195	1	46839.083166	16.7
2898	2022-08-26	13:01:26.687	237.33433666	5696.02408	1661518886.687	0	899	2.1562354587	2.2082757669	504.18269191	518.96342874	2.6034066407	727.91422903	26.311700821	-1.160738825	34.149612427	19.140497208	42.326079983	-71.122246683	1	46839.98998	16.7
2899	2022-08-26	13:01:27.571	237.33434689	5696.024325	1661518887.571	0	899	2.1541336776	2.2054274587	504.18269191	518.76462381	2.5693743905	727.9114772	26.311700821	-1.1561037957	34.149612427	19.140549805	42.326081373	-71.122246667	1	46840.823751	16.7
2900	2022-08-26	13:01:28.448	237.33435705	5696.024569	1661518888.449	0	899	2.1541336776	2.2054274587	503.44941289	518.01013695	2.5693743905	727.91338424	26.311700821	-1.16855371	34.149612427	19.141801834	42.326082858	-71.122246667	1	46841.714581	16.7
2901	2022-08-26	13:01:29.391	237.33436795	5696.024831	1661518889.391	0	899	2.153998369	2.2083607983	503.44941289	518.8868158	2.7194700575	727.90852245	26.311700821	-1.1606848911	34.149612427	19.140060917	42.326084428	-71.122245572	1	46842.656805	16.7
2902	2022-08-26	13:01:30.335	237.33437889	5696.025093	1661518890.336	0	899	2.154104608	2.2084708776	508.38937594	523.97858837	2.7195266101	727.9119966	26.317113346	-1.1677776449	34.149612427	19.140115738	42.326085	-71.122244048	1	46843.571292	16.7
2903	2022-08-26	13:01:31.253	237.33438951	5696.025348	1661518891.254	0	899	2.1620851139	2.2115554634	508.39706948	522.52327631	2.4711698553	727.89984131	26.318933487	-1.1571601629	34.149612427	19.141441345	42.326085773	-71.122243333	1	46844.463511	16.7
2904	2022-08-26	13:01:32.134	237.3343997	5696.025593	1661518892.134	0	899	2.1620851139	2.2115554634	506.06601248	520.12744908	2.4711698553	727.91863448	26.318933487	-1.4831220969	34.149612427	19.111994257	42.326086667	-71.122243333	1	46845.364821	16.7
2905	2022-08-26	13:01:33.025	237.33441001	5696.02584	1661518893.025	0	899	2.1594825206	2.2113297142	506.06601248	520.82429304	2.5901636675	727.91670722	26.318933487	-1.4070858466	34.149612427	19.118371231	42.326087148	-71.122242852	1	46846.288679	16.7
2906	2022-08-26	13:01:33.898	237.33442013	5696.026083	1661518893.899	0	899	2.1594825206	2.2113297142	504.94529709	519.6708945	2.5901636675	727.91241455	26.318933487	-1.1994791031	34.149612427	19.136400223	42.326088333	-71.122241667	1	46847.12012	16.7
2907	2022-08-26	13:01:34.842	237.33443105	5696.026345	1661518894.843	0	899	2.1606200895	2.2122615452	504.95812166	519.61760411	2.5787988018	727.8949593	26.321988074	-1.173145621	34.149612427	19.131151288	42.326088333	-71.122241667	1	46848.068349	16.7
2908	2022-08-26	13:01:35.792	237.33444204	5696.026609	1661518895.792	0	899	2.1606975414	2.2123416475	505.43946696	520.11315161	2.5788377799	727.89325355	26.325922012	-1.1634766984	34.149612427	19.131372768	42.326088333	-71.122241667	1	46849.060229	16.7
2909	2022-08-26	13:01:36.694	237.33445249	5696.02686	1661518896.695	0	899	2.1599375904	2.212896735	505.43946696	520.49403673	2.6438406068	727.89186228	26.325922012	-1.5284484538	34.149612427	19.112215762	42.326088333	-71.122241667	1	46849.923518	16.7
2910	2022-08-26	13:01:37.592	237.33446288	5696.027109	1661518897.593	0	899	2.1599375904	2.212896735	503.34125137	518.33332556	2.6438406068	727.88215849	26.325922012	-1.6811676673	34.149612427	19.125236511	42.326088333	-71.122241667	1	46850.819639	16.7
2911	2022-08-26	13:01:38.509	237.33447348	5696.027364	1661518898.509	0	899	2.161622499	2.2133591161	503.34125137	517.9740336	2.5822696959	727.89110398	26.325922012	-1.1542605809	34.149612427	19.117424062	42.326088333	-71.122240356	1	46851.786325	16.7
2912	2022-08-26	13:01:39.420	237.33448403	5696.027617	1661518899.42	0	899	2.161622499	2.2133591161	505.21817034	519.90551704	2.5822696959	727.89367676	26.325922012	-1.1506495476	34.149612427	19.111192703	42.326087216	-71.12224	1	46852.670123	16.7
2913	2022-08-26	13:01:40.325	237.3344945	5696.027868	1661518900.325	0	899	2.1609874185	2.2137830565	505.23814901	520.23269793	2.6346227534	727.89660442	26.330678106	-1.156922983	34.149612427	19.101154946	42.326086667	-71.12224	1	46853.583596	16.7
2914	2022-08-26	13:01:41.237	237.33450507	5696.028122	1661518901.238	0	899	2.1610337808	2.2138310409	503.64562534	518.59305029	2.6346465876	727.90915907	26.333032608	-1.1555324793	34.149612427	19.110111237	42.326085817	-71.12224	1	46854.509862	16.7
2915	2022-08-26	13:01:42.194	237.33451613	5696.028387	1661518902.194	0	899	2.1608163853	2.2136731799	503.64562534	518.61150478	2.6378055243	727.90122289	26.333032608	-1.1555324793	34.149612427	19.11979506	42.326084269	-71.122240731	1	46855.438815	16.7
2916	2022-08-26	13:01:43.115	237.33452679	5696.028643	1661518903.115	0	899	2.1608163853	2.2136731799	505.07638591	520.08478054	2.6378055243	727.9072201	26.333032608	-1.3199902062	34.149612427	19.125850185	42.326082739	-71.122241667	1	46856.356838	16.7
2917	2022-08-26	13:01:44.013	237.33453719	5696.028893	1661518904.013	0	899	2.1655689055	2.2175998672	505.07638591	519.81652301	2.5919947694	727.91328885	26.333032608	-1.4885439904	34.149612427	19.094308196	42.326081172	-71.122242161	1	46857.296593	16.7
2918	2022-08-26	13:01:44.926	237.33454775	5696.029146	1661518904.926	0	899	2.1656597134	2.217693799	503.55392432	518.24989736	2.5920406001	727.89352801	26.337634497	-1.6241674344	34.149612427	19.09171088	42.32608	-71.122243333	1	46858.198869	16.7
2919	2022-08-26	13:01:45.851	237.33455847	5696.029403	1661518905.852	0	899	2.1654287725	2.2174914552	503.56404441	518.27000643	2.5937017915	727.88856112	26.340051651	-1.5108568574	34.149612427	19.110393701	42.326079869	-71.122243464	1	46859.078594	16.7
2920	2022-08-26	13:01:46.772	237.33456912	5696.029659	1661518906.772	0	899	2.1654287725	2.2174914552	501.63728025	516.28697351	2.5937017915	727.8883093	26.340051651	-1.2381978895	34.149612427	19.137590573	42.326078284	-71.122245	1	46860.029502	16.7
2921	2022-08-26	13:01:47.677	237.33457959	5696.02991	1661518907.677	0	899	2.167685438	2.2178390949	501.63728025	515.73243314	2.4982047238	727.88235938	26.340051651	-1.4614990476	34.149612427	19.118882994	42.32607675	-71.122245	1	46860.950153	16.7
2922	2022-08-26	13:01:48.599	237.33459028	5696.030167	1661518908.6	0	899	2.167685438	2.2178390949	502.39619829	516.51267549	2.4982047238	727.88323045	26.340051651	-1.3667070968	34.149612427	19.110876841	42.326075294	-71.122245	1	46861.823751	16.7
2923	2022-08-26	13:01:49.578	237.33460161	5696.030439	1661518909.579	0	899	2.1657886804	2.2201188394	502.39894031	517.71068429	2.7034616238	727.87809703	26.340708082	-1.337085971	34.149612427	19.109508401	42.326073565	-71.122246435	1	46862.86087	16.7
2924	2022-08-26	13:01:50.480	237.33461204	5696.030689	1661518910.48	0	899	2.1659154476	2.2202501614	503.66625484	519.01701352	2.7035283502	727.89611816	26.347131729	-1.1864578724	34.149612427	19.135320663	42.326072083	-71.122246667	1	46863.750485	16.7
2925	2022-08-26	13:01:51.431	237.33462306	5696.030953	1661518911.432	0	899	2.1652561165	2.2181418739	503.66625484	518.6101282	2.6339338432	727.89584169	26.347131729	-1.1876867196	34.149612427	19.135048506	42.326070558	-71.122247775	1	46864.665072	16.7
2926	2022-08-26	13:01:52.394	237.3346342	5696.031221	1661518912.395	0	899	2.1652561165	2.2181418739	504.28680397	519.24908915	2.6339338432	727.89575195	26.347131729	-1.188085556	34.149612427	19.134960175	42.326068976	-71.122248333	1	46865.614228	16.7
2927	2022-08-26	13:01:53.306	237.33464476	5696.031474	1661518913.307	0	899	2.1692861859	2.2210959516	504.28680397	518.91578115	2.5769130316	727.89804946	26.347131729	-1.2268905766	34.149612427	19.13118226	42.326067395	-71.122248333	1	46866.563034	16.7
2928	2022-08-26	13:01:54.223	237.33465536	5696.031729	1661518914.223	0	899	2.1692908597	2.2211007852	502.55284733	517.13153737	2.5769153728	727.90288781	26.34736819	-1.1967520351	34.149612427	19.133518775	42.326065051	-71.122247525	1	46867.484704	16.7
2929	2022-08-26	13:01:55.177	237.3346664	5696.031994	1661518915.177	0	899	2.169906407	2.2253956971	502.5816983	518.19771242	2.7545926186	727.88476886	26.354272842	-1.1522772312	34.149612427	19.141441345	42.326061969	-71.122248031	1	46868.40927	16.7
2930	2022-08-26	13:01:56.065	237.33467669	5696.032241	1661518916.066	0	899	2.169906407	2.2253956971	502.37728708	517.98694981	2.7545926186	727.87718595	26.354272842	-1.1703431109	34.149612427	19.14169458	42.326058475	-71.122250508	1	46869.304942	16.7
2931	2022-08-26	13:01:56.933	237.33468672	5696.032481	1661518916.933	0	899	2.1761161607	2.2287053127	502.37728708	517.12455102	2.6067475509	727.90045166	26.354272842	-1.1587878466	34.149612427	19.140001297	42.326054014	-71.122251667	1	46870.197129	16.7
2932	2022-08-26	13:01:57.808	237.33469685	5696.032724	1661518917.808	0	899	2.1761161607	2.2287053127	504.67470045	519.48940486	2.6067475509	727.89168523	26.354272842	-1.1643175542	34.149612427	19.135152867	42.32604976	-71.122251727	1	46871.036036	16.696396396
2933	2022-08-26	13:01:58.680	237.33470694	5696.032967	1661518918.68	0	899	2.1755344441	2.2286704353	504.67470045	519.64826477	2.633894584	727.88269043	26.354272842	-1.2027344704	34.149612427	19.10146904	42.326043941	-71.122253182	1	46871.908909	16.609109109
2934	2022-08-26	13:01:59.602	237.33471763	5696.033223	1661518919.603	0	899	2.1756621544	2.2288026124	502.58934324	517.50141567	2.6339597874	727.88971675	26.360715487	-1.2171462111	34.149612427	19.139187743	42.326036043	-71.122257708	1	46872.874869	16.774973712
2935	2022-08-26	13:02:00.438	237.3347273	5696.033455	1661518920.439	0	899	2.1784890093	2.229523736	502.59187931	516.89154548	2.5287689386	727.89316139	26.361322403	-1.2222663164	34.149612427	19.139640808	42.326031621	-71.122260586	1	46873.675778	16.867577757
2936	2022-08-26	13:02:01.355	237.33473791	5696.03371	1661518921.355	0	899	2.1784890093	2.229523736	504.56085997	518.91654728	2.5287689386	727.8869924	26.361322403	-1.162032324	34.149612427	19.138510205	42.326019815	-71.122265741	1	46874.611111	16.961111111
2937	2022-08-26	13:02:02.279	237.33474861	5696.033967	1661518922.28	0	899	2.1825987507	2.2345137831	504.56085997	519.13777077	2.5666434744	727.8899912	26.361322403	-1.1571601629	34.149612427	19.141801834	42.32600319	-71.122273866	1	46875.553254	17.055325444
2938	2022-08-26	13:02:03.174	237.33475897	5696.034215	1661518923.175	0	899	2.1825987507	2.2345137831	503.54963675	518.09733301	2.5666434744	727.88695642	26.361322403	-1.2865101367	34.149612427	19.124988114	42.325988656	-71.122281858	1	46876.422967	17.142296651
2939	2022-08-26	13:02:04.052	237.33476913	5696.034459	1661518924.053	0	899	2.1784996679	2.2306516623	503.54963675	518.19170402	2.5828228489	727.89476407	26.361322403	-1.3205507062	34.149612427	19.124683671	42.325976083	-71.122289115	1	46877.293803	17.2
2940	2022-08-26	13:02:04.900	237.33477894	5696.034694	1661518924.9	0	899	2.1786145763	2.2307705094	504.1785702	518.839261	2.5828803022	727.89542535	26.367111446	-1.1928392112	34.149612427	19.138711247	42.325966972	-71.122295917	1	46878.183432	17.2
2941	2022-08-26	13:02:05.799	237.33478935	5696.034944	1661518925.8	0	899	2.1883083249	2.2432549584	504.18385394	519.56450441	2.7059384104	727.89727581	26.368371964	-1.1555540972	34.149612427	19.140371323	42.325967989	-71.122300344	1	46879.068834	17.2
2942	2022-08-26	13:02:06.747	237.33480032	5696.035208	1661518926.748	0	899	2.1883083249	2.2432549584	505.12935974	520.53885384	2.7059384104	727.88979153	26.368371964	-1.1928284405	34.149612427	19.129677994	42.325963458	-71.122304876	1	46879.975143	17.2
2943	2022-08-26	13:02:07.677	237.33481108	5696.035466	1661518927.677	0	899	2.1882578395	2.2399531007	505.12935974	519.62284461	2.5495718967	727.88342285	26.368371964	-1.3134149313	34.149612427	19.102190018	42.325963333	-71.122309748	1	46880.949527	17.2
2944	2022-08-26	13:02:08.578	237.3348215	5696.035716	1661518928.578	0	899	2.1882578395	2.2399531007	502.29456114	516.70670821	2.5495718967	727.89971883	26.368371964	-1.2099133462	34.149612427	19.129910943	42.325954921	-71.122315608	1	46881.841223	17.2
2945	2022-08-26	13:02:09.490	237.33483207	5696.03597	1661518929.491	0	899	2.1868827865	2.2392055418	502.29456114	516.89174293	2.5813809461	727.88941036	26.368371964	-1.1945961714	34.149612427	19.135320663	42.325947249	-71.122321534	1	46882.730097	17.2
2946	2022-08-26	13:02:10.427	237.33484292	5696.03623	1661518930.428	0	899	2.1870256846	2.2393533353	503.61604357	518.25204401	2.5814520825	727.88165283	26.375543594	-1.6047649384	34.149612427	19.134960175	42.325938501	-71.122328749	1	46883.649901	17.2
2947	2022-08-26	13:02:11.345	237.33485354	5696.036485	1661518931.346	0	899	2.1895472579	2.2430219649	503.61604357	518.55720426	2.6337244909	727.88781496	26.375543594	-1.3055030171	34.149612427	19.139083913	42.325930067	-71.122335613	1	46884.592008	17.2
2948	2022-08-26	13:02:12.257	237.3348641	5696.036738	1661518932.258	0	899	2.1895472579	2.2430219649	503.85856449	518.80692023	2.6337244909	727.87670898	26.375543594	-1.1587878466	34.149612427	19.141441345	42.32592502	-71.122338333	1	46885.493874	17.2
2949	2022-08-26	13:02:13.174	237.33487471	5696.036993	1661518933.175	0	899	2.1876655162	2.2405283304	503.85856449	518.64778007	2.6064853854	727.88529433	26.375543594	-1.1575158819	34.149612427	19.135813176	42.325923978	-71.122338978	1	46886.386572	17.2
2950	2022-08-26	13:02:14.052	237.33488486	5696.037237	1661518934.052	0	899	2.1876655162	2.2405283304	505.216209	520.04527404	2.6064853854	727.88645521	26.375543594	-1.1658373858	34.149612427	19.13456836	42.325926489	-71.12234	1	46887.297826	17.229782609
2951	2022-08-26	13:02:14.963	237.33489541	5696.03749	1661518934.963	0	899	2.1895505104	2.2438399955	505.23993634	520.45882686	2.6728789602	727.88172761	26.38119258	-1.1671739769	34.149612427	19.1372653	42.32593041	-71.12234082	1	46888.246054	17.3
2952	2022-08-26	13:02:15.913	237.3349064	5696.037754	1661518935.913	0	899	2.1895784502	2.2438689274	504.14596648	519.33198851	2.6728933452	727.87748021	26.382593155	-1.3826279348	34.149612427	19.110274018	42.325931206	-71.122344255	1	46889.138277	17.3
2953	2022-08-26	13:02:16.842	237.33491716	5696.038012	1661518936.843	0	899	2.1953256872	2.2492146347	504.14596648	519.17943024	2.646819073	727.8720307	26.382593155	-1.469109161	34.149612427	19.108586141	42.325928816	-71.122349759	1	46890.072389	17.3
2954	2022-08-26	13:02:17.716	237.33492727	5696.038254	1661518937.716	0	899	2.1953256872	2.2492146347	503.49979304	518.51398812	2.646819073	727.88630444	26.382593155	-1.3203135792	34.149612427	19.132258017	42.325934835	-71.122346749	1	46890.975181	17.3
2955	2022-08-26	13:02:18.579	237.33493727	5696.038494	1661518938.58	0	899	2.1915883494	2.243089766	503.49979304	517.87010306	2.5364597559	727.88270498	26.382593155	-1.2730361626	34.149612427	19.132343886	42.325940523	-71.122346667	1	46891.828402	17.3
2956	2022-08-26	13:02:19.451	237.33494736	5696.038737	1661518939.452	0	899	2.1915883494	2.243089766	502.84379565	517.19538295	2.5364597559	727.88774786	26.382593155	-1.2125003338	34.149612427	19.135320663	42.325940519	-71.122347814	1	46892.688363	17.3
2957	2022-08-26	13:02:20.390	237.33495822	5696.038997	1661518940.39	0	899	2.1934162702	2.247751279	502.85721198	517.9902402	2.6704653247	727.88823129	26.385802351	-1.1850566075	34.149612427	19.136918491	42.32594	-71.122348333	1	46893.687293	17.3
2958	2022-08-26	13:02:21.318	237.33496896	5696.039255	1661518941.318	0	899	2.1934966749	2.2478345364	503.37172952	518.52048294	2.6705066124	727.90213154	26.389825821	-1.1597579141	34.149612427	19.137785362	42.32594	-71.122349304	1	46894.58213	17.3
2959	2022-08-26	13:02:22.203	237.3349792	5696.039501	1661518942.203	0	899	2.2023971549	2.2542701772	503.37172952	517.77119083	2.5420906963	727.89286471	26.389825821	-1.160415411	34.149612427	19.137840271	42.32594	-71.12235074	1	46895.443743	17.3
2960	2022-08-26	13:02:23.094	237.33498951	5696.039748	1661518943.094	0	899	2.2023971549	2.2542701772	502.58902536	516.96609662	2.5420906963	727.8766718	26.389825821	-1.1642635769	34.149612427	19.137690134	42.32594	-71.122351667	1	46896.380252	17.3
2961	2022-08-26	13:02:24.032	237.33500038	5696.040009	1661518944.033	0	899	2.2010883512	2.2549224953	502.58902536	517.52134355	2.6374342893	727.89375315	26.389825821	-1.1823295173	34.149612427	19.139519496	42.32594	-71.122352207	1	46897.324349	17.3
2962	2022-08-26	13:02:24.908	237.33501052	5696.040252	1661518944.909	0	899	2.2012237522	2.2550626389	503.45844675	518.41699577	2.6375027191	727.87512813	26.396577684	-1.2171245995	34.149612427	19.13629014	42.32594	-71.122353333	1	46898.156513	17.3
2963	2022-08-26	13:02:25.809	237.33502095	5696.040503	1661518945.81	0	899	2.2015691181	2.255057612	503.45982052	518.31821822	2.6203432353	727.88512456	26.396905899	-1.1757003243	34.149612427	19.138844774	42.32594	-71.122353497	1	46899.098196	17.3
2964	2022-08-26	13:02:26.703	237.33503128	5696.040751	1661518946.703	0	899	2.2015691181	2.255057612	503.81400052	518.682851	2.6203432353	727.87605377	26.396905899	-1.1538940881	34.149612427	19.140361786	42.32594	-71.122354988	1	46899.992986	17.3
2965	2022-08-26	13:02:27.674	237.33504253	5696.041021	1661518947.675	0	899	2.2043595026	2.258176102	503.81400052	518.75549121	2.6327759339	727.88447419	26.396905899	-1.2486967819	34.149612427	19.127841053	42.325941493	-71.122355	1	46900.896007	17.3
2966	2022-08-26	13:02:28.609	237.33505336	5696.041281	1661518948.61	0	899	2.2043595026	2.258176102	503.56756248	518.50174461	2.6327759339	727.88059179	26.396905899	-1.3777881016	34.149612427	19.110648237	42.325943158	-71.122355	1	46901.894565	17.3
2967	2022-08-26	13:02:29.549	237.33506422	5696.041541	1661518949.549	0	899	2.211260411	2.2648852105	503.57631101	518.4105789	2.6156217518	727.87629225	26.398995646	-1.2339940387	34.149612427	19.133009235	42.325943333	-71.122355	1	46902.830375	17.3
2968	2022-08-26	13:02:30.529	237.33507558	5696.041814	1661518950.53	0	899	2.2113627909	2.2649911458	504.97580125	519.85159415	2.6156728312	727.8728189	26.40407753	-1.2476512225	34.149612427	19.13349864	42.325944663	-71.12235633	1	46903.79783	17.3
2969	2022-08-26	13:02:31.483	237.33508662	5696.042079	1661518951.484	0	899	2.2059709036	2.2589869456	504.97580125	519.71701671	2.592680703	727.88123933	26.40407753	-1.2629576921	34.149612427	19.133159637	42.325946311	-71.122356667	1	46904.786765	17.3
2970	2022-08-26	13:02:32.351	237.33509667	5696.04232	1661518952.352	0	899	2.2059709036	2.2589869456	505.28405046	520.03426431	2.592680703	727.89874591	26.40407753	-1.250496978	34.149612427	19.133848936	42.325947744	-71.122356667	1	46905.646259	17.3
2971	2022-08-26	13:02:33.296	237.33510759	5696.042582	1661518953.296	0	899	2.2103174725	2.2643754903	505.28405046	520.29592309	2.6373460997	727.88911246	26.40407753	-1.1522772312	34.149612427	19.139282227	42.325948333	-71.122356667	1	46906.571992	17.3
2972	2022-08-26	13:02:34.213	237.33511821	5696.042837	1661518954.213	0	899	2.2103174725	2.2643754903	506.08866593	521.12444351	2.6373460997	727.87858127	26.40407753	-1.1926990092	34.149612427	19.12998106	42.325949139	-71.122356667	1	46907.483483	17.3
2973	2022-08-26	13:02:35.121	237.33512872	5696.043089	1661518955.121	0	899	2.2111517088	2.2625569014	506.10372459	520.39305062	2.5099376611	727.88478664	26.407656777	-1.2124248798	34.149612427	19.131437794	42.325950687	-71.122356667	1	46908.412198	17.3
2974	2022-08-26	13:02:36.052	237.3351395	5696.043348	1661518956.053	0	899	2.2112210017	2.2626285005	503.50424396	517.72036951	2.5099708389	727.89135742	26.411096573	-1.1620430946	34.149612427	19.140361786	42.325952253	-71.122356667	1	46909.351555	17.3
2975	2022-08-26	13:02:36.990	237.33515036	5696.043609	1661518956.991	0	899	2.2081192164	2.262944366	503.50424396	518.6918077	2.6764639792	727.87961765	26.411096573	-1.3951317475	34.149612427	19.116346675	42.325953771	-71.122356667	1	46910.262605	17.3
2976	2022-08-26	13:02:37.877	237.33516061	5696.043855	1661518957.877	0	899	2.2081192164	2.262944366	504.14433796	519.35120932	2.6764639792	727.86773277	26.411096573	-1.3691324027	34.149612427	19.11907268	42.325955587	-71.122356667	1	46911.176077	17.3
2977	2022-08-26	13:02:38.796	237.33517125	5696.04411	1661518958.796	0	899	2.2097975162	2.2653476757	504.14433796	519.54160177	2.7089806311	727.8540702	26.411096573	-1.1931948749	34.149612427	19.136501148	42.32595843	-71.122356667	1	46912.058116	17.3
2978	2022-08-26	13:02:39.658	237.33518124	5696.04435	1661518959.659	0	899	2.2098589702	2.2654113426	503.85534855	519.24397225	2.709012409	727.87891312	26.414149139	-1.1740403002	34.149612427	19.135962341	42.325959871	-71.122356667	1	46912.922846	17.3
2979	2022-08-26	13:02:40.566	237.33519175	5696.044602	1661518960.567	0	899	2.2161837151	2.27088938	503.87273033	518.98264218	2.6612873894	727.88763428	26.418298721	-1.1571601629	34.149612427	19.139282227	42.325971272	-71.122355258	1	46913.845371	17.215462869
2980	2022-08-26	13:02:41.421	237.33520164	5696.044839	1661518961.422	0	899	2.2161837151	2.27088938	505.84609978	521.01518816	2.6612873894	727.87647374	26.418298721	-1.1579793944	34.149612427	19.132937652	42.325981543	-71.122355	1	46914.703704	17.2
2981	2022-08-26	13:02:42.390	237.33521285	5696.045108	1661518962.39	0	899	2.220105519	2.2727418496	505.84609978	520.41262957	2.558532582	727.87588966	26.418298721	-1.1699981776	34.149612427	19.138458542	42.325990442	-71.122356088	1	46915.653061	17.2
2982	2022-08-26	13:02:43.292	237.33522329	5696.045359	1661518963.292	0	899	2.220105519	2.2727418496	504.07135432	518.58677789	2.558532582	727.89116462	26.418298721	-1.1718090773	34.149612427	19.140361786	42.325997278	-71.122357653	1	46916.591748	17.2
2983	2022-08-26	13:02:44.214	237.33523397	5696.045615	1661518964.215	0	899	2.2213635454	2.2749731895	504.07135432	518.84812977	2.6032872791	727.88047457	26.418298721	-1.1596285768	34.149612427	19.137127403	42.326003654	-71.12236016	1	46917.548096	17.2
2984	2022-08-26	13:02:45.112	237.33524436	5696.045865	1661518965.113	0	899	2.2213635454	2.2749731895	505.34713575	520.16131054	2.6032872791	727.88183594	26.418298721	-1.1555324793	34.149612427	19.136039734	42.326008773	-71.122363071	1	46918.421301	17.2
2985	2022-08-26	13:02:46.023	237.3352549	5696.046118	1661518966.023	0	899	2.2200854346	2.272755603	505.37224015	519.93465889	2.5601618676	727.87721424	26.424274508	-1.1582919959	34.149612427	19.134207871	42.326012687	-71.122365	1	46919.306101	17.2
2986	2022-08-26	13:02:46.973	237.3352659	5696.046382	1661518966.974	0	899	2.2201071516	2.2727780577	504.33673309	518.86937516	2.560172432	727.88480605	26.425348282	-1.1739864499	34.149612427	19.132534621	42.326015935	-71.122364532	1	46920.280561	17.2
2987	2022-08-26	13:02:47.891	237.33527653	5696.046637	1661518967.892	0	899	2.2194158795	2.2723397963	504.33673309	518.94410419	2.572966657	727.8917301	26.425348282	-1.1832026243	34.149612427	19.131719589	42.326018333	-71.122363648	1	46921.188501	17.181149859
2988	2022-08-26	13:02:48.809	237.33528715	5696.046892	1661518968.81	0	899	2.2194158795	2.2723397963	504.99636075	519.62283699	2.572966657	727.88480766	26.425348282	-1.1882472733	34.149612427	19.13144027	42.326018427	-71.122364906	1	46922.056213	17.105621302
2989	2022-08-26	13:02:49.753	237.33529807	5696.047154	1661518969.753	0	899	2.2248322119	2.277339007	505.01151366	519.48707278	2.5470840752	727.85396591	26.428957844	-1.2110128387	34.149612427	19.133171562	42.326019977	-71.122363356	1	46922.986193	17.198619329
2990	2022-08-26	13:02:50.661	237.33530859	5696.047406	1661518970.662	0	899	2.2249044083	2.277413643	504.91414102	519.38711286	2.5471189424	727.87389975	26.432519913	-1.2219428961	34.208983162	19.127147422	42.326027968	-71.122363333	1	46923.956197	17.2
2991	2022-08-26	13:02:51.598	237.33531943	5696.047666	1661518971.599	0	899	2.2224019741	2.2763953678	504.91414102	519.81511347	2.620284136	727.86859939	26.432519913	-1.1873849354	34.378849434	19.1024189	42.326029741	-71.122361926	1	46924.844486	17.2
2992	2022-08-26	13:02:52.516	237.33533006	5696.047921	1661518972.517	0	899	2.2224019741	2.2763953678	504.22232058	519.1028761	2.620284136	727.87338803	26.432519913	-1.1619999772	34.230422595	19.109978316	42.326035457	-71.122358938	1	46925.818478	17.281847826
2993	2022-08-26	13:02:53.423	237.33534054	5696.048173	1661518973.423	0	899	2.2258934295	2.2805585127	504.22232058	519.26519337	2.6480382164	727.86802097	26.432519913	-1.2152275376	34.398639679	19.121797865	42.326039058	-71.122358333	1	46926.717476	17.3
2994	2022-08-26	13:02:54.315	237.33535088	5696.048421	1661518974.316	0	899	2.2258934295	2.2805585127	504.04224034	519.07974066	2.6480382164	727.85699463	26.432519913	-1.4794355631	34.398639679	19.130277634	42.32604192	-71.122359293	1	46927.576077	17.3
2995	2022-08-26	13:02:55.278	237.33536201	5696.048688	1661518975.278	0	899	2.2221689675	2.2763558942	504.06651892	518.99764354	2.629721834	727.86858484	26.438314211	-1.2810882117	34.398639679	19.128157609	42.326044213	-71.12236088	1	46928.527976	17.3
2996	2022-08-26	13:02:56.196	237.33537264	5696.048943	1661518976.196	0	899	2.2221968491	2.2763847495	503.8823411	518.80809147	2.6297357535	727.86413574	26.439691544	-1.2108727694	34.398639679	19.125236511	42.326045	-71.122362475	1	46929.485043	17.348504274
2997	2022-08-26	13:02:57.099	237.3353831	5696.049194	1661518977.1	0	899	2.2262499393	2.2808058782	503.8823411	518.88248762	2.6424645264	727.877979	26.439691544	-1.5136055228	34.398639679	19.077535048	42.326045	-71.122363996	1	46930.397738	17.439773798
2998	2022-08-26	13:02:58.048	237.33539407	5696.049458	1661518978.048	0	899	2.2262499393	2.2808058782	503.91525555	518.91638191	2.6424645264	727.87349797	26.439691544	-1.340815567	34.398639679	19.114157279	42.326048249	-71.122363375	1	46931.324921	17.5
2999	2022-08-26	13:02:58.901	237.33540396	5696.049695	1661518978.902	0	899	2.2239039991	2.2763564759	503.91525555	518.35042762	2.5455473637	727.85827798	26.439691544	-1.3357386013	34.398639679	19.127994019	42.326056689	-71.122358649	1	46932.202677	17.5
3000	2022-08-26	13:02:59.793	237.33541428	5696.049943	1661518979.794	0	899	2.2240021429	2.2764579341	503.9927837	518.43045314	2.5455947557	727.87047329	26.444535956	-1.3070121277	34.398639679	19.12857062	42.326063803	-71.122353145	1	46933.056365	17.50563654
3001	2022-08-26	13:03:00.756	237.33542542	5696.05021	1661518980.756	0	899	2.2270876891	2.2820694576	504.00253381	519.11825687	2.6616154056	727.8752308	26.446863174	-1.1747301912	34.398639679	19.12984896	42.326071594	-71.122350029	1	46933.991254	17.599125364
3002	2022-08-26	13:03:01.677	237.33543608	5696.050466	1661518981.677	0	899	2.2270876891	2.2820694576	506.16917788	521.34988154	2.6616154056	727.857799	26.446863174	-1.1582380991	34.398639679	19.134098154	42.326089375	-71.122338194	1	46934.885437	17.6
3003	2022-08-26	13:03:02.588	237.33544663	5696.050719	1661518982.589	0	899	2.2277695841	2.2821793545	506.16917788	521.18651993	2.633798684	727.86475579	26.446863174	-1.1587878466	34.398639679	19.135679245	42.326094543	-71.122335228	1	46935.863043	17.686304348
3004	2022-08-26	13:03:03.471	237.33545685	5696.050964	1661518983.472	0	899	2.2277695841	2.2821793545	506.1588531	521.17588883	2.633798684	727.87346927	26.446863174	-1.1653199685	34.398639679	19.135272525	42.326105702	-71.122326676	1	46936.713478	17.771347785
3005	2022-08-26	13:03:04.361	237.33546714	5696.051211	1661518984.361	0	899	2.2351627359	2.2896796002	506.17545258	521.1726656	2.6303382987	727.86355651	26.45080843	-1.2614054467	34.398639679	19.127564651	42.326120417	-71.122316042	1	46937.625	17.8
3006	2022-08-26	13:03:05.322	237.33547826	5696.051478	1661518985.322	0	899	2.2352321568	2.2897514461	506.02908099	521.02215952	2.6303727646	727.8721362	26.454217911	-1.2727235556	34.398639679	19.127397537	42.32613569	-71.122305651	1	46938.601578	17.8
3007	2022-08-26	13:03:06.298	237.33548956	5696.051749	1661518986.298	0	899	2.2377765361	2.2901066253	506.02908099	520.40072468	2.5243596324	727.873559	26.454217911	-1.2271923908	34.398639679	19.132224658	42.326146228	-71.122300754	1	46939.547368	17.909473684
3008	2022-08-26	13:03:07.296	237.33550111	5696.052027	1661518987.296	0	899	2.2377765361	2.2901066253	504.61426699	518.94572879	2.5243596324	727.8556854	26.454217911	-1.1539047956	34.398639679	19.140361786	42.326155429	-71.1223	1	46940.542916	18
3009	2022-08-26	13:03:08.188	237.33551145	5696.052275	1661518988.189	0	899	2.2335888727	2.2887956004	504.61426699	519.76611969	2.6646517041	727.84691251	26.454217911	-1.155500112	34.398639679	19.140008926	42.326163823	-71.122297706	1	46941.4588	18.091759919
3010	2022-08-26	13:03:09.115	237.33552216	5696.052532	1661518989.115	0	899	2.2335888727	2.2887956004	503.60606872	518.72764865	2.6646517041	727.86699712	26.454217911	-1.1774896075	34.398639679	19.134199799	42.326168962	-71.122293743	1	46942.377033	18.237703349
3011	2022-08-26	13:03:10.062	237.33553313	5696.052795	1661518990.062	0	899	2.238824689	2.2928185516	503.63401741	518.38776082	2.601537946	727.86391302	26.460893985	-1.1879993211	34.398639679	19.132741953	42.32617	-71.122291148	1	46943.310924	18.331092437
3012	2022-08-26	13:03:10.973	237.33554367	5696.053048	1661518990.973	0	899	2.2388323058	2.2928264315	504.16041077	518.92959647	2.6015416802	727.87502829	26.461267471	-1.1645331043	34.398639679	19.137736592	42.326170852	-71.122288722	1	46944.255511	18.4
3013	2022-08-26	13:03:11.874	237.3355541	5696.053298	1661518991.874	0	899	2.2379779541	2.2917791701	504.16041077	518.88220968	2.593431481	727.85659325	26.461267471	-1.1584967548	34.398639679	19.139873505	42.326173578	-71.122284511	1	46945.146704	18.414670381
3014	2022-08-26	13:03:12.795	237.33556476	5696.053554	1661518992.795	0	899	2.2379779541	2.2917791701	504.95246941	519.69739693	2.593431481	727.86418303	26.461267471	-1.2006001394	34.398639679	19.135189296	42.326174993	-71.122281667	1	46946.002137	18.5
3015	2022-08-26	13:03:13.697	237.33557521	5696.053805	1661518993.698	0	899	2.2337265999	2.2877470363	504.95246941	519.78610232	2.6085882979	727.86029053	26.461267471	-1.5396587849	34.398639679	19.088504791	42.326171777	-71.122281667	1	46946.96688	18.5
3016	2022-08-26	13:03:14.585	237.33558547	5696.054051	1661518994.585	0	899	2.2337499905	2.287771237	505.23113626	520.07302287	2.6085998227	727.86401246	26.462417034	-1.1960190211	34.398639679	19.124300003	42.326171667	-71.122280215	1	46947.870804	18.587080366
3017	2022-08-26	13:03:15.512	237.3355962	5696.054309	1661518995.512	0	899	2.2388448093	2.2929547901	505.25668368	520.08982104	2.6069778574	727.86507835	26.468500137	-1.1555324793	34.398639679	19.135679245	42.326167893	-71.122278742	1	46948.754717	18.675471698
3018	2022-08-26	13:03:16.440	237.33560694	5696.054567	1661518996.44	0	899	2.2388448093	2.2929547901	505.49538348	520.3355285	2.6069778574	727.86870772	26.468500137	-1.1475019723	34.398639679	19.139944051	42.326165534	-71.122277201	1	46949.679552	18.767955239
3019	2022-08-26	13:03:17.377	237.33561779	5696.054827	1661518997.377	0	899	2.2407097921	2.2929185655	505.49538348	519.79958311	2.5154188651	727.86706179	26.468500137	-1.1485583372	34.398639679	19.139872608	42.326165	-71.122276667	1	46950.632757	18.8
3020	2022-08-26	13:03:18.279	237.33562824	5696.055078	1661518998.28	0	899	2.2407097921	2.2929185655	503.43605426	517.68198025	2.5154188651	727.85325572	26.468500137	-1.1571601629	34.398639679	19.138921738	42.326165	-71.122276667	1	46951.534517	18.8
3021	2022-08-26	13:03:19.221	237.33563914	5696.055339	1661518999.222	0	899	2.2441418874	2.2986656787	503.43605426	518.29401499	2.6203885319	727.855147	26.468500137	-1.3547099347	34.398639679	19.136280502	42.326165	-71.122276667	1	46952.456311	18.8
3022	2022-08-26	13:03:20.174	237.33565017	5696.055604	1661519000.175	0	899	2.2442416159	2.2987688774	506.26039623	521.20200046	2.6204376641	727.86411028	26.473378706	-1.3191170992	34.398639679	19.133993945	42.326165	-71.122276667	1	46953.387574	18.8
3023	2022-08-26	13:03:21.121	237.33566112	5696.055867	1661519001.121	0	899	2.2450236712	2.2997799858	506.27055925	521.27029734	2.6302884305	727.86392677	26.475793839	-1.2271061559	34.398639679	19.135377518	42.326165	-71.122276667	1	46954.347222	18.8
3024	2022-08-26	13:03:22.036	237.33567172	5696.056121	1661519002.037	0	899	2.2450236712	2.2997799858	505.58467796	520.56409481	2.6302884305	727.87437712	26.475793839	-1.195286075	34.398639679	19.139920595	42.326164514	-71.122276667	1	46955.291866	18.8
3025	2022-08-26	13:03:22.957	237.33568237	5696.056377	1661519002.957	0	899	2.2462068172	2.2989297625	505.58467796	519.99746481	2.5335496274	727.86618749	26.475793839	-1.1832134171	34.398639679	19.138058227	42.326163625	-71.122276958	1	46956.174927	18.8
3026	2022-08-26	13:03:23.921	237.33569353	5696.056645	1661519003.921	0	899	2.2462068172	2.2989297625	504.79932841	519.18972717	2.5335496274	727.84872659	26.475793839	-1.1558990084	34.398639679	19.138259041	42.326165	-71.122278538	1	46957.122863	18.8
3027	2022-08-26	13:03:24.881	237.33570464	5696.056911	1661519004.881	0	899	2.2474315306	2.300493705	504.81782176	519.29386811	2.5481174878	727.86294374	26.480201304	-1.2270738423	34.398639679	19.13457436	42.326165443	-71.12228	1	46958.132887	18.8
3028	2022-08-26	13:03:25.805	237.33571535	5696.057168	1661519005.806	0	899	2.2474862427	2.3005502668	505.08916082	519.57314107	2.5481436619	727.85661306	26.482873917	-1.3810757643	34.398639679	19.132902145	42.326168333	-71.12228	1	46959.019565	18.8
3029	2022-08-26	13:03:26.677	237.33572544	5696.057411	1661519006.678	0	899	2.2506120073	2.3055948871	505.08916082	520.0786305	2.6345105173	727.85713125	26.482873917	-1.5216683891	34.398639679	19.134413637	42.326168333	-71.12228	1	46959.967391	18.8
3030	2022-08-26	13:03:27.595	237.33573606	5696.057666	1661519007.596	0	899	2.2506120073	2.3055948871	504.5394717	519.51262833	2.6345105173	727.85642227	26.482873917	-1.2517257613	34.398639679	19.134268262	42.32616975	-71.122278584	1	46960.849761	18.8
3031	2022-08-26	13:03:28.489	237.3357464	5696.057914	1661519008.489	0	899	2.2547370906	2.3078033859	504.5394717	518.96155249	2.5402439041	727.8596438	26.482873917	-1.1583458469	34.398639679	19.13649847	42.32617121	-71.122279543	1	46961.725838	18.8
3032	2022-08-26	13:03:29.401	237.33575697	5696.058167	1661519009.402	0	899	2.2547370906	2.3078033859	505.41759924	519.86478099	2.5402439041	727.85318741	26.482873917	-1.1701813936	34.398639679	19.133878708	42.326171667	-71.122281094	1	46962.65667	18.8
3033	2022-08-26	13:03:30.369	237.33576817	5696.058436	1661519010.37	0	899	2.2583072771	2.314237563	505.44346469	520.65099102	2.6698972968	727.85074034	26.489030787	-1.1824049752	34.398639679	19.134170419	42.326172728	-71.122281667	1	46963.636637	18.8
3034	2022-08-26	13:03:31.292	237.33577885	5696.058692	1661519011.293	0	899	2.258330034	2.3142611272	505.39320958	520.59929046	2.6699086494	727.86236572	26.4901371	-1.1522772312	34.398639679	19.136760712	42.326173333	-71.122281667	1	46964.544218	18.8
3035	2022-08-26	13:03:32.226	237.33578965	5696.058952	1661519012.226	0	899	2.2623865809	2.3162101017	505.39320958	519.99707524	2.5671403118	727.86390009	26.4901371	-1.183687698	34.398639679	19.134294573	42.326174132	-71.122282466	1	46965.479339	18.8
3036	2022-08-26	13:03:33.105	237.33579984	5696.059196	1661519013.106	0	899	2.2623865809	2.3162101017	503.73539361	518.29135495	2.5671403118	727.85677232	26.4901371	-1.2414209108	34.398639679	19.133262293	42.326175638	-71.122283971	1	46966.382892	18.8
3037	2022-08-26	13:03:34.053	237.33581081	5696.059459	1661519014.054	0	899	2.2592344328	2.3137196797	503.73539361	518.49187852	2.6014988472	727.84801155	26.4901371	-1.2339832727	34.398639679	19.135198391	42.326177229	-71.122285	1	46967.337278	18.8
3038	2022-08-26	13:03:34.953	237.33582122	5696.059709	1661519014.953	0	899	2.2593575813	2.3138470816	506.16281814	520.99076334	2.6015586834	727.85914945	26.496121375	-1.1660744773	34.398639679	19.138382198	42.326178712	-71.122285	1	46968.227227	18.777277277
3039	2022-08-26	13:03:35.815	237.33583119	5696.059949	1661519015.815	0	899	2.2593677697	2.3129017892	506.16781331	520.73453485	2.5569846191	727.82645482	26.497308731	-1.1876867189	34.398639679	19.138167337	42.32618	-71.122285	1	46969.093071	18.7
3040	2022-08-26	13:03:36.690	237.33584132	5696.060192	1661519016.69	0	899	2.2593677697	2.3129017892	507.77181008	522.38469216	2.5569846191	727.83726128	26.497308731	-1.2352875471	34.398639679	19.137479782	42.32618	-71.122285	1	46969.997932	18.7
3041	2022-08-26	13:03:37.552	237.3358513	5696.060431	1661519017.552	0	899	2.2617730484	2.3156947697	507.77181008	522.47531901	2.5723963674	727.85325168	26.497308731	-1.196277766	34.398639679	19.134374997	42.326181332	-71.122285	1	46970.799257	18.7
3042	2022-08-26	13:03:38.482	237.33586206	5696.060689	1661519018.482	0	899	2.2617730484	2.3156947697	505.35064894	519.98404849	2.5723963674	727.84904389	26.497308731	-1.1807126225	34.398639679	19.139372466	42.326181667	-71.122283789	1	46971.726348	18.7
3043	2022-08-26	13:03:39.431	237.33587306	5696.060953	1661519019.432	0	899	2.261633211	2.3144361608	505.35064894	519.67983837	2.520393982	727.84871002	26.497308731	-1.188085556	34.398639679	19.139282227	42.326181667	-71.122283333	1	46972.727564	18.7
3044	2022-08-26	13:03:40.335	237.33588351	5696.061204	1661519020.335	0	899	2.2617285182	2.3145346541	506.91106717	521.28476501	2.5204388007	727.85401967	26.501935277	-1.2263731578	34.398639679	19.134366812	42.3261827	-71.122283333	1	46973.620096	18.7
3045	2022-08-26	13:03:41.252	237.33589412	5696.061459	1661519021.252	0	899	2.2628951119	2.3173633748	506.92191869	521.74296151	2.5965987329	727.8552618	26.50451088	-1.1770261929	34.398639679	19.134526347	42.326183333	-71.122284188	1	46974.512821	18.7
3046	2022-08-26	13:03:42.161	237.33590465	5696.061712	1661519022.162	0	899	2.2628951119	2.3173633748	505.06715199	519.83396638	2.5965987329	727.84694646	26.50451088	-1.1652984619	34.398639679	19.137121201	42.326182605	-71.122285728	1	46975.436975	18.656302521
3047	2022-08-26	13:03:43.111	237.33591564	5696.061975	1661519023.111	0	899	2.2681753384	2.3214055896	505.06715199	519.46291931	2.533161885	727.83842337	26.50451088	-1.1636384576	34.398639679	19.137278487	42.326181667	-71.122287335	1	46976.400971	18.6
3048	2022-08-26	13:03:44.030	237.33592628	5696.062231	1661519024.031	0	899	2.2681753384	2.3214055896	506.55307809	520.99119829	2.533161885	727.84643676	26.50451088	-1.1692759209	34.398639679	19.137165436	42.326182173	-71.122288333	1	46977.303607	18.6
3049	2022-08-26	13:03:44.910	237.33593646	5696.062475	1661519024.91	0	899	2.2708887437	2.3234031033	506.57524488	520.80176668	2.496944923	727.85581758	26.509775869	-1.1678423447	34.398639679	19.136459906	42.326183333	-71.122288333	1	46978.190279	18.6
3050	2022-08-26	13:03:45.838	237.33594721	5696.062733	1661519025.839	0	899	2.2709307048	2.3234464537	506.31390001	520.53319626	2.4969643932	727.86114502	26.511804581	-1.1587878466	34.398639679	19.136760712	42.326184031	-71.122288333	1	46979.139579	18.586042065
3051	2022-08-26	13:03:46.710	237.33595729	5696.062975	1661519026.71	0	899	2.2668022649	2.3216365387	506.31390001	521.19132684	2.6092357541	727.84592786	26.511804581	-1.1641774288	34.398639679	19.137399673	42.326188195	-71.122288333	1	46979.972275	18.502772467
3052	2022-08-26	13:03:47.602	237.33596763	5696.063223	1661519027.603	0	899	2.2668022649	2.3216365387	507.46310035	522.37429506	2.6092357541	727.83875199	26.511804581	-1.184528444	34.398639679	19.134938688	42.326189848	-71.122288333	1	46980.908517	18.5
3053	2022-08-26	13:03:48.500	237.33597801	5696.063472	1661519028.5	0	899	2.2698669584	2.3247346635	507.46310035	522.36318526	2.6073471578	727.83401065	26.511804581	-1.1652875933	34.398639679	19.134781124	42.326186068	-71.122287023	1	46981.786408	18.342718447
3054	2022-08-26	13:03:49.426	237.33598873	5696.063729	1661519029.426	0	899	2.2698669584	2.3247346635	506.2060823	521.06925876	2.6073471578	727.85423026	26.511804581	-1.160415411	34.398639679	19.135320663	42.326185	-71.12228438	1	46982.686103	18.231389699
3055	2022-08-26	13:03:50.302	237.33599888	5696.063973	1661519030.303	0	899	2.2683947524	2.3229939414	506.23469865	521.03525363	2.5965313452	727.85464417	26.518606161	-1.1971508036	34.398639679	19.128884991	42.326182041	-71.12228136	1	46983.59188	18.140811966
3056	2022-08-26	13:03:51.210	237.33600938	5696.064225	1661519031.21	0	899	2.2684036587	2.3230031548	506.78859668	521.605371	2.5965356475	727.86094858	26.519037247	-1.2035751856	34.398639679	19.129609885	42.326180863	-71.122276548	1	46984.517751	17.996449704
3057	2022-08-26	13:03:52.119	237.33601991	5696.064478	1661519032.12	0	899	2.2725030109	2.3246421807	506.78859668	520.90885073	2.4777840451	727.84435469	26.519037247	-1.1681548973	34.398639679	19.135704192	42.326181667	-71.122272672	1	46985.396795	17.9
3058	2022-08-26	13:03:53.019	237.33603032	5696.064728	1661519033.02	0	899	2.2725030109	2.3246421807	506.50690133	520.61930673	2.4777840451	727.84179688	26.519037247	-1.1571601629	34.398639679	19.134599686	42.32618213	-71.122271204	1	46986.277778	17.9
3059	2022-08-26	13:03:53.901	237.33604052	5696.064973	1661519033.901	0	899	2.272282859	2.3272907389	506.50690133	521.40116507	2.611137372	727.84674679	26.519037247	-1.1665057086	34.398639679	19.136302316	42.32618367	-71.122269663	1	46987.20217	17.9
3060	2022-08-26	13:03:54.726	237.33605007	5696.065202	1661519034.726	0	899	2.2723750504	2.3273861268	505.33766148	520.19780465	2.6111820801	727.85788631	26.523491803	-1.2269336877	34.398639679	19.137866974	42.326185052	-71.122268256	1	46988.015534	17.898446602
3061	2022-08-26	13:03:55.632	237.33606057	5696.065454	1661519035.633	0	899	2.2715097657	2.3249847426	505.34932944	519.79834188	2.5408905216	727.83763234	26.526269913	-1.2192373513	34.398639679	19.137118182	42.326187987	-71.122263853	1	46988.896117	17.81038835
3062	2022-08-26	13:03:56.569	237.33607141	5696.065714	1661519036.57	0	899	2.2715097657	2.3249847426	507.32793195	521.83351684	2.5408905216	727.8513127	26.526269913	-1.1506495476	34.398639679	19.137840271	42.326185561	-71.122261947	1	46989.831663	17.716833667
3063	2022-08-26	13:03:57.519	237.3360824	5696.065978	1661519037.519	0	899	2.275412905	2.3311956523	507.32793195	522.43664897	2.643483659	727.84955966	26.526269913	-1.1535383637	34.398639679	19.137041357	42.326185	-71.122260321	1	46990.807653	17.619234747
3064	2022-08-26	13:03:58.428	237.33609293	5696.06623	1661519038.429	0	899	2.275412905	2.3311956523	506.41784754	521.49946137	2.643483659	727.86663818	26.526269913	-1.1571601629	34.398639679	19.136039734	42.326186137	-71.122258863	1	46991.682375	17.463524976
3065	2022-08-26	13:03:59.348	237.33610358	5696.066486	1661519039.349	0	899	2.2790732168	2.33565919	506.41784754	521.69305616	2.6764231148	727.83371558	26.526269913	-1.1965041421	34.398639679	19.134995922	42.326185708	-71.122258333	1	46992.574951	17.4
3066	2022-08-26	13:04:00.313	237.33611475	5696.066754	1661519040.314	0	899	2.2792010187	2.3357915375	507.09161376	522.38751825	2.6764864546	727.84143026	26.532426784	-1.1793544285	34.398639679	19.137407492	42.326185951	-71.122258333	1	46993.570513	17.4
3067	2022-08-26	13:04:01.250	237.33612558	5696.067014	1661519041.25	0	899	2.2780143055	2.3320051077	507.09627612	521.69378414	2.5576772373	727.83526126	26.533533096	-1.2483087778	34.398639679	19.133159637	42.326186667	-71.122258333	1	46994.518447	17.4
3068	2022-08-26	13:04:02.184	237.3361364	5696.067274	1661519042.185	0	899	2.2780143055	2.3320051077	507.92721726	522.54864514	2.5576772373	727.86738152	26.533533096	-1.3322892773	34.398639679	19.131757736	42.326186667	-71.122259078	1	46995.446592	17.4
3069	2022-08-26	13:04:03.098	237.33614698	5696.067527	1661519043.099	0	899	2.2769793256	2.330690691	507.92721726	522.47924008	2.5458745872	727.87150523	26.533533096	-1.2254892801	34.398639679	19.13259697	42.326187304	-71.122260638	1	46996.382627	17.4
3070	2022-08-26	13:04:03.986	237.33615725	5696.067774	1661519043.986	0	899	2.2769793256	2.330690691	507.11255629	521.64123922	2.5458745872	727.86737061	26.533533096	-1.1555324793	34.398639679	19.133159637	42.326189273	-71.122261667	1	46997.281827	17.4
3071	2022-08-26	13:04:04.861	237.33616738	5696.068017	1661519044.862	0	899	2.285943677	2.341542551	507.1299175	522.11300193	2.6231274747	727.85627676	26.537652363	-1.360358149	34.398639679	19.11603627	42.326192117	-71.122261667	1	46998.135108	17.386489152
3072	2022-08-26	13:04:05.753	237.33617771	5696.068265	1661519045.754	0	899	2.2860084962	2.3416096282	505.18487888	520.11068131	2.6231588669	727.83886719	26.540765762	-1.6161584854	34.398639679	19.07626152	42.326195026	-71.122261693	1	46999.015756	17.3
3073	2022-08-26	13:04:06.668	237.3361883	5696.068519	1661519046.669	0	899	2.2888987167	2.346767152	505.18487888	520.70283273	2.7241260138	727.84007576	26.540765762	-1.5832281405	34.398639679	19.077160564	42.326196628	-71.122263295	1	46999.976891	17.3
3074	2022-08-26	13:04:07.542	237.3361984	5696.068762	1661519047.542	0	899	2.2888987167	2.346767152	507.44611746	523.03353062	2.7241260138	727.84927954	26.540765762	-1.3313406611	34.398639679	19.091531589	42.326193952	-71.122264691	1	47000.814354	17.3
3075	2022-08-26	13:04:08.436	237.33620875	5696.06901	1661519048.436	0	899	2.2880356762	2.343732885	507.44611746	522.45139341	2.6253110868	727.84435833	26.540765762	-1.5012203092	34.398639679	19.108214448	42.326192108	-71.122266225	1	47001.735294	17.3
3076	2022-08-26	13:04:09.407	237.33621999	5696.06928	1661519049.407	0	899	2.2880356762	2.343732885	507.96452896	522.98513443	2.6253110868	727.84788988	26.540765762	-1.2336598635	34.398639679	19.136760712	42.326192886	-71.122265448	1	47002.731434	17.3
3077	2022-08-26	13:04:10.355	237.33623096	5696.069543	1661519050.355	0	899	2.290019451	2.3446059615	507.97342605	522.68043958	2.5719997508	727.83678795	26.542873294	-1.2298655976	34.398639679	19.134976646	42.326196606	-71.122265	1	47003.654545	17.234545455
3078	2022-08-26	13:04:11.211	237.33624088	5696.069781	1661519051.212	0	899	2.2901263429	2.3447165025	508.39549524	523.11502702	2.5720504208	727.84968739	26.547998428	-1.2135459611	34.398639679	19.132207807	42.326200015	-71.122264159	1	47004.504578	17.2
3079	2022-08-26	13:04:12.073	237.33625086	5696.070021	1661519052.074	0	899	2.2862238205	2.3399625587	508.39549524	522.90917705	2.5370791246	727.85435233	26.547998428	-1.2092450857	34.398639679	19.133159637	42.32620294	-71.122263333	1	47005.381874	17.2
3080	2022-08-26	13:04:12.954	237.33626105	5696.070265	1661519052.955	0	899	2.2862238205	2.3399625587	506.29482696	520.74853886	2.5370791246	727.84606934	26.547998428	-1.2092450857	34.398639679	19.133159637	42.32620543	-71.122262903	1	47006.258247	17.2
3081	2022-08-26	13:04:13.861	237.33627155	5696.070517	1661519053.862	0	899	2.2877993841	2.3427252592	506.29482696	521.0592161	2.5900674827	727.85128885	26.547998428	-1.1603831432	34.398639679	19.135383922	42.326207535	-71.122261667	1	47007.130293	17.186970684
3082	2022-08-26	13:04:14.770	237.33628207	5696.07077	1661519054.771	0	899	2.2878981867	2.3428274592	507.05038961	521.83708958	2.5901146941	727.85166113	26.552740375	-1.1577206897	34.398639679	19.136340602	42.326213688	-71.122261489	1	47008.106509	17.1
3083	2022-08-26	13:04:15.713	237.33629299	5696.071032	1661519055.714	0	899	2.2874482611	2.3425997178	507.06088523	521.91094081	2.6008443146	727.82219812	26.555231094	-1.1762176989	34.398639679	19.135119748	42.326216844	-71.122259941	1	47009.035407	17.1
3084	2022-08-26	13:04:16.594	237.33630317	5696.071276	1661519056.594	0	899	2.2874482611	2.3425997178	507.02171727	521.87062577	2.6008443146	727.83325357	26.555231094	-1.1992850817	34.398639679	19.131144467	42.326221054	-71.122258537	1	47009.877512	17.1
3085	2022-08-26	13:04:17.595	237.33631477	5696.071554	1661519057.596	0	899	2.2889626714	2.3439406032	507.02171727	521.81382826	2.5911780195	727.86273315	26.555231094	-1.1965148931	34.398639679	19.127865343	42.326226186	-71.12225984	1	47010.903826	17.1
3086	2022-08-26	13:04:18.555	237.33632587	5696.071821	1661519058.555	0	899	2.2889626714	2.3439406032	507.4839854	522.28958284	2.5911780195	727.85375977	26.555231094	-1.2108727694	34.398639679	19.133159637	42.326228113	-71.122258554	1	47011.867735	17.1
3087	2022-08-26	13:04:19.417	237.33633584	5696.07206	1661519059.417	0	899	2.2923312138	2.3468170636	507.48499543	522.13577447	2.5648380415	727.8461332	26.555470587	-1.1739109755	34.398639679	19.137001821	42.326229496	-71.12225717	1	47012.697897	17.1
3088	2022-08-26	13:04:20.276	237.3363458	5696.072299	1661519060.277	0	899	2.2924772098	2.3469680294	509.18799925	523.88834954	2.5649069897	727.85586528	26.56246376	-1.1571601629	34.398639679	19.138561249	42.326230908	-71.122256667	1	47013.54509	17.1
3089	2022-08-26	13:04:21.196	237.33635644	5696.072554	1661519061.196	0	899	2.2905404942	2.3465959187	509.18799925	524.32546101	2.6389720453	727.84616473	26.56246376	-1.1808743248	34.398639679	19.134363692	42.326232495	-71.122256667	1	47014.496795	17.1
3090	2022-08-26	13:04:22.079	237.33636667	5696.0728	1661519062.08	0	899	2.2905404942	2.3465959187	508.37639768	523.48973164	2.6389720453	727.83892822	26.56246376	-1.1897132397	34.398639679	19.132799149	42.326233982	-71.122257315	1	47015.389255	17.1
3091	2022-08-26	13:04:22.973	237.336377	5696.073048	1661519062.973	0	899	2.2941901676	2.3497472002	508.37639768	523.33072598	2.6120010953	727.83889467	26.56246376	-1.1883766233	34.398639679	19.132941909	42.326236611	-71.122258333	1	47016.241617	17.1
3092	2022-08-26	13:04:23.871	237.3363874	5696.073298	1661519063.871	0	899	2.2941901676	2.3497472002	507.25388631	522.17519498	2.6120010953	727.85559082	26.56246376	-1.1571601629	34.398639679	19.137479782	42.326242815	-71.122258563	1	47017.137821	17.1
3093	2022-08-26	13:04:24.822	237.3363984	5696.073562	1661519064.822	0	899	2.293461896	2.3514759522	507.25388631	522.84356755	2.7255122858	727.84991981	26.56246376	-1.1571601629	34.398639679	19.137479782	42.326251583	-71.12226	1	47018.135721	17.1
3094	2022-08-26	13:04:25.698	237.33640855	5696.073805	1661519065.699	0	899	2.2935486598	2.3515658606	507.14207737	522.72857887	2.7255558078	727.84210609	26.566617789	-1.3759340853	34.398639679	19.110202676	42.326261227	-71.12226	1	47018.9623	17.1
3095	2022-08-26	13:04:26.617	237.33641918	5696.07406	1661519066.617	0	899	2.2920953519	2.3469419294	507.15530954	521.89551471	2.5816813783	727.82071711	26.569757462	-1.1808204011	34.398639679	19.134004189	42.326273397	-71.12226	1	47019.87976	17.1
3096	2022-08-26	13:04:27.522	237.33642965	5696.074312	1661519067.522	0	899	2.2920953519	2.3469419294	507.40211566	522.14949413	2.5816813783	727.84891252	26.569757462	-1.1555324793	34.398639679	19.137121201	42.326279123	-71.122261374	1	47020.82458	17.017542017
3097	2022-08-26	13:04:28.405	237.33643988	5696.074557	1661519068.406	0	899	2.3022992195	2.359403717	507.40211566	522.6913648	2.6737667006	727.82150976	26.569757462	-1.2074665226	34.398639679	19.132942263	42.326284574	-71.122260523	1	47021.686124	17
3098	2022-08-26	13:04:29.301	237.33645024	5696.074806	1661519069.301	0	899	2.3022992195	2.359403717	507.01881686	522.29651628	2.6737667006	727.83197992	26.569757462	-1.2023248199	34.398639679	19.133564134	42.326289648	-71.122259006	1	47022.596215	17
3099	2022-08-26	13:04:30.191	237.33646056	5696.075053	1661519070.192	0	899	2.3059041413	2.3611556978	507.04942086	521.80656106	2.5850880841	727.84733854	26.577020645	-1.1897132397	34.398639679	19.13820076	42.326298433	-71.122258333	1	47023.507508	17
3100	2022-08-26	13:04:31.101	237.33647108	5696.075306	1661519071.101	0	899	2.3059041413	2.3611556978	508.71888758	523.52461585	2.5850880841	727.83602279	26.577020645	-1.1894760937	34.398639679	19.137990952	42.32630762	-71.122257678	1	47024.393025	17
3101	2022-08-26	13:04:31.989	237.33648135	5696.075553	1661519071.989	0	899	2.31279798	2.36718938	508.71888758	523.24932497	2.5383569223	727.85262597	26.577020645	-1.1892173385	34.398639679	19.134404732	42.32631295	-71.122256667	1	47025.256572	17
3102	2022-08-26	13:04:32.900	237.3364919	5696.075806	1661519072.9	0	899	2.31279798	2.36718938	506.13314088	520.5897221	2.5383569223	727.84756328	26.577020645	-1.1635414457	34.398639679	19.136878967	42.326318343	-71.122256667	1	47026.201183	16.979881657
3103	2022-08-26	13:04:33.821	237.33650256	5696.076061	1661519073.821	0	899	2.3076128196	2.3644886283	506.13314088	521.28760309	2.6573319559	727.84710168	26.577020645	-1.1561037855	34.398639679	19.137677932	42.326325365	-71.122256849	1	47027.109467	16.9
3104	2022-08-26	13:04:34.684	237.33651256	5696.076301	1661519074.685	0	899	2.3076342251	2.3645107896	507.11992246	522.30399177	2.657342361	727.84310246	26.578039245	-1.1557156953	34.398639679	19.131880665	42.326328205	-71.122258269	1	47027.961538	16.9
3105	2022-08-26	13:04:35.653	237.33652376	5696.07657	1661519075.653	0	899	2.3079891343	2.3637779791	507.14649639	522.03718924	2.6073308359	727.84850993	26.584344864	-1.1851644098	34.398639679	19.118974837	42.326336339	-71.122259935	1	47028.960703	16.9
3106	2022-08-26	13:04:36.601	237.33653475	5696.076834	1661519076.602	0	899	2.3079891343	2.3637779791	507.32608448	522.22205035	2.6073308359	727.84747314	26.584344864	-1.196223855	34.398639679	19.133520126	42.326342845	-71.122258455	1	47029.926755	16.9
3107	2022-08-26	13:04:37.516	237.33654534	5696.077088	1661519077.517	0	899	2.3106883874	2.367102251	507.32608448	522.37210249	2.6328388646	727.85037575	26.584344864	-1.1961591457	34.398639679	19.131651935	42.326347247	-71.122257029	1	47030.78273	16.9
3108	2022-08-26	13:04:38.448	237.33655612	5696.077347	1661519078.449	0	899	2.3106883874	2.367102251	507.28820001	522.33309446	2.6328388646	727.84415784	26.584344864	-1.2157557011	34.398639679	19.133520126	42.326350819	-71.122254181	1	47031.745726	16.82542735
3109	2022-08-26	13:04:39.381	237.33656691	5696.077606	1661519079.381	0	899	2.3139886902	2.3697795349	507.29512328	522.15190123	2.600820903	727.83400418	26.585987154	-1.1620323453	34.398639679	19.119105169	42.326355144	-71.122252174	1	47032.695391	16.8
3110	2022-08-26	13:04:40.250	237.33657698	5696.077847	1661519080.251	0	899	2.31410778	2.3699027374	508.48895781	523.38103172	2.6008774073	727.85223389	26.591638565	-1.1571601629	34.398639679	19.13820076	42.326355764	-71.122252569	1	47033.541627	16.8
3111	2022-08-26	13:04:41.168	237.3365876	5696.078102	1661519081.169	0	899	2.3116026896	2.3686470226	508.48895781	523.7328096	2.6605266549	727.84376698	26.591638565	-1.1512100641	34.398639679	19.113188447	42.326354268	-71.122254066	1	47034.439439	16.8
3112	2022-08-26	13:04:42.072	237.33659806	5696.078353	1661519082.072	0	899	2.3116026896	2.3686470226	507.91039023	523.13689731	2.6605266549	727.854493	26.591638565	-1.1548749801	34.398639679	19.127893941	42.326353944	-71.122255611	1	47035.366453	16.763354701
3113	2022-08-26	13:04:42.964	237.33660839	5696.078601	1661519082.965	0	899	2.3118276888	2.3682099628	507.91039023	522.95780205	2.6301337738	727.85332726	26.591638565	-1.1577099104	34.398639679	19.135904944	42.326355943	-71.122256667	1	47036.283019	16.7
3114	2022-08-26	13:04:43.891	237.33661912	5696.078859	1661519083.892	0	899	2.3118276888	2.3682099628	507.34621797	522.37691555	2.6301337738	727.84130132	26.591638565	-1.1770585081	34.398639679	19.133788469	42.326358891	-71.122257224	1	47037.167167	16.7
3115	2022-08-26	13:04:44.779	237.3366294	5696.079106	1661519084.78	0	899	2.3140276642	2.3694338673	507.35910121	522.11454816	2.5832667418	727.83703452	26.594694365	-1.1947471219	34.398639679	19.132226666	42.326361765	-71.122259902	1	47038.058885	16.7
3116	2022-08-26	13:04:45.668	237.33663969	5696.079352	1661519085.669	0	899	2.3141176099	2.3695268976	509.54767065	524.36701768	2.5833091311	727.82657285	26.598962784	-1.2108727694	34.398639679	19.129919052	42.326363323	-71.122258344	1	47038.993691	16.7
3117	2022-08-26	13:04:46.615	237.33665065	5696.079616	1661519086.616	0	899	2.3153448331	2.3717497761	509.54767065	524.62663123	2.6272642193	727.83426409	26.598962784	-1.2288955024	34.398639679	19.112519233	42.326358835	-71.122259833	1	47039.899618	16.7
3118	2022-08-26	13:04:47.555	237.33666152	5696.079876	1661519087.555	0	899	2.3153448331	2.3717497761	507.81494158	522.84262579	2.6272642193	727.82701626	26.598962784	-1.2221153698	34.398639679	19.107859327	42.326354281	-71.12226	1	47040.810496	16.618950437
3119	2022-08-26	13:04:48.460	237.33667199	5696.080128	1661519088.46	0	899	2.312426159	2.3683036754	507.81494158	522.7202797	2.6064845848	727.83773339	26.598962784	-1.1629161787	34.398639679	19.138881557	42.326350805	-71.122262528	1	47041.758547	16.6
3120	2022-08-26	13:04:49.358	237.3366824	5696.080377	1661519089.359	0	899	2.312426159	2.3683036754	506.27628203	521.13645756	2.6064845848	727.84069824	26.598962784	-1.2076174021	34.398639679	19.131719589	42.326348927	-71.122263333	1	47042.644019	16.6
3121	2022-08-26	13:04:50.239	237.33669258	5696.080622	1661519090.239	0	899	2.3137524123	2.3709161156	506.29744128	521.49331553	2.6635424526	727.82962663	26.603992121	-1.2043728528	34.398639679	19.129666208	42.326347459	-71.122263333	1	47043.524793	16.6
3122	2022-08-26	13:04:51.066	237.33670216	5696.080852	1661519091.067	0	899	2.3137988346	2.3709641811	509.1016616	524.38183427	2.6635650139	727.83892903	26.60619545	-1.160415411	34.398639679	19.137840271	42.326342919	-71.122263958	1	47044.374745	16.562525458
3123	2022-08-26	13:04:51.960	237.33671251	5696.0811	1661519091.961	0	899	2.3232997319	2.3819031137	509.1016616	524.70385354	2.7180287152	727.83291485	26.60619545	-1.1571816814	34.398639679	19.138556474	42.326335787	-71.12226456	1	47045.263902	16.473609802
3124	2022-08-26	13:04:52.871	237.33672306	5696.081353	1661519092.872	0	899	2.3232997319	2.3819031137	508.82065646	524.41423658	2.7180287152	727.83164402	26.60619545	-1.1555324793	34.398639679	19.138921738	42.326331968	-71.122263333	1	47046.136555	16.4
3125	2022-08-26	13:04:53.831	237.33673416	5696.08162	1661519093.831	0	899	2.3242565402	2.3841990104	508.82065646	524.7658757	2.7774585535	727.82469248	26.60619545	-1.2716133223	34.398639679	19.124301595	42.326323105	-71.122263791	1	47047.137275	16.37254509
3126	2022-08-26	13:04:54.815	237.33674554	5696.081893	1661519094.815	0	899	2.32436776	2.3843143407	508.75885277	524.70246741	2.7775146638	727.83015937	26.611450334	-1.2830607867	34.398639679	19.123345558	42.326320858	-71.122266869	1	47048.121302	16.187869822
3127	2022-08-26	13:04:55.808	237.33675704	5696.082169	1661519095.808	0	899	2.322987181	2.3813599015	508.76798808	524.30036182	2.7079482007	727.81188965	26.613611221	-1.1701813936	34.398639679	19.138561249	42.326315176	-71.122268333	1	47049.105481	16.1
3128	2022-08-26	13:04:56.732	237.33676773	5696.082426	1661519096.732	0	899	2.322987181	2.3813599015	506.82233262	522.2953067	2.7079482007	727.83829281	26.613611221	-1.1615041131	34.398639679	19.126787337	42.326316765	-71.122268235	1	47050.059059	16.1
3129	2022-08-26	13:04:57.644	237.33677829	5696.082679	1661519097.644	0	899	2.3268376743	2.383815425	506.82233262	521.89851968	2.640511907	727.84576416	26.613611221	-1.1945961714	34.398639679	19.129198074	42.326318287	-71.122266713	1	47050.971972	16.1
3130	2022-08-26	13:04:58.513	237.33678836	5696.082921	1661519098.514	0	899	2.3268376743	2.383815425	508.7895638	523.92426908	2.640511907	727.84220634	26.613611221	-1.1964394367	34.398639679	19.131950618	42.326318333	-71.122265324	1	47051.805742	16.1
3131	2022-08-26	13:04:59.390	237.3367985	5696.083164	1661519099.39	0	899	2.3235591192	2.3800520115	508.7895638	523.81610356	2.6221819106	727.83842822	26.613611221	-1.1587878466	34.398639679	19.137479782	42.326318333	-71.12226268	1	47052.695967	16.1
3132	2022-08-26	13:05:00.289	237.33680891	5696.083414	1661519100.29	0	899	2.3236930017	2.3801905569	506.69696226	521.66207413	2.6222456995	727.83509675	26.619938869	-1.1640372221	34.398639679	19.118592862	42.326313278	-71.122261667	1	47053.606607	16.039339339
3133	2022-08-26	13:05:01.217	237.33681964	5696.083671	1661519101.217	0	899	2.3227946132	2.382973196	506.70102977	522.6527989	2.789833295	727.82751101	26.620904922	-1.1553060874	34.398639679	19.137489331	42.32630489	-71.122262518	1	47054.511005	16
3134	2022-08-26	13:05:02.204	237.33683108	5696.083946	1661519102.205	0	899	2.3227946132	2.382973196	507.94552401	523.93647184	2.789833295	727.83018888	26.620904922	-1.2311375599	34.398639679	19.134535429	42.326296765	-71.122264951	1	47055.485249	15.951475076
3135	2022-08-26	13:05:03.176	237.33684231	5696.084216	1661519103.176	0	899	2.3231440427	2.381323679	507.94552401	523.40017536	2.6990319536	727.82533355	26.620904922	-1.1783196926	34.398639679	19.127758026	42.326287629	-71.122269111	1	47056.488959	15.9
3136	2022-08-26	13:05:04.072	237.3368527	5696.084465	1661519104.073	0	899	2.3231440427	2.381323679	508.49834081	523.96981206	2.6990319536	727.81994629	26.620904922	-1.1783196926	34.398639679	19.127758026	42.326275942	-71.122273575	1	47057.381616	15.93816156
3137	2022-08-26	13:05:04.934	237.33686266	5696.084704	1661519104.934	0	899	2.3287856864	2.3864580222	508.52192039	523.82114948	2.6697414023	727.82752233	26.626485395	-1.1596285515	34.398639679	19.135440991	42.326262033	-71.122278321	1	47058.198574	15.960285132
3138	2022-08-26	13:05:05.799	237.33687267	5696.084944	1661519105.799	0	899	2.3288187797	2.3864922897	508.11074945	523.39770266	2.6697574206	727.84259033	26.628046036	-1.1539047956	34.398639679	19.137479782	42.326241695	-71.122285956	1	47059.081933	15.783613445
3139	2022-08-26	13:05:06.755	237.33688374	5696.08521	1661519106.755	0	899	2.3278953106	2.385981208	508.11074945	523.51372162	2.6894231528	727.82344389	26.628046036	-1.1677452894	34.398639679	19.13360741	42.326221788	-71.122297182	1	47060.077286	15.6
3140	2022-08-26	13:05:07.651	237.33689412	5696.085459	1661519107.652	0	899	2.3278953106	2.385981208	509.57279363	525.0200865	2.6894231528	727.82206676	26.628046036	-1.1897132397	34.398639679	19.130059337	42.326204879	-71.122302818	1	47060.922714	15.6
3141	2022-08-26	13:05:08.576	237.33690483	5696.085716	1661519108.577	0	899	2.3368725145	2.3941655307	509.57279363	524.74931256	2.6436439753	727.82259546	26.628046036	-1.2045561391	34.398639679	19.134477931	42.32619047	-71.122304763	1	47061.857579	15.514242116
3142	2022-08-26	13:05:09.503	237.33691556	5696.085973	1661519109.504	0	899	2.3368725145	2.3941655307	505.96386953	521.03290449	2.6436439753	727.82732467	26.628046036	-1.2336598635	34.398639679	19.134239197	42.326177985	-71.122305	1	47062.776134	15.422386588
3143	2022-08-26	13:05:10.424	237.33692622	5696.086229	1661519110.425	0	899	2.3340356408	2.3917146119	505.99080725	521.18122392	2.6641802425	727.8423086	26.63445311	-1.3548823792	34.398639679	19.109978088	42.326160171	-71.122307281	1	47063.684418	15.331558185
3144	2022-08-26	13:05:11.354	237.33693697	5696.086487	1661519111.354	0	899	2.3340564293	2.3917361365	509.41431176	524.70756515	2.6641902617	727.83422084	26.63543129	-1.1620430946	34.398639679	19.138561249	42.326141593	-71.122308333	1	47064.640379	15.235962145
3145	2022-08-26	13:05:12.243	237.33694726	5696.086734	1661519112.243	0	899	2.334945562	2.393549367	509.41431176	524.94792271	2.704823184	727.83375479	26.63543129	-1.178017805	34.398639679	19.134332872	42.326123871	-71.122315753	1	47065.55646	15.144354018
3146	2022-08-26	13:05:13.153	237.33695779	5696.086987	1661519113.153	0	899	2.334945562	2.393549367	510.05984373	525.61313894	2.704823184	727.83398438	26.63543129	-1.1929684877	34.398639679	19.129558563	42.326110595	-71.122323135	1	47066.44052	15.055947955
3147	2022-08-26	13:05:14.002	237.33696762	5696.087223	1661519114.002	0	899	2.3324525763	2.3906435016	510.05984373	525.51958156	2.6890315625	727.80767822	26.63543129	-1.1929684877	34.398639679	19.129558563	42.326103703	-71.122325432	1	47067.259454	15
3148	2022-08-26	13:05:14.934	237.3369784	5696.087482	1661519114.934	0	899	2.33257055	2.3907656924	508.53167439	523.94543309	2.6890889904	727.82058574	26.640986095	-1.4272536505	34.398639679	19.099390624	42.326099615	-71.122326282	1	47068.230926	14.976907426
3149	2022-08-26	13:05:15.871	237.33698925	5696.087742	1661519115.871	0	899	2.3377944182	2.3947873492	508.53902184	523.59904572	2.6291144493	727.82537438	26.642724991	-1.5130450126	34.398639679	19.104453396	42.326099735	-71.122323879	1	47069.168216	14.866356877
3150	2022-08-26	13:05:16.703	237.33699889	5696.087973	1661519116.704	0	899	2.3377944182	2.3947873492	507.33896993	522.36345511	2.6291144493	727.82708417	26.642724991	-1.5250098705	34.398639679	19.118394852	42.326106186	-71.122318717	1	47069.942379	14.711524164
3151	2022-08-26	13:05:17.578	237.337009	5696.088216	1661519117.578	0	899	2.3391150136	2.3964412141	507.33896993	522.44318722	2.642663295	727.82393823	26.642724991	-1.3688844521	34.398639679	19.094181263	42.326108113	-71.122313996	1	47070.867521	14.613247863
3152	2022-08-26	13:05:18.512	237.33701981	5696.088476	1661519118.512	0	899	2.3391150136	2.3964412141	506.95085541	522.04351797	2.642663295	727.81053475	26.642724991	-1.2540863563	34.398639679	19.075984652	42.32610696	-71.12231196	1	47071.824008	14.517599186
3153	2022-08-26	13:05:19.401	237.33703012	5696.088723	1661519119.402	0	899	2.3394345198	2.3982360705	506.95085541	522.43186513	2.7086463321	727.8181791	26.642724991	-1.5005950928	34.398639679	19.112632751	42.326106667	-71.12230938	1	47072.686124	14.5
3154	2022-08-26	13:05:20.306	237.33704059	5696.088974	1661519120.307	0	899	2.339589753	2.3983968944	508.5446071	524.07473441	2.7087222237	727.82294348	26.650012427	-1.1697394769	34.398639679	19.127913406	42.326107677	-71.122307323	1	47073.606092	14.5
3155	2022-08-26	13:05:21.213	237.33705109	5696.089226	1661519121.214	0	899	2.3419457996	2.3997839417	508.54502042	523.8024905	2.662549226	727.81683673	26.650110245	-1.3600671489	34.398639679	19.124927394	42.326101338	-71.122310164	1	47074.524655	14.447534517
3156	2022-08-26	13:05:22.088	237.33706122	5696.089469	1661519122.089	0	899	2.3419457996	2.3997839417	509.58432537	524.87297689	2.662549226	727.81140824	26.650110245	-1.2450534105	34.398639679	19.134599686	42.326094383	-71.122315185	1	47075.370405	14.4
3157	2022-08-26	13:05:22.992	237.33707167	5696.08972	1661519122.992	0	899	2.3411355395	2.3985742358	509.58432537	524.77212807	2.6454945068	727.81920295	26.650110245	-1.2396638875	34.398639679	19.135314626	42.326090586	-71.122319118	1	47076.235471	14.4
3158	2022-08-26	13:05:23.900	237.33708218	5696.089972	1661519123.9	0	899	2.3411355395	2.3985742358	508.53099798	523.68740699	2.6454945068	727.82093781	26.650110245	-1.2400411541	34.398639679	19.134849915	42.326080376	-71.122321925	1	47077.154915	14.4
3159	2022-08-26	13:05:24.802	237.33709262	5696.090223	1661519124.802	0	899	2.3381099545	2.3966743571	508.5541262	524.02994256	2.699480177	727.81306508	26.655584007	-1.2474464289	34.398639679	19.136695862	42.326073156	-71.122323156	1	47078.10622	14.4
3160	2022-08-26	13:05:25.733	237.33710339	5696.090481	1661519125.733	0	899	2.3381519463	2.3967178559	508.01245766	523.4719113	2.6995006497	727.81032901	26.657556534	-1.2415825792	34.398639679	19.130585854	42.326071671	-71.122321671	1	47078.997129	14.4
3161	2022-08-26	13:05:26.628	237.33711375	5696.09073	1661519126.628	0	899	2.3476823566	2.4045827408	508.01245766	522.96875152	2.6141525534	727.8212543	26.657556534	-1.2821445805	34.398639679	19.126179032	42.326062738	-71.122324643	1	47079.892893	14.489289289
3162	2022-08-26	13:05:27.543	237.33712435	5696.090984	1661519127.544	0	899	2.3476823566	2.4045827408	509.36815533	524.36436202	2.6141525534	727.79940654	26.657556534	-1.4973398447	34.398639679	19.137121201	42.326054578	-71.122325	1	47080.850683	14.5
3163	2022-08-26	13:05:28.482	237.33713521	5696.091245	1661519128.482	0	899	2.3490366791	2.4091475052	509.36815533	525.20583761	2.7564159848	727.8216581	26.657556534	-1.2503460535	34.398639679	19.131096606	42.326053333	-71.122325	1	47081.761722	14.5
3164	2022-08-26	13:05:29.417	237.33714603	5696.091505	1661519129.417	0	899	2.3490366791	2.4091475052	507.21672004	522.98750817	2.7564159848	727.83776855	26.657556534	-1.1522772312	34.398639679	19.134960175	42.32604979	-71.122326181	1	47082.708678	14.5
3165	2022-08-26	13:05:30.299	237.33715624	5696.09175	1661519130.299	0	899	2.3501383401	2.4091854031	507.24751115	522.73137789	2.7075939363	727.81244907	26.664862563	-1.1684459187	34.398639679	19.129952437	42.326042502	-71.122329582	1	47083.58309	14.5
3166	2022-08-26	13:05:31.226	237.33716697	5696.092007	1661519131.226	0	899	2.3501393822	2.4091864829	509.53567088	525.08938732	2.7075944434	727.82560599	26.66491127	-1.1605340606	34.398639679	19.137015955	42.326034179	-71.122334159	1	47084.498498	14.5
3167	2022-08-26	13:05:32.127	237.3371774	5696.092258	1661519132.127	0	899	2.3511155071	2.4088611885	509.53567088	524.73846498	2.6482756721	727.81193249	26.66491127	-1.1713994536	34.398639679	19.136514878	42.32603	-71.122338046	1	47085.41365	14.5
3168	2022-08-26	13:05:33.030	237.33718786	5696.092509	1661519133.031	0	899	2.3511155071	2.4088611885	509.18988446	524.38236148	2.6482756721	727.81108407	26.66491127	-1.1847548145	34.398639679	19.1344281	42.326029437	-71.12234	1	47086.337675	14.5
3169	2022-08-26	13:05:33.871	237.33719758	5696.092742	1661519133.871	0	899	2.3542869315	2.4134826326	509.18988446	524.74477245	2.709576675	727.78972257	26.66491127	-1.1913947585	34.398639679	19.133867756	42.326028048	-71.122339715	1	47087.171292	14.5
3170	2022-08-26	13:05:34.753	237.3372078	5696.092987	1661519134.754	0	899	2.3543130325	2.413509674	508.5432307	524.07843946	2.7095893606	727.80130025	26.666128942	-1.1880963551	34.398639679	19.133881411	42.326026667	-71.122338304	1	47088.017562	14.5
3171	2022-08-26	13:05:35.657	237.33721826	5696.093238	1661519135.658	0	899	2.3566017719	2.4167161697	508.56916249	524.33190999	2.7479467192	727.82336426	26.672266006	-1.179947257	34.398639679	19.132078171	42.326026667	-71.122336748	1	47088.951446	14.5
3172	2022-08-26	13:05:36.576	237.3372289	5696.093494	1661519136.577	0	899	2.3566017719	2.4167161697	509.38538842	525.17343428	2.7479467192	727.80278773	26.672266006	-1.1617951954	34.398639679	19.114097305	42.32602817	-71.122335164	1	47089.901758	14.5
3173	2022-08-26	13:05:37.434	237.33723882	5696.093732	1661519137.434	0	899	2.358067785	2.417044019	509.38538842	524.8632669	2.6955533475	727.80676108	26.672266006	-1.1929684877	34.398639679	19.132078171	42.326018891	-71.122340901	1	47090.708178	14.570817844
3174	2022-08-26	13:05:38.338	237.33724929	5696.093983	1661519138.339	0	899	2.358067785	2.417044019	509.22951847	524.70266078	2.6955533475	727.80862649	26.672266006	-1.1897455778	34.398639679	19.130688219	42.326008583	-71.122347611	1	47091.641694	14.6
3175	2022-08-26	13:05:39.213	237.33725942	5696.094226	1661519139.214	0	899	2.3598291642	2.419705074	509.24321111	524.94228465	2.733664072	727.81231487	26.675502284	-1.1913409233	34.398639679	19.130922848	42.326000715	-71.122351714	1	47092.514151	14.6
3176	2022-08-26	13:05:40.096	237.33726964	5696.094471	1661519140.097	0	899	2.3599163391	2.4197954186	509.69923446	525.4126191	2.7337067189	727.80358887	26.679559708	-1.1913409233	34.398639679	19.128118515	42.32599488	-71.122353333	1	47093.357282	14.6
3177	2022-08-26	13:05:40.973	237.33727978	5696.094715	1661519140.973	0	899	2.3567621366	2.4156836367	509.69923446	525.18081758	2.6945682734	727.80760506	26.679559708	-1.171162299	34.398639679	19.133269721	42.325991667	-71.122353333	1	47094.221303	14.6
3178	2022-08-26	13:05:41.878	237.33729025	5696.094966	1661519141.878	0	899	2.3567621366	2.4156836367	507.37127509	522.78214888	2.6945682734	727.79889644	26.679559708	-1.2014086033	34.398639679	19.135057651	42.325991667	-71.122353087	1	47095.147573	14.6
3179	2022-08-26	13:05:42.743	237.33730027	5696.095206	1661519142.743	0	899	2.3602515566	2.4162255491	507.37127509	521.98564685	2.5592002378	727.80705494	26.679559708	-1.1828900134	34.398639679	19.135305405	42.325991667	-71.122351688	1	47095.987379	14.6
3180	2022-08-26	13:05:43.684	237.33731117	5696.095468	1661519143.685	0	899	2.3602515566	2.4162255491	508.73004456	523.38355444	2.5592002378	727.8118848	26.679559708	-1.1695346493	34.398639679	19.135505676	42.32599317	-71.12234866	1	47096.901942	14.6
3181	2022-08-26	13:05:44.595	237.3373217	5696.095721	1661519144.595	0	899	2.3600271768	2.4165649935	508.73149162	523.53480346	2.5846158783	727.80292031	26.67990207	-1.2217058283	34.398639679	19.133226395	42.325994774	-71.122348333	1	47097.864316	14.6
3182	2022-08-26	13:05:45.506	237.33733226	5696.095974	1661519145.507	0	899	2.3601785077	2.4167215176	509.68761162	524.51915842	2.58468587	727.8293457	26.686944962	-1.176692009	34.398639679	19.134599686	42.325992335	-71.122349666	1	47098.799389	14.6
3183	2022-08-26	13:05:46.371	237.33734227	5696.096214	1661519146.372	0	899	2.3605460708	2.4184379016	509.68761162	524.87240405	2.644464845	727.82423088	26.686944962	-1.1644037425	34.398639679	19.136867662	42.325989568	-71.122351049	1	47099.629595	14.662959472
3184	2022-08-26	13:05:47.246	237.3373524	5696.096457	1661519147.247	0	899	2.3605460708	2.4184379016	508.70045413	523.85583682	2.644464845	727.81916334	26.686944962	-1.2141280174	34.398639679	19.137121201	42.325989137	-71.122351667	1	47100.482482	14.7
3185	2022-08-26	13:05:48.200	237.33736344	5696.096722	1661519148.201	0	899	2.3652118587	2.4229910196	508.70045413	523.79619893	2.6343585278	727.79636489	26.686944962	-1.3018704598	34.398639679	19.134497901	42.325985331	-71.122352445	1	47101.46688	14.7
3186	2022-08-26	13:05:49.069	237.3373735	5696.096964	1661519149.07	0	899	2.3652118587	2.4229910196	507.27748441	522.33100242	2.6343585278	727.80501369	26.686944962	-1.2925357077	34.398639679	19.1325182	42.325976404	-71.122352734	1	47102.359572	14.77191448
3187	2022-08-26	13:05:50.017	237.33738447	5696.097227	1661519150.018	0	899	2.3684002924	2.4256555132	507.29903884	522.1958094	2.6076027158	727.82244792	26.692059182	-1.1710545267	34.398639679	19.136257399	42.325971844	-71.122347979	1	47103.276555	14.927655502
3188	2022-08-26	13:05:50.927	237.33739499	5696.09748	1661519150.927	0	899	2.3684486032	2.425705497	507.84780512	522.76082239	2.6076251801	727.80601774	26.694299698	-1.1497764406	34.398639679	19.137082662	42.325976667	-71.122338074	1	47104.155646	15.015564598
3189	2022-08-26	13:05:51.778	237.33740484	5696.097716	1661519151.778	0	899	2.3674469284	2.4299465175	507.84780512	524.14081046	2.8414230683	727.80456624	26.694299698	-1.1925265923	34.398639679	19.134711891	42.325976737	-71.122336456	1	47105.021021	15.102102102
3190	2022-08-26	13:05:52.677	237.33741524	5696.097966	1661519152.677	0	899	2.3674469284	2.4299465175	510.57015615	526.95050121	2.8414230683	727.79803588	26.694299698	-1.2023463952	34.398639679	19.133836544	42.325979736	-71.122327457	1	47105.920921	15.192092092
3191	2022-08-26	13:05:53.598	237.3374259	5696.098222	1661519153.598	0	899	2.3665843777	2.425920749	510.57015615	526.12280176	2.7020901217	727.81381569	26.694299698	-1.1929684877	34.398639679	19.132799149	42.325981384	-71.122319747	1	47106.830375	15.283037475
3192	2022-08-26	13:05:54.480	237.33743611	5696.098467	1661519154.48	0	899	2.3665843777	2.425920749	509.47078818	524.98994558	2.7020901217	727.79547321	26.694299698	-1.1892497168	34.398639679	19.123913493	42.325979094	-71.122317047	1	47107.771739	15.222826087
3193	2022-08-26	13:05:55.355	237.33744624	5696.09871	1661519155.355	0	899	2.3669570915	2.4252312706	509.49583524	524.73408388	2.6544738978	727.79662035	26.700217279	-1.2498717442	34.553663266	19.123559838	42.325974091	-71.122317727	1	47108.636364	15.263636364
3194	2022-08-26	13:05:56.220	237.33745626	5696.09895	1661519156.221	0	899	2.3669900332	2.4252653742	508.40555617	523.61128827	2.654489501	727.7960387	26.701745987	-1.1506495476	34.398639679	19.137479782	42.325971667	-71.122316806	1	47109.458058	15.3
3195	2022-08-26	13:05:57.104	237.33746648	5696.099196	1661519157.104	0	899	2.3699205025	2.4276172794	508.40555617	523.44084296	2.6255892633	727.78177789	26.701745987	-1.1513609681	34.434921795	19.137322495	42.325971667	-71.122315548	1	47110.32906	15.3
3196	2022-08-26	13:05:58.002	237.33747688	5696.099445	1661519158.002	0	899	2.3699205025	2.4276172794	509.17264331	524.23061548	2.6255892633	727.78986849	26.701745987	-1.190942049	34.647666931	19.132569837	42.325971223	-71.122316223	1	47111.266272	15.3
3197	2022-08-26	13:05:58.900	237.33748727	5696.099694	1661519158.9	0	899	2.3729848675	2.4302971587	509.17264331	524.11034916	2.605216655	727.81512734	26.701745987	-1.2916302634	34.647666931	19.126775539	42.32597	-71.122314747	1	47112.151874	15.3
3198	2022-08-26	13:05:59.811	237.33749781	5696.099948	1661519159.811	0	899	2.3730755442	2.4303909727	508.94439236	523.87565001	2.6052587012	727.80079742	26.705943265	-1.2421323116	34.647666931	19.130724231	42.32597	-71.122313155	1	47113.053571	15.3
3199	2022-08-26	13:06:00.717	237.33750831	5696.100199	1661519160.718	0	899	2.3737004808	2.4320836701	508.95709793	524.1643073	2.6519465022	727.79473351	26.708948135	-1.2030470363	34.647666931	19.131308246	42.32597	-71.12230999	1	47114.006012	15.3
3200	2022-08-26	13:06:01.619	237.33751875	5696.10045	1661519161.62	0	899	2.3737004808	2.4320836701	508.69499499	523.89437295	2.6519465022	727.79896475	26.708948135	-1.2206386328	34.647666931	19.125957489	42.32597	-71.122308484	1	47114.90982	15.3
3201	2022-08-26	13:06:02.572	237.33752977	5696.100714	1661519162.572	0	899	2.3734282765	2.4323260799	508.69499499	524.03081142	2.6750552515	727.81543413	26.708948135	-1.3953688753	34.532223834	19.116382094	42.325976874	-71.122304209	1	47115.82488	15.3
3202	2022-08-26	13:06:03.467	237.33754014	5696.100963	1661519163.468	0	899	2.3734282765	2.4323260799	509.61730363	524.98092524	2.6750552515	727.81813181	26.708948135	-1.1930870607	34.416780737	19.133871963	42.325979542	-71.122298498	1	47116.725331	15.3
3203	2022-08-26	13:06:04.413	237.33755108	5696.101226	1661519164.413	0	899	2.3747886788	2.4346489179	509.61730363	525.2243134	2.716173816	727.79963977	26.708948135	-1.1945961714	34.647666931	19.129198074	42.325981163	-71.122293176	1	47117.698035	15.3
3204	2022-08-26	13:06:05.270	237.33756101	5696.101464	1661519165.271	0	899	2.3749468881	2.4348128421	509.02487365	524.61419236	2.7162502455	727.79766967	26.716265887	-1.2622677372	34.647666931	19.131636095	42.325983394	-71.122289075	1	47118.518315	15.3
3205	2022-08-26	13:06:06.180	237.33757154	5696.101717	1661519166.181	0	899	2.375137907	2.4351798997	509.02593344	524.66010472	2.7238268833	727.80974331	26.716516495	-1.2185474942	34.510784402	19.132830891	42.325986922	-71.122285385	1	47119.384384	15.261561562
3206	2022-08-26	13:06:07.092	237.33758209	5696.10197	1661519167.093	0	899	2.375137907	2.4351798997	508.83882295	524.46724734	2.7238268833	727.80232653	26.716516495	-1.1539047956	34.647666931	19.137840271	42.32599	-71.122282276	1	47120.317308	15.2
3207	2022-08-26	13:06:08.010	237.33759272	5696.102225	1661519168.011	0	899	2.3739809541	2.432414647	508.83882295	524.05391091	2.6538793735	727.79633377	26.716516495	-1.1579577615	34.647666931	19.135598543	42.32599	-71.122279555	1	47121.266986	15.226698565
3208	2022-08-26	13:06:08.868	237.33760264	5696.102463	1661519168.868	0	899	2.3739809541	2.432414647	509.41180562	524.64402668	2.6538793735	727.8170166	26.716516495	-1.160415411	34.647666931	19.134239197	42.325990154	-71.122278179	1	47122.092574	15.290742625
3209	2022-08-26	13:06:09.740	237.33761274	5696.102706	1661519169.741	0	899	2.3777023238	2.4365707357	509.4306414	524.75319556	2.6690625469	727.80800482	26.720967211	-1.1976897977	34.647666931	19.132720758	42.325991634	-71.122276699	1	47122.980671	15.201932859
3210	2022-08-26	13:06:10.670	237.3376235	5696.102964	1661519170.67	0	899	2.3777658433	2.4366365086	509.96959215	525.30853506	2.6690926651	727.80084714	26.723901749	-1.1999857939	34.647666931	19.132983542	42.325990122	-71.122275122	1	47123.92668	15.2
3211	2022-08-26	13:06:11.585	237.3376341	5696.103218	1661519171.586	0	899	2.3744617568	2.4340343309	509.96959215	525.51409411	2.7038034739	727.79605729	26.723901749	-1.1587878466	34.647666931	19.135320663	42.32599	-71.122275	1	47124.832347	15.2
3212	2022-08-26	13:06:12.517	237.33764488	5696.103477	1661519172.518	0	899	2.3744617568	2.4340343309	509.43535809	524.96357593	2.7038034739	727.79369349	26.723901749	-1.1733289254	34.647666931	19.132949438	42.32599	-71.122276271	1	47125.762763	15.123723724
3213	2022-08-26	13:06:13.459	237.33765578	5696.103739	1661519173.459	0	899	2.3834564307	2.4442814871	509.43535809	525.23164309	2.7490760607	727.79316115	26.723901749	-1.2085983177	34.647666931	19.133084796	42.325991254	-71.122275413	1	47126.752137	15.024786325
3214	2022-08-26	13:06:14.332	237.33766589	5696.103981	1661519174.333	0	899	2.3834564307	2.4442814871	511.15688974	527.00655502	2.7490760607	727.79291863	26.723901749	-1.1734366417	34.647666931	19.136400223	42.325993715	-71.122271928	1	47127.614354	14.938564593
3215	2022-08-26	13:06:15.263	237.33767667	5696.10424	1661519175.264	0	899	2.3832713583	2.4428384395	511.1664433	526.68809204	2.6938104265	727.78617283	26.726151561	-1.1694699092	34.647666931	19.136838913	42.32599409	-71.12226909	1	47128.546019	14.845398139
3216	2022-08-26	13:06:16.138	237.33768678	5696.104483	1661519176.138	0	899	2.3833827774	2.4429538491	509.96944524	525.45506203	2.693863623	727.79975618	26.731287003	-1.1740079566	34.647666931	19.137840271	42.325991946	-71.12226764	1	47129.416268	14.758373206
3217	2022-08-26	13:06:17.028	237.33769708	5696.10473	1661519177.028	0	899	2.3844570142	2.4440574096	509.96944524	525.45570817	2.6939727119	727.79614783	26.731287003	-1.2121877678	34.647666931	19.135808048	42.325989554	-71.122266221	1	47130.267686	14.7
3218	2022-08-26	13:06:17.907	237.33770727	5696.104974	1661519177.908	0	899	2.3844570142	2.4440574096	509.23049192	524.69431502	2.6939727119	727.79870605	26.731287003	-1.2141280174	34.647666931	19.135679245	42.32598792	-71.122264793	1	47131.123913	14.687608696
3219	2022-08-26	13:06:18.881	237.33771854	5696.105245	1661519178.882	0	899	2.3839040329	2.4436568744	509.23049192	524.73769147	2.7013060612	727.80190535	26.731287003	-1.2077144598	34.647666931	19.133497516	42.325984724	-71.122263057	1	47132.16568	14.6
3220	2022-08-26	13:06:19.770	237.33772883	5696.105492	1661519179.771	0	899	2.3839198879	2.4436732989	508.72688649	524.21879498	2.7013136504	727.81848185	26.732017606	-1.2541726433	34.647666931	19.130888604	42.325983403	-71.122261736	1	47133.041748	14.595825243
3221	2022-08-26	13:06:20.615	237.3377386	5696.105726	1661519180.615	0	899	2.3898762399	2.4504003265	508.75488273	524.40920555	2.7286426104	727.77581787	26.738641739	-1.2483087778	34.647666931	19.133159637	42.325984769	-71.122263102	1	47133.861165	14.513883495
3222	2022-08-26	13:06:21.493	237.33774877	5696.105971	1661519181.494	0	899	2.3898762399	2.4504003265	509.27413447	524.9444346	2.7286426104	727.79120277	26.738641739	-1.2057310769	34.647666931	19.130964696	42.325982502	-71.122263333	1	47134.749491	14.425050916
3223	2022-08-26	13:06:22.378	237.33775902	5696.106216	1661519182.379	0	899	2.3880090538	2.4474595869	509.27413447	524.677128	2.6834634137	727.79127027	26.738641739	-1.1539047956	34.647666931	19.136039734	42.32598275	-71.122264417	1	47135.650051	14.4
3224	2022-08-26	13:06:23.299	237.33776968	5696.106472	1661519183.3	0	899	2.3880090538	2.4474595869	509.88994689	525.31156567	2.6834634137	727.80425298	26.738641739	-1.4935563226	34.647666931	19.131466	42.32598424	-71.122265	1	47136.543827	14.345617342
3225	2022-08-26	13:06:24.219	237.33778031	5696.106728	1661519184.219	0	899	2.3917745697	2.4508937816	509.88994689	525.20090574	2.6647692045	727.80721339	26.738641739	-1.5282652378	34.647666931	19.130998611	42.325985775	-71.122265	1	47137.464744	14.253525641
3226	2022-08-26	13:06:25.124	237.33779079	5696.106979	1661519185.124	0	899	2.3919341281	2.4510589913	510.03543633	525.35120849	2.6648442997	727.80502218	26.74597	-1.1996300126	34.647666931	19.130998611	42.325985317	-71.122267024	1	47138.40481	14.159519038
3227	2022-08-26	13:06:26.125	237.33780238	5696.107257	1661519186.126	0	899	2.3955155904	2.4535817196	510.0360657	525.05360476	2.6144347271	727.78421122	26.746118546	-1.3766885759	34.647666931	19.123417595	42.325982071	-71.122270631	1	47139.37883	14.062116992
3228	2022-08-26	13:06:27.015	237.33781267	5696.107504	1661519187.015	0	899	2.3955155904	2.4535817196	509.31642188	524.31277169	2.6144347271	727.77801514	26.746118546	-1.196223855	34.647666931	19.124876022	42.325980379	-71.122272046	1	47140.227508	13.977249224
3229	2022-08-26	13:06:27.907	237.337823	5696.107752	1661519187.907	0	899	2.3965948473	2.4557336901	509.31642188	524.58433385	2.6604004254	727.79445583	26.746118546	-1.1987676913	34.647666931	19.113057762	42.325981917	-71.122273833	1	47141.149948	13.885005171
3230	2022-08-26	13:06:28.779	237.33783309	5696.107994	1661519188.779	0	899	2.3965948473	2.4557336901	510.84838515	526.16222119	2.6604004254	727.80065595	26.746118546	-1.1971508178	34.647666931	19.105116206	42.325983565	-71.122276667	1	47142.046425	13.795357474
3231	2022-08-26	13:06:29.628	237.33784293	5696.10823	1661519189.629	0	899	2.395192472	2.4554106791	510.85463737	526.45881403	2.7093127155	727.78156851	26.747591878	-1.1874819347	34.647666931	19.099241926	42.325987512	-71.122276667	1	47142.835655	13.71643454
3232	2022-08-26	13:06:30.536	237.33785343	5696.108482	1661519190.536	0	899	2.3953220383	2.4555449136	510.24040489	525.8261867	2.7093746286	727.79138184	26.753534317	-1.1587878466	34.647666931	19.096067429	42.325998086	-71.122274228	1	47143.731463	13.626853707
3233	2022-08-26	13:06:31.464	237.33786418	5696.10874	1661519191.465	0	899	2.3947085685	2.4571337483	510.24040489	526.40342403	2.8066383793	727.7888418	26.753534317	-1.4143186571	34.565207576	19.109517925	42.326002844	-71.122275687	1	47144.706197	13.6
3234	2022-08-26	13:06:32.348	237.3378744	5696.108986	1661519192.348	0	899	2.3947085685	2.4571337483	510.06350702	526.22092252	2.8066383793	727.79149906	26.753534317	-1.290627718	34.398639679	19.130638123	42.326003333	-71.12227765	1	47145.590291	13.6
3235	2022-08-26	13:06:33.213	237.33788442	5696.109226	1661519193.214	0	899	2.3985754976	2.456393075	510.06350702	524.99806967	2.6002642226	727.79590288	26.753534317	-1.1704185293	34.622929125	19.13485551	42.326004063	-71.122278333	1	47146.43787	13.6
3236	2022-08-26	13:06:34.071	237.33789434	5696.109464	1661519194.071	0	899	2.3985754976	2.456393075	510.37893929	525.32273774	2.6002642226	727.78137207	26.753534317	-1.1571601629	34.647666931	19.135320663	42.326005	-71.122278333	1	47147.296794	13.6
3237	2022-08-26	13:06:34.994	237.33790503	5696.109721	1661519194.995	0	899	2.3966871172	2.4558447517	510.39107243	525.69549407	2.6611254323	727.78929249	26.756396098	-1.3683347686	34.550364892	19.093545295	42.326005395	-71.122279124	1	47148.237123	13.6
3238	2022-08-26	13:06:35.921	237.33791575	5696.109978	1661519195.921	0	899	2.3967844722	2.4559455501	510.21314966	525.51250658	2.6611710993	727.78628358	26.760858536	-1.2908433013	34.59159457	19.123094736	42.326006914	-71.122281914	1	47149.148109	13.6
3239	2022-08-26	13:06:36.868	237.33792671	5696.110241	1661519196.868	0	899	2.3959471637	2.4549951154	510.21314966	525.48846444	2.6571107692	727.78871771	26.760858536	-1.1930439851	34.527276273	19.131615885	42.326008553	-71.122283333	1	47150.132039	13.6
3240	2022-08-26	13:06:37.813	237.33793766	5696.110504	1661519197.814	0	899	2.3959471637	2.4549951154	510.47473527	525.75788168	2.6571107692	727.77271559	26.760858536	-1.2334658981	34.449764479	19.123357735	42.326010168	-71.122283333	1	47151.050534	13.6
3241	2022-08-26	13:06:38.743	237.33794841	5696.110762	1661519198.743	0	899	2.393305142	2.4520612924	510.47473527	525.6988416	2.647143388	727.7889372	26.760858536	-1.4014052808	34.647666931	19.117942343	42.326013178	-71.122283333	1	47151.953353	13.6
3242	2022-08-26	13:06:39.698	237.33795948	5696.111027	1661519199.699	0	899	2.3933647132	2.4521229591	509.30525252	524.49464535	2.6471712245	727.78734503	26.763592992	-1.28181044	34.647666931	19.13083679	42.326014923	-71.122281744	1	47152.953782	13.6
3243	2022-08-26	13:06:40.592	237.33796983	5696.111276	1661519200.593	0	899	2.3989395262	2.4586201393	509.32544569	524.71909128	2.6816203692	727.77592984	26.76836586	-1.2120045518	34.647666931	19.130471185	42.326015	-71.122278784	1	47153.8647	13.6
3244	2022-08-26	13:06:41.496	237.33798028	5696.111527	1661519201.496	0	899	2.3989395262	2.4586201393	509.85393386	525.26355227	2.6816203692	727.79052168	26.76836586	-1.5880680424	34.647666931	19.098368841	42.326015	-71.122278333	1	47154.715613	13.6
3245	2022-08-26	13:06:42.433	237.33799112	5696.111787	1661519202.433	0	899	2.4008594131	2.4611093162	509.85393386	525.39881163	2.7044621233	727.78440038	26.76836586	-1.5828077959	34.647666931	19.099494303	42.326013876	-71.122279457	1	47155.674145	13.6
3246	2022-08-26	13:06:43.339	237.33800162	5696.112039	1661519203.34	0	899	2.4008594131	2.4611093162	508.61180154	524.11880808	2.7044621233	727.79172218	26.76836586	-1.1539047956	34.647666931	19.134599686	42.326013333	-71.12228	1	47156.603206	13.6
3247	2022-08-26	13:06:44.226	237.33801188	5696.112285	1661519204.226	0	899	2.4021922528	2.4613504497	508.61180154	523.82788441	2.6551981067	727.78233408	26.76836586	-1.1512316118	34.647666931	19.136078272	42.326014114	-71.12228	1	47157.468451	13.6
3248	2022-08-26	13:06:45.163	237.33802272	5696.112545	1661519205.163	0	899	2.4022896563	2.4614512904	509.82155487	525.07409889	2.6552435926	727.78024555	26.772820416	-1.1727036814	34.647666931	19.133073403	42.326015657	-71.122281313	1	47158.394002	13.560599793
3249	2022-08-26	13:06:46.089	237.33803345	5696.112803	1661519206.09	0	899	2.4015299273	2.4598015139	509.83331993	524.8603559	2.6170512851	727.78753662	26.775598526	-1.1902090445	34.647666931	19.130307014	42.326017823	-71.122283333	1	47159.346897	13.465310275
3250	2022-08-26	13:06:47.002	237.338044	5696.113056	1661519207.002	0	899	2.4015299273	2.4598015139	508.91782622	523.91787856	2.6170512851	727.78209843	26.775598526	-1.3180284137	34.647666931	19.13324034	42.326020849	-71.122283333	1	47160.254717	13.374528302
3251	2022-08-26	13:06:47.888	237.33805426	5696.113302	1661519207.888	0	899	2.4014189926	2.4602068176	508.91782622	524.05215135	2.6398012446	727.77631343	26.775598526	-1.3075294953	34.647666931	19.135190964	42.326023807	-71.122283333	1	47161.094675	13.3
3252	2022-08-26	13:06:48.767	237.33806444	5696.113547	1661519208.768	0	899	2.4014189926	2.4602068176	509.10790108	524.2478787	2.6398012446	727.77701432	26.775598526	-1.2240879654	34.647666931	19.135863538	42.326028146	-71.122283333	1	47161.962525	13.3
3253	2022-08-26	13:06:49.670	237.33807488	5696.113797	1661519209.67	0	899	2.4034585591	2.4640552836	509.11824559	524.71354638	2.7167780337	727.78965183	26.778044581	-1.1940679826	34.647666931	19.134619403	42.326029872	-71.122284872	1	47162.923077	13.115384615
3254	2022-08-26	13:06:50.641	237.33808612	5696.114067	1661519210.641	0	899	2.4035699525	2.4641707021	509.0214095	524.61405869	2.7168312334	727.79061506	26.783136368	-1.2274725998	34.647666931	19.128332656	42.326031391	-71.122287782	1	47163.834726	13.183472609
3255	2022-08-26	13:06:51.657	237.33809788	5696.114349	1661519211.657	0	899	2.4127001477	2.4718676073	509.0214095	524.18546866	2.6443148911	727.77764529	26.783136368	-1.3538476071	34.647666931	19.098170691	42.326033111	-71.122292666	1	47164.866598	13.373319545
3256	2022-08-26	13:06:52.598	237.33810878	5696.114611	1661519212.599	0	899	2.4127001477	2.4718676073	509.55608912	524.73607671	2.6443148911	727.77828515	26.783136368	-1.1570092519	34.647666931	19.119772652	42.326034757	-71.122294757	1	47165.853992	13.4
3257	2022-08-26	13:06:53.552	237.33811983	5696.114876	1661519213.553	0	899	2.4108887703	2.4715627467	509.55608912	525.13638514	2.7119786892	727.79865593	26.783136368	-1.1539047956	34.647666931	19.123435974	42.326033738	-71.122295	1	47166.757435	13.4
3258	2022-08-26	13:06:54.433	237.33813001	5696.11512	1661519214.433	0	899	2.4108887703	2.4715627467	510.68340434	526.29816939	2.7119786892	727.79018781	26.783136368	-1.2270306728	34.647666931	19.134119956	42.3260323	-71.122296034	1	47167.62024	13.4
3259	2022-08-26	13:06:55.381	237.33814098	5696.115384	1661519215.381	0	899	2.4153228956	2.4732855253	510.70955247	525.59626746	2.5889834815	727.78638463	26.789300514	-1.1701059097	34.647666931	19.135444477	42.32603268	-71.12229768	1	47168.607906	13.4
3260	2022-08-26	13:06:56.305	237.33815169	5696.115641	1661519216.306	0	899	2.4153510826	2.4733146813	510.39119148	525.26870204	2.5889962475	727.76883884	26.790582657	-1.1555324793	34.647666931	19.135320663	42.326033333	-71.122299222	1	47169.533461	13.4
3261	2022-08-26	13:06:57.246	237.33816257	5696.115902	1661519217.246	0	899	2.4101453354	2.4693719551	510.39119148	525.62755534	2.649634007	727.7868236	26.790582657	-1.158442907	34.647666931	19.135963541	42.326036553	-71.122299195	1	47170.482906	13.448290598
3262	2022-08-26	13:06:58.140	237.33817292	5696.11615	1661519218.14	0	899	2.4101453354	2.4693719551	510.37581791	525.61172283	2.649634007	727.77957942	26.790582657	-1.1531287645	34.647666931	19.135539718	42.326043424	-71.122297649	1	47171.410822	13.5
3263	2022-08-26	13:06:59.056	237.33818353	5696.116405	1661519219.057	0	899	2.4135761828	2.4739771426	510.37581791	525.89320127	2.6971407554	727.78021442	26.790582657	-1.1506495476	34.647666931	19.135320663	42.326051391	-71.122294628	1	47172.305762	13.5
3264	2022-08-26	13:06:59.969	237.33819409	5696.116658	1661519219.969	0	899	2.4137024141	2.4741079011	510.61184755	526.13676063	2.697200358	727.77485707	26.796328652	-1.1884843687	34.647666931	19.132808268	42.326059778	-71.122289422	1	47173.173319	13.517331933
3265	2022-08-26	13:07:00.911	237.338205	5696.11692	1661519220.912	0	899	2.4143612548	2.474137433	510.61892948	525.97726221	2.6690688695	727.79694857	26.797998428	-1.1946931833	34.647666931	19.131549115	42.32606828	-71.122286398	1	47174.161324	13.6
3266	2022-08-26	13:07:01.868	237.33821606	5696.117186	1661519221.868	0	899	2.4143612548	2.474137433	510.05667816	525.39809956	2.6690688695	727.79045095	26.797998428	-1.2237969645	34.647666931	19.131160951	42.326077564	-71.122284776	1	47175.134633	13.613463324
3267	2022-08-26	13:07:02.763	237.33822644	5696.117434	1661519222.764	0	899	2.418637908	2.4770353398	510.05667816	525.01582113	2.6044558515	727.78039106	26.797998428	-1.2262222427	34.647666931	19.135610884	42.32608311	-71.122283389	1	47175.966574	13.696657382
3268	2022-08-26	13:07:03.628	237.33823645	5696.117675	1661519223.629	0	899	2.418637908	2.4770353398	509.49354186	524.43616895	2.6044558515	727.78058306	26.797998428	-1.1597255571	34.647666931	19.134940495	42.326084809	-71.122281857	1	47176.885684	13.7
3269	2022-08-26	13:07:04.532	237.3382469	5696.117926	1661519224.532	0	899	2.4252725061	2.4841042358	509.49544319	524.50842814	2.6163585245	727.77547551	26.798447704	-1.1577422343	34.647666931	19.123448593	42.326086308	-71.12227905	1	47177.78501	13.7
3270	2022-08-26	13:07:05.427	237.33825727	5696.118174	1661519225.428	0	899	2.4254289846	2.484266153	510.06651633	525.09675055	2.6164298526	727.78259277	26.80553627	-1.1669260263	34.647666931	19.112272263	42.326087765	-71.122277235	1	47178.658892	13.765889213
3271	2022-08-26	13:07:06.319	237.33826759	5696.118422	1661519226.32	0	899	2.4197184805	2.4808873898	510.06651633	525.73263452	2.7238246153	727.78652206	26.80553627	-1.1596177974	34.647666931	19.129250634	42.326092122	-71.12227572	1	47179.568277	13.8
3272	2022-08-26	13:07:07.163	237.33827735	5696.118656	1661519227.163	0	899	2.4197184805	2.4808873898	511.00872201	526.70377898	2.7238246153	727.78084822	26.80553627	-1.1583027334	34.647666931	19.133569692	42.326097164	-71.122275	1	47180.432866	13.8
3273	2022-08-26	13:07:08.046	237.33828757	5696.118902	1661519228.046	0	899	2.4222578333	2.4824526682	511.00872201	526.43626724	2.6787593833	727.76781822	26.80553627	-1.160415411	34.647666931	19.130998611	42.326100498	-71.122275498	1	47181.298775	13.8
3274	2022-08-26	13:07:08.933	237.33829784	5696.119148	1661519228.933	0	899	2.4222578333	2.4824526682	510.24726446	525.65182101	2.6787593833	727.78072372	26.80553627	-1.2795251884	34.647666931	19.130998611	42.326102394	-71.122276667	1	47182.145473	13.8
3275	2022-08-26	13:07:09.838	237.33830831	5696.119399	1661519229.838	0	899	2.4255061399	2.4856838162	510.26937383	525.64945123	2.6745146672	727.77559354	26.810752957	-1.3281931522	34.647666931	19.130435249	42.326107014	-71.122276551	1	47183.069444	13.8
3276	2022-08-26	13:07:10.732	237.33831866	5696.119648	1661519230.732	0	899	2.4255519917	2.4857312983	508.19095656	523.50851424	2.6745360318	727.78204346	26.812829971	-1.2011067867	34.647666931	19.135679245	42.326111667	-71.122275	1	47184.021678	13.802167766
3277	2022-08-26	13:07:11.684	237.33832969	5696.119912	1661519231.685	0	899	2.4232792777	2.4842718691	508.19095656	523.73125052	2.7122731148	727.77962549	26.812829971	-1.198293423	34.647666931	19.135593414	42.326111667	-71.122275	1	47184.919887	13.89198869
3278	2022-08-26	13:07:12.647	237.33834082	5696.12018	1661519232.647	0	899	2.4232792777	2.4842718691	511.56688726	527.21041595	2.7122731148	727.77194517	26.812829971	-1.1738894073	34.647666931	19.133748705	42.326110225	-71.122276441	1	47185.864892	13.9
3279	2022-08-26	13:07:13.566	237.33835147	5696.120435	1661519233.567	0	899	2.4268570716	2.4878182041	511.56688726	527.17913283	2.7070098772	727.77537284	26.812829971	-1.1707850016	34.647666931	19.134283268	42.326108606	-71.122279455	1	47186.836538	13.9
3280	2022-08-26	13:07:14.464	237.33836186	5696.120685	1661519234.465	0	899	2.4268668344	2.4878283185	510.38053008	525.95659712	2.7070144789	727.79090043	26.813271971	-1.1557480381	34.647666931	19.135342036	42.326108333	-71.122278829	1	47187.70283	13.970283019
3281	2022-08-26	13:07:15.378	237.33837243	5696.120938	1661519235.378	0	899	2.4244735238	2.4840484356	510.41009374	525.64604327	2.6494687637	727.77348843	26.820245743	-1.184830308	34.647666931	19.135679245	42.326108333	-71.122277319	1	47188.608342	14
3282	2022-08-26	13:07:16.285	237.33838293	5696.12119	1661519236.285	0	899	2.4244735238	2.4840484356	511.9632813	527.24559412	2.6494687637	727.7647026	26.820245743	-1.1540018975	34.647666931	19.127836303	42.326111989	-71.122273925	1	47189.548319	14.109663866
3283	2022-08-26	13:07:17.190	237.33839341	5696.121442	1661519237.191	0	899	2.4258369506	2.486064467	511.9632813	527.40514473	2.6763198987	727.76927337	26.820245743	-1.1771555089	34.647666931	19.131862148	42.326116453	-71.12227094	1	47190.435897	14.2
3284	2022-08-26	13:07:18.121	237.33840419	5696.121701	1661519238.122	0	899	2.4258369506	2.486064467	511.05346506	526.46788656	2.6763198987	727.77581787	26.820245743	-1.2027344704	34.647666931	19.137121201	42.326118333	-71.12226942	1	47191.348066	14.23480663
3285	2022-08-26	13:07:19.078	237.33841527	5696.121966	1661519239.079	0	899	2.4299798009	2.4902567062	511.06003377	526.46092113	2.6740054206	727.76262498	26.821793247	-1.1899719396	34.647666931	19.134156676	42.326114714	-71.122268937	1	47192.361933	14.263806706
3286	2022-08-26	13:07:20.010	237.33842605	5696.122225	1661519240.011	0	899	2.4301122846	2.4903938995	510.29634092	525.67457924	2.6740670287	727.7635498	26.827783585	-1.1897132397	34.647666931	19.128118515	42.326106515	-71.122270909	1	47193.272727	14.172727273
3287	2022-08-26	13:07:20.944	237.33843686	5696.122485	1661519240.945	0	899	2.4317406176	2.4925458239	510.29634092	525.79840972	2.6949646306	727.75149152	26.827783585	-1.3035412166	34.647666931	19.114581291	42.326100142	-71.122273943	1	47194.182965	14.08170347
3288	2022-08-26	13:07:21.838	237.33844721	5696.122733	1661519241.839	0	899	2.4317406176	2.4925458239	509.19073739	524.65921954	2.6949646306	727.75568799	26.827783585	-1.2601658698	34.647666931	19.121447178	42.326092357	-71.122276862	1	47195.117117	13.988288288
3289	2022-08-26	13:07:22.698	237.33845716	5696.122972	1661519242.699	0	899	2.4364749789	2.4974530407	509.19073739	524.67312297	2.6973154482	727.76115327	26.827783585	-1.1574619851	34.647666931	19.13297801	42.326085184	-71.122278297	1	47195.977978	13.902202202
3290	2022-08-26	13:07:23.609	237.33846771	5696.123225	1661519243.61	0	899	2.4364749789	2.4974530407	509.33836447	524.82523878	2.6973154482	727.76267914	26.827783585	-1.1539047956	34.647666931	19.123796463	42.326086418	-71.122275498	1	47196.850718	13.9
3291	2022-08-26	13:07:24.536	237.33847844	5696.123482	1661519244.537	0	899	2.4340504645	2.4929000163	509.35035335	524.30921574	2.6079169301	727.76502435	26.830617475	-1.1809389402	34.647666931	19.128961689	42.32608804	-71.122273627	1	47197.823718	13.9
3292	2022-08-26	13:07:25.441	237.33848891	5696.123734	1661519245.442	0	899	2.4341539937	2.493007132	511.33160413	526.34893076	2.6079638071	727.76848597	26.835290909	-1.2245083234	34.647666931	19.137451185	42.326090766	-71.122272117	1	47198.729783	13.972978304
3293	2022-08-26	13:07:26.357	237.3384995	5696.123988	1661519246.357	0	899	2.4366855847	2.4989368911	511.33160413	527.20408169	2.7520013073	727.77532029	26.835290909	-1.1490218639	34.647666931	19.135320663	42.326092689	-71.122271667	1	47199.613397	14
3294	2022-08-26	13:07:27.269	237.33851006	5696.124241	1661519247.269	0	899	2.4366855847	2.4989368911	512.42891827	528.33545806	2.7520013073	727.76014598	26.835290909	-1.15005667	34.647666931	19.135129878	42.326096891	-71.122270777	1	47200.533613	14.053361345
3295	2022-08-26	13:07:28.197	237.33852081	5696.124499	1661519248.198	0	899	2.4328652953	2.493953123	512.42891827	528.06123922	2.705962978	727.76142166	26.835290909	-1.1587878466	34.647666931	19.133520126	42.326103868	-71.122269226	1	47201.464115	14.1
3296	2022-08-26	13:07:29.085	237.33853108	5696.124746	1661519249.085	0	899	2.4328652953	2.493953123	510.12271763	525.68468488	2.705962978	727.77930294	26.835290909	-1.1587878466	34.647666931	19.135536257	42.326110483	-71.122267796	1	47202.322485	14.132248521
3297	2022-08-26	13:07:30.006	237.33854174	5696.125002	1661519250.006	0	899	2.4364769791	2.4985640217	510.1424383	525.93735297	2.7451491519	727.77448399	26.839945345	-1.1587878466	34.647666931	19.136800109	42.326116587	-71.12226627	1	47203.238047	14.2
3298	2022-08-26	13:07:30.944	237.33855259	5696.125262	1661519250.944	0	899	2.4365395627	2.4986288912	510.56529185	526.37347574	2.7451789519	727.78183367	26.842767715	-1.1833643416	34.647666931	19.133130307	42.32612391	-71.12226468	1	47204.192269	14.219226857
3299	2022-08-26	13:07:31.878	237.33856341	5696.125522	1661519251.879	0	899	2.4380655377	2.4982839016	510.56529185	525.8850084	2.6628249485	727.76434892	26.842767715	-1.2263300466	34.647666931	19.13350248	42.326134907	-71.122263108	1	47205.134928	14.313492823
3300	2022-08-26	13:07:32.788	237.33857394	5696.125774	1661519252.788	0	899	2.4380655377	2.4982839016	509.43387798	524.71964599	2.6628249485	727.77430856	26.842767715	-1.2161329708	34.647666931	19.135517828	42.326145008	-71.122261658	1	47206.005086	14.400508647
3301	2022-08-26	13:07:33.726	237.3385848	5696.126035	1661519253.727	0	899	2.4344499004	2.4944234556	509.43387798	524.67990989	2.6561039474	727.78105558	26.842767715	-1.2791910985	34.647666931	19.123054871	42.326146601	-71.122260066	1	47206.960326	14.496032553
3302	2022-08-26	13:07:34.644	237.33859543	5696.12629	1661519254.645	0	899	2.4344499004	2.4944234556	510.11367036	525.3800467	2.6561039474	727.77666711	26.842767715	-1.4940844774	34.647666931	19.08886528	42.326145074	-71.12226	1	47207.955435	14.595543478
3303	2022-08-26	13:07:35.503	237.33860536	5696.126529	1661519255.503	0	899	2.4349922896	2.4950203192	510.14288821	525.42065656	2.65788053	727.77116909	26.84966388	-1.223160975	34.647666931	19.116188618	42.326145	-71.122258736	1	47208.758589	14.675858867
3304	2022-08-26	13:07:36.397	237.33861571	5696.126777	1661519256.397	0	899	2.4350031278	2.4950315402	510.08110938	525.35705717	2.6578855299	727.75919327	26.850152969	-1.1945961714	34.647666931	19.130998611	42.326143941	-71.122258333	1	47209.635271	14.7
3305	2022-08-26	13:07:37.354	237.33862678	5696.127043	1661519257.354	0	899	2.4334892499	2.4937660297	510.08110938	525.43018166	2.6702369014	727.75778623	26.850152969	-1.2104846863	34.647666931	19.129720688	42.326142295	-71.122259371	1	47210.622899	14.7
3306	2022-08-26	13:07:38.249	237.33863714	5696.127291	1661519258.249	0	899	2.4334892499	2.4937660297	513.50967033	528.96191292	2.6702369014	727.77770147	26.850152969	-1.1765950042	34.647666931	19.123858888	42.326140836	-71.12226	1	47211.498141	14.7
3307	2022-08-26	13:07:39.183	237.33864795	5696.127551	1661519259.183	0	899	2.436948357	2.4977376867	513.50967033	529.07175899	2.6886606012	727.77488415	26.850152969	-1.2434258461	34.647666931	19.128477097	42.326139286	-71.12226	1	47212.428261	14.7
3308	2022-08-26	13:07:40.104	237.33865861	5696.127807	1661519260.104	0	899	2.4369819824	2.4977725143	510.84278148	526.32414217	2.6886762806	727.77750099	26.851669147	-1.2263839687	34.647666931	19.129512421	42.326138333	-71.122259361	1	47213.383495	14.7
3309	2022-08-26	13:07:41.000	237.33866899	5696.128056	1661519261.001	0	899	2.4396554399	2.4979874067	510.86768285	525.70415204	2.5797155996	727.76044186	26.857538223	-1.1748056483	34.647666931	19.104016651	42.326137909	-71.122258757	1	47214.254369	14.7
3310	2022-08-26	13:07:41.940	237.33867987	5696.128317	1661519261.941	0	899	2.4396554399	2.4979874067	512.02818101	526.89835305	2.5797155996	727.77793268	26.857538223	-1.1766812383	34.647666931	19.085009303	42.326136355	-71.12226	1	47215.186957	14.7
3311	2022-08-26	13:07:42.874	237.33869067	5696.128576	1661519262.874	0	899	2.443121303	2.5029641348	512.02818101	527.26373276	2.6412710092	727.77814004	26.857538223	-1.1925696885	34.647666931	19.06724201	42.326134115	-71.122260295	1	47216.177033	14.7
3312	2022-08-26	13:07:43.803	237.33870144	5696.128834	1661519263.804	0	899	2.443121303	2.5029641348	510.95270616	526.15625683	2.6412710092	727.76059748	26.857538223	-1.3385411635	34.647666931	19.074196077	42.326129885	-71.122261782	1	47217.069034	14.693096647
3313	2022-08-26	13:07:44.763	237.33871253	5696.129101	1661519264.763	0	899	2.4488673247	2.5081816501	510.9631282	525.99649436	2.6124985836	727.76915008	26.859994181	-1.471998	34.647666931	19.088233304	42.326128386	-71.122263281	1	47218.015756	14.6
3314	2022-08-26	13:07:45.700	237.33872339	5696.129361	1661519265.701	0	899	2.4489812597	2.5082995394	511.84579844	526.90543903	2.612549957	727.75189088	26.865106583	-1.4622966927	34.647666931	19.090379639	42.326131657	-71.122260005	1	47219.001002	14.6
3315	2022-08-26	13:07:46.562	237.33873337	5696.129601	1661519266.563	0	899	2.4549363304	2.5143468595	511.84579844	526.8922046	2.6103196091	727.74859619	26.865106583	-1.6405733824	34.647666931	19.069059372	42.326123019	-71.122264324	1	47219.864729	14.6
3316	2022-08-26	13:07:47.424	237.33874334	5696.12984	1661519267.425	0	899	2.4549363304	2.5143468595	512.99022425	528.07027238	2.6103196091	727.76263428	26.865106583	-1.3492663941	34.647666931	19.117053821	42.326125145	-71.122262681	1	47220.695694	14.6
3317	2022-08-26	13:07:48.381	237.33875441	5696.130106	1661519268.381	0	899	2.4471420393	2.507227895	512.99022425	528.29139831	2.6474873513	727.75490868	26.865106583	-1.5608183146	34.647666931	19.093187332	42.32612234	-71.122265994	1	47221.649034	14.664903357
3318	2022-08-26	13:07:49.259	237.33876457	5696.13035	1661519269.259	0	899	2.4471420393	2.507227895	512.70433159	527.99697821	2.6474873513	727.77339304	26.865106583	-1.2027237186	34.647666931	19.084900092	42.326121866	-71.122269266	1	47222.559874	14.644012605
3319	2022-08-26	13:07:50.223	237.33877574	5696.130618	1661519270.224	0	899	2.4511161898	2.5132592204	512.72377931	528.51760647	2.7315590884	727.75511846	26.869673912	-1.1799149569	34.647666931	19.112170504	42.326119105	-71.122273383	1	47223.507435	14.650743494
3320	2022-08-26	13:07:51.164	237.33878663	5696.130879	1661519271.165	0	899	2.4511797264	2.513325066	510.72287621	526.45524568	2.7315890166	727.76327858	26.872522354	-1.1587878466	34.647666931	19.137121201	42.326115	-71.122277352	1	47224.411411	14.7
3321	2022-08-26	13:07:52.062	237.33879703	5696.131129	1661519272.063	0	899	2.4517501158	2.5121869859	510.72287621	526.01692598	2.6576969512	727.75029547	26.872522354	-1.1937122969	34.647666931	19.133772098	42.326113931	-71.122279936	1	47225.320579	14.732057911
3322	2022-08-26	13:07:53.003	237.33880791	5696.13139	1661519273.003	0	899	2.4517501158	2.5121869859	511.14177875	526.44837293	2.6576969512	727.77856445	26.872522354	-1.2076174021	34.647666931	19.13243866	42.326110333	-71.122284222	1	47226.26673	14.8533459
3323	2022-08-26	13:07:53.934	237.33881868	5696.131648	1661519273.934	0	899	2.452669955	2.5149822664	511.14177875	526.91993829	2.7371234711	727.74650442	26.872522354	-1.4662527256	34.647666931	19.121671209	42.3261059	-71.122287178	1	47227.153307	15
3324	2022-08-26	13:07:54.861	237.33882941	5696.131906	1661519274.861	0	899	2.4527849835	2.515101484	511.41824277	527.20525894	2.7371777306	727.73684955	26.877675985	-1.2695760387	34.647666931	19.130781212	42.32610138	-71.122290287	1	47228.086134	14.991386555
3325	2022-08-26	13:07:55.730	237.33883947	5696.132147	1661519275.73	0	899	2.4576113463	2.5191700703	511.42875801	526.99232682	2.6995263842	727.76539986	26.880151749	-1.1673572119	34.647666931	19.134666443	42.326098337	-71.12229333	1	47228.99895	14.900105042
3326	2022-08-26	13:07:56.628	237.33884987	5696.132397	1661519276.629	0	899	2.4576113463	2.5191700703	511.26260153	526.82111395	2.6995263842	727.7667689	26.880151749	-1.196223855	34.647666931	19.131719589	42.326098333	-71.122294724	1	47229.834572	14.9
3327	2022-08-26	13:07:57.510	237.33886008	5696.132642	1661519277.511	0	899	2.4525624492	2.5130294886	511.26260153	526.57539624	2.6581321914	727.75360107	26.880151749	-1.181230009	34.647666931	19.126727477	42.326098333	-71.122296213	1	47230.728025	14.9
3328	2022-08-26	13:07:58.401	237.33887038	5696.132889	1661519278.401	0	899	2.4525624492	2.5130294886	510.92834162	526.23112493	2.6581321914	727.73803711	26.880151749	-1.1555324793	34.647666931	19.131719589	42.326097236	-71.122298862	1	47231.658613	14.9
3329	2022-08-26	13:07:59.322	237.33888105	5696.133145	1661519279.323	0	899	2.4621414354	2.5243883553	510.92834162	526.62234559	2.7240630354	727.77591892	26.880151749	-1.1523203471	34.647666931	19.132429136	42.326096667	-71.122299048	1	47232.571292	14.9
3330	2022-08-26	13:08:00.244	237.33889172	5696.133401	1661519280.245	0	899	2.4622818122	2.5245338191	511.53766308	527.25077366	2.7241286844	727.74313456	26.886416947	-1.2021307929	34.647666931	19.132737078	42.32609585	-71.122297516	1	47233.490176	14.9
3331	2022-08-26	13:08:01.104	237.33890167	5696.13364	1661519281.104	0	899	2.4674759884	2.5304329037	511.543199	527.40172948	2.7485527067	727.75234723	26.887720108	-1.2125003338	34.647666931	19.132799149	42.326099344	-71.122294805	1	47234.37233	14.9
3332	2022-08-26	13:08:02.032	237.33891242	5696.133898	1661519282.033	0	899	2.4674759884	2.5304329037	511.85803837	527.72632929	2.7485527067	727.76876487	26.887720108	-1.2088569916	34.647666931	19.132613264	42.326109083	-71.1222907	1	47235.289963	14.928996283
3333	2022-08-26	13:08:02.956	237.3389231	5696.134154	1661519282.956	0	899	2.4558637205	2.5155517662	511.85803837	526.96971078	2.6212567092	727.74916976	26.887720108	-1.1743421318	34.647666931	19.13211484	42.326115878	-71.122288333	1	47236.175691	15.017569061
3334	2022-08-26	13:08:03.904	237.33893407	5696.134418	1661519283.904	0	899	2.4558637205	2.5155517662	510.7397418	525.81839855	2.6212567092	727.73015509	26.887720108	-1.1592728405	34.647666931	19.133323695	42.326120654	-71.12228768	1	47237.196117	15.139223301
3335	2022-08-26	13:08:04.789	237.33894433	5696.134664	1661519284.79	0	899	2.4558998388	2.518696537	510.76125398	526.62987672	2.7543328348	727.75490464	26.892791887	-1.377863535	34.647666931	19.128449358	42.326123518	-71.122284907	1	47238.055502	15.311100478
3336	2022-08-26	13:08:05.691	237.33895477	5696.134914	1661519285.692	0	899	2.4559494941	2.5187480125	511.45474197	527.34505041	2.754356376	727.75366494	26.895013809	-1.3538259891	34.647666931	19.13000386	42.326126396	-71.122283469	1	47238.91866	15.483732057
3337	2022-08-26	13:08:06.657	237.33896595	5696.135183	1661519286.658	0	899	2.4585174345	2.5202468213	511.45474197	527.05669619	2.7058538909	727.74983145	26.895013809	-1.1607172513	34.647666931	19.136370842	42.326125148	-71.12228637	1	47239.911065	15.591106515
3338	2022-08-26	13:08:07.568	237.33897648	5696.135436	1661519287.568	0	899	2.4585174345	2.5202468213	509.99226984	525.54961128	2.7058538909	727.75384521	26.895013809	-1.2059897184	34.647666931	19.132078171	42.326126375	-71.122286667	1	47240.824825	15.682482482
3339	2022-08-26	13:08:08.522	237.33898752	5696.135701	1661519288.522	0	899	2.4620091066	2.5238789694	509.99226984	525.56297078	2.7081086398	727.75534037	26.895013809	-1.1873634004	34.647666931	19.134826155	42.326125424	-71.122289152	1	47241.745455	15.774545455
3340	2022-08-26	13:08:09.457	237.33899834	5696.13596	1661519289.457	0	899	2.4620091066	2.5238789694	511.62205185	527.24251208	2.7081086398	727.75231934	26.895013809	-1.1718090773	34.647666931	19.137121201	42.326128517	-71.122291172	1	47242.70347	15.8
3341	2022-08-26	13:08:10.388	237.33900912	5696.136219	1661519290.388	0	899	2.4667706442	2.5292639948	511.65280761	527.40184711	2.7295754513	727.75627894	26.902252336	-1.2451935707	34.647666931	19.131120252	42.326132133	-71.122292733	1	47243.640039	15.864003945
3342	2022-08-26	13:08:11.302	237.33901971	5696.136473	1661519291.303	0	899	2.4667739376	2.5292674079	511.34377763	527.08331412	2.7295769919	727.76684166	26.902399063	-1.1772093994	34.647666931	19.134376109	42.326136045	-71.122292429	1	47244.542406	16.008481262
3343	2022-08-26	13:08:12.303	237.3390313	5696.136751	1661519292.304	0	899	2.461350023	2.5215693979	511.34377763	526.54121874	2.6382793167	727.76429152	26.902399063	-1.1620107565	34.647666931	19.135313501	42.326143709	-71.122288979	1	47245.537538	16.153753754
3344	2022-08-26	13:08:13.181	237.33904146	5696.136995	1661519293.182	0	899	2.461350023	2.5215693979	511.35700455	526.55483877	2.6382793167	727.73826993	26.902399063	-1.160415411	34.647666931	19.134960175	42.326148333	-71.122286667	1	47246.437434	16.2
3345	2022-08-26	13:08:14.040	237.3390514	5696.137234	1661519294.041	0	899	2.4653362668	2.5260420315	511.35700455	526.65332483	2.6548795135	727.75250244	26.902399063	-1.160415411	34.647666931	19.134960175	42.326148333	-71.122286158	1	47247.305372	16.2
3346	2022-08-26	13:08:14.940	237.33906182	5696.137484	1661519294.941	0	899	2.4653802949	2.5260876134	510.07534054	525.3334408	2.6548995569	727.73701649	26.904361687	-1.165837419	34.647666931	19.134402029	42.326148605	-71.122285	1	47248.163163	16.2
3347	2022-08-26	13:08:15.874	237.33907262	5696.137743	1661519295.874	0	899	2.4673698924	2.5291591842	510.0992155	525.61882321	2.6989355118	727.76528547	26.90999794	-1.1951459496	34.647666931	19.133931937	42.32615017	-71.122285	1	47249.101998	16.2
3348	2022-08-26	13:08:16.743	237.33908269	5696.137984	1661519296.744	0	899	2.4673698924	2.5291591842	512.60669208	528.20258897	2.6989355118	727.7598877	26.90999794	-1.1897132397	34.647666931	19.134599686	42.326151792	-71.12228495	1	47250.01508	16.201508011
3349	2022-08-26	13:08:17.644	237.33909311	5696.138235	1661519297.645	0	899	2.4666282583	2.5290455127	512.60669208	528.36669251	2.7264872465	727.75475347	26.90999794	-1.2031009205	34.647666931	19.132915787	42.326158869	-71.122282119	1	47250.864279	16.286427898
3350	2022-08-26	13:08:18.611	237.33910429	5696.138503	1661519298.611	0	899	2.4666282583	2.5290455127	511.21740176	526.93468872	2.7264872465	727.74358403	26.90999794	-1.1780285962	34.647666931	19.13356925	42.326162787	-71.122281667	1	47251.836216	16.383621567
3351	2022-08-26	13:08:19.549	237.33911515	5696.138764	1661519299.549	0	899	2.4686843852	2.5298504992	511.246341	526.63491793	2.6709852327	727.7554006	26.916814476	-1.1607387919	34.647666931	19.135392094	42.326167419	-71.122281667	1	47252.817035	16.48170347
3352	2022-08-26	13:08:20.444	237.33912551	5696.139012	1661519300.444	0	899	2.4687012733	2.529867987	512.43379456	527.85815994	2.6709929575	727.76135092	26.917566299	-1.160415411	34.647666931	19.135320663	42.326172929	-71.122279369	1	47253.689293	16.568929254
3353	2022-08-26	13:08:21.411	237.3391367	5696.139281	1661519301.411	0	899	2.4660569302	2.5284357389	512.43379456	528.1823909	2.7254650125	727.73871173	26.917566299	-1.1557588404	34.647666931	19.13291604	42.326177144	-71.122278333	1	47254.643287	16.664328657
3354	2022-08-26	13:08:22.299	237.33914699	5696.139528	1661519302.3	0	899	2.4660569302	2.5284357389	510.52359828	526.21348867	2.7254650125	727.74726352	26.917566299	-1.2136321534	34.647666931	19.133831264	42.326179266	-71.122279266	1	47255.559874	16.7
3355	2022-08-26	13:08:23.257	237.33915808	5696.139794	1661519303.258	0	899	2.468475852	2.5283331936	510.52359828	525.56122185	2.615402735	727.7538727	26.917566299	-1.590116024	34.647666931	19.136400223	42.326180873	-71.122279127	1	47256.52381	16.7
3356	2022-08-26	13:08:24.174	237.33916868	5696.140048	1661519304.174	0	899	2.468475852	2.5283331936	512.3772221	527.46944471	2.615402735	727.7363734	26.917566299	-1.300328966	34.647666931	19.135717442	42.326181667	-71.122278333	1	47257.413592	16.7
3357	2022-08-26	13:08:25.029	237.33917859	5696.140286	1661519305.03	0	899	2.4733688311	2.5359771893	512.39345401	528.15209479	2.7273597515	727.75422396	26.921381199	-1.2656200872	34.647666931	19.136237883	42.326181667	-71.122278333	1	47258.264984	16.726498423
3358	2022-08-26	13:08:25.913	237.33918881	5696.140531	1661519305.913	0	899	2.4734491835	2.5360604574	511.76832221	527.50795992	2.7273972111	727.74894785	26.924951553	-1.158410546	34.647666931	19.116871335	42.326181364	-71.122278636	1	47259.18146	16.818145957
3359	2022-08-26	13:08:26.819	237.33919931	5696.140783	1661519306.82	0	899	2.4813607191	2.5450280778	511.76832221	527.72356888	2.7636288007	727.75132458	26.924951553	-1.1724665591	34.647666931	19.123548823	42.326179877	-71.122280123	1	47260.073614	16.9
3360	2022-08-26	13:08:27.711	237.33920963	5696.141031	1661519307.712	0	899	2.4813607191	2.5450280778	511.40306964	527.34692894	2.7636288007	727.75036985	26.924951553	-1.193259555	34.647666931	19.128509143	42.326178456	-71.122281544	1	47260.926386	16.9
3361	2022-08-26	13:08:28.615	237.33922009	5696.141282	1661519308.616	0	899	2.4725796521	2.5347418913	511.40306964	527.02359899	2.7092455121	727.75437958	26.924951553	-1.2076174021	34.647666931	19.125597	42.326178333	-71.122283116	1	47261.869611	16.986961094
3362	2022-08-26	13:08:29.497	237.3392303	5696.141527	1661519309.498	0	899	2.472623275	2.5347870863	512.67820077	528.33779868	2.7092657205	727.75790789	26.926890531	-1.2055154573	34.647666931	19.127178331	42.32617964	-71.122283333	1	47262.783868	17
3363	2022-08-26	13:08:30.453	237.33924135	5696.141793	1661519310.453	0	899	2.47737806	2.5388367895	512.70190723	528.15381082	2.674263827	727.74537265	26.932458878	-1.2536120778	34.647666931	19.123541914	42.326178811	-71.122283333	1	47263.713193	17
3364	2022-08-26	13:08:31.384	237.33925213	5696.142051	1661519311.384	0	899	2.47737806	2.5388367895	512.42626	527.86985608	2.674263827	727.74602099	26.932458878	-1.5022227764	34.647666931	19.085985184	42.32617728	-71.122283333	1	47264.632265	17
3365	2022-08-26	13:08:32.253	237.33926219	5696.142293	1661519312.253	0	899	2.4824254157	2.5459827933	512.42626	528.367397	2.757820278	727.7454547	26.932458878	-1.2692742695	34.647666931	19.117073413	42.326176667	-71.122283333	1	47265.519131	17
3366	2022-08-26	13:08:33.194	237.33927308	5696.142554	1661519313.194	0	899	2.4824254157	2.5459827933	510.09739133	525.96607924	2.757820278	727.74786539	26.932458878	-1.1728761386	34.647666931	19.129415512	42.326178162	-71.122282586	1	47266.448633	17.044863336
3367	2022-08-26	13:08:34.105	237.33928362	5696.142807	1661519314.105	0	899	2.4830590426	2.5422502138	510.09739133	524.86670947	2.5721369937	727.74991956	26.932458878	-1.160415411	34.647666931	19.128118515	42.326179456	-71.122281667	1	47267.326653	17.132665331
3368	2022-08-26	13:08:35.007	237.33929407	5696.143058	1661519315.008	0	899	2.4830590426	2.5422502138	510.50820981	525.28942275	2.5721369937	727.76971436	26.932458878	-1.160415411	34.647666931	19.128118515	42.326177929	-71.122281262	1	47268.242647	17.224264706
3369	2022-08-26	13:08:35.881	237.33930419	5696.143301	1661519315.882	0	899	2.4787541631	2.5388853963	510.53792763	525.5821733	2.6164501717	727.75297658	26.939469028	-1.1761422955	34.647666931	19.133461668	42.326176423	-71.122280244	1	47269.146411	17.314641148
3370	2022-08-26	13:08:36.753	237.33931428	5696.143543	1661519316.754	0	899	2.4787653759	2.538896999	513.27490892	528.3998362	2.616455176	727.76055059	26.939966202	-1.2072186146	34.647666931	19.131368258	42.326175032	-71.122281635	1	47269.980861	17.398086124
3371	2022-08-26	13:08:37.651	237.33932468	5696.143792	1661519317.652	0	899	2.481517995	2.543646469	513.27490892	528.88731592	2.6982947645	727.77255552	26.939966202	-1.1996192829	34.647666931	19.133764886	42.326169227	-71.12228311	1	47270.865878	17.486587771
3372	2022-08-26	13:08:38.543	237.339335	5696.14404	1661519318.544	0	899	2.481517995	2.543646469	511.92080311	527.49202194	2.6982947645	727.7505481	26.939966202	-1.2076174021	34.647666931	19.136039734	42.32616701	-71.122284657	1	47271.794118	17.579411765
3373	2022-08-26	13:08:39.451	237.33934551	5696.144292	1661519319.452	0	899	2.4839146431	2.5461303161	511.93273444	527.5111615	2.699445911	727.75177527	26.942773011	-1.2919320697	34.647666931	19.109456662	42.326166667	-71.122283864	1	47272.68134	17.668133971
3374	2022-08-26	13:08:40.398	237.33935646	5696.144555	1661519320.398	0	899	2.4840222557	2.5462417923	511.054931	526.6069395	2.6994953595	727.75206671	26.947534561	-1.1571601629	34.647666931	19.136760712	42.326165643	-71.122284357	1	47273.614228	17.761422846
3375	2022-08-26	13:08:41.322	237.33936715	5696.144812	1661519321.322	0	899	2.4832813257	2.5428262394	511.054931	525.93951017	2.586922636	727.73505124	26.947534561	-1.1997163043	34.647666931	19.131716823	42.326164072	-71.122285928	1	47274.556818	17.8
3376	2022-08-26	13:08:42.219	237.33937753	5696.145061	1661519322.219	0	899	2.4832813257	2.5428262394	513.30085206	528.25084415	2.586922636	727.73223877	26.947534561	-1.2027344704	34.647666931	19.1313591	42.32616408	-71.12228592	1	47275.447847	17.8
3377	2022-08-26	13:08:43.177	237.33938862	5696.145327	1661519323.177	0	899	2.4870729039	2.5479059106	513.30085206	528.55250116	2.6376146742	727.7456762	26.947534561	-1.1555324793	34.647666931	19.118755341	42.326165	-71.122285	1	47276.400631	17.8
3378	2022-08-26	13:08:44.069	237.33939896	5696.145575	1661519324.07	0	899	2.4870933191	2.5479270414	511.85442198	527.06314782	2.6376238287	727.74221943	26.94843675	-1.1547563794	34.647666931	19.132304994	42.326165	-71.122284461	1	47277.323323	17.8
3379	2022-08-26	13:08:44.944	237.33940909	5696.145818	1661519324.945	0	899	2.4875231066	2.5503182062	511.88275546	527.58257285	2.7201123199	727.74304199	26.955102921	-1.1490218639	34.647666931	19.134960175	42.326165	-71.122283016	1	47278.190431	17.8
3380	2022-08-26	13:08:45.845	237.33941951	5696.146068	1661519325.846	0	899	2.4875231066	2.5503182062	512.44870191	528.16587729	2.7201123199	727.74435485	26.955102921	-1.1647378893	34.647666931	19.134015696	42.326165	-71.12228157	1	47279.057773	17.8
3381	2022-08-26	13:08:46.713	237.33942955	5696.146309	1661519326.713	0	899	2.489774227	2.5525192834	512.44870191	528.13901128	2.7156008534	727.73922831	26.955102921	-1.3767102002	34.647666931	19.132474432	42.326165	-71.122280053	1	47279.968487	17.8
3382	2022-08-26	13:08:47.614	237.33943998	5696.146559	1661519327.614	0	899	2.489774227	2.5525192834	511.74709645	527.41592385	2.7156008534	727.74667621	26.955102921	-1.2027668092	34.647666931	19.121357141	42.326166455	-71.12228	1	47280.872745	17.8
3383	2022-08-26	13:08:48.546	237.33945076	5696.146818	1661519328.546	0	899	2.4853303832	2.5469279288	511.74709645	527.15552291	2.671789305	727.74456545	26.955102921	-1.1897132397	34.647666931	19.120555878	42.326165383	-71.122281284	1	47281.770335	17.8
3384	2022-08-26	13:08:49.489	237.33946168	5696.14708	1661519329.489	0	899	2.4853972883	2.5469972108	511.94921494	527.36390783	2.6718197177	727.73289601	26.958061711	-1.158453639	34.647666931	19.118697337	42.326163788	-71.122281667	1	47282.726991	17.8
3385	2022-08-26	13:08:50.479	237.33947314	5696.147355	1661519330.479	0	899	2.4903628651	2.5522736343	511.96829108	527.43069974	2.6797508675	727.73864827	26.96254921	-1.1675835761	34.647666931	19.131802704	42.326162122	-71.122282878	1	47283.726727	17.8
3386	2022-08-26	13:08:51.450	237.33948438	5696.147625	1661519331.45	0	899	2.4903628651	2.5522736343	512.9156403	528.40666069	2.6797508675	727.7746582	26.96254921	-1.1913409233	34.647666931	19.132078171	42.326162797	-71.122282203	1	47284.678328	17.8
3387	2022-08-26	13:08:52.336	237.33949464	5696.147871	1661519332.337	0	899	2.492611354	2.556023173	512.9156403	528.76986082	2.7406960848	727.73878893	26.96254921	-1.1649535002	34.647666931	19.115938818	42.326164307	-71.122281667	1	47285.584034	17.8
3388	2022-08-26	13:08:53.216	237.33950481	5696.148116	1661519333.216	0	899	2.492611354	2.556023173	512.25409372	528.08786583	2.7406960848	727.74490862	26.96254921	-1.4227802943	34.647666931	19.124306685	42.326165794	-71.122281667	1	47286.476331	17.8
3389	2022-08-26	13:08:54.170	237.33951586	5696.148381	1661519334.17	0	899	2.4950142551	2.5562931388	512.25409372	527.53772276	2.6482296626	727.74382898	26.96254921	-1.590116024	34.647666931	19.09462738	42.326167341	-71.122280317	1	47287.404785	17.759521531
3390	2022-08-26	13:08:55.071	237.33952628	5696.148631	1661519335.071	0	899	2.4951639049	2.5564480566	514.45506702	529.80476527	2.6482968285	727.74896079	26.969141613	-1.2314501567	34.647666931	19.106811081	42.326167387	-71.12227786	1	47288.283825	17.7
3391	2022-08-26	13:08:55.964	237.33953663	5696.148879	1661519335.965	0	899	2.4977833779	2.5589225896	514.4593662	529.75656138	2.6394785765	727.75764678	26.970148087	-1.1653738567	34.647666931	19.1034844	42.326165	-71.122276339	1	47289.196484	17.680351603
3392	2022-08-26	13:08:56.884	237.33954727	5696.149134	1661519336.884	0	899	2.4977833779	2.5589225896	513.61032349	528.8822728	2.6394785765	727.74854364	26.970148087	-1.2579991928	34.647666931	19.102793068	42.326165	-71.122274547	1	47290.135885	17.6
3393	2022-08-26	13:08:57.759	237.3395574	5696.149378	1661519337.759	0	899	2.496486959	2.5585789077	513.61032349	529.12959399	2.680969843	727.75531289	26.970148087	-1.6965603023	34.647666931	19.121852837	42.326165	-71.122271756	1	47290.973206	17.6
3394	2022-08-26	13:08:58.737	237.33956873	5696.149649	1661519338.738	0	899	2.496486959	2.5585789077	512.43677869	527.92058931	2.680969843	727.73994092	26.970148087	-1.6187454849	34.647666931	19.096041332	42.32615548	-71.122273253	1	47291.951952	17.6
3395	2022-08-26	13:08:59.641	237.33957918	5696.1499	1661519339.641	0	899	2.4971649183	2.5598771334	512.43677869	528.07181095	2.7063781263	727.72392586	26.970148087	-1.4729249477	34.647666931	19.066537857	42.326153502	-71.122271835	1	47292.899054	17.6
3396	2022-08-26	13:09:00.591	237.33959017	5696.150164	1661519340.591	0	899	2.4972363732	2.5599511606	513.69106921	529.36456675	2.7064108739	727.72336159	26.973293216	-1.4455674405	34.647666931	19.079611684	42.326151973	-71.122270306	1	47293.816444	17.6
3397	2022-08-26	13:09:01.483	237.33960051	5696.150412	1661519341.484	0	899	2.4972918233	2.5608446232	513.71032596	529.59461562	2.7416178251	727.74483586	26.977807999	-1.2478668066	34.647666931	19.097944121	42.326152819	-71.122268848	1	47294.691321	17.6
3398	2022-08-26	13:09:02.352	237.33961057	5696.150654	1661519342.353	0	899	2.4972918233	2.5608446232	512.08519542	527.91923489	2.7416178251	727.74244862	26.977807999	-1.2548193932	34.647666931	19.089946747	42.326152359	-71.122267359	1	47295.584648	17.6
3399	2022-08-26	13:09:03.269	237.33962118	5696.150908	1661519343.27	0	899	2.499063765	2.563211893	512.08519542	528.05696475	2.7647440514	727.71042497	26.977807999	-1.2391249297	34.647666931	19.097759196	42.326151667	-71.122266667	1	47296.491989	17.649198869
3400	2022-08-26	13:09:04.207	237.33963204	5696.151169	1661519344.208	0	899	2.499063765	2.563211893	513.49659389	529.51238428	2.7647440514	727.72400994	26.977807999	-1.1701813936	34.647666931	19.132078171	42.326150944	-71.122267389	1	47297.433696	17.830108696
3401	2022-08-26	13:09:05.105	237.33964243	5696.151418	1661519345.106	0	899	2.5079680903	2.5702696063	513.52054672	529.01810382	2.6777830516	727.73309407	26.983426062	-1.1613316773	34.647666931	19.133578837	42.32614817	-71.122268943	1	47298.366019	18.036601942
3402	2022-08-26	13:09:06.023	237.33965304	5696.151673	1661519346.023	0	899	2.5080111971	2.570314248	513.32996131	528.82188272	2.6778025154	727.73529053	26.985315323	-1.2076174021	34.647666931	19.1313591	42.326144573	-71.12227	1	47299.256311	18.1
3403	2022-08-26	13:09:06.993	237.33966427	5696.151943	1661519346.993	0	899	2.5012835028	2.5631818206	513.32996131	528.76233462	2.6678099444	727.71337082	26.985315323	-1.1638108776	34.647666931	19.134691011	42.326142976	-71.122270358	1	47300.214511	18.1
3404	2022-08-26	13:09:07.927	237.33967509	5696.152202	1661519347.928	0	899	2.5012835028	2.5631818206	512.89455336	528.31383689	2.6678099444	727.71482516	26.985315323	-1.1777806748	34.647666931	19.130808154	42.326141358	-71.122271667	1	47301.185404	18.1
3405	2022-08-26	13:09:08.881	237.33968613	5696.152467	1661519348.882	0	899	2.5061359225	2.569954411	512.89455336	528.76377274	2.743320503	727.73088508	26.985315323	-1.3244851133	34.647666931	19.11130002	42.32614	-71.122271868	1	47302.120641	18.1
3406	2022-08-26	13:09:09.832	237.33969714	5696.152731	1661519349.833	0	899	2.5061415211	2.569960214	513.06889171	528.94352067	2.7433230948	727.73456255	26.985560878	-1.5841659829	34.647666931	19.080058938	42.32614	-71.122273397	1	47303.019231	18.1
3407	2022-08-26	13:09:10.779	237.33970809	5696.152994	1661519350.779	0	899	2.5076427157	2.5737524366	513.09943717	529.53818027	2.8376185061	727.73853913	26.992731094	-1.3447607235	34.647666931	19.124660353	42.32614	-71.122276667	1	47304.027613	18.1
3408	2022-08-26	13:09:11.737	237.33971919	5696.153261	1661519351.738	0	899	2.5076427157	2.5737524366	513.22550459	529.66828665	2.8376185061	727.72337655	26.992731094	-1.1541958384	34.647666931	19.136546078	42.32614	-71.122276667	1	47304.973373	18.1
3409	2022-08-26	13:09:12.677	237.33973007	5696.153522	1661519352.678	0	899	2.5021822646	2.5630811031	513.22550459	528.39884845	2.624835647	727.73121936	26.992731094	-1.1866734557	34.647666931	19.134721933	42.326136999	-71.122275166	1	47305.900394	18.190039448
3410	2022-08-26	13:09:13.588	237.33974061	5696.153775	1661519353.589	0	899	2.5021822646	2.5630811031	512.6118204	527.76702088	2.624835647	727.72289392	26.992731094	-1.1920846132	34.647666931	19.133827551	42.32613392	-71.122273627	1	47306.824008	18.364801628
3411	2022-08-26	13:09:14.540	237.33975163	5696.154039	1661519354.541	0	899	2.5042544897	2.5681895776	512.615206	528.51691701	2.7502213029	727.72426863	26.993526572	-1.1604370258	34.647666931	19.134676081	42.326132072	-71.122272072	1	47307.757046	18.475704568
3412	2022-08-26	13:09:15.431	237.33976194	5696.154287	1661519355.432	0	899	2.5044074034	2.5683480886	513.13007126	529.04817759	2.7502923239	727.73897972	27.000238419	-1.188085556	34.647666931	19.135320663	42.326131667	-71.122270629	1	47308.62233	18.56223301
3413	2022-08-26	13:09:16.345	237.33977252	5696.154541	1661519356.346	0	899	2.5100278545	2.5758530354	513.13007126	529.48300909	2.8231011269	727.73629377	27.000238419	-1.1933565803	34.647666931	19.132715933	42.326128952	-71.122269095	1	47309.542916	18.654291624
3414	2022-08-26	13:09:17.275	237.33978328	5696.154799	1661519357.275	0	899	2.5100278545	2.5758530354	512.97871233	529.3268265	2.8231011269	727.7199707	27.000238419	-1.1669260263	34.647666931	19.134960175	42.326124988	-71.122267494	1	47310.503619	18.7
3415	2022-08-26	13:09:18.236	237.3397944	5696.155066	1661519358.236	0	899	2.513696016	2.5764339323	512.97871233	528.53321545	2.6900882959	727.71449937	27.000238419	-1.2743296213	34.647666931	19.119827915	42.326121067	-71.122265911	1	47311.453346	18.7
3416	2022-08-26	13:09:19.138	237.33980485	5696.155316	1661519359.139	0	899	2.513696016	2.5764339323	513.76820563	529.34664772	2.6900882959	727.72147758	27.000238419	-1.2956293119	34.647666931	19.117595988	42.326118333	-71.122265	1	47312.323323	18.7
3417	2022-08-26	13:09:19.990	237.33981471	5696.155553	1661519359.991	0	899	2.5102861891	2.5736804075	513.79823001	529.56291797	2.7211375191	727.73250231	27.007277066	-1.2434473488	34.647666931	19.134072335	42.32611802	-71.122264687	1	47313.188034	18.718803419
3418	2022-08-26	13:09:20.898	237.33982521	5696.155805	1661519360.898	0	899	2.5102975888	2.57369222	512.72824566	528.46013481	2.7211427455	727.73657227	27.00777626	-1.2466810942	34.647666931	19.134239197	42.326116901	-71.122263333	1	47314.14067	18.814066986
3419	2022-08-26	13:09:21.868	237.33983644	5696.156074	1661519361.868	0	899	2.5092252539	2.5720795652	512.72824566	528.3320467	2.6996417006	727.74100439	27.00777626	-1.1670014985	34.647666931	19.134103876	42.326118333	-71.122263211	1	47315.073245	18.9
3420	2022-08-26	13:09:22.834	237.33984762	5696.156343	1661519362.834	0	899	2.5092252539	2.5720795652	513.32730971	528.949342	2.6996417006	727.73336246	27.00777626	-1.1668829176	34.647666931	19.131818708	42.32611843	-71.122261667	1	47316.057834	18.9
3421	2022-08-26	13:09:23.756	237.33985829	5696.156599	1661519363.756	0	899	2.5190308815	2.5837891183	513.32730971	529.36211096	2.7688116004	727.73272705	27.00777626	-1.2092450857	34.647666931	19.127758026	42.32612004	-71.122261667	1	47317.024141	18.9
3422	2022-08-26	13:09:24.657	237.33986873	5696.156849	1661519364.658	0	899	2.5190679326	2.5838275352	512.38293751	528.38834209	2.7688288247	727.74195589	27.009393086	-1.2289170453	34.647666931	19.134843599	42.326121436	-71.122261667	1	47317.861653	18.9
3423	2022-08-26	13:09:25.516	237.33987866	5696.157088	1661519365.516	0	899	2.5146331277	2.5776692108	512.40851604	528.01411139	2.7015778713	727.72603744	27.015405655	-1.2173833847	34.647666931	19.134960175	42.326122909	-71.122260424	1	47318.745531	18.9
3424	2022-08-26	13:09:26.387	237.33988874	5696.15733	1661519366.387	0	899	2.5146331277	2.5776692108	514.17177578	529.83107188	2.7015778713	727.73525819	27.015405655	-1.4239121304	34.647666931	19.098938771	42.3261212	-71.12226	1	47319.639878	18.9
3425	2022-08-26	13:09:27.270	237.33989897	5696.157575	1661519367.271	0	899	2.5191769557	2.5826534798	514.17177578	529.91247117	2.7152039214	727.72814658	27.015405655	-1.1652984619	34.647666931	19.132078171	42.326119167	-71.12226	1	47320.499529	18.9
3426	2022-08-26	13:09:28.121	237.33990882	5696.157812	1661519368.122	0	899	2.5191769557	2.5826534798	513.7083275	529.43483503	2.7152039214	727.7180677	27.015405655	-1.1577530191	34.647666931	19.135416915	42.326117764	-71.12225943	1	47321.34188	18.865811966
3427	2022-08-26	13:09:29.017	237.33991919	5696.158061	1661519369.018	0	899	2.5218045142	2.5865379212	513.7083275	529.73110745	2.7648085866	727.71927709	27.015405655	-1.1714533504	34.647666931	19.132145143	42.326116192	-71.122258333	1	47322.284842	18.8
3428	2022-08-26	13:09:29.900	237.3399294	5696.158306	1661519369.9	0	899	2.5219413827	2.5866798272	513.52824503	529.54578728	2.7648720539	727.7244	27.02137174	-1.1912977356	34.647666931	19.127406695	42.326115	-71.122258611	1	47323.166357	18.8
3429	2022-08-26	13:09:30.825	237.33994012	5696.158563	1661519370.826	0	899	2.5225147611	2.5853824063	513.53481594	529.08371248	2.6863207064	727.72589111	27.022912979	-1.1929684877	34.647666931	19.127037048	42.326115	-71.122259948	1	47324.030983	18.8
3430	2022-08-26	13:09:31.772	237.33995106	5696.158826	1661519371.772	0	899	2.5225147611	2.5853824063	512.7391185	528.26392278	2.6863207064	727.72454591	27.022912979	-1.217092338	34.647666931	19.127056703	42.326115064	-71.122258333	1	47325.038462	18.8
3431	2022-08-26	13:09:32.694	237.33996174	5696.159082	1661519372.694	0	899	2.5243114157	2.5872578155	512.7391185	528.27235113	2.6877362159	727.73096592	27.022912979	-1.1634767671	34.647666931	19.132904053	42.32611658	-71.122258333	1	47325.947732	18.8
3432	2022-08-26	13:09:33.635	237.33997264	5696.159343	1661519373.636	0	899	2.5243114157	2.5872578155	512.92368947	528.4625136	2.6877362159	727.7298584	27.022912979	-1.1506495476	34.647666931	19.134239197	42.326116667	-71.122256895	1	47326.863107	18.8
3433	2022-08-26	13:09:34.601	237.33998381	5696.159611	1661519374.601	0	899	2.5218043503	2.582659575	512.92881204	527.96396189	2.6030718745	727.73031434	27.024115897	-1.1619030024	34.647666931	19.131520353	42.326118087	-71.122256667	1	47327.85212	18.8
3434	2022-08-26	13:09:35.578	237.33999512	5696.159883	1661519375.578	0	899	2.5219503774	2.5828106524	511.76538925	526.76681462	2.6031356301	727.72370153	27.030481339	-1.3510341557	34.647666931	19.1190938	42.326118333	-71.122255296	1	47328.822485	18.8
3435	2022-08-26	13:09:36.470	237.34000545	5696.160131	1661519376.471	0	899	2.5275449547	2.5908974639	511.76538925	527.34960663	2.7012765546	727.72294041	27.030481339	-1.4323845273	34.647666931	19.112585598	42.326119487	-71.122252693	1	47329.692233	18.8
3436	2022-08-26	13:09:37.408	237.34001631	5696.160391	1661519377.409	0	899	2.5275449547	2.5908974639	514.80744915	530.48430298	2.7012765546	727.71929932	27.030481339	-1.1522772312	34.647666931	19.132078171	42.326118994	-71.122251667	1	47330.603499	18.679300292
3437	2022-08-26	13:09:38.348	237.34002719	5696.160652	1661519378.349	0	899	2.5339687574	2.5952036465	514.80744915	529.91902595	2.6066513597	727.73005767	27.030481339	-1.1567721154	34.647666931	19.135062982	42.326117354	-71.122250687	1	47331.587845	18.6
3438	2022-08-26	13:09:39.226	237.34003734	5696.160896	1661519379.226	0	899	2.5339687574	2.5952036465	513.5512833	528.6259868	2.6066513597	727.73590088	27.030481339	-1.1571601629	34.647666931	19.135320663	42.326117447	-71.12225	1	47332.468401	18.6
3439	2022-08-26	13:09:40.158	237.34004814	5696.161155	1661519380.159	0	899	2.5212516708	2.5851194446	513.58242853	529.38941922	2.7293335808	727.73363611	27.037786155	-1.1540557067	34.647666931	19.136006399	42.326117129	-71.12225	1	47333.361361	18.563863864
3440	2022-08-26	13:09:41.082	237.34005882	5696.161412	1661519381.082	0	899	2.5212598147	2.5851278842	512.40261026	528.17331083	2.72933731	727.72897521	27.038141251	-1.1511884959	34.647666931	19.134537299	42.326114501	-71.12225	1	47334.299685	18.5
3441	2022-08-26	13:09:42.000	237.34006944	5696.161667	1661519382	0	899	2.5274027371	2.5926922815	512.40261026	528.48681514	2.7819422975	727.71715258	27.038141251	-1.175344629	34.647666931	19.131978989	42.326113333	-71.12225	1	47335.237512	18.5
3442	2022-08-26	13:09:42.947	237.34008042	5696.16193	1661519382.948	0	899	2.5274027371	2.5926922815	512.73037999	528.82487349	2.7819422975	727.72807221	27.038141251	-1.1638863102	34.647666931	19.127304254	42.326113333	-71.12224976	1	47336.143744	18.5
3443	2022-08-26	13:09:43.812	237.34009043	5696.16217	1661519383.813	0	899	2.5301135882	2.5956437729	512.73037999	528.86711406	2.7890208278	727.72868256	27.038141251	-1.1759913205	34.647666931	19.122172236	42.32611327	-71.122248333	1	47337.038223	18.5
3444	2022-08-26	13:09:44.723	237.34010096	5696.162423	1661519384.723	0	899	2.5301135882	2.5956437729	512.61734183	528.75051835	2.7890208278	727.72772217	27.038141251	-1.188085556	34.647666931	19.118394852	42.326111703	-71.122248333	1	47337.978306	18.5
3445	2022-08-26	13:09:45.598	237.34011109	5696.162666	1661519385.598	0	899	2.5313041905	2.5931028852	512.63672888	527.83991305	2.6327826543	727.72497033	27.042696656	-1.4003057827	34.647666931	19.108741343	42.326113029	-71.122248333	1	47338.817225	18.5
3446	2022-08-26	13:09:46.461	237.34012109	5696.162906	1661519386.462	0	899	2.5313714579	2.5931725064	513.02296246	528.2377772	2.6328122496	727.71674069	27.045618057	-1.2742434077	34.647666931	19.102803401	42.326113333	-71.122248333	1	47339.707676	18.5
3447	2022-08-26	13:09:47.382	237.34013175	5696.163162	1661519387.383	0	899	2.5332658207	2.5979191409	513.02296246	528.9317702	2.7492906664	727.73676507	27.045618057	-1.326436162	34.647666931	19.126317978	42.326113333	-71.122248333	1	47340.634122	18.5
3448	2022-08-26	13:09:48.319	237.34014259	5696.163422	1661519388.32	0	899	2.5332658207	2.5979191409	513.89984236	529.83584209	2.7492906664	727.74473925	27.045618057	-1.2567380604	34.647666931	19.128354458	42.326113333	-71.122248333	1	47341.549515	18.5
3449	2022-08-26	13:09:49.298	237.34015391	5696.163694	1661519389.298	0	899	2.5342041072	2.5983308236	513.90604349	529.70586257	2.7264655358	727.73207507	27.047071583	-1.1785351922	34.647666931	19.130962435	42.326112433	-71.122248333	1	47342.539916	18.5
3450	2022-08-26	13:09:50.168	237.34016399	5696.163936	1661519390.169	0	899	2.5343450668	2.5984768973	512.25681702	528.0063133	2.7265296876	727.72912678	27.053186417	-1.1555324793	34.647666931	19.132799149	42.32610882	-71.122249045	1	47343.427022	18.5
3451	2022-08-26	13:09:51.095	237.34017472	5696.164193	1661519391.096	0	899	2.5357020284	2.6018733762	512.25681702	528.50117521	2.8095662547	727.73010699	27.053186417	-1.1597039905	34.647666931	19.133721421	42.326103879	-71.12225056	1	47344.336249	18.5
3452	2022-08-26	13:09:51.973	237.34018487	5696.164437	1661519391.973	0	899	2.5357020284	2.6018733762	512.59993647	528.85517545	2.8095662547	727.74765237	27.053186417	-1.1567504951	34.647666931	19.131243914	42.326100987	-71.122252006	1	47345.203782	18.520378151
3453	2022-08-26	13:09:52.897	237.34019557	5696.164694	1661519392.897	0	899	2.5323670842	2.5966120333	512.59993647	528.40032539	2.733300487	727.74366204	27.053186417	-1.175031958	34.647666931	19.130366635	42.326097788	-71.122253879	1	47346.163708	18.6
3454	2022-08-26	13:09:53.799	237.34020601	5696.164944	1661519393.799	0	899	2.5323670842	2.5966120333	514.16588887	530.01454673	2.733300487	727.73046875	27.053186417	-1.2190109491	34.647666931	19.132799149	42.326094914	-71.122256753	1	47347.051675	18.6
3455	2022-08-26	13:09:54.680	237.34021622	5696.165189	1661519394.681	0	899	2.53363393	2.5948542633	514.17813266	529.26963494	2.6063826321	727.73171128	27.056054867	-1.2411297947	34.647666931	19.1336149	42.326093507	-71.122258159	1	47347.895694	18.6
3456	2022-08-26	13:09:55.546	237.34022623	5696.165429	1661519395.546	0	899	2.5337429486	2.5949670575	514.04537672	529.1332652	2.6064300747	727.74548906	27.060785294	-1.2760111717	34.647666931	19.134964949	42.326091987	-71.122258333	1	47348.807692	18.6
3457	2022-08-26	13:09:56.457	237.34023678	5696.165683	1661519396.458	0	899	2.5368252202	2.5997246872	514.04537672	529.52935025	2.6728529218	727.7432251	27.060785294	-1.1571601629	34.647666931	19.135320663	42.326090426	-71.122258333	1	47349.744659	18.6
3458	2022-08-26	13:09:57.405	237.34024775	5696.165946	1661519397.406	0	899	2.5368252202	2.5997246872	513.44126769	528.90704437	2.6728529218	727.74299995	27.060785294	-1.1585398905	34.647666931	19.134719533	42.32609	-71.122259428	1	47350.656927	18.6
3459	2022-08-26	13:09:58.361	237.34025882	5696.166212	1661519398.362	0	899	2.5355586086	2.5981207506	513.44126769	528.83139765	2.6601598427	727.74426957	27.060785294	-1.161126837	34.647666931	19.13051652	42.326091005	-71.122261005	1	47351.602851	18.6
3460	2022-08-26	13:09:59.296	237.34026963	5696.166471	1661519399.296	0	899	2.5355586086	2.5981207506	511.68796853	527.02554428	2.6601598427	727.72955322	27.060785294	-1.196223855	34.647666931	19.124517441	42.326091667	-71.122262589	1	47352.553408	18.6
3461	2022-08-26	13:10:00.249	237.34028066	5696.166736	1661519400.249	0	899	2.5383481169	2.6013843685	511.71084261	527.1488738	2.6769564693	727.72756372	27.066169928	-1.1800766244	34.647666931	19.128089627	42.326091667	-71.122264165	1	47353.499029	18.6
3462	2022-08-26	13:10:01.148	237.34029108	5696.166986	1661519401.149	0	899	2.5383992401	2.6014373118	513.98082605	529.48747749	2.6769792781	727.73532974	27.068384171	-1.2051597873	34.647666931	19.129298343	42.326091667	-71.122265	1	47354.378698	18.6
3463	2022-08-26	13:10:02.084	237.3403019	5696.167246	1661519402.084	0	899	2.5399051695	2.6017047505	513.98082605	529.1722095	2.6241156758	727.73968102	27.068384171	-1.4170997443	34.647666931	19.122172716	42.326092192	-71.122265526	1	47355.315408	18.6
3464	2022-08-26	13:10:03.033	237.34031289	5696.167509	1661519403.034	0	899	2.5399051695	2.6017047505	512.58031003	527.73029938	2.6241156758	727.72320557	27.068384171	-1.2238940001	34.647666931	19.127037048	42.326094265	-71.122266667	1	47356.279612	18.6
3465	2022-08-26	13:10:03.933	237.3403233	5696.167759	1661519403.933	0	899	2.5404885974	2.6044880991	512.58031003	528.26883013	2.7146239092	727.73470039	27.068384171	-1.2118105217	34.647666931	19.123942003	42.326096412	-71.122266667	1	47357.152575	18.6
3466	2022-08-26	13:10:04.842	237.34033382	5696.168012	1661519404.842	0	899	2.5406189473	2.604623157	514.98600396	530.74850762	2.7146828343	727.74293124	27.074025072	-1.1966226914	34.647666931	19.113456372	42.326094935	-71.122266602	1	47358.038866	18.6
3467	2022-08-26	13:10:05.767	237.34034454	5696.168269	1661519405.768	0	899	2.5422626285	2.603992912	514.99411354	530.18412027	2.618869925	727.73262074	27.075922012	-1.333216259	34.647666931	19.105793858	42.326093316	-71.122265	1	47359.01069	18.6
3468	2022-08-26	13:10:06.693	237.34035524	5696.168526	1661519406.693	0	899	2.5422626285	2.603992912	514.75170172	529.93455839	2.618869925	727.74011918	27.075922012	-1.4940844774	34.647666931	19.098949432	42.326091817	-71.122265	1	47359.909621	18.6
3469	2022-08-26	13:10:07.631	237.3403661	5696.168786	1661519407.631	0	899	2.5442772369	2.6064538037	514.75170172	530.03271521	2.635312735	727.72790527	27.075922012	-1.4797697959	34.647666931	19.105469179	42.326090187	-71.122265	1	47360.887605	18.6
3470	2022-08-26	13:10:08.558	237.34037683	5696.169044	1661519408.558	0	899	2.5442772369	2.6064538037	514.20613183	529.47094943	2.635312735	727.74798584	27.075922012	-1.1978515387	34.647666931	19.128477097	42.32608861	-71.12226361	1	47361.834181	18.6
3471	2022-08-26	13:10:09.427	237.34038689	5696.169285	1661519409.427	0	899	2.5469631512	2.6099315629	514.20613183	529.64997389	2.6653182575	727.73178404	27.075922012	-1.1978515387	34.647666931	19.128477097	42.326087207	-71.122262207	1	47362.675598	18.6
3472	2022-08-26	13:10:10.302	237.34039701	5696.169528	1661519410.302	0	899	2.5471338398	2.610108301	513.08845823	528.49918174	2.6653938262	727.74510991	27.083289885	-1.2818319221	34.647666931	19.126024234	42.326085728	-71.122260728	1	47363.563025	18.6
3473	2022-08-26	13:10:11.226	237.34040771	5696.169785	1661519411.226	0	899	2.5499412758	2.6156824964	513.08931215	529.16297913	2.7765672157	727.74166486	27.083490372	-1.2851519024	34.647666931	19.121769457	42.326085	-71.12226	1	47364.493683	18.6
3474	2022-08-26	13:10:12.141	237.3404183	5696.170039	1661519412.141	0	899	2.5499412758	2.6156824964	513.86820106	529.96626847	2.7765672157	727.73741706	27.083490372	-1.1539047956	34.647666931	19.133878708	42.326085	-71.12226	1	47365.377033	18.6
3475	2022-08-26	13:10:13.088	237.34042927	5696.170302	1661519413.089	0	899	2.5529642353	2.6169891323	513.86820106	529.52512037	2.7027285162	727.72164937	27.083490372	-1.1570200131	34.647666931	19.134611622	42.326085	-71.12226	1	47366.311975	18.6
3476	2022-08-26	13:10:14.012	237.34043995	5696.170559	1661519414.012	0	899	2.5529642353	2.6169891323	515.41632173	531.12041034	2.7027285162	727.72583008	27.083490372	-1.1620430946	34.647666931	19.134599686	42.326084546	-71.12226	1	47367.272635	18.6
3477	2022-08-26	13:10:14.926	237.34045053	5696.170813	1661519414.926	0	899	2.5501394206	2.6134930845	515.42428815	530.9804218	2.6779707907	727.72831271	27.085352348	-1.1592512983	34.647666931	19.129746582	42.326083021	-71.122260313	1	47368.187559	18.6
3478	2022-08-26	13:10:15.855	237.3404613	5696.171071	1661519415.856	0	899	2.550272487	2.6136308901	514.45517484	529.9824126	2.6780299115	727.73588916	27.091089249	-1.1545300468	34.647666931	19.127242069	42.326081667	-71.122261667	1	47369.07265	18.6
3479	2022-08-26	13:10:16.798	237.3404722	5696.171333	1661519416.798	0	899	2.5534809658	2.6166142864	514.45517484	529.90742411	2.6654735618	727.72379045	27.091089249	-1.1909636228	34.647666931	19.133275632	42.326081788	-71.122261667	1	47370.072978	18.6
3480	2022-08-26	13:10:17.736	237.34048306	5696.171593	1661519417.736	0	899	2.5534809658	2.6166142864	513.65905454	529.08739142	2.6654735618	727.70550537	27.091089249	-1.2483087778	34.647666931	19.129198074	42.32608333	-71.122261667	1	47370.998028	18.6
3481	2022-08-26	13:10:18.618	237.34049328	5696.171839	1661519418.619	0	899	2.5491839797	2.6101402519	513.65905454	528.57793954	2.5799424031	727.7286955	27.091089249	-1.1845500367	34.647666931	19.133991987	42.326083333	-71.122261667	1	47371.843062	18.6
3482	2022-08-26	13:10:19.536	237.34050389	5696.172093	1661519419.536	0	899	2.549201411	2.6101582806	514.12978603	529.06238756	2.5799498672	727.72091533	27.091841072	-1.1553384871	34.647666931	19.134241963	42.326085848	-71.122261667	1	47372.754509	18.6
3483	2022-08-26	13:10:20.497	237.34051502	5696.172361	1661519420.498	0	899	2.5512908559	2.6161761781	514.15887808	530.04677647	2.7399013975	727.72714415	27.098657608	-1.1978515387	34.647666931	19.130998611	42.326089138	-71.122259195	1	47373.741468	18.525853154
3484	2022-08-26	13:10:21.466	237.34052623	5696.172629	1661519421.466	0	899	2.5512908559	2.6161761781	516.59138377	532.55444842	2.7399013975	727.7343463	27.098657608	-1.159854956	34.647666931	19.12962532	42.326092256	-71.122258333	1	47374.67672	18.432327992
3485	2022-08-26	13:10:22.410	237.34053715	5696.172892	1661519422.41	0	899	2.5555609006	2.6190645974	516.59138377	532.18653005	2.6786023946	727.74646926	27.098657608	-1.1991450123	34.647666931	19.128677899	42.326094352	-71.122258333	1	47375.611394	18.338860631
3486	2022-08-26	13:10:23.346	237.340548	5696.173152	1661519423.347	0	899	2.5555609006	2.6190645974	514.37859454	529.90693992	2.6786023946	727.74021053	27.098657608	-1.4908292294	34.647666931	19.102550507	42.326095972	-71.122259305	1	47376.582983	18.241701681
3487	2022-08-26	13:10:24.279	237.34055878	5696.173411	1661519424.279	0	899	2.5590572344	2.62370723	514.38578285	530.17442113	2.7221282475	727.71660488	27.100341127	-1.2896037733	34.647666931	19.126665557	42.326098373	-71.122260853	1	47377.511962	18.148803828
3488	2022-08-26	13:10:25.154	237.34056892	5696.173654	1661519425.155	0	899	2.5591920737	2.6238469536	512.65907689	528.39507697	2.7221889357	727.70989788	27.106134415	-1.2206386328	34.647666931	19.1313591	42.326100611	-71.122262278	1	47378.366733	18.1
3489	2022-08-26	13:10:26.082	237.34057966	5696.173912	1661519426.083	0	899	2.5642802677	2.6281898823	512.65907689	528.18171744	2.6863643437	727.74655172	27.106134415	-1.1985629039	34.647666931	19.128916077	42.326101667	-71.122262806	1	47379.316239	18.068376068
3490	2022-08-26	13:10:26.993	237.3405902	5696.174165	1661519426.993	0	899	2.5642802677	2.6281898823	515.13896307	530.7366913	2.6863643437	727.72741659	27.106134415	-1.3952179808	34.647666931	19.115491766	42.326101667	-71.122261667	1	47380.254477	18
3491	2022-08-26	13:10:27.914	237.34060086	5696.174421	1661519427.914	0	899	2.5606245319	2.6255008647	515.13896307	530.99660656	2.72979216	727.72791053	27.106134415	-1.4830897186	34.647666931	19.100925585	42.326101439	-71.122261667	1	47381.136555	18
3492	2022-08-26	13:10:28.831	237.34061147	5696.174675	1661519428.831	0	899	2.5606245319	2.6255008647	514.40475063	530.23979269	2.72979216	727.69059137	27.106134415	-1.2481578099	34.647666931	19.101123102	42.326099844	-71.122261511	1	47382.093688	18
3493	2022-08-26	13:10:29.760	237.34062223	5696.174934	1661519429.761	0	899	2.5600229897	2.6235723537	514.42086706	529.9344861	2.6759230333	727.68102138	27.109908691	-1.3045328698	34.647666931	19.092010283	42.326098333	-71.12226	1	47383.010377	18
3494	2022-08-26	13:10:30.709	237.34063321	5696.175197	1661519430.709	0	899	2.5601120384	2.6236645716	516.15108663	531.71712069	2.6759624187	727.69667387	27.113733292	-1.4475939708	34.647666931	19.080939842	42.326098333	-71.12226	1	47383.904717	18
3495	2022-08-26	13:10:31.638	237.34064397	5696.175455	1661519431.639	0	899	2.5609265653	2.6233180342	516.15108663	531.42640144	2.6274213274	727.71439427	27.113733292	-1.4137473572	34.647666931	19.113837034	42.326098333	-71.12226	1	47384.885684	18
3496	2022-08-26	13:10:32.528	237.34065426	5696.175702	1661519432.528	0	899	2.5609265653	2.6233180342	513.78488025	528.99016799	2.6274213274	727.7096881	27.113733292	-1.2715594026	34.647666931	19.131129549	42.326098333	-71.12226	1	47385.782783	18
3497	2022-08-26	13:10:33.434	237.34066476	5696.175954	1661519433.435	0	899	2.5607112687	2.6246173194	513.78488025	529.36253107	2.6898709495	727.7023655	27.113733292	-1.1688555803	34.647666931	19.135178471	42.326098333	-71.12226	1	47386.65033	18
3498	2022-08-26	13:10:34.342	237.34067527	5696.176206	1661519434.343	0	899	2.5607112687	2.6246173194	515.35873748	530.98410672	2.6898709495	727.69131288	27.113733292	-1.2011067867	34.647666931	19.130638123	42.326098333	-71.12226	1	47387.583696	18
3499	2022-08-26	13:10:35.180	237.34068497	5696.176439	1661519435.181	0	899	2.5638599746	2.6276090226	515.3811263	530.94934136	2.6802074747	727.70522485	27.118966955	-1.1842913107	34.647666931	19.130389839	42.326099806	-71.122260736	1	47388.441748	18
3500	2022-08-26	13:10:36.085	237.34069543	5696.17669	1661519436.085	0	899	2.5639151252	2.6276661393	515.31044371	530.87666962	2.6802318709	727.71068245	27.121332169	-1.1625928618	34.647666931	19.133762145	42.326101667	-71.1222622	1	47389.319728	18
3501	2022-08-26	13:10:37.079	237.34070694	5696.176967	1661519437.08	0	899	2.5679519613	2.6330735367	515.31044371	531.18797289	2.7322306834	727.72812718	27.121332169	-1.1571601629	34.647666931	19.134599686	42.326102175	-71.122263333	1	47390.305067	18
3502	2022-08-26	13:10:38.006	237.34071767	5696.177224	1661519438.007	0	899	2.5679519613	2.6330735367	513.43510592	529.25485297	2.7322306834	727.715271	27.121332169	-1.1571601629	34.647666931	19.134599686	42.326103766	-71.122263766	1	47391.25941	18
3503	2022-08-26	13:10:38.953	237.34072863	5696.177487	1661519438.954	0	899	2.5687888294	2.6343161626	513.43510592	529.34873584	2.7479577545	727.71609315	27.121332169	-1.173641478	34.647666931	19.13161663	42.326105	-71.122265349	1	47392.209569	18
3504	2022-08-26	13:10:39.915	237.34073977	5696.177754	1661519439.916	0	899	2.5689111002	2.6344429059	516.27158748	532.27346483	2.7480131028	727.71765703	27.126565832	-1.2714732135	34.647666931	19.12887889	42.326104106	-71.12226689	1	47393.134122	18
3505	2022-08-26	13:10:40.832	237.34075038	5696.178009	1661519440.833	0	899	2.5659036613	2.6275549317	516.28172285	531.34928899	2.5920637635	727.72648974	27.128931046	-1.2820583361	34.647666931	19.129332157	42.3260984	-71.1222684	1	47394.040289	17.995971074
3506	2022-08-26	13:10:41.703	237.34076045	5696.178251	1661519441.703	0	899	2.5659036613	2.6275549317	515.19261457	530.22839533	2.5920637635	727.72343799	27.128931046	-1.2424340745	34.647666931	19.131004081	42.326099898	-71.122269898	1	47394.93905	17.906095041
3507	2022-08-26	13:10:42.650	237.34077141	5696.178514	1661519442.65	0	899	2.5719431338	2.6369542272	515.19261457	531.0147178	2.7235812344	727.72330419	27.128931046	-1.3487382085	34.647666931	19.121167442	42.326094247	-71.12227	1	47395.862974	17.9
3508	2022-08-26	13:10:43.648	237.34078297	5696.178791	1661519443.649	0	899	2.5719431338	2.6369542272	516.43543555	532.2957071	2.7235812344	727.7210083	27.128931046	-1.1539047956	34.647666931	19.132078171	42.326089039	-71.12227	1	47396.858859	17.9
3509	2022-08-26	13:10:44.618	237.34079419	5696.179061	1661519444.618	0	899	2.5691280312	2.6321794158	516.44252561	531.83939479	2.6462726861	727.72602491	27.130585058	-1.1563948022	34.647666931	19.130950902	42.326088333	-71.122267098	1	47397.870662	17.812933754
3510	2022-08-26	13:10:45.585	237.34080539	5696.179329	1661519445.586	0	899	2.5692662196	2.632322466	515.74580269	531.12226066	2.6463329197	727.71765137	27.136499405	-1.1652984619	34.647666931	19.132799149	42.32608429	-71.122265319	1	47398.808612	17.880861244
3511	2022-08-26	13:10:46.506	237.34081605	5696.179585	1661519446.507	0	899	2.5707317261	2.6344181094	515.74580269	531.26782027	2.6706522292	727.70957532	27.136499405	-1.1549504309	34.647666931	19.13234112	42.326079725	-71.122261391	1	47399.721722	17.9
3512	2022-08-26	13:10:47.415	237.34082657	5696.179838	1661519447.416	0	899	2.5707317261	2.6344181094	516.04954292	531.58070194	2.6706522292	727.7096695	27.136499405	-1.1522772312	34.647666931	19.134239197	42.326076194	-71.12225679	1	47400.641913	17.9
3513	2022-08-26	13:10:48.319	237.34083703	5696.180089	1661519448.319	0	899	2.5702501579	2.6329140813	516.04954292	531.3329587	2.6292770466	727.70984736	27.136499405	-1.2137184096	34.647666931	19.134239197	42.326074094	-71.122255	1	47401.543393	17.84566075
3514	2022-08-26	13:10:49.265	237.34084797	5696.180351	1661519449.265	0	899	2.5702789557	2.6329438855	516.29271344	531.58340565	2.6292895133	727.70603205	27.137731426	-1.1687261664	34.647666931	19.132932499	42.326072473	-71.12225586	1	47402.516026	17.8
3515	2022-08-26	13:10:50.211	237.34085894	5696.180614	1661519450.212	0	899	2.5762652837	2.6406403977	516.32065178	531.99498453	2.6931726921	727.74676514	27.14425087	-1.1522772312	34.647666931	19.133520126	42.32606999	-71.122255828	1	47403.503055	17.850305499
3516	2022-08-26	13:10:51.084	237.34086903	5696.180857	1661519451.084	0	899	2.5762652837	2.6406403977	514.82069972	530.4494973	2.6931726921	727.72533088	27.14425087	-1.2176851137	34.647666931	19.129990597	42.326067712	-71.122255	1	47404.372816	17.9
3517	2022-08-26	13:10:51.980	237.34087941	5696.181106	1661519451.981	0	899	2.5756935153	2.6391481963	514.82069972	530.22832063	2.6561667873	727.71491085	27.14425087	-1.185250606	34.647666931	19.13054105	42.326066667	-71.122255394	1	47405.236569	17.852686145
3518	2022-08-26	13:10:52.891	237.34088994	5696.181359	1661519452.891	0	899	2.5756935153	2.6391481963	515.4488712	530.87529211	2.6561667873	727.7144165	27.14425087	-1.160415411	34.647666931	19.130998611	42.326066848	-71.122256848	1	47406.108696	17.7
3519	2022-08-26	13:10:53.813	237.34090062	5696.181615	1661519453.814	0	899	2.5767583491	2.6385896428	515.4488712	530.47240341	2.5887608655	727.72617123	27.14425087	-1.3780252223	34.647666931	19.108094083	42.326069011	-71.122258164	1	47407.101578	17.7
3520	2022-08-26	13:10:54.759	237.34091156	5696.181878	1661519454.759	0	899	2.5768358672	2.6386698272	514.69183156	529.69349527	2.5887938239	727.73940737	27.147558894	-1.4480467087	34.647666931	19.110817309	42.32607516	-71.12225656	1	47408.032045	17.703204524
3521	2022-08-26	13:10:55.734	237.34092286	5696.182149	1661519455.735	0	899	2.5782426153	2.6420155924	514.71003151	530.1766249	2.6665932184	727.71948323	27.151819229	-1.3717841186	34.647666931	19.128851745	42.32607976	-71.122253494	1	47408.951932	17.795193214
3522	2022-08-26	13:10:56.674	237.34093374	5696.18241	1661519456.675	0	899	2.5782426153	2.6420155924	513.85934588	529.3003769	2.6665932184	727.73455811	27.151819229	-1.3378297091	34.647666931	19.125597	42.326083113	-71.122253333	1	47409.933824	17.706617647
3523	2022-08-26	13:10:57.553	237.34094391	5696.182654	1661519457.554	0	899	2.5807882432	2.6426642514	513.85934588	528.82391306	2.5866385922	727.73905531	27.151819229	-1.2093420905	34.647666931	19.133013555	42.326083333	-71.122253333	1	47410.804734	17.619526627
3524	2022-08-26	13:10:58.477	237.34095461	5696.182911	1661519458.478	0	899	2.5807882432	2.6426642514	513.93144481	528.89811166	2.5866385922	727.72656695	27.151819229	-1.1586800529	34.647666931	19.134432698	42.326083333	-71.122254491	1	47411.694737	17.6
3525	2022-08-26	13:10:59.408	237.34096538	5696.183169	1661519459.409	0	899	2.5821252682	2.6435455551	513.93165689	528.77981866	2.5667318342	727.72128922	27.151868947	-1.1571386042	34.647666931	19.131887385	42.326085478	-71.122256073	1	47412.643533	17.6
3526	2022-08-26	13:11:00.397	237.34097682	5696.183444	1661519460.397	0	899	2.5823003881	2.6437266455	515.85370406	530.75783643	2.5668055054	727.71202886	27.159326553	-1.1747301596	34.647666931	19.109851673	42.326086667	-71.122256667	1	47413.630097	17.6
3527	2022-08-26	13:11:01.298	237.34098725	5696.183694	1661519461.298	0	899	2.5857930218	2.6485947826	515.85370406	531.0725937	2.6194599087	727.70797143	27.159326553	-1.2192912694	34.647666931	19.125333938	42.326087577	-71.122255756	1	47414.546218	17.6
3528	2022-08-26	13:11:02.178	237.34099744	5696.183939	1661519462.179	0	899	2.5857930218	2.6485947826	516.05581233	531.28066464	2.6194599087	727.70599365	27.159326553	-1.184830308	34.647666931	19.130638123	42.326088333	-71.122255727	1	47415.436346	17.6
3529	2022-08-26	13:11:03.096	237.34100807	5696.184194	1661519463.097	0	899	2.5879352806	2.6510732247	516.05581233	531.34984625	2.6310201109	727.70588694	27.159326553	-1.1997702256	34.647666931	19.124499492	42.326088333	-71.122256103	1	47416.338338	17.6
3530	2022-08-26	13:11:04.048	237.34101907	5696.184458	1661519464.048	0	899	2.5879352806	2.6510732247	515.69616527	530.97954054	2.6310201109	727.71655314	27.159326553	-1.2314932812	34.647666931	19.109969057	42.326088803	-71.122255	1	47417.281827	17.6
3531	2022-08-26	13:11:04.930	237.34102928	5696.184703	1661519464.93	0	899	2.5897057852	2.6521295862	515.72233279	530.82235016	2.6002249686	727.71337042	27.165440174	-1.164964278	34.647666931	19.134674072	42.326089758	-71.122255242	1	47418.145473	17.6
3532	2022-08-26	13:11:05.818	237.34103956	5696.184949	1661519465.818	0	899	2.5897414813	2.6521665157	515.17462986	530.25870141	2.600240138	727.73498535	27.166955948	-1.1636707783	34.647666931	19.134960175	42.326088333	-71.122256667	1	47419.049638	17.604963806
3533	2022-08-26	13:11:06.766	237.34105054	5696.185213	1661519466.767	0	899	2.5878986192	2.6498891114	515.17462986	530.16389382	2.5843589761	727.71581263	27.166955948	-1.1589495212	34.647666931	19.134647433	42.32608843	-71.122256618	1	47420.029126	17.7
3534	2022-08-26	13:11:07.674	237.34106104	5696.185465	1661519467.674	0	899	2.5878986192	2.6498891114	514.29696258	529.26069038	2.5843589761	727.71508829	27.166955948	-1.1571601629	34.647666931	19.134599686	42.326091366	-71.12225515	1	47420.909709	17.7
3535	2022-08-26	13:11:08.690	237.3410728	5696.185747	1661519468.69	0	899	2.5958200696	2.6605637819	514.29696258	529.88081753	2.6883101852	727.73294371	27.166955948	-1.1612131288	34.647666931	19.122222345	42.326091667	-71.122256495	1	47421.896987	17.789698737
3536	2022-08-26	13:11:09.647	237.34108388	5696.186013	1661519469.647	0	899	2.5958394577	2.6605838633	514.81107842	530.41056254	2.6883186834	727.71714207	27.167777295	-1.1506495476	34.647666931	19.130697402	42.326090177	-71.122256667	1	47422.893908	17.889390756
3537	2022-08-26	13:11:10.542	237.34109424	5696.186262	1661519470.542	0	899	2.5902633751	2.6543825536	514.84068969	530.32307004	2.6685779317	727.71704102	27.174707413	-1.1506495476	34.647666931	19.134239197	42.326088715	-71.122255382	1	47423.770874	17.9
3538	2022-08-26	13:11:11.417	237.34110436	5696.186505	1661519471.417	0	899	2.5902633751	2.6543825536	514.93707323	530.42235204	2.6685779317	727.70956158	27.174707413	-1.1899072492	34.647666931	19.130390799	42.326087283	-71.122255	1	47424.630178	17.9
3539	2022-08-26	13:11:12.404	237.3411158	5696.186779	1661519472.405	0	899	2.5929388886	2.6553816845	514.93707323	529.9998096	2.597830668	727.69562212	27.174707413	-1.2069599305	34.647666931	19.129709105	42.326084518	-71.122255	1	47425.644585	17.9
3540	2022-08-26	13:11:13.313	237.34112632	5696.187032	1661519473.314	0	899	2.5929388886	2.6553816845	514.62929786	529.68303131	2.597830668	727.71362305	27.174707413	-1.1571601629	34.647666931	19.127037048	42.326081512	-71.122255	1	47426.546411	17.954641148
3541	2022-08-26	13:11:14.186	237.34113641	5696.187274	1661519474.186	0	899	2.5942096492	2.6573927541	514.63206968	529.85777086	2.6266407157	727.71359556	27.175356366	-1.1795807887	34.647666931	19.128065337	42.326077213	-71.122255	1	47427.418067	18
3542	2022-08-26	13:11:15.151	237.34114759	5696.187542	1661519475.152	0	899	2.5943721619	2.657560941	515.94323828	531.20814789	2.6267103604	727.72595336	27.182245255	-1.160415411	34.647666931	19.134599686	42.326072645	-71.122254312	1	47428.412826	18
3543	2022-08-26	13:11:16.089	237.34115845	5696.187803	1661519476.09	0	899	2.5961885991	2.6595670195	515.94323828	531.24342813	2.6326063648	727.71330494	27.182245255	-1.2196901058	34.647666931	19.128182733	42.326069984	-71.122252772	1	47429.33652	18
3544	2022-08-26	13:11:17.025	237.34116927	5696.188063	1661519477.025	0	899	2.5961885991	2.6595670195	514.3975476	529.65190031	2.6326063648	727.69293213	27.182245255	-1.2369152308	34.647666931	19.126317978	42.326066667	-71.122251667	1	47430.253417	18
3545	2022-08-26	13:11:17.977	237.3411803	5696.188327	1661519477.978	0	899	2.602146503	2.6661550413	514.3975476	529.76888782	2.6522103372	727.71448522	27.182245255	-1.1902845166	34.647666931	19.105569006	42.326067079	-71.122251667	1	47431.247202	18
3546	2022-08-26	13:11:18.898	237.34119096	5696.188583	1661519478.899	0	899	2.602146503	2.6661550413	514.45145995	529.82441119	2.6522103372	727.69839821	27.182245255	-1.4340660825	34.647666931	19.120320162	42.326068618	-71.122251667	1	47432.170594	18
3547	2022-08-26	13:11:19.779	237.34120115	5696.188828	1661519479.779	0	899	2.6001085749	2.6632979509	514.45145995	529.6386259	2.6210769205	727.71453857	27.182245255	-1.5136163235	34.647666931	19.117315292	42.32607	-71.122251667	1	47433	18
3548	2022-08-26	13:11:20.681	237.3412116	5696.189078	1661519480.682	0	899	2.6002502089	2.6634445193	514.13250501	529.31061534	2.6211373535	727.71490236	27.188235592	-1.3752118941	34.647666931	19.09410531	42.326071583	-71.122251667	1	47433.949527	18
3549	2022-08-26	13:11:21.625	237.34122251	5696.18934	1661519481.625	0	899	2.5916656731	2.6550397004	514.13910838	529.41147765	2.6369126382	727.71739914	27.189783096	-1.3283979253	34.647666931	19.120846249	42.326073184	-71.122251667	1	47434.910478	18
3550	2022-08-26	13:11:22.520	237.34123288	5696.189589	1661519482.521	0	899	2.5916656731	2.6550397004	516.89765918	532.25197048	2.6369126382	727.71843068	27.189783096	-1.1539047956	34.647666931	19.1313591	42.326073333	-71.122250319	1	47435.808809	18
3551	2022-08-26	13:11:23.470	237.34124387	5696.189853	1661519483.47	0	899	2.5919556366	2.6543428181	516.89765918	532.00997083	2.5965327659	727.71454423	27.189783096	-1.1911468293	34.647666931	19.128041855	42.326072159	-71.12225	1	47436.704461	18
3552	2022-08-26	13:11:24.453	237.34125524	5696.190126	1661519484.453	0	899	2.5919556366	2.6543428181	515.99976861	531.08582903	2.5965327659	727.72351074	27.189783096	-1.2678406239	34.647666931	19.124517441	42.326070463	-71.122251203	1	47437.722041	18
3553	2022-08-26	13:11:25.398	237.34126619	5696.190389	1661519485.399	0	899	2.6016260039	2.6671654877	516.02636851	531.82031839	2.7146166466	727.69851826	27.195994535	-1.2065395393	34.647666931	19.128268147	42.326067799	-71.122251667	1	47438.660287	18
3554	2022-08-26	13:11:26.377	237.34127751	5696.19066	1661519486.377	0	899	2.6016624354	2.6672032352	514.47592214	530.22251392	2.7146327377	727.69232178	27.197534561	-1.1913409233	34.647666931	19.129198074	42.326067707	-71.122252707	1	47439.624248	18
3555	2022-08-26	13:11:27.318	237.3412884	5696.190922	1661519487.318	0	899	2.6010279137	2.6648709218	514.47592214	529.81627086	2.6466262684	727.69643094	27.197534561	-1.2957370431	34.647666931	19.129198074	42.326069293	-71.122253333	1	47440.575788	17.94242116
3556	2022-08-26	13:11:28.280	237.34129955	5696.191189	1661519488.281	0	899	2.6010279137	2.6648709218	515.44149734	530.81063703	2.6466262684	727.68527323	27.197534561	-1.2533318089	34.647666931	19.131015626	42.32607	-71.122255128	1	47441.538462	17.9
3557	2022-08-26	13:11:29.240	237.34131066	5696.191456	1661519489.241	0	899	2.6082925257	2.6723450913	515.44149734	530.81817649	2.6478869829	727.69413626	27.197534561	-1.2300488136	34.647666931	19.131151401	42.326069191	-71.122259093	1	47442.485207	17.94852071
3558	2022-08-26	13:11:30.165	237.34132137	5696.191713	1661519490.166	0	899	2.608436973	2.6724946242	513.86389187	529.19387789	2.6479490556	727.71146014	27.20362494	-1.1692543259	34.647666931	19.132854045	42.326067639	-71.122262361	1	47443.416753	18
3559	2022-08-26	13:11:31.086	237.34133203	5696.191969	1661519491.087	0	899	2.6053841923	2.6718211172	513.86980457	529.79114452	2.7469932917	727.70977985	27.205011368	-1.1547132478	34.647666931	19.130825283	42.326064934	-71.122263333	1	47444.346602	18
3560	2022-08-26	13:11:32.016	237.34134278	5696.192227	1661519492.016	0	899	2.6053841923	2.6718211172	515.62467109	531.60038246	2.7469932917	727.70056152	27.205011368	-1.1587878466	34.647666931	19.126317978	42.326060384	-71.122263761	1	47445.256513	18.025651303
3561	2022-08-26	13:11:32.918	237.34135323	5696.192477	1661519492.919	0	899	2.6053272788	2.6685057839	515.62467109	530.81319912	2.6155116062	727.7113696	27.205011368	-1.1543360467	34.647666931	19.132472638	42.326055834	-71.122265277	1	47446.166494	18.1
3562	2022-08-26	13:11:33.802	237.34136345	5696.192723	1661519493.802	0	899	2.6053272788	2.6685057839	514.50008541	529.65548702	2.6155116062	727.69787598	27.205011368	-1.1571601629	34.647666931	19.1313591	42.326051417	-71.122266542	1	47447.074757	18.1
3563	2022-08-26	13:11:34.750	237.34137443	5696.192986	1661519494.751	0	899	2.6072156937	2.6697125309	514.50008541	529.48023211	2.5861219095	727.68907236	27.205011368	-1.1571601629	34.647666931	19.1313591	42.326048346	-71.122265006	1	47447.996117	18.1
3564	2022-08-26	13:11:35.720	237.34138565	5696.193256	1661519495.72	0	899	2.6073378706	2.6698389059	517.23507549	532.29516139	2.5861732103	727.68981691	27.210164999	-1.1758512543	34.647666931	19.134035123	42.326045007	-71.122268326	1	47448.997932	18.1
3565	2022-08-26	13:11:36.654	237.34139646	5696.193515	1661519496.654	0	899	2.5990862989	2.6625560645	517.24570271	532.58952392	2.6334409697	727.70409307	27.212640762	-1.1976359293	34.647666931	19.132487	42.326045	-71.122269914	1	47449.948118	18.1
3566	2022-08-26	13:11:37.582	237.34140721	5696.193773	1661519497.583	0	899	2.5990862989	2.6625560645	515.91763257	531.22205728	2.6334409697	727.70944679	27.212640762	-1.1949627131	34.647666931	19.129443971	42.326045	-71.12227	1	47450.840191	18.1
3567	2022-08-26	13:11:38.480	237.3414176	5696.194022	1661519498.481	0	899	2.6078242392	2.6698676831	515.91763257	530.82603651	2.5672112832	727.71552322	27.212640762	-1.1908450806	34.647666931	19.129630108	42.32604878	-71.12227	1	47451.755946	18.1
3568	2022-08-26	13:11:39.427	237.34142855	5696.194285	1661519499.427	0	899	2.6078711503	2.669916194	516.71108917	531.64253851	2.5672308328	727.69593579	27.21461915	-1.1539047956	34.647666931	19.133658163	42.326051167	-71.122268833	1	47452.700197	18.1
3569	2022-08-26	13:11:40.346	237.3414392	5696.194541	1661519500.347	0	899	2.6088717892	2.6715401042	516.73545208	531.81254724	2.5914436792	727.69498954	27.220300674	-1.1550366089	34.647666931	19.129978673	42.326052663	-71.122268333	1	47453.598058	18.1
3570	2022-08-26	13:11:41.219	237.34144929	5696.194783	1661519501.219	0	899	2.6088717892	2.6715401042	515.72080039	530.76829046	2.5914436792	727.69482705	27.220300674	-1.188085556	34.647666931	19.131719589	42.326054135	-71.122269937	1	47454.481092	18.1
3571	2022-08-26	13:11:42.142	237.34145999	5696.19504	1661519502.143	0	899	2.6087142223	2.670680008	515.72080039	530.59966718	2.563218096	727.69681534	27.220300674	-1.3878342726	34.660860428	19.11396115	42.326057154	-71.122272385	1	47455.430862	18.1
3572	2022-08-26	13:11:43.085	237.3414709	5696.195302	1661519503.086	0	899	2.6087142223	2.670680008	515.85999793	530.74288066	2.563218096	727.70550537	27.220300674	-1.1587878466	34.896694183	19.132799149	42.326060607	-71.122274547	1	47456.364078	18.136407767
3573	2022-08-26	13:11:44.042	237.34148198	5696.195567	1661519504.043	0	899	2.6112564102	2.6749773309	515.85999793	531.15160793	2.6315849308	727.70253122	27.220300674	-1.3133179486	34.896694183	19.108225425	42.326063134	-71.122277156	1	47457.293489	18.2
3574	2022-08-26	13:11:44.967	237.34149267	5696.195824	1661519504.967	0	899	2.6113608155	2.6750853889	517.2546129	532.58783063	2.6316294742	727.71528999	27.224698035	-1.2772077306	34.896694183	19.117922764	42.326067017	-71.122278333	1	47458.21047	18.2
3575	2022-08-26	13:11:45.881	237.34150325	5696.196078	1661519505.881	0	899	2.6114166004	2.6763074388	517.26887944	532.8842778	2.6785690042	727.71299208	27.228021622	-1.3024633002	34.820831577	19.12524673	42.326068333	-71.122278333	1	47459.164939	18.2
3576	2022-08-26	13:11:46.798	237.34151387	5696.196333	1661519506.798	0	899	2.6114166004	2.6763074388	516.74511993	532.34470695	2.6785690042	727.71574715	27.228021622	-1.5319732704	34.647666931	19.095435452	42.326068333	-71.122278283	1	47460.030097	18.2
3577	2022-08-26	13:11:47.815	237.34152565	5696.196616	1661519507.816	0	899	2.6177496498	2.6824332063	516.74511993	532.2568048	2.6639154015	727.7064213	27.228021622	-1.3522414672	34.769706777	19.108241921	42.326068264	-71.122276632	1	47461.020652	18.2
3578	2022-08-26	13:11:48.769	237.34153668	5696.19688	1661519508.769	0	899	2.6177496498	2.6824332063	516.95772323	532.47579004	2.6639154015	727.69356067	27.228021622	-1.161870628	34.65426368	19.134485194	42.326065	-71.122275	1	47462.048327	18.2
3579	2022-08-26	13:11:49.716	237.34154764	5696.197143	1661519509.716	0	899	2.6171276002	2.6823409235	516.9609876	532.61065025	2.685825617	727.69456351	27.22878254	-1.1647917845	34.672404738	19.134349204	42.326065	-71.122275	1	47462.928439	18.2
3580	2022-08-26	13:11:50.619	237.3415581	5696.197394	1661519510.62	0	899	2.6172917674	2.6825109565	514.63802747	530.21779474	2.6858969432	727.7155596	27.235681534	-1.1778561587	34.805988893	19.133259211	42.326065	-71.12227638	1	47463.827828	18.2
3581	2022-08-26	13:11:51.533	237.34156868	5696.197648	1661519511.534	0	899	2.6196137639	2.6840855675	514.63802747	530.0246138	2.6535600345	727.70846052	27.235681534	-1.1740403239	34.647666931	19.134290354	42.326065	-71.122279309	1	47464.792735	18.2
3582	2022-08-26	13:11:52.467	237.34157949	5696.197908	1661519512.468	0	899	2.6196137639	2.6840855675	515.96295395	531.38915277	2.6535600345	727.72332764	27.235681534	-1.2515640259	34.647666931	19.129558563	42.326063854	-71.122282292	1	47465.687732	18.2
3583	2022-08-26	13:11:53.411	237.34159042	5696.19817	1661519513.412	0	899	2.6192775528	2.6837864226	515.96295395	531.40005889	2.6553815687	727.70739746	27.235681534	-1.2681208746	34.647666931	19.12956546	42.326063333	-71.122283333	1	47466.628749	18.2
3584	2022-08-26	13:11:54.369	237.3416015	5696.198436	1661519514.37	0	899	2.6192883387	2.6837975893	516.93848785	532.40480758	2.6553861981	727.69681493	27.236134447	-1.1512316189	34.662509615	19.13243866	42.326064382	-71.122284382	1	47467.629202	18.2
3585	2022-08-26	13:11:55.348	237.34161282	5696.198708	1661519515.348	0	899	2.6257228735	2.6923060819	516.96914309	532.89696192	2.7320946501	727.70909796	27.243280411	-1.160415411	34.896694183	19.13243866	42.326065	-71.122285982	1	47468.589067	18.2
3586	2022-08-26	13:11:56.303	237.34162389	5696.198973	1661519516.304	0	899	2.6257228735	2.6923060819	516.46746554	532.37982768	2.7320946501	727.70433843	27.243280411	-1.1600273824	34.896694183	19.132181281	42.326065	-71.122285741	1	47469.555556	18.2
3587	2022-08-26	13:11:57.289	237.3416353	5696.199247	1661519517.29	0	899	2.6195627664	2.6833521393	516.46746554	531.74476758	2.6261898466	727.70654539	27.243280411	-1.1928068849	34.857113693	19.128811615	42.326064048	-71.122285	1	47470.571142	18.2
3588	2022-08-26	13:11:58.219	237.34164605	5696.199505	1661519518.219	0	899	2.6195627664	2.6833521393	515.94821776	531.21016026	2.6261898466	727.68585205	27.243280411	-1.1897132397	34.647666931	19.128837585	42.326060137	-71.122286598	1	47471.479426	18.2
3589	2022-08-26	13:11:59.131	237.34165662	5696.199759	1661519519.132	0	899	2.6249410999	2.6877362788	515.94821776	530.94016359	2.5810421864	727.69903403	27.243280411	-1.2079839012	34.647666931	19.132341739	42.326054038	-71.122290304	1	47472.394231	18.160576923
3590	2022-08-26	13:12:00.088	237.3416677	5696.200025	1661519520.089	0	899	2.6250570295	2.687856184	516.88954634	531.90913342	2.5810904486	727.70279032	27.24813796	-1.2192481393	34.804339706	19.133972522	42.326046747	-71.122295285	1	47473.39039	18.1
3591	2022-08-26	13:12:01.049	237.34167882	5696.200292	1661519521.05	0	899	2.6271639588	2.6914510829	516.90182833	532.26708771	2.6387178889	727.70985746	27.251001358	-1.2222663164	34.896694183	19.134239197	42.326040008	-71.122298886	1	47474.331762	18.066823751
3592	2022-08-26	13:12:02.069	237.34169061	5696.200575	1661519522.069	0	899	2.6271639588	2.6914510829	516.90897333	532.27444511	2.6387178889	727.71124308	27.251001358	-1.209331319	34.896694183	19.134454058	42.326035011	-71.122301104	1	47475.331197	18
3593	2022-08-26	13:12:03.053	237.34170201	5696.200848	1661519523.054	0	899	2.6262594213	2.6903605518	516.90897333	532.23506661	2.6321501368	727.69344709	27.251001358	-1.1541851317	34.896694183	19.133564741	42.326029341	-71.122303915	1	47476.348882	17.965111759
3594	2022-08-26	13:12:04.006	237.34171304	5696.201113	1661519524.007	0	899	2.6262594213	2.6903605518	515.17022156	530.44476172	2.6321501368	727.70527255	27.251001358	-1.1702137357	34.896694183	19.132133888	42.326022601	-71.12230596	1	47477.287894	17.92878942
3595	2022-08-26	13:12:04.982	237.34172433	5696.201384	1661519524.982	0	899	2.6307920161	2.694493343	515.19529206	530.34853242	2.6117212258	727.71735993	27.256865584	-1.4304334881	34.896694183	19.12418536	42.326014507	-71.122309197	1	47478.259189	17.974081056
3596	2022-08-26	13:12:05.982	237.3417359	5696.201662	1661519525.982	0	899	2.6308327755	2.6945355174	516.19515154	531.3779029	2.6117383588	727.70574466	27.258569717	-1.2487830232	34.896694183	19.128554174	42.32600717	-71.122311667	1	47479.232609	17.92326087
3597	2022-08-26	13:12:06.894	237.34174646	5696.201915	1661519526.894	0	899	2.6288729671	2.6943578465	516.19515154	531.81656748	2.6849809689	727.70219613	27.258569717	-1.1729085169	34.896694183	19.12523228	42.326002377	-71.122311985	1	47480.191272	18
3598	2022-08-26	13:12:07.811	237.34175707	5696.20217	1661519527.811	0	899	2.6288729671	2.6943578465	516.47122177	532.10099232	2.6849809689	727.71541934	27.258569717	-1.1996624336	34.896694183	19.118786161	42.325998103	-71.122313333	1	47481.046092	18
3599	2022-08-26	13:12:08.757	237.34176803	5696.202433	1661519528.758	0	899	2.6304919724	2.6947493433	516.47122177	531.79702544	2.6342684605	727.70409914	27.258569717	-1.2307818418	34.896694183	19.130595188	42.325993358	-71.122313333	1	47481.99499	18
3600	2022-08-26	13:12:09.688	237.34177881	5696.202691	1661519529.689	0	899	2.6304919724	2.6947493433	516.93944684	532.27914466	2.6342684605	727.70539906	27.258569717	-1.2531917095	34.896694183	19.132799149	42.325991737	-71.122313333	1	47482.957601	18
3601	2022-08-26	13:12:10.607	237.34178943	5696.202946	1661519530.607	0	899	2.6359722414	2.6993463855	516.96060201	532.05739679	2.593635514	727.69871915	27.263501439	-1.1967735906	34.896694183	19.13220254	42.325988828	-71.122313333	1	47483.851456	18.085145631
3602	2022-08-26	13:12:11.536	237.34180019	5696.203204	1661519531.536	0	899	2.6360361592	2.6994125064	515.51101526	530.56563686	2.5936621438	727.69404976	27.266168594	-1.2140849545	34.896694183	19.12513858	42.325983383	-71.122312096	1	47484.742584	18.1
3603	2022-08-26	13:12:12.492	237.34181125	5696.20347	1661519532.492	0	899	2.6342369888	2.7008772197	515.51101526	531.35593201	2.725756812	727.703144	27.266168594	-1.4428403575	34.896694183	19.096354706	42.325980443	-71.122310443	1	47485.733974	18.1
3604	2022-08-26	13:12:13.456	237.34182241	5696.203738	1661519533.456	0	899	2.6342369888	2.7008772197	515.40547933	531.24715229	2.725756812	727.68442035	27.266168594	-1.5331481695	34.896694183	19.083824158	42.32598	-71.122307686	1	47486.694175	18.1
3605	2022-08-26	13:12:14.391	237.34183323	5696.203998	1661519534.391	0	899	2.6376971583	2.7017594955	515.41201402	530.61786527	2.6194586521	727.71346379	27.267696494	-1.2806247062	34.896694183	19.118244083	42.32598	-71.122306667	1	47487.602527	18.1
3606	2022-08-26	13:12:15.270	237.34184341	5696.204242	1661519535.271	0	899	2.6378449388	2.701912422	515.44110007	530.64818082	2.6195207946	727.71276855	27.273859024	-1.1636707783	34.896694183	19.132799149	42.32598	-71.122307505	1	47488.503205	18.1
3607	2022-08-26	13:12:16.267	237.34185495	5696.204519	1661519536.268	0	899	2.6394333626	2.7019962	515.44110007	530.28028196	2.5579211782	727.6946686	27.273859024	-1.1721431498	34.896694183	19.128112982	42.32598	-71.122309194	1	47489.516505	18.1
3608	2022-08-26	13:12:17.219	237.34186596	5696.204783	1661519537.219	0	899	2.6394333626	2.7019962	515.103662	529.93312929	2.5579211782	727.7093619	27.273859024	-1.3398346696	34.896694183	19.131526151	42.32598	-71.122310781	1	47490.468459	18.1
3609	2022-08-26	13:12:18.184	237.34187713	5696.205051	1661519538.184	0	899	2.6356485598	2.7003631845	515.103662	530.46794075	2.6474984444	727.68841512	27.273859024	-1.204362154	34.896694183	19.129198074	42.325979247	-71.12231242	1	47491.451904	18.1
3610	2022-08-26	13:12:19.078	237.34188749	5696.2053	1661519539.079	0	899	2.6356800367	2.7003957697	516.28232357	531.68183909	2.6475118331	727.70586835	27.275172695	-1.1732858017	34.896694183	19.131687758	42.325978333	-71.122312779	1	47492.332696	18.1
3611	2022-08-26	13:12:19.980	237.34189793	5696.20555	1661519539.981	0	899	2.6361641646	2.7025215726	516.30938062	532.09951717	2.7125371751	727.71856689	27.281488419	-1.1506495476	34.896694183	19.13243866	42.325978333	-71.122311667	1	47493.217949	18.1
3612	2022-08-26	13:12:20.918	237.34190878	5696.205811	1661519540.919	0	899	2.6361641646	2.7025215726	518.2760297	534.12631169	2.7125371751	727.70589179	27.281488419	-1.3270613342	34.896694183	19.121804635	42.325977995	-71.122312005	1	47494.203156	18.1
3613	2022-08-26	13:12:21.846	237.34191953	5696.206069	1661519541.847	0	899	2.6369790865	2.7032694751	518.2760297	534.10529975	2.709047869	727.71414488	27.281488419	-1.6410907017	34.896694183	19.103102678	42.325976475	-71.122313333	1	47495.114833	18.1
3614	2022-08-26	13:12:22.729	237.34192973	5696.206314	1661519542.729	0	899	2.6369790865	2.7032694751	515.9414369	531.69940345	2.709047869	727.71906851	27.281488419	-1.1583027753	34.896694183	19.133166029	42.325975069	-71.122313333	1	47495.958852	18.1
3615	2022-08-26	13:12:23.622	237.34194008	5696.206562	1661519543.623	0	899	2.6445484301	2.7098541778	515.9414369	531.41946825	2.6623241986	727.72160087	27.281488419	-1.1571601629	34.896694183	19.130638123	42.325975	-71.122313333	1	47496.894848	18.1
3616	2022-08-26	13:12:24.484	237.34195006	5696.206801	1661519544.485	0	899	2.6445950463	2.7099024447	515.68811884	531.1586697	2.6623440714	727.7117354	27.283427396	-1.2043944463	34.896694183	19.128684859	42.325973729	-71.122313333	1	47497.762763	18.1
3617	2022-08-26	13:12:25.437	237.34196109	5696.207066	1661519545.438	0	899	2.639597647	2.7042724879	515.71194694	531.06174673	2.6420459936	727.71468975	27.288995743	-1.2171784947	34.896694183	19.124320542	42.325973333	-71.122313333	1	47498.706114	18.1
3618	2022-08-26	13:12:26.359	237.34197176	5696.207322	1661519546.36	0	899	2.639597647	2.7042724879	516.07416615	531.43474713	2.6420459936	727.72784424	27.288995743	-1.1555324793	34.896694183	19.133520126	42.325972338	-71.122311343	1	47499.597129	18.1
3619	2022-08-26	13:12:27.331	237.341983	5696.207592	1661519547.331	0	899	2.6374349675	2.7020286501	516.07416615	531.42801707	2.6409218554	727.71707052	27.288995743	-1.2625803537	34.896694183	19.115144212	42.325970704	-71.122309037	1	47500.577731	18.1
3620	2022-08-26	13:12:28.273	237.34199391	5696.207854	1661519548.274	0	899	2.6374349675	2.7020286501	515.92055951	531.26984044	2.6409218554	727.72052002	27.288995743	-1.4664143324	34.896694183	19.09570694	42.32597	-71.122308333	1	47501.510377	18.1
3621	2022-08-26	13:12:29.171	237.34200431	5696.208103	1661519549.172	0	899	2.644262936	2.7091705739	515.92055951	531.30479675	2.6467621156	727.69384119	27.288995743	-1.4996896422	34.896694183	19.116391946	42.325970623	-71.122308333	1	47502.373767	18.1
3622	2022-08-26	13:12:30.078	237.3420148	5696.208355	1661519550.079	0	899	2.6442777439	2.709185903	516.35405555	531.75125682	2.6467683923	727.6942454	27.289611753	-1.5005950928	34.896694183	19.113520515	42.325972635	-71.122308333	1	47503.290598	18.1
3623	2022-08-26	13:12:31.012	237.3420256	5696.208614	1661519551.012	0	899	2.6378945352	2.7032084454	516.38462836	531.91718505	2.6692029957	727.69646045	27.296747208	-1.508776465	34.896694183	19.07999352	42.325975423	-71.122309178	1	47504.253534	18.1
3624	2022-08-26	13:12:31.897	237.34203584	5696.20886	1661519551.897	0	899	2.6378945352	2.7032084454	515.94772171	531.46713649	2.6692029957	727.7059019	27.296747208	-1.2359989124	34.896694183	19.113568236	42.325976667	-71.122311509	1	47505.094608	18.1
3625	2022-08-26	13:12:32.855	237.34204694	5696.209127	1661519552.856	0	899	2.6465235092	2.7123214186	515.94772171	531.53149868	2.6799481782	727.71505151	27.296747208	-1.4087673607	34.896694183	19.099666823	42.32597765	-71.122309386	1	47506.073718	18.092628205
3626	2022-08-26	13:12:33.815	237.34205804	5696.209393	1661519553.815	0	899	2.6465235092	2.7123214186	515.83046528	531.41070062	2.6799481782	727.70391159	27.296747208	-1.5334391878	34.896694183	19.098502709	42.32599088	-71.122301226	1	47507.088038	18
3627	2022-08-26	13:12:34.756	237.34206894	5696.209654	1661519554.756	0	899	2.6505975908	2.7151037319	515.83602051	531.08538561	2.6246420941	727.69111724	27.298045114	-1.5012634061	34.896694183	19.109916182	42.325999885	-71.122296724	1	47507.988517	18
3628	2022-08-26	13:12:35.694	237.34207979	5696.209915	1661519555.694	0	899	2.6507479482	2.7152593358	516.68687817	531.96177447	2.6247051456	727.70068359	27.304285049	-1.7235836983	34.896694183	19.053573608	42.326007492	-71.122295168	1	47508.899029	17.910097087
3629	2022-08-26	13:12:36.601	237.3420903	5696.210167	1661519556.602	0	899	2.6486744417	2.7140598734	516.68687817	532.18198287	2.6614421206	727.69556513	27.304285049	-1.3377327493	34.896694183	19.113768041	42.32601397	-71.122293591	1	47509.845426	17.9
3630	2022-08-26	13:12:37.533	237.34210109	5696.210426	1661519557.534	0	899	2.6486744417	2.7140598734	517.64216101	533.16591403	2.6614421206	727.71734175	27.304285049	-1.2304046154	34.896694183	19.129919052	42.326022505	-71.122292083	1	47510.750478	17.9
3631	2022-08-26	13:12:38.502	237.34211229	5696.210695	1661519558.502	0	899	2.6540464213	2.717738318	517.64216101	532.73105243	2.5889996938	727.70614483	27.304285049	-1.1647594465	34.896694183	19.134067535	42.326025	-71.122291667	1	47511.755342	17.9
3632	2022-08-26	13:12:39.426	237.34212299	5696.210952	1661519559.426	0	899	2.654061225	2.717753631	516.65025886	531.71027366	2.5890058096	727.71385587	27.304898635	-1.1645007418	34.896694183	19.134124756	42.326026161	-71.122290506	1	47512.696393	17.830360721
3633	2022-08-26	13:12:40.325	237.3421334	5696.211202	1661519560.326	0	899	2.6575302098	2.7234730419	516.68072753	532.25608144	2.6748533064	727.71080856	27.312005997	-1.1929684877	34.896694183	19.132799149	42.326026667	-71.12229	1	47513.562677	17.743732328
3634	2022-08-26	13:12:41.224	237.34214381	5696.211451	1661519561.225	0	899	2.6575302098	2.7234730419	517.14571546	532.73508645	2.6748533064	727.70766787	27.312005997	-1.2185690774	34.896694183	19.128327616	42.326028142	-71.122288525	1	47514.442523	17.655747711
3635	2022-08-26	13:12:42.141	237.34215441	5696.211706	1661519562.141	0	899	2.6551169636	2.7198361043	517.14571546	532.45829589	2.6287268602	727.70407812	27.312005997	-1.1882041409	34.896694183	19.128131866	42.326028097	-71.122286667	1	47515.380558	17.561944157
3636	2022-08-26	13:12:43.043	237.34216486	5696.211957	1661519563.044	0	899	2.6551169636	2.7198361043	516.716999	532.01688521	2.6287268602	727.6952163	27.312005997	-1.1582380991	34.896694183	19.130435413	42.326025	-71.122286182	1	47516.290909	17.5
3637	2022-08-26	13:12:43.993	237.34217586	5696.212221	1661519563.994	0	899	2.6546370932	2.7183837907	516.716999	531.78857606	2.5906120005	727.70723376	27.312005997	-1.1932380192	34.896694183	19.132432218	42.326025	-71.122285366	1	47517.219538	17.5
3638	2022-08-26	13:12:44.904	237.34218639	5696.212473	1661519564.904	0	899	2.654700022	2.718448886	515.52681797	530.56383526	2.5906380092	727.71111899	27.314613734	-1.1959866735	34.896694183	19.131452232	42.326025283	-71.122286667	1	47518.170061	17.5
3639	2022-08-26	13:12:45.892	237.34219784	5696.212748	1661519565.893	0	899	2.6560825337	2.7211864535	515.54869009	530.89959596	2.6430433837	727.72061662	27.319726944	-1.1566642846	34.896694183	19.130993256	42.326026667	-71.122286936	1	47519.16156	17.5
3640	2022-08-26	13:12:46.812	237.34220848	5696.213004	1661519566.813	0	899	2.6560825337	2.7211864535	517.07131612	532.46755949	2.6430433837	727.71072004	27.319726944	-1.1622586779	34.896694183	19.133380675	42.326026695	-71.122288333	1	47520.017294	17.5
3641	2022-08-26	13:12:47.750	237.34221934	5696.213264	1661519567.751	0	899	2.6608121093	2.729157938	517.07131612	533.20947472	2.7665517567	727.70900378	27.319726944	-1.2900349131	34.896694183	19.126887063	42.326028286	-71.122288333	1	47520.971516	17.5
3642	2022-08-26	13:12:48.703	237.34223036	5696.213529	1661519568.703	0	899	2.6608194417	2.7291655406	516.22193449	532.33360269	2.7665549856	727.70590675	27.320030099	-1.5275215029	34.896694183	19.111719397	42.326029953	-71.122288333	1	47521.971609	17.5
3643	2022-08-26	13:12:49.644	237.34224126	5696.21379	1661519569.645	0	899	2.6560227787	2.7211927903	516.25331499	531.64123505	2.6457203702	727.69287109	27.327356339	-1.1555324793	34.896694183	19.133159637	42.32603	-71.122289814	1	47522.88835	17.5
3644	2022-08-26	13:12:50.581	237.34225209	5696.21405	1661519570.581	0	899	2.6560227787	2.7211927903	517.00985343	532.42032357	2.6457203702	727.69336948	27.327356339	-1.1555324793	34.896694183	19.133159637	42.32603	-71.12229133	1	47523.797862	17.5
3645	2022-08-26	13:12:51.513	237.34226289	5696.214309	1661519571.514	0	899	2.6563507217	2.7207323664	517.00985343	532.23106565	2.6141571929	727.69886467	27.327356339	-1.1960837107	34.896694183	19.130431548	42.32603	-71.122291667	1	47524.774573	17.5
3646	2022-08-26	13:12:52.473	237.34227399	5696.214576	1661519572.473	0	899	2.6563507217	2.7207323664	516.72597142	531.93882591	2.6141571929	727.69854736	27.327356339	-1.160415411	34.896694183	19.133878708	42.32603	-71.122292859	1	47525.715105	17.5
3647	2022-08-26	13:12:53.446	237.34228525	5696.214846	1661519573.446	0	899	2.6561772488	2.7231513404	516.72597142	532.55567743	2.7170054418	727.70294553	27.327356339	-1.160415411	34.896694183	19.133878708	42.326028891	-71.122294443	1	47526.66568	17.5
3648	2022-08-26	13:12:54.361	237.34229584	5696.2151	1661519574.361	0	899	2.6561772488	2.7231513404	517.99371918	533.86226217	2.7170054418	727.7002131	27.327356339	-1.1763254901	34.896694183	19.131141145	42.326027308	-71.122296026	1	47527.615385	17.5
3649	2022-08-26	13:12:55.259	237.34230625	5696.21535	1661519575.26	0	899	2.6596371958	2.7267134697	518.02140745	533.89435314	2.7175959134	727.70038408	27.333798781	-1.1897132397	34.896694183	19.130351944	42.326027514	-71.122295819	1	47528.508491	17.5
3650	2022-08-26	13:12:56.177	237.34231686	5696.215605	1661519576.177	0	899	2.6596666288	2.7267439674	516.17564077	531.99210584	2.7176086517	727.70003727	27.335016251	-1.2186876338	34.896694183	19.128577883	42.326028333	-71.122295671	1	47529.402848	17.5
3651	2022-08-26	13:12:57.135	237.34232796	5696.215871	1661519577.136	0	899	2.6595936823	2.7269948391	516.17564077	532.06930435	2.7304767896	727.69707605	27.335016251	-1.235998985	34.896694183	19.130545496	42.326027682	-71.122296667	1	47530.390756	17.5
3652	2022-08-26	13:12:58.079	237.34233889	5696.216133	1661519578.08	0	899	2.6595936823	2.7269948391	517.95165355	533.90000267	2.7304767896	727.69570215	27.335016251	-1.2109050317	34.896694183	19.1339933	42.326026667	-71.122296095	1	47531.343073	17.465692743
3653	2022-08-26	13:12:59.023	237.34234981	5696.216396	1661519579.024	0	899	2.6619593199	2.7297524628	517.95165355	533.9789175	2.7435820743	727.6978396	27.335016251	-1.1988323532	34.896694183	19.13051436	42.326026227	-71.12229544	1	47532.263889	17.4
3654	2022-08-26	13:12:59.971	237.34236079	5696.216659	1661519579.972	0	899	2.6620224186	2.7298178665	517.33700297	533.34541314	2.7436096201	727.69211523	27.337623988	-1.1935182352	34.896694183	19.129338902	42.32602458	-71.122296667	1	47533.251701	17.4
3655	2022-08-26	13:13:00.898	237.34237152	5696.216916	1661519580.899	0	899	2.663596828	2.727076571	517.35895053	532.33494179	2.5715399892	727.70796578	27.342737198	-1.1985197991	34.896694183	19.131623325	42.326023079	-71.122296413	1	47534.152427	17.4
3656	2022-08-26	13:13:01.795	237.34238189	5696.217165	1661519581.795	0	899	2.663596828	2.727076571	517.05015215	532.01720462	2.5715399892	727.70257568	27.342737198	-1.2011067867	34.896694183	19.133520126	42.326021706	-71.12229496	1	47535.023785	17.4
3657	2022-08-26	13:13:02.720	237.34239259	5696.217422	1661519582.72	0	899	2.6658749857	2.7304529745	517.05015215	532.26438281	2.6127945929	727.71921686	27.342737198	-1.2011067867	34.896694183	19.133520126	42.326023301	-71.122293366	1	47535.980352	17.4
3658	2022-08-26	13:13:03.677	237.34240368	5696.217688	1661519583.678	0	899	2.6658749857	2.7304529745	517.58045563	532.8102905	2.6127945929	727.72335916	27.342737198	-1.2159389171	34.896694183	19.129922943	42.326028038	-71.122293333	1	47536.940882	17.305911824
3659	2022-08-26	13:13:04.582	237.34241416	5696.21794	1661519584.583	0	899	2.6655692751	2.7316705154	517.58985995	533.18288108	2.6732325991	727.71407131	27.344927188	-1.2248964112	34.896694183	19.128632817	42.32603244	-71.122293333	1	47537.821359	17.3
3660	2022-08-26	13:13:05.496	237.34242472	5696.218193	1661519585.496	0	899	2.6657025462	2.7318085261	516.69497858	532.26137992	2.6732892125	727.69470215	27.350427628	-1.1701813936	34.896694183	19.128118515	42.326040749	-71.122290861	1	47538.741607	17.151678535
3661	2022-08-26	13:13:06.447	237.34243573	5696.218458	1661519586.447	0	899	2.6652688636	2.7280186055	516.69497858	531.46958109	2.5410901402	727.7023085	27.350427628	-1.321714901	34.896694183	19.120405349	42.32604806	-71.12229	1	47539.709054	17.029094608
3662	2022-08-26	13:13:07.334	237.342446	5696.218704	1661519587.334	0	899	2.6652688636	2.7280186055	517.09633653	531.88241565	2.5410901402	727.69510353	27.350427628	-1.269964106	34.896694183	19.122890296	42.326052007	-71.122288996	1	47540.602204	16.939779559
3663	2022-08-26	13:13:08.229	237.34245635	5696.218953	1661519588.229	0	899	2.6660838305	2.7315317517	517.09633653	532.51673664	2.6469458609	727.71102077	27.350427628	-1.1587878466	34.896694183	19.133878708	42.32605651	-71.122287539	1	47541.476555	16.852344498
3664	2022-08-26	13:13:09.114	237.3424666	5696.219198	1661519589.114	0	899	2.6660838305	2.7315317517	515.62164416	530.99806727	2.6469458609	727.71508829	27.350427628	-1.1654817024	34.896694183	19.132140381	42.326061806	-71.122286065	1	47542.361111	16.8
3665	2022-08-26	13:13:09.996	237.34247682	5696.219444	1661519589.997	0	899	2.672395468	2.7394672981	515.63536707	531.35832684	2.7047647042	727.7068344	27.353635409	-1.1948440967	34.896694183	19.126446377	42.326066764	-71.122284559	1	47543.264624	16.773537604
3666	2022-08-26	13:13:10.875	237.34248698	5696.219687	1661519590.875	0	899	2.6725013892	2.7395770321	516.84878722	532.60901976	2.7048101156	727.72649015	27.357995987	-1.1929684877	34.896694183	19.129558563	42.326072385	-71.122283333	1	47544.086172	16.691382766
3667	2022-08-26	13:13:11.785	237.34249751	5696.21994	1661519591.785	0	899	2.672671886	2.7389599373	516.84878722	532.42200458	2.673652909	727.70777297	27.357995987	-1.2295314263	34.896694183	19.131237636	42.326079983	-71.122283333	1	47544.997996	16.600200401
3668	2022-08-26	13:13:12.727	237.34250843	5696.220202	1661519592.728	0	899	2.672671886	2.7389599373	517.63938276	533.23642162	2.673652909	727.69950816	27.357995987	-1.2638630946	34.896694183	19.132484802	42.32608659	-71.122280039	1	47545.988445	16.501155462
3669	2022-08-26	13:13:13.658	237.3425192	5696.220461	1661519593.659	0	899	2.6747341056	2.7412055574	517.63938276	533.2676777	2.6788538202	727.71984863	27.357995987	-1.204362154	34.896694183	19.128477097	42.326083642	-71.12228	1	47546.907298	16.318540434
3670	2022-08-26	13:13:14.563	237.34252968	5696.220712	1661519594.564	0	899	2.6747884038	2.7412617909	517.47694458	533.10047368	2.6788768567	727.71520794	27.360229429	-1.1918475186	34.896694183	19.130015304	42.326079334	-71.122281333	1	47547.799803	16.220019724
3671	2022-08-26	13:13:15.444	237.34253987	5696.220957	1661519595.445	0	899	2.6781413805	2.7431974229	517.50102795	532.77120589	2.6199079389	727.69608736	27.365839005	-1.1603184038	34.896694183	19.133878708	42.32607358	-71.122281667	1	47548.712934	16.057413249
3672	2022-08-26	13:13:16.404	237.34255098	5696.221224	1661519596.405	0	899	2.6781413805	2.7431974229	518.0079076	533.29304231	2.6199079389	727.7025583	27.365839005	-1.1587878466	34.896694183	19.133878708	42.326068429	-71.122281667	1	47549.647502	15.935249764
3673	2022-08-26	13:13:17.368	237.34256214	5696.221491	1661519597.369	0	899	2.6746203107	2.7415974956	518.0079076	533.76761659	2.6988493932	727.70296534	27.365839005	-1.2066149372	34.896694183	19.125088761	42.326062788	-71.122282636	1	47550.581854	15.783629191
3674	2022-08-26	13:13:18.283	237.34257273	5696.221746	1661519598.284	0	899	2.6746203107	2.7415974956	514.87674577	530.54119328	2.6988493932	727.71126976	27.365839005	-1.181348608	34.896694183	19.131923158	42.326061749	-71.122283333	1	47551.524573	15.647542735
3675	2022-08-26	13:13:19.198	237.34258332	5696.222	1661519599.199	0	899	2.6761768586	2.7439074051	514.87674577	530.70906022	2.7269086085	727.70636997	27.365839005	-1.196223855	34.896694183	19.130277634	42.326061118	-71.12228481	1	47552.442978	15.511404336
3676	2022-08-26	13:13:20.069	237.3425934	5696.222242	1661519600.07	0	899	2.6761768586	2.7439074051	516.63072911	532.51697805	2.7269086085	727.70922852	27.365839005	-1.196223855	34.896694183	19.130277634	42.326056838	-71.122287165	1	47553.299145	15.37008547
3677	2022-08-26	13:13:20.976	237.34260389	5696.222493	1661519600.976	0	899	2.6782901014	2.743213005	516.66061499	531.87378671	2.6145313801	727.72380258	27.372811564	-1.197711407	34.896694183	19.12863211	42.326052498	-71.122289586	1	47554.250501	15.2498998
3678	2022-08-26	13:13:21.815	237.3426136	5696.222726	1661519601.815	0	899	2.6783060906	2.74322955	517.6276045	532.8692891	2.6145379924	727.71415377	27.373468399	-1.1729085169	34.896694183	19.131237005	42.326049701	-71.122293483	1	47555.089744	15.1
3679	2022-08-26	13:13:22.714	237.34262402	5696.222976	1661519602.715	0	899	2.6895020299	2.7539295362	517.6276045	532.68899254	2.5844846255	727.72436928	27.373468399	-1.1555324793	34.896694183	19.133159637	42.326046742	-71.122294962	1	47555.977318	15.1
3680	2022-08-26	13:13:23.654	237.34263488	5696.223237	1661519603.654	0	899	2.6895020299	2.7539295362	517.02770215	532.07163486	2.5844846255	727.72389231	27.373468399	-1.1555324793	34.896694183	19.119157854	42.326045207	-71.122299379	1	47556.875717	15.1
3681	2022-08-26	13:13:24.555	237.34264532	5696.223488	1661519604.556	0	899	2.681118198	2.7444686218	517.04022219	531.8782529	2.5500383397	727.69990065	27.376387173	-1.1967843242	34.896694183	19.127115894	42.326043625	-71.122302749	1	47557.824786	15.1
3682	2022-08-26	13:13:25.506	237.34265632	5696.223752	1661519605.506	0	899	2.6812322454	2.7445865326	518.53634804	533.41759046	2.5500842927	727.70651225	27.381067276	-1.1595099667	34.896694183	19.132171631	42.326039458	-71.122304625	1	47558.775148	15.1
3683	2022-08-26	13:13:26.453	237.34266729	5696.224015	1661519606.454	0	899	2.6855493658	2.7511101301	518.53634804	533.9136387	2.6326400656	727.70264723	27.381067276	-1.160415411	34.896694183	19.13243866	42.326036037	-71.122305	1	47559.688995	15.1
3684	2022-08-26	13:13:27.388	237.34267811	5696.224275	1661519607.389	0	899	2.6855493658	2.7511101301	517.33605383	532.67774954	2.6326400656	727.70302516	27.381067276	-1.1581518003	34.896694183	19.13344046	42.326032828	-71.122306086	1	47560.651709	15.16517094
3685	2022-08-26	13:13:28.341	237.34268913	5696.224539	1661519608.341	0	899	2.6867736504	2.7532480618	517.33605383	532.88553368	2.6672554629	727.72499095	27.381067276	-1.2045777152	34.896694183	19.130121408	42.326029576	-71.122307712	1	47561.627255	15.137274549
3686	2022-08-26	13:13:29.283	237.34270005	5696.224801	1661519609.284	0	899	2.6867736504	2.7532480618	519.35004935	534.96006351	2.6672554629	727.71813965	27.381067276	-1.2222663164	34.896694183	19.129198074	42.326028333	-71.122308333	1	47562.538172	15.1
3687	2022-08-26	13:13:30.255	237.34271128	5696.225071	1661519610.255	0	899	2.6830461793	2.7501279515	519.3807922	535.15711216	2.6946792755	727.71564125	27.38820273	-1.5204287578	34.896694183	19.081794006	42.326030105	-71.122306562	1	47563.531492	15.1
3688	2022-08-26	13:13:31.180	237.342722	5696.225328	1661519611.181	0	899	2.6830612007	2.7501435116	516.38024363	532.06545952	2.6946856671	727.7292052	27.388818741	-1.2822523378	34.896694183	19.115564346	42.326032433	-71.122304234	1	47564.459707	15.054029304
3689	2022-08-26	13:13:32.069	237.34273229	5696.225575	1661519612.07	0	899	2.6866346901	2.7510692101	516.38024363	531.4230992	2.5874533951	727.69360352	27.388818741	-1.1636707783	34.896694183	19.133159637	42.326033857	-71.122302809	1	47565.314406	14.968559411
3690	2022-08-26	13:13:32.987	237.34274292	5696.22583	1661519612.988	0	899	2.6866346901	2.7510692101	518.40050073	533.50220913	2.5874533951	727.71362951	27.388818741	-1.164942743	34.896694183	19.132596224	42.326035861	-71.122301236	1	47566.258252	14.9
3691	2022-08-26	13:13:33.951	237.34275407	5696.226098	1661519613.952	0	899	2.6858459122	2.7529267656	518.40050073	534.1303273	2.6919028052	727.71410688	27.388818741	-1.1601891068	34.896694183	19.13281586	42.326038678	-71.122299655	1	47567.206825	14.920682523
3692	2022-08-26	13:13:34.918	237.34276527	5696.226366	1661519614.919	0	899	2.6859164953	2.7529998771	516.95549615	532.64165689	2.6919327762	727.7284942	27.391710231	-1.1579901288	34.896694183	19.124187811	42.326040314	-71.122298333	1	47568.188501	15
3693	2022-08-26	13:13:35.844	237.34277597	5696.226623	1661519615.844	0	899	2.6855847934	2.7501256247	516.97594606	532.06705548	2.5926117019	727.7256017	27.396478653	-1.1910498032	34.896694183	19.120273792	42.326041667	-71.122298225	1	47569.065107	15
3694	2022-08-26	13:13:36.691	237.34278579	5696.226859	1661519616.692	0	899	2.6855847934	2.7501256247	515.92718072	530.9876755	2.5926117019	727.71018204	27.396478653	-1.1994791031	34.896694183	19.123435974	42.326041667	-71.122296787	1	47569.927772	15
3695	2022-08-26	13:13:37.601	237.34279632	5696.227112	1661519617.602	0	899	2.6896279578	2.757636578	515.92718072	531.77718598	2.7244722399	727.72084621	27.396478653	-1.2265025401	34.896694183	19.127418619	42.326043137	-71.122296667	1	47570.882229	15
3696	2022-08-26	13:13:38.510	237.34280684	5696.227364	1661519618.511	0	899	2.6896279578	2.757636578	518.73392022	534.67015245	2.7244722399	727.71699089	27.396478653	-1.3866593838	34.896694183	19.127037048	42.326044585	-71.122295415	1	47571.751178	15
3697	2022-08-26	13:13:39.440	237.3428176	5696.227622	1661519619.441	0	899	2.6908604228	2.7571307069	518.73392022	534.25356156	2.6553204022	727.6927086	27.396478653	-1.2217919842	34.896694183	19.1124464	42.326046111	-71.122296111	1	47572.666667	15
3698	2022-08-26	13:13:40.415	237.34282889	5696.227893	1661519620.416	0	899	2.6910036603	2.7572790036	518.23563794	533.74073165	2.6553802875	727.70983078	27.402335603	-1.1982395673	34.896694183	19.120619704	42.326048953	-71.122295524	1	47573.685897	15
3699	2022-08-26	13:13:41.358	237.34283979	5696.228155	1661519621.358	0	899	2.6915555305	2.7573260275	518.24352025	533.62696321	2.6351082337	727.72583008	27.404169083	-1.1571601629	34.896694183	19.112272263	42.326051004	-71.122296004	1	47574.60223	15
3700	2022-08-26	13:13:42.292	237.34285061	5696.228415	1661519622.293	0	899	2.6915555305	2.7573260275	517.48235169	532.84320027	2.6351082337	727.71505272	27.404169083	-1.1630671269	34.896694183	19.125448783	42.326052569	-71.122296667	1	47575.541667	15
3701	2022-08-26	13:13:43.250	237.3428617	5696.228681	1661519623.251	0	899	2.6919932004	2.7586669078	517.48235169	533.05269763	2.6699971273	727.71833205	27.404169083	-1.1783196926	34.896694183	19.111553192	42.326054203	-71.122295797	1	47576.521696	15
3702	2022-08-26	13:13:44.167	237.3428723	5696.228935	1661519624.167	0	899	2.6919932004	2.7586669078	516.97514787	532.53023272	2.6699971273	727.71435506	27.404169083	-1.1718521939	34.896694183	19.132658447	42.326057834	-71.122293583	1	47577.425049	15.042504931
3703	2022-08-26	13:13:45.204	237.34288432	5696.229224	1661519625.205	0	899	2.69865517	2.7663712181	517.00004825	532.76114623	2.704186262	727.71308424	27.409975102	-1.5773212002	34.896694183	19.104525042	42.326065588	-71.122291667	1	47578.470527	15.1
3704	2022-08-26	13:13:46.148	237.34289523	5696.229486	1661519626.148	0	899	2.6987013865	2.766419098	517.89394654	533.68241367	2.7042058843	727.71020548	27.411859512	-1.5543184659	34.896694183	19.082546436	42.326072125	-71.12229025	1	47579.425049	15.142504931
3705	2022-08-26	13:13:47.101	237.34290626	5696.22975	1661519627.101	0	899	2.6988887862	2.7645469435	517.89394654	533.19870877	2.6237362519	727.70874266	27.411859512	-1.4901932288	34.896694183	19.121996267	42.32607618	-71.122288333	1	47580.354067	15.2
3706	2022-08-26	13:13:48.028	237.34291699	5696.230008	1661519628.028	0	899	2.6988887862	2.7645469435	516.58035695	531.84630008	2.6237362519	727.69532139	27.411859512	-1.4842431285	34.896694183	19.127357357	42.326079201	-71.122287899	1	47581.260331	15.226033058
3707	2022-08-26	13:13:48.976	237.34292796	5696.230271	1661519628.976	0	899	2.6995345117	2.7647166793	516.58035695	531.73142576	2.6045555251	727.71270429	27.411859512	-1.2460128124	34.896694183	19.122432178	42.326082848	-71.122285485	1	47582.236253	15.3
3708	2022-08-26	13:13:49.959	237.34293934	5696.230544	1661519629.959	0	899	2.6997076293	2.7648957909	517.49268066	532.67093202	2.6046262956	727.70973822	27.418915742	-1.2028746021	34.896694183	19.128198106	42.32608705	-71.122281284	1	47583.229783	15.3
3709	2022-08-26	13:13:50.969	237.34295103	5696.230825	1661519630.969	0	899	2.6989289126	2.7654254261	517.49553419	532.98456827	2.6563933136	727.71175521	27.41958046	-1.1672063442	34.896694183	19.132407536	42.326088734	-71.122279599	1	47584.240546	15.3
3710	2022-08-26	13:13:51.930	237.34296215	5696.231092	1661519631.93	0	899	2.6989289126	2.7654254261	517.95866679	533.46156278	2.6563933136	727.70916586	27.41958046	-1.1555648166	34.896694183	19.133514404	42.32609	-71.122278333	1	47585.231068	15.3
3711	2022-08-26	13:13:52.821	237.34297247	5696.231339	1661519632.821	0	899	2.7010870859	2.7677139876	517.95866679	533.47964317	2.6594012215	727.72086562	27.41958046	-1.4852348258	34.896694183	19.103413121	42.326089842	-71.122278175	1	47586.094737	15.290526316
3712	2022-08-26	13:13:53.756	237.34298329	5696.231599	1661519633.756	0	899	2.7010870859	2.7677139876	517.6129353	533.1235516	2.6594012215	727.72788223	27.41958046	-1.3692078985	34.896694183	19.115308976	42.326088351	-71.122276684	1	47586.989474	15.201052632
3713	2022-08-26	13:13:54.673	237.3429939	5696.231854	1661519634.673	0	899	2.700861053	2.7675317938	517.62408108	533.14659576	2.6613262452	727.72879251	27.422176273	-1.2160143805	34.896694183	19.119324918	42.326088333	-71.122276667	1	47587.907816	15.2
3714	2022-08-26	13:13:55.664	237.34300538	5696.232129	1661519635.665	0	899	2.7009823563	2.7676573917	517.93747001	533.46968705	2.6613768924	727.71267276	27.427118301	-1.1628838643	34.896694183	19.122050961	42.326089885	-71.122275115	1	47588.930714	15.2
3715	2022-08-26	13:13:56.621	237.34301646	5696.232395	1661519636.622	0	899	2.7022650287	2.7696125458	517.93747001	533.61967706	2.6863217334	727.7076315	27.427118301	-1.3366655593	34.896694183	19.115333128	42.32609	-71.122275	1	47589.864078	15.2
3716	2022-08-26	13:13:57.568	237.34302741	5696.232658	1661519637.568	0	899	2.7022650287	2.7696125458	518.32574375	534.01970702	2.6863217334	727.71233929	27.427118301	-1.3879096982	34.896694183	19.113392003	42.326095299	-71.122273675	1	47590.794872	15.120512821
3717	2022-08-26	13:13:58.473	237.34303788	5696.232909	1661519638.473	0	899	2.7012839391	2.771528055	518.32574375	534.70435867	2.7999232448	727.72246344	27.427118301	-1.1659882455	34.896694183	19.129997696	42.326102673	-71.122272132	1	47591.720786	15.172078594
3718	2022-08-26	13:13:59.414	237.34304877	5696.233171	1661519639.414	0	899	2.7012839391	2.771528055	519.52029293	535.9366545	2.7999232448	727.70758057	27.427118301	-1.2369152308	34.896694183	19.130998611	42.32610714	-71.122271667	1	47592.642105	15.2
3719	2022-08-26	13:14:00.299	237.34305903	5696.233417	1661519640.3	0	899	2.6980998915	2.7675369526	519.54250244	535.7891822	2.7717455395	727.70437764	27.432271932	-1.2011283999	34.896694183	19.129549026	42.326109188	-71.122269958	1	47593.512513	15.148748749
3720	2022-08-26	13:14:01.187	237.34306929	5696.233663	1661519641.187	0	899	2.6981643369	2.7676037774	518.23855098	534.44462386	2.7717735935	727.70349121	27.434900284	-1.16855371	34.896694183	19.133878708	42.326110712	-71.122266909	1	47594.42735	15.1
3721	2022-08-26	13:14:02.096	237.34307983	5696.233916	1661519642.097	0	899	2.7043473941	2.7711709338	518.23855098	533.79510959	2.6639226896	727.70281821	27.434900284	-1.1793221172	34.896694183	19.097877225	42.326109929	-71.122265579	1	47595.347584	15.1
3722	2022-08-26	13:14:03.042	237.34309078	5696.234179	1661519643.043	0	899	2.7043473941	2.7711709338	518.39061285	533.95173608	2.6639226896	727.70589664	27.434900284	-1.17042933	34.896694183	19.109208189	42.326106225	-71.122267108	1	47596.264929	15.1
3723	2022-08-26	13:14:04.003	237.3431019	5696.234446	1661519644.004	0	899	2.7039770203	2.7701807182	518.39061285	533.80877583	2.6401560716	727.71540681	27.434900284	-1.1910175227	34.896694183	19.131048746	42.326105	-71.122267859	1	47597.284569	15.1
3724	2022-08-26	13:14:04.961	237.34311299	5696.234712	1661519644.962	0	899	2.7041118091	2.7703202399	518.32448836	533.74101997	2.6402118406	727.70541847	27.440385566	-1.1915241393	34.896694183	19.11592097	42.326104233	-71.1222659	1	47598.229972	15.077002828
3725	2022-08-26	13:14:05.878	237.3431236	5696.234966	1661519645.879	0	899	2.7099679692	2.7770705597	518.33357573	533.9257254	2.6693641681	727.70753327	27.442499161	-1.1911360633	34.896694183	19.1129449	42.326101141	-71.122263158	1	47599.105152	15
3726	2022-08-26	13:14:06.775	237.34313397	5696.235215	1661519646.775	0	899	2.7099679692	2.7770705597	517.38132952	532.94483438	2.6693641681	727.702933	27.442499161	-1.2024757144	34.896694183	19.117152271	42.326096441	-71.122261517	1	47600.045045	14.995495495
3727	2022-08-26	13:14:07.665	237.34314428	5696.235463	1661519647.666	0	899	2.7102287704	2.7803695641	517.38132952	533.65175342	2.7869142425	727.7146279	27.442499161	-1.2200781454	34.896694183	19.126216851	42.326091982	-71.122258544	1	47600.936937	14.906306306
3728	2022-08-26	13:14:08.625	237.34315539	5696.235729	1661519648.626	0	899	2.7102287704	2.7803695641	516.88825628	533.14317419	2.7869142425	727.70639988	27.442499161	-1.1974419221	34.896694183	19.131459369	42.326091667	-71.122258333	1	47601.845429	14.9
3729	2022-08-26	13:14:09.548	237.34316606	5696.235986	1661519649.548	0	899	2.712661648	2.7777913499	516.89116268	531.96541012	2.5902096896	727.71317721	27.443177015	-1.325983432	34.896694183	19.127410093	42.326086174	-71.122259707	1	47602.823913	14.817608696
3730	2022-08-26	13:14:10.496	237.34317704	5696.236249	1661519650.496	0	899	2.7128390316	2.7779748406	518.67131958	533.79791363	2.5902814658	727.71268973	27.450372696	-1.6861260545	34.896694183	19.101345189	42.326082493	-71.122258746	1	47603.752153	14.8
3731	2022-08-26	13:14:11.424	237.34318778	5696.236507	1661519651.424	0	899	2.7123073439	2.7800476489	518.67131958	534.40902711	2.691846945	727.70991688	27.450372696	-1.5201269388	34.896694183	19.128837585	42.326079467	-71.122255035	1	47604.659763	14.734023669
3732	2022-08-26	13:14:12.391	237.34319897	5696.236775	1661519652.391	0	899	2.7123073439	2.7800476489	518.23352191	533.95794564	2.691846945	727.70074503	27.450372696	-1.1699441932	34.896694183	19.133045146	42.326077226	-71.122251118	1	47605.66453	14.567094017
3733	2022-08-26	13:14:13.313	237.34320965	5696.237032	1661519653.314	0	899	2.7078773454	2.7734607917	518.23352191	533.47976831	2.6123277178	727.71019255	27.450372696	-1.1574404161	34.896694183	19.128552519	42.326072603	-71.122248984	1	47606.60961	14.439039039
3734	2022-08-26	13:14:14.217	237.34322012	5696.237283	1661519654.218	0	899	2.7078773454	2.7734607917	519.19141674	534.46584407	2.6123277178	727.70892334	27.450372696	-1.1571601629	34.896694183	19.128118515	42.326067612	-71.122247537	1	47607.477695	14.4
3735	2022-08-26	13:14:15.207	237.34323157	5696.237558	1661519655.208	0	899	2.7146432858	2.7832427672	519.22278199	535.16429925	2.7228592843	727.72060288	27.457655686	-1.1540772654	34.896694183	19.100834398	42.326064285	-71.122246667	1	47608.428858	14.4
3736	2022-08-26	13:14:16.168	237.3432427	5696.237825	1661519656.169	0	899	2.7146533365	2.7832531822	516.5857961	532.44637655	2.7228635567	727.71830618	27.458063126	-1.1523419027	34.896694183	19.129739382	42.32606064	-71.12224734	1	47609.403926	14.319214876
3737	2022-08-26	13:14:17.122	237.34325374	5696.23809	1661519657.123	0	899	2.7138334964	2.7800495913	516.5857961	531.89707258	2.6312764373	727.71563559	27.458063126	-1.1770692898	34.896694183	19.133144694	42.326054863	-71.122248935	1	47610.360766	14.2
3738	2022-08-26	13:14:18.043	237.3432644	5696.238346	1661519658.044	0	899	2.7138334964	2.7800495913	516.752198	532.06840653	2.6312764373	727.70687442	27.458063126	-1.1916534774	34.896694183	19.133380511	42.326049951	-71.122250429	1	47611.257375	14.174262462
3739	2022-08-26	13:14:19.049	237.34327604	5696.238625	1661519659.05	0	899	2.721224791	2.7901888169	516.752198	532.66384023	2.7305143755	727.71399168	27.458063126	-1.1643498599	34.896694183	19.131205944	42.326043097	-71.122251667	1	47612.285419	14.071458118
3740	2022-08-26	13:14:19.999	237.34328703	5696.238889	1661519659.999	0	899	2.7213550245	2.7903237852	517.36138837	533.29212162	2.7305697564	727.71311698	27.463329732	-1.1571601629	34.896694183	19.11945319	42.326037922	-71.122251255	1	47613.24689	14
3741	2022-08-26	13:14:20.915	237.34329764	5696.239143	1661519660.916	0	899	2.7145935035	2.7806935687	517.37192081	532.67518217	2.6260573746	727.70965576	27.465784073	-1.1571601629	34.896694183	19.1140728	42.326036005	-71.12224978	1	47614.132248	13.986775178
3742	2022-08-26	13:14:21.841	237.34330834	5696.2394	1661519661.841	0	899	2.7145935035	2.7806935687	518.16818333	533.49499721	2.6260573746	727.72598974	27.465784073	-1.2148501976	34.896694183	19.118437571	42.326031294	-71.122248333	1	47615.074457	13.892554292
3743	2022-08-26	13:14:22.792	237.34331935	5696.239664	1661519662.792	0	899	2.7177448664	2.7833650251	518.16818333	533.36542419	2.6044892289	727.72742629	27.465784073	-1.1843990987	34.896694183	19.129929814	42.326026756	-71.122248244	1	47616.053589	13.789282297
3744	2022-08-26	13:14:23.721	237.34333012	5696.239923	1661519663.722	0	899	2.7177448664	2.7833650251	517.14584353	532.31310041	2.6044892289	727.72343354	27.465784073	-1.1602969241	34.896694183	19.133711771	42.326028239	-71.122246761	1	47616.943541	13.611291866
3745	2022-08-26	13:14:24.631	237.34334065	5696.240176	1661519664.632	0	899	2.7191659743	2.7875011326	517.16244724	532.95275674	2.7082241566	727.71368691	27.469654753	-1.1930871184	34.896694183	19.132803923	42.326028333	-71.122246667	1	47617.893908	13.421218487
3746	2022-08-26	13:14:25.559	237.34335138	5696.240433	1661519665.559	0	899	2.7192603549	2.7875989157	517.09811051	532.88669498	2.7082639959	727.70597061	27.473474503	-1.2108727694	34.896694183	19.133520126	42.326026954	-71.122245287	1	47618.827655	13.317234469
3747	2022-08-26	13:14:26.543	237.34336278	5696.240707	1661519666.544	0	899	2.7206340522	2.7878426021	517.09811051	532.61639032	2.6632487349	727.69747217	27.473474503	-1.1992743884	34.896694183	19.129197973	42.326026667	-71.122243703	1	47619.77799	13.222200957
3748	2022-08-26	13:14:27.578	237.34337475	5696.240994	1661519667.578	0	899	2.7206340522	2.7878426021	519.45024719	535.03911537	2.6632487349	727.7058154	27.473474503	-1.1978515387	34.896694183	19.127397537	42.326025286	-71.122241952	1	47620.828512	13.2
3749	2022-08-26	13:14:28.486	237.34338527	5696.241246	1661519668.487	0	899	2.715820982	2.7839972134	519.45024719	535.29292066	2.7053262678	727.71955882	27.473474503	-1.2219429435	34.896694183	19.126381249	42.326025	-71.122240426	1	47621.744489	13.2
3750	2022-08-26	13:14:29.404	237.34339589	5696.241501	1661519669.405	0	899	2.7158247525	2.7840011197	516.60573231	532.3616607	2.7053278596	727.70263025	27.473627293	-1.1572571748	34.896694183	19.132374277	42.326026057	-71.12224	1	47622.63445	13.2
3751	2022-08-26	13:14:30.417	237.34340762	5696.241783	1661519670.418	0	899	2.718405236	2.7859728529	516.63803206	532.2386169	2.679274286	727.68977164	27.481164932	-1.1620430946	34.896694183	19.129198074	42.32602779	-71.12224	1	47623.674145	13.2
3752	2022-08-26	13:14:31.380	237.34341875	5696.24205	1661519671.38	0	899	2.718405236	2.7859728529	517.92604958	533.56552787	2.679274286	727.72381026	27.481164932	-1.2003306869	34.896694183	19.089313267	42.326029429	-71.122238904	1	47624.657658	13.2
3753	2022-08-26	13:14:32.266	237.34342902	5696.242296	1661519672.267	0	899	2.7201051342	2.7851200646	517.92604958	532.96226068	2.5788414066	727.71849292	27.481164932	-1.1969244709	34.896694183	19.116033718	42.32603	-71.122238333	1	47625.506506	13.2
3754	2022-08-26	13:14:33.239	237.34344027	5696.242566	1661519673.239	0	899	2.7201051342	2.7851200646	521.20205027	536.33336884	2.5788414066	727.70354861	27.481164932	-1.2039525138	34.896694183	19.13253668	42.32603076	-71.122239093	1	47626.45605	13.2
3755	2022-08-26	13:14:34.191	237.3434513	5696.242831	1661519674.192	0	899	2.7189918206	2.7873917638	521.20205027	537.13189138	2.7108980389	727.70203283	27.481164932	-1.2401704788	34.896694183	19.130998611	42.326032403	-71.122240736	1	47627.441572	13.2
3756	2022-08-26	13:14:35.104	237.34346185	5696.243084	1661519675.104	0	899	2.7189918206	2.7873917638	518.43330442	534.27852253	2.7108980389	727.71966553	27.481164932	-1.2401704788	34.896694183	19.130998611	42.326033926	-71.122241667	1	47628.355641	13.2
3757	2022-08-26	13:14:36.019	237.34347244	5696.243339	1661519676.019	0	899	2.7275222201	2.7951374213	518.46233978	534.07645536	2.6723702914	727.71735953	27.487917199	-1.4643771001	34.896694183	19.128827771	42.326035402	-71.122241264	1	47629.241483	13.2
3758	2022-08-26	13:14:36.983	237.34348361	5696.243607	1661519676.984	0	899	2.7275492524	2.7951654148	517.46139346	533.04543177	2.6723815174	727.72431471	27.48900795	-1.2617934619	34.896694183	19.128983213	42.32603843	-71.122239647	1	47630.211597	13.15768057
3759	2022-08-26	13:14:37.950	237.3434948	5696.243875	1661519677.951	0	899	2.7295395454	2.7972991857	517.46139346	533.06722562	2.6760093592	727.70823255	27.48900795	-1.1895191551	34.896694183	19.125620848	42.326046262	-71.122237702	1	47631.189349	13
3760	2022-08-26	13:14:38.911	237.34350593	5696.244142	1661519678.912	0	899	2.7295846575	2.7973459043	518.57590393	534.21546085	2.6760281053	727.71217639	27.490826878	-1.205429209	34.896694183	19.123712994	42.326051202	-71.122235232	1	47632.139279	12.972144289
3761	2022-08-26	13:14:39.878	237.34351711	5696.244411	1661519679.878	0	899	2.7364000386	2.8051598731	518.60089636	534.43317374	2.7079002344	727.7154537	27.496637344	-1.1620430946	34.896694183	19.129198074	42.326048333	-71.122236857	1	47633.114316	12.788568376
3762	2022-08-26	13:14:40.826	237.34352809	5696.244674	1661519680.827	0	899	2.7364000386	2.8051598731	517.89290858	533.70357192	2.7079002344	727.70244876	27.496637344	-1.1830840237	34.896694183	19.128325077	42.32604871	-71.122238522	1	47634.113101	12.7
3763	2022-08-26	13:14:41.670	237.34353785	5696.244908	1661519681.67	0	899	2.7310481087	2.7988308941	517.89290858	533.50844201	2.6754584252	727.70267633	27.496637344	-1.2297470254	34.896694183	19.126803354	42.326051359	-71.122239846	1	47634.907634	12.7
3764	2022-08-26	13:14:42.621	237.34354885	5696.245173	1661519682.621	0	899	2.7310481087	2.7988308941	516.0864601	531.64752541	2.6754584252	727.71374512	27.496637344	-1.5510523319	34.896694183	19.121995926	42.326057365	-71.122242849	1	47635.854709	12.7
3765	2022-08-26	13:14:43.599	237.34356019	5696.245444	1661519683.6	0	899	2.7346488327	2.80171132	516.0864601	531.4609388	2.6443061008	727.71257454	27.496637344	-1.2592819495	34.896694183	19.125706388	42.326059747	-71.122244747	1	47636.848423	12.7
3766	2022-08-26	13:14:44.496	237.34357056	5696.245693	1661519684.496	0	899	2.7347555057	2.801821745	519.10943788	534.57423594	2.6443498226	727.69802351	27.50093042	-1.3616840042	34.896694183	19.121795654	42.32606	-71.122245	1	47637.736686	12.626331361
3767	2022-08-26	13:14:45.427	237.34358133	5696.245952	1661519685.427	0	899	2.7358114622	2.8052601824	519.12340816	535.1347234	2.7349321356	727.69784485	27.504175186	-1.3748561689	34.896694183	19.12452382	42.326061162	-71.122245	1	47638.697479	12.669747899
3768	2022-08-26	13:14:46.338	237.34359189	5696.246205	1661519686.339	0	899	2.7358114622	2.8052601824	517.36779622	533.32496315	2.7349321356	727.69720459	27.504175186	-1.1571601629	34.896694183	19.132078171	42.326059615	-71.122245	1	47639.615385	12.7
3769	2022-08-26	13:14:47.237	237.34360229	5696.246455	1661519687.238	0	899	2.7294316557	2.7960201898	517.36779622	532.70036502	2.630962184	727.70625396	27.504175186	-1.1970431007	34.896694183	19.131726713	42.326057534	-71.122245	1	47640.479736	12.7
3770	2022-08-26	13:14:48.160	237.34361296	5696.246711	1661519688.16	0	899	2.7294316557	2.7960201898	518.38360363	533.74627662	2.630962184	727.70917233	27.504175186	-1.2322586317	34.896694183	19.123834231	42.326054656	-71.122245	1	47641.402174	12.659782609
3771	2022-08-26	13:14:49.118	237.34362406	5696.246977	1661519689.119	0	899	2.7290262375	2.7953997743	518.38360363	533.69870806	2.6230495164	727.71240234	27.504175186	-1.2434258461	34.896694183	19.121274948	42.326051667	-71.122245652	1	47642.391388	12.6
3772	2022-08-26	13:14:50.003	237.34363431	5696.247223	1661519690.004	0	899	2.7291369787	2.7955143783	517.1677184	532.44717135	2.6230946351	727.6976286	27.508641262	-1.3838999082	34.896694183	19.114529224	42.326052082	-71.122247082	1	47643.249249	12.624924925
3773	2022-08-26	13:14:50.855	237.34364417	5696.24746	1661519690.856	0	899	2.7341680102	2.8043936586	517.18181097	533.32240011	2.7663825451	727.7057289	27.511926651	-1.3857970506	34.896694183	19.115941067	42.326052976	-71.122248512	1	47644.107256	12.7
3774	2022-08-26	13:14:51.772	237.34365477	5696.247714	1661519691.772	0	899	2.7341680102	2.8043936586	519.1543363	535.35648546	2.7663825451	727.70263672	27.511926651	-1.2564470768	34.896694183	19.125957489	42.326049888	-71.122250112	1	47645.067067	12.693293293
3775	2022-08-26	13:14:52.700	237.34366552	5696.247972	1661519692.701	0	899	2.7411303872	2.8092017287	519.1543363	534.81676741	2.6769289048	727.70812261	27.511926651	-1.2001798027	34.896694183	19.115439535	42.326048338	-71.122251662	1	47645.996997	12.6003003
3776	2022-08-26	13:14:53.648	237.34367649	5696.248236	1661519693.649	0	899	2.7411303872	2.8092017287	518.88789244	534.54228517	2.6769289048	727.70091642	27.511926651	-1.1596285618	34.896694183	19.099897347	42.326046826	-71.122251667	1	47646.904306	12.6
3777	2022-08-26	13:14:54.549	237.34368692	5696.248486	1661519694.55	0	899	2.7394647814	2.8075773239	518.89299356	534.56663812	2.6800989009	727.7049896	27.513111986	-1.1557804046	34.896694183	19.091823009	42.326046667	-71.122251667	1	47647.778426	12.6
3778	2022-08-26	13:14:55.473	237.3436976	5696.248743	1661519695.473	0	899	2.7396289759	2.8077473745	518.89753139	534.57172328	2.6801669948	727.70996094	27.519708633	-1.1571601629	34.896694183	19.126317978	42.326045429	-71.122251667	1	47648.742521	12.6
3779	2022-08-26	13:14:56.464	237.34370909	5696.249018	1661519696.465	0	899	2.7386834555	2.8069448663	518.89753139	534.61025384	2.6865617844	727.6902866	27.519708633	-1.2885904754	34.896694183	19.084673319	42.32604382	-71.122250487	1	47649.707823	12.6
3780	2022-08-26	13:14:57.460	237.3437206	5696.249294	1661519697.46	0	899	2.7386834555	2.8069448663	516.91429808	532.56696629	2.6865617844	727.69969248	27.519708633	-1.5174968306	34.896694183	19.097989973	42.326042172	-71.12225	1	47650.696846	12.6
3781	2022-08-26	13:14:58.404	237.34373153	5696.249557	1661519698.404	0	899	2.7392091195	2.8060273074	516.91429808	532.23138069	2.6306208339	727.68410022	27.519708633	-1.5403810479	34.896694183	19.096656862	42.326040588	-71.122251079	1	47651.647295	12.6
3782	2022-08-26	13:14:59.371	237.34374272	5696.249825	1661519699.371	0	899	2.7392091195	2.8060273074	518.57513734	533.94143354	2.6306208339	727.6995502	27.519708633	-1.160415411	34.896694183	19.130998611	42.32604	-71.122252662	1	47652.597087	12.6
3783	2022-08-26	13:15:00.315	237.34375366	5696.250088	1661519700.316	0	899	2.7384258411	2.8058609038	518.59870059	534.11275661	2.6550645406	727.70239339	27.525187246	-1.3622014128	34.896694183	19.127650874	42.32603823	-71.122253333	1	47653.531062	12.653106212
3784	2022-08-26	13:15:01.257	237.34376456	5696.250349	1661519701.258	0	899	2.7384801119	2.8059170915	518.60671367	534.12114364	2.655086847	727.70823942	27.527368546	-1.2027344704	34.896694183	19.126317978	42.326035837	-71.122253333	1	47654.497899	12.7
3785	2022-08-26	13:15:02.244	237.34377598	5696.250624	1661519702.245	0	899	2.7400764803	2.8071803914	518.60671367	534.03508484	2.6407845257	727.72838183	27.527368546	-1.2241633933	34.896694183	19.123268746	42.326033353	-71.122254157	1	47655.494175	12.7
3786	2022-08-26	13:15:03.180	237.34378682	5696.250884	1661519703.181	0	899	2.7400764803	2.8071803914	518.60806857	534.03648006	2.6407845257	727.69409099	27.527368546	-1.1981317792	34.896694183	19.109801286	42.326033011	-71.122255	1	47656.403304	12.780660836
3787	2022-08-26	13:15:04.138	237.34379789	5696.251149	1661519704.138	0	899	2.7410254074	2.8099627667	518.60806857	534.45473003	2.7102511212	727.70535541	27.527368546	-1.1749565459	34.896694183	19.113951601	42.326033138	-71.122255	1	47657.372421	12.937242128
3788	2022-08-26	13:15:05.095	237.34380897	5696.251415	1661519705.095	0	899	2.7412184495	2.810162774	518.93242342	534.78948378	2.7103320385	727.70043945	27.53512001	-1.2222663164	34.896694183	19.1313591	42.326028265	-71.122255	1	47658.34707	13
3789	2022-08-26	13:15:06.046	237.34381998	5696.251679	1661519706.046	0	899	2.7414264196	2.8093481469	518.93242342	534.55187545	2.6709060643	727.69709626	27.53512001	-1.2392434798	34.896694183	19.1298564	42.326025	-71.122255	1	47659.254274	13
3790	2022-08-26	13:15:07.003	237.34383105	5696.251945	1661519707.003	0	899	2.7414264196	2.8093481469	517.40862443	532.98221132	2.6709060643	727.69845844	27.53512001	-1.2164132145	34.896694183	19.129198074	42.326025	-71.122255	1	47660.263747	13
3791	2022-08-26	13:15:07.903	237.34384147	5696.252195	1661519707.903	0	899	2.7454485173	2.8170179755	517.40862443	533.79898981	2.806684302	727.7145701	27.53512001	-1.4351116498	34.896694183	19.098983891	42.326025	-71.122255282	1	47661.169216	13.016921606
3792	2022-08-26	13:15:08.773	237.34385155	5696.252437	1661519708.774	0	899	2.7454485173	2.8170179755	517.93722633	534.34433666	2.806684302	727.70949448	27.53512001	-1.3287859602	34.896694183	19.111256871	42.326025003	-71.122256667	1	47662.002068	13.1
3793	2022-08-26	13:15:09.677	237.343862	5696.252688	1661519709.677	0	899	2.7453079232	2.8132197517	517.94532092	533.51062522	2.6668415961	727.71311092	27.53700442	-1.1539047956	34.896694183	19.131719589	42.32602656	-71.122256667	1	47662.935884	13.1
3794	2022-08-26	13:15:10.571	237.34387235	5696.252936	1661519710.571	0	899	2.7454527376	2.8133697047	516.59378091	532.11882632	2.6669012351	727.69921673	27.54281044	-1.1539047956	34.896694183	19.131719589	42.326025256	-71.122255256	1	47663.846389	13.1
3795	2022-08-26	13:15:11.457	237.34388262	5696.253183	1661519711.458	0	899	2.7480190384	2.8119765778	516.59378091	531.19561143	2.5126702807	727.70301263	27.54281044	-1.4519271353	34.896694183	19.115540018	42.326025	-71.122256123	1	47664.673993	13.1
3796	2022-08-26	13:15:12.374	237.34389322	5696.253437	1661519712.374	0	899	2.7480190384	2.8119765778	519.59744408	534.28417492	2.5126702807	727.70624184	27.54281044	-1.4286872875	34.896694183	19.119205702	42.326025997	-71.122256667	1	47665.598291	13.1
3797	2022-08-26	13:15:13.282	237.34390373	5696.253689	1661519713.282	0	899	2.7480226327	2.8159951307	519.59744408	535.21090059	2.6665933139	727.6984548	27.54281044	-1.2206494335	34.896694183	19.12769353	42.326027569	-71.122256667	1	47666.5412	13.1
3798	2022-08-26	13:15:14.167	237.34391398	5696.253936	1661519714.168	0	899	2.7480226327	2.8159951307	517.02826614	532.56452106	2.6665933139	727.70526123	27.54281044	-1.1636707783	34.896694183	19.127758026	42.326028333	-71.122256667	1	47667.442974	13.1
3799	2022-08-26	13:15:15.062	237.34392434	5696.254184	1661519715.063	0	899	2.7491437694	2.8173179789	517.05185251	532.62877451	2.6732507566	727.69237998	27.54831088	-1.4069781003	34.896694183	19.09659296	42.326028333	-71.122255573	1	47668.327992	13.1
3800	2022-08-26	13:15:15.984	237.34393501	5696.25444	1661519715.985	0	899	2.7491984665	2.8173746217	518.33203692	533.94766198	2.6732733063	727.69945359	27.55050087	-1.3471321744	34.896694183	19.106075224	42.326028699	-71.122252967	1	47669.219538	13.1
3801	2022-08-26	13:15:16.905	237.34394567	5696.254696	1661519716.906	0	899	2.7480688541	2.8152311003	518.33203692	533.72059394	2.635521816	727.70676205	27.55050087	-1.1557804299	34.896694183	19.13210116	42.32602972	-71.122252226	1	47670.167766	13.116776626
3802	2022-08-26	13:15:17.838	237.34395647	5696.254955	1661519717.839	0	899	2.7480688541	2.8152311003	520.07931034	535.51974148	2.635521816	727.6990316	27.55050087	-1.1872339951	34.896694183	19.127061806	42.326028418	-71.122255085	1	47671.050916	13.2
3803	2022-08-26	13:15:18.759	237.34396713	5696.255211	1661519718.76	0	899	2.7517901351	2.8166915513	520.07931034	534.97713575	2.5454837984	727.6985312	27.55050087	-1.2187091325	34.896694183	19.126548477	42.326029981	-71.122256648	1	47671.988798	13.2
3804	2022-08-26	13:15:19.687	237.34397787	5696.255469	1661519719.688	0	899	2.7517989416	2.8167006557	518.26025975	533.10599864	2.5454872522	727.70909311	27.550853136	-1.2345437293	34.896694183	19.130411236	42.326028395	-71.122259877	1	47672.963235	13.2
3805	2022-08-26	13:15:20.592	237.34398834	5696.25572	1661519720.593	0	899	2.7581608187	2.8255686794	518.29140673	533.67852092	2.6354824633	727.68695068	27.558099747	-1.1522772312	34.896694183	19.133159637	42.326026946	-71.122261388	1	47673.832536	13.2
3806	2022-08-26	13:15:21.493	237.34399877	5696.255971	1661519721.494	0	899	2.7581608187	2.8255686794	519.45475808	534.87641002	2.6354824633	727.69953201	27.558099747	-1.1592190131	34.896694183	19.132336875	42.326025473	-71.122264053	1	47674.715976	13.2
3807	2022-08-26	13:15:22.453	237.34400988	5696.256237	1661519722.454	0	899	2.7540222321	2.8227198313	519.45475808	535.19676285	2.688618854	727.69996451	27.558099747	-1.1973664753	34.896694183	19.127424114	42.326021471	-71.122267353	1	47675.705882	13.129411765
3808	2022-08-26	13:15:23.339	237.34402014	5696.256483	1661519723.34	0	899	2.7540222321	2.8227198313	520.54251263	536.31748166	2.688618854	727.69720459	27.558099747	-1.1832026243	34.896694183	19.117673874	42.32602	-71.122268333	1	47676.571159	13.1
3809	2022-08-26	13:15:24.240	237.34403056	5696.256733	1661519724.24	0	899	2.7506717722	2.8179667839	520.54251263	536.01267381	2.6381680586	727.70528144	27.558099747	-1.1842482224	34.896694183	19.125076837	42.32602	-71.122268333	1	47677.453157	13.145315682
3810	2022-08-26	13:15:25.127	237.34404082	5696.25698	1661519725.127	0	899	2.7507424073	2.8180398976	517.6643931	533.04919105	2.6381967821	727.7122734	27.560926362	-1.2159389763	34.896694183	19.129622314	42.326019387	-71.122268333	1	47678.367647	13.2
3811	2022-08-26	13:15:26.085	237.34405191	5696.257246	1661519726.085	0	899	2.7506720551	2.8206786588	517.6861912	533.69470699	2.7418320657	727.71327624	27.566003799	-1.2608449759	34.896694183	19.130149058	42.326017198	-71.122267766	1	47679.34067	13.2
3812	2022-08-26	13:15:27.028	237.34406282	5696.257508	1661519727.028	0	899	2.7506720551	2.8206786588	518.27833449	534.30516125	2.7418320657	727.6973877	27.566003799	-1.1913409233	34.896694183	19.129558563	42.326015	-71.122266667	1	47680.258393	13.2
3813	2022-08-26	13:15:27.921	237.34407317	5696.257756	1661519727.922	0	899	2.7571562011	2.8244175781	518.27833449	533.63707564	2.6308270808	727.69896935	27.566003799	-1.2863592328	34.896694183	19.115816811	42.32601472	-71.122266667	1	47681.167854	13.2
3814	2022-08-26	13:15:28.812	237.34408348	5696.258004	1661519728.813	0	899	2.7571562011	2.8244175781	519.11123857	534.49466214	2.6308270808	727.71416994	27.566003799	-1.5020071718	34.896694183	19.094257216	42.326013333	-71.122266548	1	47682.070943	13.2
3815	2022-08-26	13:15:29.752	237.34409435	5696.258264	1661519729.752	0	899	2.7543631948	2.8247100161	519.12553684	535.23526089	2.7512247059	727.71642258	27.569325163	-1.3454936988	34.896694183	19.112802025	42.326013333	-71.122265028	1	47682.983479	13.2
3816	2022-08-26	13:15:30.721	237.34410558	5696.258534	1661519730.722	0	899	2.7544702277	2.8248209713	519.18736148	535.29927781	2.7512700372	727.71243064	27.573602676	-1.160415411	34.896694183	19.127397537	42.326014998	-71.122265	1	47684.001002	13.2
3817	2022-08-26	13:15:31.667	237.34411652	5696.258796	1661519731.667	0	899	2.7571429102	2.8227451859	519.18736148	534.19171025	2.567454077	727.71002399	27.573602676	-1.1652660528	34.896694183	19.104431291	42.32601342	-71.122265	1	47684.947896	13.2
3818	2022-08-26	13:15:32.572	237.344127	5696.259048	1661519732.573	0	899	2.7571429102	2.8227451859	519.39676959	534.40717019	2.567454077	727.71988097	27.573602676	-1.1697825272	34.896694183	19.099921485	42.326011992	-71.122265	1	47685.804901	13.2
3819	2022-08-26	13:15:33.440	237.34413704	5696.259289	1661519733.44	0	899	2.7584742919	2.826473867	519.39676959	534.95098071	2.6577656193	727.71206321	27.573602676	-1.1734366417	34.896694183	19.132799149	42.326010491	-71.122263825	1	47686.705128	13.129487179
3820	2022-08-26	13:15:34.288	237.34414685	5696.259524	1661519734.288	0	899	2.7584742919	2.826473867	518.60150254	534.13189804	2.6577656193	727.70482307	27.573602676	-1.1696423821	34.896694183	19.130662514	42.32600906	-71.122263333	1	47687.564103	13.1
3821	2022-08-26	13:15:35.217	237.3441576	5696.259783	1661519735.217	0	899	2.7575227108	2.8271212706	518.62167199	534.52532447	2.7196390554	727.70228546	27.57829248	-1.1895730843	34.896694183	19.127357622	42.326007533	-71.122264134	1	47688.480276	13.1
3822	2022-08-26	13:15:36.181	237.34416877	5696.260051	1661519736.182	0	899	2.7576001707	2.8272015354	518.82024146	534.73017843	2.7196714493	727.70802317	27.581384659	-1.1506495476	34.896694183	19.13243866	42.326005947	-71.12226356	1	47689.431953	13.1
3823	2022-08-26	13:15:37.102	237.34417943	5696.260306	1661519737.103	0	899	2.7735602551	2.8432820428	518.82024146	534.66565718	2.7089689451	727.69689739	27.581384659	-1.1530209203	34.896694183	19.131389618	42.326004415	-71.122261667	1	47690.350966	13.1
3824	2022-08-26	13:15:38.002	237.34418984	5696.260556	1661519738.002	0	899	2.7735602551	2.8432820428	518.77462189	534.61864432	2.7089689451	727.70026201	27.581384659	-1.1555432586	34.896694183	19.13118005	42.326002911	-71.122261667	1	47691.253398	13.1
3825	2022-08-26	13:15:38.966	237.344201	5696.260824	1661519738.966	0	899	2.7662175465	2.8335516082	518.77462189	534.11409715	2.6251803247	727.70023331	27.581384659	-1.1571601629	34.896694183	19.1313591	42.326001667	-71.122261667	1	47692.192308	13.1
3826	2022-08-26	13:15:39.917	237.344212	5696.261088	1661519739.917	0	899	2.7662175465	2.8335516082	518.92591237	534.26986109	2.6251803247	727.7086792	27.581384659	-1.1571601629	34.896694183	19.1313591	42.326001667	-71.122261667	1	47693.141026	13.1
3827	2022-08-26	13:15:40.793	237.34422215	5696.261332	1661519740.794	0	899	2.7701776915	2.8395588306	518.95756594	534.74869057	2.6992680209	727.69516294	27.588740204	-1.167594376	34.896694183	19.127827284	42.326001667	-71.122261554	1	47694.067844	13.106784387
3828	2022-08-26	13:15:41.681	237.34423243	5696.261578	1661519741.682	0	899	2.7701853507	2.839566765	517.87630721	533.63454975	2.6992711857	727.70197867	27.589044571	-1.1897132397	34.896694183	19.123796463	42.326001667	-71.122260178	1	47694.893123	13.189312268
3829	2022-08-26	13:15:42.598	237.34424303	5696.261833	1661519742.598	0	899	2.7711281633	2.8423547352	517.87630721	534.05035603	2.7683386677	727.69428056	27.589044571	-1.2023248365	34.896694183	19.125811305	42.326003047	-71.122258619	1	47695.828335	13.2
3830	2022-08-26	13:15:43.456	237.34425296	5696.262071	1661519743.456	0	899	2.7711281633	2.8423547352	520.04526346	536.28705203	2.7683386677	727.69092807	27.589044571	-1.2190109491	34.896694183	19.128477097	42.326004507	-71.122258333	1	47696.703967	13.2
3831	2022-08-26	13:15:44.328	237.34426307	5696.262314	1661519744.329	0	899	2.7690516667	2.8356721735	520.04526346	535.24288374	2.5954183171	727.70074625	27.589044571	-1.3213052489	34.896694183	19.092614951	42.326008713	-71.122257405	1	47697.556938	13.2
3832	2022-08-26	13:15:45.305	237.34427437	5696.262585	1661519745.306	0	899	2.7692105263	2.8358365148	518.31770922	533.46522332	2.5954814568	727.7069492	27.595359891	-1.1911468387	34.896694183	19.124802229	42.326015153	-71.122255795	1	47698.522889	13.2
3833	2022-08-26	13:15:46.220	237.34428495	5696.262839	1661519746.22	0	899	2.7723936305	2.84054281	518.3236195	533.80151358	2.6504202878	727.69759788	27.596735001	-1.1603400178	34.896694183	19.132832571	42.326020671	-71.122254221	1	47699.467437	13.153256303
3834	2022-08-26	13:15:47.101	237.34429515	5696.263084	1661519747.101	0	899	2.7723936305	2.84054281	519.06124522	534.56116587	2.6504202878	727.69824785	27.596735001	-1.163315068	34.896694183	19.131850754	42.326024492	-71.122252754	1	47700.347584	13.065241636
3835	2022-08-26	13:15:48.020	237.3443058	5696.263339	1661519748.021	0	899	2.770068654	2.8372916004	519.06124522	534.36232862	2.6173935416	727.69941762	27.596735001	-1.1626467389	34.896694183	19.117445737	42.326027443	-71.122251278	1	47701.232906	13
3836	2022-08-26	13:15:48.891	237.34431587	5696.263581	1661519748.891	0	899	2.770068654	2.8372916004	518.38652252	533.66771618	2.6173935416	727.71533203	27.596735001	-1.1620430946	34.896694183	19.109031677	42.326030515	-71.122249742	1	47702.154629	12.984537131
3837	2022-08-26	13:15:49.813	237.34432655	5696.263837	1661519749.814	0	899	2.7694947726	2.8383953583	518.40831896	534.07678584	2.6816709084	727.69689497	27.601805365	-1.2894959616	34.896694183	19.09873178	42.326033622	-71.122248333	1	47703.086711	12.891328935
3838	2022-08-26	13:15:50.743	237.34433731	5696.264096	1661519750.744	0	899	2.769563758	2.8384668059	519.64331023	535.34927463	2.6816992355	727.69028296	27.604547501	-1.2812175798	34.896694183	19.108137699	42.326036544	-71.122248333	1	47703.963242	12.803675778
3839	2022-08-26	13:15:51.658	237.34434791	5696.26435	1661519751.659	0	899	2.7704472523	2.8393794767	519.64331023	535.35092301	2.6819724274	727.68578495	27.604547501	-1.1915996233	34.896694183	19.132091169	42.32603964	-71.122246847	1	47704.892057	12.710794297
3840	2022-08-26	13:15:52.592	237.34435872	5696.264609	1661519752.593	0	899	2.7704472523	2.8393794767	519.14500625	534.83755645	2.6819724274	727.7070264	27.604547501	-1.2499364614	34.896694183	19.127397537	42.326041404	-71.122243859	1	47705.842319	12.615768057
3841	2022-08-26	13:15:53.533	237.34436961	5696.264871	1661519753.534	0	899	2.7707673692	2.8386094665	519.14500625	534.58631957	2.6402744485	727.69806595	27.604547501	-1.2070137989	34.896694183	19.13120367	42.326042959	-71.122243333	1	47706.775148	12.6
3842	2022-08-26	13:15:54.482	237.34438058	5696.265134	1661519754.482	0	899	2.7707673692	2.8386094665	519.24497025	534.68925688	2.6402744485	727.69571671	27.604547501	-1.1539047956	34.896694183	19.132078171	42.326044498	-71.122243333	1	47707.699029	12.6
3843	2022-08-26	13:15:55.434	237.3443916	5696.265398	1661519755.434	0	899	2.7743887443	2.8399025734	519.26163658	534.15418266	2.5485021078	727.70786068	27.60841818	-1.1563624901	34.896694183	19.131534816	42.326045	-71.122242208	1	47708.675079	12.6
3844	2022-08-26	13:15:56.375	237.34440249	5696.26566	1661519756.375	0	899	2.7744850084	2.8400020975	517.72626953	532.57500568	2.548539608	727.6922858	27.61223793	-1.1587230875	34.896694183	19.129937102	42.326045	-71.122241667	1	47709.632633	12.6
3845	2022-08-26	13:15:57.358	237.34441388	5696.265933	1661519757.359	0	899	2.7745268071	2.8414182766	517.72626953	532.88783876	2.6007045784	727.70174544	27.61223793	-1.1593374993	34.896694183	19.130967488	42.326045	-71.122240683	1	47710.590431	12.540956938
3846	2022-08-26	13:15:58.351	237.34442537	5696.266209	1661519758.352	0	899	2.7745268071	2.8414182766	519.84553456	535.06916629	2.6007045784	727.70376082	27.61223793	-1.188085556	34.896694183	19.121274948	42.326045	-71.12224	1	47711.593487	12.5
3847	2022-08-26	13:15:59.309	237.34443645	5696.266475	1661519759.309	0	899	2.7751369721	2.8445288113	519.84553456	535.63771085	2.694967399	727.69826159	27.61223793	-1.2293482237	34.896694183	19.127257404	42.326044077	-71.12224	1	47712.553936	12.5
3848	2022-08-26	13:16:00.230	237.34444711	5696.266731	1661519760.23	0	899	2.7752640743	2.8446604732	518.98401187	534.75033183	2.6950197448	727.71149935	27.61728	-1.2075419386	34.896694183	19.128826306	42.326042586	-71.12224	1	47713.448544	12.5
3849	2022-08-26	13:16:01.134	237.34445758	5696.266982	1661519761.135	0	899	2.7720436279	2.8400818649	518.99540916	534.469968	2.6465350344	727.7048639	27.61992836	-1.1802922235	34.896694183	19.129732132	42.326041667	-71.122239419	1	47714.348501	12.430299897
3850	2022-08-26	13:16:02.121	237.344469	5696.267256	1661519762.122	0	899	2.7720436279	2.8400818649	519.02042013	534.4957247	2.6465350344	727.68852183	27.61992836	-1.1560714474	34.896694183	19.132742168	42.32604284	-71.122237747	1	47715.352071	12.229585799
3851	2022-08-26	13:16:03.088	237.3444802	5696.267525	1661519763.089	0	899	2.7746491506	2.8456848437	519.02042013	535.16590283	2.7576889342	727.69318678	27.61992836	-1.1576452271	34.896694183	19.130231238	42.326047137	-71.122236132	1	47716.320579	12.035884178
3852	2022-08-26	13:16:04.040	237.34449122	5696.267789	1661519764.041	0	899	2.7746491506	2.8456848437	519.30343711	535.4577238	2.7576889342	727.69036865	27.61992836	-1.1620430946	34.896694183	19.128837585	42.326053078	-71.122234059	1	47717.282297	11.871770335
3853	2022-08-26	13:16:05.006	237.34450238	5696.268057	1661519765.006	0	899	2.7778974834	2.8490767357	519.3279024	535.49674323	2.7599723415	727.69388808	27.625609884	-1.1873957116	34.896694183	19.130707848	42.326057407	-71.122230556	1	47718.222107	11.755578512
3854	2022-08-26	13:16:05.911	237.34451287	5696.268309	1661519765.912	0	899	2.7779474027	2.8491284905	519.73524099	535.91689114	2.7599933765	727.70496131	27.627588272	-1.174924196	34.896694183	19.131902455	42.326060743	-71.122226419	1	47719.148688	11.570262391
3855	2022-08-26	13:16:06.848	237.34452372	5696.268569	1661519766.849	0	899	2.7802141528	2.8489720744	519.73524099	535.35036464	2.6661832938	727.6943711	27.627588272	-1.1561899785	34.896694183	19.131048177	42.326065534	-71.122225	1	47720.064076	11.393592437
3856	2022-08-26	13:16:07.713	237.34453373	5696.268809	1661519767.714	0	899	2.7802141528	2.8489720744	518.36820526	533.94225717	2.6661832938	727.67858887	27.627588272	-1.160415411	34.896694183	19.128477097	42.326073106	-71.122225	1	47720.972689	11.302731092
3857	2022-08-26	13:16:08.621	237.34454422	5696.269061	1661519768.621	0	899	2.7851849905	2.8568888601	518.36820526	534.5839901	2.7727116235	727.69517264	27.627588272	-1.420570563	34.896694183	19.067850353	42.326079041	-71.122223573	1	47721.856171	11.214382896
3858	2022-08-26	13:16:09.533	237.34455479	5696.269315	1661519769.534	0	899	2.7851849905	2.8568888601	518.61141955	534.83481271	2.7727116235	727.69879838	27.627588272	-1.1929684877	34.896694183	19.08310318	42.32608	-71.122222057	1	47722.765766	11.046846847
3859	2022-08-26	13:16:10.453	237.34456543	5696.26957	1661519770.453	0	899	2.7881182047	2.8571951335	518.64475395	534.25517558	2.6708443132	727.69912538	27.635339737	-1.1620430946	34.896694183	19.126317978	42.326082401	-71.122220466	1	47723.720294	10.927970557
3860	2022-08-26	13:16:11.384	237.34457622	5696.269829	1661519771.385	0	899	2.7881182047	2.8571951335	519.56989069	535.20815754	2.6708443132	727.69595438	27.635339737	-1.1659235938	34.896694183	19.126353599	42.326085456	-71.122221061	1	47724.636711	10.9
3861	2022-08-26	13:16:12.283	237.34458662	5696.270079	1661519772.284	0	899	2.7893927847	2.8588130003	519.56989069	535.27906077	2.6825984223	727.69460918	27.635339737	-1.2011067867	34.896694183	19.126676559	42.326086667	-71.122221667	1	47725.511834	10.9
3862	2022-08-26	13:16:13.232	237.34459759	5696.270342	1661519773.232	0	899	2.7893927847	2.8588130003	518.47322154	534.14923387	2.6825984223	727.70816667	27.635339737	-1.2334766459	34.896694183	19.126336976	42.326086667	-71.122221667	1	47726.468459	10.853154085
3863	2022-08-26	13:16:14.157	237.3446083	5696.270599	1661519774.157	0	899	2.7927472394	2.8639301035	518.4761357	534.53298497	2.7457974594	727.70223938	27.636017591	-1.2367319366	34.896694183	19.126503862	42.326086667	-71.122222353	1	47727.411824	10.8
3864	2022-08-26	13:16:15.069	237.34461887	5696.270853	1661519775.07	0	899	2.7929297724	2.8641193128	519.14127316	535.21918078	2.7458735766	727.69030762	27.643213272	-1.2873724699	34.896694183	19.128477097	42.326086667	-71.122223333	1	47728.316505	10.8
3865	2022-08-26	13:16:15.956	237.34462912	5696.271099	1661519775.956	0	899	2.7926333919	2.8610238572	519.14127316	534.58542159	2.6407636516	727.69664557	27.643213272	-1.2632271415	34.896694183	19.124737986	42.326086667	-71.122223014	1	47729.191377	10.8
3866	2022-08-26	13:16:16.789	237.34463877	5696.271331	1661519776.79	0	899	2.7926333919	2.8610238572	519.77405236	535.23702559	2.6407636516	727.70129071	27.643213272	-1.3080684554	34.896694183	19.124180169	42.326086772	-71.122221667	1	47730.063107	10.8
3867	2022-08-26	13:16:17.691	237.34464921	5696.271581	1661519777.692	0	899	2.7896938109	2.8570307437	519.77405236	535.01374228	2.6037175559	727.69137755	27.643213272	-1.3956707092	34.896694183	19.124953099	42.326088231	-71.122221667	1	47730.938835	10.8
3868	2022-08-26	13:16:18.565	237.34465932	5696.271824	1661519778.565	0	899	2.7896938109	2.8570307437	518.77288454	533.98322039	2.6037175559	727.70075676	27.643213272	-1.2524587682	34.896694183	19.121068386	42.326089644	-71.122221667	1	47731.786408	10.8
3869	2022-08-26	13:16:19.536	237.34467056	5696.272093	1661519779.536	0	899	2.7856043374	2.855592334	518.77948736	534.6153436	2.7075894279	727.69784687	27.644748246	-1.1926775397	34.896694183	19.123243332	42.326091275	-71.122220392	1	47732.764766	10.8
3870	2022-08-26	13:16:20.460	237.34468126	5696.27235	1661519780.461	0	899	2.7857546742	2.8557480905	518.89711139	534.73693179	2.7076514079	727.69544346	27.650690079	-1.1978515387	34.896694183	19.126676559	42.326091667	-71.122218823	1	47733.706002	10.8
3871	2022-08-26	13:16:21.391	237.34469204	5696.272609	1661519781.392	0	899	2.791321117	2.859734141	518.89711139	534.34641119	2.6428260678	727.68434598	27.650690079	-1.2687353243	34.896694183	19.09008323	42.326090643	-71.122218333	1	47734.614354	10.8
3872	2022-08-26	13:16:22.283	237.34470236	5696.272857	1661519782.284	0	899	2.791321117	2.859734141	519.56759545	535.03685779	2.6428260678	727.69499601	27.650690079	-1.1879993614	34.896694183	19.118196993	42.32609	-71.122218333	1	47735.482249	10.8
3873	2022-08-26	13:16:23.188	237.34471284	5696.273108	1661519783.189	0	899	2.7948464941	2.8646604218	519.56759545	535.33526667	2.6923057518	727.70213874	27.650690079	-1.1540988928	34.896694183	19.131871571	42.326089335	-71.122218333	1	47736.39916	10.760084034
3874	2022-08-26	13:16:24.099	237.34472338	5696.273361	1661519784.1	0	899	2.7948464941	2.8646604218	518.81016524	534.55485021	2.6923057518	727.69803079	27.650690079	-1.1600597181	34.896694183	19.13292329	42.326088333	-71.122219448	1	47737.33432	10.7
3875	2022-08-26	13:16:25.023	237.34473407	5696.273618	1661519785.024	0	899	2.7960979932	2.8647125507	518.82513544	534.29142721	2.6460050634	727.6901807	27.654170093	-1.1770261431	34.896694183	19.131081954	42.326088333	-71.122222082	1	47738.249499	10.6750501
3876	2022-08-26	13:16:25.910	237.34474433	5696.273864	1661519785.91	0	899	2.7962087963	2.8648272545	518.60979362	534.06993361	2.64604954	727.70320018	27.658533096	-1.1908450719	34.896694183	19.128656147	42.326088097	-71.122223333	1	47739.141529	10.6
3877	2022-08-26	13:16:26.805	237.34475469	5696.274113	1661519786.805	0	899	2.7948911593	2.8643477015	518.60979362	534.26715874	2.6788159623	727.70456317	27.658533096	-1.1563085933	34.896694183	19.129730452	42.326086667	-71.122223333	1	47740.061244	10.6
3878	2022-08-26	13:16:27.698	237.34476503	5696.274361	1661519787.699	0	899	2.7948911593	2.8643477015	519.46987064	535.15320237	2.6788159623	727.70654297	27.658533096	-1.1571601629	34.896694183	19.129919052	42.326086667	-71.122223333	1	47740.916746	10.6
3879	2022-08-26	13:16:28.667	237.34477625	5696.27463	1661519788.668	0	899	2.795029263	2.8651446785	519.46987064	535.30197252	2.7034753257	727.68900082	27.658533096	-1.3383579341	34.896694183	19.112123338	42.326089758	-71.122224879	1	47741.927445	10.6
3880	2022-08-26	13:16:29.588	237.34478691	5696.274886	1661519789.589	0	899	2.7950772901	2.8651944344	520.83844991	536.71238178	2.7034950305	727.69407239	27.660424984	-1.4110634122	34.896694183	19.105443197	42.326094201	-71.122225	1	47742.840237	10.6
3881	2022-08-26	13:16:30.526	237.34479775	5696.275146	1661519790.526	0	899	2.7952254409	2.8647614317	520.86362238	536.60522182	2.6814928333	727.69888407	27.666254044	-1.2185906417	34.896694183	19.128823779	42.32609747	-71.122225	1	47743.740918	10.6
3882	2022-08-26	13:16:31.450	237.34480846	5696.275403	1661519791.451	0	899	2.7952254409	2.8647614317	520.93637419	536.68017234	2.6814928333	727.71408788	27.666254044	-1.5005950928	34.896694183	19.117315292	42.326099479	-71.122223854	1	47744.687697	10.6
3883	2022-08-26	13:16:32.375	237.34481916	5696.27566	1661519792.375	0	899	2.7928481126	2.862079153	520.93637419	536.62418102	2.6722351501	727.71180008	27.666254044	-1.4606583189	34.896694183	19.115132641	42.326101046	-71.122222287	1	47745.627628	10.6
3884	2022-08-26	13:16:33.286	237.34482971	5696.275913	1661519793.287	0	899	2.7928481126	2.862079153	519.96332216	535.62182588	2.6722351501	727.71274349	27.666254044	-1.2157880518	34.896694183	19.128875998	42.326101667	-71.122221667	1	47746.509434	10.6
3885	2022-08-26	13:16:34.237	237.34484072	5696.276177	1661519794.238	0	899	2.8036896752	2.8710470233	519.96332216	535.13669694	2.5917919053	727.71398926	27.666254044	-1.2352875471	34.896694183	19.127758026	42.326101667	-71.122222447	1	47747.46797	10.6
3886	2022-08-26	13:16:35.223	237.34485213	5696.276451	1661519795.224	0	899	2.8037498055	2.8711092256	519.84704144	535.01716499	2.5918154845	727.69727573	27.668615417	-1.2316010661	34.896694183	19.127583965	42.326100863	-71.122224137	1	47748.482021	10.6
3887	2022-08-26	13:16:36.135	237.34486269	5696.276704	1661519796.136	0	899	2.801668632	2.8711476507	519.87027364	535.53262117	2.6733363515	727.70788574	27.674005508	-1.2580746412	34.896694183	19.125597	42.326099368	-71.122225	1	47749.379379	10.6
3888	2022-08-26	13:16:37.013	237.34487285	5696.276948	1661519797.014	0	899	2.801668632	2.8711476507	518.69675618	534.32374866	2.6733363515	727.70893345	27.674005508	-1.1633905457	34.896694183	19.131435761	42.326097889	-71.122225445	1	47750.266805	10.6
3889	2022-08-26	13:16:37.888	237.34488297	5696.277191	1661519797.889	0	899	2.8061124364	2.8761523716	518.69675618	534.42549089	2.6902293128	727.69788083	27.674005508	-1.1526005576	34.896694183	19.132110078	42.326096394	-71.122227212	1	47751.163708	10.6
3890	2022-08-26	13:16:38.805	237.34489358	5696.277446	1661519798.805	0	899	2.8061124364	2.8761523716	519.61696499	535.37360371	2.6902293128	727.69197133	27.674005508	-1.1490649569	34.896694183	19.128002899	42.326094886	-71.122229886	1	47752.068136	10.6
3891	2022-08-26	13:16:39.680	237.3449037	5696.277689	1661519799.68	0	899	2.807716295	2.8769535648	519.63510024	535.2018323	2.6586583792	727.6845501	27.678214913	-1.1626036112	34.896694183	19.122761278	42.326093425	-71.122228425	1	47752.94489	10.6
3892	2022-08-26	13:16:40.611	237.34491448	5696.277948	1661519800.611	0	899	2.8078066175	2.8770470828	519.26635506	534.82225925	2.6586946614	727.67875621	27.681756973	-1.16855371	34.896694183	19.132799149	42.326093333	-71.122228333	1	47753.81337	10.6
3893	2022-08-26	13:16:41.509	237.34492487	5696.278197	1661519801.509	0	899	2.800087244	2.8710243518	519.26635506	535.24962939	2.7295562982	727.69775269	27.681756973	-1.1852722113	34.896694183	19.12736203	42.326094574	-71.122228333	1	47754.744658	10.6
3894	2022-08-26	13:16:42.437	237.34493562	5696.278455	1661519802.438	0	899	2.800087244	2.8710243518	520.53018203	536.55235757	2.7295562982	727.68822798	27.681756973	-1.160415411	34.896694183	19.129919052	42.326096084	-71.122228333	1	47755.65033	10.6
3895	2022-08-26	13:16:43.403	237.34494679	5696.278723	1661519803.403	0	899	2.8047998888	2.8729504194	520.53018203	535.89376794	2.620574827	727.69927979	27.681756973	-1.1689525093	34.896694183	19.128895715	42.326096667	-71.122227341	1	47756.59519	10.6
3896	2022-08-26	13:16:44.359	237.34495787	5696.278989	1661519804.36	0	899	2.8047998888	2.8729504194	519.92137178	535.2669885	2.620574827	727.69791195	27.681756973	-1.1994791031	34.896694183	19.125236511	42.326097651	-71.122225682	1	47757.590812	10.6
3897	2022-08-26	13:16:45.312	237.3449689	5696.279254	1661519805.313	0	899	2.8126331069	2.8805041303	519.9517679	535.19224217	2.6029831136	727.68493289	27.688808151	-1.1919876661	34.896694183	19.123579063	42.326098333	-71.122225909	1	47758.545455	10.6
3898	2022-08-26	13:16:46.269	237.34497998	5696.279519	1661519806.27	0	899	2.8126486562	2.8805202179	519.07718765	534.29206355	2.6029892185	727.69913993	27.689416885	-1.1637246798	34.896694183	19.129254928	42.326099968	-71.122226667	1	47759.490336	10.6
3899	2022-08-26	13:16:47.207	237.34499082	5696.27978	1661519807.207	0	899	2.8118100393	2.8798941451	519.07718765	534.34452686	2.6117082893	727.70111892	27.689416885	-1.1580225119	34.896694183	19.13159205	42.326102418	-71.122225915	1	47760.450879	10.6
3900	2022-08-26	13:16:48.153	237.34500177	5696.280043	1661519808.153	0	899	2.8118100393	2.8798941451	520.87960979	536.19996268	2.6117082893	727.69842408	27.689416885	-1.1701813936	34.896694183	19.132799149	42.326103333	-71.122225	1	47761.397129	10.6
3901	2022-08-26	13:16:49.079	237.3450125	5696.2803	1661519809.08	0	899	2.8149179951	2.8846018402	520.87960979	536.54440338	2.6687118592	727.68953801	27.689416885	-1.2474787622	34.896694183	19.126777485	42.326103862	-71.122225529	1	47762.317308	10.6
3902	2022-08-26	13:16:49.915	237.34502218	5696.280532	1661519809.916	0	899	2.8149678639	2.8846534803	519.59561785	535.22191799	2.6687319166	727.69329955	27.691367585	-1.2726373222	34.896694183	19.124974371	42.326105	-71.122226667	1	47763.197197	10.6
3903	2022-08-26	13:16:50.792	237.34503233	5696.280776	1661519810.793	0	899	2.8110726688	2.8810793586	519.62060715	535.34190286	2.6843539288	727.6925255	27.69716835	-1.2040818361	34.896694183	19.128010415	42.326105	-71.12222655	1	47764.069703	10.6
3904	2022-08-26	13:16:51.690	237.34504271	5696.281025	1661519811.69	0	899	2.8110726688	2.8810793586	519.28358332	534.99468226	2.6843539288	727.68869524	27.69716835	-1.1778237804	34.896694183	19.128425775	42.326105	-71.122225161	1	47764.903346	10.6
3905	2022-08-26	13:16:52.641	237.34505373	5696.281289	1661519812.642	0	899	2.8082075752	2.8783438789	519.28358332	535.04006603	2.6918797179	727.68570896	27.69716835	-1.160415411	34.896694183	19.129558563	42.326103538	-71.122225	1	47765.876939	10.6
3906	2022-08-26	13:16:53.522	237.34506391	5696.281534	1661519813.522	0	899	2.8082075752	2.8783438789	519.85885643	535.6327945	2.6918797179	727.69369365	27.69716835	-1.1765734178	34.896694183	19.128666467	42.326099463	-71.122227581	1	47766.774161	10.6
3907	2022-08-26	13:16:54.404	237.34507413	5696.281779	1661519814.405	0	899	2.8041777841	2.8727893732	519.8842003	535.3365074	2.6384516943	727.67788393	27.703048542	-1.1987030175	34.896694183	19.125957489	42.326092985	-71.122230472	1	47767.641748	10.6
3908	2022-08-26	13:16:55.365	237.34508525	5696.282046	1661519815.366	0	899	2.8042246608	2.8728378955	520.21339832	535.67560296	2.6384704071	727.68869685	27.704889297	-1.1994791031	34.896694183	19.125957489	42.326087925	-71.122233742	1	47768.622503	10.662250263
3909	2022-08-26	13:16:56.269	237.34509571	5696.282297	1661519816.269	0	899	2.8099982238	2.8811334085	520.21339832	536.21383696	2.7275740497	727.69573692	27.704889297	-1.4577263736	34.896694183	19.126246358	42.326084852	-71.122236815	1	47769.544545	10.7
3910	2022-08-26	13:16:57.233	237.34510687	5696.282565	1661519817.234	0	899	2.8099982238	2.8811334085	519.66013317	535.64355478	2.7275740497	727.68724616	27.704889297	-1.3273847285	34.896694183	19.124681498	42.326079328	-71.122240737	1	47770.480679	10.7
3911	2022-08-26	13:16:58.132	237.34511728	5696.282815	1661519818.133	0	899	2.8155338742	2.8853094837	519.66013317	535.30549881	2.6715708169	727.69808091	27.704889297	-1.1614718287	34.896694183	19.123123232	42.326072521	-71.122243953	1	47771.371795	10.7
3912	2022-08-26	13:16:59.046	237.34512785	5696.283068	1661519819.046	0	899	2.8155338742	2.8853094837	519.9419556	535.59580604	2.6715708169	727.69995198	27.704889297	-1.1546809097	34.896694183	19.126916203	42.326067799	-71.122245534	1	47772.320513	10.7
3913	2022-08-26	13:16:59.953	237.34513834	5696.28332	1661519819.953	0	899	2.8157349385	2.8850702448	519.95654797	535.51042842	2.6549326108	727.68590824	27.708274526	-1.3099008641	34.896694183	19.125721774	42.326067031	-71.122247031	1	47773.218437	10.7
3914	2022-08-26	13:17:00.842	237.34514863	5696.283567	1661519820.842	0	899	2.8158434658	2.8851826064	520.19262448	535.75382895	2.6549760266	727.68988805	27.712518692	-1.2426712916	34.896694183	19.128253798	42.326067648	-71.122248505	1	47774.102733	10.689726673
3915	2022-08-26	13:17:01.734	237.34515897	5696.283815	1661519821.735	0	899	2.814489567	2.8840595835	520.19262448	535.81346052	2.6648534616	727.69720014	27.712518692	-1.1742451396	34.896694183	19.130938991	42.326062037	-71.122249907	1	47774.944392	10.605560792
3916	2022-08-26	13:17:02.655	237.34516963	5696.284071	1661519822.656	0	899	2.814489567	2.8840595835	519.2676757	534.86073651	2.6648534616	727.683791	27.712518692	-1.1515872984	34.896694183	19.131988311	42.32605721	-71.122251486	1	47775.891417	10.510858325
3917	2022-08-26	13:17:03.545	237.34517992	5696.284318	1661519823.545	0	899	2.8198206892	2.8925447658	519.2676757	535.54051112	2.7774968904	727.68446441	27.712518692	-1.3623307699	34.896694183	19.108364522	42.326055378	-71.122252955	1	47776.773176	10.5
3918	2022-08-26	13:17:04.437	237.34519024	5696.284566	1661519824.437	0	899	2.8198206892	2.8925447658	519.10692976	535.37472772	2.7774968904	727.69012451	27.712518692	-1.5233823061	34.896694183	19.091747284	42.326055	-71.122254438	1	47777.662663	10.5
3919	2022-08-26	13:17:05.404	237.34520144	5696.284834	1661519825.404	0	899	2.8171030244	2.8856117951	519.1315194	534.46716547	2.6227912427	727.69685859	27.718232149	-1.2552182051	34.896694183	19.120140177	42.326055	-71.122253896	1	47778.662461	10.5
3920	2022-08-26	13:17:06.342	237.34521229	5696.285095	1661519826.342	0	899	2.817157504	2.8856681754	520.14482363	535.51053348	2.6228127636	727.67602539	27.72036171	-1.1539047956	34.896694183	19.123796463	42.326054016	-71.122254317	1	47779.590431	10.5
3921	2022-08-26	13:17:07.246	237.34522277	5696.285346	1661519827.247	0	899	2.8190645945	2.8887841876	520.14482363	535.77244557	2.6662151999	727.69180237	27.72036171	-1.1551875397	34.896694183	19.128337456	42.326052561	-71.122255772	1	47780.463107	10.5
3922	2022-08-26	13:17:08.177	237.34523353	5696.285605	1661519828.177	0	899	2.8190645945	2.8887841876	521.21099393	536.87064869	2.6662151999	727.68829305	27.72036171	-1.1787076999	34.896694183	19.128738403	42.326050995	-71.122256667	1	47781.402778	10.540277778
3923	2022-08-26	13:17:09.122	237.34524448	5696.285867	1661519829.123	0	899	2.8203325034	2.8895877855	521.21099393	536.75879428	2.6477224913	727.68837874	27.72036171	-1.196223855	34.896694183	19.127173127	42.32605	-71.122257284	1	47782.370335	10.6
3924	2022-08-26	13:17:10.069	237.34525544	5696.286131	1661519830.07	0	899	2.8204915188	2.8897524032	521.92537036	537.49486423	2.6477858318	727.69141353	27.726570319	-1.1949303316	34.896694183	19.127610011	42.32605	-71.122258333	1	47783.303571	10.6
3925	2022-08-26	13:17:10.940	237.34526551	5696.286372	1661519830.94	0	899	2.8215907294	2.8914403291	521.93231013	537.62889104	2.6687331002	727.69185209	27.72817421	-1.1945961714	34.896694183	19.127758026	42.32605034	-71.122258333	1	47784.204142	10.6
3926	2022-08-26	13:17:11.858	237.34527613	5696.286627	1661519831.858	0	899	2.8215907294	2.8914403291	520.45069133	536.10271407	2.6687331002	727.6902769	27.72817421	-1.2891510022	34.896694183	19.085610497	42.326052206	-71.122258333	1	47785.107872	10.589212828
3927	2022-08-26	13:17:12.747	237.34528644	5696.286874	1661519832.748	0	899	2.8197822156	2.88799359	520.45069133	535.74360903	2.6092520317	727.69033995	27.72817421	-1.3052766323	34.896694183	19.078422546	42.326056531	-71.122258333	1	47785.972789	10.502721088
3928	2022-08-26	13:17:13.635	237.34529671	5696.287121	1661519833.636	0	899	2.8197822156	2.88799359	520.5546909	535.85066452	2.6092520317	727.67083134	27.72817421	-1.527413654	34.896694183	19.107270146	42.326059678	-71.122259839	1	47786.903361	10.319327731
3929	2022-08-26	13:17:14.555	237.34530735	5696.287376	1661519834.555	0	899	2.8252712397	2.8949455445	520.56799154	536.16360094	2.6588124294	727.6734607	27.731256283	-1.1866303919	34.896694183	19.12730654	42.326068029	-71.122255985	1	47787.802913	10.219708738
3930	2022-08-26	13:17:15.512	237.34531843	5696.287642	1661519835.512	0	899	2.8253879062	2.8950663392	520.81678433	536.42012886	2.6588590165	727.68384517	27.735803604	-1.1539047956	34.896694183	19.125236511	42.326071221	-71.122253779	1	47788.73275	10.2
3931	2022-08-26	13:17:16.446	237.34532924	5696.287902	1661519836.446	0	899	2.8289680273	2.8977420822	520.81678433	536.19698668	2.6219255666	727.69599723	27.735803604	-1.1563409314	34.896694183	19.130626198	42.326075128	-71.122251026	1	47789.692227	10.061554622
3932	2022-08-26	13:17:17.361	237.34533983	5696.288156	1661519837.361	0	899	2.8289680273	2.8977420822	521.66743866	537.07276162	2.6219255666	727.68264629	27.735803604	-1.1620107573	34.896694183	19.129577637	42.326076667	-71.122248961	1	47790.623246	10
3933	2022-08-26	13:17:18.371	237.34535152	5696.288436	1661519838.371	0	899	2.8247662132	2.8940664157	521.66743866	537.21443367	2.6453397915	727.68438963	27.735803604	-1.1611376448	34.896694183	19.128656943	42.326076667	-71.122249344	1	47791.606699	10
3934	2022-08-26	13:17:19.256	237.34536176	5696.288682	1661519839.256	0	899	2.8247662132	2.8940664157	520.72848613	536.24749801	2.6453397915	727.69610959	27.735803604	-1.1555324793	34.896694183	19.123075485	42.326077496	-71.12225083	1	47792.497899	10
3935	2022-08-26	13:17:20.200	237.34537269	5696.288944	1661519840.2	0	899	2.8281374746	2.9007372146	520.75508928	536.99831883	2.7649172225	727.69834041	27.741966134	-1.4431421938	34.896694183	19.115724109	42.326077567	-71.122251667	1	47793.459566	10
3936	2022-08-26	13:17:21.141	237.34538359	5696.289206	1661519841.142	0	899	2.8281767128	2.9007778986	521.89602691	538.17494305	2.7649335006	727.67523193	27.743494034	-1.484318614	34.896694183	19.093187332	42.326076667	-71.122251667	1	47794.39479	10
3937	2022-08-26	13:17:22.088	237.34539455	5696.289469	1661519842.089	0	899	2.8294377464	2.9003457727	521.89602691	537.78617824	2.7008537951	727.68191387	27.743494034	-1.4928664553	34.896694183	19.092750448	42.32607612	-71.12225112	1	47795.327916	10
3938	2022-08-26	13:17:22.990	237.34540499	5696.28972	1661519842.991	0	899	2.8294377464	2.9003457727	520.71052833	536.56458483	2.7008537951	727.68128573	27.743494034	-1.4990105968	34.896694183	19.095540609	42.326075	-71.12225	1	47796.209253	10
3939	2022-08-26	13:17:23.941	237.345416	5696.289984	1661519843.942	0	899	2.8373906687	2.9095481572	520.71052833	536.79997555	2.7397523863	727.69292122	27.743494034	-1.4981590162	34.896694183	19.109296584	42.326074683	-71.122250317	1	47797.190431	10
3940	2022-08-26	13:17:24.900	237.34542708	5696.29025	1661519844.9	0	899	2.837452588	2.9096123364	520.96778247	537.06533225	2.739777757	727.7080931	27.745897243	-1.503020375	34.896694183	19.110226852	42.326073333	-71.122251293	1	47798.112112	10
3941	2022-08-26	13:17:25.835	237.34543791	5696.29051	1661519845.835	0	899	2.8303668709	2.9004260266	520.99074873	536.65728213	2.6684468701	727.6984257	27.751214981	-1.3017626535	34.896694183	19.109682614	42.326073417	-71.122248333	1	47799.050473	10
3942	2022-08-26	13:17:26.813	237.34544924	5696.290782	1661519846.814	0	899	2.8303668709	2.9004260266	520.35844928	536.00596903	2.6684468701	727.69210997	27.751214981	-1.1751721766	34.896694183	19.127547018	42.326074879	-71.122248333	1	47800.072658	10
3943	2022-08-26	13:17:27.753	237.3454601	5696.291043	1661519847.753	0	899	2.8330368232	2.9016208207	520.35844928	535.66031495	2.6111846911	727.70048917	27.751214981	-1.1587878466	34.896694183	19.132078171	42.326073383	-71.122248333	1	47800.970363	10
3944	2022-08-26	13:17:28.663	237.34547064	5696.291295	1661519848.663	0	899	2.8330368232	2.9016208207	519.28370675	534.55396812	2.6111846911	727.69508008	27.751214981	-1.2258557476	34.896694183	19.12478063	42.326073333	-71.122248333	1	47801.880762	10
3945	2022-08-26	13:17:29.542	237.34548081	5696.291539	1661519849.542	0	899	2.832640228	2.9033319119	519.29541882	535.03998338	2.6898440053	727.68123319	27.753935694	-1.2934195901	34.896694183	19.12666	42.326073333	-71.122247003	1	47802.798319	10
3946	2022-08-26	13:17:30.476	237.34549163	5696.291799	1661519850.477	0	899	2.8327696269	2.9034659448	518.99496533	534.7307347	2.6898961491	727.69036663	27.758966446	-1.1912331297	34.896694183	19.127037048	42.326073333	-71.122246667	1	47803.711005	10
3947	2022-08-26	13:17:31.387	237.34550216	5696.292052	1661519851.387	0	899	2.8388362058	2.9143131071	518.99496533	535.76464154	2.8611017766	727.69271426	27.758966446	-1.1897132397	34.896694183	19.127037048	42.326074364	-71.122246667	1	47804.618515	10
3948	2022-08-26	13:17:32.278	237.34551248	5696.292299	1661519852.278	0	899	2.8388362058	2.9143131071	521.44579329	538.29466023	2.8611017766	727.70281457	27.758966446	-1.2197116384	34.896694183	19.126834339	42.326079447	-71.122245777	1	47805.533609	9.94663909
3949	2022-08-26	13:17:33.176	237.34552287	5696.292549	1661519853.176	0	899	2.8383418255	2.9081701525	521.44579329	537.02994266	2.6525726007	727.6926799	27.758966446	-1.2157557011	34.896694183	19.125236511	42.32608544	-71.122244298	1	47806.421301	9.857869934
3950	2022-08-26	13:17:34.091	237.34553346	5696.292803	1661519854.091	0	899	2.8383418255	2.9081701525	521.13293329	536.7077324	2.6525726007	727.69677371	27.758966446	-1.1657403779	34.896694183	19.130077324	42.326088869	-71.122242261	1	47807.321581	9.7356837607
3951	2022-08-26	13:17:35.066	237.34554476	5696.293074	1661519855.067	0	899	2.8379812716	2.9052690968	521.15511005	536.16300386	2.5586187744	727.69376681	27.764099866	-1.1809174415	34.896694183	19.128370285	42.326091105	-71.12224	1	47808.33139	9.5668610301
3952	2022-08-26	13:17:36.058	237.34555623	5696.293349	1661519856.058	0	899	2.8380487366	2.9053388564	521.73087122	536.75550137	2.5586445869	727.69351014	27.766717911	-1.2302428823	34.896694183	19.128733439	42.3260943	-71.122239517	1	47809.289952	9.5
3953	2022-08-26	13:17:36.983	237.34556694	5696.293607	1661519856.984	0	899	2.8415201988	2.9130897574	521.73087122	537.69644057	2.71412551	727.68878861	27.766717911	-1.2007294893	34.896694183	19.127987009	42.326096667	-71.122238011	1	47810.193277	9.5
3954	2022-08-26	13:17:37.867	237.34557716	5696.293852	1661519857.867	0	899	2.8415201988	2.9130897574	519.3652533	535.258432	2.71412551	727.69488768	27.766717911	-1.1929684877	34.896694183	19.127758026	42.326096667	-71.122236667	1	47811.11523	9.5
3955	2022-08-26	13:17:38.763	237.34558755	5696.294101	1661519858.764	0	899	2.839812445	2.9110381997	519.3652533	535.19124496	2.7029910644	727.69936305	27.766717911	-1.162474296	34.896694183	19.113069812	42.326096644	-71.122236667	1	47812.013592	9.5
3956	2022-08-26	13:17:39.628	237.34559755	5696.294341	1661519859.628	0	899	2.839812445	2.9110381997	522.48038085	538.40129603	2.7029910644	727.70689301	27.766717911	-1.1620430946	34.896694183	19.128118515	42.326095246	-71.122236667	1	47812.852427	9.5
3957	2022-08-26	13:17:40.542	237.34560814	5696.294595	1661519860.543	0	899	2.8381164233	2.9078964795	522.51101709	538.11739729	2.6509884041	727.67762443	27.773791522	-1.2118428622	34.896694183	19.088051815	42.326096336	-71.122238002	1	47813.801471	9.5
3958	2022-08-26	13:17:41.500	237.34561921	5696.294861	1661519861.5	0	899	2.8381307456	2.9079113071	520.8445151	536.40115446	2.6509940818	727.69066534	27.774347305	-1.1659020407	34.896694183	19.119483885	42.326096667	-71.122239596	1	47814.757396	9.5
3959	2022-08-26	13:17:42.471	237.34563046	5696.295131	1661519862.472	0	899	2.8406173549	2.9120371153	520.8445151	536.75450705	2.70942378	727.68795797	27.774347305	-1.1587662089	34.896694183	19.130253785	42.326100363	-71.122237536	1	47815.739308	9.5
3960	2022-08-26	13:17:43.398	237.34564118	5696.295388	1661519863.398	0	899	2.8406173549	2.9120371153	521.83149505	537.77163582	2.70942378	727.70299727	27.774347305	-1.1749673127	34.896694183	19.123493207	42.326102784	-71.122235549	1	47816.670671	9.5
3961	2022-08-26	13:17:44.312	237.34565177	5696.295642	1661519864.313	0	899	2.8415341654	2.9118383622	521.83350922	537.51834795	2.6672851213	727.70235054	27.774812951	-1.3185888829	34.896694183	19.128020066	42.32610053	-71.122234065	1	47817.560766	9.5
3962	2022-08-26	13:17:45.246	237.34566258	5696.295902	1661519865.247	0	899	2.8417237232	2.9120346498	521.16988325	536.83523209	2.6673606365	727.70653691	27.782159805	-1.1669260263	34.896694183	19.129919052	42.326098333	-71.122231796	1	47818.461165	9.5
3963	2022-08-26	13:17:46.216	237.3456738	5696.296171	1661519866.216	0	899	2.8421362937	2.913808278	521.16988325	537.13775032	2.7173395541	727.69204975	27.782159805	-1.2534073299	34.896694183	19.123989825	42.326098333	-71.12223	1	47819.41483	9.5
3964	2022-08-26	13:17:47.128	237.34568435	5696.296424	1661519867.128	0	899	2.8421362937	2.913808278	520.73120976	536.68563653	2.7173395541	727.70311975	27.782159805	-1.2458080251	34.896694183	19.122194075	42.326098899	-71.12223	1	47820.339193	9.5
3965	2022-08-26	13:17:48.092	237.34569551	5696.296692	1661519868.092	0	899	2.8447495348	2.9159676971	520.73120976	536.56944427	2.6981339683	727.70802681	27.782159805	-1.1965579821	34.896694183	19.125950681	42.326098948	-71.122229474	1	47821.315534	9.5315533981
3966	2022-08-26	13:17:48.990	237.34570591	5696.296942	1661519868.991	0	899	2.8447495348	2.9159676971	520.09748782	535.91644744	2.6981339683	727.70639503	27.782159805	-1.1912654299	34.896694183	19.127300262	42.326096667	-71.122228009	1	47822.194389	9.6
3967	2022-08-26	13:17:49.891	237.34571633	5696.297192	1661519869.891	0	899	2.8463446067	2.9171407273	520.09748782	535.81335651	2.6810661806	727.71288901	27.782159805	-1.1897132397	34.896694183	19.127758026	42.326096667	-71.122226667	1	47823.102564	9.6
3968	2022-08-26	13:17:50.778	237.3457266	5696.297438	1661519870.778	0	899	2.846512429	2.9173145395	521.65301745	537.4162962	2.6811332709	727.6906136	27.78865338	-1.2532887767	34.896694183	19.116353155	42.326096667	-71.122226589	1	47824.046351	9.6
3969	2022-08-26	13:17:51.726	237.34573758	5696.297702	1661519871.727	0	899	2.8473425721	2.9158524835	521.65858855	536.90465483	2.5956331509	727.68946566	27.789941788	-1.2374972642	34.896694183	19.119143126	42.326096667	-71.12222503	1	47824.982249	9.6
3970	2022-08-26	13:17:52.657	237.34574834	5696.29796	1661519872.657	0	899	2.8473425721	2.9158524835	519.4644428	534.64638267	2.5956331509	727.69700976	27.789941788	-1.2249610479	34.896694183	19.122870426	42.326095234	-71.122223567	1	47825.859566	9.6
3971	2022-08-26	13:17:53.598	237.34575925	5696.298222	1661519873.599	0	899	2.8487531731	2.9181985698	519.4644428	534.84708843	2.6289605988	727.70516422	27.789941788	-1.5360585143	34.896694183	19.085882263	42.326092223	-71.122223333	1	47826.832983	9.6
3972	2022-08-26	13:17:54.552	237.34577028	5696.298487	1661519874.552	0	899	2.8488193007	2.9182670103	520.08195651	535.48304449	2.6289864999	727.71199288	27.792498393	-1.2245406804	34.896694183	19.124994278	42.326090362	-71.122224638	1	47827.783037	9.6
3973	2022-08-26	13:17:55.489	237.34578112	5696.298747	1661519875.489	0	899	2.8500860709	2.9213836514	520.10422032	535.91130923	2.6961351113	727.70897225	27.797662735	-1.1929684877	34.896694183	19.125957489	42.326088764	-71.122225	1	47828.741468	9.6
3974	2022-08-26	13:17:56.456	237.34579231	5696.299016	1661519876.456	0	899	2.8500860709	2.9213836514	519.9652084	535.76807244	2.6961351113	727.70329315	27.797662735	-1.2228806911	34.896694183	19.113515336	42.326088333	-71.122225	1	47829.718437	9.6
3975	2022-08-26	13:17:57.423	237.34580351	5696.299284	1661519877.423	0	899	2.8501274315	2.9209328613	519.9652084	535.65819183	2.67793754	727.7003093	27.797662735	-1.1832780972	34.896694183	19.121352265	42.326087272	-71.122225	1	47830.636955	9.6
3976	2022-08-26	13:17:58.384	237.34581464	5696.299551	1661519878.385	0	899	2.8501274315	2.9209328613	519.40524537	535.08132866	2.67793754	727.71364811	27.797662735	-1.1846147034	34.896694183	19.129565991	42.326086667	-71.122227069	1	47831.620652	9.6620652174
3977	2022-08-26	13:17:59.305	237.34582529	5696.299807	1661519879.305	0	899	2.8540525296	2.9239705309	519.40524537	534.86244792	2.6416268385	727.69772844	27.797662735	-1.2743512392	34.896694183	19.130638123	42.326086667	-71.122230181	1	47832.554369	9.7554368932
3978	2022-08-26	13:18:00.174	237.34583535	5696.300048	1661519880.174	0	899	2.854201663	2.9241249064	519.40768932	534.86531762	2.641685426	727.70251384	27.803417825	-1.2609527601	34.896694183	19.128752588	42.326086667	-71.122232331	1	47833.398445	9.8
3979	2022-08-26	13:18:01.071	237.34584573	5696.300298	1661519881.071	0	899	2.8579311612	2.9308415389	519.41602183	535.51664787	2.7482261299	727.70458984	27.805353165	-1.2564470768	34.896694183	19.128118515	42.326086667	-71.12223382	1	47834.292017	9.8
3980	2022-08-26	13:18:01.934	237.34585572	5696.300537	1661519881.934	0	899	2.8579311612	2.9308415389	522.87140428	539.07913872	2.7482261299	727.69639173	27.805353165	-1.492834103	34.896694183	19.089661706	42.326086667	-71.122235	1	47835.186391	9.8
3981	2022-08-26	13:18:02.903	237.34586693	5696.300806	1661519882.903	0	899	2.8600506247	2.9339038175	522.87140428	539.27762621	2.780858287	727.70632106	27.805353165	-1.31993633	34.896694183	19.10915059	42.326086667	-71.122234752	1	47836.148914	9.8
3982	2022-08-26	13:18:03.851	237.34587792	5696.30107	1661519883.852	0	899	2.8600506247	2.9339038175	521.84814011	538.22225491	2.780858287	727.70239258	27.805353165	-1.1587878466	34.896694183	19.128837585	42.326086667	-71.122233333	1	47837.115385	9.8
3983	2022-08-26	13:18:04.757	237.3458884	5696.301322	1661519884.758	0	899	2.8558100262	2.9243186465	521.87101094	537.07754718	2.5880697847	727.68859985	27.810640588	-1.393051408	34.896694183	19.09886945	42.326086667	-71.122233333	1	47837.945055	9.8
3984	2022-08-26	13:18:05.676	237.34589903	5696.301577	1661519885.676	0	899	2.8558739142	2.9243847333	520.86990836	536.0474223	2.5880943608	727.67825135	27.81310463	-1.5022227764	34.896694183	19.10331961	42.326086667	-71.122234766	1	47838.859719	9.8859719439
3985	2022-08-26	13:18:06.585	237.34590956	5696.301829	1661519886.586	0	899	2.8569376939	2.925926967	520.86990836	536.14823334	2.6047949562	727.68597816	27.81310463	-1.4567778189	34.896694183	19.125334203	42.326087972	-71.122235	1	47839.783316	9.9
3986	2022-08-26	13:18:07.513	237.3459203	5696.302087	1661519887.514	0	899	2.8569376939	2.925926967	522.78571993	538.12024012	2.6047949562	727.67608319	27.81310463	-1.3003937006	34.896694183	19.119474411	42.326089546	-71.122236212	1	47840.727365	9.9
3987	2022-08-26	13:18:08.438	237.34593101	5696.302344	1661519888.439	0	899	2.857590482	2.9280940956	522.78571993	538.45498126	2.6600010171	727.67437582	27.81310463	-1.2657279171	34.896694183	19.121077493	42.32608885	-71.122235516	1	47841.690126	9.9
3988	2022-08-26	13:18:09.344	237.34594148	5696.302596	1661519889.344	0	899	2.857590482	2.9280940956	520.00379002	535.5896696	2.6600010171	727.6636207	27.81310463	-1.1913409233	34.896694183	19.124517441	42.326088333	-71.122235959	1	47842.575472	9.9
3989	2022-08-26	13:18:10.259	237.34595207	5696.30285	1661519890.259	0	899	2.8620637124	2.9303748096	520.0359801	535.11195905	2.5752745931	727.69585212	27.820572746	-1.5334391783	34.896694183	19.078677361	42.326089109	-71.122236667	1	47843.465465	9.9
3990	2022-08-26	13:18:11.184	237.34596278	5696.303107	1661519891.184	0	899	2.8620663172	2.9303775035	519.84221634	534.91258401	2.575275588	727.70123897	27.820672989	-1.4953348408	34.896694183	19.083697553	42.32609	-71.122237341	1	47844.404343	9.9
3991	2022-08-26	13:18:12.153	237.34597399	5696.303376	1661519892.153	0	899	2.8595495425	2.9287874171	519.84221634	535.13157365	2.6116280982	727.70123291	27.820672989	-1.1602861179	34.896694183	19.126915925	42.326090666	-71.122240999	1	47845.399797	9.9
3992	2022-08-26	13:18:13.138	237.34598539	5696.303649	1661519893.138	0	899	2.8595495425	2.9287874171	520.76924334	536.08586594	2.6116280982	727.68792725	27.820672989	-1.1571601629	34.896694183	19.130998611	42.326091667	-71.122246241	1	47846.37229	9.9372290292
3993	2022-08-26	13:18:14.071	237.34599619	5696.303909	1661519894.071	0	899	2.8592248324	2.9317381755	520.76924334	536.8161412	2.7324246868	727.68801738	27.820672989	-1.159887287	34.896694183	19.131108429	42.32609024	-71.122248809	1	47847.285256	10.028525641
3994	2022-08-26	13:18:15.009	237.34600705	5696.304169	1661519895.009	0	899	2.8593244074	2.931841375	521.10927502	537.16689526	2.7324650807	727.68361639	27.824508907	-1.2057525922	34.896694183	19.130326303	42.32608625	-71.12225	1	47848.25	10.1
3995	2022-08-26	13:18:15.851	237.34601679	5696.304403	1661519895.851	0	899	2.8595261407	2.9277673807	521.12697839	536.23251878	2.5749321932	727.69691477	27.828607559	-1.1710221546	34.896694183	19.129668381	42.326085127	-71.12225	1	47849.038043	10.103804348
3996	2022-08-26	13:18:16.753	237.34602723	5696.304654	1661519896.753	0	899	2.8595261407	2.9277673807	520.88147887	535.97990313	2.5749321932	727.6864624	27.828607559	-1.1506495476	34.896694183	19.129919052	42.326088361	-71.122249972	1	47850.016505	10.2
3997	2022-08-26	13:18:17.625	237.34603734	5696.304896	1661519897.626	0	899	2.8592723245	2.9299610572	520.88147887	536.52561496	2.6652859041	727.67847448	27.828607559	-1.1552953625	34.896694183	19.129992567	42.326089773	-71.12224856	1	47850.864078	10.2
3998	2022-08-26	13:18:18.493	237.34604737	5696.305137	1661519898.493	0	899	2.8592723245	2.9299610572	521.79091122	537.46236118	2.6652859041	727.67426831	27.828607559	-1.1555324793	34.896694183	19.125236511	42.32609	-71.122247138	1	47851.716963	10.2
3999	2022-08-26	13:18:19.414	237.34605803	5696.305393	1661519899.414	0	899	2.8640698734	2.9345836844	521.79091122	537.39706031	2.6545025272	727.67931118	27.828607559	-1.1690495591	34.896694183	19.118802178	42.32608778	-71.122246667	1	47852.665966	10.2
4000	2022-08-26	13:18:20.316	237.34606848	5696.305644	1661519900.317	0	899	2.8641828845	2.9347006881	521.1518011	536.73910405	2.6545469906	727.67781805	27.832953788	-1.1835906742	34.896694183	19.117304657	42.32608569	-71.122247644	1	47853.586172	10.2
4001	2022-08-26	13:18:21.217	237.3460789	5696.305894	1661519901.217	0	899	2.8647513536	2.9350163239	521.16637837	536.69484401	2.6447449727	727.6710104	27.836328506	-1.1622263438	34.896694183	19.131318515	42.326084235	-71.122247568	1	47854.459001	10.2
4002	2022-08-26	13:18:22.105	237.34608919	5696.306141	1661519902.106	0	899	2.8647513536	2.9350163239	521.05852116	536.58377313	2.6447449727	727.6832623	27.836328506	-1.1620430946	34.896694183	19.129045827	42.326083885	-71.122247219	1	47855.33123	10.2
4003	2022-08-26	13:18:22.996	237.34609949	5696.306388	1661519902.996	0	899	2.8665567933	2.9366907971	521.05852116	536.54487721	2.6383102526	727.67841668	27.836328506	-1.1986922539	34.896694183	19.128831068	42.326085417	-71.122247916	1	47856.250493	10.2
4004	2022-08-26	13:18:23.880	237.34610972	5696.306633	1661519903.88	0	899	2.8665567933	2.9366907971	523.53712166	539.09714407	2.6383102526	727.68151249	27.836328506	-1.2012253771	34.896694183	19.130998611	42.32608688	-71.122246667	1	47857.128099	10.2
4005	2022-08-26	13:18:24.813	237.34612053	5696.306893	1661519904.814	0	899	2.867897116	2.9369324439	523.55148998	538.85975457	2.5967664368	727.67783906	27.839639765	-1.2209296874	34.896694183	19.107341223	42.326088625	-71.122246667	1	47858.087464	10.2
4006	2022-08-26	13:18:25.767	237.34613157	5696.307158	1661519905.768	0	899	2.868014311	2.9370536864	523.65763924	538.96928096	2.5968114854	727.6979839	27.844141006	-1.2752243217	34.896694183	19.075181961	42.326091667	-71.122246667	1	47859.014563	10.2
4007	2022-08-26	13:18:26.740	237.34614284	5696.307428	1661519906.741	0	899	2.8698088939	2.9403103933	523.65763924	539.28539481	2.6488699049	727.67323232	27.844141006	-1.1833858758	34.896694183	19.106518689	42.326091667	-71.122246667	1	47859.959223	10.2
4008	2022-08-26	13:18:27.677	237.34615368	5696.307688	1661519907.678	0	899	2.8698088939	2.9403103933	521.31152381	536.86926318	2.6488699049	727.67659775	27.844141006	-1.216089885	34.896694183	19.126749367	42.326090073	-71.12224826	1	47860.956197	10.2
4009	2022-08-26	13:18:28.644	237.34616487	5696.307957	1661519908.645	0	899	2.8737351934	2.9430231324	521.31152381	536.57911453	2.6008746548	727.67992315	27.844141006	-1.3126603989	34.896694183	19.122180055	42.32609	-71.122249788	1	47861.872762	10.2
4010	2022-08-26	13:18:29.588	237.34617579	5696.308219	1661519909.588	0	899	2.8737351934	2.9430231324	524.61162234	539.97586266	2.6008746548	727.69122314	27.844141006	-1.4989674091	34.896694183	19.114433289	42.32609	-71.12225	1	47862.785228	10.2
4011	2022-08-26	13:18:30.512	237.34618648	5696.308476	1661519910.512	0	899	2.8726554504	2.9421384389	524.64102322	540.05541841	2.6089805383	727.69003801	27.85090257	-1.5170333385	34.896694183	19.103396485	42.326096361	-71.122246183	1	47863.763301	10.123669924
4012	2022-08-26	13:18:31.426	237.34619706	5696.308729	1661519911.426	0	899	2.8726748986	2.942158562	521.32188579	536.63880725	2.6089880371	727.67675296	27.851648331	-1.5119886398	34.896694183	19.082384109	42.326097255	-71.122245	1	47864.64684	10.1
4013	2022-08-26	13:18:32.325	237.34620747	5696.308979	1661519912.325	0	899	2.8774586129	2.9437005371	521.32188579	535.89636	2.4859636086	727.68345834	27.851648331	-1.2238940001	34.896694183	19.130998611	42.326095772	-71.122245	1	47865.536711	10.1
4014	2022-08-26	13:18:33.256	237.34621825	5696.309238	1661519913.257	0	899	2.8774586129	2.9437005371	521.01162213	535.57742237	2.4859636086	727.67545384	27.851648331	-1.2550781073	34.896694183	19.124557104	42.326095	-71.122245834	1	47866.500517	10.049948294
4015	2022-08-26	13:18:34.210	237.34622929	5696.309503	1661519914.211	0	899	2.8743125096	2.9452865975	521.012295	536.6412184	2.662120524	727.66118576	27.851804152	-1.4947420059	34.896694183	19.091705979	42.326095	-71.122247465	1	47867.479145	10
4016	2022-08-26	13:18:35.158	237.34624027	5696.309766	1661519915.159	0	899	2.8745130984	2.9454942942	521.96776894	537.62583172	2.6621993967	727.6821956	27.859491348	-1.2059897184	34.896694183	19.125236511	42.326094315	-71.122249018	1	47868.410933	10
4017	2022-08-26	13:18:36.107	237.34625124	5696.31003	1661519916.107	0	899	2.8730352792	2.943726185	521.96776894	537.56952756	2.6529043401	727.67695062	27.859491348	-1.2613515167	34.896694183	19.124149095	42.32609503	-71.122250565	1	47869.339286	10.033928571
4018	2022-08-26	13:18:37.006	237.34626166	5696.31028	1661519917.007	0	899	2.8730352792	2.943726185	522.03132963	537.6349881	2.6529043401	727.68430192	27.859491348	-1.5316714262	34.896694183	19.115890793	42.326099224	-71.122251667	1	47870.267258	10.1
4019	2022-08-26	13:18:37.971	237.34627282	5696.310548	1661519917.972	0	899	2.8780946703	2.9482460524	522.03132963	537.48793075	2.6286209251	727.6867502	27.859491348	-1.2809695866	34.896694183	19.123896946	42.326100913	-71.122252043	1	47871.226069	10.1
4020	2022-08-26	13:18:38.904	237.34628361	5696.310807	1661519918.904	0	899	2.8780946703	2.9482460524	522.02820575	537.48471437	2.6286209251	727.69634848	27.859491348	-1.23630077	34.896694183	19.124965668	42.326098333	-71.122253629	1	47872.177686	10.1
4021	2022-08-26	13:18:39.773	237.34629367	5696.311048	1661519919.773	0	899	2.8759516992	2.9458814449	522.03858322	537.45785543	2.6224193372	727.68812975	27.861889909	-1.2799132699	34.896694183	19.117277019	42.326098333	-71.122255	1	47873.06685	10.1
4022	2022-08-26	13:18:40.663	237.34630397	5696.311295	1661519920.663	0	899	2.8760946393	2.9460293722	522.05055271	537.47051345	2.6224746749	727.68989007	27.867364883	-1.2761297613	34.896694183	19.117040407	42.326098333	-71.122255	1	47873.881868	10.1
4023	2022-08-26	13:18:41.584	237.34631463	5696.311551	1661519921.584	0	899	2.8780418494	2.9484816386	522.05055271	537.57188305	2.6392168471	727.69148103	27.867364883	-1.2393944019	34.896694183	19.123383743	42.326096945	-71.122256388	1	47874.832808	10.1
4024	2022-08-26	13:18:42.482	237.34632502	5696.311801	1661519922.482	0	899	2.8780418494	2.9484816386	520.71532441	536.19695646	2.6392168471	727.69712577	27.867364883	-1.2680777935	34.896694183	19.119956541	42.326096667	-71.12225792	1	47875.75178	10.1
4025	2022-08-26	13:18:43.414	237.34633582	5696.31206	1661519923.415	0	899	2.8766457336	2.9459533314	520.71532441	535.95429087	2.5990248917	727.68444541	27.867364883	-1.1994791031	34.896694183	19.125957489	42.326095584	-71.122257251	1	47876.649387	10.1
4026	2022-08-26	13:18:44.404	237.34634727	5696.312334	1661519924.404	0	899	2.8766457336	2.9459533314	520.96575465	536.21205006	2.5990248917	727.69459261	27.867364883	-1.276453124	34.896694183	19.124545584	42.326096081	-71.122255585	1	47877.648791	10.1
4027	2022-08-26	13:18:45.372	237.34635848	5696.312604	1661519925.373	0	899	2.8845317153	2.9563777154	520.98739576	536.75222627	2.6847146298	727.68495593	27.872377042	-1.2790293512	34.896694183	19.126949298	42.326096667	-71.122253923	1	47878.645982	10.1
4028	2022-08-26	13:18:46.332	237.34636958	5696.31287	1661519926.332	0	899	2.8845986491	2.9564470419	522.78580848	538.60521867	2.6847410804	727.68969727	27.874933243	-1.1555324793	34.896694183	19.128118515	42.326095662	-71.122255342	1	47879.602564	10.16025641
4029	2022-08-26	13:18:47.249	237.3463802	5696.313125	1661519927.249	0	899	2.8922125317	2.9618856778	522.78580848	538.08327097	2.5986786883	727.6730375	27.874933243	-1.154152721	34.896694183	19.129644798	42.32609336	-71.122256667	1	47880.491866	10.249186603
4030	2022-08-26	13:18:48.135	237.34639046	5696.313371	1661519928.136	0	899	2.8922125317	2.9618856778	522.24041862	537.52192222	2.5986786883	727.68562367	27.874933243	-1.2127159518	34.896694183	19.129288793	42.326090459	-71.122256667	1	47881.362157	10.336215666
4031	2022-08-26	13:18:49.095	237.34640157	5696.313638	1661519929.096	0	899	2.8843240925	2.9550332135	522.24041862	537.7929451	2.6434343345	727.6861932	27.874933243	-1.1913193622	34.896694183	19.131777719	42.326086691	-71.122256667	1	47882.328402	10.432840237
4032	2022-08-26	13:18:50.036	237.34641247	5696.313899	1661519930.037	0	899	2.8844827797	2.9551974833	520.18130191	535.67287972	2.6434960847	727.69033106	27.880993913	-1.168154917	34.896694183	19.13179558	42.3260829	-71.122256667	1	47883.26026	10.5
4033	2022-08-26	13:18:50.946	237.34642299	5696.314152	1661519930.946	0	899	2.8898787033	2.9609454868	520.18832794	535.72842456	2.6515004369	727.67990901	27.882623672	-1.1772524979	34.896694183	19.129381761	42.326081369	-71.122256965	1	47884.178759	10.5
4034	2022-08-26	13:18:51.891	237.34643392	5696.314414	1661519931.891	0	899	2.8898787033	2.9609454868	522.5621875	538.17320076	2.6515004369	727.68158889	27.882623672	-1.224659259	34.896694183	19.127345016	42.32608	-71.122258591	1	47885.154571	10.515457116
4035	2022-08-26	13:18:52.799	237.34644444	5696.314667	1661519932.8	0	899	2.8862741398	2.9593429952	522.5621875	538.63547565	2.7276739437	727.66415304	27.882623672	-1.1906294388	34.896694183	19.127948041	42.32608	-71.12225998	1	47886.012024	10.6
4036	2022-08-26	13:18:53.783	237.34645583	5696.31494	1661519933.784	0	899	2.8862741398	2.9593429952	520.33974958	536.34467863	2.7276739437	727.66538668	27.882623672	-1.1738570786	34.896694183	19.126807851	42.32608	-71.122258337	1	47886.997996	10.6
4037	2022-08-26	13:18:54.734	237.34646684	5696.315204	1661519934.735	0	899	2.8864934625	2.9570434053	520.34592379	535.7952888	2.6356905616	727.67210055	27.884055371	-1.2169091015	34.896694183	19.120564795	42.326081661	-71.122256672	1	47887.996849	10.6
4038	2022-08-26	13:18:55.717	237.34647822	5696.315477	1661519935.718	0	899	2.8866582548	2.9572139775	521.99389854	537.4925797	2.6357544541	727.67221049	27.89034462	-1.254032544	34.896694183	19.110493919	42.326081667	-71.122256667	1	47888.981964	10.6
4039	2022-08-26	13:18:56.690	237.34648947	5696.315747	1661519936.69	0	899	2.8888039248	2.9605010201	521.99389854	537.73284609	2.6754189628	727.66181956	27.89034462	-1.2629576921	34.896694183	19.112632751	42.32608321	-71.122256667	1	47889.926214	10.6
4040	2022-08-26	13:18:57.721	237.34650141	5696.316034	1661519937.722	0	899	2.8888039248	2.9605010201	520.57181565	536.26788514	2.6754189628	727.66665063	27.89034462	-1.1953507725	34.896694183	19.126072069	42.326083333	-71.122258314	1	47890.988625	10.6
4041	2022-08-26	13:18:58.640	237.34651204	5696.316289	1661519938.64	0	899	2.8944528633	2.969232289	520.57181565	536.91420767	2.7822324127	727.64892133	27.89034462	-1.1605556272	34.896694183	19.130779228	42.326081796	-71.122259871	1	47891.922686	10.6
4042	2022-08-26	13:18:59.569	237.34652279	5696.316547	1661519939.569	0	899	2.8944528633	2.969232289	521.88385347	538.2674345	2.7822324127	727.68133545	27.89034462	-1.2255215645	34.896694183	19.122716904	42.326078906	-71.12226138	1	47892.828155	10.765631068
4043	2022-08-26	13:19:00.489	237.34653344	5696.316803	1661519940.489	0	899	2.8957333836	2.9660513582	521.90884362	537.30386978	2.6190460873	727.67585401	27.896122547	-1.1753985132	34.896694183	19.129062488	42.326074611	-71.122261667	1	47893.744489	10.948897796
4044	2022-08-26	13:19:01.357	237.34654348	5696.317044	1661519941.357	0	899	2.8957844558	2.96610421	522.4348468	537.84550758	2.619065702	727.668204	27.898065567	-1.1571601629	34.896694183	19.130277634	42.326068296	-71.122262674	1	47894.604536	11.120907298
4045	2022-08-26	13:19:02.223	237.34655351	5696.317284	1661519942.223	0	899	2.8986385131	2.9681015945	522.4348468	537.64175952	2.5854178175	727.67006294	27.898065567	-1.1689741051	34.896694183	19.117092827	42.326062635	-71.122263333	1	47895.473042	11.247304171
4046	2022-08-26	13:19:03.095	237.34656361	5696.317527	1661519943.096	0	899	2.8986385131	2.9681015945	520.28162305	535.42586023	2.5854178175	727.6763916	27.898065567	-1.2271492481	34.896694183	19.125957489	42.326058814	-71.122263926	1	47896.355711	11.371142285
4047	2022-08-26	13:19:04.105	237.34657529	5696.317807	1661519944.105	0	899	2.8934804477	2.9634996556	520.28162305	535.57507223	2.6101638298	727.67121897	27.898065567	-1.2203044536	34.896694183	19.127471848	42.326056056	-71.122264389	1	47897.366366	11.573273273
4048	2022-08-26	13:19:05.088	237.34658667	5696.31808	1661519945.088	0	899	2.8936306956	2.9636551208	525.02849603	540.46182774	2.6102213834	727.66741741	27.903786097	-1.1711514588	34.896694183	19.130140178	42.326052662	-71.122263918	1	47898.350701	11.770140281
4049	2022-08-26	13:19:06.042	237.34659772	5696.318345	1661519946.043	0	899	2.8946712831	2.9660889179	525.03746511	540.77402863	2.6599700773	727.66284382	27.905847549	-1.1962992632	34.896694183	19.130011123	42.326047309	-71.122265512	1	47899.307307	11.992192192
4050	2022-08-26	13:19:06.993	237.34660872	5696.318609	1661519946.993	0	899	2.8946712831	2.9660889179	522.11607426	537.76507706	2.6599700773	727.66325005	27.905847549	-1.2243466654	34.896694183	19.128925917	42.326044562	-71.122267105	1	47900.262729	12.252545825
4051	2022-08-26	13:19:07.937	237.34661964	5696.318871	1661519947.937	0	899	2.8941250304	2.9643764603	522.11607426	537.51115863	2.6180459633	727.65980297	27.905847549	-1.1555324793	34.896694183	19.130104065	42.326042988	-71.122268679	1	47901.207352	12.441470311
4052	2022-08-26	13:19:08.881	237.34663058	5696.319134	1661519948.882	0	899	2.8941250304	2.9643764603	522.39435133	537.79764096	2.6180459633	727.64196777	27.905847549	-1.1555324793	34.896694183	19.130638123	42.326042031	-71.122270182	1	47902.109244	12.61092437
4053	2022-08-26	13:19:09.842	237.3466417	5696.319401	1661519949.843	0	899	2.8906727552	2.9628150855	522.39721761	538.23635119	2.6899305907	727.66127388	27.906509639	-1.1929469977	34.896694183	19.126793994	42.326045	-71.122272038	1	47903.11144	12.722287968
4054	2022-08-26	13:19:10.782	237.34665257	5696.319662	1661519950.782	0	899	2.8908571699	2.9630061059	522.86513859	538.71890209	2.6900034644	727.63702393	27.913537979	-1.5119886398	34.896694183	19.08310318	42.326045125	-71.122275	1	47904.037475	12.903747535
4055	2022-08-26	13:19:11.713	237.34666334	5696.31992	1661519951.713	0	899	2.8985742716	2.9696157257	522.86513859	538.43252296	2.6428166976	727.6549626	27.913537979	-1.2586782863	34.896694183	19.108144646	42.326048185	-71.122275	1	47904.955621	12.99556213
4056	2022-08-26	13:19:12.619	237.34667384	5696.320172	1661519952.62	0	899	2.8985742716	2.9696157257	520.95427085	536.46476252	2.6428166976	727.66912842	27.913537979	-1.1571601629	34.896694183	19.128477097	42.326049844	-71.122271979	1	47905.906414	13.18128286
4057	2022-08-26	13:19:13.578	237.34668494	5696.320439	1661519953.579	0	899	2.901724777	2.9729241016	520.95427085	536.4824432	2.6457420927	727.6572302	27.913537979	-1.1571601629	34.896694183	19.128477097	42.326052816	-71.122270259	1	47906.84466	13.284466019
4058	2022-08-26	13:19:14.540	237.34669608	5696.320706	1661519954.541	0	899	2.901724777	2.9729241016	523.27710328	538.87451269	2.6457420927	727.65535994	27.913537979	-1.1607496028	34.896694183	19.130065665	42.326055892	-71.12227	1	47907.767464	13.453492823
4059	2022-08-26	13:19:15.411	237.34670616	5696.320948	1661519955.412	0	899	2.901495178	2.9720341432	523.30960428	538.76380241	2.6219882698	727.64424669	27.921032773	-1.1840757645	34.896694183	19.123325904	42.326055548	-71.122271118	1	47908.67094	13.567094017
4060	2022-08-26	13:19:16.338	237.34671688	5696.321205	1661519956.338	0	899	2.9015019376	2.9720411385	522.95142837	538.39506471	2.6219908639	727.66616195	27.921289444	-1.181046752	34.896694183	19.12642436	42.326054029	-71.122271667	1	47909.582469	13.716493874
4061	2022-08-26	13:19:17.335	237.34672841	5696.321482	1661519957.335	0	899	2.9004131463	2.969183694	522.95142837	538.01159683	2.5587088477	727.67041379	27.921289444	-1.1860375002	34.896694183	19.126796798	42.326053333	-71.122270727	1	47910.563581	13.856358087
4062	2022-08-26	13:19:18.296	237.34673955	5696.321749	1661519958.297	0	899	2.9004131463	2.969183694	521.90943769	536.93959847	2.5587088477	727.64734574	27.921289444	-1.1539047956	34.896694183	19.129919052	42.326054252	-71.12227	1	47911.551189	13.9
4063	2022-08-26	13:19:19.210	237.34675013	5696.322003	1661519959.211	0	899	2.899213364	2.9713060923	521.90943769	537.67601813	2.6803994666	727.62468189	27.921289444	-1.4076894443	34.896694183	19.129398611	42.326054223	-71.12227	1	47912.466019	13.9
4064	2022-08-26	13:19:20.086	237.34676027	5696.322246	1661519960.087	0	899	2.8992991382	2.9713949278	523.78811487	539.61165388	2.6804331441	727.64338654	27.924548964	-1.3710187516	34.896694183	19.129047672	42.326053333	-71.12227	1	47913.342797	13.9
4065	2022-08-26	13:19:20.947	237.34677022	5696.322485	1661519960.947	0	899	2.9030009849	2.9743671522	523.80787717	539.4509674	2.650655287	727.65099289	27.929101944	-1.1722509672	34.896694183	19.129207624	42.326052953	-71.12227	1	47914.228155	13.9
4066	2022-08-26	13:19:21.885	237.34678109	5696.322746	1661519961.886	0	899	2.9030009849	2.9743671522	522.65735131	538.26608204	2.650655287	727.66064453	27.929101944	-1.1539047956	34.896694183	19.129919052	42.326051437	-71.12227	1	47915.137799	13.9
4067	2022-08-26	13:19:22.835	237.34679207	5696.32301	1661519962.835	0	899	2.9045661044	2.9748194896	522.65735131	538.01314618	2.6089279919	727.62425626	27.929101944	-1.1539047956	34.896694183	19.129919052	42.32605	-71.122270085	1	47916.051282	13.9
4068	2022-08-26	13:19:23.740	237.34680255	5696.323261	1661519963.74	0	899	2.9045661044	2.9748194896	522.22468793	537.56777105	2.6089279919	727.62234921	27.929101944	-1.1838817131	34.896694183	19.126970897	42.32605	-71.122271695	1	47917.017034	13.9
4069	2022-08-26	13:19:24.667	237.34681329	5696.323519	1661519964.668	0	899	2.907016471	2.9749827409	522.23829865	537.06724971	2.5238552291	727.6471113	27.932247073	-1.3728081162	34.896694183	19.1203142	42.32605	-71.122273245	1	47917.946894	13.9
4070	2022-08-26	13:19:25.589	237.34682396	5696.323775	1661519965.59	0	899	2.9071355945	2.9751058601	522.21919573	537.04786975	2.5238991527	727.64000535	27.936761856	-1.1620430946	34.896694183	19.130998611	42.326047231	-71.122274718	1	47918.830784	13.9
4071	2022-08-26	13:19:26.517	237.3468347	5696.324033	1661519966.518	0	899	2.9067944522	2.9774671461	522.21919573	537.64226639	2.622165644	727.64394515	27.936761856	-1.1887970097	34.896694183	19.126124414	42.326046667	-71.122275	1	47919.776629	13.9
4072	2022-08-26	13:19:27.447	237.34684545	5696.324291	1661519967.447	0	899	2.9067944522	2.9774671461	522.88479105	538.3275192	2.622165644	727.64602843	27.936761856	-1.2705031073	34.896694183	19.125237585	42.326045458	-71.122273791	1	47920.725331	13.9
4073	2022-08-26	13:19:28.377	237.34685622	5696.324549	1661519968.377	0	899	2.9098547291	2.9804928809	522.88479105	538.30361728	2.6182233629	727.65006403	27.936761856	-1.2033704685	34.896694183	19.120718015	42.326043915	-71.122273333	1	47921.650888	13.9
4074	2022-08-26	13:19:29.286	237.34686675	5696.324802	1661519969.287	0	899	2.9098547291	2.9804928809	522.98038013	538.4020251	2.6182233629	727.64599609	27.936761856	-1.1669260263	34.896694183	19.126676559	42.326042419	-71.122273333	1	47922.548323	13.9
4075	2022-08-26	13:19:30.273	237.34687816	5696.325076	1661519970.273	0	899	2.9083149613	2.9777508449	523.0048797	538.17150962	2.5760308808	727.64611614	27.942415086	-1.1624418994	34.896694183	19.116853916	42.326040757	-71.122272423	1	47923.546019	13.9
4076	2022-08-26	13:19:31.183	237.34688869	5696.325329	1661519971.183	0	899	2.9083687354	2.9778064612	522.00914545	537.14702238	2.5760511104	727.64864688	27.944452286	-1.1620430946	34.896694183	19.130277634	42.32603926	-71.122271667	1	47924.443921	13.9
4077	2022-08-26	13:19:32.107	237.34689939	5696.325585	1661519972.107	0	899	2.9095930073	2.9795729647	522.00914545	537.25937671	2.5946280187	727.65472574	27.944452286	-1.1564810458	34.896694183	19.131201536	42.326038333	-71.122271667	1	47925.340122	13.9
4078	2022-08-26	13:19:33.023	237.34691	5696.32584	1661519973.024	0	899	2.9095930073	2.9795729647	521.17757016	536.40350737	2.5946280187	727.65415662	27.944452286	-1.1566643123	34.896694183	19.130107071	42.326038333	-71.122271204	1	47926.277893	13.927789256
4079	2022-08-26	13:19:33.934	237.34692053	5696.326093	1661519973.934	0	899	2.9163441256	2.9891167704	521.17757016	536.97746194	2.6895568742	727.64854542	27.944452286	-1.3239138118	34.896694183	19.109096502	42.326038007	-71.122270654	1	47927.196097	14.019609665
4080	2022-08-26	13:19:34.861	237.34693127	5696.326351	1661519974.862	0	899	2.9165031987	2.989281541	523.28248291	539.14656537	2.6896191824	727.64933726	27.950462026	-1.3448469852	34.896694183	19.119170132	42.326036877	-71.122273123	1	47928.063126	14.106312625
4081	2022-08-26	13:19:35.788	237.34694199	5696.326608	1661519975.788	0	899	2.9158863781	2.9863029158	523.28977059	538.63990237	2.6049312362	727.65045166	27.952142715	-1.2890001535	34.896694183	19.129558563	42.32603997	-71.12227003	1	47928.990982	14.199098196
4082	2022-08-26	13:19:36.743	237.34695304	5696.326873	1661519976.743	0	899	2.9158863781	2.9863029158	521.82816691	537.13542415	2.6049312362	727.6498114	27.952142715	-1.195264465	34.896694183	19.127230739	42.326041667	-71.122266626	1	47930.024655	14.2
4083	2022-08-26	13:19:37.664	237.34696372	5696.327129	1661519977.665	0	899	2.9176666072	2.9899226569	521.82816691	537.52774283	2.6697445914	727.63716621	27.952142715	-1.2614701055	34.896694183	19.118006447	42.326041667	-71.12226511	1	47930.933925	14.2
4084	2022-08-26	13:19:38.581	237.34697432	5696.327384	1661519978.581	0	899	2.9176666072	2.9899226569	523.31181348	539.05602598	2.6697445914	727.65870232	27.952142715	-1.4316084219	34.896694183	19.089851038	42.326041667	-71.122263646	1	47931.81244	14.2
4085	2022-08-26	13:19:39.539	237.34698541	5696.32765	1661519979.539	0	899	2.9115754009	2.9852765928	523.3205633	539.41538009	2.7273783591	727.63731738	27.954160513	-1.2912852922	34.896694183	19.112890964	42.326041667	-71.122264625	1	47932.775178	14.2
4086	2022-08-26	13:19:40.470	237.34699618	5696.327908	1661519980.47	0	899	2.9117285272	2.9854352833	522.18421876	538.24445686	2.7274392838	727.63270498	27.959955215	-1.5689566135	34.896694183	19.079502106	42.326041667	-71.122265	1	47933.711423	14.2
4087	2022-08-26	13:19:41.431	237.34700731	5696.328176	1661519981.432	0	899	2.9143427576	2.9853734875	522.18421876	537.64443403	2.6284702183	727.6444686	27.959955215	-1.687645909	34.896694183	19.08086586	42.326042828	-71.122266162	1	47934.697001	14.269700103
4088	2022-08-26	13:19:42.362	237.34701809	5696.328434	1661519982.363	0	899	2.9143427576	2.9853734875	523.25641722	538.74837688	2.6284702183	727.63789337	27.959955215	-1.2835997027	34.896694183	19.10698945	42.326044398	-71.122265602	1	47935.638639	14.3
4089	2022-08-26	13:19:43.315	237.34702912	5696.328699	1661519983.316	0	899	2.9205069419	2.9888125402	523.25641722	538.1195082	2.5247191698	727.64588372	27.959955215	-1.1784813428	34.896694183	19.120097356	42.326045944	-71.122265	1	47936.566507	14.3
4090	2022-08-26	13:19:44.233	237.34703975	5696.328954	1661519984.234	0	899	2.9205069419	2.9888125402	522.6834839	537.53030072	2.5247191698	727.65697757	27.959955215	-1.1603722967	34.896694183	19.082836492	42.326047468	-71.122265801	1	47937.480869	14.3
4091	2022-08-26	13:19:45.207	237.34705101	5696.329224	1661519985.207	0	899	2.913495199	2.9851192423	522.68807936	538.29770381	2.6506513392	727.65871687	27.961016257	-1.2084042513	34.896694183	19.081112186	42.32605158	-71.12226342	1	47938.487073	14.348707342
4092	2022-08-26	13:19:46.167	237.34706213	5696.329491	1661519986.168	0	899	2.913668881	2.9852990525	522.9188405	538.53576366	2.6507184563	727.6468906	27.96758461	-1.5047127458	34.896694183	19.080071898	42.326055741	-71.122257036	1	47939.444551	14.4
4093	2022-08-26	13:19:47.089	237.3470728	5696.329747	1661519987.09	0	899	2.9222363774	2.9939834795	522.9188405	538.51529134	2.6473442511	727.65816796	27.96758461	-1.253267199	34.896694183	19.11471718	42.32605956	-71.122251018	1	47940.347251	14.4
4094	2022-08-26	13:19:48.019	237.34708356	5696.330006	1661519988.02	0	899	2.9222363774	2.9939834795	522.46591815	538.04886024	2.6473442511	727.66641134	27.96758461	-1.5119886611	34.896694183	19.115056107	42.326067986	-71.122245671	1	47941.298554	14.429855372
4095	2022-08-26	13:19:48.923	237.34709402	5696.330256	1661519988.923	0	899	2.9257701846	2.9939346021	522.46591815	537.24895901	2.5151904343	727.65955358	27.96758461	-1.6877752542	34.896694183	19.111192703	42.326076496	-71.122242959	1	47942.224449	14.52244489
4096	2022-08-26	13:19:49.829	237.34710451	5696.330508	1661519989.83	0	899	2.9258618704	2.9940293525	521.9340041	536.70219673	2.5152239143	727.6488118	27.971037543	-1.555051431	34.896694183	19.093045986	42.326082285	-71.122241667	1	47943.123606	14.612360595
4097	2022-08-26	13:19:50.747	237.34711514	5696.330763	1661519990.748	0	899	2.9158927798	2.9874462914	521.95272653	537.51209125	2.6459784381	727.64477782	27.975366592	-1.414232453	34.896694183	19.102962102	42.32608655	-71.122241667	1	47943.976766	14.69767658
4098	2022-08-26	13:19:51.664	237.34712575	5696.331018	1661519991.665	0	899	2.9158927798	2.9874462914	524.06514706	539.68748285	2.6459784381	727.65457376	27.975366592	-1.2694683075	34.896694183	19.123435974	42.326091065	-71.122240201	1	47944.879684	14.612031558
4099	2022-08-26	13:19:52.572	237.34713625	5696.33127	1661519992.572	0	899	2.9226027812	2.9946822676	524.06514706	539.76659535	2.6589880616	727.66087008	27.975366592	-1.2093636863	34.896694183	19.116395786	42.326096905	-71.12223869	1	47945.785786	14.678578579
4100	2022-08-26	13:19:53.477	237.34714674	5696.331522	1661519993.478	0	899	2.9226027812	2.9946822676	522.50756379	538.16234552	2.6589880616	727.64196899	27.975366592	-1.2162514854	34.896694183	19.107695624	42.326101853	-71.122235987	1	47946.703967	14.7
4101	2022-08-26	13:19:54.371	237.34715708	5696.33177	1661519994.372	0	899	2.9239604682	2.9969191001	522.50998934	538.34938698	2.6894106282	727.64660564	27.975926822	-1.1779638908	34.896694183	19.129116665	42.32610439	-71.122233943	1	47947.634069	14.7
4102	2022-08-26	13:19:55.302	237.34716785	5696.332028	1661519995.302	0	899	2.9241496775	2.9971150862	522.25259238	538.08463564	2.6894845542	727.65490723	27.983057022	-1.4013081789	34.896694183	19.109752655	42.326105914	-71.122233333	1	47948.548539	14.7
4103	2022-08-26	13:19:56.229	237.34717858	5696.332286	1661519996.229	0	899	2.9268761578	2.9985850813	522.25259238	537.79603445	2.6418750986	727.61272304	27.983057022	-1.4718578809	34.896694183	19.1120224	42.326108163	-71.122230341	1	47949.448898	14.74488978
4104	2022-08-26	13:19:57.131	237.34718902	5696.332536	1661519997.131	0	899	2.9268761578	2.9985850813	522.18955253	537.73111838	2.6418750986	727.64247627	27.983057022	-1.3430899705	34.896694183	19.120896144	42.326110606	-71.122225455	1	47950.363636	14.836363636
4105	2022-08-26	13:19:58.108	237.34720032	5696.332808	1661519998.108	0	899	2.9265961465	2.999282711	522.18955253	537.9456222	2.677270133	727.65006403	27.983057022	-1.2011067867	34.896694183	19.128837585	42.326112279	-71.122222721	1	47951.367617	14.9
4106	2022-08-26	13:19:59.002	237.34721067	5696.333056	1661519999.002	0	899	2.9265961465	2.999282711	523.8638721	539.67046117	2.677270133	727.64758301	27.983057022	-1.2011067867	34.896694183	19.128837585	42.326112904	-71.122221667	1	47952.257304	14.9
4107	2022-08-26	13:19:59.868	237.34722071	5696.333297	1661519999.869	0	899	2.9337489519	3.001795629	523.87363756	538.63034248	2.504270609	727.640971	27.985306835	-1.1961052718	34.896694183	19.125498715	42.326111805	-71.122221805	1	47953.082983	14.9
4108	2022-08-26	13:20:00.737	237.34723076	5696.333538	1661520000.738	0	899	2.9338946178	3.0019461422	523.31856758	538.05995673	2.5043234295	727.66171002	27.990777969	-1.1733289215	34.896694183	19.126986889	42.326113326	-71.122223326	1	47953.995798	14.9
4109	2022-08-26	13:20:01.622	237.34724101	5696.333784	1661520001.623	0	899	2.9299345653	3.0001876047	523.31856758	538.55992026	2.5868554431	727.64383197	27.990777969	-1.1571601629	34.896694183	19.130277634	42.326114717	-71.122223333	1	47954.830349	14.9
4110	2022-08-26	13:20:02.525	237.34725145	5696.334035	1661520002.525	0	899	2.9299345653	3.0001876047	522.0410842	537.2452309	2.5868554431	727.64707047	27.990777969	-1.2022386489	34.896694183	19.130277634	42.326115	-71.122223333	1	47955.784783	14.9
4111	2022-08-26	13:20:03.453	237.34726219	5696.334293	1661520003.453	0	899	2.9269009017	2.9986882424	522.0410842	537.59517714	2.6446731359	727.62776679	27.990777969	-1.173490604	34.896694183	19.120543385	42.326116238	-71.122223333	1	47956.742625	14.9
4112	2022-08-26	13:20:04.306	237.34727207	5696.33453	1661520004.307	0	899	2.9269009017	2.9986882424	524.37038466	539.99387857	2.6446731359	727.63897705	27.990777969	-1.188085556	34.896694183	19.114433289	42.326116667	-71.122222375	1	47957.57512	14.957511962
4113	2022-08-26	13:20:05.236	237.34728282	5696.334788	1661520005.236	0	899	2.9359292432	3.0107237697	524.40205545	540.63417287	2.7444439164	727.6383093	27.998067426	-1.2340048528	34.896694183	19.120190955	42.326116667	-71.122221667	1	47958.485972	15
4114	2022-08-26	13:20:06.124	237.3472931	5696.335034	1661520006.124	0	899	2.9359415525	3.0107365291	523.86020207	540.07557697	2.7444488046	727.63992249	27.998529434	-1.1837955082	34.896694183	19.125095721	42.326116667	-71.122221667	1	47959.387397	15
4115	2022-08-26	13:20:07.065	237.347304	5696.335296	1661520007.066	0	899	2.928822327	3.0004788141	523.86020207	539.42962511	2.6382770718	727.64422607	27.998529434	-1.1652984619	34.896694183	19.126676559	42.326116126	-71.122222748	1	47960.324349	15
4116	2022-08-26	13:20:08.003	237.34731485	5696.335556	1661520008.003	0	899	2.928822327	3.0004788141	522.71458285	538.24995744	2.6382770718	727.64256357	27.998529434	-1.4951084742	34.896694183	19.114236036	42.326115	-71.122225	1	47961.220588	15
4117	2022-08-26	13:20:08.914	237.34732539	5696.335809	1661520008.914	0	899	2.931597818	3.0041079165	522.71458285	538.42102253	2.6664805499	727.62381325	27.998529434	-1.3055245584	34.896694183	19.122479976	42.326114718	-71.122224718	1	47962.169339	15
4118	2022-08-26	13:20:09.826	237.34733596	5696.336063	1661520009.827	0	899	2.931597818	3.0041079165	522.97035144	538.6844764	2.6664805499	727.62744141	27.998529434	-1.1571601629	34.896694183	19.128837585	42.326113476	-71.122223333	1	47963.085453	15
4119	2022-08-26	13:20:10.726	237.34734637	5696.336313	1661520010.726	0	899	2.9326114103	3.0047095604	522.99153743	538.61113082	2.6508007066	727.64031134	28.003418714	-1.3496328861	34.896694183	19.09678564	42.326115	-71.122223333	1	47964	15
4120	2022-08-26	13:20:11.599	237.34735648	5696.336556	1661520011.6	0	899	2.9326859562	3.0047867368	522.81499851	538.42949307	2.6508293332	727.64554823	28.006219864	-1.3575016742	34.896694183	19.094878165	42.326115	-71.122224793	1	47964.875752	15
4121	2022-08-26	13:20:12.456	237.34736639	5696.336793	1661520012.456	0	899	2.9351876884	3.003285077	522.81499851	537.54565255	2.5048940091	727.64948722	28.006219864	-1.1580440351	34.896694183	19.128585196	42.32611845	-71.122225	1	47965.689915	15
4122	2022-08-26	13:20:13.349	237.34737674	5696.337042	1661520013.35	0	899	2.9351876884	3.003285077	524.88189613	539.67078636	2.5048940091	727.64169534	28.006219864	-1.1620430946	34.896694183	19.128837585	42.326121916	-71.122225	1	47966.574771	15
4123	2022-08-26	13:20:14.243	237.34738708	5696.33729	1661520014.244	0	899	2.9346128572	3.0067532382	524.88366802	540.55824828	2.6505505991	727.63096406	28.006627304	-1.2072940615	34.896694183	19.12284529	42.326122513	-71.12222418	1	47967.492244	14.950775595
4124	2022-08-26	13:20:15.131	237.34739735	5696.337536	1661520015.131	0	899	2.9348068103	3.0069540347	522.84814475	538.46238976	2.6506250227	727.65622049	28.013910294	-1.2385427952	34.896694183	19.126317978	42.326121035	-71.122222702	1	47968.378947	14.862105263
4125	2022-08-26	13:20:16.012	237.34740755	5696.337781	1661520016.012	0	899	2.9347002766	3.0050562784	522.84814475	538.07333718	2.586449458	727.65548039	28.013910294	-1.2396961869	34.896694183	19.125551641	42.326119213	-71.122221667	1	47969.236012	14.776398779
4126	2022-08-26	13:20:16.976	237.3474187	5696.338049	1661520016.976	0	899	2.9347002766	3.0050562784	524.43669636	539.70814698	2.586449458	727.65084536	28.013910294	-1.1975928103	34.896694183	19.12806252	42.326116667	-71.122221667	1	47970.206796	14.7
4127	2022-08-26	13:20:17.941	237.34742988	5696.338317	1661520017.942	0	899	2.9434914396	3.0157805958	524.43669636	540.08281237	2.6480663796	727.6402794	28.013910294	-1.1673572719	34.896694183	19.129500699	42.326116401	-71.122221667	1	47971.159188	14.7
4128	2022-08-26	13:20:18.901	237.34744098	5696.338584	1661520018.901	0	899	2.9434914396	3.0157805958	522.39914175	537.98446908	2.6480663796	727.63495358	28.013910294	-1.1933781556	34.896694183	19.126272202	42.326115287	-71.122221667	1	47972.172345	14.7
4129	2022-08-26	13:20:19.805	237.34745146	5696.338835	1661520019.806	0	899	2.9428890041	3.0146285678	522.4152337	537.88512388	2.6289381896	727.63190869	28.017628183	-1.178912488	34.896694183	19.124564202	42.326116791	-71.122221543	1	47973.074458	14.7
4130	2022-08-26	13:20:20.697	237.34746178	5696.339083	1661520020.698	0	899	2.9429950911	3.0147383664	523.67410627	539.18151903	2.6289784538	727.63369448	28.021600723	-1.1599411364	34.896694183	19.123914997	42.326118192	-71.122220141	1	47973.915174	14.7
4131	2022-08-26	13:20:21.569	237.34747186	5696.339325	1661520021.569	0	899	2.946907336	3.0187881442	523.67410627	539.19066676	2.6304846428	727.62640381	28.021600723	-1.1571601629	34.896694183	19.128837585	42.326118333	-71.122221415	1	47974.848913	14.7
4132	2022-08-26	13:20:22.520	237.34748288	5696.339589	1661520022.521	0	899	2.946907336	3.0187881442	523.07440216	538.57319331	2.6304846428	727.6252688	28.021600723	-1.2312776908	34.896694183	19.129009474	42.326117056	-71.122222944	1	47975.766258	14.7
4133	2022-08-26	13:20:23.450	237.34749363	5696.339847	1661520023.45	0	899	2.9392072737	3.0112988311	523.07440216	538.65980006	2.6447584092	727.63949888	28.021600723	-1.468042016	34.896694183	19.129558563	42.326111732	-71.122224567	1	47976.740217	14.7
4134	2022-08-26	13:20:24.365	237.34750424	5696.340102	1661520024.366	0	899	2.9392072737	3.0112988311	524.93018393	540.57087625	2.6447584092	727.63456554	28.021600723	-1.4810632467	34.896694183	19.081663132	42.326106764	-71.122225	1	47977.647228	14.7
4135	2022-08-26	13:20:25.282	237.34751485	5696.340356	1661520025.283	0	899	2.944822576	3.0176931623	524.93466659	540.71508252	2.6676732867	727.6248274	28.022631449	-1.4888242452	34.896694183	19.081138421	42.326102337	-71.122223225	1	47978.532556	14.7
4136	2022-08-26	13:20:26.197	237.34752544	5696.340611	1661520026.198	0	899	2.9450029866	3.0178799811	523.06373015	538.78832418	2.6677427243	727.63611204	28.029382706	-1.3638505983	34.896694183	19.101908349	42.326098504	-71.122220171	1	47979.448811	14.655118925
4137	2022-08-26	13:20:27.111	237.34753602	5696.340864	1661520027.112	0	899	2.9453899397	3.0175728618	523.06373015	538.6357388	2.6426043681	727.62002705	28.029382706	-1.1896701333	35.091298261	19.127385184	42.326094162	-71.122216455	1	47980.37574	14.562426036
4138	2022-08-26	13:20:28.026	237.34754661	5696.341119	1661520028.027	0	899	2.9453899397	3.0175728618	523.69779381	539.28867902	2.6426043681	727.63332746	28.029382706	-1.1760344576	35.000592971	19.126467585	42.326089073	-71.122213333	1	47981.278107	14.472189349
4139	2022-08-26	13:20:28.911	237.34755684	5696.341364	1661520028.911	0	899	2.9474803877	3.020395376	523.69779381	539.43639142	2.6669106676	727.64524387	28.029382706	-1.1576128795	34.896694183	19.1272474	42.326085636	-71.122213333	1	47982.154629	14.384537131
4140	2022-08-26	13:20:29.834	237.34756752	5696.341621	1661520029.834	0	899	2.9476149837	3.0205347514	522.09549618	537.78625381	2.6669624119	727.62604083	28.034415075	-1.2261468156	35.061612893	19.097109851	42.326079376	-71.122213801	1	47983.093591	14.28128179
4141	2022-08-26	13:20:30.783	237.34757852	5696.341884	1661520030.784	0	899	2.9533152781	3.0238872865	522.10659803	537.26050336	2.5782340121	727.63336626	28.036981583	-1.259885574	35.0352259	19.101635977	42.326072939	-71.122218629	1	47984.059118	14.1
4142	2022-08-26	13:20:31.743	237.34758963	5696.342151	1661520031.744	0	899	2.9533152781	3.0238872865	524.05518144	539.26564352	2.5782340121	727.6217522	28.036981583	-1.2580746412	34.896694183	19.126676559	42.326066597	-71.122223473	1	47985.021021	14.097897898
4143	2022-08-26	13:20:32.704	237.34760075	5696.342418	1661520032.705	0	899	2.949402978	3.0218092357	524.05518144	539.68382313	2.6470644283	727.6379629	28.036981583	-1.195113561	34.896694183	19.1236078	42.32606339	-71.122229887	1	47985.982983	14.001701702
4144	2022-08-26	13:20:33.605	237.34761117	5696.342668	1661520033.605	0	899	2.949402978	3.0218092357	523.07945376	538.6789968	2.6470644283	727.64032346	28.036981583	-1.163724634	34.982451913	19.124351994	42.326059043	-71.12223286	1	47986.858115	13.914188533
4145	2022-08-26	13:20:34.525	237.34762182	5696.342924	1661520034.525	0	899	2.9484438081	3.0211291383	523.08436727	538.74961353	2.6578650892	727.63741843	28.038115381	-1.1704831637	35.109439319	19.128155639	42.326055751	-71.122235916	1	47987.774775	13.9
4146	2022-08-26	13:20:35.454	237.34763258	5696.343182	1661520035.455	0	899	2.9486216758	3.0213133	522.81962655	538.47735775	2.6579332174	727.63293457	28.044763565	-1.1913409233	34.896694183	19.124156952	42.326052529	-71.122240373	1	47988.741325	13.825867508
4147	2022-08-26	13:20:36.364	237.3476431	5696.343434	1661520036.364	0	899	2.9445618854	3.0151313578	522.81962655	538.03901417	2.5856282722	727.6203104	28.044763565	-1.1912546821	34.962661667	19.123984608	42.326049615	-71.122244745	1	47989.615599	13.8
4148	2022-08-26	13:20:37.323	237.34765421	5696.343701	1661520037.324	0	899	2.9445618854	3.0151313578	524.1942736	539.45367748	2.5856282722	727.61428692	28.044763565	-1.1636707783	35.145721436	19.129558563	42.326043628	-71.122248549	1	47990.564633	13.8
4149	2022-08-26	13:20:38.244	237.34766487	5696.343957	1661520038.245	0	899	2.9511297956	3.0243895471	524.1942736	540.00299171	2.6759818751	727.64074424	28.044763565	-1.2124572479	34.904940119	19.128166199	42.326037573	-71.12225	1	47991.485437	13.848543689
4150	2022-08-26	13:20:39.140	237.34767523	5696.344206	1661520039.14	0	899	2.9511297956	3.0243895471	524.20541716	540.01447134	2.6759818751	727.64215088	28.044763565	-1.2141280174	34.896694183	19.128118515	42.326033761	-71.12225	1	47992.37169	13.9
4151	2022-08-26	13:20:39.984	237.34768501	5696.34444	1661520039.985	0	899	2.949209892	3.023590103	524.21802457	540.28103687	2.7176276042	727.62270977	28.047666575	-1.233519727	34.990697848	19.107808309	42.326030841	-71.122249587	1	47993.247557	13.9
4152	2022-08-26	13:20:40.862	237.34769517	5696.344684	1661520040.863	0	899	2.9493380056	3.0237228553	523.26972228	539.30398187	2.7176777678	727.62223806	28.052453995	-1.1999857607	35.145721436	19.113353565	42.326028333	-71.122248051	1	47994.169414	13.9
4153	2022-08-26	13:20:41.782	237.34770582	5696.34494	1661520041.783	0	899	2.9516154773	3.0246711069	523.26972228	539.00375682	2.6682774437	727.59899902	28.052453995	-1.16855371	35.145721436	19.126317978	42.326028333	-71.122246667	1	47995.013889	13.901388889
4154	2022-08-26	13:20:42.680	237.34771622	5696.345189	1661520042.681	0	899	2.9516154773	3.0246711069	524.22711324	539.98993527	2.6682774437	727.60903102	28.052453995	-1.1600705551	35.145721436	19.126431888	42.326028333	-71.122246667	1	47995.973291	13.99732906
4155	2022-08-26	13:20:43.617	237.34772705	5696.345449	1661520043.617	0	899	2.9578496396	3.0281723062	524.22711324	539.3651805	2.5654892673	727.61385482	28.052453995	-1.1980993953	35.145721436	19.119255874	42.326028333	-71.122246667	1	47996.858624	14
4156	2022-08-26	13:20:44.530	237.34773763	5696.345703	1661520044.531	0	899	2.9578496396	3.0281723062	524.52712214	539.67385274	2.5654892673	727.61574974	28.052453995	-1.1994791031	35.145721436	19.118034363	42.326029694	-71.122246667	1	47997.816239	14
4157	2022-08-26	13:20:45.466	237.34774845	5696.345963	1661520045.466	0	899	2.9620323788	3.034307414	524.54817393	540.09610311	2.6313837474	727.62712127	28.057298408	-1.2219213255	35.007189719	19.122603511	42.326027528	-71.122244195	1	47998.741497	14
4158	2022-08-26	13:20:46.440	237.34775972	5696.346233	1661520046.44	0	899	2.9621113291	3.0343891293	523.03706566	538.54038547	2.6314135514	727.62881045	28.060235977	-1.1555324793	35.145721436	19.129558563	42.32602333	-71.122241109	1	47999.667295	14
4159	2022-08-26	13:20:47.348	237.34777024	5696.346486	1661520047.349	0	899	2.9565171737	3.0302105875	523.03706566	538.87568151	2.6866513943	727.63033835	28.060235977	-1.1597040252	35.005540532	19.127232937	42.326018697	-71.12223802	1	48000.594017	14
4160	2022-08-26	13:20:48.279	237.34778101	5696.346744	1661520048.279	0	899	2.9565171737	3.0302105875	524.68494175	540.5734586	2.6866513943	727.6350708	28.060235977	-1.1539047956	35.145721436	19.125957489	42.326013869	-71.122232937	1	48001.559512	14.05595117
4161	2022-08-26	13:20:49.183	237.34779147	5696.346995	1661520049.183	0	899	2.959685348	3.0307643324	524.68494175	539.99045529	2.5908633084	727.62062972	28.060235977	-1.1583027753	35.145721436	19.128551483	42.326010187	-71.122227041	1	48002.443921	14.144392083
4162	2022-08-26	13:20:50.058	237.3478016	5696.347238	1661520050.058	0	899	2.9598193837	3.0309029878	524.11769307	539.4069623	2.5909131684	727.64136591	28.065227117	-1.183084064	35.145721436	19.125331904	42.326007282	-71.122222282	1	48003.315265	14.231526549
4163	2022-08-26	13:20:51.013	237.34781266	5696.347504	1661520051.014	0	899	2.9646860287	3.037206418	524.1294133	539.70391508	2.6377964064	727.62568958	28.067926407	-1.196223855	35.145721436	19.123435974	42.326004455	-71.122218364	1	48004.327184	14.3
4164	2022-08-26	13:20:51.944	237.34782344	5696.347762	1661520051.945	0	899	2.9646860287	3.037206418	523.44805819	539.00231351	2.6377964064	727.62753478	28.067926407	-1.4729142544	35.145721436	19.087593546	42.32600293	-71.122214596	1	48005.242116	14.324211597
4165	2022-08-26	13:20:52.838	237.34783378	5696.348011	1661520052.839	0	899	2.966389599	3.037956891	523.44805819	538.78799843	2.602486183	727.64071312	28.067926407	-1.3742309927	35.145721436	19.105026978	42.326001667	-71.122213578	1	48006.146943	14.4
4166	2022-08-26	13:20:53.736	237.34784418	5696.34826	1661520053.737	0	899	2.966389599	3.037956891	524.89830021	540.28074061	2.602486183	727.64171272	28.067926407	-1.2688538697	35.145721436	19.122174295	42.32600172	-71.122215	1	48007.032039	14.4
4167	2022-08-26	13:20:54.676	237.34785505	5696.348521	1661520054.676	0	899	2.96254363	3.0355340975	524.90941743	540.62013507	2.6563572648	727.62132576	28.070483012	-1.3917471494	35.145721436	19.098247023	42.326003239	-71.122215	1	48007.943689	14.4
4168	2022-08-26	13:20:55.559	237.34786528	5696.348767	1661520055.56	0	899	2.9626824474	3.0356778244	523.38848008	539.05399682	2.6564101603	727.6210311	28.075647354	-1.2358049707	35.145721436	19.118783117	42.326004757	-71.122215	1	48008.854188	14.4
4169	2022-08-26	13:20:56.509	237.34787626	5696.34903	1661520056.509	0	899	2.9638757746	3.0362264718	523.38848008	538.90865064	2.6324735287	727.62661036	28.075647354	-1.5087333918	35.145721436	19.079862595	42.326005	-71.122216289	1	48009.773206	14.4
4170	2022-08-26	13:20:57.461	237.34788729	5696.349295	1661520057.462	0	899	2.9638757746	3.0362264718	523.8271403	539.36031857	2.6324735287	727.61581724	28.075647354	-1.5044648166	35.145721436	19.079075605	42.326005	-71.122216667	1	48010.728383	14.4
4171	2022-08-26	13:20:58.380	237.34789792	5696.34955	1661520058.38	0	899	2.9617423405	3.0322610434	523.8271403	538.9759996	2.5691720183	727.60950798	28.075647354	-1.3700917667	34.944520609	19.112394813	42.326003878	-71.122216667	1	48011.673216	14.4
4172	2022-08-26	13:20:59.292	237.34790848	5696.349804	1661520059.293	0	899	2.9617423405	3.0322610434	524.8797367	540.05903664	2.5691720183	727.61960182	28.075647354	-1.3394573927	34.896694183	19.120555878	42.326002367	-71.122216667	1	48012.579612	14.4
4173	2022-08-26	13:21:00.165	237.34791859	5696.350046	1661520060.166	0	899	2.9680996442	3.0388013209	524.88793066	540.07429052	2.5702943471	727.62938079	28.077531764	-1.3243018728	34.957714106	19.120820405	42.326000932	-71.122216667	1	48013.440882	14.4
4174	2022-08-26	13:21:01.000	237.34792825	5696.350278	1661520061.001	0	899	2.9682560003	3.038963022	523.51192925	538.65882675	2.5703518891	727.62601213	28.083337784	-1.3867455721	35.145721436	19.099634928	42.326	-71.122216667	1	48014.286453	14.4
4175	2022-08-26	13:21:01.881	237.34793845	5696.350523	1661520061.882	0	899	2.9664104644	3.0374868888	523.51192925	538.74787822	2.585036113	727.62562895	28.083337784	-1.2741248331	35.145721436	19.118447045	42.325999391	-71.122216362	1	48015.182775	14.4
4176	2022-08-26	13:21:02.799	237.34794906	5696.350778	1661520062.799	0	899	2.9664104644	3.0374868888	525.50124429	540.79508898	2.585036113	727.62860107	28.083337784	-1.2255215645	35.145721436	19.127397537	42.325996356	-71.122215104	1	48016.06213	14.4
4177	2022-08-26	13:21:03.732	237.34795986	5696.351037	1661520063.732	0	899	2.9679098548	3.0398429189	525.50124429	540.97249335	2.614164257	727.6166875	28.083337784	-1.3420120051	35.145721436	19.125303003	42.325991755	-71.122216637	1	48016.982249	14.4
4178	2022-08-26	13:21:04.588	237.34796978	5696.351275	1661520064.589	0	899	2.9680430797	3.0399807783	523.91482506	539.33967137	2.6142141277	727.62644463	28.088285269	-1.401879564	35.145721436	19.108035309	42.325990244	-71.122218089	1	48017.85351	14.4
4179	2022-08-26	13:21:05.526	237.34798064	5696.351535	1661520065.527	0	899	2.9701581271	3.0431638722	523.92712725	539.57132648	2.6502518931	727.63639215	28.091119766	-1.3660927261	35.145721436	19.102729216	42.32598861	-71.122218333	1	48018.834034	14.483403361
4180	2022-08-26	13:21:06.459	237.34799142	5696.351794	1661520066.459	0	899	2.9701581271	3.0431638722	522.50287711	538.10454894	2.6502518931	727.6317268	28.091119766	-1.1611700097	35.145721436	19.112251623	42.325990958	-71.122218333	1	48019.787386	14.5
4181	2022-08-26	13:21:07.397	237.34800228	5696.352055	1661520067.397	0	899	2.9677598653	3.0393382243	522.50287711	537.81039133	2.6017056515	727.62081768	28.091119766	-1.2076174021	35.145721436	19.124517441	42.325991667	-71.122218333	1	48020.697608	14.5
4182	2022-08-26	13:21:08.295	237.34801267	5696.352304	1661520068.295	0	899	2.9677598653	3.0393382243	524.93721848	540.31605042	2.6017056515	727.62743939	28.091119766	-1.4710063129	35.145721436	19.083629065	42.325991667	-71.122218333	1	48021.565598	14.5
4183	2022-08-26	13:21:09.221	237.3480234	5696.352562	1661520069.222	0	899	2.9716401454	3.0457677381	524.93721848	540.84572055	2.6886766107	727.61993408	28.091119766	-1.5022227764	35.145721436	19.078783035	42.325991667	-71.122219174	1	48022.504202	14.5
4184	2022-08-26	13:21:10.157	237.34803422	5696.352821	1661520070.157	0	899	2.9718398284	3.0459745722	522.49753568	538.33256778	2.6887533957	727.62291389	28.098526039	-1.2110775149	35.145721436	19.123349764	42.325991667	-71.122220773	1	48023.463928	14.5
4185	2022-08-26	13:21:11.066	237.34804476	5696.353074	1661520071.067	0	899	2.9703870106	3.04274523	522.49863352	537.9598962	2.6271068416	727.61380348	28.098779678	-1.1978730571	35.145721436	19.123922348	42.325992264	-71.122222264	1	48024.358509	14.5
4186	2022-08-26	13:21:12.000	237.34805556	5696.353333	1661520072	0	899	2.9703870106	3.04274523	523.81673116	539.31699768	2.6271068416	727.62587915	28.098779678	-1.2038770338	35.145721436	19.123774977	42.325995629	-71.122223333	1	48025.275499	14.527549947
4187	2022-08-26	13:21:12.930	237.34806633	5696.353592	1661520072.931	0	899	2.975231963	3.0494059172	523.81673116	539.68197996	2.6871483783	727.61727764	28.098779678	-1.1949087563	35.145721436	19.125530243	42.326002064	-71.122222936	1	48026.238659	14.6
4188	2022-08-26	13:21:13.859	237.34807708	5696.35385	1661520073.86	0	899	2.975231963	3.0494059172	520.95139491	536.72985902	2.6871483783	727.62108971	28.098779678	-1.1691897105	35.145721436	19.126038368	42.326003866	-71.122221667	1	48027.159715	14.615971516
4189	2022-08-26	13:21:14.732	237.34808718	5696.354092	1661520074.732	0	899	2.9758018586	3.0477509733	520.95139491	536.25124103	2.6079630303	727.60368943	28.098779678	-1.176692009	35.145721436	19.124517441	42.326006667	-71.122221667	1	48028.043355	14.704335533
4190	2022-08-26	13:21:15.582	237.34809703	5696.354329	1661520075.583	0	899	2.9759099615	3.0478628277	524.41045208	539.81213219	2.6080032967	727.6216754	28.102783746	-1.1884628258	35.145721436	19.126191386	42.326006667	-71.122221667	1	48028.845429	14.784542884
4191	2022-08-26	13:21:16.505	237.3481077	5696.354585	1661520076.505	0	899	2.9799115265	3.0510727543	524.42673132	539.63802639	2.5765959734	727.6258072	28.106531143	-1.2017966659	35.145721436	19.127040522	42.326009324	-71.122220338	1	48029.797056	14.879705573
4192	2022-08-26	13:21:17.421	237.34811831	5696.354839	1661520077.422	0	899	2.9799115265	3.0510727543	523.59315199	538.78026863	2.5765959734	727.62936826	28.106531143	-1.2011067867	35.145721436	19.124517441	42.326016922	-71.122218846	1	48030.692161	14.969216061
4193	2022-08-26	13:21:18.375	237.34812935	5696.355104	1661520078.376	0	899	2.9835829564	3.056035985	523.59315199	539.03824167	2.6191087719	727.62222351	28.106531143	-1.1623017946	35.145721436	19.128808975	42.326023116	-71.122218333	1	48031.623274	15
4194	2022-08-26	13:21:19.234	237.34813929	5696.355343	1661520079.235	0	899	2.9835911622	3.0560444768	524.88078752	540.36387884	2.6191118336	727.61460381	28.106834298	-1.3944957556	35.145721436	19.096002895	42.326031913	-71.122219197	1	48032.518478	15.051847826
4195	2022-08-26	13:21:20.137	237.34814973	5696.355594	1661520080.137	0	899	2.9855184746	3.0573318619	524.91264243	540.24926725	2.5948860118	727.61359249	28.114160538	-1.1976035881	35.145721436	19.127042455	42.326041938	-71.12222	1	48033.432611	15.143261074
4196	2022-08-26	13:21:21.000	237.34815972	5696.355833	1661520081	0	899	2.9855184746	3.0573318619	523.21101538	538.49792294	2.5948860118	727.61413574	28.114160538	-1.2483087778	35.145721436	19.123435974	42.326048383	-71.122220429	1	48034.257396	15.225739645
4197	2022-08-26	13:21:21.842	237.34816948	5696.356067	1661520081.843	0	899	2.986980561	3.0609716051	523.21101538	538.95613824	2.6703937892	727.61466121	28.114160538	-1.2448055365	35.145721436	19.126536237	42.326053964	-71.122221351	1	48035.094637	15.309463722
4198	2022-08-26	13:21:22.720	237.34817964	5696.356311	1661520082.721	0	899	2.986980561	3.0609716051	523.2014556	538.94629078	2.6703937892	727.59772254	28.114160538	-1.257093769	35.145721436	19.129803436	42.326060029	-71.122218247	1	48036.017294	15.4017294
4199	2022-08-26	13:21:23.621	237.34819006	5696.356561	1661520083.621	0	899	2.9849387496	3.0582335275	523.2014556	538.80809058	2.6476333474	727.59716474	28.114160538	-1.3402765816	35.145721436	19.123376707	42.326061555	-71.122213669	1	48036.932859	15.49328586
4200	2022-08-26	13:21:24.500	237.34820023	5696.356806	1661520084.5	0	899	2.9849387496	3.0582335275	523.81544754	539.44039735	2.6476333474	727.59570232	28.114160538	-1.160415411	35.145721436	19.129558563	42.326062963	-71.122213333	1	48037.77799	15.577799043
4201	2022-08-26	13:21:25.441	237.34821113	5696.357067	1661520085.442	0	899	2.9866612403	3.0603552854	523.83379023	539.53573849	2.6602104953	727.60675574	28.118387728	-1.1835151927	35.145721436	19.128158279	42.326063333	-71.122210888	1	48038.733471	15.673347107
4202	2022-08-26	13:21:26.351	237.34822167	5696.35732	1661520086.352	0	899	2.9867550783	3.0604524473	524.08663397	539.79637732	2.660246022	727.62462975	28.121850967	-1.287081394	35.145721436	19.116558972	42.326066409	-71.122208975	1	48039.615094	15.761509434
4203	2022-08-26	13:21:27.256	237.34823214	5696.357571	1661520087.257	0	899	2.9879695379	3.0577109251	524.08663397	538.94290072	2.5197044984	727.63797139	28.121850967	-1.4975445634	35.145721436	19.094949305	42.326073554	-71.122208333	1	48040.522059	15.852205882
4204	2022-08-26	13:21:28.161	237.34824262	5696.357823	1661520088.162	0	899	2.9879695379	3.0577109251	524.7828991	539.65890286	2.5197044984	727.58764648	28.121850967	-1.2938830853	35.145721436	19.124876022	42.326081385	-71.122208333	1	48041.457782	15.94577823
4205	2022-08-26	13:21:29.036	237.34825274	5696.358066	1661520089.037	0	899	2.9775784852	3.0513360528	524.7828991	540.57520111	2.6703734423	727.60396025	28.121850967	-1.1926020771	35.145721436	19.12899726	42.326086091	-71.122207788	1	48042.327273	16.032727273
4206	2022-08-26	13:21:29.940	237.34826319	5696.358317	1661520089.94	0	899	2.9776724081	3.0514333157	523.87794186	539.64322871	2.6704092465	727.63065323	28.12532795	-1.1618059724	35.145721436	19.128854107	42.326089783	-71.122207029	1	48043.217391	16.12173913
4207	2022-08-26	13:21:30.838	237.3482736	5696.358566	1661520090.839	0	899	2.9864601424	3.0626267843	523.89635842	540.13099645	2.7474271601	727.60194488	28.129571915	-1.4433254082	35.145721436	19.08789257	42.326095869	-71.122208333	1	48044.173786	16.234757282
4208	2022-08-26	13:21:31.825	237.34828501	5696.35884	1661520091.825	0	899	2.9864601424	3.0626267843	523.25833863	539.47320553	2.7474271601	727.61931767	28.129571915	-1.3649824258	35.145721436	19.097570609	42.326100848	-71.122208757	1	48045.127238	16.412723845
4209	2022-08-26	13:21:32.742	237.34829563	5696.359095	1661520092.742	0	899	2.9875142962	3.0598662013	523.25833863	538.65151323	2.6121793349	727.62309295	28.129571915	-1.1916749959	35.145721436	19.122368238	42.32610661	-71.122211638	1	48045.991517	16.499151744
4210	2022-08-26	13:21:33.642	237.34830605	5696.359345	1661520093.643	0	899	2.9875142962	3.0598662013	524.84235212	540.28212512	2.6121793349	727.61407471	28.129571915	-1.188085556	35.145721436	19.127397537	42.326109899	-71.122211667	1	48046.969565	16.596956522
4211	2022-08-26	13:21:34.566	237.34831675	5696.359602	1661520094.567	0	899	2.9834900421	3.0566306579	524.85547905	540.48597853	2.6434500147	727.60988996	28.132591336	-1.1843236124	35.145721436	19.129214963	42.32610855	-71.122207317	1	48047.869903	16.686990291
4212	2022-08-26	13:21:35.506	237.34832762	5696.359863	1661520095.506	0	899	2.9836139885	3.0567589663	523.03633554	538.61294315	2.6434966973	727.61288472	28.137170792	-1.2121662146	35.145721436	19.128857013	42.326120433	-71.122208011	1	48048.806613	16.619338677
4213	2022-08-26	13:21:36.431	237.34833833	5696.36012	1661520096.432	0	899	2.9896812959	3.0615400392	523.03633554	538.30644067	2.5929558905	727.61945914	28.137170792	-1.1913409233	35.145721436	19.125236511	42.326122147	-71.122203589	1	48049.71165	16.671165049
4214	2022-08-26	13:21:37.321	237.34834862	5696.360367	1661520097.321	0	899	2.9896812959	3.0615400392	524.37552978	539.68473283	2.5929558905	727.61259491	28.137170792	-1.2285290317	35.145721436	19.117831653	42.326121667	-71.122199626	1	48050.612203	16.761220269
4215	2022-08-26	13:21:38.187	237.34835865	5696.360608	1661520098.187	0	899	2.9876950119	3.0605883699	524.37552978	539.91665776	2.6311068678	727.62620211	28.137170792	-1.2049657698	35.145721436	19.122453626	42.326121667	-71.122196767	1	48051.469856	16.846985646
4216	2022-08-26	13:21:39.203	237.34837041	5696.36089	1661520099.203	0	899	2.9876950119	3.0605883699	524.8802143	540.43629982	2.6311068678	727.62033505	28.137170792	-1.1913409233	35.145721436	19.129198074	42.326121667	-71.122194217	1	48052.46999	16.9
4217	2022-08-26	13:21:40.094	237.34838072	5696.361137	1661520100.094	0	899	2.9971671301	3.0681798581	524.88385552	539.98857736	2.5568828895	727.62018065	28.138008307	-1.1877191209	35.145721436	19.129274469	42.326122942	-71.122192058	1	48053.382627	16.938262668
4218	2022-08-26	13:21:40.990	237.3483911	5696.361386	1661520100.991	0	899	2.9973592676	3.0683785291	524.61690078	539.71436364	2.5569525675	727.5978341	28.145074844	-1.155090576	35.145721436	19.127781609	42.326125	-71.122189029	1	48054.291262	17
4219	2022-08-26	13:21:41.927	237.34840194	5696.361647	1661520101.928	0	899	2.9881599241	3.0603196601	524.61690078	540.00550052	2.6048552707	727.61816689	28.145074844	-1.3153120224	35.145721436	19.128339389	42.326125	-71.122186326	1	48055.204142	17
4220	2022-08-26	13:21:42.834	237.34841243	5696.361898	1661520102.834	0	899	2.9881599241	3.0603196601	523.48926374	538.84478648	2.6048552707	727.60711427	28.145074844	-1.2572662554	35.145721436	19.129405773	42.326125353	-71.122185	1	48056.105769	17
4221	2022-08-26	13:21:43.747	237.34842301	5696.362152	1661520103.748	0	899	2.9953745037	3.06747878	523.49831823	538.80510142	2.5967785183	727.60808518	28.147162974	-1.1773172222	35.145721436	19.128776032	42.32612918	-71.122185242	1	48057.072573	17.007257304
4222	2022-08-26	13:21:44.655	237.34843352	5696.362404	1661520104.656	0	899	2.9955267334	3.0676362695	524.00384596	539.32575118	2.5968346212	727.60479736	28.152765274	-1.1571601629	35.145721436	19.126676559	42.326139164	-71.122188095	1	48057.928369	17.092836946
4223	2022-08-26	13:21:45.559	237.34844397	5696.362655	1661520105.559	0	899	2.9901526671	3.0623534553	524.00384596	539.37295042	2.604606246	727.6204838	28.152765274	-1.1571601629	35.145721436	19.126676559	42.326144143	-71.122191096	1	48058.828657	17.182865731
4224	2022-08-26	13:21:46.471	237.34845454	5696.362909	1661520106.472	0	899	2.9901526671	3.0623534553	523.66181855	539.0208913	2.604606246	727.61840861	28.152765274	-1.1571601629	35.145721436	19.1277855	42.326145	-71.122194309	1	48059.792735	17.279273504
4225	2022-08-26	13:21:47.384	237.34846509	5696.363162	1661520107.384	0	899	2.9947210199	3.0703315232	523.66181855	539.72540423	2.7205224359	727.60443034	28.152765274	-1.1911252832	35.145721436	19.123576297	42.326145	-71.122196096	1	48060.657509	17.3
4226	2022-08-26	13:21:48.269	237.34847534	5696.363408	1661520108.269	0	899	2.9947210199	3.0703315232	524.64533018	540.73908557	2.7205224359	727.61773277	28.152765274	-1.2341125698	35.145721436	19.119937303	42.326141236	-71.122194785	1	48061.564641	17.3
4227	2022-08-26	13:21:49.184	237.34848593	5696.363662	1661520109.184	0	899	2.9974977669	3.0729015376	524.64533018	540.6799041	2.7108149611	727.62243289	28.152765274	-1.2353414171	35.145721436	19.120889133	42.326137477	-71.122192477	1	48062.513807	17.351380671
4228	2022-08-26	13:21:50.055	237.34849601	5696.363904	1661520110.055	0	899	2.9976475195	3.0730566991	524.26502421	540.28832565	2.7108725353	727.62036577	28.158272585	-1.2049010692	35.145721436	19.126117441	42.326136667	-71.122191081	1	48063.351301	17.4
4229	2022-08-26	13:21:51.012	237.34850708	5696.36417	1661520111.012	0	899	3.0017812673	3.0710519463	524.27423926	538.96678531	2.4918261347	727.63592529	28.160394669	-1.2076174021	35.145721436	19.126317978	42.326136205	-71.122189078	1	48064.276709	17.4
4230	2022-08-26	13:21:51.993	237.34851845	5696.364443	1661520111.994	0	899	3.0017812673	3.0710519463	525.68922053	540.42142078	2.4918261347	727.61841022	28.160394669	-1.5155349875	35.145721436	19.084191518	42.326135	-71.122186158	1	48065.305305	17.369469469
4231	2022-08-26	13:21:52.907	237.34852903	5696.364697	1661520112.908	0	899	2.994743181	3.0699430212	525.68922053	541.72683347	2.706088886	727.60793603	28.160394669	-1.5251392205	35.145721436	19.080223083	42.326133596	-71.122184649	1	48066.210526	17.3
4232	2022-08-26	13:21:53.841	237.34853983	5696.364956	1661520113.841	0	899	2.994743181	3.0699430212	525.04689577	541.0649128	2.706088886	727.60406494	28.160394669	-1.5119886398	35.145721436	19.080223083	42.326128333	-71.122183144	1	48067.113565	17.3
4233	2022-08-26	13:21:54.736	237.3485502	5696.365205	1661520114.737	0	899	2.999816109	3.0719674533	525.04689577	540.38617027	2.5946768177	727.60943442	28.160394669	-1.2582040338	35.145721436	19.113963752	42.32612851	-71.122181755	1	48068.053053	17.3
4234	2022-08-26	13:21:55.619	237.34856042	5696.36545	1661520115.62	0	899	2.9999016939	3.0720559929	525.88940024	541.25348035	2.5947082889	727.61381925	28.163539798	-1.162851572	35.145721436	19.126918464	42.326131456	-71.122183228	1	48068.936937	17.3
4235	2022-08-26	13:21:56.536	237.34857102	5696.365704	1661520116.536	0	899	3.0037413238	3.078808542	525.90906592	541.87671219	2.6935379217	727.6151507	28.168054581	-1.1718090773	35.145721436	19.126317978	42.326137275	-71.122184735	1	48069.841223	17.3
4236	2022-08-26	13:21:57.460	237.34858172	5696.365961	1661520117.461	0	899	3.0037413238	3.078808542	523.80920036	539.71309054	2.6935379217	727.60960499	28.168054581	-1.203187183	35.145721436	19.125639972	42.326139589	-71.122185	1	48070.753452	17.3
4237	2022-08-26	13:21:58.380	237.34859236	5696.366217	1661520118.38	0	899	3.0051757494	3.0781504478	523.80920036	539.26009118	2.6190146086	727.60645178	28.168054581	-1.2115410077	35.145721436	19.126076023	42.326141117	-71.122185	1	48071.670341	17.3
4238	2022-08-26	13:21:59.319	237.34860324	5696.366478	1661520119.32	0	899	3.0051757494	3.0781504478	524.97257447	540.45778154	2.6190146086	727.61114502	28.168054581	-1.1587878466	35.145721436	19.129558563	42.326142612	-71.122185946	1	48072.567317	17.356731662
4239	2022-08-26	13:22:00.289	237.34861446	5696.366747	1661520120.289	0	899	3.008064081	3.0856056145	525.00456246	541.44920613	2.7761915261	727.61538919	28.175411136	-1.1618059574	35.145721436	19.128223419	42.326143333	-71.122188374	1	48073.51222	17.4
4240	2022-08-26	13:22:01.217	237.3486252	5696.367005	1661520121.217	0	899	3.0080798524	3.0856219698	523.52441032	539.9227291	2.7761977146	727.6182255	28.175989151	-1.1572894813	35.145721436	19.128632817	42.326143333	-71.122190813	1	48074.487514	17.4
4241	2022-08-26	13:22:02.121	237.34863567	5696.367256	1661520122.122	0	899	3.003682551	3.0776641829	523.52441032	539.18890541	2.6555723091	727.61303711	28.175989151	-1.160415411	35.145721436	19.128118515	42.326145405	-71.122192357	1	48075.414354	17.4
4242	2022-08-26	13:22:03.032	237.34864622	5696.367509	1661520123.033	0	899	3.003682551	3.0776641829	524.68450252	540.38370899	2.6555723091	727.61059166	28.175989151	-1.1551982954	35.145721436	19.128983592	42.326147842	-71.122194316	1	48076.294872	17.4
4243	2022-08-26	13:22:03.974	237.34865712	5696.367771	1661520123.975	0	899	3.0089387534	3.0797396537	524.68450252	539.67904102	2.5396871967	727.6218096	28.175989151	-1.2106571126	35.145721436	19.127266372	42.326147078	-71.122196667	1	48077.246739	17.4
4244	2022-08-26	13:22:04.905	237.34866789	5696.368029	1661520124.906	0	899	3.0089387534	3.0797396537	525.47580627	540.49295881	2.5396871967	727.59893799	28.175989151	-1.2597023249	35.145721436	19.125597	42.32614907	-71.122196298	1	48078.220984	17.4
4245	2022-08-26	13:22:05.801	237.34867825	5696.368278	1661520125.801	0	899	3.0065446335	3.080539428	525.497269	541.20855843	2.6535657401	727.59267279	28.180920468	-1.4267793546	35.145721436	19.099364009	42.326151667	-71.122195	1	48079.054422	17.4
4246	2022-08-26	13:22:06.701	237.34868868	5696.368528	1661520126.702	0	899	3.0066132205	3.0806104384	524.56561446	540.249206	2.6535914779	727.59731106	28.18343544	-1.3839321894	35.145721436	19.101296014	42.326151667	-71.122195	1	48079.930029	17.4
4247	2022-08-26	13:22:07.611	237.34869921	5696.368781	1661520127.612	0	899	3.0087737022	3.0822325753	524.56561446	540.1232836	2.6328996698	727.61004315	28.18343544	-1.2519952414	35.145721436	19.119365894	42.326151667	-71.122195	1	48080.909881	17.4
4248	2022-08-26	13:22:08.523	237.34870977	5696.369034	1661520128.524	0	899	3.0087737022	3.0822325753	524.57686905	540.13487198	2.6328996698	727.61395264	28.18343544	-1.5380311012	35.145721436	19.09570694	42.326150344	-71.122196322	1	48081.793301	17.4
4249	2022-08-26	13:22:09.444	237.34872043	5696.36929	1661520129.445	0	899	3.0153144995	3.0907588036	524.5846446	540.53074596	2.6966016526	727.61001567	28.185225064	-1.470122365	35.145721436	19.100298155	42.32615	-71.122197882	1	48082.729059	17.4
4250	2022-08-26	13:22:10.345	237.34873086	5696.369541	1661520130.346	0	899	3.0154767275	3.0909268597	523.66109774	539.57950072	2.6966633385	727.61374528	28.191156387	-1.2450534105	35.145721436	19.115514755	42.32615	-71.122198333	1	48083.620388	17.4
4251	2022-08-26	13:22:11.275	237.34874161	5696.369799	1661520131.275	0	899	3.0094731784	3.0840500284	523.66109774	539.42585007	2.6713947968	727.58887244	28.191156387	-1.7962567656	35.145721436	19.086322873	42.326150845	-71.122199178	1	48084.507069	17.4
4252	2022-08-26	13:22:12.181	237.34875211	5696.370051	1661520132.182	0	899	3.0094731784	3.0840500284	522.52012676	538.25053031	2.6713947968	727.59911341	28.191156387	-1.8570512533	35.145721436	19.08310318	42.32615235	-71.1222	1	48085.410256	17.4
4253	2022-08-26	13:22:13.082	237.34876252	5696.370301	1661520133.082	0	899	3.017333271	3.0893796314	522.52012676	537.67432063	2.5762987442	727.59906006	28.191156387	-1.456648469	35.145721436	19.079862595	42.326153333	-71.122201181	1	48086.354379	17.435437882
4254	2022-08-26	13:22:13.983	237.34877296	5696.370551	1661520133.984	0	899	3.017333271	3.0893796314	525.55948478	540.80182649	2.5762987442	727.61195182	28.191156387	-1.5604302417	35.145721436	19.067413848	42.326153333	-71.122203333	1	48087.252592	17.5
4255	2022-08-26	13:22:14.901	237.34878358	5696.370806	1661520134.901	0	899	3.0154985405	3.0882820454	525.56954	540.97833429	2.6035832148	727.61277235	28.193466427	-1.4923059064	35.145721436	19.081043307	42.32615312	-71.122203333	1	48088.128232	17.512823164
4256	2022-08-26	13:22:15.782	237.34879377	5696.371051	1661520135.782	0	899	3.015647375	3.0884360366	523.40225771	538.7478425	2.6036378545	727.61383057	28.198907852	-1.2580746412	35.145721436	19.121995926	42.326151667	-71.122203333	1	48089.038038	17.6
4257	2022-08-26	13:22:16.680	237.34880417	5696.3713	1661520136.68	0	899	3.0116215033	3.0875307499	523.40225771	539.4307193	2.7160567746	727.61180751	28.198907852	-1.2442019412	35.145721436	19.124383851	42.326151667	-71.122203333	1	48089.936937	17.6
4258	2022-08-26	13:22:17.565	237.34881441	5696.371546	1661520137.565	0	899	3.0116215033	3.0875307499	524.30179712	540.35780584	2.7160567746	727.60170236	28.198907852	-1.2106032695	35.145721436	19.123765428	42.326150316	-71.122201982	1	48090.810651	17.6
4259	2022-08-26	13:22:18.456	237.34882472	5696.371793	1661520138.456	0	899	3.0113663824	3.0851749577	524.30179712	539.91252687	2.6429106419	727.60972262	28.198907852	-1.2050196485	35.145721436	19.125949885	42.32614763	-71.122200482	1	48091.711089	17.6
4260	2022-08-26	13:22:19.351	237.34883508	5696.372042	1661520139.351	0	899	3.0113719909	3.0851807636	524.59353974	540.21296868	2.6429127349	727.60669471	28.199113189	-1.2121231501	35.145721436	19.128471046	42.326146667	-71.1222	1	48092.642482	17.6
4261	2022-08-26	13:22:20.282	237.34884586	5696.372301	1661520140.282	0	899	3.0133879792	3.0852410932	524.62632678	539.8205563	2.5728350405	727.59118652	28.206659317	-1.2580746412	35.145721436	19.088504791	42.326147556	-71.1222	1	48093.533394	17.65333935
4262	2022-08-26	13:22:21.213	237.34885664	5696.372559	1661520141.214	0	899	3.0133879792	3.0852410932	524.27939176	539.46357335	2.5728350405	727.60405241	28.206659317	-1.1972801535	35.145721436	19.123477178	42.326148333	-71.122200704	1	48094.422177	17.7
4263	2022-08-26	13:22:22.125	237.34886719	5696.372812	1661520142.125	0	899	3.018461743	3.0915726892	524.27939176	539.70462936	2.61251262	727.60094972	28.206659317	-1.1929684877	35.145721436	19.125546866	42.326150107	-71.122202258	1	48095.354705	17.664529473
4264	2022-08-26	13:22:23.036	237.34887774	5696.373066	1661520143.037	0	899	3.018461743	3.0915726892	526.24822783	541.73139211	2.61251262	727.60319509	28.206659317	-1.1929684877	35.145721436	19.125343942	42.326153793	-71.122203333	1	48096.275598	17.6
4265	2022-08-26	13:22:23.924	237.34888801	5696.373312	1661520143.924	0	899	3.0154853737	3.0914950892	526.24822783	542.36449943	2.7161640753	727.60299945	28.206659317	-1.2170168611	35.145721436	19.124208791	42.326155	-71.122203554	1	48097.132248	17.6
4266	2022-08-26	13:22:24.789	237.34889803	5696.373553	1661520144.79	0	899	3.0154853737	3.0914950892	522.3357004	538.33215145	2.7161640753	727.59307861	28.206659317	-1.2304046154	35.145721436	19.123435974	42.326154978	-71.122205022	1	48098.013444	17.6
4267	2022-08-26	13:22:25.671	237.34890824	5696.373798	1661520145.672	0	899	3.0165480232	3.0906903379	522.35729322	537.95383935	2.650123424	727.5979113	28.211650457	-1.2198409955	35.145721436	19.124604535	42.326153457	-71.122206543	1	48098.925543	17.6
4268	2022-08-26	13:22:26.530	237.34891818	5696.374036	1661520146.531	0	899	3.016621876	3.0907667968	524.61641739	540.28058441	2.650151014	727.59605478	28.214349747	-1.265576961	35.145721436	19.12656995	42.326153333	-71.122206667	1	48099.764078	17.6
4269	2022-08-26	13:22:27.427	237.34892856	5696.374286	1661520147.428	0	899	3.0160163153	3.0880044911	524.61641739	539.82573058	2.57536447	727.60376704	28.214349747	-1.3947975636	35.145721436	19.129919052	42.326152258	-71.122207742	1	48100.64497	17.6
4270	2022-08-26	13:22:28.305	237.34893872	5696.374529	1661520148.305	0	899	3.0160163153	3.0880044911	525.41744744	540.64998354	2.57536447	727.6087408	28.214349747	-1.4369764596	35.145721436	19.121304657	42.326152558	-71.122210115	1	48101.534643	17.6
4271	2022-08-26	13:22:29.233	237.34894946	5696.374787	1661520149.233	0	899	3.0196473866	3.0913036341	525.42031709	540.5640282	2.560753953	727.60681597	28.215009209	-1.5106844452	35.145721436	19.102241819	42.326152571	-71.122212429	1	48102.457416	17.6
4272	2022-08-26	13:22:30.109	237.34895961	5696.375031	1661520150.11	0	899	3.0198391175	3.0915018957	524.4905601	539.60789359	2.5608230944	727.60354109	28.222009659	-1.16855371	35.145721436	19.129558563	42.326151667	-71.122213333	1	48103.331197	17.6
4273	2022-08-26	13:22:31.003	237.34896994	5696.375279	1661520151.003	0	899	3.0228279008	3.0988069424	524.4905601	540.50728132	2.7086615671	727.60230705	28.222009659	-1.1674326769	35.145721436	19.129558563	42.326151667	-71.122213786	1	48104.271617	17.62716175
4274	2022-08-26	13:22:31.888	237.34898019	5696.375524	1661520151.888	0	899	3.0228279008	3.0988069424	524.95301488	540.9838584	2.7086615671	727.61248254	28.222009659	-1.1965795376	35.145721436	19.127021259	42.326151936	-71.12221473	1	48105.161722	17.7
4275	2022-08-26	13:22:32.825	237.34899103	5696.375785	1661520152.825	0	899	3.0249789942	3.0964627079	524.95301488	540.01991129	2.5503319232	727.60162879	28.222009659	-1.2208110994	35.145721436	19.122437584	42.326153442	-71.122213225	1	48106.065171	17.7
4276	2022-08-26	13:22:33.732	237.34900153	5696.376037	1661520153.732	0	899	3.0249789942	3.0964627079	526.39516695	541.50345517	2.5503319232	727.60241699	28.222009659	-1.2076174021	35.145721436	19.122356415	42.326155	-71.122211613	1	48107.032064	17.7
4277	2022-08-26	13:22:34.704	237.34901279	5696.376307	1661520154.705	0	899	3.0279320315	3.1052172057	526.39516695	542.72015737	2.7495375864	727.60478241	28.222009659	-1.1846793401	35.145721436	19.127431642	42.326155022	-71.122210011	1	48108.006598	17.699340245
4278	2022-08-26	13:22:35.635	237.34902356	5696.376566	1661520155.636	0	899	3.0280893063	3.1053802455	525.29498659	541.58622833	2.7495983187	727.60780304	28.227736454	-1.218967842	35.145721436	19.126537083	42.326157947	-71.122211473	1	48108.884072	17.611592837
4279	2022-08-26	13:22:36.540	237.34903404	5696.376817	1661520156.541	0	899	3.0261640119	3.0988241072	525.30366171	540.62395571	2.590326399	727.59466553	28.229730606	-1.2304046154	35.145721436	19.127037048	42.326162511	-71.122213059	1	48109.83547	17.6
4280	2022-08-26	13:22:37.437	237.34904442	5696.377066	1661520157.438	0	899	3.0261640119	3.0988241072	524.73555459	540.03927995	2.590326399	727.6017262	28.229730606	-1.2030147346	35.145721436	19.125883102	42.326163333	-71.122213333	1	48110.743744	17.525625626
4281	2022-08-26	13:22:38.319	237.34905462	5696.377311	1661520158.319	0	899	3.0275052466	3.0994485316	524.73555459	539.88080646	2.5642554674	727.59801357	28.229730606	-1.1921816535	35.145721436	19.125060795	42.326163333	-71.122213333	1	48111.616371	17.438362919
4282	2022-08-26	13:22:39.184	237.34906464	5696.377551	1661520159.185	0	899	3.0275052466	3.0994485316	525.61251267	540.78307586	2.5642554674	727.60452695	28.229730606	-1.1691142265	35.145721436	19.127455313	42.326163333	-71.122213333	1	48112.470414	17.4
4283	2022-08-26	13:22:40.088	237.3490751	5696.377802	1661520160.089	0	899	3.0260651133	3.100497899	525.61251267	541.31824804	2.6520901723	727.60125732	28.229730606	-1.1555324793	35.145721436	19.129558563	42.326163937	-71.122213937	1	48113.361933	17.363806706
4284	2022-08-26	13:22:41.026	237.34908595	5696.378063	1661520161.026	0	899	3.0262588921	3.1006985212	524.63944677	540.31654581	2.6521623959	727.60048206	28.23679108	-1.4582653409	35.145721436	19.099499633	42.326164544	-71.122215456	1	48114.273585	17.3
4285	2022-08-26	13:22:41.953	237.34909669	5696.378321	1661520161.954	0	899	3.0279293205	3.1003025601	524.6425816	539.8739558	2.5788696365	727.59302809	28.237512589	-1.4172506403	35.145721436	19.113620291	42.326163065	-71.122216667	1	48115.160732	17.283926755
4286	2022-08-26	13:22:42.832	237.34910685	5696.378564	1661520162.832	0	899	3.0279293205	3.1003025601	525.1477704	540.39381119	2.5788696365	727.56194058	28.237512589	-1.3671275377	35.145721436	19.125597	42.326161571	-71.122216763	1	48116.057546	17.194245385
4287	2022-08-26	13:22:43.786	237.34911789	5696.378829	1661520163.786	0	899	3.0304807054	3.1060083921	525.1477704	541.0483295	2.6863278397	727.58693629	28.237512589	-1.2490417673	35.145721436	19.120624984	42.326159867	-71.1222182	1	48117.079926	17.1
4288	2022-08-26	13:22:44.703	237.34912852	5696.379084	1661520164.704	0	899	3.0305636934	3.10609435	523.8543862	539.7159742	2.686359125	727.59258104	28.24053201	-1.3336473814	35.145721436	19.091298097	42.326158445	-71.122216778	1	48117.933086	17.1
4289	2022-08-26	13:22:45.572	237.34913856	5696.379326	1661520165.572	0	899	3.0377534287	3.1122428623	523.87425406	539.47943701	2.6440925162	727.59095976	28.245111465	-1.5445417166	35.145721436	19.094987869	42.326158333	-71.122216667	1	48118.823164	17.1
4290	2022-08-26	13:22:46.470	237.34914897	5696.379575	1661520166.471	0	899	3.0377534287	3.1122428623	524.95898547	540.59648043	2.6440925162	727.60369509	28.245111465	-1.4281267401	35.145721436	19.10196346	42.326158333	-71.122216667	1	48119.717949	17.1
4291	2022-08-26	13:22:47.316	237.34915876	5696.37981	1661520167.317	0	899	3.0351545451	3.1106781991	524.95898547	540.8283725	2.6821518564	727.59851074	28.245111465	-1.1539047956	35.145721436	19.118394852	42.326159239	-71.122216667	1	48120.543689	17.1
4292	2022-08-26	13:22:48.216	237.34916917	5696.38006	1661520168.216	0	899	3.0351545451	3.1106781991	525.13560522	541.01033142	2.6821518564	727.58838537	28.245111465	-1.1645330585	35.145721436	19.114583742	42.326160727	-71.122216667	1	48121.436419	17.1
4293	2022-08-26	13:22:49.095	237.34917934	5696.380304	1661520169.095	0	899	3.0333366276	3.1069826136	525.13560522	540.62297005	2.6185791937	727.61127275	28.245111465	-1.2187199245	35.145721436	19.113980009	42.326161667	-71.122217209	1	48122.325651	17.1
4294	2022-08-26	13:22:50.000	237.34918983	5696.380556	1661520170.001	0	899	3.0333828634	3.107030461	526.24411291	541.76427356	2.618596169	727.62645636	28.246792155	-1.2910804559	35.145721436	19.123750687	42.32616205	-71.122218333	1	48123.229783	17.1
4295	2022-08-26	13:22:50.891	237.34920013	5696.380803	1661520170.891	0	899	3.0364276322	3.111528185	526.27030377	542.08307616	2.6663972267	727.60089111	28.252801895	-1.5022227764	35.145721436	19.124876022	42.326163333	-71.122218139	1	48124.116453	17.1
4296	2022-08-26	13:22:51.733	237.34920987	5696.381037	1661520171.733	0	899	3.0364276322	3.111528185	524.95657035	540.72986917	2.6663972267	727.61433421	28.252801895	-1.2375080396	35.145721436	19.12783936	42.326163309	-71.122216667	1	48125.014793	17.1
4297	2022-08-26	13:22:52.651	237.3492205	5696.381292	1661520172.651	0	899	3.0376488141	3.1161155059	524.95657035	541.43402468	2.781808632	727.63058694	28.252801895	-1.2299734488	35.145721436	19.128056495	42.3261618	-71.122216667	1	48125.920118	17.1
4298	2022-08-26	13:22:53.576	237.34923122	5696.381549	1661520173.577	0	899	3.0376488141	3.1161155059	525.6862175	542.18657415	2.781808632	727.60119629	28.252801895	-1.1978515387	35.145721436	19.123435974	42.326161667	-71.122216667	1	48126.796418	17.1
4299	2022-08-26	13:22:54.480	237.34924168	5696.3818	1661520174.481	0	899	3.0337219874	3.1094211555	525.68980717	541.6259721	2.6894719065	727.60076298	28.253626476	-1.1688771066	35.145721436	19.127977333	42.326161667	-71.122217892	1	48127.735043	17.1
4300	2022-08-26	13:22:55.381	237.34925211	5696.382051	1661520175.382	0	899	3.033913409	3.1096194358	525.21178336	541.13389734	2.6895440823	727.62127686	28.260583878	-1.1571601629	35.145721436	19.130638123	42.326160576	-71.122218333	1	48128.654309	17.1
4301	2022-08-26	13:22:56.336	237.34926316	5696.382316	1661520176.337	0	899	3.0371207243	3.1103622374	525.21178336	540.59660361	2.6013679876	727.61713293	28.260583878	-1.2040063956	35.145721436	19.130247116	42.32616	-71.122218333	1	48129.583174	17.1
4302	2022-08-26	13:22:57.262	237.34927387	5696.382573	1661520177.262	0	899	3.0371207243	3.1103622374	524.01695262	539.36677317	2.6013679876	727.61566162	28.260583878	-1.3296914101	35.145721436	19.129198074	42.32616	-71.122217517	1	48130.48998	17.1
4303	2022-08-26	13:22:58.174	237.34928443	5696.382826	1661520178.175	0	899	3.0375486789	3.1095254804	524.01695262	539.09826497	2.5571363066	727.60753101	28.260583878	-1.52759687	35.145721436	19.081870692	42.326159293	-71.122216667	1	48131.42437	17.1
4304	2022-08-26	13:22:59.117	237.34929534	5696.383088	1661520179.117	0	899	3.0375486789	3.1095254804	524.80255801	539.90648023	2.5571363066	727.60889884	28.260583878	-1.5510523319	35.145721436	19.07626152	42.326157695	-71.122216029	1	48132.382896	17.1
4305	2022-08-26	13:23:00.039	237.34930601	5696.383344	1661520180.039	0	899	3.0393518989	3.1164333104	524.8161178	540.9876799	2.7324188703	727.59260448	28.263703946	-1.2117566131	35.145721436	19.121867009	42.326157161	-71.122215	1	48133.296794	17.070320579
4306	2022-08-26	13:23:00.924	237.34931625	5696.38359	1661520180.924	0	899	3.0394753506	3.1165612585	525.22089696	541.40522004	2.7324660759	727.61047646	28.268182755	-1.2008804541	35.145721436	19.123502731	42.326158665	-71.122215	1	48134.199029	17
4307	2022-08-26	13:23:01.848	237.34932696	5696.383847	1661520181.849	0	899	3.0401216582	3.1139895001	525.22089696	540.72282608	2.6205576706	727.61407471	28.268182755	-1.196223855	35.145721436	19.124876022	42.326160159	-71.122215	1	48135.095694	17
4308	2022-08-26	13:23:02.746	237.34933734	5696.384096	1661520182.746	0	899	3.0401216582	3.1139895001	525.75880713	541.27661271	2.6205576706	727.61495062	28.268182755	-1.1953938355	35.145721436	19.123748059	42.32616159	-71.122215	1	48135.954067	17
4309	2022-08-26	13:23:03.631	237.34934759	5696.384342	1661520183.632	0	899	3.0435472203	3.1176395501	525.75880713	541.30640471	2.6254442678	727.60460941	28.268182755	-1.2118751861	35.145721436	19.119212485	42.326163065	-71.122216398	1	48136.838839	17
4310	2022-08-26	13:23:04.516	237.34935782	5696.384588	1661520184.516	0	899	3.0435472203	3.1176395501	525.75685452	541.30439437	2.6254442678	727.61701005	28.268182755	-1.1506495476	35.145721436	19.130277634	42.326163333	-71.122216667	1	48137.772436	17
4311	2022-08-26	13:23:05.437	237.34936848	5696.384844	1661520185.437	0	899	3.0444382463	3.1180721836	525.77570255	541.22257419	2.608839209	727.60346752	28.272511804	-1.2185582673	35.145721436	19.128675461	42.326163333	-71.122216667	1	48138.657993	17
4312	2022-08-26	13:23:06.355	237.34937912	5696.385099	1661520186.356	0	899	3.0445335782	3.1181708257	527.69736461	543.2009057	2.6088739566	727.59966394	28.275964737	-1.2475003107	35.145721436	19.127504968	42.326162352	-71.122216667	1	48139.588675	17
4313	2022-08-26	13:23:07.273	237.34938973	5696.385354	1661520187.273	0	899	3.0462338155	3.1196300891	527.69736461	543.1412465	2.5991202042	727.58358421	28.275964737	-1.1849164789	35.145721436	19.127858118	42.326161667	-71.122217491	1	48140.494424	17
4314	2022-08-26	13:23:08.177	237.34940021	5696.385605	1661520188.178	0	899	3.0462338155	3.1196300891	525.09901133	540.46684839	2.5991202042	727.6083374	28.275964737	-1.1539047956	35.145721436	19.128837585	42.326161045	-71.122219576	1	48141.372934	17
4315	2022-08-26	13:23:09.122	237.34941115	5696.385867	1661520189.123	0	899	3.0452245043	3.1202908036	525.09901133	540.82356466	2.6576965308	727.61230994	28.275964737	-1.1866950602	35.145721436	19.120466877	42.326159417	-71.122222832	1	48142.349535	17
4316	2022-08-26	13:23:10.030	237.34942166	5696.38612	1661520190.031	0	899	3.0453494466	3.1204201682	524.97967111	540.70093327	2.6577429127	727.61236087	28.280489018	-1.1913193172	35.145721436	19.120421795	42.326158333	-71.122225459	1	48143.275148	17
4317	2022-08-26	13:23:10.892	237.34943163	5696.386359	1661520190.893	0	899	3.041614599	3.11773154	524.99263937	540.95422014	2.6971063073	727.61344495	28.283472061	-1.181682743	35.145721436	19.123348186	42.326158333	-71.122226667	1	48144.121531	17
4318	2022-08-26	13:23:11.769	237.34944178	5696.386603	1661520191.77	0	899	3.041614599	3.11773154	525.34891625	541.32132906	2.6971063073	727.61277963	28.283472061	-1.157386554	35.145721436	19.129358228	42.326158333	-71.122226667	1	48144.960766	17
4319	2022-08-26	13:23:12.690	237.34945244	5696.386859	1661520192.691	0	899	3.0488391093	3.1268908655	525.34891625	541.69049252	2.757562789	727.59443877	28.283472061	-1.2733811037	35.145721436	19.126261983	42.3261599	-71.122228234	1	48145.940171	17
4320	2022-08-26	13:23:13.585	237.3494628	5696.387107	1661520193.586	0	899	3.0488391093	3.1268908655	525.9704031	542.33131143	2.757562789	727.58789062	28.283472061	-1.2157557011	35.145721436	19.128837585	42.326158599	-71.122232537	1	48146.840681	16.915931864
4321	2022-08-26	13:23:14.500	237.34947338	5696.387361	1661520194.5	0	899	3.0476221104	3.1215342977	525.9704031	541.46539766	2.6157931481	727.6074053	28.283472061	-1.1799149529	35.145721436	19.127569199	42.32615589	-71.122236998	1	48147.73301	16.826699029
4322	2022-08-26	13:23:15.457	237.34948446	5696.387627	1661520195.457	0	899	3.0477806292	3.121698336	524.09706956	539.53722771	2.615851023	727.61787182	28.289207749	-1.1632072878	35.145721436	19.129495621	42.326153825	-71.122240684	1	48148.705274	16.729472596
4323	2022-08-26	13:23:16.332	237.34949458	5696.38787	1661520196.332	0	899	3.0467761459	3.1223572955	524.10634777	539.90128981	2.6741536037	727.61848298	28.291345596	-1.1597795115	35.145721436	19.128851745	42.326153333	-71.122243606	1	48149.581854	16.7
4324	2022-08-26	13:23:17.191	237.34950454	5696.388109	1661520197.192	0	899	3.0467761459	3.1223572955	525.55556176	541.39417862	2.6741536037	727.61925906	28.291345596	-1.1736845923	35.145721436	19.125811861	42.326154039	-71.122245706	1	48150.423301	16.7
4325	2022-08-26	13:23:18.055	237.34951454	5696.388349	1661520198.056	0	899	3.0492817437	3.1230655997	525.55556176	541.00286174	2.6099710846	727.60064859	28.291345596	-1.1683812165	35.145721436	19.129525519	42.326155473	-71.122246667	1	48151.283912	16.7
4326	2022-08-26	13:23:18.907	237.34952439	5696.388585	1661520198.907	0	899	3.0492817437	3.1230655997	526.10275215	541.56613532	2.6099710846	727.60186161	28.291345596	-1.1669260263	35.145721436	19.129919052	42.326157243	-71.122246955	1	48152.17294	16.7
4327	2022-08-26	13:23:19.809	237.34953483	5696.388836	1661520199.809	0	899	3.0505678078	3.1254146547	526.11077146	541.79167076	2.6455825646	727.61072464	28.293186352	-1.4858060823	35.145721436	19.086037478	42.326160146	-71.122248626	1	48153.087771	16.69122288
4328	2022-08-26	13:23:20.678	237.3495449	5696.389077	1661520200.679	0	899	3.0507304735	3.1255830509	524.98011956	540.62768493	2.6456425745	727.62681569	28.299066544	-1.2191834402	35.145721436	19.110045136	42.326161576	-71.122251486	1	48153.945759	16.605424063
4329	2022-08-26	13:23:21.622	237.34955582	5696.38934	1661520201.623	0	899	3.0532194075	3.1295423541	524.98011956	540.92359501	2.69419949	727.62326353	28.299066544	-1.3192140622	35.145721436	19.107531453	42.326163105	-71.122254544	1	48154.863107	16.68631068
4330	2022-08-26	13:23:22.526	237.34956628	5696.389591	1661520202.527	0	899	3.0532194075	3.1295423541	524.28306338	540.20536946	2.69419949	727.61767578	28.299066544	-1.5054780245	35.145721436	19.079141617	42.326164587	-71.122256254	1	48155.752465	16.7
4331	2022-08-26	13:23:23.453	237.34957701	5696.389848	1661520203.454	0	899	3.0550103543	3.1281322968	524.28306338	539.52524584	2.5823675913	727.6200319	28.299066544	-1.3768933854	35.145721436	19.083966956	42.32616719	-71.122256667	1	48156.656948	16.7
4332	2022-08-26	13:23:24.359	237.3495875	5696.3901	1661520204.36	0	899	3.0550411478	3.1281641484	525.18720908	540.45574462	2.5823786642	727.62620656	28.300178111	-1.2995852421	35.145721436	19.088431895	42.326170179	-71.122256667	1	48157.553554	16.7
4333	2022-08-26	13:23:25.201	237.34959725	5696.390334	1661520205.202	0	899	3.0573227761	3.1305099997	525.21555475	540.48693005	2.5827099274	727.61932373	28.306695938	-1.6861476898	35.145721436	19.081663132	42.326172384	-71.122256667	1	48158.430435	16.7
4334	2022-08-26	13:23:26.058	237.34960715	5696.390572	1661520206.058	0	899	3.0573227761	3.1305099997	526.51989031	541.82919099	2.5827099274	727.62894384	28.306695938	-1.6886700092	35.145721436	19.081167057	42.326174425	-71.122256667	1	48159.327416	16.7
4335	2022-08-26	13:23:26.936	237.34961731	5696.390816	1661520206.936	0	899	3.0565622133	3.1318405903	526.51989031	542.27281544	2.6553761692	727.62683267	28.306695938	-1.505682886	35.145721436	19.097937098	42.326176979	-71.122256667	1	48160.18756	16.7
4336	2022-08-26	13:23:27.812	237.34962747	5696.391059	1661520207.813	0	899	3.0565622133	3.1318405903	526.14230434	541.88393248	2.6553761692	727.63694511	28.306695938	-1.2629576921	35.145721436	19.123435974	42.326178287	-71.122256713	1	48161.028028	16.7
4337	2022-08-26	13:23:28.773	237.34963858	5696.391326	1661520208.773	0	899	3.0582475852	3.1328732023	526.14230434	541.73809031	2.6314830215	727.62773001	28.306695938	-1.5225199729	35.145721436	19.095748245	42.326176685	-71.122258315	1	48161.988989	16.7
4338	2022-08-26	13:23:29.767	237.34965009	5696.391602	1661520209.768	0	899	3.0583344578	3.1329631186	525.33268728	540.90466854	2.6315148213	727.62489774	28.309828537	-1.540262441	35.145721436	19.093008559	42.326180053	-71.12226	1	48163.031549	16.7
4339	2022-08-26	13:23:30.684	237.34966071	5696.391857	1661520210.685	0	899	3.0590296367	3.1357375026	525.35224836	541.35729601	2.7024374785	727.61944661	28.314325333	-1.2841171026	35.145721436	19.119115829	42.326181514	-71.12226	1	48163.908222	16.7
4340	2022-08-26	13:23:31.553	237.34967076	5696.392098	1661520211.554	0	899	3.0590296367	3.1357375026	524.55792154	540.53876974	2.7024374785	727.62046198	28.314325333	-1.2333256796	35.145721436	19.120594416	42.326182958	-71.122261291	1	48164.774549	16.7
4341	2022-08-26	13:23:32.479	237.34968147	5696.392355	1661520212.479	0	899	3.0579529403	3.1348749466	524.55792154	540.58929	2.7107273431	727.62240176	28.314325333	-1.1703107041	35.145721436	19.123041153	42.326183333	-71.122261667	1	48165.723888	16.7
4342	2022-08-26	13:23:33.377	237.34969186	5696.392605	1661520213.377	0	899	3.0579529403	3.1348749466	526.34661345	542.43264732	2.7107273431	727.62363459	28.314325333	-1.204362154	35.145721436	19.124156952	42.32618434	-71.122262673	1	48166.603828	16.7
4343	2022-08-26	13:23:34.270	237.34970221	5696.392853	1661520214.271	0	899	3.0599096005	3.1360533236	526.34661345	542.25880728	2.682292431	727.62954692	28.314325333	-1.2306848591	35.145721436	19.12442148	42.326185	-71.122264188	1	48167.512821	16.7
4344	2022-08-26	13:23:35.220	237.34971319	5696.393117	1661520215.22	0	899	3.0599096005	3.1360533236	525.87057776	541.76838037	2.682292431	727.63189697	28.314325333	-1.3117872477	35.145721436	19.125236511	42.326184226	-71.122265	1	48168.464656	16.7
4345	2022-08-26	13:23:36.160	237.34972407	5696.393378	1661520216.16	0	899	3.0598231946	3.133077703	525.90419799	541.19715523	2.5829657476	727.62276353	28.32204628	-1.5315204859	35.145721436	19.114433289	42.326183333	-71.122265651	1	48169.390756	16.7
4346	2022-08-26	13:23:37.092	237.34973486	5696.393637	1661520217.092	0	899	3.0598231946	3.133077703	525.86842739	541.16034445	2.5829657476	727.62679912	28.32204628	-1.5066852909	35.145721436	19.115005645	42.326182745	-71.122266667	1	48170.352705	16.7
4347	2022-08-26	13:23:37.983	237.34974517	5696.393884	1661520217.983	0	899	3.0669825793	3.1411527353	525.86842739	541.31612938	2.6085285406	727.63231533	28.32204628	-1.2190109491	35.145721436	19.121635437	42.326180477	-71.122267063	1	48171.237864	16.7
4348	2022-08-26	13:23:38.887	237.34975564	5696.394135	1661520218.887	0	899	3.0669825793	3.1411527353	526.36448858	541.82676267	2.6085285406	727.62896688	28.32204628	-1.1976682295	35.145721436	19.123524546	42.326176667	-71.122268719	1	48172.115646	16.688435374
4349	2022-08-26	13:23:39.783	237.34976602	5696.394384	1661520219.784	0	899	3.0604155671	3.1349223848	526.38187115	541.94870096	2.6255764955	727.62998103	28.326034584	-1.1937553812	35.145721436	19.124912755	42.326176667	-71.122271625	1	48172.987366	16.601263362
4350	2022-08-26	13:23:40.713	237.34977678	5696.394643	1661520220.714	0	899	3.0605191485	3.1350295869	525.60349696	541.14753815	2.6256143029	727.61106984	28.329767227	-1.1937661605	35.145721436	19.12560463	42.326173456	-71.122273272	1	48173.963235	16.407352941
4351	2022-08-26	13:23:41.637	237.34978747	5696.394899	1661520221.637	0	899	3.066748255	3.141716601	525.60349696	541.21162487	2.6361272908	727.61271981	28.329767227	-1.1968059263	35.145721436	19.123937885	42.326169023	-71.12227477	1	48174.862136	16.227572816
4352	2022-08-26	13:23:42.592	237.34979852	5696.395164	1661520222.592	0	899	3.066748255	3.141716601	525.31512706	540.91469165	2.6361272908	727.61749268	28.329767227	-1.2059897184	35.145721436	19.114793777	42.326162634	-71.12227785	1	48175.85489	16.114511041
4353	2022-08-26	13:23:43.515	237.3498092	5696.395421	1661520223.515	0	899	3.0646400898	3.1426268433	525.31512706	541.55734189	2.7414698912	727.62060506	28.329767227	-1.1799041838	35.145721436	19.113482128	42.326155215	-71.122282204	1	48176.774162	16.022583826
4354	2022-08-26	13:23:44.437	237.34981987	5696.395677	1661520224.437	0	899	3.0646400898	3.1426268433	526.08220031	542.34813228	2.7414698912	727.61914224	28.329767227	-1.1769938256	35.145721436	19.120152063	42.326146396	-71.122286802	1	48177.693694	15.930630631
4355	2022-08-26	13:23:45.381	237.34983081	5696.395939	1661520225.382	0	899	3.0644225004	3.1374915552	526.11068578	541.34770445	2.572802081	727.63629352	28.336306679	-1.1577853028	35.145721436	19.123241361	42.326139314	-71.122289338	1	48178.60283	15.839716981
4356	2022-08-26	13:23:46.326	237.34984175	5696.396202	1661520226.327	0	899	3.0644502412	3.1375202455	525.52122484	540.74123209	2.5728119904	727.6188981	28.337305069	-1.1528916098	35.145721436	19.12697595	42.326135778	-71.122290888	1	48179.533062	15.746693795
4357	2022-08-26	13:23:47.226	237.34985216	5696.396452	1661520227.227	0	899	3.0638469044	3.1417080878	525.52122484	541.74773212	2.7378561432	727.61329661	28.337305069	-1.1537107813	35.145721436	19.130191917	42.32613424	-71.122292427	1	48180.45605	15.7
4358	2022-08-26	13:23:48.154	237.34986289	5696.396709	1661520228.154	0	899	3.0638469044	3.1417080878	524.93035293	541.13861588	2.7378561432	727.61544295	28.337305069	-1.1542281726	35.145721436	19.130194203	42.326130738	-71.122294631	1	48181.38932	15.661067961
4359	2022-08-26	13:23:49.052	237.34987329	5696.396959	1661520229.052	0	899	3.0591230126	3.1356724839	524.93035293	540.88886205	2.6969131159	727.59744121	28.337305069	-1.1636707783	35.145721436	19.127758026	42.326126667	-71.122297116	1	48182.269539	15.6
4360	2022-08-26	13:23:49.917	237.34988331	5696.397199	1661520229.918	0	899	3.0592790245	3.1358341025	526.69933026	542.71197641	2.6969716354	727.60999222	28.3429296	-1.2359989937	35.145721436	19.123823077	42.326126431	-71.122298333	1	48183.141529	15.614152893
4361	2022-08-26	13:23:50.881	237.34989447	5696.397467	1661520230.882	0	899	3.0679544317	3.1438674271	526.7084727	542.54126283	2.6675180034	727.59448242	28.345026016	-1.2629576921	35.145721436	19.122356415	42.326125	-71.122298124	1	48184.125472	15.7
4362	2022-08-26	13:23:51.799	237.34990509	5696.397722	1661520231.8	0	899	3.0679544317	3.1438674271	526.16158487	541.97793562	2.6675180034	727.6121519	28.345026016	-1.2317196462	35.145721436	19.128279604	42.326125	-71.122296681	1	48184.991509	15.7
4363	2022-08-26	13:23:52.716	237.34991569	5696.397977	1661520232.716	0	899	3.0680286566	3.1416767134	526.16158487	541.50329163	2.5897345721	727.609721	28.345026016	-1.1889155985	35.145721436	19.126991954	42.326125	-71.122299742	1	48185.922686	15.7
4364	2022-08-26	13:23:53.684	237.34992691	5696.398246	1661520233.685	0	899	3.0680286566	3.1416767134	523.88224644	539.15749274	2.5897345721	727.60595703	28.345026016	-1.1587878466	35.145721436	19.125597	42.326125	-71.1223	1	48186.938025	15.7
4365	2022-08-26	13:23:54.664	237.34993824	5696.398518	1661520234.664	0	899	3.067746164	3.1443269868	523.88947901	539.77787976	2.6905915891	727.60549987	28.346693367	-1.1675512428	35.145721436	19.125461338	42.326126467	-71.122301467	1	48187.880383	15.7
4366	2022-08-26	13:23:55.517	237.34994812	5696.398755	1661520235.518	0	899	3.0679120004	3.1444987686	525.60493399	541.54573844	2.6906534761	727.60949707	28.352655411	-1.1945961714	35.145721436	19.123075485	42.326126667	-71.122302903	1	48188.741607	15.7
4367	2022-08-26	13:23:56.437	237.34995877	5696.399011	1661520236.438	0	899	3.0646245771	3.1402917334	525.60493399	541.370321	2.6619069552	727.62235326	28.352655411	-1.2211345071	35.145721436	19.121020197	42.326127815	-71.122304481	1	48189.688728	15.7
4368	2022-08-26	13:23:57.434	237.34997031	5696.399287	1661520237.435	0	899	3.0646245771	3.1402917334	526.40646471	542.19589343	2.6619069552	727.6163423	28.352655411	-1.1978515387	35.145721436	19.122716904	42.326127223	-71.12230278	1	48190.666029	15.7
4369	2022-08-26	13:23:58.372	237.34998117	5696.399548	1661520238.373	0	899	3.0708973605	3.1480619132	526.40646471	542.47693676	2.707883854	727.61709089	28.352655411	-1.1891958264	35.145721436	19.126024461	42.326125636	-71.122302698	1	48191.618697	15.7
4370	2022-08-26	13:23:59.263	237.34999148	5696.399796	1661520239.264	0	899	3.0709257214	3.1480912977	525.50835672	541.55147573	2.7078944951	727.61301771	28.353674011	-1.2322801217	35.145721436	19.126238678	42.326124145	-71.122302478	1	48192.51312	15.7
4371	2022-08-26	13:24:00.148	237.35000172	5696.400041	1661520240.149	0	899	3.0701475187	3.1460153011	525.53738666	541.31418013	2.6641091519	727.6133722	28.36034584	-1.2499364614	35.145721436	19.118034363	42.326123333	-71.122301667	1	48193.367113	15.7
4372	2022-08-26	13:24:01.028	237.3500119	5696.400286	1661520241.028	0	899	3.0701475187	3.1460153011	527.88565036	543.73293942	2.6641091519	727.61874329	28.36034584	-1.1917289338	35.145721436	19.125188815	42.326123333	-71.12230088	1	48194.23587	15.7
4373	2022-08-26	13:24:01.878	237.35002175	5696.400522	1661520241.879	0	899	3.0733507357	3.1504473168	527.88565036	543.97408861	2.7034500697	727.62746202	28.36034584	-1.2860142758	35.145721436	19.112658583	42.326123333	-71.122298573	1	48195.143689	15.7
4374	2022-08-26	13:24:02.759	237.35003194	5696.400767	1661520242.76	0	899	3.0733507357	3.1504473168	525.94644172	541.97577847	2.7034500697	727.62011719	28.36034584	-1.5152440071	35.145721436	19.082742691	42.326123333	-71.122299998	1	48195.999029	15.7
4375	2022-08-26	13:24:03.655	237.35004231	5696.401016	1661520243.656	0	899	3.0737203291	3.1473070917	525.94644172	541.24053258	2.5829501893	727.60667652	28.36034584	-1.1749242426	35.145721436	19.124602741	42.326123333	-71.122298457	1	48196.925543	15.7
4376	2022-08-26	13:24:04.573	237.35005294	5696.401271	1661520244.574	0	899	3.0737203291	3.1473070917	526.06798538	541.36561062	2.5829501893	727.62048784	28.36034584	-1.1636707783	35.145721436	19.128837585	42.326126114	-71.122295552	1	48197.83432	15.783431953
4377	2022-08-26	13:24:05.515	237.35006383	5696.401532	1661520245.515	0	899	3.0762072561	3.1502769617	526.08513407	541.47165331	2.5974508377	727.60946271	28.364283012	-1.1661607501	35.145721436	19.128470907	42.326127958	-71.122291127	1	48198.774549	15.87745491
4378	2022-08-26	13:24:06.415	237.35007426	5696.401782	1661520246.416	0	899	3.0763127881	3.1503861421	527.35866334	542.78266149	2.5974887553	727.59994487	28.368066788	-1.1848518067	35.145721436	19.125542912	42.32613049	-71.122288922	1	48199.64689	15.964688995
4379	2022-08-26	13:24:07.322	237.35008475	5696.402034	1661520247.322	0	899	3.0743008303	3.1513240866	527.35866334	543.41068576	2.7001274339	727.60468661	28.368066788	-1.1939494018	35.145721436	19.125160836	42.326128191	-71.122288333	1	48200.521359	15.947864078
4380	2022-08-26	13:24:08.219	237.35009513	5696.402283	1661520248.219	0	899	3.0743008303	3.1513240866	525.52383064	541.52000345	2.7001274339	727.60753344	28.368066788	-1.2271600827	35.145721436	19.126191183	42.326122804	-71.122289797	1	48201.43913	15.856086957
4381	2022-08-26	13:24:09.153	237.35010594	5696.402543	1661520249.153	0	899	3.079858805	3.1566569541	525.52383064	541.44407569	2.6876878015	727.60485153	28.368066788	-1.1896269787	35.145721436	19.127576045	42.32612	-71.122291001	1	48202.399618	15.8
4382	2022-08-26	13:24:10.053	237.35011637	5696.402793	1661520250.054	0	899	3.0799403072	3.1567413751	525.75667159	541.68415512	2.6877180672	727.61660666	28.370985562	-1.1756787308	35.145721436	19.126264572	42.326120449	-71.122289551	1	48203.269231	15.8
4383	2022-08-26	13:24:10.956	237.35012681	5696.403043	1661520250.956	0	899	3.0741748232	3.149813464	525.77704406	541.49239261	2.6528600274	727.62059132	28.375665665	-1.1946177775	35.145721436	19.124018094	42.326121667	-71.122288615	1	48204.169295	15.8
4384	2022-08-26	13:24:11.864	237.35013731	5696.403296	1661520251.864	0	899	3.0741748232	3.149813464	526.86784122	542.61579343	2.6528600274	727.60312274	28.375665665	-1.1852830119	35.145721436	19.118556256	42.326121296	-71.12229	1	48205.111216	15.8
4385	2022-08-26	13:24:12.778	237.35014789	5696.403549	1661520252.778	0	899	3.0784376279	3.1553465208	526.86784122	542.85935598	2.6926812991	727.61017129	28.375665665	-1.1799796243	35.145721436	19.114807849	42.326118424	-71.12229	1	48205.972667	15.8
4386	2022-08-26	13:24:13.654	237.35015803	5696.403793	1661520253.654	0	899	3.0784376279	3.1553465208	524.95998062	540.89358792	2.6926812991	727.61730229	28.375665665	-1.2442234447	35.145721436	19.120908762	42.326116873	-71.12228708	1	48206.875905	15.8
4387	2022-08-26	13:24:14.608	237.35016907	5696.404058	1661520254.608	0	899	3.0851695052	3.1604083572	524.95998062	540.51164189	2.6299919174	727.61703835	28.375665665	-1.3248084784	35.145721436	19.124517441	42.326119495	-71.122286667	1	48207.848423	15.8
4388	2022-08-26	13:24:15.506	237.35017947	5696.404307	1661520255.506	0	899	3.085283064	3.1605258927	526.92368203	542.53376866	2.6300331123	727.61861758	28.379725513	-1.2567057491	35.145721436	19.124709792	42.326121195	-71.122285472	1	48208.716746	15.8
4389	2022-08-26	13:24:16.391	237.35018971	5696.404553	1661520256.391	0	899	3.0806354249	3.1563800478	526.93898796	542.67800161	2.6510503307	727.61666284	28.383234024	-1.1997486716	35.145721436	19.123512129	42.326124813	-71.122285	1	48209.629274	15.86292735
4390	2022-08-26	13:24:17.322	237.3502005	5696.404812	1661520257.323	0	899	3.0806354249	3.1563800478	526.90413454	542.64210717	2.6510503307	727.61361027	28.383234024	-1.2204446674	35.145721436	19.119220481	42.326129551	-71.122284038	1	48210.576923	15.9
4391	2022-08-26	13:24:18.217	237.35021086	5696.405061	1661520258.218	0	899	3.0780859493	3.153956329	526.90413454	542.68149588	2.6574924322	727.61549549	28.383234024	-1.2190649344	35.145721436	19.121223627	42.326133175	-71.122283333	1	48211.452427	15.945242718
4392	2022-08-26	13:24:19.157	237.35022174	5696.405322	1661520259.158	0	899	3.0780859493	3.153956329	525.74929421	541.49207556	2.6574924322	727.62683105	28.383234024	-1.1978515387	35.145721436	19.124156952	42.326135648	-71.122282685	1	48212.388831	16.038883144
4393	2022-08-26	13:24:20.098	237.35023263	5696.405583	1661520260.099	0	899	3.0846657969	3.1599145355	525.7785573	541.35908243	2.6307485634	727.6238856	28.389956784	-1.4838442526	35.145721436	19.115656796	42.326136063	-71.122281667	1	48213.361944	16.1
4394	2022-08-26	13:24:20.980	237.35024284	5696.405828	1661520260.981	0	899	3.0846928581	3.1599425446	525.21915331	540.78316132	2.6307583853	727.62056222	28.390924454	-1.3194081073	35.145721436	19.119541825	42.326135416	-71.122281667	1	48214.249764	16.1
4395	2022-08-26	13:24:21.849	237.35025289	5696.406069	1661520261.85	0	899	3.0882562877	3.1665853857	525.21915331	541.40467494	2.7326711825	727.62214347	28.390924454	-1.2008480868	35.145721436	19.124306685	42.326136799	-71.122281534	1	48215.079348	16.1
4396	2022-08-26	13:24:22.719	237.35026295	5696.406311	1661520262.719	0	899	3.0882562877	3.1665853857	525.56084641	541.75689789	2.7326711825	727.6239624	28.390924454	-1.1620430946	35.145721436	19.128837585	42.326138368	-71.122280035	1	48216.021033	16.1
4397	2022-08-26	13:24:23.617	237.35027334	5696.40656	1661520263.617	0	899	3.0922595795	3.1705318877	525.56084641	541.72402949	2.7272909411	727.60209565	28.390924454	-1.2076928805	35.145721436	19.125940411	42.326139799	-71.122281466	1	48216.879541	16.1
4398	2022-08-26	13:24:24.539	237.35028402	5696.406816	1661520264.539	0	899	3.0922595795	3.1705318877	524.72564657	540.86314378	2.7272909411	727.60180785	28.390924454	-1.1734366417	35.145721436	19.129198074	42.326143925	-71.122280358	1	48217.78501	16.178500986
4399	2022-08-26	13:24:25.413	237.35029413	5696.407059	1661520265.413	0	899	3.0875743574	3.1633989687	524.74048111	540.39502219	2.6479615749	727.59910614	28.394339189	-1.1912222761	35.145721436	19.125892551	42.326147261	-71.122278869	1	48218.678387	16.2
4400	2022-08-26	13:24:26.346	237.35030494	5696.407319	1661520266.347	0	899	3.0876974582	3.1635264108	525.65309736	541.33513848	2.6480065051	727.6151499	28.398736954	-1.1811545377	35.145721436	19.117116928	42.326149357	-71.122278333	1	48219.614398	16.2
4401	2022-08-26	13:24:27.259	237.3503155	5696.407572	1661520267.259	0	899	3.0904604821	3.165967153	525.65309736	541.25411418	2.6347194198	727.62825992	28.398736954	-1.1620430946	35.145721436	19.113353729	42.326148363	-71.122277515	1	48220.491046	16.2
4402	2022-08-26	13:24:28.144	237.35032575	5696.407818	1661520268.145	0	899	3.0904604821	3.165967153	525.98308052	541.59389101	2.6347194198	727.62600081	28.398736954	-1.1631749111	35.145721436	19.115507113	42.326145454	-71.122276667	1	48221.363828	16.2
4403	2022-08-26	13:24:29.059	237.35033634	5696.408072	1661520269.06	0	899	3.0894570844	3.1673210238	525.98308052	542.08908168	2.7158122555	727.62208244	28.398736954	-1.2016996366	35.145721436	19.128428049	42.326143333	-71.122276157	1	48222.30572	16.2
4404	2022-08-26	13:24:29.950	237.35034666	5696.40832	1661520269.951	0	899	3.0894570844	3.1673210238	527.40895318	543.55861564	2.7158122555	727.61450195	28.398736954	-1.2255215645	35.145721436	19.128118515	42.326143333	-71.122275	1	48223.181553	16.2
4405	2022-08-26	13:24:30.811	237.35035661	5696.408559	1661520270.811	0	899	3.0891318769	3.1655463121	527.42748012	543.27717745	2.6667493019	727.60474441	28.40298011	-1.264919461	35.145721436	19.11271238	42.326143333	-71.122275	1	48224.01758	16.201758014
4406	2022-08-26	13:24:31.704	237.35036696	5696.408807	1661520271.705	0	899	3.0892241449	3.1656418578	526.83195944	542.66396811	2.6667832018	727.60659244	28.406274796	-1.2259850691	35.145721436	19.123643837	42.326143333	-71.122275	1	48224.942089	16.294208893
4407	2022-08-26	13:24:32.621	237.35037757	5696.409062	1661520272.622	0	899	3.0901212252	3.1648506945	526.83195944	542.30791198	2.6085197329	727.61520972	28.406274796	-1.2078653629	35.145721436	19.106467645	42.326141826	-71.122273493	1	48225.904412	16.3
4408	2022-08-26	13:24:33.536	237.35038816	5696.409316	1661520273.537	0	899	3.0901212252	3.1648506945	524.65374867	540.06571517	2.6085197329	727.61555046	28.406274796	-1.1780286167	35.145721436	19.110874871	42.326139151	-71.122274591	1	48226.754579	16.3
4409	2022-08-26	13:24:34.454	237.35039878	5696.409571	1661520274.455	0	899	3.0955416568	3.1737908543	524.65974518	540.77323287	2.7236860265	727.61519598	28.407655362	-1.2529653279	35.145721436	19.115747704	42.32613723	-71.122275	1	48227.661914	16.3
4410	2022-08-26	13:24:35.387	237.35040957	5696.40983	1661520275.387	0	899	3.0957195879	3.173975246	526.7123107	542.88924521	2.7237526583	727.60765672	28.413995743	-1.6780093908	35.145721436	19.078783035	42.326135666	-71.122273999	1	48228.600601	16.3
4411	2022-08-26	13:24:36.312	237.35042029	5696.410087	1661520276.313	0	899	3.092813515	3.1688824959	526.7123107	542.44973823	2.651898619	727.61891508	28.413995743	-1.2600904316	35.145721436	19.119623033	42.326135866	-71.122272467	1	48229.519724	16.3
4412	2022-08-26	13:24:37.256	237.35043122	5696.410349	1661520277.257	0	899	3.092813515	3.1688824959	527.05121583	542.79876937	2.651898619	727.61578369	28.413995743	-1.2173833847	35.145721436	19.123796463	42.32613748	-71.122270853	1	48230.488248	16.3
4413	2022-08-26	13:24:38.117	237.35044117	5696.410588	1661520278.117	0	899	3.0908479489	3.166373568	527.05121583	542.6957019	2.6350423337	727.61650358	28.413995743	-1.3484040443	35.145721436	19.11936381	42.32613895	-71.122268767	1	48231.369903	16.3
4414	2022-08-26	13:24:38.989	237.35045126	5696.41083	1661520278.989	0	899	3.0908479489	3.166373568	527.13599935	542.78300205	2.6350423337	727.61368344	28.413995743	-1.4700792483	35.145721436	19.122034073	42.326140356	-71.122265955	1	48232.213397	16.321339713
4415	2022-08-26	13:24:39.878	237.35046156	5696.411077	1661520279.879	0	899	3.0895243828	3.1640191472	527.13599935	542.57500066	2.6010104822	727.60638226	28.413995743	-1.5250098705	35.145721436	19.123435974	42.326141546	-71.122263333	1	48233.07265	16.4
4416	2022-08-26	13:24:40.779	237.35047199	5696.411328	1661520280.78	0	899	3.0896831264	3.1641833868	525.75451648	541.1534029	2.6010673635	727.61358521	28.419663524	-1.2755584685	35.145721436	19.121261597	42.32614	-71.122263281	1	48234.031579	16.4
4417	2022-08-26	13:24:41.677	237.35048237	5696.411577	1661520281.677	0	899	3.0934575221	3.1662905313	525.76252315	540.79686546	2.5411654768	727.62934764	28.421503067	-1.1784705682	35.145721436	19.116501688	42.32614	-71.12226185	1	48234.889952	16.4
4418	2022-08-26	13:24:42.582	237.35049285	5696.411828	1661520282.582	0	899	3.0934575221	3.1662905313	527.72772086	542.81825861	2.5411654768	727.61730108	28.421503067	-1.1587878466	35.145721436	19.111553192	42.326137403	-71.122261667	1	48235.779093	16.4
4419	2022-08-26	13:24:43.438	237.35050277	5696.412066	1661520283.439	0	899	3.0947258697	3.1711831628	527.72772086	543.56655064	2.6635021124	727.61521053	28.421503067	-1.3273954984	35.145721436	19.099118087	42.326136667	-71.122262794	1	48236.676282	16.4
4420	2022-08-26	13:24:44.355	237.35051337	5696.412321	1661520284.355	0	899	3.0947550128	3.1712133399	525.37608164	541.14439615	2.6635127883	727.59699376	28.422541877	-1.5006920983	35.145721436	19.095862205	42.326136667	-71.122263333	1	48237.604536	16.4
4421	2022-08-26	13:24:45.270	237.35052397	5696.412575	1661520285.271	0	899	3.0882199181	3.164800404	525.40567594	541.23380128	2.6731741154	727.61590576	28.429346085	-1.1701813936	35.145721436	19.128118515	42.326136667	-71.12226164	1	48238.50789	16.4
4422	2022-08-26	13:24:46.157	237.35053424	5696.412822	1661520286.158	0	899	3.0882199181	3.164800404	529.78906115	545.74923829	2.6731741154	727.60848696	28.429346085	-1.2014194395	35.145721436	19.127789062	42.326137942	-71.122259362	1	48239.382643	16.4382643
4423	2022-08-26	13:24:47.107	237.35054522	5696.413085	1661520287.107	0	899	3.0964247187	3.1734833184	529.78906115	545.80662533	2.6825038125	727.61150113	28.429346085	-1.1777914968	35.145721436	19.125838248	42.32614	-71.122258333	1	48240.323647	16.5
4424	2022-08-26	13:24:48.069	237.35055635	5696.413353	1661520288.069	0	899	3.0964247187	3.1734833184	524.37702943	540.23096705	2.6825038125	727.62524414	28.429346085	-1.1571601629	35.145721436	19.125957489	42.326140472	-71.122258805	1	48241.283037	16.5
4425	2022-08-26	13:24:48.980	237.3505669	5696.413606	1661520288.98	0	899	3.0957297985	3.1742694257	524.37702943	540.54093922	2.7333830954	727.63301056	28.429346085	-1.1568475614	35.145721436	19.126234055	42.326141667	-71.12226	1	48242.184184	16.5
4426	2022-08-26	13:24:49.888	237.35057741	5696.413858	1661520289.888	0	899	3.095836567	3.1743800853	527.60965979	543.87346146	2.7334232221	727.62375302	28.433150677	-1.1571493836	35.145721436	19.128649945	42.326141667	-71.12226	1	48243.097792	16.50977918
4427	2022-08-26	13:24:50.818	237.35058817	5696.414116	1661520290.818	0	899	3.0975750479	3.1724906934	527.62649882	543.12702199	2.608720938	727.61192312	28.437005997	-1.1756033353	35.145721436	19.127915704	42.326140978	-71.122260229	1	48244.068834	16.6
4428	2022-08-26	13:24:51.750	237.35059897	5696.414375	1661520291.751	0	899	3.0975750479	3.1724906934	525.89895134	541.3487229	2.608720938	727.62463379	28.437005997	-1.2222663164	35.145721436	19.122356415	42.326132059	-71.122263203	1	48244.960803	16.6
4429	2022-08-26	13:24:52.667	237.35060957	5696.41463	1661520292.667	0	899	3.0991123939	3.1748005945	525.89895134	541.50107914	2.6337053291	727.62022794	28.437005997	-1.2403753127	35.145721436	19.089969888	42.32612436	-71.122266256	1	48245.876754	16.6
4430	2022-08-26	13:24:53.568	237.35062	5696.41488	1661520293.568	0	899	3.0991123939	3.1748005945	525.78295685	541.38164338	2.6337053291	727.62267581	28.437005997	-1.1772848628	35.145721436	19.116014961	42.326120651	-71.122268008	1	48246.80455	16.6
4431	2022-08-26	13:24:54.510	237.35063091	5696.415142	1661520294.511	0	899	3.0963842929	3.1727700421	525.7973968	541.55496011	2.6596788557	727.62385084	28.44032352	-1.1549827453	35.145721436	19.127598074	42.32611878	-71.122269553	1	48247.732039	16.6
4432	2022-08-26	13:24:55.450	237.35064179	5696.415403	1661520295.451	0	899	3.0965010367	3.172890922	525.58766725	541.33920557	2.6597215414	727.62019197	28.444482803	-1.1640372134	35.145721436	19.127054164	42.326118333	-71.12227	1	48248.68666	16.668665977
[truncated: 24,631 more rows]
