# Supplementary material for: A simple method to measure methane emissions from indoor gas leaks
Source: PLoS One. 2023 Nov 30;18(11):e0295055. doi: 10.1371/journal.pone.0295055 (PMC10688665; doi:10.1371/journal.pone.0295055)
Supplement: S1 Data — (ZIP) [file pone.0295055.s011.zip › data and code/data/raw data/cavity ringdown spectrometer data/experiments/R20.dat]

DATE	TIME	FRAC_DAYS_SINCE_JAN1	FRAC_HRS_SINCE_JAN1	EPOCH_TIME	ALARM_STATUS	INST_STATUS	CH4	CH4_dry	CO2	CO2_dry	H2O	CavityPressure	CavityTemp	Battery_Current	Battery_Temperature	Battery_Voltage	GPS_ABS_LAT	GPS_ABS_LONG	GPS_FIT	GPS_TIME	GPS_ALTITUDE
6618	2022-08-27	13:45:00.509	238.36458924	5720.750142	1661607900.51	0	899	2.0394347057	2.0884331709	470.50784532	484.2385892	2.5918946716	725.89752036	27.753412247	-1.1408835649	30.912256241	19.134599686	0	0	0	0	0
6619	2022-08-27	13:45:01.397	238.3645995	5720.750388	1661607901.397	0	899	2.0314837014	2.0829290771	470.50784532	484.9846471	2.7285210918	725.91238787	27.753412247	-1.1474480929	30.912256241	19.131904627	0	0	0	0	0
6620	2022-08-27	13:45:02.305	238.36461002	5720.750641	1661607902.306	0	899	2.0314837014	2.0829290771	472.97299595	487.52564661	2.7285210918	725.91833496	27.753412247	-1.1343729496	30.912256241	19.132799149	0	0	0	0	0
6621	2022-08-27	13:45:03.217	238.36462058	5720.750894	1661607903.218	0	899	2.0310137597	2.0814684577	472.97299595	487.24726788	2.6778560744	725.90574474	27.753412247	-1.212069194	30.912256241	19.100365632	0	0	0	0	0
6622	2022-08-27	13:45:04.161	238.36463149	5720.751156	1661607904.161	0	899	2.0310137597	2.0814684577	474.65116032	488.97607907	2.6778560744	725.89493465	27.753412247	-1.1736414756	30.912256241	19.118883739	0	0	0	0	0
6623	2022-08-27	13:45:05.088	238.36464223	5720.751414	1661607905.089	0	899	2.0345230255	2.0845252547	474.67099007	488.84276258	2.6499498823	725.89355469	27.758447647	-1.1408835649	30.912256241	19.133520126	0	0	0	0	0
6624	2022-08-27	13:45:06.026	238.36465308	5720.751674	1661607906.026	0	899	2.0345230255	2.0845252547	474.32400772	488.48542072	2.6499498823	725.90103736	27.758447647	-1.1718737369	30.912256241	19.133520126	0	0	0	0	0
6625	2022-08-27	13:45:06.967	238.36466397	5720.751935	1661607906.967	0	899	2.0350258476	2.0861296473	474.32400772	488.7954504	2.7062464976	725.89485462	27.758447647	-1.1508112475	30.912256241	19.13331004	0	0	0	0	0
6626	2022-08-27	13:45:07.838	238.36467406	5720.752177	1661607907.839	0	899	2.0350258476	2.0861296473	473.65133381	488.10225346	2.7062464976	725.89811656	27.758447647	-1.1383936326	30.912256241	19.131669127	0	0	0	0	0
6627	2022-08-27	13:45:08.677	238.36468377	5720.752411	1661607908.678	0	899	2.0358600282	2.0866767508	473.65133381	488.01473142	2.690338514	725.88922847	27.758447647	-1.1795700236	30.912256241	19.125017823	0	0	0	0	0
6628	2022-08-27	13:45:09.539	238.36469374	5720.75265	1661607909.539	0	899	2.0359451125	2.0867648829	474.11023036	488.48780674	2.6903862427	725.90783894	27.763051557	-1.1747625419	30.912256241	19.130358803	0	0	0	0	0
6629	2022-08-27	13:45:10.457	238.36470437	5720.752905	1661607910.458	0	899	2.0355036855	2.0870612599	474.1125278	488.7031979	2.7290578077	725.90744079	27.763635635	-1.1701813936	30.912256241	19.130277634	0	0	0	0	0
6630	2022-08-27	13:45:11.417	238.36471547	5720.753171	1661607911.417	0	899	2.0355036855	2.0870612599	476.88143304	491.55731537	2.7290578077	725.90688905	27.763635635	-1.2107972854	30.912256241	19.128017994	0	0	0	0	0
6631	2022-08-27	13:45:12.365	238.36472645	5720.753435	1661607912.365	0	899	2.038687877	2.0891884733	476.88143304	491.23231491	2.6703878242	725.88438608	27.763635635	-1.176692009	30.912256241	19.135320663	0	0	0	0	0
6632	2022-08-27	13:45:13.220	238.36473634	5720.753672	1661607913.22	0	899	2.038687877	2.0891884733	482.97869647	497.51306443	2.6703878242	725.89258419	27.763635635	-1.1407758329	30.912256241	19.131346355	0	0	0	0	0
6633	2022-08-27	13:45:14.151	238.36474713	5720.753931	1661607914.152	0	899	2.0371822354	2.0881029852	482.97869647	497.64550903	2.6940045849	725.89850864	27.763635635	-1.1389649333	30.912256241	19.12940979	0	0	0	0	0
6634	2022-08-27	13:45:15.069	238.36475775	5720.754186	1661607915.07	0	899	2.0372163428	2.0881383161	486.27166723	501.03858692	2.6940237318	725.89384976	27.765480029	-1.1528700448	30.912256241	19.130254303	0	0	0	0	0
6635	2022-08-27	13:45:15.986	238.36476836	5720.754441	1661607915.986	0	899	2.0400026455	2.0922251697	486.28503042	501.41074318	2.7574325114	725.90252686	27.768793106	-1.3859155833	30.912256241	19.120062114	0	0	0	0	0
6636	2022-08-27	13:45:16.880	238.3647787	5720.754689	1661607916.88	0	899	2.0400026455	2.0922251697	484.35072657	499.41627353	2.7574325114	725.89759554	27.768793106	-1.3179421938	30.912256241	19.123748805	0	0	0	0	0
6637	2022-08-27	13:45:17.773	238.36478905	5720.754937	1661607917.774	0	899	2.0378301622	2.0869076563	484.35072657	498.51956109	2.597972815	725.88729434	27.768793106	-1.1327453852	30.912256241	19.134239197	0	0	0	0	0
6638	2022-08-27	13:45:18.628	238.36479895	5720.755175	1661607918.629	0	899	2.0378301622	2.0869076563	483.44001885	497.58221222	2.597972815	725.88958781	27.768793106	-1.1544114793	30.912256241	19.132481417	0	0	0	0	0
6639	2022-08-27	13:45:19.474	238.36480874	5720.75541	1661607919.475	0	899	2.0398335928	2.0918124273	483.44203689	498.41002196	2.745106846	725.89276851	27.769296343	-1.2219968134	30.912256241	19.125770291	0	0	0	0	0
6640	2022-08-27	13:45:20.288	238.36481815	5720.755636	1661607920.288	0	899	2.0399180775	2.0919000021	485.5846445	500.61923997	2.7451551112	725.88336182	27.773859024	-1.5884884596	30.912256241	19.084903717	0	0	0	0	0
6641	2022-08-27	13:45:21.167	238.36482833	5720.75588	1661607921.168	0	899	2.0385956842	2.0893731547	485.5846445	500.27863605	2.6847911448	725.88399844	27.773859024	-1.5635562504	30.912256241	19.087651095	0	0	0	0	0
6642	2022-08-27	13:45:22.148	238.36483969	5720.756152	1661607922.149	0	899	2.0385956842	2.0893731547	488.03959948	502.80787899	2.6847911448	725.89665738	27.773859024	-1.1701813936	30.912256241	19.130998611	0	0	0	0	0
6643	2022-08-27	13:45:23.072	238.36485038	5720.756409	1661607923.073	0	899	2.0397355368	2.0900468645	488.03959948	502.66338407	2.6592869879	725.89864971	27.773859024	-1.1648780447	30.912256241	19.13334465	0	0	0	0	0
6644	2022-08-27	13:45:23.989	238.36486098	5720.756664	1661607923.989	0	899	2.0397355368	2.0900468645	489.70281758	504.37643941	2.6592869879	725.89056396	27.773859024	-1.1636707783	30.912256241	19.133878708	0	0	0	0	0
6645	2022-08-27	13:45:24.930	238.36487188	5720.756925	1661607924.93	0	899	2.0380775059	2.0894413838	489.71026443	504.70497101	2.7157079751	725.89434249	27.775692504	-1.3215423988	30.912256241	19.12157305	0	0	0	0	0
6646	2022-08-27	13:45:25.892	238.36488302	5720.757192	1661607925.893	0	899	2.0381384356	2.0895045174	487.46037606	502.38638731	2.7157424415	725.88096811	27.778985977	-1.2260497856	30.912256241	19.127392914	0	0	0	0	0
6647	2022-08-27	13:45:26.808	238.36489361	5720.757447	1661607926.808	0	899	2.0395833799	2.0910803445	487.46037606	502.41396331	2.7206104772	725.88618924	27.778985977	-1.1425112486	30.912256241	19.133970475	0	0	0	0	0
6648	2022-08-27	13:45:27.730	238.36490429	5720.757703	1661607927.731	0	899	2.0395833799	2.0910803445	489.44215446	504.45653578	2.7206104772	725.88714317	27.778985977	-1.1877729569	30.912256241	19.127459709	0	0	0	0	0
6649	2022-08-27	13:45:28.684	238.36491534	5720.757968	1661607928.685	0	899	2.0381566779	2.0909149224	489.44215446	504.8370948	2.787465041	725.87878418	27.778985977	-1.5445417166	30.912256241	19.068338394	0	0	0	0	0
6650	2022-08-27	13:45:29.645	238.36492646	5720.758235	1661607929.646	0	899	2.0381762666	2.0909352391	490.44197425	505.8684279	2.7874764144	725.87665199	27.780044796	-1.4551932441	30.912256241	19.108290211	0	0	0	0	0
6651	2022-08-27	13:45:30.539	238.36493681	5720.758483	1661607930.54	0	899	2.039055682	2.090156597	490.45864623	505.39177456	2.7008801056	725.89703248	27.784143448	-1.175581696	30.912256241	19.128696884	0	0	0	0	0
6652	2022-08-27	13:45:31.424	238.36494705	5720.758729	1661607931.425	0	899	2.039055682	2.090156597	491.62751865	506.59623596	2.7008801056	725.88647461	27.784143448	-1.4412019513	30.912256241	19.109766461	0	0	0	0	0
6653	2022-08-27	13:45:32.319	238.3649574	5720.758978	1661607932.319	0	899	2.037918563	2.0902590865	491.62751865	506.96990439	2.7662625469	725.87097168	27.784143448	-1.1441389322	30.912256241	19.121274948	0	0	0	0	0
6654	2022-08-27	13:45:33.239	238.36496804	5720.759233	1661607933.239	0	899	2.037918563	2.0902590865	489.78959148	505.0746204	2.7662625469	725.87951175	27.784143448	-1.165697258	30.912256241	19.119977648	0	0	0	0	0
6655	2022-08-27	13:45:34.183	238.36497897	5720.759495	1661607934.183	0	899	2.0408828293	2.0915013912	489.78959148	504.5475583	2.6736656649	725.88523814	27.784143448	-1.5510523319	30.912256241	19.096788406	0	0	0	0	0
6656	2022-08-27	13:45:35.128	238.36498992	5720.759758	1661607935.129	0	899	2.0409734047	2.0915951905	490.01649559	504.78158588	2.6737160405	725.86216766	27.789032728	-1.2421646229	30.912256241	19.134220136	0	0	0	0	0
6657	2022-08-27	13:45:36.081	238.36500094	5720.760023	1661607936.081	0	899	2.0411509813	2.0905240162	490.0174615	504.41524514	2.6090963485	725.88561608	27.789270401	-1.2846130077	30.912256241	19.108041978	0	0	0	0	0
6658	2022-08-27	13:45:36.986	238.36501142	5720.760274	1661607936.987	0	899	2.0411509813	2.0905240162	492.50998643	506.9810059	2.6090963485	725.87557963	27.789270401	-1.1864578724	30.912256241	19.114433289	0	0	0	0	0
6659	2022-08-27	13:45:37.915	238.36502218	5720.760532	1661607937.916	0	899	2.0410580637	2.0902530957	492.50998643	506.92923018	2.6000268173	725.87229182	27.789270401	-1.2618257905	30.912256241	19.111526312	0	0	0	0	0
6660	2022-08-27	13:45:38.858	238.36503308	5720.760794	1661607938.858	0	899	2.0410580637	2.0902530957	492.90927248	507.34020615	2.6000268173	725.87963867	27.789270401	-1.6812646389	30.912256241	19.095348358	0	0	0	0	0
6661	2022-08-27	13:45:39.812	238.36504413	5720.761059	1661607939.813	0	899	2.0408016702	2.0911558376	492.91479122	507.68953679	2.6601398914	725.8766718	27.79062045	-1.4353919503	30.912256241	19.10367084	0	0	0	0	0
6662	2022-08-27	13:45:40.769	238.3650552	5720.761325	1661607940.769	0	899	2.0408710689	2.0912276936	493.61658066	508.41258185	2.6601782966	725.8895874	27.794366837	-1.1669260263	30.912256241	19.119474411	0	0	0	0	0
6663	2022-08-27	13:45:41.696	238.36506593	5720.761582	1661607941.696	0	899	2.0391317564	2.0904242704	493.61658066	508.70194207	2.7106597173	725.89898116	27.794366837	-1.3396837411	30.912256241	19.121337815	0	0	0	0	0
6664	2022-08-27	13:45:42.588	238.36507626	5720.76183	1661607942.589	0	899	2.0391317564	2.0904242704	492.29231775	507.33720851	2.7106597173	725.90456001	27.794366837	-1.1360006332	30.912256241	19.134960175	0	0	0	0	0
6665	2022-08-27	13:45:43.470	238.36508647	5720.762075	1661607943.471	0	899	2.0417023434	2.0927664307	492.29231775	507.25089939	2.6955678526	725.90999376	27.794366837	-1.1639941331	30.912256241	19.133440675	0	0	0	0	0
6666	2022-08-27	13:45:44.354	238.36509669	5720.762321	1661607944.354	0	899	2.0417023434	2.0927664307	493.91789708	508.92587288	2.6955678526	725.89127092	27.794366837	-1.2222663164	30.912256241	19.130277634	0	0	0	0	0
6667	2022-08-27	13:45:45.276	238.36510737	5720.762577	1661607945.277	0	899	2.0388843468	2.0896441446	493.93771834	508.87712167	2.6835086787	725.91416113	27.799205995	-1.4504612574	30.912256241	19.118091217	0	0	0	0	0
6668	2022-08-27	13:45:46.160	238.36511759	5720.762822	1661607946.16	0	899	2.0388874137	2.0896473211	495.9907748	510.99228376	2.6835103926	725.9077104	27.799371719	-1.4468286787	30.912256241	19.118031597	0	0	0	0	0
6669	2022-08-27	13:45:47.026	238.36512762	5720.763063	1661607947.026	0	899	2.0414016483	2.0925999564	495.9907748	511.10379563	2.7028680996	725.90711298	27.799371719	-1.1791927664	30.912256241	19.128460625	0	0	0	0	0
6670	2022-08-27	13:45:47.953	238.36513834	5720.76332	1661607947.953	0	899	2.0414016483	2.0925999564	495.24402196	510.33428895	2.7028680996	725.89992417	27.799371719	-1.1567613518	30.912256241	19.120678895	0	0	0	0	0
6671	2022-08-27	13:45:48.914	238.36514947	5720.763587	1661607948.914	0	899	2.0412626992	2.0933358597	495.24402196	510.59457394	2.7480870113	725.90489348	27.799371719	-1.1386092506	30.912256241	19.127373765	0	0	0	0	0
6672	2022-08-27	13:45:49.798	238.3651597	5720.763833	1661607949.798	0	899	2.0412840879	2.0933580317	494.34392602	509.66664897	2.7480992369	725.91092667	27.800526133	-1.1554678505	30.912256241	19.134185147	0	0	0	0	0
6673	2022-08-27	13:45:50.670	238.36516979	5720.764075	1661607950.67	0	899	2.037178912	2.0898137413	494.36021173	509.88075928	2.7824097903	725.89622609	27.804498672	-1.2045561549	30.912256241	19.133068552	0	0	0	0	0
6674	2022-08-27	13:45:51.555	238.36518003	5720.764321	1661607951.555	0	899	2.037178912	2.0898137413	494.05087969	509.56171569	2.7824097903	725.87892646	27.804498672	-1.184830308	30.912256241	19.134960175	0	0	0	0	0
6675	2022-08-27	13:45:52.473	238.36519067	5720.764576	1661607952.474	0	899	2.0398774552	2.090048032	494.05087969	508.81212704	2.6518458908	725.89716506	27.804498672	-1.1517167147	30.912256241	19.135417332	0	0	0	0	0
6676	2022-08-27	13:45:53.403	238.36520142	5720.764834	1661607953.403	0	899	2.0398774552	2.090048032	494.55329608	509.32955462	2.6518458908	725.92178163	27.804498672	-1.1327453852	30.912256241	19.135679245	0	0	0	0	0
6677	2022-08-27	13:45:54.278	238.36521155	5720.765077	1661607954.278	0	899	2.0401111336	2.0913532738	494.55329608	509.64507621	2.7067946831	725.9077775	27.804498672	-1.1548426238	30.912256241	19.133919457	0	0	0	0	0
6678	2022-08-27	13:45:55.211	238.36522236	5720.765337	1661607955.212	0	899	2.0402000532	2.091445399	492.88193384	507.92299754	2.7068447743	725.90435063	27.809300644	-1.1346317348	30.912256241	19.134499506	0	0	0	0	0
6679	2022-08-27	13:45:56.190	238.36523368	5720.765608	1661607956.19	0	899	2.0366437673	2.0891871197	492.88288796	508.33409658	2.7784071853	725.90621686	27.809534073	-1.1633042958	30.912256241	19.131844956	0	0	0	0	0
6680	2022-08-27	13:45:57.154	238.36524485	5720.765876	1661607957.155	0	899	2.0366437673	2.0891871197	493.77075645	509.24979855	2.7784071853	725.91461586	27.809534073	-1.344329575	30.912256241	19.125808867	0	0	0	0	0
6681	2022-08-27	13:45:58.068	238.36525542	5720.76613	1661607958.068	0	899	2.0399200556	2.0920418311	493.77075645	509.10014508	2.7523540057	725.92263976	27.809534073	-1.2051490032	30.912256241	19.131818607	0	0	0	0	0
6682	2022-08-27	13:45:59.000	238.36526622	5720.766389	1661607959.001	0	899	2.0399200556	2.0920418311	493.47096666	508.79104815	2.7523540057	725.90553981	27.809534073	-1.138673915	30.912256241	19.134470769	0	0	0	0	0
6683	2022-08-27	13:45:59.928	238.36527696	5720.766647	1661607959.929	0	899	2.0387893011	2.090722912	493.47947879	508.75273276	2.7441477849	725.89962223	27.811614119	-1.153290436	30.912256241	19.132677836	0	0	0	0	0
6684	2022-08-27	13:46:00.881	238.36528799	5720.766912	1661607960.882	0	899	2.0388445542	2.0907801854	490.44277634	505.62222405	2.7441793617	725.90580901	27.814599991	-1.1724018987	30.912256241	19.130376209	0	0	0	0	0
6685	2022-08-27	13:46:01.809	238.36529873	5720.767169	1661607961.81	0	899	2.0409521312	2.091409923	490.44277634	505.17274296	2.6652903757	725.9047601	27.814599991	-1.1530748582	30.912256241	19.133275531	0	0	0	0	0
6686	2022-08-27	13:46:02.739	238.36530948	5720.767428	1661607962.739	0	899	2.0409521312	2.091409923	492.30982009	507.09586154	2.6652903757	725.90807459	27.814599991	-1.1360006332	30.912256241	19.135679245	0	0	0	0	0
6687	2022-08-27	13:46:03.648	238.36532	5720.76768	1661607963.648	0	899	2.040241477	2.0900195479	492.30982009	506.90076567	2.6311352222	725.92955452	27.814599991	-1.1446131705	30.912256241	19.132157787	0	0	0	0	0
6688	2022-08-27	13:46:04.549	238.36533043	5720.76793	1661607964.549	0	899	2.040268352	2.0900473637	491.80289114	506.37889643	2.6311499383	725.92276264	27.816051294	-1.1816288706	30.912256241	19.129968643	0	0	0	0	0
6689	2022-08-27	13:46:05.447	238.36534083	5720.76818	1661607965.448	0	899	2.0401792862	2.0914677117	491.81775785	506.83918382	2.7090913969	725.9123519	27.819696426	-1.1463809448	30.912256241	19.130974738	0	0	0	0	0
6690	2022-08-27	13:46:06.392	238.36535177	5720.768442	1661607966.393	0	899	2.0401792862	2.0914677117	494.04318973	509.13258634	2.7090913969	725.92563493	27.819696426	-1.2238940001	30.912256241	19.130638123	0	0	0	0	0
6691	2022-08-27	13:46:07.328	238.3653626	5720.768702	1661607967.329	0	899	2.0395833056	2.0903385355	494.04318973	508.97928435	2.6823758306	725.91529735	27.819696426	-1.1858974427	30.912256241	19.13265803	0	0	0	0	0
6692	2022-08-27	13:46:08.306	238.36537392	5720.768974	1661607968.307	0	899	2.0395833056	2.0903385355	493.7041303	508.62997435	2.6823758306	725.905539	27.819696426	-1.1701813936	30.912256241	19.130277634	0	0	0	0	0
6693	2022-08-27	13:46:09.227	238.36538458	5720.76923	1661607969.228	0	899	2.0401668072	2.0919360762	493.7041303	508.92538718	2.7338776685	725.9333775	27.819696426	-1.1774896225	30.912256241	19.133242247	0	0	0	0	0
6694	2022-08-27	13:46:10.167	238.36539545	5720.769491	1661607970.167	0	899	2.0402177329	2.0919888567	493.81142882	509.03616013	2.7339066449	725.92646193	27.822446646	-1.1869321556	30.912256241	19.12883084	0	0	0	0	0
6695	2022-08-27	13:46:11.102	238.36540628	5720.769751	1661607971.103	0	899	2.0434144498	2.0957022773	493.82116152	509.17477742	2.7562998873	725.90060364	27.82482338	-1.1788585849	30.912256241	19.128697945	0	0	0	0	0
6696	2022-08-27	13:46:11.997	238.36541664	5720.769999	1661607971.998	0	899	2.0434144498	2.0957022773	493.21603833	508.55084007	2.7562998873	725.9086328	27.82482338	-1.1507681079	30.912256241	19.132956814	0	0	0	0	0
6697	2022-08-27	13:46:12.915	238.36542727	5720.770254	1661607972.916	0	899	2.0399275152	2.0916389723	493.21603833	508.40696687	2.7312125879	725.9175124	27.82482338	-1.1399134998	30.912256241	19.134599686	0	0	0	0	0
6698	2022-08-27	13:46:13.861	238.36543821	5720.770517	1661607973.861	0	899	2.0399275152	2.0916389723	493.05621866	508.24222478	2.7312125879	725.90953337	27.82482338	-1.1378654202	30.912256241	19.134831258	0	0	0	0	0
6699	2022-08-27	13:46:14.831	238.36544943	5720.770786	1661607974.831	0	899	2.0402519971	2.0907762932	493.06718616	507.90070885	2.6696120826	725.90999578	27.827505693	-1.1411853816	30.912256241	19.134582974	0	0	0	0	0
6700	2022-08-27	13:46:15.747	238.36546005	5720.771041	1661607975.748	0	899	2.0402972654	2.0908231703	492.2863644	507.09654044	2.6696372342	725.9039056	27.829950333	-1.1468552319	30.912256241	19.133881411	0	0	0	0	0
6701	2022-08-27	13:46:16.710	238.36547119	5720.771309	1661607976.711	0	899	2.0407292872	2.0900576154	492.2863644	506.74065096	2.6073155407	725.90652405	27.829950333	-1.1392882904	30.912256241	19.132937614	0	0	0	0	0
6702	2022-08-27	13:46:17.637	238.36548191	5720.771566	1661607977.637	0	899	2.0407292872	2.0900576154	495.36452198	509.90918798	2.6073155407	725.88208008	27.829950333	-1.1360006332	30.912256241	19.133520126	0	0	0	0	0
6703	2022-08-27	13:46:18.540	238.36549237	5720.771817	1661607978.541	0	899	2.0406009954	2.0908935334	495.36452198	510.19589543	2.6572174037	725.90414206	27.829950333	-1.1503046183	30.912256241	19.13160919	0	0	0	0	0
6704	2022-08-27	13:46:19.486	238.36550332	5720.77208	1661607979.487	0	899	2.0406009954	2.0908935334	495.86285433	510.70914801	2.6572174037	725.90679447	27.829950333	-1.1408835649	30.912256241	19.131719589	0	0	0	0	0
6705	2022-08-27	13:46:20.388	238.36551376	5720.77233	1661607980.389	0	899	2.0396221612	2.0902548492	495.86632376	510.82086692	2.6760067127	725.90799536	27.830794113	-1.1449257664	30.912256241	19.131719589	0	0	0	0	0
6706	2022-08-27	13:46:21.272	238.36552398	5720.772576	1661607981.272	0	899	2.0397008845	2.0903363772	496.79998917	511.78294316	2.6760505714	725.90356445	27.835046768	-1.1652984619	30.912256241	19.131719589	0	0	0	0	0
6707	2022-08-27	13:46:22.186	238.36553456	5720.772829	1661607982.186	0	899	2.0399832138	2.0896842526	496.79998917	511.50298188	2.6274850291	725.9200872	27.835046768	-1.1785567857	30.912256241	19.131425946	0	0	0	0	0
6708	2022-08-27	13:46:23.107	238.36554522	5720.773085	1661607983.107	0	899	2.0399832138	2.0896842526	496.60220212	511.29934124	2.6274850291	725.9101995	27.835046768	-1.1515657278	30.912256241	19.133648525	0	0	0	0	0
6709	2022-08-27	13:46:23.976	238.36555528	5720.773327	1661607983.976	0	899	2.0402165105	2.0919627137	496.60220212	511.90557594	2.7326247967	725.88714519	27.835046768	-1.1738894223	30.912256241	19.129916286	0	0	0	0	0
6710	2022-08-27	13:46:24.859	238.36556551	5720.773572	1661607984.86	0	899	2.0402737225	2.0920220086	497.89883352	513.24235288	2.7326573365	725.89998642	27.838136521	-1.1874819347	30.912256241	19.110460256	0	0	0	0	0
6711	2022-08-27	13:46:25.773	238.36557608	5720.773826	1661607985.773	0	899	2.0405247856	2.0910733857	497.90724408	512.89160501	2.6705167901	725.91730545	27.840173721	-1.2030470584	30.912256241	19.104145088	0	0	0	0	0
6712	2022-08-27	13:46:26.693	238.36558672	5720.774081	1661607986.693	0	899	2.0405247856	2.0910733857	506.76789919	522.01891874	2.6705167901	725.92391543	27.840173721	-1.2173833847	30.912256241	19.114793777	0	0	0	0	0
6713	2022-08-27	13:46:27.588	238.36559709	5720.77433	1661607987.589	0	899	2.0393858373	2.0907346238	506.76789919	522.27031538	2.7132307327	725.92501083	27.840173721	-1.1983257951	30.912256241	19.121928979	0	0	0	0	0
6714	2022-08-27	13:46:28.530	238.365608	5720.774592	1661607988.531	0	899	2.0393858373	2.0907346238	506.44830009	521.94093949	2.7132307327	725.9275153	27.840173721	-1.2143867174	30.912256241	19.127511675	0	0	0	0	0
6715	2022-08-27	13:46:29.467	238.36561883	5720.774852	1661607989.467	0	899	2.0395787959	2.0908134627	506.44830009	521.9048565	2.7070986548	725.92358803	27.840173721	-1.4875738621	30.912256241	19.105791092	0	0	0	0	0
6716	2022-08-27	13:46:30.348	238.36562903	5720.775097	1661607990.348	0	899	2.0396664495	2.0909042767	504.08156306	519.46617713	2.7071480593	725.93130918	27.844908999	-1.2059358524	30.912256241	19.121369078	0	0	0	0	0
6717	2022-08-27	13:46:31.298	238.36564002	5720.775361	1661607991.298	0	899	2.0403173314	2.0912696169	504.08281731	519.37637803	2.6915911795	725.93442642	27.845209122	-1.1527406593	30.912256241	19.130819674	0	0	0	0	0
6718	2022-08-27	13:46:32.203	238.36565051	5720.775612	1661607992.204	0	899	2.0403173314	2.0912696169	503.40564927	518.67866514	2.6915911795	725.93475746	27.845209122	-1.1343729496	30.912256241	19.134239197	0	0	0	0	0
6719	2022-08-27	13:46:33.148	238.36566144	5720.775874	1661607993.148	0	899	2.0424433469	2.0941112872	503.40564927	518.87811472	2.7256924179	725.93234354	27.845209122	-1.1359359342	30.912256241	19.133478367	0	0	0	0	0
6720	2022-08-27	13:46:34.105	238.36567252	5720.776141	1661607994.106	0	899	2.0424433469	2.0941112872	503.44823941	518.92201389	2.7256924179	725.93989007	27.845209122	-1.1894006484	30.912256241	19.127373146	0	0	0	0	0
6721	2022-08-27	13:46:35.033	238.36568326	5720.776398	1661607995.034	0	899	2.0386332261	2.0908478745	503.46655371	519.13489123	2.7588327791	725.94179631	27.849596781	-1.1874603728	30.912256241	19.128647128	0	0	0	0	0
6722	2022-08-27	13:46:35.931	238.36569366	5720.776648	1661607995.932	0	899	2.0386463394	2.0908614701	503.80073861	519.47952043	2.7588403154	725.93855781	27.850305557	-1.1988000641	30.912256241	19.12807721	0	0	0	0	0
6723	2022-08-27	13:46:36.782	238.3657035	5720.776884	1661607996.782	0	899	2.0426638898	2.09299183	503.80073861	518.88004512	2.6564220582	725.92994336	27.850305557	-1.202098492	30.912256241	19.127955683	0	0	0	0	0
6724	2022-08-27	13:46:37.684	238.36571395	5720.777135	1661607997.685	0	899	2.0426638898	2.09299183	502.21017343	517.24187259	2.6564220582	725.92466119	27.850305557	-1.1805401219	30.912256241	19.132763515	0	0	0	0	0
6725	2022-08-27	13:46:38.592	238.36572446	5720.777387	1661607998.593	0	899	2.0401085215	2.0942955526	502.21017343	518.42129242	2.8583331169	725.93056746	27.850305557	-1.2057849445	30.912256241	19.131437289	0	0	0	0	0
6726	2022-08-27	13:46:39.533	238.36573535	5720.777648	1661607999.534	0	899	2.0401129744	2.0943001753	499.40480826	515.52538675	2.8583357663	725.93466853	27.85054606	-1.2528252775	30.912256241	19.125470206	0	0	0	0	0
6727	2022-08-27	13:46:40.467	238.36574616	5720.777908	1661608000.468	0	899	2.0390953521	2.0904531609	499.42529455	514.70798176	2.7140728438	725.92382812	27.855493546	-1.1783196926	30.912256241	19.130277634	0	0	0	0	0
6728	2022-08-27	13:46:41.371	238.36575661	5720.778159	1661608001.371	0	899	2.0390953521	2.0904531609	500.20397113	515.51048627	2.7140728438	725.91208997	27.855493546	-1.1511561744	30.912256241	19.107956349	0	0	0	0	0
6729	2022-08-27	13:46:42.282	238.36576716	5720.778412	1661608002.283	0	899	2.0398035535	2.0913982146	500.20397113	515.57608427	2.725357546	725.91830747	27.855493546	-1.3395220531	30.912256241	19.114471549	0	0	0	0	0
6730	2022-08-27	13:46:43.183	238.36577758	5720.778662	1661608003.183	0	899	2.0398035535	2.0913982146	500.46509619	515.84523414	2.725357546	725.91750432	27.855493546	-1.5376323019	30.912256241	19.109353337	0	0	0	0	0
6731	2022-08-27	13:46:44.030	238.3657874	5720.778897	1661608004.031	0	899	2.0413490635	2.0916207569	500.46509619	515.43742292	2.6551925862	725.90460205	27.855493546	-1.4745526314	30.912256241	19.087785721	0	0	0	0	0
6732	2022-08-27	13:46:44.897	238.36579742	5720.779138	1661608004.897	0	899	2.0414194239	2.0916936041	499.68507422	514.63429053	2.6552314524	725.89744922	27.859291468	-1.4808045697	30.912256241	19.073122985	0	0	0	0	0
6733	2022-08-27	13:46:45.855	238.36580852	5720.779404	1661608005.856	0	899	2.0438922592	2.0933832902	499.68982171	514.38722808	2.6117596213	725.89557087	27.860437393	-1.3465716089	30.912256241	19.079063921	0	0	0	0	0
6734	2022-08-27	13:46:46.763	238.36581903	5720.779657	1661608006.764	0	899	2.0438922592	2.0933832902	499.94139537	514.64620129	2.6117596213	725.89440554	27.860437393	-1.2320321798	30.912256241	19.087785721	0	0	0	0	0
6735	2022-08-27	13:46:47.607	238.36582878	5720.779891	1661608007.607	0	899	2.0398581699	2.0902086993	499.94139537	514.93263634	2.6611530022	725.91081632	27.860437393	-1.3859586818	30.912256241	19.09018898	0	0	0	0	0
6736	2022-08-27	13:46:48.437	238.36583839	5720.780121	1661608008.437	0	899	2.0398581699	2.0902086993	501.03156105	516.05549172	2.6611530022	725.92164177	27.860437393	-1.4645388134	30.912256241	19.091342673	0	0	0	0	0
6737	2022-08-27	13:46:49.329	238.36584873	5720.780369	1661608009.33	0	899	2.041038728	2.0921506762	501.03156105	516.27501417	2.6988884224	725.91319144	27.860437393	-1.1750643253	30.912256241	19.086343765	0	0	0	0	0
6738	2022-08-27	13:46:50.217	238.365859	5720.780616	1661608010.218	0	899	2.041056652	2.0921692444	500.12880421	515.34485022	2.698898488	725.91845946	27.861405063	-1.1956633085	30.912256241	19.094321308	0	0	0	0	0
6739	2022-08-27	13:46:51.191	238.36587028	5720.780887	1661608011.192	0	899	2.0429904552	2.0939466988	500.14643084	515.30178919	2.688358838	725.91534424	27.865655899	-1.3557338715	30.912256241	19.127397537	0	0	0	0	0
6740	2022-08-27	13:46:52.075	238.3658805	5720.781132	1661608012.075	0	899	2.0429904552	2.0939466988	498.96887321	514.08854939	2.688358838	725.91955566	27.865655899	-1.6910306215	30.912256241	19.099308014	0	0	0	0	0
6741	2022-08-27	13:46:52.989	238.36589108	5720.781386	1661608012.989	0	899	2.0440704041	2.095709939	498.96887321	514.28423054	2.722115849	725.92482328	27.865655899	-1.3256169652	30.912256241	19.123157451	0	0	0	0	0
6742	2022-08-27	13:46:53.881	238.36590141	5720.781634	1661608013.882	0	899	2.0440704041	2.095709939	500.91960543	516.29483856	2.722115849	725.94802796	27.865655899	-1.1535491525	30.912256241	19.131914758	0	0	0	0	0
6743	2022-08-27	13:46:54.766	238.36591164	5720.781879	1661608014.766	0	899	2.0461675956	2.0963043933	500.92183471	515.83202993	2.6421514137	725.93835368	27.866192685	-1.1782980778	30.912256241	19.123862816	0	0	0	0	0
6744	2022-08-27	13:46:55.644	238.36592181	5720.782123	1661608015.644	0	899	2.0462516986	2.0963914538	500.48761207	515.38515022	2.6421975361	725.93085727	27.870721817	-1.1506495476	30.912256241	19.112272263	0	0	0	0	0
6745	2022-08-27	13:46:56.523	238.36593199	5720.782368	1661608016.524	0	899	2.0428035686	2.0956963571	500.48761207	516.23424458	2.7881976701	725.93414509	27.870721817	-1.1718521489	30.912256241	19.107982737	0	0	0	0	0
6746	2022-08-27	13:46:57.430	238.36594248	5720.782619	1661608017.43	0	899	2.0428035686	2.0956963571	501.08614938	516.85161342	2.7881976701	725.92327881	27.870721817	-1.1783196926	30.912256241	19.129198074	0	0	0	0	0
6747	2022-08-27	13:46:58.357	238.36595321	5720.782877	1661608018.357	0	899	2.0429780114	2.0951668001	501.08614938	516.63931667	2.7517822696	725.91599824	27.870721817	-1.1488278986	30.912256241	19.123760691	0	0	0	0	0
6748	2022-08-27	13:46:59.278	238.36596387	5720.783133	1661608019.278	0	899	2.0429780114	2.0951668001	499.83678658	515.35117501	2.7517822696	725.93229746	27.870721817	-1.1375097439	30.912256241	19.129143633	0	0	0	0	0
6749	2022-08-27	13:47:00.209	238.36597464	5720.783391	1661608020.209	0	899	2.0398319187	2.0915445103	499.8548073	515.25127312	2.7313958597	725.94628623	27.875070269	-1.1388463848	30.912256241	19.134375275	0	0	0	0	0
6750	2022-08-27	13:47:01.118	238.36598516	5720.783644	1661608021.118	0	899	2.039843505	2.0915565183	501.17375688	516.61088722	2.731402449	725.92496718	27.875696182	-1.1695238739	30.912256241	19.134239197	0	0	0	0	0
6751	2022-08-27	13:47:02.062	238.36599609	5720.783906	1661608022.062	0	899	2.042906325	2.0939308236	501.17375688	516.38132317	2.6919802558	725.92644536	27.875696182	-1.1638863616	30.912256241	19.134849548	0	0	0	0	0
6752	2022-08-27	13:47:02.948	238.36600635	5720.784152	1661608022.949	0	899	2.042906325	2.0939308236	502.7116382	517.96586981	2.6919802558	725.93248137	27.875696182	-1.1401290373	30.912256241	19.133466721	0	0	0	0	0
6753	2022-08-27	13:47:03.862	238.36601693	5720.784406	1661608023.863	0	899	2.0436608276	2.0928683281	502.7116382	517.41446157	2.5974359968	725.93263093	27.875696182	-1.1372186893	30.912256241	19.131015133	0	0	0	0	0
6754	2022-08-27	13:47:04.802	238.36602781	5720.784667	1661608024.803	0	899	2.0436804643	2.0928886434	501.19573386	515.8542831	2.5974465969	725.93648746	27.876755001	-1.1421016999	30.912256241	19.129724894	0	0	0	0	0
6755	2022-08-27	13:47:05.670	238.36603785	5720.784908	1661608025.67	0	899	2.0429450209	2.0934349099	501.21276486	516.26105285	2.6644060389	725.92079011	27.880853653	-1.176573436	30.912256241	19.129296233	0	0	0	0	0
6756	2022-08-27	13:47:06.538	238.36604789	5720.785149	1661608026.538	0	899	2.0429450209	2.0934349099	502.29656234	517.37739	2.6644060389	725.90344077	27.880853653	-1.1750643253	30.912256241	19.126303288	0	0	0	0	0
6757	2022-08-27	13:47:07.421	238.36605811	5720.785395	1661608027.421	0	899	2.0412798256	2.0922323328	502.29656234	517.5287726	2.6903643787	725.93505859	27.880853653	-1.1750643253	30.912256241	19.127758026	0	0	0	0	0
6758	2022-08-27	13:47:08.250	238.36606771	5720.785625	1661608028.25	0	899	2.0412798256	2.0922323328	501.39320572	516.59802157	2.6903643787	725.93420248	27.880853653	-1.1526221258	30.912256241	19.129908467	0	0	0	0	0
6759	2022-08-27	13:47:09.144	238.36607807	5720.785874	1661608029.145	0	899	2.0444496477	2.0959166575	501.39320572	516.72842743	2.7127538129	725.90701718	27.880853653	-1.16855371	30.912256241	19.117673874	0	0	0	0	0
6760	2022-08-27	13:47:10.017	238.36608817	5720.786116	1661608030.018	0	899	2.0444655834	2.0959331691	499.80453503	515.09121905	2.7127627938	725.90163235	27.881712591	-1.1623556953	30.912256241	19.120476161	0	0	0	0	0
6761	2022-08-27	13:47:10.923	238.36609865	5720.786368	1661608030.923	0	899	2.0410042929	2.092226741	499.82247356	515.06244828	2.7046248667	725.90879286	27.886041641	-1.1521370427	30.912256241	19.129233847	0	0	0	0	0
6762	2022-08-27	13:47:11.811	238.36610892	5720.786614	1661608031.811	0	899	2.0410042929	2.092226741	501.24893758	516.53240629	2.7046248667	725.89634573	27.886041641	-1.1704616468	30.912256241	19.127746418	0	0	0	0	0
6763	2022-08-27	13:47:12.730	238.36611956	5720.786869	1661608032.73	0	899	2.0405803033	2.0926286627	501.24893758	516.78339917	2.7477064258	725.88899686	27.886041641	-1.1708281427	30.912256241	19.128089892	0	0	0	0	0
6764	2022-08-27	13:47:13.670	238.36613044	5720.787131	1661608033.67	0	899	2.0405803033	2.0926286627	499.47439304	514.95385881	2.7477064258	725.91048002	27.886041641	-1.2009019528	30.912256241	19.12737619	0	0	0	0	0
6765	2022-08-27	13:47:14.562	238.36614076	5720.787378	1661608034.562	0	899	2.0428364101	2.0948087642	499.48795106	514.92794938	2.7408385981	725.92648659	27.889315713	-1.1419615011	30.912256241	19.131601965	0	0	0	0	0
6766	2022-08-27	13:47:15.496	238.36615157	5720.787638	1661608035.496	0	899	2.0428673641	2.0948408487	500.62309405	516.09828419	2.740856238	725.92388916	27.890985489	-1.1425112486	30.912256241	19.1313591	0	0	0	0	0
6767	2022-08-27	13:47:16.453	238.36616266	5720.787904	1661608036.454	0	899	2.0396656663	2.0909011038	500.62309405	515.90144486	2.7070259046	725.91768338	27.890985489	-1.378133012	30.912256241	19.115068057	0	0	0	0	0
6768	2022-08-27	13:47:17.381	238.36617339	5720.788161	1661608037.381	0	899	2.0396656663	2.0909011038	500.86435671	516.15007054	2.7070259046	725.91639477	27.890985489	-1.1441389322	30.912256241	19.135320663	0	0	0	0	0
6769	2022-08-27	13:47:18.301	238.36618404	5720.788417	1661608038.301	0	899	2.0419022251	2.0915439349	500.86435671	515.65586558	2.6220151336	725.91326217	27.890985489	-1.1416058193	30.912256241	19.135208458	0	0	0	0	0
6770	2022-08-27	13:47:19.247	238.366195	5720.78868	1661608039.248	0	899	2.0419041013	2.0915458765	501.28349227	516.08738498	2.6220161569	725.91031227	27.891086743	-1.1506172182	30.912256241	19.132176608	0	0	0	0	0
6771	2022-08-27	13:47:20.197	238.366206	5720.788944	1661608040.198	0	899	2.0438845841	2.0934888799	501.30425142	516.08311559	2.6176048384	725.91850473	27.896081924	-1.1425112486	30.912256241	19.133159637	0	0	0	0	0
6772	2022-08-27	13:47:21.085	238.36621627	5720.789191	1661608041.086	0	899	2.0438845841	2.0934888799	502.04115524	516.84174394	2.6176048384	725.9179736	27.896081924	-1.1696747431	30.912256241	19.132858832	0	0	0	0	0
6773	2022-08-27	13:47:21.986	238.3662267	5720.789441	1661608041.987	0	899	2.0446017577	2.0958423665	502.04115524	517.32715028	2.700916267	725.90490723	27.896081924	-1.1750643253	30.912256241	19.132799149	0	0	0	0	0
6774	2022-08-27	13:47:22.881	238.36623705	5720.789689	1661608042.881	0	899	2.0446017577	2.0958423665	502.51650611	517.81697448	2.700916267	725.91340162	27.896081924	-1.1722833518	30.912256241	19.118647316	0	0	0	0	0
6775	2022-08-27	13:47:23.793	238.36624762	5720.789943	1661608043.794	0	899	2.043946897	2.0943266441	502.51650611	517.56343713	2.657461733	725.92016602	27.896081924	-1.1718090773	30.912256241	19.116233826	0	0	0	0	0
6776	2022-08-27	13:47:24.766	238.36625887	5720.790213	1661608044.766	0	899	2.043946897	2.0943266441	501.06756785	516.07111308	2.657461733	725.91572055	27.896081924	-1.1750427674	30.912256241	19.134836159	0	0	0	0	0
6777	2022-08-27	13:47:25.693	238.36626959	5720.79047	1661608045.693	0	899	2.0422623418	2.0941324343	501.08251871	516.545537	2.7363291321	725.92365795	27.899680978	-1.151113038	30.912256241	19.134812462	0	0	0	0	0
6778	2022-08-27	13:47:26.601	238.36628012	5720.790723	1661608046.602	0	899	2.042290657	2.0941617819	501.08539977	516.54860085	2.736345247	725.94146729	27.901208878	-1.1669260263	30.912256241	19.130277634	0	0	0	0	0
6779	2022-08-27	13:47:27.528	238.36629083	5720.79098	1661608047.528	0	899	2.04578387	2.0960476199	501.08539977	516.04124393	2.6491661415	725.91236402	27.901208878	-1.1487200434	30.912256241	19.131938442	0	0	0	0	0
6780	2022-08-27	13:47:28.473	238.36630178	5720.791243	1661608048.474	0	899	2.04578387	2.0960476199	501.66630535	516.63948774	2.6491661415	725.90136678	27.901208878	-1.1376283169	30.912256241	19.129198074	0	0	0	0	0
6781	2022-08-27	13:47:29.397	238.36631247	5720.791499	1661608049.397	0	899	2.0433617013	2.0963363164	501.66630535	517.4702318	2.7916586022	725.90322452	27.901208878	-1.1612670501	30.912256241	19.129506042	0	0	0	0	0
6782	2022-08-27	13:47:30.305	238.36632297	5720.791751	1661608050.305	0	899	2.0434170656	2.0963937415	502.77623101	518.61531134	2.7916907315	725.91122497	27.90419475	-1.1720138638	30.912256241	19.132529821	0	0	0	0	0
6783	2022-08-27	13:47:31.288	238.36633435	5720.792024	1661608051.288	0	899	2.0428721032	2.0939884368	502.7849007	518.06921571	2.6967511417	725.89883605	27.906274796	-1.1396979165	30.912256241	19.133235931	0	0	0	0	0
6784	2022-08-27	13:47:32.207	238.36634499	5720.79228	1661608052.207	0	899	2.0428721032	2.0939884368	500.49055658	515.70512511	2.6967511417	725.89702884	27.906274796	-1.1735444929	30.912256241	19.131456577	0	0	0	0	0
6785	2022-08-27	13:47:33.158	238.36635601	5720.792544	1661608053.159	0	899	2.0423592452	2.0937033472	500.49055658	515.77713457	2.7091363854	725.89752197	27.906274796	-1.1832026243	30.912256241	19.130998611	0	0	0	0	0
6786	2022-08-27	13:47:34.055	238.36636638	5720.792793	1661608054.055	0	899	2.0423592452	2.0937033472	502.30755304	517.6496279	2.7091363854	725.89463958	27.906274796	-1.4767408316	30.912256241	19.097821406	0	0	0	0	0
6787	2022-08-27	13:47:34.957	238.36637682	5720.793044	1661608054.957	0	899	2.0460521747	2.0966399853	502.32011288	517.40798246	2.6654925605	725.88612699	27.909290983	-1.3012236783	30.912256241	19.118850733	0	0	0	0	0
6788	2022-08-27	13:47:35.868	238.36638737	5720.793297	1661608055.869	0	899	2.0460890969	2.0966782178	500.82822176	515.87139913	2.6655129929	725.89755593	27.911279678	-1.3019243013	30.912256241	19.11650141	0	0	0	0	0
6789	2022-08-27	13:47:36.846	238.36639869	5720.793569	1661608056.847	0	899	2.042519675	2.0938834422	500.82822176	516.12979458	2.7099409098	725.88136544	27.911279678	-1.4341307531	30.912256241	19.096814415	0	0	0	0	0
6790	2022-08-27	13:47:37.823	238.36641	5720.79384	1661608057.824	0	899	2.042519675	2.0938834422	501.79177688	517.12278876	2.7099409098	725.88635052	27.911279678	-1.1817905477	30.912256241	19.134027481	0	0	0	0	0
6791	2022-08-27	13:47:38.809	238.3664214	5720.794114	1661608058.809	0	899	2.0456974881	2.0967181491	501.79177688	516.99606322	2.6881994119	725.89856887	27.911279678	-1.2212422541	30.912256241	19.134170722	0	0	0	0	0
6792	2022-08-27	13:47:39.776	238.36643259	5720.794382	1661608059.776	0	899	2.0457081388	2.0967291811	501.10393296	516.28741222	2.6882053572	725.89585988	27.911853449	-1.2259850786	30.912256241	19.132830828	0	0	0	0	0
6793	2022-08-27	13:47:40.691	238.36644319	5720.794637	1661608060.692	0	899	2.0459116547	2.0972672825	501.12272097	516.40533909	2.7051398089	725.90848728	27.916376114	-1.1929793089	30.912256241	19.130259318	0	0	0	0	0
6794	2022-08-27	13:47:41.608	238.36645381	5720.794891	1661608061.609	0	899	2.0459116547	2.0972672825	501.6331347	516.93131879	2.7051398089	725.90590521	27.916376114	-1.2059897184	30.912256241	19.132799149	0	0	0	0	0
6795	2022-08-27	13:47:42.569	238.36646493	5720.795158	1661608062.57	0	899	2.0397632313	2.0914208397	501.6331347	517.06838316	2.7286530574	725.90121076	27.916376114	-1.1864471451	30.912256241	19.127195308	0	0	0	0	0
6796	2022-08-27	13:47:43.599	238.36647685	5720.795444	1661608063.6	0	899	2.0397632313	2.0914208397	501.83876467	517.28034036	2.7286530574	725.90315338	27.916376114	-1.3478974649	30.912256241	19.108359267	0	0	0	0	0
6797	2022-08-27	13:47:44.533	238.36648766	5720.795704	1661608064.534	0	899	2.0439910514	2.0939414195	501.84582733	516.74362493	2.6352973178	725.90669705	27.91807378	-1.395056333	30.912256241	19.110993998	0	0	0	0	0
6798	2022-08-27	13:47:45.460	238.36649838	5720.795961	1661608065.46	0	899	2.0440546544	2.0940072533	501.04873299	515.92307049	2.6353321529	725.89983969	27.921503067	-1.1522772312	30.912256241	19.134599686	0	0	0	0	0
6799	2022-08-27	13:47:46.381	238.36650904	5720.796217	1661608066.381	0	899	2.0420136645	2.0928603804	501.04873299	516.20591282	2.6839727757	725.90958389	27.921503067	-1.1522772312	30.912256241	19.133049554	0	0	0	0	0
6800	2022-08-27	13:47:47.302	238.36651971	5720.796473	1661608067.303	0	899	2.0420136645	2.0928603804	501.2966727	516.46135293	2.6839727757	725.90464045	27.921503067	-1.1741157928	30.912256241	19.130196704	0	0	0	0	0
6801	2022-08-27	13:47:48.220	238.36653034	5720.796728	1661608068.221	0	899	2.0401643894	2.0916974359	501.2966727	516.68113548	2.7217135044	725.92296797	27.921503067	-1.1832026243	30.912256241	19.128837585	0	0	0	0	0
6802	2022-08-27	13:47:49.144	238.36654102	5720.796984	1661608069.144	0	899	2.0401643894	2.0916974359	502.10589195	517.51518914	2.7217135044	725.92162763	27.921503067	-1.1405170809	30.912256241	19.134189783	0	0	0	0	0
6803	2022-08-27	13:47:50.078	238.36655184	5720.797244	1661608070.079	0	899	2.0446495618	2.0950726273	502.11766248	517.16044725	2.6587996776	725.92117694	27.924330895	-1.1381672155	30.912256241	19.133071622	0	0	0	0	0
6804	2022-08-27	13:47:50.987	238.36656236	5720.797497	1661608070.988	0	899	2.0446871209	2.0951115159	502.23678076	517.2832551	2.6588204259	725.93025218	27.926355362	-1.1408835649	30.912256241	19.131719589	0	0	0	0	0
6805	2022-08-27	13:47:51.900	238.36657292	5720.79775	1661608071.9	0	899	2.0415128043	2.0921134564	502.23678076	517.35972227	2.6719377474	725.91860578	27.926355362	-1.1643821435	30.912256241	19.109103815	0	0	0	0	0
6806	2022-08-27	13:47:52.815	238.36658352	5720.798004	1661608072.816	0	899	2.0415128043	2.0921134564	502.58659746	517.72007236	2.6719377474	725.92406216	27.926355362	-1.1765626108	30.912256241	19.11062497	0	0	0	0	0
6807	2022-08-27	13:47:53.746	238.36659429	5720.798263	1661608073.747	0	899	2.0404699963	2.092361783	502.58830509	518.11801397	2.7397901518	725.92569677	27.926765227	-1.2138477698	30.912256241	19.122737215	0	0	0	0	0
6808	2022-08-27	13:47:54.683	238.36660513	5720.798523	1661608074.683	0	899	2.0405578967	2.0924528927	501.56726499	517.06571667	2.7398402918	725.92889404	27.931512833	-1.184830308	30.912256241	19.127397537	0	0	0	0	0
6809	2022-08-27	13:47:55.655	238.36661639	5720.798793	1661608075.656	0	899	2.0435952038	2.0946937199	501.56726499	516.80380068	2.6949034629	725.93451574	27.931512833	-1.184830308	30.912256241	19.127397537	0	0	0	0	0
6810	2022-08-27	13:47:56.584	238.36662713	5720.799051	1661608076.584	0	899	2.0435952038	2.0946937199	502.64079808	517.9099454	2.6949034629	725.93503555	27.931512833	-1.173943312	30.912256241	19.127156416	0	0	0	0	0
6811	2022-08-27	13:47:57.487	238.36663759	5720.799302	1661608077.488	0	899	2.045104282	2.0967232805	502.64079808	518.05485585	2.719718225	725.91626542	27.931512833	-1.5661862986	30.912256241	19.101424704	0	0	0	0	0
6812	2022-08-27	13:47:58.401	238.36664817	5720.799556	1661608078.402	0	899	2.045104282	2.0967232805	501.64283944	517.02629366	2.719718225	725.9005127	27.931512833	-1.5119886398	30.912256241	19.082384109	0	0	0	0	0
6813	2022-08-27	13:47:59.348	238.36665913	5720.799819	1661608079.349	0	899	2.0451080099	2.0963460639	501.64283944	516.91214051	2.7001326724	725.92582975	27.931512833	-1.1829007761	30.912256241	19.129794279	0	0	0	0	0
6814	2022-08-27	13:48:00.335	238.36667054	5720.800093	1661608080.335	0	899	2.0451950667	2.0964362516	501.89899549	517.17637828	2.7001815023	725.92403225	27.936204253	-1.4228557482	30.912256241	19.120593229	0	0	0	0	0
6815	2022-08-27	13:48:01.252	238.36668116	5720.800348	1661608081.252	0	899	2.0430940321	2.0940981814	501.90068057	517.12279301	2.6906916017	725.92009447	27.936609268	-1.2341988813	30.912256241	19.130361178	0	0	0	0	0
6816	2022-08-27	13:48:02.198	238.36669212	5720.800611	1661608082.199	0	899	2.0430940321	2.0940981814	501.82968341	517.04964258	2.6906916017	725.92510986	27.936609268	-1.4712973833	30.912256241	19.106151581	0	0	0	0	0
6817	2022-08-27	13:48:03.128	238.36670287	5720.800869	1661608083.128	0	899	2.0446218007	2.0962016501	501.82968341	517.21078208	2.7183318039	725.94036623	27.936609268	-1.639333755	30.912256241	19.104732614	0	0	0	0	0
6818	2022-08-27	13:48:04.013	238.36671312	5720.801115	1661608084.014	0	899	2.0446218007	2.0962016501	502.0821518	517.47098863	2.7183318039	725.94899118	27.936609268	-1.5313696372	30.912256241	19.104351044	0	0	0	0	0
6819	2022-08-27	13:48:04.933	238.36672376	5720.80137	1661608084.933	0	899	2.0451209608	2.0980351418	502.09833087	517.88405979	2.786215954	725.92676185	27.94049652	-1.1901228712	30.912256241	19.127989055	0	0	0	0	0
6820	2022-08-27	13:48:05.855	238.36673443	5720.801626	1661608085.855	0	899	2.0451411333	2.0980560637	501.43068484	517.19549143	2.7862276299	725.92548133	27.941583633	-1.1392560005	30.912256241	19.134599686	0	0	0	0	0
6821	2022-08-27	13:48:06.803	238.36674542	5720.80189	1661608086.804	0	899	2.0472515135	2.0986066299	501.43068484	516.71248111	2.7033864427	725.92759492	27.941583633	-1.1952968488	30.912256241	19.127192592	0	0	0	0	0
6822	2022-08-27	13:48:07.773	238.36675664	5720.802159	1661608087.774	0	899	2.0472515135	2.0986066299	501.71825229	517.00881257	2.7033864427	725.91404593	27.941583633	-1.1311177015	30.912256241	19.133159637	0	0	0	0	0
6823	2022-08-27	13:48:08.709	238.36676747	5720.802419	1661608088.709	0	899	2.0411870636	2.0929413104	501.71825229	517.17430752	2.7317716726	725.92294938	27.941583633	-1.1610190726	30.912256241	19.128117934	0	0	0	0	0
6824	2022-08-27	13:48:09.670	238.36677859	5720.802686	1661608089.67	0	899	2.0412184263	2.0929738148	500.45774891	515.8750765	2.731789505	725.93130837	27.943277056	-1.2294560095	30.912256241	19.118797896	0	0	0	0	0
6825	2022-08-27	13:48:10.605	238.36678942	5720.802946	1661608090.606	0	899	2.0442605061	2.0948362028	500.47237302	515.51436494	2.6671488743	725.93885167	27.946802139	-1.2022925047	30.912256241	19.131672941	0	0	0	0	0
6826	2022-08-27	13:48:11.614	238.36680109	5720.803226	1661608091.614	0	899	2.0442605061	2.0948362028	501.92534735	517.01100928	2.6671488743	725.91674805	27.946802139	-1.5364035368	30.912256241	19.120555878	0	0	0	0	0
6827	2022-08-27	13:48:12.539	238.36681179	5720.803483	1661608092.539	0	899	2.0430402247	2.0952192862	501.92534735	517.5011663	2.7512004587	725.92399708	27.946802139	-1.1912869933	30.912256241	19.132245815	0	0	0	0	0
6828	2022-08-27	13:48:13.444	238.36682227	5720.803734	1661608093.444	0	899	2.0430402247	2.0952192862	503.2412202	518.85787349	2.7512004587	725.91093435	27.946802139	-1.1360006332	30.912256241	19.13243866	0	0	0	0	0
6829	2022-08-27	13:48:14.397	238.3668333	5720.803999	1661608094.397	0	899	2.0439677021	2.0954040043	503.2412202	518.6273781	2.7117985477	725.92360015	27.946802139	-1.2044268239	30.912256241	19.128160995	0	0	0	0	0
6830	2022-08-27	13:48:15.410	238.36684502	5720.804281	1661608095.41	0	899	2.04405079	2.0954900938	502.31325773	517.67131734	2.7118453822	725.93550888	27.951282362	-1.1730162632	30.912256241	19.132527358	0	0	0	0	0
6831	2022-08-27	13:48:16.328	238.36685566	5720.804536	1661608096.329	0	899	2.0448819167	2.0968671563	502.31531528	517.83096349	2.7388269142	725.94171143	27.951776505	-1.1343729496	30.912256241	19.134960175	0	0	0	0	0
6832	2022-08-27	13:48:17.260	238.36686645	5720.804795	1661608097.261	0	899	2.0448819167	2.0968671563	502.21867177	517.73133484	2.7388269142	725.92078647	27.951776505	-1.202874546	30.912256241	19.129193451	0	0	0	0	0
6833	2022-08-27	13:48:18.160	238.36687685	5720.805044	1661608098.16	0	899	2.0420575626	2.0935442734	502.21867177	517.60314688	2.7168674663	725.9241337	27.951776505	-1.2745775545	30.912256241	19.121279963	0	0	0	0	0
6834	2022-08-27	13:48:19.040	238.36688705	5720.805289	1661608099.041	0	899	2.0420575626	2.0935442734	501.61866607	516.98476118	2.7168674663	725.94041716	27.951776505	-1.1360006332	30.912256241	19.134960175	0	0	0	0	0
6835	2022-08-27	13:48:19.966	238.36689775	5720.805546	1661608099.966	0	899	2.0428235433	2.0939512579	501.62154008	516.87426718	2.6973994631	725.94075588	27.952467697	-1.1362162205	30.912256241	19.134960175	0	0	0	0	0
6836	2022-08-27	13:48:20.868	238.36690819	5720.805797	1661608100.868	0	899	2.0429074563	2.0940381857	501.89684164	517.15821423	2.6974465392	725.9309272	27.95699501	-1.1361731243	30.912256241	19.134251816	0	0	0	0	0
6837	2022-08-27	13:48:21.743	238.36691833	5720.80604	1661608101.744	0	899	2.0421300304	2.0935864576	501.89684164	517.26181911	2.7152147409	725.92057426	27.95699501	-1.1329609179	30.912256241	19.130998611	0	0	0	0	0
6838	2022-08-27	13:48:22.638	238.36692868	5720.806288	1661608102.638	0	899	2.0421300304	2.0935864576	501.36905686	516.71787681	2.7152147409	725.94091797	27.95699501	-1.1522772312	30.912256241	19.130998611	0	0	0	0	0
6839	2022-08-27	13:48:23.553	238.36693928	5720.806543	1661608103.554	0	899	2.0434510156	2.0950751456	501.36905686	516.7581582	2.7221283341	725.91926383	27.95699501	-1.1421016999	30.912256241	19.134094402	0	0	0	0	0
6840	2022-08-27	13:48:24.450	238.36694966	5720.806792	1661608104.451	0	899	2.0435025223	2.0951285204	502.28405441	517.70141101	2.7221574865	725.93247369	27.959773121	-1.1494530803	30.912256241	19.132646965	0	0	0	0	0
6841	2022-08-27	13:48:25.303	238.36695954	5720.807029	1661608105.304	0	899	2.0452690313	2.096286281	502.29256328	517.51420522	2.6885734422	725.94187473	27.961816788	-1.1522772312	30.912256241	19.1313591	0	0	0	0	0
6842	2022-08-27	13:48:26.177	238.36696964	5720.807271	1661608106.177	0	899	2.0452690313	2.096286281	501.91343265	517.12358528	2.6885734422	725.93615723	27.961816788	-1.1522772312	30.912256241	19.1313591	0	0	0	0	0
6843	2022-08-27	13:48:27.098	238.3669803	5720.807527	1661608107.098	0	899	2.0418550917	2.094190468	501.91343265	517.54490871	2.7607979723	725.91689962	27.961816788	-1.4468070955	30.912256241	19.111841088	0	0	0	0	0
6844	2022-08-27	13:48:28.048	238.3669913	5720.807791	1661608108.048	0	899	2.0418550917	2.094190468	501.15971989	516.7677225	2.7607979723	725.93805215	27.961816788	-1.2853136686	30.912256241	19.115739923	0	0	0	0	0
6845	2022-08-27	13:48:28.983	238.36700212	5720.808051	1661608108.983	0	899	2.0472642992	2.0988380773	501.15971989	516.49853755	2.7145976374	725.92922185	27.961816788	-1.1894760984	30.912256241	19.119120579	0	0	0	0	0
6846	2022-08-27	13:48:29.923	238.367013	5720.808312	1661608109.923	0	899	2.0473349119	2.0989112437	500.20172007	515.5114478	2.7146374196	725.93541753	27.965618348	-1.1786537944	31.10026357	19.127271905	0	0	0	0	0
6847	2022-08-27	13:48:30.898	238.36702428	5720.808583	1661608110.898	0	899	2.0432673156	2.0938934533	500.20683601	515.26327195	2.6710109704	725.93758973	27.966852188	-1.1587662618	31.161283493	19.131922299	0	0	0	0	0
6848	2022-08-27	13:48:31.773	238.36703441	5720.808826	1661608111.773	0	899	2.0432673156	2.0938934533	502.83857848	517.97423097	2.6710109704	725.94080802	27.966852188	-1.1431796164	31.161283493	19.133019163	0	0	0	0	0
6849	2022-08-27	13:48:32.651	238.36704457	5720.80907	1661608112.651	0	899	2.0449334132	2.0989098563	502.83857848	518.96819318	2.8409653047	725.93940502	27.966852188	-1.1347826348	31.057384706	19.132501046	0	0	0	0	0
6850	2022-08-27	13:48:33.559	238.36705509	5720.809322	1661608113.56	0	899	2.0449334132	2.0989098563	501.73507272	517.82929014	2.8409653047	725.93999274	27.966852188	-1.140862007	31.159634306	19.135315889	0	0	0	0	0
6851	2022-08-27	13:48:34.490	238.36706587	5720.809581	1661608114.491	0	899	2.0430527139	2.0957012364	501.73751613	517.44825169	2.7753149365	725.94026437	27.967439702	-1.1403338309	31.133247312	19.135239494	0	0	0	0	0
6852	2022-08-27	13:48:35.430	238.36707675	5720.809842	1661608115.431	0	899	2.0431385549	2.0957902536	501.2950543	516.99222422	2.775364483	725.94281006	27.972070694	-1.1360006332	30.912256241	19.134599686	0	0	0	0	0
6853	2022-08-27	13:48:36.336	238.36708723	5720.810094	1661608116.337	0	899	2.0458884779	2.0972152443	501.2950543	516.57446517	2.7036866253	725.94447458	27.972070694	-1.4759108176	30.912256241	19.11783466	0	0	0	0	0
6854	2022-08-27	13:48:37.279	238.36709814	5720.810355	1661608117.279	0	899	2.0458884779	2.0972152443	503.29105639	518.63130516	2.7036866253	725.94251378	27.972070694	-1.1783196926	30.912256241	19.134599686	0	0	0	0	0
6855	2022-08-27	13:48:38.230	238.36710916	5720.81062	1661608118.231	0	899	2.0431801236	2.0955073575	503.29105639	518.95276706	2.7586337333	725.93166892	27.972070694	-1.2152382499	30.912256241	19.129044754	0	0	0	0	0
6856	2022-08-27	13:48:39.105	238.36711927	5720.810863	1661608119.105	0	899	2.0431801236	2.0955073575	504.2290393	519.91993867	2.7586337333	725.94380724	27.972070694	-1.1683488958	30.912256241	19.13300926	0	0	0	0	0
6857	2022-08-27	13:48:39.964	238.36712922	5720.811101	1661608119.965	0	899	2.0458571071	2.0979137846	504.23597497	519.82499239	2.7412223519	725.95301586	27.973730163	-1.1666996937	30.912256241	19.133374524	0	0	0	0	0
6858	2022-08-27	13:48:40.907	238.36714013	5720.811363	1661608120.907	0	899	2.0459175029	2.0979763868	502.13911986	517.66351141	2.7412567373	725.94356229	27.976984024	-1.2212422668	30.912256241	19.128900313	0	0	0	0	0
6859	2022-08-27	13:48:41.818	238.36715067	5720.811616	1661608121.818	0	899	2.044461782	2.0967814973	502.13911986	517.75287973	2.756561276	725.94498186	27.976984024	-1.3439523163	30.912256241	19.116930046	0	0	0	0	0
6860	2022-08-27	13:48:42.737	238.36716132	5720.811872	1661608122.738	0	899	2.044461782	2.0967814973	502.89869948	518.5360781	2.756561276	725.93771504	27.976984024	-1.337096718	30.912256241	19.108860445	0	0	0	0	0
6861	2022-08-27	13:48:43.618	238.36717152	5720.812116	1661608123.619	0	899	2.0457432676	2.0976712393	502.89869948	518.40859622	2.7347610766	725.9476953	27.976984024	-1.4013081789	30.912256241	19.100389481	0	0	0	0	0
6862	2022-08-27	13:48:44.513	238.36718186	5720.812365	1661608124.513	0	899	2.0457529453	2.0976812696	503.21373332	518.73337818	2.7347665738	725.95031092	27.97750545	-1.2837937486	30.912256241	19.121485767	0	0	0	0	0
6863	2022-08-27	13:48:45.437	238.36719256	5720.812621	1661608125.437	0	899	2.0433109742	2.0951547058	503.23345246	518.74690466	2.7336040646	725.94108935	27.982233047	-1.2190109491	30.912256241	19.132078171	0	0	0	0	0
6864	2022-08-27	13:48:46.355	238.36720319	5720.812877	1661608126.356	0	899	2.0433109742	2.0951547058	503.03829275	518.54572866	2.7336040646	725.95652438	27.982233047	-1.1768105488	30.912256241	19.132078171	0	0	0	0	0
6865	2022-08-27	13:48:47.253	238.36721358	5720.813126	1661608127.253	0	899	2.0477069013	2.09824104	503.03829275	518.1193604	2.6606328279	725.95346979	27.982233047	-1.1529993932	30.912256241	19.133564362	0	0	0	0	0
6866	2022-08-27	13:48:48.190	238.36722443	5720.813386	1661608128.191	0	899	2.0477069013	2.09824104	504.1680664	519.28300461	2.6606328279	725.93772151	27.982233047	-1.142446574	30.912256241	19.132467283	0	0	0	0	0
6867	2022-08-27	13:48:49.155	238.3672356	5720.813654	1661608129.156	0	899	2.0451462974	2.0974503336	504.1680664	519.83491848	2.7548564426	725.94443254	27.982233047	-1.145356948	30.912256241	19.131704191	0	0	0	0	0
6868	2022-08-27	13:48:50.121	238.36724678	5720.813923	1661608130.122	0	899	2.0451933961	2.0974991618	500.83496635	516.39840051	2.7548834013	725.9369616	27.984771463	-1.2008481026	31.044191209	19.125107708	0	0	0	0	0
6869	2022-08-27	13:48:51.086	238.36725795	5720.814191	1661608131.087	0	899	2.0464051046	2.0972202973	500.84431883	515.95321095	2.6767325424	725.94995077	27.987024307	-1.4666407795	30.951836731	19.095817023	0	0	0	0	0
6870	2022-08-27	13:48:52.075	238.3672694	5720.814466	1661608132.076	0	899	2.0464051046	2.0972202973	502.02291204	517.16735861	2.6767325424	725.9250363	27.987024307	-1.4888997567	30.930397299	19.093761394	0	0	0	0	0
6871	2022-08-27	13:48:53.046	238.36728064	5720.814735	1661608133.047	0	899	2.0473380524	2.0986284398	502.02291204	517.30272246	2.6999509842	725.92326507	27.987024307	-1.1760883758	31.034296086	19.131526227	0	0	0	0	0
6872	2022-08-27	13:48:54.006	238.36729175	5720.815002	1661608134.007	0	899	2.0473380524	2.0986284398	501.74184609	517.01310186	2.6999509842	725.95910645	27.987024307	-1.1506495476	30.912256241	19.1313591	0	0	0	0	0
6873	2022-08-27	13:48:54.901	238.36730209	5720.81525	1661608134.901	0	899	2.0472637111	2.099307508	501.74256054	517.23992077	2.7387246419	725.94157359	27.987196095	-1.1519430473	30.912256241	19.131275606	0	0	0	0	0
6874	2022-08-27	13:48:55.806	238.36731258	5720.815502	1661608135.807	0	899	2.0473568795	2.0994040769	503.38146316	518.92975425	2.7387776044	725.94130601	27.992212296	-1.1774896565	30.912256241	19.127420868	0	0	0	0	0
6875	2022-08-27	13:48:56.693	238.36732284	5720.815748	1661608136.693	0	899	2.0463710737	2.0977049164	503.38146316	518.72295609	2.7034281657	725.94644064	27.992212296	-1.1577314288	30.912256241	19.125078732	0	0	0	0	0
6876	2022-08-27	13:48:57.602	238.36733337	5720.816001	1661608137.603	0	899	2.0463710737	2.0977049164	503.11787882	518.45133852	2.7034281657	725.93280029	27.992212296	-1.1750643253	30.912256241	19.126676559	0	0	0	0	0
6877	2022-08-27	13:48:58.496	238.36734372	5720.816249	1661608138.497	0	899	2.0452526011	2.0976178081	503.11787882	518.76966153	2.7578581103	725.94903807	27.992212296	-1.1530964106	30.912256241	19.12974878	0	0	0	0	0
6878	2022-08-27	13:48:59.384	238.36735399	5720.816496	1661608139.385	0	899	2.0452911959	2.0976578218	502.6440263	518.28119696	2.7578802255	725.94333876	27.994292341	-1.1511453769	30.912256241	19.130972692	0	0	0	0	0
6879	2022-08-27	13:49:00.259	238.36736411	5720.816739	1661608140.259	0	899	2.047301075	2.099256243	502.65646609	518.15518954	2.7341274486	725.9381051	27.997278214	-1.1425112486	30.912256241	19.133520126	0	0	0	0	0
6880	2022-08-27	13:49:01.102	238.36737388	5720.816973	1661608141.103	0	899	2.047301075	2.099256243	503.05172603	518.56263678	2.7341274486	725.93819038	27.997278214	-1.1599411672	30.912256241	19.133520126	0	0	0	0	0
6881	2022-08-27	13:49:01.953	238.36738373	5720.817209	1661608141.954	0	899	2.0436200894	2.0953315209	503.05172603	518.51743946	2.7263980913	725.9312631	27.997278214	-1.2150658164	30.912256241	19.130009443	0	0	0	0	0
6882	2022-08-27	13:49:02.892	238.36739459	5720.81747	1661608142.893	0	899	2.0436200894	2.0953315209	503.63900923	519.12277797	2.7263980913	725.94031772	27.997278214	-1.2271492481	30.912256241	19.127758026	0	0	0	0	0
6883	2022-08-27	13:49:03.793	238.36740502	5720.817721	1661608143.794	0	899	2.0460858227	2.0980059859	503.63900923	519.16677584	2.7339135716	725.93341792	27.997278214	-1.3088013992	30.912256241	19.108006458	0	0	0	0	0
6884	2022-08-27	13:49:04.717	238.36741571	5720.817977	1661608144.717	0	899	2.0461228947	2.0980444086	502.63025923	518.12704792	2.7339346216	725.93115315	27.999275397	-1.2788676616	30.912256241	19.110884989	0	0	0	0	0
6885	2022-08-27	13:49:05.637	238.36742635	5720.818233	1661608145.637	0	899	2.0450663589	2.0963503148	502.642535	517.95635736	2.7025461268	725.90958551	28.002222061	-1.1750643253	30.912256241	19.129558563	0	0	0	0	0
6886	2022-08-27	13:49:06.525	238.36743663	5720.818479	1661608146.525	0	899	2.0450663589	2.0963503148	500.94915677	516.21138761	2.7025461268	725.91894935	28.002222061	-1.3403736061	30.912256241	19.112215989	0	0	0	0	0
6887	2022-08-27	13:49:07.440	238.36744722	5720.818733	1661608147.44	0	899	2.0475208336	2.0993461768	500.94915677	516.35477396	2.7271786183	725.93533992	28.002222061	-1.434055326	30.912256241	19.101772675	0	0	0	0	0
6888	2022-08-27	13:49:08.322	238.36745744	5720.818979	1661608148.323	0	899	2.0475208336	2.0993461768	504.28075803	519.78883147	2.7271786183	725.92723599	28.002222061	-1.1539047956	30.912256241	19.129198074	0	0	0	0	0
6889	2022-08-27	13:49:09.224	238.36746788	5720.819229	1661608149.225	0	899	2.0460263229	2.0968535778	504.28538533	519.50454516	2.677836177	725.92653509	28.003329182	-1.2495699308	30.912256241	19.118378671	0	0	0	0	0
6890	2022-08-27	13:49:10.144	238.36747852	5720.819484	1661608150.144	0	899	2.0460998039	2.0969296792	502.45138926	517.61543814	2.677877047	725.92506823	28.007287979	-1.5119886398	30.912256241	19.091747284	0	0	0	0	0
6891	2022-08-27	13:49:11.025	238.36748872	5720.819729	1661608151.025	0	899	2.0461412577	2.0985328355	502.45138926	518.08352314	2.7580438303	725.94552309	28.007287979	-1.5454580255	30.912256241	19.068243886	0	0	0	0	0
6892	2022-08-27	13:49:11.897	238.36749881	5720.819971	1661608151.897	0	899	2.0461412577	2.0985328355	502.66824382	518.30712443	2.7580438303	725.93595068	28.007287979	-1.3240323896	30.912256241	19.098312163	0	0	0	0	0
6893	2022-08-27	13:49:12.788	238.36750912	5720.820219	1661608152.788	0	899	2.0483068989	2.101661494	502.66824382	518.57922462	2.8045585789	725.94459544	28.007287979	-1.1343729496	30.912256241	19.125957489	0	0	0	0	0
6894	2022-08-27	13:49:13.707	238.36751977	5720.820474	1661608153.708	0	899	2.0483068989	2.101661494	503.95087265	519.90245255	2.8045585789	725.93416287	28.007287979	-1.2167688829	31.062332267	19.10577409	0	0	0	0	0
6895	2022-08-27	13:49:14.578	238.36752985	5720.820716	1661608154.579	0	899	2.0454808468	2.0970695269	503.95619763	519.39861005	2.7176720136	725.90888866	28.008562846	-1.3964360116	31.098614383	19.084854113	0	0	0	0	0
6896	2022-08-27	13:49:15.440	238.36753983	5720.820956	1661608155.441	0	899	2.0455511944	2.0971424218	503.94792801	519.39031965	2.7177117345	725.92407227	28.012353897	-1.7691580057	30.912256241	19.062217712	0	0	0	0	0
6897	2022-08-27	13:49:16.395	238.36755088	5720.821221	1661608156.396	0	899	2.0424610671	2.0941575222	503.94792801	519.44551914	2.7271364787	725.93776799	28.012353897	-1.5886716756	30.912256241	19.07878277	0	0	0	0	0
6898	2022-08-27	13:49:17.329	238.36756169	5720.821481	1661608157.33	0	899	2.0424610671	2.0941575222	502.87219267	518.3367024	2.7271364787	725.93693694	28.012353897	-1.146240847	30.912256241	19.130876415	0	0	0	0	0
6899	2022-08-27	13:49:18.221	238.36757201	5720.821728	1661608158.222	0	899	2.0479194756	2.1002184352	502.87219267	518.47597923	2.7509584973	725.94371588	28.012353897	-1.1930439717	30.912256241	19.132173563	0	0	0	0	0
6900	2022-08-27	13:49:19.153	238.36758279	5720.821987	1661608159.153	0	899	2.0479194756	2.1002184352	504.12753985	519.77027899	2.7509584973	725.94710192	28.012353897	-1.2356971013	30.912256241	19.129144845	0	0	0	0	0
6901	2022-08-27	13:49:20.059	238.36759328	5720.822239	1661608160.059	0	899	2.0475774621	2.0995634122	504.13751102	519.6890485	2.7353471054	725.94959022	28.014740331	-1.2411729539	30.912256241	19.126245271	0	0	0	0	0
6902	2022-08-27	13:49:21.010	238.36760429	5720.822503	1661608161.011	0	899	2.0476260994	2.0996138226	501.3610657	516.82711688	2.7353747189	725.93755376	28.01735878	-1.1759589697	30.912256241	19.12967577	0	0	0	0	0
6903	2022-08-27	13:49:21.971	238.36761542	5720.82277	1661608161.972	0	899	2.0459648339	2.0960144284	501.3610657	516.25972956	2.6379207869	725.94853322	28.01735878	-1.1745576764	30.912256241	19.129976247	0	0	0	0	0
6904	2022-08-27	13:49:22.901	238.36762618	5720.823028	1661608162.902	0	899	2.0459648339	2.0960144284	502.19260858	517.11598292	2.6379207869	725.9529621	28.01735878	-1.1706664144	30.912256241	19.131857297	0	0	0	0	0
6905	2022-08-27	13:49:23.815	238.36763676	5720.823282	1661608163.816	0	899	2.0453707123	2.0970049182	502.19260858	517.59546594	2.7201541027	725.94707322	28.01735878	-1.1633473437	30.912256241	19.132892255	0	0	0	0	0
6906	2022-08-27	13:49:24.775	238.36764786	5720.823549	1661608164.775	0	899	2.0454220456	2.0970581121	501.93591634	517.33106989	2.7201831167	725.94406957	28.02012537	-1.3524246839	30.912256241	19.112129527	0	0	0	0	0
6907	2022-08-27	13:49:25.724	238.36765885	5720.823812	1661608165.725	0	899	2.0443976926	2.0948460955	501.94586284	516.99295933	2.6604233764	725.94492042	28.022516251	-1.3837920664	30.912256241	19.10567852	0	0	0	0	0
6908	2022-08-27	13:49:26.612	238.36766913	5720.824059	1661608166.613	0	899	2.0443976926	2.0948460955	504.28758887	519.40488452	2.6604233764	725.93693977	28.022516251	-1.16855371	30.912256241	19.125597	0	0	0	0	0
6909	2022-08-27	13:49:27.528	238.36767972	5720.824313	1661608167.528	0	899	2.0433689095	2.0960320511	504.28758887	520.08012497	2.7756474223	725.94913387	28.022516251	-1.3915962233	30.912256241	19.120579132	0	0	0	0	0
6910	2022-08-27	13:49:28.523	238.36769125	5720.82459	1661608168.524	0	899	2.0433689095	2.0960320511	503.62549126	519.39729276	2.7756474223	725.94197537	28.022516251	-1.1432442862	30.912256241	19.119632506	0	0	0	0	0
6911	2022-08-27	13:49:29.447	238.36770193	5720.824846	1661608169.447	0	899	2.0464672024	2.0997277013	503.62549126	519.55288777	2.8021908245	725.94113705	28.022516251	-1.1311177015	30.912256241	19.134239197	0	0	0	0	0
6912	2022-08-27	13:49:30.335	238.36771222	5720.825093	1661608170.336	0	899	2.0465623821	2.0998264383	502.95950354	518.86616223	2.8022462147	725.95678711	28.027643204	-1.1783196926	30.912256241	19.129558563	0	0	0	0	0
6913	2022-08-27	13:49:31.279	238.36772314	5720.825355	1661608171.279	0	899	2.0437095224	2.0950097814	502.95950354	518.29810999	2.705135087	725.93903518	28.027643204	-1.1720246203	30.912256241	19.129802072	0	0	0	0	0
6914	2022-08-27	13:49:32.168	238.36773344	5720.825602	1661608172.169	0	899	2.0437095224	2.0950097814	504.13714137	519.51166189	2.705135087	725.94811446	28.027643204	-1.1750643253	30.912256241	19.129919052	0	0	0	0	0
6915	2022-08-27	13:49:33.115	238.3677444	5720.825866	1661608173.116	0	899	2.0405808823	2.092290522	504.13714137	519.6588906	2.7302661132	725.93427969	28.027643204	-1.1443436841	30.912256241	19.133180618	0	0	0	0	0
6916	2022-08-27	13:49:34.032	238.367755	5720.82612	1661608174.032	0	899	2.0405808823	2.092290522	502.06365999	517.52156934	2.7302661132	725.94584161	28.027643204	-1.1499381081	30.912256241	19.132426736	0	0	0	0	0
6917	2022-08-27	13:49:34.930	238.36776541	5720.82637	1661608174.931	0	899	2.0485605534	2.099412184	502.07947219	517.22051148	2.6758553021	725.94652957	28.031443147	-1.1524712092	30.912256241	19.133476055	0	0	0	0	0
6918	2022-08-27	13:49:35.848	238.36777602	5720.826624	1661608175.848	0	899	2.048579542	2.0994318493	501.79456984	516.92707884	2.675865844	725.94382704	28.032464981	-1.1405063552	31.042542022	19.134992599	0	0	0	0	0
6919	2022-08-27	13:49:36.711	238.36778602	5720.826864	1661608176.712	0	899	2.0442255989	2.0961264404	501.79456984	517.27383027	2.7353466856	725.94629432	28.032464981	-1.1430071387	31.115106254	19.135145187	0	0	0	0	0
6920	2022-08-27	13:49:37.598	238.36779628	5720.827111	1661608177.599	0	899	2.0442255989	2.0961264404	502.53206192	518.03407237	2.7353466856	725.95208659	28.032464981	-1.1719060457	30.912256241	19.133176349	0	0	0	0	0
6921	2022-08-27	13:49:38.526	238.36780701	5720.827368	1661608178.526	0	899	2.040944094	2.093190876	502.53206192	518.16317983	2.7574406136	725.94105176	28.032464981	-1.1582380596	30.912256241	19.133281392	0	0	0	0	0
6922	2022-08-27	13:49:39.457	238.3678178	5720.827627	1661608179.458	0	899	2.040944094	2.093190876	501.74043063	517.34692508	2.7574406136	725.95702074	28.032464981	-1.160415411	30.912256241	19.132799149	0	0	0	0	0
6923	2022-08-27	13:49:40.329	238.36782789	5720.827869	1661608180.33	0	899	2.0474298351	2.0988945593	501.75366254	517.07676945	2.7087846699	725.96058786	28.035646893	-1.2287122351	30.912256241	19.130738909	0	0	0	0	0
6924	2022-08-27	13:49:41.244	238.36783848	5720.828124	1661608181.245	0	899	2.0474636922	2.0989296383	503.73475439	519.1184735	2.7088037086	725.96585184	28.037469864	-1.2234304662	30.912256241	19.127102201	0	0	0	0	0
6925	2022-08-27	13:49:42.094	238.36784831	5720.828359	1661608182.094	0	899	2.0455382446	2.0968500067	503.73475439	519.08665696	2.7033670617	725.96204543	28.037469864	-1.1935182936	30.912256241	19.127244949	0	0	0	0	0
6926	2022-08-27	13:49:43.055	238.36785944	5720.828627	1661608183.056	0	899	2.0455382446	2.0968500067	504.17712055	519.54250474	2.7033670617	725.94141918	28.037469864	-1.150035165	31.078824138	19.132446453	0	0	0	0	0
6927	2022-08-27	13:49:43.959	238.3678699	5720.828878	1661608183.959	0	899	2.0428250612	2.0940820339	504.17712055	519.54650471	2.7040499936	725.94777735	28.037469864	-1.1392560005	31.161283493	19.133520126	0	0	0	0	0
6928	2022-08-27	13:49:44.894	238.36788072	5720.829137	1661608184.894	0	899	2.0428946904	2.0941541714	503.96014522	519.32314443	2.7040891678	725.94754614	28.041227366	-1.1452922663	30.976574538	19.106542789	0	0	0	0	0
6929	2022-08-27	13:49:45.838	238.36789164	5720.829399	1661608185.838	0	899	2.0427687657	2.0953558749	503.96561002	519.72980894	2.7725344951	725.95794193	28.042535782	-1.1616873678	30.912256241	19.115191832	0	0	0	0	0
6930	2022-08-27	13:49:46.711	238.36790176	5720.829642	1661608186.712	0	899	2.0427687657	2.0953558749	503.33853039	519.08311407	2.7725344951	725.94427329	28.042535782	-1.1750643253	30.912256241	19.132078171	0	0	0	0	0
6931	2022-08-27	13:49:47.697	238.36791316	5720.829916	1661608187.697	0	899	2.042830087	2.0949057993	503.33853039	518.92871285	2.7461621355	725.93475827	28.042535782	-1.1611807978	30.912256241	19.113209263	0	0	0	0	0
6932	2022-08-27	13:49:48.605	238.36792368	5720.830168	1661608188.606	0	899	2.042830087	2.0949057993	503.64811498	519.24788638	2.7461621355	725.93193933	28.042535782	-1.262720532	30.912256241	19.092253843	0	0	0	0	0
6933	2022-08-27	13:49:49.502	238.36793405	5720.830417	1661608189.502	0	899	2.0455617943	2.0978738459	503.64938289	519.29933181	2.7547223888	725.95251141	28.042839543	-1.4873151621	30.912256241	19.07587995	0	0	0	0	0
6934	2022-08-27	13:49:50.404	238.3679445	5720.830668	1661608190.405	0	899	2.0456507241	2.0979660414	504.83428593	520.52135235	2.7547732924	725.95635986	28.047632217	-1.1750643253	30.912256241	19.126676559	0	0	0	0	0
6935	2022-08-27	13:49:51.384	238.36795584	5720.83094	1661608191.385	0	899	2.04544452	2.098752802	504.83428593	520.82234647	2.8060076584	725.95071189	28.047632217	-1.1619245003	30.912256241	19.132123644	0	0	0	0	0
6936	2022-08-27	13:49:52.299	238.36796644	5720.831194	1661608192.3	0	899	2.04544452	2.098752802	503.46235655	519.40696819	2.8060076584	725.93817139	28.047632217	-1.2059897184	30.912256241	19.132799149	0	0	0	0	0
6937	2022-08-27	13:49:53.227	238.36797718	5720.831452	1661608193.228	0	899	2.044011773	2.0957186542	503.46235655	518.93634357	2.7256545904	725.94479027	28.047632217	-1.1534413162	30.912256241	19.132500731	0	0	0	0	0
6938	2022-08-27	13:49:54.184	238.36798825	5720.831718	1661608194.185	0	899	2.0440148644	2.0957218579	504.06804961	519.56066296	2.7256563426	725.93360507	28.047798953	-1.1747085938	30.912256241	19.126715098	0	0	0	0	0
6939	2022-08-27	13:49:55.194	238.36799993	5720.831998	1661608195.194	0	899	2.050011324	2.0999994171	504.08838861	519.01991459	2.62967968	725.93260829	28.052667618	-1.1360006332	30.912256241	19.134239197	0	0	0	0	0
6940	2022-08-27	13:49:56.121	238.36801067	5720.832256	1661608196.122	0	899	2.050011324	2.0999994171	501.81816838	516.68244852	2.62967968	725.9339737	28.052667618	-1.1432442318	30.912256241	19.134105859	0	0	0	0	0
6941	2022-08-27	13:49:57.036	238.36802125	5720.83251	1661608197.036	0	899	2.0477653719	2.0978009296	501.81816838	516.71303668	2.6349351233	725.9401136	28.052667618	-1.1549180493	30.912256241	19.133520126	0	0	0	0	0
6942	2022-08-27	13:49:57.963	238.36803199	5720.832768	1661608197.964	0	899	2.0477653719	2.0978009296	504.53095922	519.50634804	2.6349351233	725.93238113	28.052667618	-1.1612562178	30.912256241	19.131072758	0	0	0	0	0
6943	2022-08-27	13:49:58.877	238.36804256	5720.833021	1661608198.877	0	899	2.0451703804	2.0981831299	504.53095922	520.42249143	2.791209233	725.94097577	28.052667618	-1.1894976714	30.912256241	19.127868968	0	0	0	0	0
6944	2022-08-27	13:49:59.808	238.36805333	5720.83328	1661608199.808	0	899	2.0451703804	2.0981831299	502.95771194	518.79969058	2.791209233	725.95880127	28.052667618	-1.1473941803	30.912256241	19.133878708	0	0	0	0	0
6945	2022-08-27	13:50:00.727	238.36806398	5720.833536	1661608200.728	0	899	2.0468035884	2.0988577787	502.97693644	518.51905368	2.7398585292	725.92455731	28.057279612	-1.1725096742	30.912256241	19.129884846	0	0	0	0	0
6946	2022-08-27	13:50:01.611	238.36807421	5720.833781	1661608201.612	0	899	2.0468103161	2.0988647521	503.27785641	518.82929455	2.7398623573	725.92455893	28.057641983	-1.2037045356	30.912256241	19.127886829	0	0	0	0	0
6947	2022-08-27	13:50:02.516	238.36808469	5720.834032	1661608202.517	0	899	2.0455743693	2.0960027107	503.27785641	518.35013229	2.6578979306	725.91534343	28.057641983	-1.2959418692	30.912256241	19.118850721	0	0	0	0	0
6948	2022-08-27	13:50:03.414	238.36809507	5720.834282	1661608203.414	0	899	2.0455743693	2.0960027107	504.1381272	519.23616666	2.6578979306	725.92245019	28.057641983	-1.5168716908	30.912256241	19.087064743	0	0	0	0	0
6949	2022-08-27	13:50:04.312	238.36810546	5720.834531	1661608204.312	0	899	2.0433592305	2.0953620423	504.1381272	519.72704058	2.7417206863	725.92381074	28.057641983	-1.2067227087	30.912256241	19.123528601	0	0	0	0	0
6950	2022-08-27	13:50:05.221	238.368116	5720.834784	1661608205.222	0	899	2.0434221615	2.095427273	503.06523129	518.62117862	2.7417565792	725.93625707	28.061037316	-1.2489339097	30.912256241	19.131208723	0	0	0	0	0
6951	2022-08-27	13:50:06.171	238.36812699	5720.835048	1661608206.172	0	899	2.0411261696	2.0929468538	503.07245068	518.59068961	2.735271225	725.92534794	28.062768936	-1.1456263973	30.912256241	19.129689741	0	0	0	0	0
6952	2022-08-27	13:50:07.075	238.36813744	5720.835299	1661608207.075	0	899	2.0411261696	2.0929468538	503.29638767	518.82153437	2.735271225	725.91931152	28.062768936	-1.1408835649	30.912256241	19.129558563	0	0	0	0	0
6953	2022-08-27	13:50:07.964	238.36814774	5720.835546	1661608207.965	0	899	2.0437089583	2.0965174867	503.29638767	519.09898719	2.782665671	725.94052185	28.062768936	-1.1368091114	30.912256241	19.131881082	0	0	0	0	0
6954	2022-08-27	13:50:08.823	238.36815769	5720.835784	1661608208.824	0	899	2.0437089583	2.0965174867	502.44392494	518.21975866	2.782665671	725.93268186	28.062768936	-1.1659235883	30.912256241	19.12939774	0	0	0	0	0
6955	2022-08-27	13:50:09.658	238.36816735	5720.836016	1661608209.659	0	899	2.0432855023	2.0963212472	502.44392494	518.29130736	2.7949001126	725.92816162	28.062768936	-1.1734366417	30.912256241	19.130277634	0	0	0	0	0
6956	2022-08-27	13:50:10.569	238.36817789	5720.836269	1661608210.57	0	899	2.0433482354	2.0963863188	504.29008659	520.19591219	2.7949365889	725.93510265	28.06615376	-1.148299672	30.912256241	19.132300762	0	0	0	0	0
6957	2022-08-27	13:50:11.464	238.36818825	5720.836518	1661608211.465	0	899	2.042216542	2.0945180478	504.29609179	519.98876097	2.758579729	725.92761069	28.067590714	-1.1700951477	30.912256241	19.130605799	0	0	0	0	0
6958	2022-08-27	13:50:12.334	238.36819831	5720.836759	1661608212.334	0	899	2.042216542	2.0945180478	504.53694308	520.23710706	2.758579729	725.94055176	28.067590714	-1.1750643253	30.912256241	19.129919052	0	0	0	0	0
6959	2022-08-27	13:50:13.221	238.36820859	5720.837006	1661608213.222	0	899	2.0438675131	2.0948261335	504.53694308	519.81946375	2.6873555724	725.93547169	28.067590714	-1.1766596709	30.912256241	19.13027051	0	0	0	0	0
6960	2022-08-27	13:50:14.121	238.36821899	5720.837256	1661608214.121	0	899	2.0438675131	2.0948261335	504.25897943	519.53308053	2.6873555724	725.92691343	28.067590714	-1.1563193466	30.912256241	19.130277634	0	0	0	0	0
6961	2022-08-27	13:50:15.022	238.36822942	5720.837506	1661608215.022	0	899	2.0436055412	2.0951600467	504.26668696	519.72256826	2.7183468854	725.93419561	28.069435107	-1.1409913673	30.912256241	19.128989832	0	0	0	0	0
6962	2022-08-27	13:50:15.961	238.3682403	5720.837767	1661608215.962	0	899	2.0436669532	2.0952236831	504.49709726	519.96024427	2.7183816111	725.95233922	28.072748184	-1.1620000238	30.912256241	19.110078231	0	0	0	0	0
6963	2022-08-27	13:50:16.865	238.36825076	5720.838018	1661608216.866	0	899	2.045808435	2.0963410222	504.49709726	519.63554078	2.6629625302	725.92045624	28.072748184	-1.1696424255	30.912256241	19.116574812	0	0	0	0	0
6964	2022-08-27	13:50:17.759	238.3682611	5720.838266	1661608217.759	0	899	2.045808435	2.0963410222	504.71133201	519.85620407	2.6629625302	725.92814909	28.072748184	-1.1741696249	30.912256241	19.130798226	0	0	0	0	0
6965	2022-08-27	13:50:18.645	238.36827137	5720.838513	1661608218.646	0	899	2.0466752352	2.0978363663	504.71133201	520.03904126	2.6941637163	725.9404499	28.072748184	-1.3839968538	30.912256241	19.111005758	0	0	0	0	0
6966	2022-08-27	13:50:19.586	238.36828226	5720.838774	1661608219.587	0	899	2.0466918482	2.0978535755	504.40836864	519.72693159	2.6941730128	725.95341279	28.073643097	-1.4728279651	30.912256241	19.095523582	0	0	0	0	0
6967	2022-08-27	13:50:20.532	238.36829319	5720.839037	1661608220.532	0	899	2.0433240965	2.0958417837	504.42554883	520.178887	2.7682324355	725.95083315	28.077753067	-1.1360006332	30.912256241	19.127758026	0	0	0	0	0
6968	2022-08-27	13:50:21.424	238.36830352	5720.839284	1661608221.424	0	899	2.0433240965	2.0958417837	504.18903813	519.93499002	2.7682324355	725.94454491	28.077753067	-1.2407094517	30.912256241	19.10513528	0	0	0	0	0
6969	2022-08-27	13:50:22.348	238.36831421	5720.839541	1661608222.348	0	899	2.0476958236	2.1003901275	504.18903813	519.95431743	2.7715272844	725.93679991	28.077753067	-1.2337138171	30.912256241	19.086275391	0	0	0	0	0
6970	2022-08-27	13:50:23.256	238.36832472	5720.839793	1661608223.256	0	899	2.0476958236	2.1003901275	504.51301121	520.28842069	2.7715272844	725.9564209	28.077753067	-1.1832026243	30.912256241	19.130638123	0	0	0	0	0
6971	2022-08-27	13:50:24.161	238.3683352	5720.840045	1661608224.161	0	899	2.0471316088	2.0986581363	504.51301121	519.94124542	2.7123431356	725.93659094	28.077753067	-1.4768917174	30.912256241	19.127376556	0	0	0	0	0
6972	2022-08-27	13:50:25.065	238.36834567	5720.840296	1661608225.066	0	899	2.0471746887	2.0987027731	504.6380951	520.0702967	2.7123674006	725.93495754	28.080073211	-1.5307120922	30.912256241	19.108288228	0	0	0	0	0
6973	2022-08-27	13:50:26.019	238.36835671	5720.840561	1661608226.02	0	899	2.0465272873	2.0975880294	504.64932249	519.94603024	2.6891955304	725.96317034	28.08275795	-1.6704639228	30.912256241	19.069849128	0	0	0	0	0
6974	2022-08-27	13:50:26.924	238.36836718	5720.840812	1661608226.924	0	899	2.0465272873	2.0975880294	503.84604943	519.11840872	2.6891955304	725.95574911	28.08275795	-1.3171660411	30.912256241	19.112135098	0	0	0	0	0
6975	2022-08-27	13:50:27.822	238.36837757	5720.841062	1661608227.822	0	899	2.0463020139	2.0988064205	503.84604943	519.55427276	2.7636231669	725.95422282	28.08275795	-1.2503460101	30.912256241	19.124397556	0	0	0	0	0
6976	2022-08-27	13:50:28.707	238.36838781	5720.841308	1661608228.707	0	899	2.0463020139	2.0988064205	503.73500233	519.4397636	2.7636231669	725.9714598	28.08275795	-1.5940720072	30.912256241	19.09140021	0	0	0	0	0
6977	2022-08-27	13:50:29.644	238.36839867	5720.841568	1661608229.645	0	899	2.0440313146	2.0950362097	503.74310165	519.0142749	2.6895262013	725.96271116	28.08469814	-1.6581433846	30.912256241	19.08632545	0	0	0	0	0
6978	2022-08-27	13:50:30.611	238.36840986	5720.841837	1661608230.612	0	899	2.0440858689	2.0950927184	503.77255319	519.04479781	2.6895567179	725.93556709	28.087640762	-1.6601052284	30.912256241	19.090665817	0	0	0	0	0
6979	2022-08-27	13:50:31.565	238.36842089	5720.842101	1661608231.565	0	899	2.0426843122	2.0950943536	503.77255319	519.47802074	2.7635439181	725.958948	28.087640762	-1.3436828346	30.912256241	19.120879849	0	0	0	0	0
6980	2022-08-27	13:50:32.438	238.36843101	5720.842344	1661608232.439	0	899	2.0426843122	2.0950943536	505.6685616	521.43313856	2.7635439181	725.95189379	28.087640762	-1.1793652236	30.912256241	19.132985778	0	0	0	0	0
6981	2022-08-27	13:50:33.357	238.36844163	5720.842599	1661608233.357	0	899	2.0464962035	2.0995335952	505.6685616	521.59298999	2.790710487	725.94726401	28.087640762	-1.2300381132	30.912256241	19.134084702	0	0	0	0	0
6982	2022-08-27	13:50:34.247	238.36845194	5720.842847	1661608234.248	0	899	2.0464962035	2.0995335952	504.76893919	520.66503683	2.790710487	725.94683838	28.087640762	-1.2434258461	30.912256241	19.134599686	0	0	0	0	0
6983	2022-08-27	13:50:35.184	238.36846279	5720.843107	1661608235.185	0	899	2.0415796843	2.0954300676	504.78690239	520.96767217	2.8390371944	725.95450941	28.09193505	-1.215831185	30.912256241	19.135210846	0	0	0	0	0
6984	2022-08-27	13:50:36.035	238.36847263	5720.843343	1661608236.035	0	899	2.0415939722	2.0954448968	503.44277476	519.58050855	2.8390456415	725.95860927	28.09270668	-1.1846793464	30.912256241	19.131027992	0	0	0	0	0
6985	2022-08-27	13:50:36.946	238.36848317	5720.843596	1661608236.946	0	899	2.0446820518	2.0980568341	503.44277476	519.4127503	2.8104400313	725.95705914	28.09270668	-1.4608199723	30.912256241	19.125262545	0	0	0	0	0
6986	2022-08-27	13:50:37.851	238.36849366	5720.843848	1661608237.852	0	899	2.0446820518	2.0980568341	503.26170281	519.22593448	2.8104400313	725.96502686	28.09270668	-1.5005950928	30.912256241	19.124876022	0	0	0	0	0
6987	2022-08-27	13:50:38.756	238.36850413	5720.844099	1661608238.757	0	899	2.0449744225	2.0970037508	503.26170281	518.81912974	2.7409711659	725.96352038	28.09270668	-1.1763147084	30.912256241	19.13148688	0	0	0	0	0
6988	2022-08-27	13:50:39.696	238.368515	5720.84436	1661608239.696	0	899	2.0449744225	2.0970037508	504.09643376	519.67966489	2.7409711659	725.95213389	28.09270668	-1.1425112486	30.912256241	19.134239197	0	0	0	0	0
6989	2022-08-27	13:50:40.618	238.36852567	5720.844616	1661608240.618	0	899	2.0443696673	2.0983781749	504.10703605	520.29148478	2.8433732359	725.95336469	28.095244692	-1.1391481493	30.912256241	19.130518882	0	0	0	0	0
6990	2022-08-27	13:50:41.549	238.36853645	5720.844875	1661608241.549	0	899	2.0444137101	2.098423889	504.14643722	520.33230395	2.8433992789	725.95826044	28.09762001	-1.4555813556	30.912256241	19.111469648	0	0	0	0	0
6991	2022-08-27	13:50:42.470	238.36854711	5720.845131	1661608242.47	0	899	2.0458498123	2.0966355593	504.14643722	519.35023221	2.6759275608	725.96537205	28.09762001	-1.2602305483	30.912256241	19.125558904	0	0	0	0	0
6992	2022-08-27	13:50:43.436	238.36855829	5720.845399	1661608243.436	0	899	2.0458498123	2.0966355593	503.39724011	518.57844119	2.6759275608	725.94373488	28.09762001	-1.1457666159	30.912256241	19.134239197	0	0	0	0	0
6993	2022-08-27	13:50:44.421	238.3685697	5720.845673	1661608244.422	0	899	2.0419454802	2.0933429069	503.39724011	518.7917855	2.712416987	725.97015583	28.09762001	-1.4506876208	30.912256241	19.084291925	0	0	0	0	0
6994	2022-08-27	13:50:45.404	238.36858108	5720.845946	1661608245.405	0	899	2.0420243885	2.0934246671	502.64811436	518.02001078	2.7124615506	725.96642339	28.101880749	-1.2251658898	30.912256241	19.12532958	0	0	0	0	0
6995	2022-08-27	13:50:46.375	238.36859231	5720.846216	1661608246.376	0	899	2.0466803558	2.1006400115	502.6514682	518.75620448	2.8377425466	725.96956003	28.102685928	-1.2002120863	30.912256241	19.120820254	0	0	0	0	0
6996	2022-08-27	13:50:47.282	238.36860281	5720.846467	1661608247.283	0	899	2.0466803558	2.1006400115	505.49247492	521.68823584	2.8377425466	725.95475719	28.102685928	-1.2779945609	30.912256241	19.106115606	0	0	0	0	0
6997	2022-08-27	13:50:48.155	238.36861292	5720.84671	1661608248.156	0	899	2.0463557101	2.0986530304	505.49247492	521.18912271	2.7529241659	725.94359664	28.102685928	-1.461251202	30.912256241	19.093048651	0	0	0	0	0
6998	2022-08-27	13:50:49.105	238.3686239	5720.846974	1661608249.105	0	899	2.0463557101	2.0986530304	506.46523642	522.19209059	2.7529241659	725.9540765	28.102685928	-1.1652984619	30.912256241	19.129198074	0	0	0	0	0
6999	2022-08-27	13:50:50.056	238.36863492	5720.847238	1661608250.057	0	899	2.0424046388	2.0943263849	506.46826443	522.11203382	2.7388003836	725.94617023	28.103407437	-1.1623557459	30.912256241	19.128246585	0	0	0	0	0
7000	2022-08-27	13:50:50.976	238.36864556	5720.847493	1661608250.976	0	899	2.0424873748	2.0944121413	503.51248486	519.06523239	2.7388475541	725.9591792	28.107873917	-1.1598765124	30.912256241	19.125663972	0	0	0	0	0
7001	2022-08-27	13:50:51.926	238.36865655	5720.847757	1661608251.926	0	899	2.0473484797	2.097946183	503.51248486	518.62951453	2.6643539288	725.95551143	28.107873917	-1.1786538118	30.912256241	19.128888048	0	0	0	0	0
7002	2022-08-27	13:50:52.808	238.36866676	5720.848002	1661608252.808	0	899	2.0473484797	2.097946183	504.22365543	519.36203669	2.6643539288	725.951722	28.107873917	-1.1805832575	30.912256241	19.122417892	0	0	0	0	0
7003	2022-08-27	13:50:53.642	238.36867642	5720.848234	1661608253.643	0	899	2.0453177838	2.0969068959	504.22365543	519.67563176	2.7179055432	725.94398307	28.107873917	-1.1670122873	30.912256241	19.115666295	0	0	0	0	0
7004	2022-08-27	13:50:54.502	238.36868637	5720.848473	1661608254.502	0	899	2.0453177838	2.0969068959	504.69691241	520.16339174	2.7179055432	725.95880127	28.107873917	-1.1473941803	30.912256241	19.1313591	0	0	0	0	0
7005	2022-08-27	13:50:55.469	238.36869756	5720.848741	1661608255.469	0	899	2.0458621708	2.0978716718	504.71186967	520.30134479	2.738793086	725.95918122	28.111450334	-1.3563806395	30.912256241	19.125044387	0	0	0	0	0
7006	2022-08-27	13:50:56.394	238.36870826	5720.848998	1661608256.394	0	899	2.0458852779	2.0978956224	505.36222602	520.97186654	2.7388062383	725.95959473	28.112695694	-1.160415411	30.912256241	19.131719589	0	0	0	0	0
7007	2022-08-27	13:50:57.282	238.36871855	5720.849245	1661608257.283	0	899	2.0456543426	2.0991374365	505.36222602	521.41812202	2.8146934554	725.95325192	28.112695694	-1.1764548141	30.912256241	19.132749456	0	0	0	0	0
7008	2022-08-27	13:50:58.209	238.36872927	5720.849503	1661608258.209	0	899	2.0456543426	2.0991374365	504.45157205	520.47853561	2.8146934554	725.97089351	28.112695694	-1.1897132397	30.912256241	19.13243866	0	0	0	0	0
7009	2022-08-27	13:50:59.142	238.36874008	5720.849762	1661608259.143	0	899	2.0454717636	2.0972741664	504.45157205	519.97361131	2.7286645699	725.96183363	28.112695694	-1.1787184785	30.912256241	19.13243866	0	0	0	0	0
7010	2022-08-27	13:51:00.039	238.36875046	5720.850011	1661608260.04	0	899	2.0454717636	2.0972741664	505.71220753	521.27303671	2.7286645699	725.94958496	28.112695694	-1.1408835649	30.912256241	19.13243866	0	0	0	0	0
7011	2022-08-27	13:51:00.898	238.36876039	5720.850249	1661608260.898	0	899	2.0456611036	2.0963690396	505.72985037	520.95932023	2.6721673394	725.94675067	28.116905907	-1.1408835649	30.912256241	19.133030721	0	0	0	0	0
7012	2022-08-27	13:51:01.788	238.36877069	5720.850497	1661608261.788	0	899	2.0456781114	2.0963866527	506.12623388	521.36769587	2.6721767857	725.97001032	28.117822647	-1.158776978	30.912256241	19.133357787	0	0	0	0	0
7013	2022-08-27	13:51:02.707	238.36878133	5720.850752	1661608262.707	0	899	2.0438027513	2.0954601473	506.12623388	521.66872699	2.7233819768	725.97407986	28.117822647	-1.1635198104	30.912256241	19.133958817	0	0	0	0	0
7014	2022-08-27	13:51:03.602	238.3687917	5720.851001	1661608263.603	0	899	2.0438027513	2.0954601473	505.14512042	520.65748478	2.7233819768	725.96595855	28.117822647	-1.1638863402	30.912256241	19.134265458	0	0	0	0	0
7015	2022-08-27	13:51:04.503	238.36880213	5720.851251	1661608264.504	0	899	2.0448701433	2.0959544433	505.15261145	520.48415561	2.6925331736	725.95977339	28.119612271	-1.161870647	30.912256241	19.13296097	0	0	0	0	0
7016	2022-08-27	13:51:05.404	238.36881255	5720.851501	1661608265.404	0	899	2.0449280733	2.0960144513	503.22084389	518.49394783	2.6925656067	725.95653003	28.122735977	-1.1360006332	30.912256241	19.1313591	0	0	0	0	0
7017	2022-08-27	13:51:06.292	238.36882282	5720.851748	1661608266.292	0	899	2.0454265635	2.0967243163	503.22084389	518.55371681	2.7027909921	725.95879844	28.122735977	-1.1389757371	30.912256241	19.132675171	0	0	0	0	0
7018	2022-08-27	13:51:07.184	238.36883316	5720.851996	1661608267.185	0	899	2.0454265635	2.0967243163	505.01978822	520.40747402	2.7027909921	725.96959722	28.122735977	-1.1645439003	30.912256241	19.130610144	0	0	0	0	0
7019	2022-08-27	13:51:08.076	238.36884348	5720.852244	1661608268.077	0	899	2.0470661331	2.0973393301	505.01978822	520.08641712	2.6480321764	725.97283329	28.122735977	-1.1638863402	30.912256241	19.130202464	0	0	0	0	0
7020	2022-08-27	13:51:08.961	238.36885373	5720.852489	1661608268.962	0	899	2.0470661331	2.0973393301	504.97214737	520.03735497	2.6480321764	725.96576292	28.122735977	-1.1621832555	30.912256241	19.133591027	0	0	0	0	0
7021	2022-08-27	13:51:09.941	238.36886507	5720.852762	1661608269.942	0	899	2.0431222276	2.0951915162	504.98220988	520.61911507	2.7454489418	725.96726778	28.125140803	-1.1733828065	30.912256241	19.131988311	0	0	0	0	0
7022	2022-08-27	13:51:10.848	238.36887557	5720.853014	1661608270.849	0	899	2.0431698389	2.0952408699	502.20783152	517.75898622	2.7454761456	725.95837726	28.127710342	-1.1729084924	30.912256241	19.130152064	0	0	0	0	0
7023	2022-08-27	13:51:11.746	238.36888595	5720.853263	1661608271.746	0	899	2.0456285394	2.0975324066	502.20783152	517.69006617	2.7336725516	725.9614565	28.127710342	-1.1905001047	30.912256241	19.132670346	0	0	0	0	0
7024	2022-08-27	13:51:12.591	238.36889573	5720.853498	1661608272.591	0	899	2.0456285394	2.0975324066	504.04597086	519.58487231	2.7336725516	725.95953369	28.127710342	-1.2157557011	30.912256241	19.130638123	0	0	0	0	0
7025	2022-08-27	13:51:13.549	238.36890683	5720.853764	1661608273.55	0	899	2.0484196489	2.0991704256	504.04597086	519.21705871	2.6708558463	725.96778152	28.127710342	-1.1900258506	30.912256241	19.130821948	0	0	0	0	0
7026	2022-08-27	13:51:14.505	238.36891788	5720.854029	1661608274.505	0	899	2.048446576	2.0991983105	504.71933032	519.91077283	2.6708707751	725.96939269	28.129159826	-1.1586584792	30.912256241	19.131313185	0	0	0	0	0
7027	2022-08-27	13:51:15.404	238.36892829	5720.854279	1661608275.404	0	899	2.0476294041	2.0981385371	504.73407222	519.85902824	2.6594461916	725.96215457	28.132684708	-1.1421663216	30.912256241	19.132192763	0	0	0	0	0
7028	2022-08-27	13:51:16.335	238.36893907	5720.854538	1661608276.336	0	899	2.0476294041	2.0981385371	505.45798615	520.6046351	2.6594461916	725.96160889	28.132684708	-1.1392560005	30.912256241	19.133159637	0	0	0	0	0
7029	2022-08-27	13:51:17.203	238.36894912	5720.854779	1661608277.204	0	899	2.043918045	2.0955547553	505.45798615	520.97282981	2.7221685212	725.97555805	28.132684708	-1.1585075808	30.912256241	19.129942471	0	0	0	0	0
7030	2022-08-27	13:51:18.108	238.36895958	5720.85503	1661608278.108	0	899	2.043918045	2.0955547553	503.9426828	519.4110148	2.7221685212	725.97672944	28.132684708	-1.2198194163	30.912256241	19.118609662	0	0	0	0	0
7031	2022-08-27	13:51:19.052	238.36897051	5720.855292	1661608279.052	0	899	2.046501519	2.0988333426	503.9426828	519.60046403	2.754503754	725.96648604	28.132684708	-1.1532041853	30.912256241	19.130824689	0	0	0	0	0
7032	2022-08-27	13:51:19.967	238.36898111	5720.855547	1661608279.968	0	899	2.0465510425	2.0988846847	505.94784738	521.66809698	2.7545320977	725.95079354	28.135353076	-1.1816288343	30.912256241	19.114182706	0	0	0	0	0
7033	2022-08-27	13:51:20.966	238.36899266	5720.855824	1661608280.966	0	899	2.0460965408	2.098296518	505.95751466	521.64119979	2.7482669019	725.96669178	28.137659073	-1.1809820805	30.912256241	19.113276652	0	0	0	0	0
7034	2022-08-27	13:51:21.904	238.36900353	5720.856085	1661608281.905	0	899	2.0460965408	2.098296518	503.05895085	518.65278622	2.7482669019	725.96514893	28.137659073	-1.2417981625	30.912256241	19.130638123	0	0	0	0	0
7035	2022-08-27	13:51:22.825	238.36901418	5720.85634	1661608282.825	0	899	2.0459846904	2.0983693019	503.05895085	518.70909874	2.7578920173	725.95109225	28.137659073	-1.1511884628	30.912256241	19.110479557	0	0	0	0	0
7036	2022-08-27	13:51:23.681	238.3690241	5720.856578	1661608283.682	0	899	2.0459846904	2.0983693019	504.84808543	520.55389324	2.7578920173	725.96342782	28.137659073	-1.1611915108	30.912256241	19.133212386	0	0	0	0	0
7037	2022-08-27	13:51:24.588	238.36903458	5720.85683	1661608284.588	0	899	2.0428465823	2.0948912735	504.84808543	520.47553276	2.7445452991	725.96136475	28.137659073	-1.2385427952	30.912256241	19.110832214	0	0	0	0	0
7038	2022-08-27	13:51:25.486	238.36904499	5720.85708	1661608285.487	0	899	2.0429284677	2.0949761548	505.2974812	520.93911431	2.7445920798	725.95430407	28.142079069	-1.1517598203	30.912256241	19.132014483	0	0	0	0	0
7039	2022-08-27	13:51:26.377	238.36905529	5720.857327	1661608286.377	0	899	2.0455019602	2.09736821	505.29967444	520.86684402	2.7319051782	725.9666748	28.142602921	-1.2141280174	30.912256241	19.132078171	0	0	0	0	0
7040	2022-08-27	13:51:27.286	238.36906582	5720.85758	1661608287.287	0	899	2.0455019602	2.09736821	504.53898936	520.08272391	2.7319051782	725.97424114	28.142602921	-1.2085551916	30.912256241	19.132209336	0	0	0	0	0
7041	2022-08-27	13:51:28.177	238.36907613	5720.857827	1661608288.178	0	899	2.0430813817	2.0952750961	504.53898936	520.20001833	2.7518997439	725.97013562	28.142602921	-1.1376283169	30.912256241	19.133878708	0	0	0	0	0
7042	2022-08-27	13:51:29.117	238.369087	5720.858088	1661608289.117	0	899	2.0430813817	2.0952750961	504.90277086	520.57509171	2.7518997439	725.97011298	28.142602921	-1.1404739642	30.912256241	19.113101846	0	0	0	0	0
7043	2022-08-27	13:51:29.989	238.36909709	5720.85833	1661608289.989	0	899	2.0459828742	2.0981201772	504.90277086	520.53574229	2.745197892	725.96501756	28.142602921	-1.1408835649	30.912256241	19.110111237	0	0	0	0	0
7044	2022-08-27	13:51:30.921	238.36910788	5720.858589	1661608290.921	0	899	2.0460716718	2.0982122244	504.98006818	520.61573041	2.7452485569	725.9652039	28.147388724	-1.3906692045	30.912256241	19.097641888	0	0	0	0	0
7045	2022-08-27	13:51:31.868	238.36911884	5720.858852	1661608291.868	0	899	2.0450839161	2.0966500566	504.98047409	520.45049426	2.7170281165	725.97872662	28.147485733	-1.1761530117	30.912256241	19.125899346	0	0	0	0	0
7046	2022-08-27	13:51:32.808	238.36912972	5720.859113	1661608292.808	0	899	2.0450839161	2.0966500566	504.31275183	519.76231641	2.7170281165	725.9646279	28.147485733	-1.3338629765	30.912256241	19.111037286	0	0	0	0	0
7047	2022-08-27	13:51:33.717	238.36914024	5720.859366	1661608293.717	0	899	2.0418454319	2.0936118515	504.31275183	519.84737019	2.7315390594	725.96969746	28.147485733	-1.4601085636	30.912256241	19.099476176	0	0	0	0	0
7048	2022-08-27	13:51:34.628	238.3691508	5720.859619	1661608294.629	0	899	2.0418976136	2.0936659331	505.17780368	520.73924303	2.7315687452	725.97604107	28.15030386	-1.498590178	30.912256241	19.100710964	0	0	0	0	0
7049	2022-08-27	13:51:35.546	238.36916142	5720.859874	1661608295.547	0	899	2.0504137721	2.1012083968	505.18721248	520.390978	2.6705707162	725.97069949	28.152551651	-1.7073071003	30.912256241	19.077701569	0	0	0	0	0
7050	2022-08-27	13:51:36.441	238.36917178	5720.860123	1661608296.442	0	899	2.0504137721	2.1012083968	504.93203385	520.12811969	2.6705707162	725.96845533	28.152551651	-1.6859859299	30.912256241	19.081803454	0	0	0	0	0
7051	2022-08-27	13:51:37.394	238.3691828	5720.860387	1661608297.394	0	899	2.0456003762	2.0989066323	504.93203385	520.92135401	2.8056953732	725.96166911	28.152551651	-1.3530390839	30.912256241	19.087759687	0	0	0	0	0
7052	2022-08-27	13:51:38.364	238.36919403	5720.860657	1661608298.364	0	899	2.0456003762	2.0989066323	504.79219546	520.77708746	2.8056953732	725.96269216	28.152551651	-1.4665437068	30.912256241	19.083118388	0	0	0	0	0
7053	2022-08-27	13:51:39.240	238.36920418	5720.8609	1661608299.241	0	899	2.0413756653	2.0921034353	504.79219546	520.03149632	2.6786629641	725.96622856	28.152551651	-1.3710618611	30.912256241	19.098317001	0	0	0	0	0
7054	2022-08-27	13:51:40.108	238.36921421	5720.861141	1661608300.108	0	899	2.041448397	2.092178762	504.9357143	520.17958582	2.6787035499	725.97280096	28.156480537	-1.2213392487	30.912256241	19.121783452	0	0	0	0	0
7055	2022-08-27	13:51:41.053	238.36922516	5720.861404	1661608301.054	0	899	2.0480170015	2.1002918557	504.93996061	520.59989862	2.749594417	725.96936924	28.157495499	-1.2320321798	30.912256241	19.121635437	0	0	0	0	0
7056	2022-08-27	13:51:42.019	238.36923633	5720.861672	1661608302.019	0	899	2.0480170015	2.1002918557	505.95555502	521.64699013	2.749594417	725.97140159	28.157495499	-1.6480216956	30.912256241	19.107555112	0	0	0	0	0
7057	2022-08-27	13:51:42.936	238.36924694	5720.861927	1661608302.936	0	899	2.046229215	2.098017351	505.95555502	521.51376977	2.7269467644	725.98528446	28.157495499	-1.3929867018	30.912256241	19.121523939	0	0	0	0	0
7058	2022-08-27	13:51:43.858	238.36925763	5720.862183	1661608303.859	0	899	2.046229215	2.098017351	505.33250713	520.87156305	2.7269467644	725.98455649	28.157495499	-1.311539346	30.912256241	19.123995029	0	0	0	0	0
7059	2022-08-27	13:51:44.776	238.36926825	5720.862438	1661608304.777	0	899	2.0437912395	2.095054373	505.34738013	520.74697819	2.7031198715	725.96888015	28.161047664	-1.2601766081	30.912256241	19.125506496	0	0	0	0	0
7060	2022-08-27	13:51:45.648	238.36927834	5720.86268	1661608305.649	0	899	2.0438209913	2.0950851963	505.79451465	521.2078367	2.703136606	725.97021727	28.162652969	-1.1744930192	30.912256241	19.13125167	0	0	0	0	0
7061	2022-08-27	13:51:46.585	238.36928919	5720.862941	1661608306.586	0	899	2.0448797744	2.0967640015	505.79451465	521.38712695	2.7336395829	725.97707625	28.162652969	-1.1755709293	30.912256241	19.130853817	0	0	0	0	0
7062	2022-08-27	13:51:47.568	238.36930056	5720.863213	1661608307.568	0	899	2.0448797744	2.0967640015	506.50873847	522.12336883	2.7336395829	725.97276862	28.162652969	-1.1840002679	30.912256241	19.128375413	0	0	0	0	0
7063	2022-08-27	13:51:48.509	238.36931146	5720.863475	1661608308.51	0	899	2.0443611646	2.0961035562	506.50873847	522.08442792	2.7270256183	725.97990286	28.162652969	-1.1870507373	30.912256241	19.129753113	0	0	0	0	0
7064	2022-08-27	13:51:49.467	238.36932253	5720.863741	1661608309.467	0	899	2.0443611646	2.0961035562	505.47270797	521.01653837	2.7270256183	725.96204583	28.162652969	-1.188085556	30.912256241	19.128837585	0	0	0	0	0
7065	2022-08-27	13:51:50.380	238.3693331	5720.863994	1661608310.38	0	899	2.0422352164	2.0933895392	505.48262386	520.86524875	2.6995274311	725.96008907	28.165020608	-1.1789017079	30.912256241	19.12934609	0	0	0	0	0
7066	2022-08-27	13:51:51.269	238.3693434	5720.864242	1661608311.27	0	899	2.0422846211	2.0934407209	503.15334755	518.46525126	2.6995552045	725.98212236	28.16768837	-1.2615240283	30.912256241	19.120975987	0	0	0	0	0
7067	2022-08-27	13:51:52.206	238.36935424	5720.864502	1661608312.206	0	899	2.0469372701	2.0983872891	503.15334755	518.51850189	2.7086653205	725.9811555	28.16768837	-1.2405046627	30.912256241	19.122091293	0	0	0	0	0
7068	2022-08-27	13:51:53.095	238.36936453	5720.864749	1661608313.095	0	899	2.0469372701	2.0983872891	505.02489487	520.44720199	2.7086653205	725.97783777	28.16768837	-1.1948010053	30.912256241	19.125698784	0	0	0	0	0
7069	2022-08-27	13:51:53.982	238.36937479	5720.864995	1661608313.982	0	899	2.0448419974	2.0960444926	505.02489487	520.3884256	2.6986470201	725.98460338	28.16768837	-1.1541419969	30.912256241	19.130471009	0	0	0	0	0
7070	2022-08-27	13:51:54.892	238.36938534	5720.865248	1661608314.893	0	899	2.0448419974	2.0960444926	505.13944654	520.50646209	2.6986470201	725.97810051	28.16768837	-1.1571601629	30.912256241	19.130638123	0	0	0	0	0
7071	2022-08-27	13:51:55.803	238.36939588	5720.865501	1661608315.804	0	899	2.0422258956	2.093389287	505.15224813	520.52762926	2.7000063246	725.98403183	28.170746999	-1.1450012654	30.912256241	19.132432218	0	0	0	0	0
7072	2022-08-27	13:51:56.713	238.3694064	5720.865754	1661608316.713	0	899	2.0422602423	2.0934248693	504.11854491	519.46257618	2.700025637	725.97773146	28.1726017	-1.2604461064	30.912256241	19.122830966	0	0	0	0	0
7073	2022-08-27	13:51:57.578	238.36941642	5720.865994	1661608317.579	0	899	2.0484566292	2.0990577328	504.11854491	519.24656218	2.6631219856	725.96188213	28.1726017	-1.4656274848	30.912256241	19.104946465	0	0	0	0	0
7074	2022-08-27	13:51:58.453	238.36942654	5720.866237	1661608318.453	0	899	2.0484566292	2.0990577328	505.90159428	521.08311882	2.6631219856	725.98858643	28.1726017	-1.1897132397	30.912256241	19.128477097	0	0	0	0	0
7075	2022-08-27	13:51:59.355	238.36943699	5720.866488	1661608319.356	0	899	2.0410769621	2.0922526527	505.9039561	521.31465357	2.7021225387	725.98440491	28.173165163	-1.2094391198	30.912256241	19.123927312	0	0	0	0	0
7076	2022-08-27	13:52:00.250	238.36944734	5720.866736	1661608320.25	0	899	2.0411591654	2.0923378158	504.84962317	520.22847529	2.7021688228	725.96834175	28.177606583	-1.1734366417	30.912256241	19.127037048	0	0	0	0	0
7077	2022-08-27	13:52:01.114	238.36945734	5720.866976	1661608321.114	0	899	2.0449809396	2.0963066802	504.84962317	520.24393242	2.7048043805	725.96172894	28.177606583	-1.1738678083	30.912256241	19.127514012	0	0	0	0	0
7078	2022-08-27	13:52:02.042	238.36946808	5720.867234	1661608322.042	0	899	2.0449809396	2.0963066802	505.99019116	521.41927959	2.7048043805	725.97153094	28.177606583	-1.179947257	30.912256241	19.134239197	0	0	0	0	0
7079	2022-08-27	13:52:02.963	238.36947875	5720.86749	1661608322.964	0	899	2.0454578722	2.0960018096	505.99019116	521.1794822	2.663991726	725.97266757	28.177606583	-1.1492267058	30.912256241	19.130433316	0	0	0	0	0
7080	2022-08-27	13:52:03.882	238.36948939	5720.867745	1661608323.883	0	899	2.0454578722	2.0960018096	506.01344058	521.20342954	2.663991726	725.97203943	28.177606583	-1.1368629822	30.912256241	19.122139015	0	0	0	0	0
7081	2022-08-27	13:52:04.802	238.36950003	5720.868001	1661608324.803	0	899	2.0473499036	2.0987496691	506.02785591	521.46249038	2.7055524178	725.97593558	28.181044964	-1.1482133968	30.912256241	19.125511687	0	0	0	0	0
7082	2022-08-27	13:52:05.706	238.36951049	5720.868252	1661608325.706	0	899	2.0473761525	2.0987768644	507.46583431	522.94441633	2.705567171	725.97293273	28.182458878	-1.142392648	30.912256241	19.13204154	0	0	0	0	0
7083	2022-08-27	13:52:06.632	238.36952122	5720.868509	1661608326.633	0	899	2.0445549376	2.0971021344	507.46583431	523.31347685	2.7681232654	725.96656648	28.182458878	-1.1343729496	30.912256241	19.133520126	0	0	0	0	0
7084	2022-08-27	13:52:07.545	238.36953177	5720.868763	1661608327.545	0	899	2.0445549376	2.0971021344	505.32037404	521.10101604	2.7681232654	725.96712186	28.182458878	-1.1306864978	30.912256241	19.133247969	0	0	0	0	0
7085	2022-08-27	13:52:08.414	238.36954184	5720.869004	1661608328.415	0	899	2.0474651464	2.0980651091	505.32037404	520.49149423	2.6643218726	725.96297187	28.182458878	-1.1744606921	30.912256241	19.129250545	0	0	0	0	0
7086	2022-08-27	13:52:09.328	238.36955242	5720.869258	1661608329.329	0	899	2.0474651464	2.0980651091	505.86620639	521.05371398	2.6643218726	725.98829782	28.182458878	-1.204232793	30.912256241	19.126558392	0	0	0	0	0
7087	2022-08-27	13:52:10.243	238.369563	5720.869512	1661608330.243	0	899	2.0461686217	2.0997796908	505.87724773	521.98410429	2.820565511	725.98096471	28.185093292	-1.1904354735	30.912256241	19.126710892	0	0	0	0	0
7088	2022-08-27	13:52:11.147	238.36957346	5720.869763	1661608331.147	0	899	2.0462131693	2.099825915	505.7542602	521.85735476	2.8205916289	725.99549431	28.187494278	-1.1675189418	30.912256241	19.126501083	0	0	0	0	0
7089	2022-08-27	13:52:12.053	238.36958396	5720.870015	1661608332.054	0	899	2.0449015758	2.0978848429	505.7542602	521.67752028	2.790053583	725.96246338	28.187494278	-1.1425112486	30.912256241	19.128837585	0	0	0	0	0
7090	2022-08-27	13:52:12.947	238.36959429	5720.870263	1661608332.947	0	899	2.0449015758	2.0978848429	505.50510364	521.42051923	2.790053583	725.98624365	28.187494278	-1.1350089959	30.912256241	19.121369217	0	0	0	0	0
7091	2022-08-27	13:52:13.848	238.36960473	5720.870514	1661608333.849	0	899	2.0421379464	2.0943258609	505.50510364	521.20165514	2.752841084	725.9842598	28.187494278	-1.1786646259	30.912256241	19.12250227	0	0	0	0	0
7092	2022-08-27	13:52:14.766	238.36961536	5720.870769	1661608334.767	0	899	2.0421379464	2.0943258609	505.85006751	521.55733056	2.752841084	725.98765513	28.187494278	-1.2304046154	30.912256241	19.126317978	0	0	0	0	0
7093	2022-08-27	13:52:15.683	238.36962596	5720.871023	1661608335.683	0	899	2.0449243978	2.096145984	505.86201377	521.25615515	2.6995225051	725.97091776	28.190344741	-1.1775651341	30.912256241	19.128778458	0	0	0	0	0
7094	2022-08-27	13:52:16.584	238.36963639	5720.871273	1661608336.584	0	899	2.0449643457	2.0961873688	504.80038912	520.16235519	2.6995449354	725.99561072	28.192499161	-1.1376283169	30.912256241	19.130638123	0	0	0	0	0
7095	2022-08-27	13:52:17.461	238.36964655	5720.871517	1661608337.462	0	899	2.0451876328	2.0946269898	504.80038912	519.6230897	2.6074835242	725.97834303	28.192499161	-1.1399566022	30.912256241	19.131496657	0	0	0	0	0
7096	2022-08-27	13:52:18.384	238.36965723	5720.871774	1661608338.385	0	899	2.0451876328	2.0946269898	505.91151231	520.76683935	2.6074835242	725.99125863	28.192499161	-1.1766273541	30.912256241	19.124910228	0	0	0	0	0
7097	2022-08-27	13:52:19.237	238.36966711	5720.872011	1661608339.238	0	899	2.0442843987	2.0978707765	505.91151231	522.02692182	2.8218317967	726.00061035	28.192499161	-1.1571601629	30.912256241	19.133159637	0	0	0	0	0
7098	2022-08-27	13:52:20.131	238.36967744	5720.872259	1661608340.131	0	899	2.0443719122	2.0979615853	505.81305754	521.92563357	2.8218831773	725.99042354	28.197220291	-1.250011857	30.912256241	19.128632148	0	0	0	0	0
7099	2022-08-27	13:52:21.023	238.36968777	5720.872506	1661608341.023	0	899	2.0471323116	2.0987148522	505.81373509	521.29864437	2.7152182725	725.9721518	28.197381973	-1.2310513369	30.912256241	19.122260277	0	0	0	0	0
7100	2022-08-27	13:52:21.948	238.36969848	5720.872764	1661608341.949	0	899	2.0471323116	2.0987148522	506.44145123	521.94557732	2.7152182725	725.99719238	28.197381973	-1.2108727694	30.912256241	19.116594315	0	0	0	0	0
7101	2022-08-27	13:52:22.819	238.36970856	5720.873006	1661608342.82	0	899	2.0455105705	2.095784273	506.44145123	521.56219576	2.6500236441	725.98731075	28.197381973	-1.1883658739	30.912256241	19.124271481	0	0	0	0	0
7102	2022-08-27	13:52:23.723	238.36971903	5720.873257	1661608343.724	0	899	2.0455105705	2.095784273	506.1790912	521.29200249	2.6500236441	725.99156098	28.197381973	-1.4048868986	30.912256241	19.09874815	0	0	0	0	0
7103	2022-08-27	13:52:24.621	238.36972941	5720.873506	1661608344.621	0	899	2.0453424661	2.0966464071	506.1790912	521.60460823	2.7032174857	725.97797318	28.197381973	-1.1701813936	30.912256241	19.129198074	0	0	0	0	0
7104	2022-08-27	13:52:25.588	238.3697406	5720.873774	1661608345.588	0	899	2.0453829088	2.0966883065	507.24908731	522.70734583	2.7032402209	725.97858757	28.199562666	-1.321520863	30.912256241	19.113696761	0	0	0	0	0
7105	2022-08-27	13:52:26.571	238.36975198	5720.874048	1661608346.571	0	899	2.0412664525	2.0929256816	507.26121247	522.85857346	2.7267766615	725.98097482	28.202447891	-1.4027526465	30.912256241	19.104486364	0	0	0	0	0
7106	2022-08-27	13:52:27.566	238.36976351	5720.874324	1661608347.567	0	899	2.0412664525	2.0929256816	505.79879869	521.35119312	2.7267766615	725.98834309	28.202447891	-1.1372079518	30.912256241	19.131356713	0	0	0	0	0
7107	2022-08-27	13:52:28.503	238.36977435	5720.874584	1661608348.504	0	899	2.0428968984	2.098221521	505.79879869	522.44758684	2.912879892	725.99594177	28.202447891	-1.139891971	30.912256241	19.131676655	0	0	0	0	0
7108	2022-08-27	13:52:29.403	238.36978476	5720.874834	1661608349.403	0	899	2.0428968984	2.098221521	505.80601976	522.45504559	2.912879892	725.98321533	28.202447891	-1.2352875471	30.912256241	19.125236511	0	0	0	0	0
7109	2022-08-27	13:52:30.279	238.3697949	5720.875078	1661608350.279	0	899	2.0459568289	2.0963820942	505.8189168	520.96351787	2.6572548264	725.98731883	28.205525518	-1.1998241145	30.912256241	19.127253829	0	0	0	0	0
7110	2022-08-27	13:52:31.196	238.36980551	5720.875332	1661608351.196	0	899	2.0459914491	2.0964179395	506.1919997	521.34788351	2.6572739525	725.99365032	28.207391739	-1.1739863891	30.912256241	19.129436809	0	0	0	0	0
7111	2022-08-27	13:52:32.128	238.3698163	5720.875591	1661608352.128	0	899	2.0450162627	2.0958814275	506.1919997	521.48774454	2.6810764732	725.985951	28.207391739	-1.1807664814	30.912256241	19.12960631	0	0	0	0	0
7112	2022-08-27	13:52:33.025	238.36982668	5720.87584	1661608353.025	0	899	2.0450162627	2.0958814275	504.98795658	520.24731852	2.6810764732	725.97496103	28.207391739	-1.2217704697	30.912256241	19.12979491	0	0	0	0	0
7113	2022-08-27	13:52:33.908	238.36983691	5720.876086	1661608353.909	0	899	2.0454947505	2.0972851478	504.98795658	520.52270469	2.7280179017	725.97394446	28.207391739	-1.179861075	30.912256241	19.129718515	0	0	0	0	0
7114	2022-08-27	13:52:34.796	238.36984719	5720.876332	1661608354.797	0	899	2.0455404466	2.0973325055	507.135902	522.73687933	2.7280438251	725.97609645	28.209855579	-1.1609544288	30.912256241	19.131833323	0	0	0	0	0
7115	2022-08-27	13:52:35.684	238.36985745	5720.876579	1661608355.684	0	899	2.0429345452	2.0955421399	507.14696287	523.01559387	2.7733680105	725.97519345	28.212488174	-1.1441389322	30.912256241	19.133878708	0	0	0	0	0
7116	2022-08-27	13:52:36.588	238.36986793	5720.87683	1661608356.589	0	899	2.0429345452	2.0955421399	504.78693973	520.5817256	2.7733680105	725.9712007	28.212488174	-1.1397194586	30.912256241	19.131728431	0	0	0	0	0
7117	2022-08-27	13:52:37.542	238.36987896	5720.877095	1661608357.542	0	899	2.0456889841	2.0977738285	504.78693973	520.40277019	2.7428885615	725.95427699	28.212488174	-1.2775849538	30.912256241	19.120986408	0	0	0	0	0
7118	2022-08-27	13:52:38.466	238.36988965	5720.877352	1661608358.466	0	899	2.0456889841	2.0977738285	505.15009309	520.77715787	2.7428885615	725.96255554	28.212488174	-1.4892015457	30.912256241	19.110111237	0	0	0	0	0
7119	2022-08-27	13:52:39.394	238.36990039	5720.877609	1661608359.394	0	899	2.0427760484	2.0948056714	505.15009309	520.78288021	2.7438628073	725.97354631	28.212488174	-1.3381207763	30.912256241	19.116378721	0	0	0	0	0
7120	2022-08-27	13:52:40.321	238.36991112	5720.877867	1661608360.321	0	899	2.0427973402	2.0948277421	506.51587032	522.19099555	2.7438749728	725.98566199	28.213637737	-1.2380470061	30.912256241	19.123705289	0	0	0	0	0
7121	2022-08-27	13:52:41.244	238.36992182	5720.878124	1661608361.245	0	899	2.0459817818	2.0963249268	506.53128012	521.67219832	2.6529996878	725.99369802	28.217309952	-1.3911218983	30.912256241	19.129587173	0	0	0	0	0
7122	2022-08-27	13:52:42.155	238.36993236	5720.878377	1661608362.156	0	899	2.0459817818	2.0963249268	507.8154538	522.99475772	2.6529996878	725.97186279	28.217309952	-1.1294900179	30.912256241	19.130998611	0	0	0	0	0
7123	2022-08-27	13:52:43.028	238.36994245	5720.878619	1661608363.028	0	899	2.0478282508	2.0966758371	507.8154538	522.52822041	2.5737554147	725.97486039	28.217309952	-1.4982560328	30.912256241	19.101724978	0	0	0	0	0
7124	2022-08-27	13:52:43.890	238.36995243	5720.878858	1661608363.89	0	899	2.0478282508	2.0966758371	505.91965389	520.57749413	2.5737554147	725.96317761	28.217309952	-1.5591906309	30.912256241	19.094987869	0	0	0	0	0
7125	2022-08-27	13:52:44.845	238.36996348	5720.879124	1661608364.845	0	899	2.0439429066	2.0954892934	505.93001893	521.43185419	2.7174917655	725.96458667	28.219782886	-1.3674939997	30.912256241	19.110575228	0	0	0	0	0
7126	2022-08-27	13:52:45.792	238.36997444	5720.879387	1661608365.792	0	899	2.0439881321	2.0955361568	504.98480621	520.45783	2.7175173438	725.96997232	28.222223282	-1.2444174716	30.912256241	19.105761749	0	0	0	0	0
7127	2022-08-27	13:52:46.707	238.36998503	5720.879641	1661608366.707	0	899	2.0432871295	2.0960553653	504.98480621	520.83154432	2.7811555468	725.96682719	28.222223282	-1.2055801216	30.912256241	19.119708358	0	0	0	0	0
7128	2022-08-27	13:52:47.584	238.36999519	5720.879884	1661608367.584	0	899	2.0432871295	2.0960553653	504.68045541	520.5176428	2.7811555468	725.97311624	28.222223282	-1.2940339482	30.912256241	19.112181657	0	0	0	0	0
7129	2022-08-27	13:52:48.551	238.37000638	5720.880153	1661608368.551	0	899	2.0435146061	2.0958031244	504.68045541	520.37113771	2.7562036695	725.97248325	28.222223282	-1.5808675605	30.912256241	19.068247814	0	0	0	0	0
7130	2022-08-27	13:52:49.530	238.37001772	5720.880425	1661608369.531	0	899	2.0435146061	2.0958031244	504.42343939	520.10613098	2.7562036695	725.98040771	28.222223282	-1.1701813936	30.912256241	19.117315292	0	0	0	0	0
7131	2022-08-27	13:52:50.444	238.37002829	5720.880679	1661608370.444	0	899	2.0427269001	2.0941430611	504.44199521	519.86820866	2.7123688902	725.970345	28.226663488	-1.5157613557	30.912256241	19.107631709	0	0	0	0	0
7132	2022-08-27	13:52:51.318	238.3700384	5720.880922	1661608371.318	0	899	2.0427401842	2.0941568254	505.86477988	521.33454726	2.7123763938	725.96731385	28.227380753	-1.3622444868	30.912256241	19.089225769	0	0	0	0	0
7133	2022-08-27	13:52:52.236	238.37004904	5720.881177	1661608372.237	0	899	2.0392683889	2.0926470307	505.86477988	521.95558838	2.8179091831	725.96934135	28.227380753	-1.171744394	30.912256241	19.118630567	0	0	0	0	0
7134	2022-08-27	13:52:53.128	238.37005936	5720.881425	1661608373.129	0	899	2.0392683889	2.0926470307	506.98936161	523.11594138	2.8179091831	725.98656782	28.227380753	-1.2029177116	30.912256241	19.126822415	0	0	0	0	0
7135	2022-08-27	13:52:54.088	238.37007047	5720.881691	1661608374.089	0	899	2.0433634861	2.0980065279	506.98936161	523.46680997	2.8772890075	725.97574802	28.227380753	-1.2225788824	30.912256241	19.122529744	0	0	0	0	0
7136	2022-08-27	13:52:55.023	238.3700813	5720.881951	1661608375.024	0	899	2.0434329796	2.0980786915	505.70146812	522.13730471	2.8773306355	725.98280628	28.231131787	-1.2056340358	30.912256241	19.130211533	0	0	0	0	0
7137	2022-08-27	13:52:55.898	238.37009141	5720.882194	1661608375.898	0	899	2.0423639557	2.094414471	505.70620968	521.36570051	2.7454773068	725.96636922	28.232263565	-1.2024003102	30.912256241	19.131654739	0	0	0	0	0
7138	2022-08-27	13:52:56.825	238.37010215	5720.882452	1661608376.826	0	899	2.0423639557	2.094414471	507.12067058	522.82396103	2.7454773068	725.9843746	28.232263565	-1.4155043814	30.912256241	19.098962632	0	0	0	0	0
7139	2022-08-27	13:52:57.733	238.37011265	5720.882704	1661608377.733	0	899	2.0420872269	2.0947517787	507.12067058	523.01237828	2.7774182112	725.97458876	28.232263565	-1.3205938387	30.912256241	19.109723034	0	0	0	0	0
7140	2022-08-27	13:52:58.668	238.37012348	5720.882964	1661608378.669	0	899	2.0420872269	2.0947517787	507.14849411	523.04107372	2.7774182112	725.97023748	28.232263565	-1.1465965691	30.912256241	19.132341183	0	0	0	0	0
7141	2022-08-27	13:52:59.589	238.37013414	5720.883219	1661608379.59	0	899	2.0425692169	2.0955718136	507.1603001	523.1520241	2.7941521671	725.96238092	28.235073607	-1.2453983612	30.912256241	19.128120422	0	0	0	0	0
7142	2022-08-27	13:53:00.519	238.3701449	5720.883478	1661608380.519	0	899	2.0426064718	2.0956104572	507.3349456	523.33230455	2.794173848	725.97175325	28.237085342	-1.2622462077	30.912256241	19.125349449	0	0	0	0	0
7143	2022-08-27	13:53:01.433	238.37015547	5720.883731	1661608381.433	0	899	2.042760529	2.0942725587	507.3349456	522.87845147	2.7172582449	725.97309886	28.237085342	-1.2669459273	30.912256241	19.118120396	0	0	0	0	0
7144	2022-08-27	13:53:02.374	238.37016637	5720.883993	1661608382.374	0	899	2.042760529	2.0942725587	506.09625741	521.6018129	2.7172582449	725.96728516	28.237085342	-1.6129032373	30.912256241	19.080942154	0	0	0	0	0
7145	2022-08-27	13:53:03.278	238.37017683	5720.884244	1661608383.278	0	899	2.0456399529	2.0994711911	506.09625741	522.28083295	2.8325651266	725.96534699	28.237085342	-1.2355569917	30.912256241	19.12259405	0	0	0	0	0
7146	2022-08-27	13:53:04.214	238.37018767	5720.884504	1661608384.215	0	899	2.0456399529	2.0994711911	506.81904048	523.02673008	2.8325651266	725.97226619	28.237085342	-1.1327453852	30.912256241	19.131719589	0	0	0	0	0
7147	2022-08-27	13:53:05.088	238.37019779	5720.884747	1661608385.089	0	899	2.0433483986	2.0967502072	506.83529772	522.93163116	2.8136153565	725.96889309	28.240957437	-1.1430071498	30.912256241	19.132854462	0	0	0	0	0
7148	2022-08-27	13:53:06.042	238.37020883	5720.885012	1661608386.043	0	899	2.0433676881	2.0967702208	505.81303794	521.8769725	2.8136266563	725.97717285	28.241998672	-1.1457666159	30.912256241	19.133159637	0	0	0	0	0
7149	2022-08-27	13:53:06.992	238.37021981	5720.885276	1661608386.992	0	899	2.0415695593	2.0948641995	505.81303794	521.858537	2.8104969284	725.96450624	28.241998672	-1.1476852752	30.912256241	19.130488642	0	0	0	0	0
7150	2022-08-27	13:53:07.865	238.37022992	5720.885518	1661608387.865	0	899	2.0415695593	2.0948641995	507.4242116	523.52082063	2.8104969284	725.95654742	28.241998672	-1.1490326772	30.912256241	19.132389069	0	0	0	0	0
7151	2022-08-27	13:53:08.755	238.37024022	5720.885765	1661608388.755	0	899	2.043642361	2.0944353304	507.4242116	522.74566137	2.6791196071	725.97767488	28.241998672	-1.1448072329	30.912256241	19.132648746	0	0	0	0	0
7152	2022-08-27	13:53:09.663	238.37025073	5720.886018	1661608389.663	0	899	2.043653752	2.0944471281	506.53749243	521.83220547	2.6791259602	725.97361099	28.24261347	-1.1361191778	30.912256241	19.13230997	0	0	0	0	0
7153	2022-08-27	13:53:10.591	238.37026147	5720.886275	1661608390.591	0	899	2.0427448446	2.0943685255	506.55655452	522.11014919	2.723023061	725.96533203	28.247156143	-1.1490218639	30.912256241	19.1313591	0	0	0	0	0
7154	2022-08-27	13:53:11.471	238.37027167	5720.88652	1661608391.472	0	899	2.0427448446	2.0943685255	505.44954298	520.96914735	2.723023061	725.97744852	28.247156143	-1.1809713525	30.912256241	19.122658711	0	0	0	0	0
7155	2022-08-27	13:53:12.375	238.37028212	5720.886771	1661608392.375	0	899	2.0431572068	2.0953103979	505.44954298	521.12600451	2.749716841	725.97057823	28.247156143	-1.1640157115	30.912256241	19.132568359	0	0	0	0	0
7156	2022-08-27	13:53:13.315	238.37029301	5720.887032	1661608393.316	0	899	2.0431572068	2.0953103979	506.60461864	522.31690471	2.749716841	725.95261125	28.247156143	-1.2070030195	30.912256241	19.12817086	0	0	0	0	0
7157	2022-08-27	13:53:14.203	238.37030328	5720.887279	1661608394.203	0	899	2.0486018486	2.0984475199	506.60461864	521.57805297	2.6241266473	725.97296789	28.247156143	-1.4826909304	30.912256241	19.087064743	0	0	0	0	0
7158	2022-08-27	13:53:15.121	238.37031391	5720.887534	1661608395.122	0	899	2.0486690319	2.0985170502	504.94311346	519.86765398	2.6241632598	725.97212997	28.250773386	-1.2811636712	30.912256241	19.118601856	0	0	0	0	0
7159	2022-08-27	13:53:16.062	238.3703248	5720.887795	1661608396.063	0	899	2.0412889382	2.093889708	504.94802444	520.75859419	2.7751965865	725.96737085	28.251947403	-1.2157557011	30.912256241	19.128837585	0	0	0	0	0
7160	2022-08-27	13:53:17.012	238.37033579	5720.888059	1661608397.012	0	899	2.0412889382	2.093889708	504.92552126	520.73538641	2.7751965865	725.96720674	28.251947403	-1.1673033853	30.912256241	19.126762428	0	0	0	0	0
7161	2022-08-27	13:53:17.917	238.37034627	5720.888311	1661608397.918	0	899	2.0464794431	2.0988385437	504.92552126	520.62223117	2.7559326558	725.96132433	28.251947403	-1.1733181603	30.912256241	19.131778389	0	0	0	0	0
7162	2022-08-27	13:53:18.845	238.37035701	5720.888568	1661608398.846	0	899	2.0464794431	2.0988385437	506.77647185	522.53072258	2.7559326558	725.97541577	28.251947403	-1.1657080524	30.912256241	19.133457853	0	0	0	0	0
7163	2022-08-27	13:53:19.783	238.37036787	5720.888829	1661608399.784	0	899	2.0462776122	2.1006707178	506.79041531	523.16216044	2.860495893	725.96301997	28.255268766	-1.4390676219	30.912256241	19.117877859	0	0	0	0	0
7164	2022-08-27	13:53:20.710	238.37037859	5720.889086	1661608400.71	0	899	2.0463099762	2.1007043178	507.94615071	524.35534559	2.8605151416	725.97039795	28.257013321	-1.598254323	30.912256241	19.111553192	0	0	0	0	0
7165	2022-08-27	13:53:21.670	238.3703897	5720.889353	1661608401.67	0	899	2.0430187048	2.0947994173	507.94615071	523.58799785	2.7307442814	725.96617601	28.257013321	-1.2883533776	30.912256241	19.125050614	0	0	0	0	0
7166	2022-08-27	13:53:22.588	238.37040034	5720.889608	1661608402.589	0	899	2.0430187048	2.0947994173	507.00446383	522.61731238	2.7307442814	725.9576416	28.257013321	-1.2401704788	30.912256241	19.125957489	0	0	0	0	0
7167	2022-08-27	13:53:23.497	238.37041086	5720.889861	1661608403.498	0	899	2.0475384049	2.0968853051	507.00446383	521.84675561	2.5998042862	725.97872905	28.257013321	-1.2022817277	30.912256241	19.128986207	0	0	0	0	0
7168	2022-08-27	13:53:24.470	238.37042211	5720.890131	1661608404.47	0	899	2.0475384049	2.0968853051	507.15033932	521.99690153	2.5998042862	725.97751966	28.257013321	-1.1734366417	30.912256241	19.129558563	0	0	0	0	0
7169	2022-08-27	13:53:25.367	238.37043249	5720.89038	1661608405.367	0	899	2.0468943515	2.098662446	507.17044527	522.75485806	2.7250535662	725.96926051	28.261799124	-1.1525682487	30.912256241	19.133354768	0	0	0	0	0
7170	2022-08-27	13:53:26.259	238.37044281	5720.890628	1661608406.259	0	899	2.0468961516	2.0986643116	507.83091674	523.43563063	2.7250545859	725.97245496	28.261896133	-1.1658266404	30.912256241	19.133556758	0	0	0	0	0
7171	2022-08-27	13:53:27.161	238.37045326	5720.890878	1661608407.162	0	899	2.0467932462	2.1004210291	507.83091674	524.00008265	2.8205833615	725.96211697	28.261896133	-1.2450534105	30.912256241	19.085264206	0	0	0	0	0
7172	2022-08-27	13:53:28.104	238.37046417	5720.89114	1661608408.104	0	899	2.0467932462	2.1004210291	507.1884372	523.33714677	2.8205833615	725.99054036	28.261896133	-1.4512157622	30.912256241	19.082140095	0	0	0	0	0
7173	2022-08-27	13:53:29.032	238.37047492	5720.891398	1661608409.033	0	899	2.0428153465	2.0943863963	507.1884372	522.74493288	2.7202236927	725.99273277	28.261896133	-1.324237229	30.912256241	19.110910744	0	0	0	0	0
7174	2022-08-27	13:53:29.907	238.37048505	5720.891641	1661608409.908	0	899	2.0428332	2.0944048972	507.94157382	523.52122943	2.7202338079	725.98981643	28.262860166	-1.2007618953	30.912256241	19.133809854	0	0	0	0	0
7175	2022-08-27	13:53:30.838	238.37049582	5720.8919	1661608410.839	0	899	2.0428197189	2.0960500979	507.95793408	524.04203542	2.8055199026	725.9820403	28.266748428	-1.1878376402	30.912256241	19.131028851	0	0	0	0	0
7176	2022-08-27	13:53:31.763	238.37050652	5720.892156	1661608411.763	0	899	2.0428197189	2.0960500979	505.6291831	521.63954632	2.8055199026	725.96121721	28.266748428	-1.1769076017	30.912256241	19.123294767	0	0	0	0	0
7177	2022-08-27	13:53:32.648	238.37051676	5720.892402	1661608412.648	0	899	2.0420508567	2.0950472167	505.6291831	521.57481051	2.7945229527	725.96320308	28.266748428	-1.1897994951	30.912256241	19.109302849	0	0	0	0	0
7178	2022-08-27	13:53:33.549	238.37052719	5720.892653	1661608413.549	0	899	2.0420508567	2.0950472167	506.18547765	522.14864848	2.7945229527	725.97033651	28.266748428	-1.1734366417	30.912256241	19.123307335	0	0	0	0	0
7179	2022-08-27	13:53:34.461	238.37053775	5720.892906	1661608414.462	0	899	2.043010893	2.0948783806	506.18881321	521.80286565	2.7352174076	725.9730168	28.267543906	-1.173177956	30.912256241	19.128683014	0	0	0	0	0
7180	2022-08-27	13:53:35.339	238.37054792	5720.89315	1661608415.34	0	899	2.0430888569	2.0949591875	505.87881651	521.48356788	2.7352618194	725.96228027	28.271753311	-1.1718090773	30.912256241	19.125957489	0	0	0	0	0
7181	2022-08-27	13:53:36.244	238.37055839	5720.893401	1661608416.245	0	899	2.0415774496	2.0943261258	505.87881651	521.76105418	2.7824201495	725.96045043	28.271753311	-1.1708712728	30.912256241	19.127066505	0	0	0	0	0
7182	2022-08-27	13:53:37.111	238.37056841	5720.893642	1661608417.111	0	899	2.0415774496	2.0943261258	506.14384361	522.03440189	2.7824201495	725.96662751	28.271753311	-1.1669260263	30.912256241	19.130638123	0	0	0	0	0
7183	2022-08-27	13:53:38.045	238.37057922	5720.893901	1661608418.045	0	899	2.0415853884	2.0930392464	506.14384361	521.64221557	2.7157890119	725.96366549	28.271753311	-1.4716745647	30.912256241	19.114965729	0	0	0	0	0
7184	2022-08-27	13:53:39.016	238.37059047	5720.894171	1661608419.017	0	899	2.0415853884	2.0930392464	508.42919979	523.99755047	2.7157890119	725.97509766	28.271753311	-1.5380311012	30.912256241	19.111553192	0	0	0	0	0
7185	2022-08-27	13:53:39.960	238.3706014	5720.894434	1661608419.961	0	899	2.0453804034	2.0952189495	508.44988345	523.49948443	2.6277945358	725.97580785	28.276664418	-1.1772201882	30.912256241	19.129205224	0	0	0	0	0
7186	2022-08-27	13:53:40.881	238.37061206	5720.894689	1661608420.882	0	899	2.0453810105	2.0952195778	507.14282332	522.15373861	2.6277948677	725.96055593	28.276697159	-1.4677294501	30.912256241	19.108032504	0	0	0	0	0
7187	2022-08-27	13:53:41.828	238.37062302	5720.894952	1661608421.829	0	899	2.0440948481	2.0962721597	507.14282332	522.87185827	2.7497264248	725.96038818	28.276697159	-1.5282652378	30.912256241	19.103630066	0	0	0	0	0
7188	2022-08-27	13:53:42.756	238.37063376	5720.89521	1661608422.757	0	899	2.0440948481	2.0962721597	505.23723559	520.90716873	2.7497264248	725.96343226	28.276697159	-1.1681009768	31.092017635	19.127858295	0	0	0	0	0
7189	2022-08-27	13:53:43.632	238.3706439	5720.895454	1661608423.633	0	899	2.0427782251	2.0939493866	505.23723559	520.61337078	2.6996940476	725.99044416	28.276697159	-1.1684351094	30.912256241	19.127951578	0	0	0	0	0
7190	2022-08-27	13:53:44.539	238.37065439	5720.895705	1661608424.539	0	899	2.0427782251	2.0939493866	507.01020372	522.44029653	2.6996940476	725.99542236	28.276697159	-1.1994791031	30.912256241	19.124517441	0	0	0	0	0
7191	2022-08-27	13:53:45.460	238.37066505	5720.895961	1661608425.46	0	899	2.0453498718	2.0949897841	507.02441612	521.97193199	2.6176076469	725.9851337	28.280081174	-1.175269134	30.912256241	19.125828522	0	0	0	0	0
7192	2022-08-27	13:53:46.378	238.37067567	5720.896216	1661608426.378	0	899	2.0453782281	2.0950191286	507.54029866	522.50311405	2.6176230886	725.98163933	28.281610489	-1.1343729496	30.912256241	19.130638123	0	0	0	0	0
7193	2022-08-27	13:53:47.273	238.37068603	5720.896465	1661608427.273	0	899	2.0446613026	2.0962801704	507.54029866	523.10795549	2.7202862269	725.98292228	28.281610489	-1.1452383474	30.912256241	19.130038104	0	0	0	0	0
7194	2022-08-27	13:53:48.145	238.37069613	5720.896707	1661608428.146	0	899	2.0446613026	2.0962801704	507.55994739	523.1282069	2.7202862269	725.98218339	28.281610489	-1.6613340046	30.912256241	19.129589599	0	0	0	0	0
7195	2022-08-27	13:53:49.045	238.37070654	5720.896957	1661608429.045	0	899	2.0423950222	2.0938846913	507.55994739	523.10635727	2.7165818438	725.98297362	28.281610489	-1.4105782817	30.912256241	19.129747163	0	0	0	0	0
7196	2022-08-27	13:53:49.948	238.370717	5720.897208	1661608429.949	0	899	2.042444124	2.093935571	506.67116362	522.19051394	2.716609634	725.99397571	28.284262487	-1.1644576456	30.912256241	19.128179702	0	0	0	0	0
7197	2022-08-27	13:53:50.884	238.37072782	5720.897468	1661608430.884	0	899	2.0428610188	2.0931375297	506.68078239	521.82924494	2.6535227838	725.99167577	28.286554337	-1.1810360421	30.912256241	19.118911705	0	0	0	0	0
7198	2022-08-27	13:53:51.839	238.37073889	5720.897733	1661608431.84	0	899	2.0428610188	2.0931375297	507.05138808	522.21093079	2.6535227838	725.99835448	28.286554337	-1.1797317424	30.912256241	19.108042509	0	0	0	0	0
7199	2022-08-27	13:53:52.726	238.37074914	5720.897979	1661608432.726	0	899	2.0420767724	2.094687833	507.05138808	522.92478023	2.7746818989	725.97867448	28.286554337	-1.1832026243	30.912256241	19.111553192	0	0	0	0	0
7200	2022-08-27	13:53:53.632	238.37075964	5720.898231	1661608433.633	0	899	2.0420767724	2.094687833	507.6365092	523.52821874	2.7746818989	725.9697399	28.286554337	-1.1598872712	30.912256241	19.096077332	0	0	0	0	0
7201	2022-08-27	13:53:54.538	238.37077012	5720.898483	1661608434.538	0	899	2.0421730316	2.0935852876	507.64403542	523.17121668	2.7128854639	725.97998411	28.288344162	-1.1507680779	30.912256241	19.091569799	0	0	0	0	0
7202	2022-08-27	13:53:55.490	238.37078113	5720.898747	1661608435.49	0	899	2.042232551	2.0936469591	505.99346774	521.47036132	2.7129191091	725.97845459	28.291559219	-1.1539047956	30.912256241	19.096427917	0	0	0	0	0
7203	2022-08-27	13:53:56.385	238.3707915	5720.898996	1661608436.386	0	899	2.0421154233	2.0928509636	505.99346774	521.2658229	2.6781163567	725.98378122	28.291559219	-1.176692009	30.912256241	19.125957489	0	0	0	0	0
7204	2022-08-27	13:53:57.229	238.37080126	5720.89923	1661608437.229	0	899	2.0421154233	2.0928509636	505.87567242	521.14447217	2.6781163567	725.98640775	28.291559219	-1.1851859914	30.912256241	19.121469232	0	0	0	0	0
7205	2022-08-27	13:53:58.154	238.37081197	5720.899487	1661608438.154	0	899	2.0431642287	2.0950565124	505.87567242	521.48638741	2.7362923508	725.98126221	28.291559219	-1.4973398447	30.912256241	19.105070114	0	0	0	0	0
7206	2022-08-27	13:53:59.069	238.37082256	5720.899741	1661608439.069	0	899	2.0431642287	2.0950565124	506.95112953	522.59503183	2.7362923508	725.97556775	28.291559219	-1.4916915625	30.912256241	19.089136818	0	0	0	0	0
7207	2022-08-27	13:53:59.924	238.37083245	5720.899979	1661608439.924	0	899	2.0426624672	2.0936452214	506.96091814	522.33328283	2.6901448007	725.98681762	28.293890277	-1.4089938126	30.912256241	19.102895332	0	0	0	0	0
7208	2022-08-27	13:54:00.790	238.37084249	5720.90022	1661608440.791	0	899	2.0427085875	2.0936929948	506.24832363	521.59923257	2.6901706475	725.99671744	28.296380997	-1.3215532303	30.912256241	19.120195389	0	0	0	0	0
7209	2022-08-27	13:54:01.701	238.37085303	5720.900473	1661608441.702	0	899	2.0393559217	2.0917737288	506.24832363	522.05922748	2.7683410921	725.98513774	28.296380997	-1.2564362698	30.912256241	19.101610323	0	0	0	0	0
7210	2022-08-27	13:54:02.648	238.37086398	5720.900736	1661608442.648	0	899	2.0393559217	2.0917737288	506.70624436	522.53144977	2.7683410921	725.97117524	28.296380997	-1.2762914533	30.912256241	19.082436341	0	0	0	0	0
7211	2022-08-27	13:54:03.555	238.37087449	5720.900988	1661608443.556	0	899	2.0435932226	2.0944590569	506.70624436	522.02844853	2.6829325361	725.99197125	28.296380997	-1.6747540236	30.912256241	19.091747284	0	0	0	0	0
7212	2022-08-27	13:54:04.407	238.37088435	5720.901224	1661608444.408	0	899	2.043605881	2.0944721678	507.0121591	522.34365542	2.682939608	725.98484954	28.297064308	-1.5033006605	30.912256241	19.087525702	0	0	0	0	0
7213	2022-08-27	13:54:05.278	238.37089442	5720.901466	1661608445.278	0	899	2.0452041971	2.0957906792	507.02992426	522.26520436	2.6665027083	725.98028807	28.301294327	-1.44851017	30.912256241	19.083463669	0	0	0	0	0
7214	2022-08-27	13:54:06.213	238.37090524	5720.901726	1661608446.213	0	899	2.0452041971	2.0957906792	506.45424241	521.67222437	2.6665027083	725.98674122	28.301294327	-1.3880390505	30.912256241	19.092788305	0	0	0	0	0
7215	2022-08-27	13:54:07.148	238.37091608	5720.901986	1661608447.149	0	899	2.0442030016	2.096665809	506.45424241	522.24749029	2.7642528646	725.98744212	28.301294327	-1.1803784631	30.912256241	19.127280343	0	0	0	0	0
7216	2022-08-27	13:54:08.101	238.37092709	5720.90225	1661608448.101	0	899	2.0442030016	2.096665809	507.54311171	523.37031485	2.7642528646	725.98955895	28.301294327	-1.2304046154	30.912256241	19.127037048	0	0	0	0	0
7217	2022-08-27	13:54:09.032	238.37093788	5720.902509	1661608449.033	0	899	2.0409205841	2.0935459952	507.54311171	523.44530695	2.7769524861	725.98049907	28.301294327	-1.2225142188	30.912256241	19.131401264	0	0	0	0	0
7218	2022-08-27	13:54:09.898	238.37094789	5720.902749	1661608449.898	0	899	2.0409205841	2.0935459952	507.53268171	523.43455017	2.7769524861	725.98388672	28.301294327	-1.2206386328	30.912256241	19.13243866	0	0	0	0	0
7219	2022-08-27	13:54:10.835	238.37095874	5720.90301	1661608450.835	0	899	2.046193871	2.0975629194	507.55062599	523.031194	2.7054653656	726.00158045	28.305562746	-1.14894641	30.912256241	19.128499581	0	0	0	0	0
7220	2022-08-27	13:54:11.736	238.37096917	5720.90326	1661608451.736	0	899	2.0462080971	2.0975776585	507.9318105	523.42405209	2.7054733702	725.99394337	28.306329727	-1.3317071436	30.912256241	19.101438282	0	0	0	0	0
7221	2022-08-27	13:54:12.644	238.37097969	5720.903512	1661608452.645	0	899	2.0455968414	2.0964492986	507.9318105	523.27189549	2.6796806114	725.98425778	28.306329727	-1.3774970438	30.912256241	19.097985047	0	0	0	0	0
7222	2022-08-27	13:54:13.585	238.37099057	5720.903774	1661608453.585	0	899	2.0455968414	2.0964492986	507.36362025	522.68654528	2.6796806114	726.00119766	28.306329727	-1.200621751	30.912256241	19.129327597	0	0	0	0	0
7223	2022-08-27	13:54:14.490	238.37100105	5720.904025	1661608454.491	0	899	2.0451911796	2.0974333509	507.37218143	523.11950455	2.7516202929	725.98194653	28.308366927	-1.41216281	30.912256241	19.120408178	0	0	0	0	0
7224	2022-08-27	13:54:15.351	238.37101102	5720.904264	1661608455.352	0	899	2.0452439348	2.0974880417	506.28387241	521.9975955	2.7516504982	725.9741413	28.31121254	-1.2718612224	30.912256241	19.122788448	0	0	0	0	0
7225	2022-08-27	13:54:16.301	238.371022	5720.904528	1661608456.301	0	899	2.0408048633	2.0923472858	506.28387241	521.81932801	2.7213632208	725.97113078	28.31121254	-1.1425112486	30.912256241	19.133520126	0	0	0	0	0
7226	2022-08-27	13:54:17.256	238.37103306	5720.904793	1661608457.256	0	899	2.0408048633	2.0923472858	507.41509465	522.98526211	2.7213632208	725.98641099	28.31121254	-1.476180315	30.912256241	19.110471725	0	0	0	0	0
7227	2022-08-27	13:54:18.170	238.37104363	5720.905047	1661608458.17	0	899	2.0427863868	2.0935297289	507.41509465	522.72766864	2.6776597464	725.98357912	28.31121254	-1.2799994819	30.912256241	19.113572746	0	0	0	0	0
7228	2022-08-27	13:54:19.088	238.37105426	5720.905302	1661608459.088	0	899	2.0427863868	2.0935297289	508.47746385	523.82209761	2.6776597464	725.9839332	28.31121254	-1.1408728598	30.912256241	19.129462539	0	0	0	0	0
7229	2022-08-27	13:54:20.013	238.37106498	5720.905559	1661608460.014	0	899	2.042933731	2.0964090487	508.49145059	524.66603287	2.8179468842	725.98550759	28.314533499	-1.1450767288	30.912256241	19.130703301	0	0	0	0	0
7230	2022-08-27	13:54:20.934	238.37107563	5720.905815	1661608460.934	0	899	2.0429615235	2.0964378865	507.52450574	523.66842695	2.8179631991	725.98059082	28.316034317	-1.1506495476	30.912256241	19.129919052	0	0	0	0	0
7231	2022-08-27	13:54:21.871	238.37108648	5720.906076	1661608461.872	0	899	2.0406180582	2.0929467811	507.52450574	523.33834365	2.7620873299	725.98991303	28.316034317	-1.5177663123	30.912256241	19.111326445	0	0	0	0	0
7232	2022-08-27	13:54:22.802	238.37109726	5720.906334	1661608462.803	0	899	2.0406180582	2.0929467811	507.19991093	523.00363487	2.7620873299	725.99611598	28.316034317	-1.5327277673	30.912256241	19.096310874	0	0	0	0	0
7233	2022-08-27	13:54:23.742	238.37110813	5720.906595	1661608463.742	0	899	2.0412898285	2.0931235359	507.19991093	522.84816084	2.7357276936	725.99379665	28.316034317	-1.3802025839	30.912256241	19.100197899	0	0	0	0	0
7234	2022-08-27	13:54:24.645	238.37111859	5720.906846	1661608464.646	0	899	2.0412898285	2.0931235359	507.473087	523.129765	2.7357276936	725.99221499	28.316034317	-1.16855371	30.912256241	19.130998611	0	0	0	0	0
7235	2022-08-27	13:54:25.532	238.37112885	5720.907092	1661608465.533	0	899	2.0410929781	2.0921900892	507.49292519	522.92804179	2.6980541479	725.98637905	28.32075383	-1.1579901288	30.912256241	19.128962245	0	0	0	0	0
7236	2022-08-27	13:54:26.428	238.37113922	5720.907341	1661608466.429	0	899	2.0411005162	2.0921978984	507.40468297	522.83714073	2.6980583886	725.9831543	28.32116127	-1.1490218639	30.912256241	19.128118515	0	0	0	0	0
7237	2022-08-27	13:54:27.318	238.37114951	5720.907588	1661608467.318	0	899	2.0435503845	2.0944648221	507.40468297	522.76306814	2.6854887342	725.99150924	28.32116127	-1.2450211317	30.912256241	19.13020614	0	0	0	0	0
7238	2022-08-27	13:54:28.243	238.37116023	5720.907846	1661608468.244	0	899	2.0435503845	2.0944648221	506.88921964	522.2320025	2.6854887342	725.99398258	28.32116127	-1.2519305739	30.912256241	19.12915202	0	0	0	0	0
7239	2022-08-27	13:54:29.177	238.37117103	5720.908105	1661608469.177	0	899	2.0435006866	2.0946803987	506.88921964	522.31273832	2.6992028518	725.99571218	28.32116127	-1.1343729496	30.912256241	19.134239197	0	0	0	0	0
7240	2022-08-27	13:54:30.085	238.37118155	5720.908357	1661608470.086	0	899	2.0435228486	2.0947033578	507.26905153	522.70420107	2.6992153101	726.00772155	28.322357721	-1.1471354804	30.912256241	19.134150865	0	0	0	0	0
7241	2022-08-27	13:54:30.983	238.37119193	5720.908606	1661608470.983	0	899	2.0414591026	2.0924005929	507.2845403	522.66331036	2.6895663763	725.9962712	28.326044083	-1.1595530778	30.912256241	19.133134842	0	0	0	0	0
7242	2022-08-27	13:54:31.956	238.37120319	5720.908877	1661608471.956	0	899	2.0414591026	2.0924005929	506.6969766	522.05793416	2.6895663763	725.98403668	28.326044083	-1.1548533819	30.912256241	19.130769414	0	0	0	0	0
7243	2022-08-27	13:54:32.890	238.371214	5720.909136	1661608472.89	0	899	2.0368597613	2.0881185774	506.6969766	522.18921195	2.7118700119	725.96540721	28.326044083	-1.1949303474	30.912256241	19.127683766	0	0	0	0	0
7244	2022-08-27	13:54:33.838	238.37122499	5720.9094	1661608473.839	0	899	2.0368597613	2.0881185774	507.33357044	522.84526962	2.7118700119	725.97125972	28.326044083	-1.1801628403	30.912256241	19.129558563	0	0	0	0	0
7245	2022-08-27	13:54:34.819	238.37123634	5720.909672	1661608474.82	0	899	2.0394580297	2.0908561986	507.33954762	522.87390261	2.7156821486	725.98706944	28.327466485	-1.1778992249	30.912256241	19.124292538	0	0	0	0	0
7246	2022-08-27	13:54:35.799	238.37124767	5720.909944	1661608475.799	0	899	2.0395180505	2.0909183921	507.57278249	523.11447959	2.7157161635	725.99237061	28.330713272	-1.188085556	30.912256241	19.112272263	0	0	0	0	0
7247	2022-08-27	13:54:36.654	238.37125757	5720.910182	1661608476.654	0	899	2.0437791892	2.0944330152	507.57278249	522.85548733	2.6717833147	725.99986742	28.330713272	-1.1915887736	30.912256241	19.129395529	0	0	0	0	0
7248	2022-08-27	13:54:37.548	238.37126792	5720.91043	1661608477.548	0	899	2.0437791892	2.0944330152	508.06999142	523.36766692	2.6717833147	725.98002291	28.330713272	-1.1421447298	30.912256241	19.130843598	0	0	0	0	0
7249	2022-08-27	13:54:38.486	238.37127878	5720.910691	1661608478.487	0	899	2.0428373949	2.095847237	508.06999142	524.09048673	2.7941668811	725.98309326	28.330713272	-1.1555324793	30.912256241	19.129198074	0	0	0	0	0
7250	2022-08-27	13:54:39.434	238.37128975	5720.910954	1661608479.434	0	899	2.0428602976	2.0958709935	507.82836321	523.8413183	2.7941802137	725.98485116	28.331950143	-1.2175989625	30.912256241	19.127132732	0	0	0	0	0
7251	2022-08-27	13:54:40.329	238.37130012	5720.911203	1661608480.33	0	899	2.0428020529	2.0938595612	507.84498218	523.26579223	2.6938134772	725.98733217	28.33590126	-1.1659451944	30.912256241	19.132317701	0	0	0	0	0
7252	2022-08-27	13:54:41.230	238.37131053	5720.911453	1661608481.23	0	899	2.0428020529	2.0938595612	507.63436212	523.04877665	2.6938134772	725.98962402	28.33590126	-1.1897132397	30.912256241	19.133520126	0	0	0	0	0
7253	2022-08-27	13:54:42.153	238.37132122	5720.911709	1661608482.153	0	899	2.0442271125	2.0960035299	507.63436212	523.25601537	2.7289491413	725.98836411	28.33590126	-1.2181809927	30.912256241	19.125098386	0	0	0	0	0
7254	2022-08-27	13:54:43.045	238.37133154	5720.911957	1661608483.045	0	899	2.0442271125	2.0960035299	506.84783649	522.44528564	2.7289491413	725.97499499	28.33590126	-1.1408835649	30.912256241	19.134599686	0	0	0	0	0
7255	2022-08-27	13:54:43.944	238.37134196	5720.912207	1661608483.945	0	899	2.0466477583	2.0971899035	506.84783649	522.05343963	2.662388128	725.98581559	28.33590126	-1.1717335965	30.912256241	19.134093569	0	0	0	0	0
7256	2022-08-27	13:54:44.825	238.37135215	5720.912452	1661608484.826	0	899	2.0466781606	2.0972213841	509.15500822	524.42992676	2.6624049607	725.99049509	28.337540115	-1.1677884187	30.912256241	19.125243155	0	0	0	0	0
7257	2022-08-27	13:54:45.733	238.37136265	5720.912704	1661608485.733	0	899	2.0415634663	2.0942155607	509.16855941	525.12476206	2.7774722183	725.97598166	28.340753555	-1.1758511951	30.912256241	19.125920454	0	0	0	0	0
7258	2022-08-27	13:54:46.618	238.37137291	5720.91295	1661608486.619	0	899	2.0415634663	2.0942155607	507.41786076	523.31920043	2.7774722183	725.97335148	28.340753555	-1.3221352456	30.912256241	19.118387374	0	0	0	0	0
7259	2022-08-27	13:54:47.598	238.37138425	5720.913222	1661608487.599	0	899	2.0402801467	2.0912896406	507.41786076	522.83026256	2.6945874521	725.98935806	28.340753555	-1.4419780046	30.912256241	19.103363517	0	0	0	0	0
7260	2022-08-27	13:54:48.536	238.37139509	5720.913482	1661608488.536	0	899	2.0402801467	2.0912896406	505.68677949	521.04660112	2.6945874521	725.97439515	28.340753555	-1.2222663164	30.912256241	19.128837585	0	0	0	0	0
7261	2022-08-27	13:54:49.457	238.37140576	5720.913738	1661608489.458	0	899	2.0456194514	2.0977260612	505.68677949	521.33755387	2.7440972506	725.98196189	28.340753555	-1.1398596314	30.912256241	19.120550345	0	0	0	0	0
7262	2022-08-27	13:54:50.390	238.37141655	5720.913997	1661608490.39	0	899	2.0456851714	2.0977941859	507.63000575	523.34114357	2.7441347739	725.97225043	28.344298041	-1.1387061986	30.912256241	19.129620356	0	0	0	0	0
7263	2022-08-27	13:54:51.305	238.37142715	5720.914252	1661608491.306	0	899	2.0434586006	2.0956616104	507.63537603	523.39241418	2.7518822094	725.9751211	28.345575333	-1.1392560005	30.912256241	19.13243866	0	0	0	0	0
7264	2022-08-27	13:54:52.194	238.37143743	5720.914498	1661608492.194	0	899	2.0434586006	2.0956616104	507.82048609	523.58327006	2.7518822094	725.96789995	28.345575333	-1.1309128763	30.912256241	19.133362562	0	0	0	0	0
7265	2022-08-27	13:54:53.063	238.3714475	5720.91474	1661608493.064	0	899	2.0445035805	2.0949409995	507.82048609	523.0395653	2.6597236388	725.97450388	28.345575333	-1.3178667098	30.912256241	19.124924729	0	0	0	0	0
7266	2022-08-27	13:54:53.967	238.37145795	5720.914991	1661608493.967	0	899	2.0445035805	2.0949409995	508.20949033	523.44022777	2.6597236388	725.96332959	28.345575333	-1.230760298	30.912256241	19.127354881	0	0	0	0	0
7267	2022-08-27	13:54:54.960	238.37146944	5720.915267	1661608494.96	0	899	2.0403892777	2.0913076922	508.22258255	523.63089133	2.6897529435	725.95471232	28.3486857	-1.176692009	30.912256241	19.127066189	0	0	0	0	0
7268	2022-08-27	13:54:55.871	238.37147999	5720.91552	1661608495.871	0	899	2.0404231853	2.0913428151	507.71651957	523.1095977	2.6897719692	725.95788898	28.35051918	-1.240720246	30.912256241	19.126515433	0	0	0	0	0
7269	2022-08-27	13:54:56.766	238.37149035	5720.915768	1661608496.766	0	899	2.0418117935	2.0927441385	507.71651957	523.10293563	2.6886420878	725.98165307	28.35051918	-1.2132549373	30.912256241	19.131466708	0	0	0	0	0
7270	2022-08-27	13:54:57.687	238.37150102	5720.916024	1661608497.688	0	899	2.0418117935	2.0927441385	507.77166767	523.15975501	2.6886420878	725.97912598	28.35051918	-1.1978515387	30.912256241	19.128837585	0	0	0	0	0
7271	2022-08-27	13:54:58.687	238.37151259	5720.916302	1661608498.688	0	899	2.0420321699	2.0936246495	507.77166767	523.35856562	2.7223441939	725.97645013	28.35051918	-1.1834936845	30.912256241	19.130039442	0	0	0	0	0
7272	2022-08-27	13:54:59.585	238.37152297	5720.916551	1661608499.585	0	899	2.0420803489	2.0936745771	506.87126896	522.43068872	2.7223715332	725.97552329	28.353122269	-1.1522879964	30.912256241	19.129491048	0	0	0	0	0
7273	2022-08-27	13:55:00.515	238.37153374	5720.91681	1661608500.515	0	899	2.0421926806	2.0920506047	506.88096748	521.91354141	2.6327975267	725.96328715	28.35543251	-1.1618491293	30.912256241	19.126312445	0	0	0	0	0
7274	2022-08-27	13:55:01.365	238.37154358	5720.917046	1661608501.365	0	899	2.0421926806	2.0920506047	507.85658547	522.91809331	2.6327975267	725.97065785	28.35543251	-1.1392560005	30.912256241	19.130998611	0	0	0	0	0
7275	2022-08-27	13:55:02.355	238.37155505	5720.917321	1661608502.356	0	899	2.0418908005	2.0939623134	507.85658547	523.59270695	2.7471779315	725.97729977	28.35543251	-1.217286297	30.912256241	19.120094906	0	0	0	0	0
7276	2022-08-27	13:55:03.269	238.37156562	5720.917575	1661608503.27	0	899	2.0418908005	2.0939623134	507.67293384	523.40336481	2.7471779315	725.97897965	28.35543251	-1.1669045308	30.912256241	19.129663	0	0	0	0	0
7277	2022-08-27	13:55:04.142	238.37157573	5720.917817	1661608504.143	0	899	2.0460377719	2.0984507525	507.67293384	523.47480951	2.7592784616	725.9791959	28.35543251	-1.1493344867	30.912256241	19.133025428	0	0	0	0	0
7278	2022-08-27	13:55:05.125	238.37158709	5720.91809	1661608505.125	0	899	2.046111666	2.0985273659	507.91027364	523.71978737	2.7593208794	725.97972946	28.359417176	-1.2073695004	30.912256241	19.123237825	0	0	0	0	0
7279	2022-08-27	13:55:06.092	238.3715983	5720.918359	1661608506.093	0	899	2.0421422339	2.0938630134	507.91392337	523.54331935	2.7288034176	725.97966761	28.360284805	-1.4635147962	30.912256241	19.084996748	0	0	0	0	0
7280	2022-08-27	13:55:07.000	238.37160881	5720.918611	1661608507.001	0	899	2.0421422339	2.0938630134	508.27975853	523.9204119	2.7288034176	725.9732666	28.360284805	-1.4810632467	30.912256241	19.089586258	0	0	0	0	0
7281	2022-08-27	13:55:07.895	238.37161917	5720.91886	1661608507.896	0	899	2.0449597096	2.0967443832	508.27975853	523.9181461	2.7284199062	725.96675241	28.360284805	-1.6250944224	30.912256241	19.066233869	0	0	0	0	0
7282	2022-08-27	13:55:08.789	238.37162951	5720.919108	1661608508.79	0	899	2.0449597096	2.0967443832	508.08772039	523.72019946	2.7284199062	725.9808095	28.360284805	-1.6268622046	30.912256241	19.061991155	0	0	0	0	0
7283	2022-08-27	13:55:09.644	238.3716394	5720.919346	1661608509.644	0	899	2.0441541582	2.0938247214	508.10452015	523.10198689	2.6206813369	725.97777835	28.364277151	-1.2756339769	30.912256241	19.090625056	0	0	0	0	0
7284	2022-08-27	13:55:10.503	238.37164935	5720.919584	1661608510.504	0	899	2.0441740482	2.0938453054	507.52185738	522.50218984	2.6206921914	725.98086285	28.365350723	-1.3146976817	30.912256241	19.104917514	0	0	0	0	0
7285	2022-08-27	13:55:11.450	238.37166031	5720.919847	1661608511.451	0	899	2.0431006696	2.0940785143	507.52185738	522.90642386	2.6893291778	725.99068385	28.365350723	-1.3963390541	30.912256241	19.11665343	0	0	0	0	0
7286	2022-08-27	13:55:12.388	238.37167117	5720.920108	1661608512.389	0	899	2.0431006696	2.0940785143	507.50590785	522.88999085	2.6893291778	725.99971706	28.365350723	-1.4010387296	30.912256241	19.12138944	0	0	0	0	0
7287	2022-08-27	13:55:13.308	238.37168181	5720.920363	1661608513.308	0	899	2.0436787894	2.0942737497	507.50590785	522.76950275	2.6688813423	725.99038555	28.365350723	-1.2597023249	30.912256241	19.129919052	0	0	0	0	0
7288	2022-08-27	13:55:14.200	238.37169214	5720.920611	1661608514.201	0	899	2.0436787894	2.0942737497	508.97695514	524.28479283	2.6688813423	726.00496204	28.365350723	-1.3118519459	30.912256241	19.12766689	0	0	0	0	0
7289	2022-08-27	13:55:15.118	238.37170277	5720.920866	1661608515.119	0	899	2.0387782366	2.0904589007	508.9857454	524.6618709	2.7311270654	725.99700726	28.367436024	-1.3964899652	31.022751777	19.124800259	0	0	0	0	0
7290	2022-08-27	13:55:16.091	238.37171402	5720.921136	1661608516.091	0	899	2.0388265459	2.090508969	508.48952466	524.15053001	2.7311546131	725.98814746	28.37005043	-1.1712485607	30.93534486	19.131143393	0	0	0	0	0
7291	2022-08-27	13:55:17.003	238.37172458	5720.92139	1661608517.004	0	899	2.0430937648	2.0932890055	508.48952466	523.66562507	2.6490417496	725.9757173	28.37005043	-1.1370139343	30.912256241	19.132326455	0	0	0	0	0
7292	2022-08-27	13:55:17.872	238.37173464	5720.921631	1661608517.873	0	899	2.0430937648	2.0932890055	508.60797218	523.78760771	2.6490417496	725.97963932	28.37005043	-1.5011879277	30.912256241	19.101714431	0	0	0	0	0
7293	2022-08-27	13:55:18.789	238.37174525	5720.921886	1661608518.79	0	899	2.0417564683	2.0941814587	508.60797218	524.47598089	2.7655371977	725.97593598	28.37005043	-1.3572214281	30.912256241	19.112381992	0	0	0	0	0
7294	2022-08-27	13:55:19.709	238.37175589	5720.922141	1661608519.709	0	899	2.0417802428	2.0942061102	508.45098954	524.31418165	2.7655509057	725.97639758	28.3713352	-1.1745792927	30.912256241	19.124864578	0	0	0	0	0
7295	2022-08-27	13:55:20.625	238.37176649	5720.922396	1661608520.625	0	899	2.042758804	2.0934981994	508.46652619	523.80983846	2.6774918069	725.99546238	28.375024796	-1.135343134	30.912256241	19.119822862	0	0	0	0	0
7296	2022-08-27	13:55:21.486	238.37177647	5720.922635	1661608521.487	0	899	2.042758804	2.0934981994	507.82775151	523.15178833	2.6774918069	725.99493004	28.375024796	-1.1381457136	30.912256241	19.11931475	0	0	0	0	0
7297	2022-08-27	13:55:22.365	238.37178664	5720.922879	1661608522.366	0	899	2.0411412029	2.092359673	507.82775151	523.30956057	2.7042430095	725.97719427	28.375024796	-1.1425112486	30.912256241	19.133159637	0	0	0	0	0
7298	2022-08-27	13:55:23.257	238.37179697	5720.923127	1661608523.258	0	899	2.0411412029	2.092359673	507.75697753	523.23662895	2.7042430095	726.00604288	28.375024796	-1.139751833	30.912256241	19.130716614	0	0	0	0	0
7299	2022-08-27	13:55:24.226	238.37180818	5720.923396	1661608524.227	0	899	2.0425819843	2.09265574	507.75697753	522.8781565	2.6434301089	725.98712158	28.375024796	-1.1392560005	30.912256241	19.130277634	0	0	0	0	0
7300	2022-08-27	13:55:25.154	238.37181891	5720.923654	1661608525.154	0	899	2.0426729417	2.0927498998	508.33292881	523.47155532	2.6434802188	725.98888473	28.379938126	-1.3475956917	30.912256241	19.08886528	0	0	0	0	0
7301	2022-08-27	13:55:26.049	238.37182927	5720.923903	1661608526.049	0	899	2.0420026219	2.0934021475	508.33292881	523.87861485	2.7124509897	725.99561881	28.379938126	-1.2809804386	30.912256241	19.116195287	0	0	0	0	0
7302	2022-08-27	13:55:26.973	238.37183998	5720.924159	1661608526.974	0	899	2.0420026219	2.0934021475	509.64949848	525.23544745	2.7124509897	725.99334717	28.379938126	-1.4322336912	30.912256241	19.130277634	0	0	0	0	0
7303	2022-08-27	13:55:27.901	238.37185072	5720.924417	1661608527.902	0	899	2.0429802541	2.0943925791	509.64949848	525.23184949	2.7118434064	726.01079352	28.379938126	-1.2708049239	30.912256241	19.095120361	0	0	0	0	0
7304	2022-08-27	13:55:28.865	238.37186187	5720.924685	1661608528.866	0	899	2.0429802541	2.0943925791	508.372575	523.91588454	2.7118434064	726.00006629	28.379938126	-1.1891958524	30.912256241	19.098805257	0	0	0	0	0
7305	2022-08-27	13:55:29.776	238.37187241	5720.924938	1661608529.776	0	899	2.0417901837	2.0935522146	508.37725061	524.03616117	2.7313852824	726.00213421	28.381048683	-1.1776298032	30.912256241	19.112954879	0	0	0	0	0
7306	2022-08-27	13:55:30.730	238.37188345	5720.925203	1661608530.73	0	899	2.0418582945	2.0936228058	509.08646279	524.76744786	2.7314240703	725.99286657	28.384729385	-1.1904785309	30.912256241	19.128342306	0	0	0	0	0
7307	2022-08-27	13:55:31.687	238.37189453	5720.925469	1661608531.687	0	899	2.0417241497	2.0921169408	509.08646279	524.35077165	2.6609573373	725.98794293	28.384729385	-1.1734366417	30.912256241	19.129558563	0	0	0	0	0
7308	2022-08-27	13:55:32.562	238.37190465	5720.925712	1661608532.562	0	899	2.0417241497	2.0921169408	507.04830781	522.25150519	2.6609573373	725.99730435	28.384729385	-1.1705262732	30.912256241	19.129808855	0	0	0	0	0
7309	2022-08-27	13:55:33.487	238.37191537	5720.925969	1661608533.488	0	899	2.040073285	2.0908834503	507.04830781	522.39055135	2.6845793016	725.98415632	28.384729385	-1.1441389322	30.912256241	19.132078171	0	0	0	0	0
7310	2022-08-27	13:55:34.365	238.37192552	5720.926213	1661608534.365	0	899	2.040073285	2.0908834503	506.54675591	521.87382352	2.6845793016	725.97971895	28.384729385	-1.1467474857	30.912256241	19.131553511	0	0	0	0	0
7311	2022-08-27	13:55:35.223	238.37193545	5720.926451	1661608535.223	0	899	2.0411679921	2.0944005493	506.56612262	522.6198645	2.8078444235	725.97165786	28.389345826	-1.1438047483	30.912256241	19.134194216	0	0	0	0	0
7312	2022-08-27	13:55:36.144	238.37194611	5720.926707	1661608536.144	0	899	2.0411740487	2.0944068328	509.52096358	525.66836927	2.8078479704	725.99460223	28.389673233	-1.1778237907	30.912256241	19.132370121	0	0	0	0	0
7313	2022-08-27	13:55:37.075	238.37195689	5720.926965	1661608537.075	0	899	2.0421968715	2.0930631061	509.52096358	524.93899332	2.6847430254	725.98901367	28.389673233	-1.1343729496	30.912256241	19.133878708	0	0	0	0	0
7314	2022-08-27	13:55:38.036	238.37196801	5720.927232	1661608538.036	0	899	2.0421968715	2.0930631061	508.79248842	524.1884746	2.6847430254	725.9919086	28.389673233	-1.45261705	30.912256241	19.092854771	0	0	0	0	0
7315	2022-08-27	13:55:39.025	238.37197946	5720.927507	1661608539.025	0	899	2.0413700605	2.0926460873	508.79248842	524.31948119	2.7069113593	725.98673112	28.389673233	-1.2944651424	30.912256241	19.112508433	0	0	0	0	0
7316	2022-08-27	13:55:39.941	238.37199007	5720.927762	1661608539.942	0	899	2.0413900492	2.0926667971	507.74242955	523.23744388	2.7069226433	725.98621454	28.390753677	-1.1441820126	30.912256241	19.131730452	0	0	0	0	0
7317	2022-08-27	13:55:40.892	238.37200108	5720.928026	1661608540.893	0	899	2.0424355284	2.0955160247	507.75867488	523.79398151	2.7983333156	725.99409172	28.394617081	-1.1490110956	30.912256241	19.132146229	0	0	0	0	0
7318	2022-08-27	13:55:41.819	238.37201181	5720.928283	1661608541.82	0	899	2.0424355284	2.0955160247	509.11355146	525.19164586	2.7983333156	725.99426391	28.394617081	-1.1931194249	30.912256241	19.131287543	0	0	0	0	0
7319	2022-08-27	13:55:42.750	238.37202258	5720.928542	1661608542.751	0	899	2.042167389	2.0947860765	509.11355146	525.05311207	2.774953988	725.99950849	28.394617081	-1.2165964163	30.912256241	19.129303117	0	0	0	0	0
7320	2022-08-27	13:55:43.686	238.3720334	5720.928802	1661608543.686	0	899	2.042167389	2.0947860765	507.69724196	523.5924601	2.774953988	726.01770626	28.394617081	-1.1473941803	30.912256241	19.129558563	0	0	0	0	0
7321	2022-08-27	13:55:44.608	238.37204409	5720.929058	1661608544.609	0	899	2.0425085992	2.0941737122	507.70489474	523.30814044	2.7254620217	726.00957848	28.396437222	-1.1686507503	30.912256241	19.131036556	0	0	0	0	0
7322	2022-08-27	13:55:45.615	238.37205573	5720.929338	1661608545.615	0	899	2.0425641612	2.0942312931	507.43524992	523.03039481	2.7254935858	726.00848914	28.399438858	-1.1461654199	30.912256241	19.134084626	0	0	0	0	0
7323	2022-08-27	13:55:46.592	238.37206704	5720.929609	1661608546.592	0	899	2.0464493446	2.098366238	507.43524992	523.07627478	2.7332720615	726.00070089	28.399438858	-1.1924080541	30.912256241	19.131044249	0	0	0	0	0
7324	2022-08-27	13:55:47.525	238.37207784	5720.929868	1661608547.525	0	899	2.0464493446	2.098366238	508.94514617	524.63271159	2.7332720615	726.02690721	28.399438858	-1.1960944774	30.912256241	19.1293555	0	0	0	0	0
7325	2022-08-27	13:55:48.486	238.37208896	5720.930135	1661608548.486	0	899	2.0426816671	2.0946536597	508.94514617	524.67857015	2.7410224826	726.0176816	28.399438858	-1.1774142428	30.912256241	19.13296918	0	0	0	0	0
7326	2022-08-27	13:55:49.397	238.3720995	5720.930388	1661608549.397	0	899	2.0426816671	2.0946536597	509.15753841	524.89752824	2.7410224826	726.0066213	28.399438858	-1.1718090773	30.912256241	19.129558563	0	0	0	0	0
7327	2022-08-27	13:55:50.321	238.3721102	5720.930645	1661608550.321	0	899	2.0422785717	2.0938839336	509.17372799	524.80569163	2.7226867508	726.01011526	28.403278414	-1.1462947643	30.912256241	19.131968719	0	0	0	0	0
7328	2022-08-27	13:55:51.273	238.37212122	5720.930909	1661608551.273	0	899	2.0422984452	2.0939045285	507.71896161	523.30632955	2.7226980309	726.01152271	28.404352188	-1.1425112486	30.912256241	19.133878708	0	0	0	0	0
7329	2022-08-27	13:55:52.226	238.37213226	5720.931174	1661608552.227	0	899	2.0380893744	2.0896189372	507.71896161	523.31540818	2.7242365637	726.02186797	28.404352188	-1.1532257101	30.912256241	19.134217711	0	0	0	0	0
7330	2022-08-27	13:55:53.132	238.37214274	5720.931426	1661608553.133	0	899	2.0380893744	2.0896189372	508.1909576	523.80190325	2.7242365637	726.02111695	28.404352188	-1.1478685299	30.912256241	19.133971814	0	0	0	0	0
7331	2022-08-27	13:55:54.036	238.37215321	5720.931677	1661608554.037	0	899	2.0398540117	2.0938090341	508.1909576	524.52655668	2.8467561179	726.01316662	28.404352188	-1.1457666159	30.912256241	19.133878708	0	0	0	0	0
7332	2022-08-27	13:55:54.999	238.37216434	5720.931944	1661608554.999	0	899	2.0399211384	2.0938787123	508.63884468	524.98907735	2.8467960022	726.00658775	28.407983376	-1.1426406136	30.912256241	19.132653647	0	0	0	0	0
7333	2022-08-27	13:55:55.892	238.37217469	5720.932192	1661608555.893	0	899	2.0423686323	2.0941245555	508.64398815	524.30479587	2.7303165727	726.01763916	28.409204483	-1.1360006332	30.912256241	19.126676559	0	0	0	0	0
7334	2022-08-27	13:55:56.806	238.37218527	5720.932446	1661608556.807	0	899	2.0423686323	2.0941245555	508.20250193	523.84971659	2.7303165727	726.0032579	28.409204483	-1.1372510163	30.912256241	19.126953491	0	0	0	0	0
7335	2022-08-27	13:55:57.811	238.37219689	5720.932725	1661608557.811	0	899	2.0412822002	2.0944966943	508.20250193	524.30170221	2.8067628103	725.99548542	28.409204483	-1.1420154161	30.912256241	19.131663973	0	0	0	0	0
7336	2022-08-27	13:55:58.711	238.37220731	5720.932976	1661608558.712	0	899	2.0412822002	2.0944966943	509.35294561	525.48859046	2.8067628103	726.00592041	28.409204483	-1.1392560005	30.912256241	19.130638123	0	0	0	0	0
7337	2022-08-27	13:55:59.641	238.37221808	5720.933234	1661608559.642	0	899	2.042134851	2.0929169875	509.35722664	524.74515587	2.6804914123	726.00726197	28.410219445	-1.1385876801	30.912256241	19.130933762	0	0	0	0	0
7338	2022-08-27	13:56:00.585	238.372229	5720.933496	1661608560.586	0	899	2.0422075612	2.0929922948	510.17067112	525.58341561	2.6805320465	726.00375831	28.414148331	-1.1360006332	30.912256241	19.132078171	0	0	0	0	0
7339	2022-08-27	13:56:01.505	238.37223964	5720.933751	1661608561.505	0	899	2.0404048856	2.0913742257	510.17067112	525.65347366	2.6923574249	725.9982801	28.414148331	-1.1719706958	30.912256241	19.129388809	0	0	0	0	0
7340	2022-08-27	13:56:02.469	238.3722508	5720.934019	1661608562.469	0	899	2.0404048856	2.0913742257	508.70236435	524.14060631	2.6923574249	726.01275635	28.414148331	-1.1343729496	30.912256241	19.129919052	0	0	0	0	0
7341	2022-08-27	13:56:03.335	238.37226083	5720.93426	1661608563.336	0	899	2.0417210828	2.0926684496	508.70236435	524.12391589	2.6895323377	726.00579591	28.414148331	-1.135666473	30.912256241	19.13077698	0	0	0	0	0
7342	2022-08-27	13:56:04.233	238.37227122	5720.934509	1661608564.233	0	899	2.0417210828	2.0926684496	509.85868797	525.315294	2.6895323377	726.00401054	28.414148331	-1.1403015007	30.912256241	19.131191645	0	0	0	0	0
7343	2022-08-27	13:56:05.191	238.37228231	5720.934776	1661608565.192	0	899	2.0433613591	2.0958448225	509.87564774	525.78846945	2.766424468	726.00682745	28.418165131	-1.1557049901	30.912256241	19.131892286	0	0	0	0	0
7344	2022-08-27	13:56:06.098	238.3722928	5720.935027	1661608566.098	0	899	2.0433768301	2.0958608644	507.37308617	523.20785753	2.7664333862	725.99072589	28.419000626	-1.1441281671	30.912256241	19.131888194	0	0	0	0	0
7345	2022-08-27	13:56:07.084	238.37230421	5720.935301	1661608567.084	0	899	2.0423803924	2.0935759607	507.37308617	522.82465134	2.7014634708	726.00049434	28.419000626	-1.1507357809	30.912256241	19.131564412	0	0	0	0	0
7346	2022-08-27	13:56:07.984	238.37231464	5720.935551	1661608567.985	0	899	2.0423803924	2.0935759607	507.89165714	523.35901489	2.7014634708	726.01074825	28.419000626	-1.1640803609	30.912256241	19.131048746	0	0	0	0	0
7347	2022-08-27	13:56:08.928	238.37232557	5720.935814	1661608568.929	0	899	2.0412279845	2.0929235251	507.89165714	523.51973463	2.7286961401	726.00423285	28.419000626	-1.1684566807	30.912256241	19.131809235	0	0	0	0	0
7348	2022-08-27	13:56:09.842	238.37233613	5720.936067	1661608569.842	0	899	2.0412279845	2.0929235251	508.56806717	524.21695814	2.7286961401	725.99804688	28.419000626	-1.1734366417	30.912256241	19.13243866	0	0	0	0	0
7349	2022-08-27	13:56:10.713	238.37234622	5720.936309	1661608570.713	0	899	2.0448112246	2.0974890342	508.58054853	524.50068723	2.7744919139	725.99664913	28.421964266	-1.3912836116	30.912256241	19.108228469	0	0	0	0	0
7350	2022-08-27	13:56:11.565	238.37235608	5720.936546	1661608571.565	0	899	2.0448445252	2.0975235673	507.69358824	523.586076	2.7745111524	725.98196755	28.423761368	-1.419525032	30.912256241	19.104498592	0	0	0	0	0
7351	2022-08-27	13:56:12.496	238.37236686	5720.936805	1661608572.497	0	899	2.0413164576	2.0922432279	507.69358824	523.0813691	2.6889914342	725.99072589	28.423761368	-1.1408835649	30.912256241	19.133878708	0	0	0	0	0
7352	2022-08-27	13:56:13.411	238.37237744	5720.937059	1661608573.411	0	899	2.0413164576	2.0922432279	510.39988233	525.86968876	2.6889914342	725.99744865	28.423761368	-1.135450866	30.912256241	19.134029111	0	0	0	0	0
7353	2022-08-27	13:56:14.309	238.37238784	5720.937308	1661608574.309	0	899	2.0429371125	2.0952612297	510.40364162	526.28763421	2.7587934614	726.00060752	28.424650824	-1.1913193085	30.912256241	19.125129194	0	0	0	0	0
7354	2022-08-27	13:56:15.234	238.37239855	5720.937565	1661608575.235	0	899	2.0430127371	2.0953396371	510.9380134	526.83889431	2.7588369447	726.00065522	28.428735733	-1.1457666159	30.912256241	19.123435974	0	0	0	0	0
7355	2022-08-27	13:56:16.167	238.37240935	5720.937824	1661608576.168	0	899	2.0419587847	2.0933528211	510.9380134	526.56202703	2.7122252218	725.98985159	28.428735733	-1.1775435399	30.912256241	19.131425112	0	0	0	0	0
7356	2022-08-27	13:56:17.065	238.37241975	5720.938074	1661608577.066	0	899	2.0419587847	2.0933528211	511.18273088	526.81422774	2.7122252218	725.99638437	28.428735733	-1.2036398728	30.912256241	19.113336273	0	0	0	0	0
7357	2022-08-27	13:56:17.979	238.37243031	5720.938328	1661608577.979	0	899	2.0434264102	2.0936097119	511.18273088	526.43306804	2.6480059797	726.00767709	28.428735733	-1.2277421257	30.912256241	19.130291983	0	0	0	0	0
7358	2022-08-27	13:56:18.895	238.37244093	5720.938582	1661608578.896	0	899	2.0434264102	2.0936097119	510.26191875	525.48478492	2.6480059797	726.00042725	28.428735733	-1.2287769318	30.912256241	19.133878708	0	0	0	0	0
7359	2022-08-27	13:56:19.841	238.37245186	5720.938845	1661608579.841	0	899	2.0393550716	2.0916090523	510.27004491	526.15648433	2.7599062	726.00004325	28.430658947	-1.1550582379	30.912256241	19.132522874	0	0	0	0	0
7360	2022-08-27	13:56:20.815	238.37246314	5720.939115	1661608580.815	0	899	2.03940751	2.0916634211	509.68344688	525.55180266	2.7599364176	726.00540343	28.433496475	-1.1428346831	30.912256241	19.128828428	0	0	0	0	0
7361	2022-08-27	13:56:21.789	238.37247441	5720.939386	1661608581.789	0	899	2.0430888196	2.0951244139	509.68344688	525.45591893	2.743760225	726.00231934	28.433496475	-1.1913409233	30.912256241	19.118394852	0	0	0	0	0
7362	2022-08-27	13:56:22.680	238.37248473	5720.939634	1661608582.681	0	899	2.0430888196	2.0951244139	508.09330968	523.81657395	2.743760225	726.01150412	28.433496475	-1.1681657122	30.912256241	19.082576423	0	0	0	0	0
7363	2022-08-27	13:56:23.618	238.37249559	5720.939894	1661608583.619	0	899	2.0453053845	2.095538277	508.09330968	523.25252414	2.6481833033	725.99941713	28.433496475	-1.179796402	30.912256241	19.124161259	0	0	0	0	0
7364	2022-08-27	13:56:24.530	238.37250615	5720.940147	1661608584.531	0	899	2.045342172	2.0955763622	508.95859285	524.14374322	2.6482035849	726.00986304	28.43548133	-1.4025909356	30.912256241	19.073807697	0	0	0	0	0
7365	2022-08-27	13:56:25.434	238.3725166	5720.940398	1661608585.434	0	899	2.0424482491	2.0921358327	508.97093518	524.01176558	2.6236956412	726.00572073	28.438409805	-1.6643953268	30.912256241	19.06139495	0	0	0	0	0
7366	2022-08-27	13:56:26.355	238.37252726	5720.940654	1661608586.355	0	899	2.0424482491	2.0921358327	509.92387875	524.99287001	2.6236956412	726.01697222	28.438409805	-1.5071057081	30.912256241	19.056816101	0	0	0	0	0
7367	2022-08-27	13:56:27.246	238.37253757	5720.940902	1661608587.246	0	899	2.0385924168	2.0913284367	509.92387875	525.9528137	2.7857398805	726.00578702	28.438409805	-1.2218459387	30.912256241	19.085162245	0	0	0	0	0
7368	2022-08-27	13:56:28.105	238.37254751	5720.94114	1661608588.105	0	899	2.0385924168	2.0913284367	508.74802186	524.73999495	2.7857398805	725.98803105	28.438409805	-1.1294900179	30.912256241	19.135320663	0	0	0	0	0
7369	2022-08-27	13:56:28.992	238.37255778	5720.941387	1661608588.992	0	899	2.043189708	2.0971585626	508.74802186	525.07888985	2.8429379966	726.01135577	28.438409805	-1.1333704934	30.912256241	19.122727615	0	0	0	0	0
7370	2022-08-27	13:56:29.917	238.37256848	5720.941644	1661608589.917	0	899	2.0432388015	2.0972095197	509.28866764	525.63706306	2.8429670841	726.00772843	28.441061399	-1.1776836487	30.912256241	19.123777036	0	0	0	0	0
7371	2022-08-27	13:56:30.894	238.37257979	5720.941915	1661608590.894	0	899	2.0399377009	2.090244598	509.29807717	524.55598707	2.6588012595	726.00433067	28.443292618	-1.1960190211	30.912256241	19.127540778	0	0	0	0	0
7372	2022-08-27	13:56:31.776	238.37259001	5720.94216	1661608591.777	0	899	2.0399377009	2.090244598	509.08803901	524.33965644	2.6588012595	725.99292275	28.443292618	-1.5494247541	30.912256241	19.124688471	0	0	0	0	0
7373	2022-08-27	13:56:32.746	238.37260124	5720.94243	1661608592.747	0	899	2.0419371017	2.0940594961	509.08803901	524.8774539	2.7497347145	725.99879547	28.443292618	-1.4550208201	30.912256241	19.127702953	0	0	0	0	0
7374	2022-08-27	13:56:33.683	238.37261207	5720.94269	1661608593.683	0	899	2.0419371017	2.0940594961	508.62253319	524.39751037	2.7497347145	726.00610352	28.443292618	-1.159951945	30.912256241	19.132158014	0	0	0	0	0
7375	2022-08-27	13:56:34.619	238.37262292	5720.94295	1661608594.62	0	899	2.0418463568	2.0918556029	508.62513699	523.75803411	2.6410344116	726.00817144	28.443910851	-1.1431580245	30.912256241	19.129195927	0	0	0	0	0
7376	2022-08-27	13:56:35.565	238.37263387	5720.943213	1661608595.566	0	899	2.0419258262	2.0919378679	509.09844716	524.24568497	2.6410781824	725.97631836	28.448205948	-1.1815749407	30.912256241	19.126676559	0	0	0	0	0
7377	2022-08-27	13:56:36.523	238.37264495	5720.943479	1661608596.524	0	899	2.0414318706	2.0930514897	509.09844716	524.7389593	2.7245221192	725.9804061	28.448205948	-1.191243868	30.912256241	19.125165156	0	0	0	0	0
7378	2022-08-27	13:56:37.476	238.37265598	5720.943744	1661608597.477	0	899	2.0414318706	2.0930514897	509.71617863	525.37566871	2.7245221192	726.00249597	28.448205948	-1.1361838824	30.912256241	19.132073826	0	0	0	0	0
7379	2022-08-27	13:56:38.388	238.37266653	5720.943997	1661608598.388	0	899	2.0406586453	2.0911935747	509.71617863	525.05074443	2.6696411177	725.98665351	28.448205948	-1.1376283169	30.912256241	19.129198074	0	0	0	0	0
7380	2022-08-27	13:56:39.273	238.37267677	5720.944243	1661608599.273	0	899	2.0406620984	2.0911971507	509.06608837	524.38110788	2.6696430414	725.9848463	28.448392691	-1.1318829936	30.912256241	19.131416611	0	0	0	0	0
7381	2022-08-27	13:56:40.187	238.37268735	5720.944496	1661608600.187	0	899	2.0405324104	2.0901468949	509.08511218	524.12124719	2.6223287058	726.01003725	28.452905655	-1.1734366417	30.912256241	19.089225769	0	0	0	0	0
7382	2022-08-27	13:56:41.091	238.37269781	5720.944748	1661608601.091	0	899	2.0405324104	2.0901468949	508.89413295	523.92462729	2.6223287058	726.00016209	28.452905655	-1.4835856237	30.912256241	19.12237473	0	0	0	0	0
7383	2022-08-27	13:56:42.069	238.37270914	5720.945019	1661608602.07	0	899	2.0419137366	2.0928209532	508.89413295	524.3078146	2.687216961	726.00314998	28.452905655	-1.2873293635	30.912256241	19.127833827	0	0	0	0	0
7384	2022-08-27	13:56:43.029	238.37272025	5720.945286	1661608603.03	0	899	2.0419137366	2.0928209532	508.97484515	524.39097145	2.687216961	725.99556707	28.452905655	-1.1573541741	30.912256241	19.127528702	0	0	0	0	0
7385	2022-08-27	13:56:43.927	238.37273064	5720.945535	1661608603.927	0	899	2.0381971035	2.0898947969	508.97484515	524.66032254	2.732764436	725.99401855	28.452905655	-1.1700197221	30.912256241	19.094889799	0	0	0	0	0
7386	2022-08-27	13:56:44.828	238.37274108	5720.945786	1661608604.829	0	899	2.0382359223	2.0899350304	510.45164077	526.18276125	2.7327866002	725.99787064	28.455007528	-1.1748164513	30.912256241	19.104071093	0	0	0	0	0
7387	2022-08-27	13:56:45.749	238.37275172	5720.946041	1661608605.749	0	899	2.039238267	2.0904311113	510.46339482	526.03231901	2.7053836073	726.01059586	28.457788467	-1.2251120158	30.912256241	19.125563047	0	0	0	0	0
7388	2022-08-27	13:56:46.684	238.37276255	5720.946301	1661608606.684	0	899	2.039238267	2.0904311113	510.44756486	526.01600624	2.7053836073	725.98900276	28.457788467	-1.311798072	30.912256241	19.123271791	0	0	0	0	0
7389	2022-08-27	13:56:47.581	238.37277293	5720.94655	1661608607.581	0	899	2.0421663484	2.0935343085	510.44756486	526.04702552	2.7106140928	726.00093776	28.457788467	-1.1450767367	30.912256241	19.131949772	0	0	0	0	0
7390	2022-08-27	13:56:48.492	238.37278347	5720.946803	1661608608.492	0	899	2.0421663484	2.0935343085	510.60450935	526.20876629	2.7106140928	725.9932251	28.457788467	-1.1425112486	30.912256241	19.123435974	0	0	0	0	0
7391	2022-08-27	13:56:49.371	238.37279366	5720.947048	1661608609.372	0	899	2.0447595103	2.0953511738	510.6089663	525.95672379	2.6673351921	726.01777982	28.458842638	-1.1489141137	30.912256241	19.131135082	0	0	0	0	0
7392	2022-08-27	13:56:50.243	238.37280375	5720.94729	1661608610.244	0	899	2.0448321439	2.0954263888	510.41875217	525.76103131	2.6673755413	726.00890871	28.462762833	-1.1636707783	30.912256241	19.131719589	0	0	0	0	0
7393	2022-08-27	13:56:51.190	238.3728147	5720.947553	1661608611.19	0	899	2.0428663113	2.0953161889	510.41875217	526.34215347	2.7653516504	726.01167631	28.462762833	-1.1513501682	30.912256241	19.128387679	0	0	0	0	0
7394	2022-08-27	13:56:52.163	238.37282596	5720.947823	1661608612.163	0	899	2.0428663113	2.0953161889	508.52382503	524.38811078	2.7653516504	726.01117752	28.462762833	-1.2185151506	30.912256241	19.127455212	0	0	0	0	0
7395	2022-08-27	13:56:53.065	238.37283641	5720.948074	1661608613.066	0	899	2.043552611	2.0946131823	508.52382503	523.96047809	2.6930058182	726.00909424	28.462762833	-1.1832026243	30.912256241	19.127397537	0	0	0	0	0
7396	2022-08-27	13:56:53.946	238.3728466	5720.948318	1661608613.946	0	899	2.043552611	2.0946131823	508.99432233	524.44525772	2.6930058182	726.01525677	28.462762833	-1.440145592	30.912256241	19.109217157	0	0	0	0	0
7397	2022-08-27	13:56:54.851	238.37285708	5720.94857	1661608614.852	0	899	2.0436423389	2.0949532715	509.0041962	524.53090565	2.7057709012	726.02798927	28.465105613	-1.3276757531	30.912256241	19.118789951	0	0	0	0	0
7398	2022-08-27	13:56:55.770	238.37286772	5720.948825	1661608615.771	0	899	2.0436899392	2.0950025886	508.71172158	524.22966798	2.7057977405	726.01492896	28.467676163	-1.1524172816	30.912256241	19.133015854	0	0	0	0	0
7399	2022-08-27	13:56:56.681	238.37287826	5720.949078	1661608616.682	0	899	2.0428337727	2.0933099286	508.71172158	523.98181634	2.6638403561	726.01969657	28.467676163	-1.1988323777	30.912256241	19.117846344	0	0	0	0	0
7400	2022-08-27	13:56:57.540	238.37288821	5720.949317	1661608617.541	0	899	2.0428337727	2.0933099286	508.96872147	524.24653064	2.6638403561	726.02418164	28.467676163	-1.1792574024	30.912256241	19.114483827	0	0	0	0	0
7401	2022-08-27	13:56:58.451	238.37289875	5720.94957	1661608618.452	0	899	2.0420643437	2.0929981411	508.96872147	524.39161021	2.6883924613	726.02887448	28.467676163	-1.2027344704	30.912256241	19.127758026	0	0	0	0	0
7402	2022-08-27	13:56:59.332	238.37290894	5720.949814	1661608619.332	0	899	2.0420859282	2.093020499	510.77964951	526.2574852	2.688404563	726.01797223	28.468842702	-1.1770261273	30.912256241	19.133421967	0	0	0	0	0
7403	2022-08-27	13:57:00.216	238.37291917	5720.95006	1661608620.216	0	899	2.0418741858	2.0930978182	510.79485052	526.36307331	2.7035618026	726.02893269	28.472436905	-1.1457666159	30.912256241	19.134960175	0	0	0	0	0
7404	2022-08-27	13:57:01.118	238.37292961	5720.950311	1661608621.118	0	899	2.0418741858	2.0930978182	509.00056396	524.51409972	2.7035618026	726.03518374	28.472436905	-1.1640588171	30.912256241	19.130283659	0	0	0	0	0
7405	2022-08-27	13:57:02.068	238.3729406	5720.950574	1661608622.068	0	899	2.0396746516	2.089840368	509.00056396	524.20851671	2.651852474	726.02503412	28.472436905	-1.1712376921	30.912256241	19.128261503	0	0	0	0	0
7406	2022-08-27	13:57:03.013	238.37295155	5720.950837	1661608623.014	0	899	2.0396746516	2.089840368	510.1332806	525.37507673	2.651852474	726.02349854	28.472436905	-1.1994791031	30.912256241	19.129198074	0	0	0	0	0
7407	2022-08-27	13:57:03.957	238.37296248	5720.951099	1661608623.958	0	899	2.0387798315	2.0913691979	510.1332806	526.12248561	2.7779388782	726.0247059	28.472436905	-1.1533011624	30.912256241	19.130048853	0	0	0	0	0
7408	2022-08-27	13:57:04.861	238.37297293	5720.95135	1661608624.861	0	899	2.0388329962	2.091424333	511.15941383	527.18096464	2.777969729	726.04056049	28.475314854	-1.1389649088	30.912256241	19.131338877	0	0	0	0	0
7409	2022-08-27	13:57:05.792	238.37298372	5720.951609	1661608625.793	0	899	2.0420976362	2.0941867009	511.16789914	527.01037687	2.7478094755	726.03684947	28.477319717	-1.2425095324	30.912256241	19.127437667	0	0	0	0	0
7410	2022-08-27	13:57:06.674	238.37299392	5720.951854	1661608626.675	0	899	2.0420976362	2.0941867009	509.38085317	525.16794551	2.7478094755	726.02781546	28.477319717	-1.2373786825	30.912256241	19.127933502	0	0	0	0	0
7411	2022-08-27	13:57:07.588	238.37300449	5720.952108	1661608627.588	0	899	2.0430106854	2.0945960187	509.38085317	525.00744268	2.7207047928	726.03530015	28.477319717	-1.2379931061	30.912256241	19.127933502	0	0	0	0	0
7412	2022-08-27	13:57:08.486	238.37301488	5720.952357	1661608628.486	0	899	2.0430106854	2.0945960187	509.35406109	524.97982868	2.7207047928	725.9996443	28.477319717	-1.2531917095	30.912256241	19.127037048	0	0	0	0	0
7413	2022-08-27	13:57:09.424	238.37302574	5720.952618	1661608629.424	0	899	2.0423355961	2.0940967165	509.35406109	525.03856971	2.7306270425	725.9997793	28.477319717	-1.263000763	30.912256241	19.128038848	0	0	0	0	0
7414	2022-08-27	13:57:10.332	238.37303625	5720.95287	1661608630.332	0	899	2.0424158744	2.0941799179	508.14267448	523.79015095	2.7306727548	726.02040434	28.481657862	-1.1629593088	30.912256241	19.127140374	0	0	0	0	0
7415	2022-08-27	13:57:11.270	238.37304712	5720.953131	1661608631.271	0	899	2.0416683144	2.0930983889	508.14483776	523.69661598	2.7144569897	726.02042212	28.482172012	-1.1979916048	30.912256241	19.129716343	0	0	0	0	0
7416	2022-08-27	13:57:12.236	238.3730583	5720.953399	1661608632.237	0	899	2.0416683144	2.0930983889	510.12966788	525.74219185	2.7144569897	726.01703528	28.482172012	-1.1734366417	30.912256241	19.128118515	0	0	0	0	0
7417	2022-08-27	13:57:13.190	238.37306933	5720.953664	1661608633.19	0	899	2.0431239357	2.093100637	510.12966788	525.28786756	2.637745749	726.01108738	28.482172012	-1.1468768246	30.912256241	19.128919248	0	0	0	0	0
7418	2022-08-27	13:57:14.098	238.37307985	5720.953916	1661608634.099	0	899	2.0431239357	2.093100637	509.86858889	525.01903076	2.637745749	726.02219012	28.482172012	-1.1640156831	30.912256241	19.129541852	0	0	0	0	0
7419	2022-08-27	13:57:15.026	238.37309058	5720.954174	1661608635.026	0	899	2.0434637471	2.0957184489	509.88551703	525.72811557	2.7545324411	726.00405096	28.486181739	-1.4415791864	30.912256241	19.12015944	0	0	0	0	0
7420	2022-08-27	13:57:15.934	238.3731011	5720.954426	1661608635.935	0	899	2.0434799121	2.0957352078	510.00220855	525.84848784	2.7545417216	726.01055585	28.487054825	-1.309793132	30.912256241	19.125799773	0	0	0	0	0
7421	2022-08-27	13:57:16.825	238.3731114	5720.954674	1661608636.825	0	899	2.0445045903	2.0957144547	510.00220855	525.52197474	2.6994604655	725.99891754	28.487054825	-1.176692009	30.912256241	19.1313591	0	0	0	0	0
7422	2022-08-27	13:57:17.740	238.37312199	5720.954928	1661608637.74	0	899	2.0445045903	2.0957144547	509.46282723	524.96617962	2.6994604655	725.99832456	28.487054825	-1.2223956822	30.912256241	19.124490624	0	0	0	0	0
7423	2022-08-27	13:57:18.767	238.37313389	5720.955213	1661608638.768	0	899	2.038091783	2.0910640665	509.46282723	525.55338006	2.7985740972	726.00815486	28.487054825	-1.3491909701	30.912256241	19.112747281	0	0	0	0	0
7424	2022-08-27	13:57:19.713	238.37314484	5720.955476	1661608639.714	0	899	2.0381061141	2.0910789328	510.23164317	526.34652758	2.7985824785	725.999846	28.487830901	-1.4195896561	30.912256241	19.108790429	0	0	0	0	0
7425	2022-08-27	13:57:20.608	238.3731552	5720.955725	1661608640.609	0	899	2.0407781177	2.093025947	510.24899282	526.12176132	2.7577131804	725.99713135	28.491937637	-1.1718090773	30.912256241	19.128477097	0	0	0	0	0
7426	2022-08-27	13:57:21.509	238.37316562	5720.955975	1661608641.51	0	899	2.0407781177	2.093025947	511.12640698	527.02646998	2.7577131804	725.99519601	28.491937637	-1.1733504131	30.912256241	19.129982235	0	0	0	0	0
7427	2022-08-27	13:57:22.461	238.37317664	5720.956239	1661608642.462	0	899	2.0432592725	2.094300547	511.12640698	526.63840745	2.6923899359	725.99806587	28.491937637	-1.1787831168	30.912256241	19.129482168	0	0	0	0	0
7428	2022-08-27	13:57:23.332	238.37318671	5720.956481	1661608643.332	0	899	2.0432592725	2.094300547	508.52929295	523.96247449	2.6923899359	725.99676797	28.491937637	-1.2238940001	30.912256241	19.128837585	0	0	0	0	0
7429	2022-08-27	13:57:24.236	238.37319719	5720.956732	1661608644.237	0	899	2.0410237686	2.0911376746	508.5320986	523.70019713	2.6474702088	726.01482629	28.492603971	-1.2114440526	30.912256241	19.128386908	0	0	0	0	0
7430	2022-08-27	13:57:25.145	238.37320771	5720.956985	1661608645.146	0	899	2.0411000491	2.0912166453	509.2697405	524.46008986	2.6475123519	726.01335821	28.496728897	-1.1343729496	30.912256241	19.125597	0	0	0	0	0
7431	2022-08-27	13:57:26.145	238.37321928	5720.957263	1661608646.146	0	899	2.0422293707	2.0917922264	509.2697405	524.28304761	2.6175394219	726.00440787	28.496728897	-1.1646193574	30.912256241	19.128215221	0	0	0	0	0
7432	2022-08-27	13:57:27.128	238.37323066	5720.957536	1661608647.129	0	899	2.0422293707	2.0917922264	509.91996937	524.95244527	2.6175394219	725.99483424	28.496728897	-1.17058023	30.912256241	19.120817589	0	0	0	0	0
7433	2022-08-27	13:57:27.993	238.37324067	5720.957776	1661608647.994	0	899	2.0401929502	2.0925746078	509.91996937	525.82793778	2.7653731451	725.99098862	28.496728897	-1.2173401796	30.912256241	19.103412691	0	0	0	0	0
7434	2022-08-27	13:57:28.933	238.37325154	5720.958037	1661608648.933	0	899	2.0401929502	2.0925746078	510.77232667	526.70688606	2.7653731451	726.00696043	28.496728897	-1.18975632	30.912256241	19.102425948	0	0	0	0	0
7435	2022-08-27	13:57:29.855	238.37326221	5720.958293	1661608649.855	0	899	2.0414781814	2.0925632382	510.78223435	526.31076335	2.6969366409	725.99258969	28.499071677	-1.1730378566	30.912256241	19.113522852	0	0	0	0	0
7436	2022-08-27	13:57:30.743	238.37327249	5720.95854	1661608650.743	0	899	2.0415257271	2.0926124931	509.22581726	524.70718713	2.6969633944	726.00522194	28.501642227	-1.1623233778	30.912256241	19.125599703	0	0	0	0	0
7437	2022-08-27	13:57:31.697	238.37328353	5720.958805	1661608651.697	0	899	2.0450838375	2.0947369883	509.22581726	524.24421972	2.6186217195	726.00628379	28.501642227	-1.1664409756	30.912256241	19.107341223	0	0	0	0	0
7438	2022-08-27	13:57:32.585	238.37329382	5720.959052	1661608652.586	0	899	2.0450838375	2.0947369883	512.44257863	527.55585181	2.6186217195	726.01596858	28.501642227	-1.1715502928	30.912256241	19.102631083	0	0	0	0	0
7439	2022-08-27	13:57:33.437	238.37330367	5720.959288	1661608653.437	0	899	2.0428607162	2.0941882642	512.44257863	528.08527557	2.7076358217	726.0030364	28.501642227	-1.1620430946	30.912256241	19.132078171	0	0	0	0	0
7440	2022-08-27	13:57:34.378	238.37331456	5720.959549	1661608654.378	0	899	2.0428859693	2.0942144289	509.73973222	525.30000716	2.7076500783	725.99391872	28.503006626	-1.4205598081	30.912256241	19.09647358	0	0	0	0	0
7441	2022-08-27	13:57:35.286	238.37332508	5720.959802	1661608655.287	0	899	2.0424512009	2.0940291053	509.75419513	525.39427963	2.7210494437	725.99305291	28.506433487	-1.2306093325	30.912256241	19.129455604	0	0	0	0	0
7442	2022-08-27	13:57:36.206	238.37333572	5720.960057	1661608656.206	0	899	2.0424512009	2.0940291053	510.804748	526.47706517	2.7210494437	725.99462567	28.506433487	-1.2141280174	30.912256241	19.13243866	0	0	0	0	0
7443	2022-08-27	13:57:37.111	238.3733462	5720.960309	1661608657.112	0	899	2.0437257826	2.0964409064	510.804748	526.81444289	2.7778453278	726.00872439	28.506433487	-1.5700668136	30.912256241	19.084644406	0	0	0	0	0
7444	2022-08-27	13:57:38.059	238.37335718	5720.960572	1661608658.06	0	899	2.0437257826	2.0964409064	509.80039446	525.77861079	2.7778453278	726.02124023	28.506433487	-1.6845200062	30.912256241	19.093187332	0	0	0	0	0
7445	2022-08-27	13:57:39.006	238.37336814	5720.960835	1661608659.007	0	899	2.0383542791	2.0884919221	509.80039446	525.03358865	2.6520796832	726.00922439	28.506433487	-1.3629559192	30.912256241	19.082798067	0	0	0	0	0
7446	2022-08-27	13:57:39.950	238.37337905	5720.961097	1661608659.95	0	899	2.0384146353	2.0885544108	508.51802826	523.71310182	2.6521131325	726.00932787	28.509701697	-1.4376878794	30.912256241	19.088427133	0	0	0	0	0
7447	2022-08-27	13:57:40.858	238.37338956	5720.961349	1661608660.858	0	899	2.0385895804	2.091129418	508.52444085	524.4496215	2.7756408416	725.99455413	28.511224747	-1.457219742	30.912256241	19.09642625	0	0	0	0	0
7448	2022-08-27	13:57:41.753	238.37339992	5720.961598	1661608661.753	0	899	2.0385895804	2.091129418	510.12145296	526.09664636	2.7756408416	726.01961047	28.511224747	-1.1561577304	30.912256241	19.13303739	0	0	0	0	0
7449	2022-08-27	13:57:42.670	238.37341053	5720.961853	1661608662.67	0	899	2.0420735007	2.0936337597	510.12145296	525.77033187	2.7206321874	726.02474147	28.511224747	-1.1659344001	30.912256241	19.131747202	0	0	0	0	0
7450	2022-08-27	13:57:43.561	238.37342084	5720.9621	1661608663.561	0	899	2.0420735007	2.0936337597	509.77202395	525.41018351	2.7206321874	726.02167112	28.511224747	-1.2125003338	30.912256241	19.127397537	0	0	0	0	0
7451	2022-08-27	13:57:44.471	238.37343139	5720.962353	1661608664.472	0	899	2.04116248	2.0951040852	509.79168994	526.16408593	2.8442889669	726.000135	28.515884235	-1.199996503	30.912256241	19.13293068	0	0	0	0	0
7452	2022-08-27	13:57:45.371	238.37344181	5720.962603	1661608665.372	0	899	2.0411660455	2.0951077861	509.59391444	525.95997126	2.8442910832	725.99830152	28.516077042	-1.1682195948	30.912256241	19.132882706	0	0	0	0	0
7453	2022-08-27	13:57:46.266	238.37345215	5720.962852	1661608666.266	0	899	2.0438300803	2.096171854	509.59391444	525.45111973	2.7585255122	726.00727086	28.516077042	-1.1587878466	30.912256241	19.132799149	0	0	0	0	0
7454	2022-08-27	13:57:47.161	238.37346252	5720.963101	1661608667.162	0	899	2.0438300803	2.096171854	509.18801195	525.03258664	2.7585255122	726.00540505	28.516077042	-1.1765841719	30.912256241	19.127348098	0	0	0	0	0
7455	2022-08-27	13:57:48.045	238.37347274	5720.963346	1661608668.045	0	899	2.0420839576	2.0924669908	509.18801195	524.44969056	2.6599970086	726.01858581	28.516077042	-1.1712808088	30.912256241	19.126477084	0	0	0	0	0
7456	2022-08-27	13:57:48.918	238.37348286	5720.963589	1661608668.919	0	899	2.0420839576	2.0924669908	508.46866674	523.70878472	2.6599970086	726.01395361	28.516077042	-1.3781114809	31.090368448	19.093451557	0	0	0	0	0
7457	2022-08-27	13:57:49.849	238.37349363	5720.963847	1661608669.85	0	899	2.0432275843	2.0938908396	508.47698787	523.79393805	2.6729726178	726.001403	28.518053611	-1.3419042691	31.062332267	19.100255549	0	0	0	0	0
7458	2022-08-27	13:57:50.798	238.37350461	5720.964111	1661608670.798	0	899	2.0432830773	2.0939483093	509.17358083	524.51169741	2.6730035418	726.00423527	28.521051407	-1.1555324793	30.912256241	19.130638123	0	0	0	0	0
7459	2022-08-27	13:57:51.694	238.37351499	5720.96436	1661608671.695	0	899	2.0402453669	2.0923639046	509.17358083	524.97763773	2.7517593965	725.99696401	28.521051407	-1.3226849812	30.912256241	19.110975101	0	0	0	0	0
7460	2022-08-27	13:57:52.566	238.37352508	5720.964602	1661608672.567	0	899	2.0402453669	2.0923639046	511.61810012	527.49803158	2.7517593965	726.01399888	28.521051407	-1.439962316	30.912256241	19.093919211	0	0	0	0	0
7461	2022-08-27	13:57:53.421	238.37353498	5720.964839	1661608673.422	0	899	2.0447325417	2.0971108903	511.61810012	527.54240778	2.7592170209	725.99842885	28.521051407	-1.1343729496	30.912256241	19.133520126	0	0	0	0	0
7462	2022-08-27	13:57:54.344	238.37354565	5720.965096	1661608674.344	0	899	2.044745226	2.0971240415	508.93845475	524.77940059	2.7592243122	726.0003169	28.521736132	-1.2795467787	30.996364783	19.131330477	0	0	0	0	0
7463	2022-08-27	13:57:55.217	238.37355576	5720.965338	1661608675.218	0	899	2.0444975689	2.0948119137	508.9553729	524.17109731	2.6533970457	726.01814321	28.525751114	-1.661463402	30.912256241	19.131683817	0	0	0	0	0
7464	2022-08-27	13:57:56.131	238.37356633	5720.965592	1661608676.131	0	899	2.0444975689	2.0948119137	511.12218998	526.40269353	2.6533970457	725.99982538	28.525751114	-1.2466810942	30.912256241	19.129919052	0	0	0	0	0
7465	2022-08-27	13:57:57.101	238.37357757	5720.965862	1661608677.102	0	899	2.037596833	2.0885025147	511.12218998	526.6358567	2.6926921859	726.00842083	28.525751114	-1.2496992555	31.03759446	19.129680318	0	0	0	0	0
7466	2022-08-27	13:57:58.095	238.37358906	5720.966138	1661608678.095	0	899	2.037596833	2.0885025147	510.40904507	525.9010663	2.6926921859	726.01167146	28.525751114	-1.2046962187	31.040892835	19.12937235	0	0	0	0	0
7467	2022-08-27	13:57:58.987	238.3735994	5720.966386	1661608678.988	0	899	2.0391758731	2.0903658543	510.40904507	525.97591521	2.7053167559	726.02152601	28.525751114	-1.1669260263	31.161283493	19.129198074	0	0	0	0	0
7468	2022-08-27	13:57:59.872	238.37360964	5720.966631	1661608679.873	0	899	2.0392279356	2.0904197945	511.10694353	526.69527344	2.7053461787	726.01435458	28.52856924	-1.1479116299	31.022751777	19.13180187	0	0	0	0	0
7469	2022-08-27	13:58:00.739	238.37361966	5720.966872	1661608680.739	0	899	2.0406870512	2.0929186846	511.11645496	527.01196638	2.756999625	726.00581734	28.530817032	-1.1447749256	30.912256241	19.131818317	0	0	0	0	0
7470	2022-08-27	13:58:01.661	238.37363034	5720.967128	1661608681.661	0	899	2.0406870512	2.0929186846	511.54168446	527.45042035	2.756999625	726.00152669	28.530817032	-1.232334073	31.054086332	19.117852899	0	0	0	0	0
7471	2022-08-27	13:58:02.609	238.37364132	5720.967392	1661608682.61	0	899	2.0390655606	2.0902048088	511.54168446	527.12840293	2.7028438206	726.00225224	28.530817032	-1.2279685144	31.078824138	19.119546082	0	0	0	0	0
7472	2022-08-27	13:58:03.555	238.37365226	5720.967654	1661608683.555	0	899	2.0390655606	2.0902048088	508.6843001	524.18395383	2.7028438206	725.99336617	28.530817032	-1.1443437362	30.912256241	19.134203425	0	0	0	0	0
7473	2022-08-27	13:58:04.470	238.37366285	5720.967908	1661608684.47	0	899	2.0418007044	2.0940487006	508.6843001	524.50047745	2.7563750888	725.99805577	28.530817032	-1.1750643253	30.912256241	19.128837585	0	0	0	0	0
7474	2022-08-27	13:58:05.410	238.37367373	5720.968169	1661608685.41	0	899	2.0418700229	2.0941205679	510.05700797	525.91610249	2.7564149527	726.00652591	28.534564429	-1.1586368787	31.121703003	19.13307747	0	0	0	0	0
7475	2022-08-27	13:58:06.345	238.37368455	5720.968429	1661608686.345	0	899	2.0434174449	2.0941077621	510.05999841	525.43144787	2.6741233553	726.01313105	28.535272598	-1.138749361	30.968328602	19.131840144	0	0	0	0	0
7476	2022-08-27	13:58:07.226	238.37369475	5720.968674	1661608687.226	0	899	2.0434174449	2.0941077621	511.63770309	527.05669913	2.6741233553	726.01113467	28.535272598	-1.2404292206	30.912256241	19.117476583	0	0	0	0	0
7477	2022-08-27	13:58:08.155	238.37370551	5720.968932	1661608688.156	0	899	2.0430138218	2.094523652	511.63770309	527.31040848	2.7168164869	726.00244504	28.535272598	-1.4625446394	30.912256241	19.089397582	0	0	0	0	0
7478	2022-08-27	13:58:09.052	238.37371588	5720.969181	1661608689.052	0	899	2.0430138218	2.094523652	509.51623837	525.12395814	2.7168164869	726.0248025	28.535272598	-1.1539047956	30.912256241	19.126317978	0	0	0	0	0
7479	2022-08-27	13:58:09.948	238.37372626	5720.96943	1661608689.949	0	899	2.0406888839	2.0910649989	509.53020049	524.81052046	2.6614149617	726.01605912	28.538582442	-1.1405817483	30.912256241	19.119931177	0	0	0	0	0
7480	2022-08-27	13:58:10.867	238.37373689	5720.969685	1661608690.867	0	899	2.0407173994	2.0910945257	510.78094264	526.09886508	2.6614308048	726.00391191	28.540124893	-1.1377145028	31.014505841	19.123460429	0	0	0	0	0
7481	2022-08-27	13:58:11.767	238.37374731	5720.969936	1661608691.768	0	899	2.0452091052	2.0969720772	510.78094264	526.48773828	2.7269803612	726.00776521	28.540124893	-1.1430502167	31.161283493	19.133097251	0	0	0	0	0
7482	2022-08-27	13:58:12.665	238.37375771	5720.970185	1661608692.666	0	899	2.0452091052	2.0969720772	510.05331395	525.73773461	2.7269803612	726.01068277	28.540124893	-1.1845715796	31.042542022	19.129276591	0	0	0	0	0
7483	2022-08-27	13:58:13.578	238.37376826	5720.970438	1661608693.578	0	899	2.0393683038	2.0915638329	510.05331395	525.91504391	2.7568785597	726.01227696	28.540124893	-1.2271492481	30.912256241	19.123435974	0	0	0	0	0
7484	2022-08-27	13:58:14.490	238.37377882	5720.970692	1661608694.49	0	899	2.0394172925	2.0916146232	509.26359372	525.10093193	2.7569067723	726.00733917	28.542776487	-1.2099025849	30.912256241	19.12667973	0	0	0	0	0
7485	2022-08-27	13:58:15.474	238.37379022	5720.970965	1661608695.475	0	899	2.0442935617	2.096106584	509.27351562	524.95623748	2.7307441868	725.99130269	28.545129776	-1.1728653758	30.912256241	19.12995893	0	0	0	0	0
7486	2022-08-27	13:58:16.480	238.37380186	5720.971245	1661608696.481	0	899	2.0442935617	2.096106584	510.95871911	526.69333564	2.7307441868	725.99887914	28.545129776	-1.1365827046	30.912256241	19.13106739	0	0	0	0	0
7487	2022-08-27	13:58:17.375	238.37381222	5720.971493	1661608697.376	0	899	2.0397033522	2.0904831076	510.95871911	526.4127992	2.6834863853	726.0092155	28.545129776	-1.1408835649	30.912256241	19.134239197	0	0	0	0	0
7488	2022-08-27	13:58:18.275	238.37382263	5720.971743	1661608698.275	0	899	2.0397033522	2.0904831076	512.48700376	527.98730721	2.6834863853	725.99892804	28.545129776	-1.1469199239	31.11180788	19.132832192	0	0	0	0	0
7489	2022-08-27	13:58:19.217	238.37383354	5720.972005	1661608699.218	0	899	2.040866761	2.0919566563	512.48700376	528.07353634	2.6979741596	725.97270475	28.545129776	-1.1360006332	30.912256241	19.134599686	0	0	0	0	0
7490	2022-08-27	13:58:20.154	238.37384438	5720.972265	1661608700.154	0	899	2.0409098962	2.0920013429	510.64912238	526.17990262	2.697998453	726.00010024	28.547462855	-1.3362128198	30.912256241	19.109716314	0	0	0	0	0
7491	2022-08-27	13:58:21.055	238.37385481	5720.972516	1661608701.056	0	899	2.0399201873	2.0926167472	510.65938546	526.68886728	2.7819416885	725.99047003	28.549890518	-1.2862837338	30.912256241	19.115284913	0	0	0	0	0
7492	2022-08-27	13:58:21.977	238.37386549	5720.972772	1661608701.978	0	899	2.0399201873	2.0926167472	510.26497725	526.28207869	2.7819416885	725.98040771	28.549890518	-1.1425112486	30.912256241	19.132799149	0	0	0	0	0
7493	2022-08-27	13:58:22.878	238.37387591	5720.973022	1661608702.879	0	899	2.0417027013	2.0923600112	510.26497725	525.6455125	2.6746143238	725.98556539	28.549890518	-1.1364209984	30.912256241	19.133607031	0	0	0	0	0
7494	2022-08-27	13:58:23.782	238.37388638	5720.973273	1661608703.783	0	899	2.0417027013	2.0923600112	511.73282065	527.1576	2.6746143238	725.99728818	28.549890518	-1.1367012918	30.912256241	19.130273592	0	0	0	0	0
7495	2022-08-27	13:58:24.703	238.37389704	5720.973529	1661608704.704	0	899	2.0407230824	2.0926102423	511.73736968	527.54639104	2.7392205918	725.99537062	28.550964292	-1.1385445626	30.912256241	19.123799444	0	0	0	0	0
7496	2022-08-27	13:58:25.563	238.37390699	5720.973768	1661608705.564	0	899	2.0407940644	2.0926838176	512.31288921	528.13993178	2.7392611834	725.984375	28.554803848	-1.1360006332	30.912256241	19.114793777	0	0	0	0	0
7497	2022-08-27	13:58:26.476	238.37391755	5720.974021	1661608706.476	0	899	2.039599941	2.0911769587	512.31288921	528.05329689	2.72471383	725.99794259	28.554803848	-1.1407758329	30.912256241	19.130411325	0	0	0	0	0
7498	2022-08-27	13:58:27.448	238.37392881	5720.974291	1661608707.449	0	899	2.039599941	2.0911769587	510.41091034	526.09288123	2.72471383	725.9987793	28.554803848	-1.1832026243	30.912256241	19.130998611	0	0	0	0	0
7499	2022-08-27	13:58:28.413	238.37393997	5720.974559	1661608708.413	0	899	2.0414226176	2.092808024	510.41091034	526.02029125	2.7124757195	726.00580077	28.554803848	-1.1849057019	30.996364783	19.130266341	0	0	0	0	0
7500	2022-08-27	13:58:29.375	238.37395111	5720.974827	1661608709.376	0	899	2.0414283733	2.0928139879	510.309027	525.91531143	2.7124789778	725.99384798	28.555115087	-1.1638863576	31.144791622	19.129823558	0	0	0	0	0
7501	2022-08-27	13:58:30.342	238.37396229	5720.975095	1661608710.342	0	899	2.0443633773	2.0961742095	510.32756706	526.04154039	2.7305406659	725.99322308	28.559503555	-1.1669260263	30.912256241	19.128477097	0	0	0	0	0
7502	2022-08-27	13:58:31.303	238.37397343	5720.975362	1661608711.304	0	899	2.0443633773	2.0961742095	511.20685433	526.94790262	2.7305406659	726.0081488	28.559503555	-1.1370246529	30.912256241	19.134048399	0	0	0	0	0
7503	2022-08-27	13:58:32.240	238.37398427	5720.975622	1661608712.241	0	899	2.0437682235	2.0947999983	511.20685433	526.71451063	2.6912470201	726.00079669	28.559503555	-1.1698041278	30.912256241	19.129305454	0	0	0	0	0
7504	2022-08-27	13:58:33.125	238.37399451	5720.975868	1661608713.126	0	899	2.0437682235	2.0947999983	512.62853631	528.17931988	2.6912470201	725.98223877	28.559503555	-1.1620430946	30.912256241	19.13243866	0	0	0	0	0
7505	2022-08-27	13:58:34.069	238.37400543	5720.97613	1661608714.069	0	899	2.0422979766	2.0932933617	512.62853631	528.17941848	2.6912635828	725.99533869	28.559503555	-1.4073230044	30.912256241	19.107290761	0	0	0	0	0
7506	2022-08-27	13:58:34.990	238.37401609	5720.976386	1661608714.99	0	899	2.0423442963	2.0933413431	511.09762606	526.60222155	2.6912895883	725.98980147	28.562007209	-1.3154845309	30.912256241	19.114359167	0	0	0	0	0
7507	2022-08-27	13:58:35.930	238.37402698	5720.976647	1661608715.931	0	899	2.0422963654	2.0949422152	511.10807983	527.11737459	2.7761795274	725.98547242	28.564477921	-1.1376283169	30.912256241	19.130277634	0	0	0	0	0
7508	2022-08-27	13:58:36.834	238.37403743	5720.976898	1661608716.834	0	899	2.0422963654	2.0949422152	509.22170064	525.17190887	2.7761795274	725.99185241	28.564477921	-1.1405710108	31.062332267	19.131797222	0	0	0	0	0
7509	2022-08-27	13:58:37.802	238.37404863	5720.977167	1661608717.802	0	899	2.0463716632	2.0987958207	509.22170064	525.07258093	2.7594131135	725.99688074	28.564477921	-1.1393852794	31.065630641	19.121041999	0	0	0	0	0
7510	2022-08-27	13:58:38.723	238.37405931	5720.977423	1661608718.724	0	899	2.0463716632	2.0987958207	510.61977571	526.51417481	2.7594131135	726.0068711	28.564477921	-1.1361838508	30.912256241	19.102714678	0	0	0	0	0
7511	2022-08-27	13:58:39.684	238.37407043	5720.97769	1661608719.685	0	899	2.0387066729	2.0906786262	510.62881381	526.44521677	2.7462319467	726.00148627	28.56661597	-1.1736522566	30.912256241	19.124535756	0	0	0	0	0
7512	2022-08-27	13:58:40.619	238.37408125	5720.97795	1661608720.62	0	899	2.0387511634	2.0907247464	509.7171642	525.50548073	2.7462574811	726.0094269	28.56902504	-1.1320231458	31.138194874	19.113022204	0	0	0	0	0
7513	2022-08-27	13:58:41.562	238.37409216	5720.978212	1661608721.563	0	899	2.042418567	2.0940552297	509.7171642	525.37427461	2.7241153218	726.01072157	28.56902504	-1.1542713445	31.161283493	19.11040848	0	0	0	0	0
7514	2022-08-27	13:58:42.513	238.37410316	5720.978476	1661608722.513	0	899	2.042418567	2.0940552297	511.32092223	527.02729569	2.7241153218	726.01497221	28.56902504	-1.4375585389	31.078824138	19.094644711	0	0	0	0	0
7515	2022-08-27	13:58:43.423	238.37411369	5720.978729	1661608723.423	0	899	2.043022595	2.0939415839	511.32092223	526.80325642	2.6863999115	726.00621063	28.56902504	-1.4698529267	30.95843348	19.089519412	0	0	0	0	0
7516	2022-08-27	13:58:44.292	238.37412375	5720.97897	1661608724.292	0	899	2.043022595	2.0939415839	511.32985464	526.81245929	2.6863999115	726.03277588	28.56902504	-1.4778079987	31.161283493	19.089225769	0	0	0	0	0
7517	2022-08-27	13:58:45.203	238.37413429	5720.979223	1661608725.203	0	899	2.0433046802	2.0944605088	511.34499336	526.89829213	2.6982264899	726.01723293	28.572601457	-1.2328406722	31.161283493	19.113014575	0	0	0	0	0
7518	2022-08-27	13:58:46.091	238.37414457	5720.97947	1661608726.091	0	899	2.0433277309	2.0944843886	510.92542883	526.46604291	2.6982394593	726.03071726	28.573846817	-1.1734366417	31.161283493	19.090305328	0	0	0	0	0
7519	2022-08-27	13:58:47.000	238.37415509	5720.979722	1661608727	0	899	2.042302741	2.0932328771	510.92542883	526.40467488	2.6878977516	726.01467026	28.573846817	-1.1507142364	30.956784293	19.121061186	0	0	0	0	0
7520	2022-08-27	13:58:47.917	238.37416571	5720.979977	1661608727.917	0	899	2.042302741	2.0932328771	509.75380247	525.19755235	2.6878977516	726.0083606	28.573846817	-1.3874354836	31.068929015	19.100569908	0	0	0	0	0
7521	2022-08-27	13:58:48.854	238.37417655	5720.980237	1661608728.854	0	899	2.0393133751	2.0910866859	509.75380247	525.47772847	2.7352016858	726.02482999	28.573846817	-1.2635935829	30.938643234	19.109011795	0	0	0	0	0
7522	2022-08-27	13:58:49.809	238.37418762	5720.980503	1661608729.81	0	899	2.0393739919	2.0911495139	510.43898588	526.18425269	2.7352363267	726.04179049	28.577128164	-1.2672477297	30.912256241	19.114037646	0	0	0	0	0
7523	2022-08-27	13:58:50.714	238.37419809	5720.980754	1661608730.715	0	899	2.0434198993	2.0940407375	510.44626889	525.80814622	2.670543525	725.99962288	28.5788517	-1.2601334914	30.912256241	19.120562623	0	0	0	0	0
7524	2022-08-27	13:58:51.594	238.37420826	5720.980998	1661608731.594	0	899	2.0434198993	2.0940407375	512.49597248	527.91953563	2.670543525	726.01266823	28.5788517	-1.2141280174	30.912256241	19.130277634	0	0	0	0	0
7525	2022-08-27	13:58:52.476	238.37421848	5720.981244	1661608732.477	0	899	2.0395555478	2.0918291461	512.49597248	528.45615765	2.7606518526	726.03198242	28.5788517	-1.5168716908	30.912256241	19.091386795	0	0	0	0	0
7526	2022-08-27	13:58:53.407	238.37422926	5720.981502	1661608733.408	0	899	2.0395555478	2.0918291461	512.09673626	528.04448839	2.7606518526	726.02398358	28.5788517	-1.2092989881	30.912256241	19.125772868	0	0	0	0	0
7527	2022-08-27	13:58:54.306	238.37423966	5720.981752	1661608734.307	0	899	2.0358616743	2.086456558	512.09673626	527.55782602	2.6788766048	726.01971031	28.5788517	-1.1783196926	30.912256241	19.127037048	0	0	0	0	0
7528	2022-08-27	13:58:55.214	238.37425017	5720.982004	1661608735.215	0	899	2.035938587	2.0865362168	511.63564443	527.08306919	2.6789197274	726.02182876	28.583022301	-1.1349873985	30.912256241	19.133108455	0	0	0	0	0
7529	2022-08-27	13:58:56.163	238.37426115	5720.982268	1661608736.163	0	899	2.0415994214	2.0930158559	511.63788537	527.29292455	2.7138440853	726.02732516	28.583551407	-1.1712916505	30.912256241	19.127177573	0	0	0	0	0
7530	2022-08-27	13:58:57.148	238.37427256	5720.982541	1661608737.149	0	899	2.0415994214	2.0930158559	510.62391961	526.24793358	2.7138440853	726.00870782	28.583551407	-1.1832026243	30.912256241	19.128477097	0	0	0	0	0
7531	2022-08-27	13:58:58.069	238.37428322	5720.982797	1661608738.07	0	899	2.0414012529	2.0920491201	510.62391961	526.01467447	2.6745131574	726.02462263	28.583551407	-1.1891311865	30.912256241	19.132150827	0	0	0	0	0
7532	2022-08-27	13:58:58.997	238.37429396	5720.983055	1661608738.998	0	899	2.0414012529	2.0920491201	509.96067607	525.33144006	2.6745131574	726.01685015	28.583551407	-1.2131686834	31.045840396	19.131201675	0	0	0	0	0
7533	2022-08-27	13:58:59.938	238.37430485	5720.983316	1661608739.939	0	899	2.0396081228	2.0908179786	509.96726947	525.52342152	2.705781862	726.00435613	28.58511326	-1.2294452088	31.082122512	19.128968889	0	0	0	0	0
7534	2022-08-27	13:59:00.846	238.37431536	5720.983569	1661608740.847	0	899	2.0396700422	2.0908821317	511.41092444	527.01132202	2.7058168634	725.99831284	28.588464737	-1.1925265931	30.912256241	19.131485086	0	0	0	0	0
7535	2022-08-27	13:59:01.766	238.37432601	5720.983824	1661608741.767	0	899	2.0382369094	2.0890923088	511.41092444	526.91304709	2.6892730153	726.00153275	28.588464737	-1.1750643253	30.912256241	19.133159637	0	0	0	0	0
7536	2022-08-27	13:59:02.624	238.37433593	5720.984062	1661608742.624	0	899	2.0382369094	2.0890923088	510.92693644	526.41438822	2.6892730153	725.98505407	28.588464737	-1.1535059964	30.912256241	19.131013554	0	0	0	0	0
7537	2022-08-27	13:59:03.559	238.37434676	5720.984322	1661608743.56	0	899	2.0401202385	2.0907717023	510.92693644	526.33764461	2.6763372671	725.99900889	28.588464737	-1.1734366772	30.912256241	19.130466701	0	0	0	0	0
7538	2022-08-27	13:59:04.520	238.37435788	5720.984589	1661608744.521	0	899	2.0401290339	2.0907808114	512.01942439	527.46311367	2.6763421836	726.00177366	28.58894069	-1.1765411216	30.912256241	19.133198024	0	0	0	0	0
7539	2022-08-27	13:59:05.404	238.3743681	5720.984834	1661608745.404	0	899	2.0417501628	2.0936792905	512.03771508	527.86087135	2.7400363537	725.99030471	28.593255997	-1.160415411	30.912256241	19.130277634	0	0	0	0	0
7540	2022-08-27	13:59:06.318	238.37437868	5720.985088	1661608746.318	0	899	2.0417501628	2.0936792905	511.66897689	527.48073829	2.7400363537	725.99130269	28.593255997	-1.1659343432	30.912256241	19.130527029	0	0	0	0	0
7541	2022-08-27	13:59:07.242	238.37438938	5720.985345	1661608747.242	0	899	2.0421890538	2.0935057976	511.66897689	527.289917	2.707948362	726.00231934	28.593255997	-1.1343729496	30.912256241	19.133520126	0	0	0	0	0
7542	2022-08-27	13:59:08.177	238.37440021	5720.985605	1661608748.178	0	899	2.0421890538	2.0935057976	512.26814263	527.9073749	2.707948362	725.97853503	28.593255997	-1.2801503701	30.912256241	19.118093642	0	0	0	0	0
7543	2022-08-27	13:59:09.117	238.37441108	5720.985866	1661608749.117	0	899	2.0415468739	2.091858561	512.27066654	527.60693987	2.6570028407	725.98256981	28.593851191	-1.2065718213	30.912256241	19.122575103	0	0	0	0	0
7544	2022-08-27	13:59:10.062	238.37442201	5720.986128	1661608750.062	0	899	2.0416233408	2.0919377352	512.6085222	527.95516247	2.6570452476	726.00463867	28.597986221	-1.184830308	30.912256241	19.105070114	0	0	0	0	0
7545	2022-08-27	13:59:11.030	238.37443323	5720.986397	1661608751.031	0	899	2.0385925351	2.0898084739	512.6085222	528.25494271	2.7074104863	725.98538632	28.597986221	-1.2122093858	30.912256241	19.120213704	0	0	0	0	0
7546	2022-08-27	13:59:11.996	238.37444441	5720.986666	1661608751.997	0	899	2.0385925351	2.0898084739	511.62796088	527.24445157	2.7074104863	725.99282615	28.597986221	-1.199112634	30.912256241	19.126040099	0	0	0	0	0
7547	2022-08-27	13:59:12.904	238.37445491	5720.986918	1661608752.904	0	899	2.0376289742	2.0881737603	511.62796088	527.0460689	2.6740232787	725.98868061	28.597986221	-1.1784813286	30.912256241	19.128716121	0	0	0	0	0
7548	2022-08-27	13:59:13.848	238.37446584	5720.98718	1661608753.849	0	899	2.0376289742	2.0881737603	511.00126331	526.40048555	2.6740232787	725.98932814	28.597986221	-1.1551013617	30.912256241	19.131299189	0	0	0	0	0
7549	2022-08-27	13:59:14.762	238.37447641	5720.987434	1661608754.762	0	899	2.0426886561	2.0941164851	511.01145801	526.64242978	2.7130188469	725.98897648	28.600396302	-1.1319045357	30.912256241	19.13369823	0	0	0	0	0
7550	2022-08-27	13:59:15.638	238.37448655	5720.987677	1661608755.638	0	899	2.0427338429	2.0941633066	510.42351465	526.0366539	2.7130444214	725.97771045	28.602838516	-1.1360006332	30.912256241	19.133878708	0	0	0	0	0
7551	2022-08-27	13:59:16.565	238.37449728	5720.987935	1661608756.565	0	899	2.0432314292	2.095537788	510.42351465	526.30040602	2.7574931766	725.9842121	28.602838516	-1.3080145713	30.912256241	19.127284688	0	0	0	0	0
7552	2022-08-27	13:59:17.446	238.37450748	5720.988179	1661608757.446	0	899	2.0432314292	2.095537788	511.81160625	527.73167468	2.7574931766	725.98763007	28.602838516	-1.4022676139	30.912256241	19.122520043	0	0	0	0	0
7553	2022-08-27	13:59:18.384	238.37451833	5720.98844	1661608758.384	0	899	2.0411699573	2.0918549175	511.81160625	527.2512745	2.676720372	726.00506026	28.602838516	-1.1392560005	30.912256241	19.127758026	0	0	0	0	0
7554	2022-08-27	13:59:19.323	238.37452921	5720.988701	1661608759.324	0	899	2.0411699573	2.0918549175	511.78652939	527.22544116	2.676720372	726.00594062	28.602838516	-1.1392560005	30.912256241	19.128998131	0	0	0	0	0
7555	2022-08-27	13:59:20.230	238.37453971	5720.988953	1661608760.231	0	899	2.0420800284	2.093737072	511.80045471	527.5304172	2.7256046358	725.99427806	28.606125522	-1.1923110059	30.912256241	19.133144518	0	0	0	0	0
7556	2022-08-27	13:59:21.088	238.37454963	5720.989191	1661608761.088	0	899	2.0421050296	2.0937629819	511.75781781	527.48655446	2.725618856	725.99122104	28.607477188	-1.2141280174	30.912256241	19.133878708	0	0	0	0	0
7557	2022-08-27	13:59:21.992	238.37456009	5720.989442	1661608761.992	0	899	2.0436198967	2.0942778861	511.75781781	527.16901197	2.6722008412	725.99170164	28.607477188	-1.2047070352	30.912256241	19.133607031	0	0	0	0	0
7558	2022-08-27	13:59:22.924	238.37457088	5720.989701	1661608762.924	0	899	2.0436198967	2.0942778861	512.18237364	527.60635298	2.6722008412	726.00670619	28.607477188	-1.137811566	30.912256241	19.124848423	0	0	0	0	0
7559	2022-08-27	13:59:23.848	238.37458159	5720.989958	1661608763.849	0	899	2.0429663361	2.0943530005	512.18237364	527.83441636	2.7105411104	725.9960311	28.607477188	-1.1513932967	30.912256241	19.116734637	0	0	0	0	0
7560	2022-08-27	13:59:24.773	238.37459229	5720.990215	1661608764.774	0	899	2.0429663361	2.0943530005	512.74051736	528.40961669	2.7105411104	726.00701904	28.607477188	-1.1913409233	30.912256241	19.118034363	0	0	0	0	0
7561	2022-08-27	13:59:25.673	238.3746027	5720.990465	1661608765.673	0	899	2.0420615527	2.093253065	512.75969416	528.37651053	2.701666136	726.00025182	28.611995406	-1.1445592871	30.912256241	19.130667415	0	0	0	0	0
7562	2022-08-27	13:59:26.569	238.37461308	5720.990714	1661608766.57	0	899	2.0420694251	2.0932612211	512.31361338	527.91687014	2.7016705745	726.00365888	28.612421036	-1.1506495476	30.912256241	19.128837585	0	0	0	0	0
7563	2022-08-27	13:59:27.526	238.37462416	5720.99098	1661608767.527	0	899	2.0395161021	2.0910951492	512.31361338	528.05531645	2.7249276433	726.00362169	28.612421036	-1.2850333642	30.912256241	19.127531052	0	0	0	0	0
7564	2022-08-27	13:59:28.489	238.37463529	5720.991247	1661608768.489	0	899	2.0395161021	2.0910951492	512.4794499	528.22624858	2.7249276433	726.01317834	28.612421036	-1.193626092	30.912256241	19.128627777	0	0	0	0	0
7565	2022-08-27	13:59:29.378	238.37464558	5720.991494	1661608769.378	0	899	2.0393429781	2.090872345	512.4794499	528.21234369	2.7225931203	725.99131118	28.612421036	-1.2076174021	30.912256241	19.128837585	0	0	0	0	0
7566	2022-08-27	13:59:30.266	238.37465586	5720.991741	1661608770.266	0	899	2.0394223714	2.0909546209	512.2400115	527.96582353	2.7226382896	725.99114869	28.616719164	-1.2077252486	30.912256241	19.123833978	0	0	0	0	0
7567	2022-08-27	13:59:31.197	238.37466663	5720.991999	1661608771.197	0	899	2.0418021386	2.0919801854	512.24158484	527.53412104	2.6497911176	726.00497659	28.617090225	-1.2304046154	30.912256241	19.125597	0	0	0	0	0
7568	2022-08-27	13:59:32.134	238.37467748	5720.992259	1661608772.134	0	899	2.0418021386	2.0919801854	512.18900709	527.47997362	2.6497911176	726.00808574	28.617090225	-1.1636707783	30.912256241	19.127758026	0	0	0	0	0
7569	2022-08-27	13:59:33.051	238.37468809	5720.992514	1661608773.051	0	899	2.037767275	2.0898911954	512.18900709	528.10774794	2.7552997417	725.99756587	28.617090225	-1.1641558377	30.936994047	19.128115749	0	0	0	0	0
7570	2022-08-27	13:59:34.036	238.37469949	5720.992788	1661608774.036	0	899	2.037767275	2.0898911954	512.46244734	528.38968666	2.7552997417	725.98088023	28.617090225	-1.16855371	31.161283493	19.1313591	0	0	0	0	0
7571	2022-08-27	13:59:34.951	238.37471009	5720.993042	1661608774.952	0	899	2.0387754298	2.0919879282	512.47954103	528.73369005	2.8100233663	725.98959613	28.62111996	-1.4409755089	30.951836731	19.102283086	0	0	0	0	0
7572	2022-08-27	13:59:35.872	238.37472075	5720.993298	1661608775.873	0	899	2.038789492	2.092002518	513.22138105	529.49910814	2.8100316262	726.02075195	28.621881485	-1.4924567938	30.912256241	19.096788406	0	0	0	0	0
7573	2022-08-27	13:59:36.829	238.37473183	5720.993564	1661608776.83	0	899	2.0380245581	2.0894889372	513.22138105	528.96730942	2.7209597425	726.02008137	28.621881485	-1.1879670099	30.912256241	19.129312326	0	0	0	0	0
7574	2022-08-27	13:59:37.730	238.37474226	5720.993814	1661608777.731	0	899	2.0380245581	2.0894889372	511.74530148	527.44594288	2.7209597425	726.00190381	28.621881485	-1.1800766244	30.912256241	19.128942629	0	0	0	0	0
7575	2022-08-27	13:59:38.599	238.37475231	5720.994056	1661608778.6	0	899	2.0376351364	2.0905344184	511.74530148	527.88918426	2.7954254169	726.00138481	28.621881485	-1.1734366417	30.912256241	19.128837585	0	0	0	0	0
7576	2022-08-27	13:59:39.499	238.37476272	5720.994305	1661608779.499	0	899	2.0376351364	2.0905344184	511.46451842	527.59954341	2.7954254169	726.00771064	28.621881485	-1.1505740936	30.912256241	19.131728494	0	0	0	0	0
7577	2022-08-27	13:59:40.440	238.37477361	5720.994567	1661608780.44	0	899	2.0380724182	2.0901312886	511.4838624	527.35835233	2.7515450578	726.00240341	28.626450633	-1.1408081149	30.912256241	19.130069278	0	0	0	0	0
7578	2022-08-27	13:59:41.377	238.37478446	5720.994827	1661608781.377	0	899	2.0380765182	2.0901355391	511.56469727	527.44171004	2.7515474169	725.99101813	28.626672745	-1.1543575699	30.912256241	19.130812727	0	0	0	0	0
7579	2022-08-27	13:59:42.312	238.37479529	5720.995087	1661608782.313	0	899	2.0382147653	2.0896566228	511.56469727	527.25142105	2.7195507549	725.99850322	28.626672745	-1.1565780442	30.912256241	19.132400967	0	0	0	0	0
7580	2022-08-27	13:59:43.204	238.37480561	5720.995335	1661608783.205	0	899	2.0382147653	2.0896566228	511.49418211	527.1787436	2.7195507549	726.00658088	28.626672745	-1.1443221356	30.912256241	19.132591816	0	0	0	0	0
7581	2022-08-27	13:59:44.142	238.37481647	5720.995595	1661608784.143	0	899	2.0372545268	2.0897807294	511.49418211	527.51873611	2.7767113761	726.01141357	28.626672745	-1.1587878466	30.912256241	19.131719589	0	0	0	0	0
7582	2022-08-27	13:59:45.062	238.37482711	5720.995851	1661608785.062	0	899	2.0373225921	2.0898513169	512.24079424	528.28897445	2.7767509135	726.00555945	28.630361532	-1.2083719898	30.912256241	19.107846708	0	0	0	0	0
7583	2022-08-27	13:59:46.006	238.37483804	5720.996113	1661608786.007	0	899	2.0383070948	2.0898742014	512.24533932	527.9906647	2.7258884147	726.0148178	28.631433487	-1.1783196926	30.912256241	19.128118515	0	0	0	0	0
7584	2022-08-27	13:59:46.941	238.37484887	5720.996373	1661608786.942	0	899	2.0383070948	2.0898742014	511.29361201	527.00968332	2.7258884147	726.00676278	28.631433487	-1.2300596695	30.912256241	19.122928506	0	0	0	0	0
7585	2022-08-27	13:59:47.835	238.37485921	5720.996621	1661608787.836	0	899	2.0421555814	2.0936035638	511.29361201	526.94348122	2.714746953	726.00025586	28.631433487	-1.1887754739	30.912256241	19.101057293	0	0	0	0	0
7586	2022-08-27	13:59:48.752	238.37486981	5720.996876	1661608788.752	0	899	2.0421555814	2.0936035638	513.18747038	528.89530754	2.714746953	725.98144531	28.631433487	-1.1457666159	30.912256241	19.095348358	0	0	0	0	0
7587	2022-08-27	13:59:49.660	238.37488032	5720.997128	1661608789.66	0	899	2.0401478013	2.0930231376	513.20257982	529.36502766	2.7908376158	725.99162727	28.634990503	-1.152880821	30.912256241	19.120793526	0	0	0	0	0
7588	2022-08-27	13:59:50.582	238.374891	5720.997384	1661608790.582	0	899	2.0401722989	2.0930485477	512.52983135	528.67117732	2.7908518984	725.99696724	28.636316299	-1.1580548192	30.912256241	19.131021992	0	0	0	0	0
7589	2022-08-27	13:59:51.536	238.37490205	5720.997649	1661608791.537	0	899	2.0423145309	2.0964020508	512.52983135	529.02557648	2.8502171355	725.99705495	28.636316299	-1.2105709528	30.912256241	19.126949361	0	0	0	0	0
7590	2022-08-27	13:59:52.533	238.37491359	5720.997926	1661608792.534	0	899	2.0423145309	2.0964020508	509.66613546	526.06971269	2.8502171355	725.98973518	28.636316299	-1.4908292294	30.912256241	19.088504791	0	0	0	0	0
7591	2022-08-27	13:59:53.509	238.37492487	5720.998197	1661608793.509	0	899	2.0400523733	2.0930962995	509.66613546	525.76942326	2.799638178	725.99372631	28.636316299	-1.2444821675	30.912256241	19.11503471	0	0	0	0	0
7592	2022-08-27	13:59:54.433	238.37493557	5720.998454	1661608794.433	0	899	2.0400552673	2.0930993017	512.26100255	528.44628724	2.7996398707	726.01236993	28.636472929	-1.2303722173	30.912256241	19.113553698	0	0	0	0	0
7593	2022-08-27	13:59:55.404	238.37494682	5720.998724	1661608795.405	0	899	2.0397278524	2.0920648769	512.28039497	528.25197135	2.7636900456	725.99979668	28.641046524	-1.1343729496	30.912256241	19.129919052	0	0	0	0	0
7594	2022-08-27	13:59:56.346	238.37495772	5720.998985	1661608796.347	0	899	2.0397278524	2.0920648769	512.03216154	527.99599864	2.7636900456	725.99006582	28.641046524	-1.2045453163	30.912256241	19.121476571	0	0	0	0	0
7595	2022-08-27	13:59:57.229	238.37496793	5720.99923	1661608797.229	0	899	2.0364829964	2.0890247688	512.03216154	528.08446261	2.7785395621	726.00161036	28.641046524	-1.4875738621	30.912256241	19.087425232	0	0	0	0	0
7596	2022-08-27	13:59:58.076	238.37497774	5720.999466	1661608798.077	0	899	2.0364829964	2.0890247688	512.1151174	528.17001915	2.7785395621	726.00906514	28.641046524	-1.2613300061	30.912256241	19.121237875	0	0	0	0	0
7597	2022-08-27	13:59:58.986	238.37498828	5720.999719	1661608798.987	0	899	2.0399954419	2.0915111975	512.1151174	527.82759786	2.7210425611	726.00730886	28.641046524	-1.1819630024	30.912256241	19.113956628	0	0	0	0	0
7598	2022-08-27	13:59:59.947	238.3749994	5720.999986	1661608799.948	0	899	2.0400130293	2.0915294231	512.84415879	528.57906696	2.7210525595	726.02155511	28.64199843	-1.2356432297	30.912256241	19.10165044	0	0	0	0	0
7599	2022-08-27	14:00:00.884	238.37501023	5721.000246	1661608800.884	0	899	2.03764955	2.0903357416	512.86045618	528.97387752	2.7844294317	725.99373278	28.645837784	-1.491238778	30.912256241	19.082184937	0	0	0	0	0
7600	2022-08-27	14:00:01.793	238.37502076	5721.000498	1661608801.794	0	899	2.03764955	2.0903357416	511.22643938	527.288522	2.7844294317	726.00823126	28.645837784	-1.5593631133	30.912256241	19.068031336	0	0	0	0	0
7601	2022-08-27	14:00:02.721	238.3750315	5721.000756	1661608802.722	0	899	2.0391300843	2.0912206437	511.22643938	527.09437094	2.7517857566	726.0095708	28.645837784	-1.5344093691	30.912256241	19.072689448	0	0	0	0	0
7602	2022-08-27	14:00:03.683	238.37504263	5721.001023	1661608803.683	0	899	2.0391300843	2.0912206437	511.58121804	527.46016155	2.7517857566	726.01428061	28.645837784	-1.184830308	30.912256241	19.126317978	0	0	0	0	0
7603	2022-08-27	14:00:04.598	238.37505322	5721.001277	1661608804.598	0	899	2.0381535289	2.091579948	511.60123032	527.89811085	2.8218703221	726.00403317	28.650563764	-1.5118700708	30.912256241	19.105845584	0	0	0	0	0
7604	2022-08-27	14:00:05.519	238.37506388	5721.001533	1661608805.519	0	899	2.0381552972	2.0915817829	511.28422193	527.57101048	2.8218713656	726.00096929	28.650659561	-1.4955180765	30.912256241	19.107073841	0	0	0	0	0
7605	2022-08-27	14:00:06.489	238.3750751	5721.001803	1661608806.489	0	899	2.0428279014	2.0942773609	511.28422193	526.92907759	2.7139514465	726.01690916	28.650659561	-1.2594867147	30.912256241	19.124135845	0	0	0	0	0
7606	2022-08-27	14:00:07.400	238.37508565	5721.002056	1661608807.4	0	899	2.0428279014	2.0942773609	512.7037941	528.39208744	2.7139514465	725.98272705	28.650659561	-1.4908292294	30.912256241	19.11299324	0	0	0	0	0
7607	2022-08-27	14:00:08.259	238.37509559	5721.002294	1661608808.259	0	899	2.043180857	2.0916417888	512.7037941	527.47371083	2.5595281212	726.00527691	28.650659561	-1.2627852255	30.912256241	19.127072581	0	0	0	0	0
7608	2022-08-27	14:00:09.178	238.37510624	5721.00255	1661608809.179	0	899	2.043180857	2.0916417888	513.98693246	528.7938137	2.5595281212	725.9978476	28.650659561	-1.1415411834	31.133247312	19.133473289	0	0	0	0	0
7609	2022-08-27	14:00:10.121	238.37511714	5721.002811	1661608810.121	0	899	2.0397872079	2.0938693549	513.99860126	530.56057515	2.8533812177	725.98844617	28.653402505	-1.1665057283	31.161283493	19.130352222	0	0	0	0	0
7610	2022-08-27	14:00:11.066	238.37512809	5721.003074	1661608811.067	0	899	2.0398244838	2.0939080515	513.06310801	529.59507151	2.8534034432	725.99802262	28.655420303	-1.2210482698	31.161283493	19.127385601	0	0	0	0	0
7611	2022-08-27	14:00:12.022	238.37513914	5721.003339	1661608812.022	0	899	2.0385288715	2.0926475594	513.06310801	529.61643906	2.8569761953	726.01156798	28.655420303	-1.2049441606	30.984820473	19.127187451	0	0	0	0	0
7612	2022-08-27	14:00:12.973	238.37515015	5721.003604	1661608812.973	0	899	2.0385288715	2.0926475594	512.2919763	528.82042777	2.8569761953	726.01153564	28.655420303	-1.1750643253	30.912256241	19.127397537	0	0	0	0	0
7613	2022-08-27	14:00:13.881	238.37516067	5721.003856	1661608813.882	0	899	2.0362272048	2.0886676998	512.2919763	528.32332246	2.7736578513	726.009302	28.655420303	-1.2066257189	31.113457067	19.109940674	0	0	0	0	0
7614	2022-08-27	14:00:14.796	238.37517126	5721.00411	1661608814.797	0	899	2.0362797745	2.0887222154	511.80471644	527.82099635	2.7736883735	725.98597525	28.658270969	-1.1631210111	31.161283493	19.12076513	0	0	0	0	0
7615	2022-08-27	14:00:15.674	238.37518142	5721.004354	1661608815.675	0	899	2.0374856594	2.0905189348	511.81267847	528.00100171	2.8025269598	725.97833575	28.660150528	-1.1294900179	31.161283493	19.130638123	0	0	0	0	0
7616	2022-08-27	14:00:16.598	238.37519212	5721.004611	1661608816.599	0	899	2.0374856594	2.0905189348	511.78695252	527.97446206	2.8025269598	726.00306025	28.660150528	-1.1379193683	30.978223725	19.127600095	0	0	0	0	0
7617	2022-08-27	14:00:17.509	238.37520265	5721.004864	1661608817.509	0	899	2.0414958196	2.0909416283	511.78695252	526.84409175	2.612420183	726.00819852	28.660150528	-1.2652859917	30.912256241	19.116117351	0	0	0	0	0
7618	2022-08-27	14:00:18.411	238.37521309	5721.005114	1661608818.411	0	899	2.0414958196	2.0909416283	514.00993372	529.13247466	2.612420183	726.00518799	28.660150528	-1.5103610754	30.912256241	19.098588943	0	0	0	0	0
7619	2022-08-27	14:00:19.359	238.37522407	5721.005378	1661608819.36	0	899	2.0385997504	2.0919726428	514.00993372	530.36344821	2.8185139759	726.00543132	28.660150528	-1.231805878	31.153037558	19.109729704	0	0	0	0	0
7620	2022-08-27	14:00:20.269	238.37523461	5721.005631	1661608820.27	0	899	2.0386671161	2.0920425436	513.33817795	529.67055752	2.8185536758	726.00109742	28.663799299	-1.2006432892	31.161283493	19.126152114	0	0	0	0	0
7621	2022-08-27	14:00:21.138	238.37524465	5721.005872	1661608821.138	0	899	2.0414653	2.0927681013	513.34251344	529.01584903	2.7081669088	726.00411482	28.664819717	-1.1906510213	31.161283493	19.12540091	0	0	0	0	0
7622	2022-08-27	14:00:22.042	238.37525513	5721.006123	1661608822.043	0	899	2.0414653	2.0927681013	513.30089086	528.97295563	2.7081669088	726.0129245	28.664819717	-1.1970107192	31.161283493	19.125490062	0	0	0	0	0
7623	2022-08-27	14:00:22.956	238.37526569	5721.006377	1661608822.956	0	899	2.040987059	2.0943406263	513.30089086	529.60670147	2.8143078362	726.01162457	28.664819717	-1.1835044251	31.161283493	19.128626122	0	0	0	0	0
7624	2022-08-27	14:00:23.825	238.37527575	5721.006618	1661608823.825	0	899	2.040987059	2.0943406263	511.48643673	527.73460835	2.8143078362	726.00416858	28.664819717	-1.1816288193	30.965030228	19.12891398	0	0	0	0	0
7625	2022-08-27	14:00:24.677	238.37528562	5721.006855	1661608824.678	0	899	2.0377714216	2.0895836079	511.49449642	527.29603772	2.7392244573	725.99366609	28.666723529	-1.1819306351	31.011207467	19.130411716	0	0	0	0	0
7626	2022-08-27	14:00:25.571	238.37529596	5721.007103	1661608825.571	0	899	2.0378247086	2.089638842	512.21142614	528.0352973	2.7392549902	725.98212276	28.669610977	-1.1750643253	31.161283493	19.132799149	0	0	0	0	0
7627	2022-08-27	14:00:26.479	238.37530647	5721.007355	1661608826.479	0	899	2.0367861006	2.0892122002	512.21142614	528.23140694	2.7721737688	725.9827315	28.669610977	-1.1722186259	31.052437144	19.131225169	0	0	0	0	0
7628	2022-08-27	14:00:27.415	238.37531731	5721.007616	1661608827.416	0	899	2.0367861006	2.0892122002	511.5036749	527.50151999	2.7721737688	725.99049388	28.669610977	-1.1742127684	30.912256241	19.129055023	0	0	0	0	0
7629	2022-08-27	14:00:28.348	238.37532811	5721.007875	1661608828.349	0	899	2.0383316197	2.0911339709	511.5036749	527.60467357	2.7895031643	725.99645996	28.669610977	-1.2255215645	30.912256241	19.127758026	0	0	0	0	0
7630	2022-08-27	14:00:29.250	238.37533854	5721.008125	1661608829.25	0	899	2.0383316197	2.0911339709	511.99002635	528.10633429	2.7895031643	726.00636867	28.669610977	-1.1507573065	30.912256241	19.132298375	0	0	0	0	0
7631	2022-08-27	14:00:30.197	238.3753495	5721.008388	1661608830.197	0	899	2.0368303062	2.0889568907	512.0026329	527.92375876	2.7566729572	726.00386906	28.672585936	-1.1485799156	30.912256241	19.12699467	0	0	0	0	0
7632	2022-08-27	14:00:31.105	238.37536002	5721.008641	1661608831.106	0	899	2.0368654982	2.088993377	512.17520159	528.10181455	2.7566932602	726.01470947	28.67449379	-1.1734366417	30.912256241	19.128837585	0	0	0	0	0
7633	2022-08-27	14:00:32.026	238.37537068	5721.008896	1661608832.027	0	899	2.0411390056	2.0940289583	512.17520159	528.30189926	2.7902682038	726.01477253	28.67449379	-1.1990048199	30.93534486	19.125369962	0	0	0	0	0
7634	2022-08-27	14:00:32.941	238.37538127	5721.009151	1661608832.942	0	899	2.0411390056	2.0940289583	512.79415782	528.94034436	2.7902682038	726.0123291	28.67449379	-1.1408835649	31.161283493	19.134239197	0	0	0	0	0
7635	2022-08-27	14:00:33.854	238.37539183	5721.009404	1661608833.854	0	899	2.037834722	2.0904168379	512.79415782	528.87202876	2.7788212908	726.00147414	28.67449379	-1.4228665552	31.161283493	19.10476346	0	0	0	0	0
7636	2022-08-27	14:00:34.759	238.3754023	5721.009655	1661608834.759	0	899	2.037834722	2.0904168379	512.78220793	528.8597042	2.7788212908	726.00537109	28.67449379	-1.4957121611	31.161283493	19.097148895	0	0	0	0	0
7637	2022-08-27	14:00:35.676	238.37541292	5721.00991	1661608835.676	0	899	2.0398370099	2.0935935046	512.79887479	529.22174408	2.8365734555	725.99587305	28.678420856	-1.2335521267	31.161283493	19.123870774	0	0	0	0	0
7638	2022-08-27	14:00:36.625	238.3754239	5721.010174	1661608836.625	0	899	2.0398507189	2.093607733	512.26492827	528.67074592	2.836581582	725.98986938	28.679162979	-1.156567298	31.161283493	19.131688465	0	0	0	0	0
7639	2022-08-27	14:00:37.551	238.37543462	5721.010431	1661608837.551	0	899	2.0397425255	2.0905354088	512.26492827	527.76224225	2.6841129904	725.98858643	28.679162979	-1.1555324793	31.161283493	19.133520126	0	0	0	0	0
7640	2022-08-27	14:00:38.418	238.37544466	5721.010672	1661608838.419	0	899	2.0397425255	2.0905354088	513.31206852	528.84106115	2.6841129904	726.00548468	28.679162979	-1.1400320412	31.161283493	19.133219334	0	0	0	0	0
7641	2022-08-27	14:00:39.338	238.37545531	5721.010927	1661608839.339	0	899	2.037434773	2.0896109472	513.31206852	529.28441338	2.7584318045	726.0043335	28.679162979	-1.1587878466	31.161283493	19.1313591	0	0	0	0	0
7642	2022-08-27	14:00:40.217	238.37546549	5721.011172	1661608840.218	0	899	2.0375130379	2.0896920927	512.98946936	528.95204565	2.758476974	725.98570363	28.68340472	-1.1687477685	31.161283493	19.129469992	0	0	0	0	0
7643	2022-08-27	14:00:41.102	238.37547573	5721.011417	1661608841.103	0	899	2.0385831554	2.0901308559	512.99206153	528.75222825	2.7245279949	725.99218184	28.684015274	-1.1701813936	31.161283493	19.129198074	0	0	0	0	0
7644	2022-08-27	14:00:42.049	238.37548669	5721.011681	1661608842.05	0	899	2.0385831554	2.0901308559	512.51711494	528.26269032	2.7245279949	726.01110557	28.684015274	-1.1999318876	30.933695673	19.128868621	0	0	0	0	0
7645	2022-08-27	14:00:42.983	238.3754975	5721.01194	1661608842.984	0	899	2.0391149571	2.0914087371	512.51711494	528.48762233	2.7622728325	726.00949602	28.684015274	-1.1945423054	31.068929015	19.129291181	0	0	0	0	0
7646	2022-08-27	14:00:43.940	238.37550856	5721.012206	1661608843.94	0	899	2.0391149571	2.0914087371	512.64408742	528.61855139	2.7622728325	726.00994873	28.684015274	-1.1897132397	31.161283493	19.129558563	0	0	0	0	0
7647	2022-08-27	14:00:44.851	238.37551912	5721.012459	1661608844.852	0	899	2.0377205919	2.0906778892	512.65930028	528.84916754	2.7982991535	726.01571999	28.687600786	-1.1446455307	30.974925351	19.132523177	0	0	0	0	0
7648	2022-08-27	14:00:45.753	238.37552955	5721.012709	1661608845.753	0	899	2.0377428417	2.0907009702	513.93827492	530.16861035	2.7983121789	726.02117112	28.688806534	-1.1563948124	31.040892835	19.132590048	0	0	0	0	0
7649	2022-08-27	14:00:46.665	238.37554012	5721.012963	1661608846.666	0	899	2.0389615355	2.0915005307	513.93827492	530.02978631	2.7751038402	726.01781822	28.688806534	-1.1724126442	31.105211132	19.132125008	0	0	0	0	0
7650	2022-08-27	14:00:47.615	238.3755511	5721.013226	1661608847.615	0	899	2.0389615355	2.0915005307	511.71860364	527.74061668	2.7751038402	726.00585655	28.688806534	-1.1408835649	30.912256241	19.133520126	0	0	0	0	0
7651	2022-08-27	14:00:48.509	238.37556146	5721.013475	1661608848.51	0	899	2.0423947599	2.0948883705	511.71860364	527.69964737	2.7682226239	726.02297428	28.688806534	-1.1526544481	30.912256241	19.129975944	0	0	0	0	0
7652	2022-08-27	14:00:49.418	238.37557198	5721.013727	1661608849.419	0	899	2.0423947599	2.0948883705	512.54214149	528.54890441	2.7682226239	726.02307129	28.688806534	-1.160415411	30.912256241	19.133159637	0	0	0	0	0
7653	2022-08-27	14:00:50.328	238.3755825	5721.01398	1661608850.328	0	899	2.0418504589	2.0941010578	512.5602429	528.49734002	2.7564434784	726.02312747	28.69307374	-1.1723156086	30.912256241	19.128223066	0	0	0	0	0
7654	2022-08-27	14:00:51.234	238.375593	5721.014232	1661608851.235	0	899	2.0418578916	2.0941087639	510.97800755	526.86593346	2.756447756	726.02515255	28.693475723	-1.345245764	31.075525764	19.125397057	0	0	0	0	0
7655	2022-08-27	14:00:52.144	238.37560352	5721.014484	1661608852.144	0	899	2.0389989612	2.0908203327	510.97800755	526.7568506	2.7380895145	726.04495866	28.693475723	-1.1716149927	30.936994047	19.114751576	0	0	0	0	0
7656	2022-08-27	14:00:53.071	238.37561425	5721.014742	1661608853.071	0	899	2.0389989612	2.0908203327	513.25905532	529.10833643	2.7380895145	726.02251429	28.693475723	-1.4012111962	30.912256241	19.108562103	0	0	0	0	0
7657	2022-08-27	14:00:53.992	238.37562491	5721.014998	1661608853.992	0	899	2.0395175121	2.0922897592	513.25905532	529.39660863	2.7863727422	726.02229804	28.693475723	-1.3276973221	30.912256241	19.117581601	0	0	0	0	0
7658	2022-08-27	14:00:54.904	238.37563547	5721.015251	1661608854.905	0	899	2.0395257165	2.0922982687	511.91263981	528.00788848	2.7863775206	726.02568408	28.693919946	-1.1625821069	30.93534486	19.129959106	0	0	0	0	0
7659	2022-08-27	14:00:55.802	238.37564587	5721.015501	1661608855.803	0	899	2.0381978404	2.0904181753	511.93105751	527.86798436	2.7597003902	726.02964651	28.698266983	-1.1698364161	31.161283493	19.130919703	0	0	0	0	0
7660	2022-08-27	14:00:56.785	238.37565723	5721.015774	1661608856.785	0	899	2.0381978404	2.0904181753	513.13019589	529.10445312	2.7597003902	726.0395811	28.698266983	-1.2082749013	31.073876577	19.126872991	0	0	0	0	0
7661	2022-08-27	14:00:57.700	238.37566784	5721.016028	1661608857.701	0	899	2.0387029396	2.0910738669	513.13019589	529.14677713	2.7667909327	726.03584623	28.698266983	-1.2127159171	30.920502176	19.125284195	0	0	0	0	0
7662	2022-08-27	14:00:58.599	238.37567824	5721.016278	1661608858.6	0	899	2.0387029396	2.0910738669	513.17504357	529.19302467	2.7667909327	726.02931587	28.698266983	-1.1915887547	31.161283493	19.129204466	0	0	0	0	0
7663	2022-08-27	14:00:59.505	238.37568872	5721.016529	1661608859.505	0	899	2.0376707096	2.0907328008	513.1782778	529.41717883	2.8037628917	726.01210638	28.699028508	-1.1933996685	31.121703003	19.13204735	0	0	0	0	0
7664	2022-08-27	14:01:00.420	238.37569931	5721.016783	1661608860.42	0	899	2.0377450675	2.090809942	512.85382313	529.08271765	2.8038065105	726.02416992	28.703058243	-1.4712973833	30.912256241	19.122356415	0	0	0	0	0
7665	2022-08-27	14:01:01.371	238.37571032	5721.017048	1661608861.372	0	899	2.04206608	2.0958709881	512.85382313	529.27528199	2.8360429407	726.02477138	28.703058243	-1.2182888345	31.121703003	19.11884126	0	0	0	0	0
7666	2022-08-27	14:01:02.256	238.37572056	5721.017293	1661608862.256	0	899	2.04206608	2.0958709881	512.25643282	528.65876338	2.8360429407	726.02813721	28.703058243	-1.1652984619	31.161283493	19.129919052	0	0	0	0	0
7667	2022-08-27	14:01:03.253	238.37573211	5721.017571	1661608863.254	0	899	2.0402416507	2.0935114967	512.25643282	528.50935849	2.8110045284	726.02136109	28.703058243	-1.1652984619	31.161283493	19.129312667	0	0	0	0	0
7668	2022-08-27	14:01:04.207	238.37574314	5721.017835	1661608864.207	0	899	2.0402467587	2.0935167963	513.11650995	529.39674217	2.8110075288	726.02286312	28.70333472	-1.2020769467	31.161283493	19.112367592	0	0	0	0	0
7669	2022-08-27	14:01:05.198	238.37575462	5721.018111	1661608865.199	0	899	2.0367814448	2.0897314277	513.13503434	529.34518663	2.7991798581	726.01136426	28.707696915	-1.1846362234	31.144791622	19.09423386	0	0	0	0	0
7670	2022-08-27	14:01:06.194	238.37576613	5721.018387	1661608866.194	0	899	2.0367814448	2.0897314277	512.1976885	528.37822963	2.7991798581	726.01239014	28.707696915	-1.1360006332	30.912256241	19.1140728	0	0	0	0	0
7671	2022-08-27	14:01:07.137	238.37577705	5721.018649	1661608867.137	0	899	2.0364209778	2.0894191664	512.1976885	528.39592319	2.8021469503	726.0201897	28.707696915	-1.3929544	30.912256241	19.096745118	0	0	0	0	0
7672	2022-08-27	14:01:08.062	238.37578775	5721.018906	1661608868.062	0	899	2.0364209778	2.0894191664	513.4042547	529.64064701	2.8021469503	726.02557454	28.707696915	-1.4908292294	30.912256241	19.086704254	0	0	0	0	0
7673	2022-08-27	14:01:09.029	238.37579896	5721.019175	1661608869.03	0	899	2.0352987278	2.0880056416	513.4042547	529.55987999	2.7886330772	726.02565538	28.707696915	-1.5045834172	30.984820473	19.082717062	0	0	0	0	0
7674	2022-08-27	14:01:09.997	238.37581016	5721.019444	1661608869.998	0	899	2.0353608468	2.0880700729	512.78130484	528.91754393	2.7886693637	726.04342469	28.711067389	-1.2736721568	30.981522099	19.096415993	0	0	0	0	0
7675	2022-08-27	14:01:10.936	238.37582102	5721.019704	1661608870.936	0	899	2.0389148978	2.0904770087	512.78681616	528.54252718	2.7248383791	726.01592735	28.712366104	-1.1586153531	31.024400964	19.117107012	0	0	0	0	0
7676	2022-08-27	14:01:11.851	238.37583162	5721.019959	1661608871.852	0	899	2.0389148978	2.0904770087	510.51575367	526.2016848	2.7248383791	726.0051989	28.712366104	-1.1862639015	30.95843348	19.1234385	0	0	0	0	0
7677	2022-08-27	14:01:12.845	238.37584311	5721.020235	1661608872.845	0	899	2.0361853551	2.0891007926	510.51575367	526.63732658	2.7981980667	726.0127713	28.712366104	-1.1609113122	30.912256241	19.101453187	0	0	0	0	0
7678	2022-08-27	14:01:13.880	238.37585509	5721.020522	1661608873.88	0	899	2.0361853551	2.0891007926	514.61512076	530.86614755	2.7981980667	726.01437681	28.712366104	-1.2500981337	30.912256241	19.084792409	0	0	0	0	0
7679	2022-08-27	14:01:14.796	238.37586571	5721.020777	1661608874.797	0	899	2.0391712641	2.0907525684	514.63133698	530.44764008	2.7254934043	726.00025708	28.716173728	-1.2248425192	30.912256241	19.119078756	0	0	0	0	0
7680	2022-08-27	14:01:15.658	238.37587568	5721.021016	1661608875.659	0	899	2.0391894269	2.0907713914	512.82223441	528.58299956	2.7255037545	725.99949191	28.717157364	-1.3535673192	30.912256241	19.120138156	0	0	0	0	0
7681	2022-08-27	14:01:16.628	238.3758869	5721.021286	1661608876.628	0	899	2.0410154571	2.0934215623	512.82223441	528.82176683	2.7655444683	726.00639697	28.717157364	-1.4038413526	30.912256241	19.110033692	0	0	0	0	0
7682	2022-08-27	14:01:17.552	238.3758976	5721.021542	1661608877.553	0	899	2.0410154571	2.0934215623	511.52106427	527.48000151	2.7655444683	725.99938965	28.717157364	-1.16855371	30.912256241	19.106870651	0	0	0	0	0
7683	2022-08-27	14:01:18.559	238.37590926	5721.021822	1661608878.56	0	899	2.0392221251	2.0909854162	511.52106427	527.29714324	2.7348047852	726.0154613	28.717157364	-1.2213500549	30.912256241	19.119210035	0	0	0	0	0
7684	2022-08-27	14:01:19.490	238.37592002	5721.022081	1661608879.49	0	899	2.0392419191	2.0910059323	512.7628701	528.57731569	2.7348161033	726.0128675	28.718229319	-1.1891095536	30.912256241	19.128189087	0	0	0	0	0
7685	2022-08-27	14:01:20.401	238.37593057	5721.022334	1661608880.401	0	899	2.0417012597	2.0924010669	512.77852359	528.24786785	2.6768055859	726.00463867	28.721918106	-1.2206386328	30.912256241	19.125957489	0	0	0	0	0
7686	2022-08-27	14:01:21.315	238.37594115	5721.022588	1661608881.315	0	899	2.0417012597	2.0924010669	513.3878748	528.87560178	2.6768055859	726.0167875	28.721918106	-1.1790203069	31.148089996	19.126298879	0	0	0	0	0
7687	2022-08-27	14:01:22.276	238.37595227	5721.022854	1661608882.276	0	899	2.0393739379	2.092308414	513.3878748	529.580516	2.7949135058	725.99755981	28.721918106	-1.1675620569	30.989768035	19.127109212	0	0	0	0	0
7688	2022-08-27	14:01:23.168	238.3759626	5721.023102	1661608883.169	0	899	2.0393739379	2.092308414	512.82901729	529.0040317	2.7949135058	725.99128652	28.721918106	-1.1392560005	30.912256241	19.134599686	0	0	0	0	0
7689	2022-08-27	14:01:24.101	238.37597339	5721.023361	1661608884.101	0	899	2.0386797379	2.0901085317	512.82901729	528.5468912	2.7182722761	725.99948625	28.721918106	-1.1392560005	30.912256241	19.132262565	0	0	0	0	0
7690	2022-08-27	14:01:25.051	238.37598439	5721.023625	1661608885.051	0	899	2.0387121218	2.0901420897	512.46519898	528.17203174	2.7182906862	725.99753434	28.723672362	-1.1392560005	30.912256241	19.132200418	0	0	0	0	0
7691	2022-08-27	14:01:25.973	238.37599507	5721.023882	1661608885.974	0	899	2.0406692618	2.0925978007	512.47782011	528.3228292	2.741421367	725.9940808	28.726648331	-1.1367336298	30.912256241	19.131169641	0	0	0	0	0
7692	2022-08-27	14:01:26.825	238.37600492	5721.024118	1661608886.825	0	899	2.0406692618	2.0925978007	512.01820658	527.84900514	2.741421367	726.00335693	28.726648331	-1.1417782654	30.912256241	19.132035413	0	0	0	0	0
7693	2022-08-27	14:01:27.736	238.37601547	5721.024371	1661608887.737	0	899	2.0387623779	2.093032904	512.01820658	528.58252434	2.8644644087	726.02417033	28.726648331	-1.1490218639	30.912256241	19.134239197	0	0	0	0	0
7694	2022-08-27	14:01:28.654	238.3760261	5721.024626	1661608888.655	0	899	2.0387623779	2.093032904	512.41966048	528.99696569	2.8644644087	726.00871348	28.726648331	-1.1670446096	30.912256241	19.132350644	0	0	0	0	0
7695	2022-08-27	14:01:29.565	238.37603663	5721.024879	1661608889.565	0	899	2.0359512008	2.0878320687	512.42590397	528.29156313	2.7451565938	726.00582138	28.728120652	-1.1738678083	30.912256241	19.130550385	0	0	0	0	0
7696	2022-08-27	14:01:30.523	238.37604773	5721.025146	1661608890.524	0	899	2.0360112612	2.0878943288	513.04608623	528.93115338	2.7451911229	726.00941801	28.731378555	-1.160415411	30.912256241	19.129558563	0	0	0	0	0
7697	2022-08-27	14:01:31.428	238.37605821	5721.025397	1661608891.429	0	899	2.0378745402	2.0899713544	513.04608623	528.98228499	2.7537612701	726.00586988	28.731378555	-1.1470277159	30.912256241	19.128900528	0	0	0	0	0
7698	2022-08-27	14:01:32.390	238.37606933	5721.025664	1661608892.39	0	899	2.0378745402	2.0899713544	513.44816754	529.39685572	2.7537612701	726.00678986	28.731378555	-1.132475868	30.912256241	19.128619327	0	0	0	0	0
7699	2022-08-27	14:01:33.338	238.37608031	5721.025927	1661608893.339	0	899	2.0378821729	2.0912200172	513.44816754	529.77880306	2.817676865	726.00688121	28.731378555	-1.190047373	30.912256241	19.123556301	0	0	0	0	0
7700	2022-08-27	14:01:34.234	238.37609068	5721.026176	1661608894.235	0	899	2.0378821729	2.0912200172	511.74688756	528.02341249	2.817676865	725.98700355	28.731378555	-1.4908292294	30.912256241	19.08814621	0	0	0	0	0
7701	2022-08-27	14:01:35.163	238.37610142	5721.026434	1661608895.163	0	899	2.0375588165	2.0898965445	511.76389123	527.73665676	2.766594653	725.99756385	28.735393537	-1.4838766428	30.912256241	19.085376133	0	0	0	0	0
7702	2022-08-27	14:01:36.028	238.37611144	5721.026674	1661608896.028	0	899	2.0375714492	2.0899096437	511.31901748	527.27794148	2.7666019668	726.01184082	28.736078262	-1.4826909304	30.912256241	19.084903717	0	0	0	0	0
7703	2022-08-27	14:01:36.905	238.3761216	5721.026918	1661608896.906	0	899	2.0379022138	2.0922333892	511.31901748	527.88633391	2.8687613841	726.0150385	28.736078262	-1.3142664583	30.912256241	19.122385139	0	0	0	0	0
7704	2022-08-27	14:01:37.809	238.37613205	5721.027169	1661608897.809	0	899	2.0379022138	2.0922333892	512.09757305	528.69011556	2.8687613841	726.0159807	28.736078262	-1.1782118414	30.912256241	19.12776947	0	0	0	0	0
7705	2022-08-27	14:01:38.806	238.3761436	5721.027446	1661608898.807	0	899	2.0413643781	2.0954016562	512.09757305	528.57171791	2.8489290713	726.00791274	28.736078262	-1.1699119096	30.912256241	19.128687183	0	0	0	0	0
7706	2022-08-27	14:01:39.773	238.37615479	5721.027715	1661608899.774	0	899	2.0413747296	2.0954124016	512.03668633	528.50890923	2.8489352312	726.01010354	28.73663829	-1.1721755621	30.912256241	19.128436726	0	0	0	0	0
7707	2022-08-27	14:01:40.628	238.37616469	5721.027952	1661608900.629	0	899	2.0398599071	2.0925001822	512.05539173	528.11191026	2.7791251262	726.0156824	28.741052628	-1.1788370467	31.027699338	19.130455459	0	0	0	0	0
7708	2022-08-27	14:01:41.539	238.37617523	5721.028206	1661608901.54	0	899	2.0398599071	2.0925001822	512.26048657	528.32343626	2.7791251262	726.01932753	28.741052628	-1.1832026243	31.161283493	19.133159637	0	0	0	0	0
7709	2022-08-27	14:01:42.470	238.376186	5721.028464	1661608902.47	0	899	2.0393237337	2.0910947647	512.26048657	528.06095388	2.7350706797	726.02666509	28.741052628	-1.1557803975	31.026050151	19.130798239	0	0	0	0	0
7710	2022-08-27	14:01:43.404	238.37619681	5721.028723	1661608903.404	0	899	2.0393237337	2.0910947647	512.82072945	528.63847722	2.7350706797	726.02423015	28.741052628	-1.2535258934	31.082122512	19.12041918	0	0	0	0	0
7711	2022-08-27	14:01:44.413	238.37620848	5721.029004	1661608904.413	0	899	2.0351783058	2.08681897	512.82390286	528.63401403	2.7337733025	726.01129474	28.741800409	-1.4402425708	30.912256241	19.101185628	0	0	0	0	0
7712	2022-08-27	14:01:45.365	238.3762195	5721.029268	1661608905.365	0	899	2.0352477564	2.0868909533	514.44851555	530.30895063	2.733813082	726.02934457	28.745569229	-1.1278623343	30.912256241	19.134239197	0	0	0	0	0
7713	2022-08-27	14:01:46.259	238.37622986	5721.029517	1661608906.26	0	899	2.0364264981	2.0901844082	514.44851555	530.95239857	2.8412747224	726.01409063	28.745569229	-1.4058785446	30.912256241	19.117974742	0	0	0	0	0
7714	2022-08-27	14:01:47.157	238.37624024	5721.029766	1661608907.157	0	899	2.0364264981	2.0901844082	512.66964018	529.11645558	2.8412747224	726.02526855	28.745569229	-1.4664143324	30.912256241	19.114433289	0	0	0	0	0
7715	2022-08-27	14:01:48.118	238.37625137	5721.030033	1661608908.118	0	899	2.0352559207	2.0871743051	512.66964018	528.55984114	2.7480074412	726.0326049	28.745569229	-1.4950869099	30.912256241	19.090962252	0	0	0	0	0
7716	2022-08-27	14:01:49.049	238.37626214	5721.030291	1661608909.049	0	899	2.0352606581	2.0871792161	514.40394986	530.34792208	2.7480101687	726.03027263	28.745826304	-1.2735104435	30.912256241	19.115454124	0	0	0	0	0
7717	2022-08-27	14:01:50.082	238.37627411	5721.030579	1661608910.083	0	899	2.0361019791	2.0896289155	514.42351078	530.85792776	2.8298190928	726.04090043	28.750421524	-1.2702227602	30.912256241	19.129226697	0	0	0	0	0
7718	2022-08-27	14:01:51.061	238.37628543	5721.03085	1661608911.061	0	899	2.0361019791	2.0896289155	515.19434549	531.65338852	2.8298190928	726.04693604	28.750421524	-1.1392560005	30.912256241	19.133520126	0	0	0	0	0
7719	2022-08-27	14:01:51.990	238.37629618	5721.031108	1661608911.99	0	899	2.040126721	2.0919052601	515.19434549	531.08133451	2.7344074927	726.02739832	28.750421524	-1.1436538996	30.912256241	19.13254609	0	0	0	0	0
7720	2022-08-27	14:01:52.941	238.3763072	5721.031373	1661608912.942	0	899	2.040126721	2.0919052601	513.39781782	529.22940752	2.7344074927	726.02405836	28.750421524	-1.1457666159	30.912256241	19.132078171	0	0	0	0	0
7721	2022-08-27	14:01:53.858	238.3763178	5721.031627	1661608913.858	0	899	2.0389668072	2.0916848204	513.40191174	529.53165651	2.7843142177	726.01877498	28.751385152	-1.1441712387	30.912256241	19.130697579	0	0	0	0	0
7722	2022-08-27	14:01:54.780	238.37632848	5721.031884	1661608914.781	0	899	2.0390329639	2.091753436	513.50152353	529.63462806	2.7843527411	726.02789307	28.754968643	-1.1360006332	30.912256241	19.133878708	0	0	0	0	0
7723	2022-08-27	14:01:55.700	238.37633913	5721.032139	1661608915.701	0	899	2.0376188821	2.089392601	513.50152353	529.35442022	2.7374409753	726.02932153	28.754968643	-1.144602414	30.912256241	19.133244634	0	0	0	0	0
7724	2022-08-27	14:01:56.594	238.37634947	5721.032387	1661608916.594	0	899	2.0376188821	2.089392601	513.58709072	529.44262906	2.7374409753	726.02240111	28.754968643	-1.1701813936	30.912256241	19.1313591	0	0	0	0	0
7725	2022-08-27	14:01:57.493	238.37635987	5721.032637	1661608917.493	0	899	2.0342014194	2.0857441474	513.58709072	529.39817238	2.7299948138	726.02698684	28.754968643	-1.1626790588	30.912256241	19.130118894	0	0	0	0	0
7726	2022-08-27	14:01:58.394	238.37637031	5721.032887	1661608918.395	0	899	2.0342014194	2.0857441474	515.02459047	530.87992641	2.7299948138	726.00956271	28.754968643	-1.1734366417	30.912256241	19.128118515	0	0	0	0	0
7727	2022-08-27	14:01:59.378	238.37638169	5721.033161	1661608919.378	0	899	2.0397665196	2.0914411131	515.02459047	530.87710651	2.7295237786	726.00694669	28.754968643	-1.1734366417	30.912256241	19.127531228	0	0	0	0	0
7728	2022-08-27	14:02:00.319	238.37639258	5721.033422	1661608920.319	0	899	2.0398432875	2.0915206761	513.08434827	528.8774047	2.7295675847	726.00454449	28.759125299	-1.1990372274	30.912256241	19.125487864	0	0	0	0	0
7729	2022-08-27	14:02:01.290	238.37640383	5721.033692	1661608921.291	0	899	2.0360135193	2.0892397807	513.08704272	529.38689387	2.8144473662	726.01035334	28.759759903	-1.1945961714	30.912256241	19.129198074	0	0	0	0	0
7730	2022-08-27	14:02:02.234	238.37641476	5721.033954	1661608922.235	0	899	2.0360135193	2.0892397807	512.41809738	528.69669734	2.8144473662	726.00747458	28.759759903	-1.2048579091	30.912256241	19.124982404	0	0	0	0	0
7731	2022-08-27	14:02:03.191	238.37642583	5721.03422	1661608923.192	0	899	2.0369562707	2.0909553285	512.41809738	528.92667571	2.8529678792	725.99097326	28.759759903	-1.1973879677	31.10026357	19.130497699	0	0	0	0	0
7732	2022-08-27	14:02:04.098	238.37643632	5721.034472	1661608924.098	0	899	2.0369562707	2.0909553285	513.54830969	530.09330008	2.8529678792	725.99213738	28.759759903	-1.1782334269	31.047489583	19.131122589	0	0	0	0	0
7733	2022-08-27	14:02:05.010	238.37644689	5721.034725	1661608925.011	0	899	2.0391050078	2.0909691835	513.56445813	529.43550924	2.7401560882	726.00333309	28.763559847	-1.1510914761	31.108509506	19.131261623	0	0	0	0	0
7734	2022-08-27	14:02:05.960	238.37645788	5721.034989	1661608925.961	0	899	2.039123873	2.0909887383	514.10609928	529.99395375	2.7401668991	726.00790951	28.76458168	-1.1439556381	31.006259906	19.127011722	0	0	0	0	0
7735	2022-08-27	14:02:06.861	238.3764683	5721.035239	1661608926.861	0	899	2.036862327	2.087619129	514.10609928	529.6700991	2.6859531808	726.00787677	28.76458168	-1.1395253985	30.912256241	19.125559118	0	0	0	0	0
7736	2022-08-27	14:02:07.812	238.37647932	5721.035504	1661608927.813	0	899	2.036862327	2.087619129	512.64837154	528.16824024	2.6859531808	726.00804815	28.76458168	-1.172283321	30.912256241	19.128468836	0	0	0	0	0
7737	2022-08-27	14:02:08.710	238.3764897	5721.035753	1661608928.71	0	899	2.0362654324	2.0887306834	512.64837154	528.69818176	2.7748835529	726.01358982	28.76458168	-1.1806587178	30.912256241	19.127832034	0	0	0	0	0
7738	2022-08-27	14:02:09.569	238.37649965	5721.035992	1661608929.57	0	899	2.0362654324	2.0887306834	512.08096557	528.11301166	2.7748835529	726.01242409	28.76458168	-1.1669260263	30.912256241	19.127397537	0	0	0	0	0
7739	2022-08-27	14:02:10.490	238.3765103	5721.036247	1661608930.49	0	899	2.0384740126	2.0910312536	512.09085895	528.13398236	2.7766905966	726.00664798	28.766916376	-1.1718413553	30.912256241	19.127578975	0	0	0	0	0
7740	2022-08-27	14:02:11.428	238.37652117	5721.036508	1661608931.429	0	899	2.0385165353	2.0910753523	514.79000433	530.91783633	2.7767152977	726.01070298	28.769220352	-1.1678962108	30.912256241	19.128366155	0	0	0	0	0
7741	2022-08-27	14:02:12.417	238.3765326	5721.036783	1661608932.417	0	899	2.0362140621	2.0885131761	514.79000433	530.85596084	2.7663846536	726.02449854	28.769220352	-1.1576667898	30.912256241	19.128449623	0	0	0	0	0
7742	2022-08-27	14:02:13.296	238.37654279	5721.037027	1661608933.297	0	899	2.0362140621	2.0885131761	515.02721944	531.10057914	2.7663846536	726.03565019	28.769220352	-1.184830308	30.912256241	19.124156952	0	0	0	0	0
7743	2022-08-27	14:02:14.193	238.37655316	5721.037276	1661608934.193	0	899	2.0362731358	2.0891214514	515.03135801	531.27408211	2.794620985	726.0209674	28.770191458	-1.1744391223	30.912256241	19.126667793	0	0	0	0	0
7744	2022-08-27	14:02:15.107	238.37656374	5721.03753	1661608935.107	0	899	2.0363424398	2.0891933411	512.66015358	528.82833825	2.7946615476	726.02397146	28.773950577	-1.1669260263	30.912256241	19.128118515	0	0	0	0	0
7745	2022-08-27	14:02:16.028	238.3765744	5721.037786	1661608936.028	0	899	2.0362838532	2.0884300813	512.66015358	528.612068	2.7584074385	726.01500899	28.773950577	-1.1766272862	30.912256241	19.127545931	0	0	0	0	0
7746	2022-08-27	14:02:16.983	238.37658545	5721.038051	1661608936.983	0	899	2.0362838532	2.0884300813	512.23266588	528.1712786	2.7584074385	726.00591879	28.773950577	-1.3875324663	30.912256241	19.107223776	0	0	0	0	0
7747	2022-08-27	14:02:17.927	238.37659639	5721.038313	1661608937.928	0	899	2.0367563457	2.0891875614	512.23266588	528.25511815	2.7724769936	726.00958899	28.773950577	-1.4264021236	30.912256241	19.091989517	0	0	0	0	0
7748	2022-08-27	14:02:18.923	238.37660791	5721.03859	1661608938.923	0	899	2.0367563457	2.0891875614	515.89579324	532.03282681	2.7724769936	726.00387553	28.773950577	-1.4264776067	30.912256241	19.087477071	0	0	0	0	0
7749	2022-08-27	14:02:19.818	238.37661826	5721.038838	1661608939.818	0	899	2.0399476742	2.0929830601	515.9052973	532.20391845	2.7993388729	726.01405183	28.776176945	-1.5038935483	30.912256241	19.080694514	0	0	0	0	0
7750	2022-08-27	14:02:20.746	238.37662902	5721.039096	1661608940.747	0	899	2.0399927911	2.0930298632	514.09560941	530.33721643	2.7993652767	726.02019172	28.778619766	-1.463385417	30.960082667	19.084958714	0	0	0	0	0
7751	2022-08-27	14:02:21.700	238.37664005	5721.039361	1661608941.7	0	899	2.0378322445	2.0898320177	514.09560941	530.03483664	2.7488150829	726.00297455	28.778619766	-1.3276649745	31.014505841	19.104743326	0	0	0	0	0
7752	2022-08-27	14:02:22.601	238.37665049	5721.039612	1661608942.602	0	899	2.0378322445	2.0898320177	510.53303646	526.36180823	2.7488150829	726.02111938	28.778619766	-1.4283639414	30.979872912	19.088073554	0	0	0	0	0
7753	2022-08-27	14:02:23.496	238.37666083	5721.03986	1661608943.496	0	899	2.0353651063	2.0875217174	510.53303646	526.42915424	2.7601571991	726.00227528	28.778619766	-1.3486843575	31.161283493	19.093216271	0	0	0	0	0
7754	2022-08-27	14:02:24.395	238.37667125	5721.04011	1661608944.396	0	899	2.0353651063	2.0875217174	513.97421291	529.97747625	2.7601571991	726.02032471	28.778619766	-1.2808618546	31.161283493	19.119474411	0	0	0	0	0
7755	2022-08-27	14:02:25.368	238.3766825	5721.04038	1661608945.368	0	899	2.0375641044	2.0904004247	513.98955948	530.18540494	2.7922772229	726.01629922	28.782228116	-1.4073984441	30.974925351	19.096976489	0	0	0	0	0
7756	2022-08-27	14:02:26.256	238.37669279	5721.040627	1661608946.257	0	899	2.0375864888	2.0904236434	513.49628297	529.67666345	2.7922903056	726.023697	28.783441544	-1.4550207853	30.912256241	19.10146904	0	0	0	0	0
7757	2022-08-27	14:02:27.194	238.37670363	5721.040887	1661608947.194	0	899	2.041810841	2.0939819064	513.49628297	529.43836222	2.7524043489	726.02022931	28.783441544	-1.1711945794	30.912256241	19.128649465	0	0	0	0	0
7758	2022-08-27	14:02:28.150	238.3767147	5721.041153	1661608948.15	0	899	2.041810841	2.0939819064	514.66822416	530.64668766	2.7524043489	726.02065373	28.783441544	-1.1452707036	30.912256241	19.132572351	0	0	0	0	0
7759	2022-08-27	14:02:29.115	238.37672587	5721.041421	1661608949.115	0	899	2.0355861685	2.0892823889	514.67681736	531.17581828	2.8392395059	726.03675367	28.785459342	-1.5296234248	30.912256241	19.094567975	0	0	0	0	0
7760	2022-08-27	14:02:30.045	238.37673663	5721.041679	1661608950.045	0	899	2.0356367188	2.0893348565	513.53313422	529.99565202	2.8392695768	726.03039187	28.788202286	-1.5949990749	30.912256241	19.092826843	0	0	0	0	0
7761	2022-08-27	14:02:30.921	238.37674677	5721.041923	1661608950.921	0	899	2.0383924054	2.0893145503	513.53313422	529.11892832	2.6925161365	726.02703857	28.788202286	-1.5949990749	30.912256241	19.092826843	0	0	0	0	0
7762	2022-08-27	14:02:31.813	238.37675711	5721.042171	1661608951.814	0	899	2.0383924054	2.0893145503	512.60169808	528.15922298	2.6925161365	726.03743678	28.788202286	-1.1867920634	30.912256241	19.116615043	0	0	0	0	0
7763	2022-08-27	14:02:32.733	238.37676774	5721.042426	1661608952.733	0	899	2.0378550175	2.0905378431	512.60169808	528.70432252	2.7839823719	726.03240118	28.788202286	-1.3167887642	30.912256241	19.114049154	0	0	0	0	0
7764	2022-08-27	14:02:33.655	238.37677843	5721.042682	1661608953.656	0	899	2.0378550175	2.0905378431	512.48488806	528.58384309	2.7839823719	726.02819056	28.788202286	-1.3965869179	30.966679415	19.114767163	0	0	0	0	0
7765	2022-08-27	14:02:34.617	238.37678955	5721.042949	1661608954.617	0	899	2.0376850501	2.0895070986	512.48594395	528.32181834	2.7398461707	726.02841328	28.788451277	-1.171819825	31.148089996	19.128627701	0	0	0	0	0
7766	2022-08-27	14:02:35.516	238.37679997	5721.043199	1661608955.517	0	899	2.0377671578	2.0895922077	513.61106056	529.48198235	2.7398932564	726.00987274	28.792901993	-1.2004815837	30.912256241	19.126397682	0	0	0	0	0
7767	2022-08-27	14:02:36.451	238.37681079	5721.043459	1661608956.452	0	899	2.0383057027	2.0896513253	513.61106056	529.33021046	2.7144700388	726.02643833	28.792901993	-1.295413667	30.912256241	19.123650481	0	0	0	0	0
7768	2022-08-27	14:02:37.331	238.37682096	5721.043703	1661608957.331	0	899	2.0383057027	2.0896513253	515.25627819	531.02578025	2.7144700388	726.01354495	28.792901993	-1.7789238691	30.912256241	19.097507477	0	0	0	0	0
7769	2022-08-27	14:02:38.210	238.37683113	5721.043947	1661608958.21	0	899	2.0339899313	2.0884858028	515.25627819	532.03444877	2.8826208933	726.02828757	28.792901993	-1.5089381586	30.912256241	19.117442504	0	0	0	0	0
7770	2022-08-27	14:02:39.128	238.37684176	5721.044202	1661608959.128	0	899	2.0339899313	2.0884858028	514.5088341	531.26266583	2.8826208933	726.04534912	28.792901993	-1.1425112486	30.912256241	19.128837585	0	0	0	0	0
7771	2022-08-27	14:02:40.095	238.37685296	5721.044471	1661608960.096	0	899	2.0383988914	2.0907006932	514.52630495	530.56755668	2.7636321867	726.03766678	28.797005698	-1.3571459718	30.912256241	19.099784017	0	0	0	0	0
7772	2022-08-27	14:02:41.036	238.37686384	5721.044732	1661608961.036	0	899	2.0384104532	2.0907126815	515.70443892	531.78246113	2.7636388725	726.03319747	28.797632217	-1.2150981624	30.912256241	19.116753963	0	0	0	0	0
7773	2022-08-27	14:02:41.970	238.37687465	5721.044992	1661608961.97	0	899	2.0366645138	2.0875517591	515.70443892	531.35868845	2.6929428949	726.02796461	28.797632217	-1.1311177015	30.912256241	19.127037048	0	0	0	0	0
7774	2022-08-27	14:02:42.884	238.37688524	5721.045246	1661608962.885	0	899	2.0366645138	2.0875517591	513.57362363	529.1631921	2.6929428949	726.01144753	28.797632217	-1.1417243994	30.912256241	19.126743405	0	0	0	0	0
7775	2022-08-27	14:02:43.796	238.37689579	5721.045499	1661608963.796	0	899	2.0384003832	2.0899334149	513.57362363	529.34856526	2.7240100053	726.03269544	28.797632217	-1.1449689431	30.912256241	19.129064345	0	0	0	0	0
7776	2022-08-27	14:02:44.717	238.37690646	5721.045755	1661608964.718	0	899	2.0384174947	2.0899511482	514.93804352	530.75495307	2.7240197583	726.03729491	28.798559467	-1.1457666159	30.912256241	19.131654739	0	0	0	0	0
7777	2022-08-27	14:02:45.651	238.37691727	5721.046014	1661608965.652	0	899	2.0409598764	2.0914656774	514.95333725	530.43418734	2.6677552053	726.05122305	28.802148819	-1.1467690231	30.912256241	19.133464043	0	0	0	0	0
7778	2022-08-27	14:02:46.589	238.37692812	5721.046275	1661608966.59	0	899	2.0409598764	2.0914656774	512.4409861	527.84630831	2.6677552053	726.03579085	28.802148819	-1.2426281323	30.912256241	19.1307525	0	0	0	0	0
7779	2022-08-27	14:02:47.513	238.37693882	5721.046532	1661608967.514	0	899	2.0389611111	2.0905356919	512.4409861	528.18954045	2.7254208564	726.04521856	28.802148819	-1.4058247307	30.912256241	19.125823558	0	0	0	0	0
7780	2022-08-27	14:02:48.436	238.37694949	5721.046788	1661608968.436	0	899	2.0389611111	2.0905356919	513.63348923	529.4186921	2.7254208564	726.06347333	28.802148819	-1.44851017	30.912256241	19.127397537	0	0	0	0	0
7781	2022-08-27	14:02:49.355	238.37696014	5721.047043	1661608969.356	0	899	2.0376393783	2.0901648824	513.63814897	529.72660029	2.7761641207	726.02860447	28.803245229	-1.238068583	30.912256241	19.127106281	0	0	0	0	0
7782	2022-08-27	14:02:50.296	238.37697102	5721.047304	1661608970.296	0	899	2.0377064114	2.0902343995	514.98043821	531.11116686	2.7762030747	726.03753662	28.806879044	-1.1636707783	30.912256241	19.127037048	0	0	0	0	0
7783	2022-08-27	14:02:51.227	238.37698181	5721.047563	1661608971.228	0	899	2.0379487522	2.0887550797	514.98043821	530.57783663	2.6871118208	726.03697962	28.806879044	-1.1666242153	30.912256241	19.130631314	0	0	0	0	0
7784	2022-08-27	14:02:52.180	238.37699284	5721.047828	1661608972.181	0	899	2.0379487522	2.0887550797	512.63743916	528.16387433	2.6871118208	726.04337215	28.806879044	-1.1413471359	30.912256241	19.130998611	0	0	0	0	0
7785	2022-08-27	14:02:53.130	238.37700382	5721.048092	1661608973.13	0	899	2.0389037131	2.0919026353	512.63743916	528.82995749	2.7988590363	726.05004438	28.806879044	-1.2002013377	30.912256241	19.133840561	0	0	0	0	0
7786	2022-08-27	14:02:54.042	238.37701438	5721.048345	1661608974.042	0	899	2.0389037131	2.0919026353	513.62079693	529.84437627	2.7988590363	726.05079904	28.806879044	-1.2047609012	30.912256241	19.130915522	0	0	0	0	0
7787	2022-08-27	14:02:54.971	238.37702514	5721.048603	1661608974.972	0	899	2.0377151084	2.0890019046	513.62993567	529.33613307	2.7122029813	726.04099299	28.809029421	-1.1742990025	30.912256241	19.13142131	0	0	0	0	0
7788	2022-08-27	14:02:55.882	238.37703568	5721.048856	1661608975.883	0	899	2.0377610109	2.0890494676	514.40906	530.13923786	2.7122290412	726.05421256	28.811517715	-1.1376283169	30.912256241	19.131669127	0	0	0	0	0
7789	2022-08-27	14:02:56.812	238.37704645	5721.049115	1661608976.813	0	899	2.0356592503	2.0870964833	514.40906	530.20148371	2.7226419192	726.03861747	28.811517715	-1.1818228589	30.912256241	19.129989801	0	0	0	0	0
7790	2022-08-27	14:02:57.730	238.37705706	5721.049369	1661608977.73	0	899	2.0356592503	2.0870964833	513.83359911	529.6083561	2.7226419192	726.04763895	28.811517715	-1.2014193527	30.912256241	19.124215638	0	0	0	0	0
7791	2022-08-27	14:02:58.681	238.37706808	5721.049634	1661608978.682	0	899	2.0365354376	2.0886892725	513.83359911	529.82238519	2.758467468	726.04101239	28.811517715	-1.1363994325	30.912256241	19.1254252	0	0	0	0	0
7792	2022-08-27	14:02:59.552	238.37707815	5721.049876	1661608979.552	0	899	2.0365623473	2.0887171728	514.26996263	530.27241988	2.758483015	726.05272346	28.812977305	-1.2920505858	30.912256241	19.113412769	0	0	0	0	0
7793	2022-08-27	14:03:00.467	238.37708874	5721.05013	1661608980.467	0	899	2.0331164961	2.0839025908	514.28413912	529.8914134	2.692296327	726.05287868	28.816308975	-1.6519669294	30.912256241	19.068338394	0	0	0	0	0
7794	2022-08-27	14:03:01.358	238.37709906	5721.050377	1661608981.359	0	899	2.0331164961	2.0839025908	514.02104697	529.62033705	2.692296327	726.05512606	28.816308975	-1.2698024543	30.912256241	19.115372626	0	0	0	0	0
7795	2022-08-27	14:03:02.295	238.3771099	5721.050638	1661608982.295	0	899	2.0383510613	2.0895719973	514.02104697	529.71398973	2.7079810811	726.06609097	28.816308975	-1.1384582977	30.912256241	19.132794854	0	0	0	0	0
7796	2022-08-27	14:03:03.224	238.37712066	5721.050896	1661608983.225	0	899	2.0383510613	2.0895719973	513.61324104	529.29373358	2.7079810811	726.06994629	28.816308975	-1.1360006332	30.912256241	19.133520126	0	0	0	0	0
7797	2022-08-27	14:03:04.144	238.3771313	5721.051151	1661608984.144	0	899	2.0363657985	2.0883141276	513.61324104	529.53319183	2.7480916431	726.05156096	28.816308975	-1.1616011242	30.912256241	19.130835944	0	0	0	0	0
7798	2022-08-27	14:03:05.020	238.37714145	5721.051395	1661608985.021	0	899	2.0364164238	2.0883666093	513.86422835	529.79213287	2.7481207847	726.04839886	28.819055153	-1.1483858634	30.912256241	19.13109888	0	0	0	0	0
7799	2022-08-27	14:03:05.982	238.37715257	5721.051662	1661608985.982	0	899	2.0367342773	2.0890725471	513.87305335	529.91834328	2.767714532	726.05967015	28.821130753	-1.454988418	30.912256241	19.081927205	0	0	0	0	0
7800	2022-08-27	14:03:06.882	238.377163	5721.051912	1661608986.883	0	899	2.0367342773	2.0890725471	513.93988565	529.98726237	2.767714532	726.04887784	28.821130753	-1.4758353328	30.956784293	19.086031491	0	0	0	0	0
7801	2022-08-27	14:03:07.790	238.37717351	5721.052164	1661608987.791	0	899	2.0356102959	2.0870640608	513.93988565	529.72338514	2.7235592838	726.04925537	28.821130753	-1.2141280174	30.912256241	19.13243866	0	0	0	0	0
7802	2022-08-27	14:03:08.683	238.37718383	5721.052412	1661608988.683	0	899	2.0356102959	2.0870640608	513.07725104	528.83425834	2.7235592838	726.03720517	28.821130753	-1.2141280174	30.912256241	19.13243866	0	0	0	0	0
7803	2022-08-27	14:03:09.630	238.37719479	5721.052675	1661608989.63	0	899	2.0371981269	2.0896109865	513.08651717	529.12653055	2.7709447498	726.0393317	28.823313467	-1.2071431046	30.912256241	19.129863057	0	0	0	0	0
7804	2022-08-27	14:03:10.528	238.37720519	5721.052924	1661608990.528	0	899	2.0372422941	2.0896567872	514.2202997	530.29591048	2.7709703756	726.0513148	28.825708389	-1.1973448321	30.912256241	19.127165965	0	0	0	0	0
7805	2022-08-27	14:03:11.500	238.37721644	5721.053194	1661608991.5	0	899	2.038131022	2.0891732851	514.2202997	529.86597329	2.6990498921	726.0423972	28.825708389	-1.1827822071	30.923800551	19.128168561	0	0	0	0	0
7806	2022-08-27	14:03:12.443	238.37722735	5721.053456	1661608992.443	0	899	2.038131022	2.0891732851	514.4628997	530.11595464	2.6990498921	726.01587722	28.825708389	-1.1933889223	31.088719261	19.13045748	0	0	0	0	0
7807	2022-08-27	14:03:13.384	238.37723825	5721.053718	1661608993.385	0	899	2.037972994	2.0909974703	514.4628997	530.72842161	2.8014207137	726.00664394	28.825708389	-1.1587878466	30.912256241	19.133520126	0	0	0	0	0
7808	2022-08-27	14:03:14.332	238.37724921	5721.053981	1661608994.332	0	899	2.037972994	2.0909974703	514.19646822	530.4535665	2.8014207137	726.00834161	28.825708389	-1.1626683221	30.912256241	19.133376886	0	0	0	0	0
7809	2022-08-27	14:03:15.240	238.37725972	5721.054233	1661608995.24	0	899	2.0352789646	2.0875673336	514.211223	530.26321294	2.7670694392	726.00917589	28.82917648	-1.1477499008	30.912256241	19.131991039	0	0	0	0	0
7810	2022-08-27	14:03:16.170	238.37727049	5721.054492	1661608996.17	0	899	2.0353027808	2.0875920294	513.12588574	529.14407746	2.7670832514	726.00673286	28.830469131	-1.1343729496	30.912256241	19.132799149	0	0	0	0	0
7811	2022-08-27	14:03:17.115	238.37728142	5721.054754	1661608997.115	0	899	2.0367095111	2.088498145	513.12588574	528.97888632	2.7394022963	726.01085819	28.830469131	-1.1361838492	30.912256241	19.132899417	0	0	0	0	0
7812	2022-08-27	14:03:18.029	238.377292	5721.055008	1661608998.029	0	899	2.0367095111	2.088498145	512.68845643	528.52794264	2.7394022963	725.9975113	28.830469131	-1.390960181	30.912256241	19.111218812	0	0	0	0	0
7813	2022-08-27	14:03:18.944	238.37730259	5721.055262	1661608998.944	0	899	2.0388623884	2.0892529097	512.69624613	528.08978158	2.6644850638	726.00838364	28.832305441	-1.3703181159	30.912256241	19.110300847	0	0	0	0	0
7814	2022-08-27	14:03:19.875	238.37731337	5721.055521	1661608999.875	0	899	2.0389152373	2.0893076357	514.33401658	529.77690143	2.6645145258	726.02026367	28.835168839	-1.1392560005	30.912256241	19.126317978	0	0	0	0	0
7815	2022-08-27	14:03:20.802	238.3773241	5721.055778	1661609000.802	0	899	2.0346216636	2.0870807443	514.33401658	530.44777442	2.7767506304	726.007515	28.835168839	-1.1343406715	30.912256241	19.111998766	0	0	0	0	0
7816	2022-08-27	14:03:21.720	238.37733473	5721.056034	1661609001.721	0	899	2.0346216636	2.0870807443	516.09398219	532.26287863	2.7767506304	726.01466461	28.835168839	-1.1651906075	30.912256241	19.100119395	0	0	0	0	0
7817	2022-08-27	14:03:22.661	238.37734562	5721.056295	1661609002.662	0	899	2.0380041138	2.0928500408	516.09398219	532.9744885	2.8950877068	725.99757638	28.835168839	-1.4642477209	30.912256241	19.119187374	0	0	0	0	0
7818	2022-08-27	14:03:23.604	238.37735653	5721.056557	1661609003.604	0	899	2.0380041138	2.0928500408	514.21737718	531.03650312	2.8950877068	725.9954357	28.835168839	-1.1371001676	30.912256241	19.129919052	0	0	0	0	0
7819	2022-08-27	14:03:24.561	238.3773676	5721.056823	1661609004.561	0	899	2.037389776	2.0874220069	514.2203832	529.56047472	2.6478602856	726.01334608	28.835875391	-1.1404309249	30.912256241	19.129589889	0	0	0	0	0
7820	2022-08-27	14:03:25.496	238.37737843	5721.057082	1661609005.496	0	899	2.037462297	2.0874970873	513.68982598	529.01432968	2.6479004919	725.99293326	28.83980751	-1.1832026243	30.912256241	19.127758026	0	0	0	0	0
7821	2022-08-27	14:03:26.398	238.37738887	5721.057333	1661609006.398	0	899	2.0392445004	2.0935633683	513.68982598	530.31915358	2.86628951	725.99673846	28.83980751	-1.1892820423	30.912256241	19.126899189	0	0	0	0	0
7822	2022-08-27	14:03:27.328	238.37739964	5721.057591	1661609007.329	0	899	2.0392445004	2.0935633683	514.11006519	530.75299691	2.86628951	726.00098788	28.83980751	-1.1669260263	30.912256241	19.129198074	0	0	0	0	0
7823	2022-08-27	14:03:28.236	238.37741015	5721.057844	1661609008.237	0	899	2.0359282158	2.0896539728	514.11006519	530.59722774	2.8402961245	726.01363711	28.83980751	-1.1485691868	30.912256241	19.131385614	0	0	0	0	0
7824	2022-08-27	14:03:29.095	238.37742009	5721.058082	1661609009.096	0	899	2.0359282158	2.0896539728	514.4736984	530.97252242	2.8402961245	726.016874	28.83980751	-1.1410237661	30.912256241	19.106325832	0	0	0	0	0
7825	2022-08-27	14:03:29.983	238.37743036	5721.058329	1661609009.983	0	899	2.0383017645	2.0891733675	514.49145107	530.09144814	2.6900254997	726.01837926	28.843978111	-1.1679609122	30.912256241	19.083351034	0	0	0	0	0
7826	2022-08-27	14:03:30.865	238.37744058	5721.058574	1661609010.866	0	899	2.038311527	2.0891834802	513.58982841	529.16251999	2.6900309961	726.01656882	28.844507217	-1.3810542001	30.912256241	19.083621234	0	0	0	0	0
7827	2022-08-27	14:03:31.772	238.37745106	5721.058826	1661609011.772	0	899	2.0338445608	2.0853659447	513.58982841	529.3971999	2.729359216	726.04058474	28.844507217	-1.4107292093	30.912256241	19.097578023	0	0	0	0	0
7828	2022-08-27	14:03:32.717	238.377462	5721.059088	1661609012.717	0	899	2.0338445608	2.0853659447	516.08505849	531.96922866	2.729359216	726.03358308	28.844507217	-1.1864578724	30.912256241	19.126317978	0	0	0	0	0
7829	2022-08-27	14:03:33.676	238.3774731	5721.059354	1661609013.676	0	899	2.0382845323	2.0886530987	516.08505849	531.57796948	2.6640890042	726.02593994	28.844507217	-1.4729249477	30.912256241	19.079502106	0	0	0	0	0
7830	2022-08-27	14:03:34.621	238.37748405	5721.059617	1661609014.622	0	899	2.0382995339	2.088668633	512.26008319	527.63821788	2.6640973688	726.02656565	28.845320278	-1.2387368308	30.912256241	19.124468481	0	0	0	0	0
7831	2022-08-27	14:03:35.539	238.37749468	5721.059872	1661609015.54	0	899	2.038443468	2.0911428352	512.2759096	528.36870791	2.784050811	726.04261749	28.849054337	-1.2352875471	30.912256241	19.130277634	0	0	0	0	0
7832	2022-08-27	14:03:36.460	238.37750532	5721.060128	1661609016.46	0	899	2.038443468	2.0911428352	514.81717437	530.98980478	2.784050811	726.01063386	28.849054337	-1.1415087569	30.912256241	19.109888582	0	0	0	0	0
7833	2022-08-27	14:03:37.397	238.37751617	5721.060388	1661609017.397	0	899	2.0349630188	2.0870112859	514.81717437	530.81638568	2.7550972398	726.0214961	28.849054337	-1.360519856	30.912256241	19.098268964	0	0	0	0	0
7834	2022-08-27	14:03:38.296	238.37752659	5721.060638	1661609018.297	0	899	2.0349630188	2.0870112859	514.70983047	530.7057058	2.7550972398	726.02756	28.849054337	-1.4745526314	30.912256241	19.099308014	0	0	0	0	0
7835	2022-08-27	14:03:39.243	238.37753755	5721.060901	1661609019.244	0	899	2.037382915	2.0892223914	514.71323176	530.62567892	2.7411410879	726.01721313	28.849853048	-1.4283100106	30.912256241	19.104268762	0	0	0	0	0
7836	2022-08-27	14:03:40.210	238.37754873	5721.061169	1661609020.21	0	899	2.0374537335	2.0892958002	511.01468551	526.813033	2.7411817362	726.02563679	28.853693008	-1.2059897184	30.912256241	19.128118515	0	0	0	0	0
7837	2022-08-27	14:03:41.125	238.37755933	5721.061424	1661609021.126	0	899	2.0376608567	2.0901149768	511.01468551	526.99892338	2.7724574143	726.01433356	28.853693008	-1.1751613593	30.912256241	19.093394917	0	0	0	0	0
7838	2022-08-27	14:03:42.085	238.37757043	5721.06169	1661609022.085	0	899	2.0376608567	2.0901149768	515.50159513	531.62618089	2.7724574143	726.02038574	28.853693008	-1.1701813936	30.912256241	19.087785721	0	0	0	0	0
7839	2022-08-27	14:03:42.992	238.37758093	5721.061942	1661609022.992	0	899	2.0346869693	2.0869657066	515.50159513	531.59559247	2.7673572752	726.02958063	28.853693008	-1.2195068503	30.912256241	19.122571389	0	0	0	0	0
7840	2022-08-27	14:03:43.891	238.37759133	5721.062192	1661609023.891	0	899	2.0346869693	2.0869657066	512.74147115	528.74929721	2.7673572752	726.0238983	28.853693008	-1.1841727716	30.912256241	19.125332472	0	0	0	0	0
7841	2022-08-27	14:03:44.826	238.37760216	5721.062452	1661609024.827	0	899	2.0351442289	2.0879958418	512.75103959	528.93188237	2.79630198	726.03097999	28.85594848	-1.1694807351	30.912256241	19.12868736	0	0	0	0	0
7842	2022-08-27	14:03:45.732	238.37761264	5721.062703	1661609025.732	0	899	2.0351898185	2.0880431335	515.20120284	531.45952549	2.7963287041	726.03541818	28.858423233	-1.1756571602	30.912256241	19.130468419	0	0	0	0	0
7843	2022-08-27	14:03:46.621	238.37762294	5721.062951	1661609026.622	0	899	2.0400108966	2.0929979043	515.20120284	531.46214537	2.7967655184	726.02056764	28.858423233	-1.1921816843	30.912256241	19.125587312	0	0	0	0	0
7844	2022-08-27	14:03:47.517	238.37763331	5721.063199	1661609027.518	0	899	2.0400108966	2.0929979043	515.31308525	531.57755904	2.7967655184	726.02861457	28.858423233	-1.1886461042	30.912256241	19.128773241	0	0	0	0	0
7845	2022-08-27	14:03:48.489	238.37764455	5721.063469	1661609028.489	0	899	2.0422603479	2.0934153788	515.31308525	530.99489065	2.6995314796	726.03921893	28.858423233	-1.1897132397	30.912256241	19.128837585	0	0	0	0	0
7846	2022-08-27	14:03:49.417	238.37765529	5721.063727	1661609029.417	0	899	2.0422939729	2.0934502145	513.41590721	529.04009153	2.699550442	726.01856641	28.860242162	-1.1676590182	30.912256241	19.128430108	0	0	0	0	0
7847	2022-08-27	14:03:50.308	238.3776656	5721.063974	1661609030.308	0	899	2.0359429116	2.0872717829	513.42762533	529.15433419	2.7166780091	726.00938527	28.86300087	-1.162053844	30.912256241	19.127261699	0	0	0	0	0
7848	2022-08-27	14:03:51.256	238.37767657	5721.064238	1661609031.256	0	899	2.0359429116	2.0872717829	515.0322677	530.80812806	2.7166780091	726.02667236	28.86300087	-1.1734366417	30.912256241	19.126317978	0	0	0	0	0
7849	2022-08-27	14:03:52.207	238.37768758	5721.064502	1661609032.207	0	899	2.0367994099	2.0900160891	515.0322677	531.38460691	2.8128954839	726.01312903	28.86300087	-1.3720319682	30.912256241	19.117002083	0	0	0	0	0
7850	2022-08-27	14:03:53.141	238.3776984	5721.064762	1661609033.142	0	899	2.0367994099	2.0900160891	514.90779709	531.25618435	2.8128954839	726.00456228	28.86300087	-1.1734366417	30.912256241	19.127758026	0	0	0	0	0
7851	2022-08-27	14:03:54.043	238.37770884	5721.065012	1661609034.044	0	899	2.0352307477	2.0880852358	514.90779709	531.15689471	2.7963343822	726.0188344	28.86300087	-1.1622802153	30.912256241	19.128831194	0	0	0	0	0
7852	2022-08-27	14:03:54.973	238.37771959	5721.06527	1661609034.973	0	899	2.0352913393	2.0881480897	515.1276839	531.38393355	2.7963699004	726.01532548	28.866289897	-1.152654422	30.912256241	19.132587281	0	0	0	0	0
7853	2022-08-27	14:03:55.869	238.37772998	5721.065519	1661609035.87	0	899	2.035805769	2.0884563178	515.13421618	531.32279529	2.7850497734	726.02243345	28.867822647	-1.1541311686	30.912256241	19.131769155	0	0	0	0	0
7854	2022-08-27	14:03:56.815	238.37774091	5721.065782	1661609036.815	0	899	2.035805769	2.0884563178	514.86375617	531.04383582	2.7850497734	726.01975478	28.867822647	-1.1425112486	30.912256241	19.131068337	0	0	0	0	0
7855	2022-08-27	14:03:57.733	238.37775155	5721.066037	1661609037.734	0	899	2.0347185937	2.0865021239	514.86375617	530.78451806	2.7417526893	726.0196125	28.867822647	-1.1386307352	30.912256241	19.131719589	0	0	0	0	0
7856	2022-08-27	14:03:58.651	238.37776218	5721.066292	1661609038.652	0	899	2.0347185937	2.0865021239	513.56350472	529.44405987	2.7417526893	726.00687393	28.867822647	-1.1349334764	30.912256241	19.131719589	0	0	0	0	0
7857	2022-08-27	14:03:59.604	238.37777319	5721.066557	1661609039.604	0	899	2.0359719561	2.0893342524	513.56470263	529.92199079	2.8215129005	725.99566165	28.868104581	-1.1382103882	30.912256241	19.131311695	0	0	0	0	0
7858	2022-08-27	14:04:00.533	238.37778396	5721.066815	1661609040.534	0	899	2.0360539332	2.0894193188	513.72781383	530.09058721	2.8215613707	725.99484516	28.872552872	-1.2768735349	30.912256241	19.110118904	0	0	0	0	0
7859	2022-08-27	14:04:01.532	238.37779551	5721.067092	1661609041.532	0	899	2.0326690614	2.0846674843	513.72781383	529.69589621	2.755553416	726.01731943	28.872552872	-1.4608954712	30.912256241	19.091560427	0	0	0	0	0
7860	2022-08-27	14:04:02.483	238.37780652	5721.067356	1661609042.483	0	899	2.0326690614	2.0846674843	516.77834494	532.84124627	2.755553416	726.00666536	28.872552872	-1.2190109491	30.912256241	19.128477097	0	0	0	0	0
7861	2022-08-27	14:04:03.358	238.37781666	5721.0676	1661609043.359	0	899	2.0347170703	2.0863104673	516.77834494	532.69933677	2.7319367569	725.99885125	28.872552872	-1.1922678592	30.912256241	19.126939913	0	0	0	0	0
7862	2022-08-27	14:04:04.276	238.37782728	5721.067855	1661609044.277	0	899	2.0347170703	2.0863104673	514.60266871	530.45663195	2.7319367569	726.01220703	28.872552872	-1.1343729496	30.912256241	19.128118515	0	0	0	0	0
7863	2022-08-27	14:04:05.177	238.3778377	5721.068105	1661609045.177	0	899	2.038213687	2.0901949204	514.60894642	530.55536952	2.7473579479	726.0067745	28.874027416	-1.2435443559	30.912256241	19.115984443	0	0	0	0	0
7864	2022-08-27	14:04:06.135	238.3778488	5721.068371	1661609046.136	0	899	2.0382720615	2.090255435	515.31912728	531.28775825	2.7473915196	725.98905086	28.877191544	-1.2508419113	30.912256241	19.117457434	0	0	0	0	0
7865	2022-08-27	14:04:07.040	238.37785927	5721.068622	1661609047.041	0	899	2.0350393912	2.0867268877	515.31912728	531.22174076	2.7363732773	726.00457723	28.877191544	-1.1870723742	30.912256241	19.126896195	0	0	0	0	0
7866	2022-08-27	14:04:07.961	238.37786993	5721.068878	1661609047.962	0	899	2.0350393912	2.0867268877	515.11459622	531.01089792	2.7363732773	726.00708372	28.877191544	-1.1982287792	30.912256241	19.126920069	0	0	0	0	0
7867	2022-08-27	14:04:08.924	238.37788106	5721.069146	1661609048.924	0	899	2.0373581502	2.0899480871	515.11459622	531.27143508	2.7798579605	726.00385977	28.877191544	-1.1535167789	30.912256241	19.130001333	0	0	0	0	0
7868	2022-08-27	14:04:09.832	238.37789157	5721.069398	1661609049.832	0	899	2.03743916	2.0900321032	514.80667108	530.95413424	2.7799051215	725.98749103	28.881584458	-1.1684567273	30.912256241	19.133102341	0	0	0	0	0
7869	2022-08-27	14:04:10.700	238.37790163	5721.069639	1661609050.701	0	899	2.0361215715	2.0881609572	514.80771776	530.79473993	2.7531105115	725.98460823	28.881830215	-1.2028853933	30.912256241	19.126277241	0	0	0	0	0
7870	2022-08-27	14:04:11.542	238.37791137	5721.069873	1661609051.542	0	899	2.0361215715	2.0881609572	515.45204033	531.45907151	2.7531105115	725.99307392	28.881830215	-1.1757973148	31.134896499	19.127485174	0	0	0	0	0
7871	2022-08-27	14:04:12.473	238.37792214	5721.070131	1661609052.473	0	899	2.0376595472	2.0892548294	515.45204033	531.30970021	2.728186352	725.99697532	28.881830215	-1.1692435765	31.157985119	19.128376954	0	0	0	0	0
7872	2022-08-27	14:04:13.434	238.37793326	5721.070398	1661609053.434	0	899	2.0376595472	2.0892548294	515.34701306	531.20144183	2.728186352	726.00714111	28.881830215	-1.2206386328	30.912256241	19.120916367	0	0	0	0	0
7873	2022-08-27	14:04:14.361	238.37794399	5721.070656	1661609054.361	0	899	2.0363939091	2.0896442867	515.3612512	531.73773212	2.8151774984	725.99942966	28.885169768	-1.163595273	30.912256241	19.128643175	0	0	0	0	0
7874	2022-08-27	14:04:15.305	238.37795493	5721.070918	1661609055.306	0	899	2.0364184166	2.0896697157	514.19694187	530.53651144	2.8151919545	726.00946045	28.886499405	-1.1408835649	30.912256241	19.131719589	0	0	0	0	0
7875	2022-08-27	14:04:16.273	238.37796613	5721.071187	1661609056.274	0	899	2.0362030086	2.0887474796	514.19694187	530.32017032	2.7790511489	726.01745646	28.886499405	-1.1714748507	30.912256241	19.130694118	0	0	0	0	0
7876	2022-08-27	14:04:17.223	238.37797712	5721.071451	1661609057.223	0	899	2.0362030086	2.0887474796	513.80731193	529.91832309	2.7790511489	726.00121949	28.886499405	-1.1994576044	30.912256241	19.125662153	0	0	0	0	0
7877	2022-08-27	14:04:18.131	238.37798763	5721.071703	1661609058.131	0	899	2.036185152	2.0898814088	513.80731193	530.27357819	2.8384276162	726.00016451	28.886499405	-1.5675445424	31.156335932	19.123104133	0	0	0	0	0
7878	2022-08-27	14:04:19.010	238.37799781	5721.071947	1661609059.011	0	899	2.036185152	2.0898814088	514.23584496	530.71584466	2.8384276162	726.00537999	28.886499405	-1.3580298905	31.161283493	19.126204573	0	0	0	0	0
7879	2022-08-27	14:04:19.917	238.3780083	5721.072199	1661609059.917	0	899	2.0372718561	2.0891840229	514.25441105	530.17595819	2.7450351821	726.00975269	28.890863419	-1.1901227899	31.068929015	19.12894302	0	0	0	0	0
7880	2022-08-27	14:04:20.848	238.37801909	5721.072458	1661609060.849	0	899	2.0372763579	2.0891886896	516.29288191	532.27755656	2.7450377703	726.00808453	28.891107559	-1.1473941803	30.912256241	19.1313591	0	0	0	0	0
7881	2022-08-27	14:04:21.733	238.37802933	5721.072704	1661609061.734	0	899	2.0363645874	2.0893976635	516.29288191	532.63188875	2.8040203957	726.02624633	28.891107559	-1.1428669588	30.912256241	19.1283537	0	0	0	0	0
7882	2022-08-27	14:04:22.582	238.37803914	5721.072939	1661609062.582	0	899	2.0363645874	2.0893976635	518.1641848	534.56241234	2.8040203957	726.02036028	28.891107559	-1.1376283169	30.912256241	19.124876022	0	0	0	0	0
7883	2022-08-27	14:04:23.480	238.37804954	5721.073189	1661609063.48	0	899	2.0369964734	2.0882515202	518.1641848	534.00478952	2.7114979635	726.0074281	28.891107559	-1.1426298492	30.912256241	19.132221765	0	0	0	0	0
7884	2022-08-27	14:04:24.328	238.37805935	5721.073424	1661609064.328	0	899	2.0369964734	2.0882515202	513.39846013	529.09337365	2.7114979635	726.00342969	28.891107559	-1.1376283169	30.912256241	19.133159637	0	0	0	0	0
7885	2022-08-27	14:04:25.216	238.37806963	5721.073671	1661609065.216	0	899	2.0372960723	2.0898332488	513.41579658	529.50360145	2.7772216967	725.98638269	28.895189235	-1.1433197157	30.912256241	19.132844508	0	0	0	0	0
7886	2022-08-27	14:04:26.119	238.37808009	5721.073922	1661609066.12	0	899	2.0373069056	2.0898444838	514.26162683	530.37597336	2.7772279982	725.99429948	28.895776749	-1.140129083	30.912256241	19.131025314	0	0	0	0	0
7887	2022-08-27	14:04:27.069	238.37809108	5721.074186	1661609067.069	0	899	2.0374641067	2.0898105448	514.26162683	530.31578548	2.7671689369	725.98608277	28.895776749	-1.1738463095	30.912256241	19.12824968	0	0	0	0	0
7888	2022-08-27	14:04:28.036	238.37810227	5721.074454	1661609068.036	0	899	2.0374641067	2.0898105448	515.79818054	531.90030715	2.7671689369	725.98993809	28.895776749	-1.2715917486	30.912256241	19.123090693	0	0	0	0	0
7889	2022-08-27	14:04:28.983	238.37811323	5721.074718	1661609068.983	0	899	2.0357241547	2.0899837493	515.79818054	532.50644262	2.8680656644	725.99022831	28.895776749	-1.257492611	30.912256241	19.124678845	0	0	0	0	0
7890	2022-08-27	14:04:29.936	238.37812426	5721.074982	1661609069.936	0	899	2.0357477709	2.0900082707	515.44365955	532.14052295	2.8680798617	725.99388719	28.897058487	-1.2104954522	30.912256241	19.127898349	0	0	0	0	0
7891	2022-08-27	14:04:30.868	238.37813506	5721.075241	1661609070.869	0	899	2.0328309651	2.0856668831	515.45784401	531.737854	2.7985931485	725.97839355	28.900384903	-1.179947257	30.912256241	19.129198074	0	0	0	0	0
7892	2022-08-27	14:04:31.772	238.37814551	5721.075492	1661609071.772	0	899	2.0328309651	2.0856668831	516.31811027	532.62529056	2.7985931485	725.98237095	28.900384903	-1.2963622335	30.912256241	19.115805076	0	0	0	0	0
7893	2022-08-27	14:04:32.730	238.3781566	5721.075758	1661609072.73	0	899	2.0374775708	2.0903277371	516.31811027	532.59231006	2.7931060774	725.99143729	28.900384903	-1.4378926809	30.912256241	19.098400773	0	0	0	0	0
7894	2022-08-27	14:04:33.684	238.37816765	5721.076024	1661609073.685	0	899	2.0374775708	2.0903277371	514.28827136	530.4984912	2.7931060774	725.99481201	28.900384903	-1.1652984619	30.912256241	19.125236511	0	0	0	0	0
7895	2022-08-27	14:04:34.621	238.3781785	5721.076284	1661609074.622	0	899	2.0385134421	2.0899918596	514.30469129	530.08437794	2.7210470273	725.99916248	28.904244265	-1.1413147678	30.923800551	19.12965556	0	0	0	0	0
7896	2022-08-27	14:04:35.546	238.37818919	5721.076541	1661609075.546	0	899	2.0385289464	2.0900079267	516.28685522	532.12741081	2.7210558585	726.0145971	28.90508461	-1.1360006332	30.912256241	19.130638123	0	0	0	0	0
7897	2022-08-27	14:04:36.443	238.37819957	5721.07679	1661609076.443	0	899	2.035763859	2.0874609996	516.28685522	532.21661995	2.7359213424	726.00619082	28.90508461	-1.4200963106	30.988118847	19.117521627	0	0	0	0	0
7898	2022-08-27	14:04:37.367	238.37821027	5721.077046	1661609077.367	0	899	2.035763859	2.0874609996	514.34406625	530.21388723	2.7359213424	726.02056481	28.90508461	-1.1392560005	31.161283493	19.114433289	0	0	0	0	0
7899	2022-08-27	14:04:38.309	238.37822118	5721.077308	1661609078.31	0	899	2.0339124467	2.0848866742	514.34406625	530.00512226	2.7009942144	726.0293761	28.90508461	-1.1471247041	30.920502176	19.115825653	0	0	0	0	0
7900	2022-08-27	14:04:39.203	238.37823153	5721.077557	1661609079.204	0	899	2.0339141655	2.0848884549	514.97335544	530.65357825	2.7009951884	726.03280498	28.905177982	-1.1451305672	30.912256241	19.117211234	0	0	0	0	0
7901	2022-08-27	14:04:40.119	238.37824213	5721.077811	1661609080.12	0	899	2.0360193859	2.0875190112	514.99297935	530.81979397	2.7253926754	726.02626209	28.909784317	-1.1278623343	30.912256241	19.130998611	0	0	0	0	0
7902	2022-08-27	14:04:41.055	238.37825296	5721.078071	1661609081.056	0	899	2.0360193859	2.0875190112	514.54404925	530.35706731	2.7253926754	726.02194315	28.909784317	-1.1321632996	31.131598125	19.127191771	0	0	0	0	0
7903	2022-08-27	14:04:41.953	238.37826336	5721.078321	1661609081.954	0	899	2.036432994	2.0879794648	514.54404925	530.36829593	2.7272702012	726.02395731	28.909784317	-1.341376067	31.030997712	19.099735677	0	0	0	0	0
7904	2022-08-27	14:04:42.841	238.37827362	5721.078567	1661609082.841	0	899	2.036432994	2.0879794648	516.36149845	532.24163882	2.7272702012	726.01136669	28.909784317	-1.5045510712	30.912256241	19.078496857	0	0	0	0	0
7905	2022-08-27	14:04:43.732	238.37828394	5721.078814	1661609083.732	0	899	2.0380666967	2.0884006182	516.36149845	531.85365511	2.6625784318	726.01853609	28.909784317	-1.6106827464	30.912256241	19.0709888	0	0	0	0	0
7906	2022-08-27	14:04:44.604	238.37829403	5721.079057	1661609084.604	0	899	2.0381397051	2.0884762183	516.19780271	531.68529192	2.6626191335	726.03378639	28.913742305	-1.3090924656	31.12335219	19.117908175	0	0	0	0	0
7907	2022-08-27	14:04:45.555	238.37830505	5721.079321	1661609085.556	0	899	2.0352733402	2.0884660076	516.2008396	532.59519628	2.8137130993	726.03574558	28.914453506	-1.2300811809	31.118404628	19.124607301	0	0	0	0	0
7908	2022-08-27	14:04:46.480	238.37831575	5721.079578	1661609086.481	0	899	2.0352733402	2.0884660076	514.86133946	531.21315408	2.8137130993	726.0300774	28.914453506	-1.187535803	30.912256241	19.117409523	0	0	0	0	0
7909	2022-08-27	14:04:47.398	238.37832638	5721.079833	1661609087.399	0	899	2.0360313602	2.0887681982	514.86133946	531.06619924	2.789197677	726.03991659	28.914453506	-1.1938955129	30.912256241	19.124819004	0	0	0	0	0
7910	2022-08-27	14:04:48.299	238.37833681	5721.080083	1661609088.3	0	899	2.0360313602	2.0887681982	515.77863024	532.01236104	2.789197677	726.02276611	28.914453506	-1.196223855	30.912256241	19.129198074	0	0	0	0	0
7911	2022-08-27	14:04:49.256	238.37834788	5721.080349	1661609089.257	0	899	2.0360947803	2.089982477	515.77863024	532.36807132	2.8484095378	726.02787043	28.914453506	-1.4778618647	30.912256241	19.075352233	0	0	0	0	0
7912	2022-08-27	14:04:50.227	238.37835912	5721.080619	1661609090.228	0	899	2.0361625776	2.0900528547	514.62338568	531.17591237	2.8484500122	726.03873307	28.918132593	-1.4662526885	30.912256241	19.104128743	0	0	0	0	0
7913	2022-08-27	14:04:51.191	238.37837028	5721.080887	1661609091.192	0	899	2.0332663488	2.0863043679	514.62695113	530.93971761	2.8084395661	726.03487896	28.918970108	-1.1651152159	30.913905428	19.128508107	0	0	0	0	0
7914	2022-08-27	14:04:52.142	238.37838128	5721.081151	1661609092.143	0	899	2.0332663488	2.0863043679	513.94793917	530.23918217	2.8084395661	726.03753662	28.918970108	-1.1376283169	31.161283493	19.133159637	0	0	0	0	0
7915	2022-08-27	14:04:53.065	238.37839196	5721.081407	1661609093.065	0	899	2.0355493603	2.0872606278	513.94793917	529.81157458	2.7369316769	726.03955482	28.918970108	-1.3798361006	30.984820473	19.122952619	0	0	0	0	0
7916	2022-08-27	14:04:54.030	238.37840314	5721.081675	1661609094.031	0	899	2.0355493603	2.0872606278	515.91695354	531.841365	2.7369316769	726.03249091	28.918970108	-1.3149023964	30.912256241	19.122876123	0	0	0	0	0
7917	2022-08-27	14:04:54.915	238.37841338	5721.081921	1661609094.916	0	899	2.0363368552	2.0877523367	515.92031743	531.74710748	2.720635641	726.02545813	28.91975831	-1.1349119177	30.912256241	19.128411211	0	0	0	0	0
7918	2022-08-27	14:04:55.802	238.37842363	5721.082167	1661609095.802	0	899	2.036410068	2.0878282068	516.50286435	532.34777565	2.7206773838	726.04644614	28.92373085	-1.1679393424	30.912256241	19.129895204	0	0	0	0	0
7919	2022-08-27	14:04:56.719	238.37843425	5721.082422	1661609096.719	0	899	2.0356558678	2.0895994447	516.50286435	533.13652789	2.8518859341	726.02275762	28.92373085	-1.2008697047	30.912256241	19.125399735	0	0	0	0	0
7920	2022-08-27	14:04:57.664	238.3784452	5721.082685	1661609097.665	0	899	2.0356558678	2.0895994447	516.45426523	533.08636366	2.8518859341	726.03161621	28.92373085	-1.2108727694	30.912256241	19.122356415	0	0	0	0	0
7921	2022-08-27	14:04:58.523	238.37845514	5721.082923	1661609098.524	0	899	2.0346764529	2.0867925595	516.45426523	532.52766075	2.7589773715	726.03335996	28.92373085	-1.1627437547	30.912256241	19.129055491	0	0	0	0	0
7922	2022-08-27	14:04:59.430	238.37846564	5721.083175	1661609099.431	0	899	2.0346764529	2.0867925595	515.55630447	531.60175312	2.7589773715	726.02229764	28.92373085	-1.1343729496	30.912256241	19.132799149	0	0	0	0	0
7923	2022-08-27	14:05:00.368	238.37847648	5721.083436	1661609100.368	0	899	2.039000407	2.0911321357	515.57492997	531.59157368	2.7540771661	726.03678722	28.928098098	-1.1378654202	30.912256241	19.128220337	0	0	0	0	0
7924	2022-08-27	14:05:01.322	238.37848753	5721.083701	1661609101.323	0	899	2.0390025999	2.0911344092	515.65148412	531.67051361	2.7540784301	726.03606086	28.928216934	-1.1441389322	30.912256241	19.129919052	0	0	0	0	0
7925	2022-08-27	14:05:02.234	238.37849809	5721.083954	1661609102.235	0	899	2.0339493504	2.0858205655	515.65148412	531.62982151	2.7472926919	726.02951717	28.928216934	-1.1418537494	30.912256241	19.127138087	0	0	0	0	0
7926	2022-08-27	14:05:03.121	238.37850836	5721.084201	1661609103.122	0	899	2.0339493504	2.0858205655	514.36436516	530.30281899	2.7472926919	726.03129406	28.928216934	-1.1809282003	30.912256241	19.124206391	0	0	0	0	0
7927	2022-08-27	14:05:04.023	238.3785188	5721.084451	1661609104.024	0	899	2.0351905384	2.0889333241	514.36436516	530.87095411	2.8421765407	726.02100094	28.928216934	-1.2017427691	30.912256241	19.125377365	0	0	0	0	0
7928	2022-08-27	14:05:04.928	238.37852927	5721.084702	1661609104.929	0	899	2.0352563153	2.0890015988	514.69358084	531.21096986	2.8422157429	726.0135013	28.931788097	-1.1757002808	30.912256241	19.122063277	0	0	0	0	0
7929	2022-08-27	14:05:05.831	238.37853971	5721.084953	1661609105.831	0	899	2.0371118856	2.0892993066	514.6985157	530.72002503	2.7594379357	726.03810898	28.932947159	-1.1697717258	30.912256241	19.124221057	0	0	0	0	0
7930	2022-08-27	14:05:06.757	238.37855044	5721.085211	1661609106.758	0	899	2.0371118856	2.0892993066	516.88367265	532.97320144	2.7594379357	726.02703089	28.932947159	-1.170138228	30.912256241	19.128863619	0	0	0	0	0
7931	2022-08-27	14:05:07.630	238.37856053	5721.085453	1661609107.63	0	899	2.033250609	2.0855652951	516.88367265	533.04344413	2.7711197048	726.04052734	28.932947159	-1.1457666159	30.912256241	19.131719589	0	0	0	0	0
7932	2022-08-27	14:05:08.510	238.37857073	5721.085697	1661609108.511	0	899	2.033250609	2.0855652951	514.91479799	531.01301487	2.7711197048	726.01565976	28.932947159	-1.1711622824	30.912256241	19.121569615	0	0	0	0	0
7933	2022-08-27	14:05:09.430	238.37858138	5721.085953	1661609109.431	0	899	2.0334102271	2.0866909196	514.91479799	531.31061274	2.8207668414	726.03489109	28.932947159	-1.1718090773	30.912256241	19.126676559	0	0	0	0	0
7934	2022-08-27	14:05:10.328	238.37859177	5721.086202	1661609110.329	0	899	2.0334933294	2.0867771532	515.55834622	531.97494815	2.8208160405	726.02931587	28.937462952	-1.178147226	30.912256241	19.130182241	0	0	0	0	0
7935	2022-08-27	14:05:11.286	238.37860286	5721.086469	1661609111.287	0	899	2.0316117092	2.084402428	515.55887025	531.83788253	2.7978953081	726.02584293	28.937585831	-1.2098163911	30.912256241	19.126771977	0	0	0	0	0
7936	2022-08-27	14:05:12.226	238.37861373	5721.086729	1661609112.226	0	899	2.0316117092	2.084402428	515.2752365	531.5452929	2.7978953081	726.03503297	28.937585831	-1.1897132397	30.912256241	19.127037048	0	0	0	0	0
7937	2022-08-27	14:05:13.147	238.37862439	5721.086985	1661609113.147	0	899	2.0351211564	2.0869239979	515.2752365	531.21152616	2.7422206909	726.03330418	28.937585831	-1.1571170463	30.912256241	19.130642619	0	0	0	0	0
7938	2022-08-27	14:05:14.091	238.37863531	5721.087248	1661609114.091	0	899	2.0351211564	2.0869239979	516.35408248	532.3237384	2.7422206909	726.02322408	28.937585831	-1.1562654775	30.912256241	19.128322841	0	0	0	0	0
7939	2022-08-27	14:05:15.000	238.37864584	5721.0875	1661609115.001	0	899	2.0370789184	2.08877895	516.37087768	532.29378997	2.7343479678	726.02432675	28.94151795	-1.1740726422	30.912256241	19.130011413	0	0	0	0	0
7940	2022-08-27	14:05:15.898	238.37865624	5721.08775	1661609115.899	0	899	2.0370919439	2.0887924507	515.47150669	531.36673051	2.7343554298	726.01485175	28.942224503	-1.1788585912	30.912256241	19.130788525	0	0	0	0	0
7941	2022-08-27	14:05:16.848	238.37866723	5721.088014	1661609116.849	0	899	2.0360750644	2.087906135	515.47150669	531.41508744	2.7424243941	726.02673582	28.942224503	-1.1662577383	30.912256241	19.130404782	0	0	0	0	0
7942	2022-08-27	14:05:17.769	238.37867788	5721.088269	1661609117.769	0	899	2.0360750644	2.087906135	514.65908899	530.57754159	2.7424243941	726.01259749	28.942224503	-1.4281591003	31.101912757	19.117850714	0	0	0	0	0
7943	2022-08-27	14:05:18.719	238.37868888	5721.088533	1661609118.719	0	899	2.0344533603	2.0848360568	514.65908899	530.14280314	2.6697153151	726.02743268	28.942224503	-1.3865191818	31.050787957	19.1199851	0	0	0	0	0
7944	2022-08-27	14:05:19.640	238.37869954	5721.088789	1661609119.64	0	899	2.0344560952	2.0848388891	516.79264099	532.34055305	2.6697168468	726.03107094	28.942373048	-1.2185258897	30.912256241	19.127349854	0	0	0	0	0
7945	2022-08-27	14:05:20.496	238.37870946	5721.089027	1661609120.497	0	899	2.0339919187	2.0864496491	516.81118314	533.00717002	2.7775190308	726.02370549	28.946710587	-1.2110452115	31.014505841	19.126252736	0	0	0	0	0
7946	2022-08-27	14:05:21.338	238.3787192	5721.089261	1661609121.339	0	899	2.0339919187	2.0864496491	515.32659362	531.47605598	2.7775190308	726.02231623	28.946710587	-1.2206386328	31.161283493	19.126676559	0	0	0	0	0
7947	2022-08-27	14:05:22.259	238.37872985	5721.089516	1661609122.259	0	899	2.0358772593	2.0885631344	515.32659362	531.53157111	2.7867758936	726.03081629	28.946710587	-1.1556941839	30.912256241	19.128313469	0	0	0	0	0
7948	2022-08-27	14:05:23.163	238.37874031	5721.089768	1661609123.163	0	899	2.0358772593	2.0885631344	515.86338127	532.08523861	2.7867758936	726.00823975	28.946710587	-1.1360006332	30.912256241	19.129558563	0	0	0	0	0
7949	2022-08-27	14:05:24.114	238.37875132	5721.090032	1661609124.114	0	899	2.0356580136	2.0881717262	515.86338127	532.03369426	2.7781901463	726.02140515	28.946710587	-1.1335106614	31.039243648	19.131027222	0	0	0	0	0
7950	2022-08-27	14:05:25.003	238.37876161	5721.090279	1661609125.003	0	899	2.0357357578	2.0882523541	515.27764227	531.42986615	2.7782354312	726.00847176	28.950930703	-1.2099672635	30.941941609	19.122605722	0	0	0	0	0
7951	2022-08-27	14:05:25.959	238.37877267	5721.090544	1661609125.959	0	899	2.0352456485	2.0872288742	515.28007662	531.27132254	2.7513675204	726.02963156	28.951501846	-1.2128776343	30.912256241	19.124709312	0	0	0	0	0
7952	2022-08-27	14:05:26.890	238.37878345	5721.090803	1661609126.89	0	899	2.0352456485	2.0872288742	515.32524244	531.31789003	2.7513675204	726.02651189	28.951501846	-1.1983473206	30.983171286	19.127447128	0	0	0	0	0
7953	2022-08-27	14:05:27.805	238.37879404	5721.091057	1661609127.805	0	899	2.0342533806	2.0863814027	515.32524244	531.37054068	2.7601519966	726.03039349	28.951501846	-1.1747409563	31.136545687	19.128441476	0	0	0	0	0
7954	2022-08-27	14:05:28.753	238.37880502	5721.091321	1661609128.754	0	899	2.0342533806	2.0863814027	515.19174311	531.23288468	2.7601519966	726.04144287	28.951501846	-1.1718090773	30.912256241	19.128118515	0	0	0	0	0
7955	2022-08-27	14:05:29.720	238.37881622	5721.091589	1661609129.721	0	899	2.0359107997	2.0889663575	515.19805807	531.51302227	2.8057882607	726.0362375	28.952983667	-1.1794083789	30.912256241	19.1277819	0	0	0	0	0
7956	2022-08-27	14:05:30.625	238.37882669	5721.091841	1661609130.626	0	899	2.0359712113	2.0890290329	514.6539725	530.95191989	2.8058237958	726.02272691	28.956262589	-1.196223855	30.912256241	19.127037048	0	0	0	0	0
7957	2022-08-27	14:05:31.569	238.3788376	5721.092103	1661609131.569	0	899	2.0341402312	2.0860673852	514.6539725	530.61718427	2.7499300232	726.02064565	28.956262589	-1.1563409464	30.912256241	19.130622359	0	0	0	0	0
7958	2022-08-27	14:05:32.464	238.37884797	5721.092351	1661609132.465	0	899	2.0341402312	2.0860673852	516.33028736	532.34549402	2.7499300232	726.01326969	28.956262589	-1.1376283169	30.912256241	19.129558563	0	0	0	0	0
7959	2022-08-27	14:05:33.348	238.37885821	5721.092597	1661609133.349	0	899	2.0382355668	2.0897337859	516.33028736	532.18042053	2.7224298697	726.01052715	28.956262589	-1.1344807432	30.912256241	19.13199474	0	0	0	0	0
7960	2022-08-27	14:05:34.266	238.37886883	5721.092852	1661609134.267	0	899	2.0382355668	2.0897337859	517.0071878	532.87810023	2.7224298697	726.00432622	28.956262589	-1.1343729496	30.912256241	19.132078171	0	0	0	0	0
7961	2022-08-27	14:05:35.137	238.3788789	5721.093094	1661609135.137	0	899	2.0346227901	2.0875683257	517.01488778	533.36364845	2.8018449686	726.00545113	28.958063126	-1.1350089319	30.912256241	19.131656356	0	0	0	0	0
7962	2022-08-27	14:05:36.058	238.37888956	5721.093349	1661609136.058	0	899	2.0346744848	2.0876219547	515.66564414	531.97192219	2.8018753535	726.02284413	28.960870743	-1.168877109	31.113457067	19.130707356	0	0	0	0	0
7963	2022-08-27	14:05:36.941	238.37889979	5721.093595	1661609136.942	0	899	2.0359688838	2.0891140363	515.66564414	532.02267332	2.810327709	726.01286872	28.960870743	-1.1813701541	31.059033893	19.131082168	0	0	0	0	0
7964	2022-08-27	14:05:37.819	238.37890995	5721.093839	1661609137.82	0	899	2.0359688838	2.0891140363	516.13755339	532.50955164	2.810327709	726.01607124	28.960870743	-1.2173186501	31.098614383	19.122825749	0	0	0	0	0
7965	2022-08-27	14:05:38.684	238.37891997	5721.094079	1661609138.685	0	899	2.0386731896	2.0943875592	516.13755339	533.28266901	2.9387701931	726.01554618	28.960870743	-1.208706086	31.063981454	19.118427858	0	0	0	0	0
7966	2022-08-27	14:05:39.619	238.37893079	5721.094339	1661609139.62	0	899	2.0386731896	2.0943875592	514.88063435	531.98399749	2.9387701931	726.03214653	28.960870743	-1.179947257	30.912256241	19.116233826	0	0	0	0	0
7967	2022-08-27	14:05:40.582	238.37894192	5721.094606	1661609140.582	0	899	2.0341573646	2.0877843394	514.89113634	531.3872472	2.8376126863	726.02604867	28.963336604	-1.1763685744	31.04913877	19.122172021	0	0	0	0	0
7968	2022-08-27	14:05:41.548	238.3789531	5721.094874	1661609141.548	0	899	2.0341945525	2.0878229371	514.94818935	531.44626094	2.837634829	726.02014807	28.965356827	-1.1520616385	30.991417222	19.131015323	0	0	0	0	0
7969	2022-08-27	14:05:42.507	238.37896421	5721.095141	1661609142.508	0	899	2.0386865324	2.0912301298	514.94818935	531.07492813	2.7757057828	726.01012496	28.965356827	-1.1376283169	31.161283493	19.130277634	0	0	0	0	0
7970	2022-08-27	14:05:43.466	238.3789753	5721.095407	1661609143.466	0	899	2.0386865324	2.0912301298	516.02794209	532.1884957	2.7757057828	726.021602	28.965356827	-1.1368306441	31.039243648	19.126924767	0	0	0	0	0
7971	2022-08-27	14:05:44.392	238.37898603	5721.095665	1661609144.393	0	899	2.0336303012	2.0867344804	516.0337261	532.40865383	2.8113632521	726.02544075	28.966711929	-1.2681208367	30.912256241	19.12614811	0	0	0	0	0
7972	2022-08-27	14:05:45.328	238.37899686	5721.095925	1661609145.329	0	899	2.0336890436	2.0867954287	515.60284061	531.96430348	2.811397915	726.01634853	28.969903946	-1.5136163235	30.912256241	19.130638123	0	0	0	0	0
7973	2022-08-27	14:05:46.236	238.37900737	5721.096177	1661609146.237	0	899	2.0362168793	2.0895454567	515.60284061	532.0126256	2.819445018	726.02441649	28.969903946	-1.181790524	30.912256241	19.111225709	0	0	0	0	0
7974	2022-08-27	14:05:47.163	238.37901809	5721.096434	1661609147.163	0	899	2.0362168793	2.0895454567	517.3742313	533.84039329	2.819445018	726.02768207	28.969903946	-1.1427268082	30.912256241	19.1254276	0	0	0	0	0
7975	2022-08-27	14:05:48.073	238.37902863	5721.096687	1661609148.074	0	899	2.034230007	2.0872593522	517.3742313	533.76357485	2.8066955339	726.0230628	28.969903946	-1.137477349	30.912256241	19.115117749	0	0	0	0	0
7976	2022-08-27	14:05:49.022	238.37903961	5721.096951	1661609149.022	0	899	2.034230007	2.0872593522	515.88857538	532.23085642	2.8066955339	726.03289795	28.969903946	-1.1408835649	30.912256241	19.099668503	0	0	0	0	0
7977	2022-08-27	14:05:49.963	238.37905051	5721.097212	1661609149.964	0	899	2.0323076479	2.0847711885	515.90042562	532.08314404	2.7800631069	726.02198478	28.972681046	-1.1448071808	30.912256241	19.101621438	0	0	0	0	0
7978	2022-08-27	14:05:50.877	238.37906108	5721.097466	1661609150.877	0	899	2.032341322	2.0848061125	515.5562262	531.72826577	2.7800827696	726.01892009	28.9745121	-1.1608465776	30.912256241	19.107250113	0	0	0	0	0
7979	2022-08-27	14:05:51.793	238.37907169	5721.097721	1661609151.794	0	899	2.0341398048	2.0868353324	515.5562262	531.78533645	2.7895941954	726.03096989	28.9745121	-1.185358458	31.080473325	19.111864696	0	0	0	0	0
7980	2022-08-27	14:05:52.684	238.379082	5721.097968	1661609152.685	0	899	2.0341398048	2.0868353324	517.15089974	533.43020846	2.7895941954	726.03401598	28.9745121	-1.3644650732	31.070578203	19.091354926	0	0	0	0	0
7981	2022-08-27	14:05:53.581	238.37909237	5721.098217	1661609153.581	0	899	2.040754156	2.0945183524	517.15089974	533.70804719	2.8357271635	726.01669453	28.9745121	-1.3448684934	30.912256241	19.103418072	0	0	0	0	0
7982	2022-08-27	14:05:54.517	238.37910322	5721.098477	1661609154.518	0	899	2.0407875222	2.0945529828	517.29485543	533.85673107	2.8357469543	726.01463712	28.976318903	-1.2976557569	30.912256241	19.12416611	0	0	0	0	0
7983	2022-08-27	14:05:55.398	238.3791134	5721.098722	1661609155.398	0	899	2.0364906007	2.0891602926	517.30658016	533.56387221	2.7851235771	726.01768605	28.979059219	-1.4399623223	30.94688917	19.121995926	0	0	0	0	0
7984	2022-08-27	14:05:56.309	238.37912396	5721.098975	1661609156.31	0	899	2.0364906007	2.0891602926	515.38694834	531.5839125	2.7851235771	726.01013952	28.979059219	-1.2157557011	31.161283493	19.121995926	0	0	0	0	0
7985	2022-08-27	14:05:57.227	238.37913458	5721.09923	1661609157.228	0	899	2.0372292027	2.0902595699	515.38694834	531.68948797	2.802721006	726.01654053	28.979059219	-1.282090686	31.161283493	19.115509223	0	0	0	0	0
7986	2022-08-27	14:05:58.125	238.37914498	5721.099479	1661609158.126	0	899	2.0372292027	2.0902595699	516.78539403	533.1321688	2.802721006	726.02986559	28.979059219	-1.3484364227	31.039243648	19.088951149	0	0	0	0	0
7987	2022-08-27	14:05:59.111	238.37915638	5721.099753	1661609159.111	0	899	2.0338342733	2.0854970017	516.78539403	532.73506879	2.7366749885	726.02934659	28.979059219	-1.54174994	30.912256241	19.091079358	0	0	0	0	0
7988	2022-08-27	14:06:00.053	238.37916729	5721.100015	1661609160.054	0	899	2.0339034681	2.0855687235	516.90960739	532.86335461	2.7367147326	726.01866989	28.982818945	-1.5408876558	30.912256241	19.084492374	0	0	0	0	0
7989	2022-08-27	14:06:01.016	238.37917843	5721.100282	1661609161.016	0	899	2.0355255081	2.0862064253	516.91427854	532.55009005	2.683753611	726.01749567	28.983911514	-1.5342584351	31.045840396	19.080644759	0	0	0	0	0
7990	2022-08-27	14:06:01.970	238.37918947	5721.100547	1661609161.97	0	899	2.0355255081	2.0862064253	517.38708985	533.03720313	2.683753611	726.02351026	28.983911514	-1.5319085358	31.161283493	19.080497628	0	0	0	0	0
7991	2022-08-27	14:06:02.921	238.37920047	5721.100811	1661609162.921	0	899	2.0336766393	2.0861975924	517.38708985	533.62330216	2.781202516	726.02578351	28.983911514	-1.638018631	31.161283493	19.065176932	0	0	0	0	0
7992	2022-08-27	14:06:03.875	238.37921153	5721.101077	1661609163.876	0	899	2.0336766393	2.0861975924	515.6941366	531.87722205	2.781202516	726.02556686	28.983911514	-1.5028910487	31.161283493	19.08471369	0	0	0	0	0
7993	2022-08-27	14:06:04.805	238.37922229	5721.101335	1661609164.806	0	899	2.0354531894	2.0878898999	515.70962701	531.8529216	2.7744908741	726.0122709	28.987543106	-1.405404274	31.161283493	19.096617162	0	0	0	0	0
7994	2022-08-27	14:06:05.742	238.37923313	5721.101595	1661609165.742	0	899	2.035471176	2.0879085528	517.67171146	533.87648836	2.7745013401	726.00432177	28.988519669	-1.321132802	31.161283493	19.111808575	0	0	0	0	0
7995	2022-08-27	14:06:06.625	238.37924336	5721.101841	1661609166.626	0	899	2.0368991635	2.0897291421	517.67171146	533.98696656	2.7928389299	726.01234325	28.988519669	-1.1853476913	31.161283493	19.131418784	0	0	0	0	0
7996	2022-08-27	14:06:07.585	238.37925447	5721.102107	1661609167.586	0	899	2.0368991635	2.0897291421	515.53264316	531.78048209	2.7928389299	726.01329798	28.988519669	-1.1573002417	30.989768035	19.129398018	0	0	0	0	0
7997	2022-08-27	14:06:08.493	238.37926497	5721.102359	1661609168.493	0	899	2.0394604014	2.0902808125	515.53264316	531.13948038	2.6858947744	726.00626843	28.988519669	-1.1856171177	30.912256241	19.126526826	0	0	0	0	0
7998	2022-08-27	14:06:09.437	238.37927589	5721.102621	1661609169.437	0	899	2.0394647279	2.0902852939	516.6799001	532.32148309	2.6858972067	726.01765735	28.988754108	-1.2359774121	30.925449738	19.120965705	0	0	0	0	0
7999	2022-08-27	14:06:10.369	238.37928669	5721.102881	1661609170.37	0	899	2.034125558	2.0854152726	516.6978086	532.52675248	2.7170222005	726.0012207	28.992944717	-1.4810632467	31.161283493	19.102550507	0	0	0	0	0
8000	2022-08-27	14:06:11.286	238.3792973	5721.103135	1661609171.287	0	899	2.034125558	2.0854152726	517.37002934	533.21956658	2.7170222005	726.0098109	28.992944717	-1.2549594925	31.161283493	19.12887889	0	0	0	0	0
8001	2022-08-27	14:06:12.187	238.37930772	5721.103385	1661609172.187	0	899	2.035511449	2.0877327405	517.37002934	533.49794465	2.7633007921	726.00543213	28.992944717	-1.2199164455	31.021102589	19.130345553	0	0	0	0	0
8002	2022-08-27	14:06:13.119	238.37931852	5721.103644	1661609173.12	0	899	2.035511449	2.0877327405	516.2338016	532.32629742	2.7633007921	726.02787447	28.992944717	-1.1262347698	31.161283493	19.132799149	0	0	0	0	0
8003	2022-08-27	14:06:14.007	238.3793288	5721.103891	1661609174.008	0	899	2.032671655	2.0828166799	516.2338016	531.7048668	2.6596975844	726.02313717	28.992944717	-1.1607280962	30.996364783	19.129699391	0	0	0	0	0
8004	2022-08-27	14:06:14.907	238.3793392	5721.104141	1661609174.907	0	899	2.032671655	2.0828166799	515.49084649	530.93964599	2.6596975844	726.01654053	28.992944717	-1.1783196926	30.912256241	19.128118515	0	0	0	0	0
8005	2022-08-27	14:06:15.823	238.37934981	5721.104396	1661609175.824	0	899	2.0357813498	2.0863241088	515.50682603	531.05537089	2.6762866255	726.03001798	28.996692519	-1.3041556347	31.088719261	19.12273748	0	0	0	0	0
8006	2022-08-27	14:06:16.724	238.37936024	5721.104646	1661609176.725	0	899	2.0357977604	2.0863411051	515.31203527	530.85476002	2.6762958353	726.02880011	28.997583389	-1.2876095882	31.161283493	19.125293896	0	0	0	0	0
8007	2022-08-27	14:06:17.618	238.37937059	5721.104894	1661609177.619	0	899	2.0345714158	2.0869791947	515.31203527	531.44096076	2.7741701165	726.02554059	28.997583389	-1.1878915125	31.161283493	19.13113445	0	0	0	0	0
8008	2022-08-27	14:06:18.499	238.37938078	5721.105139	1661609178.499	0	899	2.0345714158	2.0869791947	515.70187812	531.84300544	2.7741701165	726.03423911	28.997583389	-1.3316856196	31.055735519	19.118036851	0	0	0	0	0
8009	2022-08-27	14:06:19.415	238.37939139	5721.105393	1661609179.416	0	899	2.0365417709	2.088576581	515.70559526	531.71576302	2.7523206287	726.03121605	28.998454858	-1.4432930488	30.912256241	19.096611958	0	0	0	0	0
8010	2022-08-27	14:06:20.338	238.37940206	5721.105649	1661609180.338	0	899	2.036612317	2.0886497188	515.64766476	531.65627814	2.75236133	726.02565134	29.002283096	-1.1343729496	31.105211132	19.086343765	0	0	0	0	0
8011	2022-08-27	14:06:21.207	238.37941213	5721.105891	1661609181.208	0	899	2.0355931629	2.0888298349	515.64766476	532.03548583	2.8155503068	726.03411946	29.002283096	-1.2338646721	30.971626976	19.118363854	0	0	0	0	0
8012	2022-08-27	14:06:22.089	238.37942234	5721.106136	1661609182.09	0	899	2.0355931629	2.0888298349	516.33240595	532.74198881	2.8155503068	726.03424072	29.002283096	-1.4989674091	30.912256241	19.118034363	0	0	0	0	0
8013	2022-08-27	14:06:23.058	238.37943354	5721.106405	1661609183.058	0	899	2.0325981383	2.0845060605	516.33240595	532.35392613	2.7509705276	726.03224879	29.002283096	-1.4392077386	30.984820473	19.107436123	0	0	0	0	0
8014	2022-08-27	14:06:24.005	238.3794445	5721.106668	1661609184.005	0	899	2.0325981383	2.0845060605	516.00732298	532.018756	2.7509705276	726.03326173	29.002283096	-1.2112607688	30.988118847	19.115467918	0	0	0	0	0
8015	2022-08-27	14:06:24.910	238.37945498	5721.106919	1661609184.91	0	899	2.0305639892	2.0831247597	516.01442352	532.24487911	2.7874166953	726.0335374	29.00394681	-1.1726497925	30.912256241	19.130678707	0	0	0	0	0
8016	2022-08-27	14:06:25.805	238.37946535	5721.107168	1661609185.806	0	899	2.0306158456	2.0831785463	516.47927431	532.72453376	2.7874470852	726.0265313	29.00676918	-1.170192173	31.03759446	19.132083893	0	0	0	0	0
8017	2022-08-27	14:06:26.683	238.3794755	5721.107412	1661609186.683	0	899	2.0346677659	2.0863778387	516.47927431	532.42761624	2.7380264725	726.04290771	29.00676918	-1.1457666159	31.161283493	19.129558563	0	0	0	0	0
8018	2022-08-27	14:06:27.601	238.37948612	5721.107667	1661609187.601	0	899	2.0346677659	2.0863778387	516.11520725	532.05230717	2.7380264725	726.05560626	29.00676918	-1.1457666159	31.161283493	19.129558563	0	0	0	0	0
8019	2022-08-27	14:06:28.565	238.37949729	5721.107935	1661609188.566	0	899	2.0341687076	2.0850652743	516.11520725	531.80413707	2.6966481622	726.05049628	29.00676918	-1.1619353626	31.161283493	19.127232798	0	0	0	0	0
8020	2022-08-27	14:06:29.543	238.37950861	5721.108207	1661609189.544	0	899	2.0342512895	2.0851508267	515.96823708	531.65297939	2.6966949	726.05180834	29.011255871	-1.1799364785	31.161283493	19.126664635	0	0	0	0	0
8021	2022-08-27	14:06:30.446	238.37951905	5721.108457	1661609190.446	0	899	2.0360658593	2.0885242085	515.96836473	532.12157134	2.7747928143	726.03912556	29.011285782	-1.1829223135	31.161283493	19.127020034	0	0	0	0	0
8022	2022-08-27	14:06:31.365	238.3795297	5721.108713	1661609191.366	0	899	2.0360658593	2.0885242085	517.18647112	533.37781248	2.7747928143	726.01971436	29.011285782	-1.2173833847	31.161283493	19.130998611	0	0	0	0	0
8023	2022-08-27	14:06:32.311	238.37954064	5721.108975	1661609192.311	0	899	2.0344566503	2.0866181687	517.18647112	533.29850565	2.7616122163	726.04362599	29.011285782	-1.1512208269	31.161283493	19.126512679	0	0	0	0	0
8024	2022-08-27	14:06:33.253	238.37955155	5721.109237	1661609193.254	0	899	2.0344566503	2.0866181687	516.56975802	532.66257994	2.7616122163	726.03893922	29.011285782	-1.1229794025	31.161283493	19.116233826	0	0	0	0	0
8025	2022-08-27	14:06:34.255	238.37956314	5721.109515	1661609194.255	0	899	2.039835753	2.0923809454	516.56975802	532.73860981	2.7742633537	726.04251644	29.011285782	-1.1283150998	31.070578203	19.122398856	0	0	0	0	0
8026	2022-08-27	14:06:35.213	238.37957424	5721.109782	1661609195.214	0	899	2.0399023897	2.0924500504	517.24478388	533.43499714	2.7743020456	726.03304993	29.014896153	-1.1888940461	31.103561945	19.127349929	0	0	0	0	0
8027	2022-08-27	14:06:36.112	238.37958464	5721.110031	1661609196.113	0	899	2.0377217185	2.0900326277	517.24944393	533.38380624	2.7649969524	726.04131878	29.015985489	-1.1905863538	31.161283493	19.127629223	0	0	0	0	0
8028	2022-08-27	14:06:37.049	238.37959549	5721.110292	1661609197.05	0	899	2.0377217185	2.0900326277	516.14480151	532.24470713	2.7649969524	726.05121577	29.015985489	-1.1656325495	31.161283493	19.130670181	0	0	0	0	0
8029	2022-08-27	14:06:38.078	238.3796074	5721.110577	1661609198.079	0	899	2.0353039958	2.0862463636	516.14480151	531.84001852	2.6975468116	726.04040729	29.015985489	-1.1440742174	31.161283493	19.131728494	0	0	0	0	0
8030	2022-08-27	14:06:39.062	238.37961878	5721.110851	1661609199.063	0	899	2.0353039958	2.0862463636	516.57879475	532.28720886	2.6975468116	726.05161351	29.015985489	-1.1549072724	31.161283493	19.130626186	0	0	0	0	0
8031	2022-08-27	14:06:39.983	238.37962943	5721.111106	1661609199.983	0	899	2.0324700736	2.0846752836	516.58387979	532.70652215	2.7665013357	726.03893396	29.017175674	-1.1549503977	31.161283493	19.129998807	0	0	0	0	0
8032	2022-08-27	14:06:40.950	238.37964063	5721.111375	1661609200.95	0	899	2.0325329302	2.0847404617	516.00794277	532.11282934	2.7665378636	726.01679801	29.020593643	-1.1359251777	31.161283493	19.131162643	0	0	0	0	0
8033	2022-08-27	14:06:41.917	238.37965183	5721.111644	1661609201.918	0	899	2.0348486181	2.087631599	516.00794277	532.27267819	2.7931580243	726.02854869	29.020593643	-1.1430393978	31.161283493	19.126645726	0	0	0	0	0
8034	2022-08-27	14:06:42.832	238.37966242	5721.111898	1661609202.833	0	899	2.0348486181	2.087631599	515.30175445	531.54423059	2.7931580243	726.03076212	29.020593643	-1.1517705246	31.161283493	19.121466251	0	0	0	0	0
8035	2022-08-27	14:06:43.783	238.37967343	5721.112162	1661609203.784	0	899	2.0349334446	2.088533904	515.30175445	531.79648483	2.8351917529	726.03483208	29.020593643	-1.1360006332	31.161283493	19.133138151	0	0	0	0	0
8036	2022-08-27	14:06:44.730	238.37968439	5721.112425	1661609204.731	0	899	2.0349334446	2.088533904	515.48939807	531.9901349	2.8351917529	726.03653419	29.020593643	-1.1360006332	31.161283493	19.132799149	0	0	0	0	0
8037	2022-08-27	14:06:45.691	238.37969551	5721.112692	1661609205.692	0	899	2.0338523069	2.0847272857	515.5014984	531.16754072	2.6959413857	726.03399577	29.023431778	-1.1563193688	31.161283493	19.131153726	0	0	0	0	0
8038	2022-08-27	14:06:46.631	238.37970639	5721.112953	1661609206.632	0	899	2.033884879	2.0847610292	516.6008558	532.30041809	2.6959598196	726.05578613	29.025201797	-1.1408835649	31.161283493	19.133520126	0	0	0	0	0
8039	2022-08-27	14:06:47.545	238.37971696	5721.113207	1661609207.545	0	899	2.0367773806	2.089418098	516.6008558	532.8246925	2.7832479726	726.0379954	29.025201797	-1.1408835649	31.161283493	19.133520126	0	0	0	0	0
8040	2022-08-27	14:06:48.490	238.37972791	5721.11347	1661609208.491	0	899	2.0367773806	2.089418098	517.46970338	533.72082622	2.7832479726	726.03835635	29.025201797	-1.1559097364	31.161283493	19.130195277	0	0	0	0	0
8041	2022-08-27	14:06:49.426	238.37973873	5721.113729	1661609209.426	0	899	2.0344995351	2.0861433778	517.47551232	533.43536877	2.7348269508	726.04096833	29.026559122	-1.1570631116	31.161283493	19.13087687	0	0	0	0	0
8042	2022-08-27	14:06:50.371	238.37974968	5721.113992	1661609210.372	0	899	2.0345565674	2.0862024916	516.14601693	532.06506581	2.7348596833	726.03626943	29.029657364	-1.1669260263	31.161283493	19.128837585	0	0	0	0	0
8043	2022-08-27	14:06:51.316	238.37976061	5721.114255	1661609211.317	0	899	2.0368358194	2.0897791238	516.14601693	532.44878209	2.7987629265	726.04888916	29.029657364	-1.5087333918	31.161283493	19.10723114	0	0	0	0	0
8044	2022-08-27	14:06:52.290	238.37977189	5721.114525	1661609212.291	0	899	2.0368358194	2.0897791238	515.53157302	531.81493061	2.7987629265	726.03746144	29.029657364	-1.2006756391	31.161283493	19.126658598	0	0	0	0	0
8045	2022-08-27	14:06:53.323	238.37978384	5721.114812	1661609213.324	0	899	2.0365985514	2.0873563015	515.53157302	531.14105255	2.6863415579	726.04824445	29.029657364	-1.1814995278	31.161283493	19.127433006	0	0	0	0	0
8046	2022-08-27	14:06:54.305	238.3797952	5721.115085	1661609214.305	0	899	2.0365985514	2.0873563015	517.68025131	533.35478941	2.6863415579	726.04180949	29.029657364	-1.2190109491	31.161283493	19.121995926	0	0	0	0	0
8047	2022-08-27	14:06:55.244	238.37980608	5721.115346	1661609215.245	0	899	2.0354662321	2.086763432	517.69708625	533.54846686	2.7156631293	726.0444728	29.033589483	-1.1541635209	31.161283493	19.131459205	0	0	0	0	0
8048	2022-08-27	14:06:56.180	238.37981691	5721.115606	1661609216.181	0	899	2.0354792442	2.0867769155	516.46352822	532.27718297	2.7156705416	726.03105962	29.034296036	-1.1813593992	31.161283493	19.128103825	0	0	0	0	0
8049	2022-08-27	14:06:57.105	238.3798276	5721.115863	1661609217.105	0	899	2.0357517084	2.0881393246	516.46352822	532.61282293	2.771562139	726.02628796	29.034296036	-1.4451794293	31.161283493	19.127972331	0	0	0	0	0
8050	2022-08-27	14:06:58.048	238.37983852	5721.116124	1661609218.048	0	899	2.0357517084	2.0881393246	517.12423307	533.29418735	2.771562139	726.03041895	29.034296036	-1.2439755193	31.161283493	19.131858826	0	0	0	0	0
8051	2022-08-27	14:06:58.953	238.379849	5721.116376	1661609218.954	0	899	2.0355321492	2.0878381242	517.12423307	533.270603	2.7676421306	726.0455589	29.034296036	-1.1418429258	31.161283493	19.119195761	0	0	0	0	0
8052	2022-08-27	14:06:59.848	238.37985935	5721.116624	1661609219.848	0	899	2.0355455897	2.0878520613	515.82464109	531.93048019	2.7676499333	726.04502616	29.03502583	-1.137347999	31.161283493	19.108588541	0	0	0	0	0
8053	2022-08-27	14:07:00.796	238.37987034	5721.116888	1661609220.797	0	899	2.0385237365	2.0886198424	515.84196777	531.24156612	2.649720242	726.03856209	29.039087296	-1.1459713306	31.161283493	19.128764651	0	0	0	0	0
8054	2022-08-27	14:07:01.684	238.37988061	5721.117135	1661609221.685	0	899	2.0385237365	2.0886198424	517.32503961	532.76891259	2.649720242	726.04789643	29.039087296	-1.1480301587	31.161283493	19.131626483	0	0	0	0	0
8055	2022-08-27	14:07:02.605	238.37989126	5721.11739	1661609222.605	0	899	2.0339398009	2.0874794354	517.32503961	533.87376513	2.8334049666	726.06668596	29.039087296	-1.16855371	31.161283493	19.1313591	0	0	0	0	0
8056	2022-08-27	14:07:03.578	238.37990252	5721.117661	1661609223.578	0	899	2.0339398009	2.0874794354	516.49800939	533.02027902	2.8334049666	726.05067777	29.039087296	-1.1495823884	31.161283493	19.1100621	0	0	0	0	0
8057	2022-08-27	14:07:04.556	238.37991385	5721.117932	1661609224.557	0	899	2.0374325548	2.0892317683	516.50439354	532.45935589	2.7389997909	726.03394646	29.040581848	-1.2640894549	31.077174951	19.095456787	0	0	0	0	0
8058	2022-08-27	14:07:05.502	238.37992479	5721.118195	1661609225.502	0	899	2.0374865751	2.0892877633	518.17976625	534.18666813	2.7390307991	726.03253174	29.043512344	-1.5152440071	30.912256241	19.111911774	0	0	0	0	0
8059	2022-08-27	14:07:06.418	238.37993541	5721.11845	1661609226.419	0	899	2.0328510771	2.0861192967	518.17976625	534.6802219	2.8208792451	726.04948254	29.043512344	-1.4578880632	31.128299751	19.093930857	0	0	0	0	0
8060	2022-08-27	14:07:07.345	238.37994612	5721.118707	1661609227.345	0	899	2.0328510771	2.0861192967	517.18894357	533.65784834	2.8208792451	726.05471782	29.043512344	-1.232937636	31.161283493	19.099414472	0	0	0	0	0
8061	2022-08-27	14:07:08.256	238.37995668	5721.11896	1661609228.257	0	899	2.0333695896	2.0875851168	517.18894357	533.94806657	2.869029067	726.03553176	29.043512344	-1.5152440071	31.161283493	19.08814621	0	0	0	0	0
8062	2022-08-27	14:07:09.150	238.37996701	5721.119208	1661609229.15	0	899	2.0333796953	2.08759561	517.98843972	534.77350657	2.8690351554	726.03613403	29.044061661	-1.277089104	31.131598125	19.117825262	0	0	0	0	0
8063	2022-08-27	14:07:10.062	238.37997758	5721.119462	1661609230.063	0	899	2.036014336	2.0886661621	518.00582721	534.2833698	2.7848375211	726.05914307	29.048120499	-1.2125003338	30.912256241	19.127758026	0	0	0	0	0
8064	2022-08-27	14:07:10.994	238.37998837	5721.119721	1661609230.995	0	899	2.036014336	2.0886661621	516.33978183	532.56497148	2.7848375211	726.03577509	29.048120499	-1.5915388737	30.912256241	19.084761777	0	0	0	0	0
8065	2022-08-27	14:07:11.960	238.37999954	5721.119989	1661609231.96	0	899	2.0362246006	2.0879884232	516.33978183	532.28820963	2.73875831	726.03807866	29.048120499	-1.5432806141	31.078824138	19.081293738	0	0	0	0	0
8066	2022-08-27	14:07:12.914	238.38001059	5721.120254	1661609232.915	0	899	2.0362246006	2.0879884232	516.70894089	532.66877109	2.73875831	726.03670355	29.048120499	-1.5030958905	31.044191209	19.085788866	0	0	0	0	0
8067	2022-08-27	14:07:13.854	238.38002146	5721.120515	1661609233.854	0	899	2.0362412051	2.0879409933	516.70894089	532.6487922	2.7354324666	726.05564668	29.048120499	-1.4875738621	30.912256241	19.092466354	0	0	0	0	0
8068	2022-08-27	14:07:14.842	238.38003289	5721.120789	1661609234.842	0	899	2.0362946528	2.0879963922	517.82899785	533.80358613	2.7354631253	726.05191101	29.05102169	-1.4865067053	31.075525764	19.083495172	0	0	0	0	0
8069	2022-08-27	14:07:15.775	238.38004369	5721.121049	1661609235.775	0	899	2.039181998	2.0906160375	517.83552351	533.70454073	2.7178895988	726.04139558	29.052545547	-1.47805583	31.06068308	19.090129688	0	0	0	0	0
8070	2022-08-27	14:07:16.710	238.38005451	5721.121308	1661609236.71	0	899	2.039181998	2.0906160375	515.82395262	531.63132546	2.7178895988	726.02476572	29.052545547	-1.4664143324	30.912256241	19.106870651	0	0	0	0	0
8071	2022-08-27	14:07:17.638	238.38006525	5721.121566	1661609237.638	0	899	2.0352082269	2.0865729076	515.82395262	531.64088198	2.7194838435	726.03393393	29.052545547	-1.3112051582	31.039243648	19.120092468	0	0	0	0	0
8072	2022-08-27	14:07:18.585	238.38007622	5721.121829	1661609238.585	0	899	2.0352082269	2.0865729076	517.84251457	533.72133995	2.7194838435	726.02988014	29.052545547	-1.1540880874	31.161283493	19.129279055	0	0	0	0	0
8073	2022-08-27	14:07:19.484	238.38008663	5721.122079	1661609239.485	0	899	2.0337352653	2.0857841749	517.84318967	533.94640922	2.7567521507	726.02799978	29.052703188	-1.1325836947	31.161283493	19.120097255	0	0	0	0	0
8074	2022-08-27	14:07:20.421	238.38009747	5721.122339	1661609240.421	0	899	2.0338199618	2.0858719883	516.89558437	532.96963125	2.7568011743	726.03768214	29.05730629	-1.1278623343	31.161283493	19.127758026	0	0	0	0	0
8075	2022-08-27	14:07:21.407	238.38010889	5721.122613	1661609241.408	0	899	2.0356220461	2.0882804939	516.89558437	533.14344066	2.7857021318	726.04928205	29.05730629	-1.190230634	31.161283493	19.130361544	0	0	0	0	0
8076	2022-08-27	14:07:22.351	238.3801198	5721.122875	1661609242.351	0	899	2.0356220461	2.0882804939	517.08719633	533.34107565	2.7857021318	726.04693604	29.05730629	-1.204362154	31.161283493	19.132799149	0	0	0	0	0
8077	2022-08-27	14:07:23.260	238.38013034	5721.123128	1661609243.261	0	899	2.0319778672	2.0854539164	517.08719633	533.62460032	2.8327886341	726.04126138	29.05730629	-1.2028638227	31.161283493	19.1311417	0	0	0	0	0
8078	2022-08-27	14:07:24.177	238.38014095	5721.123383	1661609244.178	0	899	2.0319778672	2.0854539164	517.2226778	533.76441473	2.8327886341	726.03247717	29.05730629	-1.171302448	31.161283493	19.12971081	0	0	0	0	0
8079	2022-08-27	14:07:25.062	238.38015118	5721.123628	1661609245.062	0	899	2.0331712388	2.0864456389	517.24135751	533.71124467	2.820765275	726.01635176	29.061673335	-1.1380487049	31.161283493	19.132374277	0	0	0	0	0
8080	2022-08-27	14:07:25.937	238.38016132	5721.123872	1661609245.938	0	899	2.0331728671	2.0864473285	516.43808464	532.88239996	2.8207662397	726.01883521	29.061761856	-1.1372726066	31.143142435	19.132491181	0	0	0	0	0
8081	2022-08-27	14:07:26.903	238.38017249	5721.12414	1661609246.903	0	899	2.0348702905	2.0868962948	516.43808464	532.48150296	2.7540705396	726.02973584	29.061761856	-1.1632611704	30.912256241	19.128539117	0	0	0	0	0
8082	2022-08-27	14:07:27.848	238.38018344	5721.124402	1661609247.849	0	899	2.0348702905	2.0868962948	517.39741766	533.47063817	2.7540705396	726.01138851	29.061761856	-1.3612096996	31.108509506	19.104922857	0	0	0	0	0
8083	2022-08-27	14:07:28.796	238.38019441	5721.124666	1661609248.797	0	899	2.0381696575	2.089542699	517.39741766	533.24201347	2.716060773	726.02311009	29.061761856	-1.5016406419	31.161283493	19.09107639	0	0	0	0	0
8084	2022-08-27	14:07:29.714	238.38020503	5721.124921	1661609249.715	0	899	2.0381846833	2.0895582694	516.78789137	532.6138726	2.7160693235	726.02233887	29.062576736	-1.5059091966	31.161283493	19.092011066	0	0	0	0	0
8085	2022-08-27	14:07:30.648	238.38021584	5721.12518	1661609250.649	0	899	2.0361176346	2.086912399	516.80319005	532.46636082	2.6888723484	726.02233887	29.066156387	-1.1360006332	31.161283493	19.129558563	0	0	0	0	0
8086	2022-08-27	14:07:31.578	238.3802266	5721.125438	1661609251.578	0	899	2.0361176346	2.086912399	518.79430245	534.51781946	2.6888723484	726.02349934	29.066156387	-1.1841943272	31.161283493	19.126915294	0	0	0	0	0
8087	2022-08-27	14:07:32.460	238.38023681	5721.125683	1661609252.46	0	899	2.0351371288	2.0865390544	518.79430245	534.71446811	2.721499917	726.01855186	29.066156387	-1.1701813936	31.161283493	19.126676559	0	0	0	0	0
8088	2022-08-27	14:07:33.395	238.38024764	5721.125943	1661609253.396	0	899	2.0351371288	2.0865390544	516.73189247	532.58876925	2.721499917	726.01080322	29.066156387	-1.1701813936	31.161283493	19.126676559	0	0	0	0	0
8089	2022-08-27	14:07:34.342	238.38025859	5721.126206	1661609254.342	0	899	2.036706411	2.0891129825	516.7358566	532.89192704	2.7712727723	726.0235337	29.067084041	-1.1929793097	31.161283493	19.126366963	0	0	0	0	0
8090	2022-08-27	14:07:35.276	238.38026941	5721.126466	1661609255.277	0	899	2.0367753527	2.0891844752	516.87271814	533.03330854	2.7713128311	726.0270026	29.070825577	-1.2157557011	31.161283493	19.123075485	0	0	0	0	0
8091	2022-08-27	14:07:36.190	238.38027998	5721.126719	1661609256.19	0	899	2.0354499218	2.0865954839	516.87271814	532.65195501	2.7078533981	726.01901427	29.070825577	-1.2157557011	31.161283493	19.128036234	0	0	0	0	0
8092	2022-08-27	14:07:37.082	238.38029031	5721.126967	1661609257.083	0	899	2.0354499218	2.0865954839	517.76396802	533.57041321	2.7078533981	726.00365888	29.070825577	-1.1666350302	31.161283493	19.109098687	0	0	0	0	0
8093	2022-08-27	14:07:38.046	238.38030147	5721.127235	1661609258.047	0	899	2.0360192717	2.0880980403	517.76396802	533.85584103	2.7552770568	726.0288288	29.070825577	-1.139061972	31.161283493	19.125234149	0	0	0	0	0
8094	2022-08-27	14:07:38.976	238.38031222	5721.127493	1661609258.976	0	899	2.0360192717	2.0880980403	518.05664325	534.15761248	2.7552770568	726.04237861	29.070825577	-1.137930139	31.161283493	19.13055766	0	0	0	0	0
8095	2022-08-27	14:07:39.911	238.38032304	5721.127753	1661609259.911	0	899	2.0366881206	2.0903291427	518.0663137	534.64777925	2.8349005215	726.03099575	29.073082867	-1.1423495621	31.161283493	19.132229559	0	0	0	0	0
8096	2022-08-27	14:07:40.822	238.38033359	5721.128006	1661609260.822	0	899	2.0367325611	2.0903752667	516.47554502	533.00625468	2.8349269376	726.04805205	29.075494766	-1.4486180118	31.161283493	19.093881013	0	0	0	0	0
8097	2022-08-27	14:07:41.760	238.38034446	5721.128267	1661609261.761	0	899	2.0330364813	2.0873104322	516.47554502	533.2324474	2.8724987544	726.05103752	29.075494766	-1.4821196645	31.161283493	19.08950956	0	0	0	0	0
8098	2022-08-27	14:07:42.694	238.38035525	5721.128526	1661609262.694	0	899	2.0330364813	2.0873104322	517.86844938	534.67054414	2.8724987544	726.02321963	29.075494766	-1.1593483631	31.161283493	19.131687164	0	0	0	0	0
8099	2022-08-27	14:07:43.618	238.38036595	5721.128783	1661609263.618	0	899	2.037917266	2.0875818344	517.86844938	533.19927279	2.6282012094	726.03387855	29.075494766	-1.172822312	31.161283493	19.130638123	0	0	0	0	0
8100	2022-08-27	14:07:44.555	238.38037681	5721.129043	1661609264.556	0	899	2.0379558309	2.0876217503	514.94883214	530.19335091	2.6282224489	726.03307499	29.077586534	-1.1443652649	31.161283493	19.130802849	0	0	0	0	0
8101	2022-08-27	14:07:45.480	238.3803875	5721.1293	1661609265.48	0	899	2.0369284455	2.0897084056	514.95941869	531.17350763	2.7902224103	726.02845168	29.080072403	-1.163013223	31.161283493	19.127349841	0	0	0	0	0
8102	2022-08-27	14:07:46.404	238.38039819	5721.129557	1661609266.404	0	899	2.0369284455	2.0897084056	516.41509354	532.67501607	2.7902224103	726.04412842	29.080072403	-1.1701813936	31.161283493	19.100389481	0	0	0	0	0
8103	2022-08-27	14:07:47.384	238.38040954	5721.129829	1661609267.384	0	899	2.0350867784	2.0858991146	516.41509354	532.07991709	2.6911091829	726.04299462	29.080072403	-1.1707311411	31.161283493	19.109754916	0	0	0	0	0
8104	2022-08-27	14:07:48.341	238.38042061	5721.130095	1661609268.341	0	899	2.0350867784	2.0858991146	520.66602371	536.45979406	2.6911091829	726.03764374	29.080072403	-1.1718090773	31.161283493	19.128118515	0	0	0	0	0
8105	2022-08-27	14:07:49.308	238.38043181	5721.130363	1661609269.308	0	899	2.0342571658	2.0863950115	520.67535268	536.89027453	2.7606541405	726.05210098	29.082239151	-1.1889910216	31.161283493	19.128770967	0	0	0	0	0
8106	2022-08-27	14:07:50.203	238.38044218	5721.130612	1661609270.204	0	899	2.0343020952	2.0864415968	518.43617565	534.58152187	2.7606801799	726.06665928	29.084680557	-1.1294900179	31.161283493	19.133159637	0	0	0	0	0
8107	2022-08-27	14:07:51.062	238.38045212	5721.130851	1661609271.063	0	899	2.0345988802	2.087317612	518.43617565	534.75946477	2.7901777489	726.04687136	29.084680557	-1.1325513006	31.161283493	19.131127414	0	0	0	0	0
8108	2022-08-27	14:07:51.953	238.38046243	5721.131098	1661609271.954	0	899	2.0345988802	2.087317612	518.03838584	534.3491503	2.7901777489	726.04204797	29.084680557	-1.1360006332	31.161283493	19.128837585	0	0	0	0	0
8109	2022-08-27	14:07:52.862	238.38047295	5721.131351	1661609272.863	0	899	2.033388503	2.0851002027	518.03838584	534.04549531	2.7397903815	726.04125977	29.084680557	-1.1360006332	31.161283493	19.128837585	0	0	0	0	0
8110	2022-08-27	14:07:53.744	238.38048316	5721.131596	1661609273.745	0	899	2.033388503	2.0851002027	517.05695075	533.03373439	2.7397903815	726.04473432	29.084680557	-1.1461438706	31.136545687	19.131897566	0	0	0	0	0
8111	2022-08-27	14:07:54.665	238.38049382	5721.131852	1661609274.666	0	899	2.0337548416	2.087385637	517.06750385	533.63782515	2.8383568905	726.04344814	29.087148641	-1.1911791634	31.054086332	19.128682408	0	0	0	0	0
8112	2022-08-27	14:07:55.594	238.38050456	5721.132109	1661609275.594	0	899	2.0337891619	2.0874212591	517.21111933	533.78616632	2.8383773467	726.04008433	29.089014053	-1.1684998084	31.113457067	19.12945995	0	0	0	0	0
8113	2022-08-27	14:07:56.546	238.38051559	5721.132374	1661609276.547	0	899	2.0330558825	2.0865211597	517.21111933	533.74031865	2.8307693477	726.02641246	29.089014053	-1.1464887305	30.933695673	19.131830215	0	0	0	0	0
8114	2022-08-27	14:07:57.539	238.38052707	5721.13265	1661609277.539	0	899	2.0330558825	2.0865211597	514.57542637	531.02039337	2.8307693477	726.01306152	29.089014053	-1.2059897184	31.161283493	19.129198074	0	0	0	0	0
8115	2022-08-27	14:07:58.484	238.38053802	5721.132912	1661609278.485	0	899	2.0394027389	2.0932134536	514.57542637	531.0754374	2.8399500208	726.03925935	29.089014053	-1.1874926722	31.161283493	19.130314366	0	0	0	0	0
8116	2022-08-27	14:07:59.450	238.3805492	5721.133181	1661609279.451	0	899	2.0394027389	2.0932134536	516.50022471	533.06195496	2.8399500208	726.03196181	29.089014053	-1.1343729496	31.161283493	19.133520126	0	0	0	0	0
8117	2022-08-27	14:08:00.401	238.38056021	5721.133445	1661609280.402	0	899	2.0356778463	2.0885256489	516.52003226	532.81433567	2.7953910829	726.04830832	29.093651513	-1.1475666611	31.161283493	19.132418146	0	0	0	0	0
8118	2022-08-27	14:08:01.296	238.38057056	5721.133693	1661609281.296	0	899	2.0356789926	2.088526838	516.08973811	532.37047136	2.7953917552	726.04676061	29.09371376	-1.1602321997	31.141493248	19.132604296	0	0	0	0	0
8119	2022-08-27	14:08:02.230	238.38058137	5721.133953	1661609282.23	0	899	2.0347706477	2.0873146564	516.08973811	532.28362735	2.7809343389	726.04981075	29.09371376	-1.1392560005	30.912256241	19.121995926	0	0	0	0	0
8120	2022-08-27	14:08:03.177	238.38059234	5721.134216	1661609283.178	0	899	2.0347706477	2.0873146564	517.86154652	534.11103165	2.7809343389	726.04312397	29.09371376	-1.1469738618	30.979872912	19.130355443	0	0	0	0	0
8121	2022-08-27	14:08:04.105	238.38060308	5721.134474	1661609284.106	0	899	2.0350566331	2.0876310657	517.86154652	534.11819413	2.782122816	726.03248445	29.09371376	-1.1718090773	31.161283493	19.128118515	0	0	0	0	0
8122	2022-08-27	14:08:05.069	238.38061424	5721.134742	1661609285.07	0	899	2.0350886568	2.0876642792	517.88909627	534.14672142	2.7821415138	726.03421202	29.095453262	-1.1675081569	31.067279828	19.128389952	0	0	0	0	0
8123	2022-08-27	14:08:05.996	238.38062495	5721.134999	1661609285.996	0	899	2.0363782924	2.089953644	517.90138137	534.45969535	2.83193859	726.04624201	29.098321915	-1.2333365316	30.912256241	19.127370923	0	0	0	0	0
8124	2022-08-27	14:08:06.959	238.3806361	5721.135266	1661609286.959	0	899	2.0363782924	2.089953644	516.92524801	533.4523531	2.83193859	726.02666064	29.098321915	-1.1981964719	31.077174951	19.12584464	0	0	0	0	0
8125	2022-08-27	14:08:07.924	238.38064728	5721.135535	1661609287.925	0	899	2.0349352102	2.0872695415	516.92524801	533.07896487	2.7698968638	726.0504498	29.098321915	-1.1718090773	31.161283493	19.125236511	0	0	0	0	0
8126	2022-08-27	14:08:08.869	238.38065822	5721.135797	1661609288.87	0	899	2.0349352102	2.0872695415	517.77650098	533.95681917	2.7698968638	726.05546196	29.098321915	-1.1807557305	31.161283493	19.126579234	0	0	0	0	0
8127	2022-08-27	14:08:09.836	238.38066941	5721.136066	1661609289.837	0	899	2.0357560794	2.0887446875	517.78763787	534.16505474	2.8025450903	726.05205895	29.100922982	-1.2134381864	31.161283493	19.124738693	0	0	0	0	0
8128	2022-08-27	14:08:10.782	238.38068036	5721.136329	1661609290.783	0	899	2.0357885453	2.0887783688	517.11592188	533.47220757	2.8025641794	726.05246517	29.102685928	-1.2056125205	31.161283493	19.125258844	0	0	0	0	0
8129	2022-08-27	14:08:11.739	238.38069142	5721.136594	1661609291.739	0	899	2.0361860503	2.0886884027	517.11592188	533.3177462	2.7769020535	726.03356246	29.102685928	-1.1753769268	31.161283493	19.12853318	0	0	0	0	0
8130	2022-08-27	14:08:12.697	238.38070252	5721.136861	1661609292.698	0	899	2.0361860503	2.0886884027	517.8706812	534.09615299	2.7769020535	726.03485148	29.102685928	-1.1816719526	31.161283493	19.115770984	0	0	0	0	0
8131	2022-08-27	14:08:13.723	238.3807144	5721.137146	1661609293.724	0	899	2.0376719571	2.0897908743	517.8706812	533.96521109	2.7551675257	726.0556002	29.102685928	-1.2370983986	31.161283493	19.10929863	0	0	0	0	0
8132	2022-08-27	14:08:14.693	238.38072561	5721.137415	1661609294.693	0	899	2.0376810767	2.0898003294	517.1257958	533.19720761	2.7551727923	726.06242118	29.103180677	-1.3022584631	31.161283493	19.121732914	0	0	0	0	0
8133	2022-08-27	14:08:15.644	238.38073662	5721.137679	1661609295.644	0	899	2.036995758	2.0889590258	517.14364656	533.17267476	2.7480332765	726.03137207	29.107355118	-1.1669260263	31.161283493	19.125597	0	0	0	0	0
8134	2022-08-27	14:08:16.549	238.38074711	5721.137931	1661609296.55	0	899	2.036995758	2.0889590258	518.63373245	534.70894633	2.7480332765	726.04954034	29.107355118	-1.1613208608	31.161283493	19.123860984	0	0	0	0	0
8135	2022-08-27	14:08:17.426	238.38075725	5721.138174	1661609297.426	0	899	2.0339010303	2.0864205133	518.63373245	534.90680258	2.7808275226	726.05626188	29.107355118	-1.1390942248	31.161283493	19.115266724	0	0	0	0	0
8136	2022-08-27	14:08:18.385	238.38076836	5721.138441	1661609298.386	0	899	2.0339010303	2.0864205133	518.56714613	534.83812699	2.7808275226	726.05035926	29.107355118	-1.4897297344	31.161283493	19.10481583	0	0	0	0	0
8137	2022-08-27	14:08:19.325	238.38077924	5721.138702	1661609299.326	0	899	2.0350999091	2.0876416868	518.57035263	534.83873733	2.7803806471	726.03410006	29.1081029	-1.4301748063	31.161283493	19.122404174	0	0	0	0	0
8138	2022-08-27	14:08:20.332	238.38079089	5721.138981	1661609300.333	0	899	2.0351692913	2.0877136452	518.64357996	534.91450628	2.7804211338	726.02310403	29.111871719	-1.1408835649	31.161283493	19.131719589	0	0	0	0	0
8139	2022-08-27	14:08:21.299	238.38080208	5721.13925	1661609301.3	0	899	2.0339296955	2.0855783142	518.64357996	534.64545461	2.735820901	726.04564783	29.111871719	-1.1349334662	31.161283493	19.114934896	0	0	0	0	0
8140	2022-08-27	14:08:22.211	238.38081264	5721.139503	1661609302.212	0	899	2.0339296955	2.0855783142	517.23842175	533.1969426	2.735820901	726.04858075	29.111871719	-1.1387169843	31.161283493	19.105874939	0	0	0	0	0
8141	2022-08-27	14:08:23.174	238.38082378	5721.139771	1661609303.175	0	899	2.0378218793	2.0900039008	517.23842175	533.33167923	2.7582222453	726.05505371	29.111871719	-1.1864578724	31.161283493	19.129198074	0	0	0	0	0
8142	2022-08-27	14:08:24.101	238.3808345	5721.140028	1661609304.101	0	899	2.0378218793	2.0900039008	517.31521795	533.41086485	2.7582222453	726.07060555	29.111871719	-1.1428023095	31.161283493	19.127588323	0	0	0	0	0
8143	2022-08-27	14:08:25.049	238.38084547	5721.140291	1661609305.049	0	899	2.036559184	2.088488799	517.32587326	533.35356311	2.746871902	726.05173113	29.114362641	-1.3309526151	31.161283493	19.105302419	0	0	0	0	0
8144	2022-08-27	14:08:25.948	238.38085589	5721.140541	1661609305.949	0	899	2.0365948152	2.0885257367	518.55378677	534.61964337	2.7468924292	726.03228436	29.116296768	-1.1357527419	31.161283493	19.119770896	0	0	0	0	0
8145	2022-08-27	14:08:26.877	238.38086663	5721.140799	1661609306.877	0	899	2.034321499	2.0869318934	518.55378677	534.8492786	2.7849585547	726.04250917	29.116296768	-1.135095215	31.161283493	19.120882262	0	0	0	0	0
8146	2022-08-27	14:08:27.792	238.38087722	5721.141053	1661609307.792	0	899	2.034321499	2.0869318934	517.34593988	533.60347526	2.7849585547	726.03433329	29.116296768	-1.198735414	31.161283493	19.130252927	0	0	0	0	0
8147	2022-08-27	14:08:28.730	238.38088809	5721.141314	1661609308.731	0	899	2.0330301708	2.0866678988	517.34593988	533.93328223	2.8397002076	726.04153665	29.116296768	-1.4286980455	31.161283493	19.084234718	0	0	0	0	0
8148	2022-08-27	14:08:29.680	238.38089909	5721.141578	1661609309.681	0	899	2.0330301708	2.0866678988	519.18075366	535.82692451	2.8397002076	726.04199219	29.116296768	-1.5380311012	31.161283493	19.06401825	0	0	0	0	0
8149	2022-08-27	14:08:30.585	238.38090956	5721.141829	1661609310.586	0	899	2.0344578478	2.0879983498	519.19570116	535.80028537	2.8327467018	726.03991093	29.119778602	-1.451366678	31.161283493	19.086523839	0	0	0	0	0
8150	2022-08-27	14:08:31.467	238.38091977	5721.142074	1661609311.468	0	899	2.0344757674	2.0880169478	518.76939266	535.36040736	2.8327573593	726.04100592	29.120752335	-1.16855371	31.161283493	19.129198074	0	0	0	0	0
8151	2022-08-27	14:08:32.424	238.38093083	5721.14234	1661609312.424	0	899	2.0357672218	2.0884884446	518.76939266	535.09452389	2.7887453076	726.0438677	29.120752335	-1.1681225355	31.161283493	19.130247495	0	0	0	0	0
8152	2022-08-27	14:08:33.357	238.38094163	5721.142599	1661609313.357	0	899	2.0357672218	2.0884884446	517.59869244	533.88698296	2.7887453076	726.03877188	29.120752335	-1.1669260263	31.161283493	19.133159637	0	0	0	0	0
8153	2022-08-27	14:08:34.336	238.38095297	5721.142871	1661609314.337	0	899	2.0349399482	2.0857712974	517.59869244	533.30646394	2.6922811173	726.02821401	29.120752335	-1.139374538	31.161283493	19.118259657	0	0	0	0	0
8154	2022-08-27	14:08:35.290	238.38096402	5721.143136	1661609315.291	0	899	2.0349491147	2.0857807931	516.69397106	532.3743177	2.6922862975	726.0204589	29.121250317	-1.1376283169	31.161283493	19.118536198	0	0	0	0	0
8155	2022-08-27	14:08:36.234	238.38097494	5721.143399	1661609316.235	0	899	2.0357114843	2.0864535377	516.71192278	532.35912887	2.6866727783	726.01664764	29.125452042	-1.1376283169	31.161283493	19.128837585	0	0	0	0	0
8156	2022-08-27	14:08:37.115	238.38098513	5721.143643	1661609317.115	0	899	2.0357114843	2.0864535377	517.05753771	532.7152098	2.6866727783	726.04000309	29.125452042	-1.1636276087	31.161283493	19.129797298	0	0	0	0	0
8157	2022-08-27	14:08:38.069	238.38099617	5721.143908	1661609318.069	0	899	2.0357678691	2.0883869915	517.05753771	533.29711157	2.783479809	726.03510815	29.125452042	-1.1679069483	31.161283493	19.129919052	0	0	0	0	0
8158	2022-08-27	14:08:39.022	238.3810072	5721.144173	1661609319.022	0	899	2.0357678691	2.0883869915	519.26306815	535.57191259	2.783479809	726.02623784	29.125452042	-1.16855371	31.161283493	19.129919052	0	0	0	0	0
8159	2022-08-27	14:08:39.931	238.38101773	5721.144426	1661609319.932	0	899	2.0364984729	2.0888486719	519.28017316	535.49989977	2.7686420703	726.02781788	29.129435899	-1.2044268199	31.161283493	19.130528595	0	0	0	0	0
8160	2022-08-27	14:08:40.832	238.38102815	5721.144676	1661609320.832	0	899	2.0365116595	2.0888623461	517.92760237	534.10512754	2.7686497281	726.03223222	29.130151749	-1.1941973839	31.161283493	19.131940463	0	0	0	0	0
8161	2022-08-27	14:08:41.710	238.38103832	5721.14492	1661609321.711	0	899	2.0361085407	2.0898432339	517.92760237	534.53848931	2.8405112814	726.01598232	29.130151749	-1.1710221238	31.161283493	19.128756883	0	0	0	0	0
8162	2022-08-27	14:08:42.596	238.38104858	5721.145166	1661609322.597	0	899	2.0361085407	2.0898432339	516.7148234	533.28681431	2.8405112814	726.01395159	29.130151749	-1.1685213719	31.161283493	19.127750864	0	0	0	0	0
8163	2022-08-27	14:08:43.509	238.38105914	5721.145419	1661609323.51	0	899	2.0359457145	2.0868184759	516.7148234	532.40082054	2.6931224068	726.01752639	29.130151749	-1.2393836178	31.161283493	19.119246691	0	0	0	0	0
8164	2022-08-27	14:08:44.453	238.38107006	5721.145681	1661609324.453	0	899	2.0359457145	2.0868184759	517.32270087	533.02715144	2.6931224068	726.02631262	29.130151749	-1.5184992552	31.161283493	19.083463669	0	0	0	0	0
8165	2022-08-27	14:08:45.398	238.38108101	5721.145944	1661609325.399	0	899	2.0367179744	2.0901220635	517.34013237	533.8245724	2.8226583573	726.01888371	29.134226755	-1.1947686917	31.161283493	19.123814779	0	0	0	0	0
8166	2022-08-27	14:08:46.374	238.38109229	5721.146215	1661609326.374	0	899	2.0367232988	2.0901275886	517.9793407	534.48416738	2.8226615093	726.0244848	29.134515762	-1.2142466228	31.161283493	19.117288817	0	0	0	0	0
8167	2022-08-27	14:08:47.302	238.38110304	5721.146473	1661609327.303	0	899	2.0330981117	2.0863263484	517.9793407	534.4589522	2.8184821664	726.0335273	29.134515762	-1.1934535938	31.161283493	19.122661439	0	0	0	0	0
8168	2022-08-27	14:08:48.244	238.38111395	5721.146735	1661609328.245	0	899	2.0330981117	2.0863263484	517.08810673	533.53936345	2.8184821664	726.01493664	29.134515762	-1.2147963821	31.161283493	19.129520366	0	0	0	0	0
8169	2022-08-27	14:08:49.186	238.38112484	5721.146996	1661609329.186	0	899	2.0343672261	2.0857053735	517.08810673	532.9421515	2.7192096162	726.04601242	29.134515762	-1.1640264814	31.161283493	19.131446838	0	0	0	0	0
8170	2022-08-27	14:08:50.128	238.38113575	5721.147258	1661609330.129	0	899	2.0344033898	2.0857428495	517.75605595	533.63070444	2.7192302645	726.05756302	29.136481014	-1.1462624247	31.161283493	19.132763338	0	0	0	0	0
8171	2022-08-27	14:08:51.005	238.38114589	5721.147501	1661609331.005	0	899	2.035122458	2.0875430327	517.76632534	533.97163389	2.774097978	726.04904761	29.138879776	-1.1452383735	31.128299751	19.133033361	0	0	0	0	0
8172	2022-08-27	14:08:51.938	238.3811567	5721.147761	1661609331.939	0	899	2.035122458	2.0875430327	516.40002335	532.5625687	2.774097978	726.05828857	29.138879776	-1.1343729496	30.912256241	19.130638123	0	0	0	0	0
8173	2022-08-27	14:08:52.841	238.38116714	5721.148011	1661609332.841	0	899	2.0355561301	2.0878999325	516.40002335	532.53531339	2.769561686	726.04385113	29.138879776	-1.1367875267	31.096965196	19.13144027	0	0	0	0	0
8174	2022-08-27	14:08:53.819	238.38117846	5721.148283	1661609333.819	0	899	2.0355561301	2.0878999325	517.40582517	533.57254221	2.769561686	726.03199293	29.138879776	-1.2037907918	31.007909093	19.130831497	0	0	0	0	0
8175	2022-08-27	14:08:54.803	238.38118986	5721.148557	1661609334.804	0	899	2.0364897893	2.0894675694	517.40582517	533.7618759	2.8010030132	726.04780791	29.138879776	-1.2450534105	30.912256241	19.130277634	0	0	0	0	0
8176	2022-08-27	14:08:55.720	238.38120047	5721.148811	1661609335.721	0	899	2.0365588263	2.0895391895	516.67900215	533.0123208	2.8010435752	726.03416837	29.142627577	-1.1605771456	31.105211132	19.131204176	0	0	0	0	0
8177	2022-08-27	14:08:56.630	238.381211	5721.149064	1661609336.63	0	899	2.0405248549	2.09331284	516.68280812	532.92481415	2.7858414949	726.05384958	29.143518448	-1.3314053531	30.912256241	19.124989301	0	0	0	0	0
8178	2022-08-27	14:08:57.563	238.38122181	5721.149323	1661609337.564	0	899	2.0405248549	2.09331284	517.64262796	533.91480607	2.7858414949	726.06289774	29.143518448	-1.4908292294	30.941941609	19.125039044	0	0	0	0	0
8179	2022-08-27	14:08:58.471	238.38123231	5721.149576	1661609338.472	0	899	2.0363736305	2.0866508545	517.64262796	533.16860164	2.6618094199	726.03802086	29.143518448	-1.4908292294	31.161283493	19.120916367	0	0	0	0	0
8180	2022-08-27	14:08:59.352	238.38124251	5721.14982	1661609339.353	0	899	2.0363923625	2.0866702515	519.05347529	534.62182839	2.6618198796	726.0448758	29.144535431	-1.2171031197	31.105211132	19.128452389	0	0	0	0	0
8181	2022-08-27	14:09:00.270	238.38125314	5721.150075	1661609340.271	0	899	2.0362350417	2.0881337699	519.06849475	535.14313008	2.7457048633	726.0529001	29.148035049	-1.176692009	30.912256241	19.131719589	0	0	0	0	0
8182	2022-08-27	14:09:01.160	238.38126343	5721.150322	1661609341.16	0	899	2.0362350417	2.0881337699	516.72007237	532.72198121	2.7457048633	726.04336528	29.148035049	-1.3702641962	31.115106254	19.127905334	0	0	0	0	0
8183	2022-08-27	14:09:02.122	238.38127457	5721.15059	1661609342.123	0	899	2.0413326991	2.0939282505	516.72007237	532.89727758	2.7748701864	726.04835076	29.148035049	-1.3062360026	31.161283493	19.130108461	0	0	0	0	0
8184	2022-08-27	14:09:03.049	238.38128529	5721.150847	1661609343.049	0	899	2.0413326991	2.0939282505	518.82287615	535.06591484	2.7748701864	726.04928205	29.148035049	-1.2279469659	31.161283493	19.128854423	0	0	0	0	0
8185	2022-08-27	14:09:03.980	238.38129608	5721.151106	1661609343.981	0	899	2.0462315511	2.0985887351	518.82287615	534.95298641	2.7561598231	726.04219267	29.148035049	-1.1895299803	31.161283493	19.124289772	0	0	0	0	0
8186	2022-08-27	14:09:04.891	238.38130662	5721.151359	1661609344.892	0	899	2.0462689421	2.098627502	517.3524445	533.43696876	2.756181338	726.03209762	29.150055273	-1.1771770684	31.161283493	19.126336218	0	0	0	0	0
8187	2022-08-27	14:09:05.825	238.38131743	5721.151618	1661609345.826	0	899	2.0430081207	2.0957887717	517.36299269	533.60423626	2.7821637558	726.02180329	29.152521133	-1.1718090773	31.161283493	19.127555102	0	0	0	0	0
8188	2022-08-27	14:09:06.786	238.38132854	5721.151885	1661609346.786	0	899	2.0430081207	2.0957887717	519.12039849	535.41681116	2.7821637558	726.05686213	29.152521133	-1.1962562057	31.161283493	19.101554807	0	0	0	0	0
8189	2022-08-27	14:09:07.676	238.38133884	5721.152132	1661609347.676	0	899	2.0405483549	2.0933687424	519.12039849	535.44891258	2.7874770633	726.05248579	29.152521133	-1.1981641046	31.161283493	19.092213144	0	0	0	0	0
8190	2022-08-27	14:09:08.588	238.3813494	5721.152386	1661609348.588	0	899	2.0405483549	2.0933687424	519.39937643	535.73666555	2.7874770633	726.04103098	29.152521133	-1.1475451119	31.00955828	19.132753372	0	0	0	0	0
8191	2022-08-27	14:09:09.497	238.38135993	5721.152638	1661609349.498	0	899	2.0430743203	2.096433853	519.40533215	535.88996408	2.8118121855	726.0307213	29.153907965	-1.1493452369	30.989768035	19.132197412	0	0	0	0	0
8192	2022-08-27	14:09:10.417	238.38137058	5721.152894	1661609350.418	0	899	2.0431310291	2.0964926922	518.22140487	534.6686631	2.8118455271	726.03633532	29.1569767	-1.1392560005	31.161283493	19.128477097	0	0	0	0	0
8193	2022-08-27	14:09:11.378	238.3813817	5721.153161	1661609351.379	0	899	2.0431956118	2.0970567088	518.22140487	534.82292323	2.8373994141	726.0422432	29.1569767	-1.1356341349	31.161283493	19.131950239	0	0	0	0	0
8194	2022-08-27	14:09:12.316	238.38139256	5721.153421	1661609352.317	0	899	2.0431956118	2.0970567088	518.20635778	534.8073941	2.8373994141	726.0556483	29.1569767	-1.1343729496	31.161283493	19.133486704	0	0	0	0	0
8195	2022-08-27	14:09:13.252	238.38140338	5721.153681	1661609353.252	0	899	2.0462467587	2.0975975742	518.20635778	534.0058813	2.7044604059	726.03726742	29.1569767	-1.1343729496	31.161283493	19.133520126	0	0	0	0	0
8196	2022-08-27	14:09:14.242	238.38141484	5721.153956	1661609354.242	0	899	2.0462467587	2.0975975742	517.82176916	533.60956702	2.7044604059	726.02961741	29.1569767	-1.1336507853	31.161283493	19.133679232	0	0	0	0	0
8197	2022-08-27	14:09:15.176	238.38142565	5721.154216	1661609355.176	0	899	2.0441024184	2.0980564625	517.8372589	534.44784425	2.840941464	726.03551357	29.160594549	-1.1340064781	31.161283493	19.132205748	0	0	0	0	0
8198	2022-08-27	14:09:16.111	238.38143647	5721.154475	1661609356.111	0	899	2.044121856	2.0980766381	519.79507684	536.46853272	2.8409530052	726.0387646	29.161645889	-1.1343729496	31.161283493	19.132341587	0	0	0	0	0
8199	2022-08-27	14:09:17.061	238.38144747	5721.154739	1661609357.061	0	899	2.0484212439	2.100816184	519.79507684	535.94974874	2.7552229566	726.04447684	29.161645889	-1.152223246	31.161283493	19.13181195	0	0	0	0	0
8200	2022-08-27	14:09:18.012	238.38145847	5721.155003	1661609358.012	0	899	2.0484212439	2.100816184	519.21037722	535.34687729	2.7552229566	726.04202331	29.161645889	-1.1514687262	31.161283493	19.130607605	0	0	0	0	0
8201	2022-08-27	14:09:18.934	238.38146914	5721.155259	1661609358.934	0	899	2.0468798138	2.0986177858	519.21037722	535.15553613	2.7235258854	726.04726021	29.161645889	-1.1535167884	31.161283493	19.129293303	0	0	0	0	0
8202	2022-08-27	14:09:19.869	238.38147998	5721.155519	1661609359.87	0	899	2.04689212	2.0986305393	519.61865028	535.57638967	2.7235328808	726.04691421	29.162310607	-1.1754524005	31.161283493	19.126817703	0	0	0	0	0
8203	2022-08-27	14:09:20.779	238.3814905	5721.155772	1661609360.779	0	899	2.0480522406	2.1002183654	519.63454344	535.71623426	2.7439713889	726.03890284	29.166009903	-1.1947471117	31.161283493	19.124052048	0	0	0	0	0
8204	2022-08-27	14:09:21.670	238.38150081	5721.156019	1661609361.67	0	899	2.0480522406	2.1002183654	518.45668965	534.50192815	2.7439713889	726.04099905	29.166009903	-1.2083288865	31.161283493	19.123003006	0	0	0	0	0
8205	2022-08-27	14:09:22.601	238.38151159	5721.156278	1661609362.601	0	899	2.048218051	2.0999055948	518.45668965	534.35265368	2.7192026754	726.02401673	29.166009903	-1.1718090773	31.161283493	19.124156952	0	0	0	0	0
8206	2022-08-27	14:09:23.482	238.38152178	5721.156523	1661609363.482	0	899	2.048218051	2.0999055948	517.6395671	533.51047803	2.7192026754	726.04388913	29.166009903	-1.2561882892	31.161283493	19.126626501	0	0	0	0	0
8207	2022-08-27	14:09:24.476	238.38153329	5721.156799	1661609364.476	0	899	2.048723233	2.1008878963	517.6395671	533.65379134	2.7430200638	726.03421607	29.166009903	-1.2059897184	31.161283493	19.126676559	0	0	0	0	0
8208	2022-08-27	14:09:25.421	238.38154422	5721.157061	1661609365.421	0	899	2.0487636938	2.1009298387	518.51319809	534.5545894	2.7430432077	726.04774081	29.168193426	-1.2203475947	31.161283493	19.126147504	0	0	0	0	0
8209	2022-08-27	14:09:26.375	238.38155528	5721.157327	1661609366.376	0	899	2.0530469528	2.106076754	518.52293866	534.79744811	2.7816421499	726.04710257	29.170465469	-1.2710743432	31.161283493	19.129316709	0	0	0	0	0
8210	2022-08-27	14:09:27.354	238.3815666	5721.157598	1661609367.354	0	899	2.0530469528	2.106076754	517.32196363	533.55877894	2.7816421499	726.04080503	29.170465469	-1.476180315	31.161283493	19.130277634	0	0	0	0	0
8211	2022-08-27	14:09:28.332	238.38157793	5721.15787	1661609368.333	0	899	2.0533145023	2.1067780898	517.32196363	533.6901775	2.8034625511	726.03056649	29.170465469	-1.1555648466	30.925449738	19.126186371	0	0	0	0	0
8212	2022-08-27	14:09:29.259	238.38158865	5721.158128	1661609369.259	0	899	2.0533248427	2.1067888174	519.94076921	536.39187935	2.8034685828	726.03835312	29.171022264	-1.1656864534	31.120053816	19.126812954	0	0	0	0	0
8213	2022-08-27	14:09:30.187	238.38159939	5721.158385	1661609370.187	0	899	2.0551056119	2.1090248532	519.95739784	536.53544102	2.8243435972	726.04679214	29.174890518	-1.1864578724	31.161283493	19.126676559	0	0	0	0	0
8214	2022-08-27	14:09:31.111	238.38161009	5721.158642	1661609371.112	0	899	2.0551056119	2.1090248532	518.74468705	535.28406482	2.8243435972	726.03997358	29.174890518	-1.5465681995	31.161283493	19.075498379	0	0	0	0	0
8215	2022-08-27	14:09:32.063	238.38162111	5721.158907	1661609372.064	0	899	2.0567268576	2.1083193938	518.74468705	534.55406892	2.7033727267	726.04249745	29.174890518	-1.63474181	31.161283493	19.080718552	0	0	0	0	0
8216	2022-08-27	14:09:32.997	238.38163192	5721.159166	1661609372.998	0	899	2.0567268576	2.1083193938	520.09173967	535.94217462	2.7033727267	726.03994771	29.174890518	-1.4978679426	31.161283493	19.112218415	0	0	0	0	0
8217	2022-08-27	14:09:33.974	238.38164323	5721.159437	1661609373.975	0	899	2.0565075292	2.1081827734	520.09173967	535.96942042	2.7078819767	726.03345777	29.174890518	-1.3332270123	31.161283493	19.122787602	0	0	0	0	0
8218	2022-08-27	14:09:34.921	238.38165419	5721.159701	1661609374.922	0	899	2.0565288097	2.1082048227	519.50902842	535.36899207	2.7078939483	726.04663005	29.176034624	-1.2209297	31.161283493	19.125660915	0	0	0	0	0
8219	2022-08-27	14:09:35.875	238.38166522	5721.159965	1661609375.875	0	899	2.0545699771	2.1064587329	519.52416954	535.46550031	2.7212958308	726.04552899	29.179559708	-1.2473170947	30.968328602	19.117268948	0	0	0	0	0
8220	2022-08-27	14:09:36.801	238.38167594	5721.160223	1661609376.801	0	899	2.0545699771	2.1064587329	518.87364793	534.79501777	2.7212958308	726.04968262	29.179559708	-1.4631590843	30.912256241	19.08814621	0	0	0	0	0
8221	2022-08-27	14:09:37.746	238.38168689	5721.160485	1661609377.747	0	899	2.0531830282	2.1064980918	518.87364793	535.24615531	2.7960460287	726.04461508	29.179559708	-1.34993472	30.99801397	19.099058871	0	0	0	0	0
8222	2022-08-27	14:09:38.697	238.38169789	5721.160749	1661609378.698	0	899	2.0531830282	2.1064980918	518.01971468	534.3652771	2.7960460287	726.03756653	29.179559708	-1.1721324297	31.161283493	19.118757248	0	0	0	0	0
8223	2022-08-27	14:09:39.653	238.38170895	5721.161015	1661609379.653	0	899	2.0512965284	2.1035148067	518.02931917	534.05192834	2.7424102904	726.03816274	29.181802244	-1.3453967421	31.035945273	19.093926626	0	0	0	0	0
8224	2022-08-27	14:09:40.645	238.38172044	5721.161291	1661609380.646	0	899	2.0513375858	2.1035573672	517.96700762	533.98783074	2.7424337425	726.03798004	29.184015274	-1.4046821468	30.988118847	19.087771296	0	0	0	0	0
8225	2022-08-27	14:09:41.632	238.38173186	5721.161565	1661609381.633	0	899	2.0529715935	2.1059088054	517.96700762	534.19612934	2.7770068984	726.04823152	29.184015274	-1.1823618744	31.161283493	19.128420432	0	0	0	0	0
8226	2022-08-27	14:09:42.584	238.38174287	5721.161829	1661609382.584	0	899	2.0529715935	2.1059088054	519.52495797	535.80289393	2.7770068984	726.03516959	29.184015274	-1.1869753149	31.019453402	19.124881883	0	0	0	0	0
8227	2022-08-27	14:09:43.507	238.38175356	5721.162086	1661609383.508	0	899	2.0517218891	2.1045588092	519.52495797	535.7818377	2.7735237116	726.04070439	29.184015274	-1.2682825398	30.989768035	19.112587821	0	0	0	0	0
8228	2022-08-27	14:09:44.441	238.38176437	5721.162345	1661609384.442	0	899	2.0517218891	2.1045588092	517.92475239	534.13155878	2.7735237116	726.03114167	29.184015274	-1.4745526314	31.161283493	19.087785721	0	0	0	0	0
8229	2022-08-27	14:09:45.375	238.38177517	5721.162604	1661609385.375	0	899	2.0524814989	2.1070971477	517.94307363	534.69287701	2.8634393766	726.05046112	29.188293798	-1.4698637234	31.161283493	19.084672069	0	0	0	0	0
8230	2022-08-27	14:09:46.292	238.38178579	5721.162859	1661609386.292	0	899	2.0524847853	2.10710056	520.38036504	537.20900008	2.8634413356	726.04072621	29.18847084	-1.2665902171	31.161283493	19.11659578	0	0	0	0	0
8231	2022-08-27	14:09:47.196	238.38179625	5721.16311	1661609387.196	0	899	2.0544803084	2.107517758	520.38036504	536.70408237	2.7801411429	726.06175464	29.18847084	-1.1718090773	31.161283493	19.125236511	0	0	0	0	0
8232	2022-08-27	14:09:48.111	238.38180685	5721.163364	1661609388.112	0	899	2.0544803084	2.107517758	521.40594849	537.76183716	2.7801411429	726.048316	29.18847084	-1.1439664711	31.161283493	19.123476205	0	0	0	0	0
8233	2022-08-27	14:09:49.016	238.38181733	5721.163616	1661609389.017	0	899	2.0524055927	2.1052227537	521.40594849	537.71009095	2.7716121254	726.03363037	29.18847084	-1.1376283169	31.161283493	19.123075485	0	0	0	0	0
8234	2022-08-27	14:09:49.957	238.38182822	5721.163877	1661609389.958	0	899	2.052487136	2.1053073151	517.17974198	533.35201587	2.7716591751	726.05792277	29.192863755	-1.1376283169	31.161283493	19.132966768	0	0	0	0	0
8235	2022-08-27	14:09:50.979	238.38184003	5721.164161	1661609390.979	0	899	2.0529548178	2.1059385705	517.1807928	533.39973742	2.7794090749	726.05161674	29.193109512	-1.1364533664	31.161283493	19.120002431	0	0	0	0	0
8236	2022-08-27	14:09:51.969	238.38185149	5721.164436	1661609391.969	0	899	2.0529548178	2.1059385705	519.77457092	536.0748572	2.7794090749	726.04605284	29.193109512	-1.313619736	31.161283493	19.118466396	0	0	0	0	0
8237	2022-08-27	14:09:52.921	238.38186251	5721.1647	1661609392.921	0	899	2.0537904003	2.1075931216	519.77457092	536.3214233	2.8201546543	726.05610869	29.193109512	-1.468667189	31.161283493	19.121680797	0	0	0	0	0
8238	2022-08-27	14:09:53.802	238.38187272	5721.164945	1661609393.803	0	899	2.0537904003	2.1075931216	520.88193842	537.46404347	2.8201546543	726.06708289	29.193109512	-1.2769813301	31.017804215	19.128067509	0	0	0	0	0
8239	2022-08-27	14:09:54.782	238.38188406	5721.165217	1661609394.783	0	899	2.0543127908	2.1059655188	520.88925776	536.80139136	2.7095518237	726.06745719	29.1948092	-1.140754286	30.912256241	19.132937614	0	0	0	0	0
8240	2022-08-27	14:09:55.786	238.38189567	5721.165496	1661609395.786	0	899	2.0543634262	2.106017985	518.7807168	534.62861067	2.70958036	726.06712291	29.197534561	-1.1589279538	31.095316009	19.132364652	0	0	0	0	0
8241	2022-08-27	14:09:56.812	238.38190756	5721.165781	1661609396.813	0	899	2.0549777811	2.1079702381	518.7807168	535.03641778	2.7771864398	726.07569249	29.197534561	-1.4143294388	31.161283493	19.110042458	0	0	0	0	0
8242	2022-08-27	14:09:57.809	238.3819191	5721.166058	1661609397.81	0	899	2.0549777811	2.1079702381	519.6078978	535.88951802	2.7771864398	726.06941718	29.197534561	-1.4932760387	31.082122512	19.101571708	0	0	0	0	0
8243	2022-08-27	14:09:58.746	238.38192994	5721.166319	1661609398.747	0	899	2.0516699369	2.1048327023	519.6078978	535.96860644	2.7902649015	726.06508005	29.197534561	-1.1442144162	30.912256241	19.129309825	0	0	0	0	0
8244	2022-08-27	14:09:59.644	238.38194032	5721.166568	1661609399.644	0	899	2.0517040213	2.1048680571	518.47756753	534.80280539	2.7902847081	726.08181419	29.199371477	-1.1340604192	31.012856654	19.130762669	0	0	0	0	0
8245	2022-08-27	14:10:00.569	238.38195104	5721.166825	1661609400.57	0	899	2.0547275848	2.1071826465	518.48918492	534.57208159	2.750050544	726.06425911	29.20208168	-1.1360006332	31.161283493	19.128904936	0	0	0	0	0
8246	2022-08-27	14:10:01.499	238.38196179	5721.167083	1661609401.499	0	899	2.0547275848	2.1071826465	518.65169586	534.73963342	2.750050544	726.07006189	29.20208168	-1.1395361992	31.161283493	19.13243866	0	0	0	0	0
8247	2022-08-27	14:10:02.434	238.38197263	5721.167343	1661609402.435	0	899	2.0532008256	2.1069335596	518.65169586	535.14596708	2.8173678384	726.07267387	29.20208168	-1.1428238501	31.113457067	19.132507893	0	0	0	0	0
8248	2022-08-27	14:10:03.392	238.38198372	5721.167609	1661609403.393	0	899	2.0532008256	2.1069335596	517.89225255	534.36237179	2.8173678384	726.06616211	29.20208168	-1.1441389322	30.912256241	19.132799149	0	0	0	0	0
8249	2022-08-27	14:10:04.309	238.38199433	5721.167864	1661609404.31	0	899	2.0543267417	2.1072632715	517.89225255	534.10806001	2.7751861885	726.07735943	29.20208168	-1.1693621258	30.912256241	19.130628308	0	0	0	0	0
8250	2022-08-27	14:10:05.232	238.382005	5721.16812	1661609405.232	0	899	2.0543796857	2.1073181778	518.76331904	535.00658508	2.7752167494	726.07625474	29.204931335	-1.1497225193	31.077174951	19.131232571	0	0	0	0	0
8251	2022-08-27	14:10:06.266	238.38201698	5721.168407	1661609406.267	0	899	2.0554509101	2.1079864099	518.76955205	534.88025173	2.7532174693	726.07792249	29.206384659	-1.1376283169	31.161283493	19.131719589	0	0	0	0	0
8252	2022-08-27	14:10:07.200	238.38202779	5721.168667	1661609407.201	0	899	2.0554509101	2.1079864099	519.45113978	535.58300658	2.7532174693	726.05740417	29.206384659	-1.1390943101	30.936994047	19.13139491	0	0	0	0	0
8253	2022-08-27	14:10:08.151	238.3820388	5721.168931	1661609408.152	0	899	2.0538038976	2.1066378518	519.45113978	535.6882265	2.7706309858	726.06463866	29.206384659	-1.1392560005	30.912256241	19.130938928	0	0	0	0	0
8254	2022-08-27	14:10:09.081	238.38204955	5721.169189	1661609409.081	0	899	2.0538038976	2.1066378518	520.62514258	536.89892647	2.7706309858	726.07193498	29.206384659	-1.1402907814	30.912256241	19.131095886	0	0	0	0	0
8255	2022-08-27	14:10:10.104	238.38206139	5721.169473	1661609410.104	0	899	2.0543461062	2.1063477103	520.63989988	536.65214849	2.7273578857	726.06587997	29.209813339	-1.1387277849	30.912256241	19.13152101	0	0	0	0	0
8256	2022-08-27	14:10:11.088	238.38207279	5721.169747	1661609411.089	0	899	2.0543646175	2.1063668955	520.42312192	536.42876706	2.7273683871	726.07841199	29.210809708	-1.1565026542	31.082122512	19.120551368	0	0	0	0	0
8257	2022-08-27	14:10:11.950	238.38208277	5721.169986	1661609411.951	0	899	2.0528940003	2.1061846006	520.42312192	536.83926894	2.7951790626	726.06982099	29.210809708	-1.197140111	31.161283493	19.116149081	0	0	0	0	0
8258	2022-08-27	14:10:12.865	238.38209336	5721.170241	1661609412.866	0	899	2.0528940003	2.1061846006	518.77893775	535.14322087	2.7951790626	726.08606563	29.210809708	-1.2700826688	31.161283493	19.129309724	0	0	0	0	0
8259	2022-08-27	14:10:13.782	238.38210396	5721.170495	1661609413.782	0	899	2.0563245221	2.1074796426	518.77893775	534.45770237	2.681520849	726.07364114	29.210809708	-1.1579578049	31.161283493	19.132407624	0	0	0	0	0
8260	2022-08-27	14:10:14.684	238.3821144	5721.170746	1661609414.684	0	899	2.0563245221	2.1074796426	517.33999142	532.97526758	2.681520849	726.06899034	29.210809708	-1.1376283169	31.161283493	19.132799149	0	0	0	0	0
8261	2022-08-27	14:10:15.605	238.38212506	5721.171001	1661609415.605	0	899	2.0552991772	2.1094470024	517.35853811	533.92246758	2.8357494351	726.07490873	29.215146033	-1.1899934549	31.161283493	19.119219622	0	0	0	0	0
8262	2022-08-27	14:10:16.522	238.38213567	5721.171256	1661609416.522	0	899	2.0553002591	2.1094481253	520.09413135	536.74564839	2.8357500729	726.09922902	29.215204239	-1.1405170801	31.161283493	19.130840832	0	0	0	0	0
8263	2022-08-27	14:10:17.529	238.38214734	5721.171536	1661609417.53	0	899	2.0531766031	2.1067441011	520.09413135	536.58332918	2.8089566115	726.08934658	29.215204239	-1.1425328342	31.161283493	19.132531766	0	0	0	0	0
8264	2022-08-27	14:10:18.499	238.38215855	5721.171805	1661609418.499	0	899	2.0531766031	2.1067441011	518.65772994	535.10138774	2.8089566115	726.07080078	29.215204239	-1.1945961714	31.161283493	19.133520126	0	0	0	0	0
8265	2022-08-27	14:10:19.444	238.3821695	5721.172068	1661609419.445	0	899	2.0555095545	2.1083402194	518.67257904	534.87078962	2.7682215028	726.07563509	29.218667277	-1.2045130027	30.971626976	19.129406316	0	0	0	0	0
8266	2022-08-27	14:10:20.368	238.3821802	5721.172325	1661609420.369	0	899	2.0555297064	2.1083611163	519.25426404	535.47071078	2.7682331001	726.08362221	29.219751358	-1.1848518067	31.057384706	19.127488256	0	0	0	0	0
8267	2022-08-27	14:10:21.296	238.38219094	5721.172582	1661609421.297	0	899	2.0568943665	2.1114896373	519.25426404	536.00395669	2.8564164453	726.08607655	29.219751358	-1.16855371	31.161283493	19.127037048	0	0	0	0	0
8268	2022-08-27	14:10:22.207	238.38220147	5721.172835	1661609422.207	0	899	2.0568943665	2.1114896373	521.35668295	538.17419376	2.8564164453	726.07529434	29.219751358	-1.1688339734	31.161283493	19.127686242	0	0	0	0	0
8269	2022-08-27	14:10:23.138	238.38221225	5721.173094	1661609423.138	0	899	2.0577286133	2.1104415669	521.35668295	537.58463223	2.759303517	726.09586602	29.219751358	-1.1718090773	31.161283493	19.128477097	0	0	0	0	0
8270	2022-08-27	14:10:24.124	238.38222366	5721.173368	1661609424.124	0	899	2.0577286133	2.1104415669	519.63233843	535.80661509	2.759303517	726.07995605	29.219751358	-1.1718090773	30.912256241	19.127397537	0	0	0	0	0
8271	2022-08-27	14:10:25.009	238.3822339	5721.173614	1661609425.009	0	899	2.0561441185	2.1080467819	519.6447536	535.58180566	2.7199746357	726.09429568	29.222641433	-1.1739648707	30.912256241	19.127875006	0	0	0	0	0
8272	2022-08-27	14:10:25.913	238.38224436	5721.173865	1661609425.913	0	899	2.0561715257	2.1080751839	519.02438029	534.94249949	2.7199901289	726.09306285	29.224115372	-1.1624958405	30.999663157	19.127865457	0	0	0	0	0
8273	2022-08-27	14:10:26.842	238.38225513	5721.174123	1661609426.843	0	899	2.0593782764	2.1133597645	519.02438029	535.55732284	2.821804182	726.09952853	29.224115372	-1.1392560005	30.983171286	19.1232763	0	0	0	0	0
8274	2022-08-27	14:10:27.760	238.38226575	5721.174378	1661609427.761	0	899	2.0593782764	2.1133597645	519.19081667	535.72906087	2.821804182	726.09287287	29.224115372	-1.1898102555	30.912256241	19.126908776	0	0	0	0	0
8275	2022-08-27	14:10:28.710	238.38227674	5721.174642	1661609428.71	0	899	2.0544838056	2.1091057398	519.19081667	535.96645711	2.8610416261	726.08144515	29.224115372	-1.2482117486	30.912256241	19.133126631	0	0	0	0	0
8276	2022-08-27	14:10:29.612	238.38228719	5721.174892	1661609429.613	0	899	2.0544878271	2.1091099152	519.27633606	536.05475422	2.8610440193	726.08956727	29.224331824	-1.2298009822	30.912256241	19.131369003	0	0	0	0	0
8277	2022-08-27	14:10:30.549	238.38229803	5721.175153	1661609430.55	0	899	2.0531219647	2.1067410044	519.29545133	535.77569659	2.8116634728	726.08736233	29.228784561	-1.1950920465	30.984820473	19.126570165	0	0	0	0	0
8278	2022-08-27	14:10:31.490	238.38230891	5721.175414	1661609431.49	0	899	2.0531219647	2.1067410044	520.2033329	536.71239048	2.8116634728	726.07366943	29.228784561	-1.1408835649	31.161283493	19.13243866	0	0	0	0	0
8279	2022-08-27	14:10:32.464	238.3823202	5721.175685	1661609432.465	0	899	2.0565818555	2.1117598944	520.2033329	537.16635803	2.8865373282	726.06754611	29.228784561	-1.1929684877	30.912256241	19.124876022	0	0	0	0	0
8280	2022-08-27	14:10:33.404	238.38233108	5721.175946	1661609433.405	0	899	2.0565818555	2.1117598944	520.767853	537.74928626	2.8865373282	726.07782023	29.228784561	-1.2131363272	30.912256241	19.130898848	0	0	0	0	0
8281	2022-08-27	14:10:34.351	238.38234203	5721.176209	1661609434.351	0	899	2.0571995294	2.1090029762	520.77913169	536.71205972	2.7135443151	726.07514074	29.231404425	-1.1755817126	30.912256241	19.13228587	0	0	0	0	0
8282	2022-08-27	14:10:35.190	238.38235174	5721.176442	1661609435.19	0	899	2.0572353834	2.1090401286	517.84503298	533.68831561	2.7135645258	726.07364195	29.23333168	-1.2011067867	30.912256241	19.13243866	0	0	0	0	0
8283	2022-08-27	14:10:36.099	238.38236227	5721.176694	1661609436.1	0	899	2.056582734	2.1104041518	517.84503298	534.31370544	2.8173769427	726.07967756	29.23333168	-1.1906186769	30.912256241	19.128912174	0	0	0	0	0
8284	2022-08-27	14:10:37.030	238.38237304	5721.176953	1661609437.031	0	899	2.056582734	2.1104041518	518.74918521	535.24661182	2.8173769427	726.07208858	29.23333168	-1.1752368306	30.98646966	19.126961424	0	0	0	0	0
8285	2022-08-27	14:10:37.974	238.38238397	5721.177215	1661609437.975	0	899	2.054302745	2.1073099047	518.74918521	535.01380403	2.778827448	726.06470535	29.23333168	-1.1718090773	31.161283493	19.128477097	0	0	0	0	0
8286	2022-08-27	14:10:38.907	238.38239477	5721.177474	1661609438.908	0	899	2.054302745	2.1073099047	519.8039115	536.10159971	2.778827448	726.07696412	29.23333168	-1.1711407568	31.059033893	19.128329864	0	0	0	0	0
8287	2022-08-27	14:10:39.803	238.38240514	5721.177723	1661609439.804	0	899	2.0563980842	2.1095419816	519.80822782	536.13158169	2.7830479113	726.07212577	29.234336133	-1.1920630837	30.912256241	19.126198472	0	0	0	0	0
8288	2022-08-27	14:10:40.681	238.3824153	5721.177967	1661609440.682	0	899	2.0564599922	2.1096061909	518.09150248	534.36116252	2.7830837167	726.05992278	29.237665176	-1.3758262498	31.044191209	19.122887668	0	0	0	0	0
8289	2022-08-27	14:10:41.596	238.38242589	5721.178221	1661609441.597	0	899	2.0557015873	2.1119775086	518.09150248	535.33115961	2.9436676795	726.077741	29.237665176	-1.4241061558	31.101912757	19.115208645	0	0	0	0	0
8290	2022-08-27	14:10:42.490	238.38243624	5721.17847	1661609442.491	0	899	2.0557015873	2.1119775086	518.59667582	535.85314276	2.9436676795	726.06235812	29.237665176	-1.3930513804	30.912256241	19.087046251	0	0	0	0	0
8291	2022-08-27	14:10:43.401	238.38244678	5721.178723	1661609443.402	0	899	2.0571579567	2.1099575971	518.59667582	534.76991391	2.7644751606	726.05979707	29.237665176	-1.5012741657	30.912256241	19.089526638	0	0	0	0	0
8292	2022-08-27	14:10:44.357	238.38245784	5721.178988	1661609444.357	0	899	2.0571579567	2.1099575971	521.69715582	537.96708717	2.7644751606	726.06014469	29.237665176	-1.4892015457	30.912256241	19.084184647	0	0	0	0	0
8293	2022-08-27	14:10:45.290	238.38246865	5721.179247	1661609445.291	0	899	2.0549249627	2.1082896227	521.71611862	538.17967066	2.7962688845	726.04202412	29.242062133	-1.503559422	31.156335932	19.076418933	0	0	0	0	0
8294	2022-08-27	14:10:46.230	238.38247953	5721.179509	1661609446.231	0	899	2.0549266189	2.1082913408	520.56785512	536.99517778	2.7962698476	726.03310409	29.24215126	-1.2238184695	30.948538357	19.120441273	0	0	0	0	0
8295	2022-08-27	14:10:47.165	238.38249035	5721.179768	1661609447.166	0	899	2.0565318057	2.1071852953	520.56785512	536.14403294	2.6555965604	726.0500941	29.24215126	-1.1994791031	30.912256241	19.129919052	0	0	0	0	0
8296	2022-08-27	14:10:48.105	238.38250123	5721.180029	1661609448.106	0	899	2.0565318057	2.1071852953	519.29778084	534.8359561	2.6555965604	726.05888922	29.24215126	-1.2334335008	30.912256241	19.113821535	0	0	0	0	0
8297	2022-08-27	14:10:48.990	238.38251146	5721.180275	1661609448.99	0	899	2.0542712818	2.1086942358	519.29778084	536.01715299	2.8511755296	726.0455298	29.24215126	-1.1970646192	30.912256241	19.120884384	0	0	0	0	0
8298	2022-08-27	14:10:49.871	238.38252167	5721.18052	1661609449.872	0	899	2.0542712818	2.1086942358	518.9642425	535.67287601	2.8511755296	726.0480957	29.24215126	-1.176692009	30.912256241	19.124876022	0	0	0	0	0
8299	2022-08-27	14:10:50.835	238.38253281	5721.180788	1661609450.835	0	899	2.0562802365	2.1096386536	518.980609	535.34505998	2.7941538672	726.04751971	29.24596616	-1.2016026784	30.955135105	19.118291981	0	0	0	0	0
8300	2022-08-27	14:10:51.799	238.38254398	5721.181056	1661609451.8	0	899	2.056290447	2.1096492452	520.90938311	537.33468798	2.7941597969	726.04980469	29.246515274	-1.1392560005	31.161283493	19.129558563	0	0	0	0	0
8301	2022-08-27	14:10:52.746	238.38255494	5721.181319	1661609452.747	0	899	2.0587886092	2.1118225735	520.90938311	537.21423866	2.7742916743	726.05568791	29.246515274	-1.1480949154	31.093666822	19.129656444	0	0	0	0	0
8302	2022-08-27	14:10:53.660	238.38256551	5721.181572	1661609453.66	0	899	2.0587886092	2.1118225735	519.60851332	535.87265066	2.7742916743	726.06279467	29.246515274	-1.3552704023	30.912256241	19.124214337	0	0	0	0	0
8303	2022-08-27	14:10:54.575	238.3825761	5721.181826	1661609454.575	0	899	2.0592030165	2.1126219147	519.61572305	535.99546432	2.7933708762	726.06808249	29.248193741	-1.3519827222	30.912256241	19.125146651	0	0	0	0	0
8304	2022-08-27	14:10:55.477	238.38258655	5721.182077	1661609455.478	0	899	2.0592575703	2.1126785043	520.06552113	536.45963276	2.793402504	726.05019515	29.251123428	-1.1408835649	30.912256241	19.133159637	0	0	0	0	0
8305	2022-08-27	14:10:56.444	238.38259774	5721.182346	1661609456.445	0	899	2.0560930328	2.1080646674	520.06552113	536.03718423	2.7235659854	726.06537754	29.251123428	-1.1906726139	30.912256241	19.128894831	0	0	0	0	0
8306	2022-08-27	14:10:57.423	238.38260906	5721.182618	1661609457.423	0	899	2.0560930328	2.1080646674	519.06423577	535.00514853	2.7235659854	726.06964354	29.251123428	-1.2154107196	30.912256241	19.123684548	0	0	0	0	0
8307	2022-08-27	14:10:58.299	238.3826192	5721.182861	1661609458.299	0	899	2.0581424394	2.1129428045	519.06423577	535.86080082	2.8651750812	726.0845535	29.251123428	-1.16855371	30.912256241	19.128477097	0	0	0	0	0
8308	2022-08-27	14:10:59.186	238.38262947	5721.183107	1661609459.186	0	899	2.0581424394	2.1129428045	518.49482954	535.27296899	2.8651750812	726.08215777	29.251123428	-1.2125327484	30.912256241	19.127046206	0	0	0	0	0
8309	2022-08-27	14:11:00.114	238.38264021	5721.183365	1661609460.114	0	899	2.0590467879	2.1119713195	518.50393214	534.69778421	2.7683720858	726.0705429	29.253247128	-1.2063454911	30.912256241	19.125794177	0	0	0	0	0
8310	2022-08-27	14:11:01.010	238.38265059	5721.183614	1661609461.011	0	899	2.0590879329	2.1120139856	520.46200602	536.71715558	2.7683957287	726.08061532	29.255456924	-1.1792898115	30.912256241	19.108659264	0	0	0	0	0
8311	2022-08-27	14:11:01.908	238.38266098	5721.183864	1661609461.909	0	899	2.0558239272	2.1085026845	520.46200602	536.66662127	2.7600491594	726.0753768	29.255456924	-1.1899503619	31.04913877	19.118351791	0	0	0	0	0
8312	2022-08-27	14:11:02.812	238.38267145	5721.184115	1661609462.813	0	899	2.0558239272	2.1085026845	519.62883796	535.80751247	2.7600491594	726.06839697	29.255456924	-1.1932703043	31.101912757	19.125353857	0	0	0	0	0
8313	2022-08-27	14:11:03.717	238.38268192	5721.184366	1661609463.718	0	899	2.0555127286	2.1090408651	519.62883796	536.07230049	2.8038358472	726.08487646	29.255456924	-1.3736704012	31.054086332	19.121160911	0	0	0	0	0
8314	2022-08-27	14:11:04.625	238.38269242	5721.184618	1661609464.625	0	899	2.0555349673	2.1090639368	519.35738706	535.79233804	2.8038488122	726.08265332	29.256653375	-1.4323090639	31.161283493	19.12436892	0	0	0	0	0
8315	2022-08-27	14:11:05.585	238.38270354	5721.184885	1661609465.586	0	899	2.0551104261	2.1081484208	519.37164155	535.65886231	2.7793380075	726.08204984	29.259973526	-1.1688663012	31.161283493	19.126944687	0	0	0	0	0
8316	2022-08-27	14:11:06.490	238.38271402	5721.185136	1661609466.491	0	899	2.0551104261	2.1081484208	521.24577997	537.59177273	2.7793380075	726.06491635	29.259973526	-1.1399781151	31.054086332	19.132283482	0	0	0	0	0
8317	2022-08-27	14:11:07.503	238.38272574	5721.185418	1661609467.504	0	899	2.0533310046	2.1044391408	521.24577997	537.00761937	2.6829286808	726.07448391	29.259973526	-1.1605663379	30.989768035	19.131742149	0	0	0	0	0
8318	2022-08-27	14:11:08.555	238.38273791	5721.18571	1661609468.555	0	899	2.0533310046	2.1044391408	519.66931882	535.38348794	2.6829286808	726.06806835	29.259973526	-1.190683368	31.161283493	19.131256217	0	0	0	0	0
8319	2022-08-27	14:11:09.503	238.38274889	5721.185973	1661609469.504	0	899	2.05629198	2.1094010171	519.66931882	535.97839406	2.7814082036	726.08963922	29.259973526	-1.1978515387	31.161283493	19.133159637	0	0	0	0	0
8320	2022-08-27	14:11:10.415	238.38275944	5721.186227	1661609470.416	0	899	2.0563731254	2.1094851772	521.19252292	537.54968627	2.7814551155	726.09228516	29.26433754	-1.1311177015	30.912256241	19.133159637	0	0	0	0	0
8321	2022-08-27	14:11:11.387	238.38277068	5721.186496	1661609471.387	0	899	2.0572921881	2.1107000761	521.19252292	537.63390428	2.7953380279	726.09158062	29.26433754	-1.1408512829	30.94688917	19.13180734	0	0	0	0	0
8322	2022-08-27	14:11:12.418	238.38278263	5721.186783	1661609472.419	0	899	2.0572921881	2.1107000761	519.70508675	536.09954591	2.7953380279	726.09239955	29.26433754	-1.2011067867	31.161283493	19.123435974	0	0	0	0	0
8323	2022-08-27	14:11:13.381	238.38279377	5721.187051	1661609473.382	0	899	2.0551596475	2.1069924217	519.70508675	535.63007842	2.7176713431	726.09031101	29.26433754	-1.486970202	31.161283493	19.08678507	0	0	0	0	0
8324	2022-08-27	14:11:14.335	238.38280481	5721.187316	1661609474.336	0	899	2.0552292881	2.1070645883	520.85350234	536.81392242	2.7177107037	726.08123901	29.268084937	-1.1995330741	31.161283493	19.124539963	0	0	0	0	0
8325	2022-08-27	14:11:15.295	238.38281591	5721.187582	1661609475.295	0	899	2.055683657	2.1083574099	520.85655133	537.07301434	2.7599771224	726.08272163	29.268793106	-1.1372725979	31.00955828	19.131780915	0	0	0	0	0
8326	2022-08-27	14:11:16.236	238.38282682	5721.187844	1661609476.237	0	899	2.055683657	2.1083574099	519.49059568	535.66453072	2.7599771224	726.08884981	29.268793106	-1.1360006332	30.912256241	19.1313591	0	0	0	0	0
8327	2022-08-27	14:11:17.194	238.38283791	5721.18811	1661609477.195	0	899	2.0575620511	2.1115721113	519.49059568	536.06189088	2.82568794	726.08579118	29.268793106	-1.1499273461	30.989768035	19.129761361	0	0	0	0	0
8328	2022-08-27	14:11:18.109	238.3828485	5721.188364	1661609478.11	0	899	2.0575620511	2.1115721113	519.15297458	535.71349997	2.82568794	726.08703613	29.268793106	-1.1783196926	31.161283493	19.125957489	0	0	0	0	0
8329	2022-08-27	14:11:19.006	238.38285888	5721.188613	1661609479.007	0	899	2.0576574399	2.1117926489	519.15297458	535.75131102	2.8319396804	726.09352769	29.268793106	-1.2456679123	30.927098925	19.096833741	0	0	0	0	0
8330	2022-08-27	14:11:19.926	238.38286951	5721.188868	1661609479.926	0	899	2.0577163269	2.1118537648	519.93410845	536.5576291	2.8319743211	726.08930939	29.271958042	-1.1894006737	31.090368448	19.118940429	0	0	0	0	0
8331	2022-08-27	14:11:20.878	238.38288053	5721.189133	1661609480.878	0	899	2.0557102471	2.1084250541	519.93952421	536.13991035	2.7620396391	726.07337275	29.273218155	-1.1887539238	31.161283493	19.126369262	0	0	0	0	0
8332	2022-08-27	14:11:21.834	238.3828916	5721.189398	1661609481.834	0	899	2.0557102471	2.1084250541	520.25952125	536.46987793	2.7620396391	726.07964118	29.273218155	-1.2581285988	30.930397299	19.119456803	0	0	0	0	0
8333	2022-08-27	14:11:22.838	238.38290323	5721.189677	1661609482.839	0	899	2.0547311017	2.1071758398	520.25952125	536.39411075	2.7495181927	726.07915734	29.273218155	-1.204814828	30.912256241	19.125495216	0	0	0	0	0
8334	2022-08-27	14:11:23.818	238.38291456	5721.189949	1661609483.818	0	899	2.0547311017	2.1071758398	520.08031059	536.2093423	2.7495181927	726.082334	29.273218155	-1.1729516407	30.912256241	19.129644394	0	0	0	0	0
8335	2022-08-27	14:11:24.721	238.38292502	5721.190201	1661609484.722	0	899	2.0552909301	2.1083844931	520.08031059	536.40549332	2.78193842	726.08041847	29.273218155	-1.1652984619	30.912256241	19.130998611	0	0	0	0	0
8336	2022-08-27	14:11:25.655	238.38293583	5721.19046	1661609485.656	0	899	2.0553377671	2.1084330705	519.85041746	536.16854785	2.7819655175	726.07257606	29.275738381	-1.19774373	31.054086332	19.130587988	0	0	0	0	0
8337	2022-08-27	14:11:26.611	238.38294689	5721.190725	1661609486.611	0	899	2.0548949404	2.1077505678	519.85860268	536.10644987	2.7703042714	726.08934456	29.277643204	-1.1964609741	31.161283493	19.130957307	0	0	0	0	0
8338	2022-08-27	14:11:27.513	238.38295734	5721.190976	1661609487.514	0	899	2.0548949404	2.1077505678	521.36828487	537.66331621	2.7703042714	726.08764729	29.277643204	-1.1539047956	31.161283493	19.132078171	0	0	0	0	0
8339	2022-08-27	14:11:28.496	238.3829687	5721.191249	1661609488.496	0	899	2.0554747288	2.1070724619	521.36828487	537.26896429	2.7052450163	726.07503929	29.277643204	-1.178007054	31.021102589	19.122079609	0	0	0	0	0
8340	2022-08-27	14:11:29.434	238.38297957	5721.19151	1661609489.435	0	899	2.0554829549	2.107080985	521.28166852	537.17973434	2.705249644	726.08776734	29.27808581	-1.1824264976	31.161283493	19.13085556	0	0	0	0	0
8341	2022-08-27	14:11:30.470	238.38299156	5721.191797	1661609490.471	0	899	2.0556158883	2.1080246013	521.2989602	537.4476298	2.7465232196	726.08749612	29.28209877	-1.1354293705	31.161283493	19.129405975	0	0	0	0	0
8342	2022-08-27	14:11:31.470	238.38300314	5721.192075	1661609491.471	0	899	2.0556158883	2.1080246013	519.98155836	536.08941781	2.7465232196	726.09276293	29.28209877	-1.1772417762	31.161283493	19.127367298	0	0	0	0	0
8343	2022-08-27	14:11:32.411	238.38301403	5721.192337	1661609492.412	0	899	2.0553477307	2.1072076531	519.98155836	535.92194479	2.7188170375	726.09102403	29.28209877	-1.1838925035	31.113457067	19.126317978	0	0	0	0	0
8344	2022-08-27	14:11:33.351	238.3830249	5721.192598	1661609493.351	0	899	2.0553477307	2.1072076531	519.41168096	535.33459742	2.7188170375	726.07779436	29.28209877	-1.179947257	30.912256241	19.126317978	0	0	0	0	0
8345	2022-08-27	14:11:34.332	238.38303625	5721.19287	1661609494.332	0	899	2.0574276764	2.1081419381	519.41168096	534.96519642	2.6575761314	726.08585545	29.28209877	-1.4752963639	31.138194874	19.101159847	0	0	0	0	0
8346	2022-08-27	14:11:35.312	238.38304759	5721.193142	1661609495.312	0	899	2.0575023913	2.1082193014	518.57540856	534.10413054	2.6576173839	726.07748716	29.286114964	-1.1648349501	31.161283493	19.128537829	0	0	0	0	0
8347	2022-08-27	14:11:36.211	238.38305801	5721.193392	1661609496.212	0	899	2.0539967753	2.1060727536	518.57703034	534.55149804	2.7316152118	726.06725387	29.286493301	-1.1663763626	31.161283493	19.12334571	0	0	0	0	0
8348	2022-08-27	14:11:37.151	238.38306889	5721.193653	1661609497.152	0	899	2.0539967753	2.1060727536	521.96385736	538.04265432	2.7316152118	726.08516344	29.286493301	-1.1415088161	31.161283493	19.131702107	0	0	0	0	0
8349	2022-08-27	14:11:38.125	238.38308015	5721.193924	1661609498.125	0	899	2.0537648663	2.1060897811	521.96385736	538.12175973	2.7446508427	726.08053003	29.286493301	-1.186522607	31.161283493	19.128548995	0	0	0	0	0
8350	2022-08-27	14:11:39.066	238.38309105	5721.194185	1661609499.067	0	899	2.0537648663	2.1060897811	522.1848644	538.34960826	2.7446508427	726.07870463	29.286493301	-1.2141280174	30.912256241	19.131719589	0	0	0	0	0
8351	2022-08-27	14:11:40.025	238.38310214	5721.194451	1661609500.025	0	899	2.0586189911	2.1111397672	522.19839837	538.38592988	2.7483345855	726.08839265	29.289628932	-1.1564595297	31.088719261	19.131208698	0	0	0	0	0
8352	2022-08-27	14:11:40.997	238.3831134	5721.194722	1661609500.998	0	899	2.0586429919	2.1111646488	518.4393006	534.5103871	2.7483482823	726.08216625	29.29091835	-1.1555109427	31.161283493	19.129319538	0	0	0	0	0
8353	2022-08-27	14:11:41.951	238.38312444	5721.194987	1661609501.952	0	899	2.0594248237	2.1125347886	518.4393006	534.68517395	2.7773307295	726.07694714	29.29091835	-1.3284194896	31.073876577	19.125482635	0	0	0	0	0
8354	2022-08-27	14:11:42.862	238.38313499	5721.19524	1661609502.863	0	899	2.0594248237	2.1125347886	520.985295	537.31094993	2.7773307295	726.08520508	29.29091835	-1.1376283169	30.912256241	19.132078171	0	0	0	0	0
8355	2022-08-27	14:11:43.785	238.38314566	5721.195496	1661609503.785	0	899	2.0547385659	2.1086255868	520.985295	537.58911221	2.8231903262	726.09758834	29.29091835	-1.1376283169	30.912256241	19.132078171	0	0	0	0	0
8356	2022-08-27	14:11:44.733	238.38315663	5721.195759	1661609504.733	0	899	2.0547496049	2.1086370423	521.42078279	538.03851838	2.8231968097	726.07846049	29.291512534	-1.1412608537	31.138194874	19.127402716	0	0	0	0	0
8357	2022-08-27	14:11:45.634	238.38316706	5721.196009	1661609505.634	0	899	2.0550597732	2.107832132	521.43663597	537.70667869	2.7658329152	726.07785903	29.295190811	-1.1606094774	31.161283493	19.118494046	0	0	0	0	0
8358	2022-08-27	14:11:46.556	238.38317774	5721.196266	1661609506.557	0	899	2.0550597732	2.107832132	521.71649314	537.99526807	2.7658329152	726.06776923	29.295190811	-1.1719706753	31.161283493	19.112527228	0	0	0	0	0
8359	2022-08-27	14:11:47.569	238.38318947	5721.196547	1661609507.57	0	899	2.0554210042	2.107659842	521.71649314	537.82696784	2.7380945459	726.06059134	29.295190811	-1.168510576	31.126650564	19.126085559	0	0	0	0	0
8360	2022-08-27	14:11:48.496	238.3832002	5721.196805	1661609508.497	0	899	2.0554210042	2.107659842	518.78483223	534.80477797	2.7380945459	726.05264141	29.295190811	-1.3056647288	31.021102589	19.124130337	0	0	0	0	0
8361	2022-08-27	14:11:49.415	238.38321083	5721.19706	1661609509.416	0	899	2.0561111516	2.1095222038	518.78795223	535.1639068	2.7970645395	726.06231609	29.295918383	-1.4259494038	31.161283493	19.128969193	0	0	0	0	0
8362	2022-08-27	14:11:50.331	238.38322142	5721.197314	1661609510.331	0	899	2.0561827275	2.1095964545	520.04659174	536.46252826	2.7971061624	726.0645752	29.299768448	-1.1945961714	31.161283493	19.127758026	0	0	0	0	0
8363	2022-08-27	14:11:51.266	238.38323226	5721.197574	1661609511.267	0	899	2.0558604821	2.1082876729	520.04659174	536.16024841	2.7471487288	726.06036579	29.299768448	-1.1767997457	30.951836731	19.127454833	0	0	0	0	0
8364	2022-08-27	14:11:52.207	238.38324315	5721.197836	1661609512.208	0	899	2.0558604821	2.1082876729	520.97326787	537.11563763	2.7471487288	726.06383267	29.299768448	-1.3905290144	30.912256241	19.121506798	0	0	0	0	0
8365	2022-08-27	14:11:53.155	238.38325412	5721.198099	1661609513.156	0	899	2.0621911536	2.1150736243	520.97326787	537.20631825	2.7621146578	726.08214241	29.299768448	-1.5215605939	31.146440809	19.079090295	0	0	0	0	0
8366	2022-08-27	14:11:54.086	238.3832649	5721.198357	1661609514.087	0	899	2.0621911536	2.1150736243	519.8837032	536.08280374	2.7621146578	726.06769082	29.299768448	-1.3225556407	31.161283493	19.110276835	0	0	0	0	0
8367	2022-08-27	14:11:55.076	238.38327635	5721.198632	1661609515.077	0	899	2.0581071535	2.1098418936	519.89425521	535.77186184	2.7088678257	726.06900813	29.302224001	-1.1897347526	31.161283493	19.125522866	0	0	0	0	0
8368	2022-08-27	14:11:56.038	238.38328748	5721.198899	1661609516.038	0	899	2.0581466423	2.1098828101	519.34902829	535.21011772	2.7088900442	726.06388764	29.304346085	-1.1555324793	31.161283493	19.118034363	0	0	0	0	0
8369	2022-08-27	14:11:56.921	238.3832977	5721.199145	1661609516.921	0	899	2.054204751	2.1103060302	519.34902829	536.58921807	2.9368568505	726.08371477	29.304346085	-1.3583748349	31.001312344	19.098603116	0	0	0	0	0
8370	2022-08-27	14:11:57.835	238.38330829	5721.199399	1661609517.836	0	899	2.054204751	2.1103060302	519.86738059	537.12477748	2.9368568505	726.0846117	29.304346085	-1.3602504107	30.996364783	19.101408055	0	0	0	0	0
8371	2022-08-27	14:11:58.753	238.3833189	5721.199654	1661609518.753	0	899	2.0579199223	2.1114076046	519.86738059	536.28655763	2.7985763026	726.08364686	29.304346085	-1.3589460731	31.001312344	19.094112914	0	0	0	0	0
8372	2022-08-27	14:11:59.654	238.38332934	5721.199904	1661609519.655	0	899	2.0579488779	2.1114376428	520.06777798	536.49338617	2.7985931358	726.08030246	29.305902279	-1.506114006	30.912256241	19.075443874	0	0	0	0	0
8373	2022-08-27	14:12:00.549	238.38333969	5721.200153	1661609520.549	0	899	2.0586722564	2.110717635	520.07945437	536.05418337	2.7240024122	726.07839299	29.308618546	-1.5614758138	30.912256241	19.075156938	0	0	0	0	0
8374	2022-08-27	14:12:01.490	238.38335058	5721.200414	1661609521.49	0	899	2.0586722564	2.110717635	520.34255864	536.32536914	2.7240024122	726.09553498	29.308618546	-1.5936839446	30.912256241	19.072491008	0	0	0	0	0
8375	2022-08-27	14:12:02.404	238.38336116	5721.200668	1661609522.404	0	899	2.0573594793	2.1084471178	520.34255864	536.03978484	2.6767546775	726.09369422	29.308618546	-1.4268548047	30.912256241	19.090814287	0	0	0	0	0
8376	2022-08-27	14:12:03.335	238.38337194	5721.200927	1661609523.336	0	899	2.0573594793	2.1084471178	520.98014348	536.69660376	2.6767546775	726.10376704	29.308618546	-1.1360006332	30.912256241	19.132078171	0	0	0	0	0
8377	2022-08-27	14:12:04.279	238.38338287	5721.201189	1661609524.28	0	899	2.0570123908	2.1095865013	520.98014348	537.1590924	2.7531511202	726.09606489	29.308618546	-1.1735552952	30.912256241	19.114502067	0	0	0	0	0
8378	2022-08-27	14:12:05.223	238.3833938	5721.201451	1661609525.224	0	899	2.0570686823	2.1096448623	521.54453081	537.74120205	2.7531833287	726.10156775	29.311645243	-1.5437764443	30.912256241	19.118721071	0	0	0	0	0
8379	2022-08-27	14:12:06.151	238.38340454	5721.201709	1661609526.152	0	899	2.0559872105	2.1075505321	521.55042721	537.44201459	2.7028275924	726.09552891	29.313013077	-1.1701813936	30.912256241	19.132799149	0	0	0	0	0
8380	2022-08-27	14:12:07.122	238.38341578	5721.201979	1661609527.123	0	899	2.0559872105	2.1075505321	522.49776943	538.41822223	2.7028275924	726.09436076	29.313013077	-1.18803169	30.912256241	19.131483078	0	0	0	0	0
8381	2022-08-27	14:12:08.098	238.38342707	5721.20225	1661609528.099	0	899	2.0580282355	2.1121697108	522.49776943	539.20196309	2.8317618708	726.11036854	29.313013077	-1.1885275336	30.912256241	19.130309806	0	0	0	0	0
8382	2022-08-27	14:12:09.056	238.38343816	5721.202516	1661609529.057	0	899	2.0580282355	2.1121697108	518.96317971	535.55437294	2.8317618708	726.08199689	29.313013077	-1.1920846519	31.006259906	19.119728152	0	0	0	0	0
8383	2022-08-27	14:12:09.977	238.38344882	5721.202772	1661609529.978	0	899	2.0562108999	2.1100129765	518.97681665	535.47851876	2.8168866245	726.08944156	29.31619216	-1.4389490213	31.161283493	19.113822672	0	0	0	0	0
8384	2022-08-27	14:12:10.872	238.38345918	5721.20302	1661609530.873	0	899	2.0562329284	2.1100358344	522.95481926	539.58308694	2.8168995259	726.08221516	29.31737709	-1.3737135178	31.161283493	19.111468776	0	0	0	0	0
8385	2022-08-27	14:12:11.769	238.38346955	5721.203269	1661609531.769	0	899	2.0573652594	2.110055633	522.95481926	539.22839164	2.7586260134	726.08389828	29.31737709	-1.2093097129	31.11180788	19.116648478	0	0	0	0	0
8386	2022-08-27	14:12:12.687	238.38348017	5721.203524	1661609532.687	0	899	2.0573652594	2.110055633	520.70766466	536.91130895	2.7586260134	726.08473297	29.31737709	-1.2694898196	30.912256241	19.12446425	0	0	0	0	0
8387	2022-08-27	14:12:13.625	238.38349104	5721.203785	1661609533.626	0	899	2.056938608	2.1110451218	520.70766466	537.35268128	2.8314408326	726.10845664	29.31737709	-1.3508509398	30.912256241	19.122356415	0	0	0	0	0
8388	2022-08-27	14:12:14.582	238.38350212	5721.204051	1661609534.583	0	899	2.0569391605	2.1110456952	520.95356304	537.60644205	2.8314411577	726.09827388	29.3174068	-1.1922247986	31.092017635	19.128924199	0	0	0	0	0
8389	2022-08-27	14:12:15.559	238.38351343	5721.204322	1661609535.56	0	899	2.0586019245	2.1111160302	520.97275173	537.12036219	2.7480164315	726.09036477	29.321863174	-1.320044133	31.030997712	19.111507681	0	0	0	0	0
8390	2022-08-27	14:12:16.496	238.38352427	5721.204582	1661609536.497	0	899	2.0586019245	2.1111160302	520.48317495	536.61561092	2.7480164315	726.08823824	29.321863174	-1.4278465415	31.161283493	19.095243366	0	0	0	0	0
8391	2022-08-27	14:12:17.513	238.38353604	5721.204865	1661609537.514	0	899	2.0580515586	2.1110301996	520.48317495	536.76346322	2.7724378685	726.09346221	29.321863174	-1.1376283169	31.161283493	19.132799149	0	0	0	0	0
8392	2022-08-27	14:12:18.494	238.3835474	5721.205137	1661609538.495	0	899	2.0580515586	2.1110301996	520.98380597	537.27975357	2.7724378685	726.07901708	29.321863174	-1.2440186518	31.083771699	19.118451731	0	0	0	0	0
8393	2022-08-27	14:12:19.464	238.38355862	5721.205407	1661609539.465	0	899	2.0549039857	2.1079090042	520.98654383	537.31584332	2.7779254449	726.0780672	29.322498991	-1.4282129735	30.948538357	19.092685598	0	0	0	0	0
8394	2022-08-27	14:12:20.410	238.38356956	5721.205669	1661609540.41	0	899	2.0549732505	2.1079808392	522.75300113	539.13791026	2.7779654766	726.08660889	29.326227188	-1.1278623343	31.161283493	19.127758026	0	0	0	0	0
8395	2022-08-27	14:12:21.377	238.38358075	5721.205938	1661609541.377	0	899	2.0586372626	2.1113645412	522.75300113	539.02163584	2.7588468229	726.08268404	29.326227188	-1.1389756716	31.161283493	19.12363473	0	0	0	0	0
8396	2022-08-27	14:12:22.342	238.38359193	5721.206206	1661609542.343	0	899	2.0586372626	2.1113645412	521.97660775	538.22108026	2.7588468229	726.08184329	29.326227188	-1.1454647969	31.154686745	19.117706362	0	0	0	0	0
8397	2022-08-27	14:12:23.266	238.38360263	5721.206463	1661609543.267	0	899	2.0574718969	2.1091041798	521.97660775	537.89101101	2.704448714	726.08862305	29.326227188	-1.1343729496	30.912256241	19.132078171	0	0	0	0	0
8398	2022-08-27	14:12:24.211	238.38361356	5721.206726	1661609544.212	0	899	2.0574718969	2.1091041798	519.48705161	535.32555147	2.704448714	726.08947794	29.326227188	-1.1431041261	31.134896499	19.12821579	0	0	0	0	0
8399	2022-08-27	14:12:25.200	238.383625	5721.207	1661609545.2	0	899	2.0576100819	2.1083485909	519.49902685	535.06124707	2.6585861457	726.08582553	29.329016212	-1.1407219416	31.161283493	19.130180359	0	0	0	0	0
8400	2022-08-27	14:12:26.125	238.38363572	5721.207257	1661609546.126	0	899	2.0576365424	2.1083759897	521.0830441	536.69280386	2.6586007627	726.09039347	29.330438614	-1.1652984619	31.161283493	19.129198074	0	0	0	0	0
8401	2022-08-27	14:12:27.102	238.38364703	5721.207529	1661609547.103	0	899	2.0562620899	2.109900972	521.0830441	537.60077195	2.8084914147	726.08433644	29.330438614	-1.433052884	30.963381041	19.103155566	0	0	0	0	0
8402	2022-08-27	14:12:28.019	238.38365764	5721.207783	1661609548.02	0	899	2.0562620899	2.109900972	521.78175061	538.32162665	2.8084914147	726.0936922	29.330438614	-1.3202273467	31.050787957	19.11245389	0	0	0	0	0
8403	2022-08-27	14:12:28.967	238.3836686	5721.208046	1661609548.967	0	899	2.0566870245	2.1089396181	521.78175061	537.88853216	2.7371535498	726.07102835	29.330438614	-1.5912479225	30.925449738	19.08635958	0	0	0	0	0
8404	2022-08-27	14:12:29.874	238.3836791	5721.208298	1661609549.874	0	899	2.0566921316	2.1089449118	521.96227658	538.07464839	2.7371564557	726.07678991	29.330713272	-1.6014342308	30.912256241	19.086652933	0	0	0	0	0
8405	2022-08-27	14:12:30.828	238.38369014	5721.208563	1661609550.828	0	899	2.0547812914	2.109323963	521.98097176	538.81970298	2.8565943617	726.0853421	29.335046768	-1.2958772119	30.912256241	19.125432273	0	0	0	0	0
8406	2022-08-27	14:12:31.756	238.38370088	5721.208821	1661609551.756	0	899	2.0547812914	2.109323963	520.4188982	537.20723805	2.8565943617	726.09568211	29.335046768	-1.1926559289	30.912256241	19.126822415	0	0	0	0	0
8407	2022-08-27	14:12:32.665	238.38371141	5721.209074	1661609552.666	0	899	2.0564944612	2.10834705	520.4188982	536.36148175	2.7169634593	726.09729004	29.335046768	-1.1945961714	30.912256241	19.127037048	0	0	0	0	0
8408	2022-08-27	14:12:33.630	238.38372257	5721.209342	1661609553.63	0	899	2.0564944612	2.10834705	521.78283144	537.7671979	2.7169634593	726.09692787	29.335046768	-1.3291632608	31.095316009	19.122072599	0	0	0	0	0
8409	2022-08-27	14:12:34.572	238.38373348	5721.209604	1661609554.573	0	899	2.0573948012	2.1099664064	521.78426432	537.98438095	2.7525242385	726.0763283	29.335379026	-1.1438047531	30.932046486	19.130134545	0	0	0	0	0
8410	2022-08-27	14:12:35.496	238.38374417	5721.20986	1661609555.496	0	899	2.0574663882	2.1100406248	521.6676163	537.86435972	2.7525651866	726.07736388	29.339227676	-1.1793113757	31.04913877	19.127666259	0	0	0	0	0
8411	2022-08-27	14:12:36.407	238.38375472	5721.210113	1661609556.408	0	899	2.0546723948	2.1075906144	521.6676163	537.99319277	2.7737953958	726.06593252	29.339227676	-1.1834936916	30.912256241	19.128460625	0	0	0	0	0
8412	2022-08-27	14:12:37.322	238.38376531	5721.210367	1661609557.323	0	899	2.0546723948	2.1075906144	521.25000662	537.56251401	2.7737953958	726.06787554	29.339227676	-1.1327992804	30.912256241	19.13278245	0	0	0	0	0
8413	2022-08-27	14:12:38.292	238.38377654	5721.210637	1661609558.293	0	899	2.0574818291	2.11025224	521.25000662	537.49437409	2.7625589893	726.07587883	29.339227676	-1.1408835649	30.912256241	19.130277634	0	0	0	0	0
8414	2022-08-27	14:12:39.267	238.38378782	5721.210908	1661609559.268	0	899	2.0575032347	2.1102744353	520.91643907	537.15048561	2.7625712778	726.08139099	29.340378452	-1.3883732692	30.976574538	19.09880311	0	0	0	0	0
8415	2022-08-27	14:12:40.234	238.38379902	5721.211176	1661609560.235	0	899	2.0603165493	2.1130515317	520.93066772	537.13168427	2.7570470163	726.06239935	29.343683243	-1.1392560005	31.161283493	19.124156952	0	0	0	0	0
8416	2022-08-27	14:12:41.174	238.3838099	5721.211437	1661609561.175	0	899	2.0603165493	2.1130515317	520.63622914	536.8280886	2.7570470163	726.07286143	29.343683243	-1.1518783609	30.932046486	19.128639878	0	0	0	0	0
8417	2022-08-27	14:12:42.155	238.38382125	5721.21171	1661609562.156	0	899	2.0562467491	2.1105174758	520.63622914	537.33540026	2.8407442722	726.0681892	29.343683243	-1.1360006332	30.912256241	19.130277634	0	0	0	0	0
8418	2022-08-27	14:12:43.088	238.38383204	5721.211969	1661609563.088	0	899	2.0562467491	2.1105174758	519.86767803	536.54219822	2.8407442722	726.073186	29.343683243	-1.1381672321	30.912256241	19.130118528	0	0	0	0	0
8419	2022-08-27	14:12:44.039	238.38384304	5721.212233	1661609564.039	0	899	2.0559700868	2.1095126322	519.87488046	536.32690091	2.8039633847	726.06126677	29.345359486	-1.3191709732	30.912256241	19.103736991	0	0	0	0	0
8420	2022-08-27	14:12:45.033	238.38385456	5721.212509	1661609565.034	0	899	2.0560200447	2.1095644619	520.42987667	536.89963713	2.8039925164	726.06679995	29.348047256	-1.1425112486	30.912256241	19.130998611	0	0	0	0	0
8421	2022-08-27	14:12:46.002	238.38386576	5721.212778	1661609566.002	0	899	2.0573123603	2.1092949449	520.42987667	536.40658983	2.722550922	726.08339423	29.348047256	-1.1385013994	30.912256241	19.129954016	0	0	0	0	0
8422	2022-08-27	14:12:46.937	238.38387659	5721.213038	1661609566.937	0	899	2.0573123603	2.1092949449	521.21906582	537.22000635	2.722550922	726.08599166	29.348047256	-1.1360006332	30.912256241	19.130277634	0	0	0	0	0
8423	2022-08-27	14:12:47.839	238.38388704	5721.213289	1661609567.84	0	899	2.0543491717	2.1067955576	521.21906582	537.38694522	2.7501008927	726.09502123	29.348047256	-1.136022192	30.912256241	19.130320581	0	0	0	0	0
8424	2022-08-27	14:12:48.733	238.38389738	5721.213537	1661609568.734	0	899	2.0543491717	2.1067955576	520.46523919	536.60973537	2.7501008927	726.06114712	29.348047256	-1.1486877321	30.912256241	19.13216078	0	0	0	0	0
8425	2022-08-27	14:12:49.618	238.38390762	5721.213783	1661609569.618	0	899	2.0577660726	2.1118914728	520.46523919	537.10161642	2.8312940621	726.09275525	29.348047256	-1.1815749407	30.912256241	19.128118515	0	0	0	0	0
8426	2022-08-27	14:12:50.493	238.38391775	5721.214026	1661609570.494	0	899	2.0578478482	2.1119763432	521.34800571	538.01289229	2.8313421708	726.08725481	29.352443	-1.2373355311	30.912256241	19.104912486	0	0	0	0	0
8427	2022-08-27	14:12:51.460	238.38392895	5721.214295	1661609571.461	0	899	2.0578913267	2.110266671	521.34813198	537.47004571	2.7418582947	726.0808833	29.352472305	-1.2201859154	30.912256241	19.127710519	0	0	0	0	0
8428	2022-08-27	14:12:52.427	238.38394013	5721.214563	1661609572.427	0	899	2.0578913267	2.110266671	520.6946901	536.79639712	2.7418582947	726.09040236	29.352472305	-1.1718090773	30.912256241	19.124876022	0	0	0	0	0
8429	2022-08-27	14:12:53.361	238.38395095	5721.214823	1661609573.362	0	899	2.0576837839	2.1105869936	520.6946901	536.96120249	2.7690718125	726.09818859	29.352472305	-1.1707095824	30.912256241	19.12576803	0	0	0	0	0
8430	2022-08-27	14:12:54.285	238.38396163	5721.215079	1661609574.285	0	899	2.0576837839	2.1105869936	521.45413166	537.74436902	2.7690718125	726.09223544	29.352472305	-1.1669260263	30.912256241	19.128837585	0	0	0	0	0
8431	2022-08-27	14:12:55.239	238.38397267	5721.215344	1661609575.239	0	899	2.054420352	2.1073882077	521.47144017	537.80828218	2.7766638175	726.05246719	29.356488499	-1.1446131831	30.912256241	19.12225549	0	0	0	0	0
8432	2022-08-27	14:12:56.167	238.38398341	5721.215602	1661609576.167	0	899	2.0544273786	2.107395495	520.95674848	537.27749067	2.7766678783	726.07834651	29.356866837	-1.1717658777	30.912256241	19.124731228	0	0	0	0	0
8433	2022-08-27	14:12:57.098	238.3839942	5721.215861	1661609577.099	0	899	2.051743665	2.1031600574	520.95674848	536.81768655	2.7007521542	726.10093396	29.356866837	-1.1496794508	31.156335932	19.130553214	0	0	0	0	0
8434	2022-08-27	14:12:58.013	238.38400479	5721.216115	1661609578.014	0	899	2.051743665	2.1031600574	521.66642822	537.54897305	2.7007521542	726.1042824	29.356866837	-1.1540450142	31.108509506	19.130321705	0	0	0	0	0
8435	2022-08-27	14:12:58.961	238.38401576	5721.216378	1661609578.962	0	899	2.0612899211	2.1144695147	521.66642822	538.02008395	2.778427321	726.11327074	29.356866837	-1.184830308	30.912256241	19.133159637	0	0	0	0	0
8436	2022-08-27	14:12:59.851	238.38402606	5721.216626	1661609579.852	0	899	2.0612899211	2.1144695147	521.13537036	537.47237802	2.778427321	726.09759521	29.356866837	-1.184830308	30.912256241	19.133159637	0	0	0	0	0
8437	2022-08-27	14:13:00.786	238.38403688	5721.216885	1661609580.786	0	899	2.0583826511	2.1121017984	521.1487267	537.67625455	2.809763189	726.09702609	29.359967908	-1.1591974386	30.912256241	19.127316683	0	0	0	0	0
8438	2022-08-27	14:13:01.746	238.38404799	5721.217152	1661609581.746	0	899	2.0584027449	2.1121226467	522.23336312	538.79536007	2.8097749174	726.09928965	29.361047745	-1.159218961	30.912256241	19.119868954	0	0	0	0	0
8439	2022-08-27	14:13:02.640	238.38405833	5721.2174	1661609582.64	0	899	2.0568259059	2.1085777195	522.23336312	538.19768828	2.7113864094	726.08978837	29.361047745	-1.1495608131	30.912256241	19.120486923	0	0	0	0	0
8440	2022-08-27	14:13:03.585	238.38406927	5721.217663	1661609583.585	0	899	2.0568259059	2.1085777195	522.66039786	538.63777718	2.7113864094	726.09147957	29.361047745	-1.177198639	30.912256241	19.129261939	0	0	0	0	0
8441	2022-08-27	14:13:04.546	238.38408041	5721.21793	1661609584.547	0	899	2.0582587457	2.109211296	522.66039786	538.37873172	2.6687094419	726.0921841	29.361047745	-1.176692009	30.912256241	19.128477097	0	0	0	0	0
8442	2022-08-27	14:13:05.483	238.38409125	5721.21819	1661609585.484	0	899	2.0582909171	2.1092446128	521.05078685	536.72082163	2.6687272783	726.08200821	29.362776737	-1.1919553059	30.912256241	19.128336989	0	0	0	0	0
8443	2022-08-27	14:13:06.450	238.38410243	5721.218458	1661609586.45	0	899	2.0569597965	2.1087655799	521.06239708	537.00658218	2.713972211	726.09391936	29.365472794	-1.2138154444	30.912256241	19.127774738	0	0	0	0	0
8444	2022-08-27	14:13:07.451	238.38411403	5721.218737	1661609587.452	0	899	2.0569597965	2.1087655799	521.10189792	537.04729172	2.713972211	726.10069871	29.365472794	-1.2076174021	30.912256241	19.126676559	0	0	0	0	0
8445	2022-08-27	14:13:08.397	238.38412497	5721.218999	1661609588.397	0	899	2.0568282317	2.1102068772	521.10189792	537.53509705	2.7944604683	726.08538657	29.365472794	-1.1900689452	30.912256241	19.123548912	0	0	0	0	0
8446	2022-08-27	14:13:09.443	238.38413707	5721.21929	1661609589.443	0	899	2.056846758	2.1102260953	521.41686117	537.86005815	2.7944712313	726.08556159	29.366469162	-1.1934536395	30.912256241	19.121889114	0	0	0	0	0
8447	2022-08-27	14:13:10.387	238.384148	5721.219552	1661609590.387	0	899	2.0578760374	2.1093574683	521.43163625	537.27960315	2.6962234387	726.09659157	29.369897842	-1.1809066921	30.912256241	19.125165017	0	0	0	0	0
8448	2022-08-27	14:13:11.289	238.38415845	5721.219803	1661609591.29	0	899	2.0578760374	2.1093574683	521.26860987	537.11162187	2.6962234387	726.09269502	29.369897842	-1.2173833847	30.912256241	19.124156952	0	0	0	0	0
8449	2022-08-27	14:13:12.178	238.38416874	5721.22005	1661609592.179	0	899	2.0577762755	2.1103090154	521.26860987	537.43767395	2.7500428026	726.0869565	29.369897842	-1.2435228011	30.912256241	19.122075251	0	0	0	0	0
8450	2022-08-27	14:13:13.138	238.38417985	5721.220316	1661609593.139	0	899	2.0577762755	2.1103090154	522.64367791	538.85539479	2.7500428026	726.0693517	29.369897842	-1.2580746412	30.912256241	19.120916367	0	0	0	0	0
8451	2022-08-27	14:13:14.086	238.38419082	5721.22058	1661609594.087	0	899	2.0597644913	2.1145504561	522.64367791	539.53821312	2.862244418	726.08565577	29.369897842	-1.4476694382	31.115106254	19.12032908	0	0	0	0	0
8452	2022-08-27	14:13:15.043	238.3842019	5721.220846	1661609595.044	0	899	2.0598179666	2.1146059783	523.32351208	540.24021691	2.8622761938	726.08131742	29.372769728	-1.4823783644	30.999663157	19.0961223	0	0	0	0	0
8453	2022-08-27	14:13:16.045	238.38421348	5721.221124	1661609596.045	0	899	2.0548746529	2.1102418744	523.33022946	540.46836399	2.8985176393	726.07530445	29.374322891	-1.4753503042	30.912256241	19.084553725	0	0	0	0	0
8454	2022-08-27	14:13:16.974	238.38422425	5721.221382	1661609596.975	0	899	2.0548746529	2.1102418744	521.13713426	538.20344882	2.8985176393	726.08594397	29.374322891	-1.2693496998	30.912256241	19.118020771	0	0	0	0	0
8455	2022-08-27	14:13:17.911	238.38423509	5721.221642	1661609597.912	0	899	2.0611484592	2.1151704813	521.13713426	537.73556369	2.8215055848	726.08099689	29.374322891	-1.4016747301	30.912256241	19.088949633	0	0	0	0	0
8456	2022-08-27	14:13:18.901	238.38424654	5721.221917	1661609598.901	0	899	2.0611484592	2.1151704813	520.63141533	537.2137374	2.8215055848	726.08674874	29.374322891	-1.4044341962	30.912256241	19.083531045	0	0	0	0	0
8457	2022-08-27	14:13:19.786	238.38425678	5721.222163	1661609599.786	0	899	2.0573642034	2.1092023878	520.63763292	536.57568698	2.7151072107	726.09601679	29.375767929	-1.138167285	30.912256241	19.124494704	0	0	0	0	0
8458	2022-08-27	14:13:20.694	238.3842673	5721.222415	1661609600.695	0	899	2.0574184913	2.1092586434	520.20846273	536.13356398	2.7151378477	726.08807373	29.378686905	-1.1392560005	30.912256241	19.130998611	0	0	0	0	0
8459	2022-08-27	14:13:21.663	238.38427851	5721.222684	1661609601.663	0	899	2.056513105	2.1094350248	520.20846273	536.47486829	2.7715638773	726.07598877	29.378686905	-1.1392560005	30.912256241	19.130998611	0	0	0	0	0
8460	2022-08-27	14:13:22.608	238.38428944	5721.222947	1661609602.608	0	899	2.056513105	2.1094350248	524.0512627	540.43782883	2.7715638773	726.07958055	29.378686905	-1.135278416	30.912256241	19.132816441	0	0	0	0	0
[truncated: 6,889 more rows]
