# Supplementary material for: A simple method to measure methane emissions from indoor gas leaks
Source: PLoS One. 2023 Nov 30;18(11):e0295055. doi: 10.1371/journal.pone.0295055 (PMC10688665; doi:10.1371/journal.pone.0295055)
Supplement: S1 Data — (ZIP) [file pone.0295055.s011.zip › data and code/data/raw data/cavity ringdown spectrometer data/experiments/R18.dat]

DATE	TIME	FRAC_DAYS_SINCE_JAN1	FRAC_HRS_SINCE_JAN1	EPOCH_TIME	ALARM_STATUS	INST_STATUS	CH4	CH4_dry	CO2	CO2_dry	H2O	CavityPressure	CavityTemp	Battery_Current	Battery_Temperature	Battery_Voltage	GPS_ABS_LAT	GPS_ABS_LONG	GPS_FIT	GPS_TIME	GPS_ALTITUDE
11456	2022-09-20	15:01:00.204	262.41736348	6298.016724	1663686060.205	0	899	2.4524106524	2.4999805048	511.02313419	523.05166395	2.1020867609	726.20037842	28.168481827	-1.1360006332	28.172956467	19.182495117	42.35906	-71.111804606	1	54030.763848	184.3
11457	2022-09-20	15:01:01.104	262.41737389	6298.016973	1663686061.104	0	899	2.4524106524	2.4999805048	511.2097913	523.24271462	2.1020867609	726.20091197	28.168481827	-1.4447590468	28.172956467	19.143459093	42.35906	-71.111806131	1	54031.678387	184.3
11458	2022-09-20	15:01:01.993	262.41738418	6298.01722	1663686061.993	0	899	2.4579854101	2.5066159704	511.2097913	523.48412028	2.1432701986	726.19909304	28.168481827	-1.4892015457	28.172956467	19.137840271	42.35906	-71.111806667	1	54032	184.3
11459	2022-09-20	15:01:02.848	262.41739409	6298.017458	1663686062.849	0	899	2.4579854101	2.5066159704	513.36823108	525.69438498	2.1432701986	726.18361921	28.168481827	-1.2475865985	28.172956467	19.169554009	42.359058866	-71.111807801	1	54033.361316	184.3
11460	2022-09-20	15:01:03.720	262.41740417	6298.0177	1663686063.72	0	899	2.4555003492	2.504476622	513.36823108	525.79499284	2.1603504332	726.18756265	28.168481827	-1.2312022582	28.172956467	19.177837372	42.359058333	-71.111807811	1	54034.313327	184.3
11461	2022-09-20	15:01:04.555	262.41741383	6298.017932	1663686064.555	0	899	2.4555003492	2.504476622	511.2298496	523.60484899	2.1603504332	726.18128735	28.168481827	-1.1832026243	28.172956467	19.178533554	42.359058333	-71.111806399	1	54035.160321	184.3
11462	2022-09-20	15:01:05.387	262.41742346	6298.018163	1663686065.387	0	899	2.4600735045	2.5082258282	511.23247577	523.3757839	2.1208310289	726.18041992	28.169101879	-1.1800227592	28.172956467	19.178533554	42.359058333	-71.11180501	1	54035.993988	184.3
11463	2022-09-20	15:01:06.209	262.41743297	6298.018391	1663686066.209	0	899	2.4600950768	2.5082480058	512.08155985	524.24508271	2.1208389369	726.18246521	28.170068741	-1.1729300464	28.172956467	19.177536756	42.359058333	-71.11180368	1	54036.792233	184.3
11464	2022-09-20	15:01:07.035	262.41744253	6298.018621	1663686067.035	0	899	2.4557791126	2.5033229932	512.08155985	524.1118044	2.0981338605	726.18801779	28.170068741	-1.4978248734	28.172956467	19.158912974	42.359058333	-71.111803333	1	54037.613226	184.3
11465	2022-09-20	15:01:07.917	262.41745274	6298.018866	1663686067.917	0	899	2.4557791126	2.5033229932	512.55059919	524.59186281	2.0981338605	726.18756104	28.170068741	-1.5217546225	28.172956467	19.158006668	42.35906	-71.111803333	1	54038	184.3
11466	2022-09-20	15:01:08.744	262.41746233	6298.019096	1663686068.745	0	899	2.4535924033	2.499948098	512.55059919	524.30024955	2.0484603248	726.1885958	28.170068741	-1.2596052917	28.172956467	19.172048796	42.35906	-71.111803333	1	54039.240185	184.3
11467	2022-09-20	15:01:09.624	262.4174725	6298.01934	1663686069.624	0	899	2.4536146922	2.4999709905	515.35780557	527.17185468	2.0484682376	726.19545842	28.171070364	-1.2159928328	28.172956467	19.173055459	42.359060363	-71.11180297	1	54040.217949	184.3
11468	2022-09-20	15:01:10.545	262.41748316	6298.019596	1663686070.545	0	899	2.4530977953	2.5013657652	515.36121635	527.66715282	2.1317549815	726.19732706	28.171869278	-1.2161114279	28.172956467	19.173410769	42.359061667	-71.111801667	1	54041.120755	184.3
11469	2022-09-20	15:01:11.434	262.41749345	6298.019843	1663686071.434	0	899	2.4530977953	2.5013657652	516.94286625	529.28656979	2.1317549815	726.19873047	28.171869278	-1.1750643253	28.172956467	19.174211502	42.359061667	-71.111801667	1	54041.959434	184.3
11470	2022-09-20	15:01:12.312	262.41750361	6298.020087	1663686072.312	0	899	2.4563695079	2.5049833383	516.94286625	529.35875688	2.1439292753	726.20100211	28.171869278	-1.15061723	28.172956467	19.181123658	42.359063153	-71.111801667	1	54042.892094	184.3
11471	2022-09-20	15:01:13.220	262.41751413	6298.020339	1663686073.221	0	899	2.4563695079	2.5049833383	516.54815998	528.95457059	2.1439292753	726.20159912	28.171869278	-1.1457666159	28.172956467	19.182495117	42.359064681	-71.111801667	1	54043.808809	184.3
11472	2022-09-20	15:01:14.059	262.41752383	6298.020572	1663686074.059	0	899	2.4613363285	2.510188306	516.54815998	528.99033659	2.1499645593	726.19827169	28.171869278	-1.2000936049	28.172956467	19.177987812	42.359065507	-71.11180192	1	54044.30402	184.3
11473	2022-09-20	15:01:14.926	262.41753387	6298.020813	1663686074.926	0	899	2.4613569011	2.510209464	512.49057686	524.83506276	2.1499722006	726.19490466	28.172790868	-1.1813809753	28.172956467	19.178724529	42.359067322	-71.111802828	1	54045.393216	184.3
11474	2022-09-20	15:01:15.802	262.417544	6298.021056	1663686075.802	0	899	2.4818635308	2.5307645436	512.49443819	524.74878974	2.1346248827	726.19057318	28.173700333	-1.1830194083	28.172956467	19.180482106	42.359068979	-71.111803333	1	54046.387574	184.3
11475	2022-09-20	15:01:16.663	262.41755397	6298.021295	1663686076.663	0	899	2.4818635308	2.5307645436	510.03242698	522.22790891	2.1346248827	726.18481445	28.173700333	-1.3020213842	28.172956467	19.181055069	42.359070389	-71.111803333	1	54047.233236	184.3
11476	2022-09-20	15:01:17.553	262.41756428	6298.021543	1663686077.554	0	899	2.4726802381	2.5207136979	510.03242698	522.05533891	2.1051148859	726.18625424	28.173700333	-1.1392990935	28.172956467	19.183066564	42.359071842	-71.111803158	1	54048.105481	184.3
11477	2022-09-20	15:01:18.411	262.41757421	6298.021781	1663686078.412	0	899	2.4726802381	2.5207136979	509.04406099	521.04367433	2.1051148859	726.17462158	28.173700333	-1.1457666159	28.172956467	19.182495117	42.359073321	-71.111801679	1	54048.992761	184.3
11478	2022-09-20	15:01:19.305	262.41758456	6298.022029	1663686079.306	0	899	2.4697910024	2.5184590515	509.04510512	521.21821106	2.1348359035	726.1841847	28.173947909	-1.1508867141	28.172956467	19.181779546	42.359074813	-71.111801667	1	54049.887888	184.3
11479	2022-09-20	15:01:20.161	262.41759446	6298.022267	1663686080.161	0	899	2.4698189523	2.518487791	510.66685974	522.87880786	2.1348461767	726.19559666	28.175195694	-1.176692009	28.172956467	19.178173065	42.359075938	-71.11180026	1	54050.562742	184.3
11480	2022-09-20	15:01:21.015	262.41760434	6298.022504	1663686081.015	0	899	2.4687063676	2.5177734968	510.66685974	522.98473441	2.1529277046	726.19078013	28.175195694	-1.1814348413	28.172956467	19.17502594	42.359077512	-71.111797899	1	54051.50691	184.3
11481	2022-09-20	15:01:21.869	262.41761424	6298.022742	1663686081.87	0	899	2.4687063676	2.5177734968	511.70243084	524.04528468	2.1529277046	726.19287109	28.175195694	-1.1832026243	28.172956467	19.173852921	42.359079062	-71.111795938	1	54052.436966	184.3
11482	2022-09-20	15:01:22.789	262.41762487	6298.022997	1663686082.789	0	899	2.463509794	2.5111915739	511.70243084	523.72079074	2.0976260522	726.19256915	28.175195694	-1.1485260693	28.172956467	19.177587105	42.35908	-71.111793692	1	54053.392392	184.3
11483	2022-09-20	15:01:23.657	262.41763492	6298.023238	1663686083.657	0	899	2.463509794	2.5111915739	514.60880063	526.69542247	2.0976260522	726.18631244	28.175195694	-1.1472002149	28.172956467	19.177911506	42.359077821	-71.11178818	1	54054.261523	184.3
11484	2022-09-20	15:01:24.549	262.41764525	6298.023486	1663686084.55	0	899	2.4675960753	2.5158967932	514.60880063	526.83259908	2.1208805942	726.17691464	28.175195694	-1.1571601629	28.172956467	19.182134628	42.359070626	-71.111776772	1	54055.156156	184.3
11485	2022-09-20	15:01:25.484	262.41765608	6298.023746	1663686085.485	0	899	2.4676203548	2.5159217539	513.36537518	525.55969007	2.1208894679	726.18077199	28.176280584	-1.150520215	28.172956467	19.181085309	42.359063153	-71.111765254	1	54056	184.3
11486	2022-09-20	15:01:26.346	262.41766605	6298.023985	1663686086.347	0	899	2.4749259202	2.5240878244	513.36867831	525.74443305	2.1516899385	726.18091507	28.177057266	-1.2410759626	28.172956467	19.177329878	42.359058019	-71.111756037	1	54056.79258	184.3
11487	2022-09-20	15:01:27.187	262.41767578	6298.024219	1663686087.187	0	899	2.4749259202	2.5240878244	512.672891	525.03187242	2.1516899385	726.17718506	28.177057266	-1.3915423155	28.172956467	19.179254532	42.359055658	-71.111751315	1	54057.736931	184.3
11488	2022-09-20	15:01:28.071	262.41768601	6298.024464	1663686088.071	0	899	2.4865196126	2.5330448078	512.672891	524.31167577	2.0290875508	726.17943568	28.177057266	-1.3391124594	28.172956467	19.178414995	42.359053914	-71.111747829	1	54058.651303	184.3
11489	2022-09-20	15:01:29.025	262.41769705	6298.024729	1663686089.025	0	899	2.486541763	2.5330675522	511.66145736	523.27732541	2.029095237	726.1914398	28.178039488	-1.1839140669	28.172956467	19.169497408	42.359052306	-71.111745639	1	54059.61648	184.3
11490	2022-09-20	15:01:29.914	262.41770735	6298.024976	1663686089.915	0	899	2.4896539066	2.5382669241	511.66427929	523.78821967	2.1157811489	726.19671631	28.178705215	-1.2108727694	28.172956467	19.165569305	42.359050823	-71.111743314	1	54060.505917	184.3
11491	2022-09-20	15:01:30.813	262.41771775	6298.025226	1663686090.814	0	899	2.4896539066	2.5382669241	513.40394146	525.56910332	2.1157811489	726.19863629	28.178705215	-1.2108727694	28.172956467	19.165569305	42.359049346	-71.111741012	1	54061.392505	184.3
11492	2022-09-20	15:01:31.651	262.41772745	6298.025459	1663686091.652	0	899	2.4770379874	2.52548885	513.40394146	525.5903639	2.1193930824	726.18818998	28.178705215	-1.1937985728	28.172956467	19.164940714	42.359048333	-71.11174	1	54062	184.3
11493	2022-09-20	15:01:32.507	262.41773736	6298.025697	1663686092.508	0	899	2.4770379874	2.52548885	512.44647371	524.6101692	2.1193930824	726.19211442	28.178705215	-1.1856063628	28.172956467	19.171012411	42.359045981	-71.111738432	1	54062.940914	184.3
11494	2022-09-20	15:01:33.368	262.41774733	6298.025936	1663686093.369	0	899	2.4829165562	2.5319936041	512.44647371	524.73873338	2.1412692555	726.18792037	28.178705215	-1.1778776701	28.172956467	19.177475077	42.359043581	-71.111736832	1	54063.90078	184.3
11495	2022-09-20	15:01:34.269	262.41775774	6298.026186	1663686094.269	0	899	2.4829165562	2.5319936041	511.66308259	523.93655074	2.1412692555	726.18971667	28.178705215	-1.1701813936	28.172956467	19.178894043	42.359041912	-71.111736667	1	54064.852787	184.3
11496	2022-09-20	15:01:35.134	262.41776775	6298.026426	1663686095.134	0	899	2.4889417289	2.5380181006	511.66908885	523.9126973	2.1361570876	726.19320133	28.180122161	-1.1754847425	28.172956467	19.166279812	42.359040457	-71.111735457	1	54065.725726	184.3
11497	2022-09-20	15:01:35.974	262.41777749	6298.02666	1663686095.975	0	899	2.48894901	2.5380255875	510.41766913	522.63134821	2.1361597449	726.1930542	28.180444717	-1.1828145744	28.172956467	19.172552387	42.359038106	-71.111735	1	54066.568136	184.3
11498	2022-09-20	15:01:36.851	262.41778763	6298.026903	1663686096.851	0	899	2.4845543248	2.5340656302	510.41766913	522.76187634	2.1584499031	726.18725182	28.180444717	-1.242358679	28.172956467	19.181675121	42.359035924	-71.111735	1	54067.445445	184.3
11499	2022-09-20	15:01:37.729	262.41779779	6298.027147	1663686097.729	0	899	2.4845543248	2.5340656302	512.67465482	525.07344616	2.1584499031	726.17462845	28.180444717	-1.2834703828	28.172956467	19.17816925	42.359035	-71.111735	1	54068	184.3
11500	2022-09-20	15:01:38.657	262.41780854	6298.027405	1663686098.658	0	899	2.4885528033	2.5408462912	512.67465482	525.75210314	2.2736555505	726.1856746	28.180444717	-1.1343729496	28.172956467	19.178894043	42.359034051	-71.111735	1	54069.138968	184.3
11501	2022-09-20	15:01:39.539	262.41781874	6298.02765	1663686099.539	0	899	2.4885528033	2.5408462912	510.7364922	523.76450131	2.2736555505	726.19080398	28.180444717	-1.2464331617	28.172956467	19.167704247	42.359033126	-71.111735	1	54070.12411	184.3
11502	2022-09-20	15:01:40.451	262.41782931	6298.027903	1663686100.452	0	899	2.4982568795	2.5478063812	510.74288873	523.03644689	2.1484652095	726.18428009	28.181956449	-1.2085659599	28.172956467	19.174054872	42.359031584	-71.111735083	1	54071.049761	184.3
11503	2022-09-20	15:01:41.319	262.41783935	6298.028144	1663686101.32	0	899	2.4982606573	2.5478102665	512.47927742	524.8146385	2.148466591	726.18684478	28.182123184	-1.2287769318	28.172956467	19.177453995	42.359030199	-71.111736467	1	54071.880383	184.3
11504	2022-09-20	15:01:42.207	262.41784962	6298.028391	1663686102.207	0	899	2.4907192237	2.5407150876	512.47927742	524.96404455	2.17386998	726.18821989	28.182123184	-1.2004061708	28.172956467	19.178798676	42.35903	-71.111737939	1	54072.763527	184.3
11505	2022-09-20	15:01:43.101	262.41785998	6298.028639	1663686103.102	0	899	2.4907192237	2.5407150876	512.6809207	525.17060017	2.17386998	726.19974018	28.182123184	-1.152665233	28.172956467	19.182440208	42.359028865	-71.111739468	1	54073.680785	184.3
11506	2022-09-20	15:01:43.971	262.41787005	6298.028881	1663686103.972	0	899	2.4874481879	2.5366441667	512.6809207	524.98617807	2.1425230847	726.1770254	28.182123184	-1.1635198672	28.398895099	19.180240808	42.359028333	-71.11174	1	54074	184.3
11507	2022-09-20	15:01:44.806	262.41787971	6298.029113	1663686104.807	0	899	2.4874481879	2.5366441667	512.48231059	524.78280095	2.1425230847	726.18558164	28.182123184	-1.1636707783	28.421983719	19.179973602	42.359026237	-71.111742096	1	54075.257614	184.3
11508	2022-09-20	15:01:45.667	262.41788966	6298.029352	1663686105.667	0	899	2.4791731769	2.5284498087	512.48905483	524.85125276	2.1529905944	726.18923162	28.183711715	-1.152406507	28.205940209	19.181142681	42.359025	-71.111744237	1	54076.271203	184.3
11509	2022-09-20	15:01:46.549	262.41789987	6298.029597	1663686106.549	0	899	2.4791786299	2.5284554171	512.91706942	525.28960372	2.1529926082	726.18933105	28.183954239	-1.1425112486	28.172956467	19.179254532	42.359025	-71.111746905	1	54077.143287	184.3
11510	2022-09-20	15:01:47.401	262.41790975	6298.029834	1663686107.402	0	899	2.4816404493	2.5302793825	512.91706942	525.11662785	2.123591699	726.18928295	28.183954239	-1.1436107301	28.172956467	19.179700321	42.359025	-71.11174833	1	54077.997996	184.3
11511	2022-09-20	15:01:48.200	262.41791899	6298.030056	1663686108.201	0	899	2.4816404493	2.5302793825	528.71084641	541.28605447	2.123591699	726.18095873	28.183954239	-1.1522772312	28.172956467	19.183214188	42.35902633	-71.111750993	1	54078.797798	184.3
11512	2022-09-20	15:01:49.096	262.41792936	6298.030305	1663686109.097	0	899	2.4937417842	2.5426444422	528.71084641	541.2929121	2.1247228376	726.17220362	28.183954239	-1.1654385691	28.172956467	19.179773457	42.359026667	-71.111753985	1	54079.695391	184.3
11513	2022-09-20	15:01:49.993	262.41793973	6298.030554	1663686109.993	0	899	2.4937417842	2.5426444422	540.75263402	553.62126572	2.1247228376	726.1893743	28.183954239	-1.1701813936	28.172956467	19.178533554	42.359028333	-71.111755	1	54080	184.3
11514	2022-09-20	15:01:50.851	262.41794968	6298.030792	1663686110.852	0	899	2.4898128314	2.5392895648	540.75781036	553.7988931	2.1525053763	726.19958658	28.185110269	-1.1571386263	28.172956467	19.179845204	42.359029469	-71.111758408	1	54081.363224	184.3
11515	2022-09-20	15:01:51.732	262.41795986	6298.031037	1663686111.732	0	899	2.4898225611	2.5392995716	522.26065522	534.85567627	2.1525089532	726.19171143	28.185541153	-1.1522772312	28.172956467	19.180334091	42.359030541	-71.111761082	1	54082.324517	184.3
11516	2022-09-20	15:01:52.536	262.41796917	6298.03126	1663686112.536	0	899	2.4757164529	2.5248435516	522.26065522	534.83778379	2.1495230085	726.18432213	28.185541153	-1.1686076455	28.172956467	19.178407669	42.3590319	-71.111763567	1	54083.14014	184.3
11517	2022-09-20	15:01:53.372	262.41797885	6298.031492	1663686113.373	0	899	2.4757164529	2.5248435516	514.90925559	527.30934709	2.1495230085	726.1825315	28.185541153	-1.1838062575	28.172956467	19.17831935	42.359033297	-71.111764963	1	54083.977978	184.3
11518	2022-09-20	15:01:54.230	262.41798877	6298.031731	1663686114.23	0	899	2.4748027458	2.5228752276	514.90925559	527.04656821	2.1050199991	726.18472714	28.185541153	-1.2092450857	28.172956467	19.181413651	42.35903592	-71.111767587	1	54084.776022	184.3
11519	2022-09-20	15:01:55.105	262.41799891	6298.031974	1663686115.106	0	899	2.4748117273	2.5228844592	513.90555549	526.01922828	2.1050232477	726.18555415	28.185941317	-1.2184935958	28.172956467	19.180705443	42.359048895	-71.111778339	1	54085.667017	184.3
11520	2022-09-20	15:01:56.009	262.41800936	6298.032225	1663686116.009	0	899	2.4796872443	2.5285847856	513.91164713	526.20983835	2.1363133573	726.19605058	28.187372208	-1.2550349441	28.172956467	19.176966231	42.35907	-71.111793333	1	54086	184.3
11521	2022-09-20	15:01:56.892	262.41801959	6298.03247	1663686116.893	0	899	2.4796872443	2.5285847856	513.49542119	525.78365189	2.1363133573	726.19344264	28.187372208	-1.181596471	28.172956467	19.177389574	42.359077015	-71.111800348	1	54087.402951	184.3
11522	2022-09-20	15:01:57.737	262.41802937	6298.032705	1663686117.738	0	899	2.485280334	2.5343919853	513.49542119	525.80979111	2.1407512433	726.18823242	28.187372208	-1.179947257	28.172956467	19.177453995	42.359078918	-71.111804956	1	54088.324517	184.3
11523	2022-09-20	15:01:58.588	262.41803921	6298.032941	1663686118.588	0	899	2.485280334	2.5343919853	514.58202985	526.92245824	2.1407512433	726.20047098	28.187372208	-1.1706771756	28.172956467	19.179206836	42.359076356	-71.111809885	1	54089.186186	184.3
11524	2022-09-20	15:01:59.493	262.4180497	6298.033193	1663686119.494	0	899	2.4911567968	2.5408066613	514.58232966	527.02901617	2.1587477738	726.19337514	28.18744254	-1.1428238169	28.172956467	19.180897656	42.359074689	-71.111816977	1	54090.093186	184.3
11525	2022-09-20	15:02:00.469	262.41806098	6298.033464	1663686120.469	0	899	2.4911951976	2.5408461593	516.27583795	528.76357077	2.1587619247	726.1862793	28.189142227	-1.1897132397	28.172956467	19.177093506	42.35907155	-71.111820117	1	54091.07014	184.3
11526	2022-09-20	15:02:01.315	262.41807078	6298.033699	1663686121.315	0	899	2.4940071805	2.5435483936	516.27583795	528.7217458	2.151701816	726.18819928	28.189142227	-1.1610406621	28.172956467	19.180944266	42.359070137	-71.11182153	1	54091.917836	184.3
11527	2022-09-20	15:02:02.187	262.41808088	6298.033941	1663686122.188	0	899	2.4940071805	2.5435483936	515.73361968	528.16645623	2.151701816	726.19355016	28.189142227	-1.16677515	28.172956467	19.183214188	42.35906567	-71.111822663	1	54092.59779	184.3
11528	2022-09-20	15:02:03.118	262.41809166	6298.0342	1663686123.119	0	899	2.4996430199	2.5490172225	515.73361968	528.09631711	2.1398472812	726.2017026	28.189142227	-1.1528700448	28.172956467	19.182983841	42.359063956	-71.111824378	1	54093.626519	184.3
11529	2022-09-20	15:02:04.016	262.41810205	6298.034449	1663686124.017	0	899	2.4996430199	2.5490172225	515.87401245	528.24007524	2.1398472812	726.19603563	28.189142227	-1.1446347829	28.172956467	19.181100264	42.359059593	-71.111825	1	54094.561122	184.3
11530	2022-09-20	15:02:04.855	262.41811176	6298.034682	1663686124.856	0	899	2.5139841346	2.5637446902	515.87846203	528.27040788	2.1442030103	726.17799024	28.190183463	-1.1467582445	28.172956467	19.178410157	42.359054561	-71.111826404	1	54095.421218	184.3
11531	2022-09-20	15:02:05.743	262.41812204	6298.034929	1663686125.744	0	899	2.5139993591	2.5637603467	514.43322918	526.7904916	2.1442085323	726.19030762	28.190851212	-1.1473941803	28.172956467	19.179254532	42.359051667	-71.111828896	1	54096.337675	184.3
11532	2022-09-20	15:02:06.634	262.41813235	6298.035176	1663686126.635	0	899	2.5179532184	2.5687233747	514.43322918	527.02227787	2.1834669242	726.18060667	28.190851212	-1.138081039	28.172956467	19.179711689	42.359051277	-71.11183039	1	54097.233978	184.3
11533	2022-09-20	15:02:07.523	262.41814264	6298.035423	1663686127.524	0	899	2.5179532184	2.5687233747	513.38073553	525.94402792	2.1834669242	726.18026552	28.190851212	-1.1490434819	28.172956467	19.180102519	42.35905	-71.111832577	1	54098	184.3
11534	2022-09-20	15:02:08.391	262.41815267	6298.035664	1663686128.391	0	899	2.5091913878	2.5594764043	513.38073553	525.86710696	2.1704156938	726.19296568	28.190851212	-1.1787939758	28.172956467	19.179835692	42.3590507	-71.111834734	1	54098.84058	184.3
11535	2022-09-20	15:02:09.236	262.41816245	6298.035899	1663686129.236	0	899	2.5091913878	2.5594764043	517.28570235	529.86704981	2.1704156938	726.18121257	28.190851212	-1.184830308	28.172956467	19.173492432	42.359051486	-71.111836304	1	54099.782609	184.3
11536	2022-09-20	15:02:10.092	262.41817237	6298.036137	1663686130.093	0	899	2.4929066846	2.5422592747	517.28605568	529.71414765	2.1445963575	726.19142929	28.19093367	-1.1843991398	28.172956467	19.173702316	42.359052806	-71.111837806	1	54100.683884	184.3
11537	2022-09-20	15:02:10.974	262.41818258	6298.036382	1663686130.975	0	899	2.4929400081	2.542293544	516.49250489	528.90160358	2.1446085486	726.19543376	28.192407608	-1.176692009	28.172956467	19.177453995	42.359053333	-71.111839311	1	54101.586558	184.3
11538	2022-09-20	15:02:11.904	262.41819333	6298.03664	1663686131.904	0	899	2.492335307	2.5409676668	516.49250489	528.72251415	2.1143732701	726.20667353	28.192407608	-1.2455277127	28.172956467	19.154117256	42.359053333	-71.11184086	1	54102.515779	184.3
11539	2022-09-20	15:02:12.803	262.41820375	6298.03689	1663686132.804	0	899	2.492335307	2.5409676668	518.74797007	531.03138642	2.1143732701	726.19057722	28.192407608	-1.2426496847	28.172956467	19.155123161	42.359053333	-71.111842328	1	54103.397087	184.3
11540	2022-09-20	15:02:13.707	262.41821421	6298.037141	1663686133.708	0	899	2.5135840877	2.5592898017	518.74797007	530.19140737	1.9729064252	726.15790482	28.192407608	-1.1652984619	28.172956467	19.181413651	42.359053333	-71.111843333	1	54104	184.3
11541	2022-09-20	15:02:14.569	262.41822419	6298.037381	1663686134.57	0	899	2.5135840877	2.5592898017	515.11276318	526.47600882	1.9729064252	726.1965332	28.192407608	-1.1652984619	28.172956467	19.181413651	42.359053333	-71.111845654	1	54104.928205	184.3
11542	2022-09-20	15:02:15.503	262.418235	6298.03764	1663686135.504	0	899	2.5133362163	2.5631349233	515.11783406	527.50424061	2.1463574663	726.1830121	28.193595975	-1.176250093	28.172956467	19.177038041	42.359053333	-71.111848494	1	54106.096647	184.3
11543	2022-09-20	15:02:16.378	262.41824513	6298.037883	1663686136.379	0	899	2.5133480831	2.5631471272	512.41494035	524.73637907	2.1463617759	726.18878174	28.194116592	-1.204362154	28.172956467	19.176733017	42.359053333	-71.111849933	1	54106.959566	184.3
11544	2022-09-20	15:02:17.279	262.41825554	6298.038133	1663686137.279	0	899	2.51504136	2.5643306548	512.41494035	524.6014933	2.1234108667	726.18404444	28.194116592	-1.187977824	28.172956467	19.176959815	42.3590519	-71.111852866	1	54107.85986	184.3
11545	2022-09-20	15:02:18.207	262.41826628	6298.038391	1663686138.207	0	899	2.51504136	2.5643306548	516.63043925	528.91724768	2.1234108667	726.18067983	28.194116592	-1.1736630083	28.410439409	19.177093506	42.35905039	-71.11185461	1	54108.765792	184.3
11546	2022-09-20	15:02:19.111	262.41827676	6298.038642	1663686139.112	0	899	2.5125099178	2.563667805	516.63043925	529.39793947	2.2044807216	726.18132858	28.194116592	-1.1771878596	28.230678015	19.178199768	42.359041997	-71.11185843	1	54109.68595	184.3
11547	2022-09-20	15:02:19.956	262.41828653	6298.038877	1663686139.956	0	899	2.5125099178	2.563667805	517.64186125	530.43435676	2.2044807216	726.19000244	28.194116592	-1.1783196926	28.172956467	19.178533554	42.35903	-71.11186	1	54110	184.3
11548	2022-09-20	15:02:20.815	262.41829647	6298.039115	1663686140.815	0	899	2.516223063	2.5649889699	517.64743428	529.82142872	2.1003238192	726.18744301	28.195416318	-1.171270076	28.352717861	19.158517231	42.359024467	-71.111864426	1	54111.327945	184.3
11549	2022-09-20	15:02:21.691	262.41830662	6298.039359	1663686141.692	0	899	2.5162344914	2.5650007158	514.15693383	526.24886284	2.100327876	726.17549628	28.19591713	-1.1744714833	28.421983719	19.159824207	42.359020697	-71.111867636	1	54112.290927	184.3
11550	2022-09-20	15:02:22.615	262.4183173	6298.039615	1663686142.615	0	899	2.5283200154	2.5780908784	514.15693383	526.43976296	2.1327129371	726.17361551	28.19591713	-1.1910821902	28.393947538	19.173456192	42.359017327	-71.111871341	1	54113.201183	184.3
11551	2022-09-20	15:02:23.430	262.41832674	6298.039842	1663686143.43	0	899	2.5283200154	2.5780908784	514.10728619	526.38892928	2.1327129371	726.19630523	28.19591713	-1.2494190118	28.255415822	19.176966345	42.359013317	-71.111876691	1	54114.004859	184.3
11552	2022-09-20	15:02:24.345	262.41833733	6298.040096	1663686144.345	0	899	2.5353867115	2.585290737	514.10833799	526.38853654	2.1324636843	726.18236698	28.1961641	-1.2238616328	28.421983719	19.179141998	42.359010353	-71.111881137	1	54114.894072	184.3
11553	2022-09-20	15:02:25.249	262.41834779	6298.040347	1663686145.249	0	899	2.5354140132	2.5853188091	515.92185771	528.24543251	2.1324734495	726.15893555	28.197351456	-1.1376283169	28.421983719	19.180334091	42.359008693	-71.111882973	1	54115.784024	184.3
11554	2022-09-20	15:02:26.209	262.4183589	6298.040614	1663686146.209	0	899	2.5263060693	2.5731052236	515.92185771	527.5173716	2.0092589549	726.18584518	28.197351456	-1.1518136973	28.421983719	19.180334091	42.35901	-71.111878333	1	54116	184.3
11555	2022-09-20	15:02:27.118	262.41836943	6298.040866	1663686147.119	0	899	2.5263060693	2.5731052236	517.22879786	528.85368566	2.0092589549	726.17467938	28.197351456	-1.1557372745	28.421983719	19.179866172	42.359008614	-71.111878333	1	54117.662908	184.3
11556	2022-09-20	15:02:27.983	262.41837943	6298.041106	1663686147.983	0	899	2.5326745241	2.5837833026	517.22879786	529.89666132	2.1852184997	726.17515837	28.197351456	-1.1408835649	28.421983719	19.179613113	42.359007365	-71.111877365	1	54118.581162	184.3
11557	2022-09-20	15:02:28.842	262.41838939	6298.041345	1663686148.843	0	899	2.5326745241	2.5837833026	515.40400098	528.02717188	2.1852184997	726.19561768	28.197351456	-1.1408835649	28.421983719	19.179613113	42.359007404	-71.111871505	1	54119.442442	184.3
11558	2022-09-20	15:02:29.724	262.41839959	6298.04159	1663686149.725	0	899	2.5183663573	2.5681913452	515.40601232	527.78104603	2.1432620744	726.18284435	28.197822558	-1.1500566558	28.197694273	19.179084058	42.359009386	-71.111862894	1	54120.315841	184.3
11559	2022-09-20	15:02:30.575	262.41840943	6298.041826	1663686150.575	0	899	2.5183995084	2.5682254367	517.88712789	530.32180512	2.1432740726	726.17343039	28.199274063	-1.1819414919	28.311488183	19.177854007	42.359011918	-71.11185783	1	54121.150982	184.3
11560	2022-09-20	15:02:31.460	262.41841968	6298.042072	1663686151.46	0	899	2.5250205173	2.5741767752	517.88712789	530.12170056	2.1095795189	726.18076471	28.199274063	-1.184830308	28.421983719	19.178173065	42.359012932	-71.111854198	1	54122	184.3
11561	2022-09-20	15:02:32.332	262.41842978	6298.042315	1663686152.333	0	899	2.5250205173	2.5741767752	516.63634115	528.84136522	2.1095795189	726.17971175	28.199274063	-1.1604585466	28.225730454	19.181295092	42.359010375	-71.111852313	1	54122.775274	184.3
11562	2022-09-20	15:02:33.176	262.41843954	6298.042549	1663686153.176	0	899	2.5254493316	2.5742240773	516.63634115	528.74419171	2.0931681619	726.17747083	28.199274063	-1.154767132	28.19934346	19.181829453	42.359008751	-71.111853124	1	54123.749278	184.3
11563	2022-09-20	15:02:34.028	262.4184494	6298.042786	1663686154.028	0	899	2.5254493316	2.5742240773	516.1366955	528.2328364	2.0931681619	726.17967174	28.199274063	-1.1620430946	28.421983719	19.179254532	42.359008333	-71.111854361	1	54124.616505	184.3
11564	2022-09-20	15:02:34.888	262.41845935	6298.043024	1663686154.888	0	899	2.5125685262	2.5627630433	516.14131488	528.65522803	2.1637310787	726.18735044	28.200354507	-1.3786719437	28.258714196	19.168393823	42.359007532	-71.111855	1	54125.480869	184.3
11565	2022-09-20	15:02:35.742	262.41846924	6298.043262	1663686155.742	0	899	2.5125814575	2.5627763451	516.6513845	529.17769243	2.1637358145	726.17785645	28.200922012	-1.4924567938	28.172956467	19.162689209	42.359006088	-71.111855579	1	54126.34714	184.3
11566	2022-09-20	15:02:36.631	262.41847954	6298.043509	1663686156.632	0	899	2.5281342494	2.5779514897	516.6513845	529.00626406	2.1348156589	726.17137783	28.200922012	-1.2918781389	28.32468168	19.173354345	42.359004625	-71.111856667	1	54127.224852	184.3
11567	2022-09-20	15:02:37.519	262.41848981	6298.043756	1663686157.52	0	899	2.5281342494	2.5779514897	518.15264137	530.54342106	2.1348156589	726.18541753	28.200922012	-1.1738247311	28.172956467	19.175362252	42.359003333	-71.111856667	1	54128	184.3
11568	2022-09-20	15:02:38.401	262.41850002	6298.044001	1663686158.402	0	899	2.5283976887	2.5796166005	518.15264137	530.89219771	2.1934646459	726.18071338	28.200922012	-1.1441820497	28.179553215	19.179225884	42.359002639	-71.111857361	1	54128.833144	184.3
11569	2022-09-20	15:02:39.244	262.41850978	6298.044235	1663686159.245	0	899	2.5283976887	2.5796166005	516.60137556	529.30279171	2.1934646459	726.16271973	28.200922012	-1.1457666159	28.421983719	19.178173065	42.359001842	-71.111858158	1	54129.790011	184.3
11570	2022-09-20	15:02:40.148	262.41852023	6298.044486	1663686160.148	0	899	2.5235513835	2.5718110826	516.60642714	528.59426243	2.0730081055	726.19307037	28.202102497	-1.1457666159	28.421983719	19.171326505	42.359000487	-71.111858333	1	54130.708087	184.3
11571	2022-09-20	15:02:41.022	262.41853035	6298.044728	1663686161.022	0	899	2.523565574	2.571825662	514.3585708	526.29427386	2.0730130629	726.18258121	28.202722549	-1.1457666159	28.421983719	19.167730331	42.359	-71.111858333	1	54131.587996	184.3
11572	2022-09-20	15:02:41.914	262.41854068	6298.044976	1663686161.915	0	899	2.5369207246	2.5897846432	514.3585708	527.36873743	2.2550239352	726.17699993	28.202722549	-1.1457666159	28.398895099	19.167563394	42.359	-71.111858333	1	54132.496439	184.3
11573	2022-09-20	15:02:42.844	262.41855144	6298.045234	1663686162.844	0	899	2.5369207246	2.5897846432	517.73062666	530.82608595	2.2550239352	726.1796204	28.202722549	-1.1818552341	28.172956467	19.169774277	42.358999275	-71.111858333	1	54133.43487	184.3
11574	2022-09-20	15:02:43.713	262.4185615	6298.045476	1663686163.714	0	899	2.5366672679	2.5868975758	517.73062666	530.17223025	2.1450729279	726.18351736	28.202722549	-1.2653506071	28.172956467	19.177045014	42.358998333	-71.111858333	1	54134	184.3
11575	2022-09-20	15:02:44.569	262.4185714	6298.045714	1663686164.569	0	899	2.5366672679	2.5868975758	516.97804844	529.4015668	2.1450729279	726.18539651	28.202722549	-1.2792341709	28.172956467	19.177812576	42.358998333	-71.111857551	1	54134.938413	184.3
11576	2022-09-20	15:02:45.470	262.41858184	6298.045964	1663686165.471	0	899	2.5304531739	2.5806370036	516.9830024	529.42570381	2.148287171	726.18527282	28.203879388	-1.3873060918	28.172956467	19.177470163	42.358998333	-71.11185656	1	54136.064078	184.3
11577	2022-09-20	15:02:46.371	262.41859226	6298.046214	1663686166.371	0	899	2.5304637438	2.580647874	517.13766392	529.58411036	2.1482909872	726.18321703	28.204339981	-1.1360006332	28.172956467	19.176733017	42.358998333	-71.111855104	1	54136.937864	184.3
11578	2022-09-20	15:02:47.299	262.41860301	6298.046472	1663686167.3	0	899	2.5300669065	2.5794852285	517.13766392	529.39533133	2.1164616542	726.19243698	28.204339981	-1.1371001013	28.172956467	19.177706194	42.358998333	-71.111853509	1	54137.894519	184.3
11579	2022-09-20	15:02:48.134	262.41861267	6298.046704	1663686168.135	0	899	2.5300669065	2.5794852285	515.39559276	527.61196801	2.1164616542	726.18170166	28.204339981	-1.1408835649	28.172956467	19.181055069	42.358999485	-71.111852182	1	54138.690858	184.3
11580	2022-09-20	15:02:48.992	262.41862259	6298.046942	1663686168.992	0	899	2.5286457785	2.5791214062	515.39559276	527.88147224	2.1620483275	726.18646119	28.204339981	-1.1470277112	28.172956467	19.147886453	42.359	-71.11185077	1	54139.538149	184.3
11581	2022-09-20	15:02:49.933	262.41863348	6298.047204	1663686169.933	0	899	2.5286702494	2.5791465775	516.82567336	529.34625049	2.1620572257	726.1871734	28.205407086	-1.1442790142	28.172956467	19.163354192	42.359	-71.11185	1	54140	184.3
11582	2022-09-20	15:02:50.822	262.41864377	6298.047451	1663686170.822	0	899	2.5353328497	2.5852066835	516.82894387	529.16689156	2.1312428483	726.18301614	28.206171036	-1.1581086899	28.229028828	19.180837202	42.359	-71.111848916	1	54141.301386	184.3
11583	2022-09-20	15:02:51.664	262.41865352	6298.047684	1663686171.664	0	899	2.5353328497	2.5852066835	516.29876324	528.62405425	2.1312428483	726.18347532	28.206171036	-1.196644243	28.299943873	19.177431574	42.359	-71.111848333	1	54142.241099	184.3
11584	2022-09-20	15:02:52.483	262.41866301	6298.047912	1663686172.484	0	899	2.5513997261	2.6006536532	516.29876324	528.39327678	2.0922510771	726.1910263	28.206171036	-1.1832564903	28.204291022	19.177808522	42.359000122	-71.111848212	1	54143.072978	184.3
11585	2022-09-20	15:02:53.355	262.4186731	6298.048154	1663686173.356	0	899	2.5513997261	2.6006536532	517.49335932	529.61585677	2.0922510771	726.1963218	28.206171036	-1.2401704788	28.421983719	19.172771454	42.359001555	-71.111846778	1	54143.932939	184.3
11586	2022-09-20	15:02:54.273	262.41868373	6298.048409	1663686174.274	0	899	2.5627810454	2.6123509715	517.4943989	529.64060932	2.0962457831	726.18397775	28.20641356	-1.2335844032	28.382403228	19.173763591	42.359001667	-71.111846667	1	54144.86558	184.3
11587	2022-09-20	15:02:55.128	262.41869362	6298.048647	1663686175.129	0	899	2.5628108728	2.612381626	517.68871178	529.83954451	2.0962561588	726.17782694	28.207696915	-1.2125003338	28.172956467	19.178173065	42.359001667	-71.11184546	1	54145.723724	184.3
11588	2022-09-20	15:02:55.974	262.41870341	6298.048882	1663686175.975	0	899	2.5574047915	2.607837248	517.68871178	530.07787846	2.1364124165	726.16438748	28.207696915	-1.208781525	28.197694273	19.178173065	42.359003333	-71.111845	1	54146	184.3
11589	2022-09-20	15:02:56.895	262.41871407	6298.049138	1663686176.896	0	899	2.5574047915	2.607837248	516.11037196	528.4617663	2.1364124165	726.17708764	28.207696915	-1.1614825662	28.421983719	19.179890437	42.359004513	-71.11184264	1	54147.415704	184.3
11590	2022-09-20	15:02:57.698	262.41872337	6298.049361	1663686177.699	0	899	2.5459837012	2.5959489211	516.11037196	528.40198494	2.1263126114	726.17782653	28.207696915	-1.1378115218	28.421983719	19.182721915	42.359005488	-71.111841667	1	54148.292899	184.3
11591	2022-09-20	15:02:58.562	262.41873336	6298.049601	1663686178.562	0	899	2.5459837012	2.5959489211	517.26237893	529.58142795	2.1263126114	726.17627559	28.207696915	-1.1360006332	28.421983719	19.182855606	42.359006914	-71.111841667	1	54149.148676	184.3
11592	2022-09-20	15:02:59.437	262.41874348	6298.049844	1663686179.437	0	899	2.537003074	2.5874434565	517.26237893	529.74327399	2.1535896652	726.18130918	28.207696915	-1.1392020256	28.258714196	19.181675121	42.359008397	-71.111841667	1	54150.038462	184.3
11593	2022-09-20	15:03:00.260	262.41875302	6298.050072	1663686180.261	0	899	2.537045035	2.5874866137	517.04036525	529.51599327	2.1536048136	726.19043252	28.209520694	-1.1484829037	28.172956467	19.180718454	42.359009752	-71.111841667	1	54150.851085	184.3
11594	2022-09-20	15:03:01.155	262.41876338	6298.050321	1663686181.156	0	899	2.5454832475	2.5960930388	517.04091921	529.51667048	2.1536233354	726.18695068	28.20965004	-1.1490218639	28.172956467	19.18069458	42.359012371	-71.111842852	1	54151.711281	184.3
11595	2022-09-20	15:03:01.990	262.41877304	6298.050553	1663686181.991	0	899	2.5454832475	2.5960930388	519.45796032	531.99203271	2.1536233354	726.18536498	28.20965004	-1.2620306244	28.408790222	19.166815158	42.359030284	-71.111845278	1	54152.333921	184.3
11596	2022-09-20	15:03:02.872	262.41878325	6298.050798	1663686182.873	0	899	2.5600178649	2.61003711	519.45796032	531.77455878	2.1171220978	726.19242323	28.20965004	-1.3504197732	28.421983719	19.157551532	42.359041519	-71.111846142	1	54153.370958	184.3
11597	2022-09-20	15:03:03.779	262.41879375	6298.05105	1663686183.78	0	899	2.5600178649	2.61003711	517.59482566	529.8672483	2.1171220978	726.19514192	28.20965004	-1.2789215821	28.421983719	19.174724503	42.359055671	-71.111846667	1	54154.366864	184.3
11598	2022-09-20	15:03:04.667	262.41880402	6298.051296	1663686184.667	0	899	2.5502158029	2.6008845417	517.59482566	530.07524921	2.1521596076	726.1862793	28.20965004	-1.5152440071	28.421983719	19.164489746	42.359074571	-71.111846251	1	54155.249491	184.3
11599	2022-09-20	15:03:05.499	262.41881365	6298.051528	1663686185.499	0	899	2.5502476385	2.6009172842	517.97947351	530.46923973	2.1521710335	726.17475133	28.211026564	-1.1986383815	28.421983719	19.180963011	42.359095235	-71.111844683	1	54156.095095	184.3
11600	2022-09-20	15:03:06.364	262.41882366	6298.051768	1663686186.364	0	899	2.5507312646	2.6010610044	517.97998338	530.38326883	2.1376155555	726.18737712	28.211145401	-1.179947257	28.421983719	19.176012039	42.359112553	-71.111841797	1	54156.960961	184.3
11601	2022-09-20	15:03:07.216	262.41883352	6298.052004	1663686187.216	0	899	2.5507312646	2.6010610044	519.76955242	532.21568999	2.1376155555	726.19591679	28.211145401	-1.1851536059	28.421983719	19.176262445	42.359128033	-71.11184033	1	54157.801775	184.3
11602	2022-09-20	15:03:08.065	262.41884336	6298.052241	1663686188.066	0	899	2.5489864537	2.5986378441	519.76955242	532.05569436	2.1107709609	726.19212129	28.211145401	-1.2173833847	28.421983719	19.177812576	42.359148333	-71.11184	1	54158	184.3
11603	2022-09-20	15:03:08.947	262.41885356	6298.052486	1663686188.948	0	899	2.5489864537	2.5986378441	520.37151473	532.67188566	2.1107709609	726.17311511	28.211145401	-1.2317951239	28.421983719	19.176778376	42.359160283	-71.11184478	1	54159.433941	184.3
11604	2022-09-20	15:03:09.871	262.41886426	6298.052742	1663686189.872	0	899	2.5510993576	2.6018433239	520.37151473	532.93322708	2.1545606497	726.17132568	28.211145401	-1.2369152308	28.421983719	19.176733017	42.359171874	-71.111848041	1	54160.412412	184.3
11605	2022-09-20	15:03:10.806	262.41887508	6298.053002	1663686190.807	0	899	2.5511374838	2.6018825374	518.33803411	530.8507399	2.1545743439	726.19219971	28.21279335	-1.184830308	28.421983719	19.181413651	42.359185936	-71.11185244	1	54161.365931	184.3
11606	2022-09-20	15:03:11.665	262.41888502	6298.053241	1663686191.666	0	899	2.5451725025	2.5951650727	518.33803411	530.69343873	2.1281191123	726.1903444	28.21279335	-1.1605771701	28.421983719	19.182701679	42.359197604	-71.111857094	1	54162.256256	184.3
11607	2022-09-20	15:03:12.533	262.41889507	6298.053482	1663686192.534	0	899	2.5451725025	2.5951650727	518.24782278	530.60107706	2.1281191123	726.17151364	28.21279335	-1.1429747896	28.421983719	19.182544708	42.359211879	-71.111858125	1	54163.125251	184.3
11608	2022-09-20	15:03:13.411	262.41890522	6298.053725	1663686193.411	0	899	2.551145554	2.60138522	518.24782278	530.63320094	2.1335239865	726.17803955	28.21279335	-1.1392560005	28.421983719	19.179254532	42.359225046	-71.111856682	1	54164	184.3
11609	2022-09-20	15:03:14.306	262.41891559	6298.053974	1663686194.307	0	899	2.551145554	2.60138522	517.04028906	529.39680891	2.1335239865	726.19539253	28.21279335	-1.1713779107	28.421983719	19.181031221	42.359235936	-71.111857839	1	54164.59359	184.3
11610	2022-09-20	15:03:15.229	262.41892626	6298.05423	1663686195.229	0	899	2.5517103291	2.6016547951	517.0453093	529.32631592	2.1207679793	726.18114547	28.213965549	-1.1674974115	28.421983719	19.177477843	42.359247756	-71.111856854	1	54165.775641	184.3
11611	2022-09-20	15:03:16.148	262.41893691	6298.054486	1663686196.149	0	899	2.5517241632	2.6016690173	521.50500684	533.89197069	2.1207728692	726.18151775	28.21456337	-1.1591543157	28.421983719	19.178236071	42.359254822	-71.111856667	1	54166.723301	184.3
11612	2022-09-20	15:03:17.076	262.41894765	6298.054744	1663686197.077	0	899	2.5476450554	2.5970505459	521.50500684	533.77735697	2.101601009	726.18903518	28.21456337	-1.3456338241	28.421983719	19.157482577	42.359259941	-71.111854484	1	54167.654786	184.3
11613	2022-09-20	15:03:18.000	262.41895833	6298.055	1663686198	0	899	2.5476450554	2.5970505459	518.43361054	530.63368284	2.101601009	726.17379781	28.21456337	-1.2680238398	28.421983719	19.165963204	42.359261667	-71.111857173	1	54168.575937	184.3
11614	2022-09-20	15:03:18.875	262.41896846	6298.055243	1663686198.875	0	899	2.5576476706	2.6092823869	518.43361054	531.13641365	2.1861309247	726.17946559	28.21456337	-1.1425112486	28.215835331	19.179204069	42.359262409	-71.111859258	1	54169.445445	184.34454454
11615	2022-09-20	15:03:19.776	262.41897889	6298.055493	1663686199.776	0	899	2.5576476706	2.6092823869	519.68014058	532.41348651	2.1861309247	726.1951589	28.21456337	-1.1425112486	28.172956467	19.178894043	42.35926	-71.111853333	1	54170	184.3
11616	2022-09-20	15:03:20.644	262.41898895	6298.055735	1663686200.645	0	899	2.5589848513	2.6091296629	519.68688434	532.04497755	2.1231750246	726.16678281	28.216130073	-1.1410452554	28.397245912	19.180840398	42.359262818	-71.111852394	1	54171.12704	184.3
11617	2022-09-20	15:03:21.529	262.41899918	6298.05598	1663686201.529	0	899	2.5589888613	2.6091337857	518.19936161	530.52209011	2.1231764396	726.17818547	28.216302872	-1.1434490531	28.421983719	19.18133766	42.359265	-71.111851455	1	54172.127238	184.31272385
11618	2022-09-20	15:03:22.426	262.41900956	6298.056229	1663686202.426	0	899	2.5515388103	2.603230363	518.19936161	530.94102227	2.1936252233	726.17527397	28.216302872	-1.1815965562	28.421983719	19.176111221	42.359265	-71.111850046	1	54172.972667	184.39726673
11619	2022-09-20	15:03:23.322	262.41901993	6298.056478	1663686203.322	0	899	2.5515388103	2.603230363	518.71341326	531.4677136	2.1936252233	726.20908906	28.216302872	-1.1766057409	28.421983719	19.177992688	42.359269554	-71.111851518	1	54173.910714	184.4
11620	2022-09-20	15:03:24.211	262.41903023	6298.056726	1663686204.212	0	899	2.5464809334	2.5968981145	518.71341326	531.17678391	2.1447619868	726.20113509	28.216302872	-1.2240879607	28.421983719	19.177682877	42.359267354	-71.11185299	1	54174.793886	184.4
11621	2022-09-20	15:03:25.062	262.41904008	6298.056962	1663686205.063	0	899	2.5465071538	2.5969250792	522.42208857	534.97462559	2.1447713791	726.19328136	28.217438287	-1.2393728416	28.421983719	19.178211831	42.359263401	-71.111851156	1	54175.653103	184.4
11622	2022-09-20	15:03:25.907	262.41904985	6298.057196	1663686205.907	0	899	2.5480573613	2.5986631098	522.4241742	535.01602113	2.1513215443	726.19125871	28.217920303	-1.2291326349	28.421983719	19.178197532	42.359251667	-71.111851667	1	54176	184.4
11623	2022-09-20	15:03:26.750	262.41905961	6298.057431	1663686206.75	0	899	2.5480573613	2.5986631098	518.63168934	531.13212705	2.1513215443	726.18702789	28.217920303	-1.1997486156	28.421983719	19.17736805	42.35925063	-71.111853741	1	54177.24447	184.4
11624	2022-09-20	15:03:27.630	262.41906979	6298.057675	1663686207.63	0	899	2.5499117728	2.5989841481	518.63168934	530.74298164	2.0858780002	726.18079624	28.217920303	-1.2190649344	28.421983719	19.174724579	42.359248186	-71.111855363	1	54178.217701	184.4
11625	2022-09-20	15:03:28.532	262.41908024	6298.057926	1663686208.533	0	899	2.5499117728	2.5989841481	521.39177226	533.5675191	2.0858780002	726.17877197	28.217920303	-1.2238940001	28.421983719	19.174571991	42.359239905	-71.111857107	1	54179.13215	184.4
11626	2022-09-20	15:03:29.421	262.41909052	6298.058173	1663686209.421	0	899	2.5632101268	2.6147055268	521.39177226	534.10467748	2.1757104899	726.17965112	28.217920303	-1.1754415698	28.421983719	19.175610485	42.359228244	-71.111859949	1	54180.007656	184.4
11627	2022-09-20	15:03:30.309	262.4191008	6298.058419	1663686210.309	0	899	2.5632425093	2.6147388421	518.31345134	530.95136854	2.1757221801	726.17845103	28.2193134	-1.1818983523	28.421983719	19.177512756	42.35921833	-71.111854284	1	54180.857416	184.4
11628	2022-09-20	15:03:31.206	262.41911118	6298.058668	1663686211.206	0	899	2.5611356562	2.610753775	518.31546257	530.5006748	2.0995674681	726.19103357	28.219781876	-1.1750643253	28.421983719	19.174211502	42.35921167	-71.11185833	1	54181.749499	184.4
11629	2022-09-20	15:03:32.118	262.41912175	6298.058922	1663686212.119	0	899	2.5611356562	2.610753775	519.53607436	531.74998226	2.0995674681	726.19772359	28.219781876	-1.1715934434	28.421983719	19.172785614	42.359203333	-71.111860409	1	54182.490208	184.4
11630	2022-09-20	15:03:33.043	262.41913245	6298.059179	1663686213.044	0	899	2.5585698705	2.6090626654	519.53607436	531.97869666	2.1379638381	726.18036738	28.219781876	-1.1520832027	28.421983719	19.165880431	42.359203333	-71.111861323	1	54183.588131	184.4
11631	2022-09-20	15:03:33.923	262.41914263	6298.059423	1663686213.923	0	899	2.5585698705	2.6090626654	519.78807647	532.23673409	2.1379638381	726.16555281	28.219781876	-1.1428561819	28.421983719	19.172926126	42.359204208	-71.111861667	1	54184.524655	184.4
11632	2022-09-20	15:03:34.755	262.41915226	6298.059654	1663686214.755	0	899	2.5535942583	2.6034953628	519.78807647	532.11432958	2.1174287465	726.18609619	28.219781876	-1.1425112486	28.421983719	19.172410965	42.359205575	-71.111861667	1	54185.345168	184.4
11633	2022-09-20	15:03:35.634	262.41916243	6298.059898	1663686215.634	0	899	2.5536238279	2.6035257608	520.2995041	532.63794741	2.1174391746	726.17994619	28.221058763	-1.2896684274	28.421983719	19.174946589	42.359207031	-71.111861667	1	54186.218718	184.4
11634	2022-09-20	15:03:36.538	262.41917289	6298.060149	1663686216.538	0	899	2.5499059747	2.6009830721	520.30110317	532.94985908	2.169422491	726.19315323	28.221429825	-1.1543468308	28.421983719	19.169575622	42.359210345	-71.111862114	1	54187.134122	184.4
11635	2022-09-20	15:03:37.407	262.41918295	6298.060391	1663686217.407	0	899	2.5499059747	2.6009830721	521.746545	534.43044026	2.169422491	726.19066696	28.221429825	-1.1718090773	28.421983719	19.174211502	42.3592232	-71.11186497	1	54187.991124	184.4
11636	2022-09-20	15:03:38.259	262.41919281	6298.060628	1663686218.259	0	899	2.5574414418	2.6068845963	521.746545	533.98671919	2.0952691592	726.18854204	28.221429825	-1.1738463269	28.421983719	19.175263525	42.359238933	-71.111863833	1	54188.680023	184.4
11637	2022-09-20	15:03:39.177	262.41920345	6298.060883	1663686219.178	0	899	2.5574414418	2.6068845963	519.16974131	531.34946369	2.0952691592	726.18364428	28.221429825	-1.1780717673	28.421983719	19.175817894	42.35924244	-71.11185945	1	54189.732112	184.4
11638	2022-09-20	15:03:40.071	262.41921378	6298.061131	1663686220.071	0	899	2.5524549437	2.6014089616	519.16974131	531.25214051	2.0789074985	726.18792725	28.221429825	-1.1783196926	28.421983719	19.175653458	42.359245466	-71.111856201	1	54190.639806	184.4
11639	2022-09-20	15:03:40.921	262.41922362	6298.061367	1663686220.921	0	899	2.5524879524	2.6014428779	521.64614946	533.7862493	2.0789189328	726.16458271	28.222855865	-1.1933135039	28.421983719	19.175013372	42.359245016	-71.111853349	1	54191.495346	184.4
11640	2022-09-20	15:03:41.875	262.41923466	6298.061632	1663686221.875	0	899	2.5599113517	2.6084805985	521.64737192	533.65641122	2.0569759448	726.18127724	28.223138809	-1.186436365	28.421983719	19.177967754	42.359244111	-71.111853222	1	54192.466466	184.4
11641	2022-09-20	15:03:42.805	262.41924544	6298.061891	1663686222.806	0	899	2.5599113517	2.6084805985	521.33182395	533.3335989	2.0569759448	726.17333984	28.223138809	-1.1913409233	28.421983719	19.177812576	42.359244365	-71.111851191	1	54193.380861	184.4
11642	2022-09-20	15:03:43.707	262.41925587	6298.062141	1663686223.707	0	899	2.5615848553	2.6116494643	521.33182395	533.6965097	2.1177339484	726.16086523	28.223138809	-1.188074783	28.421983719	19.177159985	42.359239458	-71.111839188	1	54194	184.4
11643	2022-09-20	15:03:44.627	262.41926652	6298.062396	1663686224.627	0	899	2.5615848553	2.6116494643	520.91278726	533.26753451	2.1177339484	726.18021903	28.223138809	-1.2157557011	28.421983719	19.174211502	42.359233419	-71.111836624	1	54194.974223	184.4
11644	2022-09-20	15:03:45.503	262.41927667	6298.06264	1663686225.504	0	899	2.5536163015	2.6029821886	520.91806092	533.13797474	2.0951310986	726.2020393	28.224361129	-1.2337030054	28.421983719	19.176827879	42.359229336	-71.111838001	1	54196.099606	184.4
11645	2022-09-20	15:03:46.336	262.41928631	6298.062871	1663686226.337	0	899	2.553626158	2.6029923182	520.88580306	533.10498069	2.0951345381	726.19720459	28.224786758	-1.2076174021	28.421983719	19.177453995	42.359223859	-71.111835263	1	54196.921105	184.4
11646	2022-09-20	15:03:47.157	262.4192958	6298.063099	1663686227.157	0	899	2.5608306654	2.6101968683	520.88580306	533.07047572	2.0893534514	726.19274862	28.224786758	-1.190801926	28.421983719	19.175220755	42.359218468	-71.111828918	1	54197.729783	184.4
11647	2022-09-20	15:03:47.996	262.41930551	6298.063332	1663686227.996	0	899	2.5608306654	2.6101968683	519.27715023	531.42419294	2.0893534514	726.18790421	28.224786758	-1.1786430285	28.421983719	19.175556777	42.35921761	-71.11182761	1	54198.566132	184.4
11648	2022-09-20	15:03:48.825	262.41931512	6298.063563	1663686228.826	0	899	2.566343784	2.6161474496	519.27715023	531.50583945	2.1030739576	726.18627525	28.224786758	-1.1714964039	28.421983719	19.178316306	42.359218333	-71.111828333	1	54199.397397	184.4
11649	2022-09-20	15:03:49.684	262.41932505	6298.063801	1663686229.684	0	899	2.5663543999	2.6161583609	522.75789406	535.06857503	2.1030776576	726.18789491	28.225242905	-1.1838062125	28.421983719	19.177555678	42.359218333	-71.11182834	1	54200.00787	184.4
11650	2022-09-20	15:03:50.569	262.41933529	6298.064047	1663686230.569	0	899	2.5565746065	2.6070782165	522.76397899	535.29641432	2.1400494854	726.16365627	28.226648331	-1.2157557011	28.421983719	19.175653458	42.359218333	-71.111829169	1	54201.002811	184.4
11651	2022-09-20	15:03:51.457	262.41934558	6298.064294	1663686231.458	0	899	2.5565746065	2.6070782165	521.95576426	534.46882393	2.1400494854	726.18025945	28.226648331	-1.2036614584	28.421983719	19.161544105	42.359218333	-71.11183	1	54202.001972	184.4
11652	2022-09-20	15:03:52.348	262.41935589	6298.064541	1663686232.349	0	899	2.5684748771	2.6191518716	521.95576426	534.45354519	2.1374975389	726.18504283	28.226648331	-1.179947257	28.421983719	19.133878708	42.359218333	-71.11183	1	54202.880671	184.4
11653	2022-09-20	15:03:53.216	262.41936593	6298.064782	1663686233.216	0	899	2.5684748771	2.6191518716	523.87088919	536.41452613	2.1374975389	726.17736089	28.226648331	-1.1830409015	28.421983719	19.140430008	42.359217005	-71.11183	1	54203.797009	184.4
11654	2022-09-20	15:03:54.109	262.41937627	6298.065031	1663686234.11	0	899	2.573299169	2.6260167752	523.87098214	536.89731569	2.2177553714	726.15528233	28.226669754	-1.1954585637	28.421983719	19.158106835	42.35921551	-71.11183	1	54204.69428	184.4
11655	2022-09-20	15:03:54.956	262.41938606	6298.065266	1663686234.956	0	899	2.5733364135	2.6260551139	521.87211269	534.84882515	2.2177690234	726.18178856	28.228265762	-1.5022227764	28.421983719	19.165569305	42.35921409	-71.11183091	1	54205.545825	184.4
11656	2022-09-20	15:03:55.845	262.41939635	6298.065513	1663686235.845	0	899	2.5708228345	2.6223703454	521.87211269	534.57178407	2.171546478	726.17833705	28.228265762	-1.4891799854	28.421983719	19.166189383	42.359212965	-71.111832035	1	54206.22095	184.4
11657	2022-09-20	15:03:56.750	262.41940684	6298.065764	1663686236.751	0	899	2.5708228345	2.6223703454	523.83238648	536.57976079	2.171546478	726.18527242	28.228265762	-1.278716771	28.421983719	19.174798789	42.359211236	-71.111833764	1	54207.258157	184.4
11658	2022-09-20	15:03:57.661	262.41941737	6298.066017	1663686237.661	0	899	2.5709996896	2.6211807676	523.83238648	536.23961218	2.114942032	726.18455253	28.228265762	-1.2928482594	28.421983719	19.172215695	42.359207847	-71.111836723	1	54208.258383	184.4
11659	2022-09-20	15:03:58.545	262.4194276	6298.066263	1663686238.545	0	899	2.5709996896	2.6211807676	522.25369731	534.62353099	2.114942032	726.18798828	28.228265762	-1.7040518522	28.421983719	19.155845642	42.359201667	-71.111841226	1	54209.132132	184.4
11660	2022-09-20	15:03:59.417	262.4194377	6298.066505	1663686239.417	0	899	2.562984926	2.6123388646	522.25480315	534.45814511	2.0871216306	726.18139083	28.228521423	-1.3286243156	28.421983719	19.169935845	42.359201683	-71.111838317	1	54210.00501	184.4
11661	2022-09-20	15:04:00.322	262.41944818	6298.066756	1663686240.323	0	899	2.5630179953	2.6123728467	520.99473124	533.16869791	2.0871330842	726.18865967	28.229944229	-1.1701813936	28.421983719	19.177812576	42.359204709	-71.111835291	1	54210.912826	184.4
11662	2022-09-20	15:04:01.260	262.41945904	6298.067017	1663686241.261	0	899	2.5536599282	2.6033557044	520.99473124	533.29823745	2.1088292774	726.18154604	28.229944229	-1.1728761354	28.421983719	19.175726808	42.359209264	-71.111835	1	54211.852705	184.4
11663	2022-09-20	15:04:02.161	262.41946947	6298.067267	1663686242.162	0	899	2.5536599282	2.6033557044	521.26624241	533.57616046	2.1088292774	726.19018555	28.229944229	-1.1734366417	28.421983719	19.175292969	42.359213814	-71.111839776	1	54212.576989	184.4
11664	2022-09-20	15:04:03.078	262.41948007	6298.067522	1663686243.078	0	899	2.5592675734	2.6102960566	521.26624241	533.8798465	2.1596250022	726.16619792	28.229944229	-1.1734366417	28.421983719	19.172563654	42.359214688	-71.111842397	1	54213.625644	184.4
11665	2022-09-20	15:04:03.994	262.41949068	6298.067776	1663686243.995	0	899	2.5592675734	2.6102960566	521.34690321	533.96245914	2.1596250022	726.1703855	28.229944229	-1.1451736949	28.421983719	19.179479852	42.359215	-71.11184426	1	54214.556079	184.4
11666	2022-09-20	15:04:04.884	262.41950098	6298.068024	1663686244.885	0	899	2.5593044291	2.6086842473	521.34690321	533.55304327	2.0911415224	726.16814498	28.229944229	-1.1360006332	28.421983719	19.181774139	42.359215	-71.111846492	1	54215.44765	184.4
11667	2022-09-20	15:04:05.765	262.41951117	6298.068268	1663686245.765	0	899	2.5593335717	2.6087141959	520.57376362	532.7618628	2.09115165	726.17536047	28.231199896	-1.3839106157	28.421983719	19.159939027	42.359215606	-71.11184894	1	54216.363727	184.4
11668	2022-09-20	15:04:06.621	262.41952109	6298.068506	1663686246.622	0	899	2.5673442077	2.6182389716	520.57584972	533.09991172	2.1474312869	726.17870972	28.231683731	-1.251855131	28.421983719	19.17655605	42.359216667	-71.11185073	1	54217.218935	184.4
11669	2022-09-20	15:04:07.493	262.41953117	6298.068748	1663686247.493	0	899	2.5673442077	2.6182389716	523.681986	536.28077571	2.1474312869	726.15966797	28.231683731	-1.2466810942	28.421983719	19.178533554	42.359216667	-71.111851083	1	54217.324786	184.4
11670	2022-09-20	15:04:08.407	262.41954176	6298.069002	1663686248.408	0	899	2.5790853755	2.6296183455	523.681986	536.13366624	2.1229392091	726.14453125	28.231683731	-1.179947257	28.421983719	19.181774139	42.359215948	-71.111850978	1	54216.862167	184.4
11671	2022-09-20	15:04:09.285	262.41955191	6298.069246	1663686249.285	0	899	2.5790853755	2.6296183455	522.62280956	535.04930557	2.1229392091	726.1631882	28.231683731	-1.1527299265	28.421983719	19.182497505	42.359215119	-71.111855952	1	54217.857062	184.4
11672	2022-09-20	15:04:10.226	262.4195628	6298.069507	1663686250.226	0	899	2.56995049	2.6200873316	522.6302068	535.00307129	2.1139594841	726.16809082	28.233392715	-1.1473941803	28.421983719	19.181774139	42.359216319	-71.111855348	1	54218.791262	184.4
11673	2022-09-20	15:04:11.124	262.41957319	6298.069757	1663686251.124	0	899	2.56995049	2.6200873316	523.38594625	535.77670229	2.1139594841	726.1732683	28.233392715	-1.1582272495	28.421983719	19.181166125	42.359222553	-71.111843228	1	54219.706308	184.4
11674	2022-09-20	15:04:12.020	262.41958358	6298.070006	1663686252.021	0	899	2.5684288298	2.6205719336	523.38594625	536.28230293	2.1981445501	726.19354248	28.233392715	-1.2564470768	28.421983719	19.175653458	42.359227933	-71.111832467	1	54220.586603	184.4
11675	2022-09-20	15:04:12.915	262.41959394	6298.070254	1663686252.916	0	899	2.5684288298	2.6205719336	523.21214599	536.10422018	2.1981445501	726.17300718	28.233392715	-1.2823493473	28.421983719	19.161307265	42.359232317	-71.111822154	1	54221.463463	184.4
11676	2022-09-20	15:04:13.765	262.41960376	6298.07049	1663686253.765	0	899	2.5731452192	2.6245369402	523.21214599	535.89428097	2.1631962778	726.16387939	28.233392715	-1.2922554016	28.421983719	19.159807205	42.359236194	-71.111811419	1	54222	184.4
11677	2022-09-20	15:04:14.628	262.41961375	6298.07073	1663686254.628	0	899	2.5731452192	2.6245369402	521.14831819	533.78042806	2.1631962778	726.19202509	28.233392715	-1.1998133123	28.421983719	19.175375616	42.359240697	-71.111803551	1	54222.967277	184.4
11678	2022-09-20	15:04:15.513	262.41962399	6298.070976	1663686255.513	0	899	2.5730901968	2.6224186032	521.15383575	533.27713449	2.0780238256	726.19905909	28.234671018	-1.1812839026	28.421983719	19.179814105	42.35924516	-71.111796186	1	54224.096096	184.4
11679	2022-09-20	15:04:16.338	262.41963355	6298.071205	1663686256.339	0	899	2.5730995341	2.6224281971	522.81533226	534.97730064	2.0780270329	726.20733643	28.235071182	-1.2011067867	28.421983719	19.18069458	42.359246538	-71.111792052	1	54224.922923	184.4
11680	2022-09-20	15:04:17.207	262.41964361	6298.071447	1663686257.208	0	899	2.56461	2.6153711517	522.81533226	535.37354458	2.14414224	726.19962659	28.235071182	-1.1769183677	28.421983719	19.178491176	42.359251798	-71.111785253	1	54225.769679	184.4
11681	2022-09-20	15:04:18.085	262.41965376	6298.07169	1663686258.085	0	899	2.56461	2.6153711517	522.01716683	534.55620693	2.14414224	726.18316529	28.235071182	-1.1508867077	28.421983719	19.174112674	42.359255537	-71.111778926	1	54226.661157	184.4661157
11682	2022-09-20	15:04:19.009	262.41966446	6298.071947	1663686259.009	0	899	2.5599698858	2.6097833307	522.01716683	534.34354442	2.1086163913	726.17457146	28.235071182	-1.1817366272	28.421983719	19.162363545	42.359255671	-71.111775671	1	54227.597194	184.5
11683	2022-09-20	15:04:19.960	262.41967547	6298.072211	1663686259.961	0	899	2.5599772049	2.6097908539	522.72314866	535.06621194	2.1086189555	726.1579222	28.235386463	-1.1760452473	28.421983719	19.165182581	42.359253901	-71.111771383	1	54228.340522	184.5
11684	2022-09-20	15:04:20.828	262.41968552	6298.072452	1663686260.829	0	899	2.5766501175	2.6280686697	522.72865385	535.38839616	2.161417132	726.17722871	28.236658096	-1.1839571062	28.421983719	19.181345554	42.359255543	-71.111770562	1	54229.325766	184.5
11685	2022-09-20	15:04:21.680	262.41969537	6298.072689	1663686261.68	0	899	2.5766501175	2.6280686697	523.5385782	536.21793572	2.161417132	726.18466934	28.236658096	-1.1846039106	28.421983719	19.180458069	42.359256231	-71.111769129	1	54230.261445	184.5
11686	2022-09-20	15:04:22.523	262.41970514	6298.072923	1663686262.524	0	899	2.5904651683	2.6405949109	523.5385782	535.83264703	2.0972449039	726.18475342	28.236658096	-1.1832026243	28.421983719	19.180334091	42.359255197	-71.111766667	1	54231.118118	184.5
11687	2022-09-20	15:04:23.368	262.41971491	6298.073158	1663686263.368	0	899	2.5904651683	2.6405949109	523.80695283	536.10732381	2.0972449039	726.16878565	28.236658096	-1.4143510536	28.421983719	19.16133129	42.359256605	-71.111766667	1	54231.962963	184.5
11688	2022-09-20	15:04:24.285	262.41972552	6298.073413	1663686264.285	0	899	2.5872510184	2.6396812674	523.80695283	536.69024658	2.1942488761	726.18296117	28.236658096	-1.1457666159	28.421983719	19.182495117	42.359256667	-71.111765197	1	54232.881764	184.5
11689	2022-09-20	15:04:25.180	262.41973589	6298.073661	1663686265.181	0	899	2.5872884593	2.6397197963	523.11065552	535.97690463	2.194262382	726.1604683	28.238253903	-1.1457666159	28.421983719	19.182831733	42.359257889	-71.111763778	1	54233.73327	184.5
11690	2022-09-20	15:04:26.071	262.41974619	6298.073909	1663686266.071	0	899	2.573105671	2.6225703528	523.11114584	535.31365582	2.083644034	726.15976983	28.238367081	-1.1693082779	28.421983719	19.180852359	42.359259035	-71.111762632	1	54234.420929	184.5
11691	2022-09-20	15:04:26.996	262.4197569	6298.074166	1663686266.996	0	899	2.573105671	2.6225703528	523.22151636	535.42660092	2.083644034	726.16488344	28.238367081	-1.1897024208	28.421983719	19.179612002	42.359260848	-71.111760819	1	54235.508524	184.5
11692	2022-09-20	15:04:27.851	262.41976681	6298.074403	1663686267.852	0	899	2.5602032375	2.6095060771	523.22151636	535.44806126	2.0872240721	726.17443726	28.238367081	-1.1824157033	28.421983719	19.179060374	42.359262387	-71.11175928	1	54236.431953	184.5
11693	2022-09-20	15:04:28.713	262.41977677	6298.074643	1663686268.713	0	899	2.5602032375	2.6095060771	523.78026596	536.01986763	2.0872240721	726.16799179	28.238367081	-1.1750643253	28.421983719	19.178173065	42.359263817	-71.11175785	1	54237.289929	184.5
11694	2022-09-20	15:04:29.608	262.41978714	6298.074891	1663686269.609	0	899	2.5637800126	2.613321675	523.78032119	536.06222485	2.094272355	726.16693439	28.238379813	-1.1569553661	28.421983719	19.18062728	42.359265331	-71.111756336	1	54238.198397	184.5
11695	2022-09-20	15:04:30.476	262.41979718	6298.075132	1663686270.476	0	899	2.5638244152	2.6133673077	525.50065439	537.82299032	2.0942877825	726.1830218	28.240289688	-1.1790741935	28.421983719	19.17751724	42.359266777	-71.111755	1	54239.066075	184.5
11696	2022-09-20	15:04:31.346	262.41980726	6298.075374	1663686271.347	0	899	2.5640544742	2.6154945452	525.50065439	538.29568761	2.1727171634	726.18413296	28.240289688	-1.1457666159	28.421983719	19.179973602	42.359268208	-71.111755	1	54239.925049	184.5
11697	2022-09-20	15:04:32.242	262.41981762	6298.075623	1663686272.242	0	899	2.5640544742	2.6154945452	523.39962264	536.14349936	2.1727171634	726.18558042	28.240289688	-1.1661068691	28.421983719	19.179000854	42.359268872	-71.111752256	1	54240.646409	184.5
11698	2022-09-20	15:04:33.127	262.41982786	6298.075869	1663686273.127	0	899	2.5813041761	2.6320835061	523.39962264	535.89471744	2.1312910305	726.16415668	28.240289688	-1.1960405617	28.421983719	19.172473667	42.359269687	-71.111750626	1	54241.624309	184.5
11699	2022-09-20	15:04:33.986	262.4198378	6298.076107	1663686273.986	0	899	2.5813041761	2.6320835061	524.21250123	536.72700183	2.1312910305	726.18695068	28.240289688	-1.1750643253	28.421983719	19.178894043	42.359270867	-71.111749133	1	54242.52004	184.5
11700	2022-09-20	15:04:34.878	262.41984813	6298.076355	1663686274.878	0	899	2.5814979522	2.6329054645	524.21289606	536.88191168	2.1569832736	726.17945468	28.240380635	-1.1752583538	28.421983719	19.178700895	42.359271667	-71.111746887	1	54243.433824	184.5
11701	2022-09-20	15:04:35.789	262.41985868	6298.076608	1663686275.79	0	899	2.5815315434	2.6329400149	524.60946406	537.28813568	2.1569952118	726.18019033	28.241815567	-1.1665488347	28.421983719	19.1776371	42.359271667	-71.111744367	1	54244.379837	184.5
11702	2022-09-20	15:04:36.645	262.41986859	6298.076846	1663686276.646	0	899	2.5800897262	2.630549942	524.60946406	537.06029613	2.1191319855	726.16972705	28.241815567	-1.1441389322	28.421983719	19.181413651	42.359271667	-71.111742927	1	54245.24359	184.5
11703	2022-09-20	15:04:37.529	262.41987881	6298.077091	1663686277.529	0	899	2.5800897262	2.630549942	524.87234051	537.32941157	2.1191319855	726.16856091	28.241815567	-1.3267379786	28.421983719	19.181676258	42.359271667	-71.111741667	1	54246	184.5
11704	2022-09-20	15:04:38.420	262.41988912	6298.077339	1663686278.42	0	899	2.5829611685	2.6334358804	524.87234051	537.31909583	2.1174177773	726.17347404	28.241815567	-1.6454563141	28.421983719	19.182134628	42.359271667	-71.11174093	1	54246.884439	184.5
11705	2022-09-20	15:04:39.322	262.41989956	6298.077589	1663686279.322	0	899	2.5829611685	2.6334358804	526.37876196	538.86124037	2.1174177773	726.16939964	28.241815567	-1.4226294259	28.421983719	19.181648469	42.359271667	-71.11174007	1	54247.916476	184.5
11706	2022-09-20	15:04:40.191	262.41990963	6298.077831	1663686280.192	0	899	2.5844079805	2.6356061201	526.38448498	539.03963055	2.1459970826	726.15089386	28.243128429	-1.1406464829	28.421983719	19.179947342	42.359270376	-71.11174	1	54248.774538	184.5
11707	2022-09-20	15:04:41.061	262.41991969	6298.078073	1663686281.061	0	899	2.584417264	2.6356156672	526.18281032	538.8331271	2.1460003614	726.16381472	28.243524551	-1.1376283169	28.421983719	19.1810064	42.35927	-71.111738937	1	54249.637638	184.5
11708	2022-09-20	15:04:41.979	262.41993031	6298.078328	1663686281.979	0	899	2.5842167631	2.6360745605	526.18281032	538.99773608	2.1732607252	726.17902905	28.243524551	-1.1379948152	28.421983719	19.182251608	42.359269056	-71.111739277	1	54250.566191	184.5
11709	2022-09-20	15:04:42.898	262.41994096	6298.078583	1663686282.899	0	899	2.5842167631	2.6360745605	523.90938615	536.66894377	2.1732607252	726.17824529	28.243524551	-1.1383613135	28.421983719	19.180622101	42.359267509	-71.111739176	1	54251.494494	184.5
11710	2022-09-20	15:04:43.782	262.41995119	6298.078829	1663686283.783	0	899	2.6028219227	2.6529456512	523.90938615	536.15204534	2.0872307808	726.18438276	28.243524551	-1.1376283169	28.421983719	19.179973602	42.359265269	-71.111738333	1	54252	184.5
11711	2022-09-20	15:04:44.694	262.41996175	6298.079082	1663686284.695	0	899	2.6028486359	2.6529731019	524.9600767	537.22734312	2.0872398924	726.18300846	28.244656329	-1.3650686678	28.421983719	19.173772825	42.359249916	-71.111740108	1	54253.064721	184.5
11712	2022-09-20	15:04:45.551	262.41997166	6298.07932	1663686285.551	0	899	2.6036462527	2.6549809272	524.96258611	537.52345264	2.1360177698	726.17961798	28.245233536	-1.3936226644	28.421983719	19.170331601	42.359234246	-71.111740456	1	54254.121058	184.5
11713	2022-09-20	15:04:46.430	262.41998183	6298.079564	1663686286.43	0	899	2.6036462527	2.6549809272	526.33701793	538.93077072	2.1360177698	726.18017578	28.245233536	-1.1425112486	28.421983719	19.169530869	42.359216278	-71.111731497	1	54255.014577	184.5
11714	2022-09-20	15:04:47.338	262.41999234	6298.079816	1663686287.338	0	899	2.6011825425	2.6526528772	526.33701793	538.97619895	2.1435421352	726.17908442	28.245233536	-1.1387385509	28.421983719	19.173584932	42.359192747	-71.111721202	1	54255.896987	184.5
11715	2022-09-20	15:04:48.244	262.42000284	6298.080068	1663686288.245	0	899	2.6011825425	2.6526528772	524.95946128	537.56556238	2.1435421352	726.17765596	28.245233536	-1.1414656994	28.421983719	19.181630899	42.359165554	-71.111710493	1	54256.814852	184.5
11716	2022-09-20	15:04:49.128	262.42001307	6298.080314	1663686289.129	0	899	2.5974391398	2.6486035168	524.95946128	537.50845245	2.1340578771	726.18580799	28.245233536	-1.2071754861	28.421983719	19.17449768	42.35914787	-71.111696203	1	54257.66164	184.5
11717	2022-09-20	15:04:50.032	262.42002352	6298.080564	1663686290.032	0	899	2.5974391398	2.6486035168	524.88550395	537.43272719	2.1340578771	726.18029785	28.245233536	-1.2092450857	28.421983719	19.174211502	42.359123627	-71.111681814	1	54258.364706	184.5
11718	2022-09-20	15:04:50.895	262.42003352	6298.080804	1663686290.896	0	899	2.59775308	2.6485007544	524.8928001	537.33607862	2.1167594076	726.1762085	28.246912003	-1.160415411	28.421983719	19.178173065	42.359115157	-71.111677578	1	54259.381176	184.5
11719	2022-09-20	15:04:51.769	262.42004363	6298.081047	1663686291.77	0	899	2.59775308	2.6485007544	525.6048648	538.06502375	2.1167594076	726.17869962	28.246912003	-1.1449258256	28.421983719	19.180612918	42.35910587	-71.11166969	1	54260.354018	184.5
11720	2022-09-20	15:04:52.676	262.42005412	6298.081299	1663686292.676	0	899	2.594308656	2.645906743	525.6048648	538.29158717	2.1543413729	726.17895427	28.246912003	-1.1416920597	28.421983719	19.181106908	42.359093879	-71.111657773	1	54261.267258	184.5
11721	2022-09-20	15:04:53.552	262.42006426	6298.081542	1663686293.552	0	899	2.594308656	2.645906743	524.87455192	537.54364646	2.1543413729	726.18674211	28.246912003	-1.1343729496	28.421983719	19.182495117	42.359079758	-71.11165103	1	54262.127273	184.5
11722	2022-09-20	15:04:54.394	262.42007402	6298.081776	1663686294.395	0	899	2.588692785	2.6389795717	524.87455192	537.24726223	2.105102813	726.17391543	28.246912003	-1.217372599	28.421983719	19.174482485	42.359067657	-71.111646997	1	54262.933971	184.5
11723	2022-09-20	15:04:55.313	262.42008465	6298.082032	1663686295.314	0	899	2.5887221046	2.6390097078	526.20521801	538.60935688	2.1051129544	726.17270201	28.248161	-1.1883658739	28.421983719	19.177291567	42.35905674	-71.111639576	1	54263.850851	184.5
11724	2022-09-20	15:04:56.193	262.42009483	6298.082276	1663686296.193	0	899	2.5936585193	2.6435477525	526.20775445	538.48977751	2.0848514841	726.17245827	28.248743057	-1.1762069764	28.421983719	19.178894043	42.359044459	-71.111687792	1	54264.649123	181.76754386
11725	2022-09-20	15:04:57.075	262.42010503	6298.082521	1663686297.075	0	899	2.5936585193	2.6435477525	525.30472727	537.5656731	2.0848514841	726.17003384	28.248743057	-1.1825450832	28.421983719	19.177883148	42.359043467	-71.1116868	1	54265.839406	181.70802969
11726	2022-09-20	15:04:57.980	262.42011551	6298.082772	1663686297.98	0	899	2.5871328491	2.638804062	525.30472727	538.03761554	2.1632014588	726.17390007	28.248743057	-1.3392202341	28.421983719	19.158542065	42.35904075	-71.111684083	1	54266.775148	181.7
11727	2022-09-20	15:04:58.864	262.42012574	6298.083018	1663686298.864	0	899	2.5871328491	2.638804062	526.9596759	539.73267856	2.1632014588	726.17951369	28.248743057	-1.532275087	28.421983719	19.135351636	42.35904	-71.111676767	1	54267.656657	181.63433433
11728	2022-09-20	15:04:59.746	262.42013595	6298.083263	1663686299.746	0	899	2.5940690385	2.6452288434	526.96248934	539.57466337	2.1365894729	726.17278527	28.249387766	-1.1571601629	28.421983719	19.180028511	42.3590382	-71.111672433	1	54268.54008	181.6
11729	2022-09-20	15:05:00.605	262.4201459	6298.083502	1663686300.606	0	899	2.5940933557	2.6452538482	526.5239515	539.12568113	2.1365979922	726.17346191	28.250421524	-1.1571601629	28.421983719	19.18069458	42.359035987	-71.111668947	1	54269.407935	181.55920651
11730	2022-09-20	15:05:01.431	262.42015546	6298.083731	1663686301.432	0	899	2.6040457268	2.6544304717	526.5239515	538.88620231	2.0969262888	726.16866641	28.250421524	-1.1695562112	28.421983719	19.178610366	42.359034599	-71.111665	1	54270.240631	181.5
11731	2022-09-20	15:05:02.305	262.42016558	6298.083974	1663686302.306	0	899	2.6040457268	2.6544304717	525.60753121	537.94826539	2.0969262888	726.174873	28.250421524	-1.1423603999	28.421983719	19.180673498	42.359032275	-71.111665353	1	54271.105799	181.48942014
11732	2022-09-20	15:05:03.207	262.42017601	6298.084224	1663686303.207	0	899	2.60307799	2.6523921251	525.60753121	537.68950893	2.0539465879	726.17353386	28.250421524	-1.1952429615	28.421983719	19.178834309	42.359023189	-71.111668442	1	54272.021696	181.4
11733	2022-09-20	15:05:04.121	262.42018659	6298.084478	1663686304.121	0	899	2.60307799	2.6523921251	526.68488371	538.7916262	2.0539465879	726.16491699	28.250421524	-1.3117872477	28.421983719	19.174211502	42.359017179	-71.111672949	1	54272.923077	181.4
11734	2022-09-20	15:05:04.999	262.42019675	6298.084722	1663686304.999	0	899	2.6093989793	2.659952242	526.69114677	539.07329346	2.0995721615	726.17396475	28.251857467	-1.193000855	28.421983719	19.177325154	42.359026019	-71.111670661	1	54273.801603	181.31983968
11735	2022-09-20	15:05:05.872	262.42020686	6298.084965	1663686305.873	0	899	2.6094003853	2.659953687	525.77211665	538.13266047	2.0995726427	726.1595459	28.251916885	-1.188085556	28.421983719	19.177453995	42.359028333	-71.111667742	1	54274.677355	181.3
11736	2022-09-20	15:05:06.743	262.42021693	6298.085206	1663686306.743	0	899	2.6011538746	2.6518293227	525.77211665	538.20208968	2.1110935774	726.1756709	28.251916885	-1.1433843327	28.421983719	19.161766305	42.359031936	-71.111663964	1	54275.540434	181.24595661
11737	2022-09-20	15:05:07.627	262.42022716	6298.085452	1663686307.627	0	899	2.6011538746	2.6518293227	524.43480558	536.83316274	2.1110935774	726.17965476	28.251916885	-1.166667388	28.421983719	19.154935117	42.359039122	-71.111658918	1	54276.412229	181.2
11738	2022-09-20	15:05:08.536	262.4202377	6298.085705	1663686308.537	0	899	2.6095522417	2.6607294718	524.43480558	536.91597149	2.1248658224	726.18458648	28.251916885	-1.1448180202	28.421983719	19.153657875	42.359045	-71.111654468	1	54277.31943	181.16805697
11739	2022-09-20	15:05:09.484	262.42024867	6298.085968	1663686309.485	0	899	2.6095522417	2.6607294718	525.10164148	537.5986776	2.1248658224	726.17269958	28.251916885	-1.2522862644	28.421983719	19.17004128	42.359041742	-71.111654264	1	54278.279279	181.1
11740	2022-09-20	15:05:10.375	262.42025898	6298.086216	1663686310.376	0	899	2.6057278893	2.6570684961	525.1054382	537.66110094	2.1345862248	726.15889836	28.252789971	-1.296868884	28.421983719	19.172749968	42.359033904	-71.111656096	1	54279.171343	181.1
11741	2022-09-20	15:05:11.263	262.42026926	6298.086462	1663686311.264	0	899	2.6057461983	2.6570873224	527.70510367	540.32296496	2.1345926046	726.15146581	28.253564835	-1.3167132968	28.421983719	19.172410965	42.359036667	-71.111653333	1	54280.061122	181.09388778
11742	2022-09-20	15:05:12.095	262.42027888	6298.086693	1663686312.095	0	899	2.6060811644	2.6571294275	527.70510367	540.24907547	2.1223827874	726.17175293	28.253564835	-1.3166701794	28.421983719	19.172410965	42.359036667	-71.111653333	1	54280.893788	181.01062124
11743	2022-09-20	15:05:13.003	262.4202894	6298.086946	1663686313.004	0	899	2.6060811644	2.6571294275	524.65567547	537.12715993	2.1223827874	726.19685414	28.253564835	-1.1944344541	28.421983719	19.17724022	42.359032648	-71.111656013	1	54281.803804	181
11744	2022-09-20	15:05:13.855	262.42029926	6298.087182	1663686313.856	0	899	2.6042449228	2.6551276195	524.65567547	537.09534622	2.1170941611	726.19160108	28.253564835	-1.1796562198	28.421983719	19.177836424	42.359030791	-71.111659295	1	54282.525641	180.9474359
11745	2022-09-20	15:05:14.700	262.42030904	6298.087417	1663686314.701	0	899	2.6042851664	2.6551689904	525.69812414	538.16259539	2.1171080771	726.16368174	28.255268968	-1.2474140774	28.421983719	19.153520483	42.35903	-71.111662474	1	54283.242105	180.9
11746	2022-09-20	15:05:15.598	262.42031942	6298.087666	1663686315.598	0	899	2.6008479332	2.6519924952	525.6989424	538.24419186	2.130505342	726.17132447	28.255456924	-1.214968825	28.421983719	19.167071816	42.359030187	-71.111664813	1	54284.112179	180.88878205
11747	2022-09-20	15:05:16.463	262.42032944	6298.087907	1663686316.464	0	899	2.6008479332	2.6519924952	526.74373338	539.31391567	2.130505342	726.17731643	28.255456924	-1.1783196926	28.421983719	19.18069458	42.359031782	-71.111663333	1	54285.034517	180.8
11748	2022-09-20	15:05:17.334	262.42033951	6298.088148	1663686317.334	0	899	2.6074264012	2.6584471849	526.74373338	539.25160196	2.1201888364	726.17728247	28.255456924	-1.1558127972	28.421983719	19.180071483	42.359034642	-71.111663333	1	54285.892505	180.8
11749	2022-09-20	15:05:18.203	262.42034958	6298.08839	1663686318.204	0	899	2.6074264012	2.6584471849	526.38711883	538.88651937	2.1201888364	726.17561714	28.255456924	-1.143783222	28.421983719	19.182619398	42.359035	-71.111664584	1	54286.750493	180.8
11750	2022-09-20	15:05:19.108	262.42036006	6298.088641	1663686319.109	0	899	2.5948437004	2.6468644428	526.38711883	539.19458282	2.1712023531	726.16298812	28.255456924	-1.1497009472	28.421983719	19.180599352	42.359035	-71.111663945	1	54287.63301	180.73669903
11751	2022-09-20	15:05:20.061	262.42037108	6298.088906	1663686320.061	0	899	2.5948583472	2.6468795106	526.28864809	539.09374768	2.1712075662	726.15873223	28.256079402	-1.1533011956	28.421983719	19.180496216	42.359035	-71.111662404	1	54288.557823	180.7
11752	2022-09-20	15:05:20.950	262.42038137	6298.089153	1663686320.95	0	899	2.6058030104	2.6556647469	526.29325044	538.51302343	2.0741951056	726.16472499	28.257135391	-1.1613317294	28.421983719	19.182964843	42.359034215	-71.111661667	1	54289.471227	180.7
11753	2022-09-20	15:05:21.855	262.42039184	6298.089404	1663686321.855	0	899	2.6058030104	2.6556647469	526.90158653	539.13548421	2.0741951056	726.14569092	28.257135391	-1.1652984619	28.421983719	19.182855606	42.359032635	-71.111662365	1	54290.418838	180.7
11754	2022-09-20	15:05:22.796	262.42040273	6298.089666	1663686322.796	0	899	2.6029090607	2.6549110928	526.90158653	539.67706189	2.1638432012	726.16534181	28.257135391	-1.2199919192	28.421983719	19.179759815	42.359031064	-71.111663936	1	54291.361723	180.7
11755	2022-09-20	15:05:23.706	262.42041326	6298.089918	1663686323.706	0	899	2.6029090607	2.6549110928	527.26714151	540.05148027	2.1638432012	726.18324856	28.257135391	-1.3734333191	28.421983719	19.155334207	42.359029545	-71.111665	1	54292.273273	180.7
11756	2022-09-20	15:05:24.658	262.42042429	6298.090183	1663686324.659	0	899	2.6046835005	2.6564900704	527.26714151	539.99451436	2.1544285568	726.18006745	28.257135391	-1.4696696997	28.421983719	19.138921738	42.359027948	-71.111665385	1	54293.230926	180.7
11757	2022-09-20	15:05:25.492	262.42043394	6298.090414	1663686325.492	0	899	2.6047073917	2.656514643	525.37287801	538.05457709	2.1544369626	726.16769874	28.258146918	-1.3225340685	28.421983719	19.160623576	42.359026667	-71.111666667	1	54294.07483	180.7
11758	2022-09-20	15:05:26.377	262.42044418	6298.09066	1663686326.377	0	899	2.6064062677	2.6570137256	525.37577973	537.7545527	2.1041474972	726.18592683	28.258813858	-1.1764333311	28.421983719	19.17493248	42.359026667	-71.111666667	1	54294.934888	180.7
11759	2022-09-20	15:05:27.278	262.42045461	6298.090911	1663686327.278	0	899	2.6064062677	2.6570137256	527.31705978	539.7415727	2.1041474972	726.1723172	28.258813858	-1.1439664711	28.421983719	19.181386417	42.359026667	-71.111666667	1	54295.834835	180.7
11760	2022-09-20	15:05:28.115	262.42046429	6298.091143	1663686328.115	0	899	2.605063405	2.6546999198	527.31705978	539.50855453	2.0655765699	726.1723463	28.258813858	-1.1388571341	28.421983719	19.182674168	42.359026667	-71.111665544	1	54296.673347	180.7
11761	2022-09-20	15:05:28.943	262.42047388	6298.091373	1663686328.943	0	899	2.605063405	2.6546999198	526.79313683	538.97251856	2.0655765699	726.17291017	28.258813858	-1.141659679	28.421983719	19.181192625	42.359027492	-71.111665	1	54297.495069	180.7
11762	2022-09-20	15:05:29.832	262.42048417	6298.09162	1663686329.832	0	899	2.6061239768	2.6574151252	526.79894525	539.38099615	2.132251726	726.16392709	28.260145314	-1.1842805052	28.421983719	19.182371342	42.359028333	-71.111664361	1	54298.38352	180.7
11763	2022-09-20	15:05:30.690	262.42049411	6298.091859	1663686330.691	0	899	2.6061314561	2.6574228155	528.70794195	541.33560305	2.1322543291	726.15557861	28.260461807	-1.1945961714	28.421983719	19.182855606	42.359028756	-71.111662911	1	54299.253507	180.7
11764	2022-09-20	15:05:31.555	262.42050412	6298.092099	1663686331.556	0	899	2.6093923592	2.6626996826	528.70794195	541.81757562	2.2116690751	726.16381108	28.260461807	-1.1541635493	28.421983719	19.181412792	42.359030191	-71.111661667	1	54300.114833	180.7
11765	2022-09-20	15:05:32.407	262.42051398	6298.092336	1663686332.408	0	899	2.6093923592	2.6626996826	524.32472899	537.32567824	2.2116690751	726.17438755	28.260461807	-1.1842805558	28.421983719	19.180692193	42.35903155	-71.111661667	1	54300.930144	180.7
11766	2022-09-20	15:05:33.269	262.42052395	6298.092575	1663686333.269	0	899	2.6085550139	2.6589256207	524.32472899	536.61051508	2.0927938421	726.17140087	28.260461807	-1.1961483845	28.421983719	19.178380335	42.359034426	-71.111660287	1	54301.827731	180.7
11767	2022-09-20	15:05:34.161	262.42053428	6298.092823	1663686334.162	0	899	2.6085550139	2.6589256207	525.89818976	538.22084461	2.0927938421	726.17191906	28.260461807	-1.1658912423	28.421983719	19.180352407	42.359036198	-71.11166	1	54302.718935	180.7
11768	2022-09-20	15:05:35.042	262.42054447	6298.093067	1663686335.042	0	899	2.6071989297	2.657396328	525.90375953	538.19041306	2.0867976192	726.1791301	28.261740716	-1.1347934039	28.421983719	19.181866766	42.359038684	-71.11166	1	54303.60529	180.7
11769	2022-09-20	15:05:35.940	262.42055487	6298.093317	1663686335.941	0	899	2.6072090973	2.6574067763	527.63940251	539.96662667	2.086801081	726.18282333	28.262170792	-1.1327453852	28.421983719	19.181413651	42.359040815	-71.11166	1	54304.488995	180.7
11770	2022-09-20	15:05:36.839	262.42056528	6298.093567	1663686336.84	0	899	2.6022986599	2.6533146723	527.63940251	540.19215011	2.1240914257	726.1763528	28.262170792	-1.2167258255	28.421983719	19.173780479	42.359042296	-71.11166	1	54305.377456	180.7
11771	2022-09-20	15:05:37.727	262.42057556	6298.093813	1663686337.728	0	899	2.6022986599	2.6533146723	527.72086827	540.27555397	2.1240914257	726.16511869	28.262170792	-1.3378944152	28.421983719	19.162437477	42.35904381	-71.11166	1	54306.286286	180.7
11772	2022-09-20	15:05:38.650	262.42058623	6298.094069	1663686338.65	0	899	2.5996956986	2.6510795491	527.72086827	540.37916459	2.1412103828	726.1652351	28.262170792	-1.1718090773	28.421983719	19.183214188	42.359045709	-71.111659645	1	54307.212831	180.7
11773	2022-09-20	15:05:39.555	262.42059671	6298.094321	1663686339.556	0	899	2.5997174236	2.6511018898	527.04012975	539.6821434	2.1412179944	726.14898762	28.263092382	-1.1767243463	28.421983719	19.180495496	42.359048542	-71.111658333	1	54308.125353	180.7
11774	2022-09-20	15:05:40.494	262.42060758	6298.094582	1663686340.495	0	899	2.6055112327	2.6567614852	527.04409905	539.62489734	2.1310758038	726.15564652	28.264001846	-1.2347701267	28.421983719	19.164474412	42.359050037	-71.111658333	1	54309.01119	180.7
11775	2022-09-20	15:05:41.411	262.42061818	6298.094836	1663686341.411	0	899	2.6055112327	2.6567614852	526.11087961	538.6694015	2.1310758038	726.16387939	28.264001846	-1.3524786234	28.421983719	19.134960175	42.359053143	-71.111658333	1	54309.943032	180.7
11776	2022-09-20	15:05:42.336	262.4206289	6298.095094	1663686342.337	0	899	2.6084830804	2.6589103349	526.11087961	538.45277985	2.0951594798	726.17061873	28.264001846	-1.2642619412	28.421983719	19.153442509	42.359054856	-71.111658333	1	54310.913866	180.7
11777	2022-09-20	15:05:43.256	262.42063955	6298.095349	1663686343.257	0	899	2.6084830804	2.6589103349	527.37592731	539.74750398	2.0951594798	726.16872017	28.264001846	-1.1662577778	28.421983719	19.179184288	42.359057755	-71.111658333	1	54311.82643	180.7
11778	2022-09-20	15:05:44.151	262.42064991	6298.095598	1663686344.152	0	899	2.6162422118	2.6672558911	527.37592731	539.85469277	2.1128925859	726.16685072	28.264001846	-1.1376283169	28.421983719	19.182495117	42.359065321	-71.11165484	1	54312.698737	180.63012634
11779	2022-09-20	15:05:45.065	262.42066049	6298.095852	1663686345.066	0	899	2.6162490728	2.6672629439	524.22639687	536.63065233	2.112894943	726.17755814	28.264291056	-1.1495608573	28.421983719	19.18140035	42.359069374	-71.111652292	1	54313.624612	180.6
11780	2022-09-20	15:05:45.933	262.42067052	6298.096093	1663686345.933	0	899	2.6180161905	2.6687863362	524.23216313	536.56868416	2.1015999961	726.15600586	28.265619278	-1.204362154	28.421983719	19.176372528	42.359072523	-71.111650826	1	54314.504505	180.54954955
11781	2022-09-20	15:05:46.813	262.42068072	6298.096337	1663686346.814	0	899	2.6180161905	2.6687863362	527.90755209	540.3305644	2.1015999961	726.17167694	28.265619278	-1.2285936495	28.421983719	19.173234043	42.359077501	-71.111650625	1	54315.375121	180.5
11782	2022-09-20	15:05:47.686	262.42069081	6298.096579	1663686347.686	0	899	2.6207173328	2.6713991722	527.90755209	540.29603535	2.0958926547	726.16717529	28.265619278	-1.1978515387	28.421983719	19.181413651	42.35908129	-71.111652043	1	54316.225838	180.47741617
11783	2022-09-20	15:05:48.573	262.42070109	6298.096826	1663686348.574	0	899	2.6207173328	2.6713991722	526.35947795	538.71163233	2.0958926547	726.18458729	28.265619278	-1.1425543968	28.421983719	19.180238092	42.359080355	-71.111653511	1	54317.106405	180.4
11784	2022-09-20	15:05:49.415	262.42071083	6298.09706	1663686349.416	0	899	2.6217614605	2.6738981923	526.35947795	539.06261331	2.154043112	726.18020286	28.265619278	-1.1441389322	28.421983719	19.182134628	42.359083254	-71.11165496	1	54317.97624	180.4
11785	2022-09-20	15:05:50.328	262.42072139	6298.097313	1663686350.328	0	899	2.6217980434	2.6739358184	524.5978038	537.25849995	2.1540558976	726.17019512	28.267158091	-1.5104257484	28.421983719	19.148845319	42.359080411	-71.111660845	1	54318.876726	180.31232742
11786	2022-09-20	15:05:51.250	262.42073207	6298.09757	1663686351.251	0	899	2.6161560117	2.6683463819	524.59827792	537.29925664	2.1607455477	726.17416402	28.267267227	-1.2879437934	28.421983719	19.169607807	42.359075874	-71.111669919	1	54319.825233	180.3
11787	2022-09-20	15:05:52.092	262.42074182	6298.097804	1663686352.093	0	899	2.6161560117	2.6683463819	525.67680174	538.40389246	2.1607455477	726.17736816	28.267267227	-1.1425112486	28.421983719	19.182855606	42.35907609	-71.111672757	1	54320.654033	180.3
11788	2022-09-20	15:05:52.950	262.42075174	6298.098042	1663686352.95	0	899	2.6135183514	2.6647222289	525.67680174	538.17499386	2.122786709	726.17249667	28.267267227	-1.3534055838	28.421983719	19.156812251	42.359077477	-71.111673333	1	54321.486408	180.3
11789	2022-09-20	15:05:53.815	262.42076176	6298.098282	1663686353.816	0	899	2.6135183514	2.6647222289	525.7714443	538.27188659	2.122786709	726.17914991	28.267267227	-1.4262296072	28.421983719	19.147806584	42.359078923	-71.111673923	1	54322.353992	180.3
11790	2022-09-20	15:05:54.684	262.42077182	6298.098524	1663686354.685	0	899	2.616562392	2.6671833909	525.7714443	538.11457608	2.0966854803	726.18395996	28.267267227	-1.179947257	28.421983719	19.178173065	42.359080431	-71.111675	1	54323.258656	180.3
11791	2022-09-20	15:05:55.573	262.42078211	6298.098771	1663686355.574	0	899	2.6165989885	2.6672210025	524.34927574	536.65909533	2.0966979549	726.18163901	28.268809679	-1.141498043	28.421983719	19.181607202	42.359081931	-71.111675265	1	54324.158777	180.3
11792	2022-09-20	15:05:56.460	262.42079236	6298.099017	1663686356.46	0	899	2.6234150191	2.6756381953	524.34960133	537.01727683	2.1562114588	726.1663782	28.268884659	-1.1408835649	28.421983719	19.181774139	42.359083435	-71.111676667	1	54325.030641	180.3
11793	2022-09-20	15:05:57.361	262.42080279	6298.099267	1663686357.361	0	899	2.6234150191	2.6756381953	527.51451677	540.25865294	2.1562114588	726.1570095	28.268884659	-1.1506063875	28.421983719	19.180992126	42.359086224	-71.111676667	1	54325.867224	180.3
11794	2022-09-20	15:05:58.279	262.42081343	6298.099522	1663686358.28	0	899	2.6234898325	2.6757496738	527.51451677	540.26727252	2.1576354037	726.1590366	28.268884659	-1.1558343227	28.421983719	19.176366301	42.359088072	-71.111676667	1	54326.843478	180.3
11795	2022-09-20	15:05:59.186	262.42082391	6298.099774	1663686359.186	0	899	2.6234898325	2.6757496738	527.64287756	540.39873646	2.1576354037	726.1842041	28.268884659	-1.1750643253	28.421983719	19.180334091	42.359089586	-71.111676667	1	54327.751479	180.3
11796	2022-09-20	15:06:00.068	262.42083412	6298.100019	1663686360.068	0	899	2.6276393719	2.6794687603	527.64846556	540.27889645	2.1368933165	726.16771531	28.270163568	-1.1592297104	28.421983719	19.166859873	42.359092136	-71.111676667	1	54328.640895	180.3
11797	2022-09-20	15:06:00.999	262.4208449	6298.100278	1663686360.999	0	899	2.6276496191	2.6794792973	528.03178194	540.67140982	2.1368968614	726.16228035	28.270593643	-1.1539047956	28.421983719	19.16232872	42.359096965	-71.111674851	1	54329.544769	180.24552309
11798	2022-09-20	15:06:01.881	262.4208551	6298.100523	1663686361.881	0	899	2.6350069552	2.6863764529	528.03178194	540.52360691	2.1124863058	726.16510293	28.270593643	-1.2105493403	28.421983719	19.172532997	42.359102623	-71.111672022	1	54330.393491	180.2
11799	2022-09-20	15:06:02.719	262.4208648	6298.100755	1663686362.719	0	899	2.6350069552	2.6863764529	526.57545209	539.03282417	2.1124863058	726.18609619	28.270593643	-1.2141280174	28.421983719	19.172771454	42.359108652	-71.111669206	1	54331.238248	180.17617521
11800	2022-09-20	15:06:03.608	262.42087509	6298.101002	1663686363.608	0	899	2.6334746416	2.6859919443	526.57545209	539.31977685	2.1599970697	726.1677331	28.270593643	-1.1690711533	28.421983719	19.179329702	42.359115868	-71.111666667	1	54332.17357	180.1
11801	2022-09-20	15:06:04.539	262.42088587	6298.101261	1663686364.539	0	899	2.6334949691	2.6860128531	528.3979857	541.18646294	2.1600041622	726.1772655	28.271444902	-1.1476421277	28.421983719	19.181998903	42.359120473	-71.111666194	1	54333.094608	180.09053917
11802	2022-09-20	15:06:05.470	262.42089664	6298.101519	1663686365.47	0	899	2.6284173616	2.6796877864	528.40147164	540.90924195	2.1136748187	726.18514024	28.272241592	-1.1473941803	28.421983719	19.182855606	42.359125404	-71.111661532	1	54334.040434	180
11803	2022-09-20	15:06:06.444	262.42090793	6298.10179	1663686366.445	0	899	2.6284173616	2.6796877864	528.70439912	541.21934001	2.1136748187	726.16157623	28.272241592	-1.3726248844	28.421983719	19.152805581	42.359135031	-71.111658323	1	54335.002035	179.99979654
11804	2022-09-20	15:06:07.344	262.42091833	6298.10204	1663686367.344	0	899	2.6157439985	2.6680226458	528.70439912	541.52856049	2.1646629588	726.18241225	28.272241592	-1.3425941238	28.421983719	19.155523843	42.359148749	-71.11165375	1	54335.916582	179.90834181
11805	2022-09-20	15:06:08.214	262.42092841	6298.102282	1663686368.215	0	899	2.6157439985	2.6680226458	525.66619316	538.41666034	2.1646629588	726.18193893	28.272241592	-1.143643054	28.421983719	19.178506851	42.359161672	-71.111649443	1	54336.778107	179.9
11806	2022-09-20	15:06:09.102	262.42093869	6298.102529	1663686369.103	0	899	2.6182943697	2.6701063526	525.66619316	538.29001195	2.1436659426	726.18072227	28.272241592	-1.1402476379	28.421983719	19.179842437	42.359169501	-71.111647208	1	54337.675153	179.83248473
11807	2022-09-20	15:06:09.996	262.42094903	6298.102777	1663686369.996	0	899	2.6182959819	2.6701080105	527.78125217	540.45586728	2.1436665041	726.18109454	28.272309499	-1.1378223407	28.421983719	19.181659698	42.359172595	-71.111644809	1	54338.557282	179.74427184
11808	2022-09-20	15:06:10.842	262.42095883	6298.103012	1663686370.843	0	899	2.625386851	2.6783631048	527.78842444	540.71406983	2.18507951	726.17812565	28.273950577	-1.1573864837	28.421983719	19.177892117	42.359174659	-71.11164267	1	54339.397762	179.6602238
11809	2022-09-20	15:06:11.743	262.42096926	6298.103262	1663686371.744	0	899	2.625386851	2.6783631048	526.52781925	539.42259216	2.18507951	726.17652418	28.273950577	-1.2013762416	28.421983719	19.174436127	42.359177699	-71.111641151	1	54340.309619	179.6
11810	2022-09-20	15:06:12.687	262.42098017	6298.103524	1663686372.687	0	899	2.6210822227	2.6730403012	526.52781925	539.19458902	2.1473509546	726.16229248	28.273950577	-1.4110741615	28.421983719	19.155487061	42.359180835	-71.11164	1	54341.250493	179.57495069
11811	2022-09-20	15:06:13.588	262.4209906	6298.103774	1663686373.588	0	899	2.6210822227	2.6730403012	526.06137847	538.716927	2.1473509546	726.14933928	28.273950577	-1.2460774515	28.421983719	19.174383694	42.359183565	-71.111639536	1	54342.139053	179.48609467
11812	2022-09-20	15:06:14.530	262.42100152	6298.104036	1663686374.531	0	899	2.6199751898	2.671920946	526.06137847	538.71928152	2.1477410762	726.17587786	28.273950577	-1.464786768	28.421983719	19.176733017	42.359184887	-71.111636553	1	54343.067961	179.39320388
11813	2022-09-20	15:06:15.381	262.42101135	6298.104273	1663686375.381	0	899	2.6199869578	2.6719330486	528.79341954	541.51708489	2.14774518	726.18014385	28.274445932	-1.3785749934	28.421983719	19.166375647	42.359183511	-71.111635178	1	54343.893204	179.31067961
11814	2022-09-20	15:06:16.263	262.42102156	6298.104518	1663686376.263	0	899	2.6233247203	2.6733883522	528.79886734	541.04406255	2.0687868892	726.17126909	28.275690079	-1.1742666683	28.421983719	19.140390434	42.359180584	-71.111629501	1	54344.824786	179.3
11815	2022-09-20	15:06:17.168	262.42103205	6298.104769	1663686377.169	0	899	2.6233247203	2.6733883522	525.80425209	537.98010212	2.0687868892	726.16514456	28.275690079	-1.4696696997	28.421983719	19.141082764	42.359182439	-71.111623455	1	54345.731755	179.22682446
11816	2022-09-20	15:06:18.062	262.4210424	6298.105017	1663686378.063	0	899	2.6348961949	2.6862800706	525.80425209	538.24740066	2.1131533937	726.15302928	28.275690079	-1.4548267884	28.421983719	19.143486591	42.359184372	-71.11161855	1	54346.623246	179.13767535
11817	2022-09-20	15:06:18.898	262.42105207	6298.10525	1663686378.899	0	899	2.6348961949	2.6862800706	527.09160459	539.56521834	2.1131533937	726.17443848	28.275690079	-1.2206386328	28.421983719	19.181413651	42.359185734	-71.111613732	1	54347.440191	179.05598086
11818	2022-09-20	15:06:19.779	262.42106227	6298.105494	1663686379.78	0	899	2.6420241406	2.6954986432	527.09659393	540.0448183	2.191609079	726.17068623	28.276833174	-1.3959186464	28.421983719	19.140707458	42.359189215	-71.11160949	1	54348.305785	178.96942149
11819	2022-09-20	15:06:20.638	262.4210722	6298.105733	1663686380.638	0	899	2.6420376974	2.6955125935	528.2678854	541.24491178	2.191613863	726.16387939	28.277399063	-1.4826909304	28.421983719	19.120555878	42.359196603	-71.111607372	1	54349.192347	178.9
11820	2022-09-20	15:06:21.542	262.42108266	6298.105984	1663686381.542	0	899	2.6465167031	2.6977974328	528.2678854	540.68913469	2.0999082202	726.17814181	28.277399063	-1.3101380653	28.421983719	19.14866858	42.359204299	-71.111602754	1	54350.115928	178.88840716
11821	2022-09-20	15:06:22.463	262.42109333	6298.10624	1663686382.464	0	899	2.6465167031	2.6977974328	527.83832728	540.2494763	2.0999082202	726.17956543	28.277399063	-1.2808618546	28.421983719	19.17493248	42.359211541	-71.111598409	1	54350.98492	178.80150801
11822	2022-09-20	15:06:23.348	262.42110356	6298.106486	1663686383.348	0	899	2.6503078616	2.7012717774	527.83832728	540.15477606	2.0842507323	726.17400961	28.277399063	-1.2640355912	28.421983719	19.175115573	42.359220227	-71.111596907	1	54351.856016	178.71439842
11823	2022-09-20	15:06:24.286	262.42111443	6298.106746	1663686384.287	0	899	2.6503078616	2.7012717774	527.74744794	540.06177617	2.0842507323	726.17193604	28.277399063	-1.188085556	28.421983719	19.178173065	42.359235787	-71.111595255	1	54352.847222	178.7
11824	2022-09-20	15:06:25.210	262.42112513	6298.107003	1663686385.211	0	899	2.6325924232	2.6865671926	527.74961005	540.88276313	2.2194662362	726.16950595	28.277893812	-1.1913840005	28.421983719	19.178173065	42.359245923	-71.11159247	1	54353.758989	178.62410107
11825	2022-09-20	15:06:26.082	262.42113522	6298.107245	1663686386.083	0	899	2.6326155804	2.6865910306	526.62806894	539.7333625	2.2194745415	726.17346111	28.278863907	-1.1847871913	28.421983719	19.165407648	42.359250484	-71.111589516	1	54354.645295	178.53547053
11826	2022-09-20	15:06:26.950	262.42114527	6298.107486	1663686386.951	0	899	2.6390512958	2.6896909003	526.62806894	538.89005672	2.0799044617	726.17853551	28.278863907	-1.173921713	28.421983719	19.174330857	42.359253366	-71.111586634	1	54355.509709	178.44902913
11827	2022-09-20	15:06:27.851	262.42115569	6298.107737	1663686387.852	0	899	2.6390512958	2.6896909003	526.72098075	538.98513188	2.0799044617	726.16738184	28.278863907	-1.1734366417	28.421983719	19.176012039	42.359253657	-71.111584329	1	54356.402848	178.4
11828	2022-09-20	15:06:28.759	262.4211662	6298.107989	1663686388.76	0	899	2.6354245398	2.6875720701	526.72098075	539.36929423	2.1435276011	726.176084	28.278863907	-1.1708173326	28.421983719	19.178348061	42.359250595	-71.111583333	1	54357.321643	178.36783567
11829	2022-09-20	15:06:29.674	262.42117678	6298.108243	1663686389.674	0	899	2.6354245398	2.6875720701	524.69398364	537.29362221	2.1435276011	726.19668397	28.278863907	-1.1522772312	28.421983719	19.18069458	42.359248735	-71.111582128	1	54358.241099	178.27589013
11830	2022-09-20	15:06:30.549	262.42118692	6298.108486	1663686390.55	0	899	2.6389407336	2.691840829	524.70180709	537.46712879	2.1710135495	726.17419434	28.280664444	-1.2108727694	28.421983719	19.144683838	42.359249159	-71.111577913	1	54359.126214	178.18737864
11831	2022-09-20	15:06:31.467	262.42119753	6298.108741	1663686391.467	0	899	2.6389407336	2.691840829	526.71699362	539.53134222	2.1710135495	726.18435285	28.280664444	-1.1530102144	28.421983719	19.174359581	42.359243277	-71.111575	1	54360.017034	178.09829659
11832	2022-09-20	15:06:32.426	262.42120863	6298.109007	1663686392.426	0	899	2.6282960784	2.6797824916	526.71699362	539.2382102	2.1225041466	726.17833745	28.280664444	-1.1392560005	28.421983719	19.180784503	42.359240073	-71.111575	1	54360.977956	178.00220441
11833	2022-09-20	15:06:33.321	262.42121899	6298.109256	1663686393.321	0	899	2.6282960784	2.6797824916	528.19107386	540.74733256	2.1225041466	726.18157959	28.280664444	-1.1376283169	28.421983719	19.178894043	42.35923852	-71.11157204	1	54361.888098	177.91119023
11834	2022-09-20	15:06:34.216	262.42122935	6298.109504	1663686394.216	0	899	2.6407570127	2.6919330626	528.19107386	540.61220443	2.100186969	726.18151007	28.280664444	-1.1441173569	28.421983719	19.180739674	42.359242204	-71.111567796	1	54362.774162	177.82258383
11835	2022-09-20	15:06:35.145	262.42124012	6298.109763	1663686395.146	0	899	2.6407713758	2.6919478248	526.54942144	538.93197565	2.1001918285	726.18353554	28.281264286	-1.1461653749	28.421983719	19.182134628	42.359244522	-71.11156429	1	54363.713123	177.8
11836	2022-09-20	15:06:36.068	262.42125079	6298.110019	1663686396.068	0	899	2.6228614153	2.6757472958	526.55425759	539.44003412	2.1834844279	726.18593249	28.282373428	-1.144246669	28.421983719	19.181877098	42.359242959	-71.111563333	1	54364.61244	177.73875598
11837	2022-09-20	15:06:36.980	262.42126134	6298.110272	1663686396.98	0	899	2.6228614153	2.6757472958	526.46415199	539.34772345	2.1834844279	726.16787982	28.282373428	-1.1913516514	28.421983719	19.178250142	42.359241667	-71.111564207	1	54365.524302	177.6475698
11838	2022-09-20	15:06:37.933	262.42127237	6298.110537	1663686397.933	0	899	2.6205606759	2.6729227431	526.46415199	539.23082891	2.1641423928	726.17439442	28.282373428	-1.2072077863	28.421983719	19.178171158	42.359238425	-71.111568241	1	54366.486193	177.55138067
11839	2022-09-20	15:06:38.878	262.42128331	6298.110799	1663686398.878	0	899	2.6205606759	2.6729227431	525.73964323	538.48875092	2.1641423928	726.14788818	28.282373428	-1.2076174021	28.421983719	19.178533554	42.359233562	-71.111573104	1	54367.431333	177.45686673
11840	2022-09-20	15:06:39.740	262.4212933	6298.111039	1663686399.741	0	899	2.6382172311	2.6906464944	525.7416863	538.42148238	2.1526457573	726.16114575	28.282842712	-1.1542497423	28.421983719	19.18084953	42.359231182	-71.11157597	1	54368.290909	177.4
11841	2022-09-20	15:06:40.641	262.42130373	6298.111289	1663686400.642	0	899	2.6382454268	2.6906754936	526.78189514	539.48683805	2.1526555445	726.17146837	28.284021378	-1.1518891189	28.421983719	19.182227912	42.35922888	-71.111579174	1	54369.168067	177.4
11842	2022-09-20	15:06:41.559	262.42131435	6298.111544	1663686401.56	0	899	2.6401227237	2.6919650923	526.78189514	539.33487089	2.1275063596	726.17159893	28.284021378	-1.1670553866	28.421983719	19.180233166	42.359223544	-71.111583544	1	54370.126253	177.4
11843	2022-09-20	15:06:42.503	262.42132527	6298.111806	1663686402.503	0	899	2.6401227237	2.6919650923	526.91660742	539.47279329	2.1275063596	726.16660294	28.284021378	-1.1425112486	28.421983719	19.181413651	42.359225112	-71.111585	1	54371.066918	177.3933082
11844	2022-09-20	15:06:43.401	262.42133567	6298.112056	1663686403.402	0	899	2.639087221	2.6925623106	526.91660742	539.87501893	2.1940231884	726.17222585	28.284021378	-1.1620107439	28.421983719	19.181094593	42.359226524	-71.111585	1	54371.914232	177.30857681
11845	2022-09-20	15:06:44.275	262.42134578	6298.112299	1663686404.275	0	899	2.639087221	2.6925623106	529.86062708	542.8914406	2.1940231884	726.17176263	28.284021378	-1.4455243357	28.421983719	19.169347927	42.359228059	-71.111586392	1	54372.83547	177.3
11846	2022-09-20	15:06:45.173	262.42135617	6298.112548	1663686405.173	0	899	2.6273165118	2.6797989817	529.86396378	542.7095003	2.1635528195	726.16997887	28.284781892	-1.3356738762	28.421983719	19.17460837	42.359229556	-71.111586667	1	54373.733728	177.3
11847	2022-09-20	15:06:46.016	262.42136593	6298.112782	1663686406.016	0	899	2.6273369259	2.6798199805	527.06452509	539.84223784	2.1635599711	726.16674037	28.285638809	-1.1425112486	28.421983719	19.183407739	42.359230914	-71.111586667	1	54374.548325	177.3
11848	2022-09-20	15:06:46.921	262.4213764	6298.113034	1663686406.921	0	899	2.637891934	2.6895214069	527.06452509	539.5830678	2.120694649	726.17692111	28.285638809	-1.1692651637	28.421983719	19.178928868	42.359231667	-71.111586667	1	54375.454832	177.3
11849	2022-09-20	15:06:47.753	262.42138604	6298.113265	1663686407.754	0	899	2.637891934	2.6895214069	528.7010747	541.25848783	2.120694649	726.17311793	28.285638809	-1.217016843	28.421983719	19.176298217	42.359232183	-71.111586667	1	54376.309665	177.3
11850	2022-09-20	15:06:48.638	262.42139628	6298.113511	1663686408.639	0	899	2.6480708214	2.70033493	528.7010747	541.3644185	2.1381657449	726.17919073	28.285638809	-1.2206386328	28.421983719	19.176012039	42.359233333	-71.111586981	1	54377.188391	177.3
11851	2022-09-20	15:06:49.529	262.4214066	6298.113758	1663686409.53	0	899	2.6480708214	2.70033493	526.93593477	539.55700028	2.1381657449	726.14797024	28.285638809	-1.1847978846	28.421983719	19.178550493	42.359233333	-71.111588333	1	54378.091262	177.3
11852	2022-09-20	15:06:50.427	262.42141698	6298.114008	1663686410.427	0	899	2.6378013009	2.6914281311	526.94029203	539.94257734	2.2011761283	726.15216832	28.286637401	-1.1790741927	28.421983719	19.178507293	42.359233333	-71.111588333	1	54378.962136	177.3
11853	2022-09-20	15:06:51.335	262.42142749	6298.11426	1663686411.335	0	899	2.6378219414	2.6914493733	528.29738277	541.33319885	2.2011834558	726.14929927	28.287500381	-1.1799149213	28.421983719	19.174290209	42.359231836	-71.111589831	1	54379.898656	177.3
11854	2022-09-20	15:06:52.270	262.42143832	6298.11452	1663686412.271	0	899	2.643270435	2.6931972383	528.29738277	540.40497295	2.0479580372	726.15569139	28.287500381	-1.1767135077	28.421983719	19.175070188	42.359231667	-71.11159	1	54380.838839	177.3
11855	2022-09-20	15:06:53.187	262.42144894	6298.114774	1663686413.188	0	899	2.643270435	2.6931972383	527.01271793	539.09086599	2.0479580372	726.17132124	28.287500381	-1.1473941803	28.421983719	19.182855606	42.359230424	-71.11159	1	54381.745562	177.3
11856	2022-09-20	15:06:54.141	262.42145998	6298.115039	1663686414.142	0	899	2.6472945027	2.6993109338	527.01271793	539.57925623	2.1288403442	726.16849907	28.287500381	-1.1408728574	28.421983719	19.182855606	42.359228819	-71.11159	1	54382.708758	177.3
11857	2022-09-20	15:06:55.003	262.42146994	6298.115279	1663686415.003	0	899	2.6472945027	2.6993109338	527.06188153	539.62959213	2.1288403442	726.1652832	28.287500381	-1.1392560005	28.421983719	19.182855606	42.359227388	-71.111590945	1	54383.567061	177.3
11858	2022-09-20	15:06:55.890	262.42148021	6298.115525	1663686415.89	0	899	2.6425365178	2.6942062778	527.06713158	539.57343429	2.118658967	726.16718782	28.2887033	-1.4186087539	28.421983719	19.164816534	42.35922593	-71.111592403	1	54384.441815	177.3
11859	2022-09-20	15:06:56.816	262.42149094	6298.115782	1663686416.817	0	899	2.6425427937	2.6942127296	528.87783578	541.42711606	2.1186611076	726.17009245	28.288965225	-1.3067964994	28.421983719	19.169493315	42.35922385	-71.111593909	1	54385.345124	177.3
11860	2022-09-20	15:06:57.763	262.4215019	6298.116046	1663686417.764	0	899	2.6654904086	2.7183703493	528.87783578	541.61118759	2.1490067989	726.16654271	28.288965225	-1.1832026243	28.421983719	19.175653458	42.359221192	-71.111595	1	54386.284783	177.3
11861	2022-09-20	15:06:58.681	262.42151252	6298.116301	1663686418.682	0	899	2.6654904086	2.7183703493	527.51901449	540.21965108	2.1490067989	726.16530948	28.288965225	-1.2126944184	28.421983719	19.174836986	42.359219573	-71.111595427	1	54387.25641	177.3
11862	2022-09-20	15:06:59.599	262.42152315	6298.116556	1663686419.6	0	899	2.6672532738	2.7182637355	527.52254753	539.76432892	2.0731136801	726.16038665	28.289774042	-1.3427557898	28.421983719	19.168483204	42.359218064	-71.111596936	1	54388.161736	177.3
11863	2022-09-20	15:07:00.486	262.42153341	6298.116802	1663686420.487	0	899	2.6672765203	2.7182876193	528.45030563	540.71366326	2.0731213668	726.16662598	28.290735245	-1.4500515714	28.421983719	19.163393816	42.359216607	-71.111598333	1	54389.035922	177.3
11864	2022-09-20	15:07:01.351	262.42154343	6298.117042	1663686421.352	0	899	2.6544457807	2.7066717333	528.45030563	541.06786332	2.1316025801	726.15136719	28.290735245	-1.184830308	28.421983719	19.179254532	42.359215207	-71.111598333	1	54389.875728	177.3
11865	2022-09-20	15:07:02.200	262.42155324	6298.117278	1663686422.2	0	899	2.6544457807	2.7066717333	528.32754985	540.94217656	2.1316025801	726.16565224	28.290735245	-1.1840973248	28.421983719	19.178849113	42.359213778	-71.111599555	1	54390.733198	177.3
11866	2022-09-20	15:07:03.042	262.421563	6298.117512	1663686423.043	0	899	2.6523317771	2.7061498959	528.32754985	541.3387868	2.1970104297	726.16581231	28.290735245	-1.1629485673	28.421983719	19.17801857	42.359212348	-71.111600985	1	54391.591048	177.3
11867	2022-09-20	15:07:03.910	262.42157303	6298.117753	1663686423.91	0	899	2.6523317771	2.7061498959	527.71987675	540.7161484	2.1970104297	726.15413923	28.290735245	-1.1371647759	28.421983719	19.179494744	42.359211667	-71.111602419	1	54392.451456	177.3
11868	2022-09-20	15:07:04.845	262.42158387	6298.118013	1663686424.846	0	899	2.6532138981	2.705990703	527.72342259	540.46301553	2.1546277521	726.16856091	28.291546689	-1.1847871605	28.421983719	19.179764501	42.359211027	-71.111603973	1	54393.383661	177.3
11869	2022-09-20	15:07:05.743	262.42159425	6298.118262	1663686425.743	0	899	2.6532347563	2.7060121561	529.09452082	541.86725673	2.1546349583	726.18247531	28.292413712	-1.2492465949	28.421983719	19.179888479	42.35921	-71.11160551	1	54394.306205	177.3
11870	2022-09-20	15:07:06.637	262.42160459	6298.11851	1663686426.637	0	899	2.6609316134	2.7142403506	529.09452082	541.95891184	2.1697292704	726.1696167	28.292413712	-1.3801487684	28.421983719	19.171331406	42.35921	-71.111606667	1	54395.199811	177.28001885
11871	2022-09-20	15:07:07.530	262.42161494	6298.118759	1663686427.531	0	899	2.6609316134	2.7142403506	529.88090361	542.76441472	2.1697292704	726.1832716	28.292413712	-1.2009451326	28.421983719	19.17767502	42.35921	-71.111606746	1	54396.047319	177.2
11872	2022-09-20	15:07:08.431	262.42162537	6298.119009	1663686428.432	0	899	2.6918271073	2.745635591	529.88090361	542.73581588	2.1650269793	726.17591828	28.292413712	-1.1739756761	28.421983719	19.176530307	42.35921	-71.111608325	1	54396.994742	177.2
11873	2022-09-20	15:07:09.318	262.42163563	6298.119255	1663686429.318	0	899	2.6918271073	2.745635591	528.18261533	540.99632711	2.1650269793	726.17156376	28.292413712	-1.1396655807	28.421983719	19.172561254	42.35921	-71.111611273	1	54397.881882	177.2
11874	2022-09-20	15:07:10.214	262.42164601	6298.119504	1663686430.215	0	899	2.6742082913	2.726993225	528.18653726	540.83875039	2.13836273	726.17192876	28.293310443	-1.1395038572	28.421983719	19.176768246	42.359211322	-71.111612989	1	54398.793279	177.2
11875	2022-09-20	15:07:11.065	262.42165584	6298.11974	1663686431.065	0	899	2.6742242866	2.727009673	529.38168537	542.06256019	2.1383681714	726.17388673	28.293970108	-1.1473295207	28.421983719	19.179167665	42.359211667	-71.111614397	1	54399.638067	177.2
11876	2022-09-20	15:07:11.961	262.42166623	6298.119989	1663686431.962	0	899	2.6645298153	2.7175414761	529.38168537	542.16367387	2.155016922	726.17167451	28.293970108	-1.1773603294	28.421983719	19.177415456	42.359212551	-71.111615884	1	54400.530531	177.2
11877	2022-09-20	15:07:12.845	262.42167646	6298.120235	1663686432.846	0	899	2.6645298153	2.7175414761	527.7450903	540.487563	2.155016922	726.16882324	28.293970108	-1.176692009	28.421983719	19.178894043	42.359213333	-71.111616667	1	54401.40927	177.2
11878	2022-09-20	15:07:13.726	262.42168664	6298.120479	1663686433.726	0	899	2.665429529	2.7176766472	527.7450903	540.29877801	2.1238312823	726.16862195	28.293970108	-1.2115625901	28.421983719	19.173552014	42.359213788	-71.111617122	1	54402.273081	177.2
11879	2022-09-20	15:07:14.641	262.42169725	6298.120734	1663686434.642	0	899	2.6654454717	2.717693038	527.13618761	539.67542377	2.1238366867	726.1569133	28.294629773	-1.2400411683	28.421983719	19.174965233	42.359215	-71.111618333	1	54403.176471	177.2
11880	2022-09-20	15:07:15.530	262.42170753	6298.120981	1663686435.531	0	899	2.6745371482	2.7285321443	527.14183354	540.05812147	2.1861496844	726.1736523	28.295923233	-1.2176635857	28.421983719	19.180059471	42.359215	-71.111618506	1	54404.10355	177.2
11881	2022-09-20	15:07:16.414	262.42171775	6298.121226	1663686436.414	0	899	2.6745371482	2.7285321443	528.15580468	541.09693744	2.1861496844	726.15582275	28.295923233	-1.1457666159	28.421983719	19.182134628	42.359215	-71.111619957	1	54404.974359	177.2
11882	2022-09-20	15:07:17.374	262.42172887	6298.121493	1663686437.374	0	899	2.6638557536	2.7168115463	528.15580468	540.8979355	2.1533241629	726.16089069	28.295923233	-1.1623018372	28.421983719	19.177708064	42.35921656	-71.11162	1	54405.935872	177.2
11883	2022-09-20	15:07:18.253	262.42173904	6298.121737	1663686438.253	0	899	2.6638557536	2.7168115463	529.17189616	541.93854091	2.1533241629	726.15195531	28.295923233	-1.1392560005	28.421983719	19.181413651	42.359216667	-71.111621299	1	54406.779159	177.2
11884	2022-09-20	15:07:19.140	262.42174931	6298.121983	1663686439.14	0	899	2.6738898311	2.7271695714	529.17189616	541.96856199	2.1582681999	726.15684216	28.295923233	-1.138673915	28.421983719	19.181456623	42.359217797	-71.111622797	1	54407.678387	177.2
11885	2022-09-20	15:07:20.042	262.42175976	6298.122234	1663686440.043	0	899	2.6739011156	2.7271811783	526.31706454	539.04471699	2.1582720749	726.17169392	28.296388677	-1.146521097	28.421983719	19.181072879	42.359219237	-71.111623333	1	54408.542125	177.2
11886	2022-09-20	15:07:20.947	262.42177022	6298.122485	1663686440.947	0	899	2.6875091497	2.7408773102	526.32128716	539.00535315	2.1510380487	726.16973069	28.297357559	-1.1471678571	28.421983719	19.181127472	42.359220771	-71.111624105	1	54409.462772	177.2
11887	2022-09-20	15:07:21.815	262.42178028	6298.122727	1663686441.816	0	899	2.6875091497	2.7408773102	527.61647791	540.33175731	2.1510380487	726.17144775	28.297357559	-1.1425112486	28.421983719	19.181413651	42.359221667	-71.111626221	1	54410.3663	177.2
11888	2022-09-20	15:07:22.760	262.42179122	6298.122989	1663686442.761	0	899	2.6856757615	2.7383528964	527.61647791	540.17504301	2.1251431239	726.16795541	28.297357559	-1.4437349735	28.421983719	19.158554835	42.359222117	-71.111628784	1	54411.270299	177.2
11889	2022-09-20	15:07:23.694	262.42180201	6298.123248	1663686443.694	0	899	2.6856778286	2.7383550215	527.07777121	539.62351798	2.1251438197	726.16321326	28.297442443	-1.2693712474	28.421983719	19.169478044	42.359223333	-71.111630424	1	54412.254323	177.2
11890	2022-09-20	15:07:24.661	262.42181321	6298.123517	1663686444.661	0	899	2.6747575159	2.7298483927	527.08539234	540.26245841	2.2294442206	726.16174316	28.299188614	-1.1376283169	28.421983719	19.179973602	42.359223695	-71.111632391	1	54413.21727	177.2
11891	2022-09-20	15:07:25.573	262.42182377	6298.123771	1663686445.574	0	899	2.6747575159	2.7298483927	528.49329706	541.70556056	2.2294442206	726.17752904	28.299188614	-1.1376283169	28.421983719	19.179973602	42.359225	-71.111635335	1	54414.066986	177.2
11892	2022-09-20	15:07:26.483	262.42183431	6298.124023	1663686446.484	0	899	2.6630797735	2.7164475093	528.49329706	541.34693067	2.1703656914	726.16801119	28.299188614	-1.1725743496	28.421983719	19.177241066	42.359225	-71.111639689	1	54414.937799	177.2
11893	2022-09-20	15:07:27.384	262.42184473	6298.124274	1663686447.385	0	899	2.6630797735	2.7164475093	526.95986005	539.77619851	2.1703656914	726.1700496	28.299188614	-1.2189355039	28.421983719	19.17401963	42.359193692	-71.11166238	1	54416.178501	177.0821499
11894	2022-09-20	15:07:28.262	262.42185488	6298.124517	1663686448.262	0	899	2.6526504882	2.7036394782	526.95986005	539.25097689	2.0834500096	726.17245544	28.299188614	-1.188085556	28.421983719	19.165929794	42.359179045	-71.111673848	1	54417.044088	176.99559118
11895	2022-09-20	15:07:29.138	262.42186502	6298.124761	1663686449.138	0	899	2.6526504882	2.7036394782	528.91459886	541.25130916	2.0834500096	726.17334874	28.299188614	-1.1729947258	28.421983719	19.16950702	42.359160027	-71.111684088	1	54417.921844	176.90781563
11896	2022-09-20	15:07:30.017	262.42187521	6298.125005	1663686450.018	0	899	2.6528314458	2.7054161556	528.91484227	541.63837181	2.1472413247	726.17118179	28.299244192	-1.1445592918	28.421983719	19.175874457	42.359146095	-71.111691799	1	54418.81587	176.9
11897	2022-09-20	15:07:30.884	262.42188524	6298.125246	1663686450.885	0	899	2.6528704818	2.705456301	529.06817206	541.79547169	2.1472547672	726.17934756	28.300867081	-1.184700939	28.421983719	19.151262283	42.359133185	-71.111697844	1	54419.676529	176.83234714
11898	2022-09-20	15:07:31.798	262.42189581	6298.125499	1663686451.798	0	899	2.6471460723	2.6999494049	529.06817206	541.87608807	2.1605342835	726.16222094	28.300867081	-1.1466504478	28.421983719	19.153389482	42.359122477	-71.1117	1	54420.585586	176.74144144
11899	2022-09-20	15:07:32.697	262.42190623	6298.125749	1663686452.698	0	899	2.6471460723	2.6999494049	527.86974857	540.64865261	2.1605342835	726.14874268	28.300867081	-1.1815749407	28.421983719	19.163049698	42.35911184	-71.1117	1	54421.486974	176.7
11900	2022-09-20	15:07:33.584	262.42191648	6298.125996	1663686453.584	0	899	2.66438919	2.7189285567	527.86974857	540.98480421	2.2159897597	726.16903464	28.300867081	-1.2645313906	28.421983719	19.175049725	42.359102541	-71.1117	1	54422.368836	176.66311637
11901	2022-09-20	15:07:34.407	262.42192601	6298.126224	1663686454.407	0	899	2.6644023921	2.7189421463	526.29503713	539.37099692	2.2159944313	726.16923675	28.301413568	-1.2437922781	28.421983719	19.174672916	42.359097111	-71.1117	1	54423.183367	176.58166333
11902	2022-09-20	15:07:35.263	262.42193591	6298.126462	1663686455.263	0	899	2.6741342124	2.7253349294	526.29957132	538.5270369	2.0754468443	726.15774516	28.302453995	-1.2011067867	28.421983719	19.173492432	42.359091389	-71.11170007	1	54424.041709	176.5
11903	2022-09-20	15:07:36.082	262.42194541	6298.12669	1663686456.083	0	899	2.6741342124	2.7253349294	526.14719934	538.37112487	2.0754468443	726.14739344	28.302453995	-1.1995977037	28.421983719	19.17374285	42.359085827	-71.11170146	1	54424.87589	176.5
11904	2022-09-20	15:07:37.009	262.42195612	6298.126947	1663686457.009	0	899	2.6687641936	2.7227649389	526.14719934	539.06850316	2.1910135268	726.17114622	28.302453995	-1.1555324793	28.421983719	19.181055069	42.359076952	-71.111704349	1	54425.804805	176.41951952
11905	2022-09-20	15:07:37.868	262.42196606	6298.127186	1663686457.868	0	899	2.6687641936	2.7227649389	527.37068884	540.32203954	2.1910135268	726.16261787	28.302453995	-1.1653414933	28.421983719	19.164001983	42.359072849	-71.111708226	1	54426.645287	176.4
11906	2022-09-20	15:07:38.763	262.42197644	6298.127434	1663686458.764	0	899	2.6672660438	2.7201689411	527.37068884	540.06479796	2.1485181898	726.16345215	28.302453995	-1.1669260263	28.421983719	19.161247253	42.359071667	-71.111711801	1	54427.540183	176.34598169
11907	2022-09-20	15:07:39.665	262.42198687	6298.127685	1663686459.666	0	899	2.6672660438	2.7201689411	530.32907271	543.0943918	2.1485181898	726.16671773	28.302453995	-1.2489663236	28.421983719	19.17724526	42.359070164	-71.111715588	1	54428.450902	176.3
11908	2022-09-20	15:07:40.503	262.42199656	6298.127918	1663686460.503	0	899	2.6687901964	2.7211901796	530.33347096	542.96979341	2.1272949445	726.15896425	28.303455618	-1.220401501	28.421983719	19.171560603	42.359067383	-71.111718808	1	54429.28501	176.27149901
11909	2022-09-20	15:07:41.371	262.42200662	6298.128159	1663686461.372	0	899	2.6688095283	2.7212100558	529.37588343	541.98942912	2.1273015005	726.17413694	28.304254532	-1.1960406248	28.421983719	19.167878953	42.359065	-71.11172	1	54430.144144	176.2
11910	2022-09-20	15:07:42.273	262.42201706	6298.128409	1663686462.274	0	899	2.6673007707	2.7189518361	529.37588343	541.81535276	2.0986171836	726.17283822	28.304254532	-1.1725312653	28.421983719	19.175984743	42.359065157	-71.111720157	1	54431.047094	176.2
11911	2022-09-20	15:07:43.138	262.42202707	6298.12865	1663686463.139	0	899	2.6673007707	2.7189518361	528.83227047	541.25896578	2.0986171836	726.16972341	28.304254532	-1.1491620138	28.421983719	19.182056136	42.359068046	-71.111723046	1	54431.913828	176.2
11912	2022-09-20	15:07:44.042	262.42203753	6298.128901	1663686464.043	0	899	2.6736480294	2.7276802989	528.83227047	541.80329136	2.1883420103	726.16721571	28.304254532	-1.1408835649	28.421983719	19.178792953	42.359072427	-71.111724698	1	54432.818819	176.11811812
11913	2022-09-20	15:07:44.986	262.42204846	6298.129163	1663686464.987	0	899	2.6736916779	2.7277252124	529.9969982	542.99667964	2.1883572099	726.15472412	28.306055069	-1.1636707783	28.421983719	19.183214188	42.359073333	-71.111727548	1	54433.764529	176.1
11914	2022-09-20	15:07:45.914	262.42205919	6298.129421	1663686465.914	0	899	2.6672810257	2.7182704846	529.9969982	542.29098943	2.0722549644	726.15905398	28.306055069	-1.1736630841	28.421983719	19.182969592	42.359073333	-71.111729507	1	54434.703967	176.1
11915	2022-09-20	15:07:46.835	262.42206986	6298.129677	1663686466.836	0	899	2.6672810257	2.7182704846	528.79430571	541.06039888	2.0722549644	726.15875082	28.306055069	-1.1608035375	28.421983719	19.182855606	42.359074387	-71.111732108	1	54435.632265	176.1
11916	2022-09-20	15:07:47.742	262.42208035	6298.129928	1663686467.742	0	899	2.670549186	2.7246035344	528.79430571	541.78483794	2.1917084172	726.15572332	28.306055069	-1.1490973368	28.421983719	19.181453263	42.359075	-71.111734219	1	54436.531558	176.1
11917	2022-09-20	15:07:48.622	262.42209054	6298.130173	1663686468.623	0	899	2.670549186	2.7246035344	530.58772268	543.62231257	2.1917084172	726.1708374	28.306055069	-1.1994791031	28.421983719	19.175292969	42.359075677	-71.111735677	1	54437.406406	176.1
11918	2022-09-20	15:07:49.533	262.42210109	6298.130426	1663686469.534	0	899	2.6643759789	2.7181554882	530.58909978	543.58734276	2.1857374484	726.16331189	28.306368531	-1.1797209141	28.421983719	19.178548093	42.359076667	-71.111737189	1	54438.313609	176.1
11919	2022-09-20	15:07:50.424	262.42211139	6298.130673	1663686470.424	0	899	2.6644030563	2.7181833494	527.41417306	540.33469469	2.1857468991	726.1678099	28.307489395	-1.1457666159	28.421983719	19.181055069	42.359077001	-71.111738668	1	54439.20062	176.1
11920	2022-09-20	15:07:51.286	262.42212138	6298.130913	1663686471.287	0	899	2.6562451721	2.7081310038	527.41417306	539.91613573	2.1165794185	726.17449547	28.307489395	-1.1445054305	28.421983719	19.175102171	42.359078333	-71.111740148	1	54440.088757	176.1
11921	2022-09-20	15:07:52.176	262.42213167	6298.13116	1663686472.176	0	899	2.6562451721	2.7081310038	528.7899943	541.32456978	2.1165794185	726.18780518	28.307489395	-1.1408835649	28.421983719	19.158006668	42.359078333	-71.111741609	1	54440.965483	176.1
11922	2022-09-20	15:07:53.079	262.42214213	6298.131411	1663686473.08	0	899	2.6508822617	2.7033219102	528.7899943	541.48465022	2.1429767655	726.17796437	28.307489395	-1.4683546096	28.421983719	19.151997636	42.359078333	-71.11174314	1	54441.884028	176.1
11923	2022-09-20	15:07:53.924	262.4221519	6298.131646	1663686473.924	0	899	2.6508822617	2.7033219102	530.51677692	543.2528877	2.1429767655	726.16296387	28.307489395	-1.4940844774	28.421983719	19.151525497	42.359078333	-71.111743333	1	54442.719921	176.1
11924	2022-09-20	15:07:54.828	262.42216236	6298.131897	1663686474.828	0	899	2.6700950727	2.7228982332	530.51677692	543.24887935	2.1423181285	726.17262278	28.307489395	-1.279234197	28.421983719	19.177968019	42.359078333	-71.111744352	1	54443.61144	176.1
11925	2022-09-20	15:07:55.701	262.42217248	6298.132139	1663686475.702	0	899	2.6701224039	2.7229263394	527.31298181	539.96825141	2.1423274583	726.17172342	28.308618343	-1.1808527692	28.421983719	19.181673871	42.359078333	-71.111745815	1	54444.488798	176.1
11926	2022-09-20	15:07:56.594	262.4221828	6298.132387	1663686476.594	0	899	2.666389485	2.7196531699	527.31564768	540.09957513	2.1635809054	726.15835066	28.309228897	-1.1425112486	28.421983719	19.181413651	42.359078974	-71.111747308	1	54445.384615	176.1
11927	2022-09-20	15:07:57.542	262.42219378	6298.132651	1663686477.543	0	899	2.666389485	2.7196531699	527.75515174	540.54973427	2.1635809054	726.1691171	28.309228897	-1.1481595695	28.421983719	19.180417863	42.35908	-71.111748876	1	54446.325325	176.1
11928	2022-09-20	15:07:58.447	262.42220425	6298.132902	1663686478.447	0	899	2.6709021284	2.7242558416	527.75515174	540.54970634	2.1635762932	726.18261719	28.309228897	-1.2597023249	28.421983719	19.169891357	42.35908	-71.11175039	1	54447.233978	176.1
11929	2022-09-20	15:07:59.315	262.42221431	6298.133143	1663686479.316	0	899	2.6709057599	2.7242595772	529.03934406	541.86503938	2.1635775448	726.16731596	28.309378858	-1.1799688639	28.421983719	19.175444736	42.35908	-71.111752054	1	54448.116232	176.1
11930	2022-09-20	15:08:00.230	262.4222249	6298.133397	1663686480.231	0	899	2.6719401776	2.7245218362	529.04577229	541.68032367	2.132060104	726.15966797	28.310846329	-1.1473941803	28.421983719	19.182134628	42.35908	-71.111755055	1	54449.033033	176.1
11931	2022-09-20	15:08:01.112	262.4222351	6298.133642	1663686481.113	0	899	2.6719401776	2.7245218362	529.18159062	541.81938559	2.132060104	726.18514267	28.310846329	-1.1512746937	28.421983719	19.181276094	42.35908	-71.111756527	1	54449.915916	176.1
11932	2022-09-20	15:08:02.062	262.4222461	6298.133906	1663686482.063	0	899	2.6761898073	2.7282500805	529.18159062	541.67361212	2.1080345349	726.17451204	28.310846329	-1.1892389572	28.421983719	19.177667618	42.359081403	-71.111758069	1	54450.841594	176.1
11933	2022-09-20	15:08:02.973	262.42225663	6298.134159	1663686482.973	0	899	2.6761898073	2.7282500805	531.20116217	543.74085828	2.1080345349	726.17524244	28.310846329	-1.1441389322	28.421983719	19.182855606	42.359081667	-71.1117596	1	54451.759919	176.1
11934	2022-09-20	15:08:03.915	262.42226755	6298.134421	1663686483.916	0	899	2.6763750011	2.7281645661	531.20116217	543.67452219	2.0971386973	726.16538749	28.310846329	-1.1482134457	28.421983719	19.182597773	42.359081667	-71.111762361	1	54452.708417	176.02915832
11935	2022-09-20	15:08:04.816	262.42227797	6298.134671	1663686484.817	0	899	2.6763750011	2.7281645661	526.68439041	539.05169019	2.0971386973	726.17175293	28.310846329	-1.1669260263	28.421983719	19.181413651	42.359081667	-71.111765369	1	54453.610611	176
11936	2022-09-20	15:08:05.720	262.42228844	6298.134922	1663686485.721	0	899	2.6902653785	2.7439601427	526.6898163	539.44762853	2.1617705472	726.17226385	28.312090476	-1.2319567677	28.421983719	19.179282447	42.359080807	-71.111768387	1	54454.516032	176
11937	2022-09-20	15:08:06.634	262.422299	6298.135176	1663686486.634	0	899	2.6902752281	2.7439702742	529.94287793	542.77950834	2.1617739146	726.16225125	28.312494278	-1.1479654904	28.421983719	19.1789656	42.35908	-71.111772152	1	54455.43043	176
11938	2022-09-20	15:08:07.532	262.42230941	6298.135426	1663686487.533	0	899	2.6909388767	2.746048522	529.94287793	543.11587772	2.2170468138	726.16494973	28.312494278	-1.1408835649	28.421983719	19.181055069	42.359079458	-71.111780424	1	54456.325444	175.80473373
11939	2022-09-20	15:08:08.460	262.42232014	6298.135683	1663686488.46	0	899	2.6909388767	2.746048522	528.89613543	542.04311593	2.2170468138	726.17978815	28.312494278	-1.1438586688	28.421983719	19.181493178	42.359077522	-71.111796131	1	54457.243487	175.22955912
11940	2022-09-20	15:08:09.397	262.42233098	6298.135944	1663686489.397	0	899	2.6839078477	2.737351569	528.89613543	541.6775742	2.1568580617	726.17679621	28.312494278	-1.1694807777	28.421983719	19.179508689	42.359074392	-71.111812735	1	54458.182365	174.59058116
11941	2022-09-20	15:08:10.272	262.42234111	6298.136187	1663686490.272	0	899	2.6839342873	2.7373787635	528.90532359	541.68703927	2.1568671018	726.16047638	28.313580785	-1.2132441855	28.421983719	19.175618822	42.35907147	-71.111825886	1	54459.059059	174.06456456
11942	2022-09-20	15:08:11.154	262.42235133	6298.136432	1663686491.155	0	899	2.6773984739	2.7311657653	528.90804963	541.79888259	2.1748311953	726.1703467	28.314203262	-1.1465857763	28.421983719	19.181769706	42.359068524	-71.111839144	1	54459.942943	173.53423423
11943	2022-09-20	15:08:12.036	262.42236154	6298.136677	1663686492.037	0	899	2.6773984739	2.7311657653	529.49358622	542.39869019	2.1748311953	726.1659263	28.314203262	-1.1402045496	28.421983719	19.182390074	42.359066935	-71.11185119	1	54460.839268	172.99643947
11944	2022-09-20	15:08:12.917	262.42237174	6298.136922	1663686492.918	0	899	2.6740743284	2.7255876557	529.49358622	541.87094823	2.0879250448	726.1737489	28.314203262	-1.1426514	28.421983719	19.181443094	42.359064325	-71.111862702	1	54461.702624	172.47842566
11945	2022-09-20	15:08:13.829	262.42238229	6298.137175	1663686493.83	0	899	2.6740743284	2.7255876557	529.67972801	542.06144124	2.0879250448	726.18093165	28.314203262	-1.1497655965	28.421983719	19.179997476	42.359058196	-71.111873859	1	54462.61648	171.9301119
11946	2022-09-20	15:08:14.733	262.42239275	6298.137426	1663686494.734	0	899	2.6785834977	2.7327760408	529.68322382	542.68970601	2.1907405389	726.17249829	28.315000357	-1.2006864098	28.421983719	19.1810184	42.359051535	-71.111885263	1	54463.519724	171.44013807
11947	2022-09-20	15:08:15.674	262.42240363	6298.137687	1663686495.674	0	899	2.6786071261	2.7328003548	528.53642289	541.51479504	2.1907487612	726.17963374	28.315973282	-1.1783196926	28.421983719	19.181413651	42.359047553	-71.111897913	1	54464.468459	170.91892451
11948	2022-09-20	15:08:16.607	262.42241443	6298.137946	1663686496.607	0	899	2.6805326554	2.7328839995	528.53642289	541.0628475	2.1162262305	726.17595021	28.315973282	-1.3452458153	28.421983719	19.157899137	42.359046667	-71.111910424	1	54465.406796	170.35592233
11949	2022-09-20	15:08:17.529	262.42242512	6298.138203	1663686497.53	0	899	2.6805326554	2.7328839995	528.75185207	541.28338239	2.1162262305	726.16534262	28.315973282	-1.141422533	28.421983719	19.181175548	42.359047188	-71.111920939	1	54466.312625	169.81242485
11950	2022-09-20	15:08:18.474	262.42243605	6298.138465	1663686498.475	0	899	2.6749315383	2.7275067235	528.75185207	541.36364541	2.129464655	726.16432685	28.315973282	-1.1511345802	28.421983719	19.180158059	42.359048333	-71.111929301	1	54467.263479	169.2155646
11951	2022-09-20	15:08:19.377	262.42244649	6298.138716	1663686499.377	0	899	2.6749315383	2.7275067235	529.52347046	542.15366846	2.129464655	726.15673828	28.315973282	-1.1945961714	28.421983719	19.177453995	42.359048333	-71.111937252	1	54468.175542	168.7
11952	2022-09-20	15:08:20.293	262.42245711	6298.138971	1663686500.294	0	899	2.6927157545	2.7473799054	529.5290086	542.57621144	2.1980589904	726.16857304	28.317236427	-1.1750427816	28.421983719	19.173929012	42.359048196	-71.111940275	1	54469.082401	168.7
11953	2022-09-20	15:08:21.187	262.42246744	6298.139219	1663686501.187	0	899	2.6927221689	2.7473865065	527.48854937	540.48549031	2.1980612183	726.17029213	28.317499161	-1.1457666159	28.421983719	19.181055069	42.359046682	-71.111943303	1	54469.990844	168.7
11954	2022-09-20	15:08:22.081	262.42247779	6298.139467	1663686502.081	0	899	2.6953780784	2.7497765172	527.48854937	540.40920501	2.1854682012	726.16301439	28.317499161	-1.1448395907	28.421983719	19.180952413	42.359046667	-71.111944788	1	54470.872781	168.7
11955	2022-09-20	15:08:22.946	262.4224878	6298.139707	1663686502.946	0	899	2.6953780784	2.7497765172	528.65647765	541.6057413	2.1854682012	726.17327679	28.317499161	-1.3570382169	28.421983719	19.181137451	42.359045457	-71.111948629	1	54471.725838	168.7
11956	2022-09-20	15:08:23.829	262.42249803	6298.139953	1663686503.83	0	899	2.6851002332	2.7360490704	528.65647765	540.82792653	2.0571494718	726.18210061	28.317499161	-1.431500708	28.421983719	19.177927156	42.359045	-71.111961302	1	54472.61648	168.26846389
11957	2022-09-20	15:08:24.740	262.42250858	6298.140206	1663686504.741	0	899	2.6851002332	2.7360490704	529.98046452	542.18239603	2.0571494718	726.16796875	28.317499161	-1.2824895382	28.421983719	19.16917038	42.359045	-71.111974477	1	54473.526627	167.63136095
11958	2022-09-20	15:08:25.604	262.42251856	6298.140446	1663686505.604	0	899	2.6939335586	2.74669268	529.98742369	542.58324943	2.1219880788	726.15429485	28.319085064	-1.3312328525	28.421983719	19.172614584	42.35904564	-71.111985117	1	54474.383768	167.03136273
11959	2022-09-20	15:08:26.421	262.42252803	6298.140673	1663686506.422	0	899	2.693938801	2.7466980697	529.4837521	542.06761812	2.1219898358	726.16541538	28.319299698	-1.2304046154	28.421983719	19.181413651	42.359047006	-71.111995706	1	54475.203407	166.45761523
11960	2022-09-20	15:08:27.247	262.42253759	6298.140902	1663686507.248	0	899	2.6953351576	2.7487760363	529.4837521	542.2242364	2.1477794815	726.15543593	28.319299698	-1.2548517533	28.421983719	19.181027356	42.359048333	-71.112005473	1	54476.031536	165.87477111
11961	2022-09-20	15:08:28.085	262.42254729	6298.141135	1663686508.086	0	899	2.6953351576	2.7487760363	529.26369435	541.9988836	2.1477794815	726.17828369	28.319299698	-1.4354889393	28.421983719	19.178173065	42.359048333	-71.11201826	1	54476.884028	165.19277721
11962	2022-09-20	15:08:28.941	262.4225572	6298.141373	1663686508.942	0	899	2.6845406586	2.7384224372	529.26369435	542.15624116	2.1736866256	726.1550293	28.319299698	-1.2999625238	28.421983719	19.174395264	42.359048333	-71.112031141	1	54477.742743	164.65435435
11963	2022-09-20	15:08:29.851	262.42256772	6298.141625	1663686509.851	0	899	2.6845406586	2.7384224372	527.85578069	540.71403156	2.1736866256	726.14550781	28.319299698	-1.2287769318	28.421983719	19.172410965	42.359041997	-71.11204556	1	54478.633625	164.11982507
11964	2022-09-20	15:08:30.769	262.42257834	6298.14188	1663686510.769	0	899	2.6876237473	2.7407907265	527.86099586	540.53347189	2.1429970053	726.18300361	28.320492915	-1.1940787881	28.421983719	19.171628914	42.359042002	-71.112071846	1	54479.550356	163.23957274
11965	2022-09-20	15:08:31.645	262.4225885	6298.142124	1663686511.646	0	899	2.6876303662	2.7407975331	529.66428681	542.38006849	2.1429992509	726.17956543	28.320764542	-1.2238940001	28.421983719	19.148643494	42.35904929	-71.112103348	1	54480.428994	162.22810651
11966	2022-09-20	15:08:32.578	262.42259929	6298.142383	1663686512.579	0	899	2.6787724428	2.7319931839	529.66428681	542.43519983	2.152071821	726.16584748	28.320764542	-1.1826851778	28.421983719	19.172626735	42.359057401	-71.112138338	1	54481.360122	161.20386572
11967	2022-09-20	15:08:33.470	262.42260962	6298.142631	1663686513.471	0	899	2.6787724428	2.7319931839	527.48495959	540.20332612	2.152071821	726.19073486	28.320764542	-1.179947257	28.421983719	19.175292969	42.359063396	-71.112174942	1	54482.259369	160.21469428
11968	2022-09-20	15:08:34.308	262.42261931	6298.142863	1663686514.308	0	899	2.6984553704	2.7528807469	527.48495959	540.39714844	2.1840848116	726.17181639	28.320764542	-1.1690818592	28.421983719	19.177296215	42.359069062	-71.112206541	1	54483.087487	159.29501526
11969	2022-09-20	15:08:35.154	262.42262911	6298.143099	1663686515.155	0	899	2.6984553704	2.7528807469	532.61242184	545.65012472	2.1840848116	726.14727783	28.320764542	-1.1408835649	28.421983719	19.182495117	42.359076243	-71.112238135	1	54483.949135	158.26103764
11970	2022-09-20	15:08:36.058	262.42263956	6298.143349	1663686516.058	0	899	2.6883016486	2.7415677265	532.61995799	545.42737192	2.146382878	726.17184954	28.322473526	-1.4380974809	28.421983719	19.154973239	42.359093491	-71.112286267	1	54484.841223	156.93816568
11971	2022-09-20	15:08:36.951	262.42264991	6298.143598	1663686516.952	0	899	2.6883016486	2.7415677265	531.02849138	543.79763681	2.146382878	726.18227604	28.322473526	-1.4859461784	28.421983719	19.15080452	42.359100339	-71.112332948	1	54485.734469	155.59829659
11972	2022-09-20	15:08:37.881	262.42266067	6298.143856	1663686517.882	0	899	2.6930930872	2.7469324233	531.02849138	543.91257688	2.1652456514	726.1672339	28.322473526	-1.2444821407	28.421983719	19.172049466	42.359107304	-71.112382747	1	54486.676501	154.18524924
11973	2022-09-20	15:08:38.760	262.42267084	6298.1441	1663686518.761	0	899	2.6930930872	2.7469324233	530.24476644	543.1098368	2.1652456514	726.17407227	28.322473526	-1.2076174021	28.421983719	19.175292969	42.359116455	-71.112426741	1	54487.553254	152.87011834
11974	2022-09-20	15:08:39.625	262.42268086	6298.144341	1663686519.626	0	899	2.6987431583	2.7511936453	530.24476644	542.7502702	2.1061234354	726.18103755	28.322473526	-1.17935446	28.421983719	19.177595656	42.359125858	-71.11246929	1	54488.419125	151.5293998
11975	2022-09-20	15:08:40.540	262.42269145	6298.144595	1663686520.541	0	899	2.6987746688	2.7512260339	528.76581959	541.23650669	2.1061338985	726.16528927	28.323761327	-1.176692009	28.421983719	19.172404902	42.359134494	-71.112513034	1	54489.33925	150.09112426
11976	2022-09-20	15:08:41.414	262.42270155	6298.144837	1663686521.414	0	899	2.7053448341	2.7571922599	528.7680644	541.06457895	2.0773783566	726.16488627	28.324274063	-1.1560283236	28.421983719	19.167484536	42.359141356	-71.112548108	1	54490.203407	148.81523046
11977	2022-09-20	15:08:42.279	262.42271157	6298.145078	1663686522.28	0	899	2.7053448341	2.7571922599	530.43295429	542.76818589	2.0773783566	726.16755888	28.324274063	-1.1425112486	28.421983719	19.155845642	42.359147022	-71.112575468	1	54491.071142	147.60751503
11978	2022-09-20	15:08:43.243	262.42272273	6298.145346	1663686523.244	0	899	2.6918811469	2.7428557056	530.43295429	542.62059273	2.0530804544	726.17152334	28.324274063	-1.1425112486	28.421983719	19.159728499	42.35915191	-71.112604489	1	54492.036489	146.3525641
11979	2022-09-20	15:08:44.233	262.42273418	6298.14562	1663686524.233	0	899	2.6918811469	2.7428557056	531.66650276	543.88248417	2.0530804544	726.16893723	28.324274063	-1.1610729781	28.421983719	19.16787553	42.359158415	-71.112635305	1	54493.012208	145.08413021
11980	2022-09-20	15:08:45.148	262.42274478	6298.145875	1663686525.149	0	899	2.6879571873	2.7436538707	531.67153458	545.04377493	2.2426188492	726.16756535	28.325417159	-1.1907372404	28.421983719	19.178292432	42.359164627	-71.112658601	1	54493.944049	143.87273652
11981	2022-09-20	15:08:46.019	262.42275486	6298.146117	1663686526.02	0	899	2.6879709782	2.7436680715	530.08211862	543.4144129	2.2426237449	726.1629093	28.325983047	-1.1815749407	28.421983719	19.178173065	42.359170365	-71.112680118	1	54494.804734	142.75384615
11982	2022-09-20	15:08:46.930	262.42276541	6298.14637	1663686526.931	0	899	2.6958100527	2.7483638121	530.08211862	542.62218661	2.1124431108	726.14678995	28.325983047	-1.1818013073	28.421983719	19.178173065	42.359177614	-71.112700464	1	54495.713714	141.57217217
11983	2022-09-20	15:08:47.805	262.42277552	6298.146613	1663686527.805	0	899	2.6958100527	2.7483638121	528.9167314	541.42923001	2.1124431108	726.16840206	28.325983047	-1.1858327405	28.421983719	19.179337318	42.359185892	-71.112720414	1	54496.589178	140.49298597
11984	2022-09-20	15:08:48.664	262.42278546	6298.146851	1663686528.664	0	899	2.6923433064	2.7453160759	528.9167314	541.54570985	2.1316494201	726.19233431	28.325983047	-1.1897132397	28.421983719	19.181055069	42.359192999	-71.112738248	1	54497.4499	139.46012024
11985	2022-09-20	15:08:49.520	262.42279538	6298.147089	1663686529.521	0	899	2.6923433064	2.7453160759	529.85531477	542.50670383	2.1316494201	726.1865101	28.325983047	-1.2445576286	28.421983719	19.17903261	42.359198162	-71.11275232	1	54498.299029	138.44116505
11986	2022-09-20	15:08:50.486	262.42280656	6298.147357	1663686530.487	0	899	2.6836852964	2.7378602169	529.86126409	542.84303862	2.1859612891	726.17518666	28.32733916	-1.2273756645	28.421983719	19.177062811	42.359202928	-71.112763769	1	54499.252327	137.32244054
11987	2022-09-20	15:08:51.404	262.42281719	6298.147612	1663686531.405	0	899	2.6836931397	2.7378682874	529.20006182	542.16565319	2.1859640075	726.17750357	28.327661514	-1.1457666159	28.421983719	19.182855606	42.359207317	-71.112771627	1	54500.195195	136.32432432
11988	2022-09-20	15:08:52.326	262.42282786	6298.147869	1663686532.327	0	899	2.6879566127	2.7401862826	529.20006182	541.67824521	2.1056813386	726.17936373	28.327661514	-1.1462300945	28.421983719	19.182240215	42.35921	-71.112779319	1	54501.118236	135.46993988
11989	2022-09-20	15:08:53.200	262.42283796	6298.148111	1663686533.2	0	899	2.6879566127	2.7401862826	528.66354499	541.12907767	2.1056813386	726.1665326	28.327661514	-1.1464025516	28.421983719	19.180255309	42.35921	-71.112786608	1	54501.992986	134.50771543
11990	2022-09-20	15:08:54.125	262.42284868	6298.148368	1663686534.126	0	899	2.6862843585	2.7396977269	528.66354499	541.42073361	2.153787102	726.16690205	28.327661514	-1.1587016132	28.421983719	19.180689048	42.359213069	-71.112795875	1	54502.920842	133.57915832
11991	2022-09-20	15:08:55.000	262.4228588	6298.148611	1663686535	0	899	2.6863117459	2.7397258951	530.15255533	542.94573212	2.1537964453	726.16065949	28.328786016	-1.1540988889	28.421983719	19.182285031	42.359215986	-71.112805951	1	54503.795796	132.62462462
11992	2022-09-20	15:08:55.884	262.42286904	6298.148857	1663686535.885	0	899	2.6888112754	2.7429092953	530.15458506	543.10019932	2.1788401914	726.16170396	28.329248428	-1.1570739296	28.421983719	19.18134995	42.359217786	-71.112812811	1	54504.671598	131.72840237
11993	2022-09-20	15:08:56.776	262.42287936	6298.149105	1663686536.777	0	899	2.6888112754	2.7429092953	531.21201666	544.18345188	2.1788401914	726.1677715	28.329248428	-1.1762392837	28.421983719	19.17965606	42.359218333	-71.112818854	1	54505.578077	130.82192347
11994	2022-09-20	15:08:57.621	262.42288914	6298.149339	1663686537.622	0	899	2.6945860594	2.7488346267	531.21201666	544.19170777	2.1801938748	726.17371454	28.329248428	-1.1567397694	28.421983719	19.182998089	42.359218333	-71.11282454	1	54506.430966	129.92593688
11995	2022-09-20	15:08:58.516	262.42289949	6298.149588	1663686538.516	0	899	2.6945860594	2.7488346267	528.02470865	540.92652073	2.1801938748	726.16914499	28.329248428	-1.1772848865	28.421983719	19.182527441	42.359219392	-71.11283151	1	54507.317635	129.01412826
11996	2022-09-20	15:08:59.401	262.42290973	6298.149834	1663686539.401	0	899	2.7015332981	2.7534373561	528.02470865	540.33481604	2.0824834935	726.17071533	28.329248428	-1.16855371	28.421983719	19.176733017	42.359221667	-71.112839324	1	54508.198058	128.20194175
11997	2022-09-20	15:09:00.285	262.42291997	6298.150079	1663686540.285	0	899	2.7015685682	2.7534735977	529.08848926	541.42346722	2.0824950619	726.17534754	28.330688413	-1.1976143406	28.421983719	19.174317392	42.359221765	-71.112843432	1	54509.059003	127.34689725
11998	2022-09-20	15:09:01.183	262.42293036	6298.150329	1663686541.183	0	899	2.6838091591	2.7364583752	529.08980135	541.68552342	2.1254873189	726.17543161	28.33098793	-1.176692009	28.421983719	19.176012039	42.359223288	-71.112844954	1	54509.972533	126.52472024
11999	2022-09-20	15:09:02.071	262.42294064	6298.150575	1663686542.071	0	899	2.6838091591	2.7364583752	528.57850313	541.16205304	2.1254873189	726.16156289	28.33098793	-1.1705263166	28.421983719	19.176260323	42.359224749	-71.112849246	1	54510.849112	125.73579882
12000	2022-09-20	15:09:02.983	262.4229512	6298.150829	1663686542.984	0	899	2.689568903	2.7412726232	528.57850313	540.90859239	2.0836511887	726.18148016	28.33098793	-1.1408835649	28.421983719	19.177453995	42.35922369	-71.11285393	1	54511.785936	124.8926577
12001	2022-09-20	15:09:03.881	262.42296159	6298.151078	1663686543.881	0	899	2.689568903	2.7412726232	531.41352518	543.80974667	2.0836511887	726.17478084	28.33098793	-1.1424573518	28.421983719	19.182676745	42.359221065	-71.112859536	1	54512.680473	124.1556213
12002	2022-09-20	15:09:04.772	262.4229719	6298.151326	1663686544.772	0	899	2.701578856	2.7531830584	531.41770803	543.73484943	2.07064399	726.17242149	28.331938624	-1.1443221814	28.421983719	19.182053459	42.359220917	-71.112864419	1	54513.550485	123.45961165
12003	2022-09-20	15:09:05.661	262.4229822	6298.151573	1663686545.662	0	899	2.7015974292	2.7532021402	529.21653182	541.48269131	2.0706500473	726.1692036	28.332696915	-1.1703215459	28.421983719	19.174845778	42.359223139	-71.112868875	1	54514.441572	122.7467425
12004	2022-09-20	15:09:06.595	262.42299301	6298.151832	1663686546.596	0	899	2.7220575628	2.7750494505	529.21653182	541.71869797	2.1095708618	726.16400146	28.332696915	-1.2548193932	28.421983719	19.152244568	42.359224362	-71.112872943	1	54515.382896	122.07026239
12005	2022-09-20	15:09:07.486	262.42300332	6298.15208	1663686547.487	0	899	2.7220575628	2.7750494505	529.45109519	541.95880264	2.1095708618	726.16377753	28.332696915	-1.2208650073	28.421983719	19.160937341	42.359222452	-71.112875441	1	54516.264463	121.51487603
12006	2022-09-20	15:09:08.365	262.4230135	6298.152324	1663686548.366	0	899	2.7158787838	2.7691318254	529.45109519	542.0494095	2.1244975842	726.17348495	28.332696915	-1.1408835649	28.421983719	19.181427975	42.359219177	-71.112877216	1	54517.164694	120.884714
12007	2022-09-20	15:09:09.289	262.42302419	6298.152581	1663686549.29	0	899	2.7158787838	2.7691318254	529.3336643	541.92918433	2.1244975842	726.16003054	28.332696915	-1.1408835649	28.421983719	19.182495117	42.359214608	-71.112880261	1	54518.078411	120.24511202
12008	2022-09-20	15:09:10.209	262.42303483	6298.152836	1663686550.209	0	899	2.7089396342	2.7616999242	529.33486184	541.84548439	2.1105038132	726.15402889	28.332970158	-1.1481702904	28.421983719	19.181812994	42.359209932	-71.112883447	1	54519.013592	119.59320388
12009	2022-09-20	15:09:11.128	262.42304546	6298.153091	1663686551.128	0	899	2.7089718983	2.7617330894	529.26879978	541.77792587	2.110514509	726.17181396	28.334283829	-1.1832026243	28.421983719	19.178533554	42.359205471	-71.112890882	1	54519.905825	119.14708738
12010	2022-09-20	15:09:12.030	262.42305591	6298.153342	1663686552.031	0	899	2.7035104242	2.7594371027	529.26879978	542.55858443	2.2389994256	726.17325294	28.334283829	-1.1450443355	28.421983719	19.177126512	42.359203633	-71.1128944	1	54520.819939	119.1
12011	2022-09-20	15:09:12.973	262.42306683	6298.153604	1663686552.974	0	899	2.7035104242	2.7594371027	529.50362743	542.79930853	2.2389994256	726.16088867	28.334283829	-1.1343729496	28.421983719	19.176733017	42.359202054	-71.112896279	1	54521.767535	119.1
12012	2022-09-20	15:09:13.895	262.4230775	6298.15386	1663686553.896	0	899	2.7052002098	2.7603260028	529.50362743	542.59987694	2.2062256401	726.17704884	28.334283829	-1.1453893422	28.421983719	19.182652871	42.359200533	-71.112898935	1	54522.680473	119.1
12013	2022-09-20	15:09:14.753	262.42308742	6298.154098	1663686554.753	0	899	2.7052002098	2.7603260028	530.54701507	543.66907075	2.2062256401	726.15943757	28.334283829	-1.1413687168	28.421983719	19.170693038	42.359199096	-71.112901807	1	54523.542218	119.04577823
12014	2022-09-20	15:09:15.566	262.42309684	6298.154324	1663686555.567	0	899	2.7067277821	2.7621464888	530.55422376	543.7390055	2.2164867241	726.17811069	28.335924906	-1.1541312475	28.421983719	19.17955223	42.359198333	-71.112903941	1	54524.364729	119
12015	2022-09-20	15:09:16.414	262.42310666	6298.15456	1663686556.415	0	899	2.7067294485	2.7621482042	529.87584808	543.04377507	2.2164873047	726.16003418	28.335992813	-1.1783196926	28.421983719	19.177812576	42.359198333	-71.112905357	1	54525.214214	119
12016	2022-09-20	15:09:17.361	262.4231176	6298.154823	1663686557.361	0	899	2.7082017529	2.7620361559	529.87584808	542.65877024	2.1532080572	726.16201358	28.335992813	-1.1474481039	28.421983719	19.182168304	42.359198333	-71.112906931	1	54526.158777	119
12017	2022-09-20	15:09:18.332	262.42312885	6298.155092	1663686558.333	0	899	2.7082017529	2.7620361559	530.19129348	542.98182557	2.1532080572	726.18062728	28.335992813	-1.1392560005	28.421983719	19.181413651	42.359198333	-71.112908333	1	54527.121058	119
12018	2022-09-20	15:09:19.223	262.42313916	6298.15534	1663686559.223	0	899	2.7034969697	2.7597161711	530.19129348	543.57424492	2.2504828557	726.18607598	28.335992813	-1.1420154666	28.421983719	19.180498527	42.359198333	-71.112908333	1	54528.025267	119
12019	2022-09-20	15:09:20.122	262.42314957	6298.15559	1663686560.123	0	899	2.7035028546	2.7597222316	531.0670288	544.47209805	2.2504849403	726.18625222	28.336232912	-1.1509837228	28.421983719	19.178309977	42.359198333	-71.112908333	1	54528.899903	119
12020	2022-09-20	15:09:21.081	262.42316066	6298.155856	1663686561.081	0	899	2.7003840048	2.7569524576	531.07321899	544.5776922	2.2667335805	726.15707135	28.337640762	-1.2031332854	28.421983719	19.172771454	42.359199783	-71.112908333	1	54529.869786	119
12021	2022-09-20	15:09:22.019	262.42317153	6298.156117	1663686562.02	0	899	2.7003840048	2.7569524576	528.57036598	542.01119503	2.2667335805	726.16367446	28.337640762	-1.2499364614	28.421983719	19.182134628	42.3592	-71.112906979	1	54530.812625	118.91873747
12022	2022-09-20	15:09:22.913	262.42318186	6298.156365	1663686562.913	0	899	2.6925462578	2.7472159846	528.57036598	541.59610608	2.198414366	726.17441261	28.337640762	-1.2495591877	28.421983719	19.182146565	42.35920116	-71.112905506	1	54531.696252	118.9
12023	2022-09-20	15:09:23.812	262.42319228	6298.156615	1663686563.813	0	899	2.6925462578	2.7472159846	529.69360056	542.74702092	2.198414366	726.1749308	28.337640762	-1.2113793007	28.421983719	19.1816935	42.35920267	-71.112903996	1	54532.602238	118.9
12024	2022-09-20	15:09:24.724	262.42320284	6298.156868	1663686564.725	0	899	2.689510218	2.7419082737	529.69844002	542.22153838	2.11114326	726.16846512	28.338744246	-1.1725743085	28.421983719	19.178361084	42.359204203	-71.112901595	1	54533.521522	118.9
12025	2022-09-20	15:09:25.688	262.42321399	6298.157136	1663686565.689	0	899	2.6895220058	2.7419203908	530.87101968	543.42186407	2.1111471972	726.16650391	28.339227676	-1.1864578724	28.421983719	19.177812576	42.359205799	-71.112899201	1	54534.47929	118.9
12026	2022-09-20	15:09:26.566	262.42322416	6298.15738	1663686566.567	0	899	2.6833653527	2.7387279433	530.87101968	544.16549771	2.2331760742	726.15393875	28.339227676	-1.1594668698	28.421983719	19.180627697	42.359206667	-71.112897749	1	54535.350701	118.9
12027	2022-09-20	15:09:27.421	262.42323404	6298.157617	1663686567.421	0	899	2.6833653527	2.7387279433	529.47587198	542.73541165	2.2331760742	726.15874436	28.339227676	-1.188085556	28.421983719	19.176372528	42.359207011	-71.112896323	1	54536.206413	118.9
12028	2022-09-20	15:09:28.357	262.42324487	6298.157877	1663686568.357	0	899	2.693246446	2.747492248	529.47587198	542.41894144	2.1811478884	726.16514456	28.339227676	-1.3211112165	28.421983719	19.158836857	42.359208333	-71.112894756	1	54537.14649	118.9
12029	2022-09-20	15:09:29.263	262.42325537	6298.158129	1663686569.264	0	899	2.693246446	2.747492248	529.09959991	542.03347138	2.1811478884	726.1705589	28.339227676	-1.3539876819	28.421983719	19.153211025	42.359208333	-71.112893333	1	54538.066019	118.9
12030	2022-09-20	15:09:30.144	262.42326556	6298.158373	1663686570.144	0	899	2.7088509606	2.7639407887	529.10534589	542.1654703	2.2019027689	726.16840448	28.340539326	-1.1390511666	28.421983719	19.181944058	42.359208333	-71.112893333	1	54538.920388	118.9
12031	2022-09-20	15:09:31.006	262.42327554	6298.158613	1663686571.007	0	899	2.7088599692	2.7639500602	529.63462823	542.70783609	2.2019058848	726.1757857	28.340906143	-1.1606526122	28.421983719	19.179311386	42.359208333	-71.112893333	1	54539.807653	118.81923475
12032	2022-09-20	15:09:31.891	262.42328578	6298.158859	1663686571.891	0	899	2.7127930661	2.7684411719	529.63462823	542.82159712	2.2206010526	726.18636943	28.340906143	-1.1717120433	28.421983719	19.178295135	42.359208333	-71.112893333	1	54540.67767	118.8
12033	2022-09-20	15:09:32.809	262.42329641	6298.159114	1663686572.81	0	899	2.7127930661	2.7684411719	530.60714486	543.81832771	2.2206010526	726.16624319	28.340906143	-1.1762069764	28.421983719	19.182137016	42.359208333	-71.112893333	1	54541.607032	118.8
12034	2022-09-20	15:09:33.674	262.42330641	6298.159354	1663686573.674	0	899	2.7160591587	2.7693618374	530.60714486	543.24394159	2.126301208	726.16349459	28.340906143	-1.245452329	28.421983719	19.181524403	42.359208333	-71.112892538	1	54542.477318	118.8
12035	2022-09-20	15:09:34.559	262.42331666	6298.1596	1663686574.559	0	899	2.7160591587	2.7693618374	531.41760145	544.07369979	2.126301208	726.16711426	28.340906143	-1.4322336912	28.421983719	19.178533554	42.359208917	-71.112891667	1	54543.350099	118.8
12036	2022-09-20	15:09:35.477	262.42332729	6298.159855	1663686575.478	0	899	2.7184997434	2.7737651271	531.42442341	544.53686508	2.2010958787	726.16488951	28.342456679	-1.1889263905	28.421983719	19.180555659	42.35921	-71.112891232	1	54544.260521	118.8
12037	2022-09-20	15:09:36.316	262.423337	6298.160088	1663686576.317	0	899	2.7185036486	2.7737691461	532.93193821	546.08158476	2.2010972242	726.16485596	28.342615128	-1.1392560005	28.421983719	19.182134628	42.35921	-71.112889862	1	54545.082991	118.8
12038	2022-09-20	15:09:37.171	262.4233469	6298.160326	1663686577.172	0	899	2.7160164009	2.7721910532	532.93193821	546.31113575	2.2385803683	726.18678981	28.342615128	-1.1964286621	28.421983719	19.173701571	42.35921	-71.112888691	1	54545.785538	118.8
12039	2022-09-20	15:09:38.072	262.42335731	6298.160576	1663686578.072	0	899	2.7160164009	2.7721910532	529.39165663	542.68197579	2.2385803683	726.17788029	28.342615128	-1.1720354099	28.421983719	19.160461476	42.35921099	-71.112887344	1	54546.593866	118.8
12040	2022-09-20	15:09:39.016	262.42336824	6298.160838	1663686579.016	0	899	2.7091643785	2.7637160534	529.39165663	542.32915773	2.1805704541	726.16466517	28.342615128	-1.1446132155	28.421983719	19.179596857	42.359211667	-71.112886667	1	54547.550489	118.74495114
12041	2022-09-20	15:09:39.924	262.42337876	6298.16109	1663686579.925	0	899	2.7091643785	2.7637160534	531.17498784	544.15607075	2.1805704541	726.15783853	28.342615128	-1.1441389322	28.421983719	19.181774139	42.359211667	-71.112885853	1	54548.488166	118.7
12042	2022-09-20	15:09:40.868	262.42338969	6298.161352	1663686580.869	0	899	2.7078759907	2.7637391559	531.18277193	544.48383195	2.2329754218	726.15558589	28.344385147	-1.155004304	28.421983719	19.180822549	42.359211667	-71.112883559	1	54549.43235	118.7
12043	2022-09-20	15:09:41.792	262.42340037	6298.161609	1663686581.792	0	899	2.7078759907	2.7637391559	530.07529569	543.348624	2.2329754218	726.15245733	28.344385147	-1.2417981625	28.421983719	19.174211502	42.359211667	-71.112881075	1	54550.354713	118.7
12044	2022-09-20	15:09:42.697	262.42341084	6298.16186	1663686582.697	0	899	2.7056960152	2.7601104535	530.07529569	543.01341111	2.1779261191	726.17051202	28.344385147	-1.4902363455	28.421983719	19.16682789	42.359211667	-71.112879598	1	54551.241241	118.7
12045	2022-09-20	15:09:43.578	262.42342104	6298.162105	1663686583.578	0	899	2.7056960152	2.7601104535	530.51331501	543.46212163	2.1779261191	726.18578091	28.344385147	-1.1846469988	28.421983719	19.178848544	42.359211667	-71.112878128	1	54552.123246	118.7
12046	2022-09-20	15:09:44.502	262.42343174	6298.162362	1663686584.502	0	899	2.7167683322	2.7691316382	530.51331501	542.92106183	2.0890022677	726.18158363	28.344385147	-1.1343729496	28.421983719	19.178533554	42.359211667	-71.112876503	1	54553.049098	118.7
12047	2022-09-20	15:09:45.378	262.42344189	6298.162605	1663686585.379	0	899	2.7167759833	2.7691395007	529.89628441	542.28961521	2.0890047711	726.18269884	28.34469578	-1.1362485357	28.421983719	19.179086685	42.359211667	-71.112873574	1	54553.927856	118.7
12048	2022-09-20	15:09:46.259	262.42345208	6298.16285	1663686586.26	0	899	2.7160221917	2.7735448854	529.90201763	543.52577619	2.2911813815	726.16948614	28.346002579	-1.1445700988	28.421983719	19.1814232	42.359211667	-71.112871984	1	54554.80981	118.7
12049	2022-09-20	15:09:47.217	262.42346316	6298.163116	1663686587.217	0	899	2.7160221917	2.7735448854	529.82432774	543.44608889	2.2911813815	726.1735658	28.346002579	-1.176692009	28.421983719	19.182134628	42.359211667	-71.112869145	1	54555.75641	118.7
12050	2022-09-20	15:09:48.124	262.42347366	6298.163368	1663686588.124	0	899	2.7196647743	2.7742369156	529.82432774	542.72706048	2.1731159703	726.17402497	28.346002579	-1.1730702097	28.421983719	19.181934268	42.359210548	-71.112866095	1	54556.671414	118.6328586
12051	2022-09-20	15:09:48.980	262.42348358	6298.163606	1663686588.981	0	899	2.7196647743	2.7742369156	530.46582298	543.38417795	2.1731159703	726.16855525	28.346002579	-1.1376283169	28.421983719	19.179973602	42.35921	-71.112863216	1	54557.53507	118.6
12052	2022-09-20	15:09:49.914	262.42349439	6298.163865	1663686589.915	0	899	2.7111808745	2.7635878513	530.4706942	542.91352719	2.0949385444	726.15767564	28.347111721	-1.4575539409	28.421983719	19.170625118	42.35920925	-71.112860917	1	54558.449761	118.6
12053	2022-09-20	15:09:50.821	262.42350487	6298.164117	1663686590.821	0	899	2.7111903676	2.7635976076	531.34729396	543.81070766	2.0949416658	726.15661621	28.34749794	-1.5689566135	28.421983719	19.167369843	42.359207789	-71.112858912	1	54559.32643	118.6
12054	2022-09-20	15:09:51.743	262.42351554	6298.164373	1663686591.743	0	899	2.7025121681	2.7568578682	531.34729396	544.3153283	2.1777411904	726.15920313	28.34749794	-1.2474787867	28.421983719	19.178970564	42.359206274	-71.112856274	1	54560.2357	118.6
12055	2022-09-20	15:09:52.648	262.42352602	6298.164624	1663686592.648	0	899	2.7025121681	2.7568578682	529.06636228	541.97872833	2.1777411904	726.15738825	28.34749794	-1.1603292187	28.421983719	19.172311379	42.359204776	-71.112854776	1	54561.134298	118.6
12056	2022-09-20	15:09:53.555	262.42353652	6298.164876	1663686593.555	0	899	2.6981474894	2.7514454521	529.06636228	541.74932922	2.1399575397	726.15586722	28.34749794	-1.1425112486	28.421983719	19.165490473	42.359203095	-71.112853214	1	54562.071355	118.6
12057	2022-09-20	15:09:54.434	262.4235467	6298.165121	1663686594.435	0	899	2.6981474894	2.7514454521	530.92691804	543.65448689	2.1399575397	726.16135715	28.34749794	-1.1425112486	28.421983719	19.16232872	42.359200062	-71.112851698	1	54562.981386	118.6
12058	2022-09-20	15:09:55.355	262.42355735	6298.165376	1663686595.355	0	899	2.7060704234	2.7607663235	530.92970398	543.95417877	2.188671486	726.16453866	28.348131736	-1.1413040043	28.421983719	19.159256651	42.359198494	-71.11285016	1	54563.903808	118.6
12059	2022-09-20	15:09:56.239	262.42356758	6298.165622	1663686596.239	0	899	2.7060968013	2.7607934661	531.02629738	544.05319711	2.1886805646	726.17076141	28.349206924	-1.2099133556	28.421983719	19.168855983	42.35919582	-71.11285	1	54564.754067	118.22296651
12060	2022-09-20	15:09:57.119	262.42357778	6298.165867	1663686597.12	0	899	2.7099206744	2.7636898884	531.02629738	543.8132465	2.1493138284	726.16918258	28.349206924	-1.4473028862	28.421983719	19.171839594	42.359196058	-71.112859522	1	54565.634791	118.03652085
12061	2022-09-20	15:09:57.980	262.42358773	6298.166106	1663686597.98	0	899	2.7099206744	2.7636898884	529.49011205	542.2400703	2.1493138284	726.15813643	28.349206924	-1.3962204219	28.421983719	19.174378932	42.359195803	-71.112871908	1	54566.518097	117.89638056
12062	2022-09-20	15:09:58.859	262.42359792	6298.16635	1663686598.86	0	899	2.7170428887	2.7704090703	529.49011205	542.11080108	2.1280296943	726.16132602	28.349206924	-1.3922321339	28.421983719	19.176510994	42.359193699	-71.112884837	1	54567.390198	117.76098021
12063	2022-09-20	15:09:59.785	262.42360862	6298.166607	1663686599.785	0	899	2.7170460649	2.7704123359	531.28584036	543.94933801	2.1280307529	726.17239521	28.349335866	-1.5831634927	28.421983719	19.176759278	42.359191172	-71.11289599	1	54568.297009	117.58119658
12064	2022-09-20	15:10:00.694	262.42361916	6298.16686	1663686600.695	0	899	2.7220882559	2.7798144792	531.29305879	544.97044335	2.294102335	726.16192627	28.350976944	-1.1425112486	28.421983719	19.177093506	42.35918958	-71.112899174	1	54569.252252	117.22432432
12065	2022-09-20	15:10:01.582	262.42362942	6298.167106	1663686601.582	0	899	2.7220882559	2.7798144792	527.86132246	541.45036184	2.294102335	726.16183734	28.350976944	-1.1643929347	28.421983719	19.178071559	42.359186697	-71.112903537	1	54570.140281	116.98597194
12066	2022-09-20	15:10:02.459	262.42363957	6298.16735	1663686602.459	0	899	2.7178934904	2.7752169334	527.86132246	541.37604528	2.2818694063	726.14855634	28.350976944	-1.1376283169	28.421983719	19.182495117	42.359176413	-71.112915317	1	54571.019038	116.89809619
12067	2022-09-20	15:10:03.318	262.42364951	6298.167588	1663686603.318	0	899	2.7178934904	2.7752169334	530.11374977	543.68614101	2.2818694063	726.15295653	28.350976944	-1.1376283169	28.421983719	19.182495117	42.359164937	-71.112929663	1	54571.87976	116.81202405
12068	2022-09-20	15:10:04.255	262.42366036	6298.167849	1663686604.255	0	899	2.7360984743	2.7899221621	530.11389347	542.76910056	2.1312618881	726.14297425	28.351009685	-1.1387601286	28.421983719	19.182495117	42.359155401	-71.112939599	1	54572.793204	116.64135922
12069	2022-09-20	15:10:05.200	262.42367131	6298.168111	1663686605.201	0	899	2.7361385405	2.7899633585	529.6117835	542.25508458	2.1312751687	726.17676307	28.352624893	-1.1945961714	28.421983719	19.182495117	42.359153333	-71.112952852	1	54573.745677	116.52543235
12070	2022-09-20	15:10:06.132	262.42368209	6298.16837	1663686606.133	0	899	2.7200538773	2.7735754113	529.6117835	542.25819993	2.1317880747	726.16058552	28.352624893	-1.191491772	28.421983719	19.1823878	42.359153333	-71.112969195	1	54574.683367	116.36332665
12071	2022-09-20	15:10:06.997	262.42369211	6298.168611	1663686606.998	0	899	2.7200538773	2.7735754113	531.50965556	544.20139062	2.1317880747	726.17818992	28.352624893	-1.140312299	28.421983719	19.179842943	42.359152403	-71.112984308	1	54575.558494	116.24415056
12072	2022-09-20	15:10:07.894	262.42370248	6298.168859	1663686607.894	0	899	2.7255652069	2.7794834161	531.50965556	544.26988412	2.1430229742	726.17004112	28.352624893	-1.1405278823	28.421983719	19.179675765	42.359150907	-71.11300002	1	54576.455621	116.15443787
12073	2022-09-20	15:10:08.795	262.42371291	6298.16911	1663686608.795	0	899	2.7255652069	2.7794834161	530.6154934	543.35425533	2.1430229742	726.16544772	28.352624893	-1.1425112486	28.421983719	19.180963794	42.359149408	-71.113015326	1	54577.355036	116.06449644
12074	2022-09-20	15:10:09.673	262.42372307	6298.169354	1663686609.673	0	899	2.7229302334	2.7782801999	530.6197604	543.71104459	2.2008820756	726.16751644	28.353596201	-1.1540233963	28.421983719	19.18207017	42.359147531	-71.113028208	1	54578.240631	115.97593688
12075	2022-09-20	15:10:10.625	262.42373409	6298.169618	1663686610.625	0	899	2.7229469369	2.7782973904	531.1047843	544.20806989	2.2008878209	726.17220968	28.354272842	-1.1537754638	28.421983719	19.182055846	42.359144402	-71.113040427	1	54579.179487	115.88205128
12076	2022-09-20	15:10:11.516	262.42374441	6298.169866	1663686611.517	0	899	2.7211696677	2.7767027829	531.1047843	544.26011989	2.2094190598	726.16967086	28.354272842	-1.1408835649	28.421983719	19.182495117	42.359141361	-71.113050509	1	54580.061038	115.79389624
12077	2022-09-20	15:10:12.450	262.42375521	6298.170125	1663686612.45	0	899	2.7211696677	2.7767027829	531.06807737	544.22250373	2.2094190598	726.16234422	28.354272842	-1.1879454409	28.421983719	19.181965127	42.359136761	-71.113058412	1	54581.009434	115.6990566
12078	2022-09-20	15:10:13.322	262.42376531	6298.170367	1663686613.323	0	899	2.7215435132	2.7782180772	531.06807737	544.49221216	2.2536024681	726.16718459	28.354272842	-1.1969029722	28.421983719	19.178924194	42.359144997	-71.113065275	1	54581.833019	115.61669811
12079	2022-09-20	15:10:14.243	262.42377596	6298.170623	1663686614.243	0	899	2.7215435132	2.7782180772	531.03639073	544.45972455	2.2536024681	726.15755963	28.354272842	-1.1621293556	28.421983719	19.180298142	42.359153994	-71.11307033	1	54582.732742	115.6
12080	2022-09-20	15:10:15.239	262.42378749	6298.1709	1663686615.239	0	899	2.7146514442	2.7686516664	531.03910079	543.8590518	2.1546795133	726.15957298	28.354889257	-1.1405386735	28.421983719	19.181698515	42.359159125	-71.113077813	1	54583.737538	115.52624619
12081	2022-09-20	15:10:16.151	262.42379804	6298.171153	1663686616.151	0	899	2.7146738267	2.7686746874	530.07745261	542.87423421	2.1546870734	726.16675047	28.355798721	-1.1401074793	28.421983719	19.17913471	42.35916	-71.113085823	1	54584.698718	115.5
12082	2022-09-20	15:10:17.017	262.42380808	6298.171394	1663686617.018	0	899	2.7142160349	2.7685429216	530.07745261	542.95399816	2.1677989967	726.16980627	28.355798721	-1.1542713192	28.421983719	19.177889653	42.35916	-71.113092009	1	54585.551367	115.44486334
12083	2022-09-20	15:10:17.895	262.42381824	6298.171638	1663686617.896	0	899	2.7142160349	2.7685429216	529.76594516	542.63492362	2.1677989967	726.16500794	28.355798721	-1.1500243651	28.421983719	19.178986404	42.359153184	-71.113100453	1	54586.408952	115.4
12084	2022-09-20	15:10:18.788	262.42382856	6298.171886	1663686618.788	0	899	2.7332186954	2.7873377849	529.76594516	542.49599765	2.1449458564	726.18189325	28.355798721	-1.1376283169	28.421983719	19.179973602	42.359139115	-71.113111497	1	54587.316378	115.4
12085	2022-09-20	15:10:19.706	262.42383919	6298.172141	1663686619.706	0	899	2.7332189758	2.7873380733	528.54297571	541.24364133	2.14494595	726.16541497	28.355810039	-1.1450336224	28.421983719	19.175524048	42.359130392	-71.113119118	1	54588.235407	115.37645933
12086	2022-09-20	15:10:20.663	262.42385027	6298.172406	1663686620.663	0	899	2.7253317019	2.781169436	528.55040474	541.69440211	2.2179706435	726.15003735	28.357507706	-1.3037567683	28.421983719	19.172001921	42.359131399	-71.113122738	1	54589.160732	115.28392675
12087	2022-09-20	15:10:21.568	262.42386074	6298.172658	1663686621.568	0	899	2.7253317019	2.781169436	531.08111644	544.28804757	2.2179706435	726.147313	28.357507706	-1.1696100938	28.421983719	19.181843903	42.359129448	-71.113129161	1	54590.08273	115.19172699
12088	2022-09-20	15:10:22.480	262.4238713	6298.172911	1663686622.48	0	899	2.7140199353	2.7678819853	531.08111644	543.87212795	2.1497638948	726.14318848	28.357507706	-1.2466810942	28.421983719	19.177812576	42.359123206	-71.113138545	1	54591.025432	115.1
12089	2022-09-20	15:10:23.394	262.42388188	6298.173165	1663686623.394	0	899	2.7140199353	2.7678819853	532.4186827	545.24190929	2.1497638948	726.15376494	28.357507706	-1.165869727	28.421983719	19.182371076	42.359118557	-71.113146294	1	54591.955239	115.1
12090	2022-09-20	15:10:24.302	262.4238924	6298.173417	1663686624.303	0	899	2.7190836248	2.7771999288	532.4186827	546.23339569	2.3117789021	726.16565669	28.357507706	-1.1787615533	28.421983719	19.179823061	42.359109666	-71.113152445	1	54592.866733	115.01332665
12091	2022-09-20	15:10:25.220	262.42390301	6298.173672	1663686625.22	0	899	2.7191257527	2.7772433484	530.45234563	544.216131	2.3117941442	726.14440918	28.35921669	-1.1392560005	28.421983719	19.182495117	42.359104528	-71.113158408	1	54593.761165	114.9238835
12092	2022-09-20	15:10:26.135	262.42391361	6298.173927	1663686626.136	0	899	2.7299173817	2.787268742	530.45234563	543.97993899	2.2731093802	726.15801638	28.35921669	-1.1396656013	28.421983719	19.181905923	42.359098858	-71.113165595	1	54594.671343	114.83286573
12093	2022-09-20	15:10:27.075	262.42392449	6298.174188	1663686627.076	0	899	2.7299173817	2.787268742	531.03711981	544.57962609	2.2731093802	726.14951956	28.35921669	-1.1558882061	28.421983719	19.177986852	42.359091478	-71.113171446	1	54595.622584	114.73774161
12094	2022-09-20	15:10:28.000	262.42393519	6298.174444	1663686628	0	899	2.7225797969	2.7772522148	531.03711981	543.97932038	2.1747453636	726.15784176	28.35921669	-1.1932380326	28.421983719	19.179060374	42.359081869	-71.113176104	1	54596.554108	114.7
12095	2022-09-20	15:10:28.917	262.4239458	6298.174699	1663686628.917	0	899	2.7225797969	2.7772522148	529.81019954	542.72249815	2.1747453636	726.15793635	28.35921669	-1.2824895382	28.421983719	19.182495117	42.359071865	-71.113182335	1	54597.480163	114.65198372
12096	2022-09-20	15:10:29.831	262.42395638	6298.174953	1663686629.831	0	899	2.7271193508	2.7837053619	529.81248317	543.15640521	2.2456458586	726.14239138	28.359737308	-1.2061298825	28.421983719	19.180191267	42.359062629	-71.113189359	1	54598.403808	114.6
12097	2022-09-20	15:10:30.709	262.42396654	6298.175197	1663686630.709	0	899	2.7271487315	2.7837356169	529.84503922	543.18984394	2.2456561543	726.16671207	28.360925674	-1.1470492778	28.421983719	19.179654418	42.359057597	-71.113192868	1	54599.279093	114.57209073
12098	2022-09-20	15:10:31.608	262.42397694	6298.175447	1663686631.608	0	899	2.7378825967	2.7927478934	529.84503922	542.73120058	2.1703084139	726.16514699	28.360925674	-1.1408835649	28.421983719	19.182134628	42.359060552	-71.113192219	1	54600.16568	114.48343195
12099	2022-09-20	15:10:32.573	262.42398812	6298.175715	1663686632.574	0	899	2.7378825967	2.7927478934	531.11489178	544.03193674	2.1703084139	726.15523585	28.360925674	-1.1614610194	28.421983719	19.175512579	42.359062533	-71.113196001	1	54601.12012	114.4
12100	2022-09-20	15:10:33.436	262.4239981	6298.175954	1663686633.436	0	899	2.749678395	2.8054331331	531.11489178	544.18567897	2.1955195732	726.14370546	28.360925674	-1.1457666159	28.421983719	19.175292969	42.35905678	-71.113203192	1	54601.982983	114.4
12101	2022-09-20	15:10:34.311	262.42400823	6298.176198	1663686634.311	0	899	2.749678395	2.8054331331	531.94856613	545.03987012	2.1955195732	726.14494556	28.360925674	-1.1475775155	28.421983719	19.175459906	42.359048456	-71.113207439	1	54602.821053	114.89263158
12102	2022-09-20	15:10:35.203	262.42401856	6298.176446	1663686635.204	0	899	2.7431746041	2.7987656046	531.9516982	545.03554854	2.1942869328	726.15742947	28.361636875	-1.1997055549	28.421983719	19.180210114	42.359040772	-71.11321187	1	54603.707415	115.35370741
12103	2022-09-20	15:10:36.134	262.42402934	6298.176704	1663686636.135	0	899	2.7431956233	2.7987872347	530.68320253	543.73589664	2.1942940879	726.17782734	28.362482071	-1.1823510745	28.421983719	19.182084494	42.359030981	-71.113216484	1	54604.630178	116.00414201
12104	2022-09-20	15:10:37.003	262.42403939	6298.176945	1663686637.003	0	899	2.7381708962	2.794498406	530.68320253	543.93380149	2.2267534821	726.17764666	28.362482071	-1.1990048522	28.421983719	19.175881986	42.359020422	-71.113222794	1	54605.535288	116.67470141
12105	2022-09-20	15:10:37.884	262.42404959	6298.17719	1663686637.885	0	899	2.7381708962	2.794498406	532.18024514	545.46822367	2.2267534821	726.15952205	28.362482071	-1.1677668568	28.421983719	19.176744992	42.359009374	-71.113230183	1	54606.421933	117.25315985
12106	2022-09-20	15:10:38.809	262.4240603	6298.177447	1663686638.81	0	899	2.7391206174	2.7963516206	532.18024514	545.67759414	2.2609712178	726.14663555	28.362482071	-1.1547995427	28.421983719	19.18020016	42.358998925	-71.113238838	1	54607.32899	117.6
12107	2022-09-20	15:10:39.723	262.42407087	6298.177701	1663686639.723	0	899	2.7391206174	2.7963516206	531.70631175	545.19164068	2.2609712178	726.16022577	28.362482071	-1.1832026243	28.421983719	19.178173065	42.358990909	-71.113249576	1	54608.290927	117.6
12108	2022-09-20	15:10:40.638	262.42408147	6298.177955	1663686640.639	0	899	2.7524094096	2.8066768516	531.71031959	544.43256619	2.1360056254	726.15519179	28.363392546	-1.1685429606	28.421983719	19.179795385	42.358983451	-71.113257906	1	54609.185849	117.58141509
12109	2022-09-20	15:10:41.487	262.4240913	6298.178191	1663686641.488	0	899	2.7524270501	2.8066949908	532.18808656	544.92180027	2.1360114512	726.13333069	28.364099503	-1.1571601629	28.421983719	19.181055069	42.358976777	-71.113263245	1	54609.986792	117.50132075
12110	2022-09-20	15:10:42.338	262.42410115	6298.178427	1663686642.339	0	899	2.7603260116	2.8176495638	532.18808656	545.60324599	2.2475096804	726.14930088	28.364099503	-1.1508004326	28.421983719	19.176833942	42.358968288	-71.113267523	1	54610.837838	117.41621622
12111	2022-09-20	15:10:43.270	262.42411193	6298.178686	1663686643.271	0	899	2.7603260116	2.8176495638	529.71996438	543.07290849	2.2475096804	726.16693277	28.364099503	-1.1604908863	28.421983719	19.17560945	42.35895605	-71.113268333	1	54611.796277	117.4
12112	2022-09-20	15:10:44.164	262.42412227	6298.178934	1663686644.164	0	899	2.7594883884	2.8147656514	529.71996438	542.59817107	2.1695004451	726.15762268	28.364099503	-1.1567182115	28.421983719	19.179704199	42.358949793	-71.113271874	1	54612.708037	117.32919634
12113	2022-09-20	15:10:45.076	262.42413284	6298.179188	1663686645.077	0	899	2.7595244125	2.8148027104	530.62013911	543.52030367	2.1695124978	726.16198165	28.365539488	-1.1446455828	28.421983719	19.181004606	42.358944152	-71.113277515	1	54613.627255	117.23727455
12114	2022-09-20	15:10:46.005	262.42414358	6298.179446	1663686646.005	0	899	2.7320689785	2.7882212597	530.62145488	543.85874423	2.2248238145	726.15809318	28.365839005	-1.1423172832	28.421983719	19.181839495	42.358940739	-71.113282783	1	54614.556557	117.14434434
12115	2022-09-20	15:10:46.937	262.42415437	6298.179705	1663686646.938	0	899	2.7320689785	2.7882212597	530.80972327	544.05170931	2.2248238145	726.17026505	28.365839005	-1.1416812859	28.421983719	19.182425884	42.358937545	-71.113286637	1	54615.490982	117.1
12116	2022-09-20	15:10:47.835	262.42416476	6298.179954	1663686647.835	0	899	2.7312907111	2.7877703062	530.80972327	544.13304342	2.2381543939	726.17091905	28.365839005	-1.2460450937	28.421983719	19.179678292	42.358931803	-71.113288973	1	54616.383629	117.06163708
12117	2022-09-20	15:10:48.723	262.42417505	6298.180201	1663686648.724	0	899	2.7312907111	2.7877703062	530.53099509	543.84731917	2.2381543939	726.15714087	28.365839005	-1.2426281346	28.421983719	19.180057526	42.358924876	-71.113292686	1	54617.268566	117
12118	2022-09-20	15:10:49.598	262.42418517	6298.180444	1663686649.599	0	899	2.7436904155	2.7982042231	530.53099509	543.32358395	2.1521996857	726.15031989	28.365839005	-1.1718090773	28.421983719	19.181774139	42.358920249	-71.113300498	1	54618.149282	116.98507177
12119	2022-09-20	15:10:50.476	262.42419532	6298.180688	1663686650.476	0	899	2.7437056021	2.7982198424	530.3194677	543.10698689	2.1522047553	726.15713723	28.366449558	-1.2725727069	28.421983719	19.17878401	42.358921648	-71.113303295	1	54618.988517	116.90114833
12120	2022-09-20	15:10:51.358	262.42420554	6298.180933	1663686651.359	0	899	2.7431222979	2.8000132774	530.32388841	543.67430776	2.2445990535	726.16473308	28.367456436	-1.406924213	28.421983719	19.174067554	42.358920142	-71.113304858	1	54619.914916	116.9
12121	2022-09-20	15:10:52.259	262.42421596	6298.181183	1663686652.259	0	899	2.7431222979	2.8000132774	530.85489987	544.21868695	2.2445990535	726.16021729	28.367456436	-1.1718090773	28.421983719	19.175653458	42.358915897	-71.113306368	1	54620.820641	116.81793587
12122	2022-09-20	15:10:53.209	262.42422696	6298.181447	1663686653.209	0	899	2.7449331869	2.7989109779	530.85489987	543.52315643	2.1304996962	726.15903619	28.367456436	-1.1684459779	28.421983719	19.176025391	42.358915	-71.113306667	1	54621.726673	116.7273327
12123	2022-09-20	15:10:54.101	262.42423729	6298.181695	1663686654.102	0	899	2.7449331869	2.7989109779	531.31500239	543.99423878	2.1304996962	726.16070557	28.367456436	-1.1327453852	28.421983719	19.179973602	42.358915	-71.113306667	1	54622.623578	116.7
12124	2022-09-20	15:10:54.980	262.42424745	6298.181939	1663686654.98	0	899	2.746341735	2.8017503178	531.31574203	544.32580234	2.1847566333	726.16697319	28.367624586	-1.167928578	28.421983719	19.175623736	42.358915807	-71.113306667	1	54623.484449	116.65155514
12125	2022-09-20	15:10:55.881	262.42425788	6298.182189	1663686655.881	0	899	2.7463770587	2.8017866635	530.58374215	543.57595121	2.184768592	726.1593062	28.36904335	-1.464786768	28.421983719	19.138921738	42.358917258	-71.113304302	1	54624.354709	116.56452906
12126	2022-09-20	15:10:56.849	262.4242691	6298.182458	1663686656.85	0	899	2.7496229237	2.8065537769	530.58374215	543.91836775	2.2409376827	726.15358749	28.36904335	-1.2222555671	28.421983719	19.175290834	42.358915622	-71.113297831	1	54625.325325	116.46746747
12127	2022-09-20	15:10:57.749	262.4242795	6298.182708	1663686657.749	0	899	2.7496229237	2.8065537769	533.68417729	547.096723	2.2409376827	726.15802002	28.36904335	-1.1718090773	28.421983719	19.182855606	42.358908817	-71.113293333	1	54626.236593	116.37634069
12128	2022-09-20	15:10:58.657	262.42429001	6298.18296	1663686658.657	0	899	2.7465959136	2.8033042517	533.68417729	547.05886093	2.2347664309	726.18160303	28.36904335	-1.2486429096	28.421983719	19.169633512	42.35890471	-71.113292753	1	54627.174163	116.28258373
12129	2022-09-20	15:10:59.619	262.42430116	6298.183228	1663686659.62	0	899	2.7465959136	2.8033042517	530.68351785	543.98300181	2.2347664309	726.15311053	28.36904335	-1.1684243371	28.421983719	19.176029496	42.358903506	-71.113289828	1	54628.103306	116.18966942
12130	2022-09-20	15:11:00.536	262.42431177	6298.183482	1663686660.537	0	899	2.7416240701	2.7966042045	530.6866052	543.6026375	2.1718520917	726.15031585	28.369746063	-1.1731024996	28.421983719	19.17606019	42.358904917	-71.11328825	1	54629.049898	116.1
12131	2022-09-20	15:11:01.484	262.42432274	6298.183746	1663686661.485	0	899	2.741649839	2.7966307145	532.66277721	545.62695939	2.1718607792	726.1395684	28.370782852	-1.1848410518	28.421983719	19.175637934	42.358903379	-71.11328669	1	54630.013736	116.09862637
12132	2022-09-20	15:11:02.437	262.42433377	6298.184011	1663686662.438	0	899	2.7413700127	2.7974160615	532.66277721	545.88055162	2.2133158369	726.17916284	28.370782852	-1.1782981339	28.421983719	19.176728242	42.358906288	-71.113288144	1	54630.886447	116.01135531
12133	2022-09-20	15:11:03.319	262.42434398	6298.184256	1663686663.32	0	899	2.7413700127	2.7974160615	531.33670152	544.52156999	2.2133158369	726.17772225	28.370782852	-1.1724342605	28.421983719	19.172425984	42.358903967	-71.113292382	1	54631.809829	115.83803419
12134	2022-09-20	15:11:04.237	262.42435461	6298.184511	1663686664.238	0	899	2.7398293111	2.7959654172	531.33688288	544.5504909	2.2180224794	726.15297674	28.370824081	-1.1372510171	28.421983719	19.146679177	42.358900742	-71.113294629	1	54632.777311	115.8
12135	2022-09-20	15:11:05.194	262.42436567	6298.184776	1663686665.194	0	899	2.7398669451	2.7960041571	531.6642338	544.88606179	2.2180354452	726.16438748	28.372339249	-1.1832026243	28.421983719	19.180334091	42.3589	-71.113297446	1	54633.733728	115.8
12136	2022-09-20	15:11:06.128	262.42437649	6298.185036	1663686666.129	0	899	2.7504723401	2.8057232069	531.6642338	544.62603778	2.1754531098	726.16763164	28.372339249	-1.175635656	28.421983719	19.180086136	42.358901128	-71.113298333	1	54634.676501	115.73234995
12137	2022-09-20	15:11:07.032	262.42438696	6298.185287	1663686667.033	0	899	2.7504723401	2.8057232069	531.40539769	544.36089133	2.1754531098	726.16415304	28.372339249	-1.1392560005	28.421983719	19.178894043	42.358904603	-71.113297355	1	54635.587174	115.7
12138	2022-09-20	15:11:07.963	262.42439772	6298.185545	1663686667.963	0	899	2.7550367339	2.8106899511	531.40539769	544.43392384	2.1874230718	726.15710368	28.372339249	-1.4579743107	28.421983719	19.138293942	42.358908369	-71.113296667	1	54636.510848	115.64891519
12139	2022-09-20	15:11:08.898	262.42440854	6298.185805	1663686668.898	0	899	2.7550367339	2.8106899511	532.39840057	545.45127228	2.1874230718	726.17553711	28.372339249	-1.5152440071	28.421983719	19.130998611	42.35890929	-71.113297377	1	54637.426214	115.6
12140	2022-09-20	15:11:09.796	262.42441894	6298.186054	1663686669.796	0	899	2.7507804564	2.8059072906	532.40104439	545.35009429	2.1704270333	726.17535764	28.372939091	-1.226383964	28.421983719	19.158985504	42.358908854	-71.113298333	1	54638.312309	115.56876907
12141	2022-09-20	15:11:10.707	262.42442948	6298.186308	1663686670.707	0	899	2.7508081155	2.8059357446	531.30266227	544.22505398	2.170436321	726.16174236	28.374048233	-1.2593789614	28.421983719	19.175151825	42.35891	-71.113298333	1	54639.239308	115.5
12142	2022-09-20	15:11:11.621	262.42444007	6298.186562	1663686671.622	0	899	2.7581051609	2.814668746	531.30266227	544.52787076	2.2200619434	726.16208836	28.374048233	-1.2069167862	28.421983719	19.175447464	42.35891	-71.113298048	1	54640.170905	115.5
12143	2022-09-20	15:11:12.496	262.42445019	6298.186804	1663686672.496	0	899	2.7581051609	2.814668746	530.62949937	543.83795146	2.2200619434	726.14233398	28.374048233	-1.2222663164	28.421983719	19.172052383	42.358910097	-71.11329657	1	54641.058185	115.5
12144	2022-09-20	15:11:13.404	262.42446069	6298.187057	1663686673.404	0	899	2.759642679	2.8156397557	530.62949937	543.69778466	2.1970691274	726.17438148	28.374048233	-1.1826528579	28.421983719	19.174154307	42.358911589	-71.113295077	1	54641.953649	115.5
12145	2022-09-20	15:11:14.359	262.42447176	6298.187322	1663686674.36	0	899	2.759642679	2.8156397557	529.8494051	542.89847832	2.1970691274	726.18212163	28.374048233	-1.1953723217	28.421983719	19.172990799	42.358913138	-71.113293529	1	54642.882524	115.5
12146	2022-09-20	15:11:15.244	262.424482	6298.187568	1663686675.245	0	899	2.7592669341	2.8167858931	529.85286262	543.2600515	2.2558625539	726.178717	28.374836435	-1.1711730918	28.421983719	19.177242986	42.35891465	-71.113292017	1	54643.790072	115.5
12147	2022-09-20	15:11:16.188	262.42449293	6298.18783	1663686676.189	0	899	2.7592869132	2.8168064697	532.17335167	545.63929984	2.2558695054	726.16376056	28.375635147	-1.1423711493	28.421983719	19.177081026	42.358916199	-71.113291667	1	54644.719417	115.42805825
12148	2022-09-20	15:11:17.085	262.42450331	6298.188079	1663686677.086	0	899	2.7518740207	2.8073642879	532.17335167	545.19735694	2.1836020817	726.15098279	28.375635147	-1.1730917495	28.421983719	19.167627928	42.358918665	-71.113290667	1	54645.599606	115.4
12149	2022-09-20	15:11:17.930	262.42451308	6298.188314	1663686677.93	0	899	2.7518740207	2.8073642879	531.18149985	544.1812313	2.1836020817	726.14981301	28.375635147	-1.1894653025	28.421983719	19.171963382	42.358929814	-71.113282451	1	54646.452947	115.08293692
12150	2022-09-20	15:11:18.803	262.42452319	6298.188557	1663686678.804	0	899	2.7443336272	2.8017045943	531.18149985	544.66084394	2.2621702324	726.17033417	28.375635147	-1.1595854728	28.421983719	19.181299942	42.358947904	-71.11326823	1	54647.340237	114.46183432
12151	2022-09-20	15:11:19.736	262.42453398	6298.188816	1663686679.736	0	899	2.7443476706	2.8017190588	532.33149445	545.84005115	2.262175159	726.16339354	28.376199621	-1.1469091477	28.421983719	19.181900669	42.358967668	-71.113253222	1	54648.255588	113.74441205
12152	2022-09-20	15:11:20.667	262.42454476	6298.189074	1663686680.667	0	899	2.7374614522	2.7936436279	532.33667273	545.59756507	2.2216876636	726.14517879	28.377374649	-1.1476852475	28.421983719	19.181127472	42.358994756	-71.113235816	1	54649.167854	112.88250254
12153	2022-09-20	15:11:21.549	262.42455497	6298.189319	1663686681.549	0	899	2.7374614522	2.7936436279	530.43698091	543.65055055	2.2216876636	726.1854248	28.377374649	-1.1750643253	28.421983719	19.179613113	42.359020227	-71.113222281	1	54650.063116	112.2495069
12154	2022-09-20	15:11:22.486	262.42456581	6298.189579	1663686682.486	0	899	2.7331346885	2.7876609613	530.43698091	543.27985539	2.160833549	726.15589996	28.377374649	-1.168844767	28.421983719	19.178738461	42.359047949	-71.11320688	1	54650.987179	111.51025641
12155	2022-09-20	15:11:23.415	262.42457657	6298.189838	1663686683.416	0	899	2.7331346885	2.7876609613	531.16416306	544.02464398	2.160833549	726.17118462	28.377374649	-1.1343729496	28.421983719	19.178173065	42.359075042	-71.113190345	1	54651.890291	110.60970874
12156	2022-09-20	15:11:24.299	262.42458681	6298.190083	1663686684.3	0	899	2.7389186017	2.7956125952	531.16416306	544.50977582	2.2403481658	726.16955647	28.377374649	-1.2353952878	28.421983719	19.166420463	42.359099595	-71.113171058	1	54652.797311	109.78241986
12157	2022-09-20	15:11:25.226	262.42459753	6298.190341	1663686685.227	0	899	2.7389186017	2.7956125952	530.63662971	543.96898808	2.2403481658	726.15778235	28.377374649	-1.4810632467	28.421983719	19.137840271	42.35912156	-71.113156021	1	54653.709709	109.03223301
12158	2022-09-20	15:11:26.171	262.42460847	6298.190603	1663686686.172	0	899	2.7379266192	2.7931629778	530.6438692	543.63689998	2.184661815	726.14239623	28.379022598	-1.5103610754	28.421983719	19.151165009	42.359144717	-71.113144645	1	54654.702174	108.23826087
12159	2022-09-20	15:11:27.081	262.42461899	6298.190856	1663686687.081	0	899	2.7379266192	2.7931629778	530.92164767	543.92147996	2.184661815	726.16029853	28.379022598	-1.2707401719	28.421983719	19.174416978	42.359162271	-71.113134243	1	54655.636273	107.42735471
12160	2022-09-20	15:11:27.996	262.42462959	6298.19111	1663686687.997	0	899	2.7548319532	2.8110784081	530.92164767	544.07864085	2.210434502	726.14769497	28.379022598	-1.1984443357	28.421983719	19.18052014	42.359175605	-71.113120002	1	54656.545365	106.71824458
12161	2022-09-20	15:11:28.897	262.42464001	6298.19136	1663686688.897	0	899	2.7548319532	2.8110784081	531.94758839	545.13000585	2.210434502	726.14022322	28.379022598	-1.174525403	28.421983719	19.181238162	42.359185329	-71.113104343	1	54657.439439	106.04844845
12162	2022-09-20	15:11:29.822	262.42465073	6298.191617	1663686689.823	0	899	2.7493530817	2.8065322986	531.95185513	545.38076477	2.2507311059	726.17306822	28.379991481	-1.1609436424	28.421983719	19.17951071	42.359194813	-71.113088984	1	54658.360947	105.34733728
12163	2022-09-20	15:11:30.723	262.42466116	6298.191868	1663686690.724	0	899	2.7493677249	2.8065473786	531.56245957	544.98157026	2.2507362076	726.17480469	28.380578995	-1.1425112486	28.421983719	19.181413651	42.359206291	-71.113075798	1	54659.253507	104.72254509
12164	2022-09-20	15:11:31.638	262.42467175	6298.192122	1663686691.639	0	899	2.738979722	2.793835849	531.56245957	544.48302067	2.1691006819	726.15291772	28.380578995	-1.1745038088	28.421983719	19.179897978	42.359217269	-71.113066915	1	54660.17017	104.08088088
12165	2022-09-20	15:11:32.549	262.42468229	6298.192375	1663686692.55	0	899	2.738979722	2.793835849	531.09948333	544.00879098	2.1691006819	726.16676583	28.380578995	-1.2685197063	28.421983719	19.180083862	42.359229029	-71.113059304	1	54661.083503	103.43319756
12166	2022-09-20	15:11:33.486	262.42469313	6298.192635	1663686693.486	0	899	2.7384938502	2.7931156675	531.09948333	543.95571061	2.1603925904	726.17999955	28.380578995	-1.4192124605	28.421983719	19.180334091	42.3592369	-71.113051492	1	54662.034951	102.67203883
12167	2022-09-20	15:11:34.388	262.42470356	6298.192886	1663686694.388	0	899	2.7384938502	2.7931156675	531.02126929	543.87560326	2.1603925904	726.1656288	28.380578995	-1.283394988	28.421983719	19.180870296	42.359242738	-71.113047113	1	54662.91068	101.97145631
12168	2022-09-20	15:11:35.329	262.42471447	6298.193147	1663686695.33	0	899	2.7360504779	2.7914145863	531.02757305	544.06917267	2.1910859912	726.17470202	28.382012917	-1.1709682689	28.421983719	19.175860714	42.359246216	-71.113036579	1	54663.8647	101.64059003
12169	2022-09-20	15:11:36.263	262.42472527	6298.193406	1663686696.263	0	899	2.7360565433	2.7914208278	532.71182314	545.7947992	2.1910880585	726.1646292	28.382257462	-1.2141280174	28.421983719	19.181055069	42.359254683	-71.113029656	1	54664.801603	100.95871743
12170	2022-09-20	15:11:37.148	262.42473551	6298.193652	1663686697.148	0	899	2.7415523191	2.79577057	532.71182314	545.49707165	2.1423944197	726.15871323	28.382257462	-1.2064317141	28.421983719	19.181297934	42.359263544	-71.113021456	1	54665.687688	100.52492492
12171	2022-09-20	15:11:38.052	262.42474598	6298.193904	1663686698.053	0	899	2.7415523191	2.79577057	532.09742696	544.86792977	2.1423944197	726.16248084	28.382257462	-1.1554462618	28.421983719	19.180980556	42.359267612	-71.113022116	1	54666.567464	99.889282297
12172	2022-09-20	15:11:38.956	262.42475644	6298.194154	1663686698.956	0	899	2.7525200922	2.8079319951	532.09742696	545.09804137	2.180077506	726.16116111	28.382257462	-1.1425112486	28.421983719	19.18069458	42.359269124	-71.11302579	1	54667.474238	99.120609884
12173	2022-09-20	15:11:39.835	262.42476661	6298.194399	1663686699.835	0	899	2.7525200922	2.8079319951	531.235753	544.21531432	2.180077506	726.16370437	28.382257462	-1.1390834952	28.421983719	19.178166674	42.35927	-71.113026044	1	54668.373767	98.326232742
12174	2022-09-20	15:11:40.779	262.42477753	6298.194661	1663686700.779	0	899	2.7508284867	2.8062827095	531.24218991	544.23988504	2.1830247409	726.17547122	28.383721093	-1.1620970057	28.421983719	19.179921384	42.359268453	-71.113028609	1	54669.309309	97.452552553
12175	2022-09-20	15:11:41.717	262.42478839	6298.194921	1663686701.717	0	899	2.7508308	2.8062850897	531.76370649	544.77416613	2.1830255222	726.17109892	28.383813858	-1.1441389322	28.421983719	19.181413651	42.359265	-71.113038615	1	54670.233742	96.713006598
12176	2022-09-20	15:11:42.660	262.42479931	6298.195183	1663686702.66	0	899	2.7260636199	2.781449713	531.76370649	544.87665935	2.1998089949	726.17074929	28.383813858	-1.1499596455	28.421983719	19.16381438	42.359264089	-71.113044317	1	54671.136698	95.99064143
12177	2022-09-20	15:11:43.571	262.42480985	6298.195436	1663686703.571	0	899	2.7260636199	2.781449713	529.94783348	543.01600807	2.1998089949	726.17640979	28.383813858	-1.2591956917	28.421983719	19.151046197	42.359257896	-71.113039563	1	54672.087379	95.238834951
12178	2022-09-20	15:11:44.427	262.42481977	6298.195674	1663686704.428	0	899	2.7271608381	2.7805158848	529.94783348	542.52973988	2.1198521802	726.16235352	28.383813858	-1.5152440071	28.421983719	19.149003983	42.359253736	-71.113035403	1	54672.919417	94.656407767
12179	2022-09-20	15:11:45.285	262.42482969	6298.195913	1663686705.285	0	899	2.7272034082	2.7805596491	531.76943299	544.39467327	2.1198662634	726.15713036	28.385535777	-1.1785029086	28.421983719	19.176773513	42.359246972	-71.113035	1	54673.763314	93.989349112
12180	2022-09-20	15:11:46.191	262.42484019	6298.196164	1663686706.192	0	899	2.7410259479	2.7952569962	531.76991343	544.53804235	2.1432938184	726.15769868	28.385644913	-1.1696316738	28.421983719	19.180868515	42.359230519	-71.113028317	1	54674.668337	93.332164329
12181	2022-09-20	15:11:47.038	262.42484998	6298.196399	1663686707.038	0	899	2.7410259479	2.7952569962	531.624379	544.38901355	2.1432938184	726.16705322	28.385644913	-1.1522772312	28.421983719	19.182855606	42.359218825	-71.113029508	1	54675.540966	92.991806723
12182	2022-09-20	15:11:47.913	262.4248601	6298.196643	1663686707.913	0	899	2.7567676085	2.814021652	531.624379	545.02636048	2.2476784604	726.16446994	28.385644913	-1.1522772312	28.421983719	19.182855606	42.35921156	-71.113034021	1	54676.412818	92.817436381
12183	2022-09-20	15:11:48.813	262.42487053	6298.196893	1663686708.814	0	899	2.7567676085	2.814021652	532.68382191	546.11251141	2.2476784604	726.18727688	28.385644913	-1.166635038	28.421983719	19.179259231	42.359205677	-71.113035	1	54677.297009	92.640598291
12184	2022-09-20	15:11:49.667	262.42488041	6298.19713	1663686709.667	0	899	2.7556027888	2.8111164832	532.68793938	545.71234286	2.1816081277	726.16728685	28.386578629	-1.1948656704	28.421983719	19.178492969	42.359203333	-71.113035321	1	54678.192308	92.5
12185	2022-09-20	15:11:50.604	262.42489125	6298.19739	1663686710.604	0	899	2.7556213928	2.8111356247	531.34378406	544.33536072	2.1816143963	726.16000346	28.38732338	-1.1408081907	28.421983719	19.17943237	42.359203333	-71.113036858	1	54679.114674	92.5
12186	2022-09-20	15:11:51.516	262.42490182	6298.197644	1663686711.517	0	899	2.7559829107	2.8113234212	531.34378406	544.29282906	2.1746421691	726.16603503	28.38732338	-1.1439125656	28.421983719	19.181783954	42.359203333	-71.113038337	1	54680.002066	92.499793388
12187	2022-09-20	15:11:52.466	262.4249128	6298.197907	1663686712.466	0	899	2.7559829107	2.8113234212	533.17677153	546.1704871	2.1746421691	726.16312717	28.38732338	-1.1425112486	28.421983719	19.179613113	42.359203333	-71.113039971	1	54680.982438	92.401756198
12188	2022-09-20	15:11:53.354	262.42492308	6298.198154	1663686713.354	0	899	2.7720527819	2.8302471826	533.17677153	546.76395649	2.2714976303	726.1549238	28.38732338	-1.1618275619	28.421983719	19.175339844	42.359201879	-71.113041455	1	54681.872745	92.4
12189	2022-09-20	15:11:54.236	262.42493329	6298.198399	1663686714.236	0	899	2.7720527819	2.8302471826	533.73330488	547.33467224	2.2714976303	726.17260176	28.38732338	-1.1527083978	28.421983719	19.177706194	42.359201667	-71.113042947	1	54682.768057	92.4
12190	2022-09-20	15:11:55.147	262.42494383	6298.198652	1663686715.147	0	899	2.7787462457	2.8341257229	533.73506938	546.64451251	2.1586647217	726.18414105	28.387722735	-1.1404848178	28.421983719	19.181417465	42.35920056	-71.113043333	1	54683.663751	92.4
12191	2022-09-20	15:11:56.082	262.42495465	6298.198912	1663686716.082	0	899	2.7787761605	2.8341564926	532.37812108	545.25480415	2.1586746123	726.15563965	28.388910294	-1.1441389322	28.421983719	19.182495117	42.359198986	-71.113043333	1	54684.608471	92.4
12192	2022-09-20	15:11:56.933	262.4249645	6298.199148	1663686716.933	0	899	2.7656418555	2.821363947	532.37812108	545.39639287	2.1818442796	726.15844727	28.388910294	-1.1824696246	28.421983719	19.16729797	42.359198333	-71.113043333	1	54685.465483	92.4
12193	2022-09-20	15:11:57.831	262.4249749	6298.199398	1663686717.831	0	899	2.7656418555	2.821363947	530.74334268	543.72163915	2.1818442796	726.15985107	28.388910294	-1.1864578724	28.421983719	19.141441345	42.359197729	-71.113043333	1	54686.362525	92.4
12194	2022-09-20	15:11:58.716	262.42498514	6298.199643	1663686718.716	0	899	2.7676591011	2.8245474865	530.74334268	543.98475262	2.2250008546	726.1564133	28.388910294	-1.1355263468	28.421983719	19.172993502	42.359196667	-71.113043333	1	54687.244109	92.4
12195	2022-09-20	15:11:59.548	262.42499477	6298.199874	1663686719.548	0	899	2.7676591011	2.8245474865	535.45664537	548.81564656	2.2250008546	726.15928963	28.388910294	-1.2092450857	28.421983719	19.177453995	42.359196614	-71.113043281	1	54688.031513	92.396848739
12196	2022-09-20	15:12:00.437	262.42500507	6298.200122	1663686720.438	0	899	2.7630339568	2.8184486829	535.46235623	548.49586024	2.172053479	726.16519872	28.390198701	-1.1661284278	28.421983719	19.177750834	42.359195056	-71.113041723	1	54688.966387	92.303361345
12197	2022-09-20	15:12:01.351	262.42501565	6298.200376	1663686721.352	0	899	2.7630406692	2.8184555884	535.01815943	548.0408652	2.1720557248	726.17060539	28.39046669	-1.1439664656	28.421983719	19.17975936	42.35919355	-71.113040217	1	54689.869822	92.3
12198	2022-09-20	15:12:02.256	262.42502612	6298.200627	1663686722.257	0	899	2.7665988585	2.8212208458	535.01815943	547.83717541	2.1388772805	726.15915099	28.39046669	-1.1389757371	28.421983719	19.178905651	42.359190712	-71.113038689	1	54690.786368	92.3
12199	2022-09-20	15:12:03.177	262.42503677	6298.200883	1663686723.177	0	899	2.7665988585	2.8212208458	532.84615763	545.61313252	2.1388772805	726.16862559	28.39046669	-1.1402908003	28.421983719	19.178504956	42.35917833	-71.113021995	1	54691.700197	91.809861933
12200	2022-09-20	15:12:04.072	262.42504714	6298.201131	1663686724.073	0	899	2.7696289877	2.8269024414	532.84615763	546.2208437	2.238195439	726.16223993	28.39046669	-1.1783196926	28.421983719	19.177453995	42.359169441	-71.113010135	1	54692.583826	91.366469428
12201	2022-09-20	15:12:04.993	262.42505779	6298.201387	1663686724.993	0	899	2.769631058	2.8269045731	533.4502871	546.84014146	2.2381961511	726.17090288	28.390549148	-1.1941866227	28.421983719	19.176213789	42.35916833	-71.113006667	1	54693.498998	91.000400802
12202	2022-09-20	15:12:05.937	262.42506873	6298.201649	1663686725.938	0	899	2.7552222337	2.8106012922	533.45679603	546.47003657	2.1767160581	726.16238666	28.392023087	-1.3246360299	28.421983719	19.165063138	42.35917072	-71.113008107	1	54694.432039	90.67038835
12203	2022-09-20	15:12:06.815	262.42507888	6298.201893	1663686726.815	0	899	2.7552222337	2.8106012922	532.38528557	545.37238749	2.1767160581	726.15554385	28.392023087	-1.143319681	28.421983719	19.181118251	42.359170227	-71.11300856	1	54695.287968	90.442406312
12204	2022-09-20	15:12:07.690	262.425089	6298.202136	1663686727.69	0	899	2.7579259609	2.8143230106	532.38528557	545.59912065	2.2137975287	726.14639707	28.392023087	-1.1417998107	28.421983719	19.182089269	42.35916693	-71.113005264	1	54696.158221	90.252533609
12205	2022-09-20	15:12:08.576	262.42509927	6298.202382	1663686728.577	0	899	2.7579259609	2.8143230106	531.41036058	544.59999796	2.2137975287	726.14001344	28.392023087	-1.1408835649	28.421983719	19.181886989	42.35916845	-71.113006783	1	54697.069856	89.972057416
12206	2022-09-20	15:12:09.487	262.42510981	6298.202636	1663686729.488	0	899	2.747642708	2.802379864	531.41036058	544.25828737	2.157797474	726.17608643	28.392023087	-1.1408835649	28.421983719	19.177093506	42.359169903	-71.113008236	1	54697.941627	89.623349282
12207	2022-09-20	15:12:10.358	262.42511988	6298.202877	1663686730.358	0	899	2.7476774269	2.8024155749	533.16154247	546.05187865	2.1578090787	726.16446347	28.393416992	-1.1409913586	28.421983719	19.180653477	42.359168534	-71.113009799	1	54698.879348	89.24826087
12208	2022-09-20	15:12:11.272	262.42513046	6298.203131	1663686731.272	0	899	2.7646613111	2.8231065289	533.1630678	546.84536525	2.2870579548	726.16656494	28.393762589	-1.1425112486	28.421983719	19.178894043	42.359171013	-71.113014019	1	54699.803804	88.878478478
12209	2022-09-20	15:12:12.125	262.42514035	6298.203368	1663686732.126	0	899	2.7646613111	2.8231065289	534.90492301	548.63192081	2.2870579548	726.16591983	28.393762589	-1.1425112486	28.421983719	19.181430817	42.359170662	-71.113015	1	54700.602564	88.8
12210	2022-09-20	15:12:12.989	262.42515034	6298.203608	1663686732.989	0	899	2.7676440902	2.8222872165	534.90492301	547.72134422	2.1388965743	726.17276547	28.393762589	-1.1425112486	28.421983719	19.181774139	42.359169223	-71.113015	1	54701.466304	88.8
12211	2022-09-20	15:12:13.924	262.42516116	6298.203868	1663686733.924	0	899	2.7676440902	2.8222872165	531.79868073	544.54067581	2.1388965743	726.16486889	28.393762589	-1.1410560347	28.421983719	19.179842096	42.359168333	-71.11301573	1	54702.43787	88.8
12212	2022-09-20	15:12:14.802	262.42517132	6298.204112	1663686734.802	0	899	2.7722957363	2.829088349	531.80239986	545.02555148	2.2176897683	726.16743156	28.39460738	-1.1400643934	28.421983719	19.180157428	42.359167811	-71.113016667	1	54703.313327	88.8
12213	2022-09-20	15:12:15.710	262.42518184	6298.204364	1663686735.711	0	899	2.7723166876	2.8291099158	532.05346916	545.28290718	2.2176969016	726.17198697	28.395441055	-1.139751833	28.421983719	19.180420326	42.359166667	-71.113016667	1	54704.227184	88.8
12214	2022-09-20	15:12:16.648	262.4251927	6298.204625	1663686736.649	0	899	2.7776435866	2.8325037917	532.05346916	544.80615643	2.1396482411	726.16802413	28.395441055	-1.142403455	28.421983719	19.17898941	42.359166426	-71.113016667	1	54705.144603	88.8
12215	2022-09-20	15:12:17.569	262.42520334	6298.20488	1663686737.569	0	899	2.7776435866	2.8325037917	531.64027339	544.38305685	2.1396482411	726.16571894	28.395441055	-1.2134489003	28.421983719	19.168171523	42.359165	-71.113016667	1	54706.08008	88.8
12216	2022-09-20	15:12:18.456	262.42521361	6298.205127	1663686738.456	0	899	2.7748638806	2.8304940467	531.64027339	544.57565086	2.1712186734	726.16069546	28.395441055	-1.4729249477	28.421983719	19.126317978	42.359165	-71.113016667	1	54706.967968	88.8
12217	2022-09-20	15:12:19.351	262.42522398	6298.205376	1663686739.352	0	899	2.7748638806	2.8304940467	532.08051504	545.02660407	2.1712186734	726.16914176	28.395441055	-1.3624385414	28.421983719	19.144323475	42.35916358	-71.113018087	1	54707.852071	88.8
12218	2022-09-20	15:12:20.253	262.42523441	6298.205626	1663686740.253	0	899	2.7834156993	2.83815745	532.08206044	544.78128354	2.1307752932	726.1696749	28.395791906	-1.2274726827	28.421983719	19.177441768	42.359162099	-71.113018333	1	54708.740631	88.725936884
12219	2022-09-20	15:12:21.242	262.42524586	6298.205901	1663686741.242	0	899	2.7834499677	2.8381926849	533.73550776	546.47426209	2.1307864585	726.16894935	28.39715004	-1.5689566135	28.421983719	19.164850235	42.359161667	-71.113018333	1	54709.727455	88.7
12220	2022-09-20	15:12:22.135	262.4252562	6298.206149	1663686742.136	0	899	2.7864398148	2.8415166626	533.73550776	546.53852791	2.1412842586	726.15286598	28.39715004	-1.5493924105	28.421983719	19.157452198	42.359160644	-71.113018333	1	54710.613412	88.7
12221	2022-09-20	15:12:23.019	262.42526642	6298.206394	1663686743.019	0	899	2.7864398148	2.8415166626	533.66911412	546.47054165	2.1412842586	726.15075764	28.39715004	-1.3037783318	28.421983719	19.139812684	42.35916	-71.113018333	1	54711.507756	88.7
12222	2022-09-20	15:12:23.904	262.42527667	6298.20664	1663686743.904	0	899	2.7788115452	2.8345626549	533.66911412	546.66363946	2.1728157966	726.16028075	28.39715004	-1.1744499507	28.421983719	19.155237817	42.35916	-71.113018333	1	54712.397087	88.7
12223	2022-09-20	15:12:24.813	262.4252872	6298.206893	1663686744.814	0	899	2.7788328052	2.8345845266	531.52337982	544.46570098	2.172822872	726.15854428	28.397994022	-1.1949842466	28.421983719	19.17957095	42.35916	-71.113017827	1	54713.303571	88.7
12224	2022-09-20	15:12:25.657	262.42529697	6298.207127	1663686745.658	0	899	2.7810373847	2.8372682362	531.52611168	544.56980557	2.189423214	726.16015382	28.398614883	-1.1928499534	28.421983719	19.179766333	42.35916	-71.113016667	1	54714.175899	88.7
12225	2022-09-20	15:12:26.459	262.42530624	6298.20735	1663686746.459	0	899	2.7810373847	2.8372682362	531.576307	544.62123268	2.189423214	726.17657471	28.398614883	-1.2092450857	28.421983719	19.177812576	42.35916	-71.113016667	1	54714.954325	88.7
12226	2022-09-20	15:12:27.285	262.4253158	6298.207579	1663686747.285	0	899	2.7763621811	2.8341297715	531.576307	545.0019582	2.2517489832	726.16008794	28.398614883	-1.1612238884	28.421983719	19.170021878	42.35916	-71.113015424	1	54715.745455	88.7
12227	2022-09-20	15:12:28.171	262.42532606	6298.207826	1663686748.172	0	899	2.7763621811	2.8341297715	532.2314889	545.67368757	2.2517489832	726.16303945	28.398614883	-1.1377145099	28.421983719	19.171617584	42.35916	-71.113015	1	54716.63174	88.7
12228	2022-09-20	15:12:29.095	262.42533675	6298.208082	1663686749.095	0	899	2.7807050699	2.8371588687	532.2314889	545.34607177	2.1981886981	726.18119196	28.398614883	-1.1405709863	28.421983719	19.182203861	42.35916	-71.113015	1	54717.589286	88.7
12229	2022-09-20	15:12:30.045	262.42534774	6298.208346	1663686750.045	0	899	2.7807050699	2.8371588687	532.86007763	545.9901494	2.1981886981	726.16723633	28.398614883	-1.1392560005	28.421983719	19.182495117	42.359159108	-71.113015	1	54718.534928	88.7
12230	2022-09-20	15:12:31.006	262.42535888	6298.208613	1663686751.007	0	899	2.7905288232	2.8469951259	532.86664441	545.95336878	2.1910792374	726.16533737	28.400103575	-1.4281052462	28.421983719	19.156447821	42.359157486	-71.113014152	1	54719.508547	88.7
12231	2022-09-20	15:12:31.941	262.4253697	6298.208873	1663686751.942	0	899	2.7905359397	2.847002449	530.50632273	543.53509422	2.1910816157	726.16099781	28.400384903	-1.2929776354	28.421983719	19.170126568	42.359156667	-71.113013333	1	54720.461165	88.7
12232	2022-09-20	15:12:32.864	262.42538037	6298.209129	1663686752.864	0	899	2.7830022796	2.8413069364	530.50632273	543.99765685	2.2669427201	726.15798081	28.400384903	-1.1733289097	28.421983719	19.180739194	42.35915609	-71.113012756	1	54721.346226	88.7
12233	2022-09-20	15:12:33.762	262.42539076	6298.209378	1663686753.762	0	899	2.7830022796	2.8413069364	534.02434684	547.60514801	2.2669427201	726.15991049	28.400384903	-1.1401937111	28.421983719	19.181076151	42.359155	-71.113011667	1	54722.222584	88.7
12234	2022-09-20	15:12:34.707	262.42540171	6298.209641	1663686754.708	0	899	2.7864461659	2.8444162442	534.02434684	547.5101141	2.2514701414	726.16091939	28.400384903	-1.1408835649	28.421983719	19.18069458	42.359154622	-71.113011667	1	54723.226824	88.7
12235	2022-09-20	15:12:35.698	262.42541318	6298.209916	1663686755.699	0	899	2.7864831054	2.8444542861	533.92765529	547.41105879	2.2514828452	726.17213854	28.401847321	-1.1408835649	28.421983719	19.181972504	42.359153333	-71.113011667	1	54724.207415	88.679258517
12236	2022-09-20	15:12:36.657	262.42542428	6298.210183	1663686756.658	0	899	2.7839981919	2.8400494773	533.92847531	546.97515645	2.1802943306	726.17399708	28.402032852	-1.17245576	28.421983719	19.179394943	42.359153053	-71.113011667	1	54725.168168	88.6
12237	2022-09-20	15:12:37.576	262.42543492	6298.210438	1663686757.577	0	899	2.7839981919	2.8400494773	530.59150758	543.55664905	2.1802943306	726.16249378	28.402032852	-1.1399674123	28.421983719	19.182101622	42.359151667	-71.113011814	1	54726.088176	88.6
12238	2022-09-20	15:12:38.489	262.42544547	6298.210691	1663686758.489	0	899	2.7827768667	2.8378753406	530.59150758	543.34095837	2.144873634	726.16336201	28.402032852	-1.1425112486	28.421983719	19.18069458	42.35915167	-71.113013333	1	54727.002004	88.6
12239	2022-09-20	15:12:39.430	262.42545638	6298.210953	1663686759.431	0	899	2.7827768667	2.8378753406	532.82041863	545.62342737	2.144873634	726.1715096	28.402032852	-1.1425112486	28.421983719	19.181467056	42.359153243	-71.113013333	1	54727.945892	88.6
12240	2022-09-20	15:12:40.302	262.42546646	6298.211195	1663686760.302	0	899	2.7711083423	2.8257562073	532.82148477	545.57307098	2.1364560529	726.1759401	28.402274568	-1.1673033269	28.421983719	19.18021485	42.359153333	-71.113013333	1	54728.817818	88.6
12241	2022-09-20	15:12:41.219	262.42547707	6298.21145	1663686761.219	0	899	2.7711421336	2.8257909542	533.00746427	545.76356918	2.1364671415	726.16835113	28.403619766	-1.2388769791	28.421983719	19.173753991	42.359153333	-71.113013333	1	54729.736473	88.6
12242	2022-09-20	15:12:42.111	262.42548741	6298.211698	1663686762.112	0	899	2.7663578821	2.8214193057	533.00746427	545.88260044	2.155932984	726.15628193	28.403619766	-1.1640156736	28.421983719	19.178888233	42.359153333	-71.113013333	1	54730.630631	88.6
12243	2022-09-20	15:12:42.947	262.42549707	6298.21193	1663686762.947	0	899	2.7663578821	2.8214193057	532.83007164	545.70092276	2.155932984	726.16959002	28.403619766	-1.1359898539	28.421983719	19.182668446	42.359153333	-71.113013333	1	54731.452867	88.6
12244	2022-09-20	15:12:43.885	262.42550794	6298.212191	1663686763.886	0	899	2.7727088437	2.829611668	532.83007164	546.10261077	2.2215824693	726.16914499	28.403619766	-1.1391158325	28.421983719	19.176663708	42.359153333	-71.113013942	1	54732.365049	88.6
12245	2022-09-20	15:12:44.811	262.42551865	6298.212448	1663686764.811	0	899	2.7727331451	2.8296366847	533.78259864	547.07891559	2.2215907568	726.16601522	28.404586628	-1.1963208377	28.421983719	19.170064661	42.359153333	-71.113015	1	54733.271543	88.6
12246	2022-09-20	15:12:45.681	262.42552873	6298.212689	1663686765.682	0	899	2.7796930976	2.8370540638	533.78452934	547.1545361	2.2335943431	726.18103391	28.405023575	-1.1909959522	28.421983719	19.176834801	42.359153333	-71.113015	1	54734.151261	88.6
12247	2022-09-20	15:12:46.507	262.42553829	6298.212919	1663686766.508	0	899	2.7796930976	2.8370540638	532.81107807	546.15670224	2.2335943431	726.19024658	28.405023575	-1.1392560005	28.421983719	19.181413651	42.359153363	-71.113015	1	54735.018036	88.6
12248	2022-09-20	15:12:47.365	262.42554821	6298.213157	1663686767.365	0	899	2.7825070811	2.8394611746	532.81107807	546.0481749	2.2158709498	726.18978094	28.405023575	-1.1406356578	28.421983719	19.181109687	42.359154795	-71.113015	1	54735.876754	88.6
12249	2022-09-20	15:12:48.260	262.42555858	6298.213406	1663686768.261	0	899	2.7825070811	2.8394611746	531.93100759	545.14624005	2.2158709498	726.1723075	28.405023575	-1.1451089974	28.421983719	19.18035319	42.359155	-71.113015	1	54736.750485	88.6
12250	2022-09-20	15:12:49.151	262.42556889	6298.213653	1663686769.152	0	899	2.7916075532	2.8483525361	531.93100759	545.05440746	2.2008436159	726.17180426	28.405023575	-1.1396871624	28.421983719	19.182361527	42.359156093	-71.113015	1	54737.655636	88.6
12251	2022-09-20	15:12:50.078	262.42557961	6298.213911	1663686770.078	0	899	2.7916412466	2.8483872119	534.85496375	548.05057072	2.2008549221	726.15475322	28.40635503	-1.1392560005	28.421983719	19.183009419	42.359156667	-71.113015	1	54738.594188	88.6
12252	2022-09-20	15:12:51.019	262.42559051	6298.214172	1663686771.02	0	899	2.8003957042	2.856863145	534.85731079	547.94671172	2.1835549397	726.15116872	28.406885147	-1.1481811487	28.421983719	19.18173339	42.359157522	-71.113015	1	54739.513384	88.6
12253	2022-09-20	15:12:51.926	262.425601	6298.214424	1663686771.926	0	899	2.8003957042	2.856863145	533.60027289	546.65891072	2.1835549397	726.16241536	28.406885147	-1.1456911351	28.421983719	19.182870814	42.359159007	-71.113014326	1	54740.404277	88.6
12254	2022-09-20	15:12:52.832	262.42561148	6298.214676	1663686772.832	0	899	2.7991102839	2.8549433964	533.60027289	546.51755762	2.1604777193	726.16799017	28.406885147	-1.1441389322	28.421983719	19.183214188	42.35916	-71.113013333	1	54741.331612	88.566838843
12255	2022-09-20	15:12:53.693	262.42562145	6298.214915	1663686773.693	0	899	2.7991102839	2.8549433964	532.98413908	545.88650858	2.1604777193	726.16329693	28.406885147	-1.1395793735	28.421983719	19.181532891	42.359160341	-71.113013333	1	54742.204785	88.5
12256	2022-09-20	15:12:54.559	262.42563148	6298.215156	1663686774.56	0	899	2.7834820534	2.8404662986	532.98413908	546.2279151	2.2162595203	726.1757473	28.406885147	-1.1383505341	28.421983719	19.181814724	42.359161667	-71.113013395	1	54743.037229	88.5
12257	2022-09-20	15:12:55.398	262.42564118	6298.215388	1663686775.398	0	899	2.7835205032	2.8405058775	532.47560764	545.70682722	2.216272551	726.17387663	28.408409005	-1.2298440404	28.421983719	19.179713306	42.359161667	-71.11301484	1	54743.903826	88.5
12258	2022-09-20	15:12:56.289	262.42565149	6298.215636	1663686776.289	0	899	2.794415452	2.8524540078	532.47588558	545.89994208	2.2477779217	726.1775545	28.408472061	-1.2039740765	28.421983719	19.178454911	42.359161667	-71.113015	1	54744.799599	88.5
12259	2022-09-20	15:12:57.209	262.42566214	6298.215891	1663686777.209	0	899	2.794415452	2.8524540078	532.80857445	546.24101825	2.2477779217	726.18048662	28.408472061	-1.1695238944	28.421983719	19.174859142	42.359162868	-71.113016201	1	54745.720721	88.5
12260	2022-09-20	15:12:58.079	262.42567222	6298.216133	1663686778.08	0	899	2.8131735299	2.8691440127	532.80857445	545.67365378	2.1550738683	726.17732896	28.408472061	-1.1642636463	28.421983719	19.166979215	42.359162345	-71.113017655	1	54746.593186	88.5
12261	2022-09-20	15:12:58.960	262.42568241	6298.216378	1663686778.96	0	899	2.8131735299	2.8691440127	533.80719987	546.69639179	2.1550738683	726.1763819	28.408472061	-1.2208973264	28.421983719	19.171112465	42.359161667	-71.113018333	1	54747.474474	88.5
12262	2022-09-20	15:12:59.832	262.4256925	6298.21662	1663686779.832	0	899	2.8123315605	2.8688407563	533.81162048	546.82941247	2.1760463397	726.15390965	28.409472472	-1.15985493	28.421983719	19.179086685	42.359161087	-71.113018913	1	54748.347695	88.5
12263	2022-09-20	15:13:00.720	262.42570278	6298.216867	1663686780.72	0	899	2.8123488464	2.8688585404	531.30803865	544.26481179	2.1760520326	726.14781785	28.410150528	-1.1506495476	28.421983719	19.18122793	42.359159598	-71.11302	1	54749.241099	88.5
12264	2022-09-20	15:13:01.635	262.42571338	6298.217121	1663686781.636	0	899	2.7990570412	2.8564219722	531.30803865	544.52447262	2.218602845	726.1771503	28.410150528	-1.1427160825	28.421983719	19.180914216	42.359158333	-71.113020279	1	54750.167653	88.5
12265	2022-09-20	15:13:02.565	262.42572414	6298.217379	1663686782.566	0	899	2.7990570412	2.8564219722	533.90449334	547.18551484	2.218602845	726.1877021	28.410150528	-1.1376283169	28.421983719	19.181055069	42.359158192	-71.113021808	1	54751.084813	88.5
12266	2022-09-20	15:13:03.490	262.42573484	6298.217636	1663686783.49	0	899	2.7992897607	2.8549621576	533.90449334	546.79095428	2.1542446278	726.17382125	28.410150528	-1.160555609	28.421983719	19.178786322	42.359156673	-71.113023327	1	54751.996055	88.5
12267	2022-09-20	15:13:04.385	262.42574521	6298.217885	1663686784.386	0	899	2.7992897607	2.8549621576	533.10280946	545.96992075	2.1542446278	726.18366529	28.410150528	-1.1425112486	28.421983719	19.182134628	42.359156667	-71.113023333	1	54752.893788	88.5
12268	2022-09-20	15:13:05.224	262.42575492	6298.218118	1663686785.225	0	899	2.7954328329	2.8517128439	533.10912041	546.13543355	2.1802376601	726.17151324	28.41158061	-1.1425112486	28.421983719	19.156579213	42.359155498	-71.113023333	1	54753.701435	88.429856459
12269	2022-09-20	15:13:06.101	262.42576507	6298.218362	1663686786.102	0	899	2.7954437668	2.8517240935	533.80469101	546.84802238	2.1802412898	726.15942383	28.4120121	-1.1490218639	28.421983719	19.18069458	42.359154057	-71.113023333	1	54754.565566	88.4
12270	2022-09-20	15:13:07.032	262.42577583	6298.21862	1663686787.032	0	899	2.80322199	2.8602745519	533.80469101	546.99091095	2.2035498687	726.17592596	28.4120121	-1.2348240053	28.421983719	19.172490707	42.359153333	-71.113024203	1	54755.521556	88.4
12271	2022-09-20	15:13:07.926	262.42578618	6298.218868	1663686787.926	0	899	2.80322199	2.8602745519	534.18736158	547.38303438	2.2035498687	726.16274762	28.4120121	-1.2951765589	28.421983719	19.167968813	42.359152577	-71.113025756	1	54756.453512	88.4
12272	2022-09-20	15:13:08.848	262.42579685	6298.219124	1663686788.848	0	899	2.7981451668	2.8539803586	534.18736158	547.12382106	2.161287226	726.15781711	28.4120121	-1.1571601629	28.421983719	19.182134628	42.359151067	-71.113026667	1	54757.35989	88.4
12273	2022-09-20	15:13:09.730	262.42580706	6298.219369	1663686789.73	0	899	2.7981692807	2.8540051625	533.90258706	546.83219871	2.1612951539	726.15076128	28.412962794	-1.3737135968	28.421983719	19.169280463	42.35915	-71.113026993	1	54758.195513	88.4
12274	2022-09-20	15:13:10.618	262.42581734	6298.219616	1663686790.618	0	899	2.7984188052	2.854756099	533.90485937	546.94995724	2.1801301805	726.13615084	28.413476944	-1.4908292294	28.421983719	19.16232872	42.359149775	-71.113028559	1	54759.135271	88.4
12275	2022-09-20	15:13:11.503	262.42582758	6298.219862	1663686791.503	0	899	2.7984188052	2.854756099	532.59534645	545.6084485	2.1801301805	726.15746141	28.413476944	-1.579994478	28.421983719	19.168157451	42.359148298	-71.113030035	1	54760.021053	88.4
12276	2022-09-20	15:13:12.404	262.42583801	6298.220112	1663686792.404	0	899	2.7906156594	2.8483109836	532.59534645	545.96091832	2.2377350695	726.16706818	28.413476944	-1.4387442829	28.421983719	19.175554844	42.359146861	-71.113031472	1	54760.883254	88.4
12277	2022-09-20	15:13:13.335	262.42584878	6298.220371	1663686793.335	0	899	2.7906156594	2.8483109836	534.23319112	547.63986499	2.2377350695	726.17785806	28.413476944	-1.1350735979	28.421983719	19.180756487	42.359145317	-71.113033016	1	54761.80981	88.4
12278	2022-09-20	15:13:14.236	262.42585921	6298.220621	1663686794.236	0	899	2.7961120669	2.8522475023	534.23319112	547.2501199	2.1742292869	726.16963529	28.413476944	-1.1383181479	28.421983719	19.180548952	42.359143754	-71.113034579	1	54762.747634	88.4
12279	2022-09-20	15:13:15.095	262.42586917	6298.22086	1663686795.096	0	899	2.7961120669	2.8522475023	532.42557677	545.39846189	2.1742292869	726.16326904	28.413476944	-1.1441389322	28.421983719	19.180334091	42.359142359	-71.113035	1	54763.584354	88.4
12280	2022-09-20	15:13:15.943	262.42587897	6298.221095	1663686795.943	0	899	2.8014595441	2.8587422614	532.43208016	545.64602163	2.2136250663	726.17358843	28.414952499	-1.2261683538	28.421983719	19.174180984	42.359140956	-71.113036422	1	54764.426471	88.4
12281	2022-09-20	15:13:16.816	262.42588909	6298.221338	1663686796.817	0	899	2.8014600471	2.8587427791	533.87995932	547.12983541	2.2136252354	726.17681885	28.414972305	-1.326436162	28.421983719	19.173852921	42.359139452	-71.113038881	1	54765.328657	88.4
12282	2022-09-20	15:13:17.690	262.4258992	6298.221581	1663686797.691	0	899	2.8044729745	2.8605797331	533.87995932	546.84268424	2.1667887725	726.15935794	28.414972305	-1.1730162947	28.421983719	19.179027848	42.359137993	-71.113040341	1	54766.204409	88.4
12283	2022-09-20	15:13:18.614	262.42590988	6298.221837	1663686798.614	0	899	2.8044729745	2.8605797331	534.12684917	547.09556863	2.1667887725	726.16040322	28.414972305	-1.1441389322	28.421983719	19.182495117	42.359136451	-71.113041882	1	54767.129129	88.387087087
12284	2022-09-20	15:13:19.542	262.42592063	6298.222095	1663686799.542	0	899	2.7926197341	2.8500778434	534.12684917	547.46588528	2.2271530587	726.15906408	28.414972305	-1.1419723334	28.421983719	19.181216347	42.359134903	-71.113043333	1	54768.058116	88.3
12285	2022-09-20	15:13:20.477	262.42593146	6298.222355	1663686800.478	0	899	2.7926567541	2.850115956	532.77025094	546.07548495	2.2271656257	726.18463175	28.416434724	-1.1349226971	28.421983719	19.181530845	42.35913334	-71.113043333	1	54768.995992	88.3
12286	2022-09-20	15:13:21.358	262.42594164	6298.222599	1663686801.358	0	899	2.7999765711	2.8562217508	532.77106917	545.7598303	2.1754486727	726.18052865	28.416620255	-1.1384690471	28.421983719	19.182137016	42.359131848	-71.113044819	1	54769.89115	88.3
12287	2022-09-20	15:13:22.265	262.42595214	6298.222851	1663686802.265	0	899	2.7999765711	2.8562217508	534.97850414	548.02108172	2.1754486727	726.16831435	28.416620255	-1.137854678	28.421983719	19.183180853	42.35913041	-71.113045	1	54770.754006	88.3
12288	2022-09-20	15:13:23.171	262.42596263	6298.223103	1663686803.171	0	899	2.8199551812	2.8761899174	534.97850414	547.92587811	2.1599443298	726.15508265	28.416620255	-1.1393745403	28.421983719	19.182980493	42.35913	-71.11304387	1	54771.678233	88.3
12289	2022-09-20	15:13:24.102	262.42597341	6298.223362	1663686804.103	0	899	2.8199551812	2.8761899174	533.71316366	546.62991427	2.1599443298	726.16906011	28.416620255	-1.1773495082	28.421983719	19.179808926	42.359128956	-71.113043333	1	54772.626627	88.3
12290	2022-09-20	15:13:25.015	262.42598397	6298.223615	1663686805.015	0	899	2.8174978668	2.8745993692	533.71827094	546.84657051	2.1944498652	726.16237049	28.417776285	-1.1517382339	28.421983719	19.182222366	42.35912746	-71.113043333	1	54773.52381	88.3
12291	2022-09-20	15:13:25.894	262.42599414	6298.223859	1663686805.894	0	899	2.8175112097	2.8746130999	534.43629547	547.58228402	2.1944542888	726.15787572	28.418298721	-1.1441389322	28.421983719	19.181774139	42.359126667	-71.113042714	1	54774.371893	88.3
12292	2022-09-20	15:13:26.767	262.42600426	6298.224102	1663686806.768	0	899	2.8042047037	2.8625078593	534.43629547	547.9240137	2.2500948615	726.17316159	28.418298721	-1.1634767277	28.421983719	19.178113811	42.359126293	-71.113041667	1	54775.224405	88.277559462
12293	2022-09-20	15:13:27.694	262.42601498	6298.224359	1663686807.694	0	899	2.8042047037	2.8625078593	532.33645551	545.77117948	2.2500948615	726.16903383	28.418298721	-1.138253463	28.421983719	19.179181825	42.359125	-71.113041667	1	54776.182006	88.2
12294	2022-09-20	15:13:28.607	262.42602554	6298.224613	1663686808.607	0	899	2.7966649579	2.8533088341	532.33645551	545.42254994	2.1931060778	726.15741128	28.418298721	-1.1511345865	28.421983719	19.176427841	42.359124799	-71.113041667	1	54777.120316	88.2
12295	2022-09-20	15:13:29.460	262.42603543	6298.22485	1663686809.461	0	899	2.7966649579	2.8533088341	532.68108572	545.77565198	2.1931060778	726.17285156	28.418298721	-1.1832026243	28.421983719	19.175292969	42.359123396	-71.113041667	1	54777.962525	88.2
12296	2022-09-20	15:13:30.361	262.42604586	6298.225101	1663686810.362	0	899	2.7906750821	2.8472906628	532.68320313	545.79946393	2.1966436871	726.15463156	28.418778918	-1.1727683757	28.421983719	19.176656862	42.359123333	-71.11304027	1	54778.837864	88.2
12297	2022-09-20	15:13:31.270	262.42605638	6298.225353	1663686811.271	0	899	2.790704622	2.8473210622	534.00506932	547.15393914	2.1966535845	726.16965065	28.419946671	-1.1473941803	28.421983719	19.179973602	42.359122074	-71.11304	1	54779.755601	88.2
12298	2022-09-20	15:13:32.135	262.42606639	6298.225593	1663686812.136	0	899	2.7900416196	2.8466601445	534.00506932	547.15756335	2.1972444911	726.17554236	28.419946671	-1.1663655098	28.421983719	19.17358209	42.359119547	-71.11304	1	54780.635809	88.2
12299	2022-09-20	15:13:33.019	262.42607661	6298.225839	1663686813.019	0	899	2.7900416196	2.8466601445	534.54425802	547.71003221	2.1972444911	726.16827393	28.419946671	-1.2190109491	28.421983719	19.155845642	42.359117496	-71.113039163	1	54781.502392	88.2
12300	2022-09-20	15:13:33.871	262.42608648	6298.226076	1663686813.872	0	899	2.7958329772	2.8523078581	534.54425802	547.64917083	2.1873303519	726.17180022	28.419946671	-1.4421181474	28.421983719	19.154283587	42.359116111	-71.113038333	1	54782.333333	88.2
12301	2022-09-20	15:13:34.733	262.42609645	6298.226315	1663686814.733	0	899	2.7958502944	2.8523256769	535.36269888	548.48771207	2.1873361189	726.17551447	28.420629981	-1.4865929607	28.421983719	19.163096358	42.359114317	-71.113037992	1	54783.205047	88.2
12302	2022-09-20	15:13:35.545	262.42610584	6298.22654	1663686815.545	0	899	2.7881836997	2.8440091266	535.36629744	548.37553717	2.1684854965	726.17449992	28.421442032	-1.4989674091	28.421983719	19.173852921	42.359111577	-71.113036577	1	54784.053537	88.2
12303	2022-09-20	15:13:36.361	262.4261153	6298.226767	1663686816.362	0	899	2.7881836997	2.8440091266	530.84924671	543.74872347	2.1684854965	726.17577882	28.421442032	-1.4772366135	28.421983719	19.16964589	42.359110276	-71.113035276	1	54784.834608	88.2
12304	2022-09-20	15:13:37.180	262.42612477	6298.226994	1663686817.18	0	899	2.7904577743	2.8469704992	530.84924671	543.89752285	2.1928995391	726.16787942	28.421442032	-1.4535655683	28.421983719	19.166612234	42.359108851	-71.113033851	1	54785.689103	88.2
12305	2022-09-20	15:13:38.055	262.42613491	6298.227238	1663686818.056	0	899	2.7904577743	2.8469704992	533.2609401	546.36849567	2.1928995391	726.17889404	28.421442032	-1.1408835649	28.421983719	19.182495117	42.3591074	-71.113033333	1	54786.559809	88.2
12306	2022-09-20	15:13:38.926	262.42614498	6298.227479	1663686818.926	0	899	2.7886175521	2.8444239314	533.2609401	546.21255668	2.1674294855	726.17876146	28.421442032	-1.1403123006	28.421983719	19.182747506	42.35910596	-71.113032627	1	54787.423992	88.2
12307	2022-09-20	15:13:39.779	262.42615486	6298.227717	1663686819.78	0	899	2.7886257004	2.8444323135	532.20813114	545.134194	2.1674321814	726.16519792	28.421764386	-1.1808312208	28.469810145	19.178303775	42.359104024	-71.113031179	1	54788.292899	88.170710059
12308	2022-09-20	15:13:40.608	262.42616444	6298.227947	1663686820.608	0	899	2.793937156	2.8507338742	532.21410557	545.34550713	2.2010100254	726.152771	28.423120499	-1.3557338715	28.671010971	19.157646179	42.359101481	-71.113029815	1	54789.111111	88.1
12309	2022-09-20	15:13:41.463	262.42617435	6298.228184	1663686821.464	0	899	2.793937156	2.8507338742	535.91302384	549.13568938	2.2010100254	726.1579125	28.423120499	-1.1862854294	28.473108519	19.177680161	42.359100053	-71.113028387	1	54789.967968	88.1
12310	2022-09-20	15:13:42.323	262.42618431	6298.228423	1663686822.324	0	899	2.8141123441	2.8720491844	535.91302384	549.30514522	2.228529503	726.16417689	28.423120499	-1.2108727694	28.421983719	19.179613113	42.359098617	-71.113026951	1	54790.829659	88.1
12311	2022-09-20	15:13:43.242	262.42619493	6298.228678	1663686823.242	0	899	2.8141123441	2.8720491844	535.72027392	549.1075786	2.228529503	726.16535232	28.423120499	-1.2098056299	28.421983719	19.179088454	42.359098333	-71.113026667	1	54791.737673	88.1
12312	2022-09-20	15:13:44.194	262.42620595	6298.228943	1663686824.194	0	899	2.8064994797	2.8644922518	535.72027392	549.15706512	2.2365657567	726.18522513	28.423120499	-1.1554786346	28.421983719	19.178849972	42.359097188	-71.113026667	1	54792.687375	88.1
12313	2022-09-20	15:13:45.039	262.42621573	6298.229178	1663686825.039	0	899	2.8065042921	2.8644972068	535.31360228	548.7402035	2.2365673891	726.18532092	28.423309667	-1.1396440433	28.421983719	19.181456623	42.35909757	-71.113026667	1	54793.542218	88.1
12314	2022-09-20	15:13:45.875	262.42622541	6298.22941	1663686825.875	0	899	2.8141115139	2.8718213591	535.31979574	548.64445964	2.2199742823	726.16331027	28.424707413	-1.1432442452	28.421983719	19.182098818	42.359098333	-71.113026667	1	54794.392675	88.1
12315	2022-09-20	15:13:46.742	262.42623544	6298.229651	1663686826.742	0	899	2.8141115139	2.8718213591	533.67841286	546.96222104	2.2199742823	726.16164009	28.424707413	-1.1441389322	28.421983719	19.182495117	42.359098777	-71.113026667	1	54795.266272	88.1
12316	2022-09-20	15:13:47.619	262.4262456	6298.229894	1663686827.62	0	899	2.816423694	2.8730083569	533.67841286	546.69139576	2.1757916135	726.1506473	28.424707413	-1.2275480837	28.421983719	19.171734033	42.359100214	-71.113026667	1	54796.12823	88.1
12317	2022-09-20	15:13:48.464	262.42625538	6298.230129	1663686828.465	0	899	2.816423694	2.8730083569	534.55671986	547.59111901	2.1757916135	726.16183937	28.424707413	-1.1473941803	28.421983719	19.181413651	42.359101561	-71.113026667	1	54796.936842	88.1
12318	2022-09-20	15:13:49.352	262.42626566	6298.230376	1663686829.353	0	899	2.809514696	2.8653102613	534.55671986	547.44033054	2.151213337	726.16609687	28.424707413	-1.1411853816	28.657817474	19.179340325	42.359103106	-71.113028106	1	54797.863445	88.1
12319	2022-09-20	15:13:50.233	262.42627586	6298.230621	1663686830.234	0	899	2.8095495716	2.8653461302	534.7650222	547.65372303	2.151224704	726.17452498	28.426076864	-1.1695777486	28.471459332	19.173483274	42.359104568	-71.113029568	1	54798.740631	88.1
12320	2022-09-20	15:13:51.144	262.42628639	6298.230873	1663686831.144	0	899	2.8168017319	2.8743481813	534.76652514	548.02683774	2.2117427544	726.16894087	28.426416397	-1.1327453852	28.421983719	19.182134628	42.359106097	-71.113032194	1	54799.658189	88.1
12321	2022-09-20	15:13:52.053	262.42629692	6298.231126	1663686832.054	0	899	2.8168017319	2.8743481813	535.07443635	548.34238406	2.2117427544	726.1686272	28.426416397	-1.1693944639	28.421983719	19.176944922	42.359107596	-71.113034263	1	54800.557823	88.1
12322	2022-09-20	15:13:52.961	262.42630743	6298.231378	1663686832.962	0	899	2.8130764711	2.8728783445	535.07443635	548.88305232	2.2996037497	726.15955196	28.426416397	-1.1734366417	28.421983719	19.176372528	42.359109066	-71.113035733	1	54801.439806	88.1
12323	2022-09-20	15:13:53.857	262.42631779	6298.231627	1663686833.857	0	899	2.8130764711	2.8728783445	533.45187487	547.21861754	2.2996037497	726.17561957	28.426416397	-1.1788370483	28.421983719	19.17706871	42.359111096	-71.113036667	1	54802.328852	88.1
12324	2022-09-20	15:13:54.775	262.42632841	6298.231882	1663686834.775	0	899	2.815172939	2.8716566879	533.45266378	546.4426399	2.1729335731	726.17336167	28.426595056	-1.1881934073	28.421983719	19.171729713	42.359113789	-71.113037123	1	54803.273652	88.072634791
12325	2022-09-20	15:13:55.697	262.4263391	6298.232138	1663686835.698	0	899	2.815208875	2.8716936579	536.29706667	549.35637884	2.1729453803	726.16108997	28.428003311	-1.4490923005	28.421983719	19.148869192	42.359115	-71.113038333	1	54804.206114	88
12326	2022-09-20	15:13:56.578	262.42634929	6298.232383	1663686836.579	0	899	2.816723341	2.8747734135	536.29706667	549.71258961	2.2307690019	726.16065059	28.428003311	-1.1397517848	28.421983719	19.182122995	42.359115123	-71.113038333	1	54805.073858	88
12327	2022-09-20	15:13:57.459	262.42635948	6298.232628	1663686837.459	0	899	2.816723341	2.8747734135	533.15443247	546.49134212	2.2307690019	726.15781468	28.428003311	-1.1800982249	28.421983719	19.17778408	42.359116548	-71.113038333	1	54805.929057	88
12328	2022-09-20	15:13:58.331	262.42636957	6298.23287	1663686838.331	0	899	2.8166603902	2.8741947928	533.15443247	546.3726576	2.2113977565	726.16539719	28.428003311	-1.1441389322	28.421983719	19.177453995	42.359118042	-71.113039709	1	54806.825413	88
12329	2022-09-20	15:13:59.167	262.42637925	6298.233102	1663686839.167	0	899	2.8166603902	2.8741947928	533.83651472	547.07165036	2.2113977565	726.17046755	28.428003311	-1.1675835864	28.421983719	19.180565815	42.359119465	-71.11304	1	54807.679226	88
12330	2022-09-20	15:14:00.032	262.42638927	6298.233342	1663686840.033	0	899	2.8080932549	2.8664478783	533.84049334	547.30636583	2.2489856092	726.17545303	28.428903681	-1.1567828932	28.421983719	19.181252233	42.359120934	-71.113039066	1	54808.560529	88
12331	2022-09-20	15:14:00.924	262.42639958	6298.23359	1663686840.924	0	899	2.8081130603	2.8664682741	534.50338557	547.98602071	2.2489923613	726.16365829	28.429681778	-1.15809798	28.421983719	19.16745201	42.359121667	-71.113038333	1	54809.452663	88
12332	2022-09-20	15:14:01.788	262.42640958	6298.23383	1663686841.788	0	899	2.8196914032	2.8758897157	534.50338557	547.4320616	2.158770634	726.17690535	28.429681778	-1.1444946591	28.421983719	19.173346551	42.359122182	-71.113038333	1	54810.309309	88
12333	2022-09-20	15:14:02.683	262.42641994	6298.234079	1663686842.683	0	899	2.8196914032	2.8758897157	534.40106069	547.32726167	2.158770634	726.18918716	28.429681778	-1.1483104632	28.421983719	19.179613113	42.359123333	-71.11303798	1	54811.211996	88
12334	2022-09-20	15:14:03.565	262.42643015	6298.234324	1663686843.565	0	899	2.8281387014	2.886523021	534.40106069	547.79195634	2.2344809304	726.17038671	28.429681778	-1.2206386328	28.421983719	19.179613113	42.359123528	-71.113036667	1	54812.116618	88
12335	2022-09-20	15:14:04.446	262.42644035	6298.234568	1663686844.446	0	899	2.8281468148	2.8865313747	534.2385899	547.62543115	2.2344836592	726.16678645	28.429998272	-1.1604262377	28.421983719	19.178395821	42.359124955	-71.113036667	1	54812.972789	88
12336	2022-09-20	15:14:05.325	262.42645053	6298.234813	1663686845.326	0	899	2.8218185806	2.8764750853	534.24447781	546.80141271	2.0991172275	726.18852022	28.431329727	-1.1408835649	28.421983719	19.182134628	42.359125	-71.113035245	1	54813.852853	88
12337	2022-09-20	15:14:06.158	262.42646017	6298.235044	1663686846.159	0	899	2.8218185806	2.8764750853	535.21244254	547.79212858	2.0991172275	726.18262608	28.431329727	-1.1462408517	28.421983719	19.181627021	42.359126128	-71.113033872	1	54814.676529	88
12338	2022-09-20	15:14:07.036	262.42647034	6298.235288	1663686847.037	0	899	2.8216220808	2.8784725672	535.21244254	548.30013927	2.1818633387	726.17831077	28.431329727	-1.2081455987	28.421983719	19.178853344	42.359126667	-71.113033333	1	54815.559512	88
12339	2022-09-20	15:14:07.950	262.4264809	6298.235542	1663686847.95	0	899	2.8216220808	2.8784725672	531.81716012	544.82183109	2.1818633387	726.16276015	28.431329727	-1.3414623335	28.421983719	19.148288272	42.359126667	-71.113032568	1	54816.45933	88
12340	2022-09-20	15:14:08.835	262.42649116	6298.235788	1663686848.836	0	899	2.8120375741	2.8676686442	531.81716012	544.58528511	2.1431072273	726.17480792	28.431329727	-1.2523186428	28.421983719	19.155941932	42.359126667	-71.113031667	1	54817.321643	88
12341	2022-09-20	15:14:09.710	262.42650128	6298.236031	1663686849.711	0	899	2.8120431532	2.8676743815	534.47601788	547.30798911	2.1431090372	726.18033585	28.431548605	-1.1384475334	28.421983719	19.170795441	42.359126667	-71.113031314	1	54818.211538	88
12342	2022-09-20	15:14:10.628	262.4265119	6298.236286	1663686850.628	0	899	2.810605446	2.8672559191	534.48274527	547.55768633	2.1826924098	726.17806178	28.433069229	-1.1415519485	28.421983719	19.175716905	42.359126667	-71.11302971	1	54819.173786	88
12343	2022-09-20	15:14:11.585	262.42652297	6298.236551	1663686851.585	0	899	2.810605446	2.8672559191	534.57883869	547.65613047	2.1826924098	726.16707626	28.433069229	-1.151544233	28.421983719	19.176642298	42.359126667	-71.113028333	1	54820.106212	88
12344	2022-09-20	15:14:12.522	262.42653382	6298.236812	1663686852.522	0	899	2.8142679909	2.870558592	534.57883869	547.55572718	2.1663315509	726.16930182	28.433069229	-1.1874064704	28.421983719	19.176694478	42.359126737	-71.113028263	1	54821.042413	88
12345	2022-09-20	15:14:13.395	262.42654394	6298.237054	1663686853.396	0	899	2.8142679909	2.870558592	535.74751128	548.75276927	2.1663315509	726.17077233	28.433069229	-1.176692009	28.421983719	19.180915833	42.35912811	-71.11302689	1	54821.866164	88
12346	2022-09-20	15:14:14.236	262.42655366	6298.237288	1663686854.236	0	899	2.818153652	2.8778613869	535.74762959	549.52677743	2.2920082599	726.16137938	28.433095907	-1.1825774316	28.421983719	19.178107053	42.359128333	-71.113025424	1	54822.745726	88
12347	2022-09-20	15:14:15.132	262.42656404	6298.237537	1663686855.133	0	899	2.8181872712	2.877896028	533.15235336	546.86482349	2.2920198992	726.18129947	28.434412003	-1.4729249477	28.421983719	19.139282227	42.359129417	-71.113023917	1	54823.649901	88
12348	2022-09-20	15:14:16.019	262.42657429	6298.237783	1663686856.019	0	899	2.7937138029	2.8513180828	533.15235336	546.49582098	2.2318476143	726.1920449	28.434412003	-1.5575198448	28.421983719	19.142887343	42.359130859	-71.113022474	1	54824.515534	87.948446602
12349	2022-09-20	15:14:16.887	262.42658434	6298.238024	1663686856.887	0	899	2.7937138029	2.8513180828	534.91427168	548.3018357	2.2318476143	726.18935248	28.434412003	-1.229520639	28.421983719	19.177064656	42.359132273	-71.113021667	1	54825.363905	87.9
12350	2022-09-20	15:14:17.720	262.42659398	6298.238256	1663686857.72	0	899	2.8083586888	2.8630921648	534.91427168	547.56531696	2.1118990568	726.16531796	28.434412003	-1.1627329438	28.421983719	19.179490247	42.359133674	-71.113021326	1	54826.204348	87.9
12351	2022-09-20	15:14:18.605	262.42660424	6298.238502	1663686858.606	0	899	2.8083586888	2.8630921648	533.54940846	546.1681739	2.1118990568	726.1697509	28.434412003	-1.1740942017	28.421983719	19.175478954	42.359135	-71.113019761	1	54827.143123	87.9
12352	2022-09-20	15:14:19.540	262.42661506	6298.238761	1663686859.541	0	899	2.8289005128	2.8857904213	533.55302073	546.57549111	2.1778396606	726.17937424	28.435229914	-1.1468229302	28.421983719	19.178619385	42.359135023	-71.11301831	1	54828.013889	87.9
12353	2022-09-20	15:14:20.464	262.42662575	6298.239018	1663686860.465	0	899	2.8289241442	2.8858147343	533.0819296	546.09294941	2.1778474051	726.16481352	28.436151505	-1.1467259064	28.421983719	19.177203033	42.359136668	-71.113016665	1	54829.001001	87.9
12354	2022-09-20	15:14:21.342	262.42663591	6298.239262	1663686861.343	0	899	2.8046398162	2.8598290184	533.0819296	545.81197295	2.1319131206	726.16495984	28.436151505	-1.1701813936	28.421983719	19.177812576	42.359138133	-71.1130152	1	54829.87988	87.9
12355	2022-09-20	15:14:22.207	262.42664593	6298.239502	1663686862.208	0	899	2.8046398162	2.8598290184	534.16650626	546.92244939	2.1319131206	726.18969039	28.436151505	-1.1784597414	28.421983719	19.175258738	42.35913954	-71.113013793	1	54830.724004	87.9
12356	2022-09-20	15:14:23.099	262.42665625	6298.23975	1663686863.1	0	899	2.8033578622	2.8576727605	534.16650626	546.72531468	2.0997226367	726.18108848	28.436151505	-1.179947257	28.421983719	19.177812576	42.35914	-71.113012269	1	54831.638655	87.9
12357	2022-09-20	15:14:24.002	262.42666669	6298.240001	1663686864.002	0	899	2.8033578622	2.8576727605	535.22903883	547.81282849	2.0997226367	726.1716058	28.436151505	-1.1827067737	28.421983719	19.166824631	42.359140932	-71.113010735	1	54832.559118	87.9
12358	2022-09-20	15:14:24.871	262.42667675	6298.240242	1663686864.871	0	899	2.8193145841	2.8782389675	535.23248419	548.81136805	2.2616409198	726.16768338	28.436929198	-1.1720353807	28.421983719	19.173320732	42.359142372	-71.113009295	1	54833.423077	87.9
12359	2022-09-20	15:14:25.703	262.42668638	6298.240473	1663686865.703	0	899	2.8193352636	2.8782602671	533.24251837	546.77095998	2.2616479817	726.18040941	28.437738419	-1.1630131938	28.421983719	19.182053509	42.359143739	-71.113007927	1	54834.24359	87.9
12360	2022-09-20	15:14:26.536	262.42669603	6298.240705	1663686866.537	0	899	2.8171852387	2.8731499807	533.24251837	546.09834013	2.1518483623	726.18353271	28.437738419	-1.2108727694	28.421983719	19.181413651	42.359145	-71.113006553	1	54835.068159	87.9
12361	2022-09-20	15:14:27.371	262.42670568	6298.240936	1663686867.371	0	899	2.8171852387	2.8731499807	533.58023946	546.44420326	2.1518483623	726.17388633	28.437738419	-1.2108727694	28.421983719	19.181413651	42.359145	-71.113005139	1	54835.916582	87.9
12362	2022-09-20	15:14:28.246	262.42671582	6298.24118	1663686868.247	0	899	2.8132454877	2.8700079014	533.58023946	546.64667869	2.1849083147	726.16781273	28.437738419	-1.1803568665	28.421983719	19.175018323	42.359146325	-71.113003675	1	54836.794795	87.9
12363	2022-09-20	15:14:29.181	262.42672664	6298.241439	1663686869.182	0	899	2.8132454877	2.8700079014	533.02056086	546.07329455	2.1849083147	726.16616922	28.437738419	-1.2588076978	28.626482919	19.172861832	42.359146667	-71.113002133	1	54837.719921	87.9
12364	2022-09-20	15:14:30.098	262.42673726	6298.241694	1663686870.099	0	899	2.823975102	2.8835196615	533.02765165	546.67090382	2.2812591553	726.17489483	28.439345543	-1.1504662755	28.671010971	19.180877067	42.359146667	-71.113000657	1	54838.605742	87.9
12365	2022-09-20	15:14:30.950	262.42674712	6298.241931	1663686870.951	0	899	2.8239777093	2.8835223477	533.11896861	546.76456361	2.2812600519	726.19276196	28.439447403	-1.1636060532	28.671010971	19.178712693	42.35914745	-71.112999217	1	54839.470085	87.9
12366	2022-09-20	15:14:31.828	262.42675727	6298.242174	1663686871.828	0	899	2.8149918156	2.8721790564	533.11896861	546.26404225	2.1995968398	726.17515756	28.439447403	-1.1820599733	28.605043487	19.176595056	42.359148333	-71.112997707	1	54840.37574	87.9
12367	2022-09-20	15:14:32.691	262.42676727	6298.242414	1663686872.692	0	899	2.8149918156	2.8721790564	535.87386128	549.08686209	2.1995968398	726.17254437	28.439447403	-1.1689093926	28.56381381	19.178518699	42.359148333	-71.112996281	1	54841.231463	87.9
12368	2022-09-20	15:14:33.555	262.42677727	6298.242654	1663686873.556	0	899	2.8188943878	2.8757476389	535.87386128	548.9911059	2.1840369774	726.18543289	28.439447403	-1.1511453295	28.671010971	19.180801392	42.359148486	-71.112995	1	54842.091423	87.9
12369	2022-09-20	15:14:34.411	262.42678718	6298.242892	1663686874.412	0	899	2.8188943878	2.8757476389	535.92808778	549.04665976	2.1840369774	726.1779098	28.439447403	-1.1864578724	28.671010971	19.177453995	42.35914983	-71.112995	1	54842.898209	87.9
12370	2022-09-20	15:14:35.256	262.42679694	6298.243127	1663686875.256	0	899	2.8300239028	2.8870136312	535.93290745	549.03128865	2.1807365779	726.17189885	28.44053391	-1.1884197368	28.629781294	19.179888327	42.359151333	-71.112995	1	54843.8	87.9
12371	2022-09-20	15:14:36.158	262.4268074	6298.243377	1663686876.159	0	899	2.8300336078	2.8870236166	534.27747552	547.33541693	2.1807397615	726.16747521	28.440912247	-1.1360006332	28.421983719	19.182134628	42.359152848	-71.112995	1	54844.709073	87.9
12372	2022-09-20	15:14:37.039	262.42681759	6298.243622	1663686877.04	0	899	2.8076916704	2.8636092342	534.27747552	547.19104326	2.1571976717	726.17686816	28.440912247	-1.1747624858	28.421983719	19.17936824	42.359154282	-71.112995	1	54845.568932	87.9
12373	2022-09-20	15:14:37.960	262.42682825	6298.243878	1663686877.961	0	899	2.8076916704	2.8636092342	533.32045373	546.21089011	2.1571976717	726.17169675	28.440912247	-1.1583242874	28.421983719	19.179986347	42.359156544	-71.112995	1	54846.463107	87.9
12374	2022-09-20	15:14:38.917	262.42683933	6298.244144	1663686878.918	0	899	2.8024127469	2.8605166999	533.32045373	546.74243892	2.2439679384	726.17388795	28.440912247	-1.1672063553	28.421983719	19.176647502	42.359159053	-71.112995	1	54847.431624	87.9
12375	2022-09-20	15:14:39.836	262.42684997	6298.244399	1663686879.837	0	899	2.8024478819	2.8605528799	534.17266188	547.616168	2.2439799149	726.18770615	28.442295441	-1.1598657172	28.421983719	19.177469544	42.359161234	-71.112995	1	54848.370335	87.9
12376	2022-09-20	15:14:40.700	262.42685997	6298.244639	1663686880.701	0	899	2.8220327733	2.8806575881	534.17450716	547.64430882	2.248253613	726.18827931	28.442712784	-1.1919876242	28.511039822	19.178170817	42.359164434	-71.112994633	1	54849.220085	87.9
12377	2022-09-20	15:14:41.588	262.42687024	6298.244886	1663686881.589	0	899	2.8220327733	2.8806575881	533.51550554	546.96868974	2.248253613	726.17530105	28.442712784	-1.2808618546	28.671010971	19.17493248	42.359169357	-71.112993077	1	54850.153547	87.9
12378	2022-09-20	15:14:42.424	262.42687992	6298.245118	1663686882.425	0	899	2.8246659655	2.8829237142	533.51550554	546.87157519	2.2324205028	726.16392709	28.442712784	-1.3653381787	28.504443074	19.17108364	42.359174773	-71.112991723	1	54850.965986	87.9
12379	2022-09-20	15:14:43.213	262.42688905	6298.245337	1663686883.214	0	899	2.8246659655	2.8829237142	534.00237473	547.3706327	2.2324205028	726.16561021	28.442712784	-1.2201643764	28.671010971	19.171510267	42.359177403	-71.112990465	1	54851.720841	87.9
12380	2022-09-20	15:14:44.085	262.42689914	6298.245579	1663686884.086	0	899	2.8377218076	2.8955980019	534.00237473	547.22134117	2.208091937	726.16819268	28.442712784	-1.2434258461	28.671010971	19.169530869	42.359180366	-71.11299	1	54852.609884	87.839011567
12381	2022-09-20	15:14:44.917	262.42690876	6298.24581	1663686884.917	0	899	2.8377358173	2.8956124214	534.19003881	547.41367926	2.2080965777	726.15437893	28.443257452	-1.2060760086	28.671010971	19.172154168	42.359183969	-71.11299	1	54853.46046	87.8
12382	2022-09-20	15:14:45.809	262.4269191	6298.246058	1663686885.81	0	899	2.8277009596	2.8851501557	534.19424243	547.36669617	2.1997381669	726.17648619	28.444208145	-1.363850603	28.671010971	19.139672159	42.359186667	-71.112989409	1	54854.354709	87.8
12383	2022-09-20	15:14:46.752	262.42693	6298.24632	1663686886.752	0	899	2.8277009596	2.8851501557	533.98899741	547.15639011	2.1997381669	726.17550356	28.444208145	-1.3130592171	28.671010971	19.132580081	42.359187662	-71.112988831	1	54855.298597	87.8
12384	2022-09-20	15:14:47.628	262.42694014	6298.246563	1663686887.628	0	899	2.825863335	2.8831028425	533.98899741	547.11669297	2.1932655078	726.18253877	28.444208145	-1.1549827903	28.671010971	19.146689421	42.359189702	-71.112989403	1	54856.179044	87.8
12385	2022-09-20	15:14:48.503	262.42695027	6298.246806	1663686888.503	0	899	2.825863335	2.8831028425	534.55592659	547.69755965	2.1932655078	726.17079739	28.444208145	-1.3245821094	28.573708932	19.166237585	42.359188443	-71.112986337	1	54857.066019	87.793398058
12386	2022-09-20	15:14:49.418	262.42696087	6298.247061	1663686889.419	0	899	2.8281942779	2.8843905847	534.55677611	547.44724628	2.1523314945	726.17307671	28.444400143	-1.4511079709	28.453318274	19.158115033	42.359189926	-71.11298189	1	54857.95534	87.704466019
12387	2022-09-20	15:14:50.273	262.42697076	6298.247298	1663686890.274	0	899	2.8282284719	2.8844257532	537.01998409	549.96992109	2.1523425725	726.17617495	28.445734024	-1.1864578724	28.671010971	19.176372528	42.359191351	-71.112983018	1	54858.810621	87.7
12388	2022-09-20	15:14:51.121	262.42698058	6298.247534	1663686891.122	0	899	2.8285622139	2.886596571	537.01998409	550.39348613	2.2210305947	726.18089446	28.445734024	-1.1616011566	28.671010971	19.176079744	42.359193901	-71.112982216	1	54859.670397	87.7
12389	2022-09-20	15:14:52.049	262.42699132	6298.247792	1663686892.05	0	899	2.8285622139	2.886596571	535.79006518	549.13293834	2.2210305947	726.163592	28.445734024	-1.1473941803	28.671010971	19.182855606	42.359195993	-71.112981667	1	54860.595661	87.7
12390	2022-09-20	15:14:52.891	262.42700106	6298.248026	1663686892.892	0	899	2.8351106957	2.8911103282	535.79006518	548.63333117	2.1398137136	726.16807465	28.445734024	-1.1429962812	28.671010971	19.18139584	42.359198065	-71.112980968	1	54861.419417	87.7
12391	2022-09-20	15:14:53.732	262.42701079	6298.248259	1663686893.732	0	899	2.8351106957	2.8911103282	537.78985277	550.68105509	2.1398137136	726.17747487	28.445734024	-1.1652121465	28.671010971	19.177782438	42.359200417	-71.11298	1	54862.250259	87.7
12392	2022-09-20	15:14:54.588	262.42702071	6298.248497	1663686894.589	0	899	2.8261837341	2.8837735605	537.79347724	551.09445074	2.2061755556	726.17614059	28.446548298	-1.2120691814	28.671010971	19.173519905	42.359201874	-71.112979585	1	54863.124411	87.7
12393	2022-09-20	15:14:55.483	262.42703105	6298.248745	1663686895.483	0	899	2.8262027447	2.8837931268	536.94433408	550.22434512	2.2061818732	726.17873034	28.447290421	-1.1856817868	28.611640235	19.178156354	42.359203278	-71.112976777	1	54863.967012	87.7
12394	2022-09-20	15:14:56.285	262.42704034	6298.248968	1663686896.285	0	899	2.8249341306	2.8830024076	536.94433408	550.34105857	2.2250992593	726.16239636	28.447290421	-1.1832026243	28.421983719	19.179254532	42.359204699	-71.112975301	1	54864.819444	87.7
12395	2022-09-20	15:14:57.165	262.42705053	6298.249213	1663686897.166	0	899	2.8249341306	2.8830024076	535.2278766	548.5817756	2.2250992593	726.17015025	28.447290421	-1.1902630029	28.638027229	19.181753159	42.359207378	-71.112967866	1	54865.713427	87.628657315
12396	2022-09-20	15:14:57.997	262.42706016	6298.249444	1663686897.998	0	899	2.8234783708	2.880886568	535.2278766	548.43616717	2.2014215087	726.16378926	28.447290421	-1.170677223	28.671010971	19.181288018	42.359210075	-71.112965	1	54866.522488	87.6
12397	2022-09-20	15:14:58.878	262.42707036	6298.249689	1663686898.879	0	899	2.8234783708	2.880886568	534.95074131	548.15219277	2.2014215087	726.17819881	28.447290421	-1.1716473497	28.671010971	19.14784127	42.359212295	-71.112965	1	54867.376726	87.6
12398	2022-09-20	15:14:59.755	262.4270805	6298.249932	1663686899.755	0	899	2.825025702	2.8829215666	534.95436559	548.26120794	2.2185548543	726.16338869	28.448108938	-1.1758835568	28.671010971	19.159505099	42.359214202	-71.112965869	1	54868.260684	87.6
12399	2022-09-20	15:15:00.608	262.42709037	6298.250169	1663686900.608	0	899	2.8250469404	2.8829434293	534.41966456	547.71324998	2.2185619548	726.18345551	28.44893837	-1.1730809606	28.671010971	19.178344752	42.35921692	-71.112966563	1	54869.151744	87.6
12400	2022-09-20	15:15:01.502	262.42710072	6298.250417	1663686901.502	0	899	2.8437556781	2.8991466153	534.41966456	547.05159126	2.1106877481	726.17447566	28.44893837	-1.1423495621	28.671010971	19.18106602	42.359218324	-71.112956733	1	54869.994345	87.6
12401	2022-09-20	15:15:02.431	262.42711148	6298.250676	1663686902.432	0	899	2.8437556781	2.8991466153	534.7552433	547.39510197	2.1106877481	726.19383674	28.44893837	-1.1504015733	28.671010971	19.180176918	42.359223269	-71.112956667	1	54870.987179	87.6
12402	2022-09-20	15:15:03.309	262.42712164	6298.250919	1663686903.31	0	899	2.8391638384	2.8963862894	534.7552433	547.83601386	2.182556161	726.16930101	28.44893837	-1.1620430946	28.671010971	19.178173065	42.35922478	-71.112956667	1	54871.867735	87.6
12403	2022-09-20	15:15:04.177	262.42713168	6298.25116	1663686904.177	0	899	2.8391638384	2.8963862894	535.1529434	548.2434422	2.182556161	726.18406223	28.44893837	-1.3131023622	28.671010971	19.143387397	42.359226171	-71.112956667	1	54872.702677	87.6
12404	2022-09-20	15:15:05.071	262.42714203	6298.251409	1663686905.071	0	899	2.8467888464	2.904926829	535.15729414	548.42246266	2.2109565854	726.16654473	28.449920591	-1.2153353075	28.671010971	19.157539999	42.359227688	-71.112951558	1	54873.613039	87.538696109
12405	2022-09-20	15:15:05.953	262.42715223	6298.251654	1663686905.953	0	899	2.8468060244	2.9049445102	536.01911505	549.30568086	2.2109622649	726.17233701	28.450586319	-1.179947257	28.671010971	19.168451309	42.359228333	-71.112948333	1	54874.514515	87.5
12406	2022-09-20	15:15:06.868	262.42716282	6298.251908	1663686906.868	0	899	2.8337835654	2.8904741447	536.01911505	549.03318626	2.1666924032	726.17077677	28.450586319	-1.1563948014	28.671010971	19.170490088	42.35922904	-71.112948333	1	54875.424063	87.5
12407	2022-09-20	15:15:07.732	262.42717282	6298.252148	1663686907.732	0	899	2.8337835654	2.8904741447	534.58452838	547.56376909	2.1666924032	726.18236173	28.450586319	-1.1685968266	28.671010971	19.177463153	42.35923046	-71.112948333	1	54876.276134	87.5
12408	2022-09-20	15:15:08.592	262.42718279	6298.252387	1663686908.593	0	899	2.8327556752	2.8914013332	534.58452838	548.01821641	2.2406960142	726.1894123	28.450586319	-1.1750643253	28.671010971	19.178894043	42.359231886	-71.112948552	1	54877.131334	87.5
12409	2022-09-20	15:15:09.466	262.42719289	6298.252629	1663686909.466	0	899	2.8327571022	2.8914028026	535.66894893	549.12989055	2.2406964947	726.18063456	28.450641897	-1.2251335888	28.671010971	19.175439974	42.359233388	-71.11295	1	54878.032544	87.5
12410	2022-09-20	15:15:10.357	262.42720321	6298.252877	1663686910.357	0	899	2.8367702917	2.8926246974	535.67614437	548.47571874	2.1331470761	726.1682521	28.452264786	-1.1832026243	28.671010971	19.178533554	42.359234852	-71.11295	1	54878.911243	87.5
12411	2022-09-20	15:15:11.224	262.42721325	6298.253118	1663686911.225	0	899	2.8367702917	2.8926246974	535.21075038	547.99920451	2.1331470761	726.17153587	28.452264786	-1.1511345865	28.671010971	19.175127434	42.359236299	-71.112951299	1	54879.779559	87.5
12412	2022-09-20	15:15:12.108	262.42722348	6298.253364	1663686912.109	0	899	2.8365010274	2.894163859	535.21075038	548.4162844	2.2010418709	726.17859372	28.452264786	-1.1360006332	28.671010971	19.182855606	42.359237792	-71.112952792	1	54880.675483	87.5
12413	2022-09-20	15:15:12.983	262.42723361	6298.253607	1663686912.984	0	899	2.8365010274	2.894163859	534.08955145	547.26742154	2.2010418709	726.17195301	28.452264786	-1.1397733309	28.671010971	19.182020667	42.359239247	-71.112954247	1	54881.548323	87.5
12414	2022-09-20	15:15:13.872	262.4272439	6298.253854	1663686913.873	0	899	2.837085802	2.8944101485	534.08955145	547.18702739	2.1879353976	726.17128526	28.452264786	-1.1539910424	28.671010971	19.181307268	42.35924072	-71.11295572	1	54882.431864	87.5
12415	2022-09-20	15:15:14.792	262.42725455	6298.254109	1663686914.793	0	899	2.8370924127	2.8944169508	535.10257096	548.22490251	2.187937568	726.17089803	28.452521861	-1.1695453979	28.631430481	19.18203705	42.359241667	-71.112957229	1	54883.337476	87.5
12416	2022-09-20	15:15:15.707	262.42726513	6298.254363	1663686915.707	0	899	2.8450373317	2.9034296896	535.10859606	548.43907854	2.2217753997	726.18017659	28.453882217	-1.170763435	28.562164622	19.180018962	42.35924203	-71.112958697	1	54884.217949	87.5
12417	2022-09-20	15:15:16.624	262.42727574	6298.254618	1663686916.624	0	899	2.8450373317	2.9034296896	534.50061622	547.81595286	2.2217753997	726.17749428	28.453882217	-1.1405278721	28.671010971	19.180334091	42.359243333	-71.112960217	1	54885.130389	87.5
12418	2022-09-20	15:15:17.463	262.42728545	6298.254851	1663686917.463	0	899	2.8483908841	2.9048071756	534.50061622	547.34826781	2.145569964	726.18293651	28.453882217	-1.1392560005	28.671010971	19.180334091	42.359243333	-71.112961667	1	54886.012012	87.5
12419	2022-09-20	15:15:18.368	262.42729593	6298.255102	1663686918.368	0	899	2.8483908841	2.9048071756	535.96271066	548.84550624	2.145569964	726.17246918	28.453882217	-1.1462300771	28.671010971	19.18051222	42.359243333	-71.112961667	1	54886.917918	87.5
12420	2022-09-20	15:15:19.278	262.42730646	6298.255355	1663686919.278	0	899	2.8479761481	2.9070866355	535.96271066	549.46538142	2.2462703304	726.16501441	28.453882217	-1.1734366417	28.671010971	19.177812576	42.359243333	-71.112962969	1	54887.781132	87.5
12421	2022-09-20	15:15:20.186	262.42731697	6298.255607	1663686920.186	0	899	2.8480186879	2.907130442	536.27827378	549.78898269	2.2462846144	726.18155332	28.455530167	-1.2271492481	28.671010971	19.173852921	42.359243333	-71.112963333	1	54888.698347	87.5
12422	2022-09-20	15:15:21.078	262.4273273	6298.255855	1663686921.079	0	899	2.8451951156	2.9033020627	536.27827378	549.57157591	2.2110129741	726.18156948	28.455530167	-1.1739324931	28.671010971	19.177532183	42.359243333	-71.112963333	1	54889.612016	87.5
12423	2022-09-20	15:15:21.940	262.42733727	6298.256094	1663686921.94	0	899	2.8451951156	2.9033020627	535.14720417	548.41246928	2.2110129741	726.19665527	28.455530167	-1.1929684877	28.671010971	19.160528183	42.359242557	-71.112963333	1	54890.466019	87.5
12424	2022-09-20	15:15:22.805	262.42734728	6298.256335	1663686922.805	0	899	2.8484557479	2.9060583391	535.14720417	548.28172516	2.1897429984	726.19031732	28.455530167	-1.2646499691	28.671010971	19.172988854	42.359241157	-71.112963333	1	54891.305825	87.5
12425	2022-09-20	15:15:23.637	262.42735691	6298.256566	1663686923.637	0	899	2.8484557479	2.9060583391	537.59999284	550.79471448	2.1897429984	726.17404559	28.455530167	-1.2734457831	28.671010971	19.180334091	42.359239788	-71.112963121	1	54892.127174	87.5
12426	2022-09-20	15:15:24.500	262.42736691	6298.256806	1663686924.501	0	899	2.8513677481	2.9090074474	537.59999284	550.78970955	2.1889322917	726.18719967	28.455530167	-1.1490218639	28.671010971	19.180334091	42.359238142	-71.112961667	1	54893.057493	87.5
12427	2022-09-20	15:15:25.357	262.42737682	6298.257044	1663686925.357	0	899	2.8514034437	2.909044178	534.25332636	547.36100604	2.1889439578	726.17408682	28.45691134	-1.1614825947	28.671010971	19.171214211	42.359235452	-71.112961667	1	54893.864279	87.5
12428	2022-09-20	15:15:26.209	262.42738668	6298.25728	1663686926.209	0	899	2.847322283	2.9068028115	534.25410121	547.80147842	2.2605530409	726.17956018	28.457086563	-1.160415411	28.671010971	19.181774139	42.359212666	-71.112954222	1	54894.744479	87.42555205
12429	2022-09-20	15:15:27.051	262.42739642	6298.257514	1663686927.051	0	899	2.847322283	2.9068028115	535.66069204	549.24373696	2.2605530409	726.17109771	28.457086563	-1.4239445001	28.671010971	19.174753884	42.359189011	-71.112945671	1	54895.5996	87.34004004
12430	2022-09-20	15:15:27.904	262.42740631	6298.257751	1663686927.905	0	899	2.8484179962	2.9044127027	535.66069204	548.4394941	2.1298258776	726.17252456	28.457086563	-1.3457093018	28.671010971	19.176838022	42.359165444	-71.112937118	1	54896.45491	87.209018036
12431	2022-09-20	15:15:28.765	262.42741626	6298.25799	1663686928.765	0	899	2.8484179962	2.9044127027	534.9295415	547.69090112	2.1298258776	726.17454882	28.457086563	-1.1847763227	28.671010971	19.155365243	42.359142619	-71.112926922	1	54897.316316	87.068368368
12432	2022-09-20	15:15:29.654	262.42742655	6298.258237	1663686929.654	0	899	2.8452751057	2.9036015601	534.93625275	548.24621974	2.2191364694	726.18918433	28.458602337	-1.146079211	28.671010971	19.182970944	42.35912185	-71.112913914	1	54898.206413	86.979358717
12433	2022-09-20	15:15:30.535	262.42743675	6298.258482	1663686930.535	0	899	2.8452753663	2.9036018284	536.58633994	549.93736396	2.2191365559	726.18608972	28.458612442	-1.1452276557	28.671010971	19.183142694	42.359100955	-71.112901996	1	54899.089178	86.882164329
12434	2022-09-20	15:15:31.436	262.42744718	6298.258732	1663686931.436	0	899	2.8410994636	2.8995914278	536.58633994	549.99517519	2.2285113645	726.1868848	28.458612442	-1.1376283169	28.671010971	19.182134628	42.35907688	-71.112888454	1	54899.991984	86.701603206
12435	2022-09-20	15:15:32.336	262.4274576	6298.258982	1663686932.337	0	899	2.8410994636	2.8995914278	535.10029949	548.47199986	2.2285113645	726.17585077	28.458612442	-1.1571601108	28.671010971	19.180409867	42.359048779	-71.112876591	1	54900.880671	86.611932939
12436	2022-09-20	15:15:33.247	262.42746815	6298.259236	1663686933.248	0	899	2.8405881438	2.8965045647	535.10029949	547.88309451	2.1326549888	726.18507315	28.458612442	-1.1473941803	28.671010971	19.181413651	42.359016872	-71.112857587	1	54901.803662	86.519633774
12437	2022-09-20	15:15:34.180	262.42747894	6298.259494	1663686934.18	0	899	2.8405881438	2.8965045647	535.41084685	548.20106041	2.1326549888	726.18820615	28.458612442	-1.1427376097	28.671010971	19.182444983	42.358988136	-71.112839972	1	54902.728797	86.354240631
12438	2022-09-20	15:15:35.061	262.42748913	6298.259739	1663686935.061	0	899	2.82782822	2.8842087521	535.41469804	548.37004291	2.159523502	726.18830235	28.459481486	-1.1619784366	28.671010971	19.178802768	42.358958769	-71.112819835	1	54903.606607	86.178678679
12439	2022-09-20	15:15:35.926	262.42749914	6298.259979	1663686935.926	0	899	2.8278450551	2.8842260686	534.72150134	547.66010663	2.1595289755	726.18547856	28.460138321	-1.1857464519	28.671010971	19.167332719	42.358929191	-71.112797203	1	54904.451675	86.054832536
12440	2022-09-20	15:15:36.822	262.42750951	6298.260228	1663686936.822	0	899	2.8290410148	2.8884277718	534.72150134	548.34712682	2.2713473421	726.18846444	28.460138321	-1.1689956259	28.671010971	19.171093278	42.358899595	-71.112775095	1	54905.328586	85.934282808
12441	2022-09-20	15:15:37.713	262.42751983	6298.260476	1663686937.713	0	899	2.8290410148	2.8884277718	535.61897318	549.26746778	2.2713473421	726.17932129	28.460138321	-1.1760236412	28.671010971	19.175294876	42.358871963	-71.112756889	1	54906.238883	85.776111686
12442	2022-09-20	15:15:38.565	262.4275297	6298.260713	1663686938.566	0	899	2.8493503927	2.9081003214	535.61897318	549.02382213	2.2317904437	726.18024773	28.460138321	-1.2388877711	28.671010971	19.179186777	42.358848931	-71.112739713	1	54907.117234	85.7
12443	2022-09-20	15:15:39.417	262.42753955	6298.260949	1663686939.417	0	899	2.8493525118	2.9081025032	535.40018326	548.79956094	2.2317911503	726.17288996	28.460220375	-1.1392560005	28.671010971	19.180727914	42.358829035	-71.112725501	1	54907.96994	85.7
12444	2022-09-20	15:15:40.305	262.42754984	6298.261196	1663686940.306	0	899	2.8516032037	2.9077826232	535.40766338	548.20836411	2.1343751938	726.16201802	28.46190834	-1.1392560005	28.671010971	19.181413651	42.358816015	-71.112723631	1	54908.821224	85.7
12445	2022-09-20	15:15:41.204	262.42756024	6298.261446	1663686941.205	0	899	2.8516032037	2.9077826232	535.0937943	547.88699095	2.1343751938	726.17099706	28.46190834	-1.1651691119	28.671010971	19.181492433	42.35880959	-71.112733316	1	54909.748686	85.625131441
12446	2022-09-20	15:15:42.005	262.4275695	6298.261668	1663686942.005	0	899	2.8468180133	2.9062252667	535.0937943	548.64808655	2.2582169061	726.16761952	28.46190834	-1.1457666159	28.671010971	19.182495117	42.358807382	-71.112742374	1	54910.570702	85.542929807
12447	2022-09-20	15:15:42.838	262.42757916	6298.2619	1663686942.839	0	899	2.8468180133	2.9062252667	537.26923576	550.87863343	2.2582169061	726.1757857	28.46190834	-1.4988058111	28.671010971	19.14300138	42.358808581	-71.11275241	1	54911.3829	85.461710037
12448	2022-09-20	15:15:43.736	262.42758954	6298.262149	1663686943.736	0	899	2.8498731346	2.9063820972	537.26923576	550.19798148	2.1479297791	726.16575006	28.46190834	-1.5588133943	28.671010971	19.136337672	42.358809752	-71.112760901	1	54912.229783	85.4
12449	2022-09-20	15:15:44.614	262.4275997	6298.262393	1663686944.614	0	899	2.8498991427	2.9064088449	536.97723114	549.89900153	2.1479381245	726.17417857	28.462915218	-1.1550689825	28.671010971	19.179403962	42.358802105	-71.112757807	1	54913.10532	85.38946797
12450	2022-09-20	15:15:45.473	262.42760965	6298.262632	1663686945.474	0	899	2.8506747608	2.9060505327	536.97994465	549.63797517	2.1050968694	726.18921505	28.463525772	-1.161051436	28.671010971	19.177415456	42.358791497	-71.112753107	1	54914.03393	85.3
12451	2022-09-20	15:15:46.323	262.42761949	6298.262868	1663686946.324	0	899	2.8506747608	2.9060505327	536.32598441	548.96859937	2.1050968694	726.18709579	28.463525772	-1.1490218639	28.671010971	19.178894043	42.358787491	-71.112747766	1	54914.835061	85.3
12452	2022-09-20	15:15:47.161	262.42762919	6298.263101	1663686947.162	0	899	2.8436849105	2.9034659834	536.32598441	550.01248071	2.2745862931	726.1613531	28.463525772	-1.1442574752	28.671010971	19.179156398	42.358785505	-71.112747829	1	54915.697161	85.3
12453	2022-09-20	15:15:47.986	262.42763873	6298.263329	1663686947.986	0	899	2.8436849105	2.9034659834	534.17174888	547.80327126	2.2745862931	726.18115032	28.463525772	-1.1441389322	28.671010971	19.182855606	42.358787683	-71.112750122	1	54916.536537	85.246346346
12454	2022-09-20	15:15:48.878	262.42764905	6298.263577	1663686948.878	0	899	2.8523712957	2.91005398	534.17174888	547.28253656	2.189776911	726.18202988	28.463525772	-1.1679393085	28.671010971	19.182626421	42.35879	-71.11275021	1	54917.436864	85.2
12455	2022-09-20	15:15:49.749	262.42765913	6298.263819	1663686949.749	0	899	2.8523834803	2.910066518	534.47427762	547.59251506	2.1897808935	726.17841223	28.463997077	-1.1782549667	28.671010971	19.181340754	42.358791544	-71.112747819	1	54918.308738	85.2
12456	2022-09-20	15:15:50.576	262.42766872	6298.264049	1663686950.577	0	899	2.8566968268	2.9152623192	534.47934787	547.77906383	2.2193184038	726.18317257	28.465143204	-1.2172647841	28.671010971	19.174527061	42.358795983	-71.112746273	1	54919.118006	85.18819939
12457	2022-09-20	15:15:51.431	262.42767861	6298.264287	1663686951.432	0	899	2.8566968268	2.9152623192	534.78113997	548.08836557	2.2193184038	726.16934629	28.465143204	-1.2402675152	28.671010971	19.172976778	42.358803232	-71.112743374	1	54919.987792	85.101220753
12458	2022-09-20	15:15:52.338	262.42768911	6298.264539	1663686952.339	0	899	2.8482727499	2.9045143126	534.78113997	547.59609171	2.1391405152	726.17847205	28.465143204	-1.1815749407	28.671010971	19.179613113	42.358804828	-71.112740344	1	54920.896794	85.1
12459	2022-09-20	15:15:53.209	262.42769918	6298.26478	1663686953.209	0	899	2.8482727499	2.9045143126	536.76006741	549.62244016	2.1391405152	726.17306781	28.465143204	-1.1398165163	28.671010971	19.182101231	42.358805	-71.112737399	1	54921.780264	85.1
12460	2022-09-20	15:15:54.084	262.42770931	6298.265023	1663686954.084	0	899	2.8477830305	2.9046589901	536.76026853	549.77058498	2.1631619664	726.17507712	28.465188475	-1.161762896	28.671010971	19.180446587	42.358810503	-71.11274437	1	54922.660321	84.967935872
12461	2022-09-20	15:15:54.989	262.42771978	6298.265275	1663686954.989	0	899	2.8478259732	2.9047031628	536.44922359	549.45208625	2.1631758538	726.17524083	28.466852188	-1.1978515387	28.671010971	19.176733017	42.358817985	-71.112753915	1	54923.558185	84.788362919
12462	2022-09-20	15:15:55.924	262.4277306	6298.265534	1663686955.924	0	899	2.8680717051	2.9272020703	536.44922359	549.87358044	2.2315843768	726.16515749	28.466852188	-1.3754705688	28.671010971	19.15070458	42.358825669	-71.112762336	1	54924.480276	84.603944773
12463	2022-09-20	15:15:56.796	262.42774069	6298.265777	1663686956.796	0	899	2.8680717051	2.9272020703	535.7393586	549.14595145	2.2315843768	726.1651001	28.466852188	-1.367882037	28.671010971	19.145038365	42.358831117	-71.112769458	1	54925.334951	84.433009709
12464	2022-09-20	15:15:57.710	262.42775127	6298.266031	1663686957.71	0	899	2.8442597128	2.9011994911	535.7393586	548.75573283	2.1681715126	726.17372627	28.466852188	-1.1587123445	28.671010971	19.153616545	42.358834481	-71.112776147	1	54926.229459	84.254108216
12465	2022-09-20	15:15:58.625	262.42776186	6298.266285	1663686958.625	0	899	2.8442597128	2.9011994911	535.10417483	548.10511657	2.1681715126	726.18923647	28.466852188	-1.1454000568	28.671010971	19.150091171	42.358839339	-71.112780503	1	54927.150826	84.069834711
12466	2022-09-20	15:15:59.484	262.42777182	6298.266524	1663686959.485	0	899	2.8442981841	2.9024369442	535.10417483	548.37986939	2.2128828664	726.18664672	28.466852188	-1.1392560005	28.671010971	19.149003983	42.358845254	-71.112783587	1	54928.038076	83.896192385
12467	2022-09-20	15:16:00.391	262.4277823	6298.266775	1663686960.391	0	899	2.8443334151	2.9024732081	537.1068881	550.4323411	2.2128945361	726.17965718	28.46821881	-1.2449564642	28.671010971	19.162946221	42.358851306	-71.112789639	1	54928.945892	83.805410822
12468	2022-09-20	15:16:01.266	262.42779244	6298.267019	1663686961.267	0	899	2.8490866732	2.906086601	537.10705341	550.14827535	2.1668118796	726.17709977	28.468255997	-1.484318614	28.671010971	19.145402908	42.35885554	-71.112793874	1	54929.774741	83.645051838
12469	2022-09-20	15:16:02.157	262.42780275	6298.267266	1663686962.158	0	899	2.8490866732	2.906086601	535.43955743	548.44029175	2.1668118796	726.1777178	28.468255997	-1.448984454	28.671010971	19.174185646	42.358864793	-71.112800805	1	54930.696581	83.391025641
12470	2022-09-20	15:16:03.055	262.42781315	6298.267516	1663686963.056	0	899	2.843996714	2.8999321944	535.43955743	548.21943621	2.130860327	726.17981604	28.468255997	-1.2620522194	28.671010971	19.179451797	42.358876536	-71.11280846	1	54931.61523	83.176953908
12471	2022-09-20	15:16:03.908	262.42782302	6298.267752	1663686963.909	0	899	2.843996714	2.8999321944	537.45699978	550.2850309	2.130860327	726.17144331	28.468255997	-1.4744017243	28.671010971	19.172611312	42.358887651	-71.112815407	1	54932.448804	82.965358852
12472	2022-09-20	15:16:04.790	262.42783323	6298.267997	1663686964.791	0	899	2.8466421455	2.9039064847	537.46156043	550.58348647	2.1784975812	726.16903141	28.469281266	-1.2805599906	28.671010971	19.178142131	42.358895	-71.112820511	1	54933.306306	82.8
12473	2022-09-20	15:16:05.710	262.42784387	6298.268253	1663686965.71	0	899	2.8466605731	2.9039254441	536.37734855	549.47284093	2.1785035854	726.17330751	28.469995499	-1.1513178135	28.671010971	19.181715012	42.358895	-71.112822459	1	54934.237645	82.8
12474	2022-09-20	15:16:06.627	262.42785448	6298.268508	1663686966.627	0	899	2.8501941653	2.9073782965	536.37734855	549.43801889	2.1728484578	726.17830673	28.469995499	-1.1760129234	28.671010971	19.180651608	42.358895	-71.112825594	1	54935.178273	82.8
12475	2022-09-20	15:16:07.509	262.42786469	6298.268753	1663686967.509	0	899	2.8501941653	2.9073782965	537.05139245	550.12847561	2.1728484578	726.17705531	28.469995499	-1.2740386527	28.671010971	19.166704216	42.358895	-71.112828324	1	54935.997214	82.8
12476	2022-09-20	15:16:08.400	262.427875	6298.269	1663686968.4	0	899	2.8523900189	2.9094160047	537.05139245	550.08207755	2.1653217222	726.18215033	28.469995499	-1.4516361328	28.671010971	19.145037683	42.358895	-71.112831496	1	54936.948718	82.8
12477	2022-09-20	15:16:09.255	262.4278849	6298.269238	1663686969.255	0	899	2.8523900189	2.9094160047	535.83309477	548.83421985	2.1653217222	726.17524123	28.469995499	-1.1392560005	28.671010971	19.183214188	42.358888262	-71.112838405	1	54937.808617	82.638276553
12478	2022-09-20	15:16:10.220	262.42789606	6298.269506	1663686970.22	0	899	2.8546625117	2.9125772173	535.83840809	549.03258498	2.1966803228	726.17945912	28.471193566	-1.4304873991	28.671010971	19.179408307	42.358898288	-71.112833544	1	54938.774775	82.522522523
12479	2022-09-20	15:16:11.102	262.42790628	6298.269751	1663686971.103	0	899	2.8546725724	2.9125875708	537.95405921	551.20035105	2.1966836189	726.1877692	28.471582413	-1.3538475645	28.671010971	19.177608263	42.358900585	-71.112829504	1	54939.648915	82.305325444
12480	2022-09-20	15:16:11.994	262.42791661	6298.269999	1663686971.995	0	899	2.8575658787	2.9149030276	537.95405921	551.05429618	2.1730385808	726.17735846	28.471582413	-1.1857249539	28.671010971	19.171726719	42.358899105	-71.112824753	1	54940.537074	82.09258517
12481	2022-09-20	15:16:12.869	262.42792674	6298.270242	1663686972.87	0	899	2.8575658787	2.9149030276	538.13443905	551.23906862	2.1730385808	726.17874489	28.471582413	-1.178750841	28.671010971	19.172580883	42.358903235	-71.112819566	1	54941.420142	82
12482	2022-09-20	15:16:13.720	262.42793657	6298.270478	1663686973.72	0	899	2.862437163	2.9180701678	538.13443905	550.82626787	2.1061642714	726.17695345	28.471582413	-1.3580730396	28.671010971	19.1593983	42.35891	-71.112817113	1	54942.267943	82
12483	2022-09-20	15:16:14.585	262.42794659	6298.270718	1663686974.585	0	899	2.862448499	2.9180818197	536.67879847	549.33631805	2.1061678226	726.18372512	28.47201936	-1.3799978329	28.671010971	19.159738957	42.35891	-71.112818503	1	54943.101729	82
12484	2022-09-20	15:16:15.453	262.42795663	6298.270959	1663686975.453	0	899	2.8606090842	2.9190958347	536.68322866	550.00143498	2.2134238947	726.18733023	28.473016739	-1.1863393081	28.671010971	19.181826661	42.35891	-71.112819975	1	54943.984741	82
12485	2022-09-20	15:16:16.404	262.42796764	6298.271223	1663686976.404	0	899	2.8606090842	2.9190958347	538.13099811	551.48513194	2.2134238947	726.17948701	28.473016739	-1.184830308	28.671010971	19.182495117	42.358913174	-71.11282	1	54944.952187	82
12486	2022-09-20	15:16:17.321	262.42797825	6298.271478	1663686977.321	0	899	2.8593696514	2.9161205621	538.13099811	551.09278455	2.1499225492	726.17240653	28.473016739	-1.1913300879	28.671010971	19.179811478	42.35891481	-71.112821477	1	54945.885947	82
12487	2022-09-20	15:16:18.217	262.42798863	6298.271727	1663686978.218	0	899	2.8593696514	2.9161205621	537.23168856	550.17181362	2.1499225492	726.17764585	28.473016739	-1.1441389322	28.671010971	19.182134628	42.358909839	-71.112813925	1	54946.774162	81.845167653
12488	2022-09-20	15:16:19.091	262.42799874	6298.27197	1663686979.091	0	899	2.8481123915	2.9058615051	537.23168856	550.45265362	2.1954617028	726.17076626	28.473016739	-1.1808096249	28.671010971	19.177627323	42.358904229	-71.112806536	1	54947.615679	81.676864245
12489	2022-09-20	15:16:19.931	262.42800847	6298.272203	1663686979.932	0	899	2.8481319553	2.905881638	536.5390578	549.74301718	2.1954681236	726.18840259	28.473774626	-1.1638324655	28.671010971	19.179057835	42.358897196	-71.112798863	1	54948.447047	81.6
12490	2022-09-20	15:16:20.822	262.42801877	6298.272451	1663686980.822	0	899	2.8557611133	2.9140803395	536.54246819	549.84151568	2.2108826259	726.18259657	28.474542618	-1.1392560005	28.671010971	19.181499595	42.358889902	-71.112788627	1	54949.353001	81.529399797
12491	2022-09-20	15:16:21.706	262.428029	6298.272696	1663686981.706	0	899	2.8557611133	2.9140803395	535.6387727	548.91542068	2.2108826259	726.1686171	28.474542618	-1.3099979344	28.671010971	19.169373089	42.35888708	-71.112778345	1	54950.248248	81.325525526
12492	2022-09-20	15:16:22.585	262.42803918	6298.27294	1663686982.585	0	899	2.8601027349	2.917619984	535.6387727	548.7121173	2.1778343127	726.15965746	28.474542618	-1.3935795415	28.671010971	19.163022401	42.358888537	-71.112773129	1	54951.122488	81.1
12493	2022-09-20	15:16:23.459	262.42804929	6298.273183	1663686983.459	0	899	2.8601027349	2.917619984	536.1274387	549.21271018	2.1778343127	726.19483756	28.474542618	-1.1408835649	28.671010971	19.180334091	42.358889931	-71.112771735	1	54951.958852	81.1
12494	2022-09-20	15:16:24.328	262.42805935	6298.273424	1663686984.328	0	899	2.8495585208	2.9074597465	536.12879464	549.35077678	2.200034551	726.18994828	28.474848198	-1.242617349	28.671010971	19.179189	42.35889	-71.112768866	1	54952.840285	81.1
12495	2022-09-20	15:16:25.252	262.42807005	6298.273681	1663686985.252	0	899	2.8495931898	2.907495426	535.85752808	549.0728904	2.2000459472	726.17851732	28.476190567	-1.1376283169	28.671010971	19.181413651	42.358891242	-71.112767091	1	54953.745384	81.1
12496	2022-09-20	15:16:26.168	262.42808066	6298.273936	1663686986.169	0	899	2.850612453	2.9094309656	535.85752808	549.27810057	2.2333738973	726.18360264	28.476190567	-1.4519487533	28.671010971	19.148575739	42.358892759	-71.112765574	1	54954.655656	81.1
12497	2022-09-20	15:16:27.096	262.4280914	6298.274194	1663686987.097	0	899	2.850612453	2.9094309656	538.04623378	551.52162249	2.2333738973	726.19555987	28.476190567	-1.2469936783	28.671010971	19.168972407	42.358894373	-71.11276396	1	54955.623932	81.1
12498	2022-09-20	15:16:27.973	262.42810154	6298.274437	1663686987.973	0	899	2.8550304019	2.9135733323	538.04623378	551.4373715	2.219749461	726.1917854	28.476190567	-1.1408835649	28.671010971	19.179613113	42.358895849	-71.112762485	1	54956.509232	81.1
12499	2022-09-20	15:16:28.815	262.4281113	6298.274671	1663686988.816	0	899	2.8550304019	2.9135733323	538.74055596	552.14897429	2.219749461	726.16741863	28.476190567	-1.141929163	28.671010971	19.181232894	42.358897249	-71.112762249	1	54957.349535	81.1
12500	2022-09-20	15:16:29.717	262.42812174	6298.274922	1663686989.718	0	899	2.8525979092	2.9104498444	538.74318363	552.00407859	2.1959033761	726.17982776	28.4767799	-1.1611376448	28.671010971	19.180588994	42.358899231	-71.112763333	1	54958.269231	81.1
12501	2022-09-20	15:16:30.625	262.42813225	6298.275174	1663686990.626	0	899	2.8526252788	2.9104780102	537.8738367	551.11338853	2.1959123465	726.16326743	28.477838516	-1.1945961714	28.671010971	19.177812576	42.358901954	-71.112763621	1	54959.172521	81.1
12502	2022-09-20	15:16:31.502	262.42814238	6298.275417	1663686991.502	0	899	2.8504466117	2.9067514509	537.8738367	550.76757849	2.1398990195	726.16997927	28.477838516	-1.1923217608	28.671010971	19.174018797	42.358904913	-71.112766336	1	54960.072886	81.085422741
12503	2022-09-20	15:16:32.408	262.42815288	6298.275669	1663686992.409	0	899	2.8504466117	2.9067514509	537.91948227	550.81431826	2.1398990195	726.17485521	28.477838516	-1.170192173	28.671010971	19.172451512	42.35892401	-71.112782496	1	54960.954325	80.909135083
12504	2022-09-20	15:16:33.286	262.42816303	6298.275913	1663686993.286	0	899	2.8520210408	2.909676091	537.91948227	551.11753051	2.1890121077	726.17286046	28.477838516	-1.1718090773	28.671010971	19.178533554	42.358943294	-71.112783333	1	54961.844354	80.731129196
12505	2022-09-20	15:16:34.171	262.42817328	6298.276159	1663686994.171	0	899	2.8520213229	2.9096763812	536.48099573	549.64375076	2.1890121998	726.17688069	28.47784943	-1.1783519889	28.671010971	19.177806715	42.358961336	-71.112785778	1	54962.733467	80.626653307
12506	2022-09-20	15:16:35.053	262.4281835	6298.276404	1663686995.054	0	899	2.8550222049	2.9123196142	536.48826444	549.55539414	2.1734587631	726.17886049	28.479486465	-1.1441389322	28.671010971	19.181055069	42.358969709	-71.112786667	1	54963.608481	80.539151874
12507	2022-09-20	15:16:35.936	262.4281937	6298.276649	1663686995.936	0	899	2.8550222049	2.9123196142	535.39720373	548.4377587	2.1734587631	726.18745513	28.479486465	-1.1791496585	28.671010971	19.177734817	42.358974094	-71.112787476	1	54964.485485	80.5
12508	2022-09-20	15:16:36.858	262.42820438	6298.276905	1663686996.858	0	899	2.8626231567	2.9206515666	535.39720373	548.56962011	2.1949082737	726.17305932	28.479486465	-1.1801413416	28.671010971	19.178851109	42.35897805	-71.1127911	1	54965.415056	80.5
12509	2022-09-20	15:16:37.782	262.42821507	6298.277162	1663686997.782	0	899	2.8626231567	2.9206515666	537.36510241	550.58593514	2.1949082737	726.18153311	28.479486465	-1.1716904727	28.671010971	19.181007322	42.358982295	-71.112797868	1	54966.344181	80.5
12510	2022-09-20	15:16:38.711	262.42822583	6298.27742	1663686998.712	0	899	2.8667679256	2.9269507402	537.36510241	551.05902853	2.271498928	726.16221164	28.479486465	-1.1581302408	28.671010971	19.181939675	42.35899065	-71.112805989	1	54967.265531	80.5
12511	2022-09-20	15:16:39.611	262.42823625	6298.27767	1663686999.612	0	899	2.8667769995	2.9269600875	536.00808269	549.66744612	2.2715019892	726.16620964	28.4798357	-1.1443329102	28.671010971	19.182855606	42.359003828	-71.112813604	1	54968.162136	80.483786408
12512	2022-09-20	15:16:40.457	262.42824604	6298.277905	1663687000.458	0	899	2.8634094622	2.9208146384	536.01384413	549.05560288	2.1712134094	726.17652378	28.481134415	-1.1571601629	28.671010971	19.182855606	42.35901478	-71.112814972	1	54968.983495	80.401650485
12513	2022-09-20	15:16:41.256	262.42825529	6298.278127	1663687001.257	0	899	2.8634094622	2.9208146384	536.85913262	549.9214581	2.1712134094	726.16468215	28.481134415	-1.1716473347	28.671010971	19.180192897	42.35902713	-71.112812304	1	54969.808687	80.4
12514	2022-09-20	15:16:42.078	262.4282648	6298.278355	1663687002.079	0	899	2.8598891796	2.916419579	536.85913262	549.73748113	2.1413492388	726.17043885	28.481134415	-1.1408835649	28.671010971	19.182855606	42.35903648	-71.112807347	1	54970.648016	80.4
12515	2022-09-20	15:16:42.980	262.42827523	6298.278606	1663687002.98	0	899	2.8598891796	2.916419579	536.29500456	549.15982059	2.1413492388	726.18474493	28.481134415	-1.1397302577	28.671010971	19.180048406	42.359043596	-71.112807697	1	54971.539359	80.34606414
12516	2022-09-20	15:16:43.882	262.42828568	6298.278856	1663687003.883	0	899	2.8475921889	2.9052834542	536.29500456	549.48206051	2.1936988544	726.17294008	28.481134415	-1.257805233	28.671010971	19.178894043	42.359048014	-71.112812022	1	54972.404336	80.259566447
12517	2022-09-20	15:16:44.789	262.42829617	6298.279108	1663687004.789	0	899	2.8476198544	2.9053119237	538.11172053	551.34350411	2.1937079289	726.16652048	28.48220637	-1.495938534	28.671010971	19.156270892	42.359051986	-71.112816489	1	54973.297826	80.2
12518	2022-09-20	15:16:45.703	262.42830676	6298.279362	1663687005.704	0	899	2.8600271367	2.9210762505	538.1140139	552.05823101	2.308829829	726.18681366	28.482721329	-1.3586766728	28.671010971	19.15900622	42.359056667	-71.112821769	1	54974.265286	80.1734714
12519	2022-09-20	15:16:46.618	262.42831734	6298.279616	1663687006.618	0	899	2.8600271367	2.9210762505	536.3931649	550.29278943	2.308829829	726.18514671	28.482721329	-1.1784059212	28.671010971	19.178361867	42.35905909	-71.112826667	1	54975.161568	80.067686424
12520	2022-09-20	15:16:47.506	262.42832762	6298.279863	1663687007.506	0	899	2.8509896597	2.9086195833	536.3931649	549.55278368	2.1888528924	726.17393928	28.482721329	-1.1812407805	28.671010971	19.176437378	42.359071703	-71.112826739	1	54976.010848	79.898915187
12521	2022-09-20	15:16:48.403	262.428338	6298.280112	1663687008.403	0	899	2.8509896597	2.9086195833	536.48319128	549.64501873	2.1888528924	726.18101774	28.482721329	-1.1832026243	28.671010971	19.178173065	42.359074652	-71.112832636	1	54976.895464	79.810453649
12522	2022-09-20	15:16:49.270	262.42834804	6298.280353	1663687009.271	0	899	2.8599565588	2.9190729651	536.48319128	549.94346518	2.2372706719	726.18099996	28.482721329	-1.18158572	28.671010971	19.177458757	42.359075	-71.112837273	1	54977.788004	79.721199586
12523	2022-09-20	15:16:50.157	262.4283583	6298.280599	1663687010.157	0	899	2.8599828252	2.9191000104	536.29423263	549.74981952	2.2372794205	726.17922428	28.483734674	-1.1533766464	28.671010971	19.180053446	42.359079412	-71.112844951	1	54978.661808	79.633819242
12524	2022-09-20	15:16:51.006	262.42836813	6298.280835	1663687011.006	0	899	2.8803675009	2.9381494864	536.29596572	549.35294782	2.1725712459	726.18919201	28.484125137	-1.3036489487	28.671010971	19.176012039	42.359082544	-71.112850088	1	54979.526261	79.6
12525	2022-09-20	15:16:51.867	262.42837809	6298.281074	1663687011.867	0	899	2.8803675009	2.9381494864	539.58998581	552.72716608	2.1725712459	726.17353063	28.484125137	-1.2610497317	28.671010971	19.180228922	42.359087504	-71.112854447	1	54980.417091	79.558290946
12526	2022-09-20	15:16:52.733	262.42838811	6298.281315	1663687012.733	0	899	2.8805907164	2.9386707996	539.58998581	552.79419956	2.1833921621	726.17700317	28.484125137	-1.2068736695	28.671010971	19.181361811	42.35909651	-71.112860603	1	54981.272305	79.472769517
12527	2022-09-20	15:16:53.621	262.4283984	6298.281562	1663687013.622	0	899	2.8805907164	2.9386707996	537.49370612	550.64662217	2.1833921621	726.15259921	28.484125137	-1.1441389322	28.671010971	19.179973602	42.359105755	-71.112867422	1	54982.113248	79.4
12528	2022-09-20	15:16:54.513	262.42840873	6298.281809	1663687014.514	0	899	2.875202819	2.9323690643	537.4957694	550.46528486	2.1536567859	726.17066561	28.484588964	-1.1549073474	28.671010971	19.179568524	42.359111977	-71.11287323	1	54983.062062	79.393793794
12529	2022-09-20	15:16:55.407	262.42841906	6298.282058	1663687015.407	0	899	2.8752312899	2.9323983471	537.68569785	550.65985221	2.1536658661	726.1694724	28.485681534	-1.1457666159	28.671010971	19.182855606	42.359116446	-71.11287174	1	54983.955956	79.304404404
12530	2022-09-20	15:16:56.349	262.42842998	6298.282319	1663687016.35	0	899	2.8731411745	2.9293080127	537.68569785	550.44123268	2.1182167229	726.17841182	28.485681534	-1.1426621597	28.671010971	19.174612222	42.359116667	-71.112874579	1	54984.873664	79.3
12531	2022-09-20	15:16:57.312	262.42844111	6298.282587	1663687017.312	0	899	2.8731411745	2.9293080127	538.20828162	550.97621373	2.1182167229	726.1799377	28.485681534	-1.144332971	28.671010971	19.177808332	42.359119488	-71.112875	1	54985.846389	79.3
12532	2022-09-20	15:16:58.220	262.42845163	6298.282839	1663687018.221	0	899	2.8752733992	2.9341798913	538.20828162	551.59169587	2.2178485145	726.1593923	28.485681534	-1.1897132397	28.671010971	19.181413651	42.359118734	-71.112875	1	54986.759519	79.3
12533	2022-09-20	15:16:59.122	262.42846207	6298.28309	1663687019.123	0	899	2.8752733992	2.9341798913	536.94315006	550.29510478	2.2178485145	726.16819511	28.485681534	-1.1501752643	28.671010971	19.182351877	42.359119456	-71.112873878	1	54987.673449	79.232655137
12534	2022-09-20	15:17:00.053	262.42847285	6298.283348	1663687020.054	0	899	2.8643534778	2.9220062998	536.9471961	550.06391944	2.1796907306	726.15799051	28.486592009	-1.1429208699	28.671010971	19.182194577	42.359123008	-71.112871328	1	54988.601578	79.2
12535	2022-09-20	15:17:00.980	262.42848358	6298.283606	1663687020.981	0	899	2.8643718304	2.9220251823	538.35536243	551.50652167	2.179696677	726.17749913	28.487298965	-1.1360006332	28.671010971	19.176012039	42.359127502	-71.112872502	1	54989.500478	79.2
12536	2022-09-20	15:17:01.880	262.42849398	6298.283856	1663687021.88	0	899	2.8772352401	2.9339405813	538.35536243	551.2313133	2.1351486129	726.17513088	28.487298965	-1.1390726764	28.671010971	19.180543192	42.359130649	-71.112877596	1	54990.389463	79.161053719
12537	2022-09-20	15:17:02.740	262.42850395	6298.284095	1663687022.741	0	899	2.8772352401	2.9339405813	537.86370041	550.7278921	2.1351486129	726.15496058	28.487298965	-1.1408835649	28.671010971	19.182446625	42.359131667	-71.112883041	1	54991.274949	79.072505092
12538	2022-09-20	15:17:03.680	262.42851483	6298.284356	1663687023.681	0	899	2.8841903158	2.9460521687	537.86370041	551.86896241	2.319732707	726.1672723	28.487298965	-1.2142250001	28.671010971	19.173096347	42.359132427	-71.112887427	1	54992.228228	79
12539	2022-09-20	15:17:04.572	262.42852515	6298.284604	1663687024.573	0	899	2.884211025	2.9460735153	535.70399028	549.65306002	2.319739799	726.17422667	28.48809121	-1.5208706714	28.671010971	19.138367874	42.35913538	-71.11289076	1	54993.114043	79
12540	2022-09-20	15:17:05.441	262.42853521	6298.284845	1663687025.442	0	899	2.8839959706	2.9422744263	535.70805482	548.84664136	2.1881662381	726.1653503	28.48900795	-1.4316191989	28.671010971	19.141022259	42.35913811	-71.112896221	1	54993.933082	79
12541	2022-09-20	15:17:06.371	262.42854596	6298.285103	1663687026.371	0	899	2.8839959706	2.9422744263	537.00843365	550.17891281	2.1881662381	726.15988543	28.48900795	-1.1441389322	28.671010971	19.154045105	42.359138333	-71.112902778	1	54994.916667	78.908333333
12542	2022-09-20	15:17:07.296	262.42855667	6298.28536	1663687027.296	0	899	2.8782769255	2.9373243417	537.00843365	550.38006723	2.2207744308	726.16842025	28.48900795	-1.2741571902	28.671010971	19.148479537	42.359138333	-71.112908991	1	54995.848697	78.815130261
12543	2022-09-20	15:17:08.187	262.42856698	6298.285608	1663687028.187	0	899	2.8782769255	2.9373243417	537.08051864	550.45394716	2.2207744308	726.17133296	28.48900795	-1.1750643253	28.671010971	19.178894043	42.359136008	-71.112912325	1	54996.697455	78.8
12544	2022-09-20	15:17:09.062	262.42857711	6298.285851	1663687029.062	0	899	2.8695188841	2.9279797884	537.08212219	550.36277059	2.2057328391	726.16023911	28.489368704	-1.2232040704	28.671010971	19.153966866	42.359134089	-71.112916976	1	54997.546351	78.745364892
12545	2022-09-20	15:17:09.933	262.42858719	6298.286093	1663687029.933	0	899	2.8695499789	2.9280117919	537.12213389	550.40383448	2.2057430162	726.17034912	28.490564346	-1.354106307	28.671010971	19.174571991	42.359132625	-71.112920708	1	54998.425026	78.7
12546	2022-09-20	15:17:10.832	262.42859759	6298.286342	1663687030.832	0	899	2.8632489634	2.9207644187	537.12213389	550.21680703	2.1754218575	726.17883745	28.490564346	-1.3048239457	28.671010971	19.175344581	42.359134949	-71.112921667	1	54999.32823	78.667177033
12547	2022-09-20	15:17:11.713	262.42860779	6298.286587	1663687031.713	0	899	2.8632489634	2.9207644187	537.35595487	550.4563284	2.1754218575	726.17305124	28.490564346	-1.4109447816	28.671010971	19.162609366	42.35914361	-71.112922638	1	55000.194354	78.561129207
12548	2022-09-20	15:17:12.605	262.42861811	6298.286835	1663687032.605	0	899	2.8608001434	2.9179457258	537.35595487	550.38291779	2.1635199718	726.17487542	28.490564346	-1.5192107625	28.671010971	19.1654619	42.359151667	-71.11292716	1	55001.147929	78.4
12549	2022-09-20	15:17:13.476	262.42862821	6298.287077	1663687033.477	0	899	2.8608001434	2.9179457258	536.72317001	549.73479251	2.1635199718	726.16226702	28.490564346	-1.4712973833	28.671010971	19.170970917	42.359151679	-71.112930025	1	55002.007435	78.4
12550	2022-09-20	15:17:14.364	262.42863847	6298.287323	1663687034.364	0	899	2.8659828626	2.9236884676	536.7245705	549.84041749	2.1804310552	726.15071318	28.490879627	-1.3091571402	28.671010971	19.172960218	42.359153053	-71.112932773	1	55002.831784	78.4
12551	2022-09-20	15:17:15.278	262.42864905	6298.287577	1663687035.278	0	899	2.8660158928	2.9237224517	538.30016338	551.454579	2.180441755	726.16551158	28.49215126	-1.4664143324	28.671010971	19.169891357	42.359154617	-71.1129359	1	55003.769958	78.4
12552	2022-09-20	15:17:16.203	262.42865976	6298.287834	1663687036.203	0	899	2.8712683421	2.930185325	538.30016338	551.70701151	2.2212675105	726.1695395	28.49215126	-1.2771753207	28.671010971	19.177820875	42.359155	-71.112937865	1	55004.718941	78.4
12553	2022-09-20	15:17:17.095	262.42867008	6298.288082	1663687037.095	0	899	2.8712683421	2.930185325	537.05993217	550.43589122	2.2212675105	726.16426541	28.49215126	-1.3997344552	28.671010971	19.174536762	42.359156012	-71.112940358	1	55005.607495	78.4
12554	2022-09-20	15:17:17.956	262.42868005	6298.288321	1663687037.956	0	899	2.8782019103	2.9374059291	537.05993217	550.46881884	2.2266024107	726.15609721	28.49215126	-1.4711895873	28.671010971	19.147028058	42.359157439	-71.112947074	1	55006.463463	78.353653654
12555	2022-09-20	15:17:18.842	262.4286903	6298.288567	1663687038.842	0	899	2.8782019103	2.9374059291	538.55168369	551.99781523	2.2266024107	726.15206081	28.49215126	-1.289776221	28.671010971	19.164198591	42.359157164	-71.112957425	1	55007.350701	78.26492986
12556	2022-09-20	15:17:19.769	262.42870103	6298.288825	1663687039.769	0	899	2.8868658718	2.9450466523	538.55346362	551.72644076	2.1824425423	726.17647325	28.492550616	-1.1502937978	28.671010971	19.182043909	42.359154535	-71.112967327	1	55008.279279	78.2
12557	2022-09-20	15:17:20.668	262.42871145	6298.289075	1663687040.669	0	899	2.886896943	2.9450786217	538.06135288	551.22235482	2.182452544	726.15895293	28.493738174	-1.1530640741	28.671010971	19.182203861	42.359152713	-71.112974885	1	55009.186143	78.181385729
12558	2022-09-20	15:17:21.572	262.42872191	6298.289326	1663687041.573	0	899	2.8907735211	2.947297985	538.06135288	550.82873238	2.1186921614	726.17129213	28.493738174	-1.1625389958	28.671010971	19.181421949	42.359149414	-71.112982448	1	55010.117234	78.088276553
12559	2022-09-20	15:17:22.470	262.4287323	6298.289575	1663687042.471	0	899	2.8907735211	2.947297985	537.2781892	550.02698542	2.1186921614	726.17274081	28.493738174	-1.2173833847	28.671010971	19.178894043	42.359144916	-71.112988473	1	55011.016765	78
12560	2022-09-20	15:17:23.361	262.4287426	6298.289823	1663687043.361	0	899	2.8791914329	2.9388482822	537.2781892	550.7909063	2.2425317541	726.15536034	28.493738174	-1.2025727736	28.671010971	19.174564728	42.359140528	-71.112995787	1	55011.894477	78
12561	2022-09-20	15:17:24.256	262.42875297	6298.290071	1663687044.257	0	899	2.8791914329	2.9388482822	537.26624753	550.7786643	2.2425317541	726.16127954	28.493738174	-1.2011067867	28.671010971	19.174211502	42.359137447	-71.113001773	1	55012.766019	77.923398058
12562	2022-09-20	15:17:25.135	262.42876315	6298.290316	1663687045.136	0	899	2.8818786474	2.9416531696	537.27245897	550.79912173	2.2448126521	726.16701846	28.495135112	-1.2135244095	28.671010971	19.173601959	42.359135549	-71.113010042	1	55013.670873	77.9
12563	2022-09-20	15:17:26.006	262.42877322	6298.290557	1663687046.006	0	899	2.8818852034	2.9416599207	537.10210572	550.624493	2.2448148265	726.18132696	28.495386124	-1.1915996098	28.671010971	19.174877381	42.359136724	-71.113016781	1	55014.517177	77.848282266
12564	2022-09-20	15:17:26.904	262.42878361	6298.290807	1663687046.904	0	899	2.881939288	2.9410398436	537.10210572	550.47107531	2.2199649095	726.15836804	28.495386124	-1.2380362639	28.671010971	19.174791336	42.359140422	-71.113024177	1	55015.41768	77.8
12565	2022-09-20	15:17:27.805	262.42879404	6298.291057	1663687047.805	0	899	2.881939288	2.9410398436	537.55349119	550.93369618	2.2199649095	726.16179773	28.495386124	-1.2325280921	28.671010971	19.17661077	42.359144545	-71.11303424	1	55016.36346	77.763654033
12566	2022-09-20	15:17:28.723	262.42880468	6298.291312	1663687048.724	0	899	2.8649244854	2.9250116757	537.55349119	551.23919572	2.2693931899	726.17387946	28.495386124	-1.193162551	28.671010971	19.179487127	42.359145812	-71.113042948	1	55017.256311	77.674368932
12567	2022-09-20	15:17:29.638	262.42881525	6298.291566	1663687049.638	0	899	2.8649539242	2.9250420003	538.03077338	551.72869062	2.2694031193	726.15913522	28.496519922	-1.1491835867	28.671010971	19.17960921	42.359142839	-71.113047655	1	55018.148297	77.6
12568	2022-09-20	15:17:30.519	262.42882545	6298.291811	1663687050.519	0	899	2.8775859286	2.9377769314	538.03265509	551.69368854	2.2634359901	726.15924355	28.49694252	-1.1480733314	28.671010971	19.179618974	42.359139946	-71.113053659	1	55019.032563	77.596743697
12569	2022-09-20	15:17:31.381	262.42883543	6298.29205	1663687051.381	0	899	2.8775859286	2.9377769314	536.20848388	549.82320032	2.2634359901	726.15916352	28.49694252	-1.1425112486	28.671010971	19.181055069	42.359138437	-71.113062714	1	55019.938025	77.506197479
12570	2022-09-20	15:17:32.269	262.42884572	6298.292297	1663687052.27	0	899	2.8788200346	2.9386428803	536.20848388	549.7337377	2.2489288251	726.17857715	28.49694252	-1.1744175755	28.671010971	19.17858365	42.35913703	-71.113071156	1	55020.782281	77.5
12571	2022-09-20	15:17:33.105	262.42885538	6298.292529	1663687053.105	0	899	2.8788200346	2.9386428803	538.30752835	551.88572819	2.2489288251	726.16721086	28.49694252	-1.1535598734	28.671010971	19.180799131	42.359136667	-71.11307545	1	55021.635121	77.5
12572	2022-09-20	15:17:34.053	262.42886637	6298.292793	1663687054.054	0	899	2.881425696	2.9413047078	538.30752835	551.88618818	2.2490031379	726.16024881	28.49694252	-1.1408835649	28.671010971	19.177927068	42.359136667	-71.113078708	1	55022.612411	77.5
12573	2022-09-20	15:17:34.990	262.4288772	6298.293053	1663687054.99	0	899	2.8814559587	2.9413358728	538.14895931	551.72368152	2.2490131957	726.17483581	28.49810138	-1.1777051908	28.671010971	19.178686344	42.359135795	-71.113081744	1	55023.523091	77.5
12574	2022-09-20	15:17:35.854	262.4288872	6298.293293	1663687055.854	0	899	2.8690776834	2.9278084793	538.15018615	551.52100661	2.2160455185	726.16759971	28.498376846	-1.2043082114	28.671010971	19.179752577	42.359135	-71.113084587	1	55024.37605	77.5
12575	2022-09-20	15:17:36.769	262.42889779	6298.293547	1663687056.769	0	899	2.8690776834	2.9278084793	537.2622836	550.61104333	2.2160455185	726.15955075	28.498376846	-1.2160467683	28.671010971	19.180260412	42.359134472	-71.113087194	1	55025.316568	77.5
12576	2022-09-20	15:17:37.651	262.428908	6298.293792	1663687057.651	0	899	2.8597422309	2.9192741286	537.2622836	550.83828076	2.2528397613	726.16726462	28.498376846	-1.1750428266	28.671010971	19.178354503	42.359133333	-71.113088965	1	55026.189379	77.5
12577	2022-09-20	15:17:38.460	262.42891737	6298.294017	1663687058.461	0	899	2.8597422309	2.9192741286	538.3531614	551.95672379	2.2528397613	726.17655611	28.498376846	-1.1718737519	28.671010971	19.178524005	42.359133333	-71.11309167	1	55027.001002	77.5
12578	2022-09-20	15:17:39.380	262.42892801	6298.294272	1663687059.38	0	899	2.8564742795	2.9136997505	538.3531614	551.44249654	2.1697017224	726.16061341	28.498376846	-1.176692009	28.671010971	19.177812576	42.359133333	-71.113094739	1	55027.921844	77.5
12579	2022-09-20	15:17:40.295	262.4289386	6298.294526	1663687060.295	0	899	2.8565128396	2.9137394186	538.62461241	551.72062462	2.169714194	726.16512637	28.499866347	-1.1826636925	28.671010971	19.172631384	42.359133333	-71.113097793	1	55028.837838	77.5
12580	2022-09-20	15:17:41.137	262.42894834	6298.29476	1663687061.137	0	899	2.8739417823	2.9312221646	538.62545473	551.65402438	2.1588010769	726.16319912	28.500055313	-1.2108727694	28.671010971	19.173492432	42.359133333	-71.113100639	1	55029.69176	77.5
12581	2022-09-20	15:17:42.002	262.42895836	6298.295001	1663687062.002	0	899	2.8739417823	2.9312221646	539.02752428	552.0658194	2.1588010769	726.17522466	28.500055313	-1.178017876	28.671010971	19.176217957	42.359133333	-71.113103487	1	55030.546161	77.5
12582	2022-09-20	15:17:42.888	262.42896861	6298.295247	1663687062.888	0	899	2.8773048468	2.935739819	539.02752428	552.31413507	2.1989266017	726.17567373	28.500055313	-1.160749632	28.671010971	19.176325501	42.359133333	-71.11310571	1	55031.426246	77.5
12583	2022-09-20	15:17:43.767	262.4289788	6298.295491	1663687063.768	0	899	2.8773048468	2.935739819	537.34440171	550.58952484	2.1989266017	726.16124437	28.500055313	-1.147124731	28.671010971	19.178970198	42.359133845	-71.113107689	1	55032.306796	77.5
12584	2022-09-20	15:17:44.710	262.4289897	6298.295753	1663687064.71	0	899	2.8719052444	2.9316172677	537.347098	550.90856967	2.250142232	726.16549662	28.500661623	-1.1464348645	28.671010971	19.181049536	42.359135	-71.113110786	1	55033.235781	77.5
12585	2022-09-20	15:17:45.611	262.42900014	6298.296003	1663687065.612	0	899	2.8719291786	2.9316419159	538.68708838	552.28242795	2.250150217	726.17086529	28.501581192	-1.1434490365	28.671010971	19.182027312	42.35913526	-71.113113853	1	55034.155981	77.5
12586	2022-09-20	15:17:46.589	262.42901146	6298.296275	1663687066.59	0	899	2.8755895173	2.9331697656	538.68708838	551.77811116	2.1686615945	726.16918864	28.501581192	-1.1718305902	28.671010971	19.179559026	42.359136822	-71.113116977	1	55035.093204	77.5
12587	2022-09-20	15:17:47.538	262.42902243	6298.296538	1663687067.538	0	899	2.8755895173	2.9331697656	537.7280649	550.79578176	2.1686615945	726.1534052	28.501581192	-1.166656577	28.671010971	19.180186341	42.359138333	-71.113120025	1	55036.014957	77.5
12588	2022-09-20	15:17:48.418	262.42903263	6298.296783	1663687068.419	0	899	2.8940338142	2.9532221453	537.7280649	551.0763202	2.2140908269	726.16549258	28.501581192	-1.1934966978	28.671010971	19.175400286	42.359138333	-71.113121594	1	55036.956197	77.5
12589	2022-09-20	15:17:49.299	262.42904282	6298.297028	1663687069.3	0	899	2.8940338142	2.9532221453	538.86806672	552.24462078	2.2140908269	726.16774442	28.501581192	-1.1392560005	28.671010971	19.18069458	42.359134125	-71.113130084	1	55037.841683	77.415831663
12590	2022-09-20	15:17:50.226	262.42905355	6298.297285	1663687070.227	0	899	2.8907734237	2.9482194774	538.87341677	551.86941033	2.1525628618	726.17231356	28.502780876	-1.1717120417	28.671010971	19.180398411	42.359129709	-71.113134083	1	55038.724788	77.327521206
12591	2022-09-20	15:17:51.101	262.42906367	6298.297528	1663687071.101	0	899	2.8907867667	2.9482332006	538.92393824	551.92117638	2.1525670925	726.17286248	28.503290176	-1.1490218639	28.671010971	19.182855606	42.359126261	-71.113136036	1	55039.621795	77.3
12592	2022-09-20	15:17:51.993	262.42907399	6298.297776	1663687071.993	0	899	2.8914128295	2.9517474512	538.92393824	552.57451577	2.2580983425	726.15689592	28.503290176	-1.1397086658	28.671010971	19.182855606	42.359123203	-71.113138464	1	55040.539078	77.246092184
12593	2022-09-20	15:17:52.946	262.42908502	6298.298041	1663687072.946	0	899	2.8914128295	2.9517474512	537.68096828	551.30006222	2.2580983425	726.15753214	28.503290176	-1.1418105877	28.671010971	19.180651646	42.359120094	-71.113142359	1	55041.47177	77.2
12594	2022-09-20	15:17:53.901	262.42909609	6298.298306	1663687073.902	0	899	2.8934809382	2.9518709844	537.68096828	550.84980531	2.1852287257	726.18089689	28.503290176	-1.1390511579	28.671010971	19.181917936	42.359118333	-71.113145674	1	55042.404404	77.2
12595	2022-09-20	15:17:54.750	262.4291059	6298.298542	1663687074.75	0	899	2.8935022858	2.9518929498	536.16711572	549.29891787	2.1852355908	726.1626979	28.504104248	-1.1605663789	28.671010971	19.182313679	42.359118333	-71.113147553	1	55043.266036	77.2
12596	2022-09-20	15:17:55.622	262.42911601	6298.298784	1663687075.623	0	899	2.8893370157	2.9463445245	536.17068052	549.0087759	2.1374894954	726.16438384	28.504907608	-1.1761961623	28.671010971	19.182010486	42.359118604	-71.113150542	1	55044.162488	77.2
12597	2022-09-20	15:17:56.499	262.42912615	6298.299028	1663687076.499	0	899	2.8893370157	2.9463445245	537.11997598	549.98080133	2.1374894954	726.14666708	28.504907608	-1.1425112486	28.671010971	19.181907831	42.35911996	-71.113153253	1	55044.975859	77.2
12598	2022-09-20	15:17:57.342	262.42913591	6298.299262	1663687077.343	0	899	2.8827092089	2.939475144	537.11997598	549.95564304	2.1334057381	726.15156161	28.504907608	-1.1463594137	28.671010971	19.182008529	42.35912	-71.113156297	1	55045.88913	77.2
12599	2022-09-20	15:17:58.289	262.42914686	6298.299525	1663687078.289	0	899	2.8827092089	2.939475144	538.25230013	551.11502657	2.1334057381	726.16912923	28.504907608	-1.176692009	28.671010971	19.178173065	42.35912	-71.113158075	1	55046.844845	77.2
12600	2022-09-20	15:17:59.161	262.42915697	6298.299767	1663687079.162	0	899	2.8797760966	2.9373466754	538.25230013	551.3114584	2.165214089	726.15521402	28.504907608	-1.2163916968	28.671010971	19.143646	42.359121199	-71.113160731	1	55047.719439	77.2
12601	2022-09-20	15:18:00.086	262.42916767	6298.300024	1663687080.087	0	899	2.879798862	2.9373700936	538.2230142	551.28150696	2.1652213775	726.17298374	28.505779885	-1.2659435043	28.671010971	19.155133936	42.359121667	-71.113163787	1	55048.636095	77.2
12602	2022-09-20	15:18:01.026	262.42917854	6298.300285	1663687081.026	0	899	2.8789593598	2.9359716952	538.22619735	551.16125668	2.1452228858	726.1596708	28.506494522	-1.4739382212	28.671010971	19.141512031	42.359121667	-71.113166874	1	55049.56213	77.2
12603	2022-09-20	15:18:01.967	262.42918943	6298.300546	1663687081.967	0	899	2.8789593598	2.9359716952	539.46438921	552.4292057	2.1452228858	726.16331997	28.506494522	-1.5010909118	28.671010971	19.136291378	42.359121667	-71.113169993	1	55050.497996	77.2
12604	2022-09-20	15:18:02.927	262.42920054	6298.300813	1663687082.927	0	899	2.8779002547	2.9353866844	539.46438921	552.54229858	2.1634928864	726.1514064	28.506494522	-1.3207447521	28.671010971	19.160742817	42.359121667	-71.113172445	1	55051.466938	77.2
12605	2022-09-20	15:18:03.848	262.4292112	6298.301069	1663687083.848	0	899	2.8779002547	2.9353866844	538.02261367	551.06557095	2.1634928864	726.15736561	28.506494522	-1.1692651944	28.671010971	19.181860374	42.359121667	-71.113174658	1	55052.397397	77.2
12606	2022-09-20	15:18:04.753	262.42922168	6298.30132	1663687084.753	0	899	2.8757532578	2.9327012391	538.0260557	550.95610825	2.1451909975	726.16260736	28.507267567	-1.188592186	28.671010971	19.181550563	42.359121667	-71.113177173	1	55053.303607	77.2
12607	2022-09-20	15:18:05.634	262.42923188	6298.301565	1663687085.634	0	899	2.8757689015	2.9327173271	537.11257586	550.02070593	2.1451959666	726.15436155	28.507867813	-1.199737803	28.671010971	19.181760523	42.359121972	-71.113178639	1	55054.183432	77.2
12608	2022-09-20	15:18:06.551	262.42924249	6298.30182	1663687086.551	0	899	2.8880000405	2.9463373089	537.11257586	550.28059968	2.1873540244	726.17427396	28.507867813	-1.2580746412	28.671010971	19.178533554	42.359123477	-71.113180144	1	55055.086408	77.2
12609	2022-09-20	15:18:07.441	262.4292528	6298.302067	1663687087.442	0	899	2.8880000405	2.9463373089	539.18908655	552.40801876	2.1873540244	726.1764106	28.507867813	-1.2089216749	28.671010971	19.178247831	42.359124919	-71.113181586	1	55055.951456	77.2
12610	2022-09-20	15:18:08.369	262.42926354	6298.302325	1663687088.37	0	899	2.8817346415	2.9366865969	539.18908655	551.66504128	2.0671928994	726.16473955	28.507867813	-1.1838708761	28.671010971	19.175806046	42.359125	-71.113181667	1	55056.840191	77.2
12611	2022-09-20	15:18:09.311	262.42927443	6298.302586	1663687089.311	0	899	2.8817346415	2.9366865969	540.26434075	552.76517511	2.0671928994	726.14358258	28.507867813	-1.1376283169	28.671010971	19.178533554	42.359126402	-71.113181667	1	55057.841304	77.2
12612	2022-09-20	15:18:10.216	262.42928491	6298.302838	1663687090.216	0	899	2.8779282454	2.9366240818	540.27014182	553.64417675	2.2080779185	726.15071763	28.509165315	-1.1439017523	28.671010971	19.178755072	42.359126667	-71.113181667	1	55058.75976	77.2
12613	2022-09-20	15:18:11.105	262.4292952	6298.303085	1663687091.105	0	899	2.8779421613	2.9366384049	538.14725049	551.46876274	2.208082465	726.16263363	28.509698868	-1.1425112486	28.671010971	19.181774139	42.359126667	-71.113180632	1	55059.621053	77.2
12614	2022-09-20	15:18:11.938	262.42930485	6298.303316	1663687091.939	0	899	2.8831316117	2.9429700961	538.14725049	551.7045784	2.2462091414	726.16152125	28.509698868	-1.1699765984	28.671010971	19.181774139	42.359126667	-71.113179232	1	55060.460568	77.2
12615	2022-09-20	15:18:12.793	262.42931475	6298.303554	1663687092.794	0	899	2.8831316117	2.9429700961	536.30536925	549.81629539	2.2462091414	726.14721801	28.509698868	-1.181790565	28.671010971	19.18054107	42.359127247	-71.113177753	1	55061.347915	77.2
12616	2022-09-20	15:18:13.700	262.42932523	6298.303806	1663687093.7	0	899	2.8903763749	2.9501960802	536.30536925	549.77803545	2.2400042511	726.14977947	28.509698868	-1.2064317323	28.671010971	19.173649175	42.359128333	-71.113176257	1	55062.246054	77.2
12617	2022-09-20	15:18:14.608	262.42933575	6298.304058	1663687094.609	0	899	2.8903860788	2.9502060723	539.47713343	553.02949819	2.2400074535	726.17161348	28.510069323	-1.2129639119	28.671010971	19.167704197	42.359128333	-71.113174838	1	55063.097194	77.2
12618	2022-09-20	15:18:15.535	262.42934647	6298.304315	1663687095.535	0	899	2.899454634	2.9566986617	539.48188305	552.40762739	2.138841357	726.16590891	28.511133194	-1.1808419575	28.671010971	19.159314692	42.359128377	-71.11317329	1	55064.026261	77.2
12619	2022-09-20	15:18:16.463	262.42935722	6298.304573	1663687096.464	0	899	2.899454634	2.9566986617	538.63411749	551.53954975	2.138841357	726.15554426	28.511133194	-1.1750643253	28.671010971	19.175292969	42.35913	-71.113171664	1	55065.001887	77.2
12620	2022-09-20	15:18:17.377	262.42936779	6298.304827	1663687097.377	0	899	2.89944182	2.9591006169	538.63411749	552.08635571	2.2272563888	726.1610544	28.511133194	-1.1679500768	28.671010971	19.177296506	42.35913	-71.113170228	1	55065.863208	77.2
12621	2022-09-20	15:18:18.247	262.42937787	6298.305069	1663687098.248	0	899	2.89944182	2.9591006169	537.66370179	551.09170415	2.2272563888	726.16537657	28.511133194	-1.1945961714	28.671010971	19.179254532	42.35913	-71.113167415	1	55066.775641	77.122435897
12622	2022-09-20	15:18:19.171	262.42938856	6298.305326	1663687099.172	0	899	2.8742430735	2.932858575	537.66370179	550.97203597	2.2078868786	726.17078041	28.511133194	-1.3600671489	28.671010971	19.173578667	42.359131191	-71.113164284	1	55067.714715	77.1
12623	2022-09-20	15:18:20.065	262.4293989	6298.305574	1663687100.065	0	899	2.8742640469	2.932880162	538.30416517	551.62839462	2.2078937392	726.16838872	28.511938373	-1.2891510157	28.671010971	19.171656084	42.359142659	-71.113148343	1	55068.599606	76.860157791
12624	2022-09-20	15:18:20.887	262.42940841	6298.305802	1663687100.887	0	899	2.8955829429	2.9542416138	538.30710386	551.54253194	2.1935203213	726.17072301	28.512598038	-1.1807234098	28.671010971	19.147893716	42.359146473	-71.113127753	1	55069.423194	76.573041709
12625	2022-09-20	15:18:21.786	262.42941882	6298.306052	1663687101.786	0	899	2.8955829429	2.9542416138	537.91760208	551.14345344	2.1935203213	726.16114736	28.512598038	-1.3767533018	28.671010971	19.160161303	42.359147669	-71.113103511	1	55070.327416	76.269033531
12626	2022-09-20	15:18:22.650	262.42942882	6298.306292	1663687102.65	0	899	2.8913229461	2.9497425848	537.91760208	551.10881975	2.187913779	726.15692381	28.512598038	-1.4643124484	28.671010971	19.170875954	42.359159073	-71.1130787	1	55071.185336	75.944399185
12627	2022-09-20	15:18:23.552	262.42943926	6298.306542	1663687103.552	0	899	2.8913229461	2.9497425848	539.17529129	552.39735096	2.187913779	726.18270733	28.512598038	-1.4413096881	28.671010971	19.143686042	42.359154329	-71.113056321	1	55072.100592	75.679881657
12628	2022-09-20	15:18:24.467	262.42944985	6298.306796	1663687104.467	0	899	2.8796671597	2.9389978065	539.17745015	552.66122821	2.2301561672	726.16178358	28.513081873	-1.5849528257	28.671010971	19.14773581	42.359148338	-71.113038303	1	55073.003052	75.5
12629	2022-09-20	15:18:25.395	262.4294606	6298.307054	1663687105.396	0	899	2.8796999291	2.9390315445	536.7845242	550.20852652	2.2301669741	726.16287898	28.51433754	-1.2125003338	28.671010971	19.170610428	42.359149914	-71.113028852	1	55073.948118	75.5
12630	2022-09-20	15:18:26.318	262.42947127	6298.307311	1663687106.318	0	899	2.8931684935	2.949773871	536.7845242	549.5293119	2.1199441567	726.14020584	28.51433754	-1.2642403233	28.671010971	19.170968529	42.359151409	-71.113024105	1	55074.845631	75.415436893
12631	2022-09-20	15:18:27.193	262.4294814	6298.307554	1663687107.193	0	899	2.8931684935	2.949773871	537.97229928	550.74528813	2.1199441567	726.15906489	28.51433754	-1.2253706984	28.671010971	19.173013131	42.359149199	-71.113018397	1	55075.740434	75.325956567
12632	2022-09-20	15:18:28.098	262.42949189	6298.307805	1663687108.099	0	899	2.8919860415	2.9505172435	537.97229928	551.18711525	2.1915164795	726.15981672	28.51433754	-1.3799439053	28.671010971	19.136086205	42.359154421	-71.113013623	1	55076.608736	75.178252788
12633	2022-09-20	15:18:28.983	262.42950212	6298.308051	1663687108.983	0	899	2.8919860415	2.9505172435	539.6606882	552.91697796	2.1915164795	726.15221117	28.51433754	-1.4851054553	28.671010971	19.154909273	42.359165398	-71.113008527	1	55077.471007	75.052899288
12634	2022-09-20	15:18:29.910	262.42951285	6298.308308	1663687109.91	0	899	2.8974167503	2.9563780464	539.66383279	552.99288829	2.2032435538	726.15914654	28.515041667	-1.3910356815	28.671010971	19.168839398	42.359174058	-71.113002826	1	55078.434829	74.913034188
12635	2022-09-20	15:18:30.793	262.42952308	6298.308554	1663687110.794	0	899	2.8974399305	2.9564019033	539.36499558	552.68671667	2.2032510599	726.16610213	28.515924454	-1.1576451955	28.671010971	19.180705633	42.359175583	-71.112998833	1	55079.350099	74.764990138
12636	2022-09-20	15:18:31.654	262.42953303	6298.308793	1663687111.654	0	899	2.891640474	2.9512166906	539.36499558	552.85320912	2.2301150879	726.15489631	28.515924454	-1.1681656466	28.671010971	19.181413651	42.359176987	-71.112996346	1	55080.192344	74.68076555
12637	2022-09-20	15:18:32.528	262.42954315	6298.309036	1663687112.528	0	899	2.891640474	2.9512166906	538.89183541	552.36821635	2.2301150879	726.14563069	28.515924454	-1.2166503139	28.671010971	19.180404941	42.359178333	-71.112994895	1	55081.031513	74.593697479
12638	2022-09-20	15:18:33.421	262.4295535	6298.309284	1663687113.422	0	899	2.8885038647	2.9467739687	538.89183541	552.08589361	2.1845119407	726.16660415	28.515924454	-1.4875738621	28.671010971	19.164489746	42.359178333	-71.112991765	1	55081.970588	74.405882353
12639	2022-09-20	15:18:34.332	262.42956403	6298.309537	1663687114.332	0	899	2.8885038647	2.9467739687	538.65182638	551.84000827	2.1845119407	726.17511593	28.515924454	-1.3032501691	28.671010971	19.171644198	42.359172535	-71.112987318	1	55082.869822	74.313017751
12640	2022-09-20	15:18:35.243	262.42957458	6298.30979	1663687115.244	0	899	2.8903731206	2.9479699465	538.65853453	551.68539502	2.1583951341	726.17108235	28.517429314	-1.1761961386	28.671010971	19.177382438	42.359166618	-71.112985405	1	55083.757282	74.224271845
12641	2022-09-20	15:18:36.151	262.42958509	6298.310042	1663687116.152	0	899	2.8903744705	2.947971335	539.38197859	552.42633744	2.1583955634	726.15211133	28.51748085	-1.2053645565	28.671010971	19.177736598	42.359160737	-71.112985	1	55084.639456	74.136054422
12642	2022-09-20	15:18:37.036	262.42959532	6298.310288	1663687117.036	0	899	2.9023219322	2.9611709279	539.38197859	552.65602292	2.1954878303	726.16838468	28.51748085	-1.179947257	28.671010971	19.178173065	42.35915742	-71.112984087	1	55085.548077	74.1
12643	2022-09-20	15:18:37.924	262.4296056	6298.310534	1663687117.924	0	899	2.9023219322	2.9611709279	537.48983598	550.71731519	2.1954878303	726.15742745	28.51748085	-1.1774465367	28.671010971	19.177896133	42.359155947	-71.112982614	1	55086.431755	74.1
12644	2022-09-20	15:18:38.765	262.42961534	6298.310768	1663687118.765	0	899	2.909786971	2.9678577268	537.48983598	550.50803293	2.1615727417	726.1548179	28.51748085	-1.1896270158	28.671010971	19.177126234	42.359154592	-71.112981259	1	55087.244658	74.1
12645	2022-09-20	15:18:39.648	262.42962556	6298.311013	1663687119.648	0	899	2.9098149348	2.967886491	538.16405	551.19863129	2.1615815878	726.16775169	28.518541286	-1.1981748745	28.671010971	19.176124901	42.359153035	-71.11298	1	55088.179226	74.1
12646	2022-09-20	15:18:40.573	262.42963627	6298.311271	1663687120.574	0	899	2.9002113884	2.9598612761	538.16653065	551.60149393	2.226351477	726.16684869	28.519098282	-1.1847440028	28.671010971	19.176224513	42.359151463	-71.11298	1	55089.122075	74.1
12647	2022-09-20	15:18:41.497	262.42964697	6298.311527	1663687121.498	0	899	2.9002113884	2.9598612761	539.33848578	552.80270612	2.226351477	726.16022375	28.519098282	-1.1792681715	28.671010971	19.176012039	42.3591499	-71.11298	1	55090.060158	74.1
12648	2022-09-20	15:18:42.358	262.42965692	6298.311766	1663687122.358	0	899	2.9012046344	2.962796864	539.33848578	553.23830225	2.2965690309	726.16751402	28.519098282	-1.16855371	28.671010971	19.176012039	42.359148486	-71.11298	1	55090.908284	74.1
12649	2022-09-20	15:18:43.242	262.42966715	6298.312012	1663687123.242	0	899	2.9012046344	2.962796864	536.92932226	550.76704983	2.2965690309	726.15385144	28.519098282	-1.2265672194	28.671010971	19.170431567	42.359147033	-71.1129813	1	55091.780079	74.1
12650	2022-09-20	15:18:44.105	262.42967715	6298.312252	1663687124.106	0	899	2.8964594284	2.9556754773	536.92932226	550.25280362	2.213289036	726.16067889	28.519098282	-1.1652768463	28.671010971	19.164661407	42.359145597	-71.112981667	1	55092.641642	74.1
12651	2022-09-20	15:18:44.930	262.4296867	6298.312481	1663687124.931	0	899	2.896484362	2.9557011422	537.5828414	550.92258944	2.2132971495	726.15278151	28.520048167	-1.2127052048	28.671010971	19.173007839	42.35914422	-71.112981667	1	55093.467936	74.1
12652	2022-09-20	15:18:45.776	262.42969649	6298.312716	1663687125.777	0	899	2.8992431184	2.9567602811	537.5854039	550.52837018	2.1490018708	726.1790339	28.520624161	-1.2376050973	28.671010971	19.17836644	42.359142807	-71.112982193	1	55094.315631	74.1
12653	2022-09-20	15:18:46.684	262.42970699	6298.312968	1663687126.684	0	899	2.8992431184	2.9567602811	537.45854553	550.39845756	2.1490018708	726.17984595	28.520624161	-1.1710976362	28.671010971	19.17964502	42.359140953	-71.11298369	1	55095.214149	74.1
12654	2022-09-20	15:18:47.637	262.42971802	6298.313233	1663687127.637	0	899	2.8945532702	2.9535935859	537.45854553	550.76420546	2.2082761901	726.16756495	28.520624161	-1.1475990513	28.671010971	19.179179552	42.359138104	-71.112985	1	55096.13775	74.1
12655	2022-09-20	15:18:48.503	262.42972804	6298.313473	1663687128.503	0	899	2.8945532702	2.9535935859	540.50686136	553.8879873	2.2082761901	726.16617529	28.520624161	-1.1783196926	28.671010971	19.176733017	42.35913659	-71.112985	1	55097.046046	74.1
12656	2022-09-20	15:18:49.404	262.42973848	6298.313724	1663687129.405	0	899	2.9010917684	2.9600129526	540.50863315	553.83246182	2.1990409153	726.16410737	28.521020283	-1.1872232418	28.671010971	19.175678392	42.359135085	-71.112985	1	55097.948949	74.1
12657	2022-09-20	15:18:50.315	262.42974902	6298.313976	1663687130.315	0	899	2.9011206685	2.9600426947	536.85461787	550.08843062	2.1990502441	726.16343962	28.522119522	-1.1734366417	28.671010971	19.178173065	42.359132339	-71.112986331	1	55098.798327	74.1
12658	2022-09-20	15:18:51.233	262.42975964	6298.314231	1663687131.233	0	899	2.9050339159	2.9662144317	536.85461787	550.57933085	2.2785892563	726.15151594	28.522119522	-1.1806587083	28.671010971	19.176575238	42.359130418	-71.112986667	1	55099.748932	74.1
12659	2022-09-20	15:18:52.171	262.4297705	6298.314492	1663687132.171	0	899	2.9050339159	2.9662144317	537.57549722	551.31863952	2.2785892563	726.16908113	28.522119522	-1.1919876061	28.671010971	19.177421848	42.359128845	-71.112987822	1	55100.693294	74.1
12660	2022-09-20	15:18:53.036	262.42978051	6298.314732	1663687133.036	0	899	2.8957083817	2.9546858366	537.57549722	550.86449645	2.2051095557	726.16489314	28.522119522	-1.1929684877	28.671010971	19.178173065	42.359129273	-71.112991151	1	55101.563581	73.987283825
12661	2022-09-20	15:18:53.957	262.42979117	6298.314988	1663687133.957	0	899	2.8957083817	2.9546858366	539.84862377	553.19381524	2.2051095557	726.15368814	28.522119522	-1.1759158941	28.671010971	19.178442835	42.359128406	-71.11299413	1	55102.478134	73.804373178
12662	2022-09-20	15:18:54.901	262.42980211	6298.315251	1663687134.902	0	899	2.9013353485	2.9592019091	539.85227772	552.91963796	2.1602724474	726.1510608	28.522937434	-1.174008011	28.671010971	19.177686944	42.359121902	-71.112996361	1	55103.408408	73.618318318
12663	2022-09-20	15:18:55.801	262.42981251	6298.3155	1663687135.801	0	899	2.9013595799	2.9592268337	539.20419531	552.25591597	2.1602801307	726.15658104	28.523859024	-1.1804324033	28.671010971	19.176699594	42.359113481	-71.112999346	1	55104.303748	73.469625247
12664	2022-09-20	15:18:56.601	262.42982178	6298.315723	1663687136.602	0	899	2.8937862374	2.9513821953	539.20419531	552.22861052	2.1558672107	726.15345087	28.523859024	-1.2454953746	28.671010971	19.172776077	42.359109841	-71.113001825	1	55105.09519	73.4
12665	2022-09-20	15:18:57.457	262.42983169	6298.315961	1663687137.458	0	899	2.8937862374	2.9513821953	537.90798044	550.90108573	2.1558672107	726.16593438	28.523859024	-1.3166701794	28.671010971	19.167009354	42.359108412	-71.113003255	1	55105.952906	73.4
12666	2022-09-20	15:18:58.388	262.42984245	6298.316219	1663687138.388	0	899	2.9000223087	2.9570782864	537.90798044	550.75097749	2.1315414589	726.15211942	28.523859024	-1.194359023	28.671010971	19.174533452	42.359106811	-71.113003333	1	55106.913133	73.4
12667	2022-09-20	15:18:59.319	262.42985323	6298.316478	1663687139.319	0	899	2.9000223087	2.9570782864	539.24238069	552.11723765	2.1315414589	726.14880533	28.523859024	-1.2434258461	28.671010971	19.176012039	42.359104006	-71.113004664	1	55107.798303	73.4
12668	2022-09-20	15:19:00.184	262.42986324	6298.316718	1663687140.184	0	899	2.9037358005	2.9629852063	539.24790466	552.60279638	2.2090725091	726.15719988	28.525096906	-1.1571925302	28.671010971	19.181378826	42.359102134	-71.113005	1	55108.719337	73.4
12669	2022-09-20	15:19:01.049	262.42987325	6298.316958	1663687141.049	0	899	2.903742576	2.9629921801	538.98300874	552.33135371	2.2090747042	726.15826093	28.525354385	-1.1804862899	28.671010971	19.180885555	42.359100678	-71.113005	1	55109.593204	73.4
12670	2022-09-20	15:19:01.918	262.42988332	6298.3172	1663687141.919	0	899	2.9088849551	2.9651296809	538.98300874	551.62915201	2.0955284736	726.15797475	28.525354385	-1.1886353232	28.671010971	19.181734085	42.359098469	-71.113005	1	55110.459267	73.4
12671	2022-09-20	15:19:02.799	262.42989352	6298.317444	1663687142.8	0	899	2.9088849551	2.9651296809	539.6672613	552.32945916	2.0955284736	726.16352814	28.525354385	-1.1651475106	28.671010971	19.182613638	42.359096083	-71.113005	1	55111.35035	73.4
12672	2022-09-20	15:19:03.677	262.42990367	6298.317688	1663687143.677	0	899	2.9007801124	2.9579460187	539.6672613	552.57380388	2.1350217527	726.14666465	28.525354385	-1.1490003028	28.671010971	19.182813644	42.35909425	-71.113005	1	55112.224852	73.4
12673	2022-09-20	15:19:04.515	262.42991337	6298.317921	1663687144.515	0	899	2.9007939098	2.9579602062	538.44432419	551.32164603	2.1350260773	726.16553341	28.525879247	-1.1885059346	28.671010971	19.179904938	42.359091146	-71.113004913	1	55113.052104	73.394789579
12674	2022-09-20	15:19:05.369	262.42992326	6298.318158	1663687145.37	0	899	2.8947173715	2.95333759	538.4486486	551.68281442	2.1927534071	726.16172174	28.526849747	-1.1441173735	28.671010971	19.181759841	42.359082578	-71.113003485	1	55113.908818	73.309118236
12675	2022-09-20	15:19:06.203	262.42993292	6298.31839	1663687146.204	0	899	2.8947173715	2.95333759	538.39848944	551.63142243	2.1927534071	726.13938692	28.526849747	-1.1425112486	28.671010971	19.18069458	42.35907299	-71.113005812	1	55114.743744	73.225625626
12676	2022-09-20	15:19:07.052	262.42994274	6298.318626	1663687147.053	0	899	2.8957689939	2.9543623079	538.39848944	551.62049946	2.19098681	726.16263403	28.526849747	-1.1519968975	28.671010971	19.177259837	42.359063068	-71.113006667	1	55115.594188	73.140581162
12677	2022-09-20	15:19:07.917	262.42995275	6298.318866	1663687147.918	0	899	2.8957689939	2.9543623079	537.22043298	550.41351226	2.19098681	726.16089473	28.526849747	-1.1400428434	28.671010971	19.182582552	42.359053797	-71.113005155	1	55116.453649	73.054635108
12678	2022-09-20	15:19:08.842	262.42996345	6298.319123	1663687148.842	0	899	2.9035296142	2.9636391758	537.22043298	550.72006437	2.240648274	726.15105393	28.526849747	-1.3355014222	28.671010971	19.157432089	42.359045197	-71.113003333	1	55117.376399	72.962360122
12679	2022-09-20	15:19:09.720	262.42997362	6298.319367	1663687149.721	0	899	2.9035360488	2.9636458015	539.95432756	553.52267119	2.2406503887	726.16046466	28.527094292	-1.4855689331	28.671010971	19.143919774	42.359037779	-71.113002889	1	55118.266533	72.873346693
12680	2022-09-20	15:19:10.641	262.42998427	6298.319623	1663687150.641	0	899	2.9160421119	2.9740504623	539.96073469	552.99652487	2.1547537115	726.16010734	28.528528214	-1.3671274659	28.671010971	19.177241521	42.359029599	-71.113001076	1	55119.177191	72.782280867
12681	2022-09-20	15:19:11.520	262.42999446	6298.319867	1663687151.521	0	899	2.9160421119	2.9740504623	540.76230512	553.8174469	2.1547537115	726.14489908	28.528528214	-1.247360175	28.671010971	19.177093506	42.359019902	-71.112998309	1	55120.007353	72.699264706
12682	2022-09-20	15:19:12.384	262.43000444	6298.320107	1663687152.384	0	899	2.9178218203	2.9760979386	540.76230512	553.86992869	2.1632108463	726.14791365	28.528528214	-1.179947257	28.671010971	19.177093506	42.359007815	-71.112995287	1	55120.913866	72.608613445
12683	2022-09-20	15:19:13.243	262.43001439	6298.320345	1663687153.243	0	899	2.9178218203	2.9760979386	538.74122092	551.7998551	2.1632108463	726.16178035	28.528528214	-1.1767566828	28.671010971	19.178858271	42.359011857	-71.112991107	1	55121.778557	72.444288577
12684	2022-09-20	15:19:14.108	262.43002441	6298.320586	1663687154.109	0	899	2.916339137	2.97544835	538.74122092	551.99409182	2.1946143572	726.16082966	28.528528214	-1.1775759166	28.671010971	19.17615648	42.359015488	-71.112984614	1	55122.646293	72.206112224
12685	2022-09-20	15:19:14.953	262.43003419	6298.320821	1663687154.954	0	899	2.9163719862	2.9754821543	539.84924594	553.12943919	2.1946248844	726.1424892	28.529771148	-1.2008588527	28.671010971	19.180011661	42.359019018	-71.112978531	1	55123.470363	72.005927342
12686	2022-09-20	15:19:15.842	262.43004447	6298.321067	1663687155.842	0	899	2.9092409984	2.9690853289	539.85050996	553.3294867	2.2266696408	726.14457733	28.530054092	-1.2237753529	28.671010971	19.180626661	42.359018098	-71.112973811	1	55124.356838	71.864316239
12687	2022-09-20	15:19:16.726	262.43005471	6298.321313	1663687156.727	0	899	2.9092409984	2.9690853289	539.88998883	553.36995129	2.2266696408	726.15599292	28.530054092	-1.1836230281	28.671010971	19.18073039	42.359008411	-71.112971202	1	55125.279093	71.77209073
12688	2022-09-20	15:19:17.572	262.4300645	6298.321548	1663687157.573	0	899	2.8957493748	2.9540973101	539.88998883	553.09295777	2.1820070555	726.14806846	28.530054092	-1.1482241801	28.671010971	19.182772137	42.358998915	-71.112969819	1	55126.108491	71.689150943
12689	2022-09-20	15:19:18.469	262.43007487	6298.321797	1663687158.469	0	899	2.8957493748	2.9540973101	539.07160951	552.25456504	2.1820070555	726.14019654	28.530054092	-1.1471354819	28.671010971	19.182836507	42.358990462	-71.11296841	1	55126.953774	71.604622642
12690	2022-09-20	15:19:19.352	262.4300851	6298.322042	1663687159.353	0	899	2.9015928137	2.960667916	539.07160951	552.3925653	2.2042976634	726.15425322	28.530054092	-1.1425112486	28.671010971	19.182495117	42.358984337	-71.112966918	1	55127.84944	71.515055951
12691	2022-09-20	15:19:20.234	262.43009531	6298.322287	1663687160.235	0	899	2.9016203151	2.9606962207	539.72190292	553.05898322	2.2043065607	726.15326777	28.531099976	-1.1623449112	28.671010971	19.173992953	42.358971948	-71.112959076	1	55128.759049	71.348190279
12692	2022-09-20	15:19:21.137	262.43010575	6298.322538	1663687161.137	0	899	2.8926141362	2.9503668807	539.72336522	552.80127742	2.162479791	726.16952777	28.531427383	-1.1311177015	28.671010971	19.181774139	42.358966201	-71.112949205	1	55129.639579	71.17208413
12693	2022-09-20	15:19:22.062	262.43011646	6298.322795	1663687162.062	0	899	2.8926141362	2.9503668807	538.88244926	551.93998542	2.162479791	726.15170793	28.531427383	-1.1683166217	28.671010971	19.179220301	42.358960198	-71.112939238	1	55130.576236	70.927129338
12694	2022-09-20	15:19:22.956	262.43012681	6298.323043	1663687162.956	0	899	2.9033253795	2.9626004951	538.88244926	552.23600152	2.210318062	726.15682519	28.531427383	-1.1604693536	28.671010971	19.180765379	42.358950113	-71.112933362	1	55131.491491	70.701701702
12695	2022-09-20	15:19:23.865	262.43013734	6298.323296	1663687163.866	0	899	2.9033253795	2.9626004951	539.32067039	552.68508181	2.210318062	726.15911582	28.531427383	-1.1337693945	28.671010971	19.182900726	42.358937473	-71.112929713	1	55132.390671	70.560932945
12696	2022-09-20	15:19:24.753	262.43014762	6298.323543	1663687164.754	0	899	2.9112224859	2.9685639682	539.32469687	552.21622629	2.1339191384	726.16679049	28.532329572	-1.156028352	28.671010971	19.180966649	42.358925135	-71.112926667	1	55133.27416	70.472584034
12697	2022-09-20	15:19:25.665	262.43015817	6298.323796	1663687165.666	0	899	2.9112486016	2.9685908217	539.42336979	552.31730824	2.1339272907	726.13838691	28.533319473	-1.1848087019	28.671010971	19.177820875	42.358914163	-71.112926667	1	55134.214563	70.357087379
12698	2022-09-20	15:19:26.627	262.43016929	6298.324063	1663687166.627	0	899	2.9179744382	2.9751632294	539.42336979	552.25290445	2.123516176	726.15407335	28.533319473	-1.1975497165	28.671010971	19.173325494	42.358903194	-71.112927183	1	55135.154786	70.184521385
12699	2022-09-20	15:19:27.486	262.43017924	6298.324302	1663687167.486	0	899	2.9179744382	2.9751632294	539.54644214	552.37890392	2.123516176	726.15133	28.533319473	-1.2896684021	28.671010971	19.161067078	42.358892946	-71.112930097	1	55136.029029	70.094194194
12700	2022-09-20	15:19:28.384	262.43018964	6298.324551	1663687168.385	0	899	2.9074270458	2.9647915324	539.54644214	552.46537955	2.1374915377	726.17010943	28.533319473	-1.5012634022	28.671010971	19.137699582	42.358880948	-71.112933096	1	55136.928929	69.914214214
12701	2022-09-20	15:19:29.319	262.43020045	6298.324811	1663687169.319	0	899	2.907442962	2.964807899	538.53315362	551.42785956	2.1374965209	726.14614605	28.53392356	-1.2027344704	28.671010971	19.177812576	42.358871353	-71.112934775	1	55137.864729	69.813527054
12702	2022-09-20	15:19:30.196	262.4302106	6298.325054	1663687170.196	0	899	2.9072541453	2.968839815	538.53712561	552.38579937	2.2916503596	726.15158829	28.534814835	-1.2010852564	28.671010971	19.177769718	42.35886381	-71.112935	1	55138.742743	69.725725726
12703	2022-09-20	15:19:31.102	262.4302211	6298.325306	1663687171.103	0	899	2.9072541453	2.968839815	537.72582211	551.55363291	2.2916503596	726.16511788	28.534814835	-1.1750643253	28.671010971	19.177093506	42.358855154	-71.112933914	1	55139.651303	69.569739479
12704	2022-09-20	15:19:32.026	262.43023179	6298.325563	1663687172.027	0	899	2.917061029	2.9765583831	537.72582211	551.03763754	2.2082015074	726.14971156	28.534814835	-1.1823079681	28.671010971	19.17442251	42.358847073	-71.112931496	1	55140.551196	69.444880383
12705	2022-09-20	15:19:32.931	262.43024227	6298.325814	1663687172.932	0	899	2.917061029	2.9765583831	539.70111215	553.0618274	2.2082015074	726.14366625	28.534814835	-1.1832996386	28.671010971	19.17247632	42.35884028	-71.112929237	1	55141.457983	69.354201681
12706	2022-09-20	15:19:33.799	262.4302523	6298.326055	1663687173.799	0	899	2.9289886147	2.9853521146	539.70111215	552.30350361	2.0857288351	726.14907776	28.534814835	-1.4242355137	28.671010971	19.144086686	42.358832628	-71.11292891	1	55142.346154	69.230769231
12707	2022-09-20	15:19:34.694	262.43026267	6298.326304	1663687174.695	0	899	2.9290216597	2.9853860715	541.15018763	553.78647812	2.0857388564	726.14133277	28.53605979	-1.1740403073	28.671010971	19.145869981	42.358824605	-71.112929605	1	55143.23703	69.07629705
12708	2022-09-20	15:19:35.632	262.43027353	6298.326565	1663687175.633	0	899	2.9289311268	2.9870670527	541.15062566	554.18613653	2.1500822648	726.15215135	28.536157608	-1.1492374567	28.671010971	19.147987669	42.35882156	-71.112927447	1	55144.177358	68.982264151
12709	2022-09-20	15:19:36.558	262.43028424	6298.326822	1663687176.558	0	899	2.9289311268	2.9870670527	539.83341454	552.83719577	2.1500822648	726.15675809	28.536157608	-1.3208202171	28.671010971	19.152958396	42.358812777	-71.112923055	1	55145.055672	68.894432773
12710	2022-09-20	15:19:37.420	262.43029421	6298.327061	1663687177.42	0	899	2.9157395908	2.9737777539	539.83341454	552.87421539	2.1560588193	726.15797434	28.536157608	-1.4151810029	28.671010971	19.155777887	42.358803722	-71.112918528	1	55145.961134	68.803886555
12711	2022-09-20	15:19:38.351	262.430305	6298.32732	1663687178.352	0	899	2.9157395908	2.9737777539	538.40859202	551.41497332	2.1560588193	726.14557451	28.536157608	-1.1756464456	28.671010971	19.17149833	42.358800344	-71.112912355	1	55146.896794	68.710320641
12712	2022-09-20	15:19:39.236	262.43031523	6298.327566	1663687179.236	0	899	2.9156440788	2.9765496401	538.41013182	552.06239856	2.2604727457	726.13412698	28.536503204	-1.1518999307	28.671010971	19.168221758	42.358796267	-71.112909178	1	55147.746654	68.625334608
12713	2022-09-20	15:19:40.111	262.43032536	6298.327809	1663687180.111	0	899	2.9156809085	2.9765875736	538.92142323	552.58672998	2.2604849061	726.15716189	28.53789711	-1.1832026243	28.671010971	19.176012039	42.358790925	-71.112904259	1	55148.611222	68.538877756
12714	2022-09-20	15:19:41.029	262.430336	6298.328064	1663687181.03	0	899	2.9229950391	2.9800424758	538.92142323	551.68515761	2.1147991916	726.16292385	28.53789711	-1.2666333574	28.671010971	19.160015662	42.358788333	-71.112902582	1	55149.549121	68.445087901
12715	2022-09-20	15:19:41.914	262.43034623	6298.328309	1663687181.914	0	899	2.9229950391	2.9800424758	538.32534043	551.07495727	2.1147991916	726.16814781	28.53789711	-1.208102512	28.671010971	19.171023918	42.358789058	-71.112903333	1	55150.434951	68.313009709
12716	2022-09-20	15:19:42.767	262.43035611	6298.328547	1663687182.768	0	899	2.9259267169	2.9856012774	538.32534043	551.65118531	2.2080701966	726.15953579	28.53789711	-1.188161055	28.671010971	19.179737887	42.35879	-71.112904287	1	55151.286015	68.171398528
12717	2022-09-20	15:19:43.612	262.43036589	6298.328781	1663687183.613	0	899	2.9259267169	2.9856012774	539.69224934	553.05193104	2.2080701966	726.15366227	28.53789711	-1.2471661544	28.671010971	19.179571303	42.358791091	-71.112907485	1	55152.163708	68.083629191
12718	2022-09-20	15:19:44.503	262.4303762	6298.329029	1663687184.504	0	899	2.9267521795	2.9888198166	539.69272772	553.58661712	2.2941453659	726.16193597	28.538004225	-1.143599972	28.671010971	19.182783986	42.358796735	-71.11291153	1	55153.041109	67.995889101
12719	2022-09-20	15:19:45.371	262.43038625	6298.32927	1663687185.372	0	899	2.926792237	2.9888610931	539.33411776	553.2188581	2.2941587381	726.15013112	28.539514542	-1.1360006332	28.671010971	19.181774139	42.358798118	-71.112908764	1	55153.870937	67.91290631
12720	2022-09-20	15:19:46.250	262.43039641	6298.329514	1663687186.25	0	899	2.927321747	2.9879263656	539.33411776	552.88742622	2.2407390731	726.16332846	28.539514542	-1.1819414177	28.671010971	19.177028328	42.358799656	-71.112908333	1	55154.793803	67.820619658
12721	2022-09-20	15:19:47.108	262.43040634	6298.329752	1663687187.108	0	899	2.927321747	2.9879263656	539.46483836	553.02143179	2.2407390731	726.15052563	28.539514542	-1.1718090773	28.671010971	19.177812576	42.358801093	-71.11290724	1	55155.655819	67.668836292
12722	2022-09-20	15:19:47.983	262.43041648	6298.329996	1663687187.984	0	899	2.9185579844	2.9782490538	539.46483836	552.85647082	2.2141334968	726.15686278	28.539514542	-1.3714175895	28.671010971	19.159654339	42.358800787	-71.112906667	1	55156.528056	67.6
12723	2022-09-20	15:19:48.907	262.43042718	6298.330252	1663687188.908	0	899	2.9185579844	2.9782490538	540.03694469	553.44277907	2.2141334968	726.15128958	28.539514542	-1.3970073248	28.671010971	19.157956344	42.3588	-71.112904362	1	55157.460834	67.553916582
12724	2022-09-20	15:19:49.862	262.43043823	6298.330517	1663687189.863	0	899	2.915861034	2.9731478508	540.04145328	552.91715861	2.1285979498	726.15379849	28.540523441	-1.2203152969	28.671010971	19.17718828	42.3588	-71.112900978	1	55158.413022	67.5
12725	2022-09-20	15:19:50.790	262.43044897	6298.330775	1663687190.791	0	899	2.9158730816	2.973160238	540.79340276	553.68705935	2.1286016954	726.15656609	28.540979385	-1.1973880048	28.671010971	19.177517443	42.358799442	-71.112899442	1	55159.334711	67.466528926
12726	2022-09-20	15:19:51.703	262.43045953	6298.331029	1663687191.703	0	899	2.9234688352	2.9819961864	540.79340276	553.93299217	2.1682394414	726.16237696	28.540979385	-1.1823726348	28.671010971	19.175928874	42.358800536	-71.112900095	1	55160.2643	67.37357002
12727	2022-09-20	15:19:52.592	262.43046983	6298.331276	1663687192.593	0	899	2.9234688352	2.9819961864	539.5929533	552.70337554	2.1682394414	726.17378528	28.540979385	-1.1949950133	28.671010971	19.176095508	42.358806193	-71.112905	1	55161.142012	67.3
12728	2022-09-20	15:19:53.471	262.43048	6298.33152	1663687193.472	0	899	2.9391507471	2.9995372179	539.5929533	553.04913641	2.224031059	726.1529153	28.540979385	-1.1843451617	28.671010971	19.1736059	42.358803303	-71.112905	1	55162.009165	67.299083503
12729	2022-09-20	15:19:54.335	262.43049	6298.33176	1663687194.336	0	899	2.9391507471	2.9995372179	538.53695427	551.96680325	2.224031059	726.15636803	28.540979385	-1.1750643253	28.671010971	19.155126572	42.35880037	-71.112905	1	55162.889002	67.211099796
12730	2022-09-20	15:19:55.196	262.43049995	6298.331999	1663687195.196	0	899	2.9329870032	2.9944973313	538.54255196	552.25246023	2.2692354935	726.15335588	28.542235457	-1.1775004611	28.671010971	19.16887056	42.358803539	-71.112908539	1	55163.707823	67.2
12731	2022-09-20	15:19:56.151	262.43051101	6298.332264	1663687196.151	0	899	2.93299823	2.9945088959	540.40371337	554.16102503	2.2692391928	726.14649569	28.542657852	-1.1783196926	28.671010971	19.173492432	42.358798109	-71.112903109	1	55164.689103	66.924358974
12732	2022-09-20	15:19:57.153	262.4305226	6298.332543	1663687197.153	0	899	2.9362068045	2.9972299274	540.40371337	554.03652849	2.2492090566	726.16016595	28.542657852	-1.4650454126	28.671010971	19.17816632	42.358791649	-71.112895533	1	55165.670123	66.665975495
12733	2022-09-20	15:19:58.055	262.43053306	6298.332793	1663687198.056	0	899	2.9362068045	2.9972299274	539.76245708	553.37909516	2.2492090566	726.15915948	28.542657852	-1.2500011226	28.671010971	19.18019368	42.358787046	-71.112892349	1	55166.590812	66.42275641
12734	2022-09-20	15:19:58.986	262.43054382	6298.333052	1663687198.986	0	899	2.9281604942	2.9882625632	539.76245708	553.20969941	2.22190826	726.16283169	28.542657852	-1.163573753	28.671010971	19.179664157	42.358786827	-71.112893494	1	55167.548096	66.3
12735	2022-09-20	15:19:59.920	262.43055463	6298.333311	1663687199.92	0	899	2.9281942906	2.9882973548	538.69882901	552.11964052	2.2219191819	726.18516652	28.543931506	-1.1444407433	28.671010971	19.180167154	42.358791323	-71.112896495	1	55168.448468	66.255153203
12736	2022-09-20	15:20:00.806	262.4305649	6298.333557	1663687200.807	0	899	2.9137355762	2.9720182954	538.69940921	551.77690606	2.1664256164	726.16323994	28.544061661	-1.1613424622	28.671010971	19.178931394	42.35879702	-71.112899343	1	55169.302999	66.169700103
12737	2022-09-20	15:20:01.671	262.4305749	6298.333798	1663687201.671	0	899	2.9137355762	2.9720182954	539.49593428	552.59276761	2.1664256164	726.15355394	28.544061661	-1.1755817347	28.671010971	19.177640991	42.358802649	-71.112901994	1	55170.196484	66.080351603
12738	2022-09-20	15:20:02.509	262.43058461	6298.334031	1663687202.51	0	899	2.9112321383	2.9701368686	539.49593428	552.74456411	2.1909333382	726.16757142	28.544061661	-1.1775220198	28.671010971	19.177615399	42.358806864	-71.11290363	1	55171.05933	66
12739	2022-09-20	15:20:03.378	262.43059466	6298.334272	1663687203.379	0	899	2.9112321383	2.9701368686	539.46007121	552.70782034	2.1909333382	726.16687861	28.544061661	-1.1786861554	28.671010971	19.178473934	42.358809636	-71.112907788	1	55171.890909	66
12740	2022-09-20	15:20:04.263	262.4306049	6298.334518	1663687204.263	0	899	2.9084128283	2.9687558647	539.46007121	553.04591574	2.245474508	726.15998365	28.544061661	-1.2369152308	28.671010971	19.176733017	42.358808694	-71.112907028	1	55172.783316	66
12741	2022-09-20	15:20:05.209	262.43061584	6298.33478	1663687205.209	0	899	2.908450498	2.9687946557	540.94873945	554.57215187	2.2454868944	726.1516469	28.545490934	-1.1900043069	28.671010971	19.178354693	42.35880705	-71.11290795	1	55173.769958	66
12742	2022-09-20	15:20:06.121	262.4306264	6298.335034	1663687206.121	0	899	2.9330699078	2.9909031939	540.94944509	553.89362854	2.1361461763	726.14587604	28.545648575	-1.2042758883	28.671010971	19.175991753	42.358805593	-71.112908333	1	55174.644052	66
12743	2022-09-20	15:20:07.043	262.43063708	6298.33529	1663687207.044	0	899	2.9330699078	2.9909031939	539.12945985	552.03009354	2.1361461763	726.14258217	28.545648575	-1.1818336122	28.671010971	19.177972794	42.358805	-71.112909279	1	55175.567227	66
12744	2022-09-20	15:20:07.936	262.43064741	6298.335538	1663687207.936	0	899	2.9368203881	2.9982359944	539.12945985	552.81511575	2.2629157479	726.13095558	28.545648575	-1.2059034851	28.671010971	19.174276491	42.358804211	-71.112910789	1	55176.473373	66
12745	2022-09-20	15:20:08.815	262.43065759	6298.335782	1663687208.816	0	899	2.9368203881	2.9982359944	539.24423003	552.93279934	2.2629157479	726.15854225	28.545648575	-1.2208649654	28.671010971	19.171717814	42.358803333	-71.112912253	1	55177.351984	66
12746	2022-09-20	15:20:09.730	262.43066818	6298.336036	1663687209.731	0	899	2.9271734743	2.987479249	539.24859492	552.73333048	2.2300235961	726.1475151	28.546626754	-1.1852506233	28.671010971	19.176010132	42.358803333	-71.112913805	1	55178.283096	66
12747	2022-09-20	15:20:10.671	262.43067906	6298.336298	1663687210.671	0	899	2.9271920499	2.9874983737	540.5211324	554.03772715	2.2300296231	726.16274034	28.547327042	-1.2781993711	28.671010971	19.172232104	42.358803333	-71.112915	1	55179.232742	66
12748	2022-09-20	15:20:11.579	262.43068958	6298.33655	1663687211.58	0	899	2.9121637144	2.9692240215	540.5211324	553.37347377	2.1229833756	726.15727951	28.547327042	-1.4488551001	28.671010971	19.162790652	42.358803549	-71.112915215	1	55180.129191	66
12749	2022-09-20	15:20:12.490	262.43070013	6298.336803	1663687212.491	0	899	2.9121637144	2.9692240215	538.88879912	551.70232739	2.1229833756	726.1544432	28.547327042	-1.1940032875	28.671010971	19.176077129	42.358805	-71.112916667	1	55181.028484	66
12750	2022-09-20	15:20:13.352	262.4307101	6298.337042	1663687213.353	0	899	2.91961668	2.9797136944	538.88879912	552.35259552	2.228095567	726.17077071	28.547327042	-1.1408835649	28.671010971	19.180728003	42.358805	-71.112916667	1	55181.905392	66
12751	2022-09-20	15:20:14.187	262.43071976	6298.337274	1663687214.187	0	899	2.91961668	2.9797136944	539.99790128	553.4894079	2.228095567	726.15583124	28.547327042	-1.1408835649	28.671010971	19.181055069	42.358806236	-71.112917903	1	55182.741742	66
12752	2022-09-20	15:20:15.076	262.43073006	6298.337521	1663687215.077	0	899	2.9089308304	2.9689003624	540.0020627	553.51459962	2.2314671156	726.17302052	28.548258333	-1.1421770647	28.671010971	19.181574487	42.358806667	-71.112918333	1	55183.633267	65.936673347
12753	2022-09-20	15:20:15.993	262.43074067	6298.337776	1663687215.994	0	899	2.908944895	2.9689148429	540.28025315	553.7997798	2.2314717107	726.16416921	28.548791885	-1.179947257	28.671010971	19.177093506	42.358807572	-71.112918333	1	55184.543393	65.9
12754	2022-09-20	15:20:16.920	262.43075139	6298.338033	1663687216.92	0	899	2.9128335069	2.9735466393	540.28025315	553.94970172	2.2556065158	726.15030574	28.548791885	-1.1844313895	28.671010971	19.159483752	42.358809832	-71.112919083	1	55185.449515	65.9
12755	2022-09-20	15:20:17.845	262.43076209	6298.33829	1663687217.845	0	899	2.9128335069	2.9735466393	538.96644643	552.60265482	2.2556065158	726.16074073	28.548791885	-1.1700951137	28.671010971	19.163645473	42.358812255	-71.11292	1	55186.353057	65.9
12756	2022-09-20	15:20:18.746	262.43077252	6298.338541	1663687218.746	0	899	2.9246369488	2.983656833	538.96644643	552.16701752	2.1852691595	726.15204908	28.548791885	-1.147825384	28.671010971	19.179254532	42.35881377	-71.11292	1	55187.261752	65.9
12757	2022-09-20	15:20:19.618	262.43078262	6298.338783	1663687219.618	0	899	2.9246586738	2.9836791869	539.85524434	553.07762706	2.1852760731	726.15547352	28.549611616	-1.143298142	28.671010971	19.180369838	42.358815289	-71.11292	1	55188.173206	65.9
12758	2022-09-20	15:20:20.532	262.43079321	6298.339037	1663687220.533	0	899	2.9324616965	2.9933703386	539.85867154	553.46951207	2.2478841286	726.15501757	28.550378799	-1.142910085	28.671010971	19.180531268	42.35881675	-71.112920084	1	55189.050296	65.9
12759	2022-09-20	15:20:21.408	262.43080334	6298.33928	1663687221.409	0	899	2.9324616965	2.9933703386	539.94754515	553.56062635	2.2478841286	726.15397836	28.550378799	-1.1441389322	28.671010971	19.177812576	42.35881819	-71.112921524	1	55189.914201	65.9
12760	2022-09-20	15:20:22.267	262.43081329	6298.339519	1663687222.268	0	899	2.9308641141	2.9913248536	539.94754515	553.46748516	2.2328797252	726.15784904	28.550378799	-1.1740834342	28.671010971	19.175537829	42.358818333	-71.112921667	1	55190.811777	65.9
12761	2022-09-20	15:20:23.099	262.43082292	6298.33975	1663687223.1	0	899	2.9308641141	2.9913248536	543.72576346	557.34030763	2.2328797252	726.14648397	28.550378799	-1.1718090773	28.671010971	19.158727646	42.35881939	-71.112921667	1	55191.633981	65.9
12762	2022-09-20	15:20:23.933	262.43083256	6298.339981	1663687223.933	0	899	2.9268036377	2.9844851754	543.72576346	556.72999827	2.1351227969	726.15333244	28.550378799	-1.1843560247	28.671010971	19.168443882	42.35882	-71.112921667	1	55192.449704	65.9
12763	2022-09-20	15:20:24.825	262.43084289	6298.340229	1663687224.826	0	899	2.9268175743	2.9844995058	538.04979096	550.91830082	2.135127127	726.16087493	28.550904268	-1.1868567909	28.671010971	19.167651739	42.35882	-71.112921667	1	55193.330375	65.9
12764	2022-09-20	15:20:25.717	262.43085321	6298.340477	1663687225.717	0	899	2.9326055952	2.9927088317	538.05424521	551.43878614	2.2186502685	726.14991245	28.551904678	-1.1543252515	28.671010971	19.172783151	42.35882	-71.112921667	1	55194.219235	65.9
12765	2022-09-20	15:20:26.632	262.43086381	6298.340731	1663687226.633	0	899	2.9326055952	2.9927088317	540.11115551	553.54686377	2.2186502685	726.14729158	28.551904678	-1.1448288114	28.671010971	19.179668831	42.358820261	-71.112921927	1	55195.156311	65.9
12766	2022-09-20	15:20:27.503	262.43087389	6298.340973	1663687227.504	0	899	2.928434293	2.9880019465	540.11115551	553.44567566	2.2023435743	726.15779366	28.551904678	-1.1466720602	28.671010971	19.179187686	42.358821667	-71.112923333	1	55196.002103	65.9
12767	2022-09-20	15:20:28.453	262.43088487	6298.341237	1663687228.453	0	899	2.928434293	2.9880019465	541.02044278	554.37741185	2.2023435743	726.16004954	28.551904678	-1.1555324793	28.671010971	19.178533554	42.358821667	-71.112923333	1	55197	65.9
12768	2022-09-20	15:20:29.369	262.43089549	6298.341492	1663687229.37	0	899	2.9324018652	2.9935166169	541.02178908	554.7085931	2.2553805616	726.15695453	28.552205408	-1.1608143176	28.671010971	19.179532714	42.358821667	-71.112923333	1	55197.904339	65.9
12769	2022-09-20	15:20:30.244	262.43090561	6298.341735	1663687230.245	0	899	2.932432799	2.9935484757	538.16943237	551.78414001	2.2553906947	726.15276615	28.553369522	-1.1718090773	28.671010971	19.178173065	42.358822986	-71.112923333	1	55198.791455	65.9
12770	2022-09-20	15:20:31.200	262.43091667	6298.342	1663687231.2	0	899	2.9289776733	2.9865827261	538.16943237	551.01405907	2.1307940961	726.16011098	28.553369522	-1.1491081107	28.671010971	19.180683982	42.358823333	-71.112922082	1	55199.750751	65.9
12771	2022-09-20	15:20:32.095	262.43092704	6298.342249	1663687232.096	0	899	2.9289776733	2.9865827261	538.74807412	551.6065114	2.1307940961	726.16567569	28.553369522	-1.1591111619	28.671010971	19.180863147	42.358824397	-71.112921667	1	55200.638067	65.9
12772	2022-09-20	15:20:32.971	262.43093718	6298.342492	1663687232.972	0	899	2.9278002195	2.9850735869	538.74807412	551.5373327	2.1195961971	726.16602856	28.553369522	-1.1481271698	28.671010971	19.179483313	42.358825	-71.112921667	1	55201.51833	65.9
12773	2022-09-20	15:20:33.894	262.43094786	6298.342749	1663687233.895	0	899	2.9278002195	2.9850735869	540.62402561	553.45781711	2.1195961971	726.16294244	28.553369522	-1.1859404725	28.671010971	19.179933725	42.35882574	-71.112921667	1	55202.443787	65.9
12774	2022-09-20	15:20:34.821	262.43095858	6298.343006	1663687234.821	0	899	2.9192505194	2.9787430994	540.62675693	553.99922873	2.2064048769	726.16860578	28.553980076	-1.1890772407	28.671010971	19.179070138	42.358826667	-71.112921667	1	55203.373967	65.9
12775	2022-09-20	15:20:35.746	262.43096928	6298.343263	1663687235.746	0	899	2.919280384	2.9787738371	538.19163677	551.503935	2.2064144905	726.14912142	28.555109024	-1.1641989646	28.671010971	19.179723866	42.358826667	-71.112921667	1	55204.31001	65.9
12776	2022-09-20	15:20:36.677	262.43098007	6298.343522	1663687236.678	0	899	2.9169056734	2.9763210526	538.19163677	551.49726035	2.2053349066	726.1672141	28.555109024	-1.1737385309	28.671010971	19.175657512	42.358827037	-71.112921296	1	55205.222222	65.9
12777	2022-09-20	15:20:37.565	262.43099035	6298.343768	1663687237.566	0	899	2.9169056734	2.9763210526	542.36694573	555.77579479	2.2053349066	726.15075199	28.555109024	-1.1795053964	28.671010971	19.169222901	42.358828333	-71.11292	1	55206.10622	65.9
12778	2022-09-20	15:20:38.447	262.43100056	6298.344013	1663687238.448	0	899	2.9263629229	2.9849708838	542.36694573	555.54988811	2.1690620066	726.15189266	28.555109024	-1.2095361064	28.671010971	19.166428269	42.358828333	-71.11292	1	55206.950239	65.9
12779	2022-09-20	15:20:39.351	262.43101102	6298.344264	1663687239.352	0	899	2.9263663743	2.9849744344	542.18410997	555.36261506	2.1690630962	726.14774105	28.555239178	-1.2244005882	28.671010971	19.162402374	42.358829756	-71.112918577	1	55207.853707	65.9
12780	2022-09-20	15:20:40.236	262.43102125	6298.34451	1663687240.236	0	899	2.9295526819	2.9887301959	542.18982398	555.48252331	2.18738616	726.14430126	28.556512833	-1.1815749407	28.671010971	19.166650772	42.35883	-71.112917041	1	55208.77521	65.9
12781	2022-09-20	15:20:41.108	262.43103134	6298.344752	1663687241.108	0	899	2.9295526819	2.9887301959	540.81326216	554.07221276	2.18738616	726.15837976	28.556512833	-1.1738139896	28.671010971	19.17552108	42.35883	-71.112915585	1	55209.648915	65.9
12782	2022-09-20	15:20:41.986	262.4310415	6298.344996	1663687241.986	0	899	2.953770828	3.0118635439	540.81326216	553.72100073	2.1307958569	726.15123542	28.556512833	-1.1843991414	28.671010971	19.173808837	42.35883	-71.112915	1	55210.514793	65.84852071
12783	2022-09-20	15:20:42.904	262.43105214	6298.345251	1663687242.905	0	899	2.953770828	3.0118635439	541.67276943	554.6010221	2.1307958569	726.16478158	28.556512833	-1.181424092	28.671010971	19.175588305	42.35883	-71.112914276	1	55211.434385	65.8
12784	2022-09-20	15:20:43.796	262.43106247	6298.345499	1663687243.797	0	899	2.9522598298	3.0124741195	541.67276943	555.08207298	2.2081658975	726.1690209	28.556512833	-1.1587015856	28.671010971	19.178736617	42.35882943	-71.112912763	1	55212.342159	65.8
12785	2022-09-20	15:20:44.707	262.43107301	6298.345752	1663687244.708	0	899	2.9522624574	3.0124768241	540.01909551	553.38746695	2.2081667346	726.17541908	28.556611055	-1.1403661966	28.671010971	19.180411168	42.358828333	-71.11291125	1	55213.249764	65.8
12786	2022-09-20	15:20:45.630	262.43108368	6298.346008	1663687245.63	0	899	2.9430859117	3.0027956156	540.02602052	553.32355358	2.1967194704	726.17796194	28.558160782	-1.2022601729	28.671010971	19.159605658	42.358828123	-71.11290979	1	55214.126126	65.8
12787	2022-09-20	15:20:46.582	262.43109471	6298.346273	1663687246.583	0	899	2.9430859117	3.0027956156	539.45509945	552.73857422	2.1967194704	726.14948763	28.558160782	-1.2487291477	28.671010971	19.152803838	42.358826524	-71.112908333	1	55215.08547	65.8
12788	2022-09-20	15:20:47.456	262.43110481	6298.346516	1663687247.456	0	899	2.9359817921	2.9964872724	539.45509945	552.94908356	2.230682345	726.15737086	28.558160782	-1.4491138292	28.671010971	19.15466344	42.358824947	-71.112908307	1	55216.016038	65.8
12789	2022-09-20	15:20:48.329	262.43111493	6298.346758	1663687248.33	0	899	2.9359817921	2.9964872724	541.45464227	554.99864315	2.230682345	726.15910046	28.558160782	-1.4675246288	28.671010971	19.140754599	42.358822198	-71.112906932	1	55216.840566	65.8
12790	2022-09-20	15:20:49.270	262.43112582	6298.34702	1663687249.271	0	899	2.9328828431	2.9925356469	541.45464227	554.8211298	2.202150434	726.14741526	28.558160782	-1.5624459982	28.671010971	19.13820076	42.358812206	-71.112906667	1	55217.810924	65.718907563
12791	2022-09-20	15:20:50.187	262.43113642	6298.347274	1663687250.187	0	899	2.9329227837	2.9925767529	539.05952575	552.36696592	2.202163207	726.15265216	28.559663621	-1.3158187148	28.671010971	19.13854215	42.358800322	-71.112906667	1	55218.725838	65.627416174
12792	2022-09-20	15:20:51.066	262.43114661	6298.347519	1663687251.067	0	899	2.9212977065	2.9786115742	539.05990077	551.8942693	2.1256967023	726.15363721	28.559747696	-1.2321723826	28.671010971	19.158784702	42.358791563	-71.112906667	1	55219.612411	65.6
12793	2022-09-20	15:20:52.020	262.43115765	6298.347784	1663687252.021	0	899	2.9212977065	2.9786115742	540.29900228	553.16287232	2.1256967023	726.14816506	28.559747696	-1.1738463009	28.671010971	19.179555893	42.358783549	-71.11290571	1	55220.574148	65.54258517
12794	2022-09-20	15:20:52.957	262.43116848	6298.348044	1663687252.957	0	899	2.9247103217	2.9841885925	540.29900228	553.6350903	2.2018489503	726.16314091	28.559747696	-1.2597023249	28.671010971	19.179613113	42.358778295	-71.112903295	1	55221.511512	65.5
12795	2022-09-20	15:20:53.844	262.43117875	6298.34829	1663687253.844	0	899	2.9247103217	2.9841885925	538.75689859	552.05492318	2.2018489503	726.16546065	28.559747696	-1.2343713069	28.671010971	19.179501502	42.358774668	-71.112901	1	55222.3998	65.46002004
12796	2022-09-20	15:20:54.757	262.43118933	6298.348544	1663687254.758	0	899	2.9309263936	2.9901949634	538.76113692	551.98395965	2.1896787111	726.1577872	28.560698389	-1.3604444557	28.671010971	19.154757203	42.358770113	-71.112898964	1	55223.310651	65.368934911
12797	2022-09-20	15:20:55.681	262.43120002	6298.348801	1663687255.682	0	899	2.9309408594	2.9902098487	540.93980881	554.21613131	2.1896833142	726.15392622	28.561243057	-1.3560034171	28.671010971	19.155107347	42.358765915	-71.112895915	1	55224.225451	65.3
12798	2022-09-20	15:20:56.604	262.43121069	6298.349057	1663687256.604	0	899	2.9395803537	3.0007384216	540.93980881	554.60069278	2.2515472881	726.15429607	28.561243057	-1.180152091	28.671010971	19.168414476	42.358762339	-71.112892588	1	55225.149149	65.3
12799	2022-09-20	15:20:57.509	262.43122118	6298.349308	1663687257.51	0	899	2.9395803537	3.0007384216	539.14661174	552.76221033	2.2515472881	726.16040201	28.561243057	-1.2659973861	28.671010971	19.144637771	42.358756386	-71.112887959	1	55226.056112	65.294388778
12800	2022-09-20	15:20:58.453	262.43123209	6298.34957	1663687258.453	0	899	2.9431643215	3.0020955484	539.14661174	552.24832704	2.1685848895	726.16478967	28.561243057	-1.3624493792	28.671010971	19.155919953	42.35875166	-71.112881644	1	55227.000971	65.2
12801	2022-09-20	15:20:59.335	262.43124231	6298.349816	1663687259.336	0	899	2.9431643215	3.0020955484	542.58498993	555.77026071	2.1685848895	726.14879037	28.561243057	-1.4989674091	28.671010971	19.134599686	42.358745945	-71.112861641	1	55227.858252	65.2
12802	2022-09-20	15:21:00.230	262.43125267	6298.350064	1663687260.231	0	899	2.9387838659	2.99880424	542.59178418	556.04205404	2.2110880472	726.15568452	28.562756406	-1.7038577677	28.671010971	19.133570172	42.358730227	-71.112842329	1	55228.738659	65.126134122
12803	2022-09-20	15:21:01.108	262.43126282	6298.350308	1663687261.108	0	899	2.9387858249	2.9988062565	541.31542297	554.73405711	2.211088675	726.15574313	28.562829971	-1.5938456564	28.671010971	19.132017426	42.358714103	-71.112824679	1	55229.653846	65.1
12804	2022-09-20	15:21:01.983	262.43127295	6298.350551	1663687261.983	0	899	2.9281564876	2.9868851371	541.31542297	554.49190516	2.1721356665	726.15222815	28.562829971	-1.5321025643	28.671010971	19.12797266	42.358702182	-71.112809545	1	55230.527273	65.047272727
12805	2022-09-20	15:21:02.927	262.43128389	6298.350813	1663687262.928	0	899	2.9281564876	2.9868851371	541.29741487	554.47345871	2.1721356665	726.1660904	28.562829971	-1.2737367919	28.671010971	19.161861483	42.358693018	-71.112795828	1	55231.437864	65
12806	2022-09-20	15:21:03.834	262.43129438	6298.351065	1663687263.834	0	899	2.9275900156	2.9880850957	541.29741487	554.87411857	2.2365702807	726.17432732	28.562829971	-1.4957121611	28.671010971	19.147203445	42.358686004	-71.112786004	1	55232.349359	64.930128205
12807	2022-09-20	15:21:04.760	262.4313051	6298.351322	1663687264.761	0	899	2.9275984921	2.9880938235	541.00716449	554.57660534	2.2365730389	726.15934703	28.563149496	-1.4987195541	28.671010971	19.147499084	42.358680099	-71.112778531	1	55233.313609	64.8
12808	2022-09-20	15:21:05.663	262.43131554	6298.351573	1663687265.663	0	899	2.9541865766	3.0145428814	541.01270145	554.42859409	2.2118548919	726.16767853	28.564386368	-1.4077110393	28.817788623	19.144823466	42.358676333	-71.112770332	1	55234.200194	64.779980564
12809	2022-09-20	15:21:06.535	262.43132564	6298.351815	1663687266.535	0	899	2.9541865766	3.0145428814	540.57886287	553.9839973	2.2118548919	726.15846586	28.564386368	-1.3428312358	28.920038223	19.142553329	42.358674919	-71.112765322	1	55235.048323	64.695167653
12810	2022-09-20	15:21:07.440	262.43133611	6298.352067	1663687267.44	0	899	2.964576828	3.0236258915	540.57886287	553.64629133	2.1574483824	726.13891682	28.564386368	-1.6115342726	28.750171952	19.142620087	42.358673432	-71.112771272	1	55235.940828	64.60591716
12811	2022-09-20	15:21:08.339	262.43134653	6298.352317	1663687268.34	0	899	2.964576828	3.0236258915	540.93508977	554.01112931	2.1574483824	726.15216186	28.564386368	-1.72846663	28.671010971	19.142162323	42.358676229	-71.112786144	1	55236.868666	64.426266805
12812	2022-09-20	15:21:09.279	262.4313574	6298.352578	1663687269.279	0	899	2.9649924204	3.025939219	540.93631099	554.43253196	2.225082679	726.17789484	28.564659207	-1.4900854021	28.847473991	19.159173359	42.358675353	-71.112800159	1	55237.78835	64.321165049
12813	2022-09-20	15:21:10.154	262.43136753	6298.352821	1663687270.155	0	899	2.9650260864	3.0259738779	539.73771678	553.20409988	2.2250934398	726.16064251	28.565912247	-1.6877752542	28.920038223	19.156206131	42.358671544	-71.112802181	1	55238.691176	64.230882353
12814	2022-09-20	15:21:11.062	262.43137803	6298.353073	1663687271.062	0	899	2.9584977595	3.0207496875	539.73771678	553.52400336	2.2766355935	726.16883294	28.565912247	-1.6303438659	28.736978455	19.154882557	42.358664881	-71.11280269	1	55239.614228	64.138577154
12815	2022-09-20	15:21:11.994	262.43138883	6298.353332	1663687271.995	0	899	2.9584977595	3.0207496875	538.5668365	552.32321579	2.2766355935	726.15876012	28.565912247	-1.3678927856	28.671010971	19.167227221	42.358668073	-71.11281523	1	55240.549098	63.935270541
12816	2022-09-20	15:21:12.884	262.43139912	6298.353579	1663687272.884	0	899	2.9423166246	3.0020072374	538.5668365	551.82766158	2.1965938218	726.1727396	28.565912247	-1.4589228677	28.671010971	19.15070938	42.358679193	-71.112822803	1	55241.439439	63.8
12817	2022-09-20	15:21:13.799	262.43140972	6298.353833	1663687273.8	0	899	2.9423166246	3.0020072374	541.46467466	554.79685156	2.1965938218	726.16541861	28.565912247	-1.3099656168	28.822736184	19.156373068	42.358690763	-71.11281883	1	55242.351085	63.764891519
12818	2022-09-20	15:21:14.719	262.43142036	6298.354089	1663687274.719	0	899	2.9381044599	2.9966395646	541.4667464	554.55862998	2.1579299585	726.14134489	28.566374659	-1.3300903286	28.847473991	19.149872167	42.358700513	-71.112815359	1	55243.261523	63.673847695
12819	2022-09-20	15:21:15.592	262.43143047	6298.354331	1663687275.593	0	899	2.9381343982	2.9966703584	540.198793	553.26007735	2.1579393241	726.15209961	28.567499161	-1.6991689205	28.671010971	19.116954803	42.358706899	-71.112811667	1	55244.139369	63.6
12820	2022-09-20	15:21:16.456	262.43144046	6298.354571	1663687276.456	0	899	2.9469993123	3.0082509899	540.198793	553.82738927	2.2493621068	726.15392703	28.567499161	-1.496660722	28.671010971	19.138277142	42.35870805	-71.11281178	1	55245.017017	63.598298298
12821	2022-09-20	15:21:17.341	262.43145071	6298.354817	1663687277.341	0	899	2.9469993123	3.0082509899	542.35287267	556.0358139	2.2493621068	726.15329727	28.567499161	-1.4419995546	28.671010971	19.150085449	42.358693285	-71.112817686	1	55245.902903	63.50970971
12822	2022-09-20	15:21:18.239	262.4314611	6298.355066	1663687278.239	0	899	2.9513209295	3.0112927782	542.35287267	555.72899674	2.2001379314	726.15280778	28.567499161	-1.5006274593	28.913441475	19.139917487	42.358678693	-71.112823523	1	55246.778426	63.422157434
12823	2022-09-20	15:21:19.109	262.43147118	6298.355308	1663687279.11	0	899	2.9513451868	3.0113177426	544.58316294	558.01434114	2.2001456336	726.15912633	28.5684062	-1.4669209995	28.920038223	19.136337836	42.358665188	-71.11282718	1	55247.65412	63.334587996
12824	2022-09-20	15:21:19.982	262.43148127	6298.355551	1663687279.982	0	899	2.9333115743	2.9943961307	544.58608886	558.35193703	2.2536041104	726.16220436	28.569055557	-1.44851017	28.920038223	19.134239197	42.358651256	-71.112828333	1	55248.524655	63.247534517
12825	2022-09-20	15:21:20.858	262.43149141	6298.355794	1663687280.858	0	899	2.9333115743	2.9943961307	539.68359099	553.32551561	2.2536041104	726.14631501	28.569055557	-1.4578233681	28.920038223	19.1368148	42.358645219	-71.112828962	1	55249.377033	63.2
12826	2022-09-20	15:21:21.796	262.43150227	6298.356054	1663687281.796	0	899	2.9362910544	2.9936173586	539.68359099	552.46971488	2.1155003929	726.16021405	28.569055557	-1.5084207958	28.920038223	19.134263045	42.358644756	-71.112829489	1	55250.306624	63.169337607
12827	2022-09-20	15:21:22.707	262.43151281	6298.356308	1663687282.707	0	899	2.9362910544	2.9936173586	543.55025473	556.42798719	2.1155003929	726.17072544	28.569055557	-1.5336763875	28.920038223	19.129135864	42.358634971	-71.112827485	1	55251.254369	63.1
12828	2022-09-20	15:21:23.637	262.43152358	6298.356566	1663687283.637	0	899	2.9354942687	2.9940196702	543.55025473	556.70205962	2.1594602159	726.1499658	28.569055557	-1.4608415049	28.920038223	19.124371585	42.358628077	-71.112825275	1	55252.164802	63.083519837
12829	2022-09-20	15:21:24.533	262.43153396	6298.356815	1663687284.534	0	899	2.9355074396	2.9940332178	540.14062882	553.20995959	2.1594643428	726.14757209	28.56955071	-1.5022550742	28.920038223	19.13245599	42.358618333	-71.112827758	1	55253.072727	62.992727273
12830	2022-09-20	15:21:25.430	262.43154434	6298.357064	1663687285.431	0	899	2.9488825731	3.0081780643	540.14509917	553.32683614	2.1775773254	726.15551798	28.570550919	-1.4917453733	28.920038223	19.127974719	42.358618333	-71.112840633	1	55253.9311	62.906889952
12831	2022-09-20	15:21:26.342	262.4315549	6298.357317	1663687286.343	0	899	2.9488825731	3.0081780643	542.63141179	555.8738249	2.1775773254	726.15681023	28.570550919	-1.4875738621	28.920038223	19.1313591	42.358621095	-71.112844428	1	55254.828402	62.817159763
12832	2022-09-20	15:21:27.230	262.43156516	6298.357564	1663687287.23	0	899	2.9477702961	3.0065500364	542.63141179	555.7631356	2.1598056936	726.16305118	28.570550919	-1.2637121741	28.920038223	19.167660492	42.358621667	-71.112853602	1	55255.737332	62.726266805
12833	2022-09-20	15:21:28.160	262.43157593	6298.357822	1663687288.16	0	899	2.9477702961	3.0065500364	540.84317693	553.93162531	2.1598056936	726.16261463	28.570550919	-1.2011067867	28.920038223	19.177812576	42.358630417	-71.112857761	1	55256.656311	62.634368932
12834	2022-09-20	15:21:29.084	262.43158662	6298.358079	1663687289.084	0	899	2.9497198135	3.0069156052	540.84317693	553.56904482	2.1013495038	726.15390277	28.570550919	-1.1826097144	28.920038223	19.177499114	42.358646165	-71.112866453	1	55257.608974	62.478205128
12835	2022-09-20	15:21:29.953	262.43159668	6298.35832	1663687289.953	0	899	2.9497428419	3.006939274	539.79974191	552.50110134	2.1013564914	726.15554749	28.571412484	-1.1790095212	28.920038223	19.175585804	42.358658949	-71.11287648	1	55258.48134	62.303732057
12836	2022-09-20	15:21:30.823	262.43160676	6298.358562	1663687290.824	0	899	2.9416660054	3.0030836439	539.80257282	553.4830998	2.2593376543	726.16089069	28.57204628	-1.1867489925	28.920038223	19.173400664	42.35866846	-71.112885703	1	55259.345952	62.165404837
12837	2022-09-20	15:21:31.697	262.43161687	6298.358805	1663687291.698	0	899	2.9416660054	3.0030836439	542.99490544	556.75633755	2.2593376543	726.15276372	28.57204628	-1.3881791822	28.920038223	19.158510082	42.358675828	-71.112895819	1	55260.248521	62.050295858
12838	2022-09-20	15:21:32.568	262.43162694	6298.359047	1663687292.568	0	899	2.9264705509	2.9862108892	542.99490544	556.44871017	2.2100528426	726.1624675	28.57204628	-1.2177283061	28.920038223	19.173733528	42.358678147	-71.112903705	1	55261.11157	61.9
12839	2022-09-20	15:21:33.443	262.43163707	6298.35929	1663687293.443	0	899	2.9264705509	2.9862108892	539.88792832	553.26475136	2.2100528426	726.16491861	28.57204628	-1.1718090773	28.920038223	19.177453995	42.358676839	-71.112906716	1	55262.014793	61.89852071
12840	2022-09-20	15:21:34.378	262.43164791	6298.35955	1663687294.379	0	899	2.943151237	3.0052546322	539.89009518	553.71927706	2.2829138515	726.15917403	28.572531328	-1.1767243589	28.920038223	19.176136787	42.358687608	-71.112909793	1	55262.93787	61.806213018
12841	2022-09-20	15:21:35.306	262.43165865	6298.359807	1663687295.307	0	899	2.9431789948	3.0052832305	540.02898309	553.86177955	2.2829230225	726.15643351	28.573572159	-1.1783196926	28.920038223	19.175292969	42.358682729	-71.112911401	1	55263.840622	61.715937804
12842	2022-09-20	15:21:36.190	262.43166888	6298.360053	1663687296.191	0	899	2.9535780863	3.014229808	540.02898309	553.48909334	2.2229117824	726.15442622	28.573572159	-1.5285023222	28.920038223	19.132873851	42.358684108	-71.11291655	1	55264.732452	61.626754832
12843	2022-09-20	15:21:37.085	262.43167922	6298.360301	1663687297.085	0	899	2.9535780863	3.014229808	541.4968095	554.99350502	2.2229117824	726.16954233	28.573572159	-1.2741679561	28.916739849	19.163978488	42.358687074	-71.112922482	1	55265.622288	61.537771203
12844	2022-09-20	15:21:38.010	262.43168994	6298.360559	1663687298.011	0	899	2.9515884398	3.0111304589	541.4968095	554.75449125	2.1844868792	726.17053263	28.573572159	-1.2027344704	28.671010971	19.175653458	42.358687413	-71.112928683	1	55266.552391	61.444760936
12845	2022-09-20	15:21:38.908	262.43170034	6298.360808	1663687298.909	0	899	2.9515884398	3.0111304589	540.98526547	554.23042288	2.1844868792	726.17233094	28.573572159	-1.2123171225	28.880457733	19.17262474	42.358685137	-71.112932432	1	55267.458918	61.354108216
12846	2022-09-20	15:21:39.867	262.43171142	6298.361074	1663687299.867	0	899	2.940300043	3.0002193476	540.99187053	554.37286838	2.2063236064	726.15726254	28.575047714	-1.1808527076	28.920038223	19.176258087	42.358679081	-71.112931916	1	55268.425229	61.3
12847	2022-09-20	15:21:40.763	262.43172181	6298.361323	1663687300.764	0	899	2.9403005707	3.0002198907	540.93578082	554.31539238	2.2063237751	726.15522655	28.57506752	-1.1786537715	28.920038223	19.176658706	42.358671184	-71.112928926	1	55269.32233	61.26776699
12848	2022-09-20	15:21:41.631	262.43173185	6298.361564	1663687301.632	0	899	2.9393459036	3.0001061593	540.93578082	554.5084068	2.2373731644	726.16217041	28.57506752	-1.1718090773	28.920038223	19.178173065	42.358666399	-71.112927736	1	55270.160377	61.183962264
12849	2022-09-20	15:21:42.496	262.43174185	6298.361804	1663687302.496	0	899	2.9393459036	3.0001061593	541.47278421	555.05888416	2.2373731644	726.17542191	28.57506752	-1.1739649023	28.920038223	19.177123897	42.358665041	-71.11293317	1	55270.975472	61.10245283
12850	2022-09-20	15:21:43.418	262.43175253	6298.362061	1663687303.419	0	899	2.9479940648	3.0078785218	541.47278421	554.82277232	2.1994256145	726.16043475	28.57506752	-1.1909959316	28.920038223	19.170409184	42.35866343	-71.112939615	1	55271.942227	61.005777311
12851	2022-09-20	15:21:44.380	262.43176366	6298.362328	1663687304.38	0	899	2.9480086412	3.0078935231	540.15753056	553.47511988	2.1994302467	726.16251035	28.575613199	-1.2333041808	28.920038223	19.175762012	42.358661797	-71.112941536	1	55272.921668	60.907833164
12852	2022-09-20	15:21:45.321	262.43177455	6298.362589	1663687305.321	0	899	2.9556743376	3.0126248668	540.16245716	552.79198821	2.0883734476	726.16497156	28.576715469	-1.1749457808	28.890352855	19.179151649	42.358657272	-71.112946061	1	55273.878942	60.812105799
12853	2022-09-20	15:21:46.257	262.43178539	6298.362849	1663687306.258	0	899	2.9556743376	3.0126248668	542.03838365	554.71177571	2.0883734476	726.14501953	28.576715469	-1.1620430946	28.671010971	19.181055069	42.358655362	-71.112945362	1	55274.782775	60.8
12854	2022-09-20	15:21:47.111	262.43179528	6298.363087	1663687307.112	0	899	2.958597385	3.0194853466	542.03838365	555.5783185	2.2276859401	726.15616916	28.576715469	-1.150574081	28.690801216	19.18028157	42.358655	-71.112943901	1	55275.659306	60.8
12855	2022-09-20	15:21:47.982	262.43180535	6298.363328	1663687307.982	0	899	2.958597385	3.0194853466	540.89320948	554.40453828	2.2276859401	726.1580273	28.576715469	-1.1669260263	28.920038223	19.180334091	42.358655	-71.112941566	1	55276.530097	60.746990291
12856	2022-09-20	15:21:48.864	262.43181556	6298.363573	1663687308.864	0	899	2.9540309064	3.0119188417	540.89320948	553.75602484	2.1232456798	726.13864398	28.576715469	-1.3885887648	28.760067075	19.150491891	42.35865627	-71.112938096	1	55277.380861	60.7
12857	2022-09-20	15:21:49.806	262.43182647	6298.363835	1663687309.807	0	899	2.9540477361	3.0119361445	541.90100333	554.78781674	2.1232508323	726.14802804	28.577344212	-1.3870581475	28.671010971	19.151772455	42.358657847	-71.112937433	1	55278.291913	60.670808679
12858	2022-09-20	15:21:50.661	262.43183635	6298.364073	1663687310.661	0	899	2.9553562809	3.0152038132	541.90516273	555.22413414	2.1927293466	726.15793877	28.578271866	-1.2256294086	28.671010971	19.177486192	42.358657877	-71.112943818	1	55279.145299	60.585470085
12859	2022-09-20	15:21:51.595	262.43184718	6298.364332	1663687311.596	0	899	2.9553562809	3.0152038132	539.77157797	553.03811003	2.1927293466	726.17595506	28.578271866	-1.4450500722	28.671010971	19.154763316	42.358667403	-71.11294623	1	55280.131068	60.486893204
12860	2022-09-20	15:21:52.532	262.43185801	6298.364592	1663687312.532	0	899	2.9542421246	3.0124109487	539.77157797	552.66933563	2.1331997378	726.16733657	28.578271866	-1.4051132952	28.671010971	19.14934536	42.358683757	-71.112943192	1	55281.042399	60.4
12861	2022-09-20	15:21:53.460	262.43186875	6298.36485	1663687313.46	0	899	2.9542421246	3.0124109487	542.96423392	555.93827959	2.1331997378	726.15521564	28.578271866	-1.1945961714	28.671010971	19.178894043	42.358693356	-71.11294001	1	55282.001972	60.399802761
12862	2022-09-20	15:21:54.355	262.43187912	6298.365099	1663687314.356	0	899	2.9551278125	3.0138881303	542.96654919	556.06918326	2.153835161	726.15349089	28.578787229	-1.1843344336	28.671010971	19.145811169	42.358703665	-71.112944428	1	55282.885602	60.311439842
12863	2022-09-20	15:21:55.234	262.43188929	6298.365343	1663687315.235	0	899	2.9551548711	3.0139159607	540.75345746	553.80273827	2.1538435615	726.18714066	28.579797745	-1.1392560005	28.671010971	19.182495117	42.358713779	-71.112945	1	55283.752465	60.3
12864	2022-09-20	15:21:56.082	262.4318991	6298.365578	1663687316.082	0	899	2.9533803858	3.0151440354	540.75345746	554.48072563	2.2629780518	726.17674892	28.579797745	-1.1583997966	28.671010971	19.153905553	42.358715639	-71.112946027	1	55284.616339	60.3
12865	2022-09-20	15:21:56.967	262.43190935	6298.365824	1663687316.968	0	899	2.9533803858	3.0151440354	540.9396681	554.67166332	2.2629780518	726.16665468	28.579797745	-1.2674417677	28.671010971	19.16797811	42.358715	-71.11294754	1	55285.523906	60.3
12866	2022-09-20	15:21:57.857	262.43191964	6298.366071	1663687317.857	0	899	2.9572374079	3.017842756	540.9396681	554.39538134	2.2185529445	726.16873432	28.579797745	-1.3055460816	28.671010971	19.175228119	42.358715703	-71.112949036	1	55286.421844	60.3
12867	2022-09-20	15:21:58.726	262.43192971	6298.366313	1663687318.727	0	899	2.9572374079	3.017842756	541.50541184	554.97519778	2.2185529445	726.1674259	28.579797745	-1.2014194024	28.671010971	19.161033466	42.358716667	-71.112950482	1	55287.288955	60.3
12868	2022-09-20	15:21:59.598	262.4319398	6298.366555	1663687319.599	0	899	2.9520829671	3.0110724684	541.50704179	554.63922316	2.1642576988	726.16874846	28.58016153	-1.2467026908	28.671010971	19.155078004	42.358716923	-71.112951923	1	55288.153611	60.3
12869	2022-09-20	15:22:00.486	262.43195007	6298.366802	1663687320.486	0	899	2.9521140524	3.0111044447	541.33458234	554.46264167	2.1642674061	726.1561255	28.581323624	-1.4859461784	28.671010971	19.164129257	42.358718333	-71.112953517	1	55289.055055	60.3
12870	2022-09-20	15:22:01.404	262.43196069	6298.367057	1663687321.404	0	899	2.9475508586	3.0080657818	541.33458234	554.82431743	2.222442899	726.14984939	28.581323624	-1.2553152217	28.671010971	19.158357999	42.358718333	-71.11295658	1	55289.973974	60.3
12871	2022-09-20	15:22:02.299	262.43197106	6298.367306	1663687322.3	0	899	2.9475508586	3.0080657818	540.35634666	553.82170469	2.222442899	726.17316159	28.581323624	-1.4061912298	28.671010971	19.142522812	42.358719763	-71.112958097	1	55290.857988	60.3
12872	2022-09-20	15:22:03.263	262.43198221	6298.367573	1663687323.263	0	899	2.9299800926	2.988019272	540.35634666	553.34630199	2.1458201728	726.1539537	28.581323624	-1.2068198035	28.671010971	19.174956328	42.35872	-71.112960909	1	55291.772642	60.222735849
12873	2022-09-20	15:22:04.240	262.43199353	6298.367845	1663687324.241	0	899	2.9299854582	2.98802479	540.02071551	553.00261277	2.1458218467	726.16856819	28.581525727	-1.2638091812	28.671010971	19.181022834	42.35872129	-71.112962957	1	55292.77416	60.2
12874	2022-09-20	15:22:05.112	262.43200362	6298.368087	1663687325.113	0	899	2.9417140685	3.0004424848	540.02663059	553.11085369	2.1623123969	726.15065942	28.582849503	-1.2027344704	28.671010971	19.182495117	42.358721667	-71.112965561	1	55293.668362	60.2
12875	2022-09-20	15:22:05.999	262.43201388	6298.368333	1663687325.999	0	899	2.9417140685	3.0004424848	541.88663383	555.01592267	2.1623123969	726.16628846	28.582849503	-1.4360818231	28.671010971	19.145826997	42.358722587	-71.112966667	1	55294.552268	60.2
12876	2022-09-20	15:22:06.908	262.43202441	6298.368586	1663687326.909	0	899	2.9458047497	3.0059172704	541.88663383	555.3079334	2.2092424031	726.15293995	28.582849503	-1.3170043783	28.671010971	19.159659341	42.358724072	-71.112967405	1	55295.443149	60.2
12877	2022-09-20	15:22:07.780	262.4320345	6298.368828	1663687327.781	0	899	2.9458047497	3.0059172704	540.3132216	553.69555133	2.2092424031	726.1489856	28.582849503	-1.1497548471	28.671010971	19.181283142	42.358725515	-71.112968848	1	55296.308884	60.2
12878	2022-09-20	15:22:08.687	262.43204499	6298.36908	1663687328.687	0	899	2.9443268541	3.0044190488	540.3132216	553.69775066	2.2095967048	726.14579076	28.582849503	-1.1783196926	28.671010971	19.177093506	42.358727069	-71.11297	1	55297.241344	60.2
12879	2022-09-20	15:22:09.578	262.43205531	6298.369327	1663687329.579	0	899	2.9443352654	3.0044277064	541.52259942	554.93710366	2.2095993936	726.15416712	28.583164784	-1.1896378094	28.671010971	19.177236368	42.358728795	-71.112970231	1	55298.138549	60.2
12880	2022-09-20	15:22:10.542	262.43206647	6298.369595	1663687330.543	0	899	2.9610248192	3.0230776089	541.52829716	555.30405943	2.2676053313	726.16334867	28.584436417	-1.2303075688	28.671010971	19.177812576	42.35873175	-71.112971667	1	55299.05005	60.2
12881	2022-09-20	15:22:11.516	262.43207774	6298.369866	1663687331.517	0	899	2.9610248192	3.0230776089	542.08288904	555.8727594	2.2676053313	726.17041258	28.584436417	-1.1745469254	28.671010971	19.179832711	42.358733377	-71.112971667	1	55300.026288	60.2
12882	2022-09-20	15:22:12.431	262.43208833	6298.37012	1663687332.432	0	899	2.9810238009	3.0407782676	542.08288904	555.27040274	2.1709062892	726.1510612	28.584436417	-1.1462084963	28.671010971	19.181497574	42.358734981	-71.112971667	1	55300.988433	60.2
12883	2022-09-20	15:22:13.329	262.43209873	6298.370369	1663687333.33	0	899	2.9810238009	3.0407782676	540.3339265	553.47889234	2.1709062892	726.13741479	28.584436417	-1.1343729496	28.671010971	19.180334091	42.358737787	-71.112971667	1	55301.836004	60.2
12884	2022-09-20	15:22:14.200	262.43210881	6298.370611	1663687334.201	0	899	2.9624536127	3.0204582395	540.33446865	553.17324837	2.1215108463	726.16392426	28.584557679	-1.1764116982	28.671010971	19.175978818	42.358739574	-71.112971667	1	55302.744658	60.2
12885	2022-09-20	15:22:15.033	262.43211845	6298.370843	1663687335.034	0	899	2.9624913169	3.0204970027	541.73412387	554.60623197	2.1215223479	726.15940483	28.585962296	-1.1457666159	28.671010971	19.179613113	42.358742014	-71.112971667	1	55303.604273	60.2
12886	2022-09-20	15:22:15.970	262.43212928	6298.371103	1663687335.97	0	899	2.9550923334	3.0153803004	541.73412387	555.14850043	2.2087369686	726.16246144	28.585962296	-1.2609096079	28.671010971	19.149979648	42.358745052	-71.112970807	1	55304.515551	60.2
12887	2022-09-20	15:22:16.809	262.432139	6298.371336	1663687336.81	0	899	2.9550923334	3.0153803004	541.72876557	555.14300944	2.2087369686	726.16609202	28.585962296	-1.3707277364	28.671010971	19.13562282	42.35874722	-71.11297	1	55305.331976	60.2
12888	2022-09-20	15:22:17.664	262.43214889	6298.371573	1663687337.664	0	899	2.9527079087	3.0136028113	541.72876557	555.28962659	2.2322888114	726.18152623	28.585962296	-1.2238077423	28.671010971	19.172540235	42.358748669	-71.112969664	1	55306.201424	60.2
12889	2022-09-20	15:22:18.563	262.43215931	6298.371823	1663687338.564	0	899	2.9527079087	3.0136028113	541.29550134	554.84551664	2.2322888114	726.15910289	28.585962296	-1.1611700121	28.671010971	19.180951681	42.358750192	-71.112968141	1	55307.115115	60.2
12890	2022-09-20	15:22:19.500	262.43217015	6298.372084	1663687339.501	0	899	2.9615586335	3.0198880957	541.29559367	554.23345939	2.1337944279	726.16773795	28.58598291	-1.1762392837	28.671010971	19.17628191	42.358751755	-71.112966667	1	55308.053106	60.2
12891	2022-09-20	15:22:20.411	262.43218068	6298.372336	1663687340.411	0	899	2.961599846	3.0199304725	540.600949	553.52228998	2.1338070764	726.15711298	28.587518692	-1.148633814	28.671010971	19.180444515	42.358753275	-71.112966667	1	55308.96493	60.2
12892	2022-09-20	15:22:21.332	262.43219134	6298.372592	1663687341.332	0	899	2.9632755095	3.0238426811	540.600949	554.01222896	2.212756144	726.16077266	28.587518692	-1.1490218639	28.671010971	19.181055069	42.358754813	-71.112966667	1	55309.887776	60.2
12893	2022-09-20	15:22:22.247	262.43220194	6298.372847	1663687342.248	0	899	2.9632755095	3.0238426811	539.79294217	553.18417702	2.212756144	726.15903943	28.587518692	-1.2385427952	28.671010971	19.181055069	42.358756341	-71.112965325	1	55310.804805	60.2
12894	2022-09-20	15:22:23.157	262.43221247	6298.373099	1663687343.157	0	899	2.9511765971	3.011494692	539.79294217	553.18377929	2.2126920144	726.15692502	28.587518692	-1.2374972737	28.671010971	19.17966686	42.358759014	-71.112963826	1	55311.704142	60.2
12895	2022-09-20	15:22:24.040	262.4322227	6298.373345	1663687344.041	0	899	2.9511765971	3.011494692	540.63304936	554.04472732	2.2126920144	726.15557821	28.587518692	-1.1360006332	28.671010971	19.179973602	42.35876096	-71.112962373	1	55312.575937	60.2
12896	2022-09-20	15:22:24.943	262.43223314	6298.373595	1663687344.943	0	899	2.9635078365	3.0229048276	540.6374793	553.78841375	2.1706781048	726.15529971	28.588508998	-1.3709864585	28.671010971	19.153740611	42.358762467	-71.112960866	1	55313.480163	60.2
12897	2022-09-20	15:22:25.839	262.43224352	6298.373844	1663687345.84	0	899	2.9635213984	3.0229187794	541.19143394	554.35586955	2.1706823363	726.1599784	28.589014053	-1.3811404516	28.671010971	19.152953622	42.358763931	-71.112959402	1	55314.358736	60.2
12898	2022-09-20	15:22:26.763	262.4322542	6298.374101	1663687346.763	0	899	2.9620583413	3.0222074921	541.19143394	554.52980808	2.1986731706	726.15600303	28.589014053	-1.1457666159	28.671010971	19.181533548	42.358765422	-71.112957911	1	55315.253261	60.2
12899	2022-09-20	15:22:27.641	262.43226437	6298.374345	1663687347.642	0	899	2.9620583413	3.0222074921	544.10278243	557.51291058	2.1986731706	726.15475444	28.589014053	-1.3009434678	28.671010971	19.17524027	42.35876727	-71.112956365	1	55316.180961	60.2
12900	2022-09-20	15:22:28.533	262.4322747	6298.374593	1663687348.534	0	899	2.9578304693	3.0172212717	544.10278243	557.36213348	2.1745404315	726.16512031	28.589014053	-1.4968332202	28.671010971	19.166211488	42.358770042	-71.112954958	1	55317.024973	60.2
12901	2022-09-20	15:22:29.451	262.43228532	6298.374848	1663687349.452	0	899	2.9578304693	3.0172212717	541.80462017	555.00796684	2.1745404315	726.15310406	28.589014053	-1.176692009	28.671010971	19.178173065	42.3587717	-71.1129533	1	55318.02004	60.2
12902	2022-09-20	15:22:30.335	262.43229556	6298.375093	1663687350.336	0	899	2.9562050102	3.0162644398	541.80982973	555.16995469	2.1997191913	726.16271892	28.590176147	-1.1960944656	28.671010971	19.176194286	42.358773176	-71.112951824	1	55318.905812	60.2
12903	2022-09-20	15:22:31.213	262.43230572	6298.375337	1663687351.214	0	899	2.9562147546	3.0162744682	542.67754647	556.05908713	2.19972228	726.17062479	28.590539932	-1.176692009	28.671010971	19.177453995	42.358774548	-71.112950452	1	55319.728625	60.2
12904	2022-09-20	15:22:32.155	262.43231662	6298.375599	1663687352.156	0	899	2.9635779013	3.0260352368	542.67754647	556.56091831	2.2801579212	726.15927104	28.590539932	-1.1779316356	28.671010971	19.175533636	42.358777169	-71.112948916	1	55320.650651	60.2
12905	2022-09-20	15:22:33.075	262.43232726	6298.375854	1663687353.075	0	899	2.9635779013	3.0260352368	540.96991228	554.80959755	2.2801579212	726.15139225	28.590539932	-1.217210866	28.671010971	19.177241205	42.358779332	-71.112946335	1	55321.599369	60.2
12906	2022-09-20	15:22:34.026	262.43233828	6298.376119	1663687354.027	0	899	2.9688663986	3.0282823706	540.96991228	554.10929769	2.1675159013	726.17397041	28.590539932	-1.240849562	28.671010971	19.17579378	42.358780924	-71.112944076	1	55322.554369	60.2
12907	2022-09-20	15:22:34.973	262.43234924	6298.376382	1663687354.974	0	899	2.9688953656	3.0283121691	541.61369711	554.76877513	2.16752491	726.16278157	28.591616738	-1.2246161226	28.671010971	19.17317441	42.358785938	-71.11294077	1	55323.512605	60.148739496
12908	2022-09-20	15:22:35.894	262.4323599	6298.376637	1663687355.895	0	899	2.9643996107	3.023545165	541.61543603	554.73019238	2.1610315166	726.14774429	28.592004776	-1.2701580974	28.778208133	19.172410965	42.358795258	-71.112937582	1	55324.45069	60.054930966
12909	2022-09-20	15:22:36.822	262.43237063	6298.376895	1663687356.822	0	899	2.9643996107	3.023545165	542.90984887	556.05594832	2.1610315166	726.15072005	28.592004776	-1.169502327	28.708942274	19.178212134	42.358803994	-71.112934921	1	55325.349057	60
12910	2022-09-20	15:22:37.736	262.4323812	6298.377149	1663687357.736	0	899	2.9635113305	3.0232532308	542.90984887	556.19305292	2.1830312974	726.14792901	28.592004776	-1.3154953102	28.671010971	19.17210008	42.358810294	-71.112929706	1	55326.235294	59.976470588
12911	2022-09-20	15:22:38.634	262.4323916	6298.377398	1663687358.634	0	899	2.9635113305	3.0232532308	543.102232	556.39014303	2.1830312974	726.16681757	28.592004776	-1.4433361797	28.671010971	19.167158683	42.358819549	-71.112921604	1	55327.17294	59.882706002
12912	2022-09-20	15:22:39.563	262.43240236	6298.377657	1663687359.564	0	899	2.9640187253	3.0235267074	543.10591003	556.33938804	2.1742870006	726.14916669	28.592823294	-1.1981533553	28.671010971	19.178762878	42.35883391	-71.112912564	1	55328.115385	59.788461538
12913	2022-09-20	15:22:40.466	262.4324128	6298.377907	1663687360.466	0	899	2.9640377227	3.0235462519	541.44246206	554.6354449	2.1742929369	726.16316274	28.593530655	-1.1845715251	28.671010971	19.177427734	42.358838383	-71.112906625	1	55329.00501	59.7
12914	2022-09-20	15:22:41.388	262.43242348	6298.378164	1663687361.389	0	899	2.9645830287	3.0247474549	541.44246206	554.77901085	2.1973847901	726.16202368	28.593530655	-1.1788154477	28.671010971	19.177632856	42.358847632	-71.112898918	1	55329.92986	59.7
12915	2022-09-20	15:22:42.301	262.43243404	6298.378417	1663687362.301	0	899	2.9645830287	3.0247474549	542.67980446	556.04683087	2.1973847901	726.16224074	28.593530655	-1.1457666159	28.671010971	19.182855606	42.358858021	-71.112892798	1	55330.830375	59.616962525
12916	2022-09-20	15:22:43.145	262.43244382	6298.378652	1663687363.146	0	899	2.9625856507	3.023358293	542.67980446	556.19168415	2.2206185132	726.16161826	28.593530655	-1.1599519592	28.671010971	19.179716237	42.358867987	-71.112887102	1	55331.684639	59.6
12917	2022-09-20	15:22:43.969	262.43245334	6298.37888	1663687363.969	0	899	2.9625856507	3.023358293	540.40421049	553.85943143	2.2206185132	726.15235062	28.593530655	-1.1447856813	28.671010971	19.182020137	42.358877664	-71.112884143	1	55332.514028	59.548597194
12918	2022-09-20	15:22:44.838	262.4324634	6298.379122	1663687364.838	0	899	2.9528163581	3.0118678788	540.40796979	553.52406167	2.1659609574	726.15836521	28.594371404	-1.1803568933	28.671010971	19.176602054	42.358887818	-71.112882052	1	55333.384384	59.461561562
12919	2022-09-20	15:22:45.724	262.43247367	6298.379368	1663687365.725	0	899	2.9528363217	3.0118884151	542.19681502	555.35636229	2.1659671954	726.16585637	28.595117569	-1.2119505998	28.671010971	19.171935189	42.358899612	-71.112879078	1	55334.276704	59.4
12920	2022-09-20	15:22:46.628	262.43248413	6298.379619	1663687366.629	0	899	2.948928827	3.0093034219	542.19681502	555.67024498	2.2163773601	726.16908638	28.595117569	-1.1905863222	28.671010971	19.170838312	42.358911667	-71.112875715	1	55335.190335	59.4
12921	2022-09-20	15:22:47.493	262.43249413	6298.379859	1663687367.493	0	899	2.948928827	3.0093034219	541.92027469	555.3868327	2.2163773601	726.1539723	28.595117569	-1.1698903264	28.671010971	19.169979474	42.35891214	-71.112871599	1	55336.040566	59.395943396
12922	2022-09-20	15:22:48.371	262.43250431	6298.380103	1663687368.372	0	899	2.9572093804	3.019170678	541.92027469	555.7034314	2.2671919636	726.15574919	28.595117569	-1.1425112486	28.671010971	19.179973602	42.358921814	-71.112870217	1	55336.869811	59.313018868
12923	2022-09-20	15:22:49.246	262.43251442	6298.380346	1663687369.246	0	899	2.9572114599	3.01917282	541.14432528	554.90775079	2.2671926428	726.14894963	28.595195177	-1.230598561	28.671010971	19.175700282	42.358931929	-71.112868772	1	55337.736737	59.3
12924	2022-09-20	15:22:50.138	262.43252475	6298.380594	1663687370.138	0	899	2.980431632	3.0432090993	541.15053655	554.98708115	2.2789114555	726.15588621	28.596582413	-1.2238940001	28.671010971	19.172410965	42.35894172	-71.112869453	1	55338.672009	59.232799145
12925	2022-09-20	15:22:51.051	262.43253531	6298.380848	1663687371.051	0	899	2.980431632	3.0432090993	542.00186997	555.8601821	2.2789114555	726.14748317	28.596582413	-1.2137076097	28.89365123	19.164684498	42.35894998	-71.112869004	1	55339.597633	59.2
12926	2022-09-20	15:22:51.937	262.43254558	6298.381094	1663687371.938	0	899	2.9678579384	3.0271384409	542.00186997	555.14066109	2.1633911461	726.15866837	28.596582413	-1.236171379	28.81943781	19.169297237	42.358954097	-71.112869097	1	55340.458373	59.2
12927	2022-09-20	15:22:52.822	262.43255581	6298.381339	1663687372.822	0	899	2.9678579384	3.0271384409	541.55413796	554.6820755	2.1633911461	726.16103863	28.596582413	-1.1741804698	28.671010971	19.180101142	42.358954434	-71.112870566	1	55341.339744	59.166025641
12928	2022-09-20	15:22:53.744	262.43256649	6298.381596	1663687373.745	0	899	2.9556752696	3.0157088711	541.55413796	554.90459339	2.1991782899	726.17672628	28.596582413	-1.1668075449	28.671010971	19.178683843	42.358960853	-71.112870664	1	55342.300789	59.1
12929	2022-09-20	15:22:54.667	262.43257716	6298.381852	1663687374.667	0	899	2.955681337	3.0157151153	541.89308826	555.25191151	2.199180213	726.15216994	28.59680897	-1.1978515387	28.671010971	19.176510514	42.35897661	-71.112869367	1	55343.206796	59.079320388
12930	2022-09-20	15:22:55.500	262.43258682	6298.382084	1663687375.501	0	899	2.9681470751	3.0297683658	541.90014532	555.55609979	2.2468641664	726.17504923	28.59838295	-1.1721970869	28.671010971	19.18046062	42.358969804	-71.112873389	1	55344.016765	58.998323471
12931	2022-09-20	15:22:56.357	262.43259672	6298.382321	1663687376.357	0	899	2.9681470751	3.0297683658	541.61062743	555.25928602	2.2468641664	726.15977266	28.59838295	-1.1408835649	28.671010971	19.181055069	42.358959956	-71.112876203	1	55344.860947	58.913905325
12932	2022-09-20	15:22:57.204	262.43260654	6298.382557	1663687377.205	0	899	2.9604224507	3.017600459	541.61062743	554.30433049	2.0932579102	726.1472265	28.59838295	-1.160415411	28.671010971	19.176733017	42.358949521	-71.112879184	1	55345.755342	58.9
12933	2022-09-20	15:22:58.119	262.43261713	6298.382811	1663687378.12	0	899	2.9604224507	3.017600459	540.68628755	553.35832689	2.0932579102	726.16003539	28.59838295	-1.1488817472	28.671010971	19.177753448	42.358943384	-71.112882188	1	55346.656459	58.9
12934	2022-09-20	15:22:58.996	262.43262728	6298.383055	1663687378.997	0	899	2.9670539607	3.026413027	540.68628755	553.81420172	2.166777505	726.17265956	28.59838295	-1.2015703206	28.671010971	19.180997811	42.358938095	-71.112885119	1	55347.535677	58.9
12935	2022-09-20	15:22:59.857	262.43263723	6298.383294	1663687379.857	0	899	2.9670773511	3.0264370887	541.42636301	554.57229149	2.1667847815	726.16650593	28.599253004	-1.2185798007	28.671010971	19.178049669	42.358930882	-71.112890099	1	55348.411824	58.858817635
12936	2022-09-20	15:23:00.734	262.4326474	6298.383537	1663687380.735	0	899	2.9610737863	3.0207023856	541.42807052	554.66072151	2.1807311343	726.15941251	28.599634171	-1.2117889283	28.671010971	19.176849997	42.358925	-71.112895485	1	55349.291291	58.8
12937	2022-09-20	15:23:01.627	262.43265772	6298.383785	1663687381.627	0	899	2.9610737863	3.0207023856	540.69635039	553.91111794	2.1807311343	726.150081	28.599634171	-1.1832026243	28.671010971	19.177093506	42.358925	-71.112896667	1	55350.184369	58.8
12938	2022-09-20	15:23:02.509	262.43266793	6298.38403	1663687382.509	0	899	2.96171735	3.0218103017	540.69635039	554.01155796	2.1969076128	726.15270915	28.599634171	-1.1980132078	28.671010971	19.17370685	42.358925113	-71.11289678	1	55351.068068	58.8
12939	2022-09-20	15:23:03.375	262.43267795	6298.384271	1663687383.375	0	899	2.96171735	3.0218103017	543.29316589	556.67232273	2.1969076128	726.14373779	28.599634171	-1.1718090773	28.671010971	19.176012039	42.358926558	-71.112898225	1	55351.934935	58.8
12940	2022-09-20	15:23:04.305	262.43268872	6298.384529	1663687384.305	0	899	2.9592113854	3.0173047209	543.29316589	556.2362937	2.1269760264	726.16405603	28.599634171	-1.2141280174	28.671010971	19.170970917	42.358926667	-71.112899778	1	55352.866733	58.8
12941	2022-09-20	15:23:05.207	262.43269916	6298.38478	1663687385.207	0	899	2.9592462074	3.0173405234	542.66461701	555.59283695	2.1269866885	726.15822616	28.600932885	-1.2091912071	28.671010971	19.176341606	42.358926667	-71.112901264	1	55353.758383	58.8
12942	2022-09-20	15:23:06.117	262.43270969	6298.385033	1663687386.117	0	899	2.9619303996	3.0220749187	542.66618502	556.0404522	2.1986003117	726.16691215	28.60128212	-1.2304046154	28.671010971	19.175292969	42.358926667	-71.112903922	1	55354.676501	58.8
12943	2022-09-20	15:23:06.996	262.43271986	6298.385277	1663687386.996	0	899	2.9619303996	3.0220749187	543.38389102	556.77584641	2.1986003117	726.14616667	28.60128212	-1.1811222754	28.671010971	19.17377861	42.358926667	-71.112905922	1	55355.553254	58.8
12944	2022-09-20	15:23:07.898	262.43273031	6298.385527	1663687387.899	0	899	2.9657283659	3.0228808699	543.38389102	556.09058436	2.0886693095	726.14531905	28.60128212	-1.2221692958	28.671010971	19.175171505	42.358925927	-71.112908146	1	55356.443787	58.8
12945	2022-09-20	15:23:08.786	262.43274059	6298.385774	1663687388.787	0	899	2.9657283659	3.0228808699	543.34322102	556.04896332	2.0886693095	726.15664087	28.60128212	-1.1773495453	28.671010971	19.179609299	42.358916479	-71.11291426	1	55357.319527	58.736094675
12946	2022-09-20	15:23:09.661	262.43275071	6298.386017	1663687389.661	0	899	2.9667229753	3.0249114822	543.34582125	556.27853369	2.1251030649	726.16054105	28.601860539	-1.1415843	28.671010971	19.178660222	42.35889311	-71.112925484	1	55358.184369	58.563126253
12947	2022-09-20	15:23:10.543	262.43276093	6298.386262	1663687390.544	0	899	2.9667509046	3.0249401972	544.19044643	557.14331581	2.1251115875	726.15787491	28.602899551	-1.1457666159	28.671010971	19.175653458	42.358869525	-71.112935475	1	55359.071281	58.4
12948	2022-09-20	15:23:11.489	262.43277186	6298.386525	1663687391.489	0	899	2.9655126303	3.0257731879	544.19044643	557.61196436	2.2001496934	726.15527182	28.602899551	-1.2234843322	28.671010971	19.156481029	42.358863333	-71.112941818	1	55360.045365	58.395463511
12949	2022-09-20	15:23:12.431	262.43278278	6298.386787	1663687392.432	0	899	2.9655126303	3.0257731879	542.09109606	555.46083714	2.2001496934	726.13810922	28.602899551	-1.2150765839	28.671010971	19.149421376	42.358863333	-71.112944918	1	55360.975345	58.302465483
12950	2022-09-20	15:23:13.336	262.43279325	6298.387038	1663687393.337	0	899	2.9654231364	3.0251210322	542.09109606	555.3358769	2.1800764468	726.14859595	28.602899551	-1.1360006332	28.671010971	19.140361786	42.358863333	-71.112947851	1	55361.855199	58.214480078
12951	2022-09-20	15:23:14.243	262.43280374	6298.38729	1663687394.243	0	899	2.9654231364	3.0251210322	542.83949253	556.10255876	2.1800764468	726.14866951	28.602899551	-1.1851105595	28.671010971	19.172638243	42.358862008	-71.112950984	1	55362.795168	58.120483193
12952	2022-09-20	15:23:15.153	262.43281427	6298.387543	1663687395.153	0	899	2.9682820068	3.0297830784	542.84320866	556.49550107	2.2424697946	726.14703329	28.603726962	-1.1986923123	28.671010971	19.175905695	42.35885109	-71.112957543	1	55363.705128	58.029487179
12953	2022-09-20	15:23:16.092	262.43282515	6298.387804	1663687396.093	0	899	2.9682975088	3.0297990412	544.60737594	558.3040677	2.2424747837	726.13215284	28.60430336	-1.188085556	28.671010971	19.176372528	42.358846667	-71.112962076	1	55364.622935	58
12954	2022-09-20	15:23:16.979	262.43283541	6298.38805	1663687396.979	0	899	2.9727276509	3.0314819379	544.60737594	557.67012956	2.1411151806	726.14806967	28.60430336	-1.3821105168	28.671010971	19.16110995	42.35884503	-71.112965789	1	55365.491124	58
12955	2022-09-20	15:23:17.848	262.43284546	6298.388291	1663687397.848	0	899	2.9727276509	3.0314819379	542.91237899	555.93447704	2.1411151806	726.14400902	28.60430336	-1.4200747432	28.671010971	19.160017948	42.358841417	-71.112968972	1	55366.383279	58
12956	2022-09-20	15:23:18.721	262.43285558	6298.388534	1663687398.722	0	899	2.9683190926	3.0283590054	542.91237899	556.24047329	2.1902220606	726.13890712	28.60430336	-1.2641325913	28.671010971	19.175292969	42.358832565	-71.112972403	1	55367.288407	57.971159284
12957	2022-09-20	15:23:19.665	262.4328665	6298.388796	1663687399.666	0	899	2.968334062	3.0283744092	541.20323437	554.48939969	2.190226766	726.13992006	28.604859952	-1.2262977133	28.671010971	19.177353587	42.358815126	-71.112979616	1	55368.192464	57.9
12958	2022-09-20	15:23:20.601	262.43287734	6298.389056	1663687400.602	0	899	2.9672965235	3.0283603394	541.20771134	554.72619054	2.2275724831	726.15656286	28.605859756	-1.1745469349	28.671010971	19.180139238	42.358799	-71.112986212	1	55369.145473	57.885452696
12959	2022-09-20	15:23:21.513	262.43288789	6298.389309	1663687401.514	0	899	2.9672965235	3.0283603394	543.08253358	556.64784277	2.2275724831	726.15036637	28.605859756	-1.1718090773	28.671010971	19.175292969	42.358783211	-71.112993822	1	55370.073245	57.8
12960	2022-09-20	15:23:22.447	262.43289869	6298.389569	1663687402.447	0	899	2.9672909897	3.027933141	543.08253358	556.55379434	2.2125025136	726.14305711	28.605859756	-1.1991773362	28.671010971	19.174916387	42.35878152	-71.11300011	1	55371.022044	57.8
12961	2022-09-20	15:23:23.338	262.432909	6298.389816	1663687403.338	0	899	2.9672909897	3.027933141	542.72919786	556.19169406	2.2125025136	726.14822044	28.605859756	-1.179947257	28.671010971	19.177093506	42.358775568	-71.113004574	1	55371.91483	57.8
12962	2022-09-20	15:23:24.180	262.43291876	6298.39005	1663687404.181	0	899	2.9863182631	3.0458020168	542.72919786	555.84896958	2.1575066937	726.12012931	28.605859756	-1.2061622609	28.671010971	19.178008629	42.358771262	-71.113008738	1	55372.747535	57.8
12963	2022-09-20	15:23:25.078	262.43292914	6298.390299	1663687405.078	0	899	2.9863424776	3.0458269232	545.10939375	558.28675023	2.1575141462	726.13282584	28.606754669	-1.1870076506	28.806244313	19.179542365	42.358764653	-71.11301	1	55373.641642	57.8
12964	2022-09-20	15:23:25.948	262.43293922	6298.390541	1663687405.949	0	899	2.9983981177	3.0574334317	545.11278984	558.13752393	2.1330956118	726.13446368	28.607507706	-1.2086953627	28.713889836	19.17592463	42.35875824	-71.113010857	1	55374.514028	57.8
12965	2022-09-20	15:23:26.793	262.432949	6298.390776	1663687406.794	0	899	2.9983981177	3.0574334317	542.77437301	555.74323379	2.1330956118	726.14568041	28.607507706	-1.1835475442	28.671010971	19.178414313	42.358753225	-71.113012258	1	55375.35503	57.8
12966	2022-09-20	15:23:27.716	262.43295968	6298.391032	1663687407.716	0	899	2.976312011	3.0352335419	542.77437301	555.81458419	2.1445558662	726.15216792	28.607507706	-1.148428999	28.671010971	19.175495135	42.358748637	-71.113013333	1	55376.272635	57.8
12967	2022-09-20	15:23:28.663	262.43297064	6298.391295	1663687408.663	0	899	2.976312011	3.0352335419	542.61240954	555.64872952	2.1445558662	726.14375598	28.607507706	-1.1476421735	28.671010971	19.162905952	42.358744225	-71.113013721	1	55377.232465	57.8
12968	2022-09-20	15:23:29.625	262.43298178	6298.391563	1663687409.626	0	899	2.9807456895	3.0420887701	542.61494367	556.16912693	2.2276612677	726.13995927	28.60807218	-1.147825384	28.671010971	19.175586107	42.358741048	-71.113015	1	55378.185674	57.8
12969	2022-09-20	15:23:30.572	262.43299274	6298.391826	1663687410.573	0	899	2.9807708303	3.0421146532	541.89666097	555.43295183	2.227669272	726.1402794	28.609003067	-1.1763254578	28.671010971	19.177383966	42.358738052	-71.113015141	1	55379.084435	57.8
12970	2022-09-20	15:23:31.470	262.43300314	6298.392075	1663687411.471	0	899	2.9780850125	3.0390253618	541.89666097	555.35571819	2.2152669564	726.14473861	28.609003067	-1.179947257	28.671010971	19.176733017	42.358735007	-71.113016663	1	55379.997965	57.8
12971	2022-09-20	15:23:32.341	262.43301321	6298.392317	1663687412.341	0	899	2.9780850125	3.0390253618	542.32632984	555.79605872	2.2152669564	726.15144803	28.609003067	-1.4704242305	28.671010971	19.168085869	42.358732008	-71.113018163	1	55380.897622	57.8
12972	2022-09-20	15:23:33.233	262.43302354	6298.392565	1663687413.234	0	899	2.962648749	3.021607812	542.32632984	555.4244895	2.1555988011	726.13420014	28.609003067	-1.4745526314	28.671010971	19.136400223	42.358747563	-71.11301171	1	55381.794795	57.8
12973	2022-09-20	15:23:34.178	262.43303448	6298.392827	1663687414.179	0	899	2.962648749	3.021607812	542.71440467	555.82193704	2.1555988011	726.13611082	28.609003067	-1.197937768	28.671010971	19.174398586	42.358763469	-71.113004099	1	55382.708134	57.8
12974	2022-09-20	15:23:35.137	262.43304557	6298.393094	1663687415.137	0	899	2.9735691016	3.0335049683	542.71811174	555.99466934	2.1827175182	726.14705228	28.609828658	-1.1882688052	28.697397965	19.179544499	42.358766008	-71.112998178	1	55383.69765	57.8
12975	2022-09-20	15:23:36.109	262.43305683	6298.393364	1663687416.11	0	899	2.9735822133	3.0335184592	541.39166052	554.63579451	2.1827216184	726.12506427	28.610315323	-1.2320321798	28.920038223	19.178894043	42.358759329	-71.112994398	1	55384.680473	57.8
12976	2022-09-20	15:23:37.040	262.4330676	6298.393622	1663687417.041	0	899	2.9750619332	3.0343395379	541.39166052	554.48310488	2.158151481	726.12919809	28.610315323	-1.1873202537	28.718837397	19.173075089	42.358750946	-71.112990473	1	55385.572102	57.8
12977	2022-09-20	15:23:37.903	262.43307758	6298.393862	1663687417.903	0	899	2.9750619332	3.0343395379	542.28421101	555.39723822	2.158151481	726.14245848	28.610315323	-1.1609544288	28.671010971	19.176391816	42.358742643	-71.112987663	1	55386.402367	57.8
12978	2022-09-20	15:23:38.839	262.43308843	6298.394122	1663687418.84	0	899	2.9649871844	3.0251051346	542.28421101	555.62930422	2.1954277375	726.13192567	28.610315323	-1.1557804536	28.671010971	19.180269241	42.358734226	-71.112986056	1	55387.36615	57.8
12979	2022-09-20	15:23:39.773	262.43309924	6298.394382	1663687419.774	0	899	2.9650112744	3.0251299254	542.01644209	555.35499307	2.1954353365	726.14366463	28.611212055	-1.1531610884	28.671010971	19.181010998	42.358727765	-71.112986676	1	55388.33519	57.8
12980	2022-09-20	15:23:40.632	262.43310918	6298.39462	1663687420.633	0	899	2.9881977753	3.0498208889	542.01940032	555.5867161	2.2321571042	726.13564235	28.611871719	-1.2255000105	28.671010971	19.176545213	42.358721855	-71.112990986	1	55389.14788	57.8
12981	2022-09-20	15:23:41.473	262.43311891	6298.394854	1663687421.474	0	899	2.9881977753	3.0498208889	542.62467514	556.20714158	2.2321571042	726.13837317	28.611871719	-1.2115086767	28.671010971	19.176440447	42.358713158	-71.112996784	1	55390.01758	57.798241986
12982	2022-09-20	15:23:42.345	262.433129	6298.395096	1663687422.346	0	899	2.9939393605	3.0543102433	542.62467514	555.90434326	2.1835836433	726.1556449	28.611871719	-1.1768213613	28.690801216	19.176881639	42.35870414	-71.113002796	1	55390.919338	57.708066184
12983	2022-09-20	15:23:43.194	262.43313883	6298.395332	1663687423.195	0	899	2.9939393605	3.0543102433	541.64002464	554.89559539	2.1835836433	726.14307894	28.611871719	-1.1783196926	28.920038223	19.170251846	42.358693195	-71.113007135	1	55391.760355	57.7
12984	2022-09-20	15:23:44.078	262.43314906	6298.395577	1663687424.079	0	899	2.9929953061	3.0535350893	541.64002464	554.93704835	2.1902485491	726.14695689	28.611871719	-1.1806910654	28.738627642	19.171563496	42.358678591	-71.113012482	1	55392.62233	57.7
12985	2022-09-20	15:23:44.990	262.43315961	6298.395831	1663687424.99	0	899	2.9930152556	3.0535556178	542.83759288	556.16405513	2.1902547685	726.14833079	28.612607375	-1.1949842379	28.778208133	19.175078398	42.358663569	-71.113019498	1	55393.539814	57.7
12986	2022-09-20	15:23:45.900	262.43317014	6298.396083	1663687425.9	0	899	2.9969168955	3.0576939508	542.84196427	556.20336625	2.195842037	726.14678066	28.613580704	-1.2369152308	28.920038223	19.179973602	42.358651317	-71.113027155	1	55394.45858	57.654142012
12987	2022-09-20	15:23:46.832	262.43318094	6298.396342	1663687426.833	0	899	2.9969168955	3.0576939508	542.8750244	556.23724012	2.195842037	726.14322809	28.613580704	-1.4095543291	28.793050817	19.158304568	42.358641094	-71.113036224	1	55395.390641	57.6
12988	2022-09-20	15:23:47.691	262.43319088	6298.396581	1663687427.692	0	899	2.9856258108	3.0468971389	542.8750244	556.39753961	2.2215441857	726.13825878	28.613580704	-1.5594278227	28.710591461	19.143489825	42.358634579	-71.11304586	1	55396.252672	57.6
12989	2022-09-20	15:23:48.553	262.43320086	6298.396821	1663687428.554	0	899	2.9856258108	3.0468971389	542.42308137	555.9343391	2.2215441857	726.14338613	28.613580704	-1.33291441	28.799647565	19.177904344	42.358633493	-71.113054294	1	55397.096074	57.609607438
12990	2022-09-20	15:23:49.446	262.43321118	6298.397068	1663687429.446	0	899	2.9817216117	3.0438435832	542.42403916	556.14173481	2.2546459516	726.124289	28.613794125	-1.2268689855	28.707293087	19.178858271	42.358634693	-71.113063613	1	55398.016765	57.698323471
12991	2022-09-20	15:23:50.319	262.43322128	6298.397311	1663687430.319	0	899	2.9817554198	3.0438784021	542.63203322	556.35505694	2.2546568424	726.14126082	28.615045547	-1.4924567938	28.920038223	19.16809082	42.358618909	-71.113077962	1	55398.877712	57.612228797
12992	2022-09-20	15:23:51.216	262.43323167	6298.39756	1663687431.216	0	899	2.989838482	3.0518828651	542.63203322	556.30040434	2.2458981865	726.15131464	28.615045547	-1.2686490176	28.920038223	19.177212065	42.358616667	-71.113086455	1	55399.774549	57.6
12993	2022-09-20	15:23:52.095	262.43324185	6298.397804	1663687432.096	0	899	2.989838482	3.0518828651	542.42861924	556.09186655	2.2458981865	726.14963153	28.615045547	-1.4127018452	28.920038223	19.18069458	42.358617711	-71.113093557	1	55400.626794	57.662679426
12994	2022-09-20	15:23:53.002	262.43325234	6298.398056	1663687433.002	0	899	2.985081357	3.0459643548	542.42861924	555.85647468	2.2081403124	726.13905506	28.615045547	-1.2099457387	28.732030894	19.181781769	42.358612821	-71.113104017	1	55401.551282	57.644871795
12995	2022-09-20	15:23:53.905	262.4332628	6298.398307	1663687433.906	0	899	2.985081357	3.0459643548	542.82127721	556.25885292	2.2081403124	726.13252794	28.615045547	-1.1457773352	28.671010971	19.177603475	42.35861072	-71.113113978	1	55402.477318	57.6
12996	2022-09-20	15:23:54.838	262.43327359	6298.398566	1663687434.838	0	899	2.9914263351	3.0524931238	542.82687833	556.27662091	2.2100690493	726.13304492	28.616292726	-1.1473941803	28.671010971	19.180057147	42.358613333	-71.113123028	1	55403.402402	57.6
12997	2022-09-20	15:23:55.757	262.43328424	6298.398822	1663687435.758	0	899	2.991434716	3.0525017501	541.68005999	555.10140402	2.2100716872	726.14623458	28.616601944	-1.2421107158	28.671010971	19.156253549	42.358612318	-71.113132539	1	55404.304717	57.6
12998	2022-09-20	15:23:56.707	262.43329523	6298.399086	1663687436.708	0	899	2.9859440194	3.0453574508	541.68005999	554.76057138	2.1552706481	726.147159	28.616601944	-1.2649410197	28.671010971	19.151510466	42.358607472	-71.113141222	1	55405.216684	57.6
12999	2022-09-20	15:23:57.654	262.43330618	6298.399348	1663687437.654	0	899	2.9859440194	3.0453574508	544.61472671	557.76610455	2.1552706481	726.14026041	28.616601944	-1.1850458881	28.697397965	19.177453995	42.358596887	-71.113152824	1	55406.17357	57.6
13000	2022-09-20	15:23:58.624	262.43331741	6298.399618	1663687438.624	0	899	2.9768737862	3.0376451116	544.61472671	558.10912659	2.2101264847	726.14514443	28.616601944	-1.2789216215	28.920038223	19.165033442	42.358587538	-71.113159676	1	55407.134283	57.6
13001	2022-09-20	15:23:59.526	262.43332785	6298.399868	1663687439.526	0	899	2.9768827532	3.0376543412	541.90394386	555.33119394	2.2101293209	726.13892006	28.616934404	-1.2870275595	28.920038223	19.153623871	42.358570685	-71.113168601	1	55408.053571	57.6
13002	2022-09-20	15:24:00.441	262.43333845	6298.400123	1663687440.442	0	899	2.9753030259	3.0376641454	541.90888407	555.69635052	2.2679297719	726.1375882	28.61803627	-1.2152598591	28.918389036	19.14885814	42.358553097	-71.113173428	1	55409.014151	57.598584906
13003	2022-09-20	15:24:01.312	262.43334853	6298.400365	1663687441.313	0	899	2.9753030259	3.0376641454	542.72250123	556.53066806	2.2679297719	726.14277861	28.61803627	-1.1408835649	28.671010971	19.181055069	42.358539403	-71.113178906	1	55409.835849	57.516415094
13004	2022-09-20	15:24:02.102	262.43335767	6298.400584	1663687442.103	0	899	2.9843678392	3.0442221461	542.72250123	555.93284674	2.1720735137	726.14946378	28.61803627	-1.3300363757	28.806244313	19.177143968	42.358526961	-71.113185392	1	55410.647059	57.5
13005	2022-09-20	15:24:02.963	262.43336764	6298.400823	1663687442.964	0	899	2.9843678392	3.0442221461	541.91594093	555.10665405	2.1720735137	726.13554008	28.61803627	-1.2705353901	28.712240649	19.178960244	42.358521667	-71.113188333	1	55411	57.5
13006	2022-09-20	15:24:03.825	262.43337762	6298.401063	1663687443.826	0	899	2.9918728092	3.0533991809	541.91594093	555.44257248	2.2260410805	726.16424803	28.61803627	-1.2188493053	28.786454068	19.181309631	42.358521667	-71.113188333	1	55411	57.5
13007	2022-09-20	15:24:04.694	262.43338767	6298.401304	1663687444.695	0	899	2.9918739707	3.0534003766	545.68469003	559.30539472	2.2260414486	726.13372722	28.618079116	-1.2085552192	28.913441475	19.18267432	42.358521667	-71.113188333	1	55411	57.5
13008	2022-09-20	15:24:05.579	262.43339792	6298.40155	1663687445.58	0	899	2.9790339122	3.0388172915	545.6917985	558.98246727	2.1733582804	726.14353165	28.619653702	-1.1621832279	28.671010971	19.178802768	42.358521667	-71.113188333	1	55411	57.5
13009	2022-09-20	15:24:06.506	262.43340863	6298.401807	1663687446.506	0	899	2.9790339122	3.0388172915	542.72106309	555.93937771	2.1733582804	726.13952718	28.619653702	-1.1431687573	28.697397965	19.181808169	42.358521667	-71.113188333	1	55411	57.5
[truncated: 15,483 more rows]
