# Supplementary material for: A simple method to measure methane emissions from indoor gas leaks
Source: PLoS One. 2023 Nov 30;18(11):e0295055. doi: 10.1371/journal.pone.0295055 (PMC10688665; doi:10.1371/journal.pone.0295055)
Supplement: S1 Data — (ZIP) [file pone.0295055.s011.zip › data and code/data/raw data/cavity ringdown spectrometer data/experiments/R19.dat]

DATE	TIME	FRAC_DAYS_SINCE_JAN1	FRAC_HRS_SINCE_JAN1	EPOCH_TIME	ALARM_STATUS	INST_STATUS	CH4	CH4_dry	CO2	CO2_dry	H2O	CavityPressure	CavityTemp	Battery_Current	Battery_Temperature	Battery_Voltage	GPS_ABS_LAT	GPS_ABS_LONG	GPS_FIT	GPS_TIME	GPS_ALTITUDE
9759	2022-09-22	17:08:00.461	264.5055609	6348.133462	1663866480.462	0	899	2.0271696435	2.0819349482	432.18341588	446.37432896	2.905987939	715.86029093	27.413734423	-1.1657834487	30.165174484	19.188392184	42.380262769	-71.034069436	1	61646.338496	38.1
9760	2022-09-22	17:08:01.382	264.50557156	6348.133717	1663866481.383	0	899	2.0271727703	2.0819381962	432.85017969	447.06299581	2.9059898387	715.85776626	27.41390419	-1.1890341225	30.165174484	19.187560088	42.380263103	-71.034065939	1	61647.287367	38.128736655
9761	2022-09-22	17:08:02.296	264.50558213	6348.133971	1663866482.296	0	899	2.0248310815	2.0804759279	432.85017969	447.30933736	2.9547293599	715.8795166	27.41390419	-1.2597023249	30.165174484	19.189336777	42.38026688	-71.034058931	1	61648.128293	38.2
9762	2022-09-22	17:08:03.223	264.50559287	6348.134229	1663866483.224	0	899	2.0248310815	2.0804759279	432.12379644	446.55868962	2.9547293599	715.87055899	27.41390419	-1.1533766464	30.165174484	19.19391051	42.380268829	-71.034051171	1	61649.148709	38.2
9763	2022-09-22	17:08:04.144	264.50560353	6348.134485	1663866484.145	0	899	2.0220744784	2.0778063514	432.13141063	446.60908827	2.963152641	715.86304358	27.416024656	-1.1533981877	30.165174484	19.194409124	42.380271563	-71.034048437	1	61649.968833	38.2
9764	2022-09-22	17:08:05.075	264.50561429	6348.134743	1663866485.075	0	899	2.0221039225	2.0778369604	431.48446233	445.9405575	2.9631709281	715.86394253	27.417627335	-1.160415411	30.165174484	19.194738388	42.380271667	-71.034046714	1	61650.97177	38.2
9765	2022-09-22	17:08:05.986	264.50562484	6348.134996	1663866485.986	0	899	2.0275976648	2.082146063	431.48446233	445.59299812	2.8941848407	715.86133378	27.417627335	-1.1747086032	30.165174484	19.191576636	42.380274534	-71.034045233	1	61651.860058	38.286005831
9766	2022-09-22	17:08:06.910	264.50563553	6348.135253	1663866486.91	0	899	2.0275976648	2.082146063	432.9157119	447.07104622	2.8941848407	715.86788112	27.417627335	-1.2084797226	30.165174484	19.191125668	42.380277778	-71.034046389	1	61652.833333	38.3
9767	2022-09-22	17:08:07.858	264.50564652	6348.135516	1663866487.859	0	899	2.0234864605	2.0798626359	432.9157119	447.578025	2.9944454885	715.86362968	27.417627335	-1.1814132234	30.165174484	19.184364673	42.3802809	-71.034042817	1	61653.769903	38.3
9768	2022-09-22	17:08:08.773	264.50565711	6348.135771	1663866488.774	0	899	2.0234864605	2.0798626359	432.82237677	447.48152872	2.9944454885	715.88036503	27.417627335	-1.1491080846	30.165174484	19.189341488	42.380285115	-71.034040517	1	61654.689725	38.3
9769	2022-09-22	17:08:09.704	264.50566788	6348.136029	1663866489.705	0	899	2.027613022	2.0839600094	432.82688421	447.44856214	2.9870106757	715.87961078	27.418880576	-1.1822755968	30.165174484	19.191218016	42.380287665	-71.034039002	1	61655.599043	38.3
9770	2022-09-22	17:08:10.631	264.5056786	6348.136286	1663866490.631	0	899	2.0276557117	2.0840044022	436.37012402	451.11163502	2.98703733	715.8573956	27.421197891	-1.2678406239	30.165174484	19.185375214	42.380289221	-71.034037446	1	61656.532563	38.3
9771	2022-09-22	17:08:11.506	264.50568874	6348.13653	1663866491.507	0	899	2.0280826993	2.0842459109	436.37012402	451.05971817	2.9768601393	715.86792073	27.421197891	-1.1895838897	30.165174484	19.187658689	42.380292003	-71.034038002	1	61657.400558	38.3
9772	2022-09-22	17:08:12.417	264.50569928	6348.136783	1663866492.418	0	899	2.0280826993	2.0842459109	434.26262101	448.88126996	2.9768601393	715.8535516	27.421197891	-1.1376283169	30.165174484	19.190418243	42.380296312	-71.034040437	1	61658.262327	38.3
9773	2022-09-22	17:08:13.381	264.50571044	6348.137051	1663866493.382	0	899	2.0248302052	2.0812031686	434.26262101	448.95989222	2.9923462243	715.86660666	27.421197891	-1.2857447863	30.165174484	19.189336777	42.380301134	-71.034041667	1	61659.226891	38.3
9774	2022-09-22	17:08:14.342	264.50572155	6348.137317	1663866494.342	0	899	2.0248424523	2.0812159052	433.58878759	448.26329234	2.9923538954	715.87110143	27.421863619	-1.1777159899	30.165174484	19.188501497	42.380305715	-71.034042024	1	61660.214354	38.3
9775	2022-09-22	17:08:15.244	264.505732	6348.137568	1663866495.245	0	899	2.0266912981	2.0833882112	433.59980306	448.3458335	3.0063854845	715.85951607	27.424921036	-1.1392560005	30.165174484	19.194377899	42.38030847	-71.034043196	1	61661.082164	38.3
9776	2022-09-22	17:08:16.151	264.5057425	6348.13782	1663866496.152	0	899	2.0266912981	2.0833882112	435.19510153	449.9953855	3.0063854845	715.85762964	27.424921036	-1.1693621779	30.165174484	19.193677877	42.380309985	-71.034041682	1	61661.990982	38.3
9777	2022-09-22	17:08:17.118	264.50575369	6348.138089	1663866497.119	0	899	2.0333485273	2.0883169316	435.19510153	449.49436771	2.9078511682	715.86338796	27.424921036	-1.1547887065	30.165174484	19.193658829	42.38031	-71.034041667	1	61662.944773	38.3
9778	2022-09-22	17:08:18.036	264.50576432	6348.138344	1663866498.037	0	899	2.0333485273	2.0883169316	433.82384484	448.07805545	2.9078511682	715.86896682	27.424921036	-1.1541419534	30.165174484	19.192113497	42.38031	-71.034041667	1	61663.952486	38.3
9779	2022-09-22	17:08:19.006	264.50577553	6348.138613	1663866499.006	0	899	2.0301823049	2.0859474785	433.82384484	448.30854408	2.9533515366	715.87867989	27.424921036	-1.1457666159	30.165174484	19.194377899	42.38031	-71.034041667	1	61664.860595	38.3
9780	2022-09-22	17:08:19.954	264.50578652	6348.138876	1663866499.955	0	899	2.0302255103	2.0859923875	434.39232751	448.89614269	2.9533781759	715.86160541	27.427263411	-1.1887754447	30.165174484	19.191206332	42.38031	-71.034043065	1	61665.839286	38.3
9781	2022-09-22	17:08:20.829	264.50579664	6348.139119	1663866500.83	0	899	2.0298884201	2.0849039294	434.39731137	448.7071541	2.9151072981	715.86955453	27.42864418	-1.2061298983	30.165174484	19.187819765	42.380311206	-71.034044539	1	61666.723447	38.3
9782	2022-09-22	17:08:21.744	264.50580723	6348.139374	1663866501.745	0	899	2.0298884201	2.0849039294	435.00364902	449.33346561	2.9151072981	715.85650311	27.42864418	-1.4341954909	30.165174484	19.15624256	42.380311667	-71.034046034	1	61667.620388	38.362038835
9783	2022-09-22	17:08:22.651	264.50581772	6348.139625	1663866502.651	0	899	2.0322175535	2.0876162737	435.00364902	449.41721838	2.9315986505	715.8598071	27.42864418	-1.3845466454	30.165174484	19.162753642	42.380311667	-71.034048413	1	61668.523906	38.4
9784	2022-09-22	17:08:23.520	264.50582779	6348.139867	1663866503.521	0	899	2.0322175535	2.0876162737	432.76104999	447.10031227	2.9315986505	715.8596341	27.42864418	-1.1490218639	30.165174484	19.194019318	42.380312371	-71.034050705	1	61669.422713	38.4
9785	2022-09-22	17:08:24.411	264.5058381	6348.140114	1663866504.412	0	899	2.0346386615	2.0903692943	432.76104999	447.16945353	2.9452788059	715.87054645	27.42864418	-1.1408835649	30.165174484	19.187896729	42.380312788	-71.034051122	1	61670.32696	38.4
9786	2022-09-22	17:08:25.286	264.50584823	6348.140357	1663866505.287	0	899	2.0346919366	2.0904246641	443.66460888	458.43620633	2.9453114929	715.87515885	27.431526171	-1.1979053905	30.165174484	19.185976369	42.380311372	-71.034049705	1	61671.176836	38.4
9787	2022-09-22	17:08:26.168	264.50585844	6348.140602	1663866506.169	0	899	2.0362836414	2.0927032823	443.66793406	458.61100688	2.9783663533	715.85400189	27.43242836	-1.1979701093	30.165174484	19.189668643	42.380309563	-71.034048188	1	61672.087487	38.4
9788	2022-09-22	17:08:27.095	264.50586917	6348.14086	1663866507.096	0	899	2.0362836414	2.0927032823	442.86415525	457.78015619	2.9783663533	715.8198125	27.43242836	-1.1533551477	30.165174484	19.19277368	42.380305	-71.034046667	1	61673.03006	38.4
9789	2022-09-22	17:08:27.963	264.5058792	6348.141101	1663866507.963	0	899	2.034542254	2.0907026177	442.86415525	457.72399428	2.9675162348	715.813038	27.43242836	-1.1804754979	30.165174484	19.191628968	42.380305	-71.034046667	1	61673.898798	38.4
9790	2022-09-22	17:08:28.862	264.50588962	6348.141351	1663866508.863	0	899	2.034542254	2.0907026177	438.67416918	453.39341764	2.9675162348	715.82381576	27.43242836	-1.1530209582	30.165174484	19.193509967	42.380307586	-71.034046667	1	61674.775728	38.4
9791	2022-09-22	17:08:29.780	264.50590024	6348.141606	1663866509.781	0	899	2.0338594737	2.0897621832	438.68083368	453.33733306	2.9552310881	715.82414033	27.434256989	-1.1552846037	30.165174484	19.192146301	42.380310665	-71.034045501	1	61675.699593	38.469959267
9792	2022-09-22	17:08:30.743	264.50591139	6348.141873	1663866510.744	0	899	2.0338910973	2.0897950545	442.20623647	456.98062158	2.9552505643	715.82218317	27.435968399	-1.2630008088	30.165174484	19.182330719	42.38031501	-71.034048343	1	61676.668669	38.5
9793	2022-09-22	17:08:31.651	264.50592189	6348.142125	1663866511.651	0	899	2.0366685223	2.092856167	442.20623647	457.03566141	2.9659027023	715.81826237	27.435968399	-1.4663605248	30.165174484	19.164987791	42.38031862	-71.034053906	1	61677.585961	38.5
9794	2022-09-22	17:08:32.549	264.50593228	6348.142375	1663866512.549	0	899	2.0366685223	2.092856167	437.451464	452.12143722	2.9659027023	715.8093573	27.435968399	-1.1788478324	30.165174484	19.188368905	42.380320783	-71.034060582	1	61678.469856	38.5
9795	2022-09-22	17:08:33.427	264.50594245	6348.142619	1663866513.428	0	899	2.034463258	2.0915698776	437.451464	452.37904125	3.0162652428	715.81751701	27.435968399	-1.1685752703	30.165174484	19.193685342	42.380321667	-71.034069738	1	61679.315841	38.531584062
9796	2022-09-22	17:08:34.375	264.50595341	6348.142882	1663866514.375	0	899	2.034463258	2.0915698776	442.39893295	457.49533744	3.0162652428	715.81947781	27.435968399	-1.3524786234	30.165174484	19.188976288	42.380322518	-71.034082978	1	61680.255252	38.62552521
9797	2022-09-22	17:08:35.250	264.50596355	6348.143125	1663866515.251	0	899	2.0382987688	2.094200698	442.40924868	457.15773133	2.9489265174	715.81334762	27.438775208	-1.1989078743	30.165174484	19.191318461	42.38032554	-71.034093018	1	61681.162136	38.7
9798	2022-09-22	17:08:36.144	264.50597389	6348.143373	1663866516.144	0	899	2.0383168679	2.0942195097	440.8707436	455.56799467	2.9489376165	715.82719937	27.439752579	-1.1669260263	30.165174484	19.189336777	42.380328383	-71.034100444	1	61682.029586	38.7
9799	2022-09-22	17:08:37.066	264.50598457	6348.14363	1663866517.067	0	899	2.0383537793	2.0942745414	440.8707436	455.57251829	2.9498159714	715.82846898	27.439752579	-1.1695346319	30.165174484	19.190779591	42.3803299	-71.034114098	1	61682.939842	38.7
9800	2022-09-22	17:08:38.000	264.50599537	6348.143889	1663866518	0	899	2.0383537793	2.0942745414	442.05378172	456.79500734	2.9498159714	715.81840505	27.439752579	-1.1514256474	30.165174484	19.189062523	42.38033148	-71.03412092	1	61683.887984	38.788798371
9801	2022-09-22	17:08:38.966	264.50600655	6348.144157	1663866518.966	0	899	2.0442515161	2.1020159735	442.05707698	457.24312059	3.0358488209	715.82002309	27.440649917	-1.187600499	30.165174484	19.18849527	42.380331667	-71.034133457	1	61684.884298	38.8
9802	2022-09-22	17:08:39.915	264.50601755	6348.144421	1663866519.916	0	899	2.0443028644	2.1020694052	449.50626366	464.9483802	3.0358811434	715.83149527	27.443414688	-1.179947257	30.165174484	19.188617706	42.380328952	-71.034145858	1	61685.814383	38.8
9803	2022-09-22	17:08:40.821	264.50602802	6348.144673	1663866520.821	0	899	2.0479586421	2.1044478485	449.50626366	464.57783625	2.9653964319	715.85737943	27.443414688	-1.179947257	30.165174484	19.188800559	42.380329544	-71.034151965	1	61686.726348	38.872634791
9804	2022-09-22	17:08:41.733	264.50603859	6348.144926	1663866521.734	0	899	2.0479586421	2.1044478485	448.52115179	463.5596944	2.9653964319	715.8483915	27.443414688	-1.2158418783	30.165174484	19.183739138	42.380328958	-71.034158544	1	61687.625243	38.9
9805	2022-09-22	17:08:42.661	264.50604932	6348.145184	1663866522.661	0	899	2.049604659	2.105259763	448.52115179	463.32440834	2.9204835463	715.85187293	27.443414688	-1.3104721734	30.165174484	19.164403195	42.380329223	-71.034161667	1	61688.533531	38.9
9806	2022-09-22	17:08:43.588	264.50606005	6348.145441	1663866523.588	0	899	2.049604659	2.105259763	445.67792459	460.38734159	2.9204835463	715.85580707	27.443414688	-1.3279667437	30.165174484	19.162021005	42.380330782	-71.034162449	1	61689.469493	38.9
9807	2022-09-22	17:08:44.519	264.50607083	6348.1457	1663866524.52	0	899	2.0501356359	2.1074635769	445.67945096	460.82969035	3.0051193239	715.8576648	27.443826979	-1.7005270159	30.165174484	19.122291262	42.380331667	-71.034163333	1	61690.433299	38.9
9808	2022-09-22	17:08:45.427	264.50608134	6348.145952	1663866525.428	0	899	2.0501961662	2.1075265374	443.3231111	458.39344508	3.0051569327	715.859375	27.447076797	-1.6470839977	30.165174484	19.155845642	42.380331084	-71.034162751	1	61691.349515	38.9
9809	2022-09-22	17:08:46.365	264.50609219	6348.146213	1663866526.365	0	899	2.0488488089	2.1059529883	443.3231111	458.3435679	2.9955369252	715.85494166	27.447076797	-1.5398743658	30.165174484	19.151906424	42.38033	-71.034161206	1	61692.276112	38.9
9810	2022-09-22	17:08:47.315	264.50610319	6348.146477	1663866527.316	0	899	2.0488488089	2.1059529883	447.98632758	463.1647812	2.9955369252	715.84266551	27.447076797	-1.4810632467	30.165174484	19.167009354	42.38033	-71.03416	1	61693.247535	38.9
9811	2022-09-22	17:08:48.273	264.50611427	6348.146743	1663866528.273	0	899	2.0504160642	2.1077790912	447.98632758	463.22226469	3.0065084147	715.84890161	27.447076797	-1.2059681621	30.165174484	19.178778427	42.380330329	-71.03416	1	61694.197355	38.9
9812	2022-09-22	17:08:49.233	264.50612539	6348.147009	1663866529.234	0	899	2.0504160642	2.1077790912	447.87342067	463.10551783	3.0065084147	715.84630175	27.447076797	-1.5913233141	30.165174484	19.157291829	42.380331949	-71.034160283	1	61695.169625	38.9
9813	2022-09-22	17:08:50.117	264.50613561	6348.147255	1663866530.117	0	899	2.0537719333	2.1117951815	447.887158	463.27075539	3.0353284857	715.85399623	27.450769424	-1.2841171026	30.165174484	19.185735703	42.380333333	-71.034161735	1	61696.041082	38.9
9814	2022-09-22	17:08:51.025	264.50614612	6348.147507	1663866531.025	0	899	2.0537719333	2.1117951815	449.79710664	465.2463051	3.0353284857	715.851803	27.450769424	-1.1857573007	30.165174484	19.182754681	42.380333333	-71.034163252	1	61696.950902	38.9
9815	2022-09-22	17:08:51.911	264.50615638	6348.147753	1663866531.911	0	899	2.0536314562	2.1109158603	449.79710664	465.04947959	2.9979261581	715.85583658	27.450769424	-1.1578284636	30.165174484	19.179730573	42.380333333	-71.034161958	1	61697.825444	38.9
9816	2022-09-22	17:08:52.841	264.50616714	6348.148011	1663866532.841	0	899	2.0536314562	2.1109158603	450.03852476	465.29908408	2.9979261581	715.86256176	27.450769424	-1.1521046888	30.165174484	19.178511942	42.380333333	-71.034161667	1	61698.766022	38.9
9817	2022-09-22	17:08:53.760	264.50617779	6348.148267	1663866533.761	0	899	2.0537857826	2.1092199619	450.03852476	464.80227787	2.9034289592	715.86155044	27.450769424	-1.1792358713	30.165174484	19.188998848	42.380332216	-71.034161667	1	61699.670554	38.9
9818	2022-09-22	17:08:54.687	264.50618851	6348.148524	1663866534.687	0	899	2.0538052633	2.1092401973	448.08626567	462.78603493	2.903440633	715.85029572	27.451813489	-1.1690818592	30.165174484	19.1895997	42.380331667	-71.034161667	1	61700.569903	38.9
9819	2022-09-22	17:08:55.575	264.50619878	6348.148771	1663866535.575	0	899	2.0549838945	2.1132114431	448.09635043	463.53248312	3.0439744812	715.85962197	27.454523087	-1.1412284982	30.165174484	19.193933424	42.380330861	-71.034161667	1	61701.483696	38.9
9820	2022-09-22	17:08:56.459	264.50620902	6348.149016	1663866536.459	0	899	2.0549838945	2.1132114431	447.76212778	463.18674708	3.0439744812	715.86431966	27.454523087	-1.1516950912	30.165174484	19.191559356	42.38033	-71.034161667	1	61702.379759	38.9
9821	2022-09-22	17:08:57.378	264.50621966	6348.149272	1663866537.379	0	899	2.0596797715	2.1161953767	447.76212778	462.69630959	2.9503128884	715.85177309	27.454523087	-1.1487847819	30.165174484	19.193358377	42.38033	-71.034162101	1	61703.2606	38.9
9822	2022-09-22	17:08:58.305	264.50623039	6348.149529	1663866538.306	0	899	2.0596797715	2.1161953767	448.96323775	463.9374801	2.9503128884	715.86697529	27.454523087	-1.1783196926	30.165174484	19.190418243	42.38033	-71.034163682	1	61704.209073	38.9
9823	2022-09-22	17:08:59.161	264.5062403	6348.149767	1663866539.162	0	899	2.0564440967	2.1133477611	448.96323775	464.06475664	2.9745736131	715.84962433	27.454523087	-1.2112177026	30.165174484	19.191717969	42.38033	-71.034165095	1	61705.056723	38.9
9824	2022-09-22	17:09:00.055	264.50625065	6348.150016	1663866540.056	0	899	2.0564730948	2.1133779111	449.68161486	464.80739084	2.9745913933	715.84615745	27.456075239	-1.2307926401	30.165174484	19.190997269	42.38033	-71.03416666	1	61705.995798	38.9
9825	2022-09-22	17:09:00.934	264.50626082	6348.15026	1663866540.935	0	899	2.0576494646	2.1152149627	449.68949574	464.98338599	3.0065138697	715.84496464	27.458185196	-1.194294399	30.165174484	19.189556412	42.380331376	-71.034166667	1	61706.825472	38.9
9826	2022-09-22	17:09:01.812	264.50627097	6348.150503	1663866541.812	0	899	2.0576494646	2.1152149627	451.70762329	467.07014984	3.0065138697	715.83374023	27.458185196	-1.1783196926	30.165174484	19.189336777	42.380332919	-71.034166667	1	61707.751357	38.9
9827	2022-09-22	17:09:02.719	264.50628147	6348.150755	1663866542.719	0	899	2.0613978221	2.1175021091	451.70762329	466.6505887	2.9270332167	715.83270102	27.458185196	-1.1569338303	30.165174484	19.190538406	42.380333333	-71.034174122	1	61708.63902	38.9
9828	2022-09-22	17:09:03.586	264.50629152	6348.150996	1663866543.587	0	899	2.0613978221	2.1175021091	450.89233383	465.8083286	2.9270332167	715.84015458	27.458185196	-1.1617628802	30.165174484	19.190013885	42.380333333	-71.034184618	1	61709.471331	38.947133139
9829	2022-09-22	17:09:04.450	264.5063015	6348.151236	1663866544.45	0	899	2.0609596538	2.1188884763	450.89533103	466.30265689	3.0202441796	715.82740187	27.458985524	-1.1627114261	30.165174484	19.190360113	42.380332252	-71.034194371	1	61710.324517	39
9830	2022-09-22	17:09:05.364	264.50631208	6348.15149	1663866545.364	0	899	2.0610132361	2.118944221	453.33451684	468.8253675	3.0202774655	715.82501504	27.461847305	-1.1360006332	30.165174484	19.194019318	42.38033	-71.0342	1	61711.262605	39
9831	2022-09-22	17:09:06.265	264.50632251	6348.15174	1663866546.265	0	899	2.0620609556	2.1191455194	453.33451684	468.58991767	2.9758659283	715.8417031	27.461847305	-1.2244005337	30.165174484	19.189377058	42.38033	-71.034200635	1	61712.190431	39
9832	2022-09-22	17:09:07.167	264.50633295	6348.151991	1663866547.167	0	899	2.0620609556	2.1191455194	454.31392182	469.60228113	2.9758659283	715.84809603	27.461847305	-1.236171379	30.165174484	19.18851913	42.380329801	-71.034203732	1	61713.059829	39
9833	2022-09-22	17:09:08.053	264.50634322	6348.152237	1663866548.054	0	899	2.066878634	2.1241972932	454.31392182	469.62935133	2.9809632822	715.85380746	27.461847305	-1.1584105113	30.165174484	19.173832887	42.380326667	-71.034210035	1	61714.007014	39
9834	2022-09-22	17:09:08.970	264.50635383	6348.152492	1663866548.971	0	899	2.066878634	2.1241972932	452.72388758	467.98571526	2.9809632822	715.84515866	27.461847305	-1.1466504478	30.165174484	19.18493665	42.380326667	-71.034214629	1	61714.925852	39
9835	2022-09-22	17:09:09.898	264.50636457	6348.15275	1663866549.899	0	899	2.0668784184	2.1235508399	452.72925851	467.81820799	2.9482517254	715.85500715	27.46327577	-1.1483535435	30.165174484	19.18184845	42.380328091	-71.034223549	1	61715.854855	39
9836	2022-09-22	17:09:10.881	264.50637594	6348.153023	1663866550.881	0	899	2.0669169213	2.1235908584	454.49095637	469.63874483	2.9482750073	715.86821984	27.465326309	-1.4598822357	30.165174484	19.178330845	42.380328333	-71.034233254	1	61716.825444	39
9837	2022-09-22	17:09:11.785	264.5063864	6348.153274	1663866551.785	0	899	2.0684749905	2.1263433885	454.49095637	469.94815486	3.0065159564	715.87273483	27.465326309	-1.3746944745	30.165174484	19.183587295	42.380329567	-71.034233766	1	61717.740326	39
9838	2022-09-22	17:09:12.635	264.50639625	6348.15351	1663866552.636	0	899	2.0684749905	2.1263433885	454.5588907	470.01839964	3.0065159564	715.91049012	27.465326309	-1.1825881525	30.165174484	19.188044959	42.380333858	-71.034234298	1	61718.578641	39
9839	2022-09-22	17:09:13.503	264.50640628	6348.153751	1663866553.503	0	899	2.07046111	2.1293144965	454.5588907	470.26793602	3.0534239094	715.89055831	27.465326309	-1.4311772735	30.165174484	19.170038804	42.380338113	-71.034235	1	61719.433868	39
9840	2022-09-22	17:09:14.404	264.50641671	6348.154001	1663866554.404	0	899	2.07046111	2.1293144965	452.54891697	468.18849985	3.0534239094	715.88302835	27.465326309	-1.1945961714	30.165174484	19.192218781	42.380341657	-71.034233895	1	61720.331361	39
9841	2022-09-22	17:09:15.332	264.50642745	6348.154259	1663866555.332	0	899	2.0694812584	2.1271135744	452.56293131	467.88390167	2.9931663054	715.89702682	27.469055113	-1.488867421	30.165174484	19.168964917	42.380346695	-71.034231667	1	61721.254323	39
9842	2022-09-22	17:09:16.246	264.50643804	6348.154513	1663866556.247	0	899	2.0694817258	2.1271140604	456.03790769	471.4765207	2.993166592	715.89801834	27.469079971	-1.302851313	30.165174484	19.182770634	42.380352256	-71.034231667	1	61722.176699	39.017669903
9843	2022-09-22	17:09:17.155	264.50644856	6348.154766	1663866557.156	0	899	2.0727995404	2.1331077301	456.03790769	472.1716912	3.1233378028	715.89027698	27.469079971	-1.1815749407	30.165174484	19.188976288	42.3803551	-71.034231466	1	61723.060158	39.1
9844	2022-09-22	17:09:18.092	264.5064594	6348.155026	1663866558.092	0	899	2.0727995404	2.1331077301	454.90384356	470.99750597	3.1233378028	715.89581258	27.469079971	-1.1846362794	30.165174484	19.18762207	42.380356639	-71.034228389	1	61723.983235	39.1
9845	2022-09-22	17:09:19.032	264.50647028	6348.155287	1663866559.032	0	899	2.0743322772	2.132684366	454.90384356	470.46085207	3.0226320056	715.89389139	27.469079971	-1.1657834693	30.165174484	19.191085083	42.380356667	-71.034225152	1	61724.954498	39.004550155
9846	2022-09-22	17:09:19.980	264.50648126	6348.15555	1663866559.981	0	899	2.0743615571	2.1327148286	455.61115533	471.19244924	3.0226500923	715.90107171	27.47063374	-1.2087060924	30.165174484	19.180286306	42.38035378	-71.034226443	1	61725.866029	39
9847	2022-09-22	17:09:20.901	264.50649191	6348.155806	1663866560.901	0	899	2.073379861	2.1303831464	455.61959432	470.84587083	2.9559536787	715.91410252	27.472864151	-1.2071539037	30.165174484	19.186339839	42.380353333	-71.034225344	1	61726.793489	39
9848	2022-09-22	17:09:21.740	264.50650163	6348.156039	1663866561.741	0	899	2.073379861	2.1303831464	458.56020585	473.88475417	2.9559536787	715.89457207	27.472864151	-1.1708388802	30.165174484	19.187028771	42.380353333	-71.034223969	1	61727.618447	39
9849	2022-09-22	17:09:22.628	264.5065119	6348.156286	1663866562.628	0	899	2.0755518117	2.13496475	458.56020585	474.51963249	3.0742966906	715.88230643	27.472864151	-1.147598985	30.165174484	19.180052309	42.380353333	-71.034221574	1	61728.527778	39
9850	2022-09-22	17:09:23.523	264.50652227	6348.156534	1663866563.524	0	899	2.0755518117	2.13496475	458.12659924	474.07093492	3.0742966906	715.89127092	27.472864151	-1.2684334903	30.165174484	19.183253648	42.380353333	-71.03422	1	61729.428302	39
9851	2022-09-22	17:09:24.384	264.50653223	6348.156774	1663866564.385	0	899	2.0752196837	2.1317331732	458.12668842	473.29091358	2.9286989765	715.89182347	27.472887595	-1.4853102379	30.165174484	19.16252428	42.380353333	-71.03422	1	61730.255255	39
9852	2022-09-22	17:09:25.315	264.50654301	6348.157032	1663866565.316	0	899	2.0752859802	2.1318020613	461.33431589	476.60492879	2.9287386401	715.89849854	27.47640419	-1.2578160218	30.165174484	19.175223622	42.380353333	-71.034219678	1	61731.193382	39
9853	2022-09-22	17:09:26.252	264.50655384	6348.157292	1663866566.252	0	899	2.0787513018	2.1379254701	461.33431589	477.3006192	3.0577012833	715.87044298	27.47640419	-1.4642370008	30.165174484	19.144816152	42.380353333	-71.03421859	1	61732.153846	39
9854	2022-09-22	17:09:27.164	264.5065644	6348.157546	1663866567.164	0	899	2.0787513018	2.1379254701	461.42516054	477.39460789	3.0577012833	715.89048514	27.47640419	-1.1441389322	30.165174484	19.193658829	42.380353333	-71.03422	1	61733.054108	39
9855	2022-09-22	17:09:28.066	264.50657485	6348.157796	1663866568.067	0	899	2.0836106625	2.1417646295	461.42516054	477.08085618	2.9995980162	715.88646087	27.47640419	-1.6045494087	30.165174484	19.155567914	42.380353333	-71.03422	1	61733.958918	39
9856	2022-09-22	17:09:29.002	264.50658567	6348.158056	1663866569.002	0	899	2.0836106625	2.1417646295	460.13359816	475.74547238	2.9995980162	715.89372203	27.47640419	-1.3753843418	30.165174484	19.17498802	42.380351818	-71.03422	1	61734.909461	39.090946083
9857	2022-09-22	17:09:29.868	264.50659571	6348.158297	1663866569.869	0	899	2.083592903	2.1402770115	460.14594987	475.36151652	2.9258145047	715.88455867	27.479637032	-1.1907372814	30.165174484	19.188480794	42.380351667	-71.03422	1	61735.80455	39.1
9858	2022-09-22	17:09:30.749	264.50660589	6348.158541	1663866570.749	0	899	2.0836033387	2.1402878548	461.18550329	476.43547812	2.9258207172	715.89888536	27.48018837	-1.1724557821	30.165174484	19.190979724	42.380351667	-71.034217694	1	61736.691692	39.1
9859	2022-09-22	17:09:31.628	264.50661606	6348.158786	1663866571.628	0	899	2.0803687824	2.1389505826	461.18550329	476.97357378	3.0256411394	715.9013106	27.48018837	-1.1763685744	30.165174484	19.191414713	42.380351667	-71.034215699	1	61737.580875	39.1
9860	2022-09-22	17:09:32.543	264.50662667	6348.15904	1663866572.544	0	899	2.0803687824	2.1389505826	460.93103668	476.71039585	3.0256411394	715.88852353	27.48018837	-1.1864578724	30.165174484	19.190418243	42.380352495	-71.034213343	1	61738.497041	39.1
9861	2022-09-22	17:09:33.437	264.506637	6348.159288	1663866573.437	0	899	2.0857429917	2.1417512671	460.93103668	475.97420666	2.8889406645	715.87745111	27.48018837	-1.1719922854	30.165174484	19.188805435	42.380353333	-71.034211667	1	61739.377712	39.1
9862	2022-09-22	17:09:34.377	264.50664788	6348.159549	1663866574.377	0	899	2.0857888832	2.1417989273	461.40004396	476.45866573	2.8889676117	715.8923934	27.482610374	-1.1464456312	30.165174484	19.192323268	42.380353857	-71.034210619	1	61740.314344	39.1
9863	2022-09-22	17:09:35.243	264.50665791	6348.15979	1663866575.243	0	899	2.0827330818	2.1395926269	461.40385969	476.71486689	2.9358086289	715.89388654	27.483606339	-1.1473941803	30.165174484	19.192218781	42.380355321	-71.034208333	1	61741.192385	39.1
9864	2022-09-22	17:09:36.082	264.50666762	6348.160023	1663866576.082	0	899	2.0827330818	2.1395926269	464.3581295	479.76716979	2.9358086289	715.88131087	27.483606339	-1.1424358191	30.165174484	19.191779509	42.380356832	-71.034208113	1	61742.033066	39.1
9865	2022-09-22	17:09:37.033	264.50667863	6348.160287	1663866577.034	0	899	2.0869730209	2.1449913454	464.3581295	480.05090299	2.9880997646	715.89713959	27.483606339	-1.1699981532	30.165174484	19.189131907	42.380361602	-71.034201754	1	61742.986974	39.1
9866	2022-09-22	17:09:37.907	264.50668875	6348.16053	1663866577.908	0	899	2.0869730209	2.1449913454	464.53933973	480.23823714	2.9880997646	715.89064117	27.483606339	-1.1895515461	30.165174484	19.187166593	42.380363103	-71.034191612	1	61743.861862	39.1
9867	2022-09-22	17:09:38.841	264.50669955	6348.160789	1663866578.841	0	899	2.0820670213	2.1405996903	464.53933973	480.41577155	3.0207746234	715.89819902	27.483606339	-1.1755493895	30.165174484	19.19007607	42.380362085	-71.034182507	1	61744.749293	39.174929312
9868	2022-09-22	17:09:39.780	264.50671043	6348.16105	1663866579.781	0	899	2.0820766542	2.1406097121	463.44462614	479.28367637	3.0207805484	715.90051755	27.484115638	-1.1714532794	30.165174484	19.192031671	42.380356942	-71.034181181	1	61745.708728	39.270872766
9869	2022-09-22	17:09:40.655	264.50672056	6348.161293	1663866580.656	0	899	2.0836410566	2.1411924817	463.45746265	479.01801453	2.9693119594	715.90172329	27.487451553	-1.1730054893	30.165174484	19.190429005	42.380359627	-71.034174263	1	61746.555246	39.244475395
9870	2022-09-22	17:09:41.497	264.5067303	6348.161527	1663866581.498	0	899	2.0836410566	2.1411924817	464.75685114	480.36102989	2.9693119594	715.89266745	27.487451553	-1.1468767836	30.165174484	19.194072723	42.380364566	-71.034169566	1	61747.369654	39.2
9871	2022-09-22	17:09:42.424	264.50674103	6348.161785	1663866582.425	0	899	2.083368422	2.1401793818	464.75685114	480.16114303	2.9324958438	715.88815853	27.487451553	-1.1425112486	30.165174484	19.191497803	42.380367679	-71.034171667	1	61748.303748	39.2
9872	2022-09-22	17:09:43.368	264.50675196	6348.162047	1663866583.369	0	899	2.083368422	2.1401793818	463.29613923	478.65201605	2.9324958438	715.8997544	27.487451553	-1.1719599631	30.165174484	19.191359855	42.380371271	-71.034172514	1	61749.254274	39.2
9873	2022-09-22	17:09:44.282	264.50676253	6348.162301	1663866584.283	0	899	2.0864246512	2.1427898404	463.29707214	478.50936254	2.9059413561	715.91038867	27.487694077	-1.1484614011	30.165174484	19.190272363	42.380375	-71.034176721	1	61750.206501	39.2
9874	2022-09-22	17:09:45.249	264.50677372	6348.162569	1663866585.249	0	899	2.0864894647	2.1428571673	465.45808158	480.74153628	2.9059796269	715.89740192	27.491113663	-1.1864578724	30.165174484	19.19329834	42.380374538	-71.034184487	1	61751.138493	39.2
9875	2022-09-22	17:09:46.157	264.50678424	6348.162822	1663866586.158	0	899	2.0900171564	2.147537029	465.45808158	481.02926165	2.9589164978	715.88753525	27.491113663	-1.2061730347	30.165174484	19.18854481	42.380371064	-71.03419267	1	61752.060229	39.2
9876	2022-09-22	17:09:47.036	264.5067944	6348.163066	1663866587.036	0	899	2.0900171564	2.147537029	475.80288435	491.7201338	2.9589164978	715.90063477	27.491113663	-1.1392560005	30.165174484	19.193658829	42.38036267	-71.03420666	1	61752.899618	39.2
9877	2022-09-22	17:09:47.938	264.50680485	6348.163316	1663866587.939	0	899	2.1025050146	2.1609333665	475.80288435	491.87640558	2.9870171451	715.90482073	27.491113663	-1.4480143635	30.165174484	19.16526965	42.380358958	-71.034219168	1	61753.812627	39.2
9878	2022-09-22	17:09:48.826	264.50681513	6348.163563	1663866588.827	0	899	2.1025050146	2.1609333665	505.55243047	522.63094763	2.9870171451	715.90282354	27.491113663	-1.3109249611	30.165174484	19.177129063	42.380358333	-71.034224054	1	61754.716175	39.2
9879	2022-09-22	17:09:49.706	264.5068253	6348.163807	1663866589.706	0	899	2.0990932327	2.1544052088	505.55683143	521.74596707	2.8362678288	715.89010721	27.492162982	-1.1489572225	30.165174484	19.187254609	42.380357347	-71.034226972	1	61755.591716	39.2
9880	2022-09-22	17:09:50.585	264.50683547	6348.164051	1663866590.585	0	899	2.099141891	2.1544557071	500.77693285	516.81316737	2.8362957026	715.89726005	27.494714737	-1.1408835649	30.165174484	19.177812576	42.380356667	-71.034229936	1	61756.480869	39.2
9881	2022-09-22	17:09:51.512	264.5068462	6348.164309	1663866591.512	0	899	2.0967791964	2.1530606003	500.77693285	517.1137532	2.8877801239	715.89303932	27.494714737	-1.3224586288	30.165174484	19.182461732	42.380356667	-71.034234549	1	61757.43235	39.2
9882	2022-09-22	17:09:52.371	264.50685616	6348.164548	1663866592.372	0	899	2.0967791964	2.1530606003	484.7643248	500.57876666	2.8877801239	715.88721835	27.494714737	-1.2799995024	30.165174484	19.186194072	42.380356667	-71.034240231	1	61758.284637	39.2
9883	2022-09-22	17:09:53.267	264.50686653	6348.164797	1663866593.268	0	899	2.0973932804	2.1551931079	484.7643248	501.00311055	2.9627554629	715.89030891	27.494714737	-1.1750643253	30.165174484	19.18645668	42.380356179	-71.034247196	1	61759.146368	39.214636752
9884	2022-09-22	17:09:54.157	264.50687683	6348.165044	1663866594.158	0	899	2.0973932804	2.1551931079	489.18754961	505.57450591	2.9627554629	715.88149438	27.494714737	-1.1903384229	30.165174484	19.175278215	42.380353642	-71.034260463	1	61760.092574	39.3
9885	2022-09-22	17:09:55.092	264.50688764	6348.165303	1663866595.092	0	899	2.1015255451	2.159402994	489.20253992	505.57968017	2.9609504201	715.88668278	27.498407364	-1.1490218639	30.165174484	19.154045105	42.380357012	-71.034265069	1	61761.04142	39.3
9886	2022-09-22	17:09:56.032	264.50689852	6348.165564	1663866596.032	0	899	2.1015255451	2.159402994	482.91878648	499.08556414	2.9609504201	715.88249399	27.498407364	-1.1490218639	30.165174484	19.185287867	42.380364737	-71.034266614	1	61761.968442	39.3
9887	2022-09-22	17:09:56.927	264.50690888	6348.165813	1663866596.927	0	899	2.1008329179	2.1584558794	482.91878648	499.01940689	2.9492246394	715.89163875	27.498407364	-1.3771628639	30.165174484	19.163532977	42.380367926	-71.034271056	1	61762.877925	39.3
9888	2022-09-22	17:09:57.776	264.50691872	6348.166049	1663866597.777	0	899	2.1008329179	2.1584558794	483.89673761	500.02996314	2.9492246394	715.90016629	27.498407364	-1.5655610964	30.165174484	19.137962278	42.380369533	-71.034274066	1	61763.719921	39.3
9889	2022-09-22	17:09:58.674	264.50692911	6348.166299	1663866598.675	0	899	2.1020502936	2.1584590003	483.89673761	499.67888568	2.887073186	715.9045495	27.498407364	-1.6194892916	30.165174484	19.126877842	42.380372051	-71.034277051	1	61764.61523	39.3
9890	2022-09-22	17:09:59.674	264.50694068	6348.166576	1663866599.675	0	899	2.1020692576	2.1584786947	481.26277967	496.95908397	2.8870842288	715.89104497	27.499400499	-1.5424829343	30.165174484	19.15008262	42.38036835	-71.034277337	1	61765.598058	39.3
9891	2022-09-22	17:10:00.598	264.50695138	6348.166833	1663866600.599	0	899	2.0983469006	2.1561197635	481.27307497	497.37997953	2.9601005485	715.8991679	27.501977921	-1.2529222602	30.165174484	19.182085239	42.380362319	-71.034278454	1	61766.536278	39.3
9892	2022-09-22	17:10:01.456	264.5069613	6348.167071	1663866601.456	0	899	2.0983469006	2.1561197635	479.4097098	495.45425259	2.9601005485	715.90033323	27.501977921	-1.4873044128	30.165174484	19.163117983	42.380358712	-71.034278712	1	61767.386258	39.3
9893	2022-09-22	17:10:02.359	264.50697176	6348.167322	1663866602.36	0	899	2.1003877292	2.1579073159	479.4097098	495.36789885	2.9446821525	715.88900858	27.501977921	-1.4826909304	30.165174484	19.178173065	42.380356254	-71.034278316	1	61768.247454	39.3
9894	2022-09-22	17:10:03.219	264.5069817	6348.167561	1663866603.219	0	899	2.1003877292	2.1579073159	487.04267704	503.25494592	2.9446821525	715.88985297	27.501977921	-1.1578607796	30.165174484	19.182731565	42.380353999	-71.034283934	1	61769.12012	39.3
9895	2022-09-22	17:10:04.127	264.50699221	6348.167813	1663866604.127	0	899	2.1080112107	2.1650268651	487.04267704	503.05365689	2.9092850719	715.90047713	27.501977921	-1.1895515224	30.165174484	19.187563473	42.380346413	-71.034288587	1	61770.030494	39.3
9896	2022-09-22	17:10:05.002	264.50700234	6348.168056	1663866605.002	0	899	2.1080794795	2.1650977845	495.3591785	511.64378492	2.9093250184	715.90810288	27.50554302	-1.2062053025	30.165174484	19.194974887	42.380338745	-71.034296255	1	61770.950578	39.3
9897	2022-09-22	17:10:05.878	264.50701249	6348.1683	1663866605.879	0	899	2.1103042675	2.1667081986	495.35957723	511.45066757	2.8758378891	715.89372809	27.50564003	-1.1765841751	30.165174484	19.192371091	42.380334366	-71.034296667	1	61771.793499	39.220650096
9898	2022-09-22	17:10:06.742	264.50702248	6348.168539	1663866606.742	0	899	2.1103042675	2.1667081986	485.79513943	501.57554185	2.8758378891	715.88658213	27.50564003	-1.1607064719	30.165174484	19.184923463	42.380332199	-71.034296667	1	61772.680336	39.2
9899	2022-09-22	17:10:07.654	264.50703304	6348.168793	1663866607.655	0	899	2.1026285705	2.161600116	485.79513943	502.35870627	3.013856772	715.89946701	27.50564003	-1.1944991587	30.165174484	19.173432811	42.380330724	-71.034296667	1	61773.56546	39.2
9900	2022-09-22	17:10:08.628	264.50704432	6348.169064	1663866608.629	0	899	2.1026285705	2.161600116	489.75049106	506.44891873	3.013856772	715.90674515	27.50564003	-1.18790234	30.165174484	19.185392898	42.38033	-71.034296667	1	61774.515275	39.2
9901	2022-09-22	17:10:09.529	264.50705475	6348.169314	1663866609.53	0	899	2.1046978826	2.1616012503	489.75109228	505.84466008	2.908156957	715.90694806	27.505787969	-1.1402799925	30.165174484	19.192218781	42.38033	-71.034295958	1	61775.425425	39.2
9902	2022-09-22	17:10:10.411	264.50706495	6348.169559	1663866610.412	0	899	2.1047662365	2.1616722571	487.04646503	503.05138448	2.9081970015	715.91801119	27.509363174	-1.1901012904	30.165174484	19.193153381	42.380329478	-71.034295	1	61776.313327	39.2
9903	2022-09-22	17:10:11.345	264.50707575	6348.169818	1663866611.345	0	899	2.1004878433	2.1595250701	487.04646503	503.68834465	3.0201127229	715.89386229	27.509363174	-1.1586045114	30.165174484	19.194598065	42.380328333	-71.034295	1	61777.254438	39.2
9904	2022-09-22	17:10:12.216	264.50708583	6348.17006	1663866612.216	0	899	2.1004878433	2.1595250701	485.55978282	502.15086404	3.0201127229	715.89219211	27.509363174	-1.1408835649	30.165174484	19.189697266	42.380328333	-71.034294798	1	61778.120925	39.2
9905	2022-09-22	17:10:13.094	264.507096	6348.170304	1663866613.094	0	899	2.104993201	2.1606568657	485.55978282	501.16387581	2.8460429404	715.89416302	27.509363174	-1.1710652255	30.165174484	19.188027388	42.380328333	-71.034293266	1	61779.040191	39.2
9906	2022-09-22	17:10:13.967	264.5071061	6348.170546	1663866613.967	0	899	2.104993201	2.1606568657	501.2047552	517.31161965	2.8460429404	715.90481426	27.509363174	-1.204168071	30.165174484	19.187428809	42.380328333	-71.034291874	1	61779.875598	39.2
9907	2022-09-22	17:10:14.776	264.50711546	6348.170771	1663866614.776	0	899	2.1261188077	2.182888132	501.21265161	517.47736365	2.8730137195	715.88820744	27.511262136	-1.1897671333	30.165174484	19.189635056	42.380327164	-71.034290498	1	61780.701446	39.2
9908	2022-09-22	17:10:15.645	264.50712553	6348.171013	1663866615.646	0	899	2.1261505023	2.1829210413	536.48880727	553.89836961	2.8730318785	715.88325066	27.512903214	-1.1527730132	30.165174484	19.191552345	42.380326667	-71.034289045	1	61781.572978	39.2
9909	2022-09-22	17:10:16.546	264.50713596	6348.171263	1663866616.547	0	899	2.1241836043	2.1815128595	536.48880727	554.08704979	2.903180089	715.88727817	27.512903214	-1.16855371	30.165174484	19.19329834	42.380325872	-71.034287539	1	61782.476578	39.2
9910	2022-09-22	17:10:17.467	264.50714662	6348.171519	1663866617.468	0	899	2.1241836043	2.1815128595	513.28602129	530.12315147	2.903180089	715.87599354	27.512903214	-1.2142142507	30.165174484	19.190893716	42.380325	-71.034286667	1	61783.407407	39.2
9911	2022-09-22	17:10:18.345	264.50715677	6348.171763	1663866618.345	0	899	2.1183009689	2.1752983981	513.28602129	530.07189623	2.8946221572	715.90376211	27.512903214	-1.1425112486	30.165174484	19.190776825	42.380324524	-71.034287143	1	61784.285571	39.2
9912	2022-09-22	17:10:19.230	264.50716701	6348.172008	1663866619.23	0	899	2.1183009689	2.1752983981	503.95222813	520.43286218	2.8946221572	715.90901356	27.512903214	-1.1441065941	30.165174484	19.193954897	42.380323046	-71.034288333	1	61785.172172	39.2
9913	2022-09-22	17:10:20.118	264.5071773	6348.172255	1663866620.119	0	899	2.1197768069	2.1779165938	503.96234213	520.76375159	2.9490874222	715.89383197	27.515322388	-1.1676913879	30.165174484	19.186542195	42.380321565	-71.034288231	1	61786.061144	39.2
9914	2022-09-22	17:10:20.983	264.5071873	6348.172495	1663866620.983	0	899	2.1198042658	2.177945134	517.25607192	534.50077387	2.9491036197	715.88787316	27.516748428	-1.1427699485	30.165174484	19.19358251	42.380320145	-71.034286811	1	61786.913215	39.2
9915	2022-09-22	17:10:21.911	264.50719806	6348.172753	1663866621.912	0	899	2.1249956739	2.1821527982	517.25607192	534.16569727	2.8936144739	715.90281384	27.516748428	-1.234414463	30.165174484	19.193307889	42.380318659	-71.034286667	1	61787.804785	39.2
9916	2022-09-22	17:10:22.786	264.50720817	6348.172996	1663866622.786	0	899	2.1249956739	2.1821527982	497.9577608	514.2365048	2.8936144739	715.89378145	27.516748428	-1.2192050321	30.165174484	19.194056846	42.380319419	-71.034287752	1	61788.651118	39.2
9917	2022-09-22	17:10:23.661	264.50721831	6348.173239	1663866623.662	0	899	2.1151154422	2.1704415115	497.9577608	513.78615671	2.8160293958	715.89112662	27.516748428	-1.1884735783	30.165174484	19.19475102	42.38032	-71.034284651	1	61789.55235	39.2
9918	2022-09-22	17:10:24.517	264.50722822	6348.173477	1663866624.518	0	899	2.1151391479	2.1704661071	495.39788268	511.14498592	2.816042778	715.8754224	27.517982268	-1.1874495745	30.165174484	19.189014826	42.38032	-71.034276793	1	61790.417782	39.2
9919	2022-09-22	17:10:25.378	264.50723818	6348.173716	1663866625.379	0	899	2.115165835	2.1711959667	495.40673519	511.35516927	2.8508743397	715.88820097	27.52013588	-1.1436969287	30.165174484	19.194416438	42.380319572	-71.034269145	1	61791.256619	39.174338086
9920	2022-09-22	17:10:26.285	264.50724867	6348.173968	1663866626.285	0	899	2.115165835	2.1711959667	489.0454024	504.7890486	2.8508743397	715.89106761	27.52013588	-1.188085556	30.165174484	19.189336777	42.380318333	-71.03426696	1	61792.176176	39.1
9921	2022-09-22	17:10:27.173	264.50725895	6348.174215	1663866627.173	0	899	2.114982459	2.1720426374	489.0454024	505.08151245	2.9021525262	715.88821068	27.52013588	-1.1892497271	30.165174484	19.192685879	42.380318219	-71.034268447	1	61793.068349	39.1
9922	2022-09-22	17:10:28.086	264.50726953	6348.174469	1663866628.087	0	899	2.114982459	2.1720426374	491.85137921	507.97949902	2.9021525262	715.88642045	27.52013588	-1.2248964325	30.165174484	19.192559122	42.380316667	-71.034269911	1	61794.026769	39.1
9923	2022-09-22	17:10:28.996	264.50728005	6348.174721	1663866628.996	0	899	2.1105846251	2.1694727189	491.85137921	508.53407135	2.9986705729	715.88815368	27.52013588	-1.2020338466	30.165174484	19.188394673	42.380316667	-71.034267014	1	61794.895793	39.1
9924	2022-09-22	17:10:29.918	264.50729073	6348.174977	1663866629.919	0	899	2.1106216202	2.1695111961	488.15285972	504.71023212	2.9986928598	715.87251373	27.522065561	-1.1965795669	30.165174484	19.187720065	42.380315329	-71.034262653	1	61795.802761	39.019723866
9925	2022-09-22	17:10:30.812	264.50730106	6348.175226	1663866630.812	0	899	2.1168106568	2.173434576	488.16037174	504.03059476	2.8781194124	715.87243854	27.523920059	-1.2080917011	30.165174484	19.186179357	42.380315	-71.034261667	1	61796.694389	39
9926	2022-09-22	17:10:31.713	264.50731149	6348.175476	1663866631.713	0	899	2.1168106568	2.173434576	488.69660229	504.5842583	2.8781194124	715.89818245	27.523920059	-1.1675405281	30.165174484	19.18602135	42.380315	-71.034260605	1	61797.636752	39
9927	2022-09-22	17:10:32.673	264.5073226	6348.175743	1663866632.673	0	899	2.1127214413	2.1712436245	488.69660229	505.15193865	2.9776072833	715.89097545	27.523920059	-1.2623001282	30.165174484	19.173639676	42.380315	-71.03426	1	61798.593301	39
9928	2022-09-22	17:10:33.592	264.50733325	6348.175998	1663866633.593	0	899	2.1127214413	2.1712436245	489.56054988	506.04497699	2.9776072833	715.87971224	27.523920059	-1.4353811196	30.165174484	19.150347413	42.380315	-71.03426	1	61799.519958	39
9929	2022-09-22	17:10:34.484	264.50734358	6348.176246	1663866634.485	0	899	2.1152299159	2.17163955	489.56054988	505.42764064	2.8695975651	715.88900009	27.523920059	-1.5103610754	30.165174484	19.181055069	42.380315	-71.03426	1	61800.409991	39
9930	2022-09-22	17:10:35.352	264.50735362	6348.176487	1663866635.353	0	899	2.1152862216	2.171698011	488.26608017	504.09140043	2.8696299544	715.88746411	27.526850555	-1.2889031109	30.165174484	19.175597905	42.380315	-71.034259583	1	61801.250259	39
9931	2022-09-22	17:10:36.276	264.50736432	6348.176744	1663866636.277	0	899	2.115861967	2.1731016991	488.26854988	504.32313965	2.9098660388	715.89490837	27.527460098	-1.1994791031	30.165174484	19.185014725	42.380315	-71.034258666	1	61802.199399	39
9932	2022-09-22	17:10:37.200	264.50737501	6348.177	1663866637.201	0	899	2.115861967	2.1731016991	487.01593442	503.02933738	2.9098660388	715.90144277	27.527460098	-1.2964161666	30.165174484	19.187789791	42.380315	-71.03426	1	61803.125125	39
9933	2022-09-22	17:10:38.092	264.50738534	6348.177248	1663866638.093	0	899	2.1189267982	2.1779655756	487.01593442	503.51155123	2.9946205399	715.88273408	27.527460098	-1.5217546225	30.165174484	19.179973602	42.38031503	-71.03426003	1	61804.018036	39
9934	2022-09-22	17:10:38.947	264.50739523	6348.177486	1663866638.948	0	899	2.1189267982	2.1779655756	487.68439527	504.20265337	2.9946205399	715.90718048	27.527460098	-1.4425277718	30.165174484	19.181676574	42.380316458	-71.034261458	1	61804.874749	39
9935	2022-09-22	17:10:39.892	264.50740617	6348.177748	1663866639.893	0	899	2.1170110747	2.1747713603	487.6949256	503.8684885	2.9340747982	715.88724139	27.530062177	-1.2147101519	30.165174484	19.18879845	42.380318057	-71.034261667	1	61805.834181	39
9936	2022-09-22	17:10:40.812	264.50741681	6348.178003	1663866640.812	0	899	2.1170343928	2.1747955917	487.63398466	503.80560459	2.9340885019	715.89790961	27.531274796	-1.1897024903	30.165174484	19.190220094	42.380318333	-71.034261667	1	61806.734694	39
9937	2022-09-22	17:10:41.688	264.50742696	6348.178247	1663866641.689	0	899	2.1180150485	2.1749053812	487.63398466	503.55299503	2.8897053398	715.88462819	27.531274796	-1.1735876364	30.165174484	19.189738419	42.380319357	-71.034262691	1	61807.614446	39
9938	2022-09-22	17:10:42.509	264.50743645	6348.178475	1663866642.509	0	899	2.1180150485	2.1749053812	489.63130872	505.61552256	2.8897053398	715.88469691	27.531274796	-1.1878376765	30.165174484	19.185926399	42.380320693	-71.034264719	1	61808.415646	39
9939	2022-09-22	17:10:43.417	264.50744696	6348.178727	1663866643.417	0	899	2.1186610121	2.1747330037	489.63130872	505.37949077	2.8483640194	715.89045847	27.531274796	-1.177888526	30.165174484	19.190245774	42.380322148	-71.034267629	1	61809.288577	38.971142285
9940	2022-09-22	17:10:44.299	264.50745718	6348.178972	1663866644.3	0	899	2.1186610121	2.1747330037	490.2332017	506.00074264	2.8483640194	715.87395391	27.531274796	-1.1392560005	30.165174484	19.19329834	42.380323939	-71.034270606	1	61810.181723	38.881827731
9941	2022-09-22	17:10:45.151	264.50746703	6348.179209	1663866645.151	0	899	2.1211439391	2.1767310303	490.24359034	505.8559601	2.8211399767	715.88862499	27.533828571	-1.1443006471	30.165174484	19.192725681	42.380326781	-71.034273333	1	61811.0689	38.8
9942	2022-09-22	17:10:46.042	264.50747734	6348.179456	1663866646.042	0	899	2.1211635293	2.1767513573	486.89099616	502.39666136	2.8211510251	715.89318848	27.534845352	-1.2027344704	30.165174484	19.188976288	42.380328203	-71.034273333	1	61811.921531	38.8
9943	2022-09-22	17:10:46.924	264.50748755	6348.179701	1663866646.924	0	899	2.1229148402	2.1794483353	486.89099616	502.64883726	2.8655943519	715.89244878	27.534845352	-1.2102367231	30.165174484	19.188423889	42.380325664	-71.034273333	1	61812.800801	38.71991992
9944	2022-09-22	17:10:47.795	264.50749763	6348.179943	1663866647.795	0	899	2.1229148402	2.1794483353	487.0538628	502.81697495	2.8655943519	715.90205191	27.534845352	-1.2435551463	30.165174484	19.185700524	42.380323878	-71.034273333	1	61813.673347	38.7
9945	2022-09-22	17:10:48.757	264.50750877	6348.180211	1663866648.758	0	899	2.1182085741	2.1750868519	487.0538628	502.94908615	2.8888519758	715.88716095	27.534845352	-1.2624187264	30.165174484	19.183945182	42.380322218	-71.034275564	1	61814.669118	38.633088235
9946	2022-09-22	17:10:49.655	264.50751917	6348.18046	1663866649.656	0	899	2.1182473036	2.1751270742	489.44423206	505.41759407	2.8888743736	715.8888853	27.5368583	-1.1678423313	30.165174484	19.190830016	42.380321667	-71.034274807	1	61815.557895	38.6
9947	2022-09-22	17:10:50.503	264.50752898	6348.180696	1663866650.504	0	899	2.1232904816	2.1803364796	489.4509297	505.43318981	2.8903944559	715.89249971	27.538507462	-1.1774141962	30.165174484	19.191249102	42.380321001	-71.034274664	1	61816.399173	38.6
9948	2022-09-22	17:10:51.358	264.50753887	6348.180933	1663866651.358	0	899	2.1232904816	2.1803364796	488.72416805	504.68269689	2.8903944559	715.88254532	27.538507462	-1.188085556	30.165174484	19.190776825	42.38032	-71.034277115	1	61817.269231	38.6
9949	2022-09-22	17:10:52.259	264.50754931	6348.181183	1663866652.26	0	899	2.122835835	2.1782517835	488.72416805	504.22753506	2.8104906702	715.8794297	27.538507462	-1.1912007616	30.165174484	19.189640209	42.380319739	-71.034278854	1	61818.156311	38.6
9950	2022-09-22	17:10:53.171	264.50755986	6348.181437	1663866653.172	0	899	2.122835835	2.1782517835	487.68628176	503.15672481	2.8104906702	715.88817591	27.538507462	-1.160415411	30.165174484	19.191137314	42.380318333	-71.034281667	1	61819.043086	38.6
9951	2022-09-22	17:10:54.052	264.50757005	6348.181681	1663866654.052	0	899	2.1223829071	2.1785900432	487.68628176	503.38219428	2.850174157	715.8915959	27.538507462	-1.1474912143	30.165174484	19.190097809	42.380318333	-71.034281667	1	61819.92485	38.6
9952	2022-09-22	17:10:54.907	264.50757994	6348.181919	1663866654.907	0	899	2.1224063891	2.1786144178	488.4508726	504.17146918	2.850187529	715.8831585	27.539725537	-1.1425112486	30.165174484	19.190398526	42.380316944	-71.034285833	1	61820.833333	38.6
9953	2022-09-22	17:10:55.793	264.50759021	6348.182165	1663866655.794	0	899	2.1244306055	2.1807436238	488.46114974	504.19651434	2.8527233003	715.88485374	27.542261124	-1.1680470689	30.165174484	19.191366499	42.380315534	-71.034290064	1	61821.679368	38.532063197
9954	2022-09-22	17:10:56.673	264.50760038	6348.182409	1663866656.673	0	899	2.1244306055	2.1807436238	490.26785764	506.06142382	2.8527233003	715.89152557	27.542261124	-1.1663655453	30.165174484	19.191280554	42.380314049	-71.034293568	1	61822.570513	38.5
9955	2022-09-22	17:10:57.543	264.50761046	6348.182651	1663866657.544	0	899	2.117507411	2.173878283	490.26785764	506.12971881	2.8646725303	715.88053358	27.542261124	-1.1463271324	30.165174484	19.191497803	42.380314129	-71.034295	1	61823.477111	38.5
9956	2022-09-22	17:10:58.430	264.50762073	6348.182897	1663866658.431	0	899	2.117507411	2.173878283	490.5078363	506.37746161	2.8646725303	715.90618896	27.542261124	-1.1522772312	30.165174484	19.191497803	42.380316207	-71.034291982	1	61824.362136	38.463786408
9957	2022-09-22	17:10:59.319	264.50763101	6348.183144	1663866659.319	0	899	2.1198505499	2.1763079626	490.51786318	506.39464594	2.8658672863	715.88320458	27.544724761	-1.2170276508	30.165174484	19.190009401	42.380318333	-71.034283966	1	61825.231463	38.4
9958	2022-09-22	17:11:00.204	264.50764126	6348.18339	1663866660.205	0	899	2.119870688	2.1763288705	488.77179169	504.59212446	2.8658788313	715.87865847	27.545770645	-1.2417981625	30.165174484	19.189336777	42.380318132	-71.034274395	1	61826.121058	38.387894201
9959	2022-09-22	17:11:01.098	264.50765161	6348.183639	1663866661.099	0	899	2.1219568407	2.1777639258	488.77179169	504.39321319	2.830961704	715.89608057	27.545770645	-1.1866412013	30.165174484	19.188770092	42.380316568	-71.034269951	1	61827.029586	38.3
9960	2022-09-22	17:11:01.973	264.50766174	6348.183882	1663866661.974	0	899	2.1219568407	2.1777639258	489.85306116	505.50904064	2.830961704	715.88040303	27.545770645	-1.1933889342	30.165174484	19.187515726	42.380313692	-71.034268512	1	61827.892505	38.3
9961	2022-09-22	17:11:02.890	264.50767234	6348.184136	1663866662.89	0	899	2.1249019548	2.1826716758	489.85306116	506.04018309	2.9239322933	715.89809029	27.545770645	-1.2024865198	30.165174484	19.185464316	42.380313333	-71.034265597	1	61828.820956	38.3
9962	2022-09-22	17:11:03.773	264.50768257	6348.184382	1663866663.774	0	899	2.1249019548	2.1826716758	486.83805812	502.92554972	2.9239322933	715.89538574	27.545770645	-1.1750643253	30.165174484	19.187175751	42.380312221	-71.034263888	1	61829.667295	38.3
9963	2022-09-22	17:11:04.609	264.50769225	6348.184614	1663866664.61	0	899	2.1218466687	2.1805150415	486.8412194	503.20418343	2.9723531744	715.88173691	27.546553189	-1.2233549822	30.165174484	19.183360043	42.380310873	-71.034262539	1	61830.476331	38.3
9964	2022-09-22	17:11:05.484	264.50770237	6348.184857	1663866665.485	0	899	2.121902754	2.1805733533	490.72448481	507.21815833	2.9723864913	715.87134719	27.549463272	-1.4029358625	30.165174484	19.16917038	42.38031	-71.034261043	1	61831.373913	38.3
9965	2022-09-22	17:11:06.398	264.50771294	6348.185111	1663866666.398	0	899	2.1275754401	2.1830807103	490.72448481	506.28161042	2.8087939649	715.88224742	27.549463272	-1.2065933777	30.165174484	19.160669163	42.380309478	-71.034260522	1	61832.313197	38.3
9966	2022-09-22	17:11:07.338	264.50772382	6348.185372	1663866667.338	0	899	2.1275754401	2.1830807103	488.9682763	504.46972595	2.8087939649	715.87583267	27.549463272	-1.1457666159	30.165174484	19.191497803	42.380308333	-71.034261667	1	61833.204476	38.3
9967	2022-09-22	17:11:08.263	264.50773453	6348.185629	1663866668.263	0	899	2.1277598124	2.183948991	488.9682763	504.66041769	2.8422720713	715.88248226	27.549463272	-1.1780178223	30.165174484	19.15030655	42.380308095	-71.034261905	1	61834.143143	38.314314314
9968	2022-09-22	17:11:09.184	264.5077452	6348.185885	1663866669.185	0	899	2.1277631207	2.1839524247	489.80948471	505.52863315	2.8422739453	715.88821391	27.549634453	-1.4814404983	30.165174484	19.139663052	42.380306667	-71.034263565	1	61835.069401	38.4
9969	2022-09-22	17:11:10.111	264.50775593	6348.186142	1663866670.112	0	899	2.1230455138	2.1801033527	489.82379639	505.82342684	2.8913035549	715.89484936	27.553155899	-1.5803501606	30.165174484	19.147924423	42.380306667	-71.034266732	1	61836.038997	38.396100279
9970	2022-09-22	17:11:11.006	264.50776628	6348.186391	1663866671.007	0	899	2.1230455138	2.1801033527	489.04021665	505.01425221	2.8913035549	715.91423429	27.553155899	-1.2104738595	30.165174484	19.186071636	42.380306667	-71.034268117	1	61836.870009	38.312999071
9971	2022-09-22	17:11:11.947	264.50777718	6348.186652	1663866671.948	0	899	2.1271871674	2.1828713695	489.04021665	504.59705521	2.8181188917	715.89425356	27.553155899	-1.3774646671	30.165174484	19.164932327	42.380308118	-71.034266882	1	61837.870652	38.3
9972	2022-09-22	17:11:12.792	264.50778696	6348.186887	1663866672.793	0	899	2.1271871674	2.1828713695	490.8742682	506.4894497	2.8181188917	715.88670824	27.553155899	-1.5384622678	30.165174484	19.143425834	42.380309474	-71.034263245	1	61838.68426	38.3
9973	2022-09-22	17:11:13.658	264.50779698	6348.187127	1663866673.659	0	899	2.1230885639	2.1779793008	490.8742682	506.29561323	2.7842021688	715.86444294	27.553155899	-1.3969318843	30.165174484	19.155617291	42.380311746	-71.034259048	1	61839.523669	38.3
9974	2022-09-22	17:11:14.512	264.50780685	6348.187364	1663866674.512	0	899	2.1230933654	2.1779842803	490.63133112	506.04505926	2.784204839	715.86499549	27.55340489	-1.2002229548	30.165174484	19.185840607	42.380314588	-71.034256667	1	61840.376399	38.3
9975	2022-09-22	17:11:15.436	264.50781755	6348.187621	1663866675.436	0	899	2.123137679	2.1805973913	490.64423196	506.78347575	2.9110081015	715.8642081	27.556573868	-1.2304046154	30.165174484	19.187175751	42.380316122	-71.034257212	1	61841.327024	38.3
9976	2022-09-22	17:11:16.348	264.50782811	6348.187875	1663866676.349	0	899	2.123137679	2.1805973913	491.51216205	507.67995552	2.9110081015	715.88946008	27.556573868	-1.1831486983	30.165174484	19.18928884	42.380315435	-71.034257463	1	61842.261244	38.273875598
9977	2022-09-22	17:11:17.230	264.50783832	6348.18812	1663866677.231	0	899	2.1285141021	2.1854860213	491.51216205	507.50121265	2.8798394107	715.89086914	27.556573868	-1.1929684877	30.165174484	19.191497803	42.380316667	-71.034255	1	61843.113636	38.2
9978	2022-09-22	17:11:18.095	264.50784832	6348.18836	1663866678.095	0	899	2.1285141021	2.1854860213	491.38844166	507.3734676	2.8798394107	715.86957919	27.556573868	-1.2142466141	30.165174484	19.188808441	42.380316667	-71.03425499	1	61844.006012	38.2
9979	2022-09-22	17:11:18.987	264.50785866	6348.188608	1663866678.988	0	899	2.1276414859	2.1847741028	491.38844166	507.4254212	2.8889034816	715.87419199	27.556573868	-1.2254784912	30.165174484	19.189008195	42.380316667	-71.034253499	1	61844.900802	38.2
9980	2022-09-22	17:11:19.888	264.50786909	6348.188858	1663866679.889	0	899	2.1276600688	2.184793402	491.70206264	507.74933891	2.8889141819	715.87462611	27.557535475	-1.3177373465	30.165174484	19.177245753	42.380318026	-71.034251974	1	61845.81587	38.2
9981	2022-09-22	17:11:20.766	264.50787925	6348.189102	1663866680.767	0	899	2.129338197	2.1868247643	491.71332888	507.84795391	2.9040751305	715.88089212	27.560297012	-1.4083685788	30.165174484	19.147979496	42.380317152	-71.034252848	1	61846.709054	38.2
9982	2022-09-22	17:11:21.674	264.50788975	6348.189354	1663866681.674	0	899	2.129338197	2.1868247643	490.72965455	506.8320022	2.9040751305	715.87286417	27.560297012	-1.2890432481	30.165174484	19.16127988	42.380315646	-71.034253333	1	61847.612426	38.2
9983	2022-09-22	17:11:22.575	264.50790019	6348.189604	1663866682.576	0	899	2.1272639214	2.1840410754	490.72965455	506.64777303	2.8718931162	715.89176163	27.560297012	-1.245581679	30.165174484	19.188414605	42.380314176	-71.034251684	1	61848.494655	38.2
9984	2022-09-22	17:11:23.492	264.50791079	6348.189859	1663866683.492	0	899	2.1272639214	2.1840410754	493.97083489	509.99408965	2.8718931162	715.88122559	27.560297012	-1.1392560005	30.165174484	19.190057755	42.380313333	-71.034247986	1	61849.402848	38.2
9985	2022-09-22	17:11:24.454	264.50792193	6348.190126	1663866684.455	0	899	2.1321877003	2.1878028676	493.97379189	509.63097586	2.8082807016	715.87119804	27.561018521	-1.1395793577	30.165174484	19.191130922	42.380312725	-71.034243783	1	61850.365049	38.163495146
9986	2022-09-22	17:11:25.344	264.50793222	6348.190373	1663866685.344	0	899	2.1322440571	2.1878613341	491.90535561	507.49715794	2.8083121803	715.89895327	27.563928604	-1.1408835649	30.165174484	19.195459366	42.380311274	-71.034242059	1	61851.235471	38.1
9987	2022-09-22	17:11:26.213	264.50794228	6348.190615	1663866686.213	0	899	2.1294673128	2.18516174	491.90535561	507.53937591	2.8156820227	715.89728713	27.563928604	-1.1700520326	30.165174484	19.186072103	42.380309635	-71.034243699	1	61852.109617	38.1
9988	2022-09-22	17:11:27.134	264.50795295	6348.190871	1663866687.135	0	899	2.1294673128	2.18516174	491.81748193	507.44870937	2.8156820227	715.87776477	27.563928604	-1.1590357016	30.165174484	19.187624938	42.380306572	-71.034246855	1	61853.056639	38.1
9989	2022-09-22	17:11:28.032	264.50796334	6348.19112	1663866688.033	0	899	2.1354758613	2.1917058431	491.81748193	507.55519905	2.8342694266	715.88199924	27.563928604	-1.1890448719	30.165174484	19.190714918	42.380305183	-71.034249635	1	61853.890436	38.1
9990	2022-09-22	17:11:28.923	264.50797365	6348.191368	1663866688.923	0	899	2.1354758613	2.1917058431	491.28075014	507.00129232	2.8342694266	715.89076203	27.563928604	-1.1850458226	30.165174484	19.191027496	42.380303691	-71.03425	1	61854.785351	38.1
9991	2022-09-22	17:11:29.806	264.50798388	6348.191613	1663866689.807	0	899	2.1299018552	2.1860977261	491.28549516	507.03794374	2.8398165654	715.87907642	27.565092718	-1.1810575313	30.165174484	19.190564958	42.380297714	-71.034256743	1	61855.674349	38.03256513
9992	2022-09-22	17:11:30.665	264.50799382	6348.191852	1663866690.666	0	899	2.129950179	2.1861478798	492.81708638	508.61880042	2.8398438902	715.88396368	27.567590714	-1.2039956304	30.165174484	19.182860103	42.380294065	-71.034262805	1	61856.560924	38
9993	2022-09-22	17:11:31.546	264.50800402	6348.192096	1663866691.547	0	899	2.1350837489	2.1898120779	492.81708638	508.16622159	2.7609643328	715.88654817	27.567590714	-1.196040639	30.165174484	19.182581466	42.380292595	-71.034267954	1	61857.443062	38
9994	2022-09-22	17:11:32.467	264.50801466	6348.192352	1663866692.467	0	899	2.1350837489	2.1898120779	490.58478857	505.8643973	2.7609643328	715.88146973	27.567590714	-1.1457666159	30.165174484	19.190418243	42.380290463	-71.034274074	1	61858.361111	37.963888889
9995	2022-09-22	17:11:33.403	264.5080255	6348.192612	1663866693.403	0	899	2.1322692963	2.1888090329	490.58478857	506.39388837	2.8536543199	715.88755667	27.567590714	-1.1442036084	30.165174484	19.195605221	42.380288333	-71.034280988	1	61859.318567	37.9
9996	2022-09-22	17:11:34.285	264.50803571	6348.192857	1663866694.285	0	899	2.1322716447	2.1888114707	491.69548864	507.54038839	2.8536556528	715.89342938	27.567711975	-1.1937230889	30.165174484	19.188926242	42.380288068	-71.034287198	1	61860.159319	37.9
9997	2022-09-22	17:11:35.161	264.50804584	6348.1931	1663866695.161	0	899	2.1320230196	2.1884026787	491.70993353	507.51201563	2.8461033271	715.88647259	27.571252823	-1.1441389322	30.165174484	19.194738388	42.380286667	-71.034290122	1	61861.036489	37.9
9998	2022-09-22	17:11:36.036	264.50805597	6348.193343	1663866696.036	0	899	2.1320230196	2.1884026787	493.80561126	509.67504216	2.8461033271	715.90009677	27.571252823	-1.1361408131	30.165174484	19.192716599	42.380286667	-71.034292998	1	61861.899408	37.9
9999	2022-09-22	17:11:36.974	264.50806684	6348.193604	1663866696.975	0	899	2.1298406292	2.1855360303	493.80561126	509.49753651	2.8152490475	715.88551139	27.571252823	-1.1428346405	30.165174484	19.193403471	42.380286667	-71.034293333	1	61862.879202	37.812079832
10000	2022-09-22	17:11:37.914	264.50807771	6348.193865	1663866697.914	0	899	2.1298406292	2.1855360303	491.73531968	507.36145617	2.8152490475	715.89473699	27.571252823	-1.1569014582	30.165174484	19.168247867	42.380286667	-71.034293333	1	61863.800777	37.8
10001	2022-09-22	17:11:38.835	264.50808838	6348.194121	1663866698.836	0	899	2.1331579937	2.1898285141	491.73531968	507.61170003	2.858923596	715.90203372	27.571252823	-1.3351457269	30.165174484	19.171467775	42.380289138	-71.034294569	1	61864.741468	37.8
10002	2022-09-22	17:11:39.709	264.50809848	6348.194364	1663866699.709	0	899	2.1331764713	2.1898476964	493.41720683	509.34794973	2.8589340987	715.88731617	27.572206548	-1.3931591748	30.165174484	19.178071268	42.38029	-71.034300197	1	61865.623624	37.8
10003	2022-09-22	17:11:40.615	264.50810898	6348.194616	1663866700.616	0	899	2.1323799216	2.1886804896	493.42841916	509.2606949	2.8417499747	715.887473	27.57494545	-1.2034458356	30.165174484	19.182668155	42.380290887	-71.034308654	1	61866.532064	37.746793587
10004	2022-09-22	17:11:41.506	264.50811928	6348.194863	1663866701.506	0	899	2.1323799216	2.1886804896	492.8628765	508.67700609	2.8417499747	715.89509673	27.57494545	-1.4152348594	30.165174484	19.166814943	42.380292372	-71.034318979	1	61867.423423	37.7
10005	2022-09-22	17:11:42.411	264.50812976	6348.195114	1663866702.411	0	899	2.1380201834	2.1959605813	492.8628765	509.09705415	2.914824344	715.90867403	27.57494545	-1.1758943007	30.165174484	19.185614377	42.380293892	-71.034330017	1	61868.335031	37.7
10006	2022-09-22	17:11:43.312	264.50814019	6348.195364	1663866703.312	0	899	2.1380201834	2.1959605813	493.79756277	510.06252761	2.914824344	715.90244318	27.57494545	-1.4712973833	30.165174484	19.151165009	42.380294173	-71.03433708	1	61869.248248	37.7
10007	2022-09-22	17:11:44.213	264.50815061	6348.195615	1663866704.213	0	899	2.1348254361	2.1914431843	493.79930649	509.71488654	2.8541568215	715.89276002	27.575371079	-1.2859388258	30.165174484	19.179396901	42.380291917	-71.034337832	1	61870.150301	37.68496994
10008	2022-09-22	17:11:45.079	264.50816065	6348.195856	1663866705.08	0	899	2.1348864141	2.1915064836	496.54694481	512.55128375	2.8541913973	715.900792	27.578516006	-1.1490218639	30.165174484	19.194019318	42.380293333	-71.034334877	1	61871.018447	37.6
10009	2022-09-22	17:11:45.992	264.5081712	6348.196109	1663866705.992	0	899	2.1350540655	2.1917499307	496.54694481	512.57156225	2.857694774	715.90603132	27.578516006	-1.1699119072	30.165174484	19.172812658	42.380293333	-71.034328974	1	61871.903883	37.6
10010	2022-09-22	17:11:46.897	264.50818168	6348.19636	1663866706.897	0	899	2.1350540655	2.1917499307	494.70488023	510.67005035	2.857694774	715.90135344	27.578516006	-1.1710329624	30.165174484	19.170937532	42.380294723	-71.034326944	1	61872.833506	37.6
10011	2022-09-22	17:11:47.763	264.50819171	6348.196601	1663866707.764	0	899	2.1387581098	2.1951940756	494.70488023	510.5687843	2.8401317984	715.90444764	27.578516006	-1.1598010821	30.165174484	19.175296594	42.380292679	-71.034327827	1	61873.696252	37.6
10012	2022-09-22	17:11:48.671	264.50820221	6348.196853	1663866708.671	0	899	2.1387581098	2.1951940756	494.1943149	510.04184646	2.8401317984	715.90695979	27.578516006	-1.1412069995	30.165174484	19.184683654	42.380291667	-71.034330215	1	61874.564562	37.6
10013	2022-09-22	17:11:49.536	264.50821222	6348.197093	1663866709.536	0	899	2.1350653449	2.190966694	494.19793261	509.92193065	2.8186553013	715.9157727	27.579398389	-1.1545084739	30.165174484	19.193150287	42.380291667	-71.034330231	1	61875.430556	37.556944444
10014	2022-09-22	17:11:50.378	264.50822198	6348.197327	1663866710.379	0	899	2.1351180637	2.1910213939	493.73369535	509.4430924	2.8186848194	715.90525525	27.582117081	-1.1864578724	30.165174484	19.188257217	42.380292154	-71.034327846	1	61876.292177	37.5
10015	2022-09-22	17:11:51.279	264.50823241	6348.197578	1663866711.28	0	899	2.1382521307	2.1954968556	493.73369535	509.79844401	2.880435188	715.92191865	27.582117081	-1.1557265133	30.165174484	19.191980135	42.380294097	-71.034326667	1	61877.152749	37.5
10016	2022-09-22	17:11:52.148	264.50824247	6348.197819	1663866712.149	0	899	2.1382521307	2.1954968556	494.14921434	510.22748286	2.880435188	715.92327881	27.582117081	-1.1783196926	30.165174484	19.190057755	42.380298394	-71.034326727	1	61878.036489	37.5
10017	2022-09-22	17:11:53.009	264.50825243	6348.198058	1663866713.01	0	899	2.1372141865	2.1944953125	494.14921434	510.2456216	2.8835822476	715.90869868	27.582117081	-1.1770692337	30.165174484	19.19278837	42.380299809	-71.034328143	1	61878.885602	37.5
10018	2022-09-22	17:11:53.900	264.50826273	6348.198306	1663866713.9	0	899	2.1372141865	2.1944953125	495.31044795	511.44468122	2.8835822476	715.91247559	27.582117081	-1.1408835649	30.165174484	19.191858292	42.380301355	-71.034329688	1	61879.813025	37.5
10019	2022-09-22	17:11:54.739	264.50827244	6348.198539	1663866714.739	0	899	2.1390493541	2.1953090911	495.31364033	511.14502634	2.8311147792	715.91352046	27.582893965	-1.2150657872	30.165174484	19.183873688	42.380304875	-71.03433	1	61880.641748	37.5
10020	2022-09-22	17:11:55.599	264.50828241	6348.198778	1663866715.6	0	899	2.1391077778	2.1953697203	496.24514148	512.10649007	2.8311475754	715.90713966	27.58590126	-1.3532116066	30.165174484	19.16876294	42.38030831	-71.034326713	1	61881.492986	37.5
10021	2022-09-22	17:11:56.490	264.50829271	6348.199025	1663866716.49	0	899	2.1393524979	2.1966148112	496.24514148	512.38824054	2.8798537655	715.90401312	27.58590126	-1.1779855087	30.165174484	19.188042116	42.380310641	-71.034323333	1	61882.38477	37.5
10022	2022-09-22	17:11:57.381	264.50830302	6348.199273	1663866717.381	0	899	2.1393524979	2.1966148112	495.26453586	511.37573533	2.8798537655	715.91642509	27.58590126	-1.1376283169	30.165174484	19.194738388	42.380312122	-71.034321967	1	61883.273176	37.5
10023	2022-09-22	17:11:58.260	264.50831321	6348.199517	1663866718.261	0	899	2.1368039635	2.1934665722	495.26453586	511.22518546	2.8537833505	715.91580261	27.58590126	-1.1713132306	30.165174484	19.19265262	42.380313568	-71.034318333	1	61884.141026	37.485897436
10024	2022-09-22	17:11:59.105	264.50832297	6348.199751	1663866719.105	0	899	2.1368039635	2.1934665722	497.29444585	513.32051237	2.8537833505	715.9229223	27.58590126	-1.1743852832	30.165174484	19.192218781	42.380314956	-71.034318333	1	61884.973373	37.402662722
10025	2022-09-22	17:12:00.016	264.50833353	6348.200005	1663866720.017	0	899	2.1401446569	2.1958661787	497.30575653	513.03982196	2.8033192141	715.9096712	27.588642992	-1.1740295319	30.165174484	19.19051572	42.380318001	-71.034318333	1	61885.900305	37.4
10026	2022-09-22	17:12:00.960	264.50834446	6348.200267	1663866720.961	0	899	2.1401589872	2.1958810444	496.93559538	512.65799549	2.8033271756	715.90172734	27.589380264	-1.2070784829	30.165174484	19.183682637	42.380322853	-71.034318333	1	61886.903846	37.4
10027	2022-09-22	17:12:01.907	264.50835541	6348.20053	1663866721.907	0	899	2.1391342081	2.1939414709	496.93559538	512.40594071	2.7597422977	715.92396636	27.589380264	-1.3348762776	30.165174484	19.153393171	42.380327489	-71.034323874	1	61887.831068	37.4
10028	2022-09-22	17:12:02.829	264.50836609	6348.200786	1663866722.83	0	899	2.1391342081	2.1939414709	498.17674408	513.68572821	2.7597422977	715.92189925	27.589380264	-1.2148395019	30.165174484	19.181272014	42.380333413	-71.03432881	1	61888.761953	37.4
10029	2022-09-22	17:12:03.750	264.50837675	6348.201042	1663866723.751	0	899	2.1426535502	2.1975000583	498.17674408	513.67126438	2.7572461703	715.92352699	27.589380264	-1.2180301346	30.165174484	19.189725876	42.380337258	-71.034333388	1	61889.677515	37.4
10030	2022-09-22	17:12:04.605	264.50838664	6348.201279	1663866724.606	0	899	2.1426616401	2.1975084454	496.03910716	511.46716718	2.7572505858	715.90363842	27.58979599	-1.2416903973	30.165174484	19.191299438	42.380339201	-71.034338471	1	61890.52071	37.347928994
10031	2022-09-22	17:12:05.503	264.50839703	6348.201529	1663866725.503	0	899	2.1398862118	2.1951021562	496.05259165	511.60572668	2.7788507603	715.91249458	27.593072891	-1.176692009	30.165174484	19.192577362	42.380340708	-71.034343083	1	61891.425026	37.3
10032	2022-09-22	17:12:06.388	264.50840728	6348.201775	1663866726.389	0	899	2.1398862118	2.1951021562	497.42524892	513.02142198	2.7788507603	715.90818574	27.593072891	-1.2123925749	30.165174484	19.186601904	42.380341667	-71.034346627	1	61892.325444	37.3
10033	2022-09-22	17:12:07.256	264.50841733	6348.202016	1663866727.257	0	899	2.1426007849	2.1986189571	497.42524892	513.22910328	2.8147149583	715.91585596	27.593072891	-1.1699765597	30.165174484	19.192923161	42.380341667	-71.034350312	1	61893.187182	37.3
10034	2022-09-22	17:12:08.141	264.50842757	6348.202262	1663866728.142	0	899	2.1426007849	2.1986189571	495.83693583	511.59032739	2.8147149583	715.91029974	27.593072891	-1.1425112486	30.165174484	19.190776825	42.380341384	-71.034351808	1	61894.084813	37.3
10035	2022-09-22	17:12:09.101	264.50843868	6348.202528	1663866729.102	0	899	2.1437862962	2.1987361955	495.83753439	511.2803195	2.7608908043	715.91639113	27.593218406	-1.1413902179	30.165174484	19.192289428	42.380338231	-71.034353333	1	61895.030622	37.3
10036	2022-09-22	17:12:10.005	264.50844913	6348.202779	1663866730.005	0	899	2.1438547639	2.1988071817	496.17962682	511.6332822	2.7609282044	715.90723909	27.596735001	-1.204362154	30.165174484	19.188976288	42.380335351	-71.034353333	1	61895.894737	37.3
10037	2022-09-22	17:12:10.933	264.50845987	6348.203037	1663866730.933	0	899	2.1424871696	2.1986439731	496.17962682	511.98397595	2.8216485823	715.91900231	27.596735001	-1.1617628549	30.165174484	19.192696603	42.38033218	-71.034356153	1	61896.845915	37.3
10038	2022-09-22	17:12:11.832	264.50847029	6348.203287	1663866731.833	0	899	2.1424871696	2.1986439731	496.889876	512.71684803	2.8216485823	715.91935235	27.596735001	-1.1418429282	30.165174484	19.192604065	42.380330487	-71.034357846	1	61897.707823	37.3
10039	2022-09-22	17:12:12.769	264.50848113	6348.203547	1663866732.77	0	899	2.1425087863	2.1983822656	496.889876	512.63640081	2.8077469161	715.90083121	27.596735001	-1.1526112959	30.165174484	19.190463173	42.380328937	-71.034358333	1	61898.637843	37.3
10040	2022-09-22	17:12:13.677	264.50849163	6348.203799	1663866733.677	0	899	2.1425087863	2.1983822656	498.97281186	514.78534527	2.8077469161	715.90224108	27.596735001	-1.1750750747	30.165174484	19.191263843	42.380328333	-71.034356522	1	61899.543393	37.24566075
10041	2022-09-22	17:12:14.582	264.50850212	6348.204051	1663866734.583	0	899	2.1472823222	2.2034874374	498.97613969	514.84759416	2.8178684727	715.90543027	27.597538967	-1.1743421049	30.165174484	19.191344583	42.380327545	-71.034356578	1	61900.473291	37.2
10042	2022-09-22	17:12:15.454	264.50851221	6348.204293	1663866735.455	0	899	2.1473362746	2.2035434167	498.90409946	514.77343698	2.8178985037	715.90929125	27.600305557	-1.2222663164	30.165174484	19.19329834	42.380326062	-71.034358333	1	61901.362679	37.2
10043	2022-09-22	17:12:16.367	264.50852277	6348.204546	1663866736.367	0	899	2.1477973778	2.2041318019	498.90409946	514.80613761	2.8235257511	715.91864903	27.600305557	-1.1829762206	30.165174484	19.182621154	42.380325	-71.034359181	1	61902.254395	37.2
10044	2022-09-22	17:12:17.286	264.5085334	6348.204802	1663866737.286	0	899	2.1477973778	2.2041318019	499.05729875	514.96421996	2.8235257511	715.91475167	27.600305557	-1.1490218639	30.165174484	19.188617706	42.380325316	-71.034361667	1	61903.189474	37.2
10045	2022-09-22	17:12:18.161	264.50854354	6348.205045	1663866738.162	0	899	2.144685202	2.199218328	499.05729875	514.47534671	2.7393498554	715.90858753	27.600305557	-1.4306275608	30.165174484	19.151651774	42.380326905	-71.03436181	1	61904.0286	37.2
10046	2022-09-22	17:12:19.073	264.5085541	6348.205298	1663866739.074	0	899	2.144685202	2.199218328	499.73526322	515.17425644	2.7393498554	715.9163212	27.600305557	-1.2841925984	30.165174484	19.154163184	42.3803344	-71.034366307	1	61904.928008	37.2
10047	2022-09-22	17:12:19.990	264.50856471	6348.205553	1663866739.991	0	899	2.143158461	2.2012374629	499.74851078	516.20930768	2.9147929042	715.91772825	27.603501213	-1.1663547604	30.165174484	19.1564134	42.380336431	-71.034372391	1	61905.858596	37.114140387
10048	2022-09-22	17:12:20.881	264.50857502	6348.205801	1663866740.882	0	899	2.1431663518	2.2012456607	499.47870539	515.93064194	2.9147974563	715.91929293	27.603906631	-1.1480732975	30.165174484	19.168759908	42.380334155	-71.034373333	1	61906.753507	37.1
10049	2022-09-22	17:12:21.747	264.50858505	6348.206041	1663866741.748	0	899	2.1438587578	2.2006300083	499.47870539	515.55283196	2.849947665	715.92313208	27.603906631	-1.2463146196	30.165174484	19.181499885	42.380333333	-71.034370077	1	61907.651261	37.1
10050	2022-09-22	17:12:22.619	264.50859514	6348.206283	1663866742.62	0	899	2.1438587578	2.2006300083	498.47274293	514.51449582	2.849947665	715.91128762	27.603906631	-1.5233823061	30.165174484	19.194377899	42.380333333	-71.034365628	1	61908.541082	37.1
10051	2022-09-22	17:12:23.486	264.50860516	6348.206524	1663866743.486	0	899	2.1424623092	2.1985666183	498.47274293	514.33539425	2.819110144	715.9035115	27.603906631	-1.4840599141	30.165174484	19.151064159	42.380334634	-71.034362683	1	61909.390057	37.1
10052	2022-09-22	17:12:24.371	264.50861541	6348.20677	1663866744.371	0	899	2.1424623092	2.1985666183	499.13965303	515.02352709	2.819110144	715.89890072	27.603906631	-1.4257230759	30.165174484	19.145042419	42.380339306	-71.034359907	1	61910.263889	37.1
10053	2022-09-22	17:12:25.279	264.50862591	6348.207022	1663866745.279	0	899	2.1367949179	2.1918314277	499.15333345	514.77524465	2.7739535799	715.90318854	27.607210614	-1.2596160718	30.165174484	19.184989803	42.380348861	-71.034355366	1	61911.219439	37.078056112
10054	2022-09-22	17:12:26.210	264.5086367	6348.207281	1663866746.211	0	899	2.136803052	2.1918398623	500.1680996	515.82179582	2.773958059	715.91646753	27.607629776	-1.201634936	30.165174484	19.188270986	42.38035717	-71.034355912	1	61912.150888	37
10055	2022-09-22	17:12:27.160	264.50864769	6348.207544	1663866747.16	0	899	2.1479641784	2.2029999592	500.1680996	515.73972709	2.7598539362	715.91595863	27.607629776	-1.1857141509	30.165174484	19.189017037	42.380360145	-71.034351811	1	61913.086785	36.991321499
10056	2022-09-22	17:12:28.105	264.50865863	6348.207807	1663866748.106	0	899	2.1479641784	2.2029999592	501.04932845	516.64839106	2.7598539362	715.91144041	27.607629776	-1.184830308	30.165174484	19.190776825	42.380362067	-71.0343534	1	61914.02004	36.902004008
10057	2022-09-22	17:12:28.986	264.50866883	6348.208052	1663866748.987	0	899	2.1487971064	2.2038215925	501.04932845	516.63909474	2.7582588232	715.91376864	27.607629776	-1.1649965979	30.165174484	19.192112727	42.380379723	-71.034356343	1	61914.902806	36.990280561
10058	2022-09-22	17:12:29.826	264.50867855	6348.208285	1663866749.827	0	899	2.148806493	2.203831324	498.86389647	514.38569438	2.758263934	715.92300274	27.608110782	-1.1495500211	30.165174484	19.193012111	42.380387965	-71.034355407	1	61915.755849	37
10059	2022-09-22	17:12:30.710	264.50868878	6348.208531	1663866750.711	0	899	2.151934486	2.2070481245	498.87693411	514.40160387	2.7586889465	715.91856374	27.611261368	-1.1943267221	30.165174484	19.188688506	42.380392054	-71.034350892	1	61916.616268	37.061626794
10060	2022-09-22	17:12:31.581	264.50869885	6348.208773	1663866751.581	0	899	2.151934486	2.2070481245	499.47141219	515.01458166	2.7586889465	715.92661634	27.611261368	-1.1912223227	30.165174484	19.164706843	42.38039826	-71.03434587	1	61917.492647	37.050735294
10061	2022-09-22	17:12:32.500	264.50870949	6348.209028	1663866752.5	0	899	2.1529291069	2.2094565871	499.47141219	515.40810398	2.8263738653	715.92841465	27.611261368	-1.2610389539	30.165174484	19.174856767	42.380410087	-71.034340632	1	61918.405204	36.959479554
10062	2022-09-22	17:12:33.375	264.50871962	6348.209271	1663866753.375	0	899	2.1529291069	2.2094565871	498.66654116	514.57755183	2.8263738653	715.92524366	27.611261368	-1.2899810052	30.165174484	19.184515252	42.380422832	-71.034336262	1	61919.242769	36.87572314
10063	2022-09-22	17:12:34.298	264.5087303	6348.209527	1663866754.298	0	899	2.1490701145	2.2055436151	498.66654116	514.59097498	2.8286845159	715.92009488	27.611261368	-1.2027344704	30.165174484	19.178533554	42.380429545	-71.034333788	1	61920.181818	36.763636364
10064	2022-09-22	17:12:35.138	264.50874002	6348.209761	1663866755.138	0	899	2.1491356358	2.2056116077	500.88341758	516.87885867	2.828721098	715.91586526	27.614618503	-1.4752748652	30.165174484	19.151890003	42.380420167	-71.034328429	1	61920.985646	36.602870813
10065	2022-09-22	17:12:36.036	264.50875043	6348.21001	1663866756.037	0	899	2.1489946483	2.204829047	500.88379712	516.69759329	2.7975791075	715.9181846	27.614709854	-1.2962545014	30.165174484	19.172910248	42.38042	-71.034331589	1	61921.976796	36.6
10066	2022-09-22	17:12:36.862	264.50875999	6348.21024	1663866756.863	0	899	2.1489946483	2.204829047	500.49599972	516.29755243	2.7975791075	715.91840408	27.614709854	-1.1876005282	30.165174484	19.186210481	42.380421266	-71.034330401	1	61922.759434	36.6
10067	2022-09-22	17:12:37.717	264.50876988	6348.210477	1663866757.718	0	899	2.1483312973	2.203860636	500.49599972	516.21562899	2.7835166813	715.90816351	27.614709854	-1.1957172203	30.165174484	19.186639533	42.380408846	-71.034325726	1	61923.641026	36.471794872
10068	2022-09-22	17:12:38.614	264.50878025	6348.210726	1663866758.614	0	899	2.1483312973	2.203860636	503.92313923	519.75040845	2.7835166813	715.9242008	27.614709854	-1.1788801263	30.165174484	19.18669261	42.38039287	-71.034318935	1	61924.527804	36.294439208
10069	2022-09-22	17:12:39.559	264.5087912	6348.210989	1663866759.56	0	899	2.1495959822	2.2066971058	503.92354808	520.19169629	2.8586262878	715.9019638	27.614807672	-1.175236792	30.165174484	19.187650731	42.380382806	-71.034314269	1	61925.438856	36.2
10070	2022-09-22	17:12:40.447	264.50880147	6348.211235	1663866760.447	0	899	2.1496661587	2.2067699582	507.51320249	523.89746962	2.8586658748	715.91389152	27.618402481	-1.1792035158	30.165174484	19.191123546	42.380378939	-71.034313333	1	61926.318318	36.2
10071	2022-09-22	17:12:41.344	264.50881185	6348.211484	1663866761.344	0	899	2.1478042192	2.2056522859	507.51320249	524.12669172	2.8973919895	715.92198171	27.618402481	-1.1739648249	30.165174484	19.189353488	42.380372503	-71.034312198	1	61927.227129	36.177287066
10072	2022-09-22	17:12:42.216	264.50882194	6348.211727	1663866762.216	0	899	2.1478042192	2.2056522859	507.15951898	523.76143035	2.8973919895	715.91927757	27.618402481	-1.184830308	30.165174484	19.189697266	42.380358112	-71.03430789	1	61928.13301	36.113300971
10073	2022-09-22	17:12:43.081	264.50883196	6348.211967	1663866763.081	0	899	2.1477313092	2.2039294521	507.15951898	523.28586815	2.8169538407	715.92950076	27.618402481	-1.1735660248	30.165174484	19.192868833	42.380356712	-71.034305091	1	61928.972816	36.197281553
10074	2022-09-22	17:12:43.951	264.50884204	6348.212209	1663866763.952	0	899	2.1477313092	2.2039294521	505.38931025	521.4593714	2.8169538407	715.92967335	27.618402481	-1.1750750913	30.165174484	19.192735141	42.380353808	-71.034302141	1	61929.857579	36.2
10075	2022-09-22	17:12:44.884	264.50885282	6348.212468	1663866764.884	0	899	2.1456600415	2.2020616792	505.39953135	521.54408475	2.8295520673	715.92104314	27.620840856	-1.1859836113	30.165174484	19.189575018	42.380355899	-71.034300384	1	61930.769679	36.2
10076	2022-09-22	17:12:45.806	264.50886351	6348.212724	1663866765.807	0	899	2.1456880489	2.2020907434	510.81449508	527.13211808	2.8295677349	715.92243685	27.622278214	-1.1889155219	30.165174484	19.189412578	42.380357868	-71.034303603	1	61931.720588	36.2
10077	2022-09-22	17:12:46.678	264.5088736	6348.212966	1663866766.679	0	899	2.148309585	2.2026090868	510.81449508	526.50115655	2.7234152994	715.92832573	27.622278214	-1.2009450695	30.165174484	19.183963119	42.380359315	-71.034307945	1	61932.588921	36.2
10078	2022-09-22	17:12:47.539	264.50888355	6348.213205	1663866767.539	0	899	2.148309585	2.2026090868	511.63189784	527.34366104	2.7234152994	715.92747245	27.622278214	-1.2689292707	30.165174484	19.1504074	42.380360741	-71.034312964	1	61933.444557	36.2
10079	2022-09-22	17:12:48.433	264.5088939	6348.213454	1663866768.433	0	899	2.1496682664	2.2051287748	511.63189784	527.67122244	2.7784676515	715.91173185	27.622278214	-1.4505797751	30.165174484	19.148924114	42.380362247	-71.034318989	1	61934.348348	36.2
10080	2022-09-22	17:12:49.374	264.50890479	6348.213715	1663866769.374	0	899	2.1496682664	2.2051287748	519.56168951	535.84960788	2.7784676515	715.9109582	27.622278214	-1.1522772312	30.165174484	19.190418243	42.380364302	-71.034323818	1	61935.290581	36.2
10081	2022-09-22	17:12:50.226	264.50891466	6348.213952	1663866770.227	0	899	2.1562386525	2.2141751183	519.57280699	536.54019827	2.8906498483	715.90576131	27.624858667	-1.2126836571	30.165174484	19.18626856	42.380366909	-71.034325726	1	61936.145291	36.2
10082	2022-09-22	17:12:51.112	264.50892492	6348.214198	1663866771.113	0	899	2.1562562473	2.2141933918	517.7427036	534.65039068	2.8906598544	715.91489476	27.625757217	-1.2190109491	30.165174484	19.159088135	42.380368388	-71.03433	1	61937.032544	36.2
10083	2022-09-22	17:12:51.976	264.50893492	6348.214438	1663866771.977	0	899	2.1516928693	2.207769051	517.7427036	534.13923754	2.8059520681	715.89705148	27.625757217	-1.1958681053	30.165174484	19.150733834	42.380369808	-71.03433	1	61937.884615	36.2
10084	2022-09-22	17:12:52.878	264.50894535	6348.214688	1663866772.878	0	899	2.1516928693	2.207769051	515.19269844	531.50847557	2.8059520681	715.91825048	27.625757217	-1.1649534544	30.165174484	19.168924938	42.380368751	-71.03433	1	61938.749522	36.2
10085	2022-09-22	17:12:53.813	264.50895618	6348.214948	1663866773.814	0	899	2.1508001897	2.2047128801	515.19269844	530.88222828	2.7014343652	715.91223549	27.625757217	-1.1443544831	30.165174484	19.189679809	42.380369441	-71.034331108	1	61939.664694	36.2
10086	2022-09-22	17:12:54.746	264.50896697	6348.215207	1663866774.746	0	899	2.1508435091	2.2047577576	512.10344745	527.69903544	2.7014574465	715.9233067	27.627975098	-1.1502722699	30.165174484	19.19116864	42.380371054	-71.034332721	1	61940.632479	36.2
10087	2022-09-22	17:12:55.617	264.50897705	6348.215449	1663866775.617	0	899	2.1554853247	2.2095900113	512.10932179	527.72658529	2.7050708395	715.91021324	27.629358292	-1.1640587895	30.165174484	19.193014814	42.380370813	-71.03433504	1	61941.512148	36.2
10088	2022-09-22	17:12:56.493	264.50898719	6348.215693	1663866776.493	0	899	2.1554853247	2.2095900113	514.84381822	530.5444728	2.7050708395	715.90450504	27.629358292	-1.1994791031	30.165174484	19.191497803	42.38037	-71.034336667	1	61942.374374	36.2
10089	2022-09-22	17:12:57.418	264.50899791	6348.21595	1663866777.419	0	899	2.1537134562	2.2104468581	514.84381822	531.32513416	2.8353991324	715.91328117	27.629358292	-1.1773387786	30.165174484	19.190224123	42.38037	-71.034336667	1	61943.296844	36.2
10090	2022-09-22	17:12:58.323	264.50900838	6348.216201	1663866778.324	0	899	2.1537134562	2.2104468581	514.45062412	530.91935303	2.8353991324	715.91249701	27.629358292	-1.1457234984	30.165174484	19.18441012	42.380370336	-71.034337003	1	61944.201893	36.2
10091	2022-09-22	17:12:59.211	264.50901866	6348.216448	1663866779.212	0	899	2.1591117262	2.2159050302	514.45062412	530.89539108	2.8314014254	715.89293059	27.629358292	-1.1425112486	30.165174484	19.192937851	42.380371464	-71.034338333	1	61945.121583	36.2
10092	2022-09-22	17:13:00.088	264.50902881	6348.216691	1663866780.089	0	899	2.1591678381	2.2159632607	515.0720611	531.53688004	2.8314326408	715.89849571	27.632220072	-1.143804772	30.165174484	19.193224332	42.380370086	-71.034338333	1	61945.948162	36.2
10093	2022-09-22	17:13:01.013	264.50903951	6348.216948	1663866781.014	0	899	2.1535728097	2.2076805638	515.07521877	530.79784915	2.7075639833	715.92736574	27.632959366	-1.1540018557	30.165174484	19.191116232	42.380371576	-71.034339909	1	61946.945652	36.2
10094	2022-09-22	17:13:01.960	264.50905046	6348.217211	1663866781.96	0	899	2.1535728097	2.2076805638	516.53290989	532.30003617	2.7075639833	715.91555402	27.632959366	-1.4132838604	30.165174484	19.174359505	42.380371667	-71.034341407	1	61947.844486	36.2
10095	2022-09-22	17:13:02.812	264.50906034	6348.217448	1663866782.813	0	899	2.1494890839	2.2047570802	516.53290989	532.67071904	2.7692899449	715.91892834	27.632959366	-1.3185134463	30.165174484	19.180081045	42.380371667	-71.034341667	1	61948.722689	36.2
10096	2022-09-22	17:13:03.694	264.50907053	6348.217693	1663866783.694	0	899	2.1494890839	2.2047570802	509.75884267	525.68501264	2.7692899449	715.92951935	27.632959366	-1.179397598	30.165174484	19.189403622	42.380372651	-71.034343635	1	61949.590431	36.2
10097	2022-09-22	17:13:04.604	264.50908106	6348.217946	1663866784.604	0	899	2.1506058742	2.2077594431	509.76666037	526.23086275	2.8598750475	715.92738676	27.63480861	-1.1654278119	30.165174484	19.192198747	42.380373333	-71.034345	1	61950.506303	36.2
10098	2022-09-22	17:13:05.517	264.50909164	6348.218199	1663866785.518	0	899	2.1506424709	2.207797436	506.03969557	522.38364801	2.8598956932	715.91396509	27.63668251	-1.2110667789	30.165174484	19.188030016	42.380373333	-71.034345708	1	61951.42488	36.2
10099	2022-09-22	17:13:06.405	264.50910192	6348.218446	1663866786.406	0	899	2.1513422637	2.2059982671	506.03969557	521.66013069	2.7370842101	715.925354	27.63668251	-1.5250098705	30.165174484	19.154045105	42.380373333	-71.034346164	1	61952.301788	36.2
10100	2022-09-22	17:13:07.259	264.50911179	6348.218683	1663866787.259	0	899	2.1513422637	2.2059982671	510.7790202	526.5457488	2.7370842101	715.92096432	27.63668251	-1.3009110942	30.165174484	19.181733176	42.380373964	-71.034344369	1	61953.189189	36.2
10101	2022-09-22	17:13:08.174	264.5091224	6348.218937	1663866788.175	0	899	2.1539015678	2.210182956	510.7790202	526.99779909	2.813144428	715.9187133	27.63668251	-1.2314070479	30.165174484	19.186995172	42.38037649	-71.034341313	1	61954.106212	36.2
10102	2022-09-22	17:13:09.062	264.50913267	6348.219184	1663866789.063	0	899	2.1539015678	2.210182956	517.42806761	533.85797387	2.813144428	715.90980742	27.63668251	-1.1407650828	30.165174484	19.193876229	42.380375007	-71.034338347	1	61954.995992	36.2
10103	2022-09-22	17:13:09.956	264.50914301	6348.219432	1663866789.956	0	899	2.1532002755	2.207814134	517.43740175	533.38343449	2.73272422	715.91255966	27.638857949	-1.1471894656	30.165174484	19.192702666	42.380372123	-71.034334018	1	61955.863107	36.11368932
10104	2022-09-22	17:13:10.855	264.50915341	6348.219682	1663866790.855	0	899	2.1532275543	2.2078424056	516.47169904	532.38805959	2.7327389074	715.91919915	27.640253067	-1.1555540972	30.165174484	19.191949011	42.380369096	-71.034329478	1	61956.771109	36.1
10105	2022-09-22	17:13:11.757	264.50916387	6348.219933	1663866791.758	0	899	2.1512088364	2.2064509645	516.47169904	532.58703972	2.765868799	715.9253152	27.640253067	-1.1813378587	30.165174484	19.188447914	42.380366069	-71.034324937	1	61957.679359	36.1
10106	2022-09-22	17:13:12.670	264.50917442	6348.220186	1663866792.67	0	899	2.1512088364	2.2064509645	516.03042327	532.13199493	2.765868799	715.92412158	27.640253067	-1.1913409233	30.165174484	19.181088075	42.380365	-71.03432236	1	61958.583826	36.1
10107	2022-09-22	17:13:13.532	264.50918441	6348.220426	1663866793.533	0	899	2.1548300471	2.2096785457	516.03042327	531.98964088	2.7421493137	715.91148003	27.640253067	-1.1863286029	30.165174484	19.174279308	42.380365	-71.034320239	1	61959.428155	36.1
10108	2022-09-22	17:13:14.424	264.50919472	6348.220673	1663866794.424	0	899	2.1548300471	2.2096785457	516.88705022	532.87276065	2.7421493137	715.92481964	27.640253067	-1.1408835649	30.165174484	19.181413651	42.380365993	-71.034318333	1	61960.29783	36.1
10109	2022-09-22	17:13:15.322	264.50920513	6348.220923	1663866795.323	0	899	2.1558042363	2.2135641441	516.89847525	533.73021253	2.8826361884	715.92788838	27.642918606	-1.1597040457	30.165174484	19.187474383	42.380367689	-71.034319623	1	61961.193382	36.1
10110	2022-09-22	17:13:16.230	264.50921563	6348.221175	1663866796.23	0	899	2.155824343	2.2135850242	515.6320626	532.42263035	2.8826475946	715.91535071	27.643945694	-1.1506495476	30.165174484	19.188976288	42.380364797	-71.034325203	1	61962.121531	36.1
10111	2022-09-22	17:13:17.137	264.50922612	6348.221427	1663866797.137	0	899	2.1607466284	2.2155123771	515.6320626	531.5109414	2.7308025698	715.93197329	27.643945694	-1.1697286454	30.165174484	19.189257994	42.380363351	-71.034326649	1	61962.989474	36.1
10112	2022-09-22	17:13:18.049	264.50923669	6348.221681	1663866798.05	0	899	2.1607466284	2.2155123771	515.98110747	531.87073511	2.7308025698	715.93592602	27.643945694	-1.1782765752	30.165174484	19.186475754	42.380360224	-71.034329776	1	61963.932782	36.00672182
10113	2022-09-22	17:13:18.960	264.50924723	6348.221934	1663866798.961	0	899	2.1594856157	2.2157221698	515.98110747	532.30938208	2.8038763205	715.94247174	27.643945694	-1.4446080963	30.165174484	19.155625438	42.380364172	-71.034338343	1	61964.83432	36
10114	2022-09-22	17:13:19.872	264.50925779	6348.222187	1663866799.873	0	899	2.1595285336	2.2157666918	513.61092695	529.86433833	2.8038999614	715.92984797	27.646134269	-1.4934377157	30.165174484	19.163974396	42.380366325	-71.034346624	1	61965.794872	35.920512821
10115	2022-09-22	17:13:20.756	264.50926801	6348.222432	1663866800.756	0	899	2.1567359499	2.2118770364	513.61707288	529.57265553	2.7540371473	715.9205965	27.647577286	-1.3851610296	30.165174484	19.179633311	42.380365581	-71.034358102	1	61966.651272	35.704618285
10116	2022-09-22	17:13:21.664	264.50927852	6348.222684	1663866801.664	0	899	2.1567359499	2.2118770364	516.09953361	532.13223424	2.7540371473	715.93662611	27.647577286	-1.1441389322	30.165174484	19.194019318	42.380361291	-71.034364261	1	61967.55636	35.544364012
10117	2022-09-22	17:13:22.588	264.50928921	6348.222941	1663866802.588	0	899	2.157478363	2.2126764976	516.09953361	532.14335805	2.7558903442	715.93246682	27.647577286	-1.1527515145	30.165174484	19.189575789	42.380358333	-71.034365	1	61968.473231	35.5
10118	2022-09-22	17:13:23.499	264.50929976	6348.223194	1663866803.499	0	899	2.157478363	2.2126764976	519.28587582	535.42875308	2.7558903442	715.93276432	27.647577286	-1.1507681387	30.165174484	19.193141584	42.380360897	-71.034368205	1	61969.384615	35.5
10119	2022-09-22	17:13:24.417	264.50931039	6348.223449	1663866804.418	0	899	2.158197624	2.2145130605	519.28587582	535.75178095	2.8093423331	715.93869039	27.647577286	-1.1929684877	30.165174484	19.185735703	42.380363906	-71.034373333	1	61970.32823	35.5
10120	2022-09-22	17:13:25.309	264.50932071	6348.223697	1663866805.309	0	899	2.1582621224	2.2145799745	517.2591087	533.66096214	2.8093779524	715.94231046	27.650868334	-1.2013762905	30.165174484	19.190629302	42.380361667	-71.034373008	1	61971.19545	35.5
10121	2022-09-22	17:13:26.242	264.5093315	6348.223956	1663866806.242	0	899	2.1627057189	2.2204065108	517.26043841	534.03263147	2.8708118874	715.94357199	27.65117836	-1.2968581339	30.165174484	19.191603477	42.380361914	-71.034370925	1	61972.148325	35.5
10122	2022-09-22	17:13:27.117	264.50934163	6348.224199	1663866807.117	0	899	2.1627057189	2.2204065108	520.37369842	537.24683907	2.8708118874	715.94266252	27.65117836	-1.5184992552	30.165174484	19.145763397	42.380363309	-71.034366738	1	61972.985646	35.5
10123	2022-09-22	17:13:27.970	264.5093515	6348.224436	1663866807.97	0	899	2.1601246423	2.2157346503	520.37369842	536.65167712	2.7726219873	715.92972913	27.65117836	-1.3160773429	30.165174484	19.168261989	42.38036781	-71.034368159	1	61973.895299	35.5
10124	2022-09-22	17:13:28.845	264.50936163	6348.224679	1663866808.845	0	899	2.1601246423	2.2157346503	518.20707063	534.41727434	2.7726219873	715.94258896	27.65117836	-1.184830308	30.165174484	19.184295654	42.380369591	-71.034372105	1	61974.754369	35.5
10125	2022-09-22	17:13:29.753	264.50937214	6348.224931	1663866809.753	0	899	2.1616973664	2.2178760388	518.21759588	534.58282079	2.7982702672	715.93923202	27.65362785	-1.2926111537	30.165174484	19.170806872	42.380372221	-71.034374444	1	61975.666328	35.5
10126	2022-09-22	17:13:30.632	264.50938233	6348.225176	1663866810.633	0	899	2.1617211695	2.2179007298	520.20795372	536.63611297	2.7982833399	715.92638716	27.654840469	-1.2803875611	30.165174484	19.173678329	42.380376188	-71.034376903	1	61976.570838	35.5
10127	2022-09-22	17:13:31.532	264.50939273	6348.225426	1663866811.532	0	899	2.1617239091	2.2164716808	520.20795372	536.21518222	2.7287246613	715.93446401	27.654840469	-1.1678638229	30.165174484	19.189873335	42.380379129	-71.034381515	1	61977.477318	35.5
10128	2022-09-22	17:13:32.398	264.50940277	6348.225666	1663866812.399	0	899	2.1617239091	2.2164716808	516.40134455	532.29144053	2.7287246613	715.93174612	27.654840469	-1.2679807224	30.165174484	19.176356082	42.380381126	-71.034386126	1	61978.337675	35.5
10129	2022-09-22	17:13:33.292	264.5094131	6348.225914	1663866813.292	0	899	2.156925621	2.2125897281	516.40134455	532.59497394	2.7792640502	715.93030472	27.654840469	-1.4417840266	30.165174484	19.150741274	42.380384477	-71.034388333	1	61979.228797	35.522879684
10130	2022-09-22	17:13:34.174	264.50942332	6348.22616	1663866814.175	0	899	2.156925621	2.2125897281	516.9717946	533.1833125	2.7792640502	715.94844712	27.654840469	-1.1490218639	30.165174484	19.159088135	42.380388333	-71.034388016	1	61980.095193	35.609519321
10131	2022-09-22	17:13:35.099	264.50943403	6348.226417	1663866815.1	0	899	2.1628747099	2.2188787576	516.98274861	533.249046	2.7883115592	715.93617622	27.657395862	-1.1501968144	30.165174484	19.164287037	42.380388333	-71.03438511	1	61980.967012	35.696701225
10132	2022-09-22	17:13:35.992	264.50944435	6348.226664	1663866815.992	0	899	2.1628940484	2.2188988148	520.28443856	536.65468408	2.7883221365	715.93667825	27.658380508	-1.2872430947	30.165174484	19.165374352	42.380385427	-71.034386453	1	61981.871821	35.7
10133	2022-09-22	17:13:36.900	264.50945486	6348.226917	1663866816.9	0	899	2.1626732674	2.2193102406	520.28443856	536.84219295	2.8192752098	715.92116602	27.658380508	-1.6263987363	30.165174484	19.154697305	42.380385	-71.034389408	1	61982.822292	35.782229232
10134	2022-09-22	17:13:37.831	264.50946564	6348.227175	1663866817.831	0	899	2.1626732674	2.2193102406	518.63720725	535.14253945	2.8192752098	715.9211927	27.658380508	-1.591883833	30.165174484	19.151525497	42.380382572	-71.034388786	1	61983.728489	35.8
10135	2022-09-22	17:13:38.782	264.50947666	6348.22744	1663866818.783	0	899	2.1677848111	2.2243608777	518.63720725	535.08560293	2.809848839	715.93562165	27.658380508	-1.5170117514	30.165174484	19.157971793	42.380381667	-71.034386102	1	61984.669339	35.8
10136	2022-09-22	17:13:39.713	264.50948743	6348.227698	1663866819.714	0	899	2.1677848111	2.2243608777	519.49893998	535.97466522	2.809848839	715.93007352	27.658380508	-1.5022227764	30.165174484	19.169891357	42.380381667	-71.034385	1	61985.583495	35.858349515
10137	2022-09-22	17:13:40.621	264.50949793	6348.22795	1663866820.621	0	899	2.1674016915	2.2235864549	519.51445124	535.87900067	2.7913866135	715.91813124	27.661981583	-1.4057707866	30.165174484	19.171684025	42.380381667	-71.034385	1	61986.510684	35.951068376
10138	2022-09-22	17:13:41.523	264.50950838	6348.228201	1663866821.524	0	899	2.1674016915	2.2235864549	519.94360933	536.32167712	2.7913866135	715.90976215	27.661981583	-1.1580224432	30.165174484	19.182184118	42.380383086	-71.034382161	1	61987.425837	36
10139	2022-09-22	17:13:42.413	264.50951867	6348.228448	1663866822.413	0	899	2.1646355804	2.2212272894	519.94360933	536.46214979	2.8145907987	715.92965597	27.661981583	-1.2417981625	30.165174484	19.188257217	42.380385515	-71.034376275	1	61988.308761	36.030876068
10140	2022-09-22	17:13:43.305	264.509529	6348.228696	1663866823.306	0	899	2.1646355804	2.2212272894	520.06910944	536.59163701	2.8145907987	715.93909702	27.661981583	-1.3931807485	30.165174484	19.162538806	42.380386667	-71.034371667	1	61989.231857	36.1
10141	2022-09-22	17:13:44.164	264.50953895	6348.228935	1663866824.165	0	899	2.1655611245	2.2209099051	520.06910944	536.21986299	2.7531670991	715.93076511	27.661981583	-1.1832026243	30.165174484	19.190057755	42.380386588	-71.034371745	1	61990.047009	36.104700855
10142	2022-09-22	17:13:45.055	264.50954926	6348.229182	1663866825.056	0	899	2.1656159925	2.2209667857	519.63745833	535.77498581	2.7531966951	715.91418012	27.664771819	-1.4001225304	30.165174484	19.161596753	42.380385002	-71.034373332	1	61990.998932	36.199893162
10143	2022-09-22	17:13:45.934	264.50955943	6348.229426	1663866825.935	0	899	2.1670575735	2.2222226503	519.64095179	535.71339652	2.7424082847	715.91723188	27.665582657	-1.3502149866	30.165174484	19.159536412	42.380385	-71.034376053	1	61991.815985	36.2
10144	2022-09-22	17:13:46.780	264.50956922	6348.229661	1663866826.781	0	899	2.1670575735	2.2222226503	519.52171026	535.59046687	2.7424082847	715.9269676	27.665582657	-1.1725420415	30.165174484	19.185891739	42.380380462	-71.034373263	1	61992.680672	36.2
10145	2022-09-22	17:13:47.637	264.50957913	6348.229899	1663866827.637	0	899	2.1731124524	2.2291860748	519.52171026	535.81078897	2.7788668992	715.936481	27.665582657	-1.1709036069	30.165174484	19.192282645	42.380375651	-71.034366302	1	61993.536443	36.2
10146	2022-09-22	17:13:48.493	264.50958905	6348.230137	1663866828.494	0	899	2.1731124524	2.2291860748	519.24964353	535.53019187	2.7788668992	715.91882324	27.665582657	-1.1815749407	30.165174484	19.188976288	42.380372023	-71.034359702	1	61994.392968	36.239296794
10147	2022-09-22	17:13:49.387	264.50959939	6348.230385	1663866829.387	0	899	2.1655944136	2.2201067887	519.24964353	535.1297388	2.7125433947	715.92261025	27.665582657	-1.17413729	30.165174484	19.189635195	42.380368946	-71.034353506	1	61995.316116	36.3
10148	2022-09-22	17:13:50.249	264.50960936	6348.230625	1663866830.249	0	899	2.1656430582	2.2201571905	522.96976715	538.96379121	2.7125692466	715.92180669	27.6680564	-1.15914353	30.165174484	19.187750482	42.38036568	-71.034344366	1	61996.197239	36.3
10149	2022-09-22	17:13:51.147	264.50961976	6348.230874	1663866831.147	0	899	2.167765986	2.2248813056	522.9749197	539.71999278	2.8359673024	715.91854394	27.669244766	-1.1427699501	30.165174484	19.192424724	42.380361246	-71.034334299	1	61997.084168	36.308416834
10150	2022-09-22	17:13:52.078	264.50963053	6348.231133	1663866832.078	0	899	2.167765986	2.2248813056	522.84018408	539.58094307	2.8359673024	715.90790401	27.669244766	-1.1385660985	30.165174484	19.19345113	42.380356499	-71.034326611	1	61998.016765	36.4
10151	2022-09-22	17:13:53.065	264.50964197	6348.231407	1663866833.066	0	899	2.172340753	2.2286917043	522.84018408	539.32071247	2.7932300792	715.91899988	27.669244766	-1.1472649069	30.165174484	19.194166373	42.380346755	-71.034323363	1	61998.991124	36.4
10152	2022-09-22	17:13:54.032	264.50965315	6348.231676	1663866834.032	0	899	2.172340753	2.2286917043	526.09092008	542.67391544	2.7932300792	715.9182141	27.669244766	-1.1913409233	30.165174484	19.191497803	42.380341872	-71.034312146	1	61999.958918	36.495891784
10153	2022-09-22	17:13:55.000	264.50966435	6348.231944	1663866835	0	899	2.1687329361	2.22428262	526.10277337	542.47641425	2.758970636	715.90950022	27.671962448	-1.223010064	30.165174484	19.185030464	42.380337027	-71.034299294	1	62000.927928	36.5
10154	2022-09-22	17:13:55.948	264.50967534	6348.232208	1663866835.949	0	899	2.1687509333	2.2243012787	524.46632602	540.78909581	2.7589803504	715.92484026	27.672876358	-1.2005785893	30.165174484	19.18684732	42.380335289	-71.034290068	1	62001.826579	36.5
10155	2022-09-22	17:13:56.857	264.50968584	6348.23246	1663866836.857	0	899	2.1720718192	2.2299347212	524.46632602	541.44626802	2.8665763654	715.92548618	27.672876358	-1.1820168566	30.165174484	19.187161945	42.380336229	-71.034282189	1	62002.737271	36.5
10156	2022-09-22	17:13:57.723	264.50969587	6348.232701	1663866837.723	0	899	2.1720718192	2.2299347212	523.40624365	540.35186479	2.8665763654	715.93341913	27.672876358	-1.3895050477	30.165174484	19.161009378	42.380332479	-71.034271625	1	62003.628099	36.5
10157	2022-09-22	17:13:58.601	264.50970603	6348.232945	1663866838.601	0	899	2.1680081646	2.2248521861	523.40624365	540.08321131	2.8225333827	715.92111752	27.672876358	-1.408842877	30.165174484	19.1613238	42.380328348	-71.034260057	1	62004.495694	36.5
10158	2022-09-22	17:13:59.492	264.50971634	6348.233192	1663866839.492	0	899	2.1680081646	2.2248521861	526.38322463	543.15504598	2.8225333827	715.92960343	27.672876358	-1.1473941803	30.165174484	19.194377899	42.380327265	-71.03425094	1	62005.358974	36.5
10159	2022-09-22	17:14:00.325	264.509726	6348.233424	1663866840.326	0	899	2.165315965	2.2204148087	526.39744548	542.67236512	2.741345817	715.91249337	27.676135069	-1.1878484669	30.165174484	19.187416266	42.380329255	-71.03424851	1	62006.184369	36.518436874
10160	2022-09-22	17:14:01.176	264.50973583	6348.23366	1663866841.176	0	899	2.1653214963	2.220420542	524.06139679	540.26410964	2.7413487883	715.90460165	27.676416397	-1.2194098676	30.165174484	19.186150368	42.380333459	-71.034256856	1	62007.037815	36.6
10161	2022-09-22	17:14:02.081	264.50974631	6348.233911	1663866842.081	0	899	2.1666231048	2.2224125431	524.06139679	540.45831726	2.7732100382	715.92775822	27.676416397	-1.2026913584	30.165174484	19.19027878	42.380336628	-71.034261609	1	62007.988445	36.6
10162	2022-09-22	17:14:02.979	264.5097567	6348.234161	1663866842.979	0	899	2.1666231048	2.2224125431	524.45231695	540.8614686	2.7732100382	715.91072861	27.676416397	-1.205246034	30.165174484	19.188697411	42.380333793	-71.034257357	1	62008.862002	36.6
10163	2022-09-22	17:14:03.851	264.50976679	6348.234403	1663866843.851	0	899	2.1710593547	2.226556875	524.45231695	540.74161447	2.7535644131	715.90569502	27.676416397	-1.2113793623	30.165174484	19.187512366	42.38033082	-71.034249125	1	62009.754132	36.524586777
10164	2022-09-22	17:14:04.742	264.50977711	6348.234651	1663866844.742	0	899	2.1711079614	2.2266072649	524.88674671	541.18969713	2.7535905708	715.92008477	27.678882056	-1.192019941	30.165174484	19.191595709	42.380326876	-71.034239376	1	62010.62488	36.5
10165	2022-09-22	17:14:05.667	264.50978781	6348.234908	1663866845.667	0	899	2.168213412	2.223237836	524.89221868	541.07679234	2.7341669831	715.91240404	27.680139542	-1.1656756614	30.165174484	19.192453965	42.380329828	-71.034237897	1	62011.579348	36.442065217
10166	2022-09-22	17:14:06.565	264.50979822	6348.235157	1663866846.566	0	899	2.168213412	2.223237836	530.38117504	546.73499567	2.7341669831	715.92119795	27.680139542	-1.1408835649	30.165174484	19.191137314	42.380334918	-71.034238415	1	62012.475395	36.4
10167	2022-09-22	17:14:07.479	264.50980878	6348.235411	1663866847.479	0	899	2.1693730982	2.226226525	530.38117504	547.27249916	2.8212576411	715.90854993	27.680139542	-1.1575589488	30.165174484	19.192191193	42.380335427	-71.034236047	1	62013.371795	36.4
10168	2022-09-22	17:14:08.338	264.50981873	6348.235649	1663866848.338	0	899	2.1693730982	2.226226525	527.37137227	544.16684164	2.8212576411	715.92340209	27.680139542	-1.179947257	30.165174484	19.189336777	42.380332907	-71.034235426	1	62014.25566	36.4
10169	2022-09-22	17:14:09.270	264.50982953	6348.235909	1663866849.271	0	899	2.1674385525	2.2236172636	527.37137227	543.98132912	2.7910472473	715.91730141	27.680139542	-1.1392560005	30.165174484	19.193658829	42.380331667	-71.034236923	1	62015.153846	36.4
10170	2022-09-22	17:14:10.164	264.50983987	6348.236157	1663866850.165	0	899	2.1674891977	2.2236697929	529.89069029	546.58016563	2.7910749197	715.90992424	27.682712921	-1.1646301115	30.165174484	19.194423814	42.380331499	-71.034238166	1	62016.100592	36.4
10171	2022-09-22	17:14:11.105	264.50985076	6348.236418	1663866851.106	0	899	2.1711950175	2.2266055891	529.89533863	546.32673865	2.7491902192	715.90967201	27.683771133	-1.1750643253	30.165174484	19.194738388	42.380329952	-71.034236667	1	62017.029029	36.4
10172	2022-09-22	17:14:11.974	264.50986082	6348.23666	1663866851.975	0	899	2.1711950175	2.2266055891	528.33766134	544.72075971	2.7491902192	715.91794854	27.683771133	-1.171830576	30.165174484	19.194416476	42.380328502	-71.034236667	1	62017.898899	36.4
10173	2022-09-22	17:14:12.888	264.50987139	6348.236913	1663866852.888	0	899	2.1727905056	2.2281428862	528.33766134	544.6913809	2.7444082813	715.92808563	27.683771133	-1.1675727912	30.165174484	19.18970919	42.380328333	-71.034238043	1	62018.826043	36.4
10174	2022-09-22	17:14:13.773	264.50988164	6348.237159	1663866853.774	0	899	2.1727905056	2.2281428862	530.15171478	546.56158503	2.7444082813	715.9264106	27.683771133	-1.201829015	30.165174484	19.186263129	42.380329527	-71.034237139	1	62019.716433	36.4
10175	2022-09-22	17:14:14.615	264.50989139	6348.237393	1663866854.616	0	899	2.1742999628	2.2298090652	530.15995738	546.6053085	2.7501221463	715.92099423	27.685646651	-1.1906617746	30.165174484	19.188766985	42.38033	-71.034235733	1	62020.56012	36.4
10176	2022-09-22	17:14:15.447	264.50990101	6348.237624	1663866855.447	0	899	2.1743328245	2.229843131	529.96827491	546.40778882	2.7501397831	715.90932116	27.687311172	-1.179947257	30.165174484	19.191137314	42.380331308	-71.034233692	1	62021.392392	36.4
10177	2022-09-22	17:14:16.315	264.50991105	6348.237865	1663866856.315	0	899	2.1736042431	2.2312589908	529.96827491	547.05215855	2.8545690103	715.93426918	27.687311172	-1.2630331343	30.165174484	19.185141582	42.380334179	-71.034231244	1	62022.253644	36.4
10178	2022-09-22	17:14:17.177	264.50992104	6348.238105	1663866857.178	0	899	2.1736042431	2.2312589908	527.39796366	544.39899159	2.8545690103	715.93128492	27.687311172	-1.176638113	30.165174484	19.19329119	42.38033715	-71.034230483	1	62023.096643	36.4
10179	2022-09-22	17:14:18.084	264.50993153	6348.238357	1663866858.084	0	899	2.1732471839	2.2287392721	527.39796366	543.76056257	2.750598847	715.93834277	27.687311172	-1.16855371	30.165174484	19.192218781	42.380341783	-71.034235117	1	62024.017476	36.4
10180	2022-09-22	17:14:18.992	264.50994204	6348.238609	1663866858.992	0	899	2.1732534571	2.2287457752	530.96317387	547.43640475	2.750602216	715.93926396	27.687629081	-1.1824588831	30.165174484	19.185791079	42.38034766	-71.034240994	1	62024.899029	36.4
10181	2022-09-22	17:14:19.868	264.50995219	6348.238852	1663866859.869	0	899	2.1779768035	2.2316936833	530.97802756	546.88716757	2.6590815017	715.93469238	27.691003799	-1.184830308	30.165174484	19.188257217	42.380350874	-71.034246749	1	62025.762327	36.476232742
10182	2022-09-22	17:14:20.769	264.50996262	6348.239103	1663866860.77	0	899	2.1779768035	2.2316936833	529.0471592	544.89844662	2.6590815017	715.94056348	27.691003799	-1.1881934073	30.165174484	19.188412231	42.380352823	-71.034248333	1	62026.694006	36.5
10183	2022-09-22	17:14:21.657	264.50997289	6348.239349	1663866861.658	0	899	2.1749177884	2.2303741069	529.0471592	545.43762091	2.7468109869	715.927833	27.691003799	-1.206108349	30.165174484	19.189878704	42.380352382	-71.034247382	1	62027.570746	36.55707457
10184	2022-09-22	17:14:22.474	264.50998235	6348.239576	1663866862.475	0	899	2.1749177884	2.2303741069	526.21794764	542.52075727	2.7468109869	715.93285607	27.691003799	-1.1633042808	30.165174484	19.192294026	42.380351062	-71.034245457	1	62028.362919	36.636291913
10185	2022-09-22	17:14:23.371	264.50999272	6348.239825	1663866863.371	0	899	2.1697814486	2.2257377656	526.21794764	542.70769037	2.7773498037	715.92560704	27.691003799	-1.1571601629	30.165174484	19.192937851	42.38035	-71.034243333	1	62029.246548	36.724654832
10186	2022-09-22	17:14:24.240	264.51000278	6348.240067	1663866864.24	0	899	2.1697847374	2.2257411762	525.32415515	541.78590062	2.77735159	715.91701725	27.691170737	-1.1730594106	30.165174484	19.190785162	42.380349813	-71.034242959	1	62030.112179	36.811217949
10187	2022-09-22	17:14:25.105	264.51001279	6348.240307	1663866865.105	0	899	2.1758791066	2.2335808236	525.33911094	542.26982518	2.853924758	715.92004395	27.694604874	-1.2238940001	30.165174484	19.185375214	42.380348333	-71.03424	1	62031.032536	36.9
10188	2022-09-22	17:14:25.970	264.5100228	6348.240547	1663866865.97	0	899	2.1758791066	2.2335808236	528.37398911	545.4025119	2.853924758	715.92703267	27.694604874	-1.2149148856	30.165174484	19.189916207	42.380348333	-71.03424	1	62031.860287	36.9
10189	2022-09-22	17:14:26.878	264.51003332	6348.2408	1663866866.879	0	899	2.172698235	2.2278408465	528.37398911	544.66721889	2.7343784481	715.91146911	27.694604874	-1.1935290043	30.165174484	19.191900759	42.380348333	-71.03424	1	62032.776195	36.9
10190	2022-09-22	17:14:27.789	264.51004387	6348.241053	1663866867.79	0	899	2.172698235	2.2278408465	531.41955033	547.8066947	2.7343784481	715.92931038	27.694604874	-1.1795592616	30.165174484	19.152550022	42.380348333	-71.03424	1	62033.68146	36.9
10191	2022-09-22	17:14:28.683	264.5100542	6348.241301	1663866868.683	0	899	2.1814573617	2.2352770905	531.41955033	547.34697792	2.6599017341	715.93647574	27.694604874	-1.1814132503	30.165174484	19.171011325	42.38034741	-71.03424	1	62034.553936	36.9
10192	2022-09-22	17:14:29.543	264.51006417	6348.24154	1663866869.544	0	899	2.1814633183	2.2352832579	531.91481102	547.85710132	2.6599048161	715.91610738	27.694905603	-1.1777483146	30.165174484	19.18956581	42.380346667	-71.034238614	1	62035.415719	36.9
10193	2022-09-22	17:14:30.394	264.510074	6348.241776	1663866870.394	0	899	2.1763110335	2.2319416466	531.93016997	548.45138268	2.7535087767	715.9096041	27.698389053	-1.1522772312	30.165174484	19.192218781	42.380346667	-71.034236191	1	62036.285285	36.9
10194	2022-09-22	17:14:31.256	264.51008398	6348.242016	1663866871.256	0	899	2.1763110335	2.2319416466	532.15137357	548.67945664	2.7535087767	715.90781307	27.698389053	-1.1702136851	30.165174484	19.190692497	42.380346667	-71.034234745	1	62037.153051	36.9
10195	2022-09-22	17:14:32.132	264.51009413	6348.242259	1663866872.133	0	899	2.1747141502	2.2299953805	532.15137357	548.58722487	2.7386037064	715.91706171	27.698389053	-1.1807125925	30.165174484	19.189881091	42.380346568	-71.034233235	1	62038.059003	36.9
10196	2022-09-22	17:14:33.042	264.51010466	6348.242512	1663866873.043	0	899	2.1747141502	2.2299953805	534.08146491	550.57692838	2.7386037064	715.92208438	27.698389053	-1.4748113313	30.165174484	19.186800003	42.380345025	-71.034231692	1	62038.984741	36.9
10197	2022-09-22	17:14:33.926	264.51011488	6348.242757	1663866873.926	0	899	2.1792981446	2.2349505207	534.08146491	550.65315124	2.7508775143	715.91254228	27.698389053	-1.3203135824	30.165174484	19.187774886	42.380345	-71.034228813	1	62039.856016	36.9
10198	2022-09-22	17:14:34.828	264.51012532	6348.243008	1663866874.828	0	899	2.1793128611	2.2349657765	530.06739977	546.51458472	2.7508853971	715.92924004	27.699132793	-1.1489679853	30.165174484	19.189052683	42.380346263	-71.034227071	1	62040.757515	36.975751503
10199	2022-09-22	17:14:35.739	264.51013587	6348.243261	1663866875.739	0	899	2.1791130821	2.2337713042	530.07955255	546.23308742	2.7031630855	715.91456493	27.701898575	-1.168672283	30.165174484	19.187405075	42.380345532	-71.034224398	1	62041.68057	37
10200	2022-09-22	17:14:36.638	264.51014627	6348.243511	1663866876.638	0	899	2.1791130821	2.2337713042	530.18636331	546.34315311	2.7031630855	715.93887228	27.701898575	-1.1727683773	30.165174484	19.186785123	42.380345	-71.034222372	1	62042.576923	37
10201	2022-09-22	17:14:37.584	264.51015722	6348.243773	1663866877.584	0	899	2.1797772381	2.2348192606	530.18636331	546.45222029	2.7208677455	715.92729824	27.701898575	-1.1727575679	30.165174484	19.189368103	42.380345	-71.034220817	1	62043.509862	37
10202	2022-09-22	17:14:38.526	264.51016813	6348.244035	1663866878.526	0	899	2.1797772381	2.2348192606	533.77156882	550.14741813	2.7208677455	715.91532443	27.701898575	-1.1635737956	30.165174484	19.18536622	42.380345	-71.03422	1	62044.452696	37
10203	2022-09-22	17:14:39.417	264.51017845	6348.244283	1663866879.418	0	899	2.1784022639	2.2320486921	533.77319979	549.74186953	2.6551716487	715.91548167	27.702267211	-1.2543774709	30.165174484	19.178259641	42.380344418	-71.034220582	1	62045.349112	37
10204	2022-09-22	17:14:40.233	264.51018789	6348.244509	1663866880.234	0	899	2.1784637837	2.2321123857	531.70461671	547.61159786	2.6552034686	715.92070927	27.705377579	-1.6763817072	30.165174484	19.142522812	42.380343582	-71.034221418	1	62046.149282	36.955215311
10205	2022-09-22	17:14:41.140	264.51019838	6348.244761	1663866881.14	0	899	2.1792962421	2.2358364815	531.70461671	548.4672037	2.7936568457	715.91943764	27.705377579	-1.6110599744	30.165174484	19.14829412	42.380344858	-71.034219886	1	62047.017034	36.696593186
10206	2022-09-22	17:14:42.042	264.51020883	6348.245012	1663866882.043	0	899	2.1792962421	2.2358364815	535.32707796	552.20386712	2.7936568457	715.93810429	27.705377579	-1.314837781	30.165174484	19.166115653	42.380337318	-71.034213854	1	62047.921844	36.515631263
10207	2022-09-22	17:14:42.937	264.51021918	6348.24526	1663866882.937	0	899	2.1799441457	2.236356683	535.32707796	552.16051049	2.7866987136	715.93285284	27.705377579	-1.2454199617	30.165174484	19.177832698	42.380336667	-71.034210611	1	62048.816817	36.336636637
10208	2022-09-22	17:14:43.823	264.51022944	6348.245507	1663866883.824	0	899	2.1799441457	2.236356683	534.73113765	551.54583075	2.7866987136	715.95861816	27.705377579	-1.1376283169	30.165174484	19.190776825	42.380340138	-71.03421	1	62049.69428	36.091715976
10209	2022-09-22	17:14:44.780	264.51024052	6348.245772	1663866884.781	0	899	2.1830087397	2.2375248058	534.7363609	550.96004699	2.6916098289	715.92115875	27.706556042	-1.1407973719	30.165174484	19.191244744	42.380342747	-71.03421	1	62050.648297	35.870340681
10210	2022-09-22	17:14:45.733	264.51025155	6348.246037	1663866885.734	0	899	2.1830573621	2.2375751706	537.23722102	553.53694093	2.6916352697	715.92189117	27.709009171	-1.232765163	30.165174484	19.145260615	42.380346549	-71.03421	1	62051.643162	35.671367521
10211	2022-09-22	17:14:46.664	264.51026233	6348.246296	1663866886.665	0	899	2.182045426	2.2364486098	537.23722102	553.51007394	2.6873290544	715.91997563	27.709009171	-1.3597868626	30.165174484	19.126231743	42.38035119	-71.034211904	1	62052.571292	35.42861244
10212	2022-09-22	17:14:47.566	264.51027277	6348.246546	1663866887.567	0	899	2.182045426	2.2364486098	531.53990716	547.6401891	2.6873290544	715.91103742	27.709009171	-1.4885979125	30.165174484	19.126026684	42.380353333	-71.034213333	1	62053.469008	35.3
10213	2022-09-22	17:14:48.417	264.5102826	6348.246783	1663866888.417	0	899	2.1839485889	2.2374649505	531.53990716	547.3625189	2.6423223241	715.92553711	27.709009171	-1.476180315	30.165174484	19.164489746	42.380353862	-71.034213862	1	62054.316981	35.3
10214	2022-09-22	17:14:49.286	264.51029267	6348.247024	1663866889.287	0	899	2.1839485889	2.2374649505	533.31148164	549.18682872	2.6423223241	715.93015032	27.709009171	-1.2788568854	30.165174484	19.180119268	42.380355	-71.034215	1	62055.148525	35.3
10215	2022-09-22	17:14:50.236	264.51030366	6348.247288	1663866890.236	0	899	2.1798086288	2.2350507034	533.32052832	549.74208651	2.7304740619	715.926814	27.711055667	-1.2259204427	30.165174484	19.162810281	42.380355	-71.034215	1	62056.112112	35.3
10216	2022-09-22	17:14:51.108	264.51031375	6348.24753	1663866891.108	0	899	2.1798418116	2.2350850931	533.47461234	549.90102435	2.7304917012	715.91370478	27.712732315	-1.2172971001	30.165174484	19.179666014	42.380355	-71.034215	1	62056.984985	35.3
10217	2022-09-22	17:14:51.960	264.51032361	6348.247767	1663866891.96	0	899	2.1832421106	2.2393289154	533.47461234	550.12708051	2.7669305992	715.92068461	27.712732315	-1.2183965926	30.165174484	19.184903353	42.380356335	-71.034213665	1	62057.800957	35.3
10218	2022-09-22	17:14:52.828	264.51033367	6348.248008	1663866892.829	0	899	2.1832421106	2.2393289154	538.59541261	555.40772712	2.7669305992	715.93672675	27.712732315	-1.199317505	30.165174484	19.187286503	42.380357864	-71.034210938	1	62058.718478	35.3
10219	2022-09-22	17:14:53.673	264.51034344	6348.248243	1663866893.673	0	899	2.1905491805	2.2446312602	538.59541261	554.74933318	2.6617289752	715.94751462	27.712732315	-1.1747517554	30.165174484	19.186489636	42.380358333	-71.034208077	1	62059.576923	35.3
10220	2022-09-22	17:14:54.565	264.51035376	6348.24849	1663866894.565	0	899	2.1905520263	2.2446342069	537.1873569	553.29905526	2.6617304427	715.92180669	27.712875404	-1.1472001565	30.165174484	19.183631897	42.380358333	-71.034205906	1	62060.456607	35.3
10221	2022-09-22	17:14:55.499	264.51036457	6348.24875	1663866895.499	0	899	2.1835436688	2.2400194642	537.20275339	554.08618259	2.7852617737	715.93776758	27.716333389	-1.1425112486	30.165174484	19.185014725	42.380358333	-71.03420437	1	62061.377712	35.3
10222	2022-09-22	17:14:56.438	264.51037545	6348.249011	1663866896.439	0	899	2.1835436688	2.2400194642	535.66204195	552.49704904	2.7852617737	715.93492804	27.716333389	-1.2070568792	30.165174484	19.184765241	42.380358333	-71.034203857	1	62062.314344	35.3
10223	2022-09-22	17:14:57.392	264.51038649	6348.249276	1663866897.393	0	899	2.1850820813	2.2414650069	535.66204195	552.4573182	2.7788883531	715.91973149	27.716333389	-1.201484032	30.165174484	19.19042485	42.380358333	-71.034204517	1	62063.289555	35.3
10224	2022-09-22	17:14:58.334	264.51039738	6348.249537	1663866898.334	0	899	2.1850820813	2.2414650069	535.65317051	552.4481686	2.7788883531	715.94903564	27.716333389	-1.1750643253	30.165174484	19.192577362	42.380358333	-71.034203333	1	62064.243062	35.3
10225	2022-09-22	17:14:59.226	264.51040771	6348.249785	1663866899.226	0	899	2.1876163593	2.2441256615	535.65317051	552.46641113	2.7818148891	715.92757956	27.716333389	-1.1701490263	30.165174484	19.186867821	42.380358333	-71.034203333	1	62065.104339	35.3
10226	2022-09-22	17:15:00.085	264.51041766	6348.250024	1663866900.086	0	899	2.1876497971	2.2441603391	536.26006205	553.09246457	2.7818329339	715.92935484	27.718016909	-1.1693082653	30.165174484	19.186684981	42.380358333	-71.034203333	1	62065.992769	35.3
10227	2022-09-22	17:15:01.017	264.51042845	6348.250283	1663866901.018	0	899	2.1864282681	2.2410309414	536.26872059	552.53926081	2.6916681048	715.92562846	27.719964981	-1.1701813936	30.165174484	19.188617706	42.380359903	-71.034204903	1	62066.941955	35.3
10228	2022-09-22	17:15:01.914	264.51043882	6348.250532	1663866901.914	0	899	2.1864282681	2.2410309414	536.15879817	552.42600331	2.6916681048	715.92150879	27.719964981	-1.1701813936	30.165174484	19.188617706	42.380361318	-71.034203682	1	62067.790763	35.3
10229	2022-09-22	17:15:02.815	264.51044925	6348.250782	1663866902.815	0	899	2.1867205688	2.2414017183	536.15879817	552.44731645	2.6950907245	715.93311113	27.719964981	-1.1757003258	30.165174484	19.187700966	42.380361667	-71.034202145	1	62068.713235	35.3
10230	2022-09-22	17:15:03.729	264.51045983	6348.251036	1663866903.729	0	899	2.1867205688	2.2414017183	538.67155186	555.03640767	2.6950907245	715.9304272	27.719964981	-1.3581700041	30.316899698	19.173039847	42.380361667	-71.034200628	1	62069.622935	35.3
10231	2022-09-22	17:15:04.654	264.51047053	6348.251293	1663866904.654	0	899	2.1863291428	2.2432961017	538.67155186	555.72730684	2.805381243	715.91673309	27.719964981	-1.4745526314	30.414201736	19.163049698	42.380361667	-71.034200883	1	62070.529586	35.3
10232	2022-09-22	17:15:05.510	264.51048045	6348.251531	1663866905.511	0	899	2.1863791414	2.2433479703	536.29699182	553.27773201	2.8054084698	715.90787248	27.722483793	-1.2513915687	30.414201736	19.185156955	42.380362291	-71.034202291	1	62071.374753	35.3
10233	2022-09-22	17:15:06.342	264.51049007	6348.251762	1663866906.342	0	899	2.1852664967	2.2403078998	536.30220933	552.71396336	2.7141712195	715.92623719	27.723657608	-1.1813594087	30.414201736	19.191210968	42.380363333	-71.034203684	1	62072.21047	35.3
10234	2022-09-22	17:15:07.181	264.51049979	6348.251995	1663866907.182	0	899	2.1852664967	2.2403078998	537.5102242	553.95894553	2.7141712195	715.92169392	27.723657608	-1.2134489547	30.316899698	19.191902906	42.380363165	-71.034205	1	62073.101101	35.3
10235	2022-09-22	17:15:08.094	264.51051035	6348.252248	1663866908.094	0	899	2.1861783516	2.2420818062	537.5102242	554.2109391	2.7544991743	715.92258923	27.723657608	-1.2408711397	30.165174484	19.190940137	42.380361643	-71.034204977	1	62074.014028	35.3
10236	2022-09-22	17:15:09.007	264.51052093	6348.252502	1663866909.008	0	899	2.1861783516	2.2420818062	537.59528343	554.29864117	2.7544991743	715.91676219	27.723657608	-1.1918690576	30.165174484	19.191507339	42.380360117	-71.03420345	1	62074.92986	35.3
10237	2022-09-22	17:15:09.918	264.51053147	6348.252755	1663866909.919	0	899	2.1884045554	2.2452936534	537.6002775	554.58251251	2.7990544928	715.91164615	27.724778472	-1.1485152339	30.242686278	19.188454394	42.38036	-71.034203333	1	62075.780873	35.3
10238	2022-09-22	17:15:10.838	264.51054211	6348.253011	1663866910.838	0	899	2.1884538339	2.2453447707	538.70942091	555.72686037	2.7990812422	715.89727339	27.727258682	-1.1462408731	30.414201736	19.18950691	42.380361159	-71.034209129	1	62076.695519	35.16089613
10239	2022-09-22	17:15:11.721	264.51055234	6348.253256	1663866911.722	0	899	2.184405471	2.239707859	538.70942091	555.27998556	2.7277713603	715.91226297	27.727258682	-1.1469523023	30.323496446	19.191526628	42.380361667	-71.03421359	1	62077.576923	34.926923077
10240	2022-09-22	17:15:12.634	264.51056289	6348.253509	1663866912.634	0	899	2.184405471	2.239707859	538.54198069	555.10739491	2.7277713603	715.91293476	27.727258682	-1.1483427752	30.165174484	19.187392822	42.380361667	-71.03421758	1	62078.516026	34.696794872
10241	2022-09-22	17:15:13.582	264.51057387	6348.253773	1663866913.582	0	899	2.1882316073	2.2447909481	538.54198069	555.45616281	2.7834529904	715.91484706	27.727258682	-1.1417458981	30.196509039	19.191631734	42.380361667	-71.034222366	1	62079.473231	34.458030593
10242	2022-09-22	17:15:14.457	264.51058399	6348.254016	1663866914.457	0	899	2.1882917387	2.2448533103	537.60402829	554.48895491	2.7834854519	715.8949682	27.730285379	-1.2053861105	30.414201736	19.188837051	42.380361667	-71.034226703	1	62080.340694	34.265930599
10243	2022-09-22	17:15:15.348	264.51059432	6348.254264	1663866915.349	0	899	2.1895024999	2.2449723721	537.60645153	554.15461867	2.7296164033	715.90412428	27.730829239	-1.2076174021	30.414201736	19.188617706	42.380361667	-71.034230422	1	62081.253346	34.2
10244	2022-09-22	17:15:16.272	264.510605	6348.25452	1663866916.272	0	899	2.1895024999	2.2449723721	537.69059298	554.24135009	2.7296164033	715.91458756	27.730829239	-1.2034782029	30.414201736	19.188770092	42.380361667	-71.034231422	1	62082.146846	34.2
10245	2022-09-22	17:15:17.180	264.51061551	6348.254772	1663866917.18	0	899	2.1880080059	2.2440436395	537.69059298	554.42254646	2.7585981664	715.92383338	27.730829239	-1.1657727033	30.414201736	19.18998136	42.380361807	-71.034229859	1	62083.084435	34.2
10246	2022-09-22	17:15:18.030	264.51062536	6348.255009	1663866918.031	0	899	2.1880080059	2.2440436395	537.78824572	554.52323797	2.7585981664	715.92111954	27.730829239	-1.1506495476	30.414201736	19.190418243	42.38036325	-71.034228416	1	62083.950153	34.2
10247	2022-09-22	17:15:18.891	264.51063531	6348.255248	1663866918.891	0	899	2.1902933659	2.2453535313	537.78824572	554.21313194	2.7089952009	715.91680908	27.730829239	-1.1506495476	30.414201736	19.190418243	42.380364666	-71.034228333	1	62084.799803	34.2
10248	2022-09-22	17:15:19.816	264.51064603	6348.255505	1663866919.817	0	899	2.1903152489	2.2453762037	538.0504294	554.48339492	2.7090066877	715.91322094	27.731929691	-1.1592513007	30.414201736	19.191097916	42.380366227	-71.034228333	1	62085.736253	34.2
10249	2022-09-22	17:15:20.740	264.51065672	6348.255761	1663866920.741	0	899	2.1906218676	2.2460152498	538.06198863	554.59272216	2.7245867303	715.90848243	27.734521866	-1.1780286254	30.414201736	19.189142164	42.380366667	-71.03422724	1	62086.655819	34.2
10250	2022-09-22	17:15:21.625	264.51066697	6348.256007	1663866921.626	0	899	2.1906218676	2.2460152498	538.95293695	555.51104284	2.7245867303	715.92645264	27.734521866	-1.1441389322	30.414201736	19.192577362	42.380366667	-71.034226667	1	62087.54527	34.2
10251	2022-09-22	17:15:22.569	264.51067788	6348.256269	1663866922.569	0	899	2.1897919802	2.2454310288	538.95293695	555.59120489	2.7373821413	715.91120597	27.734521866	-1.1441389322	30.414201736	19.192577362	42.380367482	-71.034225851	1	62088.489152	34.151084813
10252	2022-09-22	17:15:23.512	264.5106888	6348.256531	1663866923.512	0	899	2.1897919802	2.2454310288	540.47541136	557.16068032	2.7373821413	715.90399332	27.734521866	-1.1766488465	30.414201736	19.184832061	42.380367656	-71.034225	1	62089.406699	34.1
10253	2022-09-22	17:15:24.375	264.5106988	6348.256771	1663866924.376	0	899	2.1870998026	2.2422767853	540.47946425	557.04603388	2.7184677282	715.9003397	27.735426682	-1.2452582484	30.414201736	19.187387934	42.38036708	-71.034225	1	62090.24822	34.050356053
10254	2022-09-22	17:15:25.237	264.51070877	6348.257011	1663866925.238	0	899	2.1871551581	2.242334145	538.84716684	555.36388677	2.7184969301	715.90631104	27.738214493	-1.1832026243	30.414201736	19.191137314	42.380368333	-71.034225	1	62091.125127	33.874974568
10255	2022-09-22	17:15:26.124	264.51071903	6348.257257	1663866926.124	0	899	2.1898533972	2.243584445	538.84716684	554.90832681	2.645686273	715.90088012	27.738214493	-1.1840649733	30.414201736	19.191137314	42.380368333	-71.034224959	1	62092.02488	33.697511962
10256	2022-09-22	17:15:27.009	264.51072928	6348.257503	1663866927.01	0	899	2.1898533972	2.243584445	538.28553395	554.3299536	2.645686273	715.90439186	27.738214493	-1.2040172207	30.414201736	19.192411031	42.380368333	-71.034223545	1	62092.872727	33.612727273
10257	2022-09-22	17:15:27.898	264.51073957	6348.25775	1663866927.899	0	899	2.1836915901	2.2396131402	538.28553395	555.03493533	2.7584279749	715.89216018	27.738214493	-1.2848393712	30.414201736	19.190794282	42.380368333	-71.034222052	1	62093.769074	33.523092574
10258	2022-09-22	17:15:28.770	264.51074966	6348.257992	1663866928.771	0	899	2.1836915901	2.2396131402	536.9073516	553.61386919	2.7584279749	715.90179443	27.738214493	-1.459903717	30.414201736	19.184295654	42.380368333	-71.034219479	1	62094.656155	33.5
10259	2022-09-22	17:15:29.739	264.51076087	6348.258261	1663866929.739	0	899	2.1906459294	2.2452432059	536.91365216	553.17061706	2.6863527661	715.9019933	27.739630428	-1.1969784025	30.414201736	19.19097073	42.380367265	-71.034217265	1	62095.640895	33.5
10260	2022-09-22	17:15:30.694	264.51077193	6348.258526	1663866930.695	0	899	2.1906863533	2.2452850755	541.12756358	557.5122518	2.6863738053	715.90156161	27.741662979	-1.1913409233	30.414201736	19.188257217	42.380367628	-71.034217628	1	62096.577033	33.5
10261	2022-09-22	17:15:31.581	264.51078219	6348.258773	1663866931.581	0	899	2.1931073821	2.2489412414	541.12756358	557.86629095	2.7426790806	715.89413674	27.741662979	-1.1928715366	30.414201736	19.187918215	42.380368333	-71.034219086	1	62097.451679	33.5
10262	2022-09-22	17:15:32.411	264.51079179	6348.259003	1663866932.411	0	899	2.1931073821	2.2489412414	540.37423352	557.08965809	2.7426790806	715.91677513	27.741662979	-1.1950704546	30.414201736	19.18733353	42.380368333	-71.034220957	1	62098.286982	33.5
10263	2022-09-22	17:15:33.298	264.51080206	6348.259249	1663866933.298	0	899	2.1903169266	2.2464578293	540.37423352	557.20360173	2.7608103567	715.90936926	27.741662979	-1.2662129402	30.414201736	19.156927109	42.380368333	-71.034223621	1	62099.17245	33.5
10264	2022-09-22	17:15:34.167	264.51081212	6348.259491	1663866934.167	0	899	2.1903169266	2.2464578293	541.84109616	558.71614821	2.7608103567	715.91984588	27.741662979	-1.2544744062	30.414201736	19.183764376	42.380368464	-71.034225262	1	62100.078469	33.5
10265	2022-09-22	17:15:35.069	264.51082256	6348.259741	1663866935.069	0	899	2.1914265451	2.2481335757	541.84845317	558.88615133	2.7865718764	715.90734782	27.743301429	-1.219787049	30.414201736	19.190258291	42.380369903	-71.034228139	1	62100.941627	33.5
10266	2022-09-22	17:15:35.990	264.51083323	6348.259997	1663866935.991	0	899	2.1914674132	2.2481759618	539.65470619	556.62356345	2.786593933	715.90328959	27.745355606	-1.1783950668	30.414201736	19.189828873	42.38037	-71.034229816	1	62101.889463	33.411053719
10267	2022-09-22	17:15:36.869	264.5108434	6348.260242	1663866936.87	0	899	2.1960402299	2.2511167113	539.65470619	556.0981353	2.702860488	715.90441895	27.745355606	-1.1701813936	30.414201736	19.188617706	42.38036875	-71.03423125	1	62102.750243	33.4
10268	2022-09-22	17:15:37.716	264.51085319	6348.260477	1663866937.716	0	899	2.1960402299	2.2511167113	540.90853207	557.39016561	2.702860488	715.90610206	27.745355606	-1.1934428255	30.414201736	19.185734364	42.380367318	-71.034232682	1	62103.6091	33.4
10269	2022-09-22	17:15:38.601	264.51086345	6348.260723	1663866938.602	0	899	2.1956333792	2.2500936133	540.90853207	557.20783024	2.6738335711	715.89173697	27.745355606	-1.4642153828	30.414201736	19.17076342	42.380366667	-71.034234181	1	62104.508509	33.4
10270	2022-09-22	17:15:39.460	264.51087339	6348.260961	1663866939.461	0	899	2.1956930828	2.250155442	540.05500508	556.32877724	2.6738644305	715.90320107	27.748350775	-1.1846685567	30.414201736	19.191525605	42.380366667	-71.034234385	1	62105.368737	33.4
10271	2022-09-22	17:15:40.368	264.51088389	6348.261213	1663866940.368	0	899	2.1903992043	2.2458202652	540.05717052	556.65923253	2.7261848071	715.90490723	27.74883461	-1.1360006332	30.414201736	19.192577362	42.380366667	-71.034233333	1	62106.277277	33.4
10272	2022-09-22	17:15:41.267	264.51089431	6348.261463	1663866941.268	0	899	2.1903992043	2.2458202652	542.67654577	559.35913079	2.7261848071	715.89144796	27.74883461	-1.1493883828	30.414201736	19.186983626	42.380366369	-71.034233036	1	62107.178357	33.4
10273	2022-09-22	17:15:42.151	264.51090453	6348.261709	1663866942.151	0	899	2.1923351373	2.2474493366	542.67654577	559.25154674	2.7091250169	715.90969465	27.74883461	-1.1832672642	30.414201736	19.185606786	42.380364896	-71.034231563	1	62108.06213	33.4
10274	2022-09-22	17:15:43.005	264.51091441	6348.261946	1663866943.005	0	899	2.1923351373	2.2474493366	544.35881382	560.9851964	2.7091250169	715.90469381	27.74883461	-1.1985521767	30.414201736	19.159345248	42.380363493	-71.034230159	1	62108.904339	33.4
10275	2022-09-22	17:15:43.867	264.51092439	6348.262185	1663866943.867	0	899	2.1952566463	2.2497653484	544.35881382	560.77958657	2.6766036932	715.89771478	27.74883461	-1.2194098203	30.414201736	19.172952879	42.380360739	-71.034227406	1	62109.77823	33.244354018
10276	2022-09-22	17:15:44.721	264.51093428	6348.262423	1663866944.722	0	899	2.195264138	2.2497731071	543.39524809	559.78697901	2.6766075703	715.8845134	27.749210522	-1.2301350469	30.414201736	19.187819765	42.380357999	-71.034224665	1	62110.600377	33.079924599
10277	2022-09-22	17:15:45.612	264.51094459	6348.26267	1663866945.613	0	899	2.1917337743	2.2469186334	543.41059591	560.03399214	2.7132389742	715.90223421	27.75261879	-1.1547024684	30.414201736	19.194011221	42.380357459	-71.034222541	1	62111.47556	32.952443992
10278	2022-09-22	17:15:46.463	264.51095443	6348.262906	1663866946.463	0	899	2.1917337743	2.2469186334	541.68117231	558.251664	2.7132389742	715.90530739	27.75261879	-1.1573433805	30.414201736	19.194282506	42.380357765	-71.034222235	1	62112.340793	32.865920651
10279	2022-09-22	17:15:47.364	264.51096486	6348.263157	1663866947.364	0	899	2.1963208242	2.2531884534	541.68117231	558.72384038	2.7881944648	715.88330967	27.75261879	-1.1897132397	30.414201736	19.192577362	42.380355419	-71.034222086	1	62113.249507	32.750098619
10280	2022-09-22	17:15:48.302	264.51097573	6348.263417	1663866948.303	0	899	2.1963208242	2.2531884534	545.38426054	562.54343719	2.7881944648	715.89643951	27.75261879	-1.1834613243	30.414201736	19.189811707	42.380351082	-71.034217456	1	62114.175542	32.582445759
10281	2022-09-22	17:15:49.210	264.51098624	6348.26367	1663866949.211	0	899	2.200080526	2.2557220728	545.38426054	562.14267543	2.7250160202	715.89727056	27.75261879	-1.1821785999	30.414201736	19.189198791	42.380348207	-71.034213459	1	62115.07563	32.48487395
10282	2022-09-22	17:15:50.094	264.51099646	6348.263915	1663866950.094	0	899	2.2001524517	2.2557966092	545.23926344	561.99346253	2.7250538331	715.90472412	27.756219864	-1.1864578724	30.414201736	19.189336777	42.380346667	-71.03421499	1	62116.003052	32.299694812
10283	2022-09-22	17:15:50.992	264.51100685	6348.264164	1663866950.992	0	899	2.2015257505	2.2571321487	545.23926344	561.97153378	2.7215933393	715.8983603	27.756219864	-1.1812839303	30.414201736	19.187733694	42.380346667	-71.034211945	1	62116.916582	32.208341811
10284	2022-09-22	17:15:51.881	264.51101715	6348.264412	1663866951.882	0	899	2.2015257505	2.2571321487	545.88987434	562.64211059	2.7215933393	715.89471436	27.756219864	-1.1783196926	30.414201736	19.186815262	42.380347937	-71.034212937	1	62117.762264	32.2
10285	2022-09-22	17:15:52.842	264.51102826	6348.264678	1663866952.842	0	899	2.198471398	2.2530322896	545.88987434	562.34845289	2.6752815706	715.89887526	27.756219864	-1.1579793873	30.414201736	19.179668805	42.380351935	-71.034215734	1	62118.720244	32.05595117
10286	2022-09-22	17:15:53.730	264.51103854	6348.264925	1663866953.73	0	899	2.198471398	2.2530322896	542.9321858	559.30159005	2.6752815706	715.88731132	27.756219864	-1.1490757607	30.414201736	19.184405725	42.380354341	-71.034215659	1	62119.604536	31.939546351
10287	2022-09-22	17:15:54.653	264.51104922	6348.265181	1663866954.653	0	899	2.1970700923	2.2537385196	542.93647765	559.95264344	2.7777495567	715.88342043	27.757173791	-1.1482565292	30.414201736	19.192027793	42.380355871	-71.034215871	1	62120.522523	31.795495495
10288	2022-09-22	17:15:55.572	264.51105986	6348.265437	1663866955.572	0	899	2.1971228916	2.2537932737	542.95181264	559.96863806	2.777777891	715.89691688	27.759820938	-1.1506495476	30.414201736	19.191497803	42.380357383	-71.034220246	1	62121.429543	31.614091351
10289	2022-09-22	17:15:56.444	264.51106995	6348.265679	1663866956.444	0	899	2.1987492941	2.2545703704	542.95181264	559.69978867	2.7352048991	715.87185123	27.759820938	-1.1364209984	30.414201736	19.191182673	42.380358333	-71.034226522	1	62122.304487	31.439102564
10290	2022-09-22	17:15:57.358	264.51108054	6348.265933	1663866957.359	0	899	2.1987492941	2.2545703704	542.82989754	559.57411296	2.7352048991	715.88955062	27.759820938	-1.1343729496	30.414201736	19.191137314	42.380357919	-71.034229585	1	62123.248822	31.250235627
10291	2022-09-22	17:15:58.296	264.51109139	6348.266193	1663866958.296	0	899	2.1980329037	2.2547735834	542.82989754	559.85702978	2.7800144365	715.89718446	27.759820938	-1.341117352	30.414201736	19.160420159	42.380356667	-71.034228333	1	62124.149573	31.085042735
10292	2022-09-22	17:15:59.214	264.51110203	6348.266449	1663866959.215	0	899	2.1980381826	2.254779058	545.6693229	562.78553837	2.7800172705	715.85855648	27.760085491	-1.3505707	30.414201736	19.165180547	42.380356667	-71.034228542	1	62125.125127	31
10293	2022-09-22	17:16:00.168	264.51111307	6348.266714	1663866960.169	0	899	2.2015165738	2.2547915811	545.68454742	561.72488691	2.6101926846	715.88523046	27.76345253	-1.1864578724	30.414201736	19.184295654	42.380356821	-71.034230155	1	62126.092702	31
10294	2022-09-22	17:16:01.078	264.5111236	6348.266966	1663866961.079	0	899	2.2015165738	2.2547915811	545.32462486	561.35438446	2.6101926846	715.8745578	27.76345253	-1.6531094613	30.414201736	19.153909658	42.380358317	-71.03423165	1	62126.990138	31
10295	2022-09-22	17:16:01.960	264.5111338	6348.267211	1663866961.96	0	899	2.1979880591	2.2564348663	545.32462486	562.94757949	2.861497989	715.8762106	27.76345253	-1.5912370571	30.414201736	19.15704875	42.380358333	-71.034231667	1	62127.872745	31
10296	2022-09-22	17:16:02.865	264.51114428	6348.267463	1663866962.866	0	899	2.1979880591	2.2564348663	549.98441805	567.75796064	2.861497989	715.89913556	27.76345253	-1.5059415355	30.414201736	19.165971099	42.380358333	-71.034231667	1	62128.77978	31
10297	2022-09-22	17:16:03.792	264.511155	6348.26772	1663866963.792	0	899	2.1996038603	2.2549178212	549.98441805	566.78782435	2.7099388709	715.8834564	27.76345253	-1.5680942212	30.414201736	19.17582517	42.380358333	-71.034230506	1	62129.696252	31
10298	2022-09-22	17:16:04.713	264.51116567	6348.267976	1663866964.714	0	899	2.199629176	2.2549440506	546.90058188	563.60985336	2.7099521098	715.87200847	27.764720323	-1.2508850082	30.414201736	19.189346945	42.380358333	-71.034228958	1	62130.625255	31
10299	2022-09-22	17:16:05.581	264.51117571	6348.268217	1663866965.581	0	899	2.2028626164	2.257042464	546.91184741	563.25267658	2.6518777755	715.8630941	27.767206192	-1.227203197	30.414201736	19.190488234	42.380358333	-71.034226743	1	62131.477055	31
10300	2022-09-22	17:16:06.484	264.51118617	6348.268468	1663866966.485	0	899	2.2028626164	2.257042464	546.44067623	562.76742757	2.6518777755	715.87561035	27.767206192	-1.1864578724	30.414201736	19.186815262	42.380358333	-71.034224404	1	62132.357715	31
10301	2022-09-22	17:16:07.354	264.51119623	6348.268709	1663866967.354	0	899	2.2019096279	2.2573027846	546.44067623	563.14224168	2.7109515293	715.87534034	27.767206192	-1.1578500208	30.414201736	19.191523268	42.380358726	-71.03422294	1	62133.235781	31
10302	2022-09-22	17:16:08.265	264.51120677	6348.268963	1663866968.265	0	899	2.2019096279	2.2573027846	545.38047339	562.04963451	2.7109515293	715.87443977	27.767206192	-1.1473941803	30.414201736	19.189697266	42.380360274	-71.034221667	1	62134.164593	31
10303	2022-09-22	17:16:09.150	264.51121701	6348.269208	1663866969.15	0	899	2.2039931302	2.2621604647	545.38047339	562.87243486	2.8406073675	715.86353388	27.767206192	-1.1607603932	30.414201736	19.190289327	42.380361686	-71.034221647	1	62135.011834	31
10304	2022-09-22	17:16:09.989	264.51122672	6348.269441	1663866969.989	0	899	2.2040246589	2.262193188	548.10510073	565.6845592	2.8406246164	715.86309249	27.76878199	-1.2030901964	30.414201736	19.188113813	42.380363065	-71.034220268	1	62135.83925	31
10305	2022-09-22	17:16:10.908	264.51123737	6348.269697	1663866970.909	0	899	2.2052018727	2.2619793137	548.11360569	565.26144183	2.772953846	715.86232692	27.770654678	-1.2228592003	30.414201736	19.186677402	42.380363333	-71.034218675	1	62136.795168	31
10306	2022-09-22	17:16:11.812	264.51124782	6348.269948	1663866971.812	0	899	2.2052018727	2.2619793137	549.6743131	566.87097626	2.772953846	715.86737061	27.770654678	-1.1783196926	30.414201736	19.189336777	42.380363333	-71.034218333	1	62137.720244	31
10307	2022-09-22	17:16:12.730	264.51125846	6348.270203	1663866972.731	0	899	2.202527969	2.2584621707	549.6743131	566.63489372	2.7360251084	715.87146845	27.770654678	-1.1783196926	30.414201736	19.185742511	42.380362306	-71.034217306	1	62138.616268	31
10308	2022-09-22	17:16:13.595	264.51126847	6348.270443	1663866973.596	0	899	2.202527969	2.2584621707	548.38879754	565.30971269	2.7360251084	715.87080474	27.770654678	-1.1783196926	30.414201736	19.185375214	42.380360892	-71.034215892	1	62139.46493	31
10309	2022-09-22	17:16:14.451	264.51127838	6348.270681	1663866974.452	0	899	2.2040308863	2.2601549107	548.39386671	565.36103021	2.7432542019	715.86960425	27.771770288	-1.1498195541	30.414201736	19.189238618	42.380358388	-71.034213388	1	62140.322322	30.967767768
10310	2022-09-22	17:16:15.311	264.51128832	6348.27092	1663866975.311	0	899	2.2040818372	2.2602077239	549.87825303	566.89151516	2.7432811213	715.8805542	27.774316788	-1.1392560005	30.414201736	19.192577362	42.380354088	-71.03421	1	62141.182365	30.881763527
10311	2022-09-22	17:16:16.259	264.51129931	6348.271183	1663866976.26	0	899	2.2005136857	2.255830918	549.87825303	566.67243132	2.7090021694	715.85500108	27.774316788	-1.1959112891	30.414201736	19.189792633	42.380349354	-71.034209354	1	62142.129126	30.787087379
10312	2022-09-22	17:16:17.183	264.51130999	6348.27144	1663866977.183	0	899	2.2005136857	2.255830918	550.06629324	566.86621458	2.7090021694	715.85895463	27.774316788	-1.3920920614	30.414201736	19.160615984	42.380344906	-71.034204859	1	62143.028261	30.697173913
10313	2022-09-22	17:16:18.104	264.51132065	6348.271696	1663866978.104	0	899	2.2059272265	2.263081443	550.06629324	567.38431144	2.7899957829	715.85516357	27.774316788	-1.1718090773	30.414201736	19.19329834	42.380341667	-71.034199871	1	62144.025837	30.597416268
10314	2022-09-22	17:16:19.017	264.51133123	6348.271949	1663866979.018	0	899	2.2059272265	2.263081443	553.14325678	570.55814861	2.7899957829	715.86165068	27.774316788	-1.1497333484	30.414201736	19.194213463	42.380341667	-71.034195498	1	62144.900478	30.509952153
10315	2022-09-22	17:16:19.898	264.51134142	6348.272194	1663866979.899	0	899	2.2085770341	2.2652124793	553.15108238	570.38648268	2.7620709349	715.85272702	27.776024357	-1.1450012812	30.414201736	19.193193183	42.380340329	-71.034190987	1	62145.802686	30.419731405
10316	2022-09-22	17:16:20.812	264.51135199	6348.272448	1663866980.812	0	899	2.2086156094	2.2652524745	553.69337642	570.94580573	2.7620914136	715.857626	27.77794838	-1.1438371101	30.414201736	19.191657755	42.380336383	-71.034183971	1	62146.723447	30.4
10317	2022-09-22	17:16:21.724	264.51136256	6348.272701	1663866981.725	0	899	2.2063625185	2.2616924617	553.69337642	570.56290647	2.702602216	715.8682251	27.77794838	-1.1425112486	30.414201736	19.190776825	42.38033284	-71.034178427	1	62147.648016	30.335198372
10318	2022-09-22	17:16:22.673	264.51137353	6348.272965	1663866982.673	0	899	2.2063625185	2.2616924617	553.87398938	570.74902222	2.702602216	715.85833013	27.77794838	-1.2412376246	30.414201736	19.188418458	42.380329717	-71.034174717	1	62148.585034	30.241496599
10319	2022-09-22	17:16:23.621	264.5113845	6348.273228	1663866983.621	0	899	2.2060421596	2.2613896538	553.87398938	570.7568675	2.7038215028	715.85409485	27.77794838	-1.3042310626	30.414201736	19.184230476	42.380329203	-71.034181156	1	62149.521522	30.2
10320	2022-09-22	17:16:24.513	264.51139483	6348.273476	1663866984.513	0	899	2.2060421596	2.2613896538	551.73000683	568.54753327	2.7038215028	715.85893118	27.77794838	-1.2206386328	30.414201736	19.185014725	42.380329298	-71.034187631	1	62150.42116	30.157884028
10321	2022-09-22	17:16:25.378	264.51140484	6348.273716	1663866985.378	0	899	2.209412254	2.2652427575	551.73268608	568.67182309	2.7227780993	715.86108641	27.778534479	-1.235459979	30.414201736	19.18578998	42.380328333	-71.034187161	1	62151.296593	30.1
10322	2022-09-22	17:16:26.272	264.51141519	6348.273964	1663866986.272	0	899	2.2094715006	2.2653041528	549.91094987	566.79435454	2.7228090931	715.85236647	27.781488419	-1.2627528259	30.414201736	19.184274017	42.380328635	-71.03418954	1	62152.180961	30.1
10323	2022-09-22	17:16:27.193	264.51142584	6348.27422	1663866987.193	0	899	2.2050489611	2.2603885873	549.91094987	566.67822206	2.7046344159	715.84632924	27.781488419	-1.2222663164	30.414201736	19.189336777	42.380330176	-71.034195176	1	62153.052899	30.094710071
10324	2022-09-22	17:16:28.107	264.51143642	6348.274474	1663866988.107	0	899	2.2050489611	2.2603885873	553.29418663	570.16461672	2.7046344159	715.83526611	27.781488419	-1.2222663164	30.414201736	19.189336777	42.380333276	-71.034198276	1	62153.982706	30.0017294
10325	2022-09-22	17:16:28.993	264.51144668	6348.27472	1663866988.993	0	899	2.2072811879	2.2620620741	553.29418663	569.97642036	2.6753462052	715.84554266	27.781488419	-1.2008804541	30.414201736	19.18785819	42.380334808	-71.034198333	1	62154.884929	30
10326	2022-09-22	17:16:29.862	264.51145675	6348.274962	1663866989.863	0	899	2.2073200639	2.2621023347	552.0168582	568.66070771	2.6753662078	715.85170357	27.783428609	-1.2117458203	30.414201736	19.187727227	42.380336225	-71.034198333	1	62155.734951	30
10327	2022-09-22	17:16:30.759	264.51146712	6348.275211	1663866990.759	0	899	2.210074626	2.2688316174	552.02473372	569.86079011	2.8609662784	715.84457822	27.785150528	-1.2049226042	30.414201736	19.188919914	42.380338747	-71.034198333	1	62156.624248	29.93757515
10328	2022-09-22	17:16:31.651	264.51147745	6348.275459	1663866991.652	0	899	2.210074626	2.2688316174	550.48466039	568.27095663	2.8609662784	715.84661299	27.785150528	-1.1487739844	30.414201736	19.192523186	42.38034	-71.034198333	1	62157.553419	29.84465812
10329	2022-09-22	17:16:32.549	264.51148785	6348.275708	1663866992.55	0	899	2.207891891	2.2642699104	550.48466039	567.5639255	2.7506610259	715.8527832	27.785150528	-1.1585722238	30.414201736	19.19270451	42.38034	-71.0342007	1	62158.473373	29.8
10330	2022-09-22	17:16:33.451	264.51149829	6348.275959	1663866993.452	0	899	2.207891891	2.2642699104	551.13881733	568.23837822	2.7506610259	715.84418978	27.785150528	-1.1750643253	30.414201736	19.192218781	42.38034	-71.034203947	1	62159.368368	29.763163163
10331	2022-09-22	17:16:34.374	264.51150896	6348.276215	1663866994.374	0	899	2.2072039117	2.263344698	551.13881733	568.17137701	2.7402062095	715.84242622	27.785150528	-1.1641989496	30.414201736	19.191283649	42.380342743	-71.034207286	1	62160.27427	29.645146089
10332	2022-09-22	17:16:35.249	264.51151909	6348.276458	1663866995.249	0	899	2.2072559547	2.2633986411	552.49514373	569.56979592	2.7402336375	715.84107577	27.787747958	-1.1678854401	30.414201736	19.189697266	42.380350178	-71.034213333	1	62161.106925	29.5
10333	2022-09-22	17:16:36.154	264.51152957	6348.27671	1663866996.155	0	899	2.2117020041	2.2668129711	552.49987761	569.22538804	2.6858255246	715.84406973	27.78878212	-1.4745526314	30.414201736	19.14972496	42.380351715	-71.034213382	1	62162.029029	29.5
10334	2022-09-22	17:16:37.030	264.51153971	6348.276953	1663866997.031	0	899	2.2117020041	2.2668129711	552.57309686	569.30082382	2.6858255246	715.84366471	27.78878212	-1.2374110127	30.414201736	19.181467157	42.380353177	-71.034214843	1	62162.905906	29.5
10335	2022-09-22	17:16:37.921	264.51155001	6348.2772	1663866997.921	0	899	2.2077998169	2.2639973666	552.57309686	569.66270187	2.7421860534	715.85711225	27.78878212	-1.1472109754	30.414201736	19.192630591	42.380355912	-71.034216289	1	62163.773567	29.5
10336	2022-09-22	17:16:38.819	264.51156042	6348.27745	1663866998.82	0	899	2.2077998169	2.2639973666	551.1690598	568.21524171	2.7421860534	715.86589242	27.78878212	-1.3930082819	30.414201736	19.176673498	42.380357872	-71.034217872	1	62164.723127	29.5
10337	2022-09-22	17:16:39.743	264.51157111	6348.277707	1663866999.744	0	899	2.2096822343	2.2666909208	551.17575921	568.45471035	2.7784602308	715.84486035	27.790249187	-1.3630206222	30.414201736	19.178750727	42.380359384	-71.034219384	1	62165.630537	29.5
10338	2022-09-22	17:16:40.634	264.51158141	6348.277954	1663867000.634	0	899	2.2097256516	2.2667359461	550.80329961	568.07072296	2.7784834067	715.85397197	27.792413712	-1.188527472	30.414201736	19.189706815	42.380363433	-71.034227725	1	62166.514995	29.5
10339	2022-09-22	17:16:41.535	264.51159184	6348.278204	1663867001.535	0	899	2.2144441228	2.2703195184	550.80329961	567.68891204	2.7188740086	715.87854004	27.792413712	-1.2645852566	30.414201736	19.190057755	42.380369645	-71.034239467	1	62167.446743	29.54467425
10340	2022-09-22	17:16:42.450	264.51160244	6348.278459	1663867002.451	0	899	2.2144441228	2.2703195184	551.19093965	568.0884357	2.7188740086	715.86502985	27.792413712	-1.1660421889	30.414201736	19.190358206	42.380374566	-71.034245	1	62168.369903	29.6
10341	2022-09-22	17:16:43.355	264.51161292	6348.27871	1663867003.356	0	899	2.2085796797	2.2654404188	551.19093965	568.43393165	2.7727793455	715.85469389	27.792413712	-1.1457666159	30.414201736	19.19329834	42.38037797	-71.034246738	1	62169.260692	29.626069246
10342	2022-09-22	17:16:44.253	264.51162331	6348.278959	1663867004.254	0	899	2.2085796797	2.2654404188	551.80878128	569.07110132	2.7727793455	715.85029572	27.792413712	-1.1806911088	30.414201736	19.188146793	42.380382528	-71.034252814	1	62170.172172	29.7
10343	2022-09-22	17:16:45.161	264.51163382	6348.279212	1663867005.162	0	899	2.2075016848	2.2646030905	551.81746303	569.16202748	2.7855448716	715.85676181	27.794312673	-1.1664949332	30.414201736	19.190433793	42.380386941	-71.034258608	1	62171.082401	29.7
10344	2022-09-22	17:16:46.059	264.51164421	6348.279461	1663867006.06	0	899	2.2075345696	2.2646371964	549.70889832	566.98729969	2.7855624878	715.87609823	27.795953751	-1.1396332703	30.414201736	19.193286403	42.380389986	-71.034261653	1	62171.995931	29.7
10345	2022-09-22	17:16:46.930	264.51165429	6348.279703	1663867006.931	0	899	2.2065029492	2.2629651235	549.70889832	566.80049903	2.7563552626	715.87856874	27.795953751	-1.1753014918	30.414201736	19.190779528	42.38039285	-71.034264517	1	62172.85503	29.785502959
10346	2022-09-22	17:16:47.849	264.51166493	6348.279958	1663867007.85	0	899	2.2065029492	2.2629651235	551.48144837	568.62816137	2.7563552626	715.87015559	27.795953751	-1.1935290414	30.414201736	19.188800092	42.380398409	-71.034268807	1	62173.761341	29.8
10347	2022-09-22	17:16:48.742	264.51167525	6348.280206	1663867008.742	0	899	2.2080748234	2.2640293881	551.48167553	568.46126215	2.7302908645	715.86428489	27.796003468	-1.1747302006	30.414201736	19.188271516	42.380403205	-71.034272137	1	62174.641026	29.864102564
10348	2022-09-22	17:16:49.625	264.51168549	6348.280452	1663867009.626	0	899	2.2081490645	2.2641063295	552.09287445	569.0915294	2.7303298363	715.86175537	27.799707413	-1.5136163235	30.414201736	19.189336777	42.380405	-71.034271568	1	62175.529532	29.9
10349	2022-09-22	17:16:50.476	264.51169532	6348.280688	1663867010.476	0	899	2.2076240829	2.2651354611	552.09287445	569.57039328	2.8048849397	715.87351778	27.799707413	-1.5136163235	30.414201736	19.189336777	42.380403764	-71.034267527	1	62176.370937	29.9
10350	2022-09-22	17:16:51.292	264.51170477	6348.280914	1663867011.292	0	899	2.2076240829	2.2651354611	552.36907967	569.85534229	2.8048849397	715.86663818	27.799707413	-1.1457666159	30.414201736	19.188617706	42.380401939	-71.034263878	1	62177.163392	29.916339193
10351	2022-09-22	17:16:52.226	264.51171558	6348.281174	1663867012.226	0	899	2.2141719554	2.2695533311	552.36907967	569.15426412	2.6957449621	715.86178164	27.799707413	-1.1365396511	30.414201736	19.192699432	42.380403333	-71.034267072	1	62178.121477	30.012147716
10352	2022-09-22	17:16:53.118	264.51172591	6348.281422	1663867013.119	0	899	2.2141719554	2.2695533311	551.88803109	568.65859762	2.6957449621	715.85318135	27.799707413	-1.1327453852	30.414201736	19.194377899	42.380403333	-71.034269964	1	62178.98931	30.098931001
10353	2022-09-22	17:16:54.072	264.51173696	6348.281687	1663867014.073	0	899	2.214049803	2.2702151444	551.88803109	568.8982039	2.7331083007	715.84587127	27.799707413	-1.1426622165	30.414201736	19.190813178	42.380403333	-71.034268427	1	62179.943944	30.1
10354	2022-09-22	17:16:54.983	264.5117475	6348.28194	1663867014.984	0	899	2.2140825941	2.2702491294	553.70699175	570.77333878	2.7331254854	715.84965384	27.801338992	-1.1651044097	30.414201736	19.191507516	42.380404739	-71.034266928	1	62180.843195	30.1
10355	2022-09-22	17:16:55.908	264.51175821	6348.282197	1663867015.909	0	899	2.214513348	2.269907471	553.7158865	570.54328228	2.6959447728	715.86377842	27.803277969	-1.2001582203	30.414201736	19.184643512	42.380407728	-71.034265303	1	62181.818376	30.1
10356	2022-09-22	17:16:56.750	264.51176795	6348.282431	1663867016.751	0	899	2.214513348	2.269907471	553.15264202	569.96292083	2.6959447728	715.86956302	27.803277969	-1.4049623644	30.414201736	19.183476795	42.380409405	-71.034266072	1	62182.643062	30.1
10357	2022-09-22	17:16:57.677	264.51177868	6348.282688	1663867017.678	0	899	2.2089054232	2.2647421002	553.15264202	570.14117971	2.7236811555	715.85720401	27.803277969	-1.5172273726	30.414201736	19.183323904	42.38041	-71.034268488	1	62183.546351	30.1
10358	2022-09-22	17:16:58.581	264.51178913	6348.282939	1663867018.581	0	899	2.2089054232	2.2647421002	552.66068057	569.63410904	2.7236811555	715.85048731	27.803277969	-1.1716473221	30.414201736	19.191760411	42.380410717	-71.034270717	1	62184.430097	30.143009709
10359	2022-09-22	17:16:59.440	264.51179909	6348.283178	1663867019.441	0	899	2.2145086028	2.2706832307	552.66706765	569.70053471	2.7329966917	715.86170525	27.804672885	-1.1635521777	30.414201736	19.191442894	42.380411667	-71.034272624	1	62185.287066	30.228706625
10360	2022-09-22	17:17:00.321	264.51180927	6348.283423	1663867020.321	0	899	2.2145535638	2.2707298287	551.96417851	568.97613334	2.733020249	715.87121582	27.806909561	-1.1555324793	30.414201736	19.190776825	42.380411013	-71.034275	1	62186.196117	30.3
10361	2022-09-22	17:17:01.234	264.51181985	6348.283676	1663867021.235	0	899	2.2139474933	2.2692924692	551.96417851	568.7276854	2.69428284	715.85217245	27.806909561	-1.1972910213	30.414201736	19.165193634	42.380408037	-71.034275148	1	62187.088935	30.308893485
10362	2022-09-22	17:17:02.150	264.51183044	6348.283931	1663867022.15	0	899	2.2139474933	2.2692924692	553.4080999	570.21545961	2.69428284	715.83147708	27.806909561	-1.2059358627	30.414201736	19.182736365	42.380404941	-71.034276608	1	62188.03516	30.4
10363	2022-09-22	17:17:03.045	264.5118408	6348.284179	1663867023.045	0	899	2.2139344296	2.2707013723	553.4080999	570.64971168	2.7617918121	715.85345459	27.806909561	-1.2076174021	30.414201736	19.18645668	42.380403399	-71.034275065	1	62188.960703	30.4
10364	2022-09-22	17:17:03.907	264.51185079	6348.284419	1663867023.908	0	899	2.2139344296	2.2707013723	553.5359064	570.78150003	2.7617918121	715.85488225	27.806909561	-1.4245480646	30.414201736	19.154093837	42.380403333	-71.034273624	1	62189.825826	30.4
10365	2022-09-22	17:17:04.875	264.51186198	6348.284687	1663867024.875	0	899	2.2082777915	2.2645952373	553.54429233	570.69692019	2.747310933	715.84932198	27.808738191	-1.3327096069	30.414201736	19.156612523	42.380403333	-71.034272049	1	62190.770651	30.4
10366	2022-09-22	17:17:05.763	264.51187226	6348.284934	1663867025.763	0	899	2.2083120965	2.264630798	554.27637729	571.45180699	2.7473290526	715.83676693	27.8104496	-1.177748358	30.414201736	19.171961702	42.380403333	-71.034271667	1	62191.67425	30.4
10367	2022-09-22	17:17:06.720	264.51188334	6348.2852	1663867026.721	0	899	2.2137587818	2.2695995417	554.27637729	571.2631579	2.7180506123	715.85085959	27.8104496	-1.1433843311	30.414201736	19.193050789	42.380404406	-71.034270594	1	62192.643644	30.4
10368	2022-09-22	17:17:07.630	264.51189387	6348.285453	1663867027.63	0	899	2.2137587818	2.2695995417	557.57724304	574.66518452	2.7180506123	715.85928122	27.8104496	-1.155370762	30.414201736	19.190241403	42.380405	-71.034269076	1	62193.554108	30.4
10369	2022-09-22	17:17:08.448	264.51190334	6348.28568	1663867028.449	0	899	2.2182052416	2.2751391315	557.57724304	574.96638401	2.7645111907	715.85174561	27.8104496	-1.1864578724	30.414201736	19.182134628	42.380405	-71.034268333	1	62194.368836	30.4
10370	2022-09-22	17:17:09.315	264.51191337	6348.285921	1663867029.315	0	899	2.2182052416	2.2751391315	560.19903529	577.669942	2.7645111907	715.86339564	27.8104496	-1.1562762118	30.414201736	19.190147261	42.380404623	-71.034267956	1	62195.226226	30.4
10371	2022-09-22	17:17:10.210	264.51192374	6348.28617	1663867030.211	0	899	2.2178322152	2.2739576367	560.20921684	577.43394323	2.7266707588	715.86310906	27.812643632	-1.3988505839	30.414201736	19.171907918	42.380403333	-71.034266464	1	62196.121302	30.4
10372	2022-09-22	17:17:11.046	264.5119334	6348.286402	1663867031.046	0	899	2.2178605409	2.2739869913	557.33715104	574.47366594	2.726685544	715.84637613	27.814050674	-1.5702931423	30.414201736	19.140394792	42.380403333	-71.034265092	1	62196.944773	30.4
10373	2022-09-22	17:17:11.964	264.51194404	6348.286657	1663867031.965	0	899	2.2181659336	2.2751508216	557.33715104	574.73476757	2.7669732615	715.84681348	27.814050674	-1.3135873742	30.414201736	19.15432474	42.380403333	-71.034263602	1	62197.838678	30.4
10374	2022-09-22	17:17:12.857	264.51195436	6348.286905	1663867032.857	0	899	2.2181659336	2.2751508216	554.3748621	571.680009	2.7669732615	715.85093234	27.814050674	-1.1437077578	30.414201736	19.162719348	42.380402062	-71.034263333	1	62198.762605	30.4
10375	2022-09-22	17:17:13.767	264.51196491	6348.287158	1663867033.768	0	899	2.216172165	2.2722152141	554.3748621	571.40786752	2.7247568102	715.85268094	27.814050674	-1.4726123818	30.414201736	19.13944996	42.380401667	-71.034263333	1	62199.645617	30.4
10376	2022-09-22	17:17:14.658	264.51197522	6348.287405	1663867034.659	0	899	2.2161942328	2.2722380829	552.61747534	569.59655955	2.7247683296	715.8471421	27.81514769	-1.7005054682	30.414201736	19.1405637	42.38040254	-71.034263333	1	62200.523906	30.4
10377	2022-09-22	17:17:15.532	264.51198532	6348.287648	1663867035.532	0	899	2.2196581716	2.2745320926	552.62893952	569.22600998	2.6651973897	715.85260374	27.817651749	-1.6799711392	30.414201736	19.176391614	42.380403989	-71.034263333	1	62201.393586	30.4
10378	2022-09-22	17:17:16.358	264.51199488	6348.287877	1663867036.358	0	899	2.2196581716	2.2745320926	558.03911473	574.79866864	2.6651973897	715.84798851	27.817651749	-1.4829280234	30.414201736	19.174513444	42.38040536	-71.034264053	1	62202.215812	30.4
10379	2022-09-22	17:17:17.253	264.51200525	6348.288126	1663867037.254	0	899	2.2206468918	2.2768474661	558.03911473	575.19832135	2.7268564241	715.86165351	27.817651749	-1.4696696997	30.414201736	19.153686523	42.380406925	-71.034267183	1	62203.155024	30.4
10380	2022-09-22	17:17:18.111	264.51201517	6348.288364	1663867038.111	0	899	2.2206468918	2.2768474661	558.69665125	575.87607654	2.7268564241	715.85494611	27.817651749	-1.2647793411	30.414201736	19.185967047	42.380408292	-71.034269917	1	62203.97512	30.4
10381	2022-09-22	17:17:18.993	264.51202539	6348.288609	1663867038.994	0	899	2.2151756934	2.2720208624	558.69665125	576.11732548	2.7639914899	715.85294731	27.817651749	-1.2612006585	30.414201736	19.186830521	42.380402332	-71.034262498	1	62204.90021	30.490021008
10382	2022-09-22	17:17:19.861	264.51203543	6348.28885	1663867039.861	0	899	2.2152132542	2.2720598068	559.83310467	577.28934415	2.7640113882	715.86225012	27.819519788	-1.2073803059	30.414201736	19.177994368	42.380399204	-71.034254279	1	62205.738756	30.5
10383	2022-09-22	17:17:20.697	264.51204512	6348.289083	1663867040.698	0	899	2.2205900949	2.278369536	559.84100006	577.54232459	2.8015903057	715.86595588	27.821222305	-1.1458743945	30.414201736	19.180055138	42.380396421	-71.034244973	1	62206.573754	30.5
10384	2022-09-22	17:17:21.579	264.51205532	6348.289328	1663867041.58	0	899	2.2205900949	2.278369536	561.4421854	579.194137	2.8015903057	715.87042236	27.821222305	-1.1376283169	30.414201736	19.192218781	42.380395	-71.034238478	1	62207.456607	30.5
10385	2022-09-22	17:17:22.476	264.51206571	6348.289577	1663867042.477	0	899	2.2244874793	2.2799187728	561.4421854	578.4389373	2.6859077573	715.85802455	27.821222305	-1.1601352265	30.414201736	19.192561649	42.380393863	-71.034234961	1	62208.341223	30.5
10386	2022-09-22	17:17:23.377	264.51207612	6348.289827	1663867043.377	0	899	2.2244874793	2.2799187728	561.86119834	578.87063518	2.6859077573	715.83889912	27.821222305	-1.198800098	30.414201736	19.187164458	42.380391667	-71.034231254	1	62209.247863	30.5
10387	2022-09-22	17:17:24.247	264.5120862	6348.290069	1663867044.248	0	899	2.2195250037	2.2757352604	561.86119834	579.14970355	2.7286591225	715.84414612	27.821222305	-1.1750643253	30.414201736	19.188976288	42.380391941	-71.034229451	1	62210.164694	30.5
10388	2022-09-22	17:17:25.104	264.51209611	6348.290307	1663867045.104	0	899	2.2195304231	2.2757408768	562.15793457	579.45558886	2.7286619513	715.84070026	27.821491305	-1.1753014713	30.414201736	19.189002549	42.380393333	-71.034226651	1	62211.009156	30.5
10389	2022-09-22	17:17:25.950	264.5121059	6348.290542	1663867045.95	0	899	2.2249022521	2.2806139016	562.17387724	579.27610318	2.6986695251	715.84826781	27.824914932	-1.180324605	30.414201736	19.189484792	42.380393333	-71.034225217	1	62211.869786	30.5
10390	2022-09-22	17:17:26.859	264.51211644	6348.290794	1663867046.86	0	899	2.2249022521	2.2806139016	562.12506979	579.22581093	2.6986695251	715.82685135	27.824914932	-1.1695130353	30.414201736	19.180914304	42.380394639	-71.034226306	1	62212.783567	30.5
10391	2022-09-22	17:17:27.789	264.51212719	6348.291053	1663867047.789	0	899	2.227275201	2.2845788728	562.12506979	579.69827912	2.7709695235	715.82747463	27.824914932	-1.2631516433	30.414201736	19.179630734	42.38039619	-71.034226667	1	62213.713714	30.5
10392	2022-09-22	17:17:28.631	264.51213693	6348.291286	1663867048.631	0	899	2.227275201	2.2845788728	563.9862402	581.61763363	2.7709695235	715.83323417	27.824914932	-1.4354458274	30.414201736	19.17751244	42.380396667	-71.034225766	1	62214.54033	30.5
10393	2022-09-22	17:17:29.509	264.51214709	6348.29153	1663867049.509	0	899	2.2205735903	2.2778603071	563.9862402	581.66587158	2.7783202268	715.83378429	27.824914932	-2.4153366089	30.414201736	19.149003983	42.38039598	-71.034223627	1	62215.412004	30.5
10394	2022-09-22	17:17:30.444	264.51215792	6348.29179	1663867050.444	0	899	2.2206426697	2.2779319448	559.97695728	577.53114627	2.7783569239	715.84168046	27.828342198	-1.2916086565	30.414201736	19.161269801	42.380395	-71.034219282	1	62216.357715	30.5
10395	2022-09-22	17:17:31.289	264.51216771	6348.292025	1663867051.29	0	899	2.2236406531	2.2789006353	559.97832974	576.88457058	2.6788031819	715.84952853	27.828638077	-1.16743271	30.414201736	19.178354693	42.380393974	-71.034211922	1	62217.205205	30.5
10396	2022-09-22	17:17:32.186	264.51217808	6348.292274	1663867052.186	0	899	2.2236406531	2.2789006353	563.33448739	580.3420536	2.6788031819	715.84230537	27.828638077	-1.1476528929	30.414201736	19.190279222	42.380389675	-71.034199187	1	62218.097608	30.5
10397	2022-09-22	17:17:33.128	264.51218898	6348.292536	1663867053.128	0	899	2.2244442314	2.2793580418	563.33448739	580.22882254	2.6614878326	715.85162354	27.828638077	-1.1490218639	30.414201736	19.191858292	42.38038667	-71.034191675	1	62218.999043	30.5
10398	2022-09-22	17:17:34.026	264.51219939	6348.292785	1663867054.027	0	899	2.2244442314	2.2793580418	561.77529943	578.62287472	2.6614878326	715.85036726	27.828638077	-1.1598872617	30.414201736	19.191156943	42.380386667	-71.034188571	1	62219.928645	30.5
10399	2022-09-22	17:17:34.928	264.51220983	6348.293036	1663867054.929	0	899	2.2242888998	2.2796808945	561.78628571	578.78285946	2.6842836109	715.8462969	27.830999046	-1.1614071044	30.414201736	19.191934093	42.380386667	-71.034186985	1	62220.808738	30.5
10400	2022-09-22	17:17:35.808	264.51222	6348.29328	1663867055.808	0	899	2.2243139364	2.2797068259	564.46353184	581.54118846	2.6842964399	715.83130651	27.832239151	-1.1805293528	30.414201736	19.191022822	42.380386667	-71.034187862	1	62221.71714	30.5
10401	2022-09-22	17:17:36.713	264.51223047	6348.293531	1663867056.713	0	899	2.2275005247	2.2841762138	564.46353184	581.91365637	2.7410859854	715.83266666	27.832239151	-1.2424125711	30.414201736	19.185682474	42.38038768	-71.034188333	1	62222.608031	30.5
10402	2022-09-22	17:17:37.605	264.51224081	6348.293779	1663867057.606	0	899	2.2275005247	2.2841762138	564.23802104	581.68117401	2.7410859854	715.83977261	27.832239151	-1.2446761818	30.414201736	19.182396352	42.380388333	-71.034188333	1	62223.499483	30.5
10403	2022-09-22	17:17:38.523	264.51225142	6348.294034	1663867058.523	0	899	2.2281927578	2.284744128	564.23802104	581.63727265	2.7343935258	715.82932873	27.832239151	-1.2302105656	30.414201736	19.188857236	42.380389024	-71.034188333	1	62224.414354	30.5
10404	2022-09-22	17:17:39.480	264.5122625	6348.2943	1663867059.48	0	899	2.2281927578	2.284744128	563.98874496	581.38030971	2.7343935258	715.84234619	27.832239151	-1.1718090773	30.414201736	19.188257217	42.38039	-71.034188948	1	62225.36859	30.5
10405	2022-09-22	17:17:40.387	264.512273	6348.294552	1663867060.387	0	899	2.2268167038	2.2845409026	564.00306009	581.76875271	2.7913508712	715.84820759	27.835303439	-1.2077467678	30.414201736	19.188362261	42.380390496	-71.034190496	1	62226.297832	30.5
10406	2022-09-22	17:17:41.263	264.51228315	6348.294796	1663867061.264	0	899	2.226825086	2.2845495967	563.68363937	581.43929973	2.7913553327	715.82813672	27.835718155	-1.1832026243	30.414201736	19.188617706	42.38039189	-71.03419189	1	62227.134283	30.5
10407	2022-09-22	17:17:42.105	264.51229288	6348.295029	1663867062.105	0	899	2.2283775153	2.2853239823	563.68363937	581.18642802	2.752798752	715.82976001	27.835718155	-1.2002768209	30.414201736	19.188617706	42.380393316	-71.034193316	1	62227.989827	30.5
10408	2022-09-22	17:17:43.049	264.51230382	6348.295292	1663867063.05	0	899	2.2283775153	2.2853239823	564.98075373	582.52381874	2.752798752	715.8434424	27.835718155	-1.1775111947	30.414201736	19.189919225	42.380393333	-71.034193333	1	62228.922091	30.5
10409	2022-09-22	17:17:43.963	264.51231439	6348.295545	1663867063.963	0	899	2.2260274336	2.2827483434	564.98075373	582.47250772	2.7449889901	715.84269502	27.835718155	-1.1497009472	30.414201736	19.182146881	42.380393333	-71.034191872	1	62229.876972	30.5
10410	2022-09-22	17:17:44.829	264.51232442	6348.295786	1663867064.83	0	899	2.2260700647	2.2827925338	566.27645909	583.80847498	2.7450113116	715.84287691	27.837828112	-1.34314382	30.414201736	19.171772319	42.380393333	-71.034190522	1	62230.686813	30.568681319
10411	2022-09-22	17:17:45.742	264.51233498	6348.296039	1663867065.742	0	899	2.2308519679	2.2864845799	566.28373918	583.44030572	2.6879217956	715.82760196	27.839380264	-1.4019657176	30.414201736	19.171635899	42.380392335	-71.03419	1	62231.598739	30.6
10412	2022-09-22	17:17:46.621	264.51234516	6348.296284	1663867066.622	0	899	2.2308519679	2.2864845799	567.41591619	584.60678403	2.6879217956	715.83215898	27.839380264	-1.2271492481	30.414201736	19.185014725	42.380391667	-71.034188337	1	62232.498998	30.6
10413	2022-09-22	17:17:47.497	264.5123553	6348.296527	1663867067.498	0	899	2.2307480551	2.2871822996	567.41591619	584.85662472	2.7258213493	715.80209735	27.839380264	-1.4808045176	30.414201736	19.163132762	42.380391667	-71.034186039	1	62233.376376	30.6
10414	2022-09-22	17:17:48.411	264.51236588	6348.296781	1663867068.412	0	899	2.2307480551	2.2871822996	565.56582855	582.94967079	2.7258213493	715.80615922	27.839380264	-1.2668058067	30.414201736	19.183358691	42.380391667	-71.034184514	1	62234.291583	30.6
10415	2022-09-22	17:17:49.302	264.51237618	6348.297028	1663867069.302	0	899	2.2263406156	2.2855653644	565.56582855	583.85036324	2.8626287986	715.80949958	27.839380264	-1.2430916622	30.414201736	19.193861892	42.380391667	-71.034182713	1	62235.186165	30.6
10416	2022-09-22	17:17:50.194	264.5123865	6348.297276	1663867070.194	0	899	2.2263921309	2.2856188475	565.92221482	584.21845692	2.8626569243	715.82533436	27.841929594	-1.1786106793	30.414201736	19.191996189	42.380391508	-71.034179049	1	62236.09514	30.590486039
10417	2022-09-22	17:17:51.075	264.5123967	6348.297521	1663867071.075	0	899	2.2284820909	2.2845366668	565.92728775	583.22225742	2.7106184698	715.82387598	27.843011856	-1.1436753984	30.414201736	19.183153102	42.380389981	-71.034169981	1	62237.005825	30.5
10418	2022-09-22	17:17:51.924	264.51240654	6348.297757	1663867071.925	0	899	2.2284820909	2.2845366668	567.02017203	584.34854069	2.7106184698	715.80557069	27.843011856	-1.1821354572	30.414201736	19.183939776	42.38038723	-71.03416723	1	62237.831068	30.5
10419	2022-09-22	17:17:52.808	264.51241676	6348.298002	1663867072.808	0	899	2.2302267969	2.2852234208	567.02017203	584.00643216	2.6586601012	715.81122635	27.843011856	-1.1786861246	30.414201736	19.18910043	42.380385501	-71.034164336	1	62238.699211	30.5
10420	2022-09-22	17:17:53.746	264.51242762	6348.298263	1663867073.746	0	899	2.2302267969	2.2852234208	568.33326817	585.35886481	2.6586601012	715.80744095	27.843011856	-1.1373480298	30.414201736	19.18936065	42.380383975	-71.034159232	1	62239.61516	30.438483965
10421	2022-09-22	17:17:54.605	264.51243757	6348.298502	1663867074.606	0	899	2.2294691996	2.2852980615	568.34005972	585.63075989	2.6988042053	715.8004304	27.844454671	-1.1639725949	30.414201736	19.19160565	42.380382593	-71.034153707	1	62240.444019	30.4
10422	2022-09-22	17:17:55.503	264.51244796	6348.298751	1663867075.504	0	899	2.2295147258	2.285345224	566.42885642	583.66156571	2.6988276064	715.81335045	27.846704483	-1.1441389322	30.414201736	19.194019318	42.380381112	-71.03414778	1	62241.332983	30.4
10423	2022-09-22	17:17:56.369	264.51245799	6348.298992	1663867076.37	0	899	2.2287748837	2.2852784383	566.42885642	583.87623657	2.7314427469	715.82170297	27.846704483	-1.1994791031	30.414201736	19.191137314	42.380379228	-71.034142176	1	62242.231463	30.376853707
10424	2022-09-22	17:17:57.234	264.512468	6348.299232	1663867077.235	0	899	2.2287748837	2.2852784383	567.12469497	584.59350864	2.7314427469	715.8280482	27.846704483	-1.1535168073	30.414201736	19.19064206	42.380376667	-71.034138333	1	62243	30.3
10425	2022-09-22	17:17:58.118	264.51247823	6348.299477	1663867078.119	0	899	2.2309824208	2.2871227959	567.12469497	584.46336978	2.7116977568	715.82872242	27.846704483	-1.1866950752	30.414201736	19.18462003	42.380376667	-71.034138333	1	62243.925542	30.3
10426	2022-09-22	17:17:58.992	264.51248833	6348.29972	1663867078.992	0	899	2.2309824208	2.2871227959	563.89807343	581.13810091	2.7116977568	715.81884685	27.846704483	-1.187902329	30.414201736	19.185163586	42.380375253	-71.034138333	1	62244.848291	30.3
10427	2022-09-22	17:17:59.904	264.51249889	6348.299973	1663867079.904	0	899	2.2281577498	2.2834890037	563.91422452	580.92662694	2.676868531	715.80468507	27.850162468	-1.211206834	30.414201736	19.18759346	42.380375	-71.034138333	1	62245.770771	30.3
10428	2022-09-22	17:18:00.818	264.51250947	6348.300227	1663867080.818	0	899	2.2281606435	2.2834920005	564.8604218	581.90137918	2.6768700072	715.80446923	27.850305557	-1.4655304887	30.414201736	19.151177008	42.380373874	-71.034138333	1	62246.675542	30.3
10429	2022-09-22	17:18:01.686	264.51251951	6348.300468	1663867081.686	0	899	2.2283778616	2.2821338348	564.8604218	581.41211677	2.602202404	715.81346201	27.850305557	-1.4769887656	30.414201736	19.142961237	42.380373333	-71.034137419	1	62247.54888	30.3
10430	2022-09-22	17:18:02.615	264.51253028	6348.300727	1663867082.616	0	899	2.2283778616	2.2821338348	566.24595194	582.83824609	2.602202404	715.82304615	27.850305557	-1.3786181148	30.414201736	19.154386975	42.380373333	-71.034135891	1	62248.465583	30.3
10431	2022-09-22	17:18:03.552	264.51254111	6348.300987	1663867083.552	0	899	2.2343511953	2.291387528	566.24595194	583.8088633	2.7498468283	715.83575439	27.850305557	-1.2466810942	30.414201736	19.194738388	42.380373333	-71.034134389	1	62249.366375	30.3
10432	2022-09-22	17:18:04.454	264.51255156	6348.301237	1663867084.455	0	899	2.2343511953	2.291387528	566.53668072	584.10860945	2.7498468283	715.79437256	27.850305557	-1.2792341709	30.414201736	19.188257217	42.380373333	-71.034132863	1	62250.28234	30.3
10433	2022-09-22	17:18:05.364	264.51256208	6348.30149	1663867085.364	0	899	2.2317981966	2.2895115486	566.54799537	584.35043868	2.7847673288	715.79798212	27.85271685	-1.1921277757	30.414201736	19.191087773	42.380373333	-71.034131253	1	62251.248168	30.3
10434	2022-09-22	17:18:06.299	264.51257292	6348.30175	1663867086.3	0	899	2.2318253879	2.2895397494	565.06622177	582.82219856	2.7847817362	715.79505405	27.854059219	-1.1864578724	30.414201736	19.18645668	42.380373114	-71.034129781	1	62252.131579	30.3
10435	2022-09-22	17:18:07.147	264.51258272	6348.301985	1663867087.147	0	899	2.2316322987	2.2899157315	565.06622177	582.99979375	2.811778315	715.80108643	27.854059219	-1.1864578724	30.414201736	19.18645668	42.380371524	-71.034128049	1	62253.085437	30.3
10436	2022-09-22	17:18:08.009	264.51259271	6348.302225	1663867088.01	0	899	2.2316322987	2.2899157315	564.17958616	582.08501889	2.811778315	715.80872512	27.854059219	-1.2027344704	30.414201736	19.190418243	42.380370128	-71.034125256	1	62253.923301	30.3
10437	2022-09-22	17:18:08.898	264.51260299	6348.302472	1663867088.898	0	899	2.2292032269	2.2850163131	564.17958616	581.34089406	2.6983742701	715.79135071	27.854059219	-1.2016996516	30.414201736	19.192478483	42.380371351	-71.034125	1	62254.810621	30.3
10438	2022-09-22	17:18:09.789	264.5126133	6348.302719	1663867089.789	0	899	2.2292032269	2.2850163131	569.91489069	587.25065603	2.6983742701	715.79333496	27.854059219	-1.2011067867	30.414201736	19.193658829	42.380372786	-71.034125	1	62255.67177	30.3
10439	2022-09-22	17:18:10.687	264.51262369	6348.302969	1663867090.687	0	899	2.2302016287	2.2863550327	569.92804977	587.36263049	2.7132378907	715.79145823	27.85684703	-1.1610298749	30.414201736	19.191612016	42.380372377	-71.034125957	1	62256.57394	30.3
10440	2022-09-22	17:18:11.582	264.51263405	6348.303217	1663867091.582	0	899	2.2302156194	2.2863695291	567.42394853	584.78197433	2.7132451186	715.78778076	27.857538223	-1.1555324793	30.414201736	19.190776825	42.380370885	-71.034129793	1	62257.468932	30.346893204
10441	2022-09-22	17:18:12.535	264.51264508	6348.303482	1663867092.535	0	899	2.2307301063	2.2887556238	567.42394853	585.35951326	2.800754567	715.78820114	27.857538223	-1.1544114462	30.414201736	19.191335135	42.380369333	-71.034133333	1	62258.400394	30.4
10442	2022-09-22	17:18:13.411	264.51265523	6348.303726	1663867093.412	0	899	2.2307301063	2.2887556238	568.43342765	586.40090076	2.800754567	715.7905132	27.857538223	-1.1490218639	30.414201736	19.194019318	42.380367846	-71.034132359	1	62259.292391	30.4
10443	2022-09-22	17:18:14.303	264.51266556	6348.303973	1663867094.304	0	899	2.238317939	2.2976905699	568.43765224	586.76204284	2.8546325051	715.79261952	27.858435561	-1.1753015139	30.414201736	19.190505767	42.380366667	-71.034129254	1	62260.22377	30.4
10444	2022-09-22	17:18:15.190	264.51267581	6348.304219	1663867095.19	0	899	2.2383741059	2.2977488762	571.24550441	589.66061264	2.8546629238	715.78922822	27.861200333	-1.1913409233	30.414201736	19.190057755	42.380366584	-71.034126667	1	62261.04931	30.4
10445	2022-09-22	17:18:16.071	264.51268601	6348.304464	1663867096.071	0	899	2.2374925697	2.2920985717	571.24550441	588.18071684	2.6318585511	715.78660978	27.861200333	-1.1879993701	30.414201736	19.1896141	42.380365136	-71.034126667	1	62261.918146	30.4
10446	2022-09-22	17:18:16.938	264.51269605	6348.304705	1663867096.939	0	899	2.2374925697	2.2920985717	572.61131015	589.58701342	2.6318585511	715.78937293	27.861200333	-1.1742343145	30.414201736	19.187896729	42.380362378	-71.034129289	1	62262.786573	30.557314629
10447	2022-09-22	17:18:17.801	264.51270603	6348.304945	1663867097.801	0	899	2.2360838362	2.293216856	572.61131015	590.38806149	2.7523110184	715.79268581	27.861200333	-1.1734366417	30.414201736	19.187896729	42.380362822	-71.034132311	1	62263.693376	30.669337607
10448	2022-09-22	17:18:18.676	264.51271616	6348.305188	1663867098.676	0	899	2.2360838362	2.293216856	568.63553683	586.28886006	2.7523110184	715.78742546	27.861200333	-1.1979916048	30.414201736	19.181824476	42.380363333	-71.034136063	1	62264.545961	30.809192201
10449	2022-09-22	17:18:19.553	264.51272632	6348.305432	1663867099.554	0	899	2.2305523059	2.285378895	568.64845472	585.62806321	2.6502599302	715.76724587	27.863943277	-1.186824407	30.414201736	19.172313804	42.380363333	-71.034139038	1	62265.422826	30.942282609
10450	2022-09-22	17:18:20.457	264.51273677	6348.305683	1663867100.457	0	899	2.2305690603	2.2853962404	569.10772606	586.10110403	2.6502683839	715.7718619	27.864770889	-1.188085556	30.414201736	19.167369843	42.380362774	-71.03414056	1	62266.33574	31.033574007
10451	2022-09-22	17:18:21.338	264.51274697	6348.305927	1663867101.338	0	899	2.2404849056	2.2955912073	569.10772606	586.11208107	2.6519306818	715.77762184	27.864770889	-1.2314824679	30.414201736	19.164326927	42.380361667	-71.034142754	1	62267.163105	31.116310461
10452	2022-09-22	17:18:22.197	264.51275691	6348.306166	1663867102.197	0	899	2.2404849056	2.2955912073	573.26072786	590.38917029	2.6519306818	715.77035219	27.864770889	-1.4859461784	30.414201736	19.146484375	42.380361486	-71.034149056	1	62268.108388	31.210838831
10453	2022-09-22	17:18:23.058	264.51276688	6348.306405	1663867103.058	0	899	2.2362974077	2.2919643562	573.26072786	590.59691171	2.6831503592	715.77260564	27.864770889	-1.24713381	30.414201736	19.137218829	42.380360134	-71.034154466	1	62268.919887	31.29198869
10454	2022-09-22	17:18:23.933	264.512777	6348.306648	1663867103.933	0	899	2.2362974077	2.2919643562	573.28872348	590.62575396	2.6831503592	715.77745289	27.864770889	-1.1428561882	30.414201736	19.134151762	42.380361385	-71.034156385	1	62269.830705	31.383070452
10455	2022-09-22	17:18:24.875	264.51278791	6348.30691	1663867104.875	0	899	2.2388896417	2.2972931244	573.30139794	591.47458935	2.8085217235	715.78464129	27.86744047	-1.2702012907	30.414201736	19.145169959	42.38036293	-71.034156667	1	62270.758252	31.4
10456	2022-09-22	17:18:25.835	264.51279902	6348.307176	1663867105.835	0	899	2.2389091896	2.2973134044	573.9034228	592.0957675	2.8085321369	715.77840843	27.868402481	-1.2587753408	30.414201736	19.169303856	42.380364485	-71.034155515	1	62271.690962	31.4
10457	2022-09-22	17:18:26.775	264.5128099	6348.307438	1663867106.775	0	899	2.2345253272	2.2909785748	573.9034228	591.51952262	2.7222208617	715.77750382	27.868402481	-1.2206386328	30.414201736	19.185014725	42.380366038	-71.034155	1	62272.622623	31.4
10458	2022-09-22	17:18:27.677	264.51282035	6348.307688	1663867107.678	0	899	2.2345253272	2.2909785748	573.56804792	591.17385334	2.7222208617	715.79658276	27.868402481	-1.3615438709	30.414201736	19.153222823	42.380366667	-71.034153094	1	62273.571739	31.4
10459	2022-09-22	17:18:28.565	264.51283062	6348.307935	1663867108.566	0	899	2.2412686562	2.2976044398	573.56804792	591.08388818	2.708722607	715.7985666	27.868402481	-1.2681747707	30.414201736	19.166959611	42.380366667	-71.034151667	1	62274.479612	31.4
10460	2022-09-22	17:18:29.430	264.51284064	6348.308175	1663867109.431	0	899	2.2412686562	2.2976044398	574.68308843	592.23298022	2.708722607	715.78656006	27.868402481	-1.2499364614	30.414201736	19.188257217	42.380366667	-71.034151117	1	62275.329659	31.4
10461	2022-09-22	17:18:30.292	264.5128506	6348.308414	1663867110.292	0	899	2.2402176674	2.2969300365	574.70008102	592.37676575	2.727630123	715.78703419	27.871973038	-1.4924567938	30.414201736	19.173852921	42.380366667	-71.034150651	1	62276.19532	31.419532045
10462	2022-09-22	17:18:31.144	264.51286046	6348.308651	1663867111.144	0	899	2.2402176674	2.2969300365	572.98598371	590.60994606	2.727630123	715.76551101	27.871973038	-1.2570398825	30.414201736	19.173356353	42.380366566	-71.034153634	1	62277.060158	31.506015779
10463	2022-09-22	17:18:32.042	264.51287087	6348.308901	1663867112.043	0	899	2.2385962707	2.2953593353	572.98598371	590.63862818	2.7319365331	715.79142468	27.871973038	-1.4664143324	30.414201736	19.178894043	42.380365089	-71.034158067	1	62277.946746	31.594674556
10464	2022-09-22	17:18:32.907	264.51288087	6348.309141	1663867112.907	0	899	2.2385962707	2.2953593353	574.43242856	592.12963534	2.7319365331	715.78979492	27.871973038	-1.4664143324	30.414201736	19.178894043	42.380362253	-71.034159707	1	62278.824008	31.682400814
10465	2022-09-22	17:18:33.864	264.51289194	6348.309407	1663867113.864	0	899	2.2435029365	2.3006934846	574.43242856	592.22442099	2.7461291057	715.78416109	27.871973038	-1.1811438175	30.414201736	19.178220762	42.380359127	-71.03415873	1	62279.761905	31.623809524
10466	2022-09-22	17:18:34.773	264.51290247	6348.309659	1663867114.773	0	899	2.2435029365	2.3006934846	573.60411364	591.37045054	2.7461291057	715.78830017	27.871973038	-1.2173833847	30.414201736	19.188976288	42.380358333	-71.03415719	1	62280.68595	31.6
10467	2022-09-22	17:18:35.668	264.51291284	6348.309908	1663867115.669	0	899	2.2409052332	2.2962348034	573.61222495	590.81772479	2.6619289305	715.7887452	27.873680607	-1.2395776423	30.414201736	19.187113566	42.380358333	-71.034155694	1	62281.583826	31.658382643
10468	2022-09-22	17:18:36.565	264.51292321	6348.310157	1663867116.565	0	899	2.2409443637	2.2962753205	573.74422212	590.95381267	2.6619486706	715.79622827	27.87560463	-1.2147100888	30.414201736	19.185382376	42.380358333	-71.034155	1	62282.44717	31.7
10469	2022-09-22	17:18:37.438	264.51293332	6348.3104	1663867117.439	0	899	2.2389928776	2.2956381923	573.74422212	591.38022356	2.7259382062	715.777733	27.87560463	-1.1750643253	30.414201736	19.185735703	42.380358333	-71.03415452	1	62283.288288	31.7
10470	2022-09-22	17:18:38.292	264.51294319	6348.310637	1663867118.292	0	899	2.2389928776	2.2956381923	575.99117924	593.69624864	2.7259382062	715.78240401	27.87560463	-1.1735768018	30.414201736	19.186079101	42.380358333	-71.034153333	1	62284.146846	31.7
10471	2022-09-22	17:18:39.157	264.51295321	6348.310877	1663867119.157	0	899	2.2451947045	2.3020789541	575.99117924	593.7219536	2.7297776466	715.76569533	27.87560463	-1.1376283169	30.414201736	19.194377899	42.380358399	-71.034153399	1	62285.039448	31.7
10472	2022-09-22	17:18:40.036	264.51296339	6348.311121	1663867120.037	0	899	2.2452505887	2.3021368707	575.19747471	592.90400934	2.7298065019	715.77274833	27.878347169	-1.1859620439	30.414201736	19.177493392	42.380359845	-71.034154845	1	62285.907298	31.7
10473	2022-09-22	17:18:40.963	264.51297411	6348.311379	1663867120.963	0	899	2.2436858706	2.3002211225	575.20112803	592.81027186	2.7152210923	715.7729278	27.879114151	-1.2077790901	30.414201736	19.178831858	42.380361346	-71.034156346	1	62286.807767	31.7
10474	2022-09-22	17:18:41.861	264.5129845	6348.311628	1663867121.861	0	899	2.2436858706	2.3002211225	575.25224082	592.86294942	2.7152210923	715.78601721	27.879114151	-1.2123602684	30.414201736	19.18575777	42.38036408	-71.034163906	1	62287.723888	31.7
10475	2022-09-22	17:18:42.704	264.51299427	6348.311862	1663867122.705	0	899	2.2433028988	2.2993032614	575.25224082	592.69845317	2.6906055799	715.78500831	27.879114151	-1.194402206	30.414201736	19.193085866	42.380366989	-71.034170645	1	62288.596691	31.7
10476	2022-09-22	17:18:43.559	264.51300417	6348.3121	1663867123.56	0	899	2.2433028988	2.2993032614	577.46679781	594.9801731	2.6906055799	715.78392665	27.879114151	-1.1978515387	30.414201736	19.193658829	42.380368333	-71.034174817	1	62289.444976	31.7
10477	2022-09-22	17:18:44.398	264.51301387	6348.312333	1663867124.398	0	899	2.2405214683	2.2975250662	577.46679781	595.31784454	2.7409269713	715.78499659	27.879114151	-1.213028577	30.414201736	19.190147893	42.380368333	-71.034177118	1	62290.271008	31.7
10478	2022-09-22	17:18:45.246	264.51302368	6348.312568	1663867125.246	0	899	2.2405776218	2.2975832706	577.86758904	595.73122132	2.7409561453	715.77451794	27.881875689	-1.1891203337	30.414201736	19.187441314	42.380368333	-71.034178817	1	62291.145146	31.7
10479	2022-09-22	17:18:46.177	264.51303447	6348.312827	1663867126.178	0	899	2.2434868543	2.3002174447	577.8721905	595.62613813	2.7246069784	715.76239903	27.882837296	-1.179947257	30.414201736	19.184656143	42.380368374	-71.034181708	1	62292.024655	31.7
10480	2022-09-22	17:18:47.072	264.51304483	6348.313076	1663867127.073	0	899	2.2434868543	2.3002174447	576.86568903	594.58871395	2.7246069784	715.76809106	27.882837296	-1.1815641376	30.414201736	19.185299968	42.380369845	-71.034183179	1	62292.907298	31.7
10481	2022-09-22	17:18:47.953	264.51305502	6348.313321	1663867127.954	0	899	2.2437881426	2.2993027972	576.86568903	594.20453601	2.6672696853	715.77023336	27.882837296	-1.1871693569	30.414201736	19.191804886	42.380371336	-71.034183333	1	62293.801426	31.7
10482	2022-09-22	17:18:48.849	264.51306539	6348.313569	1663867128.85	0	899	2.2437881426	2.2993027972	574.72584102	592.0003706	2.6672696853	715.76354778	27.882837296	-1.1776190167	30.414201736	19.192567838	42.380371667	-71.034182085	1	62294.748932	31.7
10483	2022-09-22	17:18:49.753	264.51307584	6348.31382	1663867129.753	0	899	2.242855782	2.2993640094	574.73363878	592.3265592	2.7149348337	715.76583195	27.884475746	-1.2156263345	30.414201736	19.189780608	42.380370569	-71.034180569	1	62295.658777	31.7
10484	2022-09-22	17:18:50.687	264.51308666	6348.31408	1663867130.687	0	899	2.2428975949	2.2994073344	578.85264893	596.57179915	2.7149563293	715.76865857	27.886529922	-1.176692009	30.414201736	19.187175751	42.380369019	-71.034178038	1	62296.588589	31.7
10485	2022-09-22	17:18:51.614	264.51309738	6348.314337	1663867131.614	0	899	2.2500552954	2.3083223486	578.85264893	597.06737812	2.7885732264	715.77570388	27.886529922	-1.1770584931	30.414201736	19.187443133	42.380367472	-71.034176667	1	62297.517034	31.7
10486	2022-09-22	17:18:52.585	264.51310862	6348.314607	1663867132.585	0	899	2.2500552954	2.3083223486	576.32453079	594.4597078	2.7885732264	715.76357123	27.886529922	-1.1827607084	30.414201736	19.187404936	42.380365875	-71.034175084	1	62298.474757	31.7
10487	2022-09-22	17:18:53.517	264.51311942	6348.314866	1663867133.518	0	899	2.2515327431	2.3091641416	576.32453079	594.2489696	2.75714628	715.75645639	27.886529922	-1.1876652249	30.414201736	19.188383317	42.380364324	-71.034173333	1	62299.405377	31.7
10488	2022-09-22	17:18:54.457	264.51313029	6348.315127	1663867134.457	0	899	2.2515327431	2.3091641416	579.99493298	598.03352606	2.75714628	715.75061035	27.886529922	-1.2613300085	30.414201736	19.192218781	42.380363333	-71.034173333	1	62300.358974	31.7
10489	2022-09-22	17:18:55.335	264.51314046	6348.315371	1663867135.336	0	899	2.2480358311	2.3024219409	580.00856259	597.05324524	2.60950741	715.76338327	27.889367855	-1.1948010156	30.414201736	19.191249519	42.380362945	-71.034173333	1	62301.23296	31.7
10490	2022-09-22	17:18:56.224	264.51315075	6348.315618	1663867136.225	0	899	2.2480520232	2.3024386951	580.47523271	597.53368309	2.6095153926	715.74344782	27.890161514	-1.1669260263	30.414201736	19.191858292	42.380361667	-71.034173559	1	62302.135271	31.7
10491	2022-09-22	17:18:57.137	264.51316131	6348.315871	1663867137.137	0	899	2.2486119749	2.3067580433	580.47523271	598.71465057	2.7846701885	715.76790068	27.890161514	-1.1735013408	30.414201736	19.193604286	42.380361745	-71.034175078	1	62303.04689	31.7
10492	2022-09-22	17:18:58.040	264.51317177	6348.316122	1663867138.041	0	899	2.2486119749	2.3067580433	580.79370859	599.04313345	2.7846701885	715.75506632	27.890161514	-1.3235580953	30.414201736	19.18893468	42.380363187	-71.03417652	1	62303.911962	31.7
10493	2022-09-22	17:18:58.953	264.51318233	6348.316376	1663867138.953	0	899	2.2544413018	2.3098874644	580.79370859	598.14615714	2.6517716698	715.74247893	27.890161514	-1.2215010172	30.414201736	19.1924068	42.380364701	-71.034176667	1	62304.820821	31.7
10494	2022-09-22	17:18:59.835	264.51319255	6348.316621	1663867139.836	0	899	2.2544413018	2.3098874644	581.24084977	598.60665762	2.6517716698	715.73883057	27.890161514	-1.184830308	30.414201736	19.193658829	42.380365	-71.034176667	1	62305.740273	31.7
10495	2022-09-22	17:19:00.720	264.51320278	6348.316867	1663867140.72	0	899	2.2492009663	2.3042550235	581.25659155	598.53980938	2.6394548701	715.74262364	27.893432352	-1.4618978714	30.414201736	19.173549362	42.380365	-71.034175604	1	62306.637638	31.7
10496	2022-09-22	17:19:01.631	264.51321332	6348.31712	1663867141.631	0	899	2.2492083301	2.3042626459	582.55074665	599.87247	2.6394585402	715.74810629	27.893793106	-1.1841727472	30.414201736	19.186983374	42.380365	-71.034174124	1	62307.525359	31.7
10497	2022-09-22	17:19:02.598	264.51322451	6348.317388	1663867142.598	0	899	2.2467975071	2.3030834749	582.55074665	600.28112166	2.6998890273	715.75238805	27.893793106	-1.1633042587	30.414201736	19.172802704	42.380365	-71.034170974	1	62308.471944	31.7
10498	2022-09-22	17:19:03.499	264.51323494	6348.317639	1663867143.499	0	899	2.2467975071	2.3030834749	577.87156674	595.45952734	2.6998890273	715.75538322	27.893793106	-1.1436861517	30.414201736	19.161426191	42.380365	-71.034167045	1	62309.386364	31.7
10499	2022-09-22	17:19:04.384	264.51324519	6348.317884	1663867144.384	0	899	2.2503091868	2.3052133493	577.87156674	594.99862941	2.6311741861	715.74560345	27.893793106	-1.1832026243	30.414201736	19.189336777	42.380364549	-71.034165451	1	62310.270446	31.7
10500	2022-09-22	17:19:05.326	264.5132561	6348.318146	1663867145.327	0	899	2.2503729884	2.3052793848	578.26636808	595.40534445	2.63120587	715.75761606	27.896917217	-1.2001474709	30.414201736	19.19058609	42.380363042	-71.034166958	1	62311.174586	31.7
10501	2022-09-22	17:19:06.249	264.51326677	6348.318403	1663867146.249	0	899	2.2503645765	2.3071027231	578.26865187	595.98256646	2.7168375325	715.74435	27.89739418	-1.2182564672	30.414201736	19.190563101	42.380361667	-71.034168333	1	62312.164939	31.7
10502	2022-09-22	17:19:07.121	264.51327687	6348.318645	1663867147.122	0	899	2.2503645765	2.3071027231	579.8722399	597.63527667	2.7168375325	715.76125795	27.89739418	-1.1516843474	30.414201736	19.192904479	42.380361667	-71.034168333	1	62312.987747	31.7
10503	2022-09-22	17:19:08.016	264.51328722	6348.318893	1663867148.016	0	899	2.2501937463	2.3079325319	579.8722399	597.95161247	2.7637578632	715.76968849	27.89739418	-1.1496901844	30.414201736	19.192301554	42.380363138	-71.034169805	1	62313.882766	31.7
10504	2022-09-22	17:19:08.911	264.51329759	6348.319142	1663867148.912	0	899	2.2501937463	2.3079325319	581.43051065	599.5584673	2.7637578632	715.76141357	27.89739418	-1.1490218639	30.414201736	19.191858292	42.380363333	-71.03417	1	62314.77978	31.7
10505	2022-09-22	17:19:09.832	264.51330824	6348.319398	1663867149.832	0	899	2.2469115132	2.3026673491	581.44168446	598.96986669	2.6749433161	715.75574216	27.899715133	-1.4045527763	30.414201736	19.161551532	42.380363333	-71.034168773	1	62315.736067	31.7
10506	2022-09-22	17:19:10.732	264.51331866	6348.319648	1663867150.732	0	899	2.2469363716	2.3026930929	580.85700521	598.36764642	2.6749558855	715.75625146	27.900934219	-1.4179189608	30.414201736	19.159445352	42.380363333	-71.034167267	1	62316.640039	31.7
10507	2022-09-22	17:19:11.615	264.51332889	6348.319893	1663867151.616	0	899	2.2482092325	2.3043260889	580.85700521	598.47131014	2.6903256523	715.76007201	27.900934219	-1.184830308	30.414201736	19.187175751	42.380362439	-71.034164878	1	62317.536711	31.7
10508	2022-09-22	17:19:12.512	264.51333926	6348.320142	1663867152.512	0	899	2.2482092325	2.3043260889	582.99738809	600.67659945	2.6903256523	715.73975377	27.900934219	-1.1843667701	30.414201736	19.186655941	42.380360942	-71.034161883	1	62318.434951	31.7
10509	2022-09-22	17:19:13.407	264.51334962	6348.320391	1663867153.407	0	899	2.2510165927	2.3076862951	582.99738809	600.82930551	2.7128739486	715.72283814	27.900934219	-1.1825773732	30.414201736	19.187793845	42.380358457	-71.03416	1	62319.308679	31.7
10510	2022-09-22	17:19:14.289	264.51335984	6348.320636	1663867154.29	0	899	2.2510165927	2.3076862951	581.55359986	599.34135669	2.7128739486	715.74853516	27.900934219	-1.1539047956	30.414201736	19.189697266	42.380354686	-71.034158745	1	62320.188211	31.7
10511	2022-09-22	17:19:15.184	264.51337019	6348.320884	1663867155.184	0	899	2.2507408232	2.3084206637	581.55803758	599.66693366	2.7603525448	715.73693363	27.90185581	-1.1690387426	30.414201736	19.189454148	42.380353333	-71.034152796	1	62321.107495	31.689250493
10512	2022-09-22	17:19:16.065	264.51338039	6348.321129	1663867156.066	0	899	2.2507968005	2.3084787004	579.2384318	597.27529509	2.7603817034	715.72662354	27.904596329	-1.2320321798	30.414201736	19.18645668	42.380353333	-71.034148447	1	62321.977318	31.602268245
10513	2022-09-22	17:19:16.973	264.51339089	6348.321381	1663867156.973	0	899	2.2551968167	2.3125056046	579.2384318	597.12285339	2.7377506071	715.73605286	27.904596329	-1.3030453368	30.414201736	19.188002315	42.380353333	-71.034148333	1	62322.871795	31.6
10514	2022-09-22	17:19:17.882	264.51340142	6348.321634	1663867157.883	0	899	2.2551968167	2.3125056046	578.10436564	595.95377208	2.7377506071	715.74146195	27.904596329	-1.4070966054	30.414201736	19.188087716	42.380353333	-71.034153623	1	62323.793489	31.679348932
10515	2022-09-22	17:19:18.782	264.51341183	6348.321884	1663867158.782	0	899	2.2521589856	2.3104857967	578.10436564	596.2972048	2.7888193592	715.73804641	27.904596329	-1.4969732698	30.414201736	19.187610247	42.380353333	-71.034159649	1	62324.697395	31.839478958
10516	2022-09-22	17:19:19.687	264.51342231	6348.322136	1663867159.688	0	899	2.2521589856	2.3104857967	578.9387533	597.15785049	2.7888193592	715.74505615	27.904596329	-1.5396587849	30.414201736	19.187896729	42.380353333	-71.034165638	1	62325.595661	31.9
10517	2022-09-22	17:19:20.565	264.51343247	6348.322379	1663867160.565	0	899	2.2532173659	2.3089303762	578.95601573	596.34672947	2.6656384412	715.7260532	27.908197403	-1.1621400836	30.414201736	19.191175511	42.380354101	-71.034167566	1	62326.460552	31.946055227
10518	2022-09-22	17:19:21.440	264.51344259	6348.322622	1663867161.44	0	899	2.2532173659	2.3089303762	582.4256659	599.9206012	2.6656384412	715.73022461	27.908197403	-1.176692009	30.414201736	19.191497803	42.380355531	-71.034166667	1	62327.318447	32
10519	2022-09-22	17:19:22.378	264.51345345	6348.322883	1663867162.378	0	899	2.2516689056	2.3083250671	582.4256659	600.23063035	2.7114751878	715.73850195	27.908197403	-1.155155215	30.414201736	19.190496003	42.380357073	-71.03416626	1	62328.244054	32
10520	2022-09-22	17:19:23.239	264.51346341	6348.323122	1663867163.239	0	899	2.2516689056	2.3083250671	582.87840751	600.69721243	2.7114751878	715.72740123	27.908197403	-1.1750643253	30.414201736	19.193658829	42.380358126	-71.034164793	1	62329.124402	32
10521	2022-09-22	17:19:24.150	264.51347396	6348.323375	1663867164.15	0	899	2.2566788203	2.3121922525	582.87840751	600.29700117	2.6523424262	715.71645694	27.908197403	-1.1753661475	30.414201736	19.192857389	42.380356673	-71.03416334	1	62329.996172	32
10522	2022-09-22	17:19:25.069	264.51348461	6348.323631	1663867165.07	0	899	2.2567138688	2.3122285384	585.15888252	602.64574413	2.6523599228	715.70449283	27.909908813	-1.2073802759	30.414201736	19.188292042	42.380358195	-71.034163333	1	62330.916917	32
10523	2022-09-22	17:19:26.010	264.5134955	6348.323892	1663867166.011	0	899	2.2565765035	2.3128105072	585.16774197	602.88372647	2.6860519518	715.71795573	27.911737442	-1.4602595078	30.414201736	19.178669418	42.380359788	-71.034163333	1	62331.872838	32
10524	2022-09-22	17:19:26.892	264.51350571	6348.324137	1663867166.893	0	899	2.2565765035	2.3128105072	581.71415112	599.32557797	2.6860519518	715.70163712	27.911737442	-1.3272877284	30.414201736	19.181979615	42.380361327	-71.034163333	1	62332.796004	32
10525	2022-09-22	17:19:27.773	264.51351589	6348.324381	1663867167.773	0	899	2.2526632345	2.3097749253	581.71415112	599.63315103	2.7315604134	715.69286867	27.911737442	-1.1906618061	30.414201736	19.185735703	42.380362744	-71.034165489	1	62333.64656	32
10526	2022-09-22	17:19:28.671	264.51352628	6348.324631	1663867168.671	0	899	2.2526632345	2.3097749253	582.85030796	600.8043058	2.7315604134	715.69378177	27.911737442	-1.1873633427	30.414201736	19.184082524	42.380363333	-71.034169206	1	62334.507767	32
10527	2022-09-22	17:19:29.604	264.51353708	6348.32489	1663867169.604	0	899	2.2531386852	2.3101795187	582.85720921	600.78522193	2.7276936232	715.70437036	27.913167524	-1.1854661893	30.414201736	19.186395974	42.380362587	-71.03417316	1	62335.44795	32.044794953
10528	2022-09-22	17:19:30.517	264.51354766	6348.325144	1663867170.518	0	899	2.2531855713	2.3102281087	583.81671235	601.77440189	2.7277177327	715.72865629	27.915460587	-1.1734366417	30.414201736	19.191497803	42.380360369	-71.034177596	1	62336.389389	32.138938939
10529	2022-09-22	17:19:31.476	264.51355875	6348.32541	1663867171.476	0	899	2.254391145	2.31056119	583.81671235	601.48879001	2.6856088013	715.72089634	27.915460587	-1.1515226214	30.414201736	19.191497803	42.380358333	-71.034182886	1	62337.365931	32.23659306
10530	2022-09-22	17:19:32.364	264.51356903	6348.325657	1663867172.364	0	899	2.254391145	2.31056119	581.81458106	599.42605439	2.6856088013	715.71564933	27.915460587	-1.1815857485	30.653333866	19.18907648	42.380358333	-71.034185	1	62338.285285	32.3
10531	2022-09-22	17:19:33.341	264.51358034	6348.325928	1663867173.341	0	899	2.2559291177	2.3133712018	581.81458106	599.81467309	2.7430916483	715.72575773	27.915460587	-1.368895312	30.486765969	19.158099787	42.380357901	-71.034185	1	62339.259369	32.3
10532	2022-09-22	17:19:34.256	264.51359093	6348.326182	1663867174.256	0	899	2.2559291177	2.3133712018	583.32986296	601.37683455	2.7430916483	715.72302084	27.915460587	-1.3173277978	30.414201736	19.156098814	42.380356667	-71.034185	1	62340.161736	32.3
10533	2022-09-22	17:19:35.204	264.51360191	6348.326446	1663867175.205	0	899	2.2569081586	2.3123504949	583.34368171	600.75196052	2.6487643037	715.72134056	27.918321761	-1.1476421443	30.414201736	19.188343023	42.380356667	-71.034185171	1	62341.102378	32.3
10534	2022-09-22	17:19:36.114	264.51361243	6348.326698	1663867176.114	0	899	2.2569251874	2.3123681241	581.98742963	599.35529218	2.6487727928	715.71473017	27.919153214	-1.2533749721	30.414201736	19.177193787	42.380356598	-71.034186735	1	62342.041082	32.3
10535	2022-09-22	17:19:37.032	264.51362306	6348.326953	1663867177.032	0	899	2.2571197455	2.3144251126	581.98742963	599.94026095	2.7353167231	715.71038131	27.919153214	-1.3036597793	30.414201736	19.170680558	42.380355065	-71.034188268	1	62342.960922	32.3
10536	2022-09-22	17:19:37.984	264.51363409	6348.327218	1663867177.985	0	899	2.2571197455	2.3144251126	583.86539005	601.87615166	2.7353167231	715.70881542	27.919153214	-1.3950455355	30.414201736	19.159924223	42.380355	-71.034189858	1	62343.914915	32.3
10537	2022-09-22	17:19:38.835	264.51364394	6348.327454	1663867178.836	0	899	2.2573279572	2.314965227	583.86539005	601.97934552	2.7505173168	715.72889477	27.919153214	-1.4660478783	30.414201736	19.149044567	42.380353741	-71.034188741	1	62344.755424	32.3
10538	2022-09-22	17:19:39.697	264.51365391	6348.327694	1663867179.698	0	899	2.2573279572	2.314965227	581.35362875	599.38965885	2.7505173168	715.73291016	27.919153214	-1.459903717	30.414201736	19.14972496	42.380351249	-71.034188333	1	62345.625255	32.3
10539	2022-09-22	17:19:40.585	264.51366419	6348.327941	1663867180.586	0	899	2.2533724389	2.3093315255	581.36978825	598.90932773	2.6769470881	715.7248519	27.922510349	-1.4881990777	30.414201736	19.175132575	42.38035	-71.034187479	1	62346.512821	32.3
10540	2022-09-22	17:19:41.421	264.51367385	6348.328173	1663867181.421	0	899	2.2533743069	2.3093334601	581.95633839	599.51358006	2.6769480307	715.73644939	27.9226017	-1.4859461784	30.414201736	19.17493248	42.38035	-71.034186667	1	62347.346897	32.3
10541	2022-09-22	17:19:42.232	264.51368324	6348.328398	1663867182.232	0	899	2.2579232511	2.3152875956	581.95633839	599.9203557	2.7371118493	715.73569433	27.9226017	-1.2644344024	30.414201736	19.159248883	42.380350262	-71.034186667	1	62348.156917	32.3
10542	2022-09-22	17:19:43.121	264.51369354	6348.328645	1663867183.122	0	899	2.2579232511	2.3152875956	582.20672347	600.17846975	2.7371118493	715.74572754	27.9226017	-1.2417981625	30.414201736	19.157646179	42.380351639	-71.034186667	1	62348.983287	32.3
10543	2022-09-22	17:19:44.022	264.51370396	6348.328895	1663867184.022	0	899	2.2614112677	2.3175219057	582.20672347	599.75639628	2.6747106918	715.73295381	27.9226017	-1.3336366439	30.414201736	19.182029269	42.380351667	-71.034185121	1	62349.927445	32.3
10544	2022-09-22	17:19:44.855	264.5137136	6348.329126	1663867184.855	0	899	2.2614560604	2.3175682937	581.84913177	599.38817757	2.6747331958	715.73057142	27.924784414	-1.2201320596	30.414201736	19.189370237	42.380352903	-71.034183764	1	62350.741748	32.3
10545	2022-09-22	17:19:45.737	264.51372382	6348.329372	1663867185.738	0	899	2.26000752	2.317637073	581.85625867	599.88393836	2.7469786055	715.74319559	27.926263809	-1.1392560005	30.414201736	19.19329834	42.380354333	-71.034182334	1	62351.599611	32.3
10546	2022-09-22	17:19:46.654	264.51373442	6348.329626	1663867186.654	0	899	2.26000752	2.317637073	582.42294548	600.46818285	2.7469786055	715.71694522	27.926263809	-1.3798576649	30.414201736	19.18422848	42.380355	-71.034179144	1	62352.504505	32.3
10547	2022-09-22	17:19:47.545	264.51374473	6348.329874	1663867187.545	0	899	2.2615480381	2.3184241182	582.42294548	600.21881247	2.7101431191	715.71870352	27.926263809	-1.512452154	30.498310279	19.175211256	42.380355671	-71.034175995	1	62353.402848	32.3
10548	2022-09-22	17:19:48.437	264.51375507	6348.330122	1663867188.438	0	899	2.2615480381	2.3184241182	585.0115501	602.88651162	2.7101431191	715.73309326	27.926263809	-1.5005950928	30.663228989	19.163049698	42.380356667	-71.034175	1	62354.301775	32.3
10549	2022-09-22	17:19:49.377	264.51376594	6348.330383	1663867189.377	0	899	2.2603037709	2.3172919883	585.0115501	602.93185179	2.7168131285	715.73149584	27.926263809	-1.1942512381	30.424096859	19.188984587	42.380355857	-71.034175	1	62355.242902	32.3
10550	2022-09-22	17:19:50.328	264.51377694	6348.330647	1663867190.328	0	899	2.2603639374	2.3173543324	583.21405511	601.07950342	2.7168438477	715.72268737	27.929197135	-1.1675836085	30.414201736	19.189776048	42.380353702	-71.034176105	1	62356.221053	32.3
10551	2022-09-22	17:19:51.210	264.51378716	6348.330892	1663867191.211	0	899	2.2552785665	2.3130936894	583.2180162	601.38460183	2.7612370001	715.72493759	27.930017471	-1.1745038254	30.414201736	19.191614997	42.380355117	-71.034180117	1	62357.070193	32.3
10552	2022-09-22	17:19:52.108	264.51379755	6348.331141	1663867192.108	0	899	2.2552785665	2.3130936894	584.16460676	602.36067762	2.7612370001	715.72766396	27.930017471	-1.1699766071	30.414201736	19.192015465	42.380356638	-71.034181638	1	62357.982706	32.3
10553	2022-09-22	17:19:53.053	264.5138085	6348.331404	1663867193.054	0	899	2.255061609	2.312140778	584.16460676	602.12956012	2.7272115256	715.73157789	27.930017471	-1.1535275977	30.414201736	19.19169834	42.380359721	-71.034183194	1	62358.916174	32.3
10554	2022-09-22	17:19:53.947	264.51381883	6348.331652	1663867193.947	0	899	2.255061609	2.312140778	582.56004865	600.47565665	2.7272115256	715.749808	27.930017471	-1.1950058377	30.650035492	19.188448003	42.380361415	-71.034181919	1	62359.848739	32.3
10555	2022-09-22	17:19:54.796	264.51382866	6348.331888	1663867194.796	0	899	2.2610729207	2.3172089338	582.56901667	600.14023565	2.6762817028	715.74714994	27.93187682	-1.3496221746	30.531294021	19.167651789	42.380362844	-71.034180489	1	62360.706413	32.3
10556	2022-09-22	17:19:55.664	264.5138387	6348.332129	1663867195.664	0	899	2.2611067789	2.3172439985	583.48024364	601.07906202	2.6762987265	715.73690169	27.933526993	-1.4425601257	30.414201736	19.154324892	42.380362358	-71.03418	1	62361.584944	32.3
10557	2022-09-22	17:19:56.523	264.51384866	6348.332368	1663867196.524	0	899	2.2592816393	2.3151323434	583.48024364	601.00299272	2.6650679432	715.72039795	27.933526993	-1.2417981625	30.414201736	19.178173065	42.380361667	-71.034183019	1	62362.452906	32.3
10558	2022-09-22	17:19:57.430	264.51385916	6348.33262	1663867197.431	0	899	2.2592816393	2.3151323434	585.81832623	603.41129128	2.6650679432	715.74740419	27.933526993	-1.1541635327	30.448834666	19.18917061	42.380361667	-71.03418726	1	62363.356016	32.264398422
10559	2022-09-22	17:19:58.351	264.5138698	6348.332875	1663867198.351	0	899	2.2610443109	2.3168118339	585.81832623	603.37118817	2.6591696584	715.7545934	27.933526993	-1.1504339635	30.65663224	19.190595589	42.380361667	-71.034186997	1	62364.267267	32.173273273
10560	2022-09-22	17:19:59.256	264.51388028	6348.333127	1663867199.256	0	899	2.2610443109	2.3168118339	584.78633515	602.30827556	2.6591696584	715.74615479	27.933526993	-1.1425112486	30.414201736	19.183935165	42.380361667	-71.034183044	1	62365.173347	32.1
10561	2022-09-22	17:20:00.186	264.51389104	6348.333385	1663867200.186	0	899	2.2617078689	2.3182555517	584.79945366	602.56296075	2.694690923	715.73650113	27.93623659	-1.1646301312	30.414201736	19.188096697	42.380361667	-71.034181316	1	62366.105105	32.1
10562	2022-09-22	17:20:01.036	264.51390089	6348.333621	1663867201.037	0	899	2.2617292967	2.3182777486	585.41523721	603.1975227	2.6947017681	715.74870411	27.937280655	-1.1864578724	30.414201736	19.19329834	42.380361667	-71.034178477	1	62366.956957	32.1
10563	2022-09-22	17:20:01.936	264.5139113	6348.333871	1663867201.936	0	899	2.2605510092	2.3164008845	585.41523721	602.98591147	2.6635689305	715.74078854	27.937280655	-1.2079623677	30.587366382	19.190292939	42.380361667	-71.034175474	1	62367.857715	32.1
10564	2022-09-22	17:20:02.786	264.51392115	6348.334107	1663867202.787	0	899	2.2605510092	2.3164008845	583.84288184	601.36636336	2.6635689305	715.73914383	27.937280655	-1.2104415862	30.663228989	19.188509076	42.380361667	-71.034173816	1	62368.710421	32.1
10565	2022-09-22	17:20:03.710	264.51393183	6348.334364	1663867203.71	0	899	2.2605709467	2.3166434187	583.84288184	601.43641261	2.6739049496	715.74225985	27.937280655	-1.1818875422	30.663228989	19.184310345	42.380361667	-71.034173333	1	62369.588672	32.1
10566	2022-09-22	17:20:04.588	264.51394199	6348.334608	1663867204.588	0	899	2.2605895197	2.3166626529	585.2421645	602.87792469	2.673914282	715.7446863	27.938186077	-1.2728852728	30.663228989	19.172552892	42.380362429	-71.034174096	1	62370.457413	32.1
10567	2022-09-22	17:20:05.519	264.51395277	6348.334866	1663867205.519	0	899	2.2600366049	2.3153582648	585.25433841	602.65717781	2.6395655817	715.75974339	27.940698624	-1.5014790123	30.663228989	19.146710238	42.380363333	-71.034174285	1	62371.428719	32.1
10568	2022-09-22	17:20:06.368	264.51396259	6348.335102	1663867206.368	0	899	2.2600366049	2.3153582648	585.28821734	602.69206415	2.6395655817	715.74057431	27.940698624	-1.1815749407	30.663228989	19.190057755	42.380363333	-71.034172875	1	62372.275093	32.1
10569	2022-09-22	17:20:07.240	264.5139727	6348.335345	1663867207.241	0	899	2.2622222982	2.3206359917	585.28821734	603.65221462	2.7807573852	715.74837549	27.940698624	-1.1675405052	30.509854588	19.188948814	42.380363333	-71.034171346	1	62373.096174	32.1
10570	2022-09-22	17:20:08.184	264.51398362	6348.335607	1663867208.185	0	899	2.2622222982	2.3206359917	585.56133983	603.93390659	2.7807573852	715.75307318	27.940698624	-1.1681657082	30.509854588	19.189916611	42.380363333	-71.034168218	1	62374.069034	32.1
10571	2022-09-22	17:20:09.140	264.51399468	6348.335872	1663867209.14	0	899	2.2625839139	2.3193782504	585.56133983	603.41902771	2.7051347627	715.78222212	27.940698624	-1.1484937147	30.473572472	19.193948632	42.380363333	-71.034166649	1	62375.01068	32.1
10572	2022-09-22	17:20:10.049	264.51400521	6348.336125	1663867210.05	0	899	2.2626288273	2.3194247823	587.44954403	605.36497159	2.7051575741	715.76523737	27.942886188	-1.1423711666	30.559330201	19.192489346	42.380363333	-71.034165176	1	62375.894175	32.1
10573	2022-09-22	17:20:10.986	264.51401605	6348.336385	1663867210.987	0	899	2.2651144108	2.3220599875	587.45716052	605.40045058	2.7092059185	715.75898591	27.944452286	-1.1528808644	30.663228989	19.191661835	42.380364833	-71.034165	1	62376.9	32.1
10574	2022-09-22	17:20:11.911	264.51402675	6348.336642	1663867211.911	0	899	2.2651144108	2.3220599875	587.56064503	605.50709591	2.7092059185	715.78030294	27.944452286	-1.1754739932	30.663228989	19.190044984	42.380365	-71.034166288	1	62377.772516	32.1
10575	2022-09-22	17:20:12.775	264.51403675	6348.336882	1663867212.775	0	899	2.2634436489	2.3201345345	587.56064503	605.43966545	2.6993271823	715.77627988	27.944452286	-1.1682088099	30.663228989	19.190774652	42.380366051	-71.034167717	1	62378.630346	32.1
10576	2022-09-22	17:20:13.645	264.51404683	6348.337124	1663867213.646	0	899	2.2634436489	2.3201345345	585.76461477	603.58898337	2.6993271823	715.77283927	27.944452286	-1.1555324793	30.663228989	19.192577362	42.380367502	-71.034168333	1	62379.500986	32.1
10577	2022-09-22	17:20:14.546	264.51405725	6348.337374	1663867214.546	0	899	2.2703121976	2.3255305511	585.77177719	603.07822054	2.623112146	715.77224509	27.945929256	-1.1704724261	30.663228989	19.191074927	42.380368333	-71.034167632	1	62380.42094	32.1
10578	2022-09-22	17:20:15.457	264.5140678	6348.337627	1663867215.458	0	899	2.2703546992	2.3255745363	586.37979039	603.70433914	2.6231330071	715.77452037	27.947992325	-1.2006217715	30.663228989	19.188625879	42.380368951	-71.034166667	1	62381.37037	32.1
10579	2022-09-22	17:20:16.418	264.51407892	6348.337894	1663867216.419	0	899	2.2663722276	2.3232819824	586.37979039	604.26886115	2.7060775921	715.77872614	27.947992325	-1.2580746412	30.663228989	19.18645668	42.38037	-71.034166104	1	62382.337742	32.1
10580	2022-09-22	17:20:17.296	264.51408907	6348.338138	1663867217.296	0	899	2.2663722276	2.3232819824	586.3001636	604.18680514	2.7060775921	715.78673791	27.947992325	-1.2413669485	30.663228989	19.186530296	42.38037	-71.034165	1	62383.219631	32.1
10581	2022-09-22	17:20:18.196	264.51409949	6348.338388	1663867218.196	0	899	2.2637733935	2.320316176	586.3001636	604.09137078	2.6920645114	715.78104385	27.947992325	-1.1927313702	30.663228989	19.187863306	42.38037	-71.034164838	1	62384.097097	32.1
10582	2022-09-22	17:20:19.121	264.51411021	6348.338645	1663867219.122	0	899	2.2637733935	2.320316176	590.47672413	608.39466852	2.6920645114	715.77302117	27.947992325	-1.1864578724	30.663228989	19.188257217	42.38037	-71.034163293	1	62385.02444	32.1
10583	2022-09-22	17:20:20.134	264.51412192	6348.338926	1663867220.134	0	899	2.2696624139	2.3273942423	590.49001352	608.73945531	2.7403170423	715.78329205	27.950711017	-1.1581949256	30.663228989	19.191518784	42.380370178	-71.0341614	1	62386.053254	32.105325444
10584	2022-09-22	17:20:21.042	264.51413244	6348.339179	1663867221.043	0	899	2.2696805865	2.3274130786	590.80873994	609.06809619	2.7403263634	715.79687338	27.951593399	-1.1605771283	30.663228989	19.191778448	42.380373166	-71.034156918	1	62386.949704	32.194970414
10585	2022-09-22	17:20:21.937	264.5141428	6348.339427	1663867221.938	0	899	2.2676609517	2.3244445958	590.80873994	608.78250246	2.6987304907	715.78617808	27.951593399	-1.3730560186	30.663228989	19.157121999	42.380376195	-71.034155236	1	62387.858596	32.2
10586	2022-09-22	17:20:22.822	264.51415304	6348.339673	1663867222.823	0	899	2.2676609517	2.3244445958	589.99356332	607.9425263	2.6987304907	715.76873537	27.951593399	-1.4419995546	30.663228989	19.145402908	42.380379119	-71.034156226	1	62388.7357	32.2
10587	2022-09-22	17:20:23.734	264.5141636	6348.339926	1663867223.735	0	899	2.2673529662	2.3243261991	589.99356332	608.00522901	2.7078789179	715.77728191	27.951593399	-1.2620306686	30.663228989	19.18026482	42.380383223	-71.034160964	1	62389.644645	32.135535536
10588	2022-09-22	17:20:24.615	264.51417378	6348.340171	1663867224.615	0	899	2.2673945635	2.3243692968	588.5552146	606.52311386	2.7079000229	715.78706208	27.953615239	-1.3872306173	30.663228989	19.164069637	42.380386754	-71.034165087	1	62390.526052	32.04739479
10589	2022-09-22	17:20:25.519	264.51418426	6348.340422	1663867225.52	0	899	2.2712536158	2.3291468667	588.56350391	606.79169048	2.7459113867	715.78484622	27.955316544	-1.420743021	30.663228989	19.15826987	42.380387644	-71.034168045	1	62391.413397	32
10590	2022-09-22	17:20:26.410	264.51419456	6348.340669	1663867226.41	0	899	2.2712536158	2.3291468667	591.35813773	609.67287588	2.7459113867	715.80169678	27.955316544	-1.1425112486	30.663228989	19.19329834	42.380386205	-71.034169076	1	62392.277277	32
10591	2022-09-22	17:20:27.309	264.51420498	6348.340919	1663867227.31	0	899	2.2741748817	2.3314347912	591.35813773	609.44806683	2.7132064394	715.78872378	27.955316544	-1.4629219415	30.663228989	19.172204264	42.380384386	-71.034165746	1	62393.184074	32
10592	2022-09-22	17:20:28.200	264.51421529	6348.341167	1663867228.201	0	899	2.2741748817	2.3314347912	588.66107223	606.66849681	2.7132064394	715.78363563	27.955316544	-1.2433503621	30.663228989	19.184209419	42.380381667	-71.034161667	1	62394	32
10593	2022-09-22	17:20:29.107	264.51422578	6348.341419	1663867229.107	0	899	2.2683587857	2.3255764991	588.66107223	606.70153775	2.7180367365	715.78514614	27.955316544	-1.1769507089	30.663228989	19.188900663	42.380380059	-71.034161667	1	62394.964593	32.09645933
10594	2022-09-22	17:20:29.996	264.51423608	6348.341666	1663867229.997	0	899	2.2684147611	2.3256345014	589.65999375	607.73126808	2.7180652309	715.78253659	27.958036044	-1.1644899719	30.663228989	19.189086548	42.380381446	-71.034164559	1	62395.867752	32.1
10595	2022-09-22	17:20:30.907	264.51424661	6348.341919	1663867230.907	0	899	2.2721342665	2.3289295341	589.66399906	607.57111718	2.6940847667	715.78785797	27.958856583	-1.1522556133	30.663228989	19.190768236	42.380380364	-71.034163697	1	62396.781563	32.021843687
10596	2022-09-22	17:20:31.801	264.51425696	6348.342167	1663867231.801	0	899	2.2721342665	2.3289295341	588.122005	605.98229532	2.6940847667	715.78540039	27.958856583	-1.1555324793	30.663228989	19.192218781	42.38038	-71.034163333	1	62397.676677	32
10597	2022-09-22	17:20:32.716	264.51426755	6348.342421	1663867232.716	0	899	2.2699016024	2.3257017696	588.122005	605.68510386	2.6505556757	715.78330458	27.958856583	-1.1665272271	30.663228989	19.192623555	42.380379027	-71.034164306	1	62398.583826	32
10598	2022-09-22	17:20:33.592	264.51427769	6348.342664	1663867233.592	0	899	2.2699016024	2.3257017696	588.14474246	605.70852033	2.6505556757	715.78767082	27.958856583	-1.1677344935	30.663228989	19.187343155	42.380379104	-71.034165	1	62399.462322	32
10599	2022-09-22	17:20:34.520	264.51428844	6348.342922	1663867234.521	0	899	2.2721080893	2.3333352415	588.14474246	607.40756358	2.8988275108	715.7879671	27.958856583	-1.1425112486	30.663228989	19.16809082	42.380379341	-71.034165	1	62400.395464	32
10600	2022-09-22	17:20:35.434	264.514299	6348.343176	1663867235.434	0	899	2.2721338729	2.3333620231	589.42023221	608.72492409	2.8988414862	715.787765	27.960107197	-1.1419507218	30.663228989	19.176027361	42.380377799	-71.034165	1	62401.320513	32
10601	2022-09-22	17:20:36.361	264.51430973	6348.343434	1663867236.361	0	899	2.2686780787	2.3272677379	589.43184975	607.92879951	2.7811862731	715.79195419	27.962488174	-1.1526544291	30.663228989	19.190336227	42.380376196	-71.034164529	1	62402.282524	32.028252427
10602	2022-09-22	17:20:37.309	264.51432071	6348.343697	1663867237.309	0	899	2.2686780787	2.3272677379	589.73201882	608.23838818	2.7811862731	715.78481106	27.962488174	-1.1408835649	30.663228989	19.191137314	42.380375	-71.034163333	1	62403.216132	32.1
10603	2022-09-22	17:20:38.213	264.51433117	6348.343948	1663867238.213	0	899	2.2748293816	2.3308103653	589.73201882	607.36208902	2.6533163872	715.77359191	27.962488174	-1.1682626427	30.663228989	19.186897429	42.380375	-71.034163333	1	62404.143984	32.1
10604	2022-09-22	17:20:39.130	264.51434178	6348.344203	1663867239.13	0	899	2.2748293816	2.3308103653	589.63109983	607.25815305	2.6533163872	715.79196996	27.962488174	-1.1734366417	30.663228989	19.186096191	42.380375	-71.034163333	1	62405	32.1
10605	2022-09-22	17:20:40.019	264.51435207	6348.34445	1663867240.019	0	899	2.2738201167	2.3297832721	589.64838305	607.27817221	2.6536407359	715.78927875	27.966029022	-1.1765842154	30.663228989	19.18888092	42.380375	-71.034164924	1	62405.954222	32.1
10606	2022-09-22	17:20:40.881	264.51436206	6348.344689	1663867240.882	0	899	2.2738226186	2.3297858623	589.29455071	606.91376919	2.6536419764	715.79656659	27.966150284	-1.1857465071	30.663228989	19.190478988	42.380376366	-71.034166366	1	62406.819639	32.1
10607	2022-09-22	17:20:41.790	264.51437258	6348.344942	1663867241.791	0	899	2.2738044978	2.3300518167	589.29455071	607.00381185	2.6668077078	715.79923759	27.966150284	-1.1759697949	30.663228989	19.189191174	42.380377865	-71.034167865	1	62407.718935	32.1
10608	2022-09-22	17:20:42.667	264.51438273	6348.345186	1663867242.668	0	899	2.2738044978	2.3300518167	591.22840081	608.99577729	2.6668077078	715.79665269	27.966150284	-1.1488062806	30.663228989	19.18532753	42.380379337	-71.034168333	1	62408.602238	32.1
10609	2022-09-22	17:20:43.584	264.51439333	6348.34544	1663867243.584	0	899	2.2718326549	2.3268653681	591.22840081	608.62532473	2.6127937169	715.7823357	27.966150284	-1.209061835	30.663228989	19.169962043	42.380380863	-71.034168333	1	62409.517751	32.1
10610	2022-09-22	17:20:44.448	264.51440334	6348.34568	1663867244.449	0	899	2.2718326549	2.3268653681	593.39955917	610.86036953	2.6127937169	715.77941895	27.966150284	-1.3020213842	30.663228989	19.150444031	42.380381667	-71.034167706	1	62410.376376	32.1
10611	2022-09-22	17:20:45.335	264.51441361	6348.345927	1663867245.336	0	899	2.2755178423	2.3312836739	593.41724754	611.08358218	2.6425822588	715.7966252	27.969751358	-1.4826909304	30.663228989	19.188976288	42.380382101	-71.034166667	1	62411.260355	32.1
10612	2022-09-22	17:20:46.243	264.51442412	6348.346179	1663867246.244	0	899	2.2755178423	2.3312836739	592.67170824	610.3158478	2.6425822588	715.77026408	27.969751358	-1.2140633491	30.663228989	19.170282591	42.380383333	-71.034166931	1	62412.158317	32.1
10613	2022-09-22	17:20:47.105	264.5144341	6348.346418	1663867247.106	0	899	2.2696095895	2.3283090989	592.67170824	611.2976986	2.7851544966	715.76544755	27.969751358	-1.1406572418	30.663228989	19.155806522	42.380383369	-71.034168369	1	62413.021359	32.1
10614	2022-09-22	17:20:48.019	264.51444466	6348.346672	1663867248.019	0	899	2.2696095895	2.3283090989	591.21986161	609.80022456	2.7851544966	715.76814038	27.969751358	-1.5306797501	30.663228989	19.141112359	42.380384846	-71.034169846	1	62413.907767	32.1
10615	2022-09-22	17:20:48.920	264.51445509	6348.346922	1663867248.92	0	899	2.2750705523	2.3323925538	591.21986161	609.3181108	2.715033263	715.76092529	27.969751358	-1.1408835649	30.663228989	19.159807205	42.380386368	-71.034171368	1	62414.820774	32.1
10616	2022-09-22	17:20:49.816	264.51446547	6348.347171	1663867249.817	0	899	2.2750745575	2.3323967038	591.50566218	609.61267417	2.7150352937	715.7606763	27.969945377	-1.1589063295	30.663228989	19.158776984	42.380387852	-71.034174037	1	62415.711045	32.1
10617	2022-09-22	17:20:50.720	264.51447593	6348.347422	1663867250.72	0	899	2.2723818621	2.3303352036	591.52264313	609.85243895	2.7473598063	715.7581484	27.973413467	-1.4848898641	30.663228989	19.143240619	42.380388333	-71.034177005	1	62416.601578	32.1
10618	2022-09-22	17:20:51.596	264.51448608	6348.347666	1663867251.597	0	899	2.2723818621	2.3303352036	591.33291176	609.65682829	2.7473598063	715.75576964	27.973413467	-1.4892015457	30.663228989	19.146484375	42.380388333	-71.034179912	1	62417.473473	32.052652653
10619	2022-09-22	17:20:52.512	264.51449667	6348.34792	1663867252.512	0	899	2.2736258897	2.331158745	591.33291176	609.51316581	2.7264625374	715.76645645	27.973413467	-1.5457274843	30.663228989	19.155205303	42.380388333	-71.034183616	1	62418.38978	32
10620	2022-09-22	17:20:53.387	264.51450679	6348.348163	1663867253.387	0	899	2.2736258897	2.331158745	590.54497409	608.70100336	2.7264625374	715.76251221	27.973413467	-1.6129032373	30.663228989	19.165569305	42.380387022	-71.034190602	1	62419.262327	32
10621	2022-09-22	17:20:54.286	264.51451721	6348.348413	1663867254.287	0	899	2.275797915	2.3311610697	590.55076856	608.00201048	2.6236385399	715.75820862	27.974598802	-1.4761156246	30.663228989	19.16794494	42.380382792	-71.034204103	1	62420.162393	32
10622	2022-09-22	17:20:55.197	264.51452775	6348.348666	1663867255.198	0	899	2.2758459082	2.3312107386	592.63423339	610.1472049	2.6236620474	715.75878906	27.976922989	-1.1506495476	30.663228989	19.186096191	42.380379402	-71.034218263	1	62421.119698	32
10623	2022-09-22	17:20:56.148	264.51453876	6348.34893	1663867256.149	0	899	2.2779943051	2.3361024915	592.63423339	611.00219558	2.7478997448	715.7748215	27.976922989	-1.149054202	30.663228989	19.148682803	42.380374942	-71.034230231	1	62422.017294	31.9982706
10624	2022-09-22	17:20:57.017	264.51454882	6348.349172	1663867257.018	0	899	2.2779943051	2.3361024915	591.6738522	610.01204856	2.7478997448	715.76110031	27.976922989	-1.1490218639	30.663228989	19.151179168	42.380371996	-71.034242018	1	62422.901322	31.909867752
10625	2022-09-22	17:20:57.923	264.51455929	6348.349423	1663867257.923	0	899	2.2750224951	2.3316494184	591.6738522	609.56560735	2.6829659979	715.78394686	27.976922989	-1.1606633474	30.663228989	19.170291408	42.380368881	-71.034255867	1	62423.835574	31.9
10626	2022-09-22	17:20:58.858	264.51457013	6348.349683	1663867258.859	0	899	2.2750224951	2.3316494184	593.43698957	611.38206062	2.6829659979	715.7741202	27.976922989	-1.185185974	30.663228989	19.189957486	42.380364444	-71.034267407	1	62424.777778	31.822222222
10627	2022-09-22	17:20:59.785	264.51458084	6348.34994	1663867259.785	0	899	2.2755480219	2.3327218933	593.44510449	611.56045784	2.7076348194	715.78896994	27.97857498	-1.2135459856	30.663228989	19.189897802	42.380362158	-71.03427823	1	62425.705411	31.8
10628	2022-09-22	17:21:00.673	264.51459112	6348.350187	1663867260.673	0	899	2.2755907849	2.3327661988	591.64578804	609.70636451	2.7076564385	715.78204346	27.980646133	-1.2434258461	30.663228989	19.189697266	42.380360675	-71.034288611	1	62426.59519	31.8
10629	2022-09-22	17:21:01.535	264.5146011	6348.350426	1663867261.535	0	899	2.2765129979	2.3334402759	591.64578804	609.62024961	2.6951266812	715.80341304	27.980646133	-1.1712054085	30.663228989	19.1850748	42.380358447	-71.034298769	1	62427.465921	31.753407935
10630	2022-09-22	17:21:02.423	264.51461138	6348.350673	1663867262.423	0	899	2.2765129979	2.3334402759	595.78074927	613.8808328	2.6951266812	715.79011748	27.980646133	-1.160415411	30.663228989	19.187896729	42.380356079	-71.034307937	1	62428.352427	31.7
10631	2022-09-22	17:21:03.296	264.51462148	6348.350916	1663867263.296	0	899	2.2771668266	2.3368389099	595.78074927	614.75286492	2.8209661829	715.78145089	27.980646133	-1.1541635185	30.663228989	19.189418389	42.380355	-71.034315429	1	62429.209563	31.679043744
10632	2022-09-22	17:21:04.142	264.51463128	6348.351151	1663867264.143	0	899	2.2771668266	2.3368389099	594.58920085	613.52337268	2.8209661829	715.79762925	27.980646133	-1.1612777828	30.663228989	19.190847397	42.38035534	-71.03432356	1	62430.068027	31.6
10633	2022-09-22	17:21:05.055	264.51464185	6348.351404	1663867265.056	0	899	2.2731616579	2.3290288702	594.60590159	612.35844643	2.6499494139	715.79132201	27.984039446	-1.1465211554	30.663228989	19.153508597	42.380359776	-71.034326518	1	62430.955296	31.6
10634	2022-09-22	17:21:05.901	264.51465164	6348.351639	1663867265.902	0	899	2.2731640547	2.3290313515	592.37195769	610.05781409	2.6499506011	715.78115097	27.984155655	-1.3845681631	30.663228989	19.170192971	42.380362758	-71.034328046	1	62431.827301	31.517269907
10635	2022-09-22	17:21:06.785	264.51466186	6348.351885	1663867266.785	0	899	2.2696697182	2.3280576394	592.37195769	610.88868113	2.7706696	715.79197359	27.984155655	-1.3508078057	30.663228989	19.184723936	42.380363333	-71.034331809	1	62432.695146	31.5
10636	2022-09-22	17:21:07.688	264.51467233	6348.352136	1663867267.689	0	899	2.2696697182	2.3280576394	598.07957285	616.77470839	2.7706696	715.79763006	27.984155655	-1.1613532281	30.663228989	19.193939133	42.380365334	-71.034336334	1	62433.600203	31.5
10637	2022-09-22	17:21:08.588	264.51468274	6348.352386	1663867268.589	0	899	2.2788288854	2.3352957691	598.07957285	616.08337339	2.6712060062	715.80256663	27.984155655	-1.1449473646	30.663228989	19.182490507	42.380368284	-71.034339951	1	62434.485167	31.451483254
10638	2022-09-22	17:21:09.532	264.51469366	6348.352648	1663867269.532	0	899	2.2788436699	2.3353110794	598.29546946	616.30582022	2.6712133695	715.81048503	27.984870696	-1.2027129361	30.663228989	19.178975288	42.38037	-71.034341667	1	62435.42542	31.4
10639	2022-09-22	17:21:10.467	264.51470448	6348.352908	1663867270.467	0	899	2.2784478903	2.3377396767	598.31036588	617.23024526	2.8019078129	715.78736443	27.987878799	-1.4584162496	30.663228989	19.185647143	42.380370619	-71.034341048	1	62436.371292	31.4
10640	2022-09-22	17:21:11.372	264.51471497	6348.353159	1663867271.373	0	899	2.2784478903	2.3377396767	595.54412174	614.37652644	2.8019078129	715.769526	27.987878799	-1.1864578724	30.663228989	19.192218781	42.380371667	-71.034339591	1	62437.245562	31.4
10641	2022-09-22	17:21:12.293	264.51472562	6348.353415	1663867272.294	0	899	2.2785820711	2.3343700132	595.54412174	613.25686556	2.640134794	715.7845362	27.987878799	-1.1819306288	30.663228989	19.189280579	42.380371667	-71.034338073	1	62438.156313	31.384368737
10642	2022-09-22	17:21:13.173	264.5147358	6348.353659	1663867273.173	0	899	2.2785820711	2.3343700132	597.18145962	614.94290134	2.640134794	715.80030227	27.987878799	-1.1376283169	30.663228989	19.160528183	42.380371731	-71.034336537	1	62439.038866	31.3
10643	2022-09-22	17:21:14.095	264.51474647	6348.353915	1663867274.095	0	899	2.277645506	2.3350226519	597.18145962	615.45908651	2.7145840795	715.80446155	27.987878799	-1.1720138733	30.663228989	19.158691318	42.380373333	-71.034333299	1	62440.006803	31.3
10644	2022-09-22	17:21:14.997	264.51475692	6348.354166	1663867274.998	0	899	2.2776812407	2.3350596789	593.63449609	611.80368771	2.7146021758	715.81102788	27.989607994	-1.1937554562	30.663228989	19.170512825	42.380373333	-71.034328912	1	62440.884354	31.3
10645	2022-09-22	17:21:15.940	264.51476782	6348.354428	1663867275.94	0	899	2.2809696415	2.3388366487	593.64459372	611.94307005	2.7332954949	715.81018834	27.991662979	-1.1922355496	30.663228989	19.187521928	42.380373333	-71.034322922	1	62441.811637	31.3
10646	2022-09-22	17:21:16.855	264.51477841	6348.354682	1663867276.855	0	899	2.2809696415	2.3388366487	593.81134217	612.11495834	2.7332954949	715.80708404	27.991662979	-1.2100211792	30.663228989	19.190555573	42.380373333	-71.034319324	1	62442.702913	31.3
10647	2022-09-22	17:21:17.762	264.51478891	6348.354934	1663867277.762	0	899	2.2799584779	2.3361576484	593.81134217	611.59261172	2.6575608251	715.80608565	27.991662979	-1.2304046154	30.663228989	19.191137314	42.380374369	-71.034312118	1	62443.62151	31.3
10648	2022-09-22	17:21:18.681	264.51479956	6348.355189	1663867278.682	0	899	2.2799584779	2.3361576484	596.65706411	614.52354683	2.6575608251	715.81162651	27.991662979	-1.1698687866	30.663228989	19.191137314	42.380374045	-71.034300695	1	62444.572906	31.3
10649	2022-09-22	17:21:19.578	264.51480994	6348.355439	1663867279.579	0	899	2.2798958491	2.337385421	596.66389511	614.94349705	2.7171536577	715.79599343	27.993046173	-1.1587662744	30.663228989	19.192106209	42.380370833	-71.0342925	1	62445.5	31.35
10650	2022-09-22	17:21:20.484	264.51482043	6348.35569	1663867280.485	0	899	2.2799417275	2.3374329602	595.07062466	613.30157526	2.7171768903	715.81296767	27.995264053	-1.1506495476	30.663228989	19.190418243	42.38036481	-71.034288591	1	62446.422846	31.442284569
10651	2022-09-22	17:21:21.450	264.5148316	6348.355958	1663867281.45	0	899	2.2793322953	2.3358744996	595.07062466	613.00388417	2.6741064091	715.81723366	27.995264053	-1.1433735967	30.663228989	19.192206856	42.38036065	-71.034286667	1	62447.38978	31.5
10652	2022-09-22	17:21:22.378	264.51484234	6348.356216	1663867282.378	0	899	2.2793322953	2.3358744996	594.88485284	612.81251387	2.6741064091	715.81988242	27.995264053	-1.1653415115	30.663228989	19.192621648	42.38036115	-71.034287183	1	62448.309709	31.5
10653	2022-09-22	17:21:23.282	264.5148528	6348.356467	1663867283.282	0	899	2.2800783868	2.3376337326	594.88485284	613.12944465	2.719973395	715.80187503	27.995264053	-1.1522772312	30.663228989	19.19329834	42.38036	-71.034288333	1	62449.193387	31.5
10654	2022-09-22	17:21:24.177	264.51486317	6348.356716	1663867284.178	0	899	2.2800955078	2.3376514739	596.40515135	614.69642951	2.7199820733	715.79752456	27.996091666	-1.1464887992	30.663228989	19.192625551	42.38036	-71.034288179	1	62450.092574	31.5
10655	2022-09-22	17:21:25.108	264.51487394	6348.356974	1663867285.108	0	899	2.2820761047	2.3396355419	596.41869174	614.69553399	2.7178393586	715.79089558	27.99883461	-1.1511022176	30.663228989	19.190507762	42.380359938	-71.034286729	1	62451.037475	31.5
10656	2022-09-22	17:21:25.990	264.51488416	6348.35722	1663867285.991	0	899	2.2820761047	2.3396355419	595.67352957	613.92753684	2.7178393586	715.77893066	27.99883461	-1.2173833847	30.663228989	19.179254532	42.380358486	-71.03428818	1	62451.908284	31.5
10657	2022-09-22	17:21:26.865	264.51489428	6348.357463	1663867286.866	0	899	2.2804902069	2.3369121384	595.67352957	613.57743269	2.6672333898	715.7966826	27.99883461	-1.3703396778	30.663228989	19.166127628	42.380358333	-71.034288333	1	62452.771203	31.5
10658	2022-09-22	17:21:27.736	264.51490436	6348.357705	1663867287.737	0	899	2.2804902069	2.3369121384	593.80728446	611.65509466	2.6672333898	715.80505371	27.99883461	-1.4190075729	30.663228989	19.163003239	42.380359399	-71.034288333	1	62453.63964	31.5
10659	2022-09-22	17:21:28.575	264.51491406	6348.357938	1663867288.575	0	899	2.2792141362	2.3363424382	593.80728446	611.88988416	2.7012841646	715.81243896	27.99883461	-1.1490218639	30.663228989	19.190418243	42.380360811	-71.034288333	1	62454.486762	31.5
10660	2022-09-22	17:21:29.496	264.51492473	6348.358194	1663867289.497	0	899	2.2792327174	2.336361688	593.22391556	611.28881501	2.7012935221	715.81087994	27.999733161	-1.2110128103	30.663228989	19.186827994	42.380362323	-71.03428702	1	62455.393968	31.539396795
10661	2022-09-22	17:21:30.420	264.51493542	6348.35845	1663867290.42	0	899	2.2834984415	2.3411222715	593.2370358	611.42542741	2.7191519585	715.81103799	28.002405167	-1.1564702759	30.663228989	19.191226302	42.380362873	-71.034283159	1	62456.276134	31.572386588
10662	2022-09-22	17:21:31.346	264.51494615	6348.358707	1663867291.347	0	899	2.2834984415	2.3411222715	593.86551004	612.07317041	2.7191519585	715.80841064	28.002405167	-1.1441389322	30.663228989	19.192218781	42.380362321	-71.034278006	1	62457.196338	31.5
10663	2022-09-22	17:21:32.293	264.51495711	6348.358971	1663867292.294	0	899	2.2829373874	2.3412337323	593.86551004	612.29135697	2.7507556128	715.8118274	28.002405167	-1.1730917424	30.663228989	19.189950375	42.380364476	-71.034276142	1	62458.157315	31.5
10664	2022-09-22	17:21:33.184	264.51496742	6348.359218	1663867293.185	0	899	2.2829373874	2.3412337323	594.56498267	613.01253211	2.7507556128	715.79726708	28.002405167	-1.1408835649	30.663228989	19.194019318	42.380361582	-71.034273333	1	62459.050865	31.5
10665	2022-09-22	17:21:34.069	264.51497766	6348.359464	1663867294.07	0	899	2.2813450534	2.3395220218	594.56498267	612.98747247	2.7471312147	715.79669553	28.002405167	-1.1708927589	30.663228989	19.190145202	42.380360081	-71.034273333	1	62459.95117	31.5
10666	2022-09-22	17:21:34.980	264.51498821	6348.359717	1663867294.981	0	899	2.281370939	2.3395488552	597.10176765	615.60295124	2.7471444599	715.79830629	28.003655781	-1.1821893233	30.663228989	19.189472855	42.380357074	-71.03427187	1	62460.877925	31.5
10667	2022-09-22	17:21:35.888	264.5149987	6348.359969	1663867295.888	0	899	2.2857644518	2.3428544608	597.11353465	615.23221853	2.6919702441	715.81192037	28.006036758	-1.3794265117	30.663228989	19.160308573	42.380355393	-71.034271667	1	62461.764078	31.5
10668	2022-09-22	17:21:36.848	264.51500983	6348.360236	1663867296.849	0	899	2.2857644518	2.3428544608	597.12788681	615.24700618	2.6919702441	715.80407715	28.006036758	-1.179947257	30.663228989	19.189697266	42.38035382	-71.034271667	1	62462.708087	31.5
10669	2022-09-22	17:21:37.766	264.51502044	6348.360491	1663867297.766	0	899	2.2807742929	2.3376459796	597.12788681	615.21705129	2.6876506814	715.80116686	28.006036758	-1.179947257	30.663228989	19.189697266	42.380352296	-71.034264407	1	62463.622244	31.5
10670	2022-09-22	17:21:38.615	264.51503027	6348.360726	1663867298.615	0	899	2.2807742929	2.3376459796	596.74339512	614.82091197	2.6876506814	715.82096651	28.006036758	-1.1764548291	30.663228989	19.188151631	42.38035009	-71.034256059	1	62464.472946	31.5
10671	2022-09-22	17:21:39.520	264.51504075	6348.360978	1663867299.521	0	899	2.2870289679	2.3445492344	596.75028468	614.98499329	2.7102976419	715.81090743	28.007431674	-1.1795700275	30.663228989	19.187145423	42.380347003	-71.034249006	1	62465.39916	31.5
10672	2022-09-22	17:21:40.368	264.51505056	6348.361213	1663867300.368	0	899	2.2870753783	2.3445973205	597.21495339	615.4640229	2.710321013	715.82861328	28.00966835	-1.1571601629	30.663228989	19.181055069	42.380346865	-71.034244534	1	62466.279756	31.5
10673	2022-09-22	17:21:41.227	264.51506051	6348.361452	1663867301.228	0	899	2.2868823121	2.345484644	597.21495339	615.81020071	2.7601822469	715.79943161	28.00966835	-1.4669857159	30.663228989	19.187192866	42.380352159	-71.034243333	1	62467.147716	31.485228377
10674	2022-09-22	17:21:42.076	264.51507034	6348.361688	1663867302.077	0	899	2.2868823121	2.345484644	596.49232977	615.06507704	2.7601822469	715.80166646	28.00966835	-1.2948532215	30.663228989	19.18975412	42.380354909	-71.034243333	1	62467.972789	31.402721088
10675	2022-09-22	17:21:43.003	264.51508105	6348.361945	1663867303.003	0	899	2.2860125158	2.3423868213	596.49232977	614.36213446	2.6587533086	715.80215393	28.00966835	-1.1871046909	30.663228989	19.190588806	42.380358045	-71.034241811	1	62468.91353	31.308646999
10676	2022-09-22	17:21:43.894	264.51509138	6348.362193	1663867303.895	0	899	2.2860125158	2.3423868213	597.60126912	615.50429558	2.6587533086	715.81032537	28.00966835	-1.1665056897	30.663228989	19.190973257	42.380358333	-71.034241667	1	62469.795858	31.3
10677	2022-09-22	17:21:44.836	264.51510228	6348.362455	1663867304.837	0	899	2.2885610602	2.3466060189	597.60798649	616.02396112	2.7326233877	715.80992238	28.011026483	-1.1431580103	30.663228989	19.191286087	42.380357067	-71.034241667	1	62470.760083	31.3
10678	2022-09-22	17:21:45.733	264.51511265	6348.362704	1663867305.733	0	899	2.2886038294	2.3466503455	599.39616762	617.8673983	2.7326450884	715.81394706	28.013086319	-1.1441389322	30.663228989	19.190418243	42.380355575	-71.034241667	1	62471.654832	31.3
10679	2022-09-22	17:21:46.635	264.5151231	6348.362954	1663867306.636	0	899	2.2873532611	2.3447020551	599.39616762	617.65423588	2.7020419068	715.81472839	28.013086319	-1.1648025892	30.663228989	19.190629858	42.380355	-71.034242589	1	62472.553554	31.3
10680	2022-09-22	17:21:47.552	264.51513372	6348.363209	1663867307.553	0	899	2.2873532611	2.3447020551	596.8540813	615.03471566	2.7020419068	715.81342604	28.013086319	-1.1387601499	30.663228989	19.191552712	42.380355	-71.034243333	1	62473.464497	31.3
10681	2022-09-22	17:21:48.433	264.5151439	6348.363454	1663867308.433	0	899	2.2882416475	2.344563299	596.8540813	614.70044432	2.6538041811	715.81727772	28.013086319	-1.1392560005	30.663228989	19.191497803	42.380354437	-71.034243333	1	62474.337675	31.3
10682	2022-09-22	17:21:49.342	264.51515442	6348.363706	1663867309.342	0	899	2.2882528374	2.3445748844	599.09060311	617.00387808	2.6538096959	715.81157558	28.013625328	-1.2116919859	30.663228989	19.187519313	42.380352492	-71.034242492	1	62475.252289	31.3
10683	2022-09-22	17:21:50.242	264.51516484	6348.363956	1663867310.242	0	899	2.2861983112	2.3433984902	599.10714766	617.31811608	2.6965389458	715.81063176	28.016962051	-1.17474101	30.663228989	19.184152603	42.380349466	-71.034239466	1	62476.160194	31.3
10684	2022-09-22	17:21:51.121	264.51517501	6348.3642	1663867311.121	0	899	2.2861983112	2.3433984902	601.13118763	619.40368049	2.6965389458	715.80725098	28.016962051	-1.1718090773	30.663228989	19.182855606	42.380346594	-71.034236618	1	62477.014478	31.3
10685	2022-09-22	17:21:52.045	264.51518571	6348.364457	1663867312.045	0	899	2.2871077953	2.3438962454	601.13118763	619.26421829	2.6765606392	715.81214309	28.016962051	-1.1806371591	30.663228989	19.186110882	42.380341817	-71.034233433	1	62477.97001	31.3
10686	2022-09-22	17:21:52.903	264.51519564	6348.364695	1663867312.903	0	899	2.2871077953	2.3438962454	600.13299899	618.23591944	2.6765606392	715.80953595	28.016962051	-1.1861452938	30.663228989	19.188948814	42.380339062	-71.034230729	1	62478.781338	31.3
10687	2022-09-22	17:21:53.721	264.51520512	6348.364923	1663867313.722	0	899	2.2914293914	2.3511618762	600.13299899	619.14343597	2.8066192843	715.83392334	28.016962051	-1.184830308	30.663228989	19.191858292	42.380335247	-71.034228971	1	62479.617245	31.3
10688	2022-09-22	17:21:54.555	264.51521477	6348.365154	1663867314.556	0	899	2.2914371894	2.3511699662	601.45358853	620.50588631	2.8066233431	715.81522152	28.017337155	-1.1845715985	30.663228989	19.189501971	42.380332584	-71.034227584	1	62480.449761	31.3
10689	2022-09-22	17:21:55.461	264.51522525	6348.365406	1663867315.462	0	899	2.2871633655	2.3457877095	601.46934238	620.20181468	2.7608622887	715.8139988	28.02050209	-1.1549935065	30.663228989	19.188538065	42.380328861	-71.034227228	1	62481.336724	31.3
10690	2022-09-22	17:21:56.390	264.515236	6348.365664	1663867316.39	0	899	2.2871633655	2.3457877095	602.20168928	620.95697018	2.7608622887	715.81189288	28.02050209	-1.1628946555	30.663228989	19.178896456	42.380322412	-71.034227873	1	62482.276276	31.3
10691	2022-09-22	17:21:57.289	264.5152464	6348.365914	1663867317.289	0	899	2.2926738139	2.3521014014	602.20168928	621.16939876	2.7911778782	715.81439815	28.02050209	-1.1441173735	30.663228989	19.159864451	42.38031909	-71.034226363	1	62483.182006	31.3
10692	2022-09-22	17:21:58.210	264.51525707	6348.36617	1663867318.211	0	899	2.2926738139	2.3521014014	601.16960289	620.10480446	2.7911778782	715.81906552	28.02050209	-1.1425112486	30.663228989	19.164129257	42.380315206	-71.034224383	1	62484.123468	31.312346843
10693	2022-09-22	17:21:59.095	264.51526731	6348.366416	1663867319.096	0	899	2.288734502	2.3456863028	601.16960289	619.34323377	2.6822112742	715.8222341	28.02050209	-1.1853907448	30.663228989	19.18237311	42.380316596	-71.034220212	1	62484.957587	31.395758718
10694	2022-09-22	17:21:59.980	264.51527756	6348.366661	1663867319.981	0	899	2.288734502	2.3456863028	599.66913317	617.79740416	2.6822112742	715.82519531	28.02050209	-1.2059897184	30.663228989	19.191137314	42.380312323	-71.034217104	1	62485.868666	31.4
10695	2022-09-22	17:22:00.888	264.51528806	6348.366913	1663867320.888	0	899	2.2918289891	2.3478282627	599.68122058	617.48090811	2.6349448037	715.81266694	28.022937636	-1.1682411251	30.663228989	19.16559141	42.380310385	-71.034214103	1	62486.769231	31.4
10696	2022-09-22	17:22:01.825	264.51529891	6348.367174	1663867321.826	0	899	2.2918525887	2.34785269	601.8377965	619.70157582	2.6349563341	715.81503316	28.024072647	-1.1485799606	30.663228989	19.153228153	42.380308843	-71.034212176	1	62487.69428	31.4
10697	2022-09-22	17:22:02.697	264.51530899	6348.367416	1663867322.697	0	899	2.2936332531	2.3537236576	601.8377965	620.99856976	2.8203636574	715.8084353	28.024072647	-1.1811222659	30.663228989	19.152338078	42.380306367	-71.034205768	1	62488.589905	31.4
10698	2022-09-22	17:22:03.582	264.51531925	6348.367662	1663867323.583	0	899	2.2936332531	2.3537236576	602.71698981	621.90575404	2.8203636574	715.81863504	28.024072647	-1.4826154283	30.663228989	19.15515095	42.380302477	-71.034199144	1	62489.504578	31.450457782
10699	2022-09-22	17:22:04.479	264.51532962	6348.367911	1663867324.479	0	899	2.2934311628	2.352526115	602.71928821	621.59019927	2.7750536734	715.83492254	28.024533442	-1.492693969	30.663228989	19.161055799	42.380299328	-71.03419465	1	62490.403353	31.5
10700	2022-09-22	17:22:05.364	264.51533986	6348.368157	1663867325.364	0	899	2.2934977725	2.3525951892	600.91377773	619.72839843	2.7750879245	715.83843994	28.027734756	-1.5282652378	30.663228989	19.147203445	42.380297368	-71.034191184	1	62491.289555	31.5
10701	2022-09-22	17:22:06.243	264.51535003	6348.368401	1663867326.243	0	899	2.2928914154	2.3489367551	600.91377773	618.75648382	2.6358678734	715.8302491	28.027734756	-1.3569843011	30.663228989	19.169635735	42.380294369	-71.034189053	1	62492.189349	31.5
10702	2022-09-22	17:22:07.118	264.51536017	6348.368644	1663867327.119	0	899	2.2928914154	2.3489367551	603.08242845	620.98952747	2.6358678734	715.84594727	28.027734756	-1.2483087778	30.663228989	19.187896729	42.380291578	-71.034184822	1	62493.053254	31.5
10703	2022-09-22	17:22:08.003	264.51537041	6348.36889	1663867328.003	0	899	2.2933378274	2.3492838267	603.08242845	620.95412747	2.6308070772	715.83071273	28.027734756	-1.3431654253	30.663228989	19.187108905	42.380290125	-71.034181917	1	62493.925049	31.5
10704	2022-09-22	17:22:08.872	264.51538047	6348.369131	1663867328.873	0	899	2.2933378274	2.3492838267	601.93756404	619.77533623	2.6308070772	715.82427979	28.027734756	-1.3785210848	30.663228989	19.186815262	42.380288675	-71.034180342	1	62494.794795	31.5
10705	2022-09-22	17:22:09.742	264.51539053	6348.369373	1663867329.742	0	899	2.2953569381	2.3519232183	601.95099254	619.97201142	2.6569900976	715.83286351	28.030430409	-1.2272894327	30.663228989	19.185041327	42.380287224	-71.034178891	1	62495.665331	31.5
10706	2022-09-22	17:22:10.654	264.51540109	6348.369626	1663867330.654	0	899	2.2953751571	2.3519420818	603.50164036	621.56914481	2.65699906	715.84403982	28.031305313	-1.2101074347	30.663228989	19.185375214	42.380286667	-71.034178333	1	62496.578579	31.5
10707	2022-09-22	17:22:11.565	264.51541163	6348.369879	1663867331.565	0	899	2.2939508296	2.3511034333	603.50164036	621.76858171	2.6854665008	715.8540512	28.031305313	-1.2018290206	30.663228989	19.186195917	42.380285885	-71.034177552	1	62497.4689	31.5
10708	2022-09-22	17:22:12.499	264.51542244	6348.370139	1663867332.499	0	899	2.2939508296	2.3511034333	607.39048748	625.77513745	2.6854665008	715.84734784	28.031305313	-1.1832026243	30.663228989	19.188257217	42.380284325	-71.034176667	1	62498.404915	31.5
10709	2022-09-22	17:22:13.378	264.51543262	6348.370383	1663867333.378	0	899	2.2928154416	2.3520018079	607.39048748	626.44237146	2.7799659793	715.83598883	28.031305313	-1.1779855206	30.663228989	19.190173964	42.380282835	-71.034176168	1	62499.299257	31.5
10710	2022-09-22	17:22:14.296	264.51544325	6348.370638	1663867334.297	0	899	2.2928154416	2.3520018079	605.21991975	624.20372001	2.7799659793	715.84991455	28.031305313	-1.1750643253	30.663228989	19.194019318	42.380280785	-71.034172356	1	62500.176282	31.5
10711	2022-09-22	17:22:15.176	264.51545343	6348.370882	1663867335.176	0	899	2.2903699462	2.3494494725	605.23738081	624.2076169	2.7779623151	715.83712223	28.034791593	-1.4889320096	30.663228989	19.164398143	42.380276332	-71.034158663	1	62501.100279	31.5
10712	2022-09-22	17:22:16.051	264.51546355	6348.371125	1663867336.051	0	899	2.2903767702	2.3494565493	605.27063869	624.24194197	2.7779658326	715.8492177	28.03512001	-1.2711174906	30.663228989	19.182527618	42.380273624	-71.03414783	1	62501.912721	31.5
10713	2022-09-22	17:22:17.049	264.51547512	6348.371403	1663867337.05	0	899	2.2933176853	2.3496528486	605.27063869	623.33275271	2.6486910885	715.8416457	28.03512001	-1.1493884151	30.663228989	19.192418256	42.380277867	-71.034143644	1	62502.906814	31.5
10714	2022-09-22	17:22:17.941	264.51548544	6348.371651	1663867337.942	0	899	2.2933176853	2.3496528486	600.74080457	618.66774207	2.6486910885	715.85828809	28.03512001	-1.1420153979	30.663228989	19.191111053	42.380281043	-71.034141979	1	62503.812818	31.5
10715	2022-09-22	17:22:18.832	264.51549575	6348.371898	1663867338.833	0	899	2.2962892545	2.3548625505	600.74080457	619.35951911	2.7478280628	715.83840882	28.03512001	-1.177532751	30.663228989	19.190615345	42.380284104	-71.034140448	1	62504.731127	31.5
10716	2022-09-22	17:22:19.734	264.51550619	6348.372149	1663867339.735	0	899	2.2962892545	2.3548625505	604.58935235	623.32734464	2.7478280628	715.84442543	28.03512001	-1.2222663164	30.663228989	19.190418243	42.380283976	-71.034141024	1	62505.614354	31.5
10717	2022-09-22	17:22:20.630	264.51551655	6348.372397	1663867340.63	0	899	2.2958822029	2.3536193747	604.59869843	623.07137615	2.710033948	715.8425972	28.03698805	-1.1984228046	30.663228989	19.18891044	42.380282472	-71.034141667	1	62506.516807	31.551680672
10718	2022-09-22	17:22:21.555	264.51552726	6348.372654	1663867341.555	0	899	2.2959176637	2.3536561158	606.46188025	624.99161027	2.7100517369	715.85029653	28.038690567	-1.1974095509	30.663228989	19.187979894	42.380281667	-71.034142408	1	62507.444976	31.6
10719	2022-09-22	17:22:22.480	264.51553797	6348.372911	1663867342.481	0	899	2.300295551	2.3578603189	606.46188025	624.90023426	2.6970819308	715.82824707	28.038690567	-1.2776064873	30.663228989	19.189697266	42.380282244	-71.034144489	1	62508.346693	31.6
10720	2022-09-22	17:22:23.374	264.51554831	6348.373159	1663867343.374	0	899	2.300295551	2.3578603189	605.97687726	624.40048564	2.6970819308	715.84364208	28.038690567	-1.2115841275	30.663228989	19.187412527	42.380283333	-71.034146667	1	62509.241241	31.6
10721	2022-09-22	17:22:24.358	264.5155597	6348.373433	1663867344.358	0	899	2.2965034947	2.3552278256	605.97913018	624.80711756	2.7544862471	715.83638253	28.039139842	-1.1545408222	30.663228989	19.181106391	42.380283333	-71.034146667	1	62510.241453	31.6
10722	2022-09-22	17:22:25.283	264.51557042	6348.37369	1663867345.284	0	899	2.2965685237	2.3552952423	607.05746654	625.91919225	2.7545193954	715.84710693	28.042261124	-1.1815749407	30.663228989	19.188976288	42.380283688	-71.034145957	1	62511.213018	31.6
10723	2022-09-22	17:22:26.186	264.51558086	6348.373941	1663867346.186	0	899	2.2976954857	2.3556886155	607.05746654	625.67314884	2.7196569034	715.84794041	28.042261124	-1.1815749407	30.663228989	19.189530152	42.380285529	-71.034142804	1	62512.105799	31.6
10724	2022-09-22	17:22:27.105	264.51559149	6348.374196	1663867347.105	0	899	2.2976954857	2.3556886155	604.70432392	623.24784608	2.7196569034	715.8357548	28.042261124	-1.2331855968	30.663228989	19.185490236	42.38029	-71.034138136	1	62513.039448	31.6
10725	2022-09-22	17:22:28.023	264.51560213	6348.374451	1663867348.024	0	899	2.2979355648	2.3539885031	604.70432392	622.62240796	2.6305678041	715.85179249	28.042261124	-1.1921600853	30.663228989	19.166632684	42.38029	-71.034133605	1	62513.945759	31.6
10726	2022-09-22	17:22:28.927	264.51561258	6348.374702	1663867348.927	0	899	2.2979355648	2.3539885031	605.68608643	623.63326122	2.6305678041	715.84623587	28.042261124	-1.1679931934	30.663228989	19.180421981	42.380283031	-71.034133333	1	62514.836292	31.683629191
10727	2022-09-22	17:22:29.844	264.51562319	6348.374957	1663867349.844	0	899	2.295337211	2.3523404913	605.69102978	623.96498949	2.6770415928	715.8521389	28.043247387	-1.1693729344	30.663228989	19.192449064	42.380277843	-71.034130784	1	62515.764766	31.7
10728	2022-09-22	17:22:30.737	264.51563354	6348.375205	1663867350.738	0	899	2.2953942017	2.3523995138	608.41286389	626.76914205	2.6770698417	715.85198975	28.045984268	-1.1897132397	30.663228989	19.186096191	42.380272242	-71.034132212	1	62516.663664	31.7
10729	2022-09-22	17:22:31.628	264.51564384	6348.375452	1663867351.628	0	899	2.2991447811	2.3569386676	608.41286389	626.99389052	2.7088756831	715.85183615	28.045984268	-1.1613424424	30.663228989	19.190465106	42.380267224	-71.034134259	1	62517.55511	31.7
10730	2022-09-22	17:22:32.525	264.51565422	6348.375701	1663867352.525	0	899	2.2991447811	2.3569386676	609.43690922	628.04921036	2.7088756831	715.85840248	28.045984268	-1.179947257	30.663228989	19.188257217	42.380262766	-71.034135745	1	62518.446746	31.744674556
10731	2022-09-22	17:22:33.398	264.51566434	6348.375944	1663867353.399	0	899	2.2932950394	2.3520208302	609.43690922	628.39943898	2.7583105761	715.85289557	28.045984268	-1.1508650993	30.663228989	19.191304655	42.38026	-71.034135075	1	62519.318413	31.8
10732	2022-09-22	17:22:34.280	264.51567455	6348.376189	1663867354.281	0	899	2.2932950394	2.3520208302	612.36148672	631.41501422	2.7583105761	715.84960938	28.045984268	-1.1490218639	30.663228989	19.191497803	42.380259343	-71.034131338	1	62520.197026	31.8
10733	2022-09-22	17:22:35.209	264.51568529	6348.376447	1663867355.209	0	899	2.3024910143	2.3590542768	612.37942415	630.65456957	2.6488171071	715.85493156	28.049524307	-1.160415411	30.663228989	19.154766083	42.380256667	-71.034129653	1	62521.06949	31.8
10734	2022-09-22	17:22:36.096	264.51569557	6348.376694	1663867356.097	0	899	2.3024910143	2.3590542768	609.264981	627.44718257	2.6488171071	715.84996912	28.049524307	-1.1485799606	30.663228989	19.182697372	42.380256569	-71.034124951	1	62522.029218	31.802921772
10735	2022-09-22	17:22:36.933	264.51570524	6348.376926	1663867356.933	0	899	2.3031651761	2.3614126038	609.264981	627.98591685	2.7249612363	715.84706368	28.049524307	-1.1457666159	30.663228989	19.189336777	42.380253943	-71.034123638	1	62522.817154	31.881715363
10736	2022-09-22	17:22:37.851	264.51571588	6348.377181	1663867357.852	0	899	2.3031651761	2.3614126038	605.82280206	624.43796978	2.7249612363	715.84627346	28.049524307	-1.1457666159	30.663228989	19.188471699	42.380253333	-71.034122159	1	62523.704568	31.9
10737	2022-09-22	17:22:38.723	264.51572596	6348.377423	1663867358.723	0	899	2.3000869768	2.3572687013	605.82280206	624.1201931	2.6798075939	715.85514498	28.049524307	-1.1464887802	30.663228989	19.190174103	42.380254311	-71.034120689	1	62524.58635	31.9
10738	2022-09-22	17:22:39.611	264.51573624	6348.37767	1663867359.611	0	899	2.3000910927	2.357272964	609.64339158	628.05618858	2.679809632	715.86386775	28.04972156	-1.1675727794	30.663228989	19.192501068	42.38025584	-71.03411916	1	62525.504132	31.9
10739	2022-09-22	17:22:40.509	264.51574663	6348.377919	1663867360.509	0	899	2.3032632585	2.3606546107	609.66117846	628.11673511	2.6857739815	715.86099102	28.053247452	-1.5282652378	30.663228989	19.191137314	42.380257344	-71.034118333	1	62526.40622	31.9
10740	2022-09-22	17:22:41.391	264.51575684	6348.378164	1663867361.391	0	899	2.3032632585	2.3606546107	609.42500017	627.87340728	2.6857739815	715.84677023	28.053247452	-1.2296392112	30.663228989	19.187417075	42.380258333	-71.034117859	1	62527.284664	31.9
10741	2022-09-22	17:22:42.309	264.51576747	6348.378419	1663867362.309	0	899	2.3070282933	2.3623009257	609.42500017	627.15978434	2.5848204641	715.86417495	28.053247452	-1.1408835649	30.663228989	19.191497803	42.380257966	-71.034116667	1	62528.22026	31.9
10742	2022-09-22	17:22:43.198	264.51577777	6348.378666	1663867363.199	0	899	2.3070282933	2.3623009257	608.48843957	626.19596903	2.5848204641	715.86844579	28.053247452	-1.1421447503	30.663228989	19.192149055	42.380256582	-71.034116752	1	62529.051051	31.9
10743	2022-09-22	17:22:44.131	264.51578855	6348.378925	1663867364.131	0	899	2.2998102046	2.3538800537	608.48951112	625.86447483	2.5376182177	715.86637181	28.053460266	-1.1480409973	30.663228989	19.191471807	42.380255027	-71.034118307	1	62529.983984	31.9
10744	2022-09-22	17:22:45.049	264.51579918	6348.37918	1663867365.049	0	899	2.2998802584	2.353952471	606.45473473	623.77182752	2.5376510706	715.84329244	28.056818008	-1.1994791031	30.663228989	19.192577362	42.380253469	-71.034118333	1	62530.918534	31.9
10745	2022-09-22	17:22:45.963	264.51580976	6348.379434	1663867365.963	0	899	2.2990213355	2.3570634506	606.45473473	625.05693482	2.7203664589	715.84738139	28.056818008	-1.1997054697	30.663228989	19.192176819	42.380251848	-71.034118333	1	62531.891026	31.9
10746	2022-09-22	17:22:46.861	264.51582016	6348.379684	1663867366.862	0	899	2.2990213355	2.3570634506	609.58894665	628.28728457	2.7203664589	715.85429655	28.056818008	-1.1930439851	30.663228989	19.189211106	42.380250337	-71.034118333	1	62532.797798	31.9
10747	2022-09-22	17:22:47.763	264.51583059	6348.379934	1663867367.763	0	899	2.2997255963	2.3569979335	609.58894665	628.03232516	2.684362477	715.86908444	28.056818008	-1.2463469584	30.663228989	19.179557346	42.38025	-71.034119466	1	62533.6793	31.9
10748	2022-09-22	17:22:48.698	264.51584142	6348.380194	1663867368.699	0	899	2.2997255963	2.3569979335	609.67491994	628.1208996	2.684362477	715.87646484	28.056818008	-1.5119886398	30.663228989	19.141441345	42.380248989	-71.034121011	1	62534.606607	31.9
10749	2022-09-22	17:22:49.644	264.51585237	6348.380457	1663867369.645	0	899	2.3008110745	2.3592776585	609.68115971	628.50508713	2.7376890593	715.85861307	28.05805488	-1.2158311258	30.663228989	19.183358275	42.380247396	-71.034122604	1	62535.562564	31.9
10750	2022-09-22	17:22:50.519	264.51586249	6348.3807	1663867370.519	0	899	2.3008616943	2.3593301253	605.62875257	624.32774202	2.7377146594	715.85502534	28.060480118	-1.1457666159	30.663228989	19.190418243	42.380245937	-71.034123333	1	62536.43787	31.9
10751	2022-09-22	17:22:51.398	264.51587267	6348.380944	1663867371.399	0	899	2.3009550255	2.3589379824	605.62875257	624.17090436	2.7154342396	715.86392111	28.060480118	-1.1539156476	30.663228989	19.186010677	42.380245	-71.034122816	1	62537.310621	31.9
10752	2022-09-22	17:22:52.344	264.51588361	6348.381207	1663867372.344	0	899	2.3009550255	2.3589379824	610.34082894	629.02724739	2.7154342396	715.88728909	28.060480118	-1.1750643253	30.663228989	19.174571991	42.380244571	-71.034120809	1	62538.257257	31.9
10753	2022-09-22	17:22:53.223	264.5158938	6348.381451	1663867373.224	0	899	2.3033608212	2.359398064	610.34082894	628.37803695	2.6238016118	715.86471416	28.060480118	-1.1963424517	30.663228989	19.163139533	42.380243333	-71.034117872	1	62539.138277	31.9
10754	2022-09-22	17:22:54.086	264.51590378	6348.381691	1663867374.087	0	899	2.3033608212	2.359398064	608.78522317	626.77645886	2.6238016118	715.87891676	28.060480118	-1.1586584966	30.663228989	19.169072473	42.380243338	-71.034115	1	62540.003052	31.9
10755	2022-09-22	17:22:54.993	264.51591428	6348.381943	1663867374.994	0	899	2.3015040887	2.360200964	608.80112373	627.66660094	2.7473972145	715.8617097	28.063636565	-1.2116164506	30.663228989	19.190382294	42.380244876	-71.034115	1	62540.925738	31.9
10756	2022-09-22	17:22:55.918	264.51592499	6348.3822	1663867375.919	0	899	2.301510823	2.3602079449	609.47893759	628.36544306	2.7474006314	715.84884502	28.063959122	-1.3492664178	30.663228989	19.188139303	42.3802464	-71.0341164	1	62541.840237	31.9
10757	2022-09-22	17:22:56.822	264.51593545	6348.382451	1663867376.823	0	899	2.3052370407	2.3623171728	609.47893759	627.81261466	2.6693296936	715.86608887	28.063959122	-1.3915423155	30.663228989	19.186815262	42.380246667	-71.03411907	1	62542.721088	31.9
10758	2022-09-22	17:22:57.684	264.51594542	6348.38269	1663867377.684	0	899	2.3052370407	2.3623171728	609.525357	627.86043041	2.6693296936	715.8550892	28.063959122	-1.2067981943	30.663228989	19.18991368	42.380245723	-71.034120943	1	62543.566075	31.956607495
10759	2022-09-22	17:22:58.628	264.51595634	6348.382952	1663867378.628	0	899	2.3071016566	2.363350149	609.525357	627.57725147	2.6292886777	715.85929982	28.063959122	-1.2073695257	30.663228989	19.175585905	42.380244159	-71.034122508	1	62544.504505	32
10760	2022-09-22	17:22:59.558	264.51596711	6348.383211	1663867379.558	0	899	2.3071016566	2.363350149	610.37590055	628.45298499	2.6292886777	715.85946554	28.063959122	-1.1783196926	30.663228989	19.188257217	42.380243333	-71.03412406	1	62545.435872	32
10761	2022-09-22	17:23:00.473	264.51597771	6348.383465	1663867380.474	0	899	2.3051518331	2.3612075245	610.3864681	628.41690245	2.6226540625	715.86362806	28.066051496	-1.1661284404	30.663228989	19.189708912	42.380243333	-71.034125	1	62546.348126	32
10762	2022-09-22	17:23:01.354	264.51598789	6348.383709	1663867381.354	0	899	2.3051840198	2.3612408346	610.64873026	628.68702189	2.6226696275	715.85808194	28.067590714	-1.179947257	30.663228989	19.18753624	42.380243333	-71.034125	1	62547.222787	32
10763	2022-09-22	17:23:02.328	264.51599918	6348.38398	1663867382.329	0	899	2.2988793956	2.3574648909	610.64873026	629.55704118	2.7453664836	715.86110137	28.067590714	-1.181046752	30.663228989	19.188508987	42.380242964	-71.034125369	1	62548.221639	32
10764	2022-09-22	17:23:03.253	264.51600987	6348.384237	1663867383.253	0	899	2.2988793956	2.3574648909	611.35267517	630.28278325	2.7453664836	715.85539438	28.067590714	-1.1904030888	30.663228989	19.18912669	42.380241667	-71.034126954	1	62549.172642	32
10765	2022-09-22	17:23:04.141	264.51602016	6348.384484	1663867384.142	0	899	2.3053833529	2.3644672085	611.35267517	630.39052907	2.7605205721	715.87111558	28.067590714	-1.2210051319	30.663228989	19.187449815	42.380241667	-71.034128313	1	62550.012012	32
10766	2022-09-22	17:23:05.062	264.51603082	6348.38474	1663867385.063	0	899	2.3054289495	2.3645144832	612.40200578	631.47270172	2.7605437789	715.87268269	28.069771002	-1.2280870526	30.663228989	19.188268055	42.380241667	-71.034126777	1	62550.933934	32
10767	2022-09-22	17:23:05.970	264.51604132	6348.384992	1663867385.97	0	899	2.3043856969	2.3602881471	612.41013294	630.45666833	2.6165032159	715.87006262	28.071374893	-1.1798826417	30.663228989	19.188135147	42.380241667	-71.034125262	1	62551.842685	32
10768	2022-09-22	17:23:06.944	264.51605259	6348.385262	1663867386.944	0	899	2.3043856969	2.3602881471	613.80450876	631.89213369	2.6165032159	715.8692825	28.071374893	-1.1462516485	30.663228989	19.178631713	42.380241667	-71.034123545	1	62552.872863	32
10769	2022-09-22	17:23:07.805	264.51606257	6348.385502	1663867387.806	0	899	2.3071979206	2.3645570264	613.80450876	632.3431621	2.6798348764	715.86131479	28.071374893	-1.1398272664	30.663228989	19.166535662	42.380241667	-71.034120891	1	62553.732742	32
10770	2022-09-22	17:23:08.668	264.51607256	6348.385741	1663867388.669	0	899	2.3071979206	2.3645570264	612.70345034	631.20884857	2.6798348764	715.86846924	28.071374893	-1.1441389322	30.663228989	19.149364471	42.380241667	-71.03412	1	62554.592593	32
10771	2022-09-22	17:23:09.566	264.51608295	6348.385991	1663867389.567	0	899	2.3079179823	2.366023792	612.70345034	631.44514488	2.7130381763	715.86876431	28.071374893	-1.191351615	30.663228989	19.180352419	42.380242474	-71.034119193	1	62555.484221	32
10772	2022-09-22	17:23:10.496	264.5160937	6348.386249	1663867390.496	0	899	2.3079803591	2.3660884236	613.28920712	632.0490412	2.7130693437	715.86126669	28.074354298	-1.1787831302	30.663228989	19.160871102	42.380244022	-71.034119022	1	62556.413442	32
10773	2022-09-22	17:23:11.407	264.51610426	6348.386502	1663867391.408	0	899	2.3053354837	2.3626801237	613.29220682	631.8257301	2.6812873432	715.8658039	28.07494545	-1.1750643253	30.663228989	19.15656662	42.380246682	-71.034121121	1	62557.336336	32
10774	2022-09-22	17:23:12.276	264.51611431	6348.386743	1663867392.276	0	899	2.3053354837	2.3626801237	614.31565856	632.88011028	2.6812873432	715.87228899	28.07494545	-1.2044914416	30.663228989	19.159204193	42.380252085	-71.034124724	1	62558.208545	32
10775	2022-09-22	17:23:13.191	264.51612491	6348.386998	1663867393.192	0	899	2.3084465002	2.3662881272	614.31565856	633.01647936	2.700401437	715.85996999	28.07494545	-1.4924567938	30.663228989	19.185014725	42.380261134	-71.034130227	1	62559.136095	32
10776	2022-09-22	17:23:14.127	264.51613573	6348.387258	1663867394.127	0	899	2.3084465002	2.3662881272	615.017211	633.73938826	2.700401437	715.88447702	28.07494545	-1.1597040442	30.663228989	19.150659789	42.380268734	-71.034131567	1	62560.060081	31.993991853
10777	2022-09-22	17:23:15.085	264.51614683	6348.387524	1663867395.086	0	899	2.3104117608	2.3682037017	615.02900263	633.71937644	2.6958993825	715.86710828	28.077262765	-1.4157954162	30.663228989	19.151828122	42.380275233	-71.03413	1	62561.034951	31.9
10778	2022-09-22	17:23:15.977	264.51615715	6348.387772	1663867395.978	0	899	2.3104380265	2.3682309106	615.08560518	633.77779218	2.6959124099	715.86079457	28.078516006	-1.5471934104	30.663228989	19.150058721	42.380281006	-71.03413	1	62561.900971	31.9
10779	2022-09-22	17:23:16.927	264.51616815	6348.388036	1663867396.928	0	899	2.3097375089	2.3659120026	615.08560518	633.25721929	2.6229863711	715.87372796	28.078516006	-1.5250098705	30.663228989	19.144683838	42.380289659	-71.03413666	1	62562.799246	31.9
10780	2022-09-22	17:23:17.832	264.51617862	6348.388287	1663867397.833	0	899	2.3097375089	2.3659120026	615.07785034	633.24923535	2.6229863711	715.86053467	28.078516006	-1.5250098705	30.663228989	19.144683838	42.380295187	-71.0341442	1	62563.703967	31.9
10781	2022-09-22	17:23:18.736	264.51618907	6348.388538	1663867398.736	0	899	2.3119781872	2.3686352169	615.08197666	633.39252418	2.6424761453	715.86670609	28.079326844	-1.2498394196	30.663228989	19.178238446	42.380296667	-71.034147673	1	62564.60355	31.9
10782	2022-09-22	17:23:19.617	264.51619927	6348.388783	1663867399.617	0	899	2.3120367051	2.3686957934	616.34511791	634.69347151	2.6425045751	715.84967041	28.082117081	-1.2206386328	30.663228989	19.187896729	42.380297534	-71.034148333	1	62565.520652	31.9
10783	2022-09-22	17:23:20.497	264.51620947	6348.389027	1663867400.498	0	899	2.3067861374	2.3642324597	616.34511791	634.9923035	2.6842781096	715.86356541	28.082117081	-1.2292404135	30.663228989	19.187081217	42.380299035	-71.03414693	1	62566.421053	31.9
10784	2022-09-22	17:23:21.395	264.51621986	6348.389277	1663867401.396	0	899	2.3067861374	2.3642324597	615.54992065	634.17304797	2.6842781096	715.87121582	28.082117081	-1.2548193932	30.663228989	19.184656143	42.380299526	-71.034145	1	62567.284466	31.871553398
10785	2022-09-22	17:23:22.311	264.51623045	6348.389531	1663867402.311	0	899	2.3109174041	2.3684204796	615.54992065	634.15804274	2.6821787662	715.85935964	28.082117081	-1.2036829989	30.663228989	19.183772826	42.380300481	-71.034146227	1	62568.184074	31.818407446
10786	2022-09-22	17:23:23.207	264.51624083	6348.38978	1663867403.208	0	899	2.3109174041	2.3684204796	614.81507849	633.40098624	2.6821787662	715.84655762	28.082117081	-1.2417981625	30.663228989	19.183935165	42.38031	-71.034151853	1	62569.111686	31.9
10787	2022-09-22	17:23:24.096	264.51625112	6348.390027	1663867404.097	0	899	2.3101078635	2.366279213	614.81507849	632.97475186	2.6224325312	715.85569268	28.082117081	-1.2366241446	30.663228989	19.185766826	42.380310048	-71.034153333	1	62570.028708	31.9
10788	2022-09-22	17:23:24.977	264.51626132	6348.390272	1663867404.978	0	899	2.3101582614	2.3663313699	614.3371112	632.48284019	2.6224568503	715.86689607	28.084522108	-1.2276774369	30.663228989	19.189697266	42.380311453	-71.034153333	1	62570.87177	31.9
10789	2022-09-22	17:23:25.910	264.51627211	6348.390531	1663867405.91	0	899	2.3114134063	2.3691159055	614.34334556	632.97571735	2.6906906517	715.86991791	28.085748672	-1.2340156164	30.663228989	19.189311198	42.38031027	-71.03415473	1	62571.838235	31.9
10790	2022-09-22	17:23:26.826	264.51628272	6348.390785	1663867406.827	0	899	2.3114134063	2.3691159055	614.3497919	632.98235919	2.6906906517	715.86961112	28.085748672	-1.2429515629	30.663228989	19.188617706	42.38031	-71.034156182	1	62572.709108	31.9
10791	2022-09-22	17:23:27.772	264.51629366	6348.391048	1663867407.772	0	899	2.3119041337	2.3700816517	614.3497919	633.13254707	2.7117355586	715.84403699	28.085748672	-1.2254353785	30.663228989	19.189971924	42.380308912	-71.034157755	1	62573.652893	31.9
10792	2022-09-22	17:23:28.691	264.51630431	6348.391303	1663867408.692	0	899	2.3119041337	2.3700816517	613.3678947	632.12062994	2.7117355586	715.83727219	28.085748672	-1.2125003338	30.663228989	19.191497803	42.380307342	-71.034157342	1	62574.594705	31.9
10793	2022-09-22	17:23:29.585	264.51631465	6348.391552	1663867409.586	0	899	2.3153743079	2.3709849643	613.3678947	631.26207024	2.5911029946	715.85324562	28.085748672	-1.1776836661	30.663228989	19.192308426	42.380305813	-71.034155813	1	62575.512397	31.9
10794	2022-09-22	17:23:30.493	264.51632516	6348.391804	1663867410.494	0	899	2.3154499155	2.3710631784	611.31386488	629.14837166	2.5911389611	715.87184234	28.089348534	-1.1711084306	30.663228989	19.189279354	42.380305	-71.034155	1	62576.42998	31.9
10795	2022-09-22	17:23:31.403	264.51633568	6348.392056	1663867411.403	0	899	2.3106761505	2.3709376772	611.31448843	630.68795354	2.8078599808	715.88126641	28.089471817	-1.1761854098	30.663228989	19.18943006	42.380305	-71.034155562	1	62577.337067	31.9
10796	2022-09-22	17:23:32.381	264.516347	6348.392328	1663867412.381	0	899	2.3106761505	2.3709376772	611.38284017	630.75847145	2.8078599808	715.87884521	28.089471817	-1.2190109491	30.663228989	19.186815262	42.380305	-71.034156667	1	62578.317476	31.9
10797	2022-09-22	17:23:33.323	264.51635792	6348.39259	1663867413.324	0	899	2.3121010028	2.3685710845	611.38284017	629.5219361	2.6338282263	715.86419071	28.089471817	-1.1908988882	30.663228989	19.184428247	42.380309476	-71.034155446	1	62579.244151	31.924415056
10798	2022-09-22	17:23:34.263	264.5163688	6348.392851	1663867414.264	0	899	2.3121010028	2.3685710845	614.20324577	632.42602022	2.6338282263	715.86854765	28.089471817	-1.1929684877	30.663228989	19.189336777	42.380323333	-71.034144549	1	62580.185674	32.037134779
10799	2022-09-22	17:23:35.157	264.51637914	6348.393099	1663867415.158	0	899	2.3187983414	2.3752600445	614.21988366	632.38753938	2.6260214272	715.86680876	28.092745888	-1.2715486501	30.663228989	19.190624237	42.380323264	-71.034112845	1	62581.041841	32.208368201
10800	2022-09-22	17:23:36.075	264.51638977	6348.393354	1663867416.076	0	899	2.3188065031	2.3752684915	616.27499868	634.50346954	2.6260253564	715.8515241	28.093133926	-1.2791371882	30.663228989	19.190800673	42.380322052	-71.034102052	1	62582.231231	32.4
10801	2022-09-22	17:23:37.017	264.51640067	6348.393616	1663867417.018	0	899	2.3143190485	2.3730971794	616.27499868	635.2921975	2.7362495515	715.85229492	28.093133926	-1.1867597222	30.663228989	19.189541659	42.380323038	-71.034103038	1	62583.177189	32.4
10802	2022-09-22	17:23:37.928	264.51641122	6348.393869	1663867417.929	0	899	2.3143190485	2.3730971794	614.97800762	633.9551835	2.7362495515	715.87117297	28.093133926	-1.3128005345	30.663228989	19.152419804	42.380321836	-71.034101667	1	62584.101578	32.410157791
10803	2022-09-22	17:23:38.868	264.51642209	6348.39413	1663867418.869	0	899	2.3158758839	2.3729186094	614.97800762	633.3795506	2.6556624978	715.86926674	28.093133926	-1.269565272	30.663228989	19.165247532	42.380323239	-71.034101761	1	62585.028155	32.5
10804	2022-09-22	17:23:39.826	264.51643318	6348.394396	1663867419.827	0	899	2.3159018668	2.372945511	615.06506767	633.46930608	2.6556751635	715.86697489	28.094370798	-1.2063669993	30.663228989	19.182747531	42.380320139	-71.034104861	1	62585.958252	32.5
10805	2022-09-22	17:23:40.733	264.51644367	6348.394648	1663867420.733	0	899	2.311726514	2.3706541123	615.07740895	634.12762919	2.7460345864	715.86094413	28.096796036	-1.1849380195	30.663228989	19.186143218	42.380318513	-71.034112437	1	62586.892451	32.5
10806	2022-09-22	17:23:41.628	264.51645403	6348.394897	1663867421.628	0	899	2.311726514	2.3706541123	615.39365461	634.45366963	2.7460345864	715.85455322	28.096796036	-1.1864578724	30.663228989	19.186815262	42.380318333	-71.034114613	1	62587.767961	32.5
10807	2022-09-22	17:23:42.506	264.5164642	6348.395141	1663867422.507	0	899	2.3177843196	2.3769402966	615.39365461	634.47765727	2.7493866089	715.87161194	28.096796036	-1.1844960727	30.663228989	19.189616273	42.380322746	-71.034116103	1	62588.661841	32.566184074
10808	2022-09-22	17:23:43.398	264.51647451	6348.395388	1663867423.398	0	899	2.3177843196	2.3769402966	616.55544025	635.67547109	2.7493866089	715.86364746	28.096796036	-1.1652984619	30.663228989	19.192577362	42.380328708	-71.034119448	1	62589.556213	32.6
10809	2022-09-22	17:23:44.263	264.51648454	6348.395629	1663867424.264	0	899	2.3165183783	2.3749712776	616.55723404	635.45925236	2.7189620783	715.86236815	28.097147695	-1.1638432717	30.663228989	19.192505931	42.380333077	-71.034121667	1	62590.423194	32.64231943
10810	2022-09-22	17:23:45.167	264.516495	6348.39588	1663867425.168	0	899	2.3165853746	2.3750407013	614.82191313	633.67096994	2.7189955063	715.85028885	28.100336075	-1.1506495476	30.663228989	19.191858292	42.380335554	-71.034122774	1	62591.332347	32.7
10811	2022-09-22	17:23:46.107	264.51650587	6348.396141	1663867426.107	0	899	2.3186374346	2.3768756682	614.82191313	633.58389159	2.706806333	715.85767733	28.100336075	-1.1818875414	30.663228989	19.161207982	42.380337097	-71.034125	1	62592.258383	32.7
10812	2022-09-22	17:23:46.983	264.51651601	6348.396384	1663867426.983	0	899	2.3186374346	2.3768756682	616.65044269	635.46822078	2.706806333	715.86917822	28.100336075	-1.1855309096	30.663228989	19.172459823	42.380338333	-71.034124793	1	62593.124248	32.7
10813	2022-09-22	17:23:47.858	264.51652615	6348.396627	1663867427.859	0	899	2.3152865592	2.3761700196	616.65044269	636.35628162	2.8305919748	715.87540138	28.100336075	-1.1832026243	30.663228989	19.188257217	42.380338333	-71.034123333	1	62594.002002	32.7
10814	2022-09-22	17:23:48.790	264.51653693	6348.396886	1663867428.791	0	899	2.3152865592	2.3761700196	615.22579218	634.88610461	2.8305919748	715.87375383	28.100336075	-1.1920846559	30.663228989	19.186291347	42.380338333	-71.034123333	1	62594.934935	32.7
10815	2022-09-22	17:23:49.753	264.51654807	6348.397154	1663867429.753	0	899	2.3170042615	2.3754828107	615.23394968	634.09974207	2.7195694396	715.87210224	28.101938753	-1.1721970846	30.663228989	19.18810204	42.380338333	-71.034120289	1	62595.913442	32.7
10816	2022-09-22	17:23:50.631	264.51655823	6348.397398	1663867430.631	0	899	2.3170488268	2.3755289911	619.35704067	638.34942531	2.7195916764	715.86432612	28.104059219	-1.1490218639	30.663228989	19.187896729	42.38033701	-71.034118677	1	62596.793794	32.7
10817	2022-09-22	17:23:51.483	264.51656809	6348.397634	1663867431.483	0	899	2.3175142054	2.3735975627	619.35704067	637.56339834	2.6102516043	715.86331561	28.104059219	-1.1662254105	30.663228989	19.187217056	42.380336667	-71.034118333	1	62597.647295	32.7
10818	2022-09-22	17:23:52.359	264.51657824	6348.397878	1663867432.36	0	899	2.3175142054	2.3735975627	618.56433509	636.74739072	2.6102516043	715.89146858	28.104059219	-1.1940787715	30.663228989	19.185996024	42.380336667	-71.034118333	1	62598.525526	32.7
10819	2022-09-22	17:23:53.237	264.5165884	6348.398122	1663867433.238	0	899	2.3179865847	2.3757423903	618.56433509	637.28861992	2.6856644684	715.86578854	28.104059219	-1.1555324793	30.663228989	19.178533554	42.380335992	-71.034117659	1	62599.40481	32.7
10820	2022-09-22	17:23:54.102	264.51659841	6348.398362	1663867434.103	0	899	2.3179865847	2.3757423903	617.0446267	635.72290912	2.6856644684	715.86198375	28.104059219	-1.1554570253	30.663228989	19.178624185	42.380334547	-71.034116214	1	62600.271543	32.7
10821	2022-09-22	17:23:55.010	264.51660892	6348.398614	1663867435.011	0	899	2.3158523945	2.374161741	617.05208802	635.92802922	2.7132094829	715.867485	28.105520829	-1.1448288114	30.663228989	19.192523552	42.38033304	-71.034115293	1	62601.175728	32.7
10822	2022-09-22	17:23:55.872	264.5166189	6348.398854	1663867435.873	0	899	2.315894131	2.3742049863	616.86929731	635.73979584	2.7132302702	715.86950684	28.107507706	-1.1457666159	30.663228989	19.192937851	42.380331649	-71.034116701	1	62602.010417	32.7
10823	2022-09-22	17:23:56.746	264.516629	6348.399096	1663867436.746	0	899	2.321644027	2.3796562132	616.86929731	635.59589467	2.6931495326	715.86774975	28.107507706	-1.1817582088	30.663228989	19.191886624	42.380330483	-71.034119033	1	62602.709936	32.7
10824	2022-09-22	17:23:57.631	264.51663926	6348.399342	1663867437.632	0	899	2.321644027	2.3796562132	618.75077103	637.53448519	2.6931495326	715.86524973	28.107507706	-1.2310943943	30.663228989	19.190396757	42.380329112	-71.034121777	1	62603.533062	32.7
10825	2022-09-22	17:23:58.496	264.51664927	6348.399582	1663867438.497	0	899	2.3207819047	2.3773020077	618.75077103	637.05573133	2.6264796618	715.86157227	28.107507706	-1.184830308	30.663228989	19.189336777	42.380328333	-71.034123971	1	62604.382658	32.738265787
10826	2022-09-22	17:23:59.408	264.51665983	6348.399836	1663867439.409	0	899	2.3207819047	2.3773020077	616.06764186	634.29322517	2.6264796618	715.86355086	28.107507706	-1.184830308	30.663228989	19.189336777	42.380328333	-71.034125	1	62605.270242	32.8
10827	2022-09-22	17:24:00.279	264.5166699	6348.400078	1663867440.279	0	899	2.3188334181	2.3739118774	616.07573219	633.84935751	2.563141866	715.8848113	28.109095024	-1.1805617328	30.663228989	19.189022481	42.380328053	-71.034125842	1	62606.168421	32.8
10828	2022-09-22	17:24:01.170	264.51668021	6348.400325	1663867441.17	0	899	2.3188764152	2.3739563403	619.97417028	637.8604096	2.563162071	715.87683591	28.111139297	-1.1872879227	30.663228989	19.188617706	42.380326667	-71.03413	1	62607.02238	32.8
10829	2022-09-22	17:24:02.063	264.51669056	6348.400573	1663867442.064	0	899	2.3202681872	2.3795720338	619.97417028	639.22779194	2.75321079	715.86506178	28.111139297	-1.1897132397	30.663228989	19.188617706	42.380326667	-71.03413	1	62607.931841	32.8
10830	2022-09-22	17:24:02.948	264.5167008	6348.400819	1663867442.949	0	899	2.3202681872	2.3795720338	618.32122114	637.52350961	2.75321079	715.84734461	28.111139297	-1.1926667548	30.663228989	19.189193599	42.380325322	-71.03413	1	62608.806706	32.8
10831	2022-09-22	17:24:03.903	264.51671184	6348.401084	1663867443.903	0	899	2.3196948276	2.3766918472	618.32122114	636.77730804	2.6493218765	715.84946063	28.111139297	-1.1790095433	30.663228989	19.191242471	42.380325	-71.03413	1	62609.758759	32.8
10832	2022-09-22	17:24:04.834	264.51672262	6348.401343	1663867444.834	0	899	2.3197157492	2.3767135069	619.26405102	637.74835316	2.6493320347	715.86524084	28.112133645	-1.187643648	30.663228989	19.191107175	42.380323866	-71.034131134	1	62610.680473	32.8
10833	2022-09-22	17:24:05.792	264.51673372	6348.401609	1663867445.793	0	899	2.3222745702	2.3793927904	619.27818725	637.78166366	2.6519417451	715.86722711	28.11489296	-1.1531395644	30.663228989	19.19383788	42.380323333	-71.034131667	1	62611.667718	32.8
10834	2022-09-22	17:24:06.721	264.51674447	6348.401867	1663867446.722	0	899	2.3222745702	2.3793927904	619.15759135	637.65746446	2.6519417451	715.85266113	28.11489296	-1.204362154	30.663228989	19.192577362	42.380322341	-71.034129683	1	62612.595146	32.8
10835	2022-09-22	17:24:07.614	264.51675479	6348.402115	1663867447.614	0	899	2.3181612315	2.3747666409	619.15759135	637.5232192	2.6332521714	715.86830675	28.11489296	-1.1627222205	30.663228989	19.192010564	42.380321667	-71.034129166	1	62613.499474	32.8
10836	2022-09-22	17:24:08.448	264.51676446	6348.402347	1663867448.449	0	899	2.3181612315	2.3747666409	620.46374287	638.86811416	2.6332521714	715.87473282	28.11489296	-1.1376821829	30.663228989	19.189931162	42.380321667	-71.034129428	1	62614.343212	32.8
10837	2022-09-22	17:24:09.299	264.51677429	6348.402583	1663867449.299	0	899	2.3184937512	2.3758872793	620.46374287	639.12299844	2.6686556938	715.85543439	28.11489296	-1.1425112486	30.663228989	19.194738388	42.380321667	-71.034128065	1	62615.16075	32.8
10838	2022-09-22	17:24:10.167	264.51678434	6348.402824	1663867450.167	0	899	2.3185131318	2.3759073487	620.86000238	639.53124303	2.6686651776	715.83667922	28.11581455	-1.1556187126	30.663228989	19.193198084	42.380321638	-71.034126609	1	62616.017312	32.8
10839	2022-09-22	17:24:11.059	264.51679468	6348.403072	1663867451.06	0	899	2.3227703953	2.3790484181	620.87407791	639.14704675	2.6133104508	715.85022134	28.118555069	-1.1751936635	30.663228989	19.190284413	42.380320122	-71.034123578	1	62616.92668	32.8
10840	2022-09-22	17:24:11.966	264.51680516	6348.403324	1663867451.966	0	899	2.3227703953	2.3790484181	619.91015555	638.15475516	2.6133104508	715.85321045	28.118555069	-1.1734366417	30.663228989	19.190057755	42.38032	-71.034123333	1	62617.86157	32.8
10841	2022-09-22	17:24:12.851	264.51681541	6348.40357	1663867452.851	0	899	2.3231974655	2.3796827037	619.91015555	638.2188907	2.6222335259	715.8514279	28.118555069	-1.2040710465	30.663228989	19.186784795	42.380318746	-71.034122079	1	62618.752505	32.8
10842	2022-09-22	17:24:13.756	264.51682588	6348.403821	1663867453.756	0	899	2.3231974655	2.3796827037	621.39485915	639.74744427	2.6222335259	715.84788341	28.118555069	-1.3304998993	30.663228989	19.169256135	42.380318333	-71.034121667	1	62619.669379	32.8
10843	2022-09-22	17:24:14.680	264.51683659	6348.404078	1663867454.681	0	899	2.3223302288	2.3801645898	621.39765479	640.19800972	2.6843207373	715.850976	28.119098929	-1.4658000003	30.663228989	19.149324253	42.380318333	-71.034122653	1	62620.591716	32.8
10844	2022-09-22	17:24:15.559	264.51684675	6348.404322	1663867455.559	0	899	2.3223939839	2.3802306245	621.19993341	639.99453227	2.6843520672	715.86212158	28.122125626	-1.1815749407	30.663228989	19.187175751	42.380318333	-71.034123333	1	62621.472024	32.8
10845	2022-09-22	17:24:16.427	264.51685681	6348.404563	1663867456.428	0	899	2.3246416444	2.3842156728	621.19993341	640.54332927	2.7603673696	715.86432612	28.122125626	-1.3565854932	30.663228989	19.162165964	42.380318333	-71.034123333	1	62622.330189	32.833018868
10846	2022-09-22	17:24:17.319	264.51686713	6348.404811	1663867457.32	0	899	2.3246416444	2.3842156728	624.61912659	644.06899189	2.7603673696	715.86208399	28.122125626	-1.1376283169	30.663228989	19.192218781	42.380318015	-71.034123015	1	62623.191176	32.9
10847	2022-09-22	17:24:18.230	264.51687766	6348.405064	1663867458.23	0	899	2.3263671223	2.3855776531	624.61912659	643.93526841	2.7419583339	715.84713604	28.122125626	-1.3441571202	30.663228989	19.180489799	42.380316667	-71.034121433	1	62624.140281	32.9
10848	2022-09-22	17:24:19.138	264.51688818	6348.405316	1663867459.139	0	899	2.3263671223	2.3855776531	622.58147165	641.83459965	2.7419583339	715.84198281	28.122125626	-1.1490218639	30.663228989	19.188617706	42.380316667	-71.03412017	1	62625.051051	32.9
10849	2022-09-22	17:24:20.019	264.51689837	6348.405561	1663867460.019	0	899	2.3241297215	2.3815033871	622.59621132	641.26746045	2.6614410333	715.86409936	28.124987609	-1.2174911167	30.663228989	19.184927492	42.380316667	-71.034123106	1	62625.931932	32.9
10850	2022-09-22	17:24:20.911	264.5169087	6348.405809	1663867460.912	0	899	2.324145945	2.3815201855	625.75410617	644.52011584	2.6614489318	715.87780762	28.125757217	-1.2597023249	30.663228989	19.183935165	42.380315311	-71.034121977	1	62626.813609	32.9
10851	2022-09-22	17:24:21.796	264.51691895	6348.406055	1663867461.797	0	899	2.3249762687	2.3815394348	625.75410617	644.24683514	2.6238039946	715.8638625	28.125757217	-1.2597023249	30.663228989	19.183935165	42.380313838	-71.034120504	1	62627.697395	32.9
10852	2022-09-22	17:24:22.697	264.51692936	6348.406305	1663867462.697	0	899	2.3249762687	2.3815394348	622.64800253	641.04893772	2.6238039946	715.86707998	28.125757217	-1.1892497058	30.663228989	19.177371713	42.38031235	-71.03412	1	62628.589744	32.9
10853	2022-09-22	17:24:23.601	264.51693983	6348.406556	1663867463.601	0	899	2.3266924959	2.3854111492	622.64800253	641.73969917	2.7193699661	715.87018712	28.125757217	-1.1389110183	30.663228989	19.175372976	42.380311667	-71.03412	1	62629.473786	32.9
10854	2022-09-22	17:24:24.486	264.51695007	6348.406802	1663867464.486	0	899	2.3266924959	2.3854111492	624.06334654	643.19844061	2.7193699661	715.86477641	28.125757217	-1.1522772312	30.663228989	19.188976288	42.380311667	-71.034119409	1	62630.354705	32.9
10855	2022-09-22	17:24:25.380	264.51696042	6348.40705	1663867465.38	0	899	2.3229432848	2.3807791961	624.07872716	642.95569735	2.6836997091	715.86061025	28.128736622	-1.2203368399	30.663228989	19.168427095	42.380311236	-71.034117472	1	62631.258373	32.9
10856	2022-09-22	17:24:26.275	264.51697078	6348.407299	1663867466.275	0	899	2.3229557398	2.3807920964	620.49107633	639.25957228	2.6837058269	715.85565186	28.129327774	-1.4712973833	30.663228989	19.144323349	42.380310203	-71.034114797	1	62632.122075	32.9
10857	2022-09-22	17:24:27.170	264.51698113	6348.407547	1663867467.17	0	899	2.3292478498	2.3862071491	620.49107633	638.92331163	2.6370110503	715.86313857	28.129327774	-1.5388288419	30.663228989	19.151751967	42.380311667	-71.034113281	1	62633.031558	32.9
10858	2022-09-22	17:24:28.058	264.51699141	6348.407794	1663867468.058	0	899	2.3292478498	2.3862071491	623.80805417	642.33882322	2.6370110503	715.85654596	28.129327774	-1.6398511486	30.663228989	19.163637603	42.380311667	-71.034111821	1	62633.907298	32.9
10859	2022-09-22	17:24:28.911	264.51700128	6348.408031	1663867468.911	0	899	2.3296264126	2.3859342264	623.80805417	642.12280738	2.6071478071	715.85973353	28.129327774	-1.531218704	30.663228989	19.135535234	42.380311667	-71.034109093	1	62634.772126	32.9
10860	2022-09-22	17:24:29.770	264.51701124	6348.40827	1663867469.771	0	899	2.3296660505	2.3859752396	625.03690681	643.38787529	2.6071666672	715.85979214	28.131203696	-1.6090335183	30.663228989	19.124464187	42.380312729	-71.034107271	1	62635.637275	32.9
10861	2022-09-22	17:24:30.688	264.51702186	6348.408525	1663867470.689	0	899	2.3280712582	2.3857257084	625.04598411	643.850856	2.6697326928	715.85940168	28.132959366	-1.6697956892	30.663228989	19.119336299	42.380313333	-71.034105753	1	62636.548323	32.9
10862	2022-09-22	17:24:31.611	264.51703255	6348.408781	1663867471.612	0	899	2.3280712582	2.3857257084	625.22468307	644.03493123	2.6697326928	715.87335488	28.132959366	-1.625924468	30.663228989	19.123796463	42.380313333	-71.034103448	1	62637.465465	32.9
10863	2022-09-22	17:24:32.553	264.51704345	6348.409043	1663867472.554	0	899	2.327013116	2.3826482258	625.22468307	643.38109786	2.5795531234	715.87470857	28.132959366	-1.4695403252	30.663228989	19.151742379	42.380312652	-71.034100985	1	62638.408818	32.9
10864	2022-09-22	17:24:33.483	264.5170542	6348.409301	1663867473.483	0	899	2.327013116	2.3826482258	628.60602777	646.8606362	2.5795531234	715.879747	28.132959366	-1.246346915	30.663228989	19.191257287	42.380311667	-71.034098813	1	62639.356092	32.9
10865	2022-09-22	17:24:34.430	264.51706516	6348.409564	1663867474.43	0	899	2.3257267614	2.3842688705	628.60627576	647.83043067	2.7124927809	715.885378	28.133007062	-1.2603167674	30.663228989	19.184362424	42.380311109	-71.034096667	1	62640.334669	32.9
10866	2022-09-22	17:24:35.380	264.51707616	6348.409828	1663867475.38	0	899	2.3258017176	2.3843465359	624.42280288	643.51928772	2.7125299498	715.87188721	28.13656044	-1.184830308	30.663228989	19.189336777	42.38031	-71.034096667	1	62641.282051	32.9
10867	2022-09-22	17:24:36.276	264.51708653	6348.410077	1663867476.276	0	899	2.32930471	2.3877760241	624.42280288	643.46635177	2.7052332801	715.88437718	28.13656044	-1.2247994499	30.663228989	19.18393226	42.38031	-71.034097228	1	62642.168337	32.9
10868	2022-09-22	17:24:37.180	264.517097	6348.410328	1663867477.181	0	899	2.32930471	2.3877760241	626.70013026	645.81313272	2.7052332801	715.88179996	28.13656044	-1.1809497543	30.663228989	19.188435018	42.380310121	-71.0341	1	62643.072816	32.9
10869	2022-09-22	17:24:38.157	264.51710831	6348.410599	1663867478.158	0	899	2.3303992099	2.3909491456	626.70013026	646.48694478	2.7976849187	715.86443324	28.13656044	-1.1498626794	30.663228989	19.184424053	42.380311628	-71.0341	1	62644.023109	32.9
10870	2022-09-22	17:24:39.071	264.51711888	6348.410853	1663867479.071	0	899	2.3303992099	2.3909491456	628.78493158	648.63756957	2.7976849187	715.85953345	28.13656044	-1.1911684567	30.663228989	19.188001279	42.38031003	-71.0341	1	62644.982143	32.9
10871	2022-09-22	17:24:39.967	264.51712925	6348.411102	1663867479.967	0	899	2.3290247671	2.3877525824	628.80148504	648.06547229	2.7171272405	715.88138484	28.139743161	-1.1691358445	30.663228989	19.190515518	42.38031	-71.034098555	1	62645.866864	32.9
10872	2022-09-22	17:24:40.836	264.51713932	6348.411344	1663867480.837	0	899	2.3290374721	2.3877657475	625.82411372	644.99693194	2.7171335427	715.89520264	28.14034462	-1.1587878466	30.663228989	19.190057755	42.38031	-71.034098333	1	62646.736473	32.9
10873	2022-09-22	17:24:41.733	264.5171497	6348.411593	1663867481.734	0	899	2.3261823152	2.3848499318	625.82411372	645.00065692	2.717645744	715.89431338	28.14034462	-1.5621657364	30.663228989	19.160437489	42.38031	-71.034099408	1	62647.644964	32.9
10874	2022-09-22	17:24:42.588	264.51715959	6348.41183	1663867482.589	0	899	2.3261823152	2.3848499318	624.035504	643.1572405	2.717645744	715.89422931	28.14034462	-1.3569196226	30.663228989	19.165374427	42.38031	-71.034103278	1	62648.49174	32.9
10875	2022-09-22	17:24:43.460	264.51716969	6348.412072	1663867483.461	0	899	2.3269889905	2.3823791611	624.035504	642.07739173	2.5684864312	715.88586587	28.14034462	-1.4438212257	30.663228989	19.155123805	42.38031	-71.034107258	1	62649.355036	32.9
10876	2022-09-22	17:24:44.341	264.51717987	6348.412317	1663867484.341	0	899	2.3269889905	2.3823791611	626.37077901	644.48018337	2.5684864312	715.89147949	28.14034462	-1.2059897184	30.663228989	19.187175751	42.380310773	-71.034109106	1	62650.231857	32.9
10877	2022-09-22	17:24:45.266	264.51719059	6348.412574	1663867485.267	0	899	2.3279905071	2.3839128116	626.37690468	644.65343582	2.5914936388	715.88426441	28.141526923	-1.195749522	30.663228989	19.189203098	42.380313333	-71.03411226	1	62651.11859	32.9
10878	2022-09-22	17:24:46.187	264.51720125	6348.41283	1663867486.188	0	899	2.3280409335	2.3839649767	628.33137639	646.66510921	2.5915175062	715.88125226	28.143915176	-1.156006742	30.663228989	19.189826308	42.38031318	-71.034116667	1	62652.091866	32.9
10879	2022-09-22	17:24:47.158	264.51721249	6348.4131	1663867487.159	0	899	2.3341773185	2.3921168435	628.33137639	647.27909377	2.675765169	715.86025577	28.143915176	-1.1650613191	30.663228989	19.154498246	42.380311631	-71.034116594	1	62653.021696	32.9
10880	2022-09-22	17:24:48.094	264.51722331	6348.413359	1663867488.094	0	899	2.3341773185	2.3921168435	625.75892352	644.62906701	2.675765169	715.88347742	28.143915176	-1.2056555969	30.663228989	19.189761585	42.380310094	-71.034113521	1	62653.943787	32.9
10881	2022-09-22	17:24:48.934	264.51723303	6348.413593	1663867488.934	0	899	2.3307939754	2.3896022229	625.75892352	644.94144473	2.7187425166	715.89367676	28.143915176	-1.2076174021	30.663228989	19.191497803	42.38031	-71.034112006	1	62654.796541	32.9
10882	2022-09-22	17:24:49.825	264.51724334	6348.41384	1663867489.825	0	899	2.3308214297	2.3896306719	630.54247243	649.8717322	2.7187561328	715.88737195	28.145213891	-1.3275679334	30.663228989	19.182273334	42.38030879	-71.034109247	1	62655.72584	32.9
10883	2022-09-22	17:24:50.710	264.51725359	6348.414086	1663867490.71	0	899	2.3341887262	2.3906443179	630.554639	649.0798385	2.6088400449	715.88676119	28.147546768	-1.2306416974	30.663228989	19.183794754	42.380307323	-71.034107323	1	62656.606414	32.9
10884	2022-09-22	17:24:51.648	264.51726444	6348.414347	1663867491.648	0	899	2.3341887262	2.3906443179	627.25405695	645.68228795	2.6088400449	715.88558253	28.147546768	-1.2466810942	30.663228989	19.18645668	42.380305749	-71.034106667	1	62657.55062	32.9
10885	2022-09-22	17:24:52.601	264.51727549	6348.414612	1663867492.602	0	899	2.33073632	2.3884334101	627.25405695	646.11768293	2.6686783218	715.87054443	28.147546768	-1.2141280174	30.663228989	19.185014725	42.380305	-71.034106667	1	62658.482342	32.9
10886	2022-09-22	17:24:53.503	264.51728593	6348.414862	1663867493.504	0	899	2.33073632	2.3884334101	628.95173704	647.86641793	2.6686783218	715.86933303	28.147546768	-1.1578931382	30.663228989	19.189780431	42.380304415	-71.034106082	1	62659.350966	32.9
10887	2022-09-22	17:24:54.431	264.51729667	6348.41512	1663867494.432	0	899	2.3343879794	2.3923180335	628.95173704	647.91332515	2.6751027922	715.87156667	28.147546768	-1.1441389322	30.663228989	19.190057755	42.380302857	-71.034104523	1	62660.285996	32.9
10888	2022-09-22	17:24:55.335	264.51730713	6348.415371	1663867495.336	0	899	2.3344553216	2.3923877751	629.95779919	648.94995797	2.6751356051	715.88590387	28.150727468	-1.1677776654	30.663228989	19.190365722	42.380301667	-71.034103007	1	62661.195652	32.9
10889	2022-09-22	17:24:56.213	264.51731729	6348.415615	1663867496.214	0	899	2.3360825182	2.3958030906	629.96062554	649.52850817	2.7537740019	715.88345115	28.151269913	-1.1704724364	30.663228989	19.191157537	42.380301667	-71.034101667	1	62662.136095	32.9
10890	2022-09-22	17:24:57.089	264.51732743	6348.415858	1663867497.09	0	899	2.3360825182	2.3958030906	631.99495046	651.62602344	2.7537740019	715.86993934	28.151269913	-1.1550366602	30.663228989	19.193578126	42.380301667	-71.034101667	1	62663	32.9
10891	2022-09-22	17:24:57.973	264.51733765	6348.416104	1663867497.973	0	899	2.3358038084	2.3946644365	631.99495046	651.34417376	2.7154116811	715.87035365	28.151269913	-1.1499920065	30.663228989	19.189945587	42.38030314	-71.034106086	1	62663.883884	32.9
10892	2022-09-22	17:24:58.931	264.51734875	6348.41637	1663867498.932	0	899	2.3358038084	2.3946644365	631.15019843	650.47355871	2.7154116811	715.87615401	28.151269913	-1.146596547	30.663228989	19.185365993	42.380304678	-71.0341107	1	62664.806699	32.9
10893	2022-09-22	17:24:59.855	264.51735944	6348.416627	1663867499.856	0	899	2.3344422343	2.3934367898	631.15965155	650.53885805	2.7229861069	715.87042883	28.153080757	-1.1565349576	30.663228989	19.189887167	42.380306286	-71.034116809	1	62665.771368	32.9
10894	2022-09-22	17:25:00.819	264.5173706	6348.416894	1663867500.82	0	899	2.3344762607	2.393472051	629.4847005	648.81260256	2.7230029832	715.87756348	28.154687881	-1.1571601629	30.663228989	19.193658829	42.380305434	-71.034118333	1	62666.739645	32.9
10895	2022-09-22	17:25:01.723	264.51738106	6348.417146	1663867501.724	0	899	2.3387358489	2.3969072766	629.4847005	648.50622922	2.6811057451	715.8733759	28.154687881	-1.1571601629	30.663228989	19.193658829	42.380302862	-71.034119402	1	62667.641283	32.9
10896	2022-09-22	17:25:02.647	264.51739175	6348.417402	1663867502.647	0	899	2.3387358489	2.3969072766	631.6322883	650.71871201	2.6811057451	715.85694815	28.154687881	-1.1688016464	30.663228989	19.189194269	42.380300779	-71.03412355	1	62668.532516	32.9
10897	2022-09-22	17:25:03.553	264.51740225	6348.417654	1663867503.554	0	899	2.3397097989	2.3986141811	631.6322883	650.95238093	2.7129554526	715.87640623	28.154687881	-1.1857141398	30.663228989	19.183608908	42.380297841	-71.034128106	1	62669.431723	32.9
10898	2022-09-22	17:25:04.434	264.51741243	6348.417898	1663867504.434	0	899	2.3397097989	2.3986141811	631.80746934	651.13292033	2.7129554526	715.88549845	28.154687881	-1.2011067867	30.663228989	19.181055069	42.380294434	-71.03413	1	62670.339679	32.9
10899	2022-09-22	17:25:05.348	264.51742302	6348.418152	1663867505.349	0	899	2.3343439407	2.3920512413	631.82229725	650.79716286	2.6651136628	715.88186464	28.15752541	-1.1863608968	30.663228989	19.187364591	42.380292925	-71.03413	1	62671.244976	32.9
10900	2022-09-22	17:25:06.269	264.51743367	6348.418408	1663867506.269	0	899	2.3343613979	2.3920693181	630.65021741	649.5899452	2.6651221378	715.86762526	28.158349991	-1.1832026243	30.663228989	19.189697266	42.380291667	-71.034129771	1	62672.137605	32.9
10901	2022-09-22	17:25:07.164	264.51744403	6348.418657	1663867507.164	0	899	2.3340750123	2.3933930644	630.65021741	650.12360761	2.7379676182	715.87605174	28.158349991	-1.1758296829	30.663228989	19.1905558	42.380291787	-71.034128333	1	62673.071914	32.9
10902	2022-09-22	17:25:08.005	264.51745376	6348.41889	1663867508.005	0	899	2.3340750123	2.3933930644	630.7060399	650.1811538	2.7379676182	715.88312212	28.158349991	-1.1771770708	30.663228989	19.190543876	42.380293149	-71.034128333	1	62673.889213	32.9
10903	2022-09-22	17:25:08.966	264.51746488	6348.419157	1663867508.966	0	899	2.3350175723	2.3926670206	630.7060399	649.62280769	2.6617566425	715.88264758	28.158349991	-1.1909959569	30.663228989	19.188216633	42.380293333	-71.034131118	1	62674.835306	32.9
10904	2022-09-22	17:25:09.831	264.5174749	6348.419398	1663867509.831	0	899	2.3350689321	2.3927202009	628.05324448	646.89062844	2.6617815375	715.88588568	28.160775229	-1.1832457015	30.663228989	19.179910357	42.380294498	-71.034133996	1	62675.698699	32.9
10905	2022-09-22	17:25:10.713	264.51748512	6348.419643	1663867510.714	0	899	2.3379787679	2.3965735748	628.05966965	647.18321376	2.7009952198	715.88940349	28.1620121	-1.179947257	30.663228989	19.179087595	42.380297006	-71.034135	1	62676.601861	32.9
10906	2022-09-22	17:25:11.618	264.51749559	6348.419894	1663867511.619	0	899	2.3379787679	2.3965735748	631.28134395	650.50298357	2.7009952198	715.87817949	28.1620121	-1.179947257	30.663228989	19.18645668	42.380300043	-71.034135	1	62677.512821	32.9
10907	2022-09-22	17:25:12.558	264.51750646	6348.420155	1663867512.558	0	899	2.3349607345	2.393367221	631.28134395	650.46577712	2.6959212246	715.87154323	28.1620121	-1.197043036	30.663228989	19.186165424	42.3803009	-71.034135	1	62678.460186	32.9
10908	2022-09-22	17:25:13.431	264.51751657	6348.420398	1663867513.432	0	899	2.3349607345	2.393367221	629.79678299	648.93610084	2.6959212246	715.88104612	28.1620121	-1.2519090405	30.663228989	19.190195867	42.3803	-71.034135	1	62679.336842	32.9
10909	2022-09-22	17:25:14.361	264.51752734	6348.420656	1663867514.362	0	899	2.331328349	2.3887133607	629.79678299	648.62909487	2.6539326081	715.89062177	28.1620121	-1.1594777131	30.663228989	19.188639167	42.38029961	-71.034135	1	62680.233728	32.9
10910	2022-09-22	17:25:15.296	264.51753816	6348.420916	1663867515.297	0	899	2.3313960362	2.3887834399	631.42879232	650.31014496	2.6539653732	715.8853206	28.165213414	-1.1459821731	30.663228989	19.192394257	42.380298333	-71.034135	1	62681.155819	32.9
10911	2022-09-22	17:25:16.164	264.51754819	6348.421157	1663867516.164	0	899	2.3396997276	2.3961452337	631.43119875	649.93491144	2.6023858482	715.88104814	28.16567421	-1.1419723334	30.663228989	19.192937851	42.380298314	-71.03413502	1	62682.011752	32.9
10912	2022-09-22	17:25:17.040	264.51755834	6348.4214	1663867517.041	0	899	2.3396997276	2.3961452337	630.73513625	649.21845125	2.6023858482	715.86637343	28.16567421	-1.1519645579	30.663228989	19.192937851	42.380296752	-71.034136581	1	62682.948718	32.9
10913	2022-09-22	17:25:17.996	264.51756941	6348.421666	1663867517.997	0	899	2.3394690982	2.3968218927	630.73513625	649.51893441	2.6434693238	715.87342198	28.16567421	-1.1419938692	30.663228989	19.191721379	42.380296667	-71.034138182	1	62683.908909	32.9
10914	2022-09-22	17:25:18.993	264.51758094	6348.421943	1663867518.993	0	899	2.3394690982	2.3968218927	629.95255733	648.71304966	2.6434693238	715.88903809	28.16567421	-1.1327453852	30.663228989	19.190776825	42.380296667	-71.034138333	1	62684.906814	32.9
10915	2022-09-22	17:25:19.884	264.51759126	6348.42219	1663867519.885	0	899	2.3394278987	2.3956972778	629.96646668	648.37151174	2.5947507039	715.88426966	28.16834379	-1.2236784168	30.663228989	19.189453251	42.380297941	-71.034138333	1	62685.764593	32.9
10916	2022-09-22	17:25:20.812	264.51760199	6348.422448	1663867520.812	0	899	2.3394483093	2.3957183931	629.89435882	648.29736745	2.5947603305	715.88884205	28.169305801	-1.1951351892	30.663228989	19.191237494	42.380304196	-71.034141851	1	62686.703512	32.9
10917	2022-09-22	17:25:21.753	264.51761288	6348.422709	1663867521.753	0	899	2.3373026317	2.3949766037	629.89435882	648.77628658	2.6603209963	715.88307523	28.169305801	-1.1671201314	30.663228989	19.192177476	42.380311107	-71.034142223	1	62687.665988	32.9
10918	2022-09-22	17:25:22.667	264.51762346	6348.422963	1663867522.667	0	899	2.3373026317	2.3949766037	631.48401622	650.41359609	2.6603209963	715.88757324	28.169305801	-1.2287769318	30.663228989	19.189697266	42.380318222	-71.034141667	1	62688.586587	32.958658659
10919	2022-09-22	17:25:23.561	264.51763381	6348.423211	1663867523.561	0	899	2.3364665602	2.3930628765	631.48401622	650.06477593	2.6126997916	715.87164913	28.169305801	-1.1907480395	30.663228989	19.189346326	42.380324076	-71.034141667	1	62689.481964	33
10920	2022-09-22	17:25:24.546	264.51764521	6348.423485	1663867524.546	0	899	2.3364670698	2.3930634039	631.71254383	650.3000295	2.6127000339	715.89051425	28.169329852	-1.1613640162	30.663228989	19.191871845	42.380329744	-71.034140897	1	62690.461538	32.953846154
10921	2022-09-22	17:25:25.433	264.51765547	6348.423731	1663867525.433	0	899	2.338734211	2.3965318472	631.73139212	650.69752566	2.6642951051	715.89848641	28.172937393	-1.1815749407	30.663228989	19.194019318	42.380336224	-71.034139422	1	62691.346897	32.9
10922	2022-09-22	17:25:26.302	264.51766554	6348.423973	1663867526.303	0	899	2.338734211	2.3965318472	632.04475753	651.02029907	2.6642951051	715.89364159	28.172937393	-1.211842814	30.663228989	19.191290824	42.380342773	-71.034138333	1	62692.221359	32.9
10923	2022-09-22	17:25:27.217	264.51767613	6348.424227	1663867527.218	0	899	2.3381139233	2.396524034	632.04475753	651.22754791	2.6925370969	715.88645561	28.172937393	-1.1894329463	30.663228989	19.189909739	42.380346306	-71.034137973	1	62693.108134	32.9
10924	2022-09-22	17:25:28.046	264.51768573	6348.424457	1663867528.047	0	899	2.3381139233	2.396524034	634.34471325	653.59730813	2.6925370969	715.86801451	28.172937393	-1.3851179556	30.663228989	19.174204643	42.380343662	-71.034135329	1	62693.901435	32.9
10925	2022-09-22	17:25:28.898	264.51769559	6348.424694	1663867528.899	0	899	2.3403013741	2.4002110047	634.34471325	654.07566277	2.7574184279	715.88006188	28.172937393	-1.3635488551	30.663228989	19.176108076	42.380343333	-71.034135	1	62694.738659	32.9
10926	2022-09-22	17:25:29.808	264.51770611	6348.424947	1663867529.808	0	899	2.3403566059	2.400268267	632.31998613	651.98816113	2.7574461011	715.87869566	28.175539674	-1.169028009	30.663228989	19.187769694	42.380343333	-71.034137333	1	62695.7	32.9
10927	2022-09-22	17:25:30.750	264.51771701	6348.425208	1663867530.75	0	899	2.3440323291	2.4038603324	632.32489023	651.93464282	2.7494810637	715.87834642	28.176477432	-1.3450301767	30.663228989	19.187674706	42.380343333	-71.034138333	1	62696.62771	32.9
10928	2022-09-22	17:25:31.671	264.51772767	6348.425464	1663867531.671	0	899	2.3440323291	2.4038603324	632.33614119	651.9462427	2.7494810637	715.8768161	28.176477432	-1.529364653	30.663228989	19.182357245	42.380342455	-71.034138333	1	62697.527054	32.9
10929	2022-09-22	17:25:32.635	264.51773884	6348.425732	1663867532.636	0	899	2.338594972	2.3966320182	632.33614119	651.4006178	2.6752193591	715.8903942	28.176477432	-1.4903656418	30.663228989	19.153487439	42.380337487	-71.034140841	1	62698.501526	32.9
10930	2022-09-22	17:25:33.592	264.51774992	6348.425998	1663867533.593	0	899	2.338594972	2.3966320182	632.00041014	651.0547647	2.6752193591	715.87225342	28.176477432	-1.2352875471	30.663228989	19.177812576	42.380331724	-71.034144138	1	62699.482937	32.9
10931	2022-09-22	17:25:34.467	264.51776003	6348.426241	1663867534.467	0	899	2.3435076666	2.4012089667	632.00302996	650.90674627	2.6546733902	715.86203912	28.176978648	-1.1721216472	30.663228989	19.183405024	42.380328808	-71.034146788	1	62700.357553	32.9
10932	2022-09-22	17:25:35.398	264.51777082	6348.4265	1663867535.399	0	899	2.3435774405	2.4012812071	630.57170851	649.43285881	2.6547070014	715.87139893	28.180261612	-1.1457666159	30.663228989	19.181774139	42.380325812	-71.034150855	1	62701.25641	32.9
10933	2022-09-22	17:25:36.331	264.51778161	6348.426759	1663867536.331	0	899	2.3411974268	2.4004263081	630.57170851	649.9537897	2.7258415432	715.87083789	28.180261612	-1.1557265378	30.663228989	19.174953562	42.380323041	-71.034153626	1	62702.175542	32.9
10934	2022-09-22	17:25:37.262	264.51779238	6348.427017	1663867537.262	0	899	2.3411974268	2.4004263081	630.51868508	649.89913648	2.7258415432	715.86237098	28.180261612	-1.3206800286	30.663228989	19.161772418	42.380321667	-71.034155344	1	62703.103261	32.9
10935	2022-09-22	17:25:38.088	264.51780196	6348.427247	1663867538.089	0	899	2.3417195139	2.3989160619	630.51868508	649.22653181	2.6339663431	715.85603787	28.180261612	-1.5147265748	30.663228989	19.15748509	42.380321667	-71.03415833	1	62704.001972	32.9
10936	2022-09-22	17:25:38.971	264.51781218	6348.427492	1663867538.972	0	899	2.3417195139	2.3989160619	634.01235638	652.82386231	2.6339663431	715.85998535	28.180261612	-1.5266375542	30.663228989	19.156927109	42.380321667	-71.034156879	1	62704.872781	32.9
10937	2022-09-22	17:25:39.917	264.51782311	6348.427755	1663867539.917	0	899	2.3423095894	2.3987765406	634.01818382	652.58398676	2.6005188234	715.86540778	28.181372977	-1.386098782	30.663228989	19.158371679	42.380320283	-71.034156667	1	62705.830112	32.9
10938	2022-09-22	17:25:40.865	264.5178341	6348.428018	1663867540.866	0	899	2.3423618279	2.3988305869	634.06363081	652.63094582	2.6005434873	715.87146481	28.183832169	-1.5071811952	30.663228989	19.14554092	42.380321211	-71.034157878	1	62706.726766	32.97267658
10939	2022-09-22	17:25:41.788	264.51784477	6348.428274	1663867541.788	0	899	2.3442190779	2.4014001112	634.06363081	652.85137208	2.6305279914	715.86858282	28.183832169	-1.6405733824	30.663228989	19.128477097	42.380323903	-71.034162806	1	62707.67094	33
10940	2022-09-22	17:25:42.740	264.51785579	6348.428539	1663867542.74	0	899	2.3442190779	2.4014001112	635.82336804	654.66325153	2.6305279914	715.8663415	28.183832169	-1.4600978056	30.663228989	19.148775366	42.380323941	-71.034166059	1	62708.635108	33
10941	2022-09-22	17:25:43.691	264.51786681	6348.428803	1663867543.692	0	899	2.3445869344	2.4029799337	635.82336804	655.06161828	2.6845165991	715.86034227	28.183832169	-1.2499364614	30.663228989	19.170610428	42.380326294	-71.034169627	1	62709.592065	33
10942	2022-09-22	17:25:44.611	264.51787745	6348.429059	1663867544.612	0	899	2.3445869344	2.4029799337	634.23081981	653.42088395	2.6845165991	715.85687256	28.183832169	-1.2499364614	30.663228989	19.170610428	42.380323442	-71.034174928	1	62710.489161	33
10943	2022-09-22	17:25:45.523	264.517888	6348.429312	1663867545.523	0	899	2.3466448272	2.405383099	634.24322246	653.53071126	2.6976919976	715.85770037	28.186196776	-1.2495052775	30.663228989	19.182573015	42.380314391	-71.034184904	1	62711.394231	33
10944	2022-09-22	17:25:46.418	264.51789837	6348.429561	1663867546.419	0	899	2.3466704912	2.4054096854	634.09293306	653.37594393	2.6977045444	715.85882568	28.187402725	-1.2564470768	30.663228989	19.18645668	42.380305089	-71.034198245	1	62712.324458	33
10945	2022-09-22	17:25:47.380	264.51790949	6348.429828	1663867547.38	0	899	2.342960042	2.4007846261	634.09293306	653.10435824	2.6608155551	715.85230826	28.187402725	-1.2201859446	30.663228989	19.187839874	42.380297872	-71.034205	1	62713.276553	33
10946	2022-09-22	17:25:48.344	264.51792065	6348.430096	1663867548.344	0	899	2.342960042	2.4007846261	631.19814683	650.12278029	2.6608155551	715.86660383	28.187402725	-1.1950596681	30.663228989	19.188704851	42.380296281	-71.034204228	1	62714.231579	33
10947	2022-09-22	17:25:49.221	264.51793081	6348.430339	1663867549.222	0	899	2.3407183481	2.3971220057	631.19814683	649.67316326	2.5993968239	715.86270081	28.187402725	-1.5280280634	30.663228989	19.149406711	42.380294873	-71.034201412	1	62715.076297	33.007629705
10948	2022-09-22	17:25:50.055	264.51794046	6348.430571	1663867550.056	0	899	2.3407183481	2.3971220057	633.58457428	652.12944086	2.5993968239	715.8515625	28.187402725	-1.5657012463	30.663228989	19.145042419	42.380293459	-71.034198584	1	62715.92472	33.092472024
10949	2022-09-22	17:25:51.007	264.51795148	6348.430836	1663867551.008	0	899	2.3465771427	2.4041127312	633.60123229	652.47320006	2.6438522791	715.86146394	28.190581808	-1.23260352	30.663228989	19.182776268	42.380293333	-71.034196796	1	62716.922269	33.1
10950	2022-09-22	17:25:51.914	264.51796198	6348.431087	1663867551.915	0	899	2.3465880711	2.4041240443	634.42510158	653.32164703	2.6438575154	715.85194892	28.191095352	-1.1803568728	30.663228989	19.1890651	42.380294642	-71.03419405	1	62717.785108	33.1
10951	2022-09-22	17:25:52.835	264.51797264	6348.431343	1663867552.836	0	899	2.3433265232	2.4009941743	634.42510158	653.39161441	2.6533626455	715.8513034	28.191095352	-1.1792466498	30.663228989	19.189491954	42.380296139	-71.034192194	1	62718.683432	33.1
10952	2022-09-22	17:25:53.836	264.51798422	6348.431621	1663867553.837	0	899	2.3433265232	2.4009941743	634.49458641	653.46317653	2.6533626455	715.84780783	28.191095352	-1.1806911049	30.663228989	19.189482657	42.380297821	-71.034189358	1	62719.692464	33.1
10953	2022-09-22	17:25:54.763	264.51799495	6348.431879	1663867554.764	0	899	2.3464429009	2.4045954024	634.5057238	653.60942299	2.6716640348	715.85047478	28.19321784	-1.2246808019	30.663228989	19.188366694	42.380299409	-71.034187257	1	62720.645661	33.1
10954	2022-09-22	17:25:55.651	264.51800523	6348.432126	1663867555.652	0	899	2.3464743636	2.4046279848	633.18418358	652.24820581	2.6716792699	715.84651275	28.194696426	-1.2320321798	30.663228989	19.189697266	42.380303583	-71.034186667	1	62721.537475	33.1
10955	2022-09-22	17:25:56.529	264.51801538	6348.432369	1663867556.529	0	899	2.3425219476	2.4029552322	633.18418358	653.03317957	2.7783437289	715.84184013	28.194696426	-1.2057741351	30.663228989	19.188850858	42.380307988	-71.034186006	1	62722.396501	33.1
10956	2022-09-22	17:25:57.430	264.51802581	6348.432619	1663867557.43	0	899	2.3425219476	2.4029552322	633.82595453	653.6950687	2.7783437289	715.83784212	28.194696426	-1.217997716	30.663228989	19.18913677	42.38031	-71.034184525	1	62723.284842	33.1
10957	2022-09-22	17:25:58.365	264.51803664	6348.432879	1663867558.366	0	899	2.3453921829	2.4044278561	633.82595453	653.20926179	2.7124280328	715.82435173	28.194696426	-1.1815749407	30.663228989	19.188617706	42.38031	-71.03418253	1	62724.240951	33.1
10958	2022-09-22	17:25:59.256	264.51804694	6348.433127	1663867559.256	0	899	2.3453921829	2.4044278561	632.85692111	652.21059394	2.7124280328	715.8225518	28.194696426	-1.1658589295	30.663228989	19.190677643	42.38031	-71.034178925	1	62725.161324	33.1
10959	2022-09-22	17:26:00.171	264.51805755	6348.433381	1663867560.172	0	899	2.3430149572	2.3989245437	632.87060025	651.21340753	2.5746911935	715.82161162	28.197310025	-1.1810467496	30.663228989	19.191092156	42.380309655	-71.034172816	1	62726.10355	33.1
10960	2022-09-22	17:26:01.085	264.51806812	6348.433635	1663867561.086	0	899	2.3430385323	2.3989489264	632.69237603	651.03009849	2.5747022113	715.82949041	28.198419571	-1.3641416198	30.663228989	19.188099438	42.380306651	-71.034168325	1	62727.004713	33.1
10961	2022-09-22	17:26:02.013	264.51807887	6348.433893	1663867562.014	0	899	2.347789251	2.4067480753	632.69237603	651.99586443	2.7062856571	715.82722847	28.198419571	-1.481246469	30.663228989	19.187164509	42.380303735	-71.034166868	1	62727.879359	33.1
10962	2022-09-22	17:26:02.907	264.5180892	6348.434141	1663867562.907	0	899	2.347789251	2.4067480753	634.69004797	654.05448548	2.7062856571	715.81849802	28.198419571	-1.1438478966	30.663228989	19.192282228	42.380301994	-71.034166667	1	62728.803571	33.019642857
10963	2022-09-22	17:26:03.813	264.5180997	6348.434393	1663867563.814	0	899	2.3489556847	2.4082347033	634.69004797	654.15048731	2.7193032975	715.82232626	28.198419571	-1.1392560005	30.663228989	19.19329834	42.380299225	-71.034166667	1	62729.732452	33
10964	2022-09-22	17:26:04.651	264.5181094	6348.434626	1663867564.652	0	899	2.3489892516	2.4082694866	633.71469911	653.14535466	2.719319824	715.81850287	28.199995369	-1.1422310499	30.663228989	19.193791648	42.380302059	-71.034170392	1	62730.558795	33
10965	2022-09-22	17:26:05.565	264.51811997	6348.434879	1663867565.565	0	899	2.3508247179	2.4091360591	633.7245136	652.82123226	2.6739122887	715.80243971	28.201868057	-1.1664626117	30.663228989	19.192088576	42.380304209	-71.034174124	1	62731.474664	33
10966	2022-09-22	17:26:06.513	264.51813095	6348.435143	1663867566.514	0	899	2.3508247179	2.4091360591	639.50346624	658.77432845	2.6739122887	715.81626882	28.201868057	-1.2238940001	30.663228989	19.185735703	42.380302598	-71.034177207	1	62732.441441	33
10967	2022-09-22	17:26:07.401	264.51814122	6348.435389	1663867567.401	0	899	2.3466245226	2.4045797034	639.50346624	658.69047383	2.6626160322	715.82035777	28.201868057	-1.211993774	30.663228989	19.186537244	42.380303265	-71.034182132	1	62733.319728	33
10968	2022-09-22	17:26:08.339	264.51815208	6348.43565	1663867568.34	0	899	2.3466245226	2.4045797034	635.46052977	654.52623723	2.6626160322	715.80924452	28.201868057	-1.1864578724	30.663228989	19.188257217	42.380307882	-71.034187882	1	62734.243133	32.975686673
10969	2022-09-22	17:26:09.230	264.5181624	6348.435897	1663867569.231	0	899	2.3520583007	2.4106770883	635.46052977	654.70090374	2.6862921715	715.78715465	28.201868057	-1.1799903737	30.663228989	19.185036198	42.38031237	-71.034192136	1	62735.14067	32.9
10970	2022-09-22	17:26:10.088	264.51817233	6348.436136	1663867570.089	0	899	2.3521163063	2.4107371697	636.9064719	656.19083425	2.6863203469	715.79879862	28.204587557	-1.1524388751	30.663228989	19.185291657	42.380316475	-71.034194872	1	62735.961722	32.9
10971	2022-09-22	17:26:10.943	264.51818221	6348.436373	1663867570.943	0	899	2.3475649983	2.4067016307	636.91079359	656.40377107	2.7144996608	715.80328369	28.205408096	-1.1441389322	30.663228989	19.185375214	42.380318025	-71.034193642	1	62736.814815	32.9
10972	2022-09-22	17:26:11.855	264.51819277	6348.436626	1663867571.855	0	899	2.3475649983	2.4067016307	636.31352867	655.78822655	2.7144996608	715.80381401	28.205408096	-1.1879023171	30.663228989	19.19090799	42.380325978	-71.034190785	1	62737.764458	32.976445846
10973	2022-09-22	17:26:12.694	264.51820248	6348.436859	1663867572.694	0	899	2.3490662469	2.4088600753	636.31352867	655.9931561	2.7422070431	715.79138264	28.205408096	-1.1815425923	30.663228989	19.192315449	42.380337994	-71.03418517	1	62738.579642	33.057964185
10974	2022-09-22	17:26:13.562	264.51821253	6348.437101	1663867573.563	0	899	2.3490662469	2.4088600753	635.65306115	655.31226194	2.7422070431	715.78194645	28.205408096	-1.1473941803	30.663228989	19.191858292	42.380346411	-71.034181667	1	62739.423423	33.1
10975	2022-09-22	17:26:14.457	264.51822288	6348.437349	1663867574.457	0	899	2.3534412577	2.4125460537	635.65306115	655.04821158	2.7064659348	715.77780293	28.205408096	-1.1480948388	30.663228989	19.190463338	42.380349413	-71.034181667	1	62740.323829	33.067617108
10976	2022-09-22	17:26:15.331	264.518233	6348.437592	1663867575.331	0	899	2.3535011042	2.4126080585	635.34641982	654.73243002	2.7064952059	715.79718664	28.208212278	-1.1490542012	30.663228989	19.189905495	42.380352379	-71.034181311	1	62741.213632	33
10977	2022-09-22	17:26:16.243	264.51824355	6348.437845	1663867576.243	0	899	2.3495850419	2.4055130859	635.35172916	653.72079122	2.5684869398	715.78045654	28.209222794	-1.1539047956	30.663228989	19.185014725	42.380355	-71.03418	1	62742.134951	33
10978	2022-09-22	17:26:17.101	264.51825348	6348.438084	1663867577.101	0	899	2.3495850419	2.4055130859	635.73757187	654.11778928	2.5684869398	715.78207094	28.209222794	-1.1465965667	30.663228989	19.190943952	42.380355	-71.03418	1	62742.967961	33
10979	2022-09-22	17:26:18.025	264.51826418	6348.43834	1663867578.025	0	899	2.3516637381	2.4096742559	635.73757187	654.78877494	2.6595236617	715.77804141	28.209222794	-1.1788047252	30.663228989	19.190701062	42.380355	-71.034178536	1	62743.878698	33
10980	2022-09-22	17:26:18.914	264.51827448	6348.438587	1663867578.915	0	899	2.3516637381	2.4096742559	639.18824998	658.34285982	2.6595236617	715.76823051	28.209222794	-1.2007079874	30.663228989	19.192666679	42.3803563	-71.034177033	1	62744.780264	33
10981	2022-09-22	17:26:19.809	264.51828484	6348.438836	1663867579.81	0	899	2.3513993578	2.4092695753	639.19752986	658.30801161	2.6535371531	715.77270306	28.210978464	-1.3284195283	30.663228989	19.182864777	42.380357876	-71.034175458	1	62745.725427	33
10982	2022-09-22	17:26:20.729	264.51829547	6348.439091	1663867580.729	0	899	2.3514393581	2.409310989	639.03944616	658.14534395	2.6535563519	715.76876326	28.212854385	-1.4049300247	30.663228989	19.175187572	42.380357245	-71.034173912	1	62746.65286	33.065285996
10983	2022-09-22	17:26:21.630	264.5183059	6348.439342	1663867581.63	0	899	2.3548529495	2.4136351121	639.03944616	658.41924374	2.6904777141	715.77206724	28.212854385	-1.1734366417	30.663228989	19.188976288	42.38035575	-71.034172416	1	62747.5501	33.1
10984	2022-09-22	17:26:22.555	264.51831662	6348.439599	1663867582.556	0	899	2.3548529495	2.4136351121	639.23538824	658.62112805	2.6904777141	715.7588501	28.212854385	-1.176692009	30.663228989	19.184295654	42.380353501	-71.034170917	1	62748.449576	33.1
10985	2022-09-22	17:26:23.520	264.51832779	6348.439867	1663867583.521	0	899	2.3492152887	2.4073661732	639.23538824	658.45811999	2.6685148619	715.76844515	28.212854385	-1.2014625167	30.709406227	19.188101737	42.380349664	-71.03417	1	62749.400631	33.1
10986	2022-09-22	17:26:24.411	264.51833809	6348.440114	1663867584.411	0	899	2.3492152887	2.4073661732	639.002623	658.21835516	2.6685148619	715.76105545	28.212854385	-1.2108727694	30.912256241	19.188617706	42.380345582	-71.034171085	1	62750.325534	33.132553408
10987	2022-09-22	17:26:25.338	264.51834882	6348.440372	1663867585.338	0	899	2.3532194851	2.4107133088	639.00630735	657.97142033	2.634699459	715.75275305	28.213551641	-1.2040818898	30.862780628	19.188975429	42.380343774	-71.034173333	1	62751.264264	33.173573574
10988	2022-09-22	17:26:26.240	264.51835927	6348.440622	1663867586.241	0	899	2.3532794972	2.410775426	638.47652303	657.42612414	2.6347280366	715.76961775	28.216363907	-1.176692009	30.663228989	19.191519251	42.380345	-71.034173618	1	62752.171079	33.117107943
10989	2022-09-22	17:26:27.099	264.51836921	6348.440861	1663867587.1	0	899	2.3501250931	2.4089579469	638.47652303	657.89522549	2.698026125	715.75505985	28.216363907	-1.1806371591	30.663228989	19.190832909	42.380345	-71.034175	1	62753.044379	33.2
10990	2022-09-22	17:26:27.961	264.51837919	6348.441101	1663867587.962	0	899	2.3501250931	2.4089579469	638.16602622	657.57528519	2.698026125	715.74914551	28.216363907	-1.1815749407	30.663228989	19.190418243	42.380345	-71.034175	1	62753.894477	33.2
10991	2022-09-22	17:26:28.895	264.51839	6348.44136	1663867588.896	0	899	2.3551692319	2.4126353771	638.16602622	657.08128325	2.6313330976	715.75377125	28.216363907	-1.1513286292	30.663228989	19.187507225	42.380343662	-71.034175	1	62754.802913	33.2
10992	2022-09-22	17:26:29.819	264.51840068	6348.441616	1663867589.819	0	899	2.3552192579	2.4126871555	639.88559919	658.85200083	2.6313568699	715.74466933	28.218706283	-1.3581592618	30.663228989	19.16869065	42.380343333	-71.034175	1	62755.721443	33.2
10993	2022-09-22	17:26:30.729	264.51841122	6348.441869	1663867590.729	0	899	2.350475927	2.4103716486	639.89290535	659.70518575	2.7451573692	715.7465885	28.220087051	-1.3829944678	30.745688344	19.166949733	42.380343333	-71.034175	1	62756.64293	33.2
10994	2022-09-22	17:26:31.611	264.51842142	6348.442114	1663867591.611	0	899	2.350475927	2.4103716486	637.6755062	657.41913177	2.7451573692	715.75695801	28.220087051	-1.1783196926	30.912256241	19.185014725	42.380343333	-71.034175	1	62757.508134	33.2
10995	2022-09-22	17:26:32.480	264.51843148	6348.442356	1663867592.48	0	899	2.3517951582	2.4093678023	637.6755062	656.63873781	2.6397848219	715.75017138	28.220087051	-1.1865117747	30.838042821	19.185803243	42.380343333	-71.034175592	1	62758.355355	33.2
10996	2022-09-22	17:26:33.358	264.51844166	6348.4426	1663867593.359	0	899	2.3517951582	2.4093678023	638.48298354	657.47022796	2.6397848219	715.7366333	28.220087051	-1.1473941803	30.663228989	19.192218781	42.380342947	-71.034177053	1	62759.231755	33.2
10997	2022-09-22	17:26:34.223	264.51845167	6348.44284	1663867594.224	0	899	2.3546918727	2.4128020578	638.48298354	657.62472627	2.6606394047	715.73894213	28.220087051	-1.2570829581	30.742389969	19.188555459	42.380341375	-71.034178333	1	62760.087487	33.2
10998	2022-09-22	17:26:35.144	264.51846231	6348.443096	1663867595.144	0	899	2.3546943972	2.4128046717	637.66327559	656.78045242	2.6606406179	715.72772864	28.220205282	-1.4820010062	30.912256241	19.18114767	42.380338333	-71.034178218	1	62761.023046	33.197695391
10999	2022-09-22	17:26:36.095	264.51847332	6348.44336	1663867596.095	0	899	2.3561330128	2.4164632085	637.68147982	657.52127258	2.758099956	715.74224611	28.223657608	-1.1922140058	30.912256241	19.192146074	42.380338333	-71.034173454	1	62761.975952	33.10240481
11000	2022-09-22	17:26:36.986	264.51848365	6348.443607	1663867596.987	0	899	2.3561330128	2.4164632085	638.30528977	658.16449075	2.758099956	715.73147886	28.223657608	-1.206442503	30.912256241	19.186038857	42.38033539	-71.034164503	1	62762.883011	33.1
11001	2022-09-22	17:26:37.857	264.51849372	6348.443849	1663867597.857	0	899	2.3537672016	2.4104631977	638.30528977	656.98101525	2.5984079688	715.74573684	28.223657608	-1.209288174	30.912256241	19.166434976	42.380332554	-71.034160888	1	62763.733722	33.1
11002	2022-09-22	17:26:38.766	264.51850424	6348.444102	1663867598.766	0	899	2.3537672016	2.4104631977	638.34634658	657.02327331	2.5984079688	715.73006252	28.223657608	-1.2339293175	30.912256241	19.187822418	42.380329581	-71.034161043	1	62764.625616	33.1
11003	2022-09-22	17:26:39.680	264.51851483	6348.444356	1663867599.681	0	899	2.3550025985	2.4131349262	638.35767625	657.50045331	2.6612860829	715.73678488	28.225803944	-1.3807307837	30.763829402	19.166585392	42.380328333	-71.034161667	1	62765.544807	33.1
11004	2022-09-22	17:26:40.561	264.51852501	6348.4446	1663867600.561	0	899	2.3550336642	2.413167093	638.68685877	657.83961789	2.6613010151	715.73934997	28.227258682	-1.5162464538	30.722599724	19.157003314	42.380328333	-71.034159464	1	62766.440488	33.14404883
11005	2022-09-22	17:26:41.497	264.51853586	6348.444861	1663867601.498	0	899	2.354399414	2.4122681209	638.68685877	657.75711516	2.6501695229	715.73710743	28.227258682	-1.5038504601	30.885869247	19.172409904	42.380329	-71.034156	1	62767.400207	33.159979317
11006	2022-09-22	17:26:42.408	264.5185464	6348.445114	1663867602.409	0	899	2.354399414	2.4122681209	637.87598368	656.92202852	2.6501695229	715.73877479	28.227258682	-1.5038504601	30.663228989	19.145042419	42.380331104	-71.034155	1	62768.331331	33.1
11007	2022-09-22	17:26:43.275	264.51855642	6348.445354	1663867603.275	0	899	2.353473454	2.4116566471	637.87598368	657.03364361	2.665247407	715.73986493	28.227258682	-1.4702194574	30.689615982	19.149506878	42.380333333	-71.034155307	1	62769.184015	33.1
11008	2022-09-22	17:26:44.200	264.51856713	6348.445611	1663867604.2	0	899	2.353473454	2.4116566471	639.25554504	658.45463805	2.665247407	715.7356046	28.227258682	-1.1864578724	30.912256241	19.187175751	42.380333417	-71.034156667	1	62770.050214	33.1
11009	2022-09-22	17:26:45.154	264.51857817	6348.445876	1663867605.154	0	899	2.3525842302	2.4128504087	639.27131566	659.1694852	2.7592986626	715.73034183	28.230242129	-1.1812407568	30.912256241	19.188331225	42.380334892	-71.034156558	1	62771.065065	33.1
11010	2022-09-22	17:26:46.111	264.51858925	6348.446142	1663867606.111	0	899	2.3526000099	2.4128667689	637.95472682	657.8119742	2.7593065349	715.7208446	28.230981827	-1.3910464143	30.912256241	19.185411542	42.380333333	-71.034155	1	62772.022682	33.1
11011	2022-09-22	17:26:47.029	264.51859988	6348.446397	1663867607.03	0	899	2.3564593042	2.4139619153	637.95472682	656.86536975	2.6315559373	715.72128276	28.230981827	-1.5338703781	30.912256241	19.178595031	42.380333333	-71.034155	1	62772.928994	33.1
11012	2022-09-22	17:26:47.926	264.51861025	6348.446646	1663867607.926	0	899	2.3564593042	2.4139619153	639.08780544	658.03203577	2.6315559373	715.72893721	28.230981827	-1.6058213561	30.912256241	19.180805522	42.380331935	-71.034153601	1	62773.839104	33.1
11013	2022-09-22	17:26:48.775	264.51862008	6348.446882	1663867608.775	0	899	2.3588513197	2.4170345924	639.08780544	658.23790083	2.6593208253	715.71452564	28.230981827	-1.6394307795	30.912256241	19.173121787	42.380330549	-71.034152215	1	62774.670874	33.1
11014	2022-09-22	17:26:49.625	264.51862992	6348.447118	1663867609.625	0	899	2.3588513197	2.4170345924	640.47902546	659.67080838	2.6593208253	715.71881104	28.230981827	-1.6584775448	30.912256241	19.151165009	42.380328267	-71.0341508	1	62775.519837	33.1
11015	2022-09-22	17:26:50.529	264.51864039	6348.447369	1663867610.53	0	899	2.3609602001	2.4175332694	640.48646867	659.12792202	2.5851916039	715.71711943	28.232387252	-1.488220634	30.912256241	19.157224996	42.380326667	-71.034150746	1	62776.447777	33.144777663
11016	2022-09-22	17:26:51.431	264.51865083	6348.44762	1663867611.432	0	899	2.3610098192	2.4175845954	638.83250286	657.42598835	2.5852147143	715.72748086	28.234704971	-1.2655446916	30.912256241	19.182499589	42.380326062	-71.034150457	1	62777.362919	33.236291913
11017	2022-09-22	17:26:52.345	264.5186614	6348.447874	1663867612.345	0	899	2.3559268995	2.4140796898	638.83250286	657.98873953	2.6611809775	715.72322214	28.234704971	-1.204362154	30.912256241	19.18753624	42.380325	-71.034147037	1	62778.259223	33.3
11018	2022-09-22	17:26:53.213	264.51867146	6348.448115	1663867613.214	0	899	2.3559268995	2.4140796898	641.41574085	660.64943932	2.6611809775	715.71670674	28.234704971	-1.2341988718	30.885869247	19.184521871	42.380325	-71.034143153	1	62779.107943	33.310794297
11019	2022-09-22	17:26:54.141	264.5186822	6348.448373	1663867614.142	0	899	2.3539166744	2.413404471	641.41574085	661.11021616	2.7230350066	715.7313673	28.234704971	-1.5438949667	30.801760705	19.160489771	42.380324916	-71.034141667	1	62780.050485	33.4
11020	2022-09-22	17:26:55.073	264.51869299	6348.448632	1663867615.074	0	899	2.3539833487	2.4134735651	641.45087141	661.14666998	2.7230678146	715.70249605	28.237828678	-1.4651639493	30.912256241	19.186620055	42.380323408	-71.034141667	1	62780.95534	33.4
11021	2022-09-22	17:26:55.970	264.51870337	6348.448881	1663867615.971	0	899	2.3581732983	2.4152778432	641.45243217	660.32066574	2.611914956	715.70114924	28.23812294	-1.4533931017	30.912256241	19.188976288	42.38032189	-71.034141667	1	62781.865717	33.4
11022	2022-09-22	17:26:56.838	264.5187134	6348.449122	1663867616.838	0	899	2.3581732983	2.4152778432	645.08872664	664.06392129	2.611914956	715.71544885	28.23812294	-1.550491858	30.912256241	19.183529911	42.380321667	-71.034135626	1	62782.724852	33.472485207
11023	2022-09-22	17:26:57.818	264.51872475	6348.449394	1663867617.818	0	899	2.3582051544	2.4179163818	645.08872664	664.93442166	2.728162126	715.71390195	28.23812294	-1.2578698507	30.912256241	19.179396535	42.380321667	-71.03412642	1	62783.691321	33.56913215
11024	2022-09-22	17:26:58.805	264.51873618	6348.449668	1663867618.806	0	899	2.3582051544	2.4179163818	643.40713898	663.20110116	2.728162126	715.70814322	28.23812294	-1.362427822	30.912256241	19.144208693	42.380322794	-71.034119952	1	62784.676353	33.667635271
11025	2022-09-22	17:26:59.723	264.51874681	6348.449923	1663867619.724	0	899	2.3586464366	2.4159622287	643.41187304	662.40428261	2.6208345997	715.711927	28.2390128	-1.2063562775	30.912256241	19.153368767	42.380322274	-71.034117274	1	62785.635684	33.7
11026	2022-09-22	17:27:00.657	264.51875762	6348.450183	1663867620.658	0	899	2.3587050747	2.4160229126	642.76159315	661.73501414	2.6208623153	715.70718485	28.241754532	-1.2172431835	30.912256241	19.189156134	42.380323558	-71.034115721	1	62786.567464	33.756746411
11027	2022-09-22	17:27:01.599	264.51876852	6348.450444	1663867621.6	0	899	2.3625266616	2.4188249525	642.76159315	661.36554088	2.5712613726	715.70402719	28.241754532	-1.2206386328	30.912256241	19.190057755	42.380325805	-71.034113389	1	62787.483235	33.848323471
11028	2022-09-22	17:27:02.480	264.51877872	6348.450689	1663867622.481	0	899	2.3625266616	2.4188249525	642.32994885	660.92140317	2.5712613726	715.71550261	28.241754532	-1.2016673033	30.912256241	19.190057755	42.380327877	-71.034111061	1	62788.363174	33.936317396
11029	2022-09-22	17:27:03.378	264.5187891	6348.450938	1663867623.378	0	899	2.3625477447	2.4207456137	642.32994885	661.55177044	2.6559101815	715.70569737	28.241754532	-1.1624526749	30.912256241	19.193783198	42.38033	-71.03411	1	62789.267258	34
11030	2022-09-22	17:27:04.342	264.51880027	6348.451206	1663867624.343	0	899	2.3625477447	2.4207456137	641.08218277	660.26666477	2.6559101815	715.71163799	28.241754532	-1.1672063095	30.912256241	19.188007986	42.38033	-71.03411	1	62790.218935	34
11031	2022-09-22	17:27:05.278	264.51881109	6348.451466	1663867625.278	0	899	2.3584975135	2.4178041805	641.09298819	660.67898427	2.7098038081	715.70499688	28.243792944	-1.1588309198	30.912256241	19.190140112	42.38033	-71.03411	1	62791.152778	34
11032	2022-09-22	17:27:06.183	264.51882156	6348.451718	1663867626.183	0	899	2.3585341951	2.4178421868	642.67237065	662.30675222	2.709821736	715.7033368	28.245508194	-1.1728330101	30.912256241	19.188381208	42.38033	-71.034109816	1	62792.110454	34
11033	2022-09-22	17:27:07.119	264.51883241	6348.451978	1663867627.12	0	899	2.3621630433	2.4203722821	642.67237065	661.91136485	2.6568387933	715.69665447	28.245508194	-1.1703214732	30.912256241	19.188500512	42.38033	-71.034108333	1	62793.035035	34
11034	2022-09-22	17:27:08.101	264.51884377	6348.452251	1663867628.102	0	899	2.3621630433	2.4203722821	645.27225337	664.58907748	2.6568387933	715.69090261	28.245508194	-1.1457666159	30.912256241	19.190418243	42.380329969	-71.034108303	1	62794.01833	34
11035	2022-09-22	17:27:08.986	264.518854	6348.452496	1663867628.986	0	899	2.3619286848	2.4216414607	645.27225337	665.09265009	2.7240361856	715.7066133	28.245508194	-1.1445701067	30.912256241	19.191476822	42.380328469	-71.034106802	1	62794.918534	34
11036	2022-09-22	17:27:09.892	264.5188645	6348.452748	1663867629.893	0	899	2.3619643332	2.4216784035	644.15068073	663.93675778	2.7240536747	715.70224908	28.247172716	-1.1678638592	30.912256241	19.186778631	42.380321435	-71.034105287	1	62795.827828	34.082782783
11037	2022-09-22	17:27:10.757	264.51887451	6348.452988	1663867630.758	0	899	2.3647769127	2.4232596696	644.16066982	663.51377254	2.6661423758	715.69245517	28.249048233	-1.1921169726	30.912256241	19.179354636	42.380315444	-71.034103861	1	62796.683432	34.168343195
11038	2022-09-22	17:27:11.664	264.518885	6348.45324	1663867631.664	0	899	2.3647769127	2.4232596696	648.49188488	667.97511421	2.6661423758	715.69909668	28.249048233	-1.1783196926	30.912256241	19.169891357	42.380309426	-71.034102356	1	62797.586172	34.258617234
11039	2022-09-22	17:27:12.528	264.518895	6348.45348	1663867632.528	0	899	2.3609722573	2.4200012041	648.49188488	668.18988455	2.6946657793	715.68003795	28.249048233	-1.1783196926	30.912256241	19.169891357	42.380303702	-71.034103891	1	62798.444773	34.344477318
11040	2022-09-22	17:27:13.414	264.51890527	6348.453726	1663867633.415	0	899	2.3609722573	2.4200012041	645.87480288	665.49330845	2.6946657793	715.67286248	28.249048233	-1.1645762431	30.912256241	19.181338291	42.380298378	-71.034107207	1	62799.324324	34.432432432
11041	2022-09-22	17:27:14.374	264.51891637	6348.453993	1663867634.374	0	899	2.3656806251	2.4259313356	645.88099028	665.86784651	2.7437157894	715.6831277	28.25020689	-1.1506495476	30.912256241	19.192399334	42.380293554	-71.034110261	1	62800.289206	34.52892057
11042	2022-09-22	17:27:15.313	264.51892725	6348.454254	1663867635.314	0	899	2.3657323615	2.4259849644	647.06539164	667.08909135	2.7437413144	715.67492191	28.25261879	-1.1506495476	30.912256241	19.193658829	42.380288458	-71.034116157	1	62801.231358	34.623135755
11043	2022-09-22	17:27:16.236	264.51893793	6348.45451	1663867636.237	0	899	2.364656892	2.4232710888	647.06539164	666.55067688	2.6721219341	715.67197161	28.25261879	-1.1492266718	30.912256241	19.19255671	42.380282513	-71.03412041	1	62802.123061	34.712306101
11044	2022-09-22	17:27:17.183	264.51894888	6348.454773	1663867637.183	0	899	2.364656892	2.4232710888	646.53020301	665.99937194	2.6721219341	715.67706016	28.25261879	-1.17210006	30.912256241	19.191748145	42.380276198	-71.034123333	1	62803.09378	34.80937799
11045	2022-09-22	17:27:18.161	264.5189602	6348.455045	1663867638.161	0	899	2.3650168633	2.4223285583	646.53020301	665.56162565	2.6137597047	715.67042067	28.25261879	-1.1874173043	30.912256241	19.186248779	42.380271565	-71.034123333	1	62804.030572	34.903057199
11046	2022-09-22	17:27:19.138	264.51897152	6348.455316	1663867639.139	0	899	2.3650168633	2.4223285583	643.27323839	662.20878822	2.6137597047	715.65533447	28.25261879	-1.2336598635	30.912256241	19.188976288	42.38026835	-71.034123333	1	62804.995069	34.999506903
11047	2022-09-22	17:27:20.094	264.51898257	6348.455582	1663867640.094	0	899	2.3584739313	2.4178942118	643.28963134	662.98078309	2.7148938689	715.67299263	28.255700863	-1.4734963226	30.912256241	19.152011934	42.380263501	-71.034120112	1	62805.966429	35.09664293
11048	2022-09-22	17:27:21.025	264.51899334	6348.45584	1663867641.025	0	899	2.3584876404	2.4179084169	644.66540918	664.3987239	2.7149005822	715.66298004	28.256341934	-1.3208202471	30.912256241	19.169843939	42.380258612	-71.034118426	1	62806.944269	35.194426919
11049	2022-09-22	17:27:21.921	264.51900373	6348.456089	1663867641.922	0	899	2.3588197577	2.4160923221	644.66540918	663.67899159	2.6187169473	715.65248522	28.256341934	-1.1708604934	30.912256241	19.18893228	42.380255602	-71.034118333	1	62807.819417	35.2
11050	2022-09-22	17:27:22.786	264.51901374	6348.45633	1663867642.787	0	899	2.3588197577	2.4160923221	645.45095954	664.48771074	2.6187169473	715.66504553	28.256341934	-1.154810292	30.912256241	19.192130209	42.380251546	-71.034118333	1	62808.690743	35.2
11051	2022-09-22	17:27:23.665	264.51902391	6348.456574	1663867643.666	0	899	2.3655838395	2.4238287099	645.45095954	664.7569195	2.6546740997	715.65613278	28.256341934	-1.1441389322	30.912256241	19.194019318	42.380251863	-71.034115539	1	62809.558795	35.2
11052	2022-09-22	17:27:24.538	264.519034	6348.456816	1663867644.538	0	899	2.3655838395	2.4238287099	646.97192774	666.3233811	2.6546740997	715.65516673	28.256341934	-1.1966549884	30.912256241	19.191614997	42.380251241	-71.034113333	1	62810.418418	35.241841842
11053	2022-09-22	17:27:25.457	264.51904464	6348.457071	1663867645.457	0	899	2.3648286629	2.4229955982	646.98840349	666.32052541	2.6520335365	715.64110358	28.259421986	-1.1869645513	30.912256241	19.190419544	42.380248333	-71.034112769	1	62811.338677	35.3
11054	2022-09-22	17:27:26.391	264.51905545	6348.457331	1663867646.391	0	899	2.3648411434	2.4230085195	648.49060582	667.86765859	2.6520394907	715.62829428	28.260004044	-1.1783196926	30.912256241	19.189336777	42.380248333	-71.034112581	1	62812.274274	35.3
11055	2022-09-22	17:27:27.255	264.51906545	6348.457571	1663867647.255	0	899	2.3699467724	2.4275902671	648.49060582	667.65067099	2.6231937567	715.62546362	28.260004044	-1.1692005009	30.912256241	19.190682051	42.380248333	-71.03411524	1	62813.143744	35.3
11056	2022-09-22	17:27:28.150	264.51907581	6348.457819	1663867648.15	0	899	2.3699467724	2.4275902671	652.39793841	671.67344819	2.6231937567	715.63257766	28.260004044	-1.1754308363	30.912256241	19.190153147	42.380248113	-71.034116667	1	62814.066075	35.3
11057	2022-09-22	17:27:29.059	264.51908634	6348.458072	1663867649.06	0	899	2.3716154274	2.4309105756	652.39793841	672.2146188	2.6946702645	715.61014501	28.260004044	-1.4380651894	30.912256241	19.1700552	42.380245122	-71.034116667	1	62814.963511	35.3
11058	2022-09-22	17:27:29.959	264.51909675	6348.458322	1663867649.959	0	899	2.3716154274	2.4309105756	650.57095379	670.33213925	2.6946702645	715.61730957	28.260004044	-1.4501378536	30.912256241	19.16917038	42.38024644	-71.034116667	1	62815.863727	35.3
11059	2022-09-22	17:27:30.905	264.51910771	6348.458585	1663867650.906	0	899	2.3682268593	2.4267316749	650.58993796	670.11497916	2.6633320241	715.60247964	28.263533573	-1.1752691593	30.912256241	19.191562716	42.380246667	-71.03411408	1	62816.776077	35.3
11060	2022-09-22	17:27:31.826	264.51911837	6348.458841	1663867651.827	0	899	2.3682283955	2.4267332656	651.71962687	671.27857704	2.6633327591	715.58691487	28.263605118	-1.1506926579	30.912256241	19.191875205	42.38024789	-71.03411211	1	62817.733974	35.3
11061	2022-09-22	17:27:32.723	264.51912874	6348.45909	1663867652.723	0	899	2.3684328242	2.4269282129	651.71962687	671.27369417	2.6626872284	715.60388103	28.263605118	-1.1953830206	30.912256241	19.1872165	42.380248333	-71.034112746	1	62818.647648	35.235235235
11062	2022-09-22	17:27:33.630	264.51913924	6348.459342	1663867653.63	0	899	2.3684328242	2.4269282129	647.89487884	667.33418915	2.6626872284	715.60861186	28.263605118	-1.2112930674	30.912256241	19.181271244	42.38024648	-71.03411426	1	62819.556112	35.2
11063	2022-09-22	17:27:34.528	264.51914963	6348.459591	1663867654.528	0	899	2.3707377467	2.4301775877	647.89487884	667.63039572	2.7020605843	715.59942748	28.263605118	-1.4208400249	30.912256241	19.143602371	42.380245	-71.034113482	1	62820.455455	35.2
11064	2022-09-22	17:27:35.349	264.51915914	6348.459819	1663867655.35	0	899	2.3708107317	2.4302532006	648.95714359	668.72528489	2.7020959725	715.58809313	28.267000451	-1.1959867367	30.912256241	19.179661871	42.380245929	-71.034111202	1	62821.278557	35.2
11065	2022-09-22	17:27:36.273	264.51916984	6348.460076	1663867656.274	0	899	2.3703630279	2.4281257101	648.95857492	668.16892296	2.6280379894	715.59128192	28.267267227	-1.1864256243	30.912256241	19.18630653	42.380248333	-71.034109368	1	62822.189591	35.2
11066	2022-09-22	17:27:37.155	264.51918005	6348.460321	1663867657.156	0	899	2.3703630279	2.4281257101	649.56333752	668.79158763	2.6280379894	715.57862541	28.267267227	-1.1992204671	30.912256241	19.188617706	42.380248333	-71.03410663	1	62823.010858	35.2
11067	2022-09-22	17:27:38.055	264.51919046	6348.460571	1663867658.056	0	899	2.3683846934	2.4259023511	649.56333752	668.72568256	2.6192884698	715.58333239	28.267267227	-1.165654124	30.912256241	19.189561844	42.380248333	-71.034103373	1	62823.988056	35.2
11068	2022-09-22	17:27:38.937	264.51920067	6348.460816	1663867658.938	0	899	2.3683846934	2.4259023511	651.30728062	670.52107259	2.6192884698	715.58551025	28.267267227	-1.1376283169	30.912256241	19.190057755	42.380246984	-71.034100635	1	62824.80948	35.2
11069	2022-09-22	17:27:39.851	264.51921124	6348.46107	1663867659.851	0	899	2.3718278906	2.4316963062	651.30894998	671.28303422	2.7198433039	715.59509479	28.267577253	-1.1992096861	30.912256241	19.186474882	42.380246667	-71.0340988	1	62825.720244	35.2
11070	2022-09-22	17:27:40.736	264.51922148	6348.461316	1663867660.736	0	899	2.3718986657	2.431769647	650.56071546	670.51211418	2.7198778312	715.59061134	28.270868301	-1.3810973349	30.912256241	19.16227318	42.380244629	-71.034097315	1	62826.611222	35.2
11071	2022-09-22	17:27:41.612	264.51923163	6348.461559	1663867661.613	0	899	2.3677830786	2.4281987197	650.56071546	670.72976915	2.7486574391	715.57692047	28.270868301	-1.1652984619	30.912256241	19.191137314	42.380242477	-71.034099235	1	62827.513655	35.2
11072	2022-09-22	17:27:42.522	264.51924215	6348.461812	1663867662.522	0	899	2.3677830786	2.4281987197	649.22185456	669.34940012	2.7486574391	715.58380329	28.270868301	-1.1563301844	30.912256241	19.191290104	42.380240244	-71.034103089	1	62828.426794	35.2
11073	2022-09-22	17:27:43.401	264.51925234	6348.462056	1663867663.402	0	899	2.3738947593	2.4298823598	649.22185456	667.81864176	2.545435293	715.59600951	28.270868301	-1.1842697385	30.912256241	19.192485291	42.380236857	-71.034105984	1	62829.295168	35.170483193
11074	2022-09-22	17:27:44.325	264.51926302	6348.462313	1663867664.325	0	899	2.3738947593	2.4298823598	652.36571634	671.05255862	2.545435293	715.59075928	28.270868301	-1.2011067867	30.912256241	19.189336777	42.38023253	-71.034109941	1	62830.241148	35.1
11075	2022-09-22	17:27:45.259	264.51927384	6348.462572	1663867665.26	0	899	2.3692821954	2.4280093664	652.37107253	672.01556588	2.672047521	715.59565462	28.271861436	-1.1870723229	30.912256241	19.190238132	42.38022977	-71.034115689	1	62831.137864	35.1
11076	2022-09-22	17:27:46.155	264.51928421	6348.462821	1663867666.156	0	899	2.3693375635	2.4280667052	651.94329111	671.57510396	2.6720740864	715.59572819	28.274438858	-1.1898857063	30.912256241	19.188454243	42.380228347	-71.034120041	1	62832.008147	35.1
11077	2022-09-22	17:27:47.069	264.51929478	6348.463075	1663867667.069	0	899	2.373310074	2.4330535216	651.94329111	671.88234863	2.7126519363	715.58791326	28.274438858	-1.4674707501	30.912256241	19.153912348	42.380229896	-71.034124689	1	62832.937882	35.1
11078	2022-09-22	17:27:48.051	264.51930615	6348.463348	1663867668.051	0	899	2.373310074	2.4330535216	652.83061144	672.79680679	2.7126519363	715.59224959	28.274438858	-1.2434365481	30.912256241	19.172056918	42.380228414	-71.034126586	1	62833.951446	35.004855372
11079	2022-09-22	17:27:48.982	264.51931692	6348.463606	1663867668.982	0	899	2.37511053	2.4327063198	652.83061144	672.06074773	2.6155107508	715.5938458	28.274438858	-1.1658373763	30.912256241	19.185901212	42.380231197	-71.03412953	1	62834.859086	35
11080	2022-09-22	17:27:49.862	264.51932712	6348.463851	1663867669.863	0	899	2.3751279084	2.4327243033	653.70819079	672.96423925	2.6155188926	715.60569389	28.275245856	-1.1561900614	30.912256241	19.193074763	42.380232955	-71.034137731	1	62835.773109	35
11081	2022-09-22	17:27:50.829	264.51933831	6348.464119	1663867670.83	0	899	2.3735179025	2.4326596922	653.72378565	673.51315541	2.6857683909	715.61903028	28.278131485	-1.1838385964	30.912256241	19.187827533	42.380230825	-71.03414	1	62836.752505	35
11082	2022-09-22	17:27:51.772	264.51934921	6348.464381	1663867671.772	0	899	2.3735179025	2.4326596922	649.53247967	669.19497122	2.6857683909	715.58657332	28.278131485	-1.3451595638	30.912256241	19.164298354	42.380231142	-71.034142285	1	62837.685404	35
11083	2022-09-22	17:27:52.707	264.51936003	6348.464641	1663867672.707	0	899	2.3758088767	2.434261131	649.53247967	668.94570737	2.6527086612	715.58458583	28.278131485	-1.1752152103	30.912256241	19.186365544	42.380231667	-71.034143333	1	62838.616617	35
11084	2022-09-22	17:27:53.630	264.51937072	6348.464897	1663867673.63	0	899	2.3758088767	2.434261131	654.72240355	674.29074771	2.6527086612	715.57951385	28.278131485	-1.3135657942	30.912256241	19.169211849	42.38023075	-71.034142417	1	62839.549898	35
11085	2022-09-22	17:27:54.588	264.51938182	6348.465164	1663867674.589	0	899	2.3733660953	2.4322412853	654.72240355	674.45346423	2.6741214052	715.60241295	28.278131485	-1.4338612556	30.912256241	19.151525497	42.380228275	-71.034140804	1	62840.517518	35
11086	2022-09-22	17:27:55.467	264.51939199	6348.465408	1663867675.468	0	899	2.3734177613	2.4322947918	653.23885183	672.92539122	2.6741461716	715.60346672	28.280532471	-1.2769920944	30.912256241	19.176788368	42.380225341	-71.034139337	1	62841.397796	35
11087	2022-09-22	17:27:56.411	264.51940291	6348.46567	1663867676.411	0	899	2.374029209	2.4359296045	653.24566225	673.94349891	2.8072697443	715.60429008	28.281793594	-1.184830308	30.912256241	19.189336777	42.380222209	-71.034137771	1	62842.337278	35
11088	2022-09-22	17:27:57.289	264.51941308	6348.465914	1663867677.29	0	899	2.374029209	2.4359296045	653.10942389	673.80294389	2.8072697443	715.60766602	28.281793594	-1.184830308	30.912256241	19.189336777	42.380219298	-71.034137018	1	62843.21058	35
11089	2022-09-22	17:27:58.125	264.51942275	6348.466146	1663867678.126	0	899	2.3732271018	2.4311494242	653.10942389	672.47283365	2.6320235415	715.61090896	28.281793594	-1.1978515387	30.912256241	19.185014725	42.380216384	-71.034138428	1	62844.05655	35
11090	2022-09-22	17:27:59.013	264.51943303	6348.466393	1663867679.014	0	899	2.3732271018	2.4311494242	652.6341411	671.98345966	2.6320235415	715.61906746	28.281793594	-1.2190002164	30.912256241	19.188915278	42.380212199	-71.034139822	1	62844.893497	35
11091	2022-09-22	17:27:59.934	264.51944368	6348.466648	1663867679.934	0	899	2.3721877181	2.4313290218	652.64197249	672.40956684	2.6872162341	715.61764142	28.283245099	-1.2196792996	30.912256241	19.180351611	42.380210319	-71.034138652	1	62845.808617	35
11092	2022-09-22	17:28:00.857	264.51945436	6348.466905	1663867680.857	0	899	2.3722313248	2.4313741897	653.60184819	673.39867532	2.6872372506	715.62411519	28.285272598	-1.2028638172	30.912256241	19.166900837	42.380212563	-71.034140896	1	62846.768908	35
11093	2022-09-22	17:28:01.779	264.51946503	6348.467161	1663867681.779	0	899	2.3750211429	2.4332283979	653.60184819	673.06088646	2.6427111509	715.61803835	28.285272598	-1.1474912506	30.912256241	19.171543879	42.380214436	-71.034141667	1	62847.66164	35
11094	2022-09-22	17:28:02.707	264.51947578	6348.467419	1663867682.707	0	899	2.3750211429	2.4332283979	653.23548696	672.68361793	2.6427111509	715.61727238	28.285272598	-1.1457666159	30.912256241	19.170970917	42.380227749	-71.034152454	1	62848.588418	34.941158221
11095	2022-09-22	17:28:03.611	264.51948624	6348.46767	1663867683.611	0	899	2.3770420103	2.4334974888	653.23548696	672.07928659	2.5628940026	715.6250671	28.285272598	-1.1890772502	30.912256241	19.183291505	42.380239162	-71.034160832	1	62849.499014	34.9
11096	2022-09-22	17:28:04.484	264.51949635	6348.467912	1663867684.485	0	899	2.3770565929	2.4335125686	656.01875503	674.94289404	2.562900692	715.61805614	28.28594924	-1.4225000269	30.912256241	19.148237228	42.38024295	-71.034161025	1	62850.384858	34.9
11097	2022-09-22	17:28:05.388	264.51950682	6348.468164	1663867685.389	0	899	2.3786840986	2.4374657439	656.03560765	675.73030868	2.66414999	715.62459903	28.289056778	-1.1652660922	30.912256241	19.156173858	42.380245	-71.034158497	1	62851.30066	34.9
11098	2022-09-22	17:28:06.319	264.51951758	6348.468422	1663867686.319	0	899	2.3786840986	2.4374657439	655.19876627	674.86834467	2.66414999	715.60900879	28.289056778	-1.5184992552	30.912256241	19.172771454	42.380245	-71.034154373	1	62852.188188	34.9
11099	2022-09-22	17:28:07.242	264.51952826	6348.468678	1663867687.242	0	899	2.380470608	2.439569036	655.19876627	674.95998003	2.6761981787	715.62164428	28.289056778	-1.3145574631	30.912256241	19.185101515	42.380245	-71.03415148	1	62853.112224	34.9
11100	2022-09-22	17:28:08.130	264.51953854	6348.468925	1663867688.13	0	899	2.380470608	2.439569036	651.40215401	671.04885952	2.6761981787	715.62515885	28.289056778	-1.2385427952	30.912256241	19.189697266	42.380245011	-71.034150004	1	62854.002137	34.899786325
11101	2022-09-22	17:28:09.019	264.51954884	6348.469172	1663867689.02	0	899	2.3796639232	2.43891846	651.40215401	671.10773986	2.6839831284	715.63183796	28.289056778	-1.2392542331	30.912256241	19.189172606	42.380249765	-71.034151588	1	62854.952991	34.804700855
11102	2022-09-22	17:28:09.934	264.51955943	6348.469426	1663867689.935	0	899	2.379701802	2.4389576934	653.23195944	672.99303666	2.6840013055	715.62608085	28.290812448	-1.2520815008	30.912256241	19.186096191	42.38025	-71.034152977	1	62855.786101	34.8
11103	2022-09-22	17:28:10.865	264.51957021	6348.469685	1663867690.866	0	899	2.3788255615	2.4374435141	653.24208975	672.79686465	2.6567552054	715.63934811	28.29268837	-1.2447301039	30.912256241	19.186725894	42.380252559	-71.034158451	1	62856.767699	34.8
11104	2022-09-22	17:28:11.782	264.51958081	6348.469939	1663867691.782	0	899	2.3788255615	2.4374435141	653.61138597	673.17721574	2.6567552054	715.63824463	28.29268837	-1.204362154	30.912256241	19.188257217	42.380250978	-71.034156466	1	62857.706707	34.8
11105	2022-09-22	17:28:12.667	264.51959106	6348.470186	1663867692.668	0	899	2.3846411673	2.4438690883	653.61138597	673.33341033	2.6773429467	715.61951532	28.29268837	-1.2593358581	30.912256241	19.179423755	42.380249025	-71.034154025	1	62858.584813	34.8
11106	2022-09-22	17:28:13.609	264.51960197	6348.470447	1663867693.61	0	899	2.3846411673	2.4438690883	654.83419415	674.59311544	2.6773429467	715.62130353	28.29268837	-1.1457666159	30.912256241	19.194019318	42.380247477	-71.034152477	1	62859.513807	34.8
11107	2022-09-22	17:28:14.592	264.51961333	6348.47072	1663867694.592	0	899	2.3820073465	2.4416633926	654.84392245	674.76883701	2.6991320281	715.63436748	28.294485471	-1.1605124829	30.912256241	19.192025418	42.380244179	-71.034149179	1	62860.497457	34.8
11108	2022-09-22	17:28:15.536	264.51962426	6348.470982	1663867695.536	0	899	2.3820456462	2.4417030699	656.85180885	676.83795819	2.6991504932	715.64653126	28.296258926	-1.1764440584	30.912256241	19.189904965	42.380241667	-71.034145915	1	62861.450902	34.8
11109	2022-09-22	17:28:16.424	264.51963454	6348.471229	1663867696.424	0	899	2.3866036201	2.4444313452	656.85180885	676.18468049	2.6134471276	715.64874025	28.296258926	-1.1815749407	30.912256241	19.189336777	42.380240531	-71.034144432	1	62862.340681	34.765931864
11110	2022-09-22	17:28:17.312	264.51964483	6348.471476	1663867697.313	0	899	2.3866036201	2.4444313452	656.13824206	675.45011156	2.6134471276	715.64688696	28.296258926	-1.5152978447	30.912256241	19.161519903	42.380237177	-71.034142563	1	62863.231231	34.7
11111	2022-09-22	17:28:18.198	264.51965508	6348.471722	1663867698.199	0	899	2.3908362449	2.4485127649	656.13824206	675.36508857	2.6022686541	715.63840308	28.296258926	-1.4975661213	30.912256241	19.163644803	42.380232939	-71.03414	1	62864.118236	34.7
11112	2022-09-22	17:28:19.055	264.51966499	6348.47196	1663867699.055	0	899	2.3908362449	2.4485127649	655.34390836	674.54747849	2.6022686541	715.64419657	28.296258926	-1.4549346073	30.912256241	19.168303395	42.38023008	-71.03414	1	62864.975952	34.7
11113	2022-09-22	17:28:19.980	264.51967569	6348.472217	1663867699.98	0	899	2.3798530085	2.4397078569	655.34390836	675.36904266	2.7102975065	715.63641357	28.296258926	-1.4712973833	30.912256241	19.166650772	42.380227126	-71.034137126	1	62865.862201	34.7
11114	2022-09-22	17:28:20.878	264.51968609	6348.472466	1663867700.878	0	899	2.3799320243	2.4397897269	654.04671739	674.03250479	2.7103357941	715.63446045	28.299921036	-1.176692009	30.912256241	19.180334091	42.380224227	-71.034137887	1	62866.732039	34.7
11115	2022-09-22	17:28:21.819	264.51969699	6348.472728	1663867701.82	0	899	2.3888998001	2.4486506669	654.04671739	673.92136231	2.6957079113	715.62650971	28.299921036	-1.1517166697	30.912256241	19.190802063	42.380219776	-71.034139519	1	62867.711538	34.7
11116	2022-09-22	17:28:22.713	264.51970733	6348.472976	1663867702.713	0	899	2.3888998001	2.4486506669	655.27182151	675.18369391	2.6957079113	715.62530518	28.299921036	-1.1490218639	30.912256241	19.192218781	42.380215397	-71.034140979	1	62868.587182	34.7
11117	2022-09-22	17:28:23.607	264.51971767	6348.473224	1663867703.607	0	899	2.3924868425	2.4524537962	655.27182151	675.22596373	2.7012613695	715.62765927	28.299921036	-1.1506710676	30.912256241	19.192141842	42.38021181	-71.034141667	1	62869.456914	34.7
11118	2022-09-22	17:28:24.513	264.51972817	6348.473476	1663867704.514	0	899	2.3924868425	2.4524537962	655.34917748	675.30567532	2.7012613695	715.63559748	28.299921036	-1.1913409233	30.912256241	19.18753624	42.380209371	-71.034141667	1	62870.377456	34.7
11119	2022-09-22	17:28:25.438	264.51973888	6348.473733	1663867705.439	0	899	2.3925554333	2.4516245833	655.35327675	675.00900305	2.6617190259	715.64503004	28.30067771	-1.1813378524	30.912256241	19.18791781	42.380209429	-71.034141667	1	62871.328586	34.7
11120	2022-09-22	17:28:26.403	264.51975003	6348.474001	1663867706.403	0	899	2.3926164707	2.4516877847	655.60427256	675.26774672	2.6617479181	715.63441518	28.303491592	-1.1441389322	30.912256241	19.189336777	42.380214091	-71.034137303	1	62872.290909	34.758181818
11121	2022-09-22	17:28:27.298	264.51976039	6348.474249	1663867707.298	0	899	2.3937865767	2.4546013033	655.60427256	675.84123189	2.7370532899	715.63615367	28.303491592	-1.1479870981	30.912256241	19.189386911	42.380222055	-71.034127437	1	62873.154154	34.869169169
11122	2022-09-22	17:28:28.176	264.51977056	6348.474493	1663867708.176	0	899	2.3937865767	2.4546013033	656.18617588	676.4410972	2.7370532899	715.63378906	28.303491592	-1.1718090773	30.912256241	19.189697266	42.380233767	-71.034131775	1	62874.032544	34.696745562
11123	2022-09-22	17:28:29.075	264.51978096	6348.474743	1663867709.075	0	899	2.3908694027	2.4489349594	656.18617588	675.54451494	2.6193696916	715.66701442	28.303491592	-1.4427109909	30.912256241	19.173986397	42.380245588	-71.03413473	1	62874.919132	34.608086785
11124	2022-09-22	17:28:29.976	264.51979139	6348.474993	1663867709.976	0	899	2.3908694027	2.4489349594	654.40072199	673.70638785	2.6193696916	715.67358398	28.303491592	-1.5071057081	30.912256241	19.170251846	42.380248102	-71.034135	1	62875.861199	34.6
11125	2022-09-22	17:28:30.898	264.51980207	6348.47525	1663867710.899	0	899	2.389838143	2.4487225941	654.41762217	674.00595864	2.6565408426	715.65754063	28.306615703	-1.2698778561	30.912256241	19.186185142	42.380249594	-71.034135	1	62876.756214	34.6
11126	2022-09-22	17:28:31.778	264.51981225	6348.475494	1663867711.778	0	899	2.3898484771	2.4487332938	654.24861453	673.83192929	2.6565457304	715.63851989	28.307092667	-1.1984335879	30.912256241	19.188821932	42.380252187	-71.034135	1	62877.656151	34.6
11127	2022-09-22	17:28:32.664	264.51982251	6348.47574	1663867712.665	0	899	2.3875985123	2.4474690588	654.24861453	674.18033885	2.7024114146	715.62766493	28.307092667	-1.1718090773	30.912256241	19.188976288	42.380254283	-71.034135	1	62878.569685	34.6
11128	2022-09-22	17:28:33.552	264.51983279	6348.475987	1663867713.553	0	899	2.3875985123	2.4474690588	657.22235142	677.24467081	2.7024114146	715.64326891	28.307092667	-1.1601783424	30.912256241	19.191153836	42.380254236	-71.034135764	1	62879.45858	34.6
11129	2022-09-22	17:28:34.483	264.51984355	6348.476245	1663867714.483	0	899	2.3875411834	2.4462010908	657.22832993	676.84434558	2.6491385483	715.63933437	28.308193118	-1.1771878501	30.912256241	19.190008959	42.380252726	-71.034136667	1	62880.364593	34.6
11130	2022-09-22	17:28:35.348	264.51985358	6348.476486	1663867715.349	0	899	2.3875972926	2.4462591795	657.06436224	676.67568597	2.6491650387	715.6350999	28.310785294	-1.1473941803	30.912256241	19.194377899	42.380251307	-71.034136667	1	62881.215812	34.6
11131	2022-09-22	17:28:36.213	264.51986359	6348.476726	1663867716.214	0	899	2.3891771384	2.4493285308	657.06436224	677.16290547	2.7130268928	715.64284813	28.310785294	-1.147803796	30.912256241	19.193924784	42.380249563	-71.034136448	1	62882.131131	34.6
11132	2022-09-22	17:28:37.053	264.51987331	6348.476959	1663867717.054	0	899	2.3891771384	2.4493285308	654.85387673	674.88480477	2.7130268928	715.6617565	28.310785294	-1.1472972292	30.912256241	19.191814423	42.38024676	-71.034135047	1	62882.971972	34.6
11133	2022-09-22	17:28:37.961	264.51988382	6348.477212	1663867717.962	0	899	2.3880800759	2.4478285015	654.85387673	674.75909774	2.6965031574	715.65935875	28.310785294	-1.1457666159	30.912256241	19.191137314	42.380246667	-71.034132061	1	62883.881764	34.6
11134	2022-09-22	17:28:38.881	264.51989446	6348.477467	1663867718.881	0	899	2.3880800759	2.4478285015	655.60313812	675.531134	2.6965031574	715.644104	28.310785294	-1.1457666159	30.912256241	19.191137314	42.380245371	-71.034131667	1	62884.77767	34.6
11135	2022-09-22	17:28:39.845	264.51990561	6348.477735	1663867719.845	0	899	2.3907662135	2.4487546125	655.61220711	674.92861965	2.6160817176	715.64089461	28.312458708	-1.1763039591	30.912256241	19.190799018	42.380243773	-71.034127984	1	62885.736473	34.6
11136	2022-09-22	17:28:40.753	264.51991613	6348.477987	1663867720.754	0	899	2.3908093177	2.4487992178	652.51998385	671.74544153	2.6161017873	715.65610327	28.314447403	-1.2188169838	30.912256241	19.188409805	42.380249515	-71.034120485	1	62886.618182	34.6
11137	2022-09-22	17:28:41.635	264.51992634	6348.478232	1663867721.636	0	899	2.3907409611	2.4481001474	652.51998385	671.53583509	2.5883872774	715.65405273	28.314447403	-1.1897132397	30.912256241	19.189697266	42.380252514	-71.034099469	1	62887.491353	34.6
11138	2022-09-22	17:28:42.526	264.51993664	6348.478479	1663867722.526	0	899	2.3907409611	2.4481001474	655.68105199	674.78902363	2.5883872774	715.63354775	28.314447403	-1.1780501383	30.912256241	19.189823441	42.380248936	-71.034068694	1	62888.409664	34.6
11139	2022-09-22	17:28:43.420	264.51994699	6348.478728	1663867723.42	0	899	2.3921604397	2.450200242	655.68105199	675.00537802	2.6168558563	715.63150893	28.314447403	-1.1441389322	30.912256241	19.194019318	42.380243457	-71.034040743	1	62889.30855	34.569144981
11140	2022-09-22	17:28:44.286	264.51995703	6348.478969	1663867724.287	0	899	2.3921714323	2.4502116176	656.31391513	675.65693193	2.6168609731	715.65216145	28.314954278	-1.2023464118	30.912256241	19.191833888	42.38024	-71.03401682	1	62890.127198	34.5
11141	2022-09-22	17:28:45.155	264.51996708	6348.47921	1663867725.156	0	899	2.3917713394	2.4503764918	656.33003962	675.86607378	2.6421558853	715.64650297	28.317926407	-1.4468824863	30.912256241	19.19329834	42.380239958	-71.033994499	1	62891.025025	34.5
11142	2022-09-22	17:28:46.052	264.51997745	6348.479459	1663867726.052	0	899	2.3917713394	2.4503764918	654.22641162	673.6998301	2.6421558853	715.64922732	28.317926407	-1.2603706271	30.912256241	19.188681028	42.380238463	-71.033976562	1	62891.921922	34.5
11143	2022-09-22	17:28:46.943	264.51998777	6348.479706	1663867726.943	0	899	2.3894219942	2.4499557321	654.22641162	674.3639498	2.7295729723	715.65118408	28.317926407	-1.2148933521	30.912256241	19.189906569	42.380225722	-71.033966593	1	62892.840745	34.668148914
11144	2022-09-22	17:28:47.891	264.51999875	6348.47997	1663867727.892	0	899	2.3894219942	2.4499557321	653.7849927	673.9089437	2.7295729723	715.65213073	28.317926407	-1.1843020877	30.912256241	19.192518386	42.380223333	-71.033962427	1	62893.771845	34.7
11145	2022-09-22	17:28:48.782	264.52000905	6348.480217	1663867728.782	0	899	2.3940838199	2.4518873429	653.7849927	672.9591041	2.604409384	715.64129639	28.317926407	-1.1473941803	30.912256241	19.194377899	42.380226516	-71.033958484	1	62894.63654	34.7
11146	2022-09-22	17:28:49.701	264.5200197	6348.480473	1663867729.702	0	899	2.3941071737	2.4519115063	655.63690371	674.86540985	2.6044201945	715.64309793	28.319002404	-1.1578284289	30.912256241	19.192174217	42.380227392	-71.033956667	1	62895.564633	34.643536711
11147	2022-09-22	17:28:50.641	264.52003058	6348.480734	1663867730.642	0	899	2.393417631	2.4529234402	655.65108496	675.45469536	2.6799755187	715.65980823	28.321619034	-1.1832026243	30.912256241	19.186767641	42.380226667	-71.033957575	1	62896.545168	34.6
11148	2022-09-22	17:28:51.549	264.52004108	6348.480986	1663867731.549	0	899	2.393417631	2.4529234402	655.77757222	675.5850031	2.6799755187	715.6510131	28.321619034	-1.1803569249	30.912256241	19.187827736	42.380225911	-71.033959089	1	62897.453589	34.6
11149	2022-09-22	17:28:52.489	264.52005196	6348.481247	1663867732.489	0	899	2.3891331304	2.4494582162	655.77757222	675.89535677	2.7207169853	715.6395583	28.321619034	-1.176692009	30.912256241	19.190057755	42.380224374	-71.033960626	1	62898.375381	34.6
11150	2022-09-22	17:28:53.407	264.52006259	6348.481502	1663867733.408	0	899	2.3891331304	2.4494582162	655.36137346	675.46638997	2.7207169853	715.64619213	28.321619034	-1.1885922066	30.912256241	19.189618483	42.380214674	-71.033959629	1	62899.305611	34.569438878
11151	2022-09-22	17:28:54.354	264.52007354	6348.481765	1663867734.354	0	899	2.3950095869	2.4535378032	655.36137346	674.81635905	2.6352874215	715.64523295	28.321619034	-1.2125219407	30.912256241	19.190271908	42.380188466	-71.033953693	1	62900.261364	34.447727273
11152	2022-09-22	17:28:55.293	264.52008442	6348.482026	1663867735.294	0	899	2.3950711182	2.4536014936	654.93628045	674.37886563	2.6353162314	715.64298274	28.324452924	-1.2536875286	30.912256241	19.190498946	42.380165932	-71.033948891	1	62901.221893	34.255621302
11153	2022-09-22	17:28:56.223	264.52009519	6348.482284	1663867736.224	0	899	2.3959141658	2.45820751	654.94125988	675.63347777	2.799487677	715.64851551	28.325372696	-1.2135567152	30.912256241	19.190761276	42.380149547	-71.033944294	1	62902.141283	34.085871743
11154	2022-09-22	17:28:57.171	264.52010615	6348.482548	1663867737.171	0	899	2.3959141658	2.45820751	658.86986269	679.68620088	2.799487677	715.65513035	28.325372696	-1.4394664283	30.912256241	19.15728425	42.380135464	-71.033939248	1	62903.09018	33.981963928
11155	2022-09-22	17:28:58.078	264.52011666	6348.4828	1663867738.079	0	899	2.3921378937	2.4516631713	658.86986269	678.78794507	2.6822304053	715.64306641	28.325372696	-1.4794355631	30.912256241	19.152605057	42.380123333	-71.033931667	1	62904	33.8
11156	2022-09-22	17:28:58.956	264.52012681	6348.483043	1663867738.956	0	899	2.3921378937	2.4516631713	658.24923404	678.14855439	2.6822304053	715.65223583	28.325372696	-1.2059251188	30.912256241	19.183770616	42.380114555	-71.033925814	1	62904.877878	33.624424424
11157	2022-09-22	17:28:59.855	264.52013722	6348.483293	1663867739.856	0	899	2.3950873352	2.4536507992	658.26058666	677.81282867	2.6367530549	715.63549643	28.327459209	-1.3685611368	30.912256241	19.162631749	42.380105773	-71.03392248	1	62905.756074	33.524392614
11158	2022-09-22	17:29:00.755	264.52014763	6348.483543	1663867740.755	0	899	2.3951188955	2.4536834676	657.22865621	676.75035962	2.63676784	715.65101068	28.328912735	-1.5022227764	30.912256241	19.142522812	42.380102252	-71.033920586	1	62906.648649	33.5
11159	2022-09-22	17:29:01.625	264.52015771	6348.483785	1663867741.626	0	899	2.3998504888	2.4581439625	657.22865621	676.62102619	2.6197996318	715.64326406	28.328912735	-1.3259726415	30.912256241	19.168056842	42.380101667	-71.033919104	1	62907.537746	33.5
11160	2022-09-22	17:29:02.515	264.520168	6348.484032	1663867742.515	0	899	2.3998504888	2.4581439625	661.13220795	680.6397572	2.6197996318	715.64888859	28.328912735	-1.1710113871	30.912256241	19.188027552	42.380100972	-71.033919028	1	62908.416588	33.5
11161	2022-09-22	17:29:03.496	264.52017936	6348.484305	1663867743.497	0	899	2.3957281311	2.4550160825	661.13220795	681.00859631	2.667887779	715.64215654	28.328912735	-1.1894976564	30.912256241	19.189544678	42.3801	-71.03392	1	62909.357988	33.5
11162	2022-09-22	17:29:04.414	264.52018999	6348.48456	1663867744.415	0	899	2.3957281311	2.4550160825	658.14542802	677.93202133	2.667887779	715.65765381	28.328912735	-1.3524786234	30.912256241	19.188257217	42.3801	-71.033920446	1	62910.267535	33.5
11163	2022-09-22	17:29:05.313	264.52020039	6348.484809	1663867745.314	0	899	2.3987414151	2.4602127972	658.16032809	678.65408345	2.7602966543	715.63661729	28.331651637	-1.2630977694	30.912256241	19.187038409	42.3801	-71.033921952	1	62911.170905	33.5
11164	2022-09-22	17:29:06.213	264.5202108	6348.485059	1663867746.213	0	899	2.3987621546	2.4602343001	656.57373897	677.01816877	2.7603068101	715.64256721	28.332605362	-1.1750643253	30.912256241	19.188617706	42.38009986	-71.033923474	1	62912.084168	33.5
11165	2022-09-22	17:29:07.181	264.52022201	6348.485328	1663867747.182	0	899	2.3985822761	2.4572750251	656.57373897	676.09052547	2.6386764401	715.64307166	28.332605362	-1.1793005111	30.912256241	19.182056743	42.380098333	-71.033924904	1	62913.057773	33.5
11166	2022-09-22	17:29:08.101	264.52023266	6348.485584	1663867748.102	0	899	2.3985822761	2.4572750251	658.89482222	678.48060339	2.6386764401	715.63220013	28.332605362	-1.2030362475	30.912256241	19.165000221	42.380098369	-71.033923333	1	62914.021678	33.5
11167	2022-09-22	17:29:09.061	264.52024376	6348.48585	1663867749.061	0	899	2.3929765732	2.4538988454	658.89482222	679.27644542	2.7426784313	715.63713023	28.332605362	-1.1953507393	30.912256241	19.169910267	42.380099876	-71.033923333	1	62914.925542	33.5
11168	2022-09-22	17:29:09.973	264.52025432	6348.486104	1663867749.973	0	899	2.3930412423	2.4539658794	657.37570755	677.71058099	2.7427099727	715.63946816	28.335586384	-1.4507199336	30.912256241	19.15204921	42.380101369	-71.033921964	1	62915.821499	33.5
11169	2022-09-22	17:29:10.914	264.52026521	6348.486365	1663867750.914	0	899	2.3974017004	2.4571542182	657.37907668	677.28432485	2.6864530197	715.63598633	28.336206436	-1.5087333918	30.912256241	19.145042419	42.380114552	-71.033929398	1	62916.773143	33.5
11170	2022-09-22	17:29:11.822	264.52027572	6348.486617	1663867751.822	0	899	2.3974017004	2.4571542182	657.09323577	676.98982875	2.6864530197	715.64432672	28.336206436	-1.2312130454	30.912256241	19.183855815	42.380127937	-71.03393887	1	62917.720294	33.572029443
11171	2022-09-22	17:29:12.755	264.52028652	6348.486876	1663867752.755	0	899	2.3966519067	2.455257517	657.09323577	676.61210636	2.6369239117	715.62670898	28.336206436	-1.2417981625	30.912256241	19.185735703	42.380137063	-71.03395138	1	62918.647573	33.6
11172	2022-09-22	17:29:13.614	264.52029646	6348.487115	1663867753.614	0	899	2.3966519067	2.455257517	658.35327634	677.90957627	2.6369239117	715.64596295	28.336206436	-1.1782550157	30.912256241	19.151722422	42.38014	-71.033961712	1	62919.504578	33.6
11173	2022-09-22	17:29:14.487	264.52030657	6348.487358	1663867754.488	0	899	2.3981890011	2.457087463	658.35327634	677.99514011	2.648126893	715.62888604	28.336206436	-1.184830308	30.912256241	19.163408279	42.380138666	-71.033970002	1	62920.400207	33.640020683
11174	2022-09-22	17:29:15.414	264.52031729	6348.487615	1663867755.414	0	899	2.3982074552	2.4571065679	660.97915022	680.69942302	2.6481355646	715.61594133	28.337055269	-1.2659435138	30.912256241	19.159401963	42.380140648	-71.033977844	1	62921.341223	33.631755424
11175	2022-09-22	17:29:16.394	264.52032865	6348.487887	1663867756.395	0	899	2.3986089991	2.4572076036	660.99451983	680.61081769	2.6345162272	715.62659298	28.339868546	-1.495970861	30.912256241	19.15081009	42.380147842	-71.033983825	1	62922.295005	33.5
11176	2022-09-22	17:29:17.293	264.52033905	6348.488137	1663867757.294	0	899	2.3986089991	2.4572076036	659.55134037	679.12480908	2.6345162272	715.60750838	28.339868546	-1.1441389322	30.912256241	19.19329834	42.38014799	-71.033987646	1	62923.15878	33.515878023
11177	2022-09-22	17:29:18.227	264.52034986	6348.488397	1663867758.228	0	899	2.4031388462	2.4620269593	659.55134037	679.18474111	2.6423496717	715.63232584	28.339868546	-1.2015703206	30.912256241	19.186680472	42.380154553	-71.034002114	1	62924.134134	33.613413413
11178	2022-09-22	17:29:19.124	264.52036023	6348.488646	1663867759.124	0	899	2.4031388462	2.4620269593	657.92356675	677.50851223	2.6423496717	715.63928142	28.339868546	-1.3650686875	30.912256241	19.17004344	42.380152081	-71.034005414	1	62925.031062	33.703106212
11179	2022-09-22	17:29:20.051	264.52037096	6348.488903	1663867760.051	0	899	2.4007080108	2.4587122198	657.94044864	677.25006481	2.6061971393	715.62964514	28.34297285	-1.4762234064	30.912256241	19.149826745	42.380164466	-71.034017799	1	62925.95992	33.795991984
11180	2022-09-22	17:29:20.970	264.52038161	6348.489159	1663867760.971	0	899	2.4007201503	2.4587247804	658.61156407	677.94091933	2.6062027477	715.63537598	28.343530655	-1.468042016	30.912256241	19.149003983	42.380175125	-71.034029905	1	62926.86785	33.88678501
11181	2022-09-22	17:29:21.859	264.5203919	6348.489406	1663867761.86	0	899	2.4010574712	2.4571880854	658.61156407	677.31072517	2.5235786733	715.63660193	28.343530655	-1.2467458146	30.912256241	19.184629125	42.380177928	-71.034030406	1	62927.756513	33.975651303
11182	2022-09-22	17:29:22.716	264.52040181	6348.489643	1663867762.716	0	899	2.4010574712	2.4571880854	660.78506112	679.5459317	2.5235786733	715.63045194	28.343530655	-1.3385088136	30.912256241	19.163962042	42.380180348	-71.03403	1	62928.604536	34.060453649
11183	2022-09-22	17:29:23.591	264.52041193	6348.489886	1663867763.591	0	899	2.4022664627	2.4616640289	660.78506112	680.63348182	2.6656021213	715.64070665	28.343530655	-1.4826909304	30.912256241	19.149003983	42.380181667	-71.034031607	1	62929.482197	34.1
11184	2022-09-22	17:29:24.496	264.52042242	6348.490138	1663867764.497	0	899	2.4022664627	2.4616640289	659.00965709	678.80474885	2.6656021213	715.64127658	28.343530655	-1.3026357668	30.912256241	19.171412386	42.380181667	-71.034034006	1	62930.403866	34.140386572
11185	2022-09-22	17:29:25.447	264.52043343	6348.490402	1663867765.448	0	899	2.3987004605	2.4570028867	659.02685046	678.48465185	2.6214188391	715.64795164	28.346687102	-1.219884083	30.912256241	19.191581398	42.380182797	-71.034036131	1	62931.339219	34.2
11186	2022-09-22	17:29:26.329	264.52044363	6348.490647	1663867766.33	0	899	2.3987074743	2.4570101454	659.11905213	678.5796007	2.6214221011	715.63962984	28.347009659	-1.2971383333	30.912256241	19.188976288	42.380186197	-71.034038932	1	62932.179622	34.217962185
11187	2022-09-22	17:29:27.221	264.52045396	6348.490895	1663867767.222	0	899	2.3989633533	2.4589889	659.11905213	679.15553915	2.6967147493	715.63250692	28.347009659	-1.2502489793	30.912256241	19.18925322	42.380192552	-71.034042021	1	62933.10622	34.3
11188	2022-09-22	17:29:28.065	264.52046372	6348.491129	1663867768.065	0	899	2.3989633533	2.4589889	660.27175286	680.34328071	2.6967147493	715.63089777	28.347009659	-1.2067551076	30.912256241	19.189229346	42.380199274	-71.03404471	1	62933.912919	34.3
11189	2022-09-22	17:29:28.911	264.52047351	6348.491364	1663867768.911	0	899	2.3929212528	2.4531432824	660.27175286	680.46044252	2.7119890208	715.64563473	28.347009659	-1.2266750075	30.912256241	19.186515265	42.380206205	-71.034047482	1	62934.744576	34.3
11190	2022-09-22	17:29:29.802	264.52048383	6348.491612	1663867769.803	0	899	2.3929212528	2.4531432824	659.0965428	679.24929885	2.7119890208	715.62878418	28.347009659	-1.2336598635	30.912256241	19.180334091	42.380212697	-71.034050515	1	62935.654602	34.365460186
11191	2022-09-22	17:29:30.723	264.52049449	6348.491868	1663867770.724	0	899	2.3959756883	2.4569909067	659.11577309	679.50980648	2.7434059448	715.62179869	28.350539593	-1.1789448317	30.912256241	19.189478198	42.380216028	-71.034053722	1	62936.616597	34.4
11192	2022-09-22	17:29:31.605	264.5205047	6348.492113	1663867771.606	0	899	2.3959805476	2.4569959437	655.39790704	675.67692211	2.7434083127	715.63146286	28.350763321	-1.1734366417	30.912256241	19.190057755	42.380216667	-71.034055825	1	62937.494737	34.4
11193	2022-09-22	17:29:32.542	264.52051554	6348.492373	1663867772.543	0	899	2.3981151536	2.456487866	655.39790704	674.77676351	2.6251293363	715.62051533	28.350763321	-1.1811437828	30.912256241	19.189282689	42.380215984	-71.034056667	1	62938.409409	34.4
11194	2022-09-22	17:29:33.474	264.52052633	6348.492632	1663867773.475	0	899	2.3981151536	2.456487866	660.95204758	680.49512931	2.6251293363	715.63450208	28.350763321	-1.1943590815	30.912256241	19.180513016	42.380214438	-71.034056667	1	62939.337278	34.4
11195	2022-09-22	17:29:34.401	264.52053705	6348.492889	1663867774.401	0	899	2.4032562605	2.4632185082	660.95204758	680.9869167	2.6892453076	715.64434814	28.350763321	-1.2141280174	30.912256241	19.188617706	42.380212909	-71.034056667	1	62940.254509	34.4
11196	2022-09-22	17:29:35.286	264.52054729	6348.493135	1663867775.286	0	899	2.403271072	2.4632338505	659.14742208	679.12764314	2.6892523612	715.62849113	28.351443196	-1.2272570512	30.912256241	19.188963505	42.380211428	-71.034056667	1	62941.143438	34.4
11197	2022-09-22	17:29:36.184	264.52055769	6348.493384	1663867776.184	0	899	2.3998281719	2.4584476919	659.16300451	678.72197418	2.6341271889	715.62334073	28.35430336	-1.1769614962	30.912256241	19.190418243	42.38021	-71.034056667	1	62942.058885	34.4
11198	2022-09-22	17:29:37.071	264.52056795	6348.493631	1663867777.071	0	899	2.3998281719	2.4584476919	659.29736802	678.86032458	2.6341271889	715.61496881	28.35430336	-1.1867166592	30.912256241	19.187125452	42.38021	-71.034056667	1	62942.991588	34.4
11199	2022-09-22	17:29:37.979	264.52057846	6348.493883	1663867777.979	0	899	2.4029196473	2.4612704394	659.29736802	678.7450052	2.6190444839	715.62550202	28.35430336	-1.1802168256	30.912256241	19.188456668	42.380211456	-71.034056667	1	62943.873786	34.4
11200	2022-09-22	17:29:38.887	264.52058897	6348.494135	1663867778.887	0	899	2.4029196473	2.4612704394	662.47651832	682.01793254	2.6190444839	715.63797947	28.35430336	-1.1643930121	30.912256241	19.189287186	42.380211667	-71.034056667	1	62944.80455	34.4
11201	2022-09-22	17:29:39.845	264.52060007	6348.494402	1663867779.846	0	899	2.4010871743	2.4618682079	662.49078897	682.86645612	2.727462171	715.65621605	28.356909682	-1.179397568	30.912256241	19.189992576	42.380212913	-71.034056667	1	62945.747573	34.4
11202	2022-09-22	17:29:40.799	264.5206111	6348.494666	1663867780.799	0	899	2.4011128112	2.4618947769	659.73516553	680.02617535	2.727474565	715.62750244	28.35808754	-1.1945961714	30.912256241	19.190776825	42.380214508	-71.034056667	1	62946.704985	34.4
11203	2022-09-22	17:29:41.716	264.52062171	6348.494921	1663867781.716	0	899	2.4129276372	2.4714662991	659.73516553	679.17730435	2.61663745	715.6297951	28.35808754	-1.2875557056	30.912256241	19.159006346	42.380216047	-71.034056667	1	62947.628257	34.4
11204	2022-09-22	17:29:42.614	264.52063211	6348.495171	1663867782.614	0	899	2.4129276372	2.4714662991	659.3117134	678.74137325	2.61663745	715.64361572	28.35808754	-1.1750643253	30.912256241	19.185735703	42.38021756	-71.034056667	1	62948.536114	34.4
11205	2022-09-22	17:29:43.473	264.52064205	6348.495409	1663867783.473	0	899	2.40608976	2.4657544298	659.3117134	679.17362328	2.6731471976	715.63564033	28.35808754	-1.2074234225	30.912256241	19.187495907	42.380218996	-71.034056667	1	62949.397436	34.4
11206	2022-09-22	17:29:44.352	264.52065223	6348.495654	1663867784.353	0	899	2.40608976	2.4657544298	660.78683919	680.69318756	2.6731471976	715.64146211	28.35808754	-1.1783196926	30.912256241	19.188976288	42.380220436	-71.034057102	1	62950.261419	34.4
11207	2022-09-22	17:29:45.328	264.52066352	6348.495924	1663867785.328	0	899	2.4036676997	2.4625563634	660.79208878	680.45825866	2.6418063201	715.63357443	28.359048742	-1.2618474139	30.912256241	19.183109637	42.380222037	-71.034058333	1	62951.222107	34.4
11208	2022-09-22	17:29:46.272	264.52067444	6348.496187	1663867786.272	0	899	2.4037238902	2.4626145308	663.51064108	683.25792149	2.6418326039	715.6351953	28.361627579	-1.2739739276	30.912256241	19.182549685	42.380223625	-71.034058916	1	62952.174908	34.4
11209	2022-09-22	17:29:47.207	264.52068527	6348.496446	1663867787.207	0	899	2.4100261666	2.4706892681	663.51064108	683.80192741	2.7124512197	715.62702709	28.361627579	-1.1416381092	30.912256241	19.190518335	42.380225062	-71.03406179	1	62953.036957	34.4
11210	2022-09-22	17:29:48.168	264.5206964	6348.496714	1663867788.169	0	899	2.4100261666	2.4706892681	663.74134009	684.03968159	2.7124512197	715.64300578	28.361627579	-1.1786106406	30.912256241	19.187435643	42.380227502	-71.034065119	1	62954.071631	34.4
11211	2022-09-22	17:29:49.089	264.52070706	6348.496969	1663867789.09	0	899	2.4073226377	2.4668817884	663.74134009	683.69087225	2.6672001792	715.64678955	28.361627579	-1.1864578724	30.912256241	19.186815262	42.38023763	-71.034066566	1	62954.93968	34.4
11212	2022-09-22	17:29:49.974	264.5207173	6348.497215	1663867789.975	0	899	2.4073716583	2.4669325507	664.13724902	684.09885889	2.6672232946	715.63260838	28.363873955	-1.4086919462	30.912256241	19.178865029	42.380246685	-71.034066667	1	62955.835198	34.4
11213	2022-09-22	17:29:50.926	264.52072831	6348.497479	1663867790.926	0	899	2.4085776774	2.467161673	664.14451735	683.7673879	2.6232327965	715.62113053	28.365198135	-1.4778079987	30.912256241	19.188257217	42.380250969	-71.03407062	1	62956.790581	34.4
11214	2022-09-22	17:29:51.835	264.52073883	6348.497732	1663867791.835	0	899	2.4085776774	2.467161673	664.14658545	683.7695171	2.6232327965	715.62939453	28.365198135	-1.4778079987	30.912256241	19.188257217	42.38025404	-71.034075227	1	62957.712106	34.4
11215	2022-09-22	17:29:52.808	264.52075009	6348.498002	1663867792.808	0	899	2.4103316063	2.4693157373	664.14658545	683.88978126	2.6388458188	715.62787269	28.365198135	-1.2356540162	30.912256241	19.18812585	42.380257235	-71.034077784	1	62958.670554	34.4
11216	2022-09-22	17:29:53.749	264.52076098	6348.498264	1663867793.749	0	899	2.4103316063	2.4693157373	663.21726888	682.93283874	2.6388458188	715.63522117	28.365198135	-1.1570631313	30.912256241	19.190905742	42.380258333	-71.034079387	1	62959.632353	34.4
11217	2022-09-22	17:29:54.704	264.52077205	6348.498529	1663867794.705	0	899	2.410246376	2.4701239838	663.22570587	683.24244378	2.677941856	715.62663987	28.366737353	-1.1473403016	30.912256241	19.192151126	42.380258333	-71.03408	1	62960.58835	34.4
11218	2022-09-22	17:29:55.645	264.52078294	6348.498791	1663867795.646	0	899	2.4102920908	2.4701713297	666.074614	686.17750164	2.6779634736	715.62275423	28.368829727	-1.1539047956	30.912256241	19.194019318	42.380258333	-71.034082549	1	62961.509862	34.4
11219	2022-09-22	17:29:56.632	264.52079436	6348.499065	1663867796.633	0	899	2.4047354958	2.4622686376	666.074614	685.43076621	2.5812978067	715.62988766	28.368829727	-1.1849488273	30.912256241	19.188066571	42.380254242	-71.034090728	1	62962.490982	34.4
11220	2022-09-22	17:29:57.576	264.52080529	6348.499327	1663867797.577	0	899	2.4047354958	2.4622686376	665.29262764	684.6260553	2.5812978067	715.62399433	28.368829727	-1.2044806765	30.912256241	19.188948852	42.38025	-71.03410025	1	62963.42998	34.4
11221	2022-09-22	17:29:58.542	264.52081646	6348.499595	1663867798.542	0	899	2.4087663233	2.4676858573	665.29262764	685.06102528	2.6376968825	715.63421388	28.368829727	-1.184830308	30.912256241	19.188617706	42.38025	-71.034106334	1	62964.400207	34.4
11222	2022-09-22	17:29:59.431	264.52082676	6348.499842	1663867799.432	0	899	2.4087839438	2.4677040967	666.70614604	686.51660825	2.6377050949	715.63594591	28.369636725	-1.1862531577	30.912256241	19.187515587	42.380250526	-71.034108859	1	62965.315361	34.431536114
11223	2022-09-22	17:30:00.326	264.52083712	6348.500091	1663867800.327	0	899	2.4059277407	2.4635034466	666.72204586	686.10176188	2.5819126914	715.6373291	28.372522354	-1.1913409233	30.912256241	19.183574677	42.380250537	-71.034110753	1	62966.225839	34.5
11224	2022-09-22	17:30:01.201	264.52084725	6348.500334	1663867801.202	0	899	2.4059277407	2.4635034466	666.23625385	685.60184928	2.5819126914	715.62720212	28.372522354	-1.1832026243	30.912256241	19.188617706	42.38024628	-71.034113913	1	62967.115972	34.5
11225	2022-09-22	17:30:02.095	264.52085758	6348.500582	1663867802.095	0	899	2.4098765448	2.4683456375	666.23625385	685.87147976	2.6168319644	715.62942363	28.372522354	-1.1830948323	30.912256241	19.18817889	42.380243254	-71.034118333	1	62968.023669	34.5
11226	2022-09-22	17:30:02.947	264.52086745	6348.500819	1663867802.948	0	899	2.4098765448	2.4683456375	667.98794659	687.67479815	2.6168319644	715.6307563	28.372522354	-1.1750643253	30.912256241	19.155487061	42.38024045	-71.034118333	1	62968.864892	34.5
11227	2022-09-22	17:30:03.921	264.52087873	6348.501089	1663867803.922	0	899	2.4074944509	2.4662240521	667.98794659	687.78262733	2.6307524161	715.63279512	28.372522354	-1.3913805832	30.912256241	19.163957507	42.380237204	-71.034116936	1	62969.838677	34.5
11228	2022-09-22	17:30:04.871	264.52088971	6348.501353	1663867804.871	0	899	2.4075351774	2.4662662053	662.97993822	682.62636085	2.6307713577	715.6264123	28.374388575	-1.3377650203	30.912256241	19.175421191	42.380241847	-71.034119257	1	62970.77712	34.577712032
11229	2022-09-22	17:30:05.799	264.52090045	6348.501611	1663867805.799	0	899	2.4108481654	2.4681617768	662.98877515	682.13246495	2.5653085403	715.63195801	28.376001358	-1.1815749407	30.912256241	19.183935165	42.380244543	-71.03412242	1	62971.725957	34.6
11230	2022-09-22	17:30:06.664	264.52091046	6348.501851	1663867806.664	0	899	2.4108481654	2.4681617768	663.22269249	682.37313662	2.5653085403	715.63642045	28.376001358	-1.1608789449	30.912256241	19.189429542	42.380245	-71.034123333	1	62972.582524	34.6
11231	2022-09-22	17:30:07.581	264.52092108	6348.502106	1663867807.581	0	899	2.4078852705	2.4668653494	663.22269249	682.95719421	2.6412855722	715.63217911	28.376001358	-1.1591111824	30.912256241	19.191213772	42.380245777	-71.034123333	1	62973.466029	34.646602871
11232	2022-09-22	17:30:08.479	264.52093147	6348.502355	1663867808.479	0	899	2.4078852705	2.4668653494	665.88523459	685.6989615	2.6412855722	715.63659668	28.376001358	-1.1783196926	30.912256241	19.188617706	42.380246061	-71.034123333	1	62974.363248	34.7
11233	2022-09-22	17:30:09.417	264.52094234	6348.502616	1663867809.418	0	899	2.4120373714	2.4707469135	665.88523459	685.57348951	2.6250397631	715.6307943	28.376001358	-1.184571608	30.912256241	19.187925377	42.380244461	-71.034122795	1	62975.32328	34.7
11234	2022-09-22	17:30:10.358	264.52095323	6348.502877	1663867810.359	0	899	2.4121074138	2.4708194041	672.0891313	691.96106995	2.6250722078	715.63545843	28.379204895	-1.3046298903	30.912256241	19.187023554	42.380243333	-71.0341213	1	62976.219921	34.7
11235	2022-09-22	17:30:11.259	264.52096366	6348.503128	1663867811.26	0	899	2.4084202493	2.467562491	672.09184777	692.14104571	2.647799384	715.624673	28.379693985	-1.1425112486	30.912256241	19.192937851	42.380243333	-71.03412	1	62977.111902	34.7
11236	2022-09-22	17:30:12.167	264.52097416	6348.50338	1663867812.167	0	899	2.4084202493	2.467562491	666.84087843	686.7334345	2.647799384	715.62569038	28.379693985	-1.1439340983	30.912256241	19.192465574	42.380243273	-71.034120061	1	62978.036325	34.7
11237	2022-09-22	17:30:13.025	264.52098409	6348.503618	1663867813.025	0	899	2.4140628035	2.4715768605	666.84087843	686.13761591	2.5707233212	715.62679548	28.379693985	-1.1479439435	30.912256241	19.1911108	42.380241745	-71.034121588	1	62978.952991	34.7
11238	2022-09-22	17:30:13.892	264.52099413	6348.503859	1663867813.893	0	899	2.4140628035	2.4715768605	664.49457855	683.72341987	2.5707233212	715.61550519	28.379693985	-1.212468002	30.912256241	19.186866268	42.380241667	-71.034122962	1	62979.777358	34.7
11239	2022-09-22	17:30:14.809	264.52100475	6348.504114	1663867814.81	0	899	2.4170040789	2.4763632794	664.49470729	684.31934601	2.6480680512	715.60993483	28.379717429	-1.5111694533	30.912256241	19.160019464	42.380242839	-71.034123333	1	62980.703512	34.7
11240	2022-09-22	17:30:15.697	264.52101502	6348.504361	1663867815.698	0	899	2.4170811239	2.4764430417	666.82665605	686.72114445	2.6481039792	715.6206665	28.383234024	-1.1441389322	30.912256241	19.191858292	42.380244307	-71.034123333	1	62981.584062	34.7
11241	2022-09-22	17:30:16.565	264.52102507	6348.504602	1663867816.566	0	899	2.4103295826	2.468525161	666.82665605	686.38318817	2.6044011952	715.63619166	28.383234024	-1.1621832169	30.912256241	19.192080315	42.380253206	-71.034124825	1	62982.447609	34.789521872
11242	2022-09-22	17:30:17.450	264.5210353	6348.504847	1663867817.45	0	899	2.4103295826	2.468525161	667.77418102	687.35850192	2.6044011952	715.62194501	28.383234024	-1.2117242339	30.912256241	19.182688303	42.380268938	-71.034127227	1	62983.336292	34.933629191
11243	2022-09-22	17:30:18.407	264.52104638	6348.505113	1663867818.407	0	899	2.409717264	2.4693373115	667.77418102	687.84548395	2.6672722918	715.61801006	28.383234024	-1.1925481376	30.912256241	19.185614276	42.380284334	-71.034129296	1	62984.288911	35.057782299
11244	2022-09-22	17:30:19.336	264.52105714	6348.505371	1663867819.337	0	899	2.409717264	2.4693373115	667.87331905	687.94760178	2.6672722918	715.61953756	28.383234024	-1.1815749407	30.912256241	19.184656143	42.380296842	-71.034131667	1	62985.221053	35.2
11245	2022-09-22	17:30:20.329	264.52106863	6348.505647	1663867820.33	0	899	2.414286875	2.4733163424	667.89128322	687.72841803	2.636602457	715.62078817	28.386488693	-1.204728612	30.912256241	19.177522685	42.380305154	-71.034131363	1	62986.182096	35.218209563
11246	2022-09-22	17:30:21.221	264.52107896	6348.505895	1663867821.222	0	899	2.4142971269	2.4733269543	668.99730974	688.86733179	2.6366072225	715.62640138	28.386957169	-1.1897132397	30.912256241	19.163049698	42.380314104	-71.034129846	1	62987.092534	35.309253417
11247	2022-09-22	17:30:22.134	264.52108951	6348.506148	1663867822.134	0	899	2.4162679812	2.4755196818	668.99730974	688.92604873	2.6441731526	715.61158803	28.386957169	-1.1865872705	30.912256241	19.166715016	42.380321747	-71.034128092	1	62988.048323	35.4
11248	2022-09-22	17:30:23.099	264.52110069	6348.506417	1663867823.1	0	899	2.4162679812	2.4755196818	666.25541328	686.10247401	2.6441731526	715.61355086	28.386957169	-1.1734366417	30.912256241	19.182134628	42.380323333	-71.034123333	1	62989	35.4
11249	2022-09-22	17:30:24.056	264.52111177	6348.506682	1663867824.057	0	899	2.4139793997	2.4726583637	666.25541328	685.92838061	2.6216443569	715.6250675	28.386957169	-1.5204180037	30.912256241	19.188704434	42.38032653	-71.034121735	1	62989.958959	35.4
11250	2022-09-22	17:30:24.994	264.52112263	6348.506943	1663867824.995	0	899	2.4139815047	2.4726605422	665.80982513	685.4696428	2.6216453299	715.61815962	28.38705337	-1.5356381863	30.912256241	19.188480276	42.380326667	-71.034121667	1	62990.912513	35.4
11251	2022-09-22	17:30:25.859	264.52113264	6348.507183	1663867825.86	0	899	2.4167135705	2.4745792532	665.82927837	685.19376063	2.5833019289	715.610816	28.39058876	-1.3982469436	30.912256241	19.170399078	42.380327947	-71.034121667	1	62991.768245	35.4
11252	2022-09-22	17:30:26.799	264.52114351	6348.507444	1663867826.799	0	899	2.4167135705	2.4745792532	667.5830928	686.99858168	2.5833019289	715.60546673	28.39058876	-1.2136537373	30.912256241	19.165573613	42.380329527	-71.03412286	1	62992.716175	35.4
11253	2022-09-22	17:30:27.664	264.52115353	6348.507685	1663867827.665	0	899	2.419299865	2.4789172669	667.5830928	687.56787251	2.6568465263	715.60089111	28.39058876	-1.7040518522	30.912256241	19.123075485	42.38033	-71.034123333	1	62993.588176	35.4
11254	2022-09-22	17:30:28.555	264.52116384	6348.507932	1663867828.556	0	899	2.419299865	2.4789172669	669.07271862	689.1020918	2.6568465263	715.60857912	28.39058876	-1.6872578749	30.912256241	19.122308175	42.380330789	-71.034124122	1	62994.473373	35.4
11255	2022-09-22	17:30:29.459	264.52117429	6348.508183	1663867829.459	0	899	2.4118704617	2.4718874372	669.07271862	689.29947004	2.6822599838	715.60944735	28.39058876	-1.484318614	30.912256241	19.160167694	42.380332264	-71.034124403	1	62995.358252	35.4
11256	2022-09-22	17:30:30.371	264.52118486	6348.508437	1663867830.372	0	899	2.4119421005	2.4719616365	671.07551906	691.36308143	2.6822938959	715.62350039	28.393865661	-1.2893234491	30.912256241	19.172950315	42.380333741	-71.034123333	1	62996.244898	35.4
11257	2022-09-22	17:30:31.371	264.52119644	6348.508714	1663867831.372	0	899	2.4181897596	2.4764506878	671.07782447	690.71687829	2.5989813899	715.62626153	28.394281387	-1.3758909434	30.912256241	19.183267998	42.380335	-71.034123724	1	62997.234244	35.4
11258	2022-09-22	17:30:32.315	264.52120736	6348.508977	1663867832.316	0	899	2.4181897596	2.4764506878	669.60319613	689.19909503	2.5989813899	715.61376751	28.394281387	-1.4794355631	30.912256241	19.182855606	42.380335343	-71.034125343	1	62998.205742	35.420574163
11259	2022-09-22	17:30:33.186	264.52121743	6348.509218	1663867833.186	0	899	2.4174624782	2.4765493631	669.60319613	689.48433627	2.6357217502	715.60682244	28.394281387	-1.2661374563	30.912256241	19.183085953	42.380336733	-71.0341268	1	62999.04008	35.5
11260	2022-09-22	17:30:34.142	264.52122851	6348.509484	1663867834.143	0	899	2.4174624782	2.4765493631	670.69053731	690.60396162	2.6357217502	715.60289355	28.394281387	-1.1481702944	30.912256241	19.186305457	42.380338332	-71.034129997	1	62999.998998	35.5
11261	2022-09-22	17:30:35.069	264.52123922	6348.509741	1663867835.069	0	899	2.4160119348	2.4734999634	670.70534683	690.0893563	2.5675621354	715.60796715	28.396953393	-1.1452384003	30.912256241	19.192208183	42.380336765	-71.034131568	1	63000.940997	35.5
11262	2022-09-22	17:30:36.012	264.52125014	6348.510003	1663867836.012	0	899	2.4160289388	2.4735175483	668.5592973	687.88134351	2.5675698275	715.6149389	28.397729874	-1.1638001093	30.912256241	19.190648426	42.380339765	-71.03414716	1	63001.929622	35.592962185
11263	2022-09-22	17:30:36.933	264.5212608	6348.510259	1663867836.933	0	899	2.416660435	2.4751845572	668.5592973	688.22598233	2.6120577597	715.59090803	28.397729874	-1.1750643253	30.912256241	19.189336777	42.380341362	-71.034156506	1	63002.817225	35.6
11264	2022-09-22	17:30:37.903	264.52127203	6348.510529	1663867837.903	0	899	2.416660435	2.4751845572	668.52327106	688.18889633	2.6120577597	715.59643757	28.397729874	-1.1854770176	30.912256241	19.187610475	42.380341667	-71.034166016	1	63003.768245	35.676824458
11265	2022-09-22	17:30:38.888	264.52128344	6348.510802	1663867838.889	0	899	2.4174869217	2.4772771678	668.52327106	688.60964863	2.6663134058	715.60758194	28.397729874	-1.1809929254	30.912256241	19.185774241	42.380342921	-71.034175858	1	63004.752505	35.775250501
11266	2022-09-22	17:30:39.811	264.52129411	6348.511059	1663867839.811	0	899	2.4174869217	2.4772771678	671.7105024	691.89264317	2.6663134058	715.61322547	28.397729874	-1.1783196926	30.912256241	19.184295654	42.380343333	-71.034190353	1	63005.721154	35.872115385
11267	2022-09-22	17:30:40.707	264.52130449	6348.511308	1663867840.708	0	899	2.4142615032	2.4741484177	671.72398574	691.96647993	2.6740014865	715.58631705	28.400158952	-1.2058496444	30.912256241	19.184896558	42.380343333	-71.034203992	1	63006.599434	35.95994345
11268	2022-09-22	17:30:41.589	264.5213147	6348.511553	1663867841.59	0	899	2.4142878175	2.4741756695	672.08739134	692.34093361	2.6740138929	715.60050065	28.401361465	-1.1890018121	30.912256241	19.189727783	42.380344147	-71.034210814	1	63007.488248	36
11269	2022-09-22	17:30:42.476	264.52132495	6348.511799	1663867842.476	0	899	2.4169466236	2.4778680128	672.08739134	692.66952947	2.7161083023	715.59704266	28.401361465	-1.2153460332	30.912256241	19.188302147	42.380346338	-71.034211667	1	63008.401381	36.040138067
11270	2022-09-22	17:30:43.361	264.5213352	6348.512045	1663867843.361	0	899	2.4169466236	2.4778680128	670.53217647	691.06668739	2.7161083023	715.58691406	28.401361465	-1.1864578724	30.912256241	19.191497803	42.380348797	-71.03421213	1	63009.278278	36.1
11271	2022-09-22	17:30:44.295	264.52134601	6348.512304	1663867844.295	0	899	2.419286314	2.4788817655	670.54801699	690.61423872	2.6559063463	715.5931546	28.404220215	-1.1492698003	30.912256241	19.187658537	42.380350723	-71.034213695	1	63010.216904	36.121690428
11272	2022-09-22	17:30:45.244	264.521357	6348.512568	1663867845.245	0	899	2.4193059377	2.4789020835	670.718843	690.79024809	2.6559155168	715.59257982	28.405115128	-1.1376283169	30.912256241	19.18645668	42.380354226	-71.034214702	1	63011.178501	36.2
11273	2022-09-22	17:30:46.148	264.52136745	6348.512819	1663867846.148	0	899	2.4151291581	2.4730215227	670.718843	690.2474368	2.5861210386	715.58602117	28.405115128	-1.1498195596	30.912256241	19.187014826	42.38035845	-71.03421345	1	63012.07007	36.2
11274	2022-09-22	17:30:47.006	264.5213774	6348.513057	1663867847.007	0	899	2.4151291581	2.4730215227	671.81581926	691.37635253	2.5861210386	715.58219778	28.405115128	-1.1793329005	30.912256241	19.188008934	42.380359883	-71.034214883	1	63012.92993	36.2
11275	2022-09-22	17:30:47.897	264.5213877	6348.513305	1663867847.897	0	899	2.4190834628	2.4787218104	671.81581926	691.93622136	2.6579895441	715.57946777	28.405115128	-1.1750643253	30.912256241	19.18753624	42.38036	-71.03421639	1	63013.834181	36.2
11276	2022-09-22	17:30:48.858	264.52139882	6348.513572	1663867848.858	0	899	2.4190834628	2.4787218104	668.21653591	688.22914206	2.6579895441	715.59022209	28.405115128	-1.420721463	30.912256241	19.157201363	42.380361293	-71.034219252	1	63014.77551	36.2
11277	2022-09-22	17:30:49.746	264.52140911	6348.513819	1663867849.747	0	899	2.4169681427	2.4764436059	668.22372299	688.19916076	2.6531685767	715.5948555	28.406416672	-1.454988418	30.912256241	19.15941419	42.380363862	-71.034221098	1	63015.658659	36.265865866
11278	2022-09-22	17:30:50.704	264.5214202	6348.514085	1663867850.705	0	899	2.417016513	2.4764936856	672.61686942	692.72380941	2.6531911795	715.58840478	28.408624649	-1.3362020254	30.912256241	19.185014725	42.380365984	-71.034222651	1	63016.590431	36.3
11279	2022-09-22	17:30:51.584	264.52143037	6348.514329	1663867851.584	0	899	2.420377253	2.4801320776	672.61686942	692.78996427	2.6616663898	715.58802199	28.408624649	-1.2660297061	30.912256241	19.187685897	42.380366667	-71.03422484	1	63017.451904	36.3
11280	2022-09-22	17:30:52.484	264.5214408	6348.514579	1663867852.485	0	899	2.420377253	2.4801320776	674.09174432	694.30907355	2.6616663898	715.56567908	28.408624649	-1.2288415787	30.912256241	19.190037873	42.380367277	-71.034227277	1	63018.366081	36.3
11281	2022-09-22	17:30:53.428	264.52145172	6348.514841	1663867853.429	0	899	2.4247796973	2.4839978735	674.09174432	694.09001209	2.6336572983	715.56177607	28.408624649	-1.1408835649	30.912256241	19.192937851	42.380368861	-71.034228861	1	63019.316444	36.3
11282	2022-09-22	17:30:54.295	264.52146175	6348.515082	1663867854.295	0	899	2.4247796973	2.4839978735	674.17805399	694.17888231	2.6336572983	715.57521108	28.408624649	-1.1495069029	30.912256241	19.187290684	42.380371538	-71.034230513	1	63020.153768	36.3
11283	2022-09-22	17:30:55.223	264.52147249	6348.51534	1663867855.223	0	899	2.4202905227	2.4796930825	674.17970229	694.28058014	2.6464438548	715.58857535	28.408920528	-1.1830624689	30.912256241	19.168078896	42.380380809	-71.034232848	1	63021.097097	36.30970971
11284	2022-09-22	17:30:56.167	264.52148343	6348.515602	1663867856.168	0	899	2.4203657071	2.479770917	672.45961406	692.50947998	2.6464788506	715.57006836	28.412347794	-1.2222663164	30.912256241	19.18645668	42.380388563	-71.03422795	1	63022.04594	36.404594017
11285	2022-09-22	17:30:57.121	264.52149447	6348.515867	1663867857.122	0	899	2.4231352483	2.4815372114	672.45961406	692.14652019	2.5999327136	715.57340306	28.412347794	-1.1641665981	30.912256241	19.187243114	42.380393711	-71.034219622	1	63023.056691	36.505669145
11286	2022-09-22	17:30:58.046	264.52150516	6348.516124	1663867858.046	0	899	2.4231352483	2.4815372114	672.44543506	692.13192607	2.5999327136	715.57051662	28.412347794	-1.1705801984	30.912256241	19.187469394	42.380399436	-71.034213897	1	63023.915428	36.591542751
11287	2022-09-22	17:30:58.928	264.52151538	6348.516369	1663867858.929	0	899	2.4221557879	2.4808258482	672.44543506	692.23079467	2.6126167737	715.55825705	28.412347794	-1.2347054482	30.912256241	19.187758263	42.380403905	-71.03421073	1	63024.781065	36.678106509
11288	2022-09-22	17:30:59.819	264.52152569	6348.516617	1663867859.82	0	899	2.4221557879	2.4808258482	673.97634049	693.80674393	2.6126167737	715.5557251	28.412347794	-1.2206386328	30.912256241	19.187896729	42.380405	-71.034205388	1	63025.69183	36.76918304
11289	2022-09-22	17:31:00.782	264.52153684	6348.516884	1663867860.783	0	899	2.4206854925	2.48069379	673.99346021	694.29143606	2.6723516222	715.56386986	28.415421783	-1.2192373157	30.912256241	19.186656952	42.380403872	-71.034199951	1	63026.676501	36.8
11290	2022-09-22	17:31:01.756	264.5215481	6348.517154	1663867861.756	0	899	2.4206963872	2.4807050727	673.16076235	693.4337007	2.6723567423	715.56332781	28.41591835	-1.1903491525	30.912256241	19.18809028	42.380403333	-71.034198333	1	63027.635922	36.8
11291	2022-09-22	17:31:02.719	264.52155925	6348.517422	1663867862.719	0	899	2.421246883	2.4814546646	673.16076235	693.49666404	2.6804131222	715.550354	28.41591835	-1.2011067867	30.912256241	19.188257217	42.380403333	-71.034196369	1	63028.589178	36.8
11292	2022-09-22	17:31:03.628	264.52156978	6348.517675	1663867863.629	0	899	2.421246883	2.4814546646	675.27205921	695.67174228	2.6804131222	715.56586057	28.41591835	-1.1494745916	30.912256241	19.190617163	42.380404224	-71.03419411	1	63029.534188	36.8
11293	2022-09-22	17:31:04.545	264.52158038	6348.517929	1663867864.545	0	899	2.424589606	2.4847492865	675.27205921	695.62711157	2.6747204728	715.56728702	28.41591835	-1.1506495476	30.912256241	19.176372528	42.380405777	-71.034193333	1	63030.466019	36.8
11294	2022-09-22	17:31:05.441	264.52159076	6348.518178	1663867865.442	0	899	2.4246659175	2.4848283176	676.71361134	697.11239866	2.6747563103	715.57109141	28.419390887	-1.2149364285	30.912256241	19.185177633	42.380407826	-71.034192754	1	63031.347695	36.8
11295	2022-09-22	17:31:06.364	264.52160144	6348.518434	1663867866.364	0	899	2.4231639755	2.4837650685	676.714842	697.27599345	2.6954134862	715.58033884	28.419610977	-1.1938416539	30.912256241	19.187817403	42.38041	-71.034191215	1	63032.271271	36.8
11296	2022-09-22	17:31:07.253	264.52161172	6348.518681	1663867867.253	0	899	2.4231639755	2.4837650685	675.73069543	696.2619448	2.6954134862	715.58099365	28.419610977	-1.1945961714	30.912256241	19.188976288	42.38041	-71.034189727	1	63033.163951	36.8
11297	2022-09-22	17:31:08.155	264.52162218	6348.518932	1663867868.156	0	899	2.4268332716	2.4874275117	675.73069543	696.22840935	2.6911404549	715.57359951	28.419610977	-1.2130070143	30.912256241	19.189332621	42.380409863	-71.034188333	1	63034.082082	36.8
11298	2022-09-22	17:31:09.104	264.52163315	6348.519196	1663867869.104	0	899	2.4268332716	2.4874275117	678.02769718	698.59508868	2.6911404549	715.56018066	28.419610977	-1.179947257	30.912256241	19.193658829	42.380408282	-71.034188333	1	63035.031062	36.803106212
11299	2022-09-22	17:31:10.002	264.52164354	6348.519445	1663867870.002	0	899	2.4233022198	2.4832700124	678.04384314	698.42779619	2.6677773022	715.57180079	28.422492968	-1.4539536427	30.912256241	19.15373542	42.380406782	-71.034188333	1	63035.930862	36.893086172
11300	2022-09-22	17:31:10.907	264.52165403	6348.519697	1663867870.908	0	899	2.4233160026	2.483284285	676.25741939	696.5877181	2.6677837617	715.56824296	28.423120499	-1.2933980108	30.912256241	19.172516198	42.380403915	-71.034188333	1	63036.825444	36.9
11301	2022-09-22	17:31:11.805	264.52166441	6348.519946	1663867871.805	0	899	2.4262246515	2.4862569805	676.25741939	696.58501833	2.6674398305	715.56435692	28.423120499	-1.1523850019	30.912256241	19.189956716	42.380402185	-71.034189482	1	63037.688995	36.9
11302	2022-09-22	17:31:12.763	264.5216755	6348.520212	1663867872.763	0	899	2.4262246515	2.4862569805	675.78293066	696.09626696	2.6674398305	715.55773926	28.423120499	-1.1718090773	30.912256241	19.187175751	42.380401667	-71.034188976	1	63038.614563	36.9
11303	2022-09-22	17:31:13.686	264.52168618	6348.520468	1663867873.686	0	899	2.4256722506	2.4866720564	675.78293066	696.4300867	2.7099756777	715.57301381	28.423120499	-1.1801952329	30.912256241	19.187743939	42.380401667	-71.03418927	1	63039.561966	36.9
11304	2022-09-22	17:31:14.568	264.52169639	6348.520713	1663867874.568	0	899	2.4256722506	2.4866720564	676.59445658	697.26640713	2.7099756777	715.5646528	28.423120499	-1.1783196926	30.912256241	19.18753624	42.380401667	-71.034190741	1	63040.444863	36.9
11305	2022-09-22	17:31:15.470	264.52170684	6348.520964	1663867875.471	0	899	2.4296349651	2.489532892	676.60314295	696.866735	2.6579657329	715.56235974	28.424674268	-1.1789879641	30.912256241	19.188275533	42.380402199	-71.034192731	1	63041.31943	36.9
11306	2022-09-22	17:31:16.428	264.52171793	6348.52123	1663867876.429	0	899	2.4296840808	2.4895837467	676.66078235	696.92628027	2.6579886074	715.55387787	28.426904678	-1.1796993499	30.912256241	19.189062523	42.380405295	-71.034194019	1	63042.294297	36.9
11307	2022-09-22	17:31:17.391	264.52172907	6348.521498	1663867877.392	0	899	2.4315657468	2.4891974581	676.66078235	696.14000103	2.5577472216	715.55387262	28.426904678	-1.1786538465	30.912256241	19.187507617	42.380411395	-71.034190737	1	63043.278926	36.9
11308	2022-09-22	17:31:18.290	264.52173948	6348.521747	1663867878.291	0	899	2.4315657468	2.4891974581	675.89470236	695.35186769	2.5577472216	715.5512958	28.426904678	-1.2287769318	30.912256241	19.183214188	42.380416896	-71.034188017	1	63044.189623	36.9
11309	2022-09-22	17:31:19.184	264.52174983	6348.521996	1663867879.185	0	899	2.4292020698	2.4893178362	675.89496647	696.2149889	2.667862803	715.55095627	28.42695197	-1.2215656887	30.912256241	19.183937502	42.380425297	-71.034186548	1	63045.035605	36.9
11310	2022-09-22	17:31:20.167	264.5217612	6348.522269	1663867880.168	0	899	2.4292796413	2.4893981649	675.36678109	695.67120854	2.6678990716	715.55664062	28.430475235	-1.2027344704	30.912256241	19.188617706	42.380433679	-71.034183161	1	63046.034517	36.9
11311	2022-09-22	17:31:21.154	264.52177262	6348.522543	1663867881.154	0	899	2.4276792541	2.4898284818	675.36678109	696.37465182	2.7575396141	715.54551485	28.430475235	-1.4898913649	30.912256241	19.176024658	42.380443223	-71.034178603	1	63047.007353	36.9
11312	2022-09-22	17:31:22.084	264.52178338	6348.522801	1663867882.084	0	899	2.4276792541	2.4898284818	678.27925142	699.37771708	2.7575396141	715.56522475	28.430475235	-1.3982361674	30.912256241	19.182096304	42.38042857	-71.034214422	1	63047.984244	36.9
11313	2022-09-22	17:31:23.048	264.52179454	6348.523069	1663867883.048	0	899	2.4219971075	2.4840516744	678.27925142	699.39509731	2.7597426028	715.55004923	28.430475235	-1.2268690495	30.912256241	19.189832687	42.380419111	-71.034244205	1	63048.922255	36.9
11314	2022-09-22	17:31:23.957	264.52180507	6348.523322	1663867883.958	0	899	2.4219971075	2.4840516744	675.58002684	696.61184183	2.7597426028	715.53591899	28.430475235	-1.1442575328	30.912256241	19.190526596	42.380426908	-71.034259528	1	63049.857438	36.9
11315	2022-09-22	17:31:24.858	264.5218155	6348.523572	1663867884.859	0	899	2.430259899	2.4900736483	675.58842044	695.7878187	2.6536539553	715.54595624	28.431978883	-1.1425975048	30.912256241	19.190436559	42.380433513	-71.034269437	1	63050.776986	36.9
11316	2022-09-22	17:31:25.809	264.5218265	6348.523836	1663867885.81	0	899	2.4303074416	2.4901228715	677.03735291	697.28024639	2.6536760564	715.53371081	28.434137344	-1.1473941803	30.912256241	19.191497803	42.38042523	-71.034289985	1	63051.732733	36.9
11317	2022-09-22	17:31:26.721	264.52183706	6348.524089	1663867886.722	0	899	2.4243589298	2.485598912	677.03735291	697.81602163	2.7218203732	715.54658276	28.434137344	-1.1661499265	30.912256241	19.189423012	42.380414127	-71.03430313	1	63052.646293	36.964629259
11318	2022-09-22	17:31:27.591	264.52184712	6348.524331	1663867887.591	0	899	2.4243589298	2.485598912	678.1945124	699.00869502	2.7218203732	715.55225741	28.434137344	-1.1713455063	30.912256241	19.18680906	42.380409152	-71.034310907	1	63053.508876	37
11319	2022-09-22	17:31:28.529	264.52185797	6348.524591	1663867888.529	0	899	2.4294577267	2.4874967037	678.1945124	697.873685	2.5775831863	715.54059323	28.434137344	-1.1457666159	30.912256241	19.183574677	42.380407599	-71.03431867	1	63054.44044	37.044044044
11320	2022-09-22	17:31:29.467	264.52186884	6348.524852	1663867889.468	0	899	2.4294832388	2.487523091	677.38727577	697.0431152	2.57759471	715.53723508	28.435296002	-1.1742882658	30.912256241	19.184743237	42.380407916	-71.034327081	1	63055.374753	37.137475345
11321	2022-09-22	17:31:30.403	264.52187966	6348.525112	1663867890.403	0	899	2.4277892444	2.4872413575	677.40077498	697.55186993	2.6406133826	715.5491333	28.437707901	-1.2211560406	30.912256241	19.186698787	42.380415529	-71.034334841	1	63056.301603	37.260320641
[truncated: 4,305 more rows]
