# Supplementary material for: A simple method to measure methane emissions from indoor gas leaks
Source: PLoS One. 2023 Nov 30;18(11):e0295055. doi: 10.1371/journal.pone.0295055 (PMC10688665; doi:10.1371/journal.pone.0295055)
Supplement: S1 Data — (ZIP) [file pone.0295055.s011.zip › data and code/data/raw data/cavity ringdown spectrometer data/RCM control tests/R8_RCM_8.dat]

DATE	TIME	FRAC_DAYS_SINCE_JAN1	FRAC_HRS_SINCE_JAN1	EPOCH_TIME	ALARM_STATUS	INST_STATUS	CH4	CH4_dry	CO2	CO2_dry	H2O	CavityPressure	CavityTemp	Battery_Current	Battery_Temperature	Battery_Voltage	GPS_ABS_LAT	GPS_ABS_LONG	GPS_FIT	GPS_TIME	GPS_ALTITUDE
67326	2022-12-08	17:36:35.403	341.52540976	8196.609834	1670520995.403	0	899	2.0355315953	2.052383481	465.06111605	469.72238352	0.90707969813	733.6975708	24.326410294	-1.1750643253	23.441440582	19.139640808	42.326324134	-71.119544622	1	63393.253306	29.325330621
67327	2022-12-08	17:36:36.289	341.52542001	8196.61008	1670520996.289	0	899	2.0355315953	2.052383481	464.85465653	469.51385468	0.90707969813	733.69715245	24.326410294	-1.2469613978	23.441440582	19.135252454	42.326313419	-71.119557081	1	63394.149901	29.414990138
67328	2022-12-08	17:36:37.141	341.52542987	8196.610317	1670520997.141	0	899	2.0458053997	2.0623552071	464.85465653	469.40717776	0.88651263894	733.69696045	24.326410294	-1.1652984619	23.441440582	19.136400223	42.326295214	-71.119578087	1	63394.990138	29.499013807
67329	2022-12-08	17:36:37.963	341.52543939	8196.610545	1670520997.963	0	899	2.0458053997	2.0623552071	465.23606044	469.79231693	0.88651263894	733.69677451	24.326410294	-1.1590896632	23.441440582	19.137430646	42.326278649	-71.119594684	1	63395.754647	29.575464684
67330	2022-12-08	17:36:38.831	341.52544943	8196.610786	1670520998.831	0	899	2.0382169129	2.0547883838	465.23606044	469.81530559	0.89094195486	733.69108369	24.326410294	-1.1883119053	23.441440582	19.133681051	42.326273333	-71.119602015	1	63396.604605	29.6
67331	2022-12-08	17:36:39.743	341.52546	8196.61104	1670520999.744	0	899	2.0382175921	2.0547890708	464.96671303	469.54330767	0.89094207887	733.68822434	24.326446672	-1.1616442535	23.441440582	19.135727396	42.326274212	-71.119603333	1	63397.527495	29.652749491
67332	2022-12-08	17:36:40.618	341.52547013	8196.611283	1670521000.619	0	899	2.0411406663	2.0566587995	464.96680879	469.24588954	0.83355197027	733.68466853	24.326471329	-1.1446239648	23.441440582	19.13781929	42.326274303	-71.11960403	1	63398.418108	29.741810783
67333	2022-12-08	17:36:41.492	341.52548023	8196.611526	1670521001.492	0	899	2.0411406663	2.0566587995	465.14865286	469.42940711	0.83355197027	733.68203351	24.326471329	-1.16855371	23.441440582	19.136760712	42.32627489	-71.119603962	1	63399.311272	29.831127198
67334	2022-12-08	17:36:42.430	341.5254911	8196.611786	1670521002.431	0	899	2.0421122	2.0587936642	465.14865286	469.74867246	0.89511080352	733.67758563	24.326471329	-1.1728869077	23.441440582	19.133245152	42.326278333	-71.119601211	1	63400.273273	29.9
67335	2022-12-08	17:36:43.302	341.52550118	8196.612028	1670521003.302	0	899	2.0421122	2.0587936642	465.16699942	469.76720046	0.89511080352	733.66093677	24.326471329	-1.1494530534	23.441440582	19.136195353	42.326278333	-71.119600484	1	63401.145291	29.914529058
67336	2022-12-08	17:36:44.163	341.52551115	8196.612268	1670521004.163	0	899	2.0462379344	2.0622910622	465.16699942	469.58470146	0.85993407623	733.65486074	24.326471329	-1.1486338472	23.441440582	19.141117096	42.326278333	-71.11960332	1	63402.007767	29.999223301
67337	2022-12-08	17:36:45.056	341.52552149	8196.612516	1670521005.057	0	899	2.0462379344	2.0622910622	464.85601528	469.27076389	0.85993407623	733.65209961	24.326471329	-1.1506495476	23.441440582	19.141441345	42.326278333	-71.119601874	1	63402.875728	29.912427184
67338	2022-12-08	17:36:46.007	341.5255325	8196.61278	1670521006.008	0	899	2.0537714509	2.0695917042	464.8565646	469.19118813	0.84446997889	733.65934703	24.326612801	-1.190855841	23.441440582	19.126631604	42.326268566	-71.119611434	1	63403.837233	29.816276704
67339	2022-12-08	17:36:46.911	341.52554296	8196.613031	1670521006.912	0	899	2.05377166	2.0695919156	465.49264306	469.83319798	0.8444700148	733.64433683	24.326623917	-1.1988863384	23.441440582	19.121978583	42.326263052	-71.119619359	1	63404.723032	29.8
67340	2022-12-08	17:36:47.822	341.5255535	8196.613284	1670521007.822	0	899	2.0586174566	2.0742469121	465.49264306	469.77065564	0.83241299364	733.64240149	24.326623917	-1.1931949278	23.441440582	19.134954642	42.326260554	-71.119621667	1	63405.667735	29.8
67341	2022-12-08	17:36:48.734	341.52556406	8196.613537	1670521008.735	0	899	2.0586174566	2.0742469121	465.26814322	469.54409259	0.83241299364	733.63961287	24.326623917	-1.1834182076	23.441440582	19.136338152	42.32626	-71.119622612	1	63406.567389	29.8
67342	2022-12-08	17:36:49.582	341.52557387	8196.613773	1670521009.582	0	899	2.0560161725	2.0715987407	465.26814322	469.53664698	0.83097671056	733.63891117	24.326623917	-1.176692009	23.441440582	19.136400223	42.32626	-71.119622675	1	63407.39471	29.8
67343	2022-12-08	17:36:50.417	341.52558354	8196.614005	1670521010.418	0	899	2.056016477	2.0715990485	465.28932764	469.55802602	0.83097676197	733.65083525	24.326640085	-1.1559960132	23.441440582	19.137927112	42.326260396	-71.119622063	1	63408.237673	29.8
67344	2022-12-08	17:36:51.328	341.52559409	8196.614258	1670521011.329	0	899	2.059598984	2.0771944641	465.28938341	470.10208483	0.93579219753	733.65383527	24.326654434	-1.1335538176	23.441440582	19.140784662	42.326261887	-71.119623553	1	63409.132057	29.8
67345	2022-12-08	17:36:52.194	341.5256041	8196.614498	1670521012.194	0	899	2.059598984	2.0771944641	465.47759182	470.29223997	0.93579219753	733.6517334	24.326654434	-1.1327453852	23.441440582	19.141082764	42.326263266	-71.119624933	1	63409.959809	29.8
67346	2022-12-08	17:36:53.026	341.52561374	8196.61473	1670521013.027	0	899	2.0662195894	2.0827153034	465.47759182	469.97632221	0.87497705838	733.63793137	24.326654434	-1.1395361842	23.441440582	19.140180348	42.326266247	-71.119625	1	63410.874033	29.8
67347	2022-12-08	17:36:53.913	341.52562399	8196.614976	1670521013.913	0	899	2.0662195894	2.0827153034	465.1910258	469.68698659	0.87497705838	733.63501947	24.326654434	-1.1509728629	23.441440582	19.14018751	42.326267956	-71.119627578	1	63411.773547	29.8
67348	2022-12-08	17:36:54.795	341.5256342	8196.615221	1670521014.795	0	899	2.0685053027	2.084935454	465.19108077	469.66418658	0.87057141721	733.63055501	24.326668581	-1.1717335475	23.441440582	19.139693772	42.32626938	-71.11962938	1	63412.627751	29.8
67349	2022-12-08	17:36:55.713	341.52564484	8196.615476	1670521015.714	0	899	2.068506191	2.0849363524	465.51906608	469.99532648	0.87057157338	733.63116455	24.326715469	-1.2092450857	23.441440582	19.137479782	42.32627	-71.11963	1	63413.539166	29.8
67350	2022-12-08	17:36:56.575	341.5256548	8196.615715	1670521016.575	0	899	2.0696984439	2.0865738464	465.51906608	470.1141824	0.89346148323	733.64911616	24.326715469	-1.1756464417	23.441440582	19.134828568	42.32627	-71.119629308	1	63414.415056	29.841505595
67351	2022-12-08	17:36:57.398	341.52566433	8196.615944	1670521017.398	0	899	2.0696984439	2.0865738464	464.80973305	469.39784758	0.89346148323	733.63894674	24.326715469	-1.1750643253	23.441440582	19.134599686	42.326269586	-71.119627919	1	63415.248497	29.9
67352	2022-12-08	17:36:58.244	341.52567413	8196.616179	1670521018.245	0	899	2.0714887408	2.0888453086	464.80973305	469.52481117	0.91793731291	733.63746896	24.326715469	-1.1748918619	23.441440582	19.134656881	42.326268181	-71.119626514	1	63416.091423	29.9
67353	2022-12-08	17:36:59.078	341.52568377	8196.616411	1670521019.078	0	899	2.0714887408	2.0888453086	464.88496949	469.60081081	0.91793731291	733.63821997	24.326715469	-1.1718090773	23.441440582	19.135679245	42.326266872	-71.119625206	1	63416.876532	29.9
67354	2022-12-08	17:36:59.931	341.52569366	8196.616648	1670521019.932	0	899	2.0829317783	2.1000917064	464.88496949	469.52163308	0.90267758475	733.65026855	24.326715469	-1.1718090773	23.441440582	19.135679245	42.326266667	-71.119627452	1	63417.735504	29.9
67355	2022-12-08	17:37:00.823	341.52570398	8196.616896	1670521020.824	0	899	2.082935133	2.1000951004	465.42323076	470.06526601	0.90267819201	733.64701429	24.326891299	-1.4113975376	23.441440582	19.102152288	42.326265659	-71.119627325	1	63418.604785	29.9
67356	2022-12-08	17:37:01.733	341.52571451	8196.617148	1670521021.734	0	899	2.0886023634	2.1051636527	465.42325905	469.8908982	0.86908796065	733.64084893	24.326898575	-1.1661068509	23.441440582	19.138227993	42.326264143	-71.119626667	1	63419.513961	29.9
67357	2022-12-08	17:37:02.631	341.5257249	8196.617398	1670521022.631	0	899	2.0886023634	2.1051636527	465.26132681	469.72741157	0.86908796065	733.62518311	24.326898575	-1.1360006332	23.441440582	19.141082764	42.326263333	-71.119626667	1	63420.448529	29.9
67358	2022-12-08	17:37:03.553	341.52573558	8196.617654	1670521023.554	0	899	2.0832068647	2.0993320139	465.26132681	469.62088817	0.84855122833	733.63306917	24.326898575	-1.1584752159	23.441440582	19.13962781	42.326262679	-71.119626667	1	63421.392505	29.9
67359	2022-12-08	17:37:04.459	341.52574605	8196.617905	1670521024.459	0	899	2.0832068647	2.0993320139	465.5746825	469.93718004	0.84855122833	733.64489867	24.326898575	-1.1327453852	23.441440582	19.139282227	42.326261667	-71.119626667	1	63422.289579	29.9
67360	2022-12-08	17:37:05.328	341.52575611	8196.618147	1670521025.328	0	899	2.0851175333	2.1026865657	465.57564215	470.32510219	0.92305750547	733.61826471	24.327145343	-1.1626575009	23.441440582	19.137163667	42.326261667	-71.1196264	1	63423.16016	29.9
67361	2022-12-08	17:37:06.226	341.5257665	8196.618396	1670521026.226	0	899	2.0851192317	2.1026882844	465.66321952	470.4135746	0.92305781952	733.62305658	24.327234268	-1.1580763471	23.441440582	19.138546937	42.326261667	-71.119624898	1	63424.061013	29.9
67362	2022-12-08	17:37:07.141	341.52577709	8196.61865	1670521027.141	0	899	2.0920348526	2.1092449408	465.66321952	470.30094143	0.90138750445	733.63150974	24.327234268	-1.1408296989	23.441440582	19.140536062	42.326261667	-71.119623333	1	63425.006598	29.9
67363	2022-12-08	17:37:08.082	341.525788	8196.618912	1670521028.083	0	899	2.0920348526	2.1092449408	464.75367304	469.38233642	0.90138750445	733.62005615	24.327234268	-1.1360006332	23.441440582	19.140001297	42.326261667	-71.119623333	1	63425.894439	29.9
67364	2022-12-08	17:37:09.013	341.52579877	8196.619171	1670521029.014	0	899	2.1041759242	2.1217173644	464.75367304	469.44434002	0.91334145784	733.64275759	24.327234268	-1.2718397182	23.441440582	19.130994405	42.326260278	-71.119623333	1	63426.833164	29.9
67365	2022-12-08	17:37:09.934	341.52580943	8196.619426	1670521029.935	0	899	2.1041758774	2.1217173171	465.79687717	470.49807296	0.91334144937	733.63825312	24.327231843	-1.464226249	23.441440582	19.116127242	42.326258756	-71.119624578	1	63427.746548	29.9
67366	2022-12-08	17:37:10.877	341.52582034	8196.619688	1670521030.877	0	899	2.101384849	2.1182970645	465.79664914	470.33495405	0.88200103218	733.62706711	24.327173233	-1.1385552796	23.441440582	19.140206609	42.326260552	-71.119623891	1	63428.665695	29.9
67367	2022-12-08	17:37:11.776	341.52583075	8196.619938	1670521031.777	0	899	2.101384849	2.1182970645	466.15183343	470.69359893	0.88200103218	733.61639121	24.327173233	-1.1408835649	23.441440582	19.140722275	42.32626264	-71.119626254	1	63429.584034	29.9
67368	2022-12-08	17:37:12.698	341.52584142	8196.620194	1670521032.699	0	899	2.1143105463	2.1309105864	466.15183343	470.58232893	0.86059607979	733.62484196	24.327173233	-1.1624527246	23.441440582	19.114993986	42.326260777	-71.119633445	1	63430.511176	29.9
67369	2022-12-08	17:37:13.612	341.525852	8196.620448	1670521033.613	0	899	2.1143105463	2.1309105864	465.47502853	469.8990914	0.86059607979	733.63391315	24.327173233	-1.1877406733	23.441440582	19.109670892	42.326254956	-71.119643062	1	63431.405325	29.9
67370	2022-12-08	17:37:14.494	341.52586221	8196.620693	1670521034.495	0	899	2.1195617868	2.1363930963	465.47508903	469.94975836	0.870346515	733.63497015	24.327188795	-1.2042651074	23.441440582	19.140748536	42.326248559	-71.119652402	1	63432.288223	29.871177686
67371	2022-12-08	17:37:15.421	341.52587293	8196.62095	1670521035.421	0	899	2.1195656322	2.1363969851	465.33956465	469.81293459	0.87034717453	733.62227807	24.327386856	-1.1402907174	23.441440582	19.141030242	42.326243775	-71.119660376	1	63433.245088	29.8
67372	2022-12-08	17:37:16.388	341.52588413	8196.621219	1670521036.389	0	899	2.1348930684	2.1523016993	465.33956465	469.93334803	0.89354602	733.62951822	24.327386856	-1.1393853505	23.441440582	19.139469753	42.326238826	-71.119667449	1	63434.234714	29.7765286
67373	2022-12-08	17:37:17.299	341.52589468	8196.621472	1670521037.3	0	899	2.1348930684	2.1523016993	464.68951797	469.27688416	0.89354602	733.6272106	24.327386856	-1.1783196926	23.441440582	19.134239197	42.326234324	-71.119670902	1	63435.135271	29.686472946
67374	2022-12-08	17:37:18.269	341.52590589	8196.621741	1670521038.269	0	899	2.1291225964	2.1463008857	464.68951797	469.22837339	0.88418829493	733.6365405	24.327386856	-1.177823842	23.441440582	19.133690689	42.326229641	-71.119677206	1	63436.107833	29.6
67375	2022-12-08	17:37:19.194	341.52591661	8196.621999	1670521039.195	0	899	2.1291225964	2.1463008857	465.99274325	470.54432792	0.88418829493	733.63594833	24.327386856	-1.1831594682	23.441440582	19.128146494	42.326226667	-71.119681898	1	63437.046183	29.6
67376	2022-12-08	17:37:20.135	341.5259275	8196.62226	1670521040.136	0	899	2.1197927986	2.1363890621	465.99309016	470.40959719	0.85819391268	733.62723567	24.327475984	-1.138921815	23.441440582	19.139629276	42.326226667	-71.119686332	1	63437.933082	29.6
67377	2022-12-08	17:37:21.068	341.52593829	8196.622519	1670521041.068	0	899	2.1197928457	2.1363891097	465.61334993	470.02625796	0.85819392064	733.63574017	24.327478409	-1.1665595462	23.441440582	19.135054569	42.326229497	-71.119690912	1	63438.849112	29.515088757
67378	2022-12-08	17:37:21.989	341.52594895	8196.622775	1670521041.989	0	899	2.1243394761	2.1410246299	465.61334993	470.04042142	0.860922396	733.64664889	24.327478409	-1.1510160111	23.441440582	19.137313451	42.32623	-71.119696797	1	63439.769539	29.5
67379	2022-12-08	17:37:22.901	341.52595951	8196.623028	1670521042.902	0	899	2.1243394761	2.1410246299	466.28908354	470.72257992	0.860922396	733.63647461	24.327478409	-1.1949303553	23.441440582	19.139655132	42.326228861	-71.119701752	1	63440.683684	29.431631632
67380	2022-12-08	17:37:23.832	341.52597029	8196.623287	1670521043.833	0	899	2.1205864605	2.1379046183	466.28908354	470.89922356	0.89488827951	733.65162022	24.327478409	-1.1966119049	23.441440582	19.139655132	42.326226248	-71.119706462	1	63441.625636	29.4
67381	2022-12-08	17:37:24.707	341.52598042	8196.62353	1670521044.708	0	899	2.1205867118	2.1379048724	466.39509679	471.00628519	0.89488832379	733.65679123	24.327491343	-1.2113578035	23.441440582	19.140285492	42.326230331	-71.119704779	1	63442.533123	29.346687697
67382	2022-12-08	17:37:25.601	341.52599076	8196.623778	1670521045.602	0	899	2.1355896464	2.1527624855	466.39599748	470.93625922	0.88125468363	733.63555827	24.327722549	-1.1459498603	23.441440582	19.13670142	42.326239578	-71.119697852	1	63443.457782	29.3
67383	2022-12-08	17:37:26.490	341.52600105	8196.624025	1670521046.491	0	899	2.1355896464	2.1527624855	465.37269049	469.90299056	0.88125468363	733.64459229	24.327722549	-1.4175847769	23.441440582	19.091026306	42.326247341	-71.119691578	1	63444.351085	29.3
67384	2022-12-08	17:37:27.355	341.52601105	8196.624265	1670521047.355	0	899	2.1388543452	2.1564907359	465.37269049	470.01837516	0.90347797485	733.64110156	24.327722549	-1.464635849	23.441440582	19.093108007	42.326252682	-71.119687656	1	63445.203156	29.3
67385	2022-12-08	17:37:28.213	341.52602098	8196.624504	1670521048.213	0	899	2.1388543452	2.1564907359	466.23985738	470.89419874	0.90347797485	733.63686911	24.327722549	-1.2226004577	23.441440582	19.115962047	42.326256748	-71.119684919	1	63446.048544	29.3
67386	2022-12-08	17:37:29.147	341.52603179	8196.624763	1670521049.147	0	899	2.1363461167	2.1538965809	466.23985738	470.87693059	0.90015897564	733.62207031	24.327722549	-1.1457666159	23.441440582	19.127037048	42.326258259	-71.119683408	1	63446.95534	29.3
67387	2022-12-08	17:37:30.059	341.52604235	8196.625016	1670521050.059	0	899	2.1363466862	2.1538971571	465.96649849	470.60085347	0.90015907587	733.62768716	24.327751652	-1.1768106096	23.441440582	19.104543269	42.326259851	-71.119683333	1	63447.91062	29.3
67388	2022-12-08	17:37:30.940	341.52605256	8196.625261	1670521050.941	0	899	2.1425093655	2.160081928	465.96662277	470.59345264	0.89871156046	733.6287571	24.327783585	-1.2697269956	23.441440582	19.086659324	42.326261252	-71.119683333	1	63448.751178	29.3
67389	2022-12-08	17:37:31.773	341.52606219	8196.625493	1670521051.773	0	899	2.1425093655	2.160081928	466.02501031	470.65241994	0.89871156046	733.61269556	24.327783585	-1.5312941666	23.441440582	19.102883408	42.326262678	-71.119682322	1	63449.606838	29.3
67390	2022-12-08	17:37:32.651	341.52607236	8196.625737	1670521052.652	0	899	2.1568717563	2.1743922338	466.02501031	470.60790679	0.89015063563	733.62643817	24.327783585	-1.5608183146	23.441440582	19.089225769	42.326264173	-71.119680827	1	63450.503945	29.3
67391	2022-12-08	17:37:33.536	341.52608259	8196.625982	1670521053.536	0	899	2.1568717563	2.1743922338	466.93954362	471.53143364	0.89015063563	733.62967828	24.327783585	-1.5384300031	23.441440582	19.086349172	42.326265617	-71.119678767	1	63451.369903	29.3
67392	2022-12-08	17:37:34.444	341.52609311	8196.626235	1670521054.445	0	899	2.1545189601	2.1725968457	466.93954362	471.68296226	0.91922948124	733.63176965	24.327783585	-1.5253225028	23.441440582	19.089678644	42.326267088	-71.119676667	1	63452.252672	29.3
67393	2022-12-08	17:37:35.305	341.52610307	8196.626474	1670521055.305	0	899	2.1545189601	2.1725968457	465.02752006	469.75151535	0.91922948124	733.62750244	24.327783585	-1.4794355631	23.441440582	19.115514755	42.326268333	-71.119676502	1	63453.098806	29.3
67394	2022-12-08	17:37:36.168	341.52611307	8196.626714	1670521056.169	0	899	2.1614026269	2.1790950256	465.02752006	469.63586073	0.89694539254	733.62127079	24.327783585	-1.4475292362	23.441440582	19.117756332	42.326268443	-71.119675	1	63454.033042	29.3
67395	2022-12-08	17:37:37.062	341.5261234	8196.626962	1670521057.062	0	899	2.1614026269	2.1790950256	466.02264462	470.6408468	0.89694539254	733.62903357	24.327783585	-1.2334550311	23.441440582	19.132877527	42.326271336	-71.119675	1	63454.900875	29.3
67396	2022-12-08	17:37:37.948	341.52613367	8196.627208	1670521057.949	0	899	2.1663711511	2.1839763063	466.02264462	470.60747779	0.8905276157	733.60934266	24.327783585	-1.1685968266	23.441440582	19.13697004	42.326271667	-71.119672338	1	63455.798576	29.3
67397	2022-12-08	17:37:38.808	341.52614361	8196.627447	1670521058.808	0	899	2.1663711511	2.1839763063	466.14283211	470.72884771	0.8905276157	733.61035237	24.327783585	-1.1750643253	23.441440582	19.136039734	42.326273743	-71.119671667	1	63456.622997	29.3
67398	2022-12-08	17:37:39.726	341.52615424	8196.627702	1670521059.726	0	899	2.1669322461	2.1846214756	466.14290057	470.74965974	0.89451612166	733.6250768	24.327801168	-1.182027677	23.441440582	19.132897194	42.326277767	-71.1196689	1	63457.553419	29.3
67399	2022-12-08	17:37:40.632	341.52616473	8196.627954	1670521060.633	0	899	2.1669337143	2.1846229609	465.47373372	470.07388102	0.89451637482	733.63526361	24.327875137	-1.184442258	23.441440582	19.133397879	42.32628312	-71.119664327	1	63458.467943	29.253205742
67400	2022-12-08	17:37:41.585	341.52617575	8196.628218	1670521061.585	0	899	2.1618025306	2.1798163361	465.47373372	470.16956906	0.9129374471	733.62819404	24.327875137	-1.1656864787	23.441440582	19.137038831	42.326288651	-71.119659021	1	63459.396794	29.2
67401	2022-12-08	17:37:42.448	341.52618575	8196.628458	1670521062.449	0	899	2.1618025306	2.1798163361	466.09983538	470.80198702	0.9129374471	733.61932373	24.327875137	-1.1994791031	23.441440582	19.135679245	42.326294877	-71.119652248	1	63460.27521	29.2
67402	2022-12-08	17:37:43.334	341.526196	8196.628704	1670521063.334	0	899	2.1624594016	2.1806154431	466.09983538	470.83773796	0.9198087575	733.63731334	24.327875137	-1.1511022934	23.441440582	19.139571954	42.326306173	-71.119642476	1	63461.18932	29.2
67403	2022-12-08	17:37:44.250	341.52620661	8196.628959	1670521064.251	0	899	2.1624594016	2.1806154431	465.92926009	470.66542877	0.9198087575	733.62010749	24.327875137	-1.1457666159	23.441440582	19.140001297	42.32631913	-71.119630206	1	63462.079689	29.2
67404	2022-12-08	17:37:45.180	341.52621736	8196.629217	1670521065.18	0	899	2.1705222498	2.1881654511	465.92996483	470.51500865	0.8907435521	733.61647408	24.328056222	-1.250626328	23.441440582	19.137254311	42.326328158	-71.119613654	1	63462.982507	29.2
67405	2022-12-08	17:37:46.101	341.52622803	8196.629473	1670521066.102	0	899	2.1705228968	2.1881661055	466.55866578	471.14989698	0.89074366299	733.61120605	24.32808876	-1.2694683075	23.441440582	19.136760712	42.326335874	-71.119601268	1	63463.904905	29.10950951
67406	2022-12-08	17:37:47.039	341.52623888	8196.629733	1670521067.039	0	899	2.1753163782	2.1920260286	466.55866578	470.89697328	0.84212606832	733.62317177	24.32808876	-1.4786272152	23.441440582	19.128347447	42.326343812	-71.119587138	1	63464.857434	29.1
67407	2022-12-08	17:37:47.878	341.5262486	8196.629966	1670521067.879	0	899	2.1753163782	2.1920260286	466.15459968	470.48914997	0.84212606832	733.62699314	24.32808876	-1.2478776199	23.441440582	19.135262887	42.326351026	-71.119574153	1	63465.72314	29.02768595
67408	2022-12-08	17:37:48.783	341.52625907	8196.630218	1670521068.784	0	899	2.1869997122	2.2047258192	466.15459968	470.72866329	0.88820708637	733.6255089	24.32808876	-1.1549180967	23.441440582	19.136154503	42.326357589	-71.119563617	1	63466.638277	28.936172345
67409	2022-12-08	17:37:49.665	341.52626928	8196.630463	1670521069.666	0	899	2.1870010078	2.2047271298	466.23604115	470.81090503	0.88820730615	733.63216537	24.328153433	-1.1581086978	23.441440582	19.135515074	42.326363324	-71.119552522	1	63467.498565	28.850143541
67410	2022-12-08	17:37:50.589	341.52627998	8196.630719	1670521070.59	0	899	2.1824012509	2.2003744568	466.23626467	470.8848029	0.90236950438	733.62862937	24.328210831	-1.1473941803	23.441440582	19.141441345	42.326370114	-71.119538795	1	63468.41365	28.758634953
67411	2022-12-08	17:37:51.477	341.52629025	8196.630966	1670521071.478	0	899	2.1824012509	2.2003744568	465.59917163	470.24135781	0.90236950438	733.62555053	24.328210831	-1.1495284939	23.441440582	19.141441345	42.326376023	-71.119528977	1	63469.306883	28.669311663
67412	2022-12-08	17:37:52.440	341.52630139	8196.631233	1670521072.44	0	899	2.1798764971	2.1977813339	465.59917163	470.22903423	0.89999757703	733.63828303	24.328210831	-1.1796239417	23.441440582	19.137062654	42.326378333	-71.119526251	1	63470.249211	28.6
67413	2022-12-08	17:37:53.414	341.52631266	8196.631504	1670521073.414	0	899	2.1798764971	2.1977813339	466.39405783	471.03182469	0.89999757703	733.63185655	24.328210831	-1.2092450857	23.441440582	19.135679245	42.326377011	-71.119525882	1	63471.264496	28.573550356
67414	2022-12-08	17:37:54.311	341.52632304	8196.631753	1670521074.311	0	899	2.1880458561	2.205103024	466.39405783	470.79537844	0.85454215783	733.6366565	24.328210831	-1.1876651625	23.441440582	19.134811401	42.32637277	-71.119528333	1	63472.168932	28.483106796
67415	2022-12-08	17:37:55.158	341.52633286	8196.631989	1670521075.159	0	899	2.1880470228	2.2051042035	466.0155198	470.41326918	0.85454234813	733.63977536	24.328269036	-1.1726605561	23.441440582	19.13458252	42.326370026	-71.119528333	1	63472.992233	28.400776699
67416	2022-12-08	17:37:56.020	341.52634284	8196.632228	1670521076.021	0	899	2.1979609784	2.2152395824	466.01624355	470.45105513	0.86167482252	733.64233115	24.328454971	-1.1538832638	23.441440582	19.136481392	42.32637	-71.119528333	1	63473	28.4
67417	2022-12-08	17:37:56.861	341.52635257	8196.632462	1670521076.862	0	899	2.1979609784	2.2152395824	465.27955697	469.70735791	0.86167482252	733.65311013	24.328454971	-1.1932919191	23.441440582	19.132686741	42.32637	-71.119528333	1	63473	28.4
67418	2022-12-08	17:37:57.749	341.52636284	8196.632708	1670521077.749	0	899	2.201738548	2.2190664934	465.27955697	469.7123918	0.86264520004	733.63789661	24.328454971	-1.196223855	23.441440582	19.13243866	42.32637	-71.119528333	1	63473	28.4
67419	2022-12-08	17:37:58.586	341.52637253	8196.632941	1670521078.587	0	899	2.201738548	2.2190664934	465.85127556	470.2895573	0.86264520004	733.6353784	24.328454971	-1.214235811	23.441440582	19.131622908	42.32637	-71.119528333	1	63473	28.4
67420	2022-12-08	17:37:59.545	341.52638362	8196.633207	1670521079.545	0	899	2.2084102749	2.2257879952	465.85127556	470.28885839	0.86251063831	733.6418457	24.328454971	-1.1408835649	23.441440582	19.141082764	42.32637	-71.119528333	1	63473	28.4
67421	2022-12-08	17:38:00.421	341.52639377	8196.633451	1670521080.422	0	899	2.2084109086	2.225788636	465.96723954	470.40592755	0.86251074169	733.61629501	24.328486297	-1.1445592784	23.441440582	19.134798378	42.32637	-71.119528333	1	63473	28.4
67422	2022-12-08	17:38:01.336	341.52640436	8196.633705	1670521081.337	0	899	2.2093390132	2.2272771776	465.9677115	470.54786803	0.88973195331	733.63315446	24.328607559	-1.1691358397	23.441440582	19.125809145	42.32637	-71.119528333	1	63473	28.4
67423	2022-12-08	17:38:02.263	341.52641508	8196.633962	1670521082.263	0	899	2.2093390132	2.2272771776	466.0532917	470.63428942	0.88973195331	733.65075684	24.328607559	-1.2255215645	23.441440582	19.140361786	42.32637	-71.119528333	1	63473	28.4
67424	2022-12-08	17:38:03.151	341.52642536	8196.634209	1670521083.151	0	899	2.2264777501	2.2446410314	466.0532917	470.65611064	0.89392867364	733.63317386	24.328607559	-1.2169736947	23.441440582	19.140268844	42.32637	-71.119528333	1	63473	28.4
67425	2022-12-08	17:38:04.025	341.52643547	8196.634451	1670521084.025	0	899	2.2264777501	2.2446410314	466.80968689	471.41997611	0.89392867364	733.63678747	24.328607559	-1.1262347698	23.441440582	19.139282227	42.32637	-71.119528333	1	63473	28.4
67426	2022-12-08	17:38:04.924	341.52644588	8196.634701	1670521084.924	0	899	2.216687785	2.234567654	466.80976884	471.36807792	0.88394710863	733.63135614	24.328628578	-1.1363240062	23.441440582	19.116215485	42.32637	-71.119528333	1	63473	28.4
67427	2022-12-08	17:38:05.808	341.52645611	8196.634947	1670521085.808	0	899	2.2166879779	2.2345678491	466.58459867	471.14070917	0.88394714076	733.64447021	24.328638077	-1.1408835649	23.441440582	19.105791092	42.32637	-71.119528333	1	63473	28.4
67428	2022-12-08	17:38:06.720	341.52646668	8196.6352	1670521086.721	0	899	2.2122787852	2.230672498	466.58459867	471.28123041	0.91093846984	733.64618082	24.328638077	-1.1790633888	23.441440582	19.12372022	42.32637	-71.119528333	1	63473	28.4
67429	2022-12-08	17:38:07.630	341.5264772	8196.635453	1670521087.63	0	899	2.2122787852	2.230672498	466.69253958	471.39025785	0.91093846984	733.63296974	24.328638077	-1.1644145266	23.441440582	19.126498507	42.32637	-71.119528333	1	63473	28.4
67430	2022-12-08	17:38:08.569	341.52648808	8196.635714	1670521088.57	0	899	2.2273929527	2.2453599467	466.69253958	471.2499013	0.88398502053	733.62579912	24.328638077	-1.1376283169	23.441440582	19.140722275	42.32637	-71.119528333	1	63473	28.4
67431	2022-12-08	17:38:09.480	341.52649861	8196.635967	1670521089.48	0	899	2.2273929527	2.2453599467	466.5454906	471.10141635	0.88398502053	733.63081774	24.328638077	-1.1710006101	23.441440582	19.137850086	42.32637	-71.119528333	1	63473	28.4
67432	2022-12-08	17:38:10.362	341.52650883	8196.636212	1670521090.363	0	899	2.2263235888	2.2455892714	466.54622383	471.43441448	0.94778434612	733.64029315	24.328826235	-1.2132764589	23.441440582	19.130538587	42.32637	-71.119528333	1	63473	28.4
67433	2022-12-08	17:38:11.200	341.52651853	8196.636445	1670521091.201	0	899	2.2263241081	2.2455897971	467.52533248	472.42378213	0.94778443846	733.64129639	24.3288517	-1.160415411	23.441440582	19.138561249	42.32637	-71.119528333	1	63473	28.4
67434	2022-12-08	17:38:12.124	341.52652921	8196.636701	1670521092.124	0	899	2.2238850017	2.2411817429	467.52533248	471.92717983	0.85259477103	733.6384148	24.3288517	-1.1551983041	23.441440582	19.139190952	42.32637	-71.119528333	1	63473	28.4
67435	2022-12-08	17:38:12.993	341.52653927	8196.636943	1670521092.993	0	899	2.2238850017	2.2411817429	466.84279697	471.2382181	0.85259477103	733.64012863	24.3288517	-1.3360188094	23.441440582	19.136524996	42.32637	-71.119528333	1	63473	28.4
67436	2022-12-08	17:38:13.892	341.52654969	8196.637192	1670521093.893	0	899	2.2299318454	2.2476546311	466.84279697	471.33443085	0.87107963578	733.63362536	24.3288517	-1.3877803474	23.441440582	19.133400759	42.32637	-71.119528333	1	63473	28.4
67437	2022-12-08	17:38:14.778	341.52655993	8196.637438	1670521094.778	0	899	2.2299318454	2.2476546311	466.76696043	471.25786466	0.87107963578	733.62042236	24.3288517	-1.2125003338	23.441440582	19.133159637	42.32637	-71.119528333	1	63473	28.4
67438	2022-12-08	17:38:15.658	341.52657013	8196.637683	1670521095.659	0	899	2.2398453574	2.2573509546	466.76718263	471.18329904	0.85670894652	733.63685497	24.328908693	-1.1405278705	23.441440582	19.138365234	42.32637	-71.119528333	1	63473	28.4
67439	2022-12-08	17:38:16.539	341.52658031	8196.637928	1670521096.539	0	899	2.2398454403	2.2573510385	466.54491254	470.9589261	0.85670895977	733.62720212	24.328912735	-1.1343729496	23.441440582	19.140361786	42.32637	-71.119528333	1	63473	28.4
67440	2022-12-08	17:38:17.463	341.52659102	8196.638184	1670521097.464	0	899	2.2385928836	2.2565477627	466.54491254	471.07493895	0.87900918083	733.6122675	24.328912735	-1.1375851994	23.441440582	19.137873669	42.32637	-71.119528333	1	63473	28.4
67441	2022-12-08	17:38:18.351	341.52660128	8196.638431	1670521098.351	0	899	2.2385928836	2.2565477627	466.97416628	471.50836062	0.87900918083	733.6153621	24.328912735	-1.1412824313	23.441440582	19.138697302	42.32637	-71.119528333	1	63473	28.4
67442	2022-12-08	17:38:19.262	341.52661183	8196.638684	1670521099.262	0	899	2.2365548767	2.2553250926	466.97416628	471.71894775	0.91942344081	733.61498458	24.328912735	-1.1327453852	23.441440582	19.140361786	42.32637	-71.119528333	1	63473	28.4
67443	2022-12-08	17:38:20.206	341.52662275	8196.638946	1670521100.206	0	899	2.2365555723	2.2553257965	466.71502262	471.45717163	0.91942356025	733.61437827	24.328946688	-1.1436107735	23.441440582	19.140075608	42.32637	-71.119528333	1	63473	28.4
67444	2022-12-08	17:38:21.124	341.52663338	8196.639201	1670521101.124	0	899	2.240392279	2.2585239028	466.71572302	471.28841077	0.88688531384	733.61566162	24.329126358	-1.2011067867	23.441440582	19.138561249	42.32637	-71.119528333	1	63473	28.4
67445	2022-12-08	17:38:22.019	341.52664375	8196.63945	1670521102.02	0	899	2.240392279	2.2585239028	466.50476755	471.07538844	0.88688531384	733.6232603	24.329126358	-1.472536957	23.441440582	19.104092731	42.32637	-71.119528333	1	63473	28.4
67446	2022-12-08	17:38:22.976	341.52665483	8196.639716	1670521102.977	0	899	2.2550631885	2.2729708603	466.50476755	470.98942413	0.87036358935	733.62156869	24.329126358	-1.2407633627	23.441440582	19.127418619	42.32637	-71.119528333	1	63473	28.4
67447	2022-12-08	17:38:23.938	341.52666596	8196.639983	1670521103.939	0	899	2.2550631885	2.2729708603	466.69002177	471.17645925	0.87036358935	733.63024902	24.329126358	-1.1376283169	23.441440582	19.137840271	42.32637	-71.119528333	1	63473	28.4
67448	2022-12-08	17:38:24.822	341.52667618	8196.640228	1670521104.822	0	899	2.2611856503	2.2793372258	466.69049051	471.22580687	0.87975389293	733.62768353	24.329246609	-1.400586058	23.441440582	19.123366514	42.32637	-71.119528333	1	63473	28.4
67449	2022-12-08	17:38:25.717	341.52668654	8196.640477	1670521105.717	0	899	2.2611863201	2.2793379032	466.64255745	471.17740855	0.87975400177	733.62844667	24.329278946	-1.3009865844	23.441440582	19.130590843	42.32637	-71.119528333	1	63473	28.4
67450	2022-12-08	17:38:26.562	341.52669632	8196.640712	1670521106.562	0	899	2.275763031	2.2945434478	466.64255745	471.30467765	0.90419977458	733.64289866	24.329278946	-1.1457666159	23.441440582	19.140722275	42.32637	-71.119528333	1	63473	28.4
67451	2022-12-08	17:38:27.407	341.5267061	8196.640946	1670521107.407	0	899	2.275763031	2.2945434478	466.90605626	471.57080902	0.90419977458	733.64252962	24.329278946	-1.1423603999	23.441440582	19.13601226	42.32637	-71.119528333	1	63473	28.4
67452	2022-12-08	17:38:28.272	341.52671611	8196.641187	1670521108.272	0	899	2.2746272884	2.2942085677	466.90605626	471.77252102	0.94289562246	733.63354411	24.329278946	-1.1748487634	23.441440582	19.13265851	42.32637	-71.119528333	1	63473	28.4
67453	2022-12-08	17:38:29.196	341.52672681	8196.641443	1670521109.196	0	899	2.2746272884	2.2942085677	466.88613227	471.75238937	0.94289562246	733.62860107	24.329278946	-1.2450534105	23.441440582	19.132078171	42.32637	-71.119528333	1	63473	28.4
67454	2022-12-08	17:38:30.088	341.52673714	8196.641691	1670521110.089	0	899	2.2643025752	2.2822399423	466.88654841	471.36395507	0.86826611079	733.63585739	24.329385656	-1.1767566244	23.441440582	19.13522613	42.32637	-71.119528333	1	63473	28.4
67455	2022-12-08	17:38:30.941	341.52674701	8196.641928	1670521110.942	0	899	2.2643028938	2.2822402645	466.75709218	471.23325763	0.86826616181	733.64706845	24.329401016	-1.1669260263	23.441440582	19.135679245	42.32637	-71.119528333	1	63473	28.4
67456	2022-12-08	17:38:31.842	341.52675743	8196.642178	1670521111.842	0	899	2.2645769092	2.2832840171	466.75709218	471.4251067	0.90511167939	733.64280408	24.329401016	-1.2267073077	23.441440582	19.134253357	42.32637	-71.119528333	1	63473	28.4
67457	2022-12-08	17:38:32.795	341.52676846	8196.642443	1670521112.795	0	899	2.2645769092	2.2832840171	466.78296467	471.45123795	0.90511167939	733.63323975	24.329401016	-1.1897132397	23.441440582	19.130998611	42.32637	-71.119528333	1	63473	28.4
67458	2022-12-08	17:38:33.664	341.52677852	8196.642684	1670521113.664	0	899	2.26667241	2.2843602789	466.78296467	471.19238961	0.85539432603	733.6358206	24.329401016	-1.3708247428	23.441440582	19.120632399	42.32637	-71.119528333	1	63473	28.4
67459	2022-12-08	17:38:34.571	341.52678902	8196.642936	1670521114.571	0	899	2.26667241	2.2843602789	467.00986716	471.42143552	0.85539432603	733.63812943	24.329401016	-1.1343729496	23.441440582	19.139282227	42.32637	-71.119528333	1	63473	28.4
67460	2022-12-08	17:38:35.447	341.52679916	8196.64318	1670521115.447	0	899	2.2732990625	2.2914310578	467.01055775	471.51988329	0.87416669645	733.6367042	24.329578059	-1.1469630137	23.441440582	19.137192758	42.32637	-71.119528333	1	63473	28.4
67461	2022-12-08	17:38:36.354	341.52680965	8196.643432	1670521116.354	0	899	2.2732991888	2.2914311855	466.6066723	471.11209815	0.87416671673	733.64780896	24.329584122	-1.141250124	23.441440582	19.139023421	42.32637	-71.119528333	1	63473	28.4
67462	2022-12-08	17:38:37.286	341.52682045	8196.643691	1670521117.287	0	899	2.2800634152	2.2979566071	466.6066723	471.03945103	0.86020398297	733.64245848	24.329584122	-1.1533551335	23.441440582	19.139884317	42.32637	-71.119528333	1	63473	28.4
67463	2022-12-08	17:38:38.213	341.52683118	8196.643948	1670521118.214	0	899	2.2800634152	2.2979566071	466.8034008	471.23804845	0.86020398297	733.63597824	24.329584122	-1.1701813936	23.441440582	19.140001297	42.32637	-71.119528333	1	63473	28.4
67464	2022-12-08	17:38:39.104	341.52684148	8196.644196	1670521119.104	0	899	2.2814712055	2.3002233264	466.8034008	471.44841827	0.90060809568	733.64575195	24.329584122	-1.1701813936	23.441440582	19.140001297	42.32637	-71.119528333	1	63473	28.4
67465	2022-12-08	17:38:39.964	341.52685145	8196.644435	1670521119.965	0	899	2.2814739721	2.3002261254	466.52236576	471.16458911	0.90060855182	733.64512341	24.329716499	-1.3650470775	23.441440582	19.107198134	42.32637	-71.119528333	1	63473	28.4
67466	2022-12-08	17:38:40.887	341.52686212	8196.644691	1670521120.887	0	899	2.2841302097	2.3025015671	466.52244451	471.06494385	0.88144813949	733.65817806	24.32973671	-1.2648008754	23.441440582	19.110131914	42.32637	-71.119528333	1	63473	28.4
67467	2022-12-08	17:38:41.769	341.52687234	8196.644936	1670521121.77	0	899	2.2841302097	2.3025015671	466.42073449	470.96224348	0.88144813949	733.65827548	24.32973671	-1.1689956788	23.441440582	19.117136431	42.32637	-71.119528333	1	63473	28.4
67468	2022-12-08	17:38:42.628	341.52688228	8196.645175	1670521122.629	0	899	2.2949585901	2.3137078043	466.42073449	471.03390496	0.89522048754	733.66116394	24.32973671	-1.2721522486	23.441440582	19.113745077	42.32637	-71.119528333	1	63473	28.4
67469	2022-12-08	17:38:43.548	341.52689292	8196.64543	1670521123.548	0	899	2.2949585901	2.3137078043	466.5175714	471.13169965	0.89522048754	733.65690724	24.32973671	-1.4859461784	23.441440582	19.098949432	42.32637	-71.119528333	1	63473	28.4
67470	2022-12-08	17:38:44.440	341.52690324	8196.645678	1670521124.44	0	899	2.2954299983	2.3140228165	466.5175714	471.09220462	0.88763218166	733.65171885	24.32973671	-1.4746819703	23.441440582	19.096230261	42.32637	-71.119528333	1	63473	28.4
67471	2022-12-08	17:38:45.267	341.52691282	8196.645908	1670521125.268	0	899	2.2954306783	2.3140235043	466.78568331	471.36294619	0.88763229148	733.65169945	24.329769046	-1.4694217491	23.441440582	19.094322205	42.32637	-71.119528333	1	63473	28.4
67472	2022-12-08	17:38:46.177	341.52692334	8196.64616	1670521126.177	0	899	2.3019465873	2.3212437992	466.78615215	471.52366147	0.91839447822	733.66317648	24.329889297	-1.2931069373	23.441440582	19.117584014	42.32637	-71.119528333	1	63473	28.4
67473	2022-12-08	17:38:47.023	341.52693315	8196.646396	1670521127.024	0	899	2.3019465873	2.3212437992	466.78972146	471.527267	0.91839447822	733.65957823	24.329889297	-1.1831379481	23.441440582	19.13385726	42.32637	-71.119528333	1	63473	28.4
67474	2022-12-08	17:38:47.868	341.52694293	8196.64663	1670521127.869	0	899	2.301085066	2.3193280812	466.78972146	471.26970827	0.86894019619	733.65900386	24.329889297	-1.2646931078	23.441440582	19.129539048	42.32637	-71.119528333	1	63473	28.4
67475	2022-12-08	17:38:48.759	341.52695323	8196.646878	1670521128.759	0	899	2.301085066	2.3193280812	467.14136721	471.62472892	0.86894019619	733.65732438	24.329889297	-1.3592479434	23.441440582	19.126005324	42.32637	-71.119528333	1	63473	28.4
67476	2022-12-08	17:38:49.694	341.52696406	8196.647137	1670521129.695	0	899	2.3046014527	2.3243250789	467.14164479	471.98212245	0.93744403452	733.64395162	24.329960438	-1.2942172344	23.441440582	19.13639752	42.32637	-71.119528333	1	63473	28.4
67477	2022-12-08	17:38:50.604	341.52697458	8196.64739	1670521130.604	0	899	2.304602528	2.3243261672	466.73180057	471.56803242	0.93744421719	733.6365316	24.330011368	-1.2466810942	23.441440582	19.13820076	42.32637	-71.119528333	1	63473	28.4
67478	2022-12-08	17:38:51.499	341.52698494	8196.647639	1670521131.499	0	899	2.3045251194	2.3236238397	466.73180057	471.41469469	0.90801683546	733.64397223	24.330011368	-1.2311159657	23.441440582	19.138792821	42.32637	-71.119528333	1	63473	28.4
67479	2022-12-08	17:38:52.407	341.52699546	8196.647891	1670521132.408	0	899	2.3045251194	2.3236238397	466.98549194	471.67093145	0.90801683546	733.65063477	24.330011368	-1.1376283169	23.441440582	19.137840271	42.32637	-71.119528333	1	63473	28.4
67480	2022-12-08	17:38:53.279	341.52700556	8196.648133	1670521133.28	0	899	2.3121926496	2.3302468059	466.98549194	471.39954153	0.85591518238	733.64793628	24.330011368	-1.1377468899	23.441440582	19.115525366	42.32637	-71.119528333	1	63473	28.4
67481	2022-12-08	17:38:54.160	341.52701574	8196.648378	1670521134.16	0	899	2.3121926496	2.3302468059	467.06382751	471.47861754	0.85591518238	733.63096609	24.330011368	-1.1392560005	23.441440582	19.140361786	42.32637	-71.119528333	1	63473	28.4
67482	2022-12-08	17:38:55.052	341.52702606	8196.648626	1670521135.052	0	899	2.314052019	2.3329993073	467.06425721	471.69409385	0.89719719436	733.63940793	24.330121514	-1.1333813344	23.441440582	19.138281399	42.32637	-71.119528333	1	63473	28.4
67483	2022-12-08	17:38:55.979	341.52703679	8196.648883	1670521135.979	0	899	2.3140529187	2.3330002174	466.82723464	471.45472252	0.89719734005	733.63574219	24.330163956	-1.1311177015	23.441440582	19.137479782	42.32637	-71.119528333	1	63473	28.4
67484	2022-12-08	17:38:56.862	341.52704703	8196.649129	1670521136.863	0	899	2.3141380563	2.3323770878	466.82723464	471.28129386	0.86389003201	733.63538568	24.330163956	-1.1472433553	23.441440582	19.136555792	42.32637	-71.119528333	1	63473	28.4
67485	2022-12-08	17:38:57.710	341.52705684	8196.649364	1670521137.711	0	899	2.3141380563	2.3323770878	466.84082411	471.29501299	0.86389003201	733.61973521	24.330163956	-1.1765626764	23.441440582	19.131156328	42.32637	-71.119528333	1	63473	28.4
67486	2022-12-08	17:38:58.625	341.52706742	8196.649618	1670521138.625	0	899	2.3175275364	2.3358743463	466.84082411	471.31481351	0.86769388926	733.61481845	24.330163956	-1.1843236574	23.441440582	19.138735525	42.32637	-71.119528333	1	63473	28.4
67487	2022-12-08	17:38:59.532	341.52707793	8196.64987	1670521139.533	0	899	2.3175282057	2.3358750232	467.13586573	471.61268322	0.86769399393	733.61855897	24.330195484	-1.1758404473	23.441440582	19.13858463	42.32637	-71.119528333	1	63473	28.4
67488	2022-12-08	17:39:00.492	341.52708903	8196.650137	1670521140.492	0	899	2.3219950858	2.3410450862	467.136219	471.77596061	0.89896061485	733.60841824	24.330286026	-1.1553169465	23.441440582	19.139501572	42.32637	-71.119528333	1	63473	28.4
67489	2022-12-08	17:39:01.394	341.52709947	8196.650387	1670521141.394	0	899	2.3219950858	2.3410450862	466.90492041	471.54236469	0.89896061485	733.60837782	24.330286026	-1.1587878466	23.441440582	19.139282227	42.32637	-71.119528333	1	63473	28.4
67490	2022-12-08	17:39:02.319	341.52711019	8196.650644	1670521142.32	0	899	2.3259310459	2.3449552449	466.90492041	471.52822271	0.89624609564	733.61065553	24.330286026	-1.1489787812	23.441440582	19.138971872	42.32637	-71.119528333	1	63473	28.4
67491	2022-12-08	17:39:03.269	341.52712118	8196.650908	1670521143.27	0	899	2.3259310459	2.3449552449	467.13002516	471.75555645	0.89624609564	733.61855533	24.330286026	-1.1562331528	23.441440582	19.13787665	42.32637	-71.119528333	1	63473	28.4
67492	2022-12-08	17:39:04.163	341.52713152	8196.651156	1670521144.163	0	899	2.3361542967	2.3559670038	467.13002516	471.92649538	0.92903071016	733.61623196	24.330286026	-1.1376283169	23.441440582	19.140361786	42.32637	-71.119528333	1	63473	28.4
67493	2022-12-08	17:39:05.025	341.52714149	8196.651396	1670521145.025	0	899	2.3361560743	2.3559688029	465.95468152	470.73908491	0.92903100541	733.61892963	24.33036909	-1.1715934371	23.441440582	19.136440454	42.32637	-71.119528333	1	63473	28.4
67494	2022-12-08	17:39:05.907	341.5271517	8196.651641	1670521145.907	0	899	2.3403247249	2.3604123547	465.95471456	470.79696503	0.94014810136	733.61187502	24.330377579	-1.1563301686	23.441440582	19.137358937	42.32637	-71.119528333	1	63473	28.4
67495	2022-12-08	17:39:06.842	341.52716253	8196.651901	1670521146.843	0	899	2.3403247249	2.3604123547	466.92763505	471.77999622	0.94014810136	733.61300962	24.330377579	-1.1604693962	23.441440582	19.13601893	42.32637	-71.119528333	1	63473	28.4
67496	2022-12-08	17:39:07.802	341.52717363	8196.652167	1670521147.802	0	899	2.3399030693	2.3583964506	466.92763505	471.39506052	0.86627337302	733.61785242	24.330377579	-1.1845608081	23.441440582	19.135959562	42.32637	-71.119528333	1	63473	28.4
67497	2022-12-08	17:39:08.713	341.52718418	8196.65242	1670521148.713	0	899	2.3399030693	2.3583964506	467.42741339	471.89962059	0.86627337302	733.62461964	24.330377579	-1.1575697455	23.441440582	19.139386449	42.32637	-71.119528333	1	63473	28.4
67498	2022-12-08	17:39:09.611	341.52719457	8196.65267	1670521149.611	0	899	2.3449142945	2.3656359413	467.42753175	472.42886227	0.9676801055	733.62475465	24.330407894	-1.1405602078	23.441440582	19.137926582	42.32637	-71.119528333	1	63473	28.4
67499	2022-12-08	17:39:10.461	341.52720442	8196.652906	1670521150.462	0	899	2.344916921	2.3656386009	466.58962944	471.58199703	0.9676805582	733.61046312	24.330530167	-1.1392560005	23.441440582	19.129558563	42.32637	-71.119528333	1	63473	28.4
67500	2022-12-08	17:39:11.328	341.52721444	8196.653147	1670521151.328	0	899	2.3447029498	2.3641006027	466.58962944	471.26288188	0.90643921205	733.60972262	24.330530167	-1.1723049161	23.441440582	19.129758923	42.32637	-71.119528333	1	63473	28.4
67501	2022-12-08	17:39:12.180	341.52722432	8196.653384	1670521152.181	0	899	2.3447029498	2.3641006027	466.7395189	471.4142726	0.90643921205	733.60425209	24.330530167	-1.3623846643	23.441440582	19.13457436	42.32637	-71.119528333	1	63473	28.4
67502	2022-12-08	17:39:13.079	341.52723472	8196.653633	1670521153.08	0	899	2.3527125537	2.371555139	466.7395189	471.26479455	0.87773359083	733.61612565	24.330530167	-1.1330255838	23.441440582	19.139806053	42.32637	-71.119528333	1	63473	28.4
67503	2022-12-08	17:39:14.040	341.52724584	8196.6539	1670521154.041	0	899	2.3527125537	2.371555139	466.66047663	471.18498592	0.87773359083	733.61022949	24.330530167	-1.1294900179	23.441440582	19.140001297	42.32637	-71.119528333	1	63473	28.4
67504	2022-12-08	17:39:14.920	341.52725602	8196.654144	1670521154.92	0	899	2.3525607076	2.3724956347	466.66124548	471.44883128	0.92824941541	733.63327895	24.330727419	-1.1426406467	23.642641409	19.105959798	42.32637	-71.119528333	1	63473	28.4
67505	2022-12-08	17:39:15.773	341.5272659	8196.654382	1670521155.774	0	899	2.3525617181	2.3724966574	467.03834911	471.82980457	0.92824958194	733.63744996	24.330774307	-1.143535288	23.576673925	19.117285672	42.32637	-71.119528333	1	63473	28.4
67506	2022-12-08	17:39:16.681	341.52727641	8196.654634	1670521156.682	0	899	2.3574807449	2.3773172923	467.03834911	471.79614824	0.92179508808	733.63958296	24.330774307	-1.1419507218	23.441440582	19.140283004	42.32637	-71.119528333	1	63473	28.4
67507	2022-12-08	17:39:17.589	341.52728692	8196.654886	1670521157.59	0	899	2.3574807449	2.3773172923	467.93385128	472.70077304	0.92179508808	733.63476562	24.330774307	-1.1457666159	23.441440582	19.140001297	42.32637	-71.119528333	1	63473	28.4
67508	2022-12-08	17:39:18.440	341.52729677	8196.655122	1670521158.441	0	899	2.357154997	2.3765813501	467.93385128	472.60267577	0.90301309936	733.62463419	24.330774307	-1.177209397	23.441440582	19.139107193	42.32637	-71.119528333	1	63473	28.4
67509	2022-12-08	17:39:19.309	341.52730683	8196.655364	1670521159.31	0	899	2.357154997	2.3765813501	466.85277589	471.51081392	0.90301309936	733.63122922	24.330774307	-1.2385427952	23.441440582	19.140722275	42.32637	-71.119528333	1	63473	28.4
67510	2022-12-08	17:39:20.203	341.52731716	8196.655612	1670521160.203	0	899	2.366146038	2.3858966311	466.85339532	471.57129449	0.91450055285	733.63948029	24.33093316	-1.1834720697	23.441440582	19.129787887	42.32637	-71.119528333	1	63473	28.4
67511	2022-12-08	17:39:21.066	341.52732716	8196.655852	1670521161.067	0	899	2.3661465637	2.385897163	467.07026977	471.79036106	0.9145006377	733.637146	24.330957413	-1.1759805711	23.441440582	19.13034746	42.32637	-71.119528333	1	63473	28.4
67512	2022-12-08	17:39:21.934	341.52733721	8196.656093	1670521161.935	0	899	2.3677708502	2.3865794697	467.07026977	471.56178002	0.87063570822	733.63431332	24.330957413	-1.1637893228	23.441440582	19.134934141	42.32637	-71.119528333	1	63473	28.4
67513	2022-12-08	17:39:22.828	341.52734755	8196.656341	1670521162.828	0	899	2.3677708502	2.3865794697	467.60106378	472.09767834	0.87063570822	733.63032825	24.330957413	-1.1472109643	23.441440582	19.137986455	42.32637	-71.119528333	1	63473	28.4
67514	2022-12-08	17:39:23.730	341.527358	8196.656592	1670521163.731	0	899	2.3811507987	2.4006650706	467.60106378	472.24040914	0.89799978828	733.62506831	24.330957413	-1.1360006332	23.441440582	19.139903416	42.32637	-71.119528333	1	63473	28.4
67515	2022-12-08	17:39:24.680	341.52736899	8196.656856	1670521164.681	0	899	2.3811541316	2.4006684423	466.99442049	471.62774971	0.89800031323	733.6368097	24.331110203	-1.189551565	23.441440582	19.135005269	42.32637	-71.119528333	1	63473	28.4
67516	2022-12-08	17:39:25.634	341.52738002	8196.657121	1670521165.634	0	899	2.3908638122	2.409985964	466.99465777	471.51625312	0.87655203889	733.63430038	24.331171036	-1.2108727694	23.441440582	19.133159637	42.32637	-71.119528333	1	63473	28.4
67517	2022-12-08	17:39:26.519	341.52739027	8196.657366	1670521166.519	0	899	2.3908638122	2.409985964	467.76951842	472.29861623	0.87655203889	733.64411815	24.331171036	-1.1487416653	23.441440582	19.139095117	42.32637	-71.119528333	1	63473	28.4
67518	2022-12-08	17:39:27.377	341.5274002	8196.657605	1670521167.377	0	899	2.4030835307	2.4222737238	467.76951842	472.29160769	0.87520860894	733.64349608	24.331171036	-1.1420585833	23.548637744	19.140311652	42.32637	-71.119528333	1	63473	28.4
67519	2022-12-08	17:39:28.289	341.52741076	8196.657858	1670521168.29	0	899	2.4030835307	2.4222737238	466.79032336	471.30294641	0.87520860894	733.64230246	24.331171036	-1.1930439804	23.477722698	19.136721958	42.32637	-71.119528333	1	63473	28.4
67520	2022-12-08	17:39:29.191	341.5274212	8196.658109	1670521169.192	0	899	2.4087635228	2.4285407115	466.79032336	471.43023142	0.89965215402	733.63999161	24.331171036	-1.185778846	23.571726363	19.13848954	42.32637	-71.119528333	1	63473	28.4
67521	2022-12-08	17:39:30.002	341.52743058	8196.658334	1670521170.002	0	899	2.4087636655	2.4285408559	467.25546068	471.89999233	0.89965217629	733.63841682	24.331177503	-1.1701706395	23.677274338	19.140569586	42.32637	-71.119528333	1	63473	28.4
67522	2022-12-08	17:39:30.938	341.52744142	8196.658594	1670521170.939	0	899	2.4037261519	2.4228226033	467.25591184	471.74972996	0.87073601662	733.64573861	24.331293106	-1.1392451619	23.441440582	19.138203147	42.32637	-71.119528333	1	63473	28.4
67523	2022-12-08	17:39:31.825	341.52745168	8196.65884	1670521171.825	0	899	2.4037261519	2.4228226033	467.54930637	472.0459462	0.87073601662	733.65896222	24.331293106	-1.1376283169	23.441440582	19.138561249	42.32637	-71.119528333	1	63473	28.4
67524	2022-12-08	17:39:32.700	341.52746182	8196.659084	1670521172.701	0	899	2.3951999899	2.4147691489	467.54930637	472.17387548	0.89526580614	733.64731502	24.331293106	-1.1540126311	23.441440582	19.137034359	42.32637	-71.119528333	1	63473	28.4
67525	2022-12-08	17:39:33.628	341.52747255	8196.659341	1670521173.628	0	899	2.3951999899	2.4147691489	467.39869896	472.0217784	0.89526580614	733.648351	24.331293106	-1.1612238781	23.441440582	19.136003924	42.32637	-71.119528333	1	63473	28.4
67526	2022-12-08	17:39:34.503	341.52748269	8196.659584	1670521174.504	0	899	2.3938442819	2.4147663996	467.39869896	472.34479366	0.95716315527	733.64107973	24.331293106	-1.1360006332	23.441440582	19.137121201	42.32637	-71.119528333	1	63473	28.4
67527	2022-12-08	17:39:35.358	341.52749258	8196.659822	1670521175.359	0	899	2.3938446542	2.4147667765	467.71056148	472.65995669	0.95716321744	733.63500492	24.331310083	-1.1371324497	23.441440582	19.136970798	42.327267813	-71.118830585	1	63573.197952	26.812705705
67528	2022-12-08	17:39:36.296	341.52750343	8196.660082	1670521176.296	0	899	2.400519934	2.4192221704	467.71097203	472.12205116	0.85403022572	733.64385825	24.331415176	-1.1441389322	23.441440582	19.136039734	42.327275	-71.118825	1	63574.137335	26.8
67529	2022-12-08	17:39:37.198	341.52751388	8196.660333	1670521177.199	0	899	2.400519934	2.4192221704	467.91596698	472.32897946	0.85403022572	733.64948722	24.331415176	-1.1526760305	23.441440582	19.135803804	42.327274908	-71.118825	1	63575.05511	26.8
67530	2022-12-08	17:39:38.086	341.52752416	8196.66058	1670521178.087	0	899	2.4141470239	2.4335623	467.91596698	472.47160905	0.88136653421	733.64509997	24.331415176	-1.1884412947	23.441440582	19.135432414	42.327273425	-71.118825	1	63575.94489	26.8
67531	2022-12-08	17:39:38.953	341.52753418	8196.66082	1670521178.953	0	899	2.4141470239	2.4335623	467.39949328	471.95010695	0.88136653421	733.63534526	24.331415176	-1.1468445315	23.441440582	19.13536836	42.327273333	-71.118825	1	63576.787379	26.8
67532	2022-12-08	17:39:39.861	341.5275447	8196.661073	1670521179.862	0	899	2.4196079286	2.4395772074	467.39949328	472.06959803	0.9042807122	733.62597656	24.331415176	-1.1457666159	23.441440582	19.135320663	42.327270994	-71.118825	1	63577.701933	26.8
67533	2022-12-08	17:39:40.765	341.52755515	8196.661324	1670521180.765	0	899	2.4196113109	2.4395806293	467.09508552	471.76215147	0.90428124012	733.63232018	24.331567764	-1.1721323926	23.441440582	19.138360434	42.327267125	-71.118824042	1	63578.574929	26.8
67534	2022-12-08	17:39:41.665	341.52756558	8196.661574	1670521181.666	0	899	2.4178139371	2.4373163732	467.09508552	471.65624569	0.88395959101	733.62878418	24.331567764	-1.2792341709	23.441440582	19.134239197	42.327264236	-71.118823333	1	63579.458248	26.8
67535	2022-12-08	17:39:42.592	341.5275763	8196.661831	1670521182.592	0	899	2.4178139371	2.4373163732	467.53364854	472.09909127	0.88395959101	733.63071063	24.331567764	-1.2303938266	23.485968634	19.130325848	42.327261954	-71.118824023	1	63580.413866	26.8
67536	2022-12-08	17:39:43.493	341.52758672	8196.662081	1670521183.493	0	899	2.4085929806	2.4290889037	467.53364854	472.3504773	0.93213652625	733.64382551	24.331567764	-1.1832026243	23.690467834	19.134960175	42.327259461	-71.118825539	1	63581.32328	26.8
67537	2022-12-08	17:39:44.390	341.52759711	8196.662331	1670521184.39	0	899	2.4085929806	2.4290889037	467.5749217	472.39217568	0.93213652625	733.63624947	24.331567764	-1.1744068261	23.634395473	19.135852182	42.327257696	-71.118826985	1	63582.191239	26.8
67538	2022-12-08	17:39:45.302	341.52760766	8196.662584	1670521185.302	0	899	2.4155061162	2.4336622193	467.57514428	471.82936563	0.82417188269	733.63703565	24.331624757	-1.1390727064	23.441440582	19.12838514	42.327254745	-71.118828588	1	63583.15286	26.8
67539	2022-12-08	17:39:46.173	341.52761774	8196.662826	1670521186.173	0	899	2.415506881	2.4336629922	467.49808899	471.75160983	0.82417199167	733.62451172	24.331659317	-1.1327453852	23.441440582	19.137840271	42.327253314	-71.118830019	1	63584.011662	26.8
67540	2022-12-08	17:39:47.105	341.52762853	8196.663085	1670521187.105	0	899	2.4253424308	2.4449776793	467.49808899	472.08003444	0.88719065615	733.63869653	24.331659317	-1.1342113515	23.441440582	19.137921441	42.327251804	-71.118831529	1	63584.917396	26.8
67541	2022-12-08	17:39:48.002	341.52763891	8196.663334	1670521188.002	0	899	2.4253424308	2.4449776793	468.08138319	472.6690455	0.88719065615	733.63639256	24.331659317	-1.1743529467	23.441440582	19.136939573	42.327250269	-71.118834463	1	63585.838843	26.8
67542	2022-12-08	17:39:48.878	341.52764905	8196.663577	1670521188.878	0	899	2.4202764933	2.4405708849	468.08138319	472.83326256	0.9186288173	733.62760107	24.331659317	-1.1534628868	23.441440582	19.138251804	42.327251183	-71.118836183	1	63586.710059	26.8
67543	2022-12-08	17:39:49.744	341.52765909	8196.663818	1670521189.745	0	899	2.4202764933	2.4405708849	467.56189811	472.30850376	0.9186288173	733.62414551	24.331659317	-1.1360006332	23.441440582	19.139282227	42.327251667	-71.118836667	1	63587.583503	26.858350305
67544	2022-12-08	17:39:50.628	341.52766931	8196.664063	1670521190.628	0	899	2.4169020627	2.4369181098	467.56251137	472.25045673	0.90738758427	733.63980406	24.331816351	-1.1395900731	23.441440582	19.138222246	42.327251667	-71.118836667	1	63588	26.9
67545	2022-12-08	17:39:51.529	341.52767975	8196.664314	1670521191.53	0	899	2.4169033157	2.4369193775	467.45380552	472.14066198	0.90738778073	733.64754218	24.33187294	-1.1401075077	23.441440582	19.137840271	42.327251667	-71.118836667	1	63588	26.9
67546	2022-12-08	17:39:52.427	341.52769014	8196.664563	1670521192.428	0	899	2.4241994475	2.4441229707	467.45380552	472.10489145	0.9005307382	733.64029557	24.33187294	-1.1392560005	23.441440582	19.137840271	42.327251667	-71.118836667	1	63588	26.9
67547	2022-12-08	17:39:53.318	341.52770044	8196.664811	1670521193.318	0	899	2.4241994475	2.4441229707	468.05364216	472.71069637	0.9005307382	733.6443538	24.33187294	-1.1383720928	23.441440582	19.13920957	42.327251667	-71.118836667	1	63588	26.9
67548	2022-12-08	17:39:54.187	341.52771051	8196.665052	1670521194.188	0	899	2.4284940923	2.4480431492	468.05364216	472.61492445	0.88219013471	733.64191725	24.33187294	-1.1403230587	23.64758897	19.124264584	42.327251667	-71.118836667	1	63588	26.9
67549	2022-12-08	17:39:55.108	341.52772117	8196.665308	1670521195.109	0	899	2.4284974375	2.4480465327	467.88514422	472.44478711	0.88219064224	733.63759305	24.332023305	-1.4285902993	23.537093434	19.121137215	42.327251667	-71.118836667	1	63588	26.9
67550	2022-12-08	17:39:56.028	341.52773181	8196.665563	1670521196.028	0	899	2.4361027287	2.4554082777	467.88551069	472.37417746	0.86858813898	733.62366733	24.332117081	-1.4596881409	23.441440582	19.085142931	42.327251667	-71.118836667	1	63588	26.9
67551	2022-12-08	17:39:56.933	341.52774228	8196.665815	1670521196.933	0	899	2.4361027287	2.4554082777	467.19631289	471.67836783	0.86858813898	733.63396893	24.332117081	-1.5198251522	23.441440582	19.105629308	42.327251667	-71.118836667	1	63588	26.9
67552	2022-12-08	17:39:57.845	341.52775284	8196.666068	1670521197.845	0	899	2.4458098606	2.4655602301	467.19631289	471.76358408	0.88494251998	733.6401634	24.332117081	-1.5705626974	23.538742621	19.106339916	42.327251667	-71.118836667	1	63588	26.9
67553	2022-12-08	17:39:58.696	341.52776269	8196.666304	1670521198.696	0	899	2.4458098606	2.4655602301	467.71648229	472.28883861	0.88494251998	733.65533973	24.332117081	-1.5933713913	23.690467834	19.089225769	42.327251667	-71.118836667	1	63588	26.9
67554	2022-12-08	17:39:59.565	341.52777274	8196.666546	1670521199.565	0	899	2.4417362804	2.461976592	467.71648229	472.41029115	0.90821512164	733.65394926	24.332117081	-1.6281234176	23.588218234	19.085972565	42.327251667	-71.118836667	1	63588	26.9
67555	2022-12-08	17:40:00.434	341.52778281	8196.666787	1670521200.435	0	899	2.4417393998	2.4619797481	467.59346286	472.28603968	0.90821560622	733.64977381	24.332256532	-1.6780093908	23.441440582	19.103517507	42.327251667	-71.118836667	1	63588	26.9
67556	2022-12-08	17:40:01.319	341.52779306	8196.667033	1670521201.32	0	899	2.4446636332	2.4637180242	467.59363335	472.0055157	0.8543966311	733.65928316	24.332300186	-1.2385427952	23.690467834	19.115514755	42.327251667	-71.118836667	1	63588	26.9
67557	2022-12-08	17:40:02.198	341.52780323	8196.667277	1670521202.199	0	899	2.4446636332	2.4637180242	467.86750538	472.2819718	0.8543966311	733.65949982	24.332300186	-1.2425849848	23.682221899	19.116039402	42.327251667	-71.118836667	1	63588	26.9
67558	2022-12-08	17:40:03.098	341.52781365	8196.667527	1670521203.099	0	899	2.451375941	2.4711145456	467.86750538	472.42821238	0.88242748206	733.66149539	24.332300186	-1.298259443	23.548637744	19.133993831	42.327251667	-71.118836667	1	63588	26.9
67559	2022-12-08	17:40:04.052	341.52782468	8196.667792	1670521204.052	0	899	2.451375941	2.4711145456	467.41260862	471.96888135	0.88242748206	733.6807057	24.332300186	-1.1473618746	23.690467834	19.136471717	42.327251667	-71.118836667	1	63588	26.9
67560	2022-12-08	17:40:04.926	341.52783479	8196.668035	1670521204.926	0	899	2.4541745336	2.4743811752	467.41302285	472.07219475	0.90215880271	733.67231558	24.33240629	-1.1562546981	23.690467834	19.136936428	42.327251667	-71.118836667	1	63588	26.9
67561	2022-12-08	17:40:05.808	341.527845	8196.66828	1670521205.808	0	899	2.4541769509	2.4743836208	468.23472016	472.90208468	0.90215917384	733.66872219	24.332513809	-1.1719922933	23.655834905	19.137630185	42.327251667	-71.118836667	1	63588	26.9
67562	2022-12-08	17:40:06.736	341.52785575	8196.668538	1670521206.737	0	899	2.4555408117	2.4761309538	468.23472016	472.98816862	0.9186311968	733.68625141	24.332513809	-1.1802706884	23.467827576	19.138790232	42.327251667	-71.118836667	1	63588	26.9
67563	2022-12-08	17:40:07.640	341.5278662	8196.668789	1670521207.64	0	899	2.4555408117	2.4761309538	467.59666021	472.34363118	0.9186311968	733.67381155	24.332513809	-1.1591542786	23.690467834	19.139920658	42.327251667	-71.118836667	1	63588	26.9
67564	2022-12-08	17:40:08.562	341.52787688	8196.669045	1670521208.562	0	899	2.4555103069	2.4755474991	467.59666021	472.21599104	0.89417197744	733.66819874	24.332513809	-1.16855371	23.690467834	19.137840271	42.327251667	-71.118836667	1	63588	26.9
67565	2022-12-08	17:40:09.433	341.52788696	8196.669287	1670521209.433	0	899	2.4555110434	2.4755482441	467.93442434	472.55709249	0.89417208945	733.67115632	24.33254655	-1.1918367053	23.690467834	19.137454203	42.327251667	-71.118836667	1	63588	26.9
67566	2022-12-08	17:40:10.342	341.52789748	8196.669539	1670521210.342	0	899	2.4635569194	2.4839269405	467.9346542	472.61886566	0.90595810882	733.65707579	24.332605362	-1.2375511381	23.690467834	19.132365397	42.327251667	-71.118836667	1	63588	26.9
67567	2022-12-08	17:40:11.230	341.52790775	8196.669786	1670521211.23	0	899	2.4635569194	2.4839269405	467.12336142	471.79945151	0.90595810882	733.64630531	24.332605362	-1.2645852566	23.690467834	19.101829529	42.327251667	-71.118836667	1	63588	26.9
67568	2022-12-08	17:40:12.122	341.52791809	8196.670034	1670521212.123	0	899	2.4736649148	2.4938412545	467.12336142	471.73595652	0.89377670636	733.65196218	24.332605362	-1.24715536	23.690467834	19.106837645	42.327251667	-71.118836667	1	63588	26.9
67569	2022-12-08	17:40:13.000	341.52792825	8196.670278	1670521213.001	0	899	2.4736649148	2.4938412545	467.77006687	472.38904785	0.89377670636	733.64050697	24.332605362	-1.1472756989	23.588218234	19.137248993	42.327251667	-71.118836667	1	63588	26.9
67570	2022-12-08	17:40:13.920	341.52793889	8196.670533	1670521213.92	0	899	2.4750062524	2.4954558014	467.77006687	472.44916021	0.90529329967	733.6322171	24.332605362	-1.1566320137	23.441440582	19.136936744	42.327251667	-71.118836667	1	63588	26.9
67571	2022-12-08	17:40:14.772	341.52794875	8196.67077	1670521214.772	0	899	2.4750062524	2.4954558014	467.83088862	472.51059037	0.90529329967	733.62860107	24.332605362	-1.1457666159	23.441440582	19.139640808	42.327251667	-71.118836667	1	63588	26.9
67572	2022-12-08	17:40:15.677	341.52795922	8196.671021	1670521215.677	0	899	2.4703491107	2.4895567308	467.83172729	472.23507056	0.85232844777	733.62802548	24.332819996	-1.1374019795	23.63604466	19.138277344	42.327251667	-71.118836667	1	63588	26.9
67573	2022-12-08	17:40:16.542	341.52796925	8196.671262	1670521216.543	0	899	2.4703504692	2.4895581042	468.06710634	472.47266608	0.85232864351	733.61773682	24.33288002	-1.1441389322	23.690467834	19.133878708	42.327251667	-71.118836667	1	63588	26.9
67574	2022-12-08	17:40:17.448	341.52797973	8196.671514	1670521217.449	0	899	2.4724878057	2.4914376072	468.06710634	472.40967011	0.84025306088	733.62263903	24.33288002	-1.1782765357	23.551936118	19.135050502	42.327251667	-71.118836667	1	63588	26.9
67575	2022-12-08	17:40:18.372	341.52799043	8196.67177	1670521218.373	0	899	2.4724878057	2.4914376072	467.90573128	472.24679786	0.84025306088	733.61636009	24.33288002	-1.1913409233	23.690467834	19.135679245	42.327251667	-71.118836667	1	63588	26.9
67576	2022-12-08	17:40:19.329	341.5280015	8196.672036	1670521219.33	0	899	2.4898698008	2.5105876032	467.90573128	472.61932953	0.91164081845	733.62758288	24.33288002	-1.1709682491	23.690467834	19.135036367	42.327251667	-71.118836667	1	63588	26.9
67577	2022-12-08	17:40:20.243	341.52801207	8196.67229	1670521220.243	0	899	2.4898707781	2.5105885921	467.44013048	472.14903913	0.9116409679	733.62154727	24.332922866	-1.1879777853	23.690467834	19.133190105	42.327251667	-71.118836667	1	63588	26.9
67578	2022-12-08	17:40:21.157	341.52802265	8196.672544	1670521221.157	0	899	2.4869396045	2.5076127328	467.44020149	472.14448439	0.9107542107	733.6206087	24.332941055	-1.1729408597	23.690467834	19.135014717	42.327251667	-71.118836667	1	63588	26.9
67579	2022-12-08	17:40:22.062	341.52803314	8196.672795	1670521222.063	0	899	2.4869396045	2.5076127328	468.00500663	472.71497368	0.9107542107	733.62712532	24.332941055	-1.1591866458	23.690467834	19.134450205	42.327251667	-71.118836667	1	63588	26.9
67580	2022-12-08	17:40:22.950	341.5280434	8196.673042	1670521222.95	0	899	2.4886571163	2.5103943172	468.00500663	472.95442016	0.95657082365	733.6461893	24.332941055	-1.1636707783	23.690467834	19.133520126	42.327251667	-71.118836667	1	63588	26.9
67581	2022-12-08	17:40:23.818	341.52805345	8196.673283	1670521223.818	0	899	2.4886571163	2.5103943172	467.58154201	472.52647717	0.95657082365	733.65922617	24.332941055	-1.1409052066	23.690467834	19.137970476	42.327251667	-71.118836667	1	63588	26.9
67582	2022-12-08	17:40:24.773	341.52806451	8196.673548	1670521224.774	0	899	2.491817277	2.5127442116	467.58178196	472.33602283	0.92005288309	733.63962904	24.333002495	-1.1837523765	23.690467834	19.136424071	42.327251667	-71.118836667	1	63588	26.9
67583	2022-12-08	17:40:25.733	341.52807561	8196.673815	1670521225.733	0	899	2.4918186611	2.5127456122	468.17224353	472.93248916	0.92005309652	733.63860437	24.333063126	-1.1441389322	23.690467834	19.140001297	42.327251667	-71.118836667	1	63588	26.9
67584	2022-12-08	17:40:26.615	341.52808582	8196.67406	1670521226.615	0	899	2.493727437	2.5154256663	468.17224353	473.1044657	0.95294593472	733.63555383	24.333063126	-1.186824441	23.690467834	19.136853338	42.327251667	-71.118836667	1	63588	26.9
67585	2022-12-08	17:40:27.529	341.5280964	8196.674314	1670521227.529	0	899	2.493727437	2.5154256663	467.73918048	472.6668403	0.95294593472	733.64598639	24.333063126	-1.1788693793	23.690467834	19.138844774	42.327251667	-71.118836667	1	63588	26.9
67586	2022-12-08	17:40:28.413	341.52810663	8196.674559	1670521228.413	0	899	2.4964811156	2.5161475716	467.73918048	472.19973145	0.86346641344	733.66405118	24.333063126	-1.1571601629	23.690467834	19.140361786	42.327251667	-71.118836667	1	63588	26.9
67587	2022-12-08	17:40:29.342	341.5281174	8196.674817	1670521229.343	0	899	2.4964811156	2.5161475716	468.08584534	472.54970226	0.86346641344	733.65660287	24.333063126	-1.1932703375	23.690467834	19.140361786	42.327251667	-71.118836667	1	63588	26.9
67588	2022-12-08	17:40:30.278	341.52812822	8196.675077	1670521230.278	0	899	2.5010956156	2.5217845225	468.08603497	472.77369005	0.90632722597	733.644142	24.33311163	-1.2243143217	23.690467834	19.139503353	42.327251667	-71.118836667	1	63588	26.9
67589	2022-12-08	17:40:31.160	341.52813843	8196.675322	1670521231.16	0	899	2.5010986997	2.5217876429	468.38495731	473.07560838	0.90632769272	733.64677662	24.333246231	-1.1658589785	23.690467834	19.137121201	42.327251667	-71.118836667	1	63588	26.9
67590	2022-12-08	17:40:32.069	341.52814895	8196.675575	1670521232.069	0	899	2.5043465507	2.524100852	468.38495731	472.85753673	0.86459043042	733.62679023	24.333246231	-1.4826047002	23.690467834	19.093656199	42.327251667	-71.118836667	1	63588	26.9
67591	2022-12-08	17:40:32.931	341.52815894	8196.675814	1670521232.932	0	899	2.5043465507	2.524100852	467.40205003	471.86524374	0.86459043042	733.62632984	24.333246231	-1.2912422079	23.690467834	19.118454017	42.327251667	-71.118836667	1	63588	26.9
67592	2022-12-08	17:40:33.861	341.52816969	8196.676073	1670521233.861	0	899	2.5178582967	2.5407282897	467.40205003	472.54274321	0.99440491909	733.63503281	24.333246231	-1.1374127296	23.690467834	19.134122722	42.327251667	-71.118836667	1	63588	26.9
67593	2022-12-08	17:40:34.750	341.52817999	8196.67632	1670521234.751	0	899	2.5178636578	2.5407337201	467.76594153	472.91064157	0.99440580336	733.62832379	24.33347865	-1.1331334138	23.690467834	19.137545516	42.327251667	-71.118836667	1	63588	26.9
67594	2022-12-08	17:40:35.621	341.52819006	8196.676561	1670521235.621	0	899	2.5209238201	2.5422977141	467.76622578	472.56791731	0.92877966979	733.62254566	24.333551407	-1.1340604192	23.690467834	19.140722275	42.327251667	-71.118836667	1	63588	26.9
67595	2022-12-08	17:40:36.529	341.52820057	8196.676814	1670521236.529	0	899	2.5209238201	2.5422977141	468.20839696	473.01462745	0.92877966979	733.62289772	24.333551407	-1.1360006332	23.690467834	19.140722275	42.327251667	-71.118836667	1	63588	26.9
67596	2022-12-08	17:40:37.453	341.52821127	8196.677071	1670521237.454	0	899	2.5236166574	2.5457051584	468.20839696	473.1703014	0.95854740385	733.62600486	24.333551407	-1.1526005465	23.690467834	19.13980412	42.327251667	-71.118836667	1	63588	26.9
67597	2022-12-08	17:40:38.368	341.52822185	8196.677324	1670521238.368	0	899	2.5236166574	2.5457051584	468.13462049	473.09574307	0.95854740385	733.63493539	24.333551407	-1.2084258124	23.690467834	19.13467334	42.327251667	-71.118836667	1	63588	26.9
67598	2022-12-08	17:40:39.255	341.52823212	8196.677571	1670521239.255	0	899	2.5285306766	2.5486046271	468.13462049	472.63374364	0.87013339009	733.63491841	24.333551407	-1.1743205636	23.690467834	19.133137217	42.327251667	-71.118836667	1	63588	26.9
67599	2022-12-08	17:40:40.157	341.52824257	8196.677822	1670521240.158	0	899	2.5285346373	2.5486086324	468.38423298	472.88575807	0.87013395931	733.64140188	24.333722386	-1.1376283169	23.690467834	19.138805137	42.327251667	-71.118836667	1	63588	26.9
67600	2022-12-08	17:40:41.000	341.52825233	8196.678056	1670521241.001	0	899	2.5244198856	2.5455571271	468.38428042	473.13239204	0.91732011337	733.64652601	24.333734512	-1.1376283169	23.690467834	19.139282227	42.327251667	-71.118836667	1	63588	26.9
67601	2022-12-08	17:40:41.855	341.52826221	8196.678293	1670521241.855	0	899	2.5244198856	2.5455571271	468.13245978	472.87801864	0.91732011337	733.6376464	24.333734512	-1.4438104614	23.690467834	19.125020438	42.327251667	-71.118836667	1	63588	26.9
67602	2022-12-08	17:40:42.727	341.52827231	8196.678536	1670521242.728	0	899	2.5250539903	2.5456589461	468.13245978	472.75714681	0.89418405782	733.62907925	24.333734512	-1.5396587849	23.690467834	19.120555878	42.327251667	-71.118836667	1	63588	26.9
67603	2022-12-08	17:40:43.628	341.52828274	8196.678786	1670521243.629	0	899	2.5250539903	2.5456589461	467.42746773	472.04519013	0.89418405782	733.62957642	24.333734512	-1.263162459	23.690467834	19.099535241	42.327251667	-71.118836667	1	63588	26.9
67604	2022-12-08	17:40:44.558	341.5282935	8196.679044	1670521244.558	0	899	2.5333702496	2.5540741541	467.42769182	472.05237208	0.89551776611	733.66524157	24.33379191	-1.1571709281	23.690467834	19.114479115	42.327251667	-71.118836667	1	63588	26.9
67605	2022-12-08	17:40:45.451	341.52830384	8196.679292	1670521245.452	0	899	2.5333717506	2.5540756725	467.99134672	472.62160488	0.8955179877	733.64257853	24.333856583	-1.1425112486	23.690467834	19.139282227	42.327251667	-71.118836667	1	63588	26.9
67606	2022-12-08	17:40:46.319	341.52831389	8196.679533	1670521246.32	0	899	2.5332334632	2.5538866181	467.99134672	472.61048452	0.89338826661	733.63758254	24.333856583	-1.3243557673	23.690467834	19.115910132	42.327251667	-71.118836667	1	63588	26.9
67607	2022-12-08	17:40:47.204	341.52832413	8196.679779	1670521247.205	0	899	2.5332334632	2.5538866181	467.9796983	472.59872113	0.89338826661	733.63994512	24.333856583	-1.5049067917	23.690467834	19.094095356	42.327251667	-71.118836667	1	63588	26.9
67608	2022-12-08	17:40:48.138	341.52833493	8196.680038	1670521248.138	0	899	2.5327489567	2.5534498793	467.9796983	472.61030966	0.89560770187	733.65366793	24.333856583	-1.2694683075	23.690467834	19.135320663	42.327251667	-71.118836667	1	63588	26.9
67609	2022-12-08	17:40:49.043	341.52834542	8196.68029	1670521249.044	0	899	2.5327489567	2.5534498793	468.3130654	472.94697539	0.89560770187	733.65512914	24.333856583	-1.2484273721	23.690467834	19.135396654	42.327251667	-71.118836667	1	63588	26.9
67610	2022-12-08	17:40:49.947	341.52835587	8196.680541	1670521249.947	0	899	2.5367441092	2.5576601314	468.31308753	472.98784428	0.9034241917	733.65532033	24.333862242	-1.1692328256	23.690467834	19.135688794	42.327251667	-71.118836667	1	63588	26.9
67611	2022-12-08	17:40:50.832	341.52836611	8196.680787	1670521250.832	0	899	2.5367489422	2.5576650211	468.4494853	473.12560735	0.90342491054	733.65695251	24.334070206	-1.2376912501	23.690467834	19.134644843	42.327251667	-71.118836667	1	63588	26.9
67612	2022-12-08	17:40:51.704	341.52837622	8196.681029	1670521251.705	0	899	2.5434121696	2.5643973455	468.4494853	473.12876955	0.9040298055	733.6620156	24.334070206	-1.2937644657	23.690467834	19.13547958	42.327251667	-71.118836667	1	63588	26.9
67613	2022-12-08	17:40:52.594	341.5283865	8196.681276	1670521252.594	0	899	2.5434121696	2.5643973455	467.35763289	472.02601077	0.9040298055	733.66510091	24.334070206	-1.1765626195	23.690467834	19.138448399	42.327251667	-71.118836667	1	63588	26.9
67614	2022-12-08	17:40:53.463	341.52839656	8196.681518	1670521253.463	0	899	2.5456470839	2.5658196355	467.35763289	471.84098813	0.86854068171	733.66442588	24.334070206	-1.1560822425	23.690467834	19.139664682	42.327251667	-71.118836667	1	63588	26.9
67615	2022-12-08	17:40:54.397	341.52840737	8196.681777	1670521254.397	0	899	2.5456470839	2.5658196355	468.22639161	472.71808085	0.86854068171	733.66662436	24.334070206	-1.1408835649	23.690467834	19.140001297	42.327251667	-71.118836667	1	63588	26.9
67616	2022-12-08	17:40:55.309	341.52841794	8196.682031	1670521255.31	0	899	2.5457742959	2.5658854469	468.22665481	472.70442819	0.86587483448	733.66993481	24.334137506	-1.1576344304	23.690467834	19.127559144	42.327251667	-71.118836667	1	63588	26.9
67617	2022-12-08	17:40:56.242	341.52842873	8196.682289	1670521256.242	0	899	2.5457748616	2.5658860189	468.28536786	472.76370315	0.86587491482	733.66120314	24.334161758	-1.1486446068	23.690467834	19.132266986	42.327251667	-71.118836667	1	63588	26.9
67618	2022-12-08	17:40:57.154	341.52843928	8196.682543	1670521257.154	0	899	2.5497881643	2.5700855132	468.28536786	472.79810722	0.87246336453	733.66917126	24.334161758	-1.1804431022	23.690467834	19.140001297	42.327251667	-71.118836667	1	63588	26.9
67619	2022-12-08	17:40:57.986	341.52844892	8196.682774	1670521257.987	0	899	2.5497881643	2.5700855132	468.98198783	473.50144033	0.87246336453	733.67652822	24.334161758	-1.1760236585	23.690467834	19.140001297	42.327251667	-71.118836667	1	63588	26.9
67620	2022-12-08	17:40:58.819	341.52845856	8196.683006	1670521258.82	0	899	2.5547988414	2.5755251581	468.98198783	473.58805054	0.88902052578	733.66993683	24.334161758	-1.16855371	23.690467834	19.140001297	42.327251667	-71.118836667	1	63588	26.9
67621	2022-12-08	17:40:59.726	341.52846906	8196.683257	1670521259.727	0	899	2.5547988414	2.5755251581	467.83953808	472.43438032	0.88902052578	733.6511186	24.334161758	-1.3760633871	23.690467834	19.108284906	42.327251667	-71.118836667	1	63588	26.9
67622	2022-12-08	17:41:00.608	341.52847927	8196.683502	1670521260.609	0	899	2.5681671724	2.5886393963	467.8405118	472.35527539	0.87367301497	733.67034508	24.334410952	-1.3678927872	23.690467834	19.122856279	42.327251667	-71.118836667	1	63588	26.9
67623	2022-12-08	17:41:01.466	341.52848919	8196.683741	1670521261.466	0	899	2.5681677715	2.5886400023	468.0758005	472.59283512	0.87367310009	733.65258829	24.334436417	-1.1311177015	23.690467834	19.140001297	42.327251667	-71.118836667	1	63588	26.9
67624	2022-12-08	17:41:02.378	341.52849975	8196.683994	1670521262.378	0	899	2.5767212317	2.5971746531	468.0758005	472.57367269	0.87000202923	733.64908423	24.334436417	-1.1373696169	23.690467834	19.139310799	42.327251667	-71.118836667	1	63588	26.9
67625	2022-12-08	17:41:03.318	341.52851063	8196.684255	1670521263.318	0	899	2.5767212317	2.5971746531	468.75059366	473.25495013	0.87000202923	733.64929199	24.334436417	-1.1376283169	23.690467834	19.139282227	42.327251667	-71.118836667	1	63588	26.9
67626	2022-12-08	17:41:04.226	341.52852113	8196.684507	1670521264.226	0	899	2.5882251119	2.6092347242	468.75059366	473.35704525	0.88952947665	733.64863597	24.334436417	-1.1311177015	23.690467834	19.138921738	42.327251667	-71.118836667	1	63588	26.9
67627	2022-12-08	17:41:05.144	341.52853176	8196.684762	1670521265.144	0	899	2.5882259745	2.6092355968	467.93866535	472.5371387	0.88952960046	733.64123091	24.334472795	-1.1776836921	23.690467834	19.137872317	42.327251667	-71.118836667	1	63588	26.9
67628	2022-12-08	17:41:06.022	341.52854192	8196.685006	1670521266.022	0	899	2.5740717229	2.5954813504	467.93959662	472.65159467	0.91126911669	733.63979395	24.334711075	-1.4826909304	23.690467834	19.130998611	42.327251667	-71.118836667	1	63588	26.9
67629	2022-12-08	17:41:06.890	341.52855197	8196.685247	1670521266.89	0	899	2.5740717229	2.5954813504	468.8424323	473.56352161	0.91126911669	733.63292972	24.334711075	-1.1800119916	23.476073511	19.138130201	42.327251667	-71.118836667	1	63588	26.9
67630	2022-12-08	17:41:07.772	341.52856218	8196.685492	1670521267.772	0	899	2.5814039608	2.6021708562	468.8424323	473.40852387	0.88163986894	733.62957764	24.334711075	-1.1311177015	23.441440582	19.139282227	42.327251667	-71.118836667	1	63588	26.9
67631	2022-12-08	17:41:08.707	341.52857301	8196.685752	1670521268.708	0	899	2.5814039608	2.6021708562	468.41510296	472.97703274	0.88163986894	733.63928344	24.334711075	-1.437547735	23.669028402	19.092219195	42.327251667	-71.118836667	1	63588	26.9
67632	2022-12-08	17:41:09.661	341.52858405	8196.686017	1670521269.662	0	899	2.5877463595	2.6093908717	468.41516305	473.15854535	0.91635576867	733.63792733	24.334726435	-1.5268315906	23.690467834	19.081758903	42.327251667	-71.118836667	1	63588	26.9
67633	2022-12-08	17:41:10.605	341.52859497	8196.686279	1670521270.605	0	899	2.5877488893	2.6093934316	468.5523553	473.29712882	0.9163561428	733.6114502	24.334833145	-1.5949990749	23.690467834	19.093187332	42.327251667	-71.118836667	1	63588	26.9
67634	2022-12-08	17:41:11.486	341.52860517	8196.686524	1670521271.487	0	899	2.5840297709	2.6050326827	468.5523553	473.16287383	0.89068018098	733.62728094	24.334833145	-1.5123767584	23.690467834	19.108462353	42.327251667	-71.118836667	1	63588	26.9
67635	2022-12-08	17:41:12.407	341.52861583	8196.68678	1670521272.408	0	899	2.5840297709	2.6050326827	469.14747022	473.76384463	0.89068018098	733.6372519	24.334833145	-1.3323000275	23.690467834	19.123789869	42.327251667	-71.118836667	1	63588	26.9
67636	2022-12-08	17:41:13.328	341.52862649	8196.687036	1670521273.329	0	899	2.583531941	2.6046997168	469.14747022	473.8010413	0.89778639242	733.63825352	24.334833145	-1.1956202218	23.690467834	19.137459547	42.327251667	-71.118836667	1	63588	26.9
67637	2022-12-08	17:41:14.267	341.52863736	8196.687297	1670521274.268	0	899	2.583531941	2.6046997168	468.87782929	473.52872574	0.89778639242	733.63818117	24.334833145	-1.2027344704	23.690467834	19.138561249	42.327251667	-71.118836667	1	63588	26.9
67638	2022-12-08	17:41:15.168	341.52864779	8196.687547	1670521275.169	0	899	2.600759348	2.6228306217	468.87810076	473.69568543	0.92963529758	733.63682667	24.334902467	-1.1985090379	23.690467834	19.138678229	42.327251667	-71.118836667	1	63588	26.9
67639	2022-12-08	17:41:16.062	341.52865814	8196.687795	1670521276.063	0	899	2.6007627862	2.6228341014	468.80310513	473.61992193	0.92963581084	733.62082697	24.335046768	-1.1493452898	23.690467834	19.136624077	42.327251667	-71.118836667	1	63588	26.9
67640	2022-12-08	17:41:17.000	341.52866898	8196.688056	1670521277	0	899	2.6039632878	2.6243272921	468.80310513	473.24124049	0.85723646834	733.60396551	24.335046768	-1.2892588535	23.690467834	19.116319631	42.327251667	-71.118836667	1	63588	26.9
67641	2022-12-08	17:41:17.921	341.52867964	8196.688311	1670521277.921	0	899	2.6039632878	2.6243272921	469.05963231	473.5001962	0.85723646834	733.621502	24.335046768	-1.4559047364	23.690467834	19.115855362	42.327251667	-71.118836667	1	63588	26.9
67642	2022-12-08	17:41:18.842	341.5286903	8196.688567	1670521278.842	0	899	2.5986819633	2.619912089	469.05963231	473.69880903	0.8952025316	733.62696525	24.335046768	-1.4517655373	23.690467834	19.118755341	42.327251667	-71.118836667	1	63588	26.9
67643	2022-12-08	17:41:19.792	341.5287013	8196.688831	1670521279.792	0	899	2.5986848743	2.6199150338	469.0213368	473.66013695	0.89520295039	733.62130677	24.335169041	-1.1509297462	23.690467834	19.139119192	42.327251667	-71.118836667	1	63588	26.9
67644	2022-12-08	17:41:20.753	341.52871242	8196.689098	1670521280.753	0	899	2.5979407061	2.6195277962	469.02217282	473.74045972	0.910388045	733.62425586	24.335382462	-1.1343729496	23.690467834	19.140722275	42.327251667	-71.118836667	1	63588	26.9
67645	2022-12-08	17:41:21.654	341.52872285	8196.689348	1670521281.654	0	899	2.5979407061	2.6195277962	468.08866862	472.79756462	0.910388045	733.62850002	24.335382462	-1.4031837681	23.690467834	19.11513225	42.327251667	-71.118836667	1	63588	26.9
67646	2022-12-08	17:41:22.535	341.52873304	8196.689593	1670521282.535	0	899	2.6042786674	2.6243053599	468.08866862	472.44599215	0.84304414589	733.63116051	24.335382462	-1.5947403268	23.690467834	19.09728822	42.327251667	-71.118836667	1	63588	26.9
67647	2022-12-08	17:41:23.436	341.52874347	8196.689843	1670521283.436	0	899	2.6042786674	2.6243053599	468.3659632	472.72586801	0.84304414589	733.62491956	24.335382462	-1.2238940001	23.690467834	19.134239197	42.327251667	-71.118836667	1	63588	26.9
67648	2022-12-08	17:41:24.305	341.52875353	8196.690085	1670521284.305	0	899	2.6039400258	2.626246132	468.36601855	473.22368384	0.93830448713	733.61873197	24.335396609	-1.2042759207	23.690467834	19.129815537	42.327251667	-71.118836667	1	63588	26.9
67649	2022-12-08	17:41:25.160	341.52876343	8196.690322	1670521285.16	0	899	2.6039411444	2.6262472641	469.46384673	474.33289904	0.93830465546	733.63678625	24.335443497	-1.1392560005	23.690467834	19.115154266	42.327251667	-71.118836667	1	63588	26.9
67650	2022-12-08	17:41:26.052	341.52877376	8196.69057	1670521286.053	0	899	2.6110243254	2.6323518677	469.46384673	474.10627659	0.89506036099	733.63848756	24.335443497	-1.1888401571	23.690467834	19.113947433	42.327251667	-71.118836667	1	63588	26.9
67651	2022-12-08	17:41:26.927	341.52878388	8196.690813	1670521286.927	0	899	2.6110243254	2.6323518677	468.75360597	473.38901241	0.89506036099	733.61572266	24.335443497	-1.464786768	23.690467834	19.10723114	42.327251667	-71.118836667	1	63588	26.9
67652	2022-12-08	17:41:27.799	341.52879398	8196.691056	1670521287.8	0	899	2.6251555543	2.6461761555	468.75360597	473.29755467	0.87757013764	733.62651214	24.335443497	-1.491044744	23.690467834	19.09727185	42.327251667	-71.118836667	1	63588	26.9
67653	2022-12-08	17:41:28.707	341.52880448	8196.691308	1670521288.707	0	899	2.6251555543	2.6461761555	468.70279385	473.24624999	0.87757013764	733.64245605	24.335443497	-1.4989674091	23.690467834	19.094266891	42.327251667	-71.118836667	1	63588	26.9
67654	2022-12-08	17:41:29.592	341.52881473	8196.691554	1670521289.593	0	899	2.6242659545	2.6449514402	468.70291253	473.17533578	0.86397957485	733.63409909	24.335473812	-1.370695411	23.690467834	19.129085793	42.327251667	-71.118836667	1	63588	26.9
67655	2022-12-08	17:41:30.434	341.52882448	8196.691787	1670521290.435	0	899	2.6242696279	2.6449551548	468.8750654	473.349134	0.86398007992	733.60846028	24.335626602	-1.2776064873	23.690467834	19.136039734	42.327251667	-71.118836667	1	63588	26.9
67656	2022-12-08	17:41:31.295	341.52883443	8196.692026	1670521291.295	0	899	2.6301562895	2.6514506655	468.8750654	473.47071881	0.88723123077	733.60871655	24.335626602	-1.1908342665	23.690467834	19.135228669	42.327251667	-71.118836667	1	63588	26.9
67657	2022-12-08	17:41:32.153	341.52884436	8196.692265	1670521292.153	0	899	2.6301562895	2.6514506655	468.40565164	472.99670412	0.88723123077	733.62719727	24.335626602	-1.1278623343	23.690467834	19.139640808	42.327251667	-71.118836667	1	63588	26.9
67658	2022-12-08	17:41:33.092	341.52885523	8196.692526	1670521293.092	0	899	2.6297379432	2.6500517242	468.40565164	472.78564521	0.84682148753	733.61390292	24.335626602	-1.1291019609	23.690467834	19.140189897	42.327251667	-71.118836667	1	63588	26.9
67659	2022-12-08	17:41:34.015	341.52886591	8196.692782	1670521294.015	0	899	2.6297379432	2.6500517242	469.01862602	473.40435143	0.84682148753	733.61858322	24.335626602	-1.1304062636	23.690467834	19.13894239	42.327251667	-71.118836667	1	63588	26.9
67660	2022-12-08	17:41:34.881	341.52887595	8196.693023	1670521294.882	0	899	2.6362397835	2.6583635276	469.01892211	473.7843039	0.91938986192	733.61922995	24.335702189	-1.1318506713	23.690467834	19.138408029	42.327251667	-71.118836667	1	63588	26.9
67661	2022-12-08	17:41:35.793	341.5288865	8196.693276	1670521295.794	0	899	2.6362460657	2.6583698846	469.25068562	474.01842699	0.91939077688	733.62310791	24.335962296	-1.1343729496	23.690467834	19.140361786	42.327251667	-71.118836667	1	63588	26.9
67662	2022-12-08	17:41:36.736	341.52889741	8196.693538	1670521296.736	0	899	2.6451868881	2.6681059132	469.25068562	474.17338166	0.94896135729	733.62183304	24.335962296	-1.1346316977	23.690467834	19.140099178	42.327251667	-71.118836667	1	63588	26.9
67663	2022-12-08	17:41:37.651	341.52890801	8196.693792	1670521297.652	0	899	2.6451868881	2.6681059132	469.4815541	474.40667208	0.94896135729	733.63579231	24.335962296	-1.1327453852	23.690467834	19.139640808	42.327251667	-71.118836667	1	63588	26.9
67664	2022-12-08	17:41:38.571	341.52891865	8196.694048	1670521298.571	0	899	2.649351088	2.670647712	469.4815541	474.05024006	0.88094666152	733.63325955	24.335962296	-1.1910821973	23.690467834	19.121697609	42.327251667	-71.118836667	1	63588	26.9
67665	2022-12-08	17:41:39.509	341.52892951	8196.694308	1670521299.51	0	899	2.6493520151	2.6706486497	469.84711572	474.41935976	0.88094679027	733.62766049	24.336000493	-1.25311625	23.690467834	19.10270984	42.327251667	-71.118836667	1	63588	26.9
67666	2022-12-08	17:41:40.392	341.52893973	8196.694554	1670521300.393	0	899	2.646445258	2.6687616107	469.84780411	474.64463924	0.92378071038	733.63902758	24.336175919	-1.1929684877	23.690467834	19.121635437	42.327251667	-71.118836667	1	63588	26.9
67667	2022-12-08	17:41:41.303	341.52895028	8196.694807	1670521301.304	0	899	2.646445258	2.6687616107	470.14220772	474.94204852	0.92378071038	733.62683954	24.336175919	-1.1810036329	23.690467834	19.125355904	42.327251667	-71.118836667	1	63588	26.9
67668	2022-12-08	17:41:42.174	341.52896035	8196.695048	1670521302.174	0	899	2.6433467169	2.6641919347	470.14220772	474.63037706	0.86436342597	733.62623768	24.336175919	-1.1547348807	23.690467834	19.13894239	42.327251667	-71.118836667	1	63588	26.9
67669	2022-12-08	17:41:43.042	341.52897039	8196.695289	1670521303.042	0	899	2.6433467169	2.6641919347	469.17608255	473.65502886	0.86436342597	733.63772603	24.336175919	-1.1750427674	23.690467834	19.09634407	42.327251667	-71.118836667	1	63588	26.9
67670	2022-12-08	17:41:43.996	341.52898144	8196.695554	1670521303.996	0	899	2.6581757314	2.6801011757	469.17608255	473.86120716	0.90375906944	733.64745002	24.336175919	-1.1741157604	23.690467834	19.098299658	42.327251667	-71.118836667	1	63588	26.9
67671	2022-12-08	17:41:44.872	341.52899159	8196.695798	1670521304.873	0	899	2.6581757314	2.6801011757	469.14852548	473.83337491	0.90375906944	733.64398193	24.336175919	-1.1571601629	23.690467834	19.13820076	42.327251667	-71.118836667	1	63588	26.9
67672	2022-12-08	17:41:45.740	341.52900163	8196.696039	1670521305.741	0	899	2.6492852527	2.6707739503	469.14882957	473.75563775	0.88884987725	733.64376366	24.336253526	-1.1374989859	23.690467834	19.123548685	42.327251667	-71.118836667	1	63588	26.9
67673	2022-12-08	17:41:46.607	341.52901166	8196.69628	1670521306.607	0	899	2.6492863319	2.6707750419	469.09472367	473.70100135	0.88885002846	733.64031982	24.336297989	-1.1262347698	23.690467834	19.115154266	42.327251667	-71.118836667	1	63588	26.9
67674	2022-12-08	17:41:47.438	341.52902128	8196.696511	1670521307.439	0	899	2.6531128544	2.6743932343	469.09472367	473.64967915	0.87904188078	733.63776564	24.336297989	-1.128153426	23.690467834	19.128101665	42.327251667	-71.118836667	1	63588	26.9
67675	2022-12-08	17:41:48.255	341.52903073	8196.696738	1670521308.255	0	899	2.6531128544	2.6743932343	469.8378618	474.40003322	0.87904188078	733.64297384	24.336297989	-1.1416381479	23.690467834	19.135845222	42.327251667	-71.118836667	1	63588	26.9
67676	2022-12-08	17:41:49.130	341.52904086	8196.696981	1670521309.13	0	899	2.6546166073	2.6753293973	469.8378618	474.27563323	0.8552966976	733.65048642	24.336297989	-1.2157557011	23.690467834	19.135320663	42.327251667	-71.118836667	1	63588	26.9
67677	2022-12-08	17:41:50.000	341.52905093	8196.697222	1670521310	0	899	2.6546168285	2.6753296209	469.75544446	474.19243758	0.85529672736	733.65870596	24.336307084	-1.2175881571	23.690467834	19.135332537	42.327251667	-71.118836667	1	63588	26.9
67678	2022-12-08	17:41:50.885	341.52906118	8196.697468	1670521310.886	0	899	2.6568694555	2.6786641427	469.75648636	474.42168006	0.89885126021	733.63061523	24.336572647	-1.2270414663	23.690467834	19.135200235	42.327251667	-71.118836667	1	63588	26.9
67679	2022-12-08	17:41:51.780	341.52907154	8196.697717	1670521311.781	0	899	2.6568694555	2.6786641427	469.97224138	474.63957777	0.89885126021	733.62466532	24.336572647	-1.1718090773	23.690467834	19.134599686	42.327251667	-71.118836667	1	63588	26.9
67680	2022-12-08	17:41:52.644	341.52908153	8196.697957	1670521312.644	0	899	2.6612047084	2.6810020565	469.97224138	474.20426521	0.81576548526	733.62202949	24.336572647	-1.1521478812	23.690467834	19.137499816	42.327251667	-71.118836667	1	63588	26.9
67681	2022-12-08	17:41:53.575	341.5290923	8196.698215	1670521313.575	0	899	2.6612047084	2.6810020565	469.90686119	474.13829628	0.81576548526	733.62363257	24.336572647	-1.1335214803	23.690467834	19.1401902	42.327251667	-71.118836667	1	63588	26.9
67682	2022-12-08	17:41:54.500	341.52910301	8196.698472	1670521314.5	0	899	2.6703565806	2.6934180549	469.90686119	474.82029775	0.945885907	733.62194824	24.336572647	-1.1376283169	23.690467834	19.139282227	42.327251667	-71.118836667	1	63588	26.9
67683	2022-12-08	17:41:55.436	341.52911384	8196.698732	1670521315.436	0	899	2.6703617722	2.6934233102	469.87462561	474.78772914	0.94588667499	733.64535179	24.336784855	-1.1360114126	23.690467834	19.13784982	42.327251667	-71.118836667	1	63588	26.9
67684	2022-12-08	17:41:56.390	341.52912488	8196.698997	1670521316.39	0	899	2.6695702961	2.6908159718	469.87463116	474.4015786	0.87225206185	733.63242002	24.33678627	-1.1421124493	23.690467834	19.138944537	42.327251667	-71.118836667	1	63588	26.9
67685	2022-12-08	17:41:57.270	341.52913508	8196.699242	1670521317.271	0	899	2.6695702961	2.6908159718	469.55009857	474.07391934	0.87225206185	733.63842773	24.33678627	-1.1408835649	23.690467834	19.138561249	42.327251667	-71.118836667	1	63588	26.9
67686	2022-12-08	17:41:58.181	341.52914562	8196.699495	1670521318.182	0	899	2.6713688835	2.6929461607	469.55009857	474.14154752	0.88516539141	733.64435502	24.33678627	-1.1417459518	23.690467834	19.138980512	42.327251667	-71.118836667	1	63588	26.9
67687	2022-12-08	17:41:59.141	341.52915672	8196.699761	1670521319.141	0	899	2.6713688835	2.6929461607	469.50770389	474.09873829	0.88516539141	733.62761239	24.33678627	-1.1750643253	23.690467834	19.134599686	42.327251667	-71.118836667	1	63588	26.9
67688	2022-12-08	17:42:00.016	341.52916686	8196.700005	1670521320.017	0	899	2.6816095595	2.7028781465	469.50780295	474.01573862	0.8692958907	733.63301541	24.336811533	-1.1731779765	23.690467834	19.13519589	42.327251667	-71.118836667	1	63588	26.9
67689	2022-12-08	17:42:00.940	341.52917755	8196.700261	1670521320.94	0	899	2.6816126876	2.7028813099	469.0230952	473.52637921	0.86929631418	733.62573242	24.336938858	-1.1636707783	23.690467834	19.13820076	42.327251667	-71.118836667	1	63588	26.9
67690	2022-12-08	17:42:01.881	341.52918845	8196.700523	1670521321.882	0	899	2.681203363	2.7029957736	469.0230952	473.63817681	0.89066700127	733.62427566	24.336938858	-1.1397949528	23.690467834	19.138102626	42.327251667	-71.118836667	1	63588	26.9
67691	2022-12-08	17:42:02.815	341.52919925	8196.700782	1670521322.815	0	899	2.681203363	2.7029957736	469.71984088	474.34177831	0.89066700127	733.62158203	24.336938858	-1.1392560005	23.690467834	19.137840271	42.327251667	-71.118836667	1	63588	26.9
67692	2022-12-08	17:42:03.717	341.5292097	8196.701033	1670521323.718	0	899	2.6841957019	2.7068786149	469.71984088	474.52560527	0.92573247863	733.6027832	24.336938858	-1.1392560005	23.690467834	19.137840271	42.327251667	-71.118836667	1	63588	26.9
67693	2022-12-08	17:42:04.588	341.52921977	8196.701274	1670521324.588	0	899	2.6841957019	2.7068786149	469.53253945	474.33638754	0.92573247863	733.61368222	24.336938858	-1.1611700208	23.690467834	19.134012639	42.327251667	-71.118836667	1	63588	26.9
67694	2022-12-08	17:42:05.496	341.52923028	8196.701527	1670521325.496	0	899	2.6874140892	2.7097669922	469.5332575	474.26142182	0.9112917535	733.62200928	24.337121964	-1.1539047956	23.690467834	19.130638123	42.327251667	-71.118836667	1	63588	26.9
67695	2022-12-08	17:42:06.369	341.52924039	8196.701769	1670521326.37	0	899	2.6874140892	2.7097669922	469.03400812	473.75714503	0.9112917535	733.61355732	24.337121964	-1.375998741	23.690467834	19.129908884	42.327251667	-71.118836667	1	63588	26.9
67696	2022-12-08	17:42:07.312	341.5292513	8196.702031	1670521327.312	0	899	2.6912878874	2.7131270838	469.03400812	473.6417621	0.88924610662	733.60885842	24.337121964	-1.1408835649	23.690467834	19.139640808	42.327251667	-71.118836667	1	63588	26.9
67697	2022-12-08	17:42:08.201	341.5292616	8196.702278	1670521328.202	0	899	2.6912878874	2.7131270838	468.96750544	473.5746061	0.88924610662	733.61656421	24.337121964	-1.1404308412	23.690467834	19.139640808	42.327251667	-71.118836667	1	63588	26.9
67698	2022-12-08	17:42:09.118	341.52927221	8196.702533	1670521329.119	0	899	2.6949841852	2.716830213	468.96750544	473.56971811	0.888311814	733.61668548	24.337121964	-1.1406572615	23.690467834	19.139465079	42.327251667	-71.118836667	1	63588	26.9
67699	2022-12-08	17:42:09.980	341.52928218	8196.702772	1670521329.98	0	899	2.6949876982	2.7168337664	469.74763476	474.35750577	0.88831229758	733.60620036	24.337264244	-1.1807341907	23.690467834	19.139491201	42.327251667	-71.118836667	1	63588	26.9
67700	2022-12-08	17:42:10.838	341.52929211	8196.703011	1670521330.838	0	899	2.6928433297	2.7155217356	469.74803439	474.53767263	0.92260264334	733.60643117	24.337366104	-1.1691250193	23.690467834	19.139970262	42.327251667	-71.118836667	1	63588	26.9
67701	2022-12-08	17:42:11.770	341.52930291	8196.70327	1670521331.771	0	899	2.6928433297	2.7155217356	470.17575881	474.96975821	0.92260264334	733.59242622	24.337366104	-1.132863925	23.690467834	19.140161476	42.327251667	-71.118836667	1	63588	26.9
67702	2022-12-08	17:42:12.640	341.52931296	8196.703511	1670521332.64	0	899	2.7002175149	2.7230799428	470.17575881	474.99550571	0.92750745832	733.5978725	24.337366104	-1.1603615694	23.690467834	19.136947266	42.327251667	-71.118836667	1	63588	26.9
67703	2022-12-08	17:42:13.549	341.5293235	8196.703764	1670521333.55	0	899	2.7002175149	2.7230799428	469.76495153	474.58048727	0.92750745832	733.59010325	24.337366104	-1.1428131205	23.690467834	19.13909854	42.327251667	-71.118836667	1	63588	26.9
67704	2022-12-08	17:42:14.476	341.52933421	8196.704021	1670521334.476	0	899	2.7080258793	2.7324780063	469.76495153	474.90108028	0.98858819946	733.58874512	24.337366104	-1.188085556	23.690467834	19.136760712	42.327251667	-71.118836667	1	63588	26.9
67705	2022-12-08	17:42:15.335	341.52934416	8196.70426	1670521335.335	0	899	2.7080291586	2.7324813276	469.28570276	474.41659431	0.9885886994	733.60119346	24.33749828	-1.1528377312	23.690467834	19.133643258	42.327251667	-71.118836667	1	63588	26.9
67706	2022-12-08	17:42:16.275	341.52935503	8196.704521	1670521336.275	0	899	2.7104969581	2.7319201458	469.28590237	473.77606411	0.866306448	733.5905693	24.33754921	-1.1402692416	23.690467834	19.139915454	42.327251667	-71.118836667	1	63588	26.9
67707	2022-12-08	17:42:17.204	341.5293658	8196.704779	1670521337.205	0	899	2.7104969581	2.7319201458	469.67898757	474.17291037	0.866306448	733.57641602	24.33754921	-1.2157557011	23.690467834	19.133520126	42.327251667	-71.118836667	1	63588	26.9
67708	2022-12-08	17:42:18.098	341.52937613	8196.705027	1670521338.098	0	899	2.7179984873	2.7406233378	469.67898757	474.41229902	0.91199366253	733.5826707	24.33754921	-1.1642420726	23.690467834	19.135792334	42.327251667	-71.118836667	1	63588	26.9
67709	2022-12-08	17:42:18.999	341.52938656	8196.705278	1670521338.999	0	899	2.7179984873	2.7406233378	469.48898575	474.22038241	0.91199366253	733.59619141	24.33754921	-1.1425112486	23.690467834	19.096427917	42.327251667	-71.118836667	1	63588	26.9
67710	2022-12-08	17:42:19.855	341.52939647	8196.705515	1670521339.855	0	899	2.7193419656	2.7421101315	469.48901111	474.24807468	0.91727299369	733.59099735	24.337555677	-1.1444946133	23.690467834	19.098469362	42.327251667	-71.118836667	1	63588	26.9
67711	2022-12-08	17:42:20.717	341.52940646	8196.705755	1670521340.718	0	899	2.7193448458	2.7421130459	470.07176798	474.8367409	0.9172733994	733.59460449	24.33767128	-1.179947257	23.690467834	19.134960175	42.327251667	-71.118836667	1	63588	26.9
67712	2022-12-08	17:42:21.653	341.52941728	8196.706015	1670521341.653	0	899	2.7256456174	2.7472479232	470.07176798	474.58186802	0.86867577753	733.59128838	24.33767128	-1.2442342438	23.690467834	19.114192407	42.327251667	-71.118836667	1	63588	26.9
67713	2022-12-08	17:42:22.585	341.52942807	8196.706274	1670521342.585	0	899	2.7256456174	2.7472479232	469.867662	474.37580375	0.86867577753	733.59594727	24.33767128	-1.4533931017	23.690467834	19.128837585	42.327251667	-71.118836667	1	63588	26.9
67714	2022-12-08	17:42:23.506	341.52943873	8196.706529	1670521343.506	0	899	2.7298908369	2.7517256895	469.867662	474.41731669	0.87659821258	733.60979457	24.33767128	-1.5704979573	23.690467834	19.115940801	42.327251667	-71.118836667	1	63588	26.9
67715	2022-12-08	17:42:24.463	341.5294498	8196.706795	1670521344.463	0	899	2.7298908369	2.7517256895	469.2796808	473.82364216	0.87659821258	733.59401112	24.33767128	-1.456648469	23.690467834	19.132799149	42.327251667	-71.118836667	1	63588	26.9
67716	2022-12-08	17:42:25.362	341.52946022	8196.707045	1670521345.363	0	899	2.7258559005	2.7488104188	469.28001666	474.06448398	0.92252649963	733.59202323	24.337756972	-1.3600994822	23.690467834	19.133052207	42.327251667	-71.118836667	1	63588	26.9
67717	2022-12-08	17:42:26.351	341.52947166	8196.70732	1670521346.351	0	899	2.7258598575	2.7488144232	470.96938744	475.7710814	0.9225270589	733.60072377	24.337915421	-1.2284319646	23.690467834	19.126909307	42.327251667	-71.118836667	1	63588	26.9
67718	2022-12-08	17:42:27.239	341.52948193	8196.707566	1670521347.239	0	899	2.7302777653	2.7527899596	470.96938744	475.67075253	0.90344185641	733.59743515	24.337915421	-1.5184992552	23.690467834	19.085985184	42.327251667	-71.118836667	1	63588	26.9
67719	2022-12-08	17:42:28.134	341.5294923	8196.707815	1670521348.135	0	899	2.7302777653	2.7527899596	469.38605422	474.07161398	0.90344185641	733.59508752	24.337915421	-1.6541442611	23.690467834	19.117019173	42.327251667	-71.118836667	1	63588	26.9
67720	2022-12-08	17:42:29.040	341.52950279	8196.708067	1670521349.041	0	899	2.7505235844	2.7726618775	469.38605422	473.95968817	0.88206923775	733.59788786	24.337915421	-1.3525001569	23.690467834	19.13113709	42.327251667	-71.118836667	1	63588	26.9
67721	2022-12-08	17:42:29.901	341.52951275	8196.708306	1670521349.902	0	899	2.7505248067	2.7726631138	469.85168188	474.42985371	0.88206940145	733.60031714	24.337963925	-1.1384475413	23.690467834	19.139810815	42.327251667	-71.118836667	1	63588	26.9
67722	2022-12-08	17:42:30.785	341.52952297	8196.708551	1670521350.785	0	899	2.7507784039	2.7728562215	469.85221007	474.41743532	0.87959802694	733.59832117	24.338098526	-1.1545192761	23.690467834	19.138852505	42.327251667	-71.118836667	1	63588	26.9
67723	2022-12-08	17:42:31.703	341.52953361	8196.708807	1670521351.704	0	899	2.7507784039	2.7728562215	469.78175704	474.34629774	0.87959802694	733.58666992	24.338098526	-1.1408835649	23.690467834	19.137479782	42.327251667	-71.118836667	1	63588	26.9
67724	2022-12-08	17:42:32.601	341.52954399	8196.709056	1670521352.601	0	899	2.7418907243	2.7656032012	469.78175704	474.70079058	0.94720178275	733.58880413	24.338098526	-1.1822755566	23.690467834	19.137938152	42.327251667	-71.118836667	1	63588	26.9
67725	2022-12-08	17:42:33.546	341.52955493	8196.709318	1670521353.546	0	899	2.7418907243	2.7656032012	470.68447557	475.61296138	0.94720178275	733.59615624	24.338098526	-1.1825342565	23.690467834	19.133335732	42.327251667	-71.118836667	1	63588	26.9
67726	2022-12-08	17:42:34.470	341.52956563	8196.709575	1670521354.47	0	899	2.7426654868	2.7640766473	470.68447557	475.13260832	0.85574738543	733.60763004	24.338098526	-1.1539047956	23.690467834	19.127397537	42.327251667	-71.118836667	1	63588	26.9
67727	2022-12-08	17:42:35.352	341.52957584	8196.70982	1670521355.353	0	899	2.7426686151	2.7640798103	470.06602601	474.50831633	0.85574779305	733.60624483	24.338223022	-1.1439448477	23.690467834	19.11491005	42.327251667	-71.118836667	1	63588	26.9
67728	2022-12-08	17:42:36.226	341.52958595	8196.710063	1670521356.226	0	899	2.7526758735	2.7743234579	470.06649572	474.54156104	0.86200106401	733.60854719	24.338342667	-1.1572679415	23.690467834	19.120638715	42.327251667	-71.118836667	1	63588	26.9
67729	2022-12-08	17:42:37.086	341.52959591	8196.710302	1670521357.087	0	899	2.7526758735	2.7743234579	469.79667972	474.26917636	0.86200106401	733.61140533	24.338342667	-1.1888509065	23.690467834	19.130471198	42.327251667	-71.118836667	1	63588	26.9
67730	2022-12-08	17:42:37.963	341.52960606	8196.710546	1670521357.964	0	899	2.7568150444	2.7779360331	469.79667972	474.1536427	0.83993844013	733.62913503	24.338342667	-1.1560930014	23.690467834	19.138614124	42.327251667	-71.118836667	1	63588	26.9
67731	2022-12-08	17:42:38.835	341.52961615	8196.710788	1670521358.835	0	899	2.7568150444	2.7779360331	470.06511642	474.42456893	0.83993844013	733.62208123	24.338342667	-1.1653307542	23.690467834	19.138410846	42.327251667	-71.118836667	1	63588	26.9
67732	2022-12-08	17:42:39.779	341.52962708	8196.71105	1670521359.78	0	899	2.7529162095	2.7758498238	470.06533859	474.80629301	0.91270828318	733.61252296	24.338399256	-1.21084041	23.690467834	19.136430867	42.327251667	-71.118836667	1	63588	26.9
67733	2022-12-08	17:42:40.753	341.52963836	8196.711321	1670521360.754	0	899	2.7529201702	2.7758538314	469.73828582	474.47594455	0.91270883156	733.63822038	24.33855629	-1.2100535323	23.690467834	19.135007201	42.327251667	-71.118836667	1	63588	26.9
67734	2022-12-08	17:42:41.634	341.52964854	8196.711565	1670521361.634	0	899	2.7631204139	2.7856043898	469.73828582	474.36571459	0.89168021059	733.64557734	24.33855629	-1.1804539273	23.690467834	19.135558135	42.327251667	-71.118836667	1	63588	26.9
67735	2022-12-08	17:42:42.538	341.529659	8196.711816	1670521362.538	0	899	2.7631204139	2.7856043898	470.38728902	475.02111118	0.89168021059	733.63225106	24.33855629	-1.1750643253	23.690467834	19.135320663	42.327251667	-71.118836667	1	63588	26.9
67736	2022-12-08	17:42:43.486	341.52966998	8196.712079	1670521363.486	0	899	2.7619885261	2.7849246301	470.38728902	475.11639445	0.90983294321	733.6416052	24.33855629	-1.1542605833	23.690467834	19.137061403	42.327251667	-71.118836667	1	63588	26.9
67737	2022-12-08	17:42:44.423	341.52968082	8196.71234	1670521364.423	0	899	2.7619889404	2.7849250493	469.53439405	474.25492507	0.90983300019	733.63836993	24.33857266	-1.1644468781	23.690467834	19.134852858	42.327251667	-71.118836667	1	63588	26.9
67738	2022-12-08	17:42:45.332	341.52969134	8196.712592	1670521365.332	0	899	2.7574809208	2.7803339867	469.53540693	474.24652993	0.908035775	733.62631327	24.338830948	-1.176692009	23.690467834	19.133159637	42.327251667	-71.118836667	1	63588	26.9
67739	2022-12-08	17:42:46.246	341.52970193	8196.712846	1670521366.247	0	899	2.7574809208	2.7803339867	470.29951753	475.0183073	0.908035775	733.63820461	24.338830948	-1.1467906355	23.690467834	19.138382387	42.327251667	-71.118836667	1	63588	26.9
67740	2022-12-08	17:42:47.124	341.52971208	8196.71309	1670521367.124	0	899	2.7666112873	2.7883045508	470.29951753	474.76362766	0.85948863433	733.6378283	24.338830948	-1.1457666159	23.690467834	19.138561249	42.327251667	-71.118836667	1	63588	26.9
67741	2022-12-08	17:42:48.009	341.52972233	8196.713336	1670521368.009	0	899	2.7666112873	2.7883045508	469.76006183	474.21905141	0.85948863433	733.64157812	24.338830948	-1.1464456675	23.690467834	19.128542565	42.327251667	-71.118836667	1	63588	26.9
67742	2022-12-08	17:42:48.928	341.52973297	8196.713591	1670521368.929	0	899	2.7701536905	2.7932364628	469.76006183	474.49908047	0.91292630322	733.64890638	24.338830948	-1.1490218639	23.690467834	19.138921738	42.327251667	-71.118836667	1	63588	26.9
67743	2022-12-08	17:42:49.855	341.52974369	8196.713849	1670521369.855	0	899	2.7701536905	2.7932364628	470.00725042	474.74876274	0.91292630322	733.63415527	24.338830948	-1.1490218639	23.690467834	19.138921738	42.327251667	-71.118836667	1	63588	26.9
67744	2022-12-08	17:42:50.733	341.52975385	8196.714093	1670521370.733	0	899	2.7778709452	2.8010608717	470.00791682	474.75822847	0.9146022803	733.62908046	24.339000715	-1.1512855299	23.690467834	19.130157534	42.327251667	-71.118836667	1	63588	26.9
67745	2022-12-08	17:42:51.611	341.52976402	8196.714336	1670521371.611	0	899	2.777872838	2.801062787	470.4991762	475.25445431	0.91460254056	733.63193416	24.339075089	-1.1488278859	23.690467834	19.131812759	42.327251667	-71.118836667	1	63588	26.9
67746	2022-12-08	17:42:52.438	341.5297736	8196.714566	1670521372.439	0	899	2.7766678199	2.7993806789	470.4991762	475.15848084	0.8963245655	733.61645791	24.339075089	-1.1441389322	23.690467834	19.139282227	42.327251667	-71.118836667	1	63588	26.9
67747	2022-12-08	17:42:53.282	341.52978336	8196.714801	1670521373.282	0	899	2.7766678199	2.7993806789	470.07571687	474.73082803	0.8963245655	733.62150766	24.339075089	-1.1538401803	23.690467834	19.139067366	42.327251667	-71.118836667	1	63588	26.9
67748	2022-12-08	17:42:54.180	341.52979376	8196.71505	1670521374.181	0	899	2.7856181748	2.8079170069	470.07579939	474.63120355	0.87731045579	733.63566539	24.339096107	-1.1715395861	23.690467834	19.136025473	42.327251667	-71.118836667	1	63588	26.9
67749	2022-12-08	17:42:55.073	341.5298041	8196.715298	1670521375.074	0	899	2.7856238691	2.807922766	470.90512683	475.46857175	0.87731120474	733.60766602	24.339319229	-1.1506495476	23.690467834	19.116594315	42.327251667	-71.118836667	1	63588	26.9
67750	2022-12-08	17:42:55.948	341.52981422	8196.715541	1670521375.949	0	899	2.8051888933	2.8285049874	470.90512683	475.64376376	0.91065590091	733.61860384	24.339319229	-1.1492698145	23.690467834	19.118654756	42.327251667	-71.118836667	1	63588	26.9
67751	2022-12-08	17:42:56.859	341.52982477	8196.715794	1670521376.86	0	899	2.8051888933	2.8285049874	470.11869671	474.84941993	0.91065590091	733.61407471	24.339319229	-1.1376283169	23.690467834	19.136039734	42.327251667	-71.118836667	1	63588	26.9
67752	2022-12-08	17:42:57.743	341.529835	8196.71604	1670521377.744	0	899	2.7958512695	2.8193108123	470.11869671	474.8945008	0.91924661786	733.61610544	24.339319229	-1.143082565	23.690467834	19.137626117	42.327251667	-71.118836667	1	63588	26.9
67753	2022-12-08	17:42:58.615	341.52984509	8196.716282	1670521378.616	0	899	2.7958512695	2.8193108123	469.85884352	474.63200783	0.91924661786	733.60272217	24.339319229	-1.1734366417	23.690467834	19.136039734	42.327251667	-71.118836667	1	63588	26.9
67754	2022-12-08	17:42:59.523	341.5298556	8196.716534	1670521379.524	0	899	2.7985420228	2.8203833207	469.85884352	474.29793727	0.85551131864	733.61385522	24.339319229	-1.1449257743	23.690467834	19.138782274	42.327251667	-71.118836667	1	63588	26.9
67755	2022-12-08	17:43:00.404	341.52986579	8196.716779	1670521380.404	0	899	2.7985478525	2.820389215	470.0872303	474.52848569	0.85551206287	733.61514505	24.339546595	-1.1440850559	23.690467834	19.140237644	42.327251667	-71.118836667	1	63588	26.9
67756	2022-12-08	17:43:01.298	341.52987613	8196.717027	1670521381.298	0	899	2.7995967169	2.8230796424	470.08741597	474.86126401	0.91893443192	733.61364059	24.339593887	-1.2201644024	23.690467834	19.135902177	42.327251667	-71.118836667	1	63588	26.9
67757	2022-12-08	17:43:02.154	341.52988605	8196.717265	1670521382.155	0	899	2.7995967169	2.8230796424	470.56590871	475.34461595	0.91893443192	733.63146973	24.339593887	-1.476180315	23.690467834	19.120555878	42.327251667	-71.118836667	1	63588	26.9
67758	2022-12-08	17:43:03.006	341.52989591	8196.717502	1670521383.007	0	899	2.7987056768	2.8213750889	470.56590871	475.18025939	0.88763595381	733.62104403	24.339593887	-1.375395137	23.690467834	19.126279187	42.327251667	-71.118836667	1	63588	26.9
67759	2022-12-08	17:43:03.885	341.52990609	8196.717746	1670521383.886	0	899	2.7987056768	2.8213750889	470.59413745	475.20876495	0.88763595381	733.6184082	24.339593887	-1.1718090773	23.690467834	19.137840271	42.327251667	-71.118836667	1	63588	26.9
67760	2022-12-08	17:43:04.780	341.52991645	8196.717995	1670521384.781	0	899	2.7988678604	2.8220206443	470.59413745	475.30705749	0.90635531611	733.62015922	24.339593887	-1.4077434295	23.690467834	19.134306548	42.327251667	-71.118836667	1	63588	26.9
67761	2022-12-08	17:43:05.661	341.52992664	8196.718239	1670521385.662	0	899	2.7988694773	2.8220222802	470.19933346	474.90830075	0.90635553478	733.61417131	24.339656944	-1.4759108476	23.690467834	19.129290979	42.327251667	-71.118836667	1	63588	26.9
67762	2022-12-08	17:43:06.533	341.52993674	8196.718482	1670521386.534	0	899	2.8068819316	2.8296455706	470.19956521	474.81601144	0.88872030678	733.61116119	24.339715958	-1.5139181527	23.690467834	19.096540767	42.327251667	-71.118836667	1	63588	26.9
67763	2022-12-08	17:43:07.394	341.52994669	8196.718721	1670521387.394	0	899	2.8068819316	2.8296455706	469.97046656	474.58466348	0.88872030678	733.60699463	24.339715958	-1.4908292294	23.690467834	19.127758026	42.327251667	-71.118836667	1	63588	26.9
67764	2022-12-08	17:43:08.279	341.52995693	8196.718966	1670521388.279	0	899	2.8194360374	2.8419364527	469.97046656	474.51087706	0.87464461189	733.61102255	24.339715958	-1.4295604584	23.690467834	19.129832817	42.327251667	-71.118836667	1	63588	26.9
67765	2022-12-08	17:43:09.164	341.52996718	8196.719212	1670521389.164	0	899	2.8194360374	2.8419364527	470.14806946	474.69019579	0.87464461189	733.60674321	24.339715958	-1.1718090773	23.690467834	19.138561249	42.327251667	-71.118836667	1	63588	26.9
67766	2022-12-08	17:43:10.085	341.52997785	8196.719468	1670521390.086	0	899	2.8218977929	2.8458444273	470.14914316	474.97951974	0.92958430766	733.59181143	24.339989403	-1.4184147538	23.690467834	19.098961356	42.327251667	-71.118836667	1	63588	26.9
67767	2022-12-08	17:43:10.963	341.52998801	8196.719712	1670521390.964	0	899	2.8218994022	2.845846056	470.72721973	475.56353671	0.92958452906	733.59459237	24.340051651	-1.4745526314	23.690467834	19.089946747	42.327251667	-71.118836667	1	63588	26.9
67768	2022-12-08	17:43:11.845	341.52999821	8196.719957	1670521391.845	0	899	2.8206068395	2.8436469568	470.72721973	475.38227421	0.89508537743	733.61886455	24.340051651	-1.2334011635	23.690467834	19.129677804	42.327251667	-71.118836667	1	63588	26.9
67769	2022-12-08	17:43:12.733	341.5300085	8196.720204	1670521392.734	0	899	2.8206068395	2.8436469568	470.80651546	475.46235411	0.89508537743	733.61039724	24.340051651	-1.16855371	23.690467834	19.140361786	42.327251667	-71.118836667	1	63588	26.9
67770	2022-12-08	17:43:13.627	341.53001883	8196.720452	1670521393.627	0	899	2.8210252027	2.8438878884	470.80651546	475.42575256	0.88811709564	733.61202861	24.340051651	-1.1447317308	23.690467834	19.139741077	42.327251667	-71.118836667	1	63588	26.9
67771	2022-12-08	17:43:14.512	341.53002907	8196.720698	1670521394.512	0	899	2.8210260593	2.8438887549	470.82094875	475.44032805	0.88811720826	733.60484102	24.340084796	-1.1675404894	23.690467834	19.134282409	42.327251667	-71.118836667	1	63588	26.9
67772	2022-12-08	17:43:15.414	341.53003953	8196.720949	1670521395.415	0	899	2.8317165688	2.8540560722	470.82105842	475.31748576	0.86470200778	733.60579656	24.340112686	-1.2889462102	23.690467834	19.129818013	42.327251667	-71.118836667	1	63588	26.9
67773	2022-12-08	17:43:16.298	341.53004975	8196.721194	1670521396.298	0	899	2.8317165688	2.8540560722	470.34637521	474.83826925	0.86470200778	733.61505127	24.340112686	-1.5380311012	23.690467834	19.127037048	42.327251667	-71.118836667	1	63588	26.9
67774	2022-12-08	17:43:17.220	341.53006043	8196.72145	1670521397.221	0	899	2.8258284192	2.8498880842	470.34637521	475.19486274	0.93264684125	733.62129909	24.340112686	-1.3856568321	23.690467834	19.129106913	42.327251667	-71.118836667	1	63588	26.9
67775	2022-12-08	17:43:18.079	341.53007037	8196.721689	1670521398.08	0	899	2.8258284192	2.8498880842	469.96670987	474.81128368	0.93264684125	733.61699874	24.340112686	-1.2175019064	23.690467834	19.129159927	42.327251667	-71.118836667	1	63588	26.9
67776	2022-12-08	17:43:18.954	341.5300805	8196.721932	1670521398.955	0	899	2.8302799227	2.8535848674	469.96670987	474.65166099	0.9022205962	733.62221542	24.340112686	-1.2223309744	23.690467834	19.128168106	42.327251667	-71.118836667	1	63588	26.9
67777	2022-12-08	17:43:19.855	341.53009093	8196.722182	1670521399.856	0	899	2.8302839895	2.8535889817	470.78658546	475.47971251	0.90222113758	733.63492367	24.340269518	-1.1472972253	23.690467834	19.135212829	42.327251667	-71.118836667	1	63588	26.9
67778	2022-12-08	17:43:20.767	341.53010148	8196.722436	1670521400.768	0	899	2.8312919731	2.8542509311	470.78692874	475.40860841	0.88861875963	733.63187312	24.340356827	-1.1410129694	23.690467834	19.139123917	42.327251667	-71.118836667	1	63588	26.9
67779	2022-12-08	17:43:21.641	341.53011159	8196.722678	1670521401.641	0	899	2.8312919731	2.8542509311	471.11186886	475.73673844	0.88861875963	733.630093	24.340356827	-1.1539047956	23.690467834	19.140001297	42.327251667	-71.118836667	1	63588	26.9
67780	2022-12-08	17:43:22.572	341.53012236	8196.722937	1670521402.572	0	899	2.838154398	2.861979407	471.11186886	475.89987766	0.91964883418	733.62781691	24.340356827	-1.2883641183	23.690467834	19.12122086	42.327251667	-71.118836667	1	63588	26.9
67781	2022-12-08	17:43:23.486	341.53013294	8196.723191	1670521403.486	0	899	2.838154398	2.861979407	471.13892205	475.92720579	0.91964883418	733.62905298	24.340356827	-1.476180315	23.690467834	19.094987869	42.327251667	-71.118836667	1	63588	26.9
67782	2022-12-08	17:43:24.405	341.53014359	8196.723446	1670521404.406	0	899	2.8464298278	2.8698695057	471.13892205	475.83591037	0.90228750742	733.62113417	24.340356827	-1.561896231	23.690467834	19.095495477	42.327251667	-71.118836667	1	63588	26.9
67783	2022-12-08	17:43:25.286	341.53015377	8196.723691	1670521405.286	0	899	2.8464336754	2.8698733983	470.97906921	475.67446657	0.90228801675	733.62858127	24.340504362	-1.4072691021	23.690467834	19.115413476	42.327251667	-71.118836667	1	63588	26.9
67784	2022-12-08	17:43:26.155	341.53016384	8196.723932	1670521406.156	0	899	2.8474395507	2.8702940547	470.97968929	475.55604627	0.87963168615	733.62554932	24.340662003	-1.1620430946	23.690467834	19.133520126	42.327251667	-71.118836667	1	63588	26.9
67785	2022-12-08	17:43:27.111	341.53017491	8196.724198	1670521407.112	0	899	2.8474395507	2.8702940547	470.18624282	474.75489015	0.87963168615	733.60806537	24.340662003	-1.1580009129	23.690467834	19.134295066	42.327251667	-71.118836667	1	63588	26.9
67786	2022-12-08	17:43:28.013	341.53018534	8196.724448	1670521408.013	0	899	2.8578615226	2.8798219189	470.18624282	474.55983511	0.84242257076	733.61887466	24.340662003	-1.1413363495	23.690467834	19.138611383	42.327251667	-71.118836667	1	63588	26.9
67787	2022-12-08	17:43:28.956	341.53019625	8196.72471	1670521408.956	0	899	2.8578615226	2.8798219189	470.89553702	475.27572704	0.84242257076	733.61310987	24.340662003	-1.1424897301	23.690467834	19.137340217	42.327251667	-71.118836667	1	63588	26.9
67788	2022-12-08	17:43:29.838	341.53020647	8196.724955	1670521409.839	0	899	2.8761798575	2.9010776979	470.89630005	475.8317702	0.94810791409	733.60475411	24.340856022	-1.137186363	23.690467834	19.137216176	42.327251667	-71.118836667	1	63588	26.9
67789	2022-12-08	17:43:30.752	341.53021704	8196.725209	1670521410.752	0	899	2.8761827867	2.9010806631	471.22583224	476.16475834	0.94810831731	733.60206614	24.340967178	-1.1360006332	23.690467834	19.138921738	42.327251667	-71.118836667	1	63588	26.9
67790	2022-12-08	17:43:31.661	341.53022757	8196.725462	1670521411.662	0	899	2.8713899288	2.896265362	471.22583224	476.1685497	0.94882857668	733.61258723	24.340967178	-1.2329053563	23.690467834	19.129169047	42.327251667	-71.118836667	1	63588	26.9
67791	2022-12-08	17:43:32.561	341.53023797	8196.725711	1670521412.561	0	899	2.8713899288	2.896265362	470.33766748	475.27106892	0.94882857668	733.62609863	24.340967178	-1.5136163235	23.690467834	19.092466354	42.327251667	-71.118836667	1	63588	26.9
67792	2022-12-08	17:43:33.523	341.53024911	8196.725979	1670521413.523	0	899	2.8675206518	2.8900755369	470.33766748	474.81613752	0.86215803607	733.5964788	24.340967178	-1.4044773144	23.690467834	19.079142501	42.327251667	-71.118836667	1	63588	26.9
67793	2022-12-08	17:43:34.480	341.5302602	8196.726245	1670521414.481	0	899	2.8675206518	2.8900755369	470.4960701	474.97604843	0.86215803607	733.59494968	24.340967178	-1.1392560005	23.690467834	19.099308014	42.327251667	-71.118836667	1	63588	26.9
67794	2022-12-08	17:43:35.413	341.53027098	8196.726504	1670521415.413	0	899	2.8708731749	2.8937321215	470.49690396	475.03207424	0.87267662185	733.60150874	24.341179387	-1.1344052877	23.690467834	19.13758509	42.327251667	-71.118836667	1	63588	26.9
67795	2022-12-08	17:43:36.302	341.53028128	8196.726751	1670521416.303	0	899	2.8708732121	2.8937321591	469.97778886	474.50795536	0.87267662657	733.59736765	24.341180801	-1.1710436755	23.690467834	19.136972162	42.327251667	-71.118836667	1	63588	26.9
67796	2022-12-08	17:43:37.217	341.53029187	8196.727005	1670521417.218	0	899	2.8701995163	2.8935397674	469.97778886	474.60458942	0.89111042351	733.60552211	24.341180801	-1.5094124939	23.690467834	19.111258715	42.327251667	-71.118836667	1	63588	26.9
67797	2022-12-08	17:43:38.046	341.53030147	8196.727235	1670521418.047	0	899	2.8701995163	2.8935397674	470.72468822	475.35884179	0.89111042351	733.60136525	24.341180801	-1.2488045945	23.690467834	19.130626135	42.327251667	-71.118836667	1	63588	26.9
67798	2022-12-08	17:43:38.934	341.53031175	8196.727482	1670521418.935	0	899	2.872520716	2.8984576983	470.72468822	475.87122046	0.98857115706	733.60444732	24.341180801	-1.2004061282	23.690467834	19.136910028	42.327251667	-71.118836667	1	63588	26.9
67799	2022-12-08	17:43:39.865	341.53032251	8196.72774	1670521419.865	0	899	2.8725210138	2.898458	471.22594514	476.37795795	0.98857119987	733.60676746	24.341192119	-1.2103445009	23.690467834	19.135278879	42.327251667	-71.118836667	1	63588	26.9
67800	2022-12-08	17:43:40.786	341.53033318	8196.727996	1670521420.787	0	899	2.8732417073	2.8959040563	471.2261408	475.72549264	0.86452231765	733.59558105	24.341241837	-1.2580746412	23.690467834	19.133520126	42.327251667	-71.118836667	1	63588	26.9
67801	2022-12-08	17:43:41.678	341.53034351	8196.728244	1670521421.679	0	899	2.8732417073	2.8959040563	470.60001531	475.09338879	0.86452231765	733.61505208	24.341241837	-1.1857464716	23.690467834	19.13526458	42.327251667	-71.118836667	1	63588	26.9
67802	2022-12-08	17:43:42.658	341.53035485	8196.728516	1670521422.659	0	899	2.8778495723	2.9018804808	470.60001531	475.35757078	0.91484205981	733.60080098	24.341241837	-1.3405891712	23.690467834	19.131863916	42.327251667	-71.118836667	1	63588	26.9
67803	2022-12-08	17:43:43.549	341.53036515	8196.728764	1670521423.549	0	899	2.8778495723	2.9018804808	471.8643941	476.63473186	0.91484205981	733.59821608	24.341241837	-1.1343729496	23.690467834	19.139640808	42.327251667	-71.118836667	1	63588	26.9
67804	2022-12-08	17:43:44.447	341.53037556	8196.729013	1670521424.448	0	899	2.8865946568	2.9101808958	471.8643941	476.53210177	0.89535273553	733.59476698	24.341241837	-1.1316242794	23.690467834	19.139236033	42.327251667	-71.118836667	1	63588	26.9
67805	2022-12-08	17:43:45.355	341.53038605	8196.729265	1670521425.355	0	899	2.8866031822	2.9101895202	471.19620936	475.85731312	0.89535383983	733.59327789	24.341564191	-1.1373049408	23.690467834	19.127509288	42.327251667	-71.118836667	1	63588	26.9
67806	2022-12-08	17:43:46.233	341.53039622	8196.729509	1670521426.233	0	899	2.8955063758	2.918695486	471.19626185	475.76462077	0.87770940471	733.60064576	24.34157753	-1.1386200182	23.690467834	19.134497687	42.327251667	-71.118836667	1	63588	26.9
67807	2022-12-08	17:43:47.099	341.53040625	8196.72975	1670521427.1	0	899	2.8955063758	2.918695486	470.38226589	474.94273293	0.87770940471	733.60889521	24.34157753	-1.1360653094	23.690467834	19.139282227	42.327251667	-71.118836667	1	63588	26.9
67808	2022-12-08	17:43:48.010	341.53041679	8196.730003	1670521428.011	0	899	2.8877266981	2.9111210899	470.38226589	474.99558868	0.88778324502	733.60834266	24.34157753	-1.1390726764	23.690467834	19.139734622	42.327251667	-71.118836667	1	63588	26.9
67809	2022-12-08	17:43:48.933	341.53042747	8196.730259	1670521428.933	0	899	2.8877266981	2.9111210899	470.2353585	474.84724048	0.88778324502	733.60482606	24.34157753	-1.1505848327	23.690467834	19.138451418	42.327251667	-71.118836667	1	63588	26.9
67810	2022-12-08	17:43:49.851	341.53043809	8196.730514	1670521429.851	0	899	2.8893394001	2.914162332	470.2354855	475.12675508	0.94101119579	733.60236768	24.341609866	-1.1665164738	23.690467834	19.135797627	42.327251667	-71.118836667	1	63588	26.9
67811	2022-12-08	17:43:50.762	341.53044863	8196.730767	1670521430.762	0	899	2.889345007	2.9141680074	471.19900934	476.10030526	0.94101195838	733.61238634	24.341821671	-1.149086563	23.690467834	19.138339226	42.327251667	-71.118836667	1	63588	26.9
67812	2022-12-08	17:43:51.678	341.53045925	8196.731022	1670521431.679	0	899	2.8898113344	2.9138752934	471.19900934	475.94940389	0.91232919554	733.61977119	24.341821671	-1.1587878466	23.690467834	19.137479782	42.327251667	-71.118836667	1	63588	26.9
67813	2022-12-08	17:43:52.549	341.53046932	8196.731264	1670521432.549	0	899	2.8898113344	2.9138752934	470.72506504	475.47068152	0.91232919554	733.61344576	24.341821671	-1.1847116987	23.690467834	19.135929651	42.327251667	-71.118836667	1	63588	26.9
67814	2022-12-08	17:43:53.467	341.53047995	8196.731519	1670521433.468	0	899	2.8951348165	2.9192372959	470.72506504	475.46953601	0.91211117289	733.60872019	24.341821671	-1.3798684505	23.690467834	19.106761629	42.327251667	-71.118836667	1	63588	26.9
67815	2022-12-08	17:43:54.381	341.53049052	8196.731773	1670521434.381	0	899	2.8951348165	2.9192372959	470.67104108	475.41496754	0.91211117289	733.62677002	24.341821671	-1.196223855	23.690467834	19.133159637	42.327251667	-71.118836667	1	63588	26.9
67816	2022-12-08	17:43:55.283	341.53050097	8196.732023	1670521435.284	0	899	2.904948291	2.9300249291	470.67120394	475.59051125	0.94548240392	733.62324494	24.341863102	-1.1865010325	23.690467834	19.1346263	42.327251667	-71.118836667	1	63588	26.9
67817	2022-12-08	17:43:56.164	341.53051116	8196.732268	1670521436.164	0	899	2.9049512495	2.9300279238	471.22757466	476.1526991	0.94548280603	733.62460347	24.341974258	-1.1486445634	23.690467834	19.138344001	42.327251667	-71.118836667	1	63588	26.9
67818	2022-12-08	17:43:56.997	341.53052081	8196.732499	1670521436.998	0	899	2.907381563	2.931296265	471.22757466	475.92015954	0.90128203247	733.62925185	24.341974258	-1.1355370994	23.690467834	19.139383316	42.327251667	-71.118836667	1	63588	26.9
67819	2022-12-08	17:43:57.871	341.53053093	8196.732742	1670521437.872	0	899	2.907381563	2.931296265	470.97204116	475.66208138	0.90128203247	733.6262203	24.341974258	-1.1386846312	23.690467834	19.137923942	42.327251667	-71.118836667	1	63588	26.9
67820	2022-12-08	17:43:58.759	341.5305412	8196.732989	1670521438.76	0	899	2.9109323397	2.9353107801	470.97204116	475.74734466	0.91750255688	733.62074815	24.341974258	-1.1410021656	23.690467834	19.133645936	42.327251667	-71.118836667	1	63588	26.9
67821	2022-12-08	17:43:59.657	341.53055159	8196.733238	1670521439.657	0	899	2.910938161	2.9353166707	471.32435391	476.10323362	0.91750332311	733.61251609	24.34219253	-1.1689849121	23.690467834	19.122371105	42.327251667	-71.118836667	1	63588	26.9
67822	2022-12-08	17:44:00.581	341.53056228	8196.733495	1670521440.581	0	899	2.9153532881	2.9398085159	471.32493624	476.11161433	0.91898436677	733.60742955	24.342340469	-1.1913409233	23.690467834	19.120916367	42.327251667	-71.118836667	1	63588	26.9
67823	2022-12-08	17:44:01.494	341.53057286	8196.733749	1670521441.495	0	899	2.9153532881	2.9398085159	471.86010235	476.65221548	0.91898436677	733.59746668	24.342340469	-1.1801305512	23.690467834	19.133812671	42.327251667	-71.118836667	1	63588	26.9
67824	2022-12-08	17:44:02.421	341.53058359	8196.734006	1670521442.422	0	899	2.9353100983	2.9597795424	471.86010235	476.62234937	0.91331416533	733.61870449	24.342340469	-1.2930961476	23.690467834	19.138248444	42.327251667	-71.118836667	1	63588	26.9
67825	2022-12-08	17:44:03.326	341.53059406	8196.734257	1670521443.327	0	899	2.9353100983	2.9597795424	471.00749539	475.76113747	0.91331416533	733.62762209	24.342340469	-1.1823617899	23.690467834	19.138489628	42.327251667	-71.118836667	1	63588	26.9
67826	2022-12-08	17:44:04.242	341.53060465	8196.734512	1670521444.242	0	899	2.941389123	2.9660546862	471.00749539	475.78938347	0.91868650782	733.62308689	24.342340469	-1.1458204519	23.690467834	19.1387403	42.327251667	-71.118836667	1	63588	26.9
67827	2022-12-08	17:44:05.145	341.53061512	8196.734763	1670521445.146	0	899	2.9413934693	2.9660590844	471.1368468	475.9200511	0.91868707472	733.61463696	24.342501748	-1.162000034	23.690467834	19.139239254	42.327251667	-71.118836667	1	63588	26.9
67828	2022-12-08	17:44:06.069	341.53062581	8196.735019	1670521446.07	0	899	2.9277826378	2.951847848	471.13693268	475.8252386	0.90063982349	733.62654286	24.342523575	-1.1500890444	23.690467834	19.137896228	42.327251667	-71.118836667	1	63588	26.9
67829	2022-12-08	17:44:06.990	341.53063647	8196.735275	1670521446.991	0	899	2.9277826378	2.951847848	471.01390131	475.70098294	0.90063982349	733.62302626	24.342523575	-1.1488386322	23.690467834	19.136092761	42.327251667	-71.118836667	1	63588	26.9
67830	2022-12-08	17:44:07.901	341.530647	8196.735528	1670521447.901	0	899	2.9340007301	2.9591130014	471.01390131	475.89489524	0.93751861385	733.61598054	24.342523575	-1.1714963921	23.690467834	19.134707116	42.327251667	-71.118836667	1	63588	26.9
67831	2022-12-08	17:44:08.823	341.53065769	8196.735784	1670521448.824	0	899	2.9340007301	2.9591130014	470.77795716	475.65650607	0.93751861385	733.62109375	24.342523575	-1.1669260263	23.690467834	19.134960175	42.327251667	-71.118836667	1	63588	26.9
67832	2022-12-08	17:44:09.760	341.53066853	8196.736045	1670521449.761	0	899	2.9296137068	2.9537747965	470.77807159	475.47855854	0.90363822135	733.62385852	24.342552678	-1.1662793309	23.690467834	19.135760655	42.327251667	-71.118836667	1	63588	26.9
67833	2022-12-08	17:44:10.706	341.53067947	8196.736307	1670521450.706	0	899	2.9296178405	2.9537789786	470.12754835	474.82154294	0.9036387538	733.63492044	24.34270668	-1.178384308	23.690467834	19.137299304	42.327251667	-71.118836667	1	63588	26.9
67834	2022-12-08	17:44:11.602	341.53068985	8196.736556	1670521451.603	0	899	2.9413280013	2.9658090221	470.12754835	474.86482908	0.91188861872	733.65244399	24.34270668	-1.188085556	23.690467834	19.137121201	42.327251667	-71.118836667	1	63588	26.9
67835	2022-12-08	17:44:12.500	341.53070024	8196.736806	1670521452.501	0	899	2.9413280013	2.9658090221	471.48145235	476.23237582	0.91188861872	733.63772927	24.34270668	-1.1728761386	23.690467834	19.136923051	42.327251667	-71.118836667	1	63588	26.9
67836	2022-12-08	17:44:13.405	341.53071072	8196.737057	1670521453.406	0	899	2.9406420285	2.9648345891	471.48145235	476.17739648	0.90143999586	733.63037271	24.34270668	-1.1802706924	23.690467834	19.130493316	42.327251667	-71.118836667	1	63588	26.9
67837	2022-12-08	17:44:14.283	341.53072088	8196.737301	1670521454.284	0	899	2.9406420285	2.9648345891	471.42805797	476.1234703	0.90143999586	733.62841797	24.34270668	-1.1652984619	23.690467834	19.134599686	42.327251667	-71.118836667	1	63588	26.9
67838	2022-12-08	17:44:15.184	341.5307313	8196.737551	1670521455.184	0	899	2.9335470934	2.9577866957	471.42928973	476.14525804	0.90534496976	733.6242987	24.343019536	-1.175032022	23.690467834	19.136753828	42.327251667	-71.118836667	1	63588	26.9
67839	2022-12-08	17:44:16.072	341.53074157	8196.737798	1670521456.072	0	899	2.9335485275	2.9577881466	471.31529261	476.03012152	0.90534515458	733.63065363	24.343072891	-1.1526437122	23.690467834	19.122778419	42.327251667	-71.118836667	1	63588	26.9
67840	2022-12-08	17:44:16.891	341.53075106	8196.738026	1670521456.892	0	899	2.9443517478	2.9697059878	471.31529261	476.22918825	0.94317568688	733.63886064	24.343072891	-1.186792091	23.690467834	19.128917303	42.327251667	-71.118836667	1	63588	26.9
67841	2022-12-08	17:44:17.763	341.53076116	8196.738268	1670521457.764	0	899	2.9443517478	2.9697059878	471.41033228	476.32521879	0.94317568688	733.63599077	24.343072891	-1.196223855	23.690467834	19.131719589	42.327251667	-71.118836667	1	63588	26.9
67842	2022-12-08	17:44:18.650	341.53077141	8196.738514	1670521458.65	0	899	2.9495490476	2.9746622768	471.41033228	476.26982276	0.93265355358	733.64014723	24.343072891	-1.17476256	23.690467834	19.136926929	42.327251667	-71.118836667	1	63588	26.9
67843	2022-12-08	17:44:19.497	341.53078123	8196.738749	1670521459.498	0	899	2.9495490476	2.9746622768	471.22907805	476.08670009	0.93265355358	733.63220498	24.343072891	-1.1376283169	23.690467834	19.138921738	42.327251667	-71.118836667	1	63588	26.9
67844	2022-12-08	17:44:20.423	341.53079193	8196.739006	1670521460.423	0	899	2.9633080809	2.9886018805	471.22981298	476.09967516	0.93497815344	733.63297661	24.343259635	-1.2369475159	23.690467834	19.111858128	42.327251667	-71.118836667	1	63588	26.9
67845	2022-12-08	17:44:21.313	341.53080225	8196.739254	1670521461.314	0	899	2.9633088107	2.9886026192	471.62771874	476.50169353	0.9349782496	733.62963867	24.343286514	-1.1652984619	23.690467834	19.139282227	42.327251667	-71.118836667	1	63588	26.9
67846	2022-12-08	17:44:22.203	341.53081253	8196.739501	1670521462.203	0	899	2.9558354726	2.9806731948	471.62771874	476.42577604	0.9205616069	733.64352316	24.343286514	-1.1507465603	23.690467834	19.139638433	42.327251667	-71.118836667	1	63588	26.9
67847	2022-12-08	17:44:23.055	341.5308224	8196.739738	1670521463.055	0	899	2.9558354726	2.9806731948	471.21926185	476.01316375	0.9205616069	733.63215445	24.343286514	-1.1345023169	23.690467834	19.139131268	42.327251667	-71.118836667	1	63588	26.9
67848	2022-12-08	17:44:23.986	341.53083317	8196.739996	1670521463.986	0	899	2.9605152983	2.9853975764	471.21926185	476.01417367	0.92075358508	733.65018125	24.343286514	-1.1278623343	23.690467834	19.138921738	42.327251667	-71.118836667	1	63588	26.9
67849	2022-12-08	17:44:24.884	341.53084356	8196.740246	1670521464.884	0	899	2.9605187519	2.9854010713	471.37214825	476.16861813	0.92075403364	733.65414934	24.343413839	-1.1373696319	23.690467834	19.113980363	42.327251667	-71.118836667	1	63588	26.9
67850	2022-12-08	17:44:25.773	341.53085387	8196.740493	1670521465.774	0	899	2.9550219172	2.9800685774	471.3722477	476.20945115	0.92849382832	733.65160244	24.343439102	-1.1542066873	23.690467834	19.123133287	42.327251667	-71.118836667	1	63588	26.9
67851	2022-12-08	17:44:26.693	341.5308645	8196.740748	1670521466.693	0	899	2.9550219172	2.9800685774	471.53571027	476.37459117	0.92849382832	733.66557747	24.343439102	-1.1701813936	23.690467834	19.13820076	42.327251667	-71.118836667	1	63588	26.9
67852	2022-12-08	17:44:27.578	341.53087475	8196.740994	1670521467.578	0	899	2.9641894057	2.9875948542	471.53571027	476.0429869	0.8654674121	733.65948405	24.343439102	-1.1509728905	23.690467834	19.136075683	42.327251667	-71.118836667	1	63588	26.9
67853	2022-12-08	17:44:28.473	341.5308851	8196.741243	1670521468.473	0	899	2.9641894057	2.9875948542	472.23458082	476.74853776	0.8654674121	733.67226789	24.343439102	-1.4346050229	23.690467834	19.103909499	42.327251667	-71.118836667	1	63588	26.9
67854	2022-12-08	17:44:29.417	341.53089604	8196.741505	1670521469.418	0	899	2.978553863	3.0029009855	472.23458082	476.90777479	0.89569898683	733.66219224	24.343439102	-1.16855371	23.690467834	19.134960175	42.327251667	-71.118836667	1	63588	26.9
67855	2022-12-08	17:44:30.334	341.53090664	8196.741759	1670521470.334	0	899	2.9785573708	3.002904534	471.32717973	475.99139645	0.89569942734	733.66647682	24.34356764	-1.2216842222	23.690467834	19.133064245	42.327251667	-71.118836667	1	63588	26.9
67856	2022-12-08	17:44:31.256	341.53091731	8196.742016	1670521471.256	0	899	2.9800036267	3.003988471	471.32811529	475.92058081	0.8820518122	733.67586169	24.343805313	-1.3069258778	23.690467834	19.130202464	42.327251667	-71.118836667	1	63588	26.9
67857	2022-12-08	17:44:32.115	341.53092727	8196.742254	1670521472.116	0	899	2.9800036267	3.003988471	471.47675274	476.07066654	0.8820518122	733.68423078	24.343805313	-1.2108727694	23.690467834	19.134960175	42.327251667	-71.118836667	1	63588	26.9
67858	2022-12-08	17:44:33.019	341.53093772	8196.742505	1670521473.019	0	899	2.9810678269	3.0049501869	471.47675274	476.04936877	0.87800182515	733.68401978	24.343805313	-1.2343282313	23.690467834	19.131373248	42.327251667	-71.118836667	1	63588	26.9
67859	2022-12-08	17:44:33.944	341.53094844	8196.742762	1670521473.945	0	899	2.9810678269	3.0049501869	471.24151955	475.81185417	0.87800182515	733.68717866	24.343805313	-1.4322336912	23.690467834	19.101108551	42.327251667	-71.118836667	1	63588	26.9
67860	2022-12-08	17:44:34.869	341.53095914	8196.743019	1670521474.87	0	899	2.9738641012	2.9986057997	471.24230221	475.98887022	0.91151871016	733.68473523	24.344004183	-1.1897671167	23.690467834	19.1289111	42.327251667	-71.118836667	1	63588	26.9
67861	2022-12-08	17:44:35.743	341.53096925	8196.743262	1670521475.743	0	899	2.9738653347	2.9986070478	470.99389012	475.73795683	0.91151886804	733.68481728	24.344049454	-1.1391481493	23.690467834	19.130717031	42.327251667	-71.118836667	1	63588	26.9
67862	2022-12-08	17:44:36.611	341.53097931	8196.743503	1670521476.612	0	899	2.9807691705	3.0053174036	470.99389012	475.68987375	0.90237145038	733.68951052	24.344049454	-1.1452707147	23.690467834	19.129911625	42.327251667	-71.118836667	1	63588	26.9
67863	2022-12-08	17:44:37.526	341.5309899	8196.743757	1670521477.527	0	899	2.9807691705	3.0053174036	470.85614245	475.55075269	0.90237145038	733.69885254	24.344049454	-1.16855371	23.690467834	19.135320663	42.327251667	-71.118836667	1	63588	26.9
67864	2022-12-08	17:44:38.443	341.5310005	8196.744012	1670521478.443	0	899	2.9881391238	3.0136438138	470.85614245	475.72194058	0.93493966032	733.68221702	24.344049454	-1.1774788511	23.690467834	19.136415065	42.327251667	-71.118836667	1	63588	26.9
67865	2022-12-08	17:44:39.332	341.5310108	8196.744259	1670521479.333	0	899	2.9881391238	3.0136438138	471.54855003	476.42150346	0.93493966032	733.67824772	24.344049454	-1.1311177015	23.690467834	19.138921738	42.327251667	-71.118836667	1	63588	26.9
67866	2022-12-08	17:44:40.316	341.53102219	8196.744532	1670521480.317	0	899	2.988251318	3.0128646457	471.54893685	476.25111954	0.90249783211	733.67680713	24.344147676	-1.175646414	23.690467834	19.136796661	42.327251667	-71.118836667	1	63588	26.9
67867	2022-12-08	17:44:41.232	341.53103278	8196.744787	1670521481.232	0	899	2.9882536421	3.012866997	470.97551473	475.67198093	0.90249812522	733.69252469	24.344232559	-1.3143203795	23.690467834	19.134618784	42.327251667	-71.118836667	1	63588	26.9
67868	2022-12-08	17:44:42.173	341.53104367	8196.745048	1670521482.173	0	899	2.9868897929	3.0115389567	470.97551473	475.68097668	0.90420969699	733.69253277	24.344232559	-1.1956848767	23.690467834	19.138004947	42.327251667	-71.118836667	1	63588	26.9
67869	2022-12-08	17:44:43.042	341.53105373	8196.745289	1670521483.042	0	899	2.9868897929	3.0115389567	471.99024052	476.70584048	0.90420969699	733.69147577	24.344232559	-1.1360006332	23.690467834	19.139640808	42.327251667	-71.118836667	1	63588	26.9
67870	2022-12-08	17:44:43.864	341.53106324	8196.745518	1670521483.864	0	899	2.993827927	3.0190726944	471.99024052	476.80877331	0.92374746372	733.68273926	24.344232559	-1.1360006332	23.690467834	19.139640808	42.327251667	-71.118836667	1	63588	26.9
67871	2022-12-08	17:44:44.717	341.53107312	8196.745755	1670521484.718	0	899	2.9938298174	3.0190746075	471.55939106	476.37352661	0.9237477073	733.68223966	24.344301476	-1.1349981771	23.690467834	19.131497036	42.327251667	-71.118836667	1	63588	26.9
67872	2022-12-08	17:44:45.645	341.53108387	8196.746013	1670521485.646	0	899	2.9946640931	3.0197512461	471.56044168	476.34313903	0.91777381669	733.69006954	24.344568253	-1.1311177015	23.690467834	19.098588943	42.327251667	-71.118836667	1	63588	26.9
67873	2022-12-08	17:44:46.523	341.53109403	8196.746257	1670521486.524	0	899	2.9946640931	3.0197512461	471.23195613	476.01132189	0.91777381669	733.68044943	24.344568253	-1.2664824337	23.690467834	19.091705966	42.327251667	-71.118836667	1	63588	26.9
67874	2022-12-08	17:44:47.339	341.53110347	8196.746483	1670521487.34	0	899	2.9980532719	3.0229950247	471.23195613	475.97819256	0.91147548307	733.70869173	24.344568253	-1.6552221775	23.690467834	19.071939468	42.327251667	-71.118836667	1	63588	26.9
67875	2022-12-08	17:44:48.200	341.53111343	8196.746722	1670521488.2	0	899	2.9980532719	3.0229950247	471.72623467	476.47744946	0.91147548307	733.71976537	24.344568253	-1.5114281233	23.690467834	19.086809904	42.327251667	-71.118836667	1	63588	26.9
67876	2022-12-08	17:44:49.092	341.53112376	8196.74697	1670521489.093	0	899	3.0055718115	3.0300059516	471.7262705	476.36896185	0.89085912773	733.72004386	24.344577347	-1.4969085897	23.690467834	19.088963427	42.327251667	-71.118836667	1	63588	26.9
67877	2022-12-08	17:44:49.983	341.53113406	8196.747218	1670521489.983	0	899	3.0055791245	3.0300133491	471.13793107	475.77483679	0.89086003292	733.73413086	24.344842911	-1.2466810942	23.690467834	19.133878708	42.327251667	-71.118836667	1	63588	26.9
67878	2022-12-08	17:44:50.878	341.53114443	8196.747466	1670521490.879	0	899	3.0038677739	3.0290809293	471.13793107	475.92564516	0.91954243982	733.73743888	24.344842911	-1.5056397418	23.690467834	19.103496135	42.327251667	-71.118836667	1	63588	26.9
67879	2022-12-08	17:44:51.818	341.5311553	8196.747727	1670521491.818	0	899	3.0038677739	3.0290809293	471.96114543	476.75722504	0.91954243982	733.74946524	24.344842911	-1.4914435709	23.690467834	19.103446342	42.327251667	-71.118836667	1	63588	26.9
67880	2022-12-08	17:44:52.762	341.53116623	8196.747989	1670521492.762	0	899	3.0059173295	3.0297973077	471.96114543	476.50010303	0.87071455629	733.74067334	24.344842911	-1.1801089506	23.690467834	19.135439298	42.327251667	-71.118836667	1	63588	26.9
67881	2022-12-08	17:44:53.611	341.53117605	8196.748225	1670521493.611	0	899	3.0059173295	3.0297973077	471.45486094	475.98894949	0.87071455629	733.74073155	24.344842911	-1.1452707415	23.690467834	19.134475923	42.327251667	-71.118836667	1	63588	26.9
67882	2022-12-08	17:44:54.486	341.53118619	8196.748469	1670521494.487	0	899	3.0116762813	3.0358774449	471.45486094	476.04123383	0.8806583707	733.7408132	24.344842911	-1.1327453852	23.690467834	19.137840271	42.327251667	-71.118836667	1	63588	26.9
67883	2022-12-08	17:44:55.345	341.53119612	8196.748707	1670521495.345	0	899	3.0116797444	3.0358809476	471.62363092	476.21164785	0.88065879359	733.72959566	24.344968417	-1.1327453852	23.690467834	19.138004998	42.327251667	-71.118836667	1	63588	26.9
67884	2022-12-08	17:44:56.230	341.53120637	8196.748953	1670521496.23	0	899	3.0149156375	3.0396844124	471.62421839	476.31497657	0.90018440501	733.71682355	24.345117569	-1.1380702873	23.690467834	19.136154718	42.327251667	-71.118836667	1	63588	26.9
67885	2022-12-08	17:44:57.101	341.53121646	8196.749195	1670521497.102	0	899	3.0149156375	3.0396844124	471.96365922	476.65779346	0.90018440501	733.71608426	24.345117569	-1.1636707783	23.690467834	19.126317978	42.327251667	-71.118836667	1	63588	26.9
67886	2022-12-08	17:44:58.033	341.53122725	8196.749454	1670521498.034	0	899	3.0323511712	3.0566511795	471.96365922	476.54228087	0.87824562656	733.71239305	24.345117569	-1.1570739225	23.690467834	19.128635748	42.327251667	-71.118836667	1	63588	26.9
67887	2022-12-08	17:44:58.898	341.53123725	8196.749694	1670521498.898	0	899	3.0323511712	3.0566511795	471.56843817	476.14322569	0.87824562656	733.68292236	24.345117569	-1.1360006332	23.690467834	19.136039734	42.327251667	-71.118836667	1	63588	26.9
67888	2022-12-08	17:44:59.809	341.53124779	8196.749947	1670521499.809	0	899	3.032645468	3.05739162	471.56869287	476.22716549	0.89415345606	733.70034446	24.345182242	-1.1935614134	23.690467834	19.130793439	42.327251667	-71.118836667	1	63588	26.9
67889	2022-12-08	17:45:00.714	341.53125828	8196.750199	1670521500.715	0	899	3.0326504547	3.0573966645	471.60213588	476.26094209	0.89415407005	733.69210027	24.34536171	-1.2262545706	23.690467834	19.135046409	42.327251667	-71.118836667	1	63588	26.9
67890	2022-12-08	17:45:01.640	341.53126898	8196.750456	1670521501.64	0	899	3.0320066154	3.0558789525	471.60213588	476.09710913	0.86300685435	733.6812441	24.34536171	-1.2020230072	23.690467834	19.137765101	42.327251667	-71.118836667	1	63588	26.9
67891	2022-12-08	17:45:02.523	341.53127921	8196.750701	1670521502.524	0	899	3.0320066154	3.0558789525	472.04020058	476.53934915	0.86300685435	733.65811703	24.34536171	-1.1832026243	23.690467834	19.138921738	42.327251667	-71.118836667	1	63588	26.9
67892	2022-12-08	17:45:03.407	341.53128944	8196.750947	1670521503.408	0	899	3.034865645	3.0595852919	472.04020058	476.6949145	0.89255534133	733.67391422	24.34536171	-1.1510699537	23.690467834	19.13700124	42.327251667	-71.118836667	1	63588	26.9
67893	2022-12-08	17:45:04.296	341.53129972	8196.751193	1670521504.296	0	899	3.034865645	3.0595852919	471.23626068	475.88304707	0.89255534133	733.68139648	24.34536171	-1.1701813936	23.690467834	19.135320663	42.327251667	-71.118836667	1	63588	26.9
67894	2022-12-08	17:45:05.198	341.53131017	8196.751444	1670521505.199	0	899	3.0355767858	3.0605594412	471.23658361	475.93179635	0.90176470372	733.67424931	24.345443763	-1.1839355846	23.690467834	19.133245872	42.327251667	-71.118836667	1	63588	26.9
67895	2022-12-08	17:45:06.141	341.53132108	8196.751706	1670521506.141	0	899	3.0355804451	3.0605631433	471.85509841	476.55647617	0.90176515767	733.67929299	24.345575333	-1.2020122121	23.690467834	19.130519981	42.327251667	-71.118836667	1	63588	26.9
67896	2022-12-08	17:45:07.020	341.53133126	8196.75195	1670521507.021	0	899	3.0353137348	3.0613727735	471.85509841	476.75982273	0.94036754281	733.67190329	24.345575333	-1.1457234755	23.690467834	19.139142611	42.327251667	-71.118836667	1	63588	26.9
67897	2022-12-08	17:45:07.911	341.53134157	8196.752198	1670521507.912	0	899	3.0353137348	3.0613727735	471.8288263	476.73327754	0.94036754281	733.64122565	24.345575333	-1.1413039822	23.690467834	19.138890702	42.327251667	-71.118836667	1	63588	26.9
67898	2022-12-08	17:45:08.809	341.53135196	8196.752447	1670521508.809	0	899	3.0438103326	3.0694259736	471.8288263	476.63619979	0.92194182859	733.65362549	24.345575333	-1.1360006332	23.690467834	19.139282227	42.327251667	-71.118836667	1	63588	26.9
67899	2022-12-08	17:45:09.663	341.53136184	8196.752684	1670521509.663	0	899	3.0438103326	3.0694259736	471.5640649	476.3687408	0.92194182859	733.65597959	24.345575333	-1.1396224104	23.690467834	19.139548194	42.327251667	-71.118836667	1	63588	26.9
67900	2022-12-08	17:45:10.526	341.53137183	8196.752924	1670521510.526	0	899	3.045336368	3.0708662814	471.56459977	476.35076938	0.91842541115	733.65451393	24.345711146	-1.1622263319	23.690467834	19.137308866	42.327251667	-71.118836667	1	63588	26.9
67901	2022-12-08	17:45:11.438	341.5313824	8196.753177	1670521511.439	0	899	3.0453376875	3.0708676167	471.14883333	475.93078396	0.91842557733	733.6553854	24.345758438	-1.1376283169	23.690467834	19.138921738	42.327251667	-71.118836667	1	63588	26.9
67902	2022-12-08	17:45:12.332	341.53139274	8196.753426	1670521512.333	0	899	3.0491759327	3.0758614563	471.14883333	476.14132806	0.95843886001	733.65586156	24.345758438	-1.2585705424	23.690467834	19.122394814	42.327251667	-71.118836667	1	63588	26.9
67903	2022-12-08	17:45:13.265	341.53140353	8196.753685	1670521513.265	0	899	3.0491759327	3.0758614563	471.21008309	476.20322685	0.95843886001	733.65246986	24.345758438	-1.2220614785	23.690467834	19.112850821	42.327251667	-71.118836667	1	63588	26.9
67904	2022-12-08	17:45:14.167	341.53141398	8196.753936	1670521514.168	0	899	3.0537292152	3.0790576219	471.21008309	475.94177718	0.90875227212	733.67303467	24.345758438	-1.1783196926	23.690467834	19.137121201	42.327251667	-71.118836667	1	63588	26.9
67905	2022-12-08	17:45:15.039	341.53142406	8196.754178	1670521515.039	0	899	3.0537298768	3.0790582913	472.00470729	476.7443811	0.90875235433	733.6476206	24.345782084	-1.1757973646	23.690467834	19.137271376	42.327251667	-71.118836667	1	63588	26.9
67906	2022-12-08	17:45:15.897	341.53143399	8196.754416	1670521515.897	0	899	3.06142501	3.0873464934	472.00617794	476.84482931	0.92753419991	733.64481622	24.346155167	-1.1543359796	23.690467834	19.137687961	42.327251667	-71.118836667	1	63588	26.9
67907	2022-12-08	17:45:16.753	341.53144391	8196.754654	1670521516.754	0	899	3.06142501	3.0873464934	472.08189112	476.92131864	0.92753419991	733.65562065	24.346155167	-1.179947257	23.690467834	19.134960175	42.327251667	-71.118836667	1	63588	26.9
67908	2022-12-08	17:45:17.628	341.53145404	8196.754897	1670521517.629	0	899	3.0578320716	3.083407017	472.08189112	476.86212855	0.91630343204	733.64753895	24.346155167	-1.1590033801	23.690467834	19.137356916	42.327251667	-71.118836667	1	63588	26.9
67909	2022-12-08	17:45:18.535	341.53146453	8196.755149	1670521518.535	0	899	3.0578320716	3.083407017	471.55686812	476.33178924	0.91630343204	733.64129639	24.346155167	-1.1394715743	23.690467834	19.1401902	42.327251667	-71.118836667	1	63588	26.9
67910	2022-12-08	17:45:19.493	341.53147562	8196.755415	1670521519.494	0	899	3.0597193212	3.0850175922	471.55686812	476.27712567	0.90591750128	733.63478947	24.346155167	-1.1750643253	23.690467834	19.139282227	42.327251667	-71.118836667	1	63588	26.9
67911	2022-12-08	17:45:20.459	341.53148679	8196.755683	1670521520.459	0	899	3.059720324	3.0850186068	471.58038501	476.30087861	0.90591762527	733.62437186	24.346190939	-1.1890557041	23.690467834	19.13900052	42.327251667	-71.118836667	1	63588	26.9
67912	2022-12-08	17:45:21.323	341.53149681	8196.755923	1670521521.324	0	899	3.0595686236	3.0850162027	471.58060469	476.32924249	0.91126455624	733.64655026	24.346246719	-1.329324986	23.690467834	19.105206913	42.327251667	-71.118836667	1	63588	26.9
67913	2022-12-08	17:45:22.153	341.5315064	8196.756154	1670521522.153	0	899	3.0595686236	3.0850162027	471.77629059	476.52689887	0.91126455624	733.6255384	24.346246719	-1.2391572504	23.690467834	19.11933664	42.327251667	-71.118836667	1	63588	26.9
67914	2022-12-08	17:45:23.112	341.53151751	8196.75642	1670521523.113	0	899	3.0672382494	3.0926963262	471.77629059	476.5169576	0.90937658797	733.64042209	24.346246719	-1.1360006332	23.690467834	19.13913603	42.327251667	-71.118836667	1	63588	26.9
67915	2022-12-08	17:45:24.019	341.531528	8196.756672	1670521524.019	0	899	3.0672382494	3.0926963262	472.13470514	476.8789737	0.90937658797	733.63607849	24.346246719	-1.1360006332	23.690467834	19.138921738	42.327251667	-71.118836667	1	63588	26.9
67916	2022-12-08	17:45:24.928	341.53153853	8196.756925	1670521524.929	0	899	3.0755505635	3.103031259	472.13585266	477.24389783	0.97835624874	733.63906881	24.346537748	-1.1334136811	23.690467834	19.131194323	42.327251667	-71.118836667	1	63588	26.9
67917	2022-12-08	17:45:25.782	341.53154841	8196.757162	1670521525.783	0	899	3.0755526821	3.1030334045	471.91988145	477.02559151	0.97835653017	733.64510199	24.34661293	-1.1498519056	23.690467834	19.132489122	42.327251667	-71.118836667	1	63588	26.9
67918	2022-12-08	17:45:26.723	341.53155929	8196.757423	1670521526.723	0	899	3.0803219244	3.1064898582	471.91988145	476.77371153	0.93058263898	733.62118914	24.34661293	-1.1701813936	23.690467834	19.136400223	42.327251667	-71.118836667	1	63588	26.9
67919	2022-12-08	17:45:27.648	341.53157001	8196.75768	1670521527.649	0	899	3.0803219244	3.1064898582	471.98476134	476.83925873	0.93058263898	733.61650682	24.34661293	-1.1468660405	23.690467834	19.127802956	42.327251667	-71.118836667	1	63588	26.9
67920	2022-12-08	17:45:28.539	341.53158031	8196.757928	1670521528.539	0	899	3.0799136055	3.1053693895	471.98476134	476.70754455	0.9055838391	733.61879341	24.34661293	-1.289905567	23.690467834	19.119857043	42.327251667	-71.118836667	1	63588	26.9
67921	2022-12-08	17:45:29.444	341.5315908	8196.758179	1670521529.445	0	899	3.0799137253	3.1053695107	471.86997942	476.59161418	0.9055838538	733.6423352	24.346617174	-1.5227463348	23.690467834	19.11319192	42.327251667	-71.118836667	1	63588	26.9
67922	2022-12-08	17:45:30.328	341.53160102	8196.758424	1670521530.328	0	899	3.0767111802	3.1025145607	471.87080453	476.66202448	0.91879417344	733.63726807	24.346826553	-1.1701813936	23.690467834	19.087425232	42.327251667	-71.118836667	1	63588	26.9
67923	2022-12-08	17:45:31.210	341.53161124	8196.75867	1670521531.211	0	899	3.0767111802	3.1025145607	472.71570923	477.51550805	0.91879417344	733.63152672	24.346826553	-1.1705802237	23.690467834	19.08954537	42.327251667	-71.118836667	1	63588	26.9
67924	2022-12-08	17:45:32.124	341.53162181	8196.758923	1670521532.124	0	899	3.0848740824	3.1095997174	472.71570923	477.30250555	0.8784123232	733.66986084	24.346826553	-1.1652984619	23.690467834	19.133159637	42.327251667	-71.118836667	1	63588	26.9
67925	2022-12-08	17:45:33.053	341.53163257	8196.759182	1670521533.054	0	899	3.0848740824	3.1095997174	471.91848241	476.49754318	0.8784123232	733.65974598	24.346826553	-1.1389110136	23.690467834	19.138996983	42.327251667	-71.118836667	1	63588	26.9
67926	2022-12-08	17:45:33.987	341.53164338	8196.759441	1670521533.988	0	899	3.0873908634	3.1127237806	471.91848241	476.60637055	0.89908359848	733.65598848	24.346826553	-1.1378546835	23.690467834	19.138410025	42.327251667	-71.118836667	1	63588	26.9
67927	2022-12-08	17:45:34.911	341.53165406	8196.759698	1670521534.911	0	899	3.0873908634	3.1127237806	472.27669079	476.96813726	0.89908359848	733.6553078	24.346826553	-1.1392560005	23.690467834	19.137479782	42.327251667	-71.118836667	1	63588	26.9
67928	2022-12-08	17:45:35.854	341.53166498	8196.759959	1670521535.854	0	899	3.0889254038	3.1141596984	472.27761146	476.94844622	0.89517046169	733.65182394	24.347059983	-1.1586584374	23.690467834	19.136836147	42.327251667	-71.118836667	1	63588	26.9
67929	2022-12-08	17:45:36.734	341.53167517	8196.760204	1670521536.735	0	899	3.0889282981	3.1141626263	471.25150255	475.91219091	0.89517081195	733.64233398	24.347162247	-1.1294900179	23.690467834	19.139640808	42.327251667	-71.118836667	1	63588	26.9
67930	2022-12-08	17:45:37.667	341.53168596	8196.760463	1670521537.667	0	899	3.0990538639	3.122842157	471.25150255	475.63030694	0.84152825637	733.6535309	24.347162247	-1.1527730598	23.690467834	19.13948366	42.327251667	-71.118836667	1	63588	26.9
67931	2022-12-08	17:45:38.641	341.53169725	8196.760734	1670521538.642	0	899	3.0990538639	3.122842157	471.2289685	475.60756351	0.84152825637	733.64709473	24.347162247	-1.2011067867	23.690467834	19.138921738	42.327251667	-71.118836667	1	63588	26.9
67932	2022-12-08	17:45:39.525	341.53170747	8196.760979	1670521539.525	0	899	3.1082340804	3.1351387098	471.2289685	476.16755691	0.94803792044	733.64872368	24.347162247	-1.152061614	23.690467834	19.139540805	42.327251667	-71.118836667	1	63588	26.9
67933	2022-12-08	17:45:40.414	341.53171775	8196.761226	1670521540.414	0	899	3.1082384547	3.1351431379	471.29626889	476.23556555	0.94803847759	733.6503308	24.347315845	-1.1400428497	23.690467834	19.139188413	42.327251667	-71.118836667	1	63588	26.9
67934	2022-12-08	17:45:41.325	341.5317283	8196.761479	1670521541.325	0	899	3.1031340754	3.1283044757	471.29662526	475.92461138	0.8888665475	733.67375779	24.347406387	-1.1439664656	23.690467834	19.138219859	42.327251667	-71.118836667	1	63588	26.9
67935	2022-12-08	17:45:42.230	341.53173878	8196.761731	1670521542.231	0	899	3.1031340754	3.1283044757	471.79963285	476.43255835	0.8888665475	733.67712402	24.347406387	-1.1441389322	23.690467834	19.13820076	42.327251667	-71.118836667	1	63588	26.9
67936	2022-12-08	17:45:43.164	341.53174959	8196.76199	1670521543.165	0	899	3.1023712826	3.129160297	471.79963285	476.73223651	0.94576748417	733.68404121	24.347406387	-1.484318614	23.690467834	19.106151581	42.327251667	-71.118836667	1	63588	26.9
67937	2022-12-08	17:45:44.039	341.53175971	8196.762233	1670521544.039	0	899	3.1023712826	3.129160297	472.11904585	477.05498893	0.94576748417	733.68828659	24.347406387	-1.1936691731	23.690467834	19.13019054	42.327251667	-71.118836667	1	63588	26.9
67938	2022-12-08	17:45:44.953	341.5317703	8196.762487	1670521544.954	0	899	3.1182650217	3.1432005087	472.11904585	476.68944446	0.87639768605	733.678909	24.347406387	-1.1360006332	23.690467834	19.134960175	42.327251667	-71.118836667	1	63588	26.9
67939	2022-12-08	17:45:45.898	341.53178123	8196.762749	1670521545.898	0	899	3.1182711655	3.1432067223	471.60175168	476.16714636	0.87639840712	733.65525929	24.347621425	-1.1721323926	23.690467834	19.137592442	42.327251667	-71.118836667	1	63588	26.9
67940	2022-12-08	17:45:46.812	341.53179181	8196.763003	1670521546.812	0	899	3.1251745618	3.1530957285	471.6018663	476.70359795	0.97825451125	733.66400146	24.347650528	-1.1750643253	23.690467834	19.137840271	42.327251667	-71.118836667	1	63588	26.9
67941	2022-12-08	17:45:47.721	341.53180234	8196.763256	1670521547.722	0	899	3.1251745618	3.1530957285	472.1353307	477.24283331	0.97825451125	733.66644125	24.347650528	-1.1424681035	23.690467834	19.137840271	42.327251667	-71.118836667	1	63588	26.9
67942	2022-12-08	17:45:48.651	341.53181309	8196.763514	1670521548.651	0	899	3.1188585072	3.1435014594	472.1353307	476.65131728	0.86603316314	733.65215377	24.347650528	-1.14881703	23.690467834	19.138937287	42.327251667	-71.118836667	1	63588	26.9
67943	2022-12-08	17:45:49.592	341.53182399	8196.763776	1670521549.593	0	899	3.1188585072	3.1435014594	472.40149081	476.92002322	0.86603316314	733.63470459	24.347650528	-1.1539047956	23.690467834	19.139640808	42.327251667	-71.118836667	1	63588	26.9
67944	2022-12-08	17:45:50.459	341.53183402	8196.764016	1670521550.459	0	899	3.1197249362	3.1446915398	472.40242369	476.97913556	0.87707527529	733.60605525	24.347886989	-1.1403230839	23.690467834	19.139427084	42.327251667	-71.118836667	1	63588	26.9
67945	2022-12-08	17:45:51.309	341.53184387	8196.764253	1670521551.31	0	899	3.1197295173	3.144696173	472.47487897	477.05229564	0.87707581313	733.62000563	24.348047256	-1.1326268122	23.690467834	19.137611086	42.327251667	-71.118836667	1	63588	26.9
67946	2022-12-08	17:45:52.207	341.53185426	8196.764502	1670521552.208	0	899	3.1206275124	3.147536328	472.47487897	477.40759293	0.94445068845	733.63008007	24.348047256	-1.1527946311	23.690467834	19.137701805	42.327251667	-71.118836667	1	63588	26.9
67947	2022-12-08	17:45:53.092	341.5318645	8196.764748	1670521553.093	0	899	3.1206275124	3.147536328	472.26809044	477.19864549	0.94445068845	733.63148428	24.348047256	-1.1563732924	23.690467834	19.138269538	42.327251667	-71.118836667	1	63588	26.9
67948	2022-12-08	17:45:53.970	341.53187465	8196.764992	1670521553.97	0	899	3.1250322908	3.1523096606	472.26809044	477.25924183	0.95593656508	733.63303401	24.348047256	-1.1278623343	23.690467834	19.139431833	42.327251667	-71.118836667	1	63588	26.9
67949	2022-12-08	17:45:54.838	341.5318847	8196.765233	1670521554.838	0	899	3.1250322908	3.1523096606	472.57446941	477.56885876	0.95593656508	733.64582794	24.348047256	-1.1278623343	23.690467834	19.139282227	42.327251667	-71.118836667	1	63588	26.9
67950	2022-12-08	17:45:55.734	341.53189508	8196.765482	1670521555.735	0	899	3.1271384663	3.1544101312	472.57523512	477.56521687	0.95510022567	733.63613993	24.348241276	-1.1361407326	23.690467834	19.097155843	42.327251667	-71.118836667	1	63588	26.9
67951	2022-12-08	17:45:56.585	341.53190492	8196.765718	1670521556.585	0	899	3.1271416512	3.1544133555	472.86297549	477.85599767	0.95510063188	733.63283594	24.348352432	-1.2628929473	23.690467834	19.071446956	42.327251667	-71.118836667	1	63588	26.9
67952	2022-12-08	17:45:57.470	341.53191516	8196.765964	1670521557.47	0	899	3.1359684469	3.1600368856	472.86297549	477.25616654	0.84141687976	733.64509673	24.348352432	-1.6991689205	23.690467834	19.065818787	42.327251667	-71.118836667	1	63588	26.9
67953	2022-12-08	17:45:58.351	341.53192536	8196.766209	1670521558.351	0	899	3.1359684469	3.1600368856	472.50415844	476.89401586	0.84141687976	733.64885909	24.348352432	-1.6134098745	23.690467834	19.07984654	42.327251667	-71.118836667	1	63588	26.9
67954	2022-12-08	17:45:59.234	341.53193559	8196.766454	1670521559.235	0	899	3.1498897981	3.1759948341	472.50418396	477.2450614	0.90802951045	733.65108222	24.3483589	-1.3245928966	23.690467834	19.126267856	42.327251667	-71.118836667	1	63588	26.9
67955	2022-12-08	17:46:00.079	341.53194537	8196.766689	1670521560.08	0	899	3.1498966576	3.1760017743	472.71955541	477.46259813	0.90803033619	733.64748155	24.348596573	-1.5559353828	23.690467834	19.058256149	42.327251667	-71.118836667	1	63588	26.9
67956	2022-12-08	17:46:00.948	341.53195543	8196.76693	1670521560.949	0	899	3.1391752352	3.1657943992	472.71955541	477.57270841	0.92889614537	733.62504082	24.348596573	-1.5591367941	23.690467834	19.058592424	42.327251667	-71.118836667	1	63588	26.9
67957	2022-12-08	17:46:01.831	341.53196564	8196.767175	1670521561.831	0	899	3.1391752352	3.1657943992	472.7350596	477.58837177	0.92889614537	733.61199951	24.348596573	-1.7170730829	23.690467834	19.075181961	42.327251667	-71.118836667	1	63588	26.9
67958	2022-12-08	17:46:02.746	341.53197623	8196.767429	1670521562.746	0	899	3.1457691133	3.1716165782	472.7350596	477.43753586	0.90031135936	733.62220896	24.348596573	-1.4502240609	23.690467834	19.094636968	42.327251667	-71.118836667	1	63588	26.9
67959	2022-12-08	17:46:03.673	341.53198696	8196.767687	1670521563.673	0	899	3.1457691133	3.1716165782	474.81802192	479.5412182	0.90031135936	733.61077881	24.348596573	-1.4664143324	23.690467834	19.097867966	42.327251667	-71.118836667	1	63588	26.9
67960	2022-12-08	17:46:04.565	341.53199729	8196.767935	1670521564.566	0	899	3.1486519923	3.1731006535	474.81802192	479.28109823	0.85119034454	733.61561716	24.348596573	-1.2898516181	23.690467834	19.122659203	42.327251667	-71.118836667	1	63588	26.9
67961	2022-12-08	17:46:05.453	341.53200756	8196.768181	1670521565.453	0	899	3.1486537415	3.173102422	474.37087927	478.82975369	0.85119054201	733.62052301	24.348657204	-1.1954369284	23.690467834	19.133901394	42.327251667	-71.118836667	1	63588	26.9
67962	2022-12-08	17:46:06.334	341.53201775	8196.768426	1670521566.334	0	899	3.1527104618	3.1797898551	474.37124356	479.30439788	0.94079708958	733.62345674	24.348749161	-1.16855371	23.690467834	19.134599686	42.327251667	-71.118836667	1	63588	26.9
67963	2022-12-08	17:46:07.201	341.5320278	8196.768667	1670521567.202	0	899	3.1527104618	3.1797898551	473.25871241	478.18029713	0.94079708958	733.61065472	24.348749161	-1.1627760778	23.690467834	19.137156379	42.327251667	-71.118836667	1	63588	26.9
67964	2022-12-08	17:46:08.062	341.53203775	8196.768906	1670521568.062	0	899	3.1520324804	3.1794307471	473.25871241	478.23942951	0.95198295589	733.62207274	24.348749161	-1.1660098485	23.690467834	19.138816151	42.327251667	-71.118836667	1	63588	26.9
67965	2022-12-08	17:46:08.953	341.53204808	8196.769154	1670521568.954	0	899	3.1520324804	3.1794307471	474.50082088	479.4946103	0.95198295589	733.62823123	24.348749161	-1.3094481719	23.690467834	19.129930041	42.327251667	-71.118836667	1	63588	26.9
67966	2022-12-08	17:46:09.862	341.5320586	8196.769406	1670521569.863	0	899	3.1517405407	3.1783762004	474.50110918	479.35610881	0.92579240323	733.62595999	24.348821918	-1.4467747125	23.690467834	19.12126579	42.327251667	-71.118836667	1	63588	26.9
67967	2022-12-08	17:46:10.737	341.53206873	8196.769649	1670521570.738	0	899	3.1517490149	3.1783847764	475.30261856	480.16582459	0.92579344272	733.62540057	24.349115372	-1.2249072269	23.690467834	19.131096568	42.327251667	-71.118836667	1	63588	26.9
67968	2022-12-08	17:46:11.598	341.53207868	8196.769888	1670521571.598	0	899	3.1561309296	3.1825175662	475.30261856	480.11355893	0.91594349156	733.63640549	24.349115372	-1.131829122	23.690467834	19.135897845	42.327251667	-71.118836667	1	63588	26.9
67969	2022-12-08	17:46:12.483	341.53208894	8196.770134	1670521572.484	0	899	3.1561309296	3.1825175662	474.80345462	479.60934253	0.91594349156	733.64599609	24.349115372	-1.1360006332	23.690467834	19.139282227	42.327251667	-71.118836667	1	63588	26.9
67970	2022-12-08	17:46:13.405	341.53209961	8196.770391	1670521573.406	0	899	3.1548262146	3.1808887981	474.80345462	479.55218628	0.90515807926	733.64974309	24.349115372	-1.1670877436	23.690467834	19.136334072	42.327251667	-71.118836667	1	63588	26.9
67971	2022-12-08	17:46:14.280	341.53210973	8196.770634	1670521574.281	0	899	3.1548262146	3.1808887981	475.1697854	479.92218091	0.90515807926	733.65686561	24.349115372	-1.1668829302	23.690467834	19.136529266	42.327251667	-71.118836667	1	63588	26.9
67972	2022-12-08	17:46:15.203	341.53212041	8196.77089	1670521575.203	0	899	3.1641930086	3.1904317119	475.16997787	479.94035774	0.90854903308	733.66259159	24.349163876	-1.1420908337	23.690467834	19.139066393	42.327251667	-71.118836667	1	63588	26.9
67973	2022-12-08	17:46:16.082	341.53213059	8196.771134	1670521576.083	0	899	3.1641969109	3.1904356602	476.79758842	481.58431086	0.90854950099	733.64111328	24.349298477	-1.1441389322	23.690467834	19.138921738	42.327251667	-71.118836667	1	63588	26.9
67974	2022-12-08	17:46:16.927	341.53214036	8196.771369	1670521576.927	0	899	3.1718568379	3.1971077172	476.79758842	481.39265143	0.87251859778	733.63517306	24.349298477	-1.1934643889	23.690467834	19.135982753	42.327251667	-71.118836667	1	63588	26.9
67975	2022-12-08	17:46:17.835	341.53215088	8196.771621	1670521577.836	0	899	3.1718568379	3.1971077172	477.09686568	481.69481293	0.87251859778	733.62861158	24.349298477	-1.215033502	23.690467834	19.133699973	42.327251667	-71.118836667	1	63588	26.9
67976	2022-12-08	17:46:18.660	341.53216042	8196.77185	1670521578.66	0	899	3.1743083184	3.2003574352	477.09686568	481.83674419	0.89918690229	733.61984031	24.349298477	-1.1824588373	23.690467834	19.133018784	42.327251667	-71.118836667	1	63588	26.9
67977	2022-12-08	17:46:19.543	341.53217065	8196.772096	1670521579.544	0	899	3.1743110164	3.2003601647	477.18949314	481.93029359	0.89918722144	733.62019399	24.349391243	-1.191146819	23.690467834	19.135227532	42.327251667	-71.118836667	1	63588	26.9
67978	2022-12-08	17:46:20.464	341.53218131	8196.772351	1670521580.465	0	899	3.1733493286	3.2004622106	477.19021794	482.12646316	0.9358762684	733.63152187	24.349573135	-1.1563840283	23.690467834	19.139460962	42.327251667	-71.118836667	1	63588	26.9
67979	2022-12-08	17:46:21.390	341.53219201	8196.772608	1670521581.39	0	899	3.1733493286	3.2004622106	480.16604972	485.13307813	0.9358762684	733.66131592	24.349573135	-1.1278623343	23.690467834	19.140361786	42.327251667	-71.118836667	1	63588	26.9
67980	2022-12-08	17:46:22.256	341.53220204	8196.772849	1670521582.256	0	899	3.1781051521	3.2056231062	480.16604972	485.1998633	0.9483292293	733.66782162	24.349573135	-1.1329501228	23.690467834	19.138065363	42.327251667	-71.118836667	1	63588	26.9
67981	2022-12-08	17:46:23.165	341.53221257	8196.773102	1670521583.166	0	899	3.1781051521	3.2056231062	477.56314438	482.56967045	0.9483292293	733.67547607	24.349573135	-1.1294900179	23.690467834	19.13820076	42.327251667	-71.118836667	1	63588	26.9
67982	2022-12-08	17:46:24.052	341.53222282	8196.773348	1670521584.052	0	899	3.194502036	3.2204326506	477.56314438	482.25612889	0.88951657093	733.68641026	24.349573135	-1.1363348124	23.690467834	19.138807145	42.327251667	-71.118836667	1	63588	26.9
67983	2022-12-08	17:46:24.908	341.53223274	8196.773586	1670521584.909	0	899	3.1945046625	3.2204353073	476.33581414	481.01673938	0.88951687633	733.68747575	24.349662869	-1.1551767675	23.690467834	19.131686015	42.327251667	-71.118836667	1	63588	26.9
67984	2022-12-08	17:46:25.769	341.5322427	8196.773825	1670521585.769	0	899	3.1916189591	3.2186053172	476.33618554	481.21243794	0.92625808171	733.69389737	24.349756241	-1.1818444003	23.690467834	19.123908997	42.327251667	-71.118836667	1	63588	26.9
67985	2022-12-08	17:46:26.631	341.53225269	8196.774064	1670521586.632	0	899	3.1916189591	3.2186053172	478.96656434	483.86974391	0.92625808171	733.69677734	24.349756241	-1.2222663164	23.690467834	19.122716904	42.327251667	-71.118836667	1	63588	26.9
67986	2022-12-08	17:46:27.548	341.53226329	8196.774319	1670521587.548	0	899	3.1906702743	3.2168432971	478.96656434	483.72313123	0.89883387431	733.69504694	24.349756241	-1.1694915271	23.690467834	19.135552286	42.327251667	-71.118836667	1	63588	26.9
67987	2022-12-08	17:46:28.460	341.53227384	8196.774572	1670521588.46	0	899	3.1906702743	3.2168432971	484.49012937	489.30155021	0.89883387431	733.69647217	24.349756241	-1.196223855	23.690467834	19.139282227	42.327251667	-71.118836667	1	63588	26.9
67988	2022-12-08	17:46:29.408	341.53228483	8196.774836	1670521589.409	0	899	3.1927120563	3.2200789753	484.49012937	489.51819571	0.93889026977	733.67858563	24.349756241	-1.174072699	23.690467834	19.133727295	42.327251667	-71.118836667	1	63588	26.9
67989	2022-12-08	17:46:30.299	341.53229514	8196.775083	1670521590.3	0	899	3.192720357	3.2200873771	480.35331036	485.33845003	0.93889128912	733.65759358	24.350039994	-1.1461977398	23.690467834	19.137538708	42.327251667	-71.118836667	1	63588	26.9
67990	2022-12-08	17:46:31.187	341.53230541	8196.77533	1670521591.187	0	899	3.197798601	3.224885514	480.3537635	485.27994411	0.92789891353	733.64088046	24.350152969	-1.1615364536	23.690467834	19.136088175	42.327251667	-71.118836667	1	63588	26.9
67991	2022-12-08	17:46:32.125	341.53231627	8196.775591	1670521592.126	0	899	3.197798601	3.224885514	478.02981758	482.9321654	0.92789891353	733.63101419	24.350152969	-1.1697178329	23.690467834	19.134921598	42.327251667	-71.118836667	1	63588	26.9
67992	2022-12-08	17:46:33.049	341.53232696	8196.775847	1670521593.049	0	899	3.196262827	3.221668989	478.02981758	482.62968114	0.87119144234	733.63692894	24.350152969	-1.1360006332	23.690467834	19.136101944	42.327251667	-71.118836667	1	63588	26.9
67993	2022-12-08	17:46:33.915	341.53233699	8196.776088	1670521593.916	0	899	3.196262827	3.221668989	486.06817874	490.74539179	0.87119144234	733.63872604	24.350152969	-1.1368953203	23.690467834	19.137173533	42.327251667	-71.118836667	1	63588	26.9
67994	2022-12-08	17:46:34.801	341.53234723	8196.776334	1670521594.801	0	899	3.2027153909	3.2299361292	486.06817874	491.06992992	0.93102516458	733.64526367	24.350152969	-1.1376283169	23.690467834	19.139282227	42.327251667	-71.118836667	1	63588	26.9
67995	2022-12-08	17:46:35.680	341.53235742	8196.776578	1670521595.681	0	899	3.2027231601	3.2299439922	484.07412844	489.05536549	0.93102610771	733.63345034	24.350417725	-1.1384798967	23.690467834	19.13715931	42.327251667	-71.118836667	1	63588	26.9
67996	2022-12-08	17:46:36.635	341.53236847	8196.776843	1670521596.636	0	899	3.2008581334	3.2288944101	484.07429181	489.20801963	0.95922822665	733.64203325	24.350458145	-1.1726067185	23.690467834	19.135880603	42.327251667	-71.118836667	1	63588	26.9
67997	2022-12-08	17:46:37.523	341.53237875	8196.77709	1670521597.524	0	899	3.2008581334	3.2288944101	488.4897702	493.67032527	0.95922822665	733.63867188	24.350458145	-1.2027344704	23.690467834	19.137121201	42.327251667	-71.118836667	1	63588	26.9
67998	2022-12-08	17:46:38.441	341.53238937	8196.777345	1670521598.442	0	899	3.2058137711	3.2323054692	488.4897702	493.37684449	0.90542578045	733.64282388	24.350458145	-1.1582380983	23.690467834	19.137349173	42.327251667	-71.118836667	1	63588	26.9
67999	2022-12-08	17:46:39.315	341.53239949	8196.777588	1670521599.316	0	899	3.2058137711	3.2323054692	481.89247289	486.71354482	0.90542578045	733.64797549	24.350458145	-1.1316890077	23.690467834	19.137947701	42.327251667	-71.118836667	1	63588	26.9
68000	2022-12-08	17:46:40.171	341.53240939	8196.777825	1670521600.171	0	899	3.2094800587	3.2370905227	481.89309092	486.91238287	0.94226772564	733.65489955	24.350611744	-1.1530424735	23.690467834	19.135748971	42.327251667	-71.118836667	1	63588	26.9
68001	2022-12-08	17:46:41.036	341.5324194	8196.778066	1670521601.036	0	899	3.2094827212	3.2370932178	482.15999818	487.18207193	0.94226805208	733.6521469	24.350702286	-1.1714532754	23.690467834	19.13160386	42.327251667	-71.118836667	1	63588	26.9
68002	2022-12-08	17:46:41.895	341.53242935	8196.778304	1670521601.896	0	899	3.2120373248	3.239627482	482.15999818	487.17436738	0.94083736111	733.64214967	24.350702286	-1.1727899037	23.690467834	19.131067465	42.327251667	-71.118836667	1	63588	26.9
68003	2022-12-08	17:46:42.834	341.53244021	8196.778565	1670521602.834	0	899	3.2120373248	3.239627482	482.72389757	487.74413121	0.94083736111	733.64035903	24.350702286	-1.1599411972	23.690467834	19.13196421	42.327251667	-71.118836667	1	63588	26.9
68004	2022-12-08	17:46:43.766	341.53245101	8196.778824	1670521603.767	0	899	3.2269121894	3.2532692691	482.72389757	487.49723585	0.8950199867	733.63427168	24.350702286	-1.3646375304	23.690467834	19.130033038	42.327251667	-71.118836667	1	63588	26.9
68005	2022-12-08	17:46:44.737	341.53246225	8196.779094	1670521604.738	0	899	3.2269136833	3.2532707804	482.07420025	486.84111503	0.89502015973	733.635359	24.350752812	-1.4206244914	23.690467834	19.13093241	42.327251667	-71.118836667	1	63588	26.9
68006	2022-12-08	17:46:45.653	341.53247284	8196.779348	1670521605.653	0	899	3.2228595604	3.2497468037	482.07522525	486.94432688	0.91401265034	733.64647467	24.351007462	-1.1734366417	23.690467834	19.136039734	42.327251667	-71.118836667	1	63588	26.9
68007	2022-12-08	17:46:46.568	341.53248343	8196.779602	1670521606.568	0	899	3.2228595604	3.2497468037	482.03724027	486.90595823	0.91401265034	733.64057367	24.351007462	-1.1529562292	23.690467834	19.136493329	42.327251667	-71.118836667	1	63588	26.9
68008	2022-12-08	17:46:47.464	341.53249381	8196.779851	1670521607.465	0	899	3.2327737471	3.2609496454	482.03724027	487.1240563	0.95452900998	733.64310966	24.351007462	-1.1443544831	23.690467834	19.129849162	42.327251667	-71.118836667	1	63588	26.9
68009	2022-12-08	17:46:48.430	341.53250498	8196.780119	1670521608.43	0	899	3.2327737471	3.2609496454	482.97701388	488.07374711	0.95452900998	733.65923223	24.351007462	-1.1699334991	23.690467834	19.115231912	42.327251667	-71.118836667	1	63588	26.9
68010	2022-12-08	17:46:49.374	341.5325159	8196.780382	1670521609.374	0	899	3.235275737	3.263347917	482.97701388	488.05101738	0.95031638512	733.64880371	24.351007462	-1.44851017	23.690467834	19.133520126	42.327251667	-71.118836667	1	63588	26.9
68011	2022-12-08	17:46:50.321	341.53252686	8196.780645	1670521610.321	0	899	3.2352840645	3.2633563472	481.97830013	487.04181695	0.95031740659	733.68082898	24.351288385	-1.1578392754	23.690467834	19.138492471	42.327251667	-71.118836667	1	63588	26.9
68012	2022-12-08	17:46:51.250	341.53253763	8196.780903	1670521611.251	0	899	3.2339133372	3.2592684026	481.97839773	486.5529383	0.8594093258	733.66932486	24.351312637	-1.1719814886	23.690467834	19.133913621	42.327251667	-71.118836667	1	63588	26.9
68013	2022-12-08	17:46:52.188	341.53254848	8196.781164	1670521612.189	0	899	3.2339133372	3.2592684026	483.73857564	488.32982237	0.8594093258	733.67237581	24.351312637	-1.174546916	23.690467834	19.135351787	42.327251667	-71.118836667	1	63588	26.9
68014	2022-12-08	17:46:53.109	341.53255914	8196.781419	1670521613.11	0	899	3.237669354	3.265928644	483.73857564	488.85072572	0.9558946008	733.66937296	24.351312637	-1.1658265535	23.690467834	19.137951276	42.327251667	-71.118836667	1	63588	26.9
68015	2022-12-08	17:46:54.055	341.53257008	8196.781682	1670521614.055	0	899	3.237669354	3.265928644	482.41428087	487.5124358	0.9558946008	733.67370605	24.351312637	-1.1360006332	23.690467834	19.127758026	42.327251667	-71.118836667	1	63588	26.9
68016	2022-12-08	17:46:54.990	341.53258091	8196.781942	1670521614.991	0	899	3.2377265995	3.2648166958	482.4151161	487.30189424	0.91665772201	733.64287885	24.351519995	-1.1372294805	23.690467834	19.136186259	42.327251667	-71.118836667	1	63588	26.9
68017	2022-12-08	17:46:55.878	341.53259119	8196.782189	1670521615.879	0	899	3.237728596	3.2648187161	494.40380849	499.41203123	0.91665795805	733.64690354	24.351587296	-1.1376283169	23.690467834	19.139293178	42.327251667	-71.118836667	1	63588	26.9
68018	2022-12-08	17:46:56.789	341.53260174	8196.782442	1670521616.79	0	899	3.2767084905	3.3053350355	494.40380849	499.63352072	0.95677298122	733.65206121	24.351587296	-1.1552845729	23.690467834	19.138710729	42.327251667	-71.118836667	1	63588	26.9
68019	2022-12-08	17:46:57.719	341.53261249	8196.7827	1670521617.719	0	899	3.2767084905	3.3053350355	562.43567462	568.38501537	0.95677298122	733.6453336	24.351587296	-1.1999749814	23.690467834	19.138036766	42.327251667	-71.118836667	1	63588	26.9
68020	2022-12-08	17:46:58.617	341.53262288	8196.782949	1670521618.617	0	899	3.2706094746	3.2982922435	562.43567462	568.19927477	0.92720517572	733.66170436	24.351587296	-1.1851752065	23.690467834	19.13874539	42.327251667	-71.118836667	1	63588	26.9
68021	2022-12-08	17:46:59.493	341.53263303	8196.783193	1670521619.494	0	899	3.2706094746	3.2982922435	495.00215682	500.07472714	0.92720517572	733.65252322	24.351587296	-1.1294900179	23.690467834	19.136039734	42.327251667	-71.118836667	1	63588	26.9
68022	2022-12-08	17:47:00.391	341.53264343	8196.783442	1670521620.392	0	899	3.2569512776	3.2848016964	495.00369843	500.12849881	0.93665149158	733.65377504	24.351960378	-1.1371432527	23.690467834	19.13841096	42.327251667	-71.118836667	1	63588	26.9
68023	2022-12-08	17:47:01.272	341.53265361	8196.783687	1670521621.272	0	899	3.2569519832	3.2848024106	486.56072715	491.59811745	0.93665157632	733.65527344	24.351984024	-1.1376283169	23.690467834	19.138561249	42.327251667	-71.118836667	1	63588	26.9
68024	2022-12-08	17:47:02.180	341.53266412	8196.783939	1670521622.18	0	899	3.2591386342	3.2863443124	486.56072715	491.47798908	0.91453840573	733.65141125	24.351984024	-1.1788262255	23.690467834	19.111215819	42.327251667	-71.118836667	1	63588	26.9
68025	2022-12-08	17:47:03.098	341.53267475	8196.784194	1670521623.098	0	899	3.2591386342	3.2863443124	486.78438448	491.70390673	0.91453840573	733.6428542	24.351984024	-1.1441496761	23.690467834	19.133939882	42.327251667	-71.118836667	1	63588	26.9
68026	2022-12-08	17:47:04.045	341.53268571	8196.784457	1670521624.045	0	899	3.2585435913	3.287131747	486.78438448	491.95530007	0.96078116896	733.65996466	24.351984024	-1.1360006332	23.690467834	19.139282227	42.327251667	-71.118836667	1	63588	26.9
68027	2022-12-08	17:47:04.944	341.53269611	8196.784707	1670521624.944	0	899	3.2585501081	3.2871383451	484.80940667	489.9593472	0.96078197136	733.64115532	24.352202295	-1.1316350983	23.690467834	19.137350183	42.327251667	-71.118836667	1	63588	26.9
68028	2022-12-08	17:47:05.852	341.53270663	8196.784959	1670521625.853	0	899	3.2670114018	3.2964112815	484.80951138	490.09219652	0.98527988626	733.64099404	24.352228165	-1.1512639775	23.690467834	19.126720113	42.327251667	-71.118836667	1	63588	26.9
68029	2022-12-08	17:47:06.710	341.53271656	8196.785197	1670521626.711	0	899	3.2670114018	3.2964112815	484.10538181	489.38039446	0.98527988626	733.64256155	24.352228165	-1.1699550515	23.690467834	19.121993021	42.327251667	-71.118836667	1	63588	26.9
68030	2022-12-08	17:47:07.586	341.5327267	8196.785441	1670521627.587	0	899	3.2626172122	3.2879526527	484.10538181	488.65609009	0.85125241834	733.62664795	24.352228165	-1.1945961714	23.690467834	19.135320663	42.327251667	-71.118836667	1	63588	26.9
68031	2022-12-08	17:47:08.490	341.53273716	8196.785692	1670521628.491	0	899	3.2626172122	3.2879526527	484.08088667	488.63136469	0.85125241834	733.62362449	24.352228165	-1.1657080106	23.690467834	19.127736868	42.327251667	-71.118836667	1	63588	26.9
68032	2022-12-08	17:47:09.427	341.53274801	8196.785952	1670521629.428	0	899	3.2679132781	3.2948022014	484.08090627	488.9030437	0.90157014114	733.63984124	24.352233015	-1.1677776117	23.690467834	19.098083723	42.327251667	-71.118836667	1	63588	26.9
68033	2022-12-08	17:47:10.345	341.53275863	8196.786207	1670521630.346	0	899	3.2679186155	3.2948076012	484.16272839	488.9856842	0.90157075605	733.63122559	24.35241127	-1.1392560005	23.690467834	19.13243866	42.327251667	-71.118836667	1	63588	26.9
68034	2022-12-08	17:47:11.190	341.5327684	8196.786442	1670521631.19	0	899	3.2792307369	3.3065463284	484.16272839	489.04540494	0.91262308622	733.63151338	24.35241127	-1.1359251777	23.690467834	19.117700488	42.327251667	-71.118836667	1	63588	26.9
68035	2022-12-08	17:47:12.042	341.53277826	8196.786678	1670521632.042	0	899	3.2792307369	3.3065463284	487.25051708	492.16433331	0.91262308622	733.61252215	24.35241127	-1.4925323362	23.690467834	19.093662287	42.327251667	-71.118836667	1	63588	26.9
68036	2022-12-08	17:47:12.904	341.53278824	8196.786918	1670521632.904	0	899	3.2819184267	3.3089149134	487.25051708	492.10284679	0.9013160482	733.60852212	24.35241127	-1.4973398447	23.690467834	19.093547821	42.327251667	-71.118836667	1	63588	26.9
68037	2022-12-08	17:47:13.782	341.5327984	8196.787162	1670521633.782	0	899	3.2819184267	3.3089149134	486.09091356	490.93169526	0.9013160482	733.62955379	24.35241127	-1.2490956404	23.690467834	19.124022553	42.327251667	-71.118836667	1	63588	26.9
68038	2022-12-08	17:47:14.687	341.53280889	8196.787413	1670521634.688	0	899	3.2783532095	3.3054965039	486.0915484	490.96400848	0.90715460783	733.61891669	24.352567698	-1.5863541341	23.690467834	19.081276357	42.327251667	-71.118836667	1	63588	26.9
68039	2022-12-08	17:47:15.640	341.53281991	8196.787678	1670521635.64	0	899	3.2783567609	3.3055000972	484.71728859	489.57597565	0.90715501821	733.62228131	24.352685928	-1.6487115622	23.690467834	19.075540543	42.327251667	-71.118836667	1	63588	26.9
68040	2022-12-08	17:47:16.584	341.53283083	8196.78794	1670521636.584	0	899	3.2989091401	3.3274310288	484.71728859	489.79131915	0.9469448205	733.61267252	24.352685928	-1.3756753522	23.690467834	19.116769942	42.327251667	-71.118836667	1	63588	26.9
68041	2022-12-08	17:47:17.500	341.53284145	8196.788195	1670521637.501	0	899	3.2989091401	3.3274310288	483.99302034	489.05946925	0.9469448205	733.62921143	24.352685928	-1.3394573927	23.690467834	19.134599686	42.327251667	-71.118836667	1	63588	26.9
68042	2022-12-08	17:47:18.368	341.53285149	8196.788436	1670521638.369	0	899	3.2873733658	3.3144736875	483.99302034	488.82343784	0.90326529728	733.62687269	24.352685928	-1.1881179186	23.690467834	19.136717575	42.327251667	-71.118836667	1	63588	26.9
68043	2022-12-08	17:47:19.279	341.53286203	8196.788689	1670521639.279	0	899	3.2873733658	3.3144736875	485.88250213	490.73177731	0.90326529728	733.62913463	24.352685928	-1.1360006332	23.690467834	19.139640808	42.327251667	-71.118836667	1	63588	26.9
68044	2022-12-08	17:47:20.197	341.53287265	8196.788944	1670521640.197	0	899	3.2861175052	3.3138992094	485.88282679	490.85614905	0.92613659062	733.61894863	24.352765961	-1.2167150169	23.690467834	19.138181573	42.327251667	-71.118836667	1	63588	26.9
68045	2022-12-08	17:47:21.130	341.53288345	8196.789203	1670521641.13	0	899	3.2861252029	3.3139069997	488.22621521	493.22352848	0.92613749657	733.61151123	24.353021622	-1.4745526314	23.690467834	19.133520126	42.327251667	-71.118836667	1	63588	26.9
68046	2022-12-08	17:47:22.075	341.5328944	8196.789466	1670521642.076	0	899	3.2859825687	3.3135779046	488.22621521	493.19014541	0.92001297852	733.63211848	24.353021622	-1.4526709847	23.690467834	19.096518952	42.327251667	-71.118836667	1	63588	26.9
68047	2022-12-08	17:47:22.984	341.53290492	8196.789718	1670521642.985	0	899	3.2859825687	3.3135779046	488.28803299	493.25259171	0.92001297852	733.62432861	24.353021622	-1.4517655373	23.690467834	19.094987869	42.327251667	-71.118836667	1	63588	26.9
68048	2022-12-08	17:47:23.878	341.53291527	8196.789966	1670521643.879	0	899	3.2940129254	3.3213119118	488.28803299	493.18719076	0.90801351913	733.58807616	24.353021622	-1.1438694537	23.690467834	19.135224134	42.327251667	-71.118836667	1	63588	26.9
68049	2022-12-08	17:47:24.789	341.53292581	8196.790219	1670521644.79	0	899	3.2940228315	3.3213219346	486.24441887	491.12307856	0.90801465943	733.59602851	24.353349837	-1.2533534039	23.690467834	19.134120133	42.327251667	-71.118836667	1	63588	26.9
68050	2022-12-08	17:47:25.654	341.53293581	8196.790459	1670521645.654	0	899	3.2962369184	3.3238631257	486.2448209	491.17872219	0.91819217964	733.5991886	24.353448868	-1.1769075504	23.690467834	19.137494472	42.327251667	-71.118836667	1	63588	26.9
68051	2022-12-08	17:47:26.509	341.53294572	8196.790697	1670521646.51	0	899	3.2962369184	3.3238631257	488.16075755	493.11409975	0.91819217964	733.60742066	24.353448868	-1.160415411	23.690467834	19.139640808	42.327251667	-71.118836667	1	63588	26.9
68052	2022-12-08	17:47:27.359	341.53295556	8196.790933	1670521647.36	0	899	3.2982022463	3.3271037283	488.16075755	493.34007997	0.95964195248	733.61602702	24.353448868	-1.1886353106	23.690467834	19.134817224	42.327251667	-71.118836667	1	63588	26.9
68053	2022-12-08	17:47:28.279	341.53296619	8196.791189	1670521648.279	0	899	3.2982022463	3.3271037283	487.40506556	492.57637019	0.95964195248	733.61193969	24.353448868	-1.1838924735	23.690467834	19.133520126	42.327251667	-71.118836667	1	63588	26.9
68054	2022-12-08	17:47:29.184	341.53297667	8196.79144	1670521649.184	0	899	3.3074624914	3.3365399002	487.40506556	492.59331284	0.9627528961	733.60277997	24.353448868	-1.1681656348	23.690467834	19.132603386	42.327251667	-71.118836667	1	63588	26.9
68055	2022-12-08	17:47:30.125	341.53298757	8196.791702	1670521650.126	0	899	3.3074624914	3.3365399002	485.95359798	491.12639493	0.9627528961	733.6035904	24.353448868	-1.1669260263	23.690467834	19.13243866	42.327251667	-71.118836667	1	63588	26.9
68056	2022-12-08	17:47:31.003	341.53299772	8196.791945	1670521651.003	0	899	3.3106637169	3.3381835158	485.95449667	490.84498449	0.91073180171	733.61401893	24.353670373	-1.1810683351	23.690467834	19.130574081	42.327251667	-71.118836667	1	63588	26.9
68057	2022-12-08	17:47:31.832	341.53300731	8196.792176	1670521651.832	0	899	3.3106644035	3.3381842105	484.86183237	489.7413244	0.91073188058	733.61481885	24.353693008	-1.1395038801	23.690467834	19.133858535	42.327251667	-71.118836667	1	63588	26.9
68058	2022-12-08	17:47:32.752	341.53301796	8196.792431	1670521652.752	0	899	3.3117323741	3.3410402315	484.86183237	490.05726809	0.96907595846	733.61468627	24.353693008	-1.1376283169	23.690467834	19.138561249	42.327251667	-71.118836667	1	63588	26.9
68059	2022-12-08	17:47:33.642	341.53302828	8196.792679	1670521653.643	0	899	3.3117323741	3.3410402315	485.19671284	490.3957369	0.96907595846	733.61121778	24.353693008	-1.1595423372	23.690467834	19.138050357	42.327251667	-71.118836667	1	63588	26.9
68060	2022-12-08	17:47:34.555	341.53303884	8196.792932	1670521654.556	0	899	3.3188866331	3.3461656971	485.19671284	490.02477481	0.90061147414	733.61417657	24.353693008	-1.1772201582	23.690467834	19.135283578	42.327251667	-71.118836667	1	63588	26.9
68061	2022-12-08	17:47:35.483	341.53304957	8196.79319	1670521655.483	0	899	3.3188937132	3.3461728598	484.75490029	489.57857024	0.90061227644	733.64423982	24.353925831	-1.1405279068	23.690467834	19.136061776	42.327251667	-71.118836667	1	63588	26.9
68062	2022-12-08	17:47:36.381	341.53305998	8196.793439	1670521656.382	0	899	3.3219174229	3.3496099697	484.75506961	489.64750365	0.91332240673	733.65346623	24.353967667	-1.1864578724	23.690467834	19.137840271	42.327251667	-71.118836667	1	63588	26.9
68063	2022-12-08	17:47:37.259	341.53307013	8196.793683	1670521657.259	0	899	3.3219174229	3.3496099697	484.83093018	489.72412985	0.91332240673	733.65133485	24.353967667	-1.1841295729	23.690467834	19.137346659	42.327251667	-71.118836667	1	63588	26.9
68064	2022-12-08	17:47:38.184	341.53308084	8196.79394	1670521658.185	0	899	3.3195687348	3.3473063735	484.83093018	489.73558514	0.91543913867	733.6612177	24.353967667	-1.1505416963	23.690467834	19.126947188	42.327251667	-71.118836667	1	63588	26.9
68065	2022-12-08	17:47:39.092	341.53309134	8196.794192	1670521659.092	0	899	3.3195687348	3.3473063735	485.23697894	490.14574158	0.91543913867	733.66018697	24.353967667	-1.1513824818	23.690467834	19.125831048	42.327251667	-71.118836667	1	63588	26.9
68066	2022-12-08	17:47:40.032	341.53310222	8196.794453	1670521660.032	0	899	3.3278417777	3.3570517667	485.2376053	490.39454152	0.96123330667	733.63884932	24.354122276	-1.1391589713	23.690467834	19.137593061	42.327251667	-71.118836667	1	63588	26.9
68067	2022-12-08	17:47:40.908	341.53311237	8196.794697	1670521660.909	0	899	3.3278454382	3.3570554729	485.78498313	490.94773909	0.9612337482	733.6334944	24.354242325	-1.1433628371	23.690467834	19.137407379	42.327251667	-71.118836667	1	63588	26.9
68068	2022-12-08	17:47:41.825	341.53312297	8196.794951	1670521661.825	0	899	3.347991566	3.3754866587	485.78498313	490.61481742	0.89985855141	733.6287858	24.354242325	-1.139730283	23.690467834	19.138931287	42.327251667	-71.118836667	1	63588	26.9
68069	2022-12-08	17:47:42.766	341.53313388	8196.795213	1670521662.767	0	899	3.347991566	3.3754866587	485.06011579	489.88274321	0.89985855141	733.61686252	24.354242325	-1.1505202087	23.690467834	19.138213404	42.327251667	-71.118836667	1	63588	26.9
68070	2022-12-08	17:47:43.693	341.53314459	8196.79547	1670521663.693	0	899	3.3459145942	3.3746881226	485.06011579	490.11052165	0.94192198259	733.6204927	24.354242325	-1.1983904918	23.690467834	19.128959593	42.327251667	-71.118836667	1	63588	26.9
68071	2022-12-08	17:47:44.611	341.53315523	8196.795726	1670521664.612	0	899	3.3459209575	3.3746945636	484.38616513	489.42955792	0.94192273064	733.64492737	24.354449885	-1.3064192691	23.690467834	19.114288595	42.327251667	-71.118836667	1	63588	26.9
68072	2022-12-08	17:47:45.506	341.53316559	8196.795974	1670521665.507	0	899	3.3422741109	3.3713664901	484.38693017	489.49188076	0.95329810118	733.64773701	24.354639053	-1.1588956268	23.690467834	19.134764854	42.327251667	-71.118836667	1	63588	26.9
68073	2022-12-08	17:47:46.433	341.53317631	8196.796231	1670521666.433	0	899	3.3422741109	3.3713664901	485.08366502	490.19595849	0.95329810118	733.66023871	24.354639053	-1.2141280174	23.690467834	19.140001297	42.327251667	-71.118836667	1	63588	26.9
68074	2022-12-08	17:47:47.371	341.53318716	8196.796492	1670521667.371	0	899	3.3489363504	3.3785033647	485.08366502	490.26916299	0.96680429128	733.6586522	24.354639053	-1.1667428356	23.690467834	19.137197204	42.327251667	-71.118836667	1	63588	26.9
68075	2022-12-08	17:47:48.230	341.53319712	8196.796731	1670521668.231	0	899	3.3489363504	3.3785033647	484.53621133	489.71585708	0.96680429128	733.66333291	24.354639053	-1.1897347384	23.690467834	19.134149273	42.327251667	-71.118836667	1	63588	26.9
68076	2022-12-08	17:47:49.180	341.5332081	8196.796994	1670521669.18	0	899	3.3492622588	3.3758893385	484.53621133	489.1995197	0.87134629935	733.67128971	24.354639053	-1.1734366417	23.690467834	19.134599686	42.327251667	-71.118836667	1	63588	26.9
68077	2022-12-08	17:47:50.098	341.53321873	8196.797249	1670521670.098	0	899	3.3492697634	3.3758969279	484.67803555	489.34271329	0.87134711466	733.6669065	24.354883598	-1.1734366417	23.690467834	19.134337078	42.327251667	-71.118836667	1	63588	26.9
68078	2022-12-08	17:47:51.029	341.5332295	8196.797508	1670521671.029	0	899	3.3506211684	3.3798727342	484.6784044	489.80160966	0.9561019987	733.66709647	24.354974747	-1.1553276454	23.690467834	19.131067567	42.327251667	-71.118836667	1	63588	26.9
68079	2022-12-08	17:47:51.936	341.53324	8196.79776	1670521671.936	0	899	3.3506211684	3.3798727342	484.84489881	489.96986397	0.9561019987	733.65933369	24.354974747	-1.1343729496	23.690467834	19.136698325	42.327251667	-71.118836667	1	63588	26.9
68080	2022-12-08	17:47:52.836	341.53325043	8196.79801	1670521672.837	0	899	3.3448880634	3.3743637659	484.84489881	490.01807347	0.96500090517	733.64986273	24.354974747	-1.1328207783	23.690467834	19.136998448	42.327251667	-71.118836667	1	63588	26.9
68081	2022-12-08	17:47:53.744	341.53326094	8196.798262	1670521673.745	0	899	3.3448880634	3.3743637659	485.14558578	490.32196869	0.96500090517	733.64144069	24.354974747	-1.1542282302	23.690467834	19.134721225	42.327251667	-71.118836667	1	63588	26.9
68082	2022-12-08	17:47:54.667	341.53327162	8196.798519	1670521674.668	0	899	3.3527058633	3.3799700717	485.14578961	489.92195898	0.89111856503	733.6416343	24.35502507	-1.1643175281	23.690467834	19.136777234	42.327251667	-71.118836667	1	63588	26.9
68083	2022-12-08	17:47:55.598	341.5332824	8196.798777	1670521675.599	0	899	3.3527071299	3.3799713528	484.64994746	489.42123612	0.89111870561	733.66373833	24.355066299	-1.1784274633	23.690467834	19.13727322	42.327251667	-71.118836667	1	63588	26.9
68084	2022-12-08	17:47:56.565	341.53329358	8196.799046	1670521676.565	0	899	3.3557186636	3.3832396951	484.64994746	489.46192545	0.89864341427	733.65410083	24.355066299	-1.1866412076	23.690467834	19.134673365	42.327251667	-71.118836667	1	63588	26.9
68085	2022-12-08	17:47:57.503	341.53330444	8196.799307	1670521677.504	0	899	3.3557186636	3.3832396951	485.11695777	489.9335726	0.89864341427	733.64218604	24.355066299	-1.2605646983	23.690467834	19.120400246	42.327251667	-71.118836667	1	63588	26.9
68086	2022-12-08	17:47:58.513	341.53331612	8196.799587	1670521678.513	0	899	3.3597404909	3.3869213292	485.11695777	489.86822862	0.88657032948	733.64316261	24.355066299	-1.229434431	23.690467834	19.125690195	42.327251667	-71.118836667	1	63588	26.9
68087	2022-12-08	17:47:59.407	341.53332648	8196.799836	1670521679.408	0	899	3.3597404909	3.3869213292	485.47959806	490.23442064	0.88657032948	733.65245935	24.355066299	-1.1294900179	23.690467834	19.138921738	42.327251667	-71.118836667	1	63588	26.9
68088	2022-12-08	17:48:00.345	341.53333734	8196.800096	1670521680.346	0	899	3.3609424574	3.3893534584	485.48150592	490.45014345	0.92603015106	733.6576918	24.355536998	-1.1348472526	23.690467834	19.139061404	42.327251667	-71.118836667	1	63588	26.9
68089	2022-12-08	17:48:01.246	341.53334777	8196.800346	1670521681.247	0	899	3.3609439387	3.3893549574	484.74229865	489.70337172	0.92603032149	733.66655605	24.355585098	-1.1376283169	23.690467834	19.137840271	42.327251667	-71.118836667	1	63588	26.9
68090	2022-12-08	17:48:02.125	341.53335794	8196.800591	1670521682.126	0	899	3.3735133114	3.402888281	484.74229865	489.85285468	0.95364160278	733.65169136	24.355585098	-1.1376283169	23.690467834	19.139533491	42.327251667	-71.118836667	1	63588	26.9
68091	2022-12-08	17:48:02.967	341.53336769	8196.800824	1670521682.968	0	899	3.3735133114	3.402888281	485.53542562	490.65434346	0.95364160278	733.65188093	24.355585098	-1.1601890902	23.690467834	19.137037277	42.327251667	-71.118836667	1	63588	26.9
68092	2022-12-08	17:48:03.842	341.53337781	8196.801067	1670521683.843	0	899	3.3761008122	3.4029637572	485.53542562	490.21227365	0.87207081997	733.66731515	24.355585098	-1.1954584959	23.690467834	19.133851171	42.327251667	-71.118836667	1	63588	26.9
68093	2022-12-08	17:48:04.744	341.53338825	8196.801318	1670521684.745	0	899	3.3761057637	3.4029687647	485.24655773	489.92062617	0.87207135407	733.67126465	24.355745164	-1.2226435862	23.690467834	19.130986675	42.327251667	-71.118836667	1	63588	26.9
68094	2022-12-08	17:48:05.644	341.53339866	8196.801568	1670521685.644	0	899	3.3723167461	3.4000096614	485.24689835	490.07104327	0.89979584148	733.65940362	24.355829239	-1.2120153399	23.690467834	19.129842089	42.327251667	-71.118836667	1	63588	26.9
68095	2022-12-08	17:48:06.539	341.53340903	8196.801817	1670521686.54	0	899	3.3723167461	3.4000096614	485.26672837	490.09107043	0.89979584148	733.65050704	24.355829239	-1.1598010063	23.690467834	19.136652915	42.327251667	-71.118836667	1	63588	26.9
68096	2022-12-08	17:48:07.372	341.53341867	8196.802048	1670521687.373	0	899	3.3780210287	3.4072790257	485.26672837	490.35559186	0.9486201524	733.65344117	24.355829239	-1.1457341988	23.690467834	19.139047307	42.327251667	-71.118836667	1	63588	26.9
68097	2022-12-08	17:48:08.263	341.53342898	8196.802296	1670521688.264	0	899	3.3780210287	3.4072790257	485.29839942	490.38759504	0.9486201524	733.66980991	24.355829239	-1.1502614803	23.690467834	19.137178181	42.327251667	-71.118836667	1	63588	26.9
68098	2022-12-08	17:48:09.164	341.53343941	8196.802546	1670521689.165	0	899	3.3809561102	3.4087043134	485.29879575	490.12073113	0.89929253985	733.66834911	24.355927057	-1.1360006332	23.690467834	19.133825542	42.327251667	-71.118836667	1	63588	26.9
68099	2022-12-08	17:48:10.053	341.5334497	8196.802793	1670521690.054	0	899	3.3809634793	3.4087117684	485.13282972	489.95312048	0.89929335835	733.66467285	24.356164932	-1.1360006332	23.690467834	19.120555878	42.327251667	-71.118836667	1	63588	26.9
68100	2022-12-08	17:48:10.944	341.53346	8196.80304	1670521690.944	0	899	3.3869023754	3.4168894929	485.13282972	490.33360662	0.96952551352	733.64146454	24.356164932	-1.1854446882	23.690467834	19.13514107	42.327251667	-71.118836667	1	63588	26.9
68101	2022-12-08	17:48:11.865	341.53347067	8196.803296	1670521691.866	0	899	3.3869023754	3.4168894929	485.27991967	490.48227343	0.96952551352	733.62627285	24.356164932	-1.5110185746	23.690467834	19.095962714	42.327251667	-71.118836667	1	63588	26.9
68102	2022-12-08	17:48:12.743	341.53348082	8196.80354	1670521692.743	0	899	3.3865132081	3.4143750265	485.27991967	490.11348581	0.90147500708	733.62786138	24.356164932	-1.4476370646	23.690467834	19.101302103	42.327251667	-71.118836667	1	63588	26.9
68103	2022-12-08	17:48:13.651	341.53349133	8196.803792	1670521693.651	0	899	3.3865132081	3.4143750265	484.89256264	489.72227056	0.90147500708	733.63429553	24.356164932	-1.1418213529	23.690467834	19.135765114	42.327251667	-71.118836667	1	63588	26.9
68104	2022-12-08	17:48:14.579	341.53350208	8196.80405	1670521694.58	0	899	3.3957896134	3.4241121573	484.89327938	489.78956315	0.91377596736	733.60983701	24.356341975	-1.1825774174	23.690467834	19.137564198	42.327251667	-71.118836667	1	63588	26.9
68105	2022-12-08	17:48:15.489	341.5335126	8196.804303	1670521695.489	0	899	3.3957954993	3.424118113	485.49005683	490.39237024	0.91377662875	733.59794243	24.356531143	-1.146133051	23.690467834	19.138824261	42.327251667	-71.118836667	1	63588	26.9
68106	2022-12-08	17:48:16.385	341.53352299	8196.804552	1670521696.386	0	899	3.3952355542	3.4244448003	485.49005683	490.54694711	0.94229227696	733.60067486	24.356531143	-1.1425112486	23.690467834	19.139282227	42.327251667	-71.118836667	1	63588	26.9
68107	2022-12-08	17:48:17.322	341.53353382	8196.804812	1670521697.322	0	899	3.3952355542	3.4244448003	485.3361823	490.39146982	0.94229227696	733.61185278	24.356531143	-1.1357095881	23.690467834	19.139096014	42.327251667	-71.118836667	1	63588	26.9
68108	2022-12-08	17:48:18.207	341.53354406	8196.805058	1670521698.207	0	899	3.399015707	3.4270762835	485.3361823	490.18691461	0.90454103317	733.6117776	24.356531143	-1.1590357127	23.690467834	19.135623376	42.327251667	-71.118836667	1	63588	26.9
68109	2022-12-08	17:48:19.144	341.53355492	8196.805318	1670521699.145	0	899	3.399015707	3.4270762835	485.74432927	490.59914084	0.90454103317	733.61510867	24.356531143	-1.176692009	23.690467834	19.133520126	42.327251667	-71.118836667	1	63588	26.9
68110	2022-12-08	17:48:20.131	341.53356633	8196.805592	1670521700.131	0	899	3.4099697896	3.4377829617	485.74498332	490.54144022	0.8937735991	733.62398383	24.356692422	-1.4335164045	23.690467834	19.130529277	42.327251667	-71.118836667	1	63588	26.9
68111	2022-12-08	17:48:21.086	341.5335774	8196.805857	1670521701.087	0	899	3.4099714251	3.4377846161	486.3235362	491.12570695	0.89377377811	733.63868481	24.356744766	-1.3000379809	23.690467834	19.11229678	42.327251667	-71.118836667	1	63588	26.9
68112	2022-12-08	17:48:22.036	341.53358838	8196.806121	1670521702.036	0	899	3.4139431542	3.4438862057	486.3235362	491.48809279	0.96051182963	733.62854004	24.356744766	-1.1475775108	23.690467834	19.116084636	42.327251667	-71.118836667	1	63588	26.9
68113	2022-12-08	17:48:22.941	341.53359887	8196.806373	1670521702.942	0	899	3.4139431542	3.4438862057	485.3291025	490.48309861	0.96051182963	733.62030434	24.356744766	-1.3576418303	23.690467834	19.121435165	42.327251667	-71.118836667	1	63588	26.9
68114	2022-12-08	17:48:23.822	341.53360906	8196.806617	1670521703.823	0	899	3.42056234	3.4503149167	485.3291025	490.44032511	0.95262352676	733.6025908	24.356744766	-1.3387782755	23.690467834	19.111113529	42.327251667	-71.118836667	1	63588	26.9
68115	2022-12-08	17:48:24.670	341.53361887	8196.806853	1670521704.67	0	899	3.4205704732	3.4503231504	485.46226287	490.57489299	0.95262447263	733.62226554	24.357004267	-1.5053379251	23.690467834	19.095469873	42.327251667	-71.118836667	1	63588	26.9
68116	2022-12-08	17:48:25.552	341.53362907	8196.807098	1670521705.552	0	899	3.4142956398	3.4430706236	485.46269538	490.41613281	0.92326125662	733.62224453	24.357110977	-1.5976075858	23.690467834	19.097148895	42.327251667	-71.118836667	1	63588	26.9
68117	2022-12-08	17:48:26.415	341.53363907	8196.807338	1670521706.416	0	899	3.4142956398	3.4430706236	484.79101326	489.73759716	0.92326125662	733.60968179	24.357110977	-1.5347758532	23.690467834	19.097148895	42.327251667	-71.118836667	1	63588	26.9
68118	2022-12-08	17:48:27.295	341.53364925	8196.807582	1670521707.295	0	899	3.4113026033	3.4399030392	484.79101326	489.71186012	0.9185058045	733.61235845	24.357110977	-1.7054746727	23.690467834	19.074205083	42.327251667	-71.118836667	1	63588	26.9
68119	2022-12-08	17:48:28.223	341.53366	8196.80784	1670521708.224	0	899	3.4113026033	3.4399030392	485.61446394	490.54366919	0.9185058045	733.6047436	24.357110977	-1.5590073865	23.690467834	19.121552133	42.327251667	-71.118836667	1	63588	26.9
68120	2022-12-08	17:48:29.130	341.53367049	8196.808092	1670521709.13	0	899	3.4195086995	3.4502421753	485.61446394	490.89924798	0.98405088389	733.60963652	24.357110977	-1.1311177015	23.690467834	19.131719589	42.327251667	-71.118836667	1	63588	26.9
68121	2022-12-08	17:48:30.003	341.53368059	8196.808334	1670521710.003	0	899	3.4195163932	3.4502499674	485.85176113	491.13913262	0.98405180846	733.60972181	24.357356533	-1.5780218121	23.690467834	19.085598611	42.327251667	-71.118836667	1	63588	26.9
68122	2022-12-08	17:48:30.903	341.53369101	8196.808584	1670521710.903	0	899	3.4341842468	3.4623315301	485.85187918	490.67282911	0.89809708869	733.6204834	24.357385635	-1.1376283169	23.690467834	19.140001297	42.327251667	-71.118836667	1	63588	26.9
68123	2022-12-08	17:48:31.812	341.53370154	8196.808837	1670521711.813	0	899	3.4341842468	3.4623315301	485.36455183	490.18066616	0.89809708869	733.61018503	24.357385635	-1.1425436159	23.690467834	19.139185785	42.327251667	-71.118836667	1	63588	26.9
68124	2022-12-08	17:48:32.694	341.53371174	8196.809082	1670521712.694	0	899	3.4261988297	3.4545453204	485.36455183	490.22613415	0.90649176226	733.61744781	24.357385635	-1.158669216	23.690467834	19.13225102	42.327251667	-71.118836667	1	63588	26.9
68125	2022-12-08	17:48:33.559	341.53372176	8196.809322	1670521713.56	0	899	3.4261988297	3.4545453204	486.1020217	490.97099078	0.90649176226	733.60561629	24.357385635	-1.1408835649	23.690467834	19.130998611	42.327251667	-71.118836667	1	63588	26.9
68126	2022-12-08	17:48:34.480	341.53373241	8196.809578	1670521714.48	0	899	3.4297293364	3.4597575032	486.1020217	491.25505523	0.95882337707	733.61584836	24.357385635	-1.1881394221	23.690467834	19.136878879	42.327251667	-71.118836667	1	63588	26.9
68127	2022-12-08	17:48:35.377	341.53374279	8196.809827	1670521715.377	0	899	3.42974054	3.4597688461	485.61245456	490.76030542	0.958824685	733.60444692	24.357742145	-1.2373355288	23.690467834	19.13923448	42.327251667	-71.118836667	1	63588	26.9
68128	2022-12-08	17:48:36.311	341.5337536	8196.810086	1670521716.311	0	899	3.4235527397	3.4516648113	485.61249389	490.44000072	0.8997455145	733.60395298	24.357751846	-1.2344467166	23.690467834	19.139282227	42.327251667	-71.118836667	1	63588	26.9
68129	2022-12-08	17:48:37.259	341.53376457	8196.81035	1670521717.259	0	899	3.4235527397	3.4516648113	485.50808924	490.33455817	0.8997455145	733.59532075	24.357751846	-1.176692009	23.690467834	19.139282227	42.327251667	-71.118836667	1	63588	26.9
68130	2022-12-08	17:48:38.131	341.53377466	8196.810592	1670521718.131	0	899	3.4294612735	3.4571552643	485.50808924	490.25445259	0.88495688749	733.59755156	24.357751846	-1.1510914746	23.690467834	19.11036715	42.327251667	-71.118836667	1	63588	26.9
68131	2022-12-08	17:48:38.956	341.53378421	8196.810821	1670521718.956	0	899	3.4294612735	3.4571552643	486.02420691	490.77561587	0.88495688749	733.58620953	24.357751846	-1.176692009	23.690467834	19.134239197	42.327251667	-71.118836667	1	63588	26.9
68132	2022-12-08	17:48:39.901	341.53379515	8196.811084	1670521719.901	0	899	3.4374445397	3.4678233571	486.02516313	491.2259369	0.96776375061	733.58893994	24.357987499	-1.2086845692	23.690467834	19.132470466	42.327251667	-71.118836667	1	63588	26.9
68133	2022-12-08	17:48:40.808	341.53380565	8196.811336	1670521720.808	0	899	3.4374476906	3.4678265476	485.10687934	490.2978289	0.96776412105	733.59860169	24.35808754	-1.2008804667	23.690467834	19.132024361	42.327251667	-71.118836667	1	63588	26.9
68134	2022-12-08	17:48:41.720	341.5338162	8196.811589	1670521721.72	0	899	3.4423344683	3.4714316684	485.10687934	490.07136988	0.92597238299	733.59932926	24.35808754	-1.1760344987	23.690467834	19.132371814	42.327251667	-71.118836667	1	63588	26.9
68135	2022-12-08	17:48:42.635	341.53382681	8196.811843	1670521722.636	0	899	3.4423344683	3.4714316684	485.52506069	490.49383082	0.92597238299	733.61477479	24.35808754	-1.1782226302	23.690467834	19.134064971	42.327251667	-71.118836667	1	63588	26.9
68136	2022-12-08	17:48:43.487	341.53383667	8196.81208	1670521723.488	0	899	3.4401745854	3.4691988328	485.52506069	490.48446838	0.9242452558	733.61924653	24.35808754	-1.1428777469	23.690467834	19.138759398	42.327251667	-71.118836667	1	63588	26.9
68137	2022-12-08	17:48:44.341	341.53384654	8196.812317	1670521724.341	0	899	3.4401786562	3.4692029524	485.17933328	490.13521201	0.92424571251	733.61506784	24.358216684	-1.1532257661	23.690467834	19.137228517	42.327251667	-71.118836667	1	63588	26.9
68138	2022-12-08	17:48:45.236	341.53385691	8196.812566	1670521725.237	0	899	3.442445012	3.4731852545	485.17992272	490.42588913	0.97776569347	733.61407511	24.358362198	-1.166678195	23.690467834	19.1361602	42.327251667	-71.118836667	1	63588	26.9
68139	2022-12-08	17:48:46.115	341.53386707	8196.81281	1670521726.115	0	899	3.442445012	3.4731852545	485.91302054	491.1669135	0.97776569347	733.62714351	24.358362198	-1.1718090773	23.690467834	19.139282227	42.327251667	-71.118836667	1	63588	26.9
68140	2022-12-08	17:48:47.019	341.53387755	8196.813061	1670521727.02	0	899	3.4570342727	3.4849698403	485.91302054	490.66656673	0.88555171772	733.6256916	24.358362198	-1.1671524687	23.690467834	19.12440036	42.327251667	-71.118836667	1	63588	26.9
68141	2022-12-08	17:48:47.888	341.5338876	8196.813302	1670521727.889	0	899	3.4570342727	3.4849698403	485.43474518	490.18361254	0.88555171772	733.6310247	24.358362198	-1.1780609524	23.690467834	19.105423365	42.327251667	-71.118836667	1	63588	26.9
68142	2022-12-08	17:48:48.822	341.5338984	8196.813562	1670521728.822	0	899	3.4509605154	3.4794471248	485.43474518	490.28598534	0.90445293802	733.63230118	24.358362198	-1.1945961714	23.690467834	19.134599686	42.327251667	-71.118836667	1	63588	26.9
68143	2022-12-08	17:48:49.707	341.53390866	8196.813808	1670521729.708	0	899	3.4509638513	3.4794504998	485.537489	490.38975792	0.90445330311	733.63174297	24.358467696	-1.1727144789	23.690467834	19.136121346	42.327251667	-71.118836667	1	63588	26.9
68144	2022-12-08	17:48:50.611	341.53391911	8196.814059	1670521730.611	0	899	3.4548759034	3.4832859703	485.53817473	490.37189454	0.90102860754	733.63160271	24.358636856	-1.1422849159	23.690467834	19.138046037	42.327251667	-71.118836667	1	63588	26.9
68145	2022-12-08	17:48:51.513	341.53392956	8196.814309	1670521731.514	0	899	3.4548759034	3.4832859703	485.4691548	490.30218749	0.90102860754	733.62943778	24.358636856	-1.1814456081	23.690467834	19.134088794	42.327251667	-71.118836667	1	63588	26.9
68146	2022-12-08	17:48:52.410	341.53393993	8196.814558	1670521732.41	0	899	3.4518618994	3.4807701599	485.4691548	490.39138844	0.91749153713	733.63822038	24.358636856	-1.1878268513	23.690467834	19.133878708	42.327251667	-71.118836667	1	63588	26.9
68147	2022-12-08	17:48:53.292	341.53395014	8196.814803	1670521733.292	0	899	3.4518618994	3.4807701599	486.26535615	491.19566258	0.91749153713	733.63169487	24.358636856	-1.1864578724	23.690467834	19.133878708	42.327251667	-71.118836667	1	63588	26.9
68148	2022-12-08	17:48:54.194	341.53396058	8196.815054	1670521734.194	0	899	3.455993129	3.4859224313	486.26542507	491.36407331	0.94849343393	733.63953607	24.358653833	-1.2124572755	23.690467834	19.13121543	42.327251667	-71.118836667	1	63588	26.9
68149	2022-12-08	17:48:55.121	341.53397132	8196.815312	1670521735.122	0	899	3.456004188	3.4859336264	485.98299591	491.07868966	0.94849470137	733.64559027	24.359003067	-1.1571601629	23.690467834	19.139282227	42.327251667	-71.118836667	1	63588	26.9
68150	2022-12-08	17:48:56.043	341.53398199	8196.815568	1670521736.044	0	899	3.4609766411	3.4911325348	485.98299591	491.10992554	0.9542481421	733.63659951	24.359003067	-1.2723031549	23.870229228	19.108087439	42.327251667	-71.118836667	1	63588	26.9
68151	2022-12-08	17:48:56.917	341.53399209	8196.81581	1670521736.917	0	899	3.4609766411	3.4911325348	486.1518863	491.28059766	0.9542481421	733.63430645	24.359003067	-1.2514562559	23.848789796	19.110626878	42.327251667	-71.118836667	1	63588	26.9
68152	2022-12-08	17:48:57.813	341.53400248	8196.816059	1670521737.814	0	899	3.4735769849	3.5027321711	486.1518863	491.09208709	0.91952669672	733.63890066	24.359003067	-1.1960837209	23.690467834	19.138218027	42.327251667	-71.118836667	1	63588	26.9
68153	2022-12-08	17:48:58.727	341.53401306	8196.816313	1670521738.728	0	899	3.4735769849	3.5027321711	485.79631389	490.73290141	0.91952669672	733.63830566	24.359003067	-1.1490218639	23.690467834	19.138561249	42.327251667	-71.118836667	1	63588	26.9
68154	2022-12-08	17:48:59.694	341.53402424	8196.816582	1670521739.694	0	899	3.4757117262	3.5042654831	485.79665325	490.62826017	0.90016414927	733.61765234	24.359086738	-1.1549719627	23.690467834	19.137464233	42.327251667	-71.118836667	1	63588	26.9
68155	2022-12-08	17:49:00.611	341.53403486	8196.816837	1670521740.612	0	899	3.4757178085	3.5042716365	486.17703994	491.01243365	0.90016480708	733.60512639	24.359277725	-1.16855371	23.690467834	19.134960175	42.327251667	-71.118836667	1	63588	26.9
68156	2022-12-08	17:49:01.598	341.53404628	8196.817111	1670521741.599	0	899	3.4841862278	3.5130961409	486.17703994	491.06091898	0.90910114619	733.57609629	24.359277725	-1.1717875185	23.690467834	19.134960175	42.327251667	-71.118836667	1	63588	26.9
68157	2022-12-08	17:49:02.497	341.53405669	8196.817361	1670521742.498	0	899	3.4841862278	3.5130961409	485.70144512	490.58054659	0.90910114619	733.56537633	24.359277725	-1.170580249	23.690467834	19.13508894	42.327251667	-71.118836667	1	63588	26.9
68158	2022-12-08	17:49:03.345	341.53406649	8196.817596	1670521743.345	0	899	3.483362433	3.5128197021	485.70144512	490.67426443	0.92638619989	733.56134033	24.359277725	-1.1408835649	23.690467834	19.13820076	42.327251667	-71.118836667	1	63588	26.9
68159	2022-12-08	17:49:04.237	341.53407683	8196.817844	1670521744.238	0	899	3.4833687803	3.5128261257	486.30072823	491.27968709	0.9263869048	733.56825105	24.359476595	-1.176681243	23.690467834	19.13908169	42.327251667	-71.118836667	1	63588	26.9
68160	2022-12-08	17:49:05.118	341.53408701	8196.818088	1670521745.118	0	899	3.4795405238	3.5074024625	486.30091204	491.01495161	0.87756882108	733.56185327	24.359521866	-1.184830308	23.690467834	19.139282227	42.327251667	-71.118836667	1	63588	26.9
68161	2022-12-08	17:49:05.990	341.53409712	8196.818331	1670521745.991	0	899	3.4795405238	3.5074024625	485.81030945	490.51959328	0.87756882108	733.56726317	24.359521866	-1.1909743642	23.690467834	19.137650723	42.327251667	-71.118836667	1	63588	26.9
68162	2022-12-08	17:49:06.936	341.53410806	8196.818593	1670521746.936	0	899	3.4838783473	3.5129983743	485.81030945	490.72647033	0.91573387385	733.57458051	24.359521866	-1.1896485051	23.690467834	19.135835395	42.327251667	-71.118836667	1	63588	26.9
68163	2022-12-08	17:49:07.940	341.53411968	8196.818872	1670521747.94	0	899	3.4838783473	3.5129983743	486.71344233	491.63874247	0.91573387385	733.58470063	24.359521866	-1.1897563169	23.690467834	19.134843195	42.327251667	-71.118836667	1	63588	26.9
68164	2022-12-08	17:49:08.848	341.53413019	8196.819124	1670521748.848	0	899	3.4861143533	3.5148327477	486.71344233	491.56757335	0.90263245619	733.59227626	24.359521866	-1.1518136973	23.690467834	19.137777025	42.327251667	-71.118836667	1	63588	26.9
68165	2022-12-08	17:49:09.746	341.53414058	8196.819374	1670521749.746	0	899	3.4861207186	3.5148391875	486.92470457	491.7809463	0.90263314443	733.60046387	24.35972114	-1.1486230647	23.690467834	19.13850634	42.327251667	-71.118836667	1	63588	26.9
68166	2022-12-08	17:49:10.634	341.53415086	8196.819621	1670521750.634	0	899	3.4878543115	3.5182754583	486.92600351	492.06814197	0.95521513777	733.60672098	24.360040665	-1.1704939943	23.690467834	19.137065332	42.327251667	-71.118836667	1	63588	26.9
68167	2022-12-08	17:49:11.532	341.53416126	8196.81987	1670521751.533	0	899	3.4878543115	3.5182754583	485.89097573	491.02218387	0.95521513777	733.62202302	24.360040665	-1.1369923345	23.690467834	19.135663696	42.327251667	-71.118836667	1	63588	26.9
68168	2022-12-08	17:49:12.457	341.53417196	8196.820127	1670521752.457	0	899	3.4958663343	3.5252378873	485.89097573	490.83346141	0.92043671976	733.63472116	24.360040665	-1.1359682659	23.690467834	19.138561249	42.327251667	-71.118836667	1	63588	26.9
68169	2022-12-08	17:49:13.335	341.53418213	8196.820371	1670521753.336	0	899	3.4958663343	3.5252378873	485.72787969	490.66870636	0.92043671976	733.6517334	24.360040665	-1.1408835649	23.690467834	19.138561249	42.327251667	-71.118836667	1	63588	26.9
68170	2022-12-08	17:49:14.230	341.53419249	8196.82062	1670521754.231	0	899	3.4964668757	3.5219371741	485.72819114	490.01102328	0.79892844081	733.65100017	24.360117464	-1.1416596648	23.690467834	19.138889818	42.327251667	-71.118836667	1	63588	26.9
68171	2022-12-08	17:49:15.177	341.53420344	8196.820883	1670521755.177	0	899	3.4964741923	3.5219445663	486.33371881	490.62189388	0.79892913894	733.65203857	24.36034584	-1.2385427952	23.690467834	19.130998611	42.327251667	-71.118836667	1	63588	26.9
68172	2022-12-08	17:49:16.130	341.53421447	8196.821147	1670521756.13	0	899	3.5019682789	3.5321278903	486.33371881	491.40481095	0.94328901224	733.65695736	24.36034584	-1.5422026661	23.690467834	19.096895723	42.327251667	-71.118836667	1	63588	26.9
68173	2022-12-08	17:49:17.088	341.53422556	8196.821413	1670521757.088	0	899	3.5019682789	3.5321278903	486.32755277	491.39858062	0.94328901224	733.64643587	24.36034584	-1.2667303851	23.878475164	19.125437793	42.327251667	-71.118836667	1	63588	26.9
68174	2022-12-08	17:49:18.013	341.53423627	8196.821671	1670521758.014	0	899	3.5085620971	3.5383414091	486.32755277	491.32509704	0.92975897403	733.64931139	24.36034584	-1.2857448321	23.939495087	19.134318863	42.327251667	-71.118836667	1	63588	26.9
68175	2022-12-08	17:49:18.973	341.53424738	8196.821937	1670521758.974	0	899	3.5085620971	3.5383414091	485.72253865	490.71386574	0.92975897403	733.6388954	24.36034584	-1.1650613175	23.713556454	19.124991638	42.327251667	-71.118836667	1	63588	26.9
68176	2022-12-08	17:49:19.851	341.53425753	8196.822181	1670521759.851	0	899	3.5146647384	3.5450847965	485.72345657	490.81351422	0.94795749938	733.6146414	24.360572196	-1.200481639	23.690467834	19.127399697	42.327251667	-71.118836667	1	63588	26.9
68177	2022-12-08	17:49:20.703	341.5342674	8196.822418	1670521760.703	0	899	3.5146712079	3.5450913456	486.75533508	491.85621009	0.94795822804	733.5927217	24.360773087	-1.2438030843	23.690467834	19.130711777	42.327251667	-71.118836667	1	63588	26.9
68178	2022-12-08	17:49:21.579	341.53427755	8196.822661	1670521761.58	0	899	3.5118284922	3.5419891011	486.75533508	491.81671508	0.94069392222	733.57685983	24.360773087	-1.1391481493	23.810858493	19.136178263	42.327251667	-71.118836667	1	63588	26.9
68179	2022-12-08	17:49:22.467	341.53428781	8196.822908	1670521762.467	0	899	3.5118284922	3.5419891011	485.52755223	490.5761655	0.94069392222	733.551468	24.360773087	-1.1428130707	23.916406467	19.137413113	42.327251667	-71.118836667	1	63588	26.9
68180	2022-12-08	17:49:23.434	341.53429902	8196.823176	1670521763.435	0	899	3.5125609684	3.5422145996	485.52755223	490.49011542	0.92482267248	733.56793213	24.360773087	-1.1457666159	23.690467834	19.136760712	42.327251667	-71.118836667	1	63588	26.9
68181	2022-12-08	17:49:24.321	341.53430927	8196.823423	1670521764.321	0	899	3.5125609684	3.5422145996	485.97608835	490.94323602	0.92482267248	733.56316411	24.360773087	-1.2499364614	23.939495087	19.129919052	42.327251667	-71.118836667	1	63588	26.9
68182	2022-12-08	17:49:25.232	341.53431981	8196.823676	1670521765.232	0	899	3.5128933412	3.5419655417	485.97683373	490.84596604	0.90675305576	733.55697571	24.360956798	-1.2323879793	23.939495087	19.129863916	42.327251667	-71.118836667	1	63588	26.9
68183	2022-12-08	17:49:26.151	341.53433046	8196.823931	1670521766.152	0	899	3.5128962686	3.5419685035	485.36430953	490.2273065	0.9067533713	733.54930024	24.361047745	-1.2206386328	23.939495087	19.134239197	42.327251667	-71.118836667	1	63588	26.9
68184	2022-12-08	17:49:27.029	341.53434061	8196.824175	1670521767.029	0	899	3.5237883404	3.5544261655	485.36430953	490.47379325	0.95223445243	733.5580699	24.361047745	-1.2108403523	23.939495087	19.133758229	42.327251667	-71.118836667	1	63588	26.9
68185	2022-12-08	17:49:28.002	341.53435188	8196.824445	1670521768.002	0	899	3.5237883404	3.5544261655	485.95665325	491.07237264	0.95223445243	733.56109094	24.361047745	-1.1679608593	23.80096337	19.136524996	42.327251667	-71.118836667	1	63588	26.9
68186	2022-12-08	17:49:28.913	341.53436242	8196.824698	1670521768.913	0	899	3.5257343323	3.5556091672	485.95665325	490.94198946	0.92821151484	733.54840492	24.361047745	-1.1390296339	23.904862158	19.137371606	42.327251667	-71.118836667	1	63588	26.9
68187	2022-12-08	17:49:29.819	341.53437291	8196.82495	1670521769.819	0	899	3.5257418538	3.5556167793	485.81767462	490.80158956	0.92821234173	733.55123032	24.361280568	-1.3803642949	23.939495087	19.113539399	42.327251667	-71.118836667	1	63588	26.9
68188	2022-12-08	17:49:30.760	341.53438381	8196.825211	1670521770.761	0	899	3.5306765593	3.5599863238	485.81821565	490.70084301	0.90953508077	733.55928979	24.361413956	-1.3706630271	23.939495087	19.115220771	42.327251667	-71.118836667	1	63588	26.9
68189	2022-12-08	17:49:31.648	341.53439407	8196.825458	1670521771.648	0	899	3.5306765593	3.5599863238	486.53307111	491.422883	0.90953508077	733.5537174	24.361413956	-1.1750212095	23.939495087	19.135091706	42.327251667	-71.118836667	1	63588	26.9
68190	2022-12-08	17:49:32.513	341.5344041	8196.825698	1670521772.514	0	899	3.5273858274	3.553786217	486.53307111	490.94086213	0.82068121457	733.56317139	24.361413956	-1.1718090773	23.939495087	19.118034363	42.327251667	-71.118836667	1	63588	26.9
68191	2022-12-08	17:49:33.368	341.53441399	8196.825936	1670521773.369	0	899	3.5273858274	3.553786217	486.87906853	491.28999414	0.82068121457	733.5671706	24.361413956	-1.1718090773	23.939495087	19.118034363	42.327251667	-71.118836667	1	63588	26.9
68192	2022-12-08	17:49:34.256	341.53442426	8196.826182	1670521774.256	0	899	3.5257748618	3.5555805382	486.87906853	491.86222714	0.92607021594	733.56201334	24.361413956	-1.1430933247	23.939495087	19.123681984	42.327251667	-71.118836667	1	63588	26.9
68193	2022-12-08	17:49:35.154	341.53443465	8196.826432	1670521775.154	0	899	3.5257812669	3.5555870203	487.01839764	492.00298609	0.92607091847	733.5838142	24.361612219	-1.4750161139	23.759733693	19.105600307	42.327251667	-71.118836667	1	63588	26.9
68194	2022-12-08	17:49:36.013	341.53444459	8196.82667	1670521776.013	0	899	3.5319075788	3.5607880349	487.01870826	491.83990063	0.89601108054	733.58889508	24.361688614	-1.6031372547	23.690467834	19.098588943	42.327251667	-71.118836667	1	63588	26.9
68195	2022-12-08	17:49:36.918	341.53445508	8196.826922	1670521776.919	0	899	3.5319075788	3.5607880349	486.8555755	491.67515295	0.89601108054	733.58405794	24.361688614	-1.5838965083	23.86363248	19.098338272	42.327251667	-71.118836667	1	63588	26.9
68196	2022-12-08	17:49:37.821	341.53446552	8196.827173	1670521777.821	0	899	3.5519718185	3.5829028947	486.8555755	491.98877285	0.95370804618	733.58145404	24.361688614	-1.4481005882	23.939495087	19.11291893	42.327251667	-71.118836667	1	63588	26.9
68197	2022-12-08	17:49:38.753	341.53447631	8196.827431	1670521778.753	0	899	3.5519718185	3.5829028947	486.44511776	491.57398741	0.95370804618	733.57952032	24.361688614	-1.2608017732	23.939495087	19.137191558	42.327251667	-71.118836667	1	63588	26.9
68198	2022-12-08	17:49:39.700	341.53448728	8196.827695	1670521779.701	0	899	3.5409860536	3.5713554543	486.44588519	491.49711226	0.93941739903	733.6032153	24.36187758	-1.3180714838	23.939495087	19.131673396	42.327251667	-71.118836667	1	63588	26.9
68199	2022-12-08	17:49:40.651	341.53449829	8196.827959	1670521780.652	0	899	3.5409908141	3.5713602729	486.15256648	491.20075061	0.93941792644	733.60484506	24.362024307	-1.1891742384	23.939495087	19.130858289	42.327251667	-71.118836667	1	63588	26.9
68200	2022-12-08	17:49:41.586	341.53450911	8196.828219	1670521781.587	0	899	3.5419765292	3.5719357106	486.15256648	491.13104309	0.92657752937	733.58982111	24.362024307	-1.1874496108	23.939495087	19.130817691	42.327251667	-71.118836667	1	63588	26.9
68201	2022-12-08	17:49:42.480	341.53451946	8196.828467	1670521782.481	0	899	3.5419765292	3.5719357106	486.29662542	491.27657728	0.92657752937	733.59228071	24.362024307	-1.1387600993	23.939495087	19.13789518	42.327251667	-71.118836667	1	63588	26.9
68202	2022-12-08	17:49:43.328	341.53452926	8196.828702	1670521783.328	0	899	3.5459974123	3.5768913638	486.29662542	491.42640825	0.9541643063	733.60060938	24.362024307	-1.1422525502	23.939495087	19.137422587	42.327251667	-71.118836667	1	63588	26.9
68203	2022-12-08	17:49:44.200	341.53453936	8196.828945	1670521784.201	0	899	3.5459974123	3.5768913638	486.97301295	492.10993077	0.9541643063	733.58605027	24.362024307	-1.1376283169	23.939495087	19.136400223	42.327251667	-71.118836667	1	63588	26.9
68204	2022-12-08	17:49:45.098	341.53454976	8196.829194	1670521785.099	0	899	3.5503198061	3.5801255743	486.97383462	491.92346049	0.91972399167	733.58504178	24.36222641	-1.1387062531	23.774576377	19.134730345	42.327251667	-71.118836667	1	63588	26.9
68205	2022-12-08	17:49:46.007	341.53456028	8196.829447	1670521786.008	0	899	3.5503231591	3.5801289674	486.58363483	491.52929665	0.91972435439	733.58636353	24.362329483	-1.1825020084	23.787769873	19.134160414	42.327251667	-71.118836667	1	63588	26.9
68206	2022-12-08	17:49:46.926	341.5345709	8196.829702	1670521786.926	0	899	3.5502745829	3.5806765021	486.58363483	491.62845515	0.93797522993	733.57874829	24.362329483	-1.2487722904	23.939495087	19.126872877	42.327251667	-71.118836667	1	63588	26.9
68207	2022-12-08	17:49:47.851	341.53458161	8196.829959	1670521787.851	0	899	3.5502745829	3.5806765021	486.93958881	491.98809961	0.93797522993	733.57517146	24.362329483	-1.362298457	23.815806054	19.129162302	42.327251667	-71.118836667	1	63588	26.9
68208	2022-12-08	17:49:48.806	341.53459267	8196.830224	1670521788.807	0	899	3.5582186881	3.5870797531	486.93958881	491.72107515	0.88884651577	733.57880447	24.362329483	-1.3741124261	23.690467834	19.135468022	42.327251667	-71.118836667	1	63588	26.9
68209	2022-12-08	17:49:49.736	341.53460344	8196.830482	1670521789.737	0	899	3.5582268324	3.5870879912	486.62373488	491.40212431	0.88884736533	733.56685654	24.362579283	-1.2044483778	23.690467834	19.133190761	42.327251667	-71.118836667	1	63588	26.9
68210	2022-12-08	17:49:50.688	341.53461446	8196.830747	1670521790.689	0	899	3.5620293104	3.5918490258	486.62420783	491.5563032	0.91715106481	733.58825684	24.362695694	-1.1669260263	23.690467834	19.134599686	42.327251667	-71.118836667	1	63588	26.9
68211	2022-12-08	17:49:51.621	341.53462524	8196.831006	1670521791.621	0	899	3.5620293104	3.5918490258	486.66627228	491.59879399	0.91715106481	733.57150895	24.362695694	-1.1684135601	23.690467834	19.134599686	42.327251667	-71.118836667	1	63588	26.9
68212	2022-12-08	17:49:52.510	341.53463554	8196.831253	1670521792.511	0	899	3.5728555218	3.6037018319	486.66627228	491.75342221	0.94560514084	733.57240467	24.362695694	-1.176692009	23.690467834	19.134599686	42.327251667	-71.118836667	1	63588	26.9
68213	2022-12-08	17:49:53.378	341.53464558	8196.831494	1670521793.378	0	899	3.5728555218	3.6037018319	486.7455699	491.83354873	0.94560514084	733.57400129	24.362695694	-1.1764441018	23.728399138	19.131418165	42.327251667	-71.118836667	1	63588	26.9
68214	2022-12-08	17:49:54.308	341.53465634	8196.831752	1670521794.308	0	899	3.5782327449	3.6106476433	486.7455699	492.08472102	0.9917792346	733.56718516	24.362695694	-1.1669260263	23.939495087	19.133520126	42.327251667	-71.118836667	1	63588	26.9
68215	2022-12-08	17:49:55.246	341.5346672	8196.832013	1670521795.246	0	899	3.5782467529	3.6106618317	486.54554028	491.88250609	0.99178085593	733.57088849	24.36312294	-1.176692009	23.939495087	19.13820076	42.327251667	-71.118836667	1	63588	26.9
68216	2022-12-08	17:49:56.178	341.534678	8196.832272	1670521796.179	0	899	3.5693765469	3.6015069376	486.54554028	491.84871666	0.98556939013	733.56893496	24.36312294	-1.2372277557	23.939495087	19.13572055	42.327251667	-71.118836667	1	63588	26.9
68217	2022-12-08	17:49:57.098	341.53468865	8196.832527	1670521797.099	0	899	3.5693765469	3.6015069376	487.89032679	493.20816087	0.98556939013	733.56667869	24.36312294	-1.2034674117	23.939495087	19.135029408	42.327251667	-71.118836667	1	63588	26.9
68218	2022-12-08	17:49:57.993	341.534699	8196.832776	1670521797.994	0	899	3.5743290971	3.6050897676	487.89032679	492.97398676	0.94261678666	733.56930886	24.36312294	-1.1765302917	23.939495087	19.134251133	42.327251667	-71.118836667	1	63588	26.9
68219	2022-12-08	17:49:58.839	341.5347088	8196.833011	1670521798.84	0	899	3.5743290971	3.6050897676	485.86445088	490.92700188	0.94261678666	733.55682696	24.36312294	-1.1693513575	23.939495087	19.132204839	42.327251667	-71.118836667	1	63588	26.9
68220	2022-12-08	17:49:59.770	341.53471957	8196.83327	1670521799.771	0	899	3.5784979468	3.6088317297	485.86527725	490.85162951	0.92857160047	733.56091874	24.36332666	-1.1365288488	23.939495087	19.13507483	42.327251667	-71.118836667	1	63588	26.9
68221	2022-12-08	17:50:00.704	341.53473038	8196.833529	1670521800.705	0	899	3.5785002728	3.6088340837	486.82065804	491.81681658	0.92857185251	733.55387141	24.363397598	-1.3209387711	23.939495087	19.105092105	42.327251667	-71.118836667	1	63588	26.9
68222	2022-12-08	17:50:01.605	341.53474081	8196.833779	1670521801.606	0	899	3.5807854092	3.6133808647	486.82065804	492.18659882	0.99654925545	733.56430801	24.363397598	-1.2189894141	23.939495087	19.12414739	42.327251667	-71.118836667	1	63588	26.9
68223	2022-12-08	17:50:02.551	341.53475175	8196.834042	1670521802.551	0	899	3.5807854092	3.6133808647	486.07853282	491.43629359	0.99654925545	733.56998509	24.363397598	-1.1425112486	23.939495087	19.137121201	42.327251667	-71.118836667	1	63588	26.9
68224	2022-12-08	17:50:03.456	341.53476222	8196.834293	1670521803.456	0	899	3.5912490922	3.6208822748	486.07853282	490.93432472	0.9041059904	733.57293984	24.363397598	-1.138673866	23.939495087	19.13613092	42.327251667	-71.118836667	1	63588	26.9
68225	2022-12-08	17:50:04.339	341.53477245	8196.834539	1670521804.34	0	899	3.5912546254	3.6208878728	487.73504113	492.60738426	0.90410657209	733.59104707	24.363565748	-1.1526005671	23.939495087	19.136824576	42.327251667	-71.118836667	1	63588	26.9
68226	2022-12-08	17:50:05.243	341.53478292	8196.83479	1670521805.244	0	899	3.598091225	3.6303406354	487.73535055	493.02856218	0.98136339993	733.594423	24.363641739	-1.1571601629	23.939495087	19.136039734	42.327251667	-71.118836667	1	63588	26.9
68227	2022-12-08	17:50:06.148	341.53479338	8196.835041	1670521806.148	0	899	3.598091225	3.6303406354	487.665499	492.95795256	0.98136339993	733.58545286	24.363641739	-1.1642312506	23.939495087	19.134995467	42.327251667	-71.118836667	1	63588	26.9
68228	2022-12-08	17:50:07.095	341.53480435	8196.835304	1670521807.096	0	899	3.6004744884	3.6315073858	487.665499	492.7545738	0.94404098302	733.58118646	24.363641739	-1.1311177015	23.939495087	19.139640808	42.327251667	-71.118836667	1	63588	26.9
68229	2022-12-08	17:50:08.033	341.53481521	8196.835565	1670521808.034	0	899	3.6004744884	3.6315073858	486.71920021	491.79839983	0.94404098302	733.59433529	24.363641739	-1.4284933174	23.939495087	19.097458492	42.327251667	-71.118836667	1	63588	26.9
68230	2022-12-08	17:50:08.977	341.53482613	8196.835827	1670521808.978	0	899	3.6024394996	3.6309069709	486.71920021	491.3752739	0.86614225202	733.59089428	24.363641739	-1.2733919234	23.939495087	19.120147465	42.327251667	-71.118836667	1	63588	26.9
68231	2022-12-08	17:50:09.940	341.53483728	8196.836095	1670521809.941	0	899	3.6024454769	3.6309130153	487.20022697	491.86090554	0.86614285215	733.60175773	24.363822823	-1.1458959548	23.939495087	19.138038635	42.327251667	-71.118836667	1	63588	26.9
68232	2022-12-08	17:50:10.854	341.53484785	8196.836348	1670521810.854	0	899	3.6075863562	3.6406731506	487.20147646	492.61214453	1.0039878462	733.59312388	24.36413002	-1.1607496028	23.939495087	19.13399709	42.327251667	-71.118836667	1	63588	26.9
68233	2022-12-08	17:50:11.700	341.53485764	8196.836583	1670521811.7	0	899	3.6075863562	3.6406731506	488.36470848	493.78829495	1.0039878462	733.58768448	24.36413002	-1.1820492239	23.939495087	19.132966263	42.327251667	-71.118836667	1	63588	26.9
68234	2022-12-08	17:50:12.618	341.53486828	8196.836839	1670521812.619	0	899	3.6119754848	3.6424881687	488.36470848	493.35951356	0.92541751569	733.5932795	24.36413002	-1.2079192187	23.939495087	19.132364349	42.327251667	-71.118836667	1	63588	26.9
68235	2022-12-08	17:50:13.540	341.53487895	8196.837095	1670521813.541	0	899	3.6119754848	3.6424881687	487.05120112	492.03257215	0.92541751569	733.5994582	24.36413002	-1.1554785991	23.939495087	19.134820711	42.327251667	-71.118836667	1	63588	26.9
68236	2022-12-08	17:50:14.490	341.53488993	8196.837358	1670521814.49	0	899	3.609879145	3.6377670965	487.0516153	491.60644421	0.84690984097	733.58062623	24.36423188	-1.1480409815	23.939495087	19.133976804	42.327251667	-71.118836667	1	63588	26.9
68237	2022-12-08	17:50:15.367	341.53490008	8196.837602	1670521815.367	0	899	3.6098878888	3.6377759364	486.43596589	490.98504199	0.84691069761	733.59148725	24.364496231	-1.1750643253	23.939495087	19.129558563	42.327251667	-71.118836667	1	63588	26.9
68238	2022-12-08	17:50:16.232	341.53491009	8196.837842	1670521816.232	0	899	3.6296418955	3.6590089268	486.43596589	491.20058545	0.8866496185	733.57881538	24.364496231	-1.1749780746	23.939495087	19.1315993	42.327251667	-71.118836667	1	63588	26.9
68239	2022-12-08	17:50:17.115	341.53492031	8196.838088	1670521817.115	0	899	3.6296418955	3.6590089268	487.00529033	491.7754864	0.8866496185	733.56236702	24.364496231	-1.1620430946	23.939495087	19.136760712	42.327251667	-71.118836667	1	63588	26.9
68240	2022-12-08	17:50:18.026	341.53493086	8196.838341	1670521818.026	0	899	3.629698101	3.6623716611	487.00529033	492.31350612	0.98557458877	733.56213338	24.364496231	-1.3727973186	23.939495087	19.110718506	42.327251667	-71.118836667	1	63588	26.9
68241	2022-12-08	17:50:18.930	341.53494133	8196.838592	1670521818.931	0	899	3.629698101	3.6623716611	487.43343419	492.74631663	0.98557458877	733.5662769	24.364496231	-1.3506892635	23.939495087	19.113086486	42.327251667	-71.118836667	1	63588	26.9
68242	2022-12-08	17:50:19.832	341.53495176	8196.838842	1670521819.832	0	899	3.6378097005	3.6683418706	487.43405594	492.38704381	0.91948219737	733.56801418	24.364649021	-1.1850997573	23.939495087	19.135628088	42.327251667	-71.118836667	1	63588	26.9
68243	2022-12-08	17:50:20.811	341.53496309	8196.839114	1670521820.811	0	899	3.6378117283	3.6683439226	487.16339037	492.11362907	0.9194824114	733.57905508	24.364709854	-1.1578500295	23.939495087	19.137018204	42.327251667	-71.118836667	1	63588	26.9
68244	2022-12-08	17:50:21.750	341.53497396	8196.839375	1670521821.75	0	899	3.6375123312	3.6675601897	487.16339037	492.035369	0.90508992403	733.56113176	24.364709854	-1.2397069955	23.939495087	19.12448806	42.327251667	-71.118836667	1	63588	26.9
68245	2022-12-08	17:50:22.644	341.53498431	8196.839623	1670521822.644	0	899	3.6375123312	3.6675601897	487.29184754	492.16511083	0.90508992403	733.56831289	24.364709854	-1.2558218454	23.939495087	19.123951224	42.327251667	-71.118836667	1	63588	26.9
68246	2022-12-08	17:50:23.555	341.53499486	8196.839877	1670521823.556	0	899	3.641835229	3.6729455891	487.29184754	492.33173867	0.93572018705	733.56476315	24.364709854	-1.1473295531	23.939495087	19.137924194	42.327251667	-71.118836667	1	63588	26.9
68247	2022-12-08	17:50:24.459	341.53500531	8196.840128	1670521824.459	0	899	3.641835229	3.6729455891	487.17094425	492.20958492	0.93572018705	733.56109619	24.364709854	-1.1620430946	23.939495087	19.135320663	42.327251667	-71.118836667	1	63588	26.9
68248	2022-12-08	17:50:25.411	341.53501634	8196.840392	1670521825.412	0	899	3.6262969537	3.657774833	487.17255781	492.29273155	0.95070100344	733.57482466	24.365106583	-1.1549612292	23.939495087	19.135658769	42.327251667	-71.118836667	1	63588	26.9
68249	2022-12-08	17:50:26.299	341.53502662	8196.840639	1670521826.3	0	899	3.6262969537	3.657774833	487.29694525	492.4184263	0.95070100344	733.57138728	24.365106583	-1.1526975813	23.939495087	19.135949255	42.327251667	-71.118836667	1	63588	26.9
68250	2022-12-08	17:50:27.224	341.53503733	8196.840896	1670521827.225	0	899	3.6324508581	3.6624257201	487.29694525	492.16518583	0.90415694146	733.57830851	24.365106583	-1.1670553771	23.939495087	19.135320663	42.327251667	-71.118836667	1	63588	26.9
68251	2022-12-08	17:50:28.160	341.53504815	8196.841156	1670521828.16	0	899	3.6324508581	3.6624257201	486.88920302	491.75337014	0.90415694146	733.57664197	24.365106583	-1.1899503651	23.939495087	19.133854001	42.327251667	-71.118836667	1	63588	26.9
68252	2022-12-08	17:50:29.013	341.53505803	8196.841393	1670521829.014	0	899	3.6353210606	3.6680648321	486.88920302	492.19933724	0.98615947489	733.57086182	24.365106583	-1.2255215645	23.939495087	19.129919052	42.327251667	-71.118836667	1	63588	26.9
68253	2022-12-08	17:50:29.875	341.535068	8196.841632	1670521829.875	0	899	3.6353237265	3.6680675321	487.27453134	492.58886969	0.98615977689	733.5833049	24.365186615	-1.2122416338	23.939495087	19.127085667	42.327251667	-71.118836667	1	63588	26.9
68254	2022-12-08	17:50:30.776	341.53507844	8196.841882	1670521830.777	0	899	3.6315585289	3.660931236	487.27532308	492.04656441	0.88635532516	733.56665686	24.365381241	-1.1615148901	23.939495087	19.131988955	42.327251667	-71.118836667	1	63588	26.9
68255	2022-12-08	17:50:31.681	341.53508891	8196.842134	1670521831.682	0	899	3.6315585289	3.660931236	487.24369522	492.01462687	0.88635532516	733.59051514	24.365381241	-1.2287769318	23.939495087	19.134599686	42.327251667	-71.118836667	1	63588	26.9
68256	2022-12-08	17:50:32.569	341.53509919	8196.842381	1670521832.57	0	899	3.6362737112	3.6670296065	487.24369522	492.23320224	0.92655117575	733.57333839	24.365381241	-1.2241957835	23.939495087	19.134356391	42.327251667	-71.118836667	1	63588	26.9
68257	2022-12-08	17:50:33.450	341.53510939	8196.842625	1670521833.451	0	899	3.6362737112	3.6670296065	488.05890582	493.05676082	0.92655117575	733.55710546	24.365381241	-1.2215009904	23.939495087	19.132586675	42.327251667	-71.118836667	1	63588	26.9
68258	2022-12-08	17:50:34.398	341.53512035	8196.842888	1670521834.398	0	899	3.641544825	3.6713201119	488.06003234	492.89126104	0.89596110365	733.555831	24.365657718	-1.1699334801	23.939495087	19.137693658	42.327251667	-71.118836667	1	63588	26.9
68259	2022-12-08	17:50:35.273	341.53513049	8196.843132	1670521835.274	0	899	3.6415478192	3.6713231408	487.36237866	492.18670307	0.89596141128	733.55279986	24.365747452	-1.1376283169	23.939495087	19.139282227	42.327251667	-71.118836667	1	63588	26.9
68260	2022-12-08	17:50:36.128	341.53514037	8196.843369	1670521836.128	0	899	3.6412296102	3.6699376328	487.36237866	492.01389703	0.86417171811	733.53825328	24.365747452	-1.3996482006	23.939495087	19.111985011	42.327251667	-71.118836667	1	63588	26.9
68261	2022-12-08	17:50:36.999	341.53515045	8196.843611	1670521836.999	0	899	3.6412296102	3.6699376328	487.81493593	492.47077363	0.86417171811	733.54798333	24.365747452	-1.333485676	23.939495087	19.118201729	42.327251667	-71.118836667	1	63588	26.9
68262	2022-12-08	17:50:37.940	341.53516134	8196.843872	1670521837.94	0	899	3.6444138927	3.6746358677	487.81493593	492.71244035	0.90858170376	733.55638274	24.365747452	-1.1363887274	23.939495087	19.135444477	42.327251667	-71.118836667	1	63588	26.9
68263	2022-12-08	17:50:38.819	341.53517153	8196.844117	1670521838.82	0	899	3.6444138927	3.6746358677	487.69189243	492.58816154	0.90858170376	733.54380546	24.365747452	-1.1458743732	23.939495087	19.135112965	42.327251667	-71.118836667	1	63588	26.9
68264	2022-12-08	17:50:39.780	341.53518265	8196.844384	1670521839.781	0	899	3.6522052713	3.6808814577	487.6924059	492.32790814	0.8606469189	733.5341235	24.365873564	-1.1633797316	23.939495087	19.135951996	42.327251667	-71.118836667	1	63588	26.9
68265	2022-12-08	17:50:40.701	341.53519331	8196.844639	1670521840.702	0	899	3.6522133061	3.6808895821	486.81037985	491.43750275	0.86064770957	733.54151442	24.366113663	-1.1481380099	23.939495087	19.136237391	42.327251667	-71.118836667	1	63588	26.9
68266	2022-12-08	17:50:41.605	341.53520377	8196.844891	1670521841.606	0	899	3.6572599207	3.6898444375	486.81037985	492.0620309	0.97557055509	733.54189801	24.366113663	-1.1395901197	23.939495087	19.135865294	42.327251667	-71.118836667	1	63588	26.9
68267	2022-12-08	17:50:42.517	341.53521433	8196.845144	1670521842.518	0	899	3.6572599207	3.6898444375	487.31252118	492.56958926	0.97557055509	733.53497638	24.366113663	-1.2485243737	23.939495087	19.112237488	42.327251667	-71.118836667	1	63588	26.9
68268	2022-12-08	17:50:43.430	341.5352249	8196.845397	1670521843.431	0	899	3.6576861423	3.6891056815	487.31252118	492.38070687	0.94087985326	733.54060576	24.366113663	-1.2139771379	23.939495087	19.121590494	42.327251667	-71.118836667	1	63588	26.9
68269	2022-12-08	17:50:44.392	341.53523603	8196.845665	1670521844.393	0	899	3.6576895765	3.6891091576	487.50400581	492.57418501	0.94088022215	733.55313373	24.366216129	-1.1628838849	23.939495087	19.131296234	42.327251667	-71.118836667	1	63588	26.9
68270	2022-12-08	17:50:45.322	341.53524678	8196.845923	1670521845.322	0	899	3.6628853165	3.6942419896	487.50520344	492.55803503	0.93769174596	733.56879511	24.366510391	-1.1643930097	23.939495087	19.117888507	42.327251667	-71.118836667	1	63588	26.9
68271	2022-12-08	17:50:46.207	341.53525703	8196.846169	1670521846.207	0	899	3.6628853165	3.6942419896	488.22808538	493.28840941	0.93769174596	733.56307034	24.366510391	-1.1425112486	23.939495087	19.123075485	42.327251667	-71.118836667	1	63588	26.9
68272	2022-12-08	17:50:47.112	341.53526751	8196.84642	1670521847.113	0	899	3.6690394841	3.6996705959	488.22808538	493.16280858	0.91465045975	733.57708821	24.366510391	-1.4533715524	23.939495087	19.095223749	42.327251667	-71.118836667	1	63588	26.9
68273	2022-12-08	17:50:47.999	341.53527777	8196.846666	1670521847.999	0	899	3.6690394841	3.6996705959	487.49157242	492.41885137	0.91465045975	733.58493871	24.366510391	-1.4729249477	23.939495087	19.093547821	42.327251667	-71.118836667	1	63588	26.9
68274	2022-12-08	17:50:48.924	341.53528847	8196.846923	1670521848.924	0	899	3.6763027401	3.7072124806	487.49157242	492.45390933	0.92109269005	733.58176649	24.366510391	-1.5397019339	23.939495087	19.072012655	42.327251667	-71.118836667	1	63588	26.9
68275	2022-12-08	17:50:49.854	341.53529924	8196.847182	1670521849.854	0	899	3.67630884	3.7072186534	487.42617272	492.38784739	0.92109332827	733.58628673	24.366691476	-1.5227355183	23.939495087	19.063646114	42.327251667	-71.118836667	1	63588	26.9
68276	2022-12-08	17:50:50.778	341.53530993	8196.847438	1670521850.778	0	899	3.6784212173	3.7100355638	487.42717442	492.49923548	0.94137268076	733.57757164	24.366937637	-1.4132083915	23.939495087	19.079144863	42.327251667	-71.118836667	1	63588	26.9
68277	2022-12-08	17:50:51.717	341.53532081	8196.847699	1670521851.718	0	899	3.6784212173	3.7100355638	487.01477249	492.08254219	0.94137268076	733.5608759	24.366937637	-1.5347327365	23.939495087	19.087390104	42.327251667	-71.118836667	1	63588	26.9
68278	2022-12-08	17:50:52.615	341.53533119	8196.847949	1670521852.615	0	899	3.6753465017	3.7042263162	487.01477249	491.64735724	0.86129582542	733.556504	24.366937637	-1.6031157355	23.939495087	19.076848554	42.327251667	-71.118836667	1	63588	26.9
68279	2022-12-08	17:50:53.565	341.53534219	8196.848213	1670521853.565	0	899	3.6753465017	3.7042263162	486.65990821	491.28911742	0.86129582542	733.55703351	24.366937637	-1.4729249477	23.939495087	19.090305328	42.327251667	-71.118836667	1	63588	26.9
68280	2022-12-08	17:50:54.473	341.5353527	8196.848465	1670521854.473	0	899	3.6840182421	3.7165070267	486.66027033	491.85675831	0.96572608412	733.55955899	24.367026765	-1.1615364441	23.939495087	19.138230204	42.327251667	-71.118836667	1	63588	26.9
68281	2022-12-08	17:50:55.342	341.53536275	8196.848706	1670521855.342	0	899	3.6840224446	3.7165112819	488.13865604	493.35093251	0.96572654415	733.5605016	24.36715126	-1.1994791031	23.939495087	19.136760712	42.327251667	-71.118836667	1	63588	26.9
68282	2022-12-08	17:50:56.210	341.5353728	8196.848947	1670521856.21	0	899	3.6894367967	3.7182009347	488.13865604	492.74561188	0.85462179097	733.5583969	24.36715126	-1.1750643253	23.939495087	19.139640808	42.327251667	-71.118836667	1	63588	26.9
68283	2022-12-08	17:50:57.144	341.53538361	8196.849207	1670521857.144	0	899	3.6894367967	3.7182009347	487.48179919	492.08255574	0.85462179097	733.56060063	24.36715126	-1.1961052544	23.939495087	19.135859104	42.327251667	-71.118836667	1	63588	26.9
68284	2022-12-08	17:50:58.045	341.53539404	8196.849457	1670521858.045	0	899	3.6984290818	3.7310260505	487.48179919	492.68403701	0.96517127677	733.55809981	24.36715126	-1.1823295086	23.939495087	19.135599136	42.327251667	-71.118836667	1	63588	26.9
68285	2022-12-08	17:50:58.936	341.53540435	8196.849704	1670521858.936	0	899	3.6984290818	3.7310260505	487.38980786	492.59106399	0.96517127677	733.55294375	24.36715126	-1.1442359212	23.939495087	19.138117973	42.327251667	-71.118836667	1	63588	26.9
68286	2022-12-08	17:50:59.861	341.53541507	8196.849962	1670521859.862	0	899	3.7092188763	3.7392597647	487.39061706	492.16936907	0.8875290778	733.56243048	24.36735013	-1.3138029702	23.939495087	19.133219814	42.327251667	-71.118836667	1	63588	26.9
68287	2022-12-08	17:51:00.775	341.53542564	8196.850215	1670521860.775	0	899	3.7092245638	3.7392655176	486.86473046	491.63832936	0.88752964609	733.56523163	24.367517471	-1.418705825	23.939495087	19.128774087	42.327251667	-71.118836667	1	63588	26.9
68288	2022-12-08	17:51:01.668	341.53543598	8196.850464	1670521861.669	0	899	3.6987981445	3.7304109435	486.86473046	491.90273187	0.9361851061	733.576511	24.367517471	-1.1602645347	23.939495087	19.135749223	42.327251667	-71.118836667	1	63588	26.9
68289	2022-12-08	17:51:02.624	341.53544704	8196.850729	1670521862.624	0	899	3.6987981445	3.7304109435	487.76632546	492.81365643	0.9361851061	733.56770941	24.367517471	-1.1497872144	23.939495087	19.138585122	42.327251667	-71.118836667	1	63588	26.9
68290	2022-12-08	17:51:03.545	341.5354577	8196.850985	1670521863.545	0	899	3.7014058076	3.7331503786	487.76632546	492.8311559	0.93939757159	733.57565004	24.367517471	-1.1726821622	23.939495087	19.13772583	42.327251667	-71.118836667	1	63588	26.9
68291	2022-12-08	17:51:04.418	341.53546781	8196.851227	1670521864.419	0	899	3.701410167	3.7331547912	487.20588955	492.26490309	0.93939803361	733.59230254	24.367646009	-1.1422310499	23.939495087	19.135515188	42.327251667	-71.118836667	1	63588	26.9
68292	2022-12-08	17:51:05.296	341.53547796	8196.851471	1670521865.296	0	899	3.7000121931	3.7334352506	487.20685627	492.53588681	0.98899252098	733.58492577	24.367883682	-1.1687370065	23.939495087	19.134415481	42.327251667	-71.118836667	1	63588	26.9
68293	2022-12-08	17:51:06.213	341.53548859	8196.851726	1670521866.214	0	899	3.7000121931	3.7334352506	486.99529506	492.32201155	0.98899252098	733.59976944	24.367883682	-1.1408835649	23.939495087	19.139282227	42.327251667	-71.118836667	1	63588	26.9
68294	2022-12-08	17:51:07.111	341.53549897	8196.851975	1670521867.111	0	899	3.7016230976	3.7329339875	486.99529506	491.98261969	0.92661762242	733.60960459	24.367883682	-1.1626898382	23.939495087	19.137579166	42.327251667	-71.118836667	1	63588	26.9
68295	2022-12-08	17:51:07.973	341.53550896	8196.852215	1670521867.974	0	899	3.7016230976	3.7329339875	487.54182039	492.53474199	0.92661762242	733.6183985	24.367883682	-1.1970107042	23.939495087	19.132713558	42.327251667	-71.118836667	1	63588	26.9
68296	2022-12-08	17:51:08.868	341.53551931	8196.852463	1670521868.868	0	899	3.7068600393	3.7377558923	487.54182039	492.46147133	0.91315543862	733.62163417	24.367883682	-1.1843128915	23.939495087	19.13223595	42.327251667	-71.118836667	1	63588	26.9
68297	2022-12-08	17:51:09.845	341.53553061	8196.852735	1670521869.845	0	899	3.7068684277	3.7377643801	489.23969067	494.17647907	0.91315630154	733.62974498	24.368130652	-1.1673249077	23.939495087	19.109355775	42.327251667	-71.118836667	1	63588	26.9
68298	2022-12-08	17:51:10.763	341.53554125	8196.85299	1670521870.764	0	899	3.7149527204	3.7472418763	489.24030233	494.38887	0.95191992796	733.62782096	24.368280411	-1.171302407	23.939495087	19.108497354	42.327251667	-71.118836667	1	63588	26.9
68299	2022-12-08	17:51:11.665	341.53555169	8196.853241	1670521871.666	0	899	3.7149527204	3.7472418763	487.09911465	492.22514933	0.95191992796	733.61570851	24.368280411	-1.176692009	23.939495087	19.136400223	42.327251667	-71.118836667	1	63588	26.9
68300	2022-12-08	17:51:12.542	341.53556183	8196.853484	1670521872.542	0	899	3.7238125158	3.7563114386	487.09911465	492.24621381	0.95579076141	733.58090473	24.368280411	-1.1620646952	23.939495087	19.136111935	42.327251667	-71.118836667	1	63588	26.9
68301	2022-12-08	17:51:13.401	341.53557178	8196.853723	1670521873.402	0	899	3.7238125158	3.7563114386	488.54966665	493.71209356	0.95579076141	733.56750488	24.368280411	-1.1327453852	23.939495087	19.139640808	42.327251667	-71.118836667	1	63588	26.9
68302	2022-12-08	17:51:14.323	341.53558245	8196.853979	1670521874.324	0	899	3.712449314	3.7432900124	488.54966665	493.46324991	0.91017768435	733.54567208	24.368280411	-1.2010421713	23.939495087	19.098087387	42.327251667	-71.118836667	1	63588	26.9
68303	2022-12-08	17:51:15.250	341.53559318	8196.854236	1670521875.251	0	899	3.7124592138	3.7433000291	488.37876493	493.29063488	0.9101786979	733.59065863	24.368571439	-1.3091355617	23.939495087	19.127833499	42.327251667	-71.118836667	1	63588	26.9
68304	2022-12-08	17:51:16.170	341.53560382	8196.854492	1670521876.17	0	899	3.7216677789	3.7547659319	488.37907146	493.63806098	0.97381474324	733.60311546	24.368646622	-1.3362020254	23.939495087	19.136039734	42.327251667	-71.118836667	1	63588	26.9
68305	2022-12-08	17:51:17.075	341.53561429	8196.854743	1670521877.075	0	899	3.7216677789	3.7547659319	487.84471504	493.09795047	0.97381474324	733.59638502	24.368646622	-1.2503460069	23.939495087	19.137327194	42.327251667	-71.118836667	1	63588	26.9
68306	2022-12-08	17:51:17.980	341.53562478	8196.854995	1670521877.981	0	899	3.7258039494	3.7556588755	487.84471504	492.57706469	0.87818358724	733.60374481	24.368646622	-1.2083503711	23.939495087	19.135591734	42.327251667	-71.118836667	1	63588	26.9
68307	2022-12-08	17:51:18.934	341.53563581	8196.855259	1670521878.934	0	899	3.7258039494	3.7556588755	487.87439496	492.60703252	0.87818358724	733.59772497	24.368646622	-1.1412932573	23.939495087	19.138260785	42.327251667	-71.118836667	1	63588	26.9
68308	2022-12-08	17:51:19.825	341.53564613	8196.855507	1670521879.826	0	899	3.7287551625	3.7604656636	487.87537947	492.8987121	0.93157308431	733.63846048	24.368888337	-1.135289268	23.939495087	19.138561249	42.327251667	-71.118836667	1	63588	26.9
68309	2022-12-08	17:51:20.723	341.53565653	8196.855757	1670521880.724	0	899	3.7287604587	3.7604710238	487.94890245	492.97299512	0.93157363685	733.6437285	24.36904335	-1.1327453852	23.939495087	19.138084285	42.327251667	-71.118836667	1	63588	26.9
68310	2022-12-08	17:51:21.595	341.53566662	8196.855999	1670521881.596	0	899	3.7264694102	3.7575617773	487.94890245	492.87791349	0.91411979175	733.63687316	24.36904335	-1.1335646009	23.939495087	19.136722565	42.327251667	-71.118836667	1	63588	26.9
68311	2022-12-08	17:51:22.480	341.53567686	8196.856245	1670521882.481	0	899	3.7264694102	3.7575617773	487.85783028	492.78592136	0.91411979175	733.60821654	24.36904335	-1.165772723	23.939495087	19.135041344	42.327251667	-71.118836667	1	63588	26.9
68312	2022-12-08	17:51:23.403	341.53568753	8196.856501	1670521883.403	0	899	3.7273582196	3.7586215626	487.85783028	492.81188459	0.91888733999	733.6080488	24.36904335	-1.1697825572	23.939495087	19.132670699	42.327251667	-71.118836667	1	63588	26.9
68313	2022-12-08	17:51:24.348	341.53569847	8196.856763	1670521884.348	0	899	3.7273582196	3.7586215626	487.70987305	492.66242489	0.91888733999	733.60519066	24.36904335	-1.16855371	23.939495087	19.131719589	42.327251667	-71.118836667	1	63588	26.9
68314	2022-12-08	17:51:25.247	341.53570889	8196.857013	1670521885.248	0	899	3.731661722	3.7634493692	487.71097736	492.74092797	0.9330990805	733.60417448	24.369314573	-1.1773602852	23.939495087	19.133552374	42.327251667	-71.118836667	1	63588	26.9
68315	2022-12-08	17:51:26.198	341.5357199	8196.857277	1670521886.199	0	899	3.7316639264	3.7634516003	487.00566757	492.0283453	0.93309931068	733.62019035	24.369379044	-1.1783196926	23.939495087	19.134239197	42.327251667	-71.118836667	1	63588	26.9
68316	2022-12-08	17:51:27.085	341.53573016	8196.857524	1670521887.086	0	899	3.7536664745	3.7834762227	487.00566757	491.6876456	0.87040775768	733.64207287	24.369379044	-1.2909834669	23.939495087	19.134879005	42.327251667	-71.118836667	1	63588	26.9
68317	2022-12-08	17:51:27.989	341.53574061	8196.857775	1670521887.989	0	899	3.7536664745	3.7834762227	487.16522394	491.84873591	0.87040775768	733.63780485	24.369379044	-1.1953615124	23.939495087	19.137908329	42.327251667	-71.118836667	1	63588	26.9
68318	2022-12-08	17:51:28.914	341.53575133	8196.858032	1670521888.915	0	899	3.7526360208	3.7836813126	487.16576644	492.04508157	0.90643496621	733.63613588	24.369512432	-1.1402584093	23.939495087	19.139282227	42.327251667	-71.118836667	1	63588	26.9
68319	2022-12-08	17:51:29.828	341.53576191	8196.858286	1670521889.829	0	899	3.7526429771	3.7836883506	488.10581956	492.99455381	0.90643566787	733.63318114	24.369714737	-1.1343729496	23.939495087	19.139282227	42.327251667	-71.118836667	1	63588	26.9
68320	2022-12-08	17:51:30.756	341.53577264	8196.858543	1670521890.756	0	899	3.7618238673	3.7947459606	488.10581956	493.27794692	0.95842953565	733.62797536	24.369714737	-1.1328423363	23.939495087	19.139282227	42.327251667	-71.118836667	1	63588	26.9
68321	2022-12-08	17:51:31.756	341.53578422	8196.858821	1670521891.757	0	899	3.7618238673	3.7947459606	487.51047311	492.67629199	0.95842953565	733.62039084	24.369714737	-1.132702229	23.939495087	19.139282227	42.327251667	-71.118836667	1	63588	26.9
68322	2022-12-08	17:51:32.655	341.53579463	8196.859071	1670521892.656	0	899	3.7490388445	3.7800730997	487.51047311	492.39619333	0.90697764826	733.62576759	24.369714737	-1.1378115329	23.939495087	19.139253578	42.327251667	-71.118836667	1	63588	26.9
68323	2022-12-08	17:51:33.523	341.53580466	8196.859312	1670521893.523	0	899	3.7490388445	3.7800730997	487.87073376	492.76006443	0.90697764826	733.62280597	24.369714737	-1.1736414756	23.939495087	19.138725685	42.327251667	-71.118836667	1	63588	26.9
68324	2022-12-08	17:51:34.407	341.5358149	8196.859558	1670521894.407	0	899	3.7626902159	3.7949883806	487.87082431	492.94114277	0.94020563192	733.64424305	24.369736968	-1.1299211845	23.939495087	19.139521567	42.327251667	-71.118836667	1	63588	26.9
68325	2022-12-08	17:51:35.298	341.53582521	8196.859805	1670521895.298	0	899	3.7627010232	3.7949993197	488.23087451	493.30494103	0.94020675962	733.61359047	24.37005043	-1.1360006332	23.939495087	19.137840271	42.327251667	-71.118836667	1	63588	26.9
68326	2022-12-08	17:51:36.197	341.53583562	8196.860055	1670521896.198	0	899	3.7548886308	3.7871689995	488.23087451	493.31268967	0.94162776495	733.62022834	24.37005043	-1.1737924222	23.939495087	19.136252498	42.327251667	-71.118836667	1	63588	26.9
68327	2022-12-08	17:51:37.114	341.53584623	8196.860309	1670521897.114	0	899	3.7548886308	3.7871689995	487.61817027	492.69360803	0.94162776495	733.6075492	24.37005043	-1.1376283169	23.939495087	19.140361786	42.327251667	-71.118836667	1	63588	26.9
68328	2022-12-08	17:51:37.963	341.53585606	8196.860546	1670521897.964	0	899	3.7526153359	3.7847607898	487.61817027	492.67542469	0.93828890507	733.60979214	24.37005043	-1.1563194082	23.939495087	19.135253249	42.327251667	-71.118836667	1	63588	26.9
68329	2022-12-08	17:51:38.868	341.53586653	8196.860797	1670521898.868	0	899	3.7526153359	3.7847607898	488.43808296	493.50384097	0.93828890507	733.60414214	24.37005043	-1.1672386997	23.939495087	19.129650886	42.327251667	-71.118836667	1	63588	26.9
68330	2022-12-08	17:51:39.775	341.53587703	8196.861049	1670521899.775	0	899	3.7594487456	3.7932135256	488.43923999	493.75098707	0.98335898242	733.57976204	24.370334183	-1.202777587	23.939495087	19.131315029	42.327251667	-71.118836667	1	63588	26.9
68331	2022-12-08	17:51:40.676	341.53588745	8196.861299	1670521900.676	0	899	3.7594526373	3.793217467	489.64445687	494.96931294	0.98335940751	733.55649107	24.370447159	-1.3389723443	23.939495087	19.116946505	42.327251667	-71.118836667	1	63588	26.9
68332	2022-12-08	17:51:41.553	341.53589762	8196.861543	1670521901.554	0	899	3.7727944566	3.8036788824	489.64445687	494.49703069	0.89699731022	733.56987192	24.370447159	-1.4057169403	23.939495087	19.106415313	42.327251667	-71.118836667	1	63588	26.9
68333	2022-12-08	17:51:42.424	341.5359077	8196.861785	1670521902.425	0	899	3.7727944566	3.8036788824	488.745403	493.58906683	0.89699731022	733.57846332	24.370447159	-1.1376283169	23.939495087	19.13820076	42.327251667	-71.118836667	1	63588	26.9
68334	2022-12-08	17:51:43.295	341.53591777	8196.862026	1670521903.295	0	899	3.7682269805	3.8010366465	488.745403	493.89780362	0.95357577026	733.57049722	24.370447159	-1.1465318787	23.939495087	19.136049485	42.327251667	-71.118836667	1	63588	26.9
68335	2022-12-08	17:51:44.177	341.53592799	8196.862272	1670521904.178	0	899	3.7682269805	3.8010366465	488.43222945	493.58132857	0.95357577026	733.54852295	24.370447159	-1.1734366417	23.939495087	19.133159637	42.327251667	-71.118836667	1	63588	26.9
68336	2022-12-08	17:51:45.095	341.53593861	8196.862527	1670521905.096	0	899	3.7790727679	3.8149666392	488.43323483	494.05113784	1.0394055016	733.54673434	24.370693725	-1.2115733497	23.939495087	19.100281621	42.327251667	-71.118836667	1	63588	26.9
68337	2022-12-08	17:51:46.012	341.53594921	8196.862781	1670521906.012	0	899	3.7790747974	3.8149686961	489.18771842	494.81430069	1.0394057347	733.53137045	24.370752335	-1.1769830486	23.939495087	19.11699938	42.327251667	-71.118836667	1	63588	26.9
68338	2022-12-08	17:51:46.933	341.53595987	8196.863037	1670521906.933	0	899	3.7779546723	3.8112038964	489.18771842	494.40051796	0.96377306677	733.54358678	24.370752335	-1.1727252796	23.939495087	19.135946425	42.327251667	-71.118836667	1	63588	26.9
68339	2022-12-08	17:51:47.793	341.53596984	8196.863276	1670521907.794	0	899	3.7779546723	3.8112038964	488.51086482	493.71645179	0.96377306677	733.52526249	24.370752335	-1.1516304332	23.939495087	19.136567337	42.327251667	-71.118836667	1	63588	26.9
68340	2022-12-08	17:51:48.654	341.5359798	8196.863515	1670521908.655	0	899	3.779583079	3.8115891064	488.51086482	493.51930648	0.92764359471	733.52452684	24.370752335	-1.1352029897	23.939495087	19.136856205	42.327251667	-71.118836667	1	63588	26.9
68341	2022-12-08	17:51:49.516	341.53598978	8196.863755	1670521909.517	0	899	3.779583079	3.8115891064	488.38224117	493.38936412	0.92764359471	733.5223999	24.370752335	-1.1327453852	23.939495087	19.136039734	42.327251667	-71.118836667	1	63588	26.9
68342	2022-12-08	17:51:50.433	341.53600038	8196.864009	1670521910.433	0	899	3.7856414889	3.8165224389	488.38361396	493.20669514	0.89387807837	733.51605063	24.371089038	-1.128897153	23.939495087	19.138026888	42.327251667	-71.118836667	1	63588	26.9
68343	2022-12-08	17:51:51.322	341.53601067	8196.864256	1670521911.322	0	899	3.7856446296	3.816525616	488.51119442	493.33553723	0.89387838806	733.51000694	24.371179581	-1.1325189617	23.939495087	19.137874603	42.327251667	-71.118836667	1	63588	26.9
68344	2022-12-08	17:51:52.233	341.53602123	8196.864509	1670521912.234	0	899	3.7823568371	3.8124981638	488.51119442	493.22389235	0.87338991909	733.5060348	24.371179581	-1.1376283169	23.939495087	19.137121201	42.327251667	-71.118836667	1	63588	26.9
68345	2022-12-08	17:51:53.154	341.53603188	8196.864765	1670521913.154	0	899	3.7823568371	3.8124981638	488.94258814	493.65944774	0.87338991909	733.52271882	24.371179581	-1.1376283169	23.939495087	19.136059957	42.327251667	-71.118836667	1	63588	26.9
68346	2022-12-08	17:51:54.065	341.53604243	8196.865018	1670521914.066	0	899	3.7943844948	3.8276601007	488.94258814	494.13429763	0.96039095773	733.52812225	24.371179581	-1.4530266973	23.939495087	19.098260248	42.327251667	-71.118836667	1	63588	26.9
68347	2022-12-08	17:51:54.934	341.53605249	8196.86526	1670521914.935	0	899	3.7943913809	3.8276670727	488.85823717	494.04905499	0.96039168556	733.53985838	24.371377642	-1.3172415645	23.939495087	19.12082273	42.327251667	-71.118836667	1	63588	26.9
68348	2022-12-08	17:51:55.857	341.53606316	8196.865516	1670521915.857	0	899	3.8018582699	3.8347864575	488.85867432	493.98508334	0.94859776609	733.54934228	24.371484756	-1.1972694523	23.939495087	19.130311638	42.327251667	-71.118836667	1	63588	26.9
68349	2022-12-08	17:51:56.755	341.53607355	8196.865765	1670521916.755	0	899	3.8018582699	3.8347864575	488.11566369	493.23428114	0.94859776609	733.5597518	24.371484756	-1.1347395008	23.939495087	19.129674381	42.327251667	-71.118836667	1	63588	26.9
68350	2022-12-08	17:51:57.677	341.53608422	8196.866021	1670521917.677	0	899	3.7976116984	3.8301885805	488.11566369	493.18524638	0.93960390548	733.55287302	24.371484756	-1.1311177015	23.939495087	19.127499321	42.327251667	-71.118836667	1	63588	26.9
68351	2022-12-08	17:51:58.563	341.53609449	8196.866268	1670521918.564	0	899	3.7976116984	3.8301885805	488.52069466	493.59448402	0.93960390548	733.54670079	24.371484756	-1.1311177015	23.939495087	19.121274948	42.327251667	-71.118836667	1	63588	26.9
68352	2022-12-08	17:51:59.426	341.53610447	8196.866507	1670521919.426	0	899	3.8021028448	3.8334809121	488.5213524	493.40233049	0.9042496303	733.55959618	24.371646035	-1.3346606532	23.939495087	19.116803504	42.327251667	-71.118836667	1	63588	26.9
68353	2022-12-08	17:52:00.305	341.53611464	8196.866751	1670521920.305	0	899	3.8021121107	3.8334902866	489.29348635	494.18218412	0.90425055054	733.55314101	24.371912003	-1.5040013316	23.939495087	19.099017945	42.327251667	-71.118836667	1	63588	26.9
68354	2022-12-08	17:52:01.217	341.53612521	8196.867005	1670521921.218	0	899	3.8127295256	3.8477829252	489.29348635	494.74064403	1.0064102116	733.54701526	24.371912003	-1.4696696997	23.939495087	19.102190018	42.327251667	-71.118836667	1	63588	26.9
68355	2022-12-08	17:52:02.168	341.53613622	8196.867269	1670521922.169	0	899	3.8127295256	3.8477829252	488.70326804	494.14385499	1.0064102116	733.53617647	24.371912003	-1.2277852218	23.939495087	19.091810605	42.327251667	-71.118836667	1	63588	26.9
68356	2022-12-08	17:52:03.125	341.53614728	8196.867535	1670521923.125	0	899	3.8259610623	3.8569684629	488.70326804	493.49814619	0.88812629408	733.51927013	24.371912003	-1.1878591792	23.939495087	19.11632889	42.327251667	-71.118836667	1	63588	26.9
68357	2022-12-08	17:52:04.043	341.53615792	8196.86779	1670521924.044	0	899	3.8259610623	3.8569684629	488.69510735	493.48990544	0.88812629408	733.51511691	24.371912003	-1.179947257	23.939495087	19.132078171	42.327251667	-71.118836667	1	63588	26.9
68358	2022-12-08	17:52:04.901	341.53616784	8196.868028	1670521924.901	0	899	3.8264208764	3.8605753125	488.69592363	493.97764102	0.97735096261	733.51784773	24.372112085	-1.1564702759	23.939495087	19.133731349	42.327251667	-71.118836667	1	63588	26.9
68359	2022-12-08	17:52:05.819	341.53617847	8196.868283	1670521925.82	0	899	3.8264245611	3.860579044	488.32950766	493.60726705	0.97735135563	733.51331213	24.372217178	-1.1733396764	23.939495087	19.136402926	42.327251667	-71.118836667	1	63588	26.9
68360	2022-12-08	17:52:06.704	341.53618872	8196.868529	1670521926.705	0	899	3.8216047022	3.8550361539	488.32950766	493.50186299	0.95803689382	733.51171915	24.372217178	-1.2161760662	23.939495087	19.13864982	42.327251667	-71.118836667	1	63588	26.9
68361	2022-12-08	17:52:07.601	341.53619909	8196.868778	1670521927.601	0	899	3.8216047022	3.8550361539	488.55251021	493.72722757	0.95803689382	733.50954372	24.372217178	-1.1912762092	23.939495087	19.137705266	42.327251667	-71.118836667	1	63588	26.9
68362	2022-12-08	17:52:08.489	341.53620936	8196.869025	1670521928.489	0	899	3.8107015054	3.8399642611	488.55251021	493.09391758	0.84186701415	733.50337189	24.372217178	-1.1399781151	23.939495087	19.138420926	42.327251667	-71.118836667	1	63588	26.9
68363	2022-12-08	17:52:09.415	341.53622009	8196.869282	1670521929.416	0	899	3.8107015054	3.8399642611	489.42676081	493.9762949	0.84186701415	733.50805664	24.372217178	-1.1343729496	23.939495087	19.135320663	42.327251667	-71.118836667	1	63588	26.9
68364	2022-12-08	17:52:10.335	341.53623074	8196.869538	1670521930.336	0	899	3.8119728122	3.8448330513	489.42785081	494.53600414	0.94416671944	733.52597066	24.372483955	-1.2071970322	23.939495087	19.132801826	42.327251667	-71.118836667	1	63588	26.9
68365	2022-12-08	17:52:11.250	341.53624132	8196.869792	1670521931.25	0	899	3.8119752194	3.844835488	488.73750114	493.83845066	0.94416696842	733.50753926	24.372552872	-1.476180315	23.939495087	19.134239197	42.327251667	-71.118836667	1	63588	26.9
68366	2022-12-08	17:52:12.151	341.53625176	8196.870042	1670521932.152	0	899	3.8110611792	3.8430366847	488.73750114	493.70205932	0.919175296	733.51155181	24.372552872	-1.2109589466	23.939495087	19.1358251	42.327251667	-71.118836667	1	63588	26.9
68367	2022-12-08	17:52:13.069	341.53626238	8196.870297	1670521933.07	0	899	3.8110611792	3.8430366847	489.26374889	494.23365265	0.919175296	733.52218001	24.372552872	-1.145960601	23.939495087	19.137948346	42.327251667	-71.118836667	1	63588	26.9
68368	2022-12-08	17:52:13.976	341.53627287	8196.870549	1670521933.976	0	899	3.8130131966	3.8447140697	489.26374889	494.18836601	0.91088307303	733.52315496	24.372552872	-1.1295654734	23.939495087	19.137204669	42.327251667	-71.118836667	1	63588	26.9
68369	2022-12-08	17:52:14.891	341.53628346	8196.870803	1670521934.891	0	899	3.8130251653	3.8447261798	489.14953806	494.07301213	0.91088426699	733.53218048	24.372895437	-1.1343622002	23.939495087	19.109633225	42.327251667	-71.118836667	1	63588	26.9
68370	2022-12-08	17:52:15.835	341.53629439	8196.871065	1670521935.835	0	899	3.8162588305	3.8477178703	489.15000848	494.03169437	0.90322863642	733.53599538	24.373010635	-1.1528808155	23.939495087	19.114426379	42.327251667	-71.118836667	1	63588	26.9
68371	2022-12-08	17:52:16.716	341.53630458	8196.87131	1670521936.716	0	899	3.8162588305	3.8477178703	488.72346461	493.60089362	0.90322863642	733.53466756	24.373010635	-1.1800012107	23.939495087	19.139554977	42.327251667	-71.118836667	1	63588	26.9
68372	2022-12-08	17:52:17.605	341.53631488	8196.871557	1670521937.606	0	899	3.825497769	3.8573818419	488.72346461	493.65494636	0.91313841967	733.53253174	24.373010635	-1.1294900179	23.939495087	19.13820076	42.327251667	-71.118836667	1	63588	26.9
68373	2022-12-08	17:52:18.496	341.5363252	8196.871805	1670521938.497	0	899	3.825497769	3.8573818419	489.01216741	493.94656233	0.91313841967	733.52633728	24.373010635	-1.1336615551	23.939495087	19.138086281	42.327251667	-71.118836667	1	63588	26.9
68374	2022-12-08	17:52:19.368	341.53633529	8196.872047	1670521939.369	0	899	3.8186869966	3.8515182062	489.01216741	494.10248339	0.94169525766	733.52872533	24.373010635	-1.3394573927	23.939495087	19.13243866	42.327251667	-71.118836667	1	63588	26.9
68375	2022-12-08	17:52:20.279	341.53634583	8196.8723	1670521940.28	0	899	3.8186929863	3.8515242691	490.02018017	495.12099232	0.94169587447	733.53899944	24.373181817	-1.2298979649	23.939495087	19.130706977	42.327251667	-71.118836667	1	63588	26.9
68376	2022-12-08	17:52:21.187	341.53635633	8196.872552	1670521941.187	0	899	3.8312883607	3.863685068	490.02035379	495.03695466	0.92630627649	733.53777955	24.373224258	-1.1748918642	23.939495087	19.133210959	42.327251667	-71.118836667	1	63588	26.9
68377	2022-12-08	17:52:22.078	341.53636664	8196.872799	1670521942.078	0	899	3.8312883607	3.863685068	489.45757576	494.46841517	0.92630627649	733.54221046	24.373224258	-1.16855371	23.939495087	19.133878708	42.327251667	-71.118836667	1	63588	26.9
68378	2022-12-08	17:52:23.020	341.53637756	8196.873061	1670521943.021	0	899	3.8511130324	3.8846418716	489.45757576	494.61709733	0.95350502416	733.53729248	24.373224258	-1.1536784812	23.939495087	19.130807296	42.327251667	-71.118836667	1	63588	26.9
68379	2022-12-08	17:52:23.924	341.53638802	8196.873312	1670521943.925	0	899	3.8511130324	3.8846418716	489.3783351	494.53702137	0.95350502416	733.54211507	24.373224258	-1.1562331346	23.939495087	19.131027234	42.327251667	-71.118836667	1	63588	26.9
68380	2022-12-08	17:52:24.871	341.53639898	8196.873576	1670521944.872	0	899	3.8388061836	3.8708058828	489.37972222	494.31855352	0.91327161186	733.54219106	24.373563792	-1.1697610088	23.939495087	19.134819321	42.327251667	-71.118836667	1	63588	26.9
68381	2022-12-08	17:52:25.819	341.53640994	8196.873839	1670521945.819	0	899	3.8388114158	3.8708111769	488.88970415	493.82359301	0.91327213166	733.52950827	24.37371254	-1.1912654259	23.939495087	19.121194258	42.327251667	-71.118836667	1	63588	26.9
68382	2022-12-08	17:52:26.716	341.53642032	8196.874088	1670521946.716	0	899	3.83960773	3.8720602664	488.88970415	493.89248794	0.92589553812	733.53455641	24.37371254	-1.2265779333	23.939495087	19.111377956	42.327251667	-71.118836667	1	63588	26.9
68383	2022-12-08	17:52:27.561	341.5364301	8196.874323	1670521947.561	0	899	3.83960773	3.8720602664	489.19651784	494.20244124	0.92589553812	733.5318943	24.37371254	-1.209719369	23.939495087	19.135083836	42.327251667	-71.118836667	1	63588	26.9
68384	2022-12-08	17:52:28.471	341.53644065	8196.874576	1670521948.472	0	899	3.8367369401	3.869904333	489.19651784	494.31674473	0.94681812219	733.52910083	24.37371254	-1.1382103811	23.939495087	19.139024393	42.327251667	-71.118836667	1	63588	26.9
68385	2022-12-08	17:52:29.364	341.53645097	8196.874823	1670521949.364	0	899	3.8367369401	3.869904333	489.17399245	494.29398357	0.94681812219	733.52320266	24.37371254	-1.1408835649	23.939495087	19.137840271	42.327251667	-71.118836667	1	63588	26.9
68386	2022-12-08	17:52:30.244	341.53646117	8196.875068	1670521950.245	0	899	3.8379651813	3.8699184687	489.17508187	494.10575738	0.91215613965	733.52991814	24.373979316	-1.1382966128	23.939495087	19.138699715	42.327251667	-71.118836667	1	63588	26.9
68387	2022-12-08	17:52:31.180	341.53647199	8196.875328	1670521951.18	0	899	3.8379676049	3.869920921	489.34312931	494.27549998	0.91215638019	733.53296505	24.374048233	-1.1473295294	23.939495087	19.137633709	42.327251667	-71.118836667	1	63588	26.9
68388	2022-12-08	17:52:32.088	341.5364825	8196.87558	1670521952.088	0	899	3.8446478961	3.8782813019	489.34312931	494.52627829	0.95804739749	733.52294962	24.374048233	-1.4496850691	23.939495087	19.094357952	42.327251667	-71.118836667	1	63588	26.9
68389	2022-12-08	17:52:32.964	341.53649265	8196.875824	1670521952.965	0	899	3.8446478961	3.8782813019	489.56032797	494.74577753	0.95804739749	733.52373985	24.374048233	-1.4781528617	23.939495087	19.092414515	42.327251667	-71.118836667	1	63588	26.9
68390	2022-12-08	17:52:33.881	341.53650325	8196.876078	1670521953.881	0	899	3.8577629526	3.8915049551	489.56032797	494.74483311	0.95787473831	733.52139141	24.374048233	-1.3443295569	23.939495087	19.11119792	42.327251667	-71.118836667	1	63588	26.9
68391	2022-12-08	17:52:34.786	341.53651373	8196.876329	1670521954.786	0	899	3.8577776479	3.891519833	489.05743425	494.23662201	0.95787626202	733.50584119	24.374463959	-1.166333208	23.939495087	19.134952255	42.327251667	-71.118836667	1	63588	26.9
68392	2022-12-08	17:52:35.729	341.53652464	8196.876591	1670521955.729	0	899	3.8599152634	3.8916570698	489.05785507	493.92677261	0.90105755027	733.52758789	24.374567032	-1.16855371	23.939495087	19.134960175	42.327251667	-71.118836667	1	63588	26.9
68393	2022-12-08	17:52:36.621	341.53653498	8196.876839	1670521956.622	0	899	3.8599152634	3.8916570698	489.42848015	494.30108753	0.90105755027	733.52582191	24.374567032	-1.1645869775	23.939495087	19.135343956	42.327251667	-71.118836667	1	63588	26.9
68394	2022-12-08	17:52:37.536	341.53654556	8196.877093	1670521957.536	0	899	3.8585672914	3.8911611587	489.42848015	494.43386718	0.92536299967	733.55773926	24.374567032	-1.1425112486	23.939495087	19.137479782	42.327251667	-71.118836667	1	63588	26.9
68395	2022-12-08	17:52:38.440	341.53655603	8196.877345	1670521958.441	0	899	3.8585672914	3.8911611587	488.63630718	493.63359264	0.92536299967	733.54673353	24.374567032	-1.1532365565	23.939495087	19.137952059	42.327251667	-71.118836667	1	63588	26.9
68396	2022-12-08	17:52:39.315	341.53656616	8196.877588	1670521959.316	0	899	3.8590560499	3.8910967523	488.63635664	493.54806108	0.90967331127	733.54145783	24.374579158	-1.1366904729	23.939495087	19.139187718	42.327251667	-71.118836667	1	63588	26.9
68397	2022-12-08	17:52:40.243	341.53657689	8196.877845	1670521960.243	0	899	3.8590685704	3.8911094205	489.62072608	494.542332	0.90967454376	733.53685068	24.374933243	-1.2254893164	23.939495087	19.12806065	42.327251667	-71.118836667	1	63588	26.9
68398	2022-12-08	17:52:41.164	341.53658756	8196.878101	1670521961.165	0	899	3.8665789969	3.9006341976	489.62072608	494.84213454	0.96450320434	733.53268372	24.374933243	-1.2578268099	23.939495087	19.132567576	42.327251667	-71.118836667	1	63588	26.9
68399	2022-12-08	17:52:42.051	341.53659781	8196.878348	1670521962.051	0	899	3.8665789969	3.9006341976	489.53946904	494.76001096	0.96450320434	733.52617761	24.374933243	-1.1718090773	23.939495087	19.133520126	42.327251667	-71.118836667	1	63588	26.9
68400	2022-12-08	17:52:42.980	341.53660858	8196.878606	1670521962.981	0	899	3.8626765857	3.894817688	489.53946904	494.47106276	0.91165199668	733.5295685	24.374933243	-1.1835583235	23.939495087	19.134299411	42.327251667	-71.118836667	1	63588	26.9
68401	2022-12-08	17:52:43.869	341.53661887	8196.878853	1670521963.87	0	899	3.8626765857	3.894817688	489.09205962	494.01914616	0.91165199668	733.51946051	24.374933243	-1.233239462	23.939495087	19.131213245	42.327251667	-71.118836667	1	63588	26.9
68402	2022-12-08	17:52:44.759	341.53662916	8196.8791	1670521964.759	0	899	3.8658558274	3.9000714444	489.09226426	494.33363342	0.96918630073	733.52236393	24.374983364	-1.2623971045	23.939495087	19.129097755	42.327251667	-71.118836667	1	63588	26.9
68403	2022-12-08	17:52:45.665	341.53663965	8196.879352	1670521965.666	0	899	3.8658627001	3.9000784035	489.81229706	495.06138641	0.96918702024	733.52103045	24.375177383	-1.1844314629	23.939495087	19.134521042	42.327251667	-71.118836667	1	63588	26.9
68404	2022-12-08	17:52:46.630	341.53665081	8196.879619	1670521966.63	0	899	3.8852628365	3.9193803535	489.81229706	495.02011302	0.96164651252	733.50690829	24.375177383	-1.2126513017	23.939495087	19.135739383	42.327251667	-71.118836667	1	63588	26.9
68405	2022-12-08	17:52:47.546	341.53666142	8196.879874	1670521967.547	0	899	3.8852628365	3.9193803535	490.19880975	495.41073521	0.96164651252	733.51186063	24.375177383	-1.2157557011	23.939495087	19.136039734	42.327251667	-71.118836667	1	63588	26.9
68406	2022-12-08	17:52:48.516	341.53667265	8196.880144	1670521968.517	0	899	3.8879625906	3.9202040713	490.19880975	495.12022197	0.90857703889	733.5265705	24.375177383	-1.1589602848	23.939495087	19.136960465	42.327251667	-71.118836667	1	63588	26.9
68407	2022-12-08	17:52:49.459	341.53668355	8196.880405	1670521969.459	0	899	3.8879642754	3.9202057759	490.54322924	495.4681002	0.90857720331	733.51246289	24.375224676	-1.1701059097	23.939495087	19.138868218	42.327251667	-71.118836667	1	63588	26.9
68408	2022-12-08	17:52:50.331	341.53669365	8196.880648	1670521970.331	0	899	3.8822552365	3.9139371582	490.54466017	495.39105288	0.89423800118	733.51716543	24.375574112	-1.1815749407	23.939495087	19.133159637	42.327251667	-71.118836667	1	63588	26.9
68409	2022-12-08	17:52:51.184	341.53670352	8196.880884	1670521971.184	0	899	3.8822552365	3.9139371582	489.64697292	494.48449682	0.89423800118	733.53055355	24.375574112	-1.1774357668	23.939495087	19.133479466	42.327251667	-71.118836667	1	63588	26.9
68410	2022-12-08	17:52:52.055	341.53671361	8196.881127	1670521972.056	0	899	3.8842445983	3.9200070121	489.64697292	495.10594533	1.0078489216	733.537208	24.375574112	-1.1597795052	23.939495087	19.13619284	42.327251667	-71.118836667	1	63588	26.9
68411	2022-12-08	17:52:52.948	341.53672395	8196.881375	1670521972.949	0	899	3.8842445983	3.9200070121	489.19135949	494.64525235	1.0078489216	733.53898732	24.375574112	-1.1425112486	23.939495087	19.138921738	42.327251667	-71.118836667	1	63588	26.9
68412	2022-12-08	17:52:53.796	341.53673376	8196.88161	1670521973.797	0	899	3.892019763	3.925423605	489.19135949	494.27472185	0.94008115393	733.54208192	24.375574112	-1.1360113992	23.939495087	19.13908169	42.327251667	-71.118836667	1	63588	26.9
68413	2022-12-08	17:52:54.700	341.53674422	8196.881861	1670521974.701	0	899	3.8920338175	3.925437831	489.79056269	494.88015934	0.94008257156	733.53238097	24.375968213	-1.1614933274	23.939495087	19.134630191	42.327251667	-71.118836667	1	63588	26.9
68414	2022-12-08	17:52:55.596	341.53675459	8196.88211	1670521975.597	0	899	3.9118248275	3.947468103	489.79082299	495.19472878	0.99750351289	733.52762104	24.376031876	-1.2001366789	23.939495087	19.129545894	42.327251667	-71.118836667	1	63588	26.9
68415	2022-12-08	17:52:56.444	341.53676441	8196.882346	1670521976.445	0	899	3.9118248275	3.947468103	489.67843325	495.08109903	0.99750351289	733.53136641	24.376031876	-1.24066638	23.939495087	19.125930875	42.327251667	-71.118836667	1	63588	26.9
68416	2022-12-08	17:52:57.407	341.53677556	8196.882613	1670521977.408	0	899	3.9100810686	3.9429926632	489.67843325	494.66854217	0.92210082511	733.52388253	24.376031876	-1.3318796671	23.939495087	19.129415057	42.327251667	-71.118836667	1	63588	26.9
68417	2022-12-08	17:52:58.351	341.53678648	8196.882876	1670521978.352	0	899	3.9100810686	3.9429926632	490.34809184	495.34502497	0.92210082511	733.5273001	24.376031876	-1.1425112486	23.939495087	19.133878708	42.327251667	-71.118836667	1	63588	26.9
68418	2022-12-08	17:52:59.253	341.53679691	8196.883126	1670521979.253	0	899	3.8969995231	3.9291558634	490.34823744	495.24672202	0.90411320787	733.52276409	24.376067446	-1.1493236837	23.939495087	19.134814547	42.327251667	-71.118836667	1	63588	26.9
68419	2022-12-08	17:53:00.161	341.53680742	8196.883378	1670521980.161	0	899	3.8970102398	3.9291667058	489.69295596	494.58490008	0.90411424615	733.5215446	24.376367569	-1.1627114261	23.939495087	19.13554424	42.327251667	-71.118836667	1	63588	26.9
68420	2022-12-08	17:53:01.073	341.53681799	8196.883632	1670521981.074	0	899	3.8977100831	3.933831098	489.69295596	495.18820402	1.01437769	733.53055396	24.376367569	-1.1425651501	23.939495087	19.138230141	42.327251667	-71.118836667	1	63588	26.9
68421	2022-12-08	17:53:01.990	341.53682859	8196.883886	1670521981.99	0	899	3.8977100831	3.933831098	490.14399681	495.64430637	1.01437769	733.53747559	24.376367569	-1.1701813936	23.939495087	19.135320663	42.327251667	-71.118836667	1	63588	26.9
68422	2022-12-08	17:53:02.927	341.53683943	8196.884146	1670521982.927	0	899	3.9067601727	3.9422357421	490.14399681	495.53329734	0.99412784315	733.53332641	24.376367569	-1.1357204322	23.939495087	19.138303719	42.327251667	-71.118836667	1	63588	26.9
68423	2022-12-08	17:53:03.844	341.53685005	8196.884401	1670521983.844	0	899	3.9067601727	3.9422357421	489.86299835	495.2492092	0.99412784315	733.51099643	24.376367569	-1.3725602366	23.939495087	19.129472189	42.327251667	-71.118836667	1	63588	26.9
68424	2022-12-08	17:53:04.724	341.53686024	8196.884646	1670521984.725	0	899	3.904733273	3.9368771788	489.86371242	494.7457558	0.90199106382	733.52596379	24.376542186	-1.3737243651	23.939495087	19.130259482	42.327251667	-71.118836667	1	63588	26.9
68425	2022-12-08	17:53:05.648	341.53687093	8196.884902	1670521985.648	0	899	3.9047444955	3.9368885326	490.11967452	495.00427478	0.90199214639	733.53462391	24.37685585	-1.1753877015	23.939495087	19.139024621	42.327251667	-71.118836667	1	63588	26.9
68426	2022-12-08	17:53:06.546	341.53688132	8196.885152	1670521986.546	0	899	3.9063880959	3.9384191044	490.11967452	494.9850181	0.8984711531	733.52229723	24.37685585	-1.159725591	23.939495087	19.135632812	42.327251667	-71.118836667	1	63588	26.9
68427	2022-12-08	17:53:07.428	341.53689154	8196.885397	1670521987.429	0	899	3.9063880959	3.9384191044	489.81142132	494.67370491	0.8984711531	733.52540154	24.37685585	-1.1306865271	23.939495087	19.135840094	42.327251667	-71.118836667	1	63588	26.9
68428	2022-12-08	17:53:08.355	341.53690227	8196.885654	1670521988.356	0	899	3.9147839287	3.9469825772	489.81142132	494.6886958	0.90121391546	733.5273967	24.37685585	-1.1311177015	23.939495087	19.134599686	42.327251667	-71.118836667	1	63588	26.9
68429	2022-12-08	17:53:09.295	341.53691314	8196.885915	1670521989.295	0	899	3.9147856686	3.9469843375	490.18381127	495.06479472	0.90121408273	733.52826817	24.376904355	-1.141088451	23.939495087	19.136397267	42.327251667	-71.118836667	1	63588	26.9
68430	2022-12-08	17:53:10.196	341.53692356	8196.886166	1670521990.196	0	899	3.9150780554	3.9478990357	490.18461182	495.15973234	0.91841922273	733.52076772	24.377099991	-1.1510375975	23.939495087	19.132756214	42.327251667	-71.118836667	1	63588	26.9
68431	2022-12-08	17:53:11.095	341.53693398	8196.886416	1670521991.096	0	899	3.9150780554	3.9478990357	490.31863176	495.29511253	0.91841922273	733.52091485	24.377099991	-1.1701813936	23.939495087	19.130638123	42.327251667	-71.118836667	1	63588	26.9
68432	2022-12-08	17:53:12.019	341.53694466	8196.886672	1670521992.019	0	899	3.9175699343	3.9509478707	490.31863176	495.37648645	0.93328360598	733.49977203	24.377099991	-1.3968671821	23.939495087	19.101617763	42.327251667	-71.118836667	1	63588	26.9
68433	2022-12-08	17:53:12.921	341.53695512	8196.886923	1670521992.922	0	899	3.9175699343	3.9509478707	489.81358153	494.8662264	0.93328360598	733.47541213	24.377099991	-1.4468824863	23.939495087	19.087785721	42.327251667	-71.118836667	1	63588	26.9
68434	2022-12-08	17:53:13.796	341.53696523	8196.887166	1670521993.796	0	899	3.9201670069	3.9541877439	489.81358153	494.96028997	0.95047760075	733.4623502	24.377099991	-1.2602304741	23.939495087	19.12193364	42.327251667	-71.118836667	1	63588	26.9
68435	2022-12-08	17:53:14.644	341.53697506	8196.887401	1670521994.645	0	899	3.9201723427	3.9541931455	490.21782535	495.36878433	0.950478141	733.44115241	24.377248537	-1.1993066365	23.939495087	19.132369376	42.327251667	-71.118836667	1	63588	26.9
68436	2022-12-08	17:53:15.605	341.53698617	8196.887668	1670521995.605	0	899	3.9197741448	3.9539900814	490.21909076	495.40018869	0.95597890989	733.44666336	24.377557755	-1.288752154	23.939495087	19.12706072	42.327251667	-71.118836667	1	63588	26.9
68437	2022-12-08	17:53:16.575	341.53699741	8196.887938	1670521996.576	0	899	3.9197741448	3.9539900814	490.73825655	495.92484151	0.95597890989	733.45861816	24.377557755	-1.6389456987	23.939495087	19.120555878	42.327251667	-71.118836667	1	63588	26.9
68438	2022-12-08	17:53:17.477	341.53700785	8196.888188	1670521997.478	0	899	3.9401748301	3.973837605	490.73825655	495.8143743	0.93582631406	733.4634169	24.377557755	-1.4178434768	23.939495087	19.122756945	42.327251667	-71.118836667	1	63588	26.9
68439	2022-12-08	17:53:18.299	341.53701735	8196.888416	1670521998.299	0	899	3.9401748301	3.973837605	489.89615418	494.96356136	0.93582631406	733.46331585	24.377557755	-1.196223855	23.939495087	19.13820076	42.327251667	-71.118836667	1	63588	26.9
68440	2022-12-08	17:53:19.167	341.5370274	8196.888658	1670521999.167	0	899	3.9539210619	3.9873008293	489.89615418	494.90338375	0.92482541955	733.47375448	24.377557755	-1.2329376375	23.939495087	19.136638705	42.327251667	-71.118836667	1	63588	26.9
68441	2022-12-08	17:53:20.032	341.53703742	8196.888898	1670522000.033	0	899	3.9539277396	3.9873075872	490.1294043	495.13902149	0.92482607181	733.47609928	24.377742073	-1.3180068108	23.939495087	19.131687632	42.327251667	-71.118836667	1	63588	26.9
68442	2022-12-08	17:53:20.963	341.53704819	8196.889157	1670522000.964	0	899	3.9657022159	4.0000281919	490.13014852	495.26670122	0.9480151909	733.48887745	24.377923965	-1.4797373836	23.939495087	19.1076669	42.327251667	-71.118836667	1	63588	26.9
68443	2022-12-08	17:53:21.898	341.53705902	8196.889416	1670522001.899	0	899	3.9657022159	4.0000281919	490.22186404	495.35937791	0.9480151909	733.49677848	24.377923965	-1.3088445261	23.939495087	19.123440496	42.327251667	-71.118836667	1	63588	26.9
68444	2022-12-08	17:53:22.805	341.53706951	8196.889668	1670522002.806	0	899	3.9493514034	3.9811126241	490.22186404	494.99458392	0.88134952938	733.48702336	24.377923965	-1.2052459859	23.939495087	19.133168543	42.327251667	-71.118836667	1	63588	26.9
68445	2022-12-08	17:53:23.714	341.53708003	8196.889921	1670522003.715	0	899	3.9493514034	3.9811126241	490.57986653	495.35607187	0.88134952938	733.50254407	24.377923965	-1.1433412658	23.939495087	19.136678696	42.327251667	-71.118836667	1	63588	26.9
68446	2022-12-08	17:53:24.701	341.53709146	8196.890195	1670522004.702	0	899	3.9531812676	3.9854844772	490.58076042	495.43390302	0.89540601644	733.47905079	24.378142237	-1.1497440978	23.939495087	19.138682094	42.327251667	-71.118836667	1	63588	26.9
68447	2022-12-08	17:53:25.667	341.53710263	8196.890463	1670522005.667	0	899	3.9531899427	3.985493253	490.65911626	495.5130385	0.89540683699	733.47713769	24.378381729	-1.1645223392	23.939495087	19.139583954	42.327251667	-71.118836667	1	63588	26.9
68448	2022-12-08	17:53:26.575	341.53711315	8196.890716	1670522006.576	0	899	3.9566589179	3.989895773	490.65911626	495.64917361	0.9202669562	733.47272335	24.378381729	-1.148644651	23.939495087	19.138107767	42.327251667	-71.118836667	1	63588	26.9
68449	2022-12-08	17:53:27.431	341.53712306	8196.890953	1670522007.432	0	899	3.9566589179	3.989895773	490.66324132	495.65334062	0.9202669562	733.47206288	24.378381729	-1.2518227258	23.939495087	19.134292716	42.327251667	-71.118836667	1	63588	26.9
68450	2022-12-08	17:53:28.335	341.53713352	8196.891204	1670522008.336	0	899	3.951328225	3.9831142415	490.66324132	495.44159824	0.88159434571	733.47940003	24.378381729	-1.1278623343	23.939495087	19.136760712	42.327251667	-71.118836667	1	63588	26.9
68451	2022-12-08	17:53:29.200	341.53714352	8196.891444	1670522009.2	0	899	3.951328225	3.9831142415	490.6816364	495.46017246	0.88159434571	733.49001247	24.378381729	-1.2173833847	23.939495087	19.13820076	42.327251667	-71.118836667	1	63588	26.9
68452	2022-12-08	17:53:30.131	341.53715429	8196.891703	1670522010.131	0	899	3.9547131883	3.9894055771	490.68242285	495.89422404	0.96068601547	733.50220131	24.378573727	-1.1897347716	23.939495087	19.135481588	42.327251667	-71.118836667	1	63588	26.9
68453	2022-12-08	17:53:31.069	341.53716516	8196.891964	1670522011.07	0	899	3.9547172895	3.9894097294	490.30142471	495.50918139	0.96068643151	733.49306624	24.378686905	-1.1734366417	23.939495087	19.133878708	42.327251667	-71.118836667	1	63588	26.9
68454	2022-12-08	17:53:31.924	341.53717506	8196.892201	1670522011.925	0	899	3.959212642	3.9939952696	490.30142471	495.5168053	0.96207802888	733.47980262	24.378686905	-1.1734366417	23.939495087	19.134131766	42.327251667	-71.118836667	1	63588	26.9
68455	2022-12-08	17:53:32.875	341.53718605	8196.892465	1670522012.875	0	899	3.959212642	3.9939952696	489.8342032	495.04461392	0.96207802888	733.48367855	24.378686905	-1.1711083564	23.939495087	19.132522128	42.327251667	-71.118836667	1	63588	26.9
68456	2022-12-08	17:53:33.816	341.53719696	8196.892727	1670522013.817	0	899	3.9680854096	4.0002305855	489.8342032	494.63807155	0.88774091235	733.47535635	24.378686905	-1.1609759647	23.939495087	19.132491219	42.327251667	-71.118836667	1	63588	26.9
68457	2022-12-08	17:53:34.721	341.53720743	8196.892978	1670522014.722	0	899	3.9680930518	4.0002383157	490.69820295	495.51054857	0.88774162633	733.47739193	24.378897092	-1.1531502822	23.939495087	19.138582735	42.327251667	-71.118836667	1	63588	26.9
68458	2022-12-08	17:53:35.645	341.53721812	8196.893235	1670522015.646	0	899	3.9689963135	3.9991568511	490.69896706	495.21269298	0.83315555484	733.4638975	24.379083633	-1.1891742218	23.939495087	19.138921738	42.327251667	-71.118836667	1	63588	26.9
68459	2022-12-08	17:53:36.517	341.53722822	8196.893477	1670522016.518	0	899	3.9689963135	3.9991568511	491.0458737	495.56279066	0.83315555484	733.47502005	24.379083633	-1.1984119857	23.939495087	19.136489224	42.327251667	-71.118836667	1	63588	26.9
68460	2022-12-08	17:53:37.424	341.5372387	8196.893729	1670522017.424	0	899	3.9648623989	3.9999253409	491.0458737	496.30382876	0.96839362563	733.47914214	24.379083633	-1.1799688347	23.939495087	19.136458087	42.327251667	-71.118836667	1	63588	26.9
68461	2022-12-08	17:53:38.341	341.53724932	8196.893984	1670522018.341	0	899	3.9648623989	3.9999253409	490.5748874	495.82779929	0.96839362563	733.48962564	24.379083633	-1.1408835649	23.939495087	19.138561249	42.327251667	-71.118836667	1	63588	26.9
68462	2022-12-08	17:53:39.220	341.53725949	8196.894228	1670522019.22	0	899	3.9693097432	4.0036425154	490.5748874	495.71243873	0.9473468931	733.47416151	24.379083633	-1.4733454234	23.939495087	19.095565	42.327251667	-71.118836667	1	63588	26.9
68463	2022-12-08	17:53:40.049	341.53726909	8196.894458	1670522020.049	0	899	3.9693220922	4.0036550163	490.02434452	495.15613701	0.9473481239	733.48385074	24.379423167	-1.2638954587	23.939495087	19.123033852	42.327251667	-71.118836667	1	63588	26.9
68464	2022-12-08	17:53:40.979	341.53727985	8196.894716	1670522020.979	0	899	3.967198181	4.0017534135	490.02495299	495.19281136	0.95393536557	733.48159325	24.379571915	-1.1675081608	23.939495087	19.134433355	42.327251667	-71.118836667	1	63588	26.9
68465	2022-12-08	17:53:41.871	341.53729017	8196.894964	1670522021.871	0	899	3.967198181	4.0017534135	489.96877035	495.13603622	0.95393536557	733.48058476	24.379571915	-1.1365072601	23.939495087	19.136879346	42.327251667	-71.118836667	1	63588	26.9
68466	2022-12-08	17:53:42.798	341.5373009	8196.895222	1670522022.798	0	899	3.9825179946	4.0168504421	489.96877035	495.08287706	0.94422296264	733.48513855	24.379571915	-1.1317212913	23.939495087	19.138499178	42.327251667	-71.118836667	1	63588	26.9
68467	2022-12-08	17:53:43.713	341.5373115	8196.895476	1670522023.714	0	899	3.9825179946	4.0168504421	491.19920956	496.32615913	0.94422296264	733.48594615	24.379571915	-1.1351059328	23.939495087	19.139038932	42.327251667	-71.118836667	1	63588	26.9
68468	2022-12-08	17:53:44.615	341.53732194	8196.895727	1670522024.616	0	899	3.9877386773	4.0222269893	491.2008363	496.34436582	0.94724172075	733.49350683	24.379968643	-1.1539047956	23.939495087	19.138561249	42.327251667	-71.118836667	1	63588	26.9
68469	2022-12-08	17:53:45.509	341.53733228	8196.895975	1670522025.509	0	899	3.9877386773	4.0222269893	490.49472396	495.63085953	0.94724172075	733.50548629	24.379968643	-1.1528376649	23.939495087	19.138482466	42.327251667	-71.118836667	1	63588	26.9
68470	2022-12-08	17:53:46.424	341.53734287	8196.896229	1670522026.424	0	899	3.9804544831	4.0132515977	490.49472396	495.38751973	0.90280655806	733.4891317	24.379968643	-1.1495069257	23.939495087	19.138122053	42.327251667	-71.118836667	1	63588	26.9
68471	2022-12-08	17:53:47.362	341.53735374	8196.89649	1670522027.363	0	899	3.9804544831	4.0132515977	490.52654955	495.41966279	0.90280655806	733.48992839	24.379968643	-1.1835151713	23.939495087	19.133583372	42.327251667	-71.118836667	1	63588	26.9
68472	2022-12-08	17:53:48.246	341.53736397	8196.896735	1670522028.247	0	899	3.9844522007	4.0184134597	490.52654955	495.58856205	0.9336511071	733.50182378	24.379968643	-1.1990587474	23.939495087	19.13251028	42.327251667	-71.118836667	1	63588	26.9
68473	2022-12-08	17:53:49.181	341.53737479	8196.896995	1670522029.182	0	899	3.9844522007	4.0184134597	490.53065582	495.59271069	0.9336511071	733.47923471	24.379968643	-1.1701813936	23.939495087	19.133520126	42.327251667	-71.118836667	1	63588	26.9
68474	2022-12-08	17:53:50.059	341.53738494	8196.897239	1670522030.059	0	899	3.9889672676	4.0228140976	490.53106547	495.57031773	0.92948736492	733.47828563	24.380068684	-1.1941327141	23.939495087	19.132267162	42.327251667	-71.118836667	1	63588	26.9
68475	2022-12-08	17:53:50.992	341.53739574	8196.897498	1670522030.992	0	899	3.9889691883	4.0228160414	490.98552863	496.02945064	0.92948755181	733.46282959	24.380121231	-1.2222663164	23.939495087	19.116594315	42.327251667	-71.118836667	1	63588	26.9
68476	2022-12-08	17:53:51.903	341.53740628	8196.897751	1670522031.903	0	899	3.9952775913	4.0293212616	490.98552863	496.05080818	0.93338310475	733.45083194	24.380121231	-1.1801844583	23.939495087	19.129686962	42.327251667	-71.118836667	1	63588	26.9
68477	2022-12-08	17:53:52.789	341.53741655	8196.897997	1670522032.79	0	899	3.9952775913	4.0293212616	490.4647383	495.52464509	0.93338310475	733.46108827	24.380121231	-1.1924942369	23.939495087	19.130988898	42.327251667	-71.118836667	1	63588	26.9
68478	2022-12-08	17:53:53.750	341.53742767	8196.898264	1670522033.751	0	899	4.0004807968	4.0315408536	490.4647383	495.07445758	0.85111184782	733.44987195	24.380121231	-1.2022924928	23.939495087	19.129398018	42.327251667	-71.118836667	1	63588	26.9
68479	2022-12-08	17:53:54.694	341.53743859	8196.898526	1670522034.694	0	899	4.0004926501	4.0315528377	490.44527874	495.05482088	0.85111290093	733.44062088	24.380444596	-1.1728438573	23.939495087	19.134215349	42.327251667	-71.118836667	1	63588	26.9
68480	2022-12-08	17:53:55.651	341.53744966	8196.898792	1670522035.651	0	899	4.0051619782	4.0426710269	490.44595393	496.00792908	1.0249981998	733.44169324	24.380609512	-1.1671632141	23.939495087	19.136850572	42.327251667	-71.118836667	1	63588	26.9
68481	2022-12-08	17:53:56.543	341.53746	8196.89904	1670522036.544	0	899	4.0051619782	4.0426710269	490.86483561	496.43156114	1.0249981998	733.44561768	24.380609512	-1.1555324793	23.939495087	19.137840271	42.327251667	-71.118836667	1	63588	26.9
68482	2022-12-08	17:53:57.414	341.53747008	8196.899282	1670522037.415	0	899	3.9979160546	4.0331567751	490.86483561	496.10379462	0.96528404852	733.46094437	24.380609512	-1.4810632467	23.939495087	19.086704254	42.327251667	-71.118836667	1	63588	26.9
68483	2022-12-08	17:53:58.276	341.53748006	8196.899521	1670522038.277	0	899	3.9979160546	4.0331567751	490.84904066	496.08783109	0.96528404852	733.46475685	24.380609512	-1.2410328333	23.939495087	19.123402501	42.327251667	-71.118836667	1	63588	26.9
68484	2022-12-08	17:53:59.200	341.53749074	8196.899778	1670522039.2	0	899	3.9991802794	4.0315875074	490.84904066	495.66437309	0.88801693483	733.46978315	24.380609512	-1.1376283169	23.939495087	19.137840271	42.327251667	-71.118836667	1	63588	26.9
68485	2022-12-08	17:54:00.102	341.53750119	8196.900029	1670522040.103	0	899	3.9991926992	4.0316000702	491.31268907	496.1325763	0.88801808648	733.47653906	24.380948439	-1.3854197501	23.939495087	19.117320977	42.327251667	-71.118836667	1	63588	26.9
68486	2022-12-08	17:54:01.019	341.53751181	8196.900283	1670522041.02	0	899	4.0035878093	4.0355856051	491.31292613	496.06656552	0.87592909876	733.46203613	24.381006241	-1.1311177015	23.939495087	19.137479782	42.327251667	-71.118836667	1	63588	26.9
68487	2022-12-08	17:54:01.907	341.53752207	8196.90053	1670522041.907	0	899	4.0035878093	4.0355856051	490.53226033	495.27834648	0.87592909876	733.47688587	24.381006241	-1.4479604896	23.939495087	19.107530897	42.327251667	-71.118836667	1	63588	26.9
68488	2022-12-08	17:54:02.815	341.53753258	8196.900782	1670522042.815	0	899	4.0095512997	4.045158446	490.53226033	495.80682853	0.97242717387	733.47123627	24.381006241	-1.2688754355	23.939495087	19.124458528	42.327251667	-71.118836667	1	63588	26.9
68489	2022-12-08	17:54:03.743	341.53754333	8196.90104	1670522043.744	0	899	4.0095512997	4.045158446	491.05947004	496.33970719	0.97242717387	733.48862765	24.381006241	-1.1321524824	23.939495087	19.138052745	42.327251667	-71.118836667	1	63588	26.9
68490	2022-12-08	17:54:04.638	341.53755369	8196.901289	1670522044.639	0	899	4.0142319792	4.0482457992	491.05960259	496.09725427	0.92820518502	733.47677835	24.381038577	-1.1352784065	23.939495087	19.138170836	42.327251667	-71.118836667	1	63588	26.9
68491	2022-12-08	17:54:05.506	341.53756374	8196.90153	1670522045.507	0	899	4.0142420148	4.0482559557	491.40590855	496.44711821	0.92820615407	733.47491455	24.381311417	-1.1392560005	23.939495087	19.125957489	42.327251667	-71.118836667	1	63588	26.9
68492	2022-12-08	17:54:06.411	341.53757421	8196.901781	1670522046.412	0	899	4.0126651026	4.044952552	491.40590855	496.19268829	0.8818115072	733.4862869	24.381311417	-1.1438371306	23.939495087	19.127388316	42.327251667	-71.118836667	1	63588	26.9
68493	2022-12-08	17:54:07.325	341.53758478	8196.902035	1670522047.325	0	899	4.0126651026	4.044952552	491.08308299	495.86671809	0.8818115072	733.48527355	24.381311417	-1.1669260263	23.939495087	19.134599686	42.327251667	-71.118836667	1	63588	26.9
68494	2022-12-08	17:54:08.259	341.5375956	8196.902294	1670522048.26	0	899	4.0168117052	4.0516063132	491.08308299	496.23351403	0.94872460208	733.48769151	24.381311417	-1.2406555351	23.939495087	19.131737905	42.327251667	-71.118836667	1	63588	26.9
68495	2022-12-08	17:54:09.160	341.53760602	8196.902544	1670522049.16	0	899	4.0168117052	4.0516063132	490.74102414	495.8878677	0.94872460208	733.48519554	24.381311417	-1.2351797077	23.939495087	19.13121586	42.327251667	-71.118836667	1	63588	26.9
68496	2022-12-08	17:54:10.107	341.53761698	8196.902808	1670522050.107	0	899	4.0211406035	4.0592039451	490.74293831	496.36820049	1.0359087366	733.47923875	24.381778679	-1.1735660185	23.939495087	19.134835793	42.327251667	-71.118836667	1	63588	26.9
68497	2022-12-08	17:54:11.020	341.53762756	8196.903061	1670522051.021	0	899	4.0211425023	4.0592058695	490.43619224	496.05793939	1.0359089409	733.48248291	24.381830215	-1.16855371	23.939495087	19.135679245	42.327251667	-71.118836667	1	63588	26.9
68498	2022-12-08	17:54:12.003	341.53763892	8196.903334	1670522052.003	0	899	4.0259939011	4.0605442464	490.43619224	495.53199516	0.93999079478	733.49442236	24.381830215	-1.1489679837	23.939495087	19.13417244	42.327251667	-71.118836667	1	63588	26.9
68499	2022-12-08	17:54:12.948	341.53764987	8196.903597	1670522052.949	0	899	4.0259939011	4.0605442464	491.71344418	496.82251819	0.93999079478	733.48533297	24.381830215	-1.1358389468	23.939495087	19.139067555	42.327251667	-71.118836667	1	63588	26.9
68500	2022-12-08	17:54:13.839	341.53766019	8196.903844	1670522053.84	0	899	4.024921163	4.0606110511	491.71344418	496.99274759	0.97097768471	733.49110584	24.381830215	-1.3331623488	23.939495087	19.130600342	42.327251667	-71.118836667	1	63588	26.9
68501	2022-12-08	17:54:14.680	341.53766991	8196.904078	1670522054.68	0	899	4.0249235407	4.0606134588	490.83412152	496.10398536	0.97097792424	733.48899265	24.381894686	-1.4409647904	23.939495087	19.119343246	42.327251667	-71.118836667	1	63588	26.9
68502	2022-12-08	17:54:15.549	341.53767997	8196.904319	1670522055.549	0	899	4.0301717027	4.0643367742	490.83523281	495.87297412	0.92864152843	733.47022131	24.382165909	-1.2624833758	23.939495087	19.118504215	42.327251667	-71.118836667	1	63588	26.9
68503	2022-12-08	17:54:16.461	341.53769053	8196.904573	1670522056.462	0	899	4.0301717027	4.0643367742	490.80401725	495.84143817	0.92864152843	733.46946262	24.382165909	-1.1989293691	23.939495087	19.131926644	42.327251667	-71.118836667	1	63588	26.9
68504	2022-12-08	17:54:17.358	341.5377009	8196.904822	1670522057.358	0	899	4.0341353009	4.0704732344	490.80401725	496.15714176	0.98621312077	733.46171438	24.382165909	-1.1990155992	23.939495087	19.131413946	42.327251667	-71.118836667	1	63588	26.9
68505	2022-12-08	17:54:18.256	341.53771131	8196.905071	1670522058.257	0	899	4.0341353009	4.0704732344	491.52365693	496.88463044	0.98621312077	733.47225083	24.382165909	-1.1294900179	23.939495087	19.139640808	42.327251667	-71.118836667	1	63588	26.9
68506	2022-12-08	17:54:19.115	341.53772124	8196.90531	1670522059.115	0	899	4.0395834366	4.0733098737	491.52365693	496.49195921	0.91469955931	733.47277024	24.382165909	-1.1515873213	23.939495087	19.136903245	42.327251667	-71.118836667	1	63588	26.9
68507	2022-12-08	17:54:19.983	341.5377313	8196.905551	1670522059.984	0	899	4.0395977323	4.0733243391	491.20185083	496.16690772	0.9147009111	733.48644858	24.382552128	-1.1717659598	23.939495087	19.135301565	42.327251667	-71.118836667	1	63588	26.9
68508	2022-12-08	17:54:20.878	341.53774166	8196.9058	1670522060.879	0	899	4.0412662024	4.0764284996	491.20189392	496.37654945	0.95291215487	733.48100351	24.382562637	-1.1562331678	23.939495087	19.11180615	42.327251667	-71.118836667	1	63588	26.9
68509	2022-12-08	17:54:21.763	341.53775189	8196.906045	1670522061.763	0	899	4.0412662024	4.0764284996	490.92864985	496.10042683	0.95291215487	733.47091008	24.382562637	-1.1425759477	23.939495087	19.100394558	42.327251667	-71.118836667	1	63588	26.9
68510	2022-12-08	17:54:22.696	341.53776269	8196.906304	1670522062.696	0	899	4.0429150259	4.0766182584	490.92864985	495.88342418	0.91332840695	733.46948404	24.382562637	-1.1522124966	23.939495087	19.133681531	42.327251667	-71.118836667	1	63588	26.9
68511	2022-12-08	17:54:23.536	341.53777242	8196.906538	1670522063.537	0	899	4.0429150259	4.0766182584	491.45927911	496.4194089	0.91332840695	733.4692205	24.382562637	-1.2005462702	23.939495087	19.130283166	42.327251667	-71.118836667	1	63588	26.9
68512	2022-12-08	17:54:24.446	341.53778294	8196.906791	1670522064.446	0	899	4.0618297674	4.0979792743	491.45927911	496.75527803	0.97451398303	733.45941162	24.382562637	-1.468042016	23.939495087	19.087785721	42.327251667	-71.118836667	1	63588	26.9
68513	2022-12-08	17:54:25.339	341.53779329	8196.907039	1670522065.34	0	899	4.061854259	4.0980040757	491.21000955	496.50333579	0.97451643684	733.4586404	24.383220685	-1.4776786368	23.939495087	19.084162062	42.327251667	-71.118836667	1	63588	26.9
68514	2022-12-08	17:54:26.302	341.53780442	8196.907306	1670522066.302	0	899	4.058241692	4.0932667093	491.21006425	496.34296614	0.9452871836	733.45995528	24.383234024	-1.5577246606	23.939495087	19.092702221	42.327251667	-71.118836667	1	63588	26.9
68515	2022-12-08	17:54:27.309	341.53781608	8196.907586	1670522067.309	0	899	4.058241692	4.0932667093	491.57772889	496.7144727	0.9452871836	733.45689827	24.383234024	-1.5054780245	23.939495087	19.120195389	42.327251667	-71.118836667	1	63588	26.9
68516	2022-12-08	17:54:28.200	341.53782639	8196.907833	1670522068.2	0	899	4.0576043821	4.0912973541	491.57772889	496.51955443	0.9097744378	733.45560238	24.383234024	-1.6752283068	23.939495087	19.108685298	42.327251667	-71.118836667	1	63588	26.9
68517	2022-12-08	17:54:29.138	341.53783726	8196.908094	1670522069.139	0	899	4.0576043821	4.0912973541	491.33253405	496.27189465	0.9097744378	733.44801017	24.383234024	-1.5317145641	23.939495087	19.117671562	42.327251667	-71.118836667	1	63588	26.9
68518	2022-12-08	17:54:30.132	341.53784876	8196.90837	1670522070.133	0	899	4.0562882494	4.0905299941	491.33373599	496.35533202	0.92476579684	733.45952359	24.383527074	-1.4033239148	23.939495087	19.122470856	42.327251667	-71.118836667	1	63588	26.9
68519	2022-12-08	17:54:31.055	341.53785943	8196.908626	1670522071.055	0	899	4.0562887001	4.0905304502	491.44721639	496.46997246	0.92476583975	733.45971114	24.3835392	-1.6351513776	23.939495087	19.116511553	42.327251667	-71.118836667	1	63588	26.9
68520	2022-12-08	17:54:31.953	341.53786984	8196.908876	1670522071.954	0	899	4.0737234778	4.1076451481	491.44721639	496.40160725	0.91230439026	733.44889256	24.3835392	-1.4365452828	23.939495087	19.127083115	42.327251667	-71.118836667	1	63588	26.9
68521	2022-12-08	17:54:32.890	341.53788067	8196.909136	1670522072.89	0	899	4.0737234778	4.1076451481	491.62804359	496.58425741	0.91230439026	733.44210836	24.3835392	-1.1683273742	23.939495087	19.136268717	42.327251667	-71.118836667	1	63588	26.9
68522	2022-12-08	17:54:33.792	341.53789112	8196.909387	1670522073.793	0	899	4.0706245119	4.1040310224	491.62804359	496.51258183	0.89924065582	733.43669361	24.3835392	-1.1437508649	23.939495087	19.13729914	42.327251667	-71.118836667	1	63588	26.9
68523	2022-12-08	17:54:34.654	341.53790109	8196.909626	1670522074.654	0	899	4.0706258989	4.1040324256	490.73535713	495.61102685	0.89924078378	733.43808448	24.383576387	-1.1309775517	23.939495087	19.137652252	42.327251667	-71.118836667	1	63588	26.9
68524	2022-12-08	17:54:35.561	341.53791159	8196.909878	1670522075.561	0	899	4.0614217558	4.0951019761	490.73620492	495.66305708	0.90858519808	733.44375833	24.38378334	-1.1392560005	23.939495087	19.134599686	42.327251667	-71.118836667	1	63588	26.9
68525	2022-12-08	17:54:36.459	341.53792198	8196.910128	1670522076.459	0	899	4.0614217558	4.0951019761	492.1738774	497.11516338	0.90858519808	733.45003808	24.38378334	-1.1337801692	23.939495087	19.134468723	42.327251667	-71.118836667	1	63588	26.9
68526	2022-12-08	17:54:37.362	341.53793244	8196.910379	1670522077.363	0	899	4.0661920898	4.1022629258	492.1738774	497.46032513	0.97137779423	733.45141602	24.38378334	-1.1390834786	23.939495087	19.138738051	42.327251667	-71.118836667	1	63588	26.9
68527	2022-12-08	17:54:38.275	341.537943	8196.910632	1670522078.275	0	899	4.0661920898	4.1022629258	491.15056772	496.42602407	0.97137779423	733.44628704	24.38378334	-1.1783196926	23.939495087	19.136400223	42.327251667	-71.118836667	1	63588	26.9
68528	2022-12-08	17:54:39.239	341.53795416	8196.9109	1670522079.239	0	899	4.0718593513	4.1066691904	491.15091574	496.23452365	0.9364136803	733.45563553	24.383868224	-1.1890557404	23.939495087	19.137422966	42.327251667	-71.118836667	1	63588	26.9
68529	2022-12-08	17:54:40.193	341.5379652	8196.911165	1670522080.193	0	899	4.071872125	4.1066821192	491.55158525	496.63934699	0.93641490704	733.46357535	24.384210587	-1.1783196926	23.939495087	19.138561249	42.327251667	-71.118836667	1	63588	26.9
68530	2022-12-08	17:54:41.102	341.53797573	8196.911417	1670522081.103	0	899	4.0790358565	4.1134105657	491.55158525	496.56677545	0.92319284106	733.46706971	24.384210587	-1.4181560531	23.939495087	19.133791298	42.327251667	-71.118836667	1	63588	26.9
68531	2022-12-08	17:54:41.999	341.5379861	8196.911666	1670522081.999	0	899	4.0790358565	4.1134105657	491.87568403	496.89418094	0.92319284106	733.4592657	24.384210587	-1.2926219244	23.939495087	19.127147131	42.327251667	-71.118836667	1	63588	26.9
68532	2022-12-08	17:54:42.969	341.53799733	8196.911936	1670522082.969	0	899	4.0921735453	4.1288411166	491.87568403	497.21233309	0.9810913113	733.47086157	24.384210587	-1.1693944639	23.939495087	19.131076623	42.327251667	-71.118836667	1	63588	26.9
68533	2022-12-08	17:54:43.865	341.5380077	8196.912185	1670522083.865	0	899	4.0921735453	4.1288411166	492.20686901	497.54711129	0.9810913113	733.47066553	24.384210587	-1.4010387201	23.939495087	19.102847725	42.327251667	-71.118836667	1	63588	26.9
68534	2022-12-08	17:54:44.790	341.53801841	8196.912442	1670522084.791	0	899	4.09021122	4.1233294629	492.20761635	497.03238748	0.88730862985	733.46023822	24.384392479	-1.3712882593	23.939495087	19.106968659	42.327251667	-71.118836667	1	63588	26.9
68535	2022-12-08	17:54:45.658	341.53802846	8196.912683	1670522085.659	0	899	4.0902215592	4.1233399211	491.88107378	496.70264917	0.8873095665	733.46753334	24.38466835	-1.1652984619	23.939495087	19.133878708	42.327251667	-71.118836667	1	63588	26.9
68536	2022-12-08	17:54:46.522	341.53803845	8196.912923	1670522086.522	0	899	4.088398361	4.124135527	491.88107378	497.08693161	0.95728804655	733.49046113	24.38466835	-1.1320878086	23.939495087	19.136967981	42.327251667	-71.118836667	1	63588	26.9
68537	2022-12-08	17:54:47.430	341.53804897	8196.913175	1670522087.431	0	899	4.088398361	4.124135527	492.04132201	497.24887584	0.95728804655	733.48255405	24.38466835	-1.1311177015	23.939495087	19.138921738	42.327251667	-71.118836667	1	63588	26.9
68538	2022-12-08	17:54:48.305	341.53805909	8196.913418	1670522088.305	0	899	4.0906711546	4.1261708106	492.04132201	497.21132424	0.95045683313	733.47984991	24.38466835	-1.1280563628	23.939495087	19.13926074	42.327251667	-71.118836667	1	63588	26.9
68539	2022-12-08	17:54:49.220	341.53806969	8196.913672	1670522089.221	0	899	4.0906711546	4.1261708106	491.67313888	496.83927252	0.95045683313	733.47925613	24.38466835	-1.1722724919	23.939495087	19.138052745	42.327251667	-71.118836667	1	63588	26.9
68540	2022-12-08	17:54:50.142	341.53808036	8196.913929	1670522090.143	0	899	4.0990181655	4.136518281	491.67484596	497.12154044	1.0015049775	733.47936608	24.385084279	-1.1343406991	23.939495087	19.131521238	42.327251667	-71.118836667	1	63588	26.9
68541	2022-12-08	17:54:51.038	341.53809072	8196.914177	1670522091.038	0	899	4.0990185906	4.1365187116	491.69343377	497.1403344	1.0015050209	733.468385	24.385095596	-1.1742667268	23.939495087	19.133910855	42.327251667	-71.118836667	1	63588	26.9
68542	2022-12-08	17:54:51.878	341.53810045	8196.914411	1670522091.879	0	899	4.0945082845	4.1285992952	491.69343377	496.64976306	0.91220531437	733.47254065	24.385095596	-1.2024650211	23.939495087	19.133114	42.327251667	-71.118836667	1	63588	26.9
68543	2022-12-08	17:54:52.763	341.53811069	8196.914657	1670522092.764	0	899	4.0945082845	4.1285992952	491.300974	496.25334725	0.91220531437	733.46540843	24.385095596	-1.1659452118	23.939495087	19.136662553	42.327251667	-71.118836667	1	63588	26.9
68544	2022-12-08	17:54:53.700	341.53812154	8196.914917	1670522093.701	0	899	4.102531818	4.1388459791	491.300974	496.56656352	0.96928659308	733.4707488	24.385095596	-1.1327453852	23.939495087	19.13936932	42.327251667	-71.118836667	1	63588	26.9
68545	2022-12-08	17:54:54.605	341.53813201	8196.915168	1670522094.606	0	899	4.102531818	4.1388459791	491.65627025	496.92566771	0.96928659308	733.47322941	24.385095596	-1.1327453852	23.939495087	19.13820076	42.327251667	-71.118836667	1	63588	26.9
68546	2022-12-08	17:54:55.522	341.53814262	8196.915423	1670522095.522	0	899	4.1099137665	4.143671658	491.65764797	496.54667949	0.90000605824	733.48618989	24.38543129	-1.1417567422	23.939495087	19.135886022	42.327251667	-71.118836667	1	63588	26.9
68547	2022-12-08	17:54:56.405	341.53815285	8196.915668	1670522096.406	0	899	4.1099137665	4.143671658	492.44537367	497.34223831	0.90000605824	733.47831635	24.38543129	-1.1360006332	23.939495087	19.139282227	42.327251667	-71.118836667	1	63588	26.9
68548	2022-12-08	17:54:57.273	341.53816289	8196.915909	1670522097.274	0	899	4.1035545831	4.1356828785	492.44537367	497.11269915	0.85821461989	733.47638101	24.38543129	-1.1360006332	23.939495087	19.137178446	42.327251667	-71.118836667	1	63588	26.9
68549	2022-12-08	17:54:58.188	341.53817348	8196.916164	1670522098.189	0	899	4.1035545831	4.1356828785	492.00293593	496.66606805	0.85821461989	733.4893043	24.38543129	-1.1772632978	23.939495087	19.135461075	42.327251667	-71.118836667	1	63588	26.9
68550	2022-12-08	17:54:59.117	341.53818422	8196.916421	1670522099.117	0	899	4.1017075587	4.1342772393	492.00293593	496.73236963	0.87030075003	733.49170488	24.38543129	-1.1897132397	23.939495087	19.134960175	42.327251667	-71.118836667	1	63588	26.9
68551	2022-12-08	17:55:00.042	341.53819493	8196.916678	1670522100.042	0	899	4.1017222565	4.134292103	491.57839657	496.30375647	0.87030205236	733.49592237	24.385822359	-1.1952752885	23.939495087	19.134652207	42.327251667	-71.118836667	1	63588	26.9
68552	2022-12-08	17:55:00.992	341.53820593	8196.916942	1670522100.992	0	899	4.1084527289	4.1444868644	491.57867024	496.79898653	0.96050314995	733.51123572	24.385889053	-1.1647918114	23.939495087	19.137111512	42.327251667	-71.118836667	1	63588	26.9
68553	2022-12-08	17:55:01.969	341.53821723	8196.917214	1670522101.969	0	899	4.1084527289	4.1444868644	491.39228323	496.61062018	0.96050314995	733.51236508	24.385889053	-1.1528916138	23.939495087	19.135482914	42.327251667	-71.118836667	1	63588	26.9
68554	2022-12-08	17:55:02.871	341.53822769	8196.917464	1670522102.872	0	899	4.126304623	4.1619905824	491.39228323	496.53770875	0.94722191647	733.50839981	24.385889053	-1.4076140716	23.939495087	19.130617142	42.327251667	-71.118836667	1	63588	26.9
68555	2022-12-08	17:55:03.763	341.53823801	8196.917712	1670522103.764	0	899	4.126304623	4.1619905824	491.60949308	496.75719303	0.94722191647	733.50648589	24.385889053	-1.3485442424	23.939495087	19.130998611	42.327251667	-71.118836667	1	63588	26.9
68556	2022-12-08	17:55:04.605	341.53824775	8196.917946	1670522104.606	0	899	4.117234019	4.1536463586	491.61073548	496.87501576	0.9684440199	733.50364473	24.386191804	-1.1834181658	23.939495087	19.124108333	42.327251667	-71.118836667	1	63588	26.9
68557	2022-12-08	17:55:05.473	341.53825779	8196.918187	1670522105.473	0	899	4.1172387157	4.1536511144	491.5944913	496.85860017	0.96844448125	733.5073703	24.386316299	-1.1699980995	23.939495087	19.124537954	42.327251667	-71.118836667	1	63588	26.9
68558	2022-12-08	17:55:06.388	341.53826839	8196.918441	1670522106.389	0	899	4.1146096448	4.150541758	491.5944913	496.79236426	0.95638647623	733.51256071	24.386316299	-1.1737708256	23.939495087	19.131707665	42.327251667	-71.118836667	1	63588	26.9
68559	2022-12-08	17:55:07.276	341.53827867	8196.918688	1670522107.277	0	899	4.1146096448	4.150541758	491.96841495	497.17024159	0.95638647623	733.52110927	24.386316299	-1.1586368787	23.939495087	19.138921738	42.327251667	-71.118836667	1	63588	26.9
68560	2022-12-08	17:55:08.196	341.53828931	8196.918943	1670522108.196	0	899	4.1191779582	4.1524711923	491.96841495	496.78221641	0.88573704963	733.52628109	24.386316299	-1.1360006332	23.939495087	19.138921738	42.327251667	-71.118836667	1	63588	26.9
68561	2022-12-08	17:55:09.119	341.5383	8196.9192	1670522109.12	0	899	4.1191779582	4.1524711923	491.82866993	496.64110402	0.88573704963	733.52656282	24.386316299	-1.2380146459	23.939495087	19.13327903	42.327251667	-71.118836667	1	63588	26.9
68562	2022-12-08	17:55:10.061	341.53831089	8196.919461	1670522110.061	0	899	4.1237566305	4.1586528812	491.83009378	496.86905274	0.92700387891	733.5092054	24.386663108	-1.1526760289	23.939495087	19.138767066	42.327251667	-71.118836667	1	63588	26.9
68563	2022-12-08	17:55:10.996	341.53832172	8196.919721	1670522110.997	0	899	4.1237573637	4.1586536232	491.80825972	496.84699536	0.92700394773	733.49423925	24.38668251	-1.4176063119	23.939495087	19.110014555	42.327251667	-71.118836667	1	63588	26.9
68564	2022-12-08	17:55:11.849	341.5383316	8196.919958	1670522111.85	0	899	4.1309255494	4.1676326653	491.80825972	497.09973952	0.97300771697	733.49298459	24.38668251	-1.3534163695	23.939495087	19.11566147	42.327251667	-71.118836667	1	63588	26.9
68565	2022-12-08	17:55:12.742	341.53834192	8196.920206	1670522112.742	0	899	4.1309255494	4.1676326653	491.62270116	496.91218449	0.97300771697	733.46678515	24.38668251	-1.1337908964	23.939495087	19.137053837	42.327251667	-71.118836667	1	63588	26.9
68566	2022-12-08	17:55:13.631	341.53835222	8196.920453	1670522113.632	0	899	4.1401146961	4.1762090469	491.62270116	496.81215912	0.95480010876	733.47431269	24.38668251	-1.1345993675	23.939495087	19.1373806	42.327251667	-71.118836667	1	63588	26.9
68567	2022-12-08	17:55:14.538	341.53836271	8196.920705	1670522114.538	0	899	4.1401153938	4.1762097533	492.26737766	497.46364105	0.95480017595	733.47021161	24.386700902	-1.147987121	23.939495087	19.136464631	42.327251667	-71.118836667	1	63588	26.9
68568	2022-12-08	17:55:15.456	341.53837333	8196.92096	1670522115.456	0	899	4.1553713201	4.1896763855	492.2689323	497.18901123	0.90455135184	733.45196533	24.387079239	-1.4615314007	23.939495087	19.100749969	42.327251667	-71.118836667	1	63588	26.9
68569	2022-12-08	17:55:16.372	341.53838395	8196.921215	1670522116.373	0	899	4.1553713201	4.1896763855	490.86852138	495.77460364	0.90455135184	733.48966323	24.387079239	-1.1683165948	23.939495087	19.133984446	42.327251667	-71.118836667	1	63588	26.9
68570	2022-12-08	17:55:17.322	341.53839493	8196.921478	1670522117.322	0	899	4.1561290915	4.1907067224	490.86852138	495.81274872	0.9115141607	733.47807383	24.387079239	-1.1360222393	23.939495087	19.13820076	42.327251667	-71.118836667	1	63588	26.9
68571	2022-12-08	17:55:18.236	341.53840552	8196.921732	1670522118.237	0	899	4.1561290915	4.1907067224	492.11650306	497.07330057	0.9115141607	733.46738338	24.387079239	-1.1392560005	23.939495087	19.13820076	42.327251667	-71.118836667	1	63588	26.9
68572	2022-12-08	17:55:19.165	341.53841627	8196.921991	1670522119.166	0	899	4.1514616985	4.1881899386	492.11650306	497.38809655	0.96878901112	733.46743593	24.387079239	-1.1617844326	23.939495087	19.134265811	42.327251667	-71.118836667	1	63588	26.9
68573	2022-12-08	17:55:20.040	341.5384264	8196.922234	1670522120.041	0	899	4.1514692327	4.1881975675	491.625366	496.89170243	0.96878974534	733.45893668	24.3872773	-1.228281104	23.939495087	19.130127976	42.327251667	-71.118836667	1	63588	26.9
68574	2022-12-08	17:55:20.934	341.53843675	8196.922482	1670522120.935	0	899	4.1498311773	4.1873087501	491.62630654	497.00241157	0.98876236231	733.45597789	24.387506485	-1.2677435749	23.939495087	19.125701551	42.327251667	-71.118836667	1	63588	26.9
68575	2022-12-08	17:55:21.835	341.53844716	8196.922732	1670522121.835	0	899	4.1498311773	4.1873087501	491.61556154	496.99154906	0.98876236231	733.46612023	24.387506485	-1.2038339124	23.939495087	19.130426217	42.327251667	-71.118836667	1	63588	26.9
68576	2022-12-08	17:55:22.775	341.53845804	8196.922993	1670522122.775	0	899	4.1557057572	4.1884030215	491.61556154	496.29806723	0.86241918399	733.45519858	24.387506485	-1.1376283169	23.939495087	19.136481392	42.327251667	-71.118836667	1	63588	26.9
68577	2022-12-08	17:55:23.674	341.53846846	8196.923243	1670522123.675	0	899	4.1557057572	4.1884030215	492.48156376	497.1723179	0.86241918399	733.44826967	24.387506485	-1.1393745096	23.939495087	19.136838471	42.327251667	-71.118836667	1	63588	26.9
68578	2022-12-08	17:55:24.591	341.53847906	8196.923498	1670522124.591	0	899	4.1617289582	4.1994297358	492.4820282	497.88410843	0.99178022174	733.46937086	24.387619461	-1.1390295487	23.939495087	19.137224879	42.327251667	-71.118836667	1	63588	26.9
68579	2022-12-08	17:55:25.500	341.53848959	8196.92375	1670522125.501	0	899	4.1617397788	4.1994406957	491.56620935	496.9582498	0.9917812986	733.46923909	24.387903214	-1.1343729496	23.939495087	19.135679245	42.327251667	-71.118836667	1	63588	26.9
68580	2022-12-08	17:55:26.377	341.53849973	8196.923994	1670522126.377	0	899	4.1537963461	4.1878810116	491.56620935	496.4494998	0.89912517278	733.48195138	24.387903214	-1.1791173362	23.939495087	19.131087512	42.327251667	-71.118836667	1	63588	26.9
68581	2022-12-08	17:55:27.272	341.53851009	8196.924242	1670522127.272	0	899	4.1537963461	4.1878810116	492.73990864	497.63485879	0.89912517278	733.47510008	24.387903214	-1.16855371	23.939495087	19.135320663	42.327251667	-71.118836667	1	63588	26.9
68582	2022-12-08	17:55:28.220	341.53852106	8196.924506	1670522128.22	0	899	4.1689907097	4.203769319	492.73990864	497.71645567	0.91396337036	733.4882384	24.387903214	-1.1362162165	23.939495087	19.118192269	42.327251667	-71.118836667	1	63588	26.9
68583	2022-12-08	17:55:29.196	341.53853236	8196.924777	1670522129.196	0	899	4.1689907097	4.203769319	491.75991536	496.7265647	0.91396337036	733.49258766	24.387903214	-1.1687261766	23.939495087	19.134324775	42.327251667	-71.118836667	1	63588	26.9
68584	2022-12-08	17:55:30.168	341.53854362	8196.925047	1670522130.169	0	899	4.1610611561	4.195774457	491.76091838	496.72769847	0.91398534468	733.47744246	24.388147556	-1.2234196592	23.939495087	19.132314973	42.327251667	-71.118836667	1	63588	26.9
68585	2022-12-08	17:55:31.102	341.53855443	8196.925306	1670522131.103	0	899	4.1610669662	4.195780336	492.01576743	496.98512442	0.91398587763	733.49611841	24.388299942	-1.2027344704	23.939495087	19.095348358	42.327251667	-71.118836667	1	63588	26.9
68586	2022-12-08	17:55:31.973	341.53856451	8196.925548	1670522131.974	0	899	4.165980826	4.2026132313	492.01576743	497.25414992	0.96294496661	733.48681843	24.388299942	-1.4237396599	23.939495087	19.098479113	42.327251667	-71.118836667	1	63588	26.9
68587	2022-12-08	17:55:32.841	341.53857455	8196.925789	1670522132.841	0	899	4.165980826	4.2026132313	491.73603364	496.97143786	0.96294496661	733.48133375	24.388299942	-1.4193201926	23.939495087	19.103596567	42.327251667	-71.118836667	1	63588	26.9
68588	2022-12-08	17:55:33.733	341.53858488	8196.926037	1670522133.734	0	899	4.1639249836	4.1981880707	491.73603364	496.634661	0.90161277203	733.48176908	24.388299942	-1.4263698052	23.939495087	19.113689094	42.327251667	-71.118836667	1	63588	26.9
68589	2022-12-08	17:55:34.677	341.5385958	8196.926299	1670522134.677	0	899	4.1639310984	4.1981942571	491.60641822	496.50375739	0.90161332495	733.47176498	24.38846021	-1.5419332121	23.939495087	19.104250118	42.327251667	-71.118836667	1	63588	26.9
68590	2022-12-08	17:55:35.631	341.53860685	8196.926564	1670522135.632	0	899	4.1760949568	4.2088213673	491.60738858	496.27107803	0.85900033995	733.4679424	24.388696671	-1.4885763183	23.939495087	19.087699385	42.327251667	-71.118836667	1	63588	26.9
68591	2022-12-08	17:55:36.529	341.53861725	8196.926814	1670522136.53	0	899	4.1760949568	4.2088213673	491.93399304	496.60078086	0.85900033995	733.46849535	24.388696671	-1.4778079987	23.939495087	19.083463669	42.327251667	-71.118836667	1	63588	26.9
68592	2022-12-08	17:55:37.486	341.53862831	8196.927079	1670522137.486	0	899	4.1810076684	4.2151928739	491.93399304	496.80342274	0.89593437299	733.4541727	24.388696671	-1.2129854745	23.939495087	19.127803082	42.327251667	-71.118836667	1	63588	26.9
68593	2022-12-08	17:55:38.387	341.53863874	8196.92733	1670522138.387	0	899	4.1810076684	4.2151928739	492.27929372	497.15214139	0.89593437299	733.45642817	24.388696671	-1.1636707783	23.939495087	19.134599686	42.327251667	-71.118836667	1	63588	26.9
68594	2022-12-08	17:55:39.355	341.53864994	8196.927599	1670522139.355	0	899	4.1799289054	4.2176795151	492.27929372	497.66271385	0.98879405932	733.4505207	24.388696671	-1.2493651655	23.939495087	19.126014722	42.327251667	-71.118836667	1	63588	26.9
68595	2022-12-08	17:55:40.221	341.53865998	8196.927839	1670522140.222	0	899	4.1799393786	4.2176901227	492.15257221	497.53461225	0.98879509394	733.44909951	24.388970116	-1.1896269858	23.939495087	19.1322251	42.327251667	-71.118836667	1	63588	26.9
68596	2022-12-08	17:55:41.184	341.53867111	8196.928107	1670522141.184	0	899	4.1774845956	4.2155107089	492.15282794	497.57739598	0.99652270035	733.45588613	24.389032364	-1.1845176252	23.939495087	19.135406456	42.327251667	-71.118836667	1	63588	26.9
68597	2022-12-08	17:55:42.154	341.53868235	8196.928376	1670522142.155	0	899	4.1774845956	4.2155107089	491.74491021	497.16498214	0.99652270035	733.45491523	24.389032364	-1.1376283169	23.939495087	19.137479782	42.327251667	-71.118836667	1	63588	26.9
68598	2022-12-08	17:55:43.026	341.53869244	8196.928619	1670522143.027	0	899	4.1825445549	4.2176609298	491.74491021	496.74344752	0.91980013477	733.46764409	24.389032364	-1.1940895422	23.939495087	19.134936162	42.327251667	-71.118836667	1	63588	26.9
68599	2022-12-08	17:55:43.904	341.53870259	8196.928862	1670522143.904	0	899	4.1825445549	4.2176609298	491.47573732	496.47153852	0.91980013477	733.46244802	24.389032364	-1.2087707677	23.939495087	19.132818778	42.327251667	-71.118836667	1	63588	26.9
68600	2022-12-08	17:55:44.854	341.53871359	8196.929126	1670522144.854	0	899	4.2002663642	4.2360473067	491.47694456	496.54595516	0.93313918917	733.46804789	24.389326626	-1.1462408786	23.939495087	19.136455599	42.327251667	-71.118836667	1	63588	26.9
68601	2022-12-08	17:55:45.743	341.53872389	8196.929373	1670522145.744	0	899	4.2002714824	4.2360524868	492.37898738	497.45730411	0.93313966401	733.47019342	24.38945961	-1.1796669992	23.939495087	19.113164952	42.327251667	-71.118836667	1	63588	26.9
68602	2022-12-08	17:55:46.707	341.53873505	8196.929641	1670522146.708	0	899	4.1961829357	4.2330769289	492.37898738	497.62066963	0.96284184695	733.47347396	24.38945961	-1.1679823991	23.939495087	19.118375867	42.327251667	-71.118836667	1	63588	26.9
68603	2022-12-08	17:55:47.647	341.53874591	8196.929902	1670522147.647	0	899	4.1961829357	4.2330769289	492.17272298	497.41220942	0.96284184695	733.48307629	24.38945961	-1.1376067416	23.939495087	19.136805806	42.327251667	-71.118836667	1	63588	26.9
68604	2022-12-08	17:55:48.552	341.53875639	8196.930153	1670522148.552	0	899	4.1957589267	4.2325044517	492.17272298	497.3916145	0.95909690228	733.47749096	24.38945961	-1.1397302411	23.939495087	19.138508727	42.327251667	-71.118836667	1	63588	26.9
68605	2022-12-08	17:55:49.469	341.538767	8196.930408	1670522149.469	0	899	4.1957589267	4.2325044517	491.86857868	497.08424512	0.95909690228	733.49562568	24.38945961	-1.1327453852	23.939495087	19.139282227	42.327251667	-71.118836667	1	63588	26.9
68606	2022-12-08	17:55:50.332	341.538777	8196.930648	1670522150.333	0	899	4.2048292966	4.242695582	491.87080172	497.23425683	0.98597586976	733.49806385	24.390001044	-1.1327453852	23.939495087	19.139282227	42.327251667	-71.118836667	1	63588	26.9
68607	2022-12-08	17:55:51.267	341.53878782	8196.930908	1670522151.268	0	899	4.2048307761	4.2426970804	491.98541493	497.3501206	0.98597601464	733.49937995	24.390039444	-1.1668937775	23.939495087	19.135443694	42.327251667	-71.118836667	1	63588	26.9
68608	2022-12-08	17:55:52.188	341.53879848	8196.931164	1670522152.189	0	899	4.2051012958	4.2407173849	491.98541493	497.03043219	0.92781705961	733.50590141	24.390039444	-1.2027344704	23.939495087	19.138921738	42.327251667	-71.118836667	1	63588	26.9
68609	2022-12-08	17:55:53.091	341.53880892	8196.931414	1670522153.091	0	899	4.2051012958	4.2407173849	491.91012305	496.95436823	0.92781705961	733.51609752	24.390039444	-1.1479331737	23.939495087	19.138921738	42.327251667	-71.118836667	1	63588	26.9
68610	2022-12-08	17:55:54.036	341.53881987	8196.931677	1670522154.037	0	899	4.2040093289	4.2388730553	491.91012305	496.84891253	0.90861279502	733.53669021	24.390039444	-1.1405278989	23.939495087	19.138721201	42.327251667	-71.118836667	1	63588	26.9
68611	2022-12-08	17:55:54.911	341.53882999	8196.93192	1670522154.911	0	899	4.204024915	4.238888825	492.28602077	497.22859199	0.90861420178	733.54740289	24.390444055	-1.1626359785	23.939495087	19.133787206	42.327251667	-71.118836667	1	63588	26.9
68612	2022-12-08	17:55:55.815	341.53884045	8196.932171	1670522155.815	0	899	4.2085688557	4.2443605178	492.28611378	497.35495665	0.93159051001	733.54070762	24.39046669	-1.1701598183	23.939495087	19.112600074	42.327251667	-71.118836667	1	63588	26.9
68613	2022-12-08	17:55:56.743	341.53885119	8196.932429	1670522156.743	0	899	4.2085688557	4.2443605178	491.9170933	496.98213653	0.93159051001	733.51717554	24.39046669	-1.178610677	23.939495087	19.105760006	42.327251667	-71.118836667	1	63588	26.9
68614	2022-12-08	17:55:57.642	341.53886161	8196.932679	1670522157.643	0	899	4.2132601205	4.2492931129	491.9170933	497.01066146	0.93678320315	733.49928779	24.39046669	-1.1311177015	23.939495087	19.137840271	42.327251667	-71.118836667	1	63588	26.9
68615	2022-12-08	17:55:58.609	341.5388728	8196.932947	1670522158.61	0	899	4.2132601205	4.2492931129	491.73234778	496.82400299	0.93678320315	733.50317625	24.39046669	-1.1414656994	23.939495087	19.137840271	42.327251667	-71.118836667	1	63588	26.9
68616	2022-12-08	17:55:59.535	341.53888351	8196.933204	1670522159.535	0	899	4.2320157457	4.2712410639	491.73248715	497.25149828	1.0145369	733.47286118	24.390500643	-1.1535383637	23.939495087	19.137506397	42.327251667	-71.118836667	1	63588	26.9
68617	2022-12-08	17:56:00.477	341.53889442	8196.933466	1670522160.478	0	899	4.2320215295	4.2712469239	492.61268331	498.1415766	1.0145374791	733.46478797	24.390649796	-1.1376283169	23.939495087	19.136039734	42.327251667	-71.118836667	1	63588	26.9
68618	2022-12-08	17:56:01.440	341.53890556	8196.933733	1670522161.44	0	899	4.2170527417	4.2538263316	492.61268331	497.81379253	0.95501837366	733.45655348	24.390649796	-1.1373264474	23.939495087	19.124874393	42.327251667	-71.118836667	1	63588	26.9
68619	2022-12-08	17:56:02.377	341.5389164	8196.933994	1670522162.377	0	899	4.2170527417	4.2538263316	492.7567809	497.95941154	0.95501837366	733.43574413	24.390649796	-1.1408835649	23.939495087	19.127037048	42.327251667	-71.118836667	1	63588	26.9
68620	2022-12-08	17:56:03.345	341.5389276	8196.934263	1670522163.345	0	899	4.2378837177	4.2739509777	492.7567809	497.83417763	0.9322643317	733.44096405	24.390649796	-1.1473295057	23.939495087	19.138912188	42.327251667	-71.118836667	1	63588	26.9
68621	2022-12-08	17:56:04.279	341.53893841	8196.934522	1670522164.279	0	899	4.2378837177	4.2739509777	492.49887491	497.57361416	0.9322643317	733.41852655	24.390649796	-1.1376283169	23.939495087	19.137479782	42.327251667	-71.118836667	1	63588	26.9
68622	2022-12-08	17:56:05.160	341.53894861	8196.934767	1670522165.16	0	899	4.2306446359	4.2651640498	492.50017436	497.36509493	0.89409389327	733.43663459	24.390965885	-1.1866196007	23.939495087	19.134324699	42.327251667	-71.118836667	1	63588	26.9
68623	2022-12-08	17:56:06.078	341.53895924	8196.935022	1670522166.078	0	899	4.230652494	4.265171999	492.32439465	497.18758268	0.89409458679	733.426622	24.391168594	-1.1408835649	23.939495087	19.138921738	42.327251667	-71.118836667	1	63588	26.9
68624	2022-12-08	17:56:06.993	341.53896983	8196.935276	1670522166.993	0	899	4.2319574051	4.2667549627	492.32439465	497.22530844	0.90096208522	733.41191293	24.391168594	-1.1586584263	23.939495087	19.135682175	42.327251667	-71.118836667	1	63588	26.9
68625	2022-12-08	17:56:07.911	341.53898045	8196.935531	1670522167.911	0	899	4.2319574051	4.2667549627	492.58564769	497.48916216	0.90096208522	733.41035714	24.391168594	-1.16855371	23.939495087	19.134229647	42.327251667	-71.118836667	1	63588	26.9
68626	2022-12-08	17:56:08.796	341.53899071	8196.935777	1670522168.797	0	899	4.2389341883	4.2791501654	492.58564769	498.24486941	1.0382371202	733.41828039	24.391168594	-1.1500458646	23.939495087	19.136164507	42.327251667	-71.118836667	1	63588	26.9
68627	2022-12-08	17:56:09.687	341.53900102	8196.936024	1670522169.688	0	899	4.2389414887	4.2791575642	492.62098189	498.28061368	1.0382378669	733.4191462	24.39135655	-1.1415518854	23.939495087	19.137055959	42.327251667	-71.118836667	1	63588	26.9
68628	2022-12-08	17:56:10.581	341.53901135	8196.936273	1670522170.581	0	899	4.2382421231	4.274663203	492.62209135	497.74755108	0.94125299537	733.43731487	24.391626358	-1.1409590584	23.939495087	19.137479782	42.327251667	-71.118836667	1	63588	26.9
68629	2022-12-08	17:56:11.466	341.5390216	8196.936518	1670522171.466	0	899	4.2382421231	4.274663203	492.66025692	497.78611374	0.94125299537	733.45299565	24.391626358	-1.1327453852	23.939495087	19.137479782	42.327251667	-71.118836667	1	63588	26.9
68630	2022-12-08	17:56:12.313	341.53903141	8196.936754	1670522172.314	0	899	4.2325467501	4.2689923996	492.66025692	497.79649234	0.94313913804	733.47390565	24.391626358	-1.3617056135	23.939495087	19.117483379	42.327251667	-71.118836667	1	63588	26.9
68631	2022-12-08	17:56:13.230	341.53904201	8196.937008	1670522173.23	0	899	4.2325467501	4.2689923996	493.09642969	498.23721243	0.94313913804	733.47535311	24.391626358	-1.1441389322	23.939495087	19.139282227	42.327251667	-71.118836667	1	63588	26.9
68632	2022-12-08	17:56:14.138	341.53905253	8196.937261	1670522174.139	0	899	4.2378017922	4.2743243041	493.09642969	498.24167393	0.9439492023	733.46873464	24.391626358	-1.2153676511	23.939495087	19.139282227	42.327251667	-71.118836667	1	63588	26.9
68633	2022-12-08	17:56:15.078	341.5390634	8196.937522	1670522175.078	0	899	4.2378099854	4.2743325976	492.31234879	497.44941569	0.94394996442	733.48517695	24.391837354	-1.2071538935	23.939495087	19.13409415	42.327251667	-71.118836667	1	63588	26.9
68634	2022-12-08	17:56:16.032	341.53907446	8196.937787	1670522176.033	0	899	4.2485915563	4.2834359896	492.31298664	497.20115358	0.89866241699	733.4671837	24.391992569	-1.1689202517	23.939495087	19.131404157	42.327251667	-71.118836667	1	63588	26.9
68635	2022-12-08	17:56:16.974	341.53908536	8196.938049	1670522176.975	0	899	4.2485915563	4.2834359896	492.73142372	497.62374531	0.89866241699	733.46405029	24.391992569	-1.1718090773	23.939495087	19.134599686	42.327251667	-71.118836667	1	63588	26.9
68636	2022-12-08	17:56:17.825	341.5390952	8196.938285	1670522177.825	0	899	4.2621077458	4.2978962217	492.73142372	497.7405628	0.91990447923	733.46832922	24.391992569	-1.1765949971	23.939495087	19.131423483	42.327251667	-71.118836667	1	63588	26.9
68637	2022-12-08	17:56:18.772	341.53910616	8196.938548	1670522178.772	0	899	4.2621077458	4.2978962217	493.26472305	498.27928369	0.91990447923	733.43891796	24.391992569	-1.1731025691	23.939495087	19.134271243	42.327251667	-71.118836667	1	63588	26.9
68638	2022-12-08	17:56:19.743	341.53911741	8196.938818	1670522179.744	0	899	4.2522758444	4.2883583814	493.26574657	498.33330404	0.92952579923	733.44915246	24.392241156	-1.1505956816	23.939495087	19.136493165	42.327251667	-71.118836667	1	63588	26.9
68639	2022-12-08	17:56:20.634	341.53912772	8196.939065	1670522180.635	0	899	4.2522839946	4.28836663	492.17715036	497.23352824	0.92952654325	733.46832922	24.392450333	-1.1655678552	23.939495087	19.134367962	42.327251667	-71.118836667	1	63588	26.9
68640	2022-12-08	17:56:21.513	341.53913788	8196.939309	1670522181.513	0	899	4.2513069864	4.2875116702	492.17715036	497.25182975	0.93285662061	733.45588694	24.392450333	-1.1669260263	23.939495087	19.134239197	42.327251667	-71.118836667	1	63588	26.9
68641	2022-12-08	17:56:22.391	341.53914806	8196.939553	1670522182.392	0	899	4.2513069864	4.2875116702	492.60815704	497.68728041	0.93285662061	733.45806561	24.392450333	-1.1743097811	23.939495087	19.132932663	42.327251667	-71.118836667	1	63588	26.9
68642	2022-12-08	17:56:23.209	341.53915751	8196.93978	1670522183.209	0	899	4.267494565	4.3039847238	492.60815704	497.70794812	0.93661365843	733.47136239	24.392450333	-1.1750643253	23.939495087	19.132799149	42.327251667	-71.118836667	1	63588	26.9
68643	2022-12-08	17:56:24.130	341.53916817	8196.940036	1670522184.13	0	899	4.2674960823	4.3039862595	492.05040534	497.14442298	0.9366137975	733.48251646	24.392489136	-1.1824803873	23.939495087	19.133371505	42.327251667	-71.118836667	1	63588	26.9
68644	2022-12-08	17:56:25.046	341.53917878	8196.940291	1670522185.047	0	899	4.2640945163	4.2995592768	492.05175009	497.00634094	0.91123112305	733.45629883	24.392816544	-1.2450534105	23.939495087	19.135320663	42.327251667	-71.118836667	1	63588	26.9
68645	2022-12-08	17:56:26.009	341.53918993	8196.940558	1670522186.01	0	899	4.2640945163	4.2995592768	493.03162279	497.99608022	0.91123112305	733.46138374	24.392816544	-1.2402674907	23.939495087	19.133202572	42.327251667	-71.118836667	1	63588	26.9
68646	2022-12-08	17:56:26.911	341.53920037	8196.940809	1670522186.912	0	899	4.2651092215	4.3012243841	493.03162279	498.08608157	0.92758332122	733.46149328	24.392816544	-1.170116708	23.939495087	19.136629547	42.327251667	-71.118836667	1	63588	26.9
68647	2022-12-08	17:56:27.815	341.53921082	8196.94106	1670522187.815	0	899	4.2651092215	4.3012243841	493.10759586	498.1628335	0.92758332122	733.45354982	24.392816544	-1.1335322344	23.939495087	19.137492426	42.327251667	-71.118836667	1	63588	26.9
68648	2022-12-08	17:56:28.763	341.53922181	8196.941323	1670522188.764	0	899	4.2680640751	4.3032443888	493.1080484	498.02879415	0.9031484725	733.4421609	24.392926488	-1.1456911185	23.939495087	19.136165834	42.327251667	-71.118836667	1	63588	26.9
68649	2022-12-08	17:56:29.710	341.53923275	8196.941586	1670522189.71	0	899	4.2680788711	4.3032593582	493.0198507	497.93972352	0.90314978	733.44451904	24.393304825	-1.1734366417	23.939495087	19.137840271	42.327251667	-71.118836667	1	63588	26.9
68650	2022-12-08	17:56:30.585	341.53924289	8196.941829	1670522190.586	0	899	4.2628605673	4.2975935669	493.0198507	497.88299347	0.89283746328	733.44870662	24.393304825	-1.1725096505	23.939495087	19.13640472	42.327251667	-71.118836667	1	63588	26.9
68651	2022-12-08	17:56:31.456	341.53925296	8196.942071	1670522191.456	0	899	4.2628605673	4.2975935669	492.80303742	497.66404154	0.89283746328	733.44224417	24.393304825	-1.1701813936	23.939495087	19.132799149	42.327251667	-71.118836667	1	63588	26.9
68652	2022-12-08	17:56:32.411	341.53926403	8196.942337	1670522192.412	0	899	4.2792539652	4.3149113678	492.80303742	497.77448927	0.91292117301	733.44158208	24.393304825	-1.1919768086	23.939495087	19.126066486	42.327251667	-71.118836667	1	63588	26.9
68653	2022-12-08	17:56:33.319	341.53927454	8196.942589	1670522193.32	0	899	4.2792539652	4.3149113678	493.66698875	498.64715624	0.91292117301	733.45508378	24.393304825	-1.22164107	23.939495087	19.132421645	42.327251667	-71.118836667	1	63588	26.9
68654	2022-12-08	17:56:34.244	341.53928524	8196.942846	1670522194.245	0	899	4.2720744824	4.3072601711	493.66698875	498.58943291	0.90244429937	733.44994713	24.393304825	-1.1522772312	23.939495087	19.138561249	42.327251667	-71.118836667	1	63588	26.9
68655	2022-12-08	17:56:35.141	341.53929562	8196.943095	1670522195.142	0	899	4.2720885724	4.3072744261	492.83744865	497.75162814	0.90244554235	733.45515371	24.393664771	-1.2423586277	23.939495087	19.135621115	42.327251667	-71.118836667	1	63588	26.9
68656	2022-12-08	17:56:36.005	341.53930561	8196.943335	1670522196.005	0	899	4.2775261187	4.3091722771	492.83759996	497.25102345	0.81130208961	733.45966425	24.393701553	-1.2316441299	23.939495087	19.137340798	42.327251667	-71.118836667	1	63588	26.9
68657	2022-12-08	17:56:36.878	341.53931573	8196.943577	1670522196.879	0	899	4.2775261187	4.3091722771	493.28678559	497.70423159	0.81130208961	733.45812463	24.393701553	-1.2526635824	23.939495087	19.13862332	42.327251667	-71.118836667	1	63588	26.9
68658	2022-12-08	17:56:37.743	341.53932574	8196.943818	1670522197.744	0	899	4.2848744108	4.3219107437	493.28678559	498.44911594	0.94668967563	733.46057776	24.393701553	-1.1900258191	23.939495087	19.137072532	42.327251667	-71.118836667	1	63588	26.9
68659	2022-12-08	17:56:38.601	341.53933567	8196.944056	1670522198.602	0	899	4.2848744108	4.3219107437	493.2638569	498.4259473	0.94668967563	733.45654256	24.393701553	-1.1276359842	23.939495087	19.134878159	42.327251667	-71.118836667	1	63588	26.9
68660	2022-12-08	17:56:39.459	341.53934559	8196.944294	1670522199.459	0	899	4.3012702383	4.3412904891	493.2638569	498.82134789	1.0183953643	733.46514893	24.393701553	-1.1262347698	23.939495087	19.129919052	42.327251667	-71.118836667	1	63588	26.9
68661	2022-12-08	17:56:40.342	341.53935581	8196.944539	1670522200.342	0	899	4.3012805137	4.3413009004	493.28390875	498.84163127	1.0183963803	733.46205553	24.393962266	-1.1777160594	23.939495087	19.132221512	42.327251667	-71.118836667	1	63588	26.9
68662	2022-12-08	17:56:41.220	341.53936598	8196.944784	1670522201.221	0	899	4.3109389448	4.3488342487	493.28409183	498.53434686	0.96264906446	733.47012147	24.394006729	-1.1392560005	23.939495087	19.137840271	42.327251667	-71.118836667	1	63588	26.9
68663	2022-12-08	17:56:42.127	341.53937647	8196.945035	1670522202.127	0	899	4.3109389448	4.3488342487	492.39889225	497.63972569	0.96264906446	733.47202124	24.394006729	-1.1336939516	23.939495087	19.131073137	42.327251667	-71.118836667	1	63588	26.9
68664	2022-12-08	17:56:43.063	341.53938731	8196.945296	1670522203.064	0	899	4.2992417616	4.3375648282	492.39889225	497.71344133	0.97604475171	733.4635798	24.394006729	-1.3225772507	23.939495087	19.131540513	42.327251667	-71.118836667	1	63588	26.9
68665	2022-12-08	17:56:43.990	341.53939803	8196.945553	1670522203.99	0	899	4.2992417616	4.3375648282	492.54779033	497.86394649	0.97604475171	733.46443752	24.394006729	-1.1571601629	23.939495087	19.105791092	42.327251667	-71.118836667	1	63588	26.9
68666	2022-12-08	17:56:44.908	341.53940867	8196.945808	1670522204.909	0	899	4.3007962862	4.3382127701	492.54889214	497.73719112	0.95281279396	733.47402125	24.394274718	-1.1472648698	23.939495087	19.128899972	42.327251667	-71.118836667	1	63588	26.9
68667	2022-12-08	17:56:45.828	341.53941931	8196.946063	1670522205.828	0	899	4.3008013595	4.3382179062	493.31587882	498.51225949	0.95281326335	733.48132809	24.394403458	-1.3061389655	23.939495087	19.116305926	42.327251667	-71.118836667	1	63588	26.9
68668	2022-12-08	17:56:46.802	341.53943058	8196.946334	1670522206.802	0	899	4.3041869861	4.341289672	493.31587882	498.46453182	0.94415226481	733.48734147	24.394403458	-1.5455549963	23.939495087	19.090709888	42.327251667	-71.118836667	1	63588	26.9
68669	2022-12-08	17:56:47.760	341.53944168	8196.9466	1670522207.761	0	899	4.3041869861	4.341289672	493.08142718	498.22763325	0.94415226481	733.48031313	24.394403458	-1.5357567767	23.939495087	19.109661532	42.327251667	-71.118836667	1	63588	26.9
68670	2022-12-08	17:56:48.653	341.539452	8196.946848	1670522208.653	0	899	4.3047631104	4.3419208966	493.08142718	498.23459852	0.94541693728	733.48109729	24.394403458	-1.1873310157	23.939495087	19.13317669	42.327251667	-71.118836667	1	63588	26.9
68671	2022-12-08	17:56:49.548	341.53946236	8196.947097	1670522209.548	0	899	4.3047631104	4.3419208966	492.84212606	497.99279648	0.94541693728	733.4769465	24.394403458	-1.1815749407	23.939495087	19.133520126	42.327251667	-71.118836667	1	63588	26.9
68672	2022-12-08	17:56:50.451	341.53947282	8196.947348	1670522210.452	0	899	4.3199670515	4.3534739605	492.84426033	497.47168716	0.85026415346	733.47033691	24.394922256	-1.1718090773	23.939495087	19.131719589	42.327251667	-71.118836667	1	63588	26.9
68673	2022-12-08	17:56:51.309	341.53948274	8196.947586	1670522211.309	0	899	4.3199670515	4.3534739605	492.78328368	497.41013799	0.85026415346	733.46338376	24.394922256	-1.2230963178	23.939495087	19.125609379	42.327251667	-71.118836667	1	63588	26.9
68674	2022-12-08	17:56:52.240	341.53949353	8196.947845	1670522212.241	0	899	4.32379936	4.3605863288	492.78328368	497.85936502	0.93197565917	733.46220267	24.394922256	-1.2019475651	23.939495087	19.128287094	42.327251667	-71.118836667	1	63588	26.9
68675	2022-12-08	17:56:53.171	341.53950429	8196.948103	1670522213.171	0	899	4.32379936	4.3605863288	493.29706319	498.37843689	0.93197565917	733.46331383	24.394922256	-1.1669260263	23.939495087	19.13243866	42.327251667	-71.118836667	1	63588	26.9
68676	2022-12-08	17:56:54.108	341.53951514	8196.948363	1670522214.108	0	899	4.3116433458	4.3464916799	493.29801521	498.12475706	0.88572442941	733.46484335	24.395153462	-1.1574403963	23.939495087	19.136006791	42.327251667	-71.118836667	1	63588	26.9
68677	2022-12-08	17:56:55.006	341.53952554	8196.948613	1670522215.007	0	899	4.3116498852	4.3464982943	492.98068281	497.80432277	0.88572499041	733.45595242	24.395318985	-1.1506495476	23.939495087	19.138561249	42.327251667	-71.118836667	1	63588	26.9
68678	2022-12-08	17:56:55.943	341.53953638	8196.948873	1670522215.943	0	899	4.3121053343	4.352357623	492.98068281	498.5531854	1.0216954539	733.45321393	24.395318985	-1.1472217942	23.939495087	19.138814307	42.327251667	-71.118836667	1	63588	26.9
68679	2022-12-08	17:56:56.894	341.5395474	8196.949137	1670522216.895	0	899	4.3121053343	4.352357623	493.44344595	499.02117946	1.0216954539	733.44505098	24.395318985	-1.1816611898	23.939495087	19.138921738	42.327251667	-71.118836667	1	63588	26.9
68680	2022-12-08	17:56:57.780	341.53955765	8196.949384	1670522217.781	0	899	4.3083793726	4.3446541973	493.44344595	498.47340999	0.92237083341	733.44068919	24.395318985	-1.2096330875	23.939495087	19.13836824	42.327251667	-71.118836667	1	63588	26.9
68681	2022-12-08	17:56:58.625	341.53956742	8196.949618	1670522218.625	0	899	4.3083793726	4.3446541973	493.22969988	498.25748508	0.92237083341	733.44780079	24.395318985	-1.1538185947	23.939495087	19.131267889	42.327251667	-71.118836667	1	63588	26.9
68682	2022-12-08	17:56:59.506	341.53957762	8196.949863	1670522219.506	0	899	4.3153373235	4.3517326324	493.23006099	498.26643078	0.92392912855	733.44480765	24.395406698	-1.1347071098	23.939495087	19.127371226	42.327251667	-71.118836667	1	63588	26.9
68683	2022-12-08	17:57:00.438	341.53958841	8196.950122	1670522220.439	0	899	4.3153507491	4.3517462188	493.62465668	498.6650623	0.92393032896	733.46598119	24.395746231	-1.1360006332	23.939495087	19.134239197	42.327251667	-71.118836667	1	63588	26.9
68684	2022-12-08	17:57:01.361	341.5395991	8196.950378	1670522221.362	0	899	4.323618433	4.3602142978	493.62465668	498.68315553	0.92721326214	733.4538934	24.395746231	-1.2131255834	23.939495087	19.127211375	42.327251667	-71.118836667	1	63588	26.9
68685	2022-12-08	17:57:02.299	341.53960994	8196.950639	1670522222.299	0	899	4.323618433	4.3602142978	494.43432843	499.50112452	0.92721326214	733.46663196	24.395746231	-1.160415411	23.939495087	19.136039734	42.327251667	-71.118836667	1	63588	26.9
68686	2022-12-08	17:57:03.211	341.53962051	8196.950892	1670522223.212	0	899	4.3246359874	4.3599147547	494.43432843	499.31730678	0.89390395344	733.47201882	24.395746231	-1.135580216	23.939495087	19.138788135	42.327251667	-71.118836667	1	63588	26.9
68687	2022-12-08	17:57:04.088	341.53963065	8196.951136	1670522224.088	0	899	4.3246359874	4.3599147547	493.48997304	498.36362505	0.89390395344	733.46773585	24.395746231	-1.1709143618	23.939495087	19.135957124	42.327251667	-71.118836667	1	63588	26.9
68688	2022-12-08	17:57:05.025	341.53964149	8196.951396	1670522225.025	0	899	4.323936537	4.3620282169	493.49075226	498.75457584	0.96471073259	733.48113003	24.3959354	-1.1839787384	23.939495087	19.134444508	42.327251667	-71.118836667	1	63588	26.9
68689	2022-12-08	17:57:05.917	341.53965182	8196.951644	1670522225.917	0	899	4.3239447605	4.3620365434	493.66691744	498.93262432	0.9647114988	733.47866154	24.39614296	-1.1834721084	23.939495087	19.133278689	42.327251667	-71.118836667	1	63588	26.9
68690	2022-12-08	17:57:06.831	341.5396624	8196.951898	1670522226.831	0	899	4.3330683127	4.3693746764	493.66691744	498.67479453	0.917949779	733.48452456	24.39614296	-1.1936799651	23.939495087	19.13350296	42.327251667	-71.118836667	1	63588	26.9
68691	2022-12-08	17:57:07.762	341.53967317	8196.952156	1670522227.762	0	899	4.3330683127	4.3693746764	493.46133751	498.46712914	0.917949779	733.49899514	24.39614296	-1.4987841931	23.939495087	19.114232992	42.327251667	-71.118836667	1	63588	26.9
68692	2022-12-08	17:57:08.700	341.53968403	8196.952417	1670522228.7	0	899	4.3429264023	4.3792900315	493.46133751	498.46363795	0.91731599726	733.4959446	24.39614296	-1.3072707598	23.939495087	19.128475783	42.327251667	-71.118836667	1	63588	26.9
68693	2022-12-08	17:57:09.605	341.53969451	8196.952668	1670522229.606	0	899	4.3429264023	4.3792900315	493.8999709	498.90671784	0.91731599726	733.49371338	24.39614296	-1.1669260263	23.939495087	19.138921738	42.327251667	-71.118836667	1	63588	26.9
68694	2022-12-08	17:57:10.522	341.53970512	8196.952923	1670522230.522	0	899	4.348812662	4.3842582883	493.90134566	498.77487821	0.89314501258	733.50116371	24.39647643	-1.1467151066	23.939495087	19.138243732	42.327251667	-71.118836667	1	63588	26.9
68695	2022-12-08	17:57:11.500	341.53971644	8196.953194	1670522231.5	0	899	4.3488176149	4.3842632985	493.46183652	498.33103458	0.89314543738	733.51053119	24.396600723	-1.1327453852	23.939495087	19.138561249	42.327251667	-71.118836667	1	63588	26.9
68696	2022-12-08	17:57:12.460	341.53972755	8196.953461	1670522232.46	0	899	4.3495381327	4.3860978262	493.46183652	498.48350222	0.92083048024	733.51639946	24.396600723	-1.1679608427	23.939495087	19.119966469	42.327251667	-71.118836667	1	63588	26.9
68697	2022-12-08	17:57:13.391	341.53973833	8196.95372	1670522233.392	0	899	4.3495381327	4.3860978262	493.99116411	499.01821647	0.92083048024	733.51307971	24.396600723	-1.1747409492	23.939495087	19.132369881	42.327251667	-71.118836667	1	63588	26.9
68698	2022-12-08	17:57:14.250	341.53974828	8196.953959	1670522234.251	0	899	4.3621364072	4.3970769563	493.99116411	498.78130852	0.87785161788	733.5185652	24.396600723	-1.1669260263	23.939495087	19.121995926	42.327251667	-71.118836667	1	63588	26.9
68699	2022-12-08	17:57:15.079	341.53975787	8196.954189	1670522235.08	0	899	4.3621480639	4.3970887457	493.04492889	497.82590321	0.87785259753	733.50195595	24.396892358	-1.1441927904	23.939495087	19.123584495	42.327251667	-71.118836667	1	63588	26.9
68700	2022-12-08	17:57:15.888	341.53976723	8196.954414	1670522235.889	0	899	4.3665855717	4.4032047303	493.04536141	498.05130953	0.91874488981	733.49929102	24.396997452	-1.1898749554	23.939495087	19.129064535	42.327251667	-71.118836667	1	63588	26.9
68701	2022-12-08	17:57:16.763	341.53977736	8196.954657	1670522236.764	0	899	4.3665855717	4.4032047303	493.78798525	498.80147332	0.91874488981	733.50254246	24.396997452	-1.3939892156	23.939495087	19.124905908	42.327251667	-71.118836667	1	63588	26.9
68702	2022-12-08	17:57:17.696	341.53978815	8196.954916	1670522237.696	0	899	4.3850419327	4.42056152	493.78798525	498.63017502	0.88765852162	733.4846442	24.396997452	-1.3790492704	23.939495087	19.127500698	42.327251667	-71.118836667	1	63588	26.9
68703	2022-12-08	17:57:18.640	341.53979907	8196.955178	1670522238.64	0	899	4.3850419327	4.42056152	494.36524143	499.21309189	0.88765852162	733.48461914	24.396997452	-1.1945961714	23.939495087	19.134960175	42.327251667	-71.118836667	1	63588	26.9
68704	2022-12-08	17:57:19.569	341.53980984	8196.955436	1670522239.57	0	899	4.3652269938	4.4021364764	494.36641232	499.42721537	0.92625360142	733.48272745	24.397281205	-1.166009858	23.939495087	19.135704041	42.327251667	-71.118836667	1	63588	26.9
68705	2022-12-08	17:57:20.443	341.53981994	8196.955679	1670522240.443	0	899	4.3652376159	4.4021472262	493.62473622	498.67795195	0.92625454268	733.4882477	24.397546768	-1.1429424673	23.939495087	19.136219025	42.327251667	-71.118836667	1	63588	26.9
68706	2022-12-08	17:57:21.345	341.53983039	8196.955929	1670522241.346	0	899	4.3575847536	4.3956027631	493.62473622	498.83913487	0.9554905403	733.48098573	24.397546768	-1.16855371	23.939495087	19.134960175	42.327251667	-71.118836667	1	63588	26.9
68707	2022-12-08	17:57:22.345	341.53984196	8196.956207	1670522242.345	0	899	4.3575847536	4.3956027631	492.84244541	498.04858035	0.9554905403	733.47890083	24.397546768	-1.1394500251	23.939495087	19.138279567	42.327251667	-71.118836667	1	63588	26.9
68708	2022-12-08	17:57:23.196	341.53985181	8196.956443	1670522243.196	0	899	4.3635007854	4.4009057857	492.84244541	497.95752824	0.93895125401	733.47346507	24.397546768	-1.1392560005	23.939495087	19.137479782	42.327251667	-71.118836667	1	63588	26.9
68709	2022-12-08	17:57:24.089	341.53986215	8196.956692	1670522244.09	0	899	4.3635007854	4.4009057857	493.36107531	498.48154087	0.93895125401	733.46313477	24.397546768	-1.1311177015	23.939495087	19.138921738	42.327251667	-71.118836667	1	63588	26.9
68710	2022-12-08	17:57:25.105	341.5398739	8196.956974	1670522245.105	0	899	4.3752298878	4.4131419642	493.36221388	498.53829379	0.94904133392	733.46812914	24.397823245	-1.1704400936	23.939495087	19.133212197	42.327251667	-71.118836667	1	63588	26.9
68711	2022-12-08	17:57:26.059	341.53988495	8196.957239	1670522246.06	0	899	4.3752334852	4.413145606	493.67569145	498.85506199	0.94904165979	733.47780341	24.397912979	-1.1794945917	23.939495087	19.123155329	42.327251667	-71.118836667	1	63588	26.9
68712	2022-12-08	17:57:26.957	341.53989534	8196.957488	1670522246.957	0	899	4.3724654697	4.4114646687	493.67569145	499.00722928	0.97662612087	733.47325407	24.397912979	-1.2265348119	23.939495087	19.131549886	42.327251667	-71.118836667	1	63588	26.9
68713	2022-12-08	17:57:27.885	341.53990609	8196.957746	1670522247.886	0	899	4.3724654697	4.4114646687	493.49874716	498.82837405	0.97662612087	733.47244647	24.397912979	-1.2045453708	23.939495087	19.134132385	42.327251667	-71.118836667	1	63588	26.9
68714	2022-12-08	17:57:28.812	341.53991681	8196.958003	1670522248.812	0	899	4.3686348883	4.4065283401	493.49874716	498.68153781	0.94999879624	733.47772338	24.397912979	-1.1838386248	23.939495087	19.125608924	42.327251667	-71.118836667	1	63588	26.9
68715	2022-12-08	17:57:29.697	341.53992706	8196.958249	1670522249.698	0	899	4.3686484796	4.406542099	493.77379544	498.9594815	0.95000003053	733.46924232	24.398252512	-1.4144695618	23.939495087	19.113596316	42.327251667	-71.118836667	1	63588	26.9
68716	2022-12-08	17:57:30.654	341.53993814	8196.958515	1670522250.655	0	899	4.3719581236	4.4073871525	493.77428273	498.61845042	0.88804199101	733.47394163	24.398370743	-1.3379482805	23.939495087	19.125267319	42.327251667	-71.118836667	1	63588	26.9
68717	2022-12-08	17:57:31.586	341.53994892	8196.958774	1670522251.587	0	899	4.3719581236	4.4073871525	493.44490748	498.28584384	0.88804199101	733.47013643	24.398370743	-1.1844961288	23.939495087	19.135164185	42.327251667	-71.118836667	1	63588	26.9
68718	2022-12-08	17:57:32.523	341.53995977	8196.959034	1670522252.524	0	899	4.3736066809	4.4103848786	493.44490748	498.46861735	0.92123283133	733.45635986	24.398370743	-1.1913409233	23.939495087	19.13243866	42.327251667	-71.118836667	1	63588	26.9
68719	2022-12-08	17:57:33.420	341.53997014	8196.959283	1670522253.42	0	899	4.3736066809	4.4103848786	493.74925214	498.77606052	0.92123283133	733.46096296	24.398370743	-1.1588740215	23.939495087	19.135740141	42.327251667	-71.118836667	1	63588	26.9
68720	2022-12-08	17:57:34.326	341.53998064	8196.959535	1670522254.327	0	899	4.398625243	4.4364595019	493.74925214	498.89119595	0.94211553369	733.46612549	24.398370743	-1.1425112486	23.939495087	19.139282227	42.327251667	-71.118836667	1	63588	26.9
68721	2022-12-08	17:57:35.262	341.53999146	8196.959795	1670522255.262	0	899	4.3986398074	4.4364742444	492.9897187	498.12375984	0.94211683642	733.45311166	24.398732103	-1.2163917008	23.939495087	19.132173589	42.327251667	-71.118836667	1	63588	26.9
68722	2022-12-08	17:57:36.194	341.54000226	8196.960054	1670522256.195	0	899	4.3856788153	4.4215329042	492.98973866	497.86899559	0.89582109221	733.46382272	24.398736954	-1.1998671933	23.939495087	19.133521465	42.327251667	-71.118836667	1	63588	26.9
68723	2022-12-08	17:57:37.101	341.54001274	8196.960306	1670522257.101	0	899	4.3856788153	4.4215329042	493.80581279	498.69314663	0.89582109221	733.4514912	24.398736954	-1.2108727694	23.939495087	19.132799149	42.327251667	-71.118836667	1	63588	26.9
68724	2022-12-08	17:57:38.005	341.54002321	8196.960557	1670522258.005	0	899	4.3938465742	4.4322177251	493.80581279	499.02713721	0.95639917604	733.45267876	24.398736954	-1.230296761	23.939495087	19.133052207	42.327251667	-71.118836667	1	63588	26.9
68725	2022-12-08	17:57:38.941	341.54003405	8196.960817	1670522258.942	0	899	4.3938465742	4.4322177251	493.88421326	499.10636666	0.95639917604	733.45278142	24.398736954	-1.2188708632	23.939495087	19.133507268	42.327251667	-71.118836667	1	63588	26.9
68726	2022-12-08	17:57:39.859	341.54004468	8196.961072	1670522259.86	0	899	4.3994707088	4.4380601729	493.88604286	499.13125557	0.96057441797	733.45376688	24.399180772	-1.168920213	23.939495087	19.137079441	42.327251667	-71.118836667	1	63588	26.9
68727	2022-12-08	17:57:40.785	341.54005538	8196.961329	1670522260.785	0	899	4.3994749616	4.4380644787	493.38847012	498.6284006	0.96057480575	733.45831986	24.39928627	-1.1747194252	23.939495087	19.134435388	42.327251667	-71.118836667	1	63588	26.9
68728	2022-12-08	17:57:41.665	341.54006558	8196.961574	1670522261.666	0	899	4.4183248223	4.4544364301	493.38847012	498.27040441	0.89559057595	733.45813716	24.39928627	-1.2084366604	23.939495087	19.127355298	42.327251667	-71.118836667	1	63588	26.9
68729	2022-12-08	17:57:42.539	341.54007568	8196.961816	1670522262.539	0	899	4.4183248223	4.4544364301	493.25567591	498.13629623	0.89559057595	733.46249329	24.39928627	-1.3036489487	23.939495087	19.109752655	42.327251667	-71.118836667	1	63588	26.9
68730	2022-12-08	17:57:43.513	341.54008697	8196.962087	1670522263.514	0	899	4.4094848097	4.4443424838	493.25567591	497.97600283	0.86645565683	733.46455919	24.39928627	-1.1544977308	23.939495087	19.134909055	42.327251667	-71.118836667	1	63588	26.9
68731	2022-12-08	17:57:44.407	341.54009731	8196.962336	1670522264.408	0	899	4.4094848097	4.4443424838	493.23978992	497.95996482	0.86645565683	733.45760765	24.39928627	-1.1392560005	23.939495087	19.137479782	42.327251667	-71.118836667	1	63588	26.9
68732	2022-12-08	17:57:45.303	341.54010769	8196.962584	1670522265.304	0	899	4.3959698991	4.4334769889	493.2417603	498.33700237	0.93459696007	733.45135983	24.39976485	-1.129684044	23.939495087	19.136068344	42.327251667	-71.118836667	1	63588	26.9
68733	2022-12-08	17:57:46.210	341.54011817	8196.962836	1670522266.21	0	899	4.3959702898	4.4334773844	493.80486345	498.90592262	0.93459699476	733.43528535	24.399774551	-1.1645007662	23.939495087	19.134170886	42.327251667	-71.118836667	1	63588	26.9
68734	2022-12-08	17:57:47.121	341.54012872	8196.963089	1670522267.121	0	899	4.4071408663	4.4453959531	493.80486345	498.99462478	0.95067964854	733.43970858	24.399774551	-1.1724234338	23.939495087	19.133834422	42.327251667	-71.118836667	1	63588	26.9
68735	2022-12-08	17:57:48.007	341.54013898	8196.963336	1670522268.008	0	899	4.4071408663	4.4453959531	493.89589287	499.0866109	0.95067964854	733.45836351	24.399774551	-1.1840325886	23.939495087	19.133018494	42.327251667	-71.118836667	1	63588	26.9
68736	2022-12-08	17:57:48.898	341.54014929	8196.963583	1670522268.899	0	899	4.4277211985	4.4657492806	493.89589287	499.03172738	0.94073118429	733.43682861	24.399774551	-1.2287769318	23.939495087	19.132799149	42.327251667	-71.118836667	1	63588	26.9
68737	2022-12-08	17:57:49.786	341.54015957	8196.96383	1670522269.787	0	899	4.4277233796	4.4657514883	493.33338514	498.46337141	0.94073137782	733.443958	24.399828311	-1.2281625231	23.939495087	19.12781488	42.327251667	-71.118836667	1	63588	26.9
68738	2022-12-08	17:57:50.671	341.5401698	8196.964075	1670522270.671	0	899	4.4219255066	4.4623109896	493.33492311	498.79069961	0.99981788611	733.44454127	24.400201797	-1.1779100532	23.939495087	19.116926004	42.327251667	-71.118836667	1	63588	26.9
68739	2022-12-08	17:57:51.630	341.5401809	8196.964342	1670522271.63	0	899	4.4219255066	4.4623109896	494.25370424	499.71964152	0.99981788611	733.44587637	24.400201797	-1.137035452	23.939495087	19.1378743	42.327251667	-71.118836667	1	63588	26.9
68740	2022-12-08	17:57:52.530	341.54019133	8196.964592	1670522272.531	0	899	4.4162241035	4.4554466451	494.25370424	499.56881825	0.97252313013	733.44667185	24.400201797	-1.1400428789	23.939495087	19.136357301	42.327251667	-71.118836667	1	63588	26.9
68741	2022-12-08	17:57:53.420	341.54020162	8196.964839	1670522273.42	0	899	4.4162241035	4.4554466451	493.67554343	498.98444	0.97252313013	733.44686465	24.400201797	-1.234532957	23.939495087	19.131387887	42.327251667	-71.118836667	1	63588	26.9
68742	2022-12-08	17:57:54.282	341.54021161	8196.965079	1670522274.283	0	899	4.4154245123	4.4510636516	493.67561006	498.49953941	0.88454280838	733.44683636	24.400217966	-1.1314410745	23.939495087	19.137876081	42.327251667	-71.118836667	1	63588	26.9
68743	2022-12-08	17:57:55.171	341.54022189	8196.965325	1670522275.171	0	899	4.4154436132	4.4510829715	494.33759077	499.16799745	0.88454440639	733.45957128	24.400690079	-1.1408835649	23.939495087	19.138921738	42.327251667	-71.118836667	1	63588	26.9
68744	2022-12-08	17:57:56.065	341.54023223	8196.965574	1670522276.065	0	899	4.4161128998	4.4562295458	494.33759077	499.77515629	0.99451770099	733.46349572	24.400690079	-1.1380271051	23.939495087	19.112902344	42.327251667	-71.118836667	1	63588	26.9
68745	2022-12-08	17:57:56.960	341.54024259	8196.965822	1670522276.96	0	899	4.4161128998	4.4562295458	493.95379877	499.38714269	0.99451770099	733.43260466	24.400690079	-1.1327453852	23.939495087	19.102190018	42.327251667	-71.118836667	1	63588	26.9
68746	2022-12-08	17:57:57.875	341.54025319	8196.966077	1670522277.876	0	899	4.4213309149	4.4595828741	493.95379877	499.12801012	0.94757784932	733.45380851	24.400690079	-1.1360761267	23.939495087	19.125771352	42.327251667	-71.118836667	1	63588	26.9
68747	2022-12-08	17:57:58.765	341.54026348	8196.966324	1670522278.765	0	899	4.4213309149	4.4595828741	494.03771924	499.21280967	0.94757784932	733.44624662	24.400690079	-1.2706216361	23.939495087	19.130846365	42.327251667	-71.118836667	1	63588	26.9
68748	2022-12-08	17:57:59.704	341.54027436	8196.966585	1670522279.705	0	899	4.4338016332	4.4691838957	494.03793593	498.81065502	0.87460676014	733.43771463	24.400742626	-1.4864743924	23.939495087	19.112807343	42.327251667	-71.118836667	1	63588	26.9
68749	2022-12-08	17:58:00.562	341.54028429	8196.966823	1670522280.563	0	899	4.4338118967	4.4691942756	494.71324759	499.49249528	0.87460760563	733.4390473	24.400995255	-1.6514495145	23.939495087	19.071248061	42.327251667	-71.118836667	1	63588	26.9
68750	2022-12-08	17:58:01.480	341.54029491	8196.967078	1670522281.48	0	899	4.4388958988	4.475406239	494.71324759	499.63945759	0.90123670623	733.43669967	24.400995255	-1.6394522932	23.939495087	19.082065494	42.327251667	-71.118836667	1	63588	26.9
68751	2022-12-08	17:58:02.380	341.54030532	8196.967328	1670522282.38	0	899	4.4388958988	4.475406239	494.02167857	498.94100213	0.90123670623	733.43893008	24.400995255	-1.2222663164	23.939495087	19.130277634	42.327251667	-71.118836667	1	63588	26.9
68752	2022-12-08	17:58:03.276	341.54031571	8196.967577	1670522283.277	0	899	4.4335058026	4.4731871393	494.02167857	499.37556668	0.97999684972	733.45228829	24.400995255	-1.275914208	23.939495087	19.12823259	42.327251667	-71.118836667	1	63588	26.9
68753	2022-12-08	17:58:04.125	341.54032553	8196.967813	1670522284.126	0	899	4.4335058026	4.4731871393	494.29287061	499.64969773	0.97999684972	733.4666748	24.400995255	-1.2890001535	23.939495087	19.124517441	42.327251667	-71.118836667	1	63588	26.9
68754	2022-12-08	17:58:04.993	341.54033557	8196.968054	1670522284.993	0	899	4.4360911249	4.4744932679	494.29438819	499.47520592	0.94812818354	733.45548556	24.401363082	-1.2287445471	23.939495087	19.104055379	42.327251667	-71.118836667	1	63588	26.9
68755	2022-12-08	17:58:05.869	341.54034572	8196.968297	1670522285.87	0	899	4.4360935401	4.4744957128	493.93653241	499.11360055	0.94812839911	733.44987397	24.401422501	-1.175581711	23.939495087	19.118459424	42.327251667	-71.118836667	1	63588	26.9
68756	2022-12-08	17:58:06.773	341.54035618	8196.968548	1670522286.774	0	899	4.4609642233	4.4977809849	493.93653241	498.87178058	0.90427960583	733.45266501	24.401422501	-1.1363994696	23.939495087	19.135393736	42.327251667	-71.118836667	1	63588	26.9
68757	2022-12-08	17:58:07.687	341.54036676	8196.968802	1670522287.688	0	899	4.4609642233	4.4977809849	493.44565072	498.37599417	0.90427960583	733.45162337	24.401422501	-1.1366258362	23.939495087	19.138062294	42.327251667	-71.118836667	1	63588	26.9
68758	2022-12-08	17:58:08.607	341.5403774	8196.969058	1670522288.607	0	899	4.4598978107	4.4973762689	493.44565072	498.46596352	0.9206147869	733.45999166	24.401422501	-1.1433735817	23.939495087	19.138880433	42.327251667	-71.118836667	1	63588	26.9
68759	2022-12-08	17:58:09.517	341.54038794	8196.969311	1670522289.518	0	899	4.459898678	4.4973771464	494.49977235	499.53081019	0.92061486165	733.44886426	24.401443721	-1.1706233096	23.939495087	19.13809823	42.327251667	-71.118836667	1	63588	26.9
68760	2022-12-08	17:58:10.469	341.54039895	8196.969575	1670522290.469	0	899	4.445725754	4.4859539612	494.50157419	499.91969759	0.99067526645	733.45532995	24.401880264	-1.4810632467	23.939495087	19.098949432	42.327251667	-71.118836667	1	63588	26.9
68761	2022-12-08	17:58:11.381	341.54040951	8196.969828	1670522291.382	0	899	4.445725754	4.4859539612	494.55504415	499.9737534	0.99067526645	733.46455353	24.401880264	-1.1889910003	23.939495087	19.131559069	42.327251667	-71.118836667	1	63588	26.9
68762	2022-12-08	17:58:12.269	341.54041978	8196.970075	1670522292.269	0	899	4.4459253726	4.4853228375	494.55504415	499.86140712	0.97035360621	733.46002197	24.401880264	-1.1408835649	23.939495087	19.13820076	42.327251667	-71.118836667	1	63588	26.9
68763	2022-12-08	17:58:13.167	341.54043019	8196.970324	1670522293.168	0	899	4.4459253726	4.4853228375	493.83453009	499.13316226	0.97035360621	733.46618369	24.401880264	-1.4759000556	23.939495087	19.093021658	42.327251667	-71.118836667	1	63588	26.9
68764	2022-12-08	17:58:14.109	341.54044109	8196.970586	1670522294.11	0	899	4.4496452539	4.4901661371	493.83474252	499.28019039	0.99694671674	733.46038252	24.401931801	-1.2900564955	23.939495087	19.121089051	42.327251667	-71.118836667	1	63588	26.9
68765	2022-12-08	17:58:15.009	341.5404515	8196.970836	1670522295.01	0	899	4.449664305	4.4901854348	493.79058176	499.23555252	0.99694849932	733.44202186	24.402399063	-1.1750643253	23.939495087	19.137840271	42.327251667	-71.118836667	1	63588	26.9
68766	2022-12-08	17:58:15.903	341.54046184	8196.971084	1670522295.903	0	899	4.4489372007	4.4856338127	493.79058176	498.72155985	0.90376934719	733.45914767	24.402399063	-1.1512962469	23.939495087	19.137840271	42.327251667	-71.118836667	1	63588	26.9
68767	2022-12-08	17:58:16.836	341.54047265	8196.971344	1670522296.837	0	899	4.4489372007	4.4856338127	494.13667463	499.07110879	0.90376934719	733.46920109	24.402399063	-1.138490605	23.939495087	19.137840271	42.327251667	-71.118836667	1	63588	26.9
68768	2022-12-08	17:58:17.763	341.54048338	8196.971601	1670522297.764	0	899	4.4509306951	4.4927589734	494.13667463	499.75997283	1.0285190115	733.47402853	24.402399063	-1.2291326144	23.939495087	19.132307697	42.327251667	-71.118836667	1	63588	26.9
68769	2022-12-08	17:58:18.664	341.5404938	8196.971851	1670522298.664	0	899	4.4509306951	4.4927589734	493.91896013	499.53978073	1.0285190115	733.47696792	24.402399063	-1.3309633984	23.939495087	19.125668267	42.327251667	-71.118836667	1	63588	26.9
68770	2022-12-08	17:58:19.589	341.54050451	8196.972108	1670522299.59	0	899	4.4598431523	4.4998642449	493.91896013	499.28571108	0.98252810694	733.49032694	24.402399063	-1.2157557011	23.939495087	19.132078171	42.327251667	-71.118836667	1	63588	26.9
68771	2022-12-08	17:58:20.460	341.54051458	8196.97235	1670522300.46	0	899	4.459853889	4.4998751185	493.79989319	499.16535586	0.98252909476	733.47749945	24.402661797	-1.1612239026	23.939495087	19.136693778	42.327251667	-71.118836667	1	63588	26.9
68772	2022-12-08	17:58:21.391	341.54052537	8196.972609	1670522301.392	0	899	4.4611519435	4.5009414372	493.80006812	499.13285199	0.97660851158	733.47186764	24.402704239	-1.1311177015	23.939495087	19.138561249	42.327251667	-71.118836667	1	63588	26.9
68773	2022-12-08	17:58:22.282	341.54053568	8196.972856	1670522302.283	0	899	4.4611519435	4.5009414372	493.73139565	499.06343789	0.97660851158	733.48107506	24.402704239	-1.1622263264	23.939495087	19.137237675	42.327251667	-71.118836667	1	63588	26.9
68774	2022-12-08	17:58:23.213	341.54054646	8196.973115	1670522303.214	0	899	4.4649121768	4.5031724039	493.73139565	498.85381397	0.93860837102	733.48358437	24.402704239	-1.5209569047	23.939495087	19.117228072	42.327251667	-71.118836667	1	63588	26.9
68775	2022-12-08	17:58:24.127	341.54055703	8196.973369	1670522304.127	0	899	4.4649121768	4.5031724039	493.94715022	499.07180697	0.93860837102	733.47517486	24.402704239	-1.377410786	23.939495087	19.124268273	42.327251667	-71.118836667	1	63588	26.9
68776	2022-12-08	17:58:25.063	341.54056787	8196.973629	1670522305.064	0	899	4.4676122651	4.506306304	493.94917587	499.12892673	0.94859058417	733.47809121	24.403195552	-1.2940555503	23.939495087	19.13120319	42.327251667	-71.118836667	1	63588	26.9
68777	2022-12-08	17:58:25.997	341.54057868	8196.973888	1670522305.998	0	899	4.4676133903	4.506307443	494.36518031	499.54929412	0.94859068394	733.47734424	24.403223038	-1.476180315	23.939495087	19.126676559	42.327251667	-71.118836667	1	63588	26.9
68778	2022-12-08	17:58:26.966	341.54058988	8196.974157	1670522306.966	0	899	4.4627689496	4.5034767009	494.36518031	499.82552935	0.99858410313	733.4677124	24.403223038	-1.471631508	23.939495087	19.126843522	42.327251667	-71.118836667	1	63588	26.9
68779	2022-12-08	17:58:27.901	341.54060071	8196.974417	1670522307.901	0	899	4.4627689496	4.5034767009	494.83078868	500.29628044	0.99858410313	733.46724999	24.403223038	-1.1588309545	23.939495087	19.136973501	42.327251667	-71.118836667	1	63588	26.9
68780	2022-12-08	17:58:28.779	341.54061087	8196.974661	1670522308.779	0	899	4.4690858793	4.5079574535	494.83078868	500.04191386	0.9525938548	733.47112997	24.403223038	-1.2053645865	23.939495087	19.136501262	42.327251667	-71.118836667	1	63588	26.9
68781	2022-12-08	17:58:29.664	341.54062111	8196.974907	1670522309.664	0	899	4.4690904311	4.5079620617	494.69316118	499.90283923	0.95259425999	733.47128478	24.403334194	-1.1827498895	23.939495087	19.139043492	42.327251667	-71.118836667	1	63588	26.9
68782	2022-12-08	17:58:30.594	341.54063188	8196.975165	1670522310.594	0	899	4.4744773994	4.5148636588	494.69408831	500.10062513	0.98819908163	733.47718336	24.403558731	-1.1888185424	23.939495087	19.133791614	42.327251667	-71.118836667	1	63588	26.9
68783	2022-12-08	17:58:31.473	341.54064205	8196.975409	1670522311.473	0	899	4.4744773994	4.5148636588	494.36053767	499.76342911	0.98819908163	733.47525732	24.403558731	-1.3546021308	23.939495087	19.110859056	42.327251667	-71.118836667	1	63588	26.9
68784	2022-12-08	17:58:32.368	341.54065242	8196.975658	1670522312.369	0	899	4.5051081005	4.5403589895	494.36053767	499.0431778	0.85769985566	733.48613289	24.403558731	-1.1767459247	23.939495087	19.136221488	42.327251667	-71.118836667	1	63588	26.9
68785	2022-12-08	17:58:33.250	341.54066263	8196.975903	1670522313.251	0	899	4.5051081005	4.5403589895	494.30268908	498.98478125	0.85769985566	733.49237061	24.403558731	-1.1360006332	23.939495087	19.135320663	42.327251667	-71.118836667	1	63588	26.9
68786	2022-12-08	17:58:34.111	341.54067259	8196.976142	1670522314.112	0	899	4.4893228095	4.5277155001	494.30268908	499.4207896	0.93675252557	733.48107951	24.403558731	-1.160361545	23.939495087	19.136668085	42.327251667	-71.118836667	1	63588	26.9
68787	2022-12-08	17:58:34.980	341.54068265	8196.976384	1670522314.981	0	899	4.4893317217	4.5277245205	494.39176076	499.51078784	0.93675330219	733.4754667	24.403775386	-1.1533874123	23.939495087	19.138239172	42.327251667	-71.118836667	1	63588	26.9
68788	2022-12-08	17:58:35.835	341.54069253	8196.976621	1670522315.835	0	899	4.4856827192	4.5275585028	494.39288165	499.98177506	1.0217727857	733.47248163	24.404047012	-1.1343729496	23.939495087	19.139640808	42.327251667	-71.118836667	1	63588	26.9
68789	2022-12-08	17:58:36.740	341.54070301	8196.976872	1670522316.74	0	899	4.4856827192	4.5275585028	494.4425209	500.03197547	1.0217727857	733.4677217	24.404047012	-1.1523095046	23.939495087	19.138724877	42.327251667	-71.118836667	1	63588	26.9
68790	2022-12-08	17:58:37.638	341.5407134	8196.977122	1670522317.638	0	899	4.4955541578	4.5387336114	494.4425209	500.19365379	1.0509883523	733.45081173	24.404047012	-1.1821893888	23.939495087	19.137122059	42.327251667	-71.118836667	1	63588	26.9
68791	2022-12-08	17:58:38.526	341.54072369	8196.977369	1670522318.527	0	899	4.4955541578	4.5387336114	494.98477595	500.7422161	1.0509883523	733.44891357	24.404047012	-1.204362154	23.939495087	19.135679245	42.327251667	-71.118836667	1	63588	26.9
68792	2022-12-08	17:58:39.506	341.54073502	8196.977641	1670522319.506	0	899	4.5014791044	4.5366728398	494.98523686	499.6699599	0.85700500406	733.45362096	24.404158573	-1.2122956191	23.939495087	19.13546019	42.327251667	-71.118836667	1	63588	26.9
68793	2022-12-08	17:58:40.413	341.54074552	8196.977893	1670522320.413	0	899	4.5014896079	4.5366834599	494.50254983	499.18270914	0.85700583917	733.46124268	24.404413223	-1.2304046154	23.939495087	19.134960175	42.327251667	-71.118836667	1	63588	26.9
68794	2022-12-08	17:58:41.312	341.54075593	8196.978142	1670522321.312	0	899	4.4939773453	4.5322031192	494.50254983	499.59513022	0.9317563803	733.44881737	24.404413223	-1.2483842618	23.939495087	19.134296493	42.327251667	-71.118836667	1	63588	26.9
68795	2022-12-08	17:58:42.210	341.54076633	8196.978392	1670522322.211	0	899	4.4939773453	4.5322031192	494.57635426	499.66969472	0.9317563803	733.43739289	24.404413223	-1.246433232	23.939495087	19.134394248	42.327251667	-71.118836667	1	63588	26.9
68796	2022-12-08	17:58:43.101	341.54077664	8196.978639	1670522323.102	0	899	4.4946036166	4.5299514815	494.57635426	499.28494433	0.86203537924	733.44496448	24.404413223	-1.1441389322	23.939495087	19.138921738	42.327251667	-71.118836667	1	63588	26.9
68797	2022-12-08	17:58:44.013	341.5407872	8196.978893	1670522324.014	0	899	4.4946059888	4.5299538801	494.20013434	498.90514368	0.86203556924	733.45599446	24.404470823	-1.1387601262	23.939495087	19.138093519	42.327251667	-71.118836667	1	63588	26.9
68798	2022-12-08	17:58:44.957	341.54079812	8196.979155	1670522324.958	0	899	4.5053452947	4.5421585805	494.20228856	499.09100457	0.89536011576	733.45172119	24.404993057	-1.1360006332	23.939495087	19.135679245	42.327251667	-71.118836667	1	63588	26.9
68799	2022-12-08	17:58:45.828	341.54080821	8196.979397	1670522325.829	0	899	4.5053452947	4.5421585805	494.55954342	499.45179343	0.89536011576	733.45340673	24.404993057	-1.1414333369	23.939495087	19.135507659	42.327251667	-71.118836667	1	63588	26.9
68800	2022-12-08	17:58:46.727	341.54081861	8196.979647	1670522326.728	0	899	4.5033969935	4.5410598421	494.55954342	499.56706133	0.9162445271	733.44965246	24.404993057	-1.1520723973	23.939495087	19.137204543	42.327251667	-71.118836667	1	63588	26.9
68801	2022-12-08	17:58:47.651	341.54082931	8196.979903	1670522327.652	0	899	4.5033969935	4.5410598421	494.42756348	499.43374506	0.9162445271	733.44474176	24.404993057	-1.146682815	23.939495087	19.127963565	42.327251667	-71.118836667	1	63588	26.9
68802	2022-12-08	17:58:48.525	341.54083941	8196.980146	1670522328.525	0	899	4.5156757489	4.5571035992	494.42756348	499.92015011	1.0042895686	733.44685091	24.404993057	-1.1697933429	23.939495087	19.09909453	42.327251667	-71.118836667	1	63588	26.9
68803	2022-12-08	17:58:49.450	341.54085012	8196.980403	1670522329.45	0	899	4.5156805322	4.5571084449	494.9309616	500.42914294	1.0042900129	733.4598514	24.40510866	-1.1386414987	23.939495087	19.137752533	42.327251667	-71.118836667	1	63588	26.9
68804	2022-12-08	17:58:50.387	341.54086096	8196.980663	1670522330.387	0	899	4.5246737978	4.5620369901	494.9318708	499.8798007	0.90477507451	733.46568612	24.405328751	-1.1340495924	23.939495087	19.139354706	42.327251667	-71.118836667	1	63588	26.9
68805	2022-12-08	17:58:51.328	341.54087185	8196.980924	1670522331.328	0	899	4.5246737978	4.5620369901	494.64446076	499.58951736	0.90477507451	733.45953369	24.405328751	-1.1327453852	23.939495087	19.13820076	42.327251667	-71.118836667	1	63588	26.9
68806	2022-12-08	17:58:52.211	341.54088208	8196.98117	1670522332.212	0	899	4.5284289864	4.5689872125	494.64446076	500.0087151	0.9806509755	733.46767036	24.405328751	-1.1456911509	23.939495087	19.133342654	42.327251667	-71.118836667	1	63588	26.9
68807	2022-12-08	17:58:53.071	341.54089203	8196.981409	1670522333.071	0	899	4.5284289864	4.5689872125	494.01819616	499.37565887	0.9806509755	733.47998047	24.405328751	-1.1783196926	23.939495087	19.116233826	42.327251667	-71.118836667	1	63588	26.9
68808	2022-12-08	17:58:54.026	341.54090309	8196.981674	1670522334.027	0	899	4.5216017096	4.5601351595	494.01819616	499.11542281	0.93350281677	733.48345988	24.405328751	-1.1465857566	23.939495087	19.129055251	42.327251667	-71.118836667	1	63588	26.9
68809	2022-12-08	17:58:54.950	341.54091377	8196.981931	1670522334.95	0	899	4.5216158773	4.5601494988	494.43486463	499.53639716	0.9335040383	733.49403796	24.405670709	-1.1378438591	23.939495087	19.135618147	42.327251667	-71.118836667	1	63588	26.9
68810	2022-12-08	17:58:55.868	341.54092441	8196.982186	1670522335.869	0	899	4.5206311896	4.5603518417	494.43572038	499.69585113	0.96221799296	733.48312034	24.405878067	-1.1373803916	23.939495087	19.13865913	42.327251667	-71.118836667	1	63588	26.9
68811	2022-12-08	17:58:56.805	341.54093524	8196.982446	1670522336.805	0	899	4.5206311896	4.5603518417	495.06913046	500.33599984	0.96221799296	733.49035645	24.405878067	-1.1392560005	23.939495087	19.139282227	42.327251667	-71.118836667	1	63588	26.9
68812	2022-12-08	17:58:57.680	341.54094537	8196.982689	1670522337.68	0	899	4.5195842655	4.5565912136	495.06913046	499.97669181	0.89721940292	733.485643	24.405878067	-1.1942943871	23.939495087	19.136155034	42.327251667	-71.118836667	1	63588	26.9
68813	2022-12-08	17:58:58.572	341.54095569	8196.982937	1670522338.572	0	899	4.5195842655	4.5565912136	494.92259784	499.82870663	0.89721940292	733.47653178	24.405878067	-1.2498070586	23.939495087	19.13223595	42.327251667	-71.118836667	1	63588	26.9
68814	2022-12-08	17:58:59.486	341.54096627	8196.983191	1670522339.486	0	899	4.5232387947	4.5634573891	494.92259784	500.25095827	0.97361743746	733.4654541	24.405878067	-1.1718090773	23.939495087	19.130638123	42.327251667	-71.118836667	1	63588	26.9
68815	2022-12-08	17:59:00.367	341.54097647	8196.983435	1670522340.367	0	899	4.5232529675	4.5634717411	494.64277342	499.9681283	0.97361871149	733.45658864	24.406220026	-1.1854554438	23.939495087	19.131196306	42.327251667	-71.118836667	1	63588	26.9
68816	2022-12-08	17:59:01.220	341.54098634	8196.983672	1670522341.22	0	899	4.5418702161	4.5834162075	494.64287355	500.12170973	1.0013716358	733.45477295	24.406244278	-1.1750643253	23.939495087	19.135320663	42.327251667	-71.118836667	1	63588	26.9
68817	2022-12-08	17:59:02.086	341.54099638	8196.983913	1670522342.087	0	899	4.5418702161	4.5834162075	494.70603174	500.18556748	1.0013716358	733.46620512	24.406244278	-1.4276848739	23.939495087	19.099561439	42.327251667	-71.118836667	1	63588	26.9
68818	2022-12-08	17:59:03.005	341.541007	8196.984168	1670522343.005	0	899	4.5338788701	4.5699382205	494.70603174	499.46912399	0.87169192854	733.480896	24.406244278	-1.4778079987	23.939495087	19.092466354	42.327251667	-71.118836667	1	63588	26.9
68819	2022-12-08	17:59:03.867	341.54101698	8196.984408	1670522343.867	0	899	4.5338788701	4.5699382205	494.5272497	499.28862061	0.87169192854	733.47824602	24.406244278	-1.1758404031	23.939495087	19.132288383	42.327251667	-71.118836667	1	63588	26.9
68820	2022-12-08	17:59:04.720	341.54102686	8196.984645	1670522344.721	0	899	4.5420669883	4.5826757379	494.52840676	499.8819426	0.97893970467	733.46783366	24.406524595	-1.1403123125	23.939495087	19.137780651	42.327251667	-71.118836667	1	63588	26.9
68821	2022-12-08	17:59:05.627	341.54103735	8196.984896	1670522345.627	0	899	4.5420794538	4.5826883618	494.6149161	499.96939465	0.97894082667	733.46304584	24.406824112	-1.1385661269	23.939495087	19.139211541	42.327251667	-71.118836667	1	63588	26.9
68822	2022-12-08	17:59:06.479	341.54104721	8196.985133	1670522346.479	0	899	4.5478194567	4.5843542217	494.6149161	499.4252075	0.88040723921	733.46936318	24.406824112	-1.1571601629	23.939495087	19.137840271	42.327251667	-71.118836667	1	63588	26.9
68823	2022-12-08	17:59:07.339	341.54105718	8196.985372	1670522347.34	0	899	4.5478194567	4.5843542217	494.89674196	499.7097742	0.88040723921	733.47314049	24.406824112	-1.1437616293	23.939495087	19.132078752	42.327251667	-71.118836667	1	63588	26.9
68824	2022-12-08	17:59:08.260	341.54106784	8196.985628	1670522348.261	0	899	4.5556475334	4.5944577866	494.89674196	500.00127595	0.93318482078	733.45568039	24.406824112	-1.1360868895	23.939495087	19.104419734	42.327251667	-71.118836667	1	63588	26.9
68825	2022-12-08	17:59:09.167	341.54107832	8196.98588	1670522349.167	0	899	4.5556475334	4.5944577866	494.94269108	500.04769901	0.93318482078	733.45751751	24.406824112	-1.1327453852	23.939495087	19.098949432	42.327251667	-71.118836667	1	63588	26.9
68826	2022-12-08	17:59:10.148	341.54108969	8196.986152	1670522350.149	0	899	4.5727553979	4.6144502461	494.94354269	500.40815791	0.99820073213	733.46198318	24.407030257	-1.1360437894	23.939495087	19.117679015	42.327251667	-71.118836667	1	63588	26.9
68827	2022-12-08	17:59:11.095	341.54110065	8196.986416	1670522351.096	0	899	4.5727595473	4.6144544492	494.57859401	500.03918197	0.9982011104	733.45776812	24.407129288	-1.3017410814	23.939495087	19.108433275	42.327251667	-71.118836667	1	63588	26.9
68828	2022-12-08	17:59:12.046	341.54111166	8196.98668	1670522352.047	0	899	4.5559043147	4.5939102188	494.57859401	499.57365586	0.91395332976	733.46717966	24.407129288	-1.1993821733	23.939495087	19.132768189	42.327251667	-71.118836667	1	63588	26.9
68829	2022-12-08	17:59:13.000	341.5411227	8196.986945	1670522353.001	0	899	4.5559043147	4.5939102188	494.95947241	499.95838099	0.91395332976	733.47617931	24.407129288	-1.1706988227	23.939495087	19.137292129	42.327251667	-71.118836667	1	63588	26.9
68830	2022-12-08	17:59:13.927	341.54113343	8196.987202	1670522353.928	0	899	4.5504745663	4.591638097	494.95947241	500.38096066	0.99037671722	733.48239439	24.407129288	-1.3156354254	23.939495087	19.11133079	42.327251667	-71.118836667	1	63588	26.9
68831	2022-12-08	17:59:14.802	341.54114354	8196.987445	1670522354.802	0	899	4.5504888076	4.5916525214	494.2512028	499.66494024	0.99037801165	733.48730065	24.407470842	-1.2563392769	23.939495087	19.128198889	42.327251667	-71.118836667	1	63588	26.9
68832	2022-12-08	17:59:15.720	341.54115417	8196.9877	1670522355.72	0	899	4.5528027248	4.5917256816	494.25143041	499.36733929	0.93645161717	733.47759565	24.407526016	-1.3604013099	23.939495087	19.12827992	42.327251667	-71.118836667	1	63588	26.9
68833	2022-12-08	17:59:16.631	341.54116472	8196.987953	1670522356.632	0	899	4.5528027248	4.5917256816	494.70150671	499.82207424	0.93645161717	733.48621495	24.407526016	-1.4464190196	23.939495087	19.124259166	42.327251667	-71.118836667	1	63588	26.9
68834	2022-12-08	17:59:17.549	341.54117535	8196.988208	1670522357.55	0	899	4.567173968	4.6047613751	494.70150671	499.63048544	0.9017594304	733.47633857	24.407526016	-1.2686598175	23.939495087	19.09886052	42.327251667	-71.118836667	1	63588	26.9
68835	2022-12-08	17:59:18.459	341.54118587	8196.988461	1670522358.459	0	899	4.567173968	4.6047613751	495.34542435	500.28081879	0.9017594304	733.47117281	24.407526016	-1.2604460574	23.939495087	19.111953091	42.327251667	-71.118836667	1	63588	26.9
68836	2022-12-08	17:59:19.355	341.54119624	8196.98871	1670522359.355	0	899	4.5561579141	4.5952575615	495.3455522	500.49230326	0.93997962046	733.46287405	24.407556938	-1.4549776442	23.939495087	19.131869765	42.327251667	-71.118836667	1	63588	26.9
68837	2022-12-08	17:59:20.322	341.54120744	8196.988979	1670522360.323	0	899	4.5561782818	4.5952781776	495.29107885	500.43727363	0.93998137535	733.45016783	24.408044815	-1.1718090773	23.939495087	19.134239197	42.327251667	-71.118836667	1	63588	26.9
68838	2022-12-08	17:59:21.255	341.54121823	8196.989238	1670522361.255	0	899	4.5606693878	4.5988674592	495.29107885	500.31341139	0.91758435029	733.45607086	24.408044815	-1.417013511	23.939495087	19.098746571	42.327251667	-71.118836667	1	63588	26.9
68839	2022-12-08	17:59:22.134	341.54122841	8196.989482	1670522362.135	0	899	4.5606693878	4.5988674592	495.03313776	500.05285474	0.91758435029	733.45513552	24.408044815	-1.3515623863	23.939495087	19.109635637	42.327251667	-71.118836667	1	63588	26.9
68840	2022-12-08	17:59:23.095	341.54123954	8196.989749	1670522363.096	0	899	4.5627686308	4.6013799131	495.03313776	500.10491338	0.92700395655	733.4409689	24.408044815	-1.1432981783	23.939495087	19.138995935	42.327251667	-71.118836667	1	63588	26.9
68841	2022-12-08	17:59:24.052	341.5412506	8196.990014	1670522364.052	0	899	4.5627686308	4.6013799131	494.77390899	499.84302872	0.92700395655	733.44338241	24.408044815	-1.4706829052	23.939495087	19.121280784	42.327251667	-71.118836667	1	63588	26.9
68842	2022-12-08	17:59:24.944	341.54126093	8196.990262	1670522364.944	0	899	4.5730761066	4.6089394916	494.77468019	499.47182602	0.85961844493	733.45759431	24.408231558	-1.4293340326	23.939495087	19.116525322	42.327251667	-71.118836667	1	63588	26.9
68843	2022-12-08	17:59:25.819	341.54127105	8196.990505	1670522365.819	0	899	4.5730861843	4.6089496815	495.71365535	500.41971971	0.85961923605	733.45266946	24.408472061	-1.1522448639	23.939495087	19.134799806	42.327251667	-71.118836667	1	63588	26.9
68844	2022-12-08	17:59:26.701	341.54128127	8196.990751	1670522366.702	0	899	4.5799425747	4.6169532407	495.71365535	500.56322432	0.88557812138	733.45707207	24.408472061	-1.1483643773	23.939495087	19.138877667	42.327251667	-71.118836667	1	63588	26.9
68845	2022-12-08	17:59:27.627	341.54129198	8196.991008	1670522367.627	0	899	4.5799425747	4.6169532407	495.21834023	500.06306353	0.88557812138	733.46861459	24.408472061	-1.2009451555	23.939495087	19.134110331	42.327251667	-71.118836667	1	63588	26.9
68846	2022-12-08	17:59:28.499	341.54130207	8196.99125	1670522368.499	0	899	4.5784014385	4.6182094196	495.21834023	500.43165661	0.95225220012	733.44997421	24.408472061	-1.4306060076	23.939495087	19.104709625	42.327251667	-71.118836667	1	63588	26.9
68847	2022-12-08	17:59:29.371	341.54131216	8196.991492	1670522369.371	0	899	4.5784044653	4.6182124839	494.39086952	499.59547631	0.95225246303	733.46429888	24.408544212	-1.2044375345	23.939495087	19.13206199	42.327251667	-71.118836667	1	63588	26.9
68848	2022-12-08	17:59:30.273	341.5413226	8196.991743	1670522370.273	0	899	4.5813828486	4.6195783169	494.39271263	499.38288951	0.91340831332	733.4644165	24.40899086	-1.1636707783	23.939495087	19.133878708	42.327251667	-71.118836667	1	63588	26.9
68849	2022-12-08	17:59:31.144	341.5413327	8196.991985	1670522371.145	0	899	4.5813828486	4.6195783169	495.0838451	500.08099796	0.91340831332	733.4732088	24.40899086	-1.1770585278	23.939495087	19.133878708	42.327251667	-71.118836667	1	63588	26.9
68850	2022-12-08	17:59:32.142	341.54134425	8196.992262	1670522372.143	0	899	4.5995877587	4.6375698878	495.0838451	500.0333365	0.90478270966	733.47661626	24.40899086	-1.1864687007	23.939495087	19.133221494	42.327251667	-71.118836667	1	63588	26.9
68851	2022-12-08	17:59:33.076	341.54135506	8196.992521	1670522373.077	0	899	4.5995877587	4.6375698878	494.57771526	499.52214673	0.90478270966	733.4850573	24.40899086	-1.1343729496	23.939495087	19.139282227	42.327251667	-71.118836667	1	63588	26.9
68852	2022-12-08	17:59:34.016	341.54136593	8196.992782	1670522374.016	0	899	4.589296527	4.628280091	494.57771526	499.66414288	0.93050211034	733.48399585	24.40899086	-1.1630886438	23.939495087	19.13954582	42.327251667	-71.118836667	1	63588	26.9
68853	2022-12-08	17:59:34.936	341.54137657	8196.993038	1670522374.936	0	899	4.5893055696	4.6282892428	494.53885417	499.62488636	0.93050287603	733.50063541	24.409205898	-1.1808096052	23.939495087	19.137284993	42.327251667	-71.118836667	1	63588	26.9
68854	2022-12-08	17:59:35.812	341.54138672	8196.993281	1670522375.813	0	899	4.5975492653	4.6386365039	494.53973011	499.89109781	0.97852531963	733.49200035	24.409418106	-1.2699640824	23.939495087	19.130324181	42.327251667	-71.118836667	1	63588	26.9
68855	2022-12-08	17:59:36.723	341.54139727	8196.993534	1670522376.724	0	899	4.5975492653	4.6386365039	495.62748722	500.99062543	0.97852531963	733.48808278	24.409418106	-1.5172919888	23.939495087	19.116273097	42.327251667	-71.118836667	1	63588	26.9
68856	2022-12-08	17:59:37.657	341.54140807	8196.993794	1670522377.657	0	899	4.6020101267	4.6406029129	495.62748722	500.65956119	0.91872848167	733.5017971	24.409418106	-1.1599627157	23.939495087	19.128757009	42.327251667	-71.118836667	1	63588	26.9
68857	2022-12-08	17:59:38.596	341.54141895	8196.994055	1670522378.597	0	899	4.6020101267	4.6406029129	495.33298605	500.36206997	0.91872848167	733.50125546	24.409418106	-1.1351383159	23.939495087	19.130719128	42.327251667	-71.118836667	1	63588	26.9
68858	2022-12-08	17:59:39.523	341.54142968	8196.994312	1670522379.524	0	899	4.6005370301	4.642579324	495.33350743	500.81472369	1.000420371	733.49557394	24.409544218	-1.1391050516	23.939495087	19.127093902	42.327251667	-71.118836667	1	63588	26.9
68859	2022-12-08	17:59:40.436	341.54144023	8196.994566	1670522380.436	0	899	4.6005484377	4.6425908798	496.22878643	501.71991533	1.000421407	733.49385404	24.409814835	-1.1484829582	23.939495087	19.110960613	42.327251667	-71.118836667	1	63588	26.9
68860	2022-12-08	17:59:41.421	341.54145164	8196.994839	1670522381.422	0	899	4.6108222002	4.6482549809	496.22878643	501.10591781	0.88964675906	733.4808576	24.409814835	-1.1875357888	23.939495087	19.135381143	42.327251667	-71.118836667	1	63588	26.9
68861	2022-12-08	17:59:42.381	341.54146275	8196.995106	1670522382.382	0	899	4.6108222002	4.6482549809	495.33175141	500.20006637	0.88964675906	733.47127386	24.409814835	-1.1929684877	23.939495087	19.133878708	42.327251667	-71.118836667	1	63588	26.9
68862	2022-12-08	17:59:43.309	341.5414735	8196.995364	1670522383.31	0	899	4.6082543997	4.6543782504	495.33175141	501.33609637	1.0947610524	733.47915912	24.409814835	-1.1865225525	23.939495087	19.134747701	42.327251667	-71.118836667	1	63588	26.9
68863	2022-12-08	17:59:44.252	341.5414844	8196.995626	1670522384.252	0	899	4.6082543997	4.6543782504	495.55142746	501.55843531	1.0947610524	733.46887207	24.409814835	-1.1360006332	23.939495087	19.140001297	42.327251667	-71.118836667	1	63588	26.9
68864	2022-12-08	17:59:45.194	341.5414953	8196.995887	1670522385.194	0	899	4.6093968654	4.6479409291	495.55186632	500.56874275	0.91611997994	733.46799494	24.409920939	-1.2216410882	23.939495087	19.136161653	42.327251667	-71.118836667	1	63588	26.9
68865	2022-12-08	17:59:46.151	341.54150638	8196.996153	1670522386.151	0	899	4.6094117179	4.647955958	495.11209632	500.12452741	0.91612121275	733.47080943	24.410272598	-1.2965778168	23.939495087	19.130913097	42.327251667	-71.118836667	1	63588	26.9
68866	2022-12-08	17:59:47.082	341.54151715	8196.996412	1670522387.082	0	899	4.6219951332	4.6612024781	495.11209632	500.19700702	0.92923363132	733.46460244	24.410272598	-1.1315272786	23.939495087	19.137723468	42.327251667	-71.118836667	1	63588	26.9
68867	2022-12-08	17:59:48.026	341.54152808	8196.996674	1670522388.026	0	899	4.6219951332	4.6612024781	495.11731695	500.20228127	0.92923363132	733.45215895	24.410272598	-1.1294900179	23.939495087	19.139005295	42.327251667	-71.118836667	1	63588	26.9
68868	2022-12-08	17:59:48.960	341.54153889	8196.996933	1670522388.96	0	899	4.6229646278	4.6613044324	495.11731695	500.08852678	0.90865261691	733.45568646	24.410272598	-1.1345346977	23.939495087	19.138723588	42.327251667	-71.118836667	1	63588	26.9
68869	2022-12-08	17:59:49.838	341.54154905	8196.997177	1670522389.838	0	899	4.6229813218	4.6613213232	495.74574269	500.72326979	0.90865398725	733.45032021	24.410666699	-1.2023140358	23.939495087	19.134479788	42.327251667	-71.118836667	1	63588	26.9
68870	2022-12-08	17:59:50.769	341.54155983	8196.997436	1670522390.769	0	899	4.6218756572	4.664607684	495.74600611	501.29616644	1.0120310179	733.44574338	24.410730362	-1.1893251811	23.939495087	19.13162354	42.327251667	-71.118836667	1	63588	26.9
68871	2022-12-08	17:59:51.670	341.54157025	8196.997686	1670522391.67	0	899	4.6218756572	4.664607684	495.030016	500.57216041	1.0120310179	733.45678428	24.410730362	-1.1917289732	23.939495087	19.129618247	42.327251667	-71.118836667	1	63588	26.9
68872	2022-12-08	17:59:52.648	341.54158157	8196.997958	1670522392.648	0	899	4.6148699126	4.6510871892	495.030016	499.73298484	0.86023431649	733.45401991	24.410730362	-1.2273109907	23.939495087	19.130428491	42.327251667	-71.118836667	1	63588	26.9
68873	2022-12-08	17:59:53.565	341.5415922	8196.998213	1670522393.566	0	899	4.6148699126	4.6510871892	495.94374078	500.65539034	0.86023431649	733.44714355	24.410730362	-1.1376283169	23.939495087	19.139282227	42.327251667	-71.118836667	1	63588	26.9
68874	2022-12-08	17:59:54.487	341.54160287	8196.998469	1670522394.488	0	899	4.6209121975	4.6590763434	495.94405198	500.90291436	0.90492205799	733.44832626	24.410805544	-1.1416381661	23.939495087	19.138912188	42.327251667	-71.118836667	1	63588	26.9
68875	2022-12-08	17:59:55.390	341.54161331	8196.998719	1670522395.39	0	899	4.6209245199	4.6590888104	495.63940782	500.59522968	0.90492306578	733.45603448	24.411096573	-1.1571601629	23.939495087	19.137479782	42.327251667	-71.118836667	1	63588	26.9
68876	2022-12-08	17:59:56.295	341.54162378	8196.998971	1670522396.295	0	899	4.620082915	4.6591991252	495.63940782	500.71998676	0.92747231313	733.46774191	24.411096573	-1.2239909338	23.939495087	19.137775813	42.327251667	-71.118836667	1	63588	26.9
68877	2022-12-08	17:59:57.164	341.54163385	8196.999212	1670522397.165	0	899	4.620082915	4.6591991252	495.4002932	500.47842108	0.92747231313	733.46706001	24.411096573	-1.1949734293	23.939495087	19.138661517	42.327251667	-71.118836667	1	63588	26.9
68878	2022-12-08	17:59:58.028	341.54164384	8196.999452	1670522398.028	0	899	4.6221977194	4.6601734274	495.4002932	500.3278456	0.90024196629	733.4687112	24.411096573	-1.1886676053	23.939495087	19.136180322	42.327251667	-71.118836667	1	63588	26.9
68879	2022-12-08	17:59:58.930	341.54165428	8196.999703	1670522398.93	0	899	4.6221977194	4.6601734274	495.35874513	500.28588426	0.90024196629	733.47098364	24.411096573	-1.1864039937	23.939495087	19.134641849	42.327251667	-71.118836667	1	63588	26.9
68880	2022-12-08	17:59:59.904	341.54166557	8196.999974	1670522399.905	0	899	4.6315756769	4.6707337653	495.35942197	500.42994117	0.92617237573	733.46075803	24.411260276	-1.1804108122	23.939495087	19.131303105	42.327251667	-71.118836667	1	63588	26.9
68881	2022-12-08	18:00:00.881	341.54167686	8197.000245	1670522400.881	0	899	4.6315881564	4.6707463947	495.19753995	500.26640788	0.92617341793	733.46256847	24.411554337	-1.1467906134	23.939495087	19.135885226	42.327251667	-71.118836667	1	63588	26.9
68882	2022-12-08	18:00:01.858	341.54168817	8197.000516	1670522401.858	0	899	4.6414406478	4.6813618025	495.19753995	500.3543525	0.942076871	733.4742751	24.411554337	-1.1328315711	23.939495087	19.138986196	42.327251667	-71.118836667	1	63588	26.9
68883	2022-12-08	18:00:02.769	341.54169873	8197.000769	1670522402.77	0	899	4.6414406478	4.6813618025	495.56077836	500.72137355	0.942076871	733.47898653	24.411554337	-1.1310098708	23.939495087	19.139393838	42.327251667	-71.118836667	1	63588	26.9
68884	2022-12-08	18:00:03.680	341.54170926	8197.001022	1670522403.68	0	899	4.6395635851	4.6801097772	495.56077836	500.80444392	0.95708275039	733.47370921	24.411554337	-1.1375097439	23.939495087	19.138715744	42.327251667	-71.118836667	1	63588	26.9
68885	2022-12-08	18:00:04.591	341.5417198	8197.001275	1670522404.591	0	899	4.6395710341	4.6801173188	495.90244471	501.1497291	0.95708339214	733.4682884	24.41172956	-1.2887845703	23.939495087	19.121294918	42.327251667	-71.118836667	1	63588	26.9
68886	2022-12-08	18:00:05.512	341.54173046	8197.001531	1670522405.512	0	899	4.6585120395	4.699341038	495.90386679	501.16629758	0.95981430389	733.47015623	24.412073135	-1.51702259	23.939495087	19.095112087	42.327251667	-71.118836667	1	63588	26.9
68887	2022-12-08	18:00:06.428	341.54174108	8197.001786	1670522406.429	0	899	4.6585120395	4.699341038	495.61540301	500.87477269	0.95981430389	733.4707969	24.412073135	-1.1555324793	23.939495087	19.133878708	42.327251667	-71.118836667	1	63588	26.9
68888	2022-12-08	18:00:07.303	341.5417512	8197.002029	1670522407.304	0	899	4.6440095529	4.6834848284	495.61540301	500.71599156	0.93113254644	733.44385251	24.412073135	-1.1403985323	23.939495087	19.137506902	42.327251667	-71.118836667	1	63588	26.9
68889	2022-12-08	18:00:08.200	341.54176157	8197.002278	1670522408.2	0	899	4.6440095529	4.6834848284	495.4169455	500.51549163	0.93113254644	733.44064836	24.412073135	-1.1360006332	23.939495087	19.138561249	42.327251667	-71.118836667	1	63588	26.9
68890	2022-12-08	18:00:09.059	341.54177152	8197.002516	1670522409.059	0	899	4.6432097836	4.6827203488	495.4169455	500.52093822	0.93211709901	733.43083383	24.412073135	-1.1334783549	23.939495087	19.137723291	42.327251667	-71.118836667	1	63588	26.9
68891	2022-12-08	18:00:09.934	341.54178164	8197.002759	1670522409.934	0	899	4.6432210562	4.6827317578	495.63039153	500.7365885	0.93211804409	733.42935524	24.412338093	-1.1491081296	23.939495087	19.135998985	42.327251667	-71.118836667	1	63588	26.9
68892	2022-12-08	18:00:10.819	341.5417919	8197.003006	1670522410.82	0	899	4.6570004866	4.6977174218	495.6316941	500.87847998	0.9575107224	733.42933786	24.412652969	-1.4118610557	23.939495087	19.126083121	42.327251667	-71.118836667	1	63588	26.9
68893	2022-12-08	18:00:11.730	341.54180244	8197.003259	1670522411.731	0	899	4.6570004866	4.6977174218	495.87155332	501.12087836	0.9575107224	733.42278608	24.412652969	-1.3478328069	23.939495087	19.127590495	42.327251667	-71.118836667	1	63588	26.9
68894	2022-12-08	18:00:12.671	341.54181332	8197.00352	1670522412.671	0	899	4.6553536	4.6979215206	495.87155332	501.36191297	1.000995518	733.43426271	24.412652969	-1.1914055466	23.939495087	19.131368258	42.327251667	-71.118836667	1	63588	26.9
68895	2022-12-08	18:00:13.568	341.5418237	8197.003769	1670522413.568	0	899	4.6553536	4.6979215206	495.83005705	501.31995724	1.000995518	733.4373076	24.412652969	-1.2548193932	23.939495087	19.127397537	42.327251667	-71.118836667	1	63588	26.9
68896	2022-12-08	18:00:14.437	341.54183377	8197.004011	1670522414.438	0	899	4.6557872987	4.6964457115	495.83031131	501.07301003	0.95639339549	733.43312891	24.412714409	-1.2031224706	23.939495087	19.13272576	42.327251667	-71.118836667	1	63588	26.9
68897	2022-12-08	18:00:15.341	341.54184422	8197.004261	1670522415.341	0	899	4.6557950928	4.6964536023	496.163712	501.40993966	0.95639406415	733.4307251	24.41289711	-1.1473941803	23.939495087	19.138561249	42.327251667	-71.118836667	1	63588	26.9
68898	2022-12-08	18:00:16.239	341.54185462	8197.004511	1670522416.239	0	899	4.6611027024	4.7013175874	496.163712	501.34667557	0.94498016931	733.43776799	24.41289711	-1.1829654492	23.939495087	19.134467902	42.327251667	-71.118836667	1	63588	26.9
68899	2022-12-08	18:00:17.161	341.54186529	8197.004767	1670522417.161	0	899	4.6611027024	4.7013175874	495.17452402	500.34715446	0.94498016931	733.44406391	24.41289711	-1.4011249416	23.939495087	19.133878708	42.327251667	-71.118836667	1	63588	26.9
68900	2022-12-08	18:00:18.086	341.54187601	8197.005024	1670522418.087	0	899	4.6699500794	4.7108670926	495.17452402	500.42764181	0.9595299324	733.44969895	24.41289711	-1.1381672739	23.939495087	19.134585362	42.327251667	-71.118836667	1	63588	26.9
68901	2022-12-08	18:00:18.982	341.54188637	8197.005273	1670522418.982	0	899	4.6699500794	4.7108670926	495.41510108	500.67077107	0.9595299324	733.46932438	24.41289711	-1.1449904631	23.939495087	19.125113178	42.327251667	-71.118836667	1	63588	26.9
68902	2022-12-08	18:00:19.904	341.54189705	8197.005529	1670522419.905	0	899	4.6809764301	4.7190503169	495.41633958	500.29467053	0.891308527	733.46854507	24.413196627	-1.1649965703	23.939495087	19.105428784	42.327251667	-71.118836667	1	63588	26.9
68903	2022-12-08	18:00:20.789	341.54190729	8197.005775	1670522420.79	0	899	4.6809884532	4.719062479	495.79522654	500.67729365	0.8913094831	733.46551675	24.413476944	-1.1791064873	23.939495087	19.090888434	42.327251667	-71.118836667	1	63588	26.9
68904	2022-12-08	18:00:21.756	341.54191847	8197.006043	1670522421.756	0	899	4.6854355317	4.7233596887	495.79522654	500.65342085	0.88699336608	733.47115584	24.413476944	-1.1750643253	23.939495087	19.097148895	42.327251667	-71.118836667	1	63588	26.9
68905	2022-12-08	18:00:22.615	341.54192841	8197.006282	1670522422.615	0	899	4.6854355317	4.7233596887	495.23470337	500.08740524	0.88699336608	733.47470275	24.413476944	-1.1739864089	23.939495087	19.103170622	42.327251667	-71.118836667	1	63588	26.9
68906	2022-12-08	18:00:23.519	341.54193888	8197.006533	1670522423.519	0	899	4.6752250853	4.7171660211	495.23470337	500.61409051	0.98222822285	733.47216716	24.413476944	-1.451765512	23.939495087	19.116714099	42.327251667	-71.118836667	1	63588	26.9
68907	2022-12-08	18:00:24.423	341.54194934	8197.006784	1670522424.423	0	899	4.6752308254	4.7171718344	495.94122333	501.32828769	0.9822287265	733.47128195	24.413610938	-1.6680925816	23.939495087	19.102304673	42.327251667	-71.118836667	1	63588	26.9
68908	2022-12-08	18:00:25.305	341.54195955	8197.007029	1670522425.305	0	899	4.6757519365	4.7153862049	495.94281617	501.03251712	0.92855799079	733.47382724	24.413995743	-1.6881418054	23.939495087	19.096437454	42.327251667	-71.118836667	1	63588	26.9
68909	2022-12-08	18:00:26.239	341.54197036	8197.007289	1670522426.239	0	899	4.6757519365	4.7153862049	495.83726836	500.92588612	0.92855799079	733.4649634	24.413995743	-1.2548193932	23.939495087	19.097867966	42.327251667	-71.118836667	1	63588	26.9
68910	2022-12-08	18:00:27.207	341.54198156	8197.007558	1670522427.207	0	899	4.673518629	4.7117726254	495.83726836	500.75072185	0.89690809353	733.47193272	24.413995743	-1.3523492276	23.939495087	19.118615877	42.327251667	-71.118836667	1	63588	26.9
68911	2022-12-08	18:00:28.105	341.54199196	8197.007807	1670522428.105	0	899	4.673518629	4.7117726254	496.18294345	501.09982237	0.89690809353	733.47730301	24.413995743	-1.3095667252	23.939495087	19.126896157	42.327251667	-71.118836667	1	63588	26.9
68912	2022-12-08	18:00:28.976	341.54200205	8197.008049	1670522428.977	0	899	4.6807879376	4.7213375299	496.18294345	501.38730613	0.9488048523	733.4697876	24.413995743	-1.1602968475	23.939495087	19.132643466	42.327251667	-71.118836667	1	63588	26.9
68913	2022-12-08	18:00:29.911	341.54201286	8197.008309	1670522429.911	0	899	4.6807997262	4.7213494636	495.68098299	500.88008623	0.94880585027	733.46565014	24.414270603	-1.1611053249	23.939495087	19.135977549	42.327251667	-71.118836667	1	63588	26.9
68914	2022-12-08	18:00:30.813	341.54202331	8197.008559	1670522430.814	0	899	4.6837302634	4.7208835754	495.6819922	500.44192374	0.86942014526	733.47004104	24.414514542	-1.1900689783	23.939495087	19.136294864	42.327251667	-71.118836667	1	63588	26.9
68915	2022-12-08	18:00:31.733	341.54203396	8197.008815	1670522431.734	0	899	4.6837302634	4.7208835754	496.18722961	500.95201283	0.86942014526	733.46942785	24.414514542	-1.1930440183	23.939495087	19.129943759	42.327251667	-71.118836667	1	63588	26.9
68916	2022-12-08	18:00:32.655	341.54204463	8197.009071	1670522432.656	0	899	4.693682338	4.7309155758	496.18722961	500.95213868	0.86944288977	733.47581391	24.414514542	-1.1684675169	23.939495087	19.133762347	42.327251667	-71.118836667	1	63588	26.9
68917	2022-12-08	18:00:33.555	341.54205503	8197.009321	1670522433.555	0	899	4.693682338	4.7309155758	495.9908206	500.75384354	0.86944288977	733.48327637	24.414514542	-1.1750643253	23.939495087	19.133520126	42.327251667	-71.118836667	1	63588	26.9
68918	2022-12-08	18:00:34.483	341.54206579	8197.009579	1670522434.484	0	899	4.6904857221	4.730482497	495.99153844	501.11221447	0.9340604612	733.49180108	24.414687946	-1.1323357173	23.939495087	19.136264384	42.327251667	-71.118836667	1	63588	26.9
68919	2022-12-08	18:00:35.392	341.54207631	8197.009831	1670522435.393	0	899	4.6904953201	4.7304922114	495.63917899	500.75622162	0.93406125945	733.4925048	24.41491127	-1.1395038643	23.939495087	19.137293898	42.327251667	-71.118836667	1	63588	26.9
68920	2022-12-08	18:00:36.311	341.54208693	8197.010086	1670522436.311	0	899	4.6898453784	4.7287511336	495.63917899	500.61707507	0.90891411072	733.50482259	24.41491127	-1.153991104	23.939495087	19.128810112	42.327251667	-71.118836667	1	63588	26.9
68921	2022-12-08	18:00:37.278	341.54209813	8197.010355	1670522437.278	0	899	4.6898453784	4.7287511336	495.91064932	500.89127188	0.90891411072	733.51014962	24.41491127	-1.1327453852	23.939495087	19.122716904	42.327251667	-71.118836667	1	63588	26.9
68922	2022-12-08	18:00:38.198	341.54210878	8197.010611	1670522438.199	0	899	4.7053970427	4.7462615737	495.91064932	501.1251633	0.95115282796	733.50638929	24.41491127	-1.2031009481	23.939495087	19.130340867	42.327251667	-71.118836667	1	63588	26.9
68923	2022-12-08	18:00:39.073	341.54211891	8197.010854	1670522439.074	0	899	4.7053970427	4.7462615737	495.38077658	500.58971893	0.95115282796	733.53034741	24.41491127	-1.1343729496	23.939495087	19.13820076	42.327251667	-71.118836667	1	63588	26.9
68924	2022-12-08	18:00:39.987	341.54212949	8197.011108	1670522439.988	0	899	4.7109676224	4.7547358049	495.38210522	500.95529549	1.0169218438	733.5201606	24.415232614	-1.1332304209	23.939495087	19.13820076	42.327251667	-71.118836667	1	63588	26.9
68925	2022-12-08	18:00:40.951	341.54214065	8197.011376	1670522440.952	0	899	4.7109735111	4.7547417713	496.46027863	502.04560161	1.0169223746	733.51657731	24.415369034	-1.1356557418	23.939495087	19.137985899	42.327251667	-71.118836667	1	63588	26.9
68926	2022-12-08	18:00:41.884	341.54215145	8197.011635	1670522441.885	0	899	4.7006269873	4.7390035899	496.46027863	501.36718956	0.8946124605	733.49617702	24.415369034	-1.1465965817	23.939495087	19.137096077	42.327251667	-71.118836667	1	63588	26.9
68927	2022-12-08	18:00:42.792	341.54216194	8197.011887	1670522442.792	0	899	4.7006269873	4.7390035899	495.85635724	500.75729913	0.8946124605	733.51025957	24.415369034	-1.143696965	23.939495087	19.138019852	42.327251667	-71.118836667	1	63588	26.9
[truncated: 386 more rows]
