# Supplementary material for: A simple method to measure methane emissions from indoor gas leaks
Source: PLoS One. 2023 Nov 30;18(11):e0295055. doi: 10.1371/journal.pone.0295055 (PMC10688665; doi:10.1371/journal.pone.0295055)
Supplement: S1 Data — (ZIP) [file pone.0295055.s011.zip › data and code/data/raw data/cavity ringdown spectrometer data/RCM control tests/R8_RCM_9.dat]

DATE	TIME	FRAC_DAYS_SINCE_JAN1	FRAC_HRS_SINCE_JAN1	EPOCH_TIME	ALARM_STATUS	INST_STATUS	CH4	CH4_dry	CO2	CO2_dry	H2O	CavityPressure	CavityTemp	Battery_Current	Battery_Temperature	Battery_Voltage	GPS_ABS_LAT	GPS_ABS_LONG	GPS_FIT	GPS_TIME	GPS_ALTITUDE
28938	2022-12-06	20:31:25.933	339.64682793	8151.52387	1670358685.933	0	899	2.0323431961	2.0542925871	473.47916422	479.67326787	1.1803631152	740.61095626	25.480554581	-1.4560233062	24.188522339	19.088576348	42.326345503	-71.119605	2	73793.698212	28.169821241
28939	2022-12-06	20:31:26.838	339.64683841	8151.524122	1670358686.839	0	899	2.0412014459	2.062635533	473.47916422	479.50122303	1.1479895923	740.61308764	25.480554581	-1.2698347608	24.188522339	19.088042872	42.326345986	-71.119603027	2	73794.591778	28.25917782
28940	2022-12-06	20:31:27.710	339.64684851	8151.524364	1670358687.711	0	899	2.0412014459	2.062635533	473.69167237	479.71643401	1.1479895923	740.6109607	25.480554581	-1.2889785356	24.188522339	19.08579892	42.326346667	-71.119600082	2	73795.475427	28.3
28941	2022-12-06	20:31:28.576	339.64685853	8151.524605	1670358688.577	0	899	2.0463222508	2.067589373	473.69167237	479.65440937	1.1363180127	740.62129949	25.480554581	-1.5781619975	24.188522339	19.076730854	42.326346667	-71.119595828	2	73796.375752	28.33757515
28942	2022-12-06	20:31:29.493	339.64686913	8151.524859	1670358689.493	0	899	2.0463222508	2.067589373	473.73116939	479.69440357	1.1363180127	740.61901855	25.480554581	-1.6015096903	24.188522339	19.073740005	42.326347156	-71.11958922	2	73797.293587	28.4
28943	2022-12-06	20:31:30.444	339.64688015	8151.525124	1670358690.445	0	899	2.0479334411	2.0693117854	473.72924189	479.71897972	1.1413099165	740.6075585	25.480066299	-1.4182638325	24.188522339	19.113932452	42.326348721	-71.119582169	2	73798.232799	28.423279925
28944	2022-12-06	20:31:31.400	339.6468912	8151.525389	1670358691.4	0	899	2.0479334411	2.0693117854	473.10160126	479.08340333	1.1413099165	740.60133897	25.480066299	-1.5119886398	24.188522339	19.106870651	42.326350494	-71.119577099	2	73799.148109	28.5
28945	2022-12-06	20:31:32.319	339.64690184	8151.525644	1670358692.319	0	899	2.0476208842	2.0686291665	473.10160126	478.98053469	1.1219237866	740.62246724	25.480066299	-1.2429407196	24.188522339	19.134345364	42.326353508	-71.11956965	2	73800.104956	28.5
28946	2022-12-06	20:31:33.229	339.64691237	8151.525897	1670358693.229	0	899	2.0476208842	2.0686291665	473.85457826	479.74286845	1.1219237866	740.62594463	25.480066299	-1.1945961714	24.188522339	19.139282227	42.326354982	-71.119566702	2	73800.98931	28.5
28947	2022-12-06	20:31:34.151	339.64692306	8151.526153	1670358694.152	0	899	2.0530300306	2.0748069612	473.85457826	479.94266892	1.1595098091	740.63164636	25.480066299	-1.2089540477	24.188522339	19.138222246	42.32635343	-71.119566667	2	73801.942149	28.5
28948	2022-12-06	20:31:35.013	339.64693303	8151.526393	1670358695.014	0	899	2.05302318	2.0748000072	473.14890932	479.2279249	1.1595081841	740.63387718	25.479700897	-1.2189894504	24.188522339	19.134698034	42.326353333	-71.119567952	2	73802.771292	28.5
28949	2022-12-06	20:31:35.865	339.64694288	8151.526629	1670358695.865	0	899	2.0603042025	2.0822833724	473.14842484	479.26231328	1.166076139	740.62536783	25.479578018	-1.2222663164	24.188522339	19.133520126	42.326353333	-71.119568333	2	73803.594752	28.5
28950	2022-12-06	20:31:36.733	339.64695294	8151.526871	1670358696.734	0	899	2.0603042025	2.0822833724	474.10392319	480.23015831	1.166076139	740.63201945	25.479578018	-1.1745361548	24.188522339	19.137125697	42.326353333	-71.119568333	2	73804.482906	28.548290598
28951	2022-12-06	20:31:37.644	339.64696347	8151.527123	1670358697.644	0	899	2.0815767697	2.1032541159	474.10392319	480.0839667	1.1385964363	740.64255509	25.479578018	-1.1725096758	24.188522339	19.139462869	42.326353333	-71.119569023	2	73805.413592	28.6
28952	2022-12-06	20:31:38.549	339.64697395	8151.527375	1670358698.549	0	899	2.0815767697	2.1032541159	473.33007293	479.30035559	1.1385964363	740.64035701	25.479578018	-1.2034674536	24.188522339	19.140293008	42.326353333	-71.11957	2	73806.283695	28.6
28953	2022-12-06	20:31:39.421	339.64698404	8151.527617	1670358699.421	0	899	2.0825786246	2.1051650324	473.3292694	479.5474797	1.1852677589	740.6298909	25.479374298	-1.3201195467	24.188522339	19.131871899	42.326353333	-71.11957	2	73807.119658	28.6
28954	2022-12-06	20:31:40.319	339.64699444	8151.527867	1670358700.32	0	899	2.0825732128	2.1051595369	474.38270647	480.61474907	1.1852664653	740.62516168	25.479089737	-1.232204652	24.188522339	19.134666531	42.32635346	-71.119569873	2	73808.076297	28.6
28955	2022-12-06	20:31:41.194	339.64700457	8151.52811	1670358701.195	0	899	2.0682423806	2.0896179442	474.38270647	480.3209083	1.1300720689	740.63463143	25.479089737	-1.1701813936	24.188522339	19.135320663	42.326354944	-71.119568389	2	73808.966429	28.6
28956	2022-12-06	20:31:42.069	339.64701469	8151.528353	1670358702.069	0	899	2.0682423806	2.0896179442	474.4005809	480.33900648	1.1300720689	740.63701544	25.479089737	-1.2734996586	24.188522339	19.095075165	42.326355	-71.119566992	2	73809.804785	28.6
28957	2022-12-06	20:31:42.984	339.64702529	8151.528607	1670358702.985	0	899	2.0713021294	2.0932858828	474.4005809	480.4993029	1.1601890264	740.61879705	25.479089737	-1.2600472581	24.188522339	19.114363992	42.326355	-71.119564171	2	73810.748686	28.6
28958	2022-12-06	20:31:43.928	339.64703622	8151.528869	1670358703.929	0	899	2.0713021294	2.0932858828	473.04759209	479.12892056	1.1601890264	740.63391113	25.479089737	-1.16855371	24.188522339	19.134960175	42.326355	-71.119562138	2	73811.717192	28.6
28959	2022-12-06	20:31:44.839	339.64704676	8151.529122	1670358704.84	0	899	2.0800340066	2.1013931867	473.04598281	478.92928875	1.1228783642	740.62721586	25.478681489	-1.1827067729	24.188522339	19.133273598	42.326355	-71.119559734	2	73812.57967	28.6
28960	2022-12-06	20:31:45.704	339.64705677	8151.529362	1670358705.705	0	899	2.0800301677	2.1013892917	473.08864464	478.97247655	1.1228774938	740.62669969	25.478479385	-1.2745344765	24.188522339	19.125567784	42.326355	-71.119557656	2	73813.406406	28.6
28961	2022-12-06	20:31:46.558	339.64706664	8151.529599	1670358706.558	0	899	2.0923548843	2.1141407223	473.08864464	479.05485277	1.1384024817	740.62605215	25.478479385	-1.4875738621	24.188522339	19.108310699	42.326355456	-71.119556211	2	73814.273396	28.6
28962	2022-12-06	20:31:47.480	339.64707733	8151.529856	1670358707.481	0	899	2.0923548843	2.1141407223	473.72692283	479.7011804	1.1384024817	740.62763179	25.478479385	-1.1793652007	24.188522339	19.138625113	42.326356667	-71.11955463	2	73815.22201	28.6
28963	2022-12-06	20:31:48.437	339.6470884	8151.530122	1670358708.438	0	899	2.0895988912	2.11185336	473.72692283	479.83804448	1.1641499633	740.6167546	25.478479385	-1.1597902712	24.188522339	19.140171051	42.326356903	-71.119553333	2	73816.142012	28.6
28964	2022-12-06	20:31:49.345	339.6470989	8151.530374	1670358709.345	0	899	2.0895988912	2.11185336	474.52804891	480.64950516	1.1641499633	740.62377606	25.478479385	-1.1343729496	24.188522339	19.138921738	42.326358333	-71.119553266	2	73817.040174	28.6
28965	2022-12-06	20:31:50.240	339.64710926	8151.530622	1670358710.24	0	899	2.1001884457	2.1223365372	474.52686458	480.58819464	1.1528625012	740.60503382	25.478179868	-1.324970168	24.188522339	19.107011517	42.326358352	-71.119551648	2	73818.011022	28.6
28966	2022-12-06	20:31:51.155	339.64711986	8151.530877	1670358711.156	0	899	2.1001865813	2.1223346448	474.10466571	480.16060056	1.1528620714	740.60836408	25.478082657	-1.204362154	24.188522339	19.135320663	42.326359881	-71.119550119	2	73818.928858	28.6
28967	2022-12-06	20:31:52.042	339.64713012	8151.531123	1670358712.042	0	899	2.1189378341	2.1408650594	474.10466571	480.04691468	1.1314877066	740.62681489	25.478082657	-1.1753877599	24.188522339	19.130512023	42.32636	-71.1195487	2	73819.779904	28.6
28968	2022-12-06	20:31:52.917	339.64714025	8151.531366	1670358712.918	0	899	2.1189378341	2.1408650594	474.1197018	480.06213924	1.1314877066	740.6284018	25.478082657	-1.1676590845	24.188522339	19.130404226	42.326361131	-71.119546071	2	73820.678571	28.6
28969	2022-12-06	20:31:53.776	339.64715019	8151.531604	1670358713.776	0	899	2.1193282006	2.1420701109	474.11939519	480.28197167	1.1728668592	740.62284477	25.478005049	-1.158884834	24.188522339	19.136476694	42.326361667	-71.119544093	2	73821.544379	28.6
28970	2022-12-06	20:31:54.661	339.64716043	8151.53185	1670358714.661	0	899	2.1193202524	2.1420620412	473.43833047	479.59204469	1.1728650119	740.62939453	25.477594376	-1.1913409233	24.188522339	19.134239197	42.326361667	-71.119542627	2	73822.423848	28.6
28971	2022-12-06	20:31:55.584	339.64717111	8151.532107	1670358715.584	0	899	2.121807851	2.145101291	473.43833047	479.73425236	1.1996133266	740.62763381	25.477594376	-1.1913409233	24.188522339	19.134239197	42.32636223	-71.11954054	2	73823.337864	28.6
28972	2022-12-06	20:31:56.471	339.64718139	8151.532353	1670358716.472	0	899	2.121807851	2.145101291	473.06889851	479.35990758	1.1996133266	740.62160305	25.477594376	-1.1600382123	24.188522339	19.136758009	42.326363333	-71.119537623	2	73824.21303	28.6
28973	2022-12-06	20:31:57.368	339.64719177	8151.532602	1670358717.369	0	899	2.1167985168	2.1403335201	473.06889851	479.4403766	1.2147537992	740.61471174	25.477594376	-1.1499488614	24.188522339	19.133827386	42.326364025	-71.119533155	2	73825.138352	28.586164802
28974	2022-12-06	20:31:58.230	339.64720174	8151.532842	1670358718.23	0	899	2.1167985168	2.1403335201	473.84574287	480.22768381	1.2147537992	740.612854	25.477594376	-1.16855371	24.188522339	19.140361786	42.326368401	-71.119521531	2	73826.013592	28.5
28975	2022-12-06	20:31:59.128	339.64721214	8151.533091	1670358719.129	0	899	2.1276332562	2.1497515854	473.84574287	479.81208286	1.1366309951	740.61526914	25.477594376	-1.3733578352	24.188522339	19.126350352	42.326372765	-71.119512803	2	73826.886408	28.5
28976	2022-12-06	20:31:59.980	339.647222	8151.533328	1670358719.981	0	899	2.1276298869	2.1497481662	473.75904008	479.72428434	1.1366302392	740.6237793	25.477420971	-1.323471888	24.188522339	19.127686052	42.326375645	-71.119504733	2	73827.693396	28.430660377
28977	2022-12-06	20:32:00.921	339.64723288	8151.533589	1670358720.921	0	899	2.134738402	2.157537689	473.75815843	479.88694626	1.1673963423	740.61604885	25.477197647	-1.1747194023	24.188522339	19.135245405	42.326379795	-71.119496453	2	73828.625636	28.4
28978	2022-12-06	20:32:01.821	339.6472433	8151.533839	1670358721.821	0	899	2.134738402	2.157537689	474.32800771	480.46416742	1.1673963423	740.62820778	25.477197647	-1.1769938129	24.188522339	19.132360458	42.326383561	-71.119491439	2	73829.568376	28.343162393
28979	2022-12-06	20:32:02.713	339.64725362	8151.534087	1670358722.713	0	899	2.1408905733	2.1635698396	474.32800771	480.41421456	1.1580132728	740.62465885	25.477197647	-1.1810467835	24.188522339	19.131540425	42.326387406	-71.119486792	2	73830.481262	28.251873767
28980	2022-12-06	20:32:03.582	339.64726369	8151.534329	1670358723.583	0	899	2.1408905733	2.1635698396	474.65364412	480.74402927	1.1580132728	740.63232422	25.477197647	-1.1750643253	24.188522339	19.136039734	42.326391097	-71.11948059	2	73831.329187	28.2
28981	2022-12-06	20:32:04.497	339.64727428	8151.534583	1670358724.498	0	899	2.1342292987	2.1568663293	474.65311974	480.75114658	1.1594490817	740.62555093	25.477065067	-1.1737384962	24.188522339	19.136137615	42.326394095	-71.119473095	2	73832.228632	28.177136752
28982	2022-12-06	20:32:05.352	339.64728418	8151.53482	1670358725.353	0	899	2.134222366	2.1568592918	473.84796865	479.93564304	1.1594475	740.61676106	25.476709366	-1.1701813936	24.188522339	19.136400223	42.326397097	-71.119466236	2	73833.129126	28.074174757
28983	2022-12-06	20:32:06.269	339.64729479	8151.535075	1670358726.27	0	899	2.1498521339	2.1730002789	473.84796865	480.02807323	1.1768249456	740.62815483	25.476709366	-1.1408620662	24.188522339	19.136400223	42.326400069	-71.119463127	2	73834.020683	27.897931748
28984	2022-12-06	20:32:07.155	339.64730505	8151.535321	1670358727.156	0	899	2.1498521339	2.1730002789	473.5116063	479.68732392	1.1768249456	740.6206665	25.476709366	-1.1376283169	24.188522339	19.136400223	42.326403123	-71.119453964	2	73834.936918	27.80630817
28985	2022-12-06	20:32:08.052	339.64731543	8151.53557	1670358728.053	0	899	2.1632834745	2.1864640784	473.5116063	479.65751964	1.1712183091	740.63282503	25.476709366	-1.156772113	24.188522339	19.135693569	42.32640596	-71.119445454	2	73835.787936	27.721206409
28986	2022-12-06	20:32:08.918	339.64732545	8151.535811	1670358728.919	0	899	2.1632834745	2.1864640784	473.79308543	479.94265221	1.1712183091	740.63340466	25.476709366	-1.1444731074	24.188522339	19.137210568	42.326408711	-71.119438222	2	73836.613397	27.638660287
28987	2022-12-06	20:32:09.806	339.64733573	8151.536057	1670358729.807	0	899	2.151158443	2.1739594141	473.79239124	479.87518345	1.1586636108	740.62080596	25.476533536	-1.2755477334	24.188522339	19.132169029	42.326409077	-71.119435	2	73837.553776	27.544622426
28988	2022-12-06	20:32:10.686	339.6473459	8151.536302	1670358730.686	0	899	2.1511529043	2.1739537919	474.11604514	480.20298592	1.1586623579	740.62339571	25.476251602	-1.3306939231	24.188522339	19.128890473	42.32640753	-71.119437411	2	73838.482249	27.451775148
28989	2022-12-06	20:32:11.595	339.64735642	8151.536554	1670358731.595	0	899	2.1606490414	2.184377424	474.11604514	480.42325459	1.2000405192	740.62367946	25.476251602	-1.2188169569	24.188522339	19.133304596	42.326407298	-71.119438107	2	73839.378698	27.362130178
28990	2022-12-06	20:32:12.500	339.64736691	8151.536806	1670358732.501	0	899	2.1606490414	2.184377424	473.67019795	479.97147625	1.2000405192	740.62413742	25.476251602	-1.1626251439	24.188522339	19.135729379	42.326407893	-71.11943544	2	73840.264115	27.3
28991	2022-12-06	20:32:13.400	339.64737731	8151.537056	1670358733.4	0	899	2.1769077644	2.2004816078	473.67019795	479.8834823	1.1834995742	740.62597656	25.476251602	-1.1360006332	24.188522339	19.136039734	42.326406204	-71.119437593	2	73841.138889	27.3
28992	2022-12-06	20:32:14.305	339.64738779	8151.537307	1670358734.305	0	899	2.1768999456	2.2004736684	473.89987405	480.11616164	1.183497789	740.62799921	25.475858309	-1.1345023019	24.188522339	19.139686471	42.326403008	-71.119444147	2	73842.097633	27.290236686
28993	2022-12-06	20:32:15.217	339.64739836	8151.537561	1670358735.218	0	899	2.1610335823	2.1834761766	473.89973997	479.8606493	1.1354814839	740.63229956	25.475824356	-1.134437625	24.188522339	19.13999891	42.326400007	-71.11945165	2	73842.998028	27.200197239
28994	2022-12-06	20:32:16.167	339.64740935	8151.537824	1670358736.168	0	899	2.1610335823	2.1834761766	473.44908364	479.40432443	1.1354814839	740.63044991	25.475824356	-1.1441389322	24.188522339	19.139640808	42.326396834	-71.119461166	2	73843.9499	27.2
28995	2022-12-06	20:32:17.073	339.64741984	8151.538076	1670358737.074	0	899	2.1689583544	2.1908159811	473.44908364	479.22753746	1.1021800839	740.60744209	25.475824356	-1.1392451746	24.188522339	19.139874768	42.326391126	-71.119468592	2	73844.831068	27.116893204
28996	2022-12-06	20:32:17.999	339.64743054	8151.538333	1670358737.999	0	899	2.1689583544	2.1908159811	473.80136627	479.58411971	1.1021800839	740.62750244	25.475824356	-1.1376283169	24.188522339	19.140361786	42.32639	-71.119468706	2	73845.776629	27.1
28997	2022-12-06	20:32:18.887	339.64744082	8151.53858	1670358738.887	0	899	2.1831524056	2.2056657978	473.80136627	479.71917717	1.127604191	740.62298544	25.475824356	-1.1570307735	24.188522339	19.139884317	42.32639	-71.119468333	2	73846.662722	27.1
28998	2022-12-06	20:32:19.767	339.64745102	8151.538824	1670358739.768	0	899	2.1831493755	2.2056627231	474.15513869	480.07736473	1.1276035337	740.61859899	25.475672374	-1.1689525093	24.188522339	19.137286875	42.32639	-71.119468333	2	73847.515789	27.1
28999	2022-12-06	20:32:20.608	339.64746074	8151.539058	1670358740.608	0	899	2.2003330577	2.2235676264	474.15380993	480.21832072	1.1543558981	740.62312529	25.475336075	-1.1734366417	24.188522339	19.132078171	42.32639	-71.119468333	2	73848.324272	27.1
29000	2022-12-06	20:32:21.493	339.64747098	8151.539304	1670358741.493	0	899	2.2003330577	2.2235676264	474.40461353	480.47233214	1.1543558981	740.62419078	25.475336075	-1.1868782683	24.188522339	19.131565435	42.32638968	-71.119468654	2	73849.192269	27.1
29001	2022-12-06	20:32:22.355	339.64748096	8151.539543	1670358742.355	0	899	2.2028372352	2.2255431278	474.40461353	480.32721537	1.1270885052	740.61427317	25.475336075	-1.2190217601	24.188522339	19.129896101	42.326388214	-71.119470119	2	73850.071504	27.1
29002	2022-12-06	20:32:23.246	339.64749127	8151.539791	1670358743.246	0	899	2.2028372352	2.2255431278	474.03848151	479.95651245	1.1270885052	740.61283662	25.475336075	-1.1718090773	24.188522339	19.118755341	42.326386667	-71.119471667	2	73851.007648	27.1
29003	2022-12-06	20:32:24.088	339.64750103	8151.540025	1670358744.089	0	899	2.2140578481	2.2379073993	474.03848151	480.22369164	1.1773173786	740.6159482	25.475336075	-1.1731672484	24.188522339	19.119241828	42.326386667	-71.119471667	2	73851.813576	27.1
29004	2022-12-06	20:32:24.948	339.64751098	8151.540264	1670358744.949	0	899	2.2140469615	2.2378963457	474.39928423	480.58918913	1.1773149475	740.6170246	25.474797672	-1.4787889008	24.188522339	19.097468079	42.32638559	-71.119472744	2	73852.646259	27.1
29005	2022-12-06	20:32:25.832	339.6475212	8151.540509	1670358745.832	0	899	2.2172425572	2.2399495644	474.39924109	480.28350448	1.1198945006	740.60888106	25.474786758	-1.3074864039	24.188522339	19.118275826	42.326384044	-71.119473333	2	73853.573481	27.1
29006	2022-12-06	20:32:26.750	339.64753183	8151.540764	1670358746.75	0	899	2.2172425572	2.2399495644	473.1460323	479.01475138	1.1198945006	740.61714587	25.474786758	-1.1667320484	24.188522339	19.134349419	42.326383333	-71.119473333	2	73854.494424	27.1
29007	2022-12-06	20:32:27.670	339.64754248	8151.541019	1670358747.67	0	899	2.2139140924	2.2378392421	473.1460323	479.33961411	1.1810852197	740.62340136	25.474786758	-1.1421663051	24.188522339	19.136428846	42.326383333	-71.119474037	2	73855.422472	27.1
29008	2022-12-06	20:32:28.536	339.64755251	8151.54126	1670358748.537	0	899	2.2139140924	2.2378392421	474.11549188	480.32176412	1.1810852197	740.6317749	25.474786758	-1.1360006332	24.188522339	19.140722275	42.326383333	-71.119475	2	73856.314337	27.1
29009	2022-12-06	20:32:29.448	339.64756307	8151.541514	1670358749.449	0	899	2.2224928246	2.2454467076	474.11549188	480.04623696	1.1292987981	740.63285737	25.474786758	-1.1360006332	24.188522339	19.140722275	42.326383333	-71.119475	2	73857.146846	27.1
29010	2022-12-06	20:32:30.322	339.64757317	8151.541756	1670358750.322	0	899	2.2224835948	2.245437342	474.46842848	480.403578	1.1292968285	740.62248139	25.474332026	-1.1602753582	24.188522339	19.1377554	42.326383251	-71.119475	2	73858.049638	27.1
29011	2022-12-06	20:32:31.207	339.64758341	8151.542002	1670358751.207	0	899	2.2248431621	2.2478948432	474.4684165	480.42260838	1.1328751935	740.63085938	25.474328995	-1.1425112486	24.188522339	19.140001297	42.326381725	-71.119475	2	73858.96484	27.1
29012	2022-12-06	20:32:32.121	339.647594	8151.542256	1670358752.122	0	899	2.2248431621	2.2478948432	474.45060721	480.40457559	1.1328751935	740.63351986	25.474328995	-1.1377253288	24.188522339	19.139296513	42.326381667	-71.119475	2	73859.911065	27.1
29013	2022-12-06	20:32:33.078	339.64760507	8151.542522	1670358753.078	0	899	2.2401863888	2.2639798316	474.45060721	480.55440407	1.1610213013	740.61966528	25.474328995	-1.1513609365	24.188522339	19.139282227	42.326381667	-71.119475	2	73860.857988	27.1
29014	2022-12-06	20:32:33.960	339.64761528	8151.542767	1670358753.96	0	899	2.2401863888	2.2639798316	473.69700771	479.79110953	1.1610213013	740.6268262	25.474328995	-1.1475235847	24.188522339	19.137526304	42.326380525	-71.119476142	2	73861.685237	27.1
29015	2022-12-06	20:32:34.854	339.64762563	8151.543015	1670358754.854	0	899	2.2386900914	2.2602141272	473.69641418	479.21178075	1.0520335116	740.6226265	25.47417863	-1.1693082748	24.188522339	19.108497392	42.326379027	-71.119476667	2	73862.583596	27.1
29016	2022-12-06	20:32:35.726	339.64763572	8151.543257	1670358755.726	0	899	2.2386881741	2.2602121836	473.33452832	478.84567936	1.0520331332	740.63195801	25.474084854	-1.184830308	24.188522339	19.130638123	42.326378333	-71.119477486	2	73863.491736	27.1
29017	2022-12-06	20:32:36.651	339.64764642	8151.543514	1670358756.651	0	899	2.2380599148	2.2630266151	473.33452832	479.73102335	1.2187845501	740.63243335	25.474084854	-1.179548498	24.188522339	19.129002881	42.326377598	-71.119479068	2	73864.440937	27.1
29018	2022-12-06	20:32:37.565	339.64765701	8151.543768	1670358757.566	0	899	2.2380599148	2.2630266151	473.85903743	480.26262051	1.2187845501	740.62823244	25.474084854	-1.183321187	24.188522339	19.124793665	42.326376667	-71.11948	2	73865.335165	27.1
29019	2022-12-06	20:32:38.427	339.64766699	8151.544008	1670358758.428	0	899	2.251587445	2.2760421371	473.85903743	480.09323066	1.1869634747	740.61734635	25.474084854	-1.1996839394	24.188522339	19.116688975	42.326376667	-71.119480238	2	73866.142857	27.1
29020	2022-12-06	20:32:39.392	339.64767816	8151.544276	1670358759.393	0	899	2.251587445	2.2760421371	473.93025934	480.16538958	1.1869634747	740.64544476	25.474084854	-1.1652984619	24.188522339	19.136400223	42.326376414	-71.119481919	2	73867.151577	27.1
29021	2022-12-06	20:32:40.335	339.64768907	8151.544538	1670358760.336	0	899	2.2515451926	2.2751143403	473.92834856	479.9372893	1.144448105	740.63719248	25.473601019	-1.2590124433	24.188522339	19.130089678	42.326375	-71.119483686	2	73868.105928	27.1
29022	2022-12-06	20:32:41.255	339.64769971	8151.544793	1670358761.255	0	899	2.2515432186	2.2751123369	474.2466946	480.2596694	1.1444476837	740.63188323	25.47350502	-1.3089954143	24.188522339	19.132527358	42.326375	-71.119486663	2	73868.999028	27.1
29023	2022-12-06	20:32:42.180	339.64771042	8151.54505	1670358762.18	0	899	2.253343215	2.2763723794	474.2466946	480.11691841	1.1176101251	740.62930641	25.47350502	-1.3296914101	24.188522339	19.134960175	42.326375	-71.119488162	2	73869.897087	27.1
29024	2022-12-06	20:32:43.114	339.64772123	8151.545309	1670358763.114	0	899	2.253343215	2.2763723794	473.63881076	479.50151019	1.1176101251	740.64163754	25.47350502	-1.4747250909	24.188522339	19.120423841	42.326375	-71.11948976	2	73870.856256	27.1
29025	2022-12-06	20:32:44.025	339.64773177	8151.545563	1670358764.025	0	899	2.251508253	2.2758624645	473.63881076	479.84466407	1.1821797451	740.63734002	25.47350502	-1.5059631455	24.188522339	19.116396165	42.326375	-71.119491288	2	73871.772773	27.1
29026	2022-12-06	20:32:44.937	339.64774233	8151.545816	1670358764.937	0	899	2.2515036318	2.275857772	473.81647446	480.02465019	1.1821787262	740.63540306	25.473280281	-1.228625971	24.188522339	19.128225099	42.326375	-71.119491667	2	73872.720294	27.1
29027	2022-12-06	20:32:45.851	339.64775292	8151.54607	1670358765.852	0	899	2.2641288942	2.2890238365	473.81639785	480.12727849	1.2014792175	740.63278623	25.47326088	-1.224422143	24.188522339	19.132417578	42.326374024	-71.119492643	2	73873.58574	27.1
29028	2022-12-06	20:32:46.713	339.64776289	8151.546309	1670358766.714	0	899	2.2641288942	2.2890238365	473.97924743	480.29229711	1.2014792175	740.63740752	25.47326088	-1.3368273002	24.188522339	19.124397202	42.326373333	-71.119493333	2	73874.409969	27.1
29029	2022-12-06	20:32:47.615	339.64777332	8151.54656	1670358767.615	0	899	2.2611472848	2.2846856713	473.97924743	479.95543083	1.138166201	740.63836347	25.47326088	-1.3993248371	24.188522339	19.111010987	42.326373861	-71.119493861	2	73875.316568	27.1
29030	2022-12-06	20:32:48.528	339.64778389	8151.546813	1670358768.528	0	899	2.2611472848	2.2846856713	473.5511457	479.52193136	1.138166201	740.6376173	25.47326088	-1.1611052949	24.188522339	19.129198074	42.326374627	-71.119495373	2	73876.224033	27.1
29031	2022-12-06	20:32:49.450	339.64779456	8151.547069	1670358769.45	0	899	2.2634896193	2.2866620182	473.55098779	479.42264014	1.1195009673	740.6282284	25.473220863	-1.1317105577	24.188522339	19.129958803	42.326373333	-71.119496934	2	73877.16016	27.1
29032	2022-12-06	20:32:50.342	339.6478049	8151.547317	1670358770.343	0	899	2.263479091	2.2866513364	474.46084161	480.34376379	1.1194987805	740.65338135	25.472711563	-1.1392560005	24.188522339	19.139640808	42.326373333	-71.119498422	2	73878.053254	27.1
29033	2022-12-06	20:32:51.280	339.64781575	8151.547578	1670358771.281	0	899	2.2636795534	2.2875207253	474.46084161	480.51342616	1.151378237	740.63040666	25.472711563	-1.1842697385	24.188522339	19.136608124	42.326373333	-71.119499964	2	73878.978304	27.1
29034	2022-12-06	20:32:52.163	339.64782596	8151.547823	1670358772.163	0	899	2.2636795534	2.2875207253	473.82156665	479.86599612	1.151378237	740.6253751	25.472711563	-1.3003937006	24.188522339	19.135320663	42.326373333	-71.1195	2	73879.918803	27.1
29035	2022-12-06	20:32:53.030	339.64783601	8151.548064	1670358773.031	0	899	2.2818137087	2.3049922191	473.82156665	479.65083489	1.1108911666	740.6311019	25.472711563	-1.2334227301	24.188522339	19.126481429	42.326373333	-71.1195	2	73880.793587	27.1
29036	2022-12-06	20:32:53.914	339.64784623	8151.548309	1670358773.914	0	899	2.2818137087	2.3049922191	474.21821326	480.05236131	1.1108911666	740.63745117	25.472711563	-1.2076174021	24.188522339	19.123075485	42.326373333	-71.119501113	2	73881.667653	27.1
29037	2022-12-06	20:32:54.786	339.64785632	8151.548552	1670358774.786	0	899	2.2796162218	2.3030715378	474.2166655	480.12632082	1.1250953088	740.63231371	25.472319887	-1.4447806016	24.188522339	19.119813919	42.32637248	-71.119501667	2	73882.511962	27.1
29038	2022-12-06	20:32:55.665	339.6478665	8151.548796	1670358775.666	0	899	2.2796135752	2.3030688523	474.54299895	480.45671808	1.1250947602	740.62186134	25.472192764	-1.3902703516	24.188522339	19.125008476	42.326371667	-71.119501667	2	73883.395299	27.1
29039	2022-12-06	20:32:56.605	339.64787738	8151.549057	1670358776.606	0	899	2.2969661024	2.3203824098	474.54299895	480.40217556	1.1148445156	740.62540663	25.472192764	-1.1721754871	24.188522339	19.134669411	42.326371667	-71.119501667	2	73884.357553	27.1
29040	2022-12-06	20:32:57.533	339.64788812	8151.549315	1670358777.534	0	899	2.2969661024	2.3203824098	475.07569775	480.94145159	1.1148445156	740.62458488	25.472192764	-1.16855371	24.188522339	19.132799149	42.326371667	-71.119502115	2	73885.26919	27.1
29041	2022-12-06	20:32:58.418	339.64789837	8151.549561	1670358778.419	0	899	2.2997653019	2.3237554359	475.07569775	481.07817728	1.1405063531	740.61166645	25.472192764	-1.1833751075	24.188522339	19.134551509	42.326371373	-71.119503627	2	73886.176416	27.1
29042	2022-12-06	20:32:59.351	339.64790917	8151.54982	1670358779.352	0	899	2.2997650982	2.3237552291	474.09443977	480.08452109	1.1405063107	740.6188213	25.472183063	-1.1691897113	24.188522339	19.136505165	42.32637	-71.119505081	2	73887.04837	27.1
29043	2022-12-06	20:33:00.273	339.64791983	8151.550076	1670358780.273	0	899	2.303507114	2.3283724144	474.09303135	480.29199932	1.1797682892	740.62240823	25.471826553	-1.1327453852	24.188522339	19.140361786	42.32637	-71.11950672	2	73888.016016	27.1
29044	2022-12-06	20:33:01.151	339.64792999	8151.55032	1670358781.151	0	899	2.303507114	2.3283724144	474.14096557	480.34056031	1.1797682892	740.6283824	25.471826553	-1.3715577536	24.188522339	19.12959354	42.32637	-71.11950965	2	73888.894895	27.1
29045	2022-12-06	20:33:02.038	339.64794025	8151.550566	1670358782.038	0	899	2.3142904203	2.338970124	474.14096557	480.26544791	1.1656568548	740.63007926	25.471826553	-1.1925481889	24.188522339	19.138900605	42.32637	-71.119511306	2	73889.783567	27.1
29046	2022-12-06	20:33:02.947	339.64795079	8151.550819	1670358782.948	0	899	2.3142904203	2.338970124	473.84545558	479.96612082	1.1656568548	740.62005413	25.471826553	-1.1865010775	24.188522339	19.138936378	42.32637	-71.119511667	2	73890.684418	27.1
29047	2022-12-06	20:33:03.851	339.64796125	8151.55107	1670358783.852	0	899	2.3195608934	2.3443536857	473.84545558	479.98022768	1.1683091143	740.6281326	25.471826553	-1.1926020558	24.188522339	19.134032218	42.32637	-71.119513586	2	73891.575937	27.1
29048	2022-12-06	20:33:04.793	339.64797215	8151.551332	1670358784.794	0	899	2.3195597245	2.3443524991	474.29270533	480.43326656	1.1683088671	740.61628329	25.471771379	-1.1419291994	24.188522339	19.135814161	42.32637	-71.119515854	2	73892.512513	27.151251251
29049	2022-12-06	20:33:05.730	339.64798299	8151.551592	1670358785.73	0	899	2.3168728181	2.3420806844	474.29135543	480.54219771	1.1890214494	740.62433104	25.471429825	-1.1688124115	24.188522339	19.106336834	42.32636925	-71.119517416	2	73893.4499	27.2
29050	2022-12-06	20:33:06.607	339.64799314	8151.551835	1670358786.607	0	899	2.3168728181	2.3420806844	474.20449734	480.45419489	1.1890214494	740.63052995	25.471429825	-1.1673896044	24.188522339	19.139268875	42.326367768	-71.119518899	2	73894.339193	27.2
29051	2022-12-06	20:33:07.581	339.64800441	8151.552106	1670358787.581	0	899	2.3303657772	2.355029718	474.20449734	480.28355936	1.1569684916	740.63096043	25.471429825	-1.1804431322	24.188522339	19.132853855	42.326366667	-71.119520542	2	73895.325243	27.2
29052	2022-12-06	20:33:08.526	339.64801536	8151.552369	1670358788.527	0	899	2.3303657772	2.355029718	474.69333194	480.77866057	1.1569684916	740.63415527	25.471429825	-1.4892015457	24.188522339	19.09570694	42.326366266	-71.119522067	2	73896.240191	27.2
29053	2022-12-06	20:33:09.408	339.64802557	8151.552614	1670358789.409	0	899	2.3355052573	2.3599512995	474.69285228	480.71099312	1.144355525	740.63170659	25.471308563	-1.4054689597	24.188522339	19.103706537	42.326365	-71.119523487	2	73897.092437	27.2
29054	2022-12-06	20:33:10.280	339.64803566	8151.552856	1670358790.281	0	899	2.3354948248	2.3599407114	474.21433477	480.22639755	1.1443533784	740.62879833	25.470819473	-1.1376283169	24.188522339	19.139282227	42.326365	-71.119525026	2	73898.00789	27.2
29055	2022-12-06	20:33:11.158	339.64804582	8151.5531	1670358791.159	0	899	2.3438122171	2.3676896185	474.21433477	480.06540727	1.1140835068	740.63153682	25.470819473	-1.1427591992	24.188522339	19.1361602	42.326365	-71.119527913	2	73898.873767	27.2
29056	2022-12-06	20:33:12.059	339.64805624	8151.55335	1670358792.059	0	899	2.3438122171	2.3676896185	474.81919656	480.67773212	1.1140835068	740.63696289	25.470819473	-1.1441389322	24.188522339	19.135320663	42.326363711	-71.119530912	2	73899.773547	27.2
29057	2022-12-06	20:33:12.954	339.64806661	8151.553599	1670358792.955	0	899	2.3576292737	2.3813512977	474.81919656	480.60534601	1.1004839876	740.62674536	25.470819473	-1.4636333676	24.188522339	19.094086186	42.326361024	-71.119537441	2	73900.692865	27.2
29058	2022-12-06	20:33:13.917	339.64807774	8151.553866	1670358793.917	0	899	2.3576292737	2.3813512977	474.40797895	480.18911731	1.1004839876	740.61690698	25.470819473	-1.2594543893	24.188522339	19.122727969	42.326357745	-71.119545638	2	73901.676501	27.267650051
29059	2022-12-06	20:33:14.861	339.64808868	8151.554128	1670358794.862	0	899	2.3576263845	2.3830171866	474.40740371	480.59614467	1.1770765295	740.62157961	25.470673959	-1.1773171551	24.188522339	19.135801997	42.326353525	-71.119552522	2	73902.628257	27.3
29060	2022-12-06	20:33:15.762	339.6480991	8151.554378	1670358795.762	0	899	2.3576229465	2.3830136959	474.48294786	480.67267046	1.1770758087	740.62913422	25.470514297	-1.1823510405	24.188522339	19.136906567	42.326350811	-71.119558424	2	73903.513592	27.3
29061	2022-12-06	20:33:16.651	339.64810939	8151.554625	1670358796.651	0	899	2.3395839138	2.3642651789	474.48294786	480.54582568	1.1532585558	740.61706179	25.470514297	-1.1599842586	24.188522339	19.138146672	42.32635	-71.11956355	2	73904.376699	27.337669903
29062	2022-12-06	20:33:17.569	339.64812001	8151.55488	1670358797.569	0	899	2.3395839138	2.3642651789	474.54659523	480.61028633	1.1532585558	740.61756988	25.470514297	-1.1329069832	24.188522339	19.140559935	42.32635	-71.119567634	2	73905.290221	27.4
29063	2022-12-06	20:33:18.555	339.64813142	8151.555154	1670358798.555	0	899	2.3402184133	2.3652283812	474.54659523	480.68955276	1.1681416463	740.6170917	25.470514297	-1.1294468839	24.188522339	19.139099942	42.32635	-71.119570496	2	73906.297608	27.4
29064	2022-12-06	20:33:19.536	339.64814278	8151.555427	1670358799.536	0	899	2.3402152167	2.365225136	474.56085821	480.70399681	1.1681409762	740.62663138	25.470364741	-1.1368629822	24.188522339	19.136167274	42.326349588	-71.119572491	2	73907.247247	27.4
29065	2022-12-06	20:33:20.477	339.64815368	8151.555688	1670358800.478	0	899	2.359415807	2.3846716271	474.56024282	480.71331228	1.1700066934	740.62380436	25.470209122	-1.1447425204	24.188522339	19.137862692	42.326348	-71.119575666	2	73908.19979	27.4
29066	2022-12-06	20:33:21.391	339.64816425	8151.555942	1670358801.391	0	899	2.359415807	2.3846716271	474.22393897	480.37264797	1.1700066934	740.61920611	25.470209122	-1.176692009	24.188522339	19.134599686	42.326346667	-71.119578333	2	73909.147573	27.414757282
29067	2022-12-06	20:33:22.309	339.64817487	8151.556197	1670358802.309	0	899	2.3778671452	2.4017920883	474.22393897	480.00266264	1.100451632	740.6363966	25.470209122	-1.1555648032	24.188522339	19.121038955	42.326346667	-71.119578473	2	73910.042017	27.5
29068	2022-12-06	20:33:23.250	339.64818578	8151.556459	1670358803.251	0	899	2.3778671452	2.4017920883	474.87427344	480.66092185	1.100451632	740.61420446	25.470209122	-1.1750643253	24.188522339	19.136400223	42.326346667	-71.119581715	2	73911.029155	27.497084548
29069	2022-12-06	20:33:24.101	339.64819562	8151.556695	1670358804.102	0	899	2.3908790482	2.4169082395	474.87427344	481.13668726	1.1897506947	740.61862971	25.470209122	-1.1632072641	24.188522339	19.137473264	42.326346667	-71.119583094	2	73911.856171	27.414382896
29070	2022-12-06	20:33:24.973	339.64820572	8151.556937	1670358804.974	0	899	2.3908717751	2.4169008536	474.02455098	480.27575098	1.1897491749	740.6305259	25.469876056	-1.2169737358	24.188522339	19.139150316	42.326346667	-71.119584488	2	73912.692823	27.4
29071	2022-12-06	20:33:25.923	339.6482167	8151.557201	1670358805.923	0	899	2.3834181878	2.4102945624	474.02393787	480.49933085	1.2318448742	740.63070941	25.46972084	-1.1965580073	24.188522339	19.118433592	42.326346667	-71.119586048	2	73913.628629	27.4
29072	2022-12-06	20:33:26.828	339.64822718	8151.557452	1670358806.828	0	899	2.3834181878	2.4102945624	474.91823032	481.40583975	1.2318448742	740.62849962	25.46972084	-1.474466406	24.188522339	19.095348358	42.326347544	-71.119587544	2	73914.526627	27.4
29073	2022-12-06	20:33:27.707	339.64823735	8151.557696	1670358807.707	0	899	2.3903467399	2.4164289206	474.91823032	481.19540364	1.1924092273	740.63713508	25.46972084	-1.3590323396	24.188522339	19.112280561	42.326349068	-71.119586864	2	73915.440884	27.355911602
29074	2022-12-06	20:33:28.615	339.64824787	8151.557949	1670358808.616	0	899	2.3903467399	2.4164289206	474.66116078	480.93493631	1.1924092273	740.62706549	25.46972084	-1.1895192419	24.188522339	19.133334078	42.326350634	-71.119584366	2	73916.380189	27.3
29075	2022-12-06	20:33:29.503	339.64825814	8151.558195	1670358809.503	0	899	2.3915848175	2.4162956746	474.66116078	480.60128375	1.1297781929	740.62701537	25.46972084	-1.1913409233	24.188522339	19.133520126	42.326352499	-71.119582917	2	73917.249729	27.3
29076	2022-12-06	20:33:30.437	339.64826895	8151.558455	1670358810.437	0	899	2.3915742225	2.4162849236	474.16984601	480.10380928	1.1297760912	740.64313916	25.469235793	-1.2037584466	24.188522339	19.132055283	42.326355775	-71.119580504	2	73918.232536	27.276746411
29077	2022-12-06	20:33:31.369	339.64827975	8151.558714	1670358811.37	0	899	2.3893020555	2.4151485779	474.16983323	480.38308204	1.1822619669	740.63250652	25.469232559	-1.139374538	24.188522339	19.139233027	42.326358542	-71.119576876	2	73919.125359	27.2
29078	2022-12-06	20:33:32.278	339.64829025	8151.558966	1670358812.278	0	899	2.3893020555	2.4151485779	474.6193879	480.83852741	1.1822619669	740.62807439	25.469232559	-1.1669260263	24.188522339	19.132799149	42.32635999	-71.119578324	2	73919.994258	27.2
29079	2022-12-06	20:33:33.201	339.64830095	8151.559223	1670358813.202	0	899	2.3933814962	2.4181339211	474.6193879	480.56452518	1.1308183742	740.62865766	25.469232559	-1.1900473478	24.188522339	19.132427216	42.32636	-71.119576848	2	73920.891262	27.2
29080	2022-12-06	20:33:34.108	339.64831144	8151.559474	1670358814.108	0	899	2.3933814962	2.4181339211	474.66462934	480.61033331	1.1308183742	740.62451819	25.469232559	-1.1783196926	24.188522339	19.134239197	42.326361414	-71.119576667	2	73921.848291	27.2
29081	2022-12-06	20:33:35.056	339.64832242	8151.559738	1670358815.057	0	899	2.4034964166	2.4290028356	474.66342066	480.76478407	1.1600505731	740.62574536	25.468926979	-1.212672832	24.188522339	19.129021424	42.326361667	-71.11957534	2	73922.795858	27.2
29082	2022-12-06	20:33:35.941	339.64833266	8151.559984	1670358815.942	0	899	2.4034950856	2.4290014845	474.16334701	480.258281	1.1600503033	740.61853027	25.468866348	-1.2710958719	24.188522339	19.118755341	42.326361667	-71.119575	2	73923.724359	27.2
29083	2022-12-06	20:33:36.890	339.64834363	8151.560247	1670358816.89	0	899	2.4010277669	2.4260898361	474.16334701	480.15804114	1.1412098209	740.6159482	25.468866348	-1.3658555186	24.188522339	19.105669401	42.326361667	-71.119575	2	73924.660287	27.2
29084	2022-12-06	20:33:37.795	339.64835411	8151.560499	1670358817.795	0	899	2.4010277669	2.4260898361	474.6089843	480.60931248	1.1412098209	740.6224923	25.468866348	-1.2510359003	24.386424791	19.124184728	42.326361667	-71.119575	2	73925.542406	27.2
29085	2022-12-06	20:33:38.684	339.6483644	8151.560746	1670358818.684	0	899	2.4039446458	2.4292777234	474.6089843	480.66696433	1.152036505	740.63997221	25.468866348	-1.1775112255	24.437549591	19.132193357	42.326361667	-71.119575	2	73926.43235	27.2
29086	2022-12-06	20:33:39.552	339.64837446	8151.560987	1670358819.553	0	899	2.4039442065	2.4292772775	474.38411312	480.4392224	1.1520364166	740.63962095	25.46884634	-1.1728007288	24.437549591	19.129730225	42.326361667	-71.119575	2	73927.316378	27.2
29087	2022-12-06	20:33:40.450	339.64838484	8151.561236	1670358820.45	0	899	2.4068580836	2.4322042686	474.38286521	480.43374937	1.1512456674	740.62111032	25.468530655	-1.2141280174	24.437549591	19.13243866	42.326361667	-71.119575	2	73928.229124	27.2
29088	2022-12-06	20:33:41.354	339.6483953	8151.561487	1670358821.354	0	899	2.4068580836	2.4322042686	475.15983871	481.22063338	1.1512456674	740.63326076	25.468530655	-1.1594452953	24.393021539	19.135988337	42.326361891	-71.119574776	2	73929.134615	27.2
29089	2022-12-06	20:33:42.266	339.64840587	8151.561741	1670358822.267	0	899	2.4330544225	2.4595039167	475.15983871	481.4168059	1.1880242581	740.64068604	25.468530655	-1.1425112486	24.188522339	19.141082764	42.326363284	-71.119573382	2	73929.970696	27.2
29090	2022-12-06	20:33:43.184	339.64841649	8151.561996	1670358823.185	0	899	2.4330544225	2.4595039167	474.29468638	480.54026113	1.1880242581	740.6213969	25.468530655	-1.1343729496	24.437549591	19.134599686	42.326363333	-71.119573333	2	73930.946581	27.2
29091	2022-12-06	20:33:44.071	339.64842675	8151.562242	1670358824.071	0	899	2.4362425413	2.4627214728	474.29455858	480.53889773	1.1877925938	740.61683746	25.468498318	-1.1518352	24.289122752	19.136865262	42.326363333	-71.119573333	2	73931.836837	27.2
29092	2022-12-06	20:33:45.013	339.64843765	8151.562504	1670358825.013	0	899	2.4362323958	2.4627111702	474.09574086	480.33745141	1.1877905167	740.62298584	25.468042374	-1.1376283169	24.188522339	19.140001297	42.326363333	-71.119572072	2	73932.757046	27.2
29093	2022-12-06	20:33:45.927	339.64844823	8151.562758	1670358825.927	0	899	2.4336819919	2.4590274909	474.09574086	480.0760032	1.1386569891	740.62440218	25.468042374	-1.1563840228	24.188522339	19.13636632	42.326363333	-71.119571667	2	73933.64466	27.2
29094	2022-12-06	20:33:46.842	339.64845882	8151.563012	1670358826.842	0	899	2.4336819919	2.4590274909	474.09113211	480.07133632	1.1386569891	740.62316895	25.468042374	-1.2125003338	24.188522339	19.130277634	42.326363333	-71.11957075	2	73934.5501	27.2
29095	2022-12-06	20:33:47.779	339.64846966	8151.563272	1670358827.779	0	899	2.4363540336	2.4611295474	474.09113211	479.93013912	1.1120995132	740.62948709	25.468042374	-1.2145483825	24.188522339	19.122030839	42.326363333	-71.11957	2	73935.488488	27.2
29096	2022-12-06	20:33:48.721	339.64848058	8151.563534	1670358828.722	0	899	2.4363540336	2.4611295474	474.96777823	480.8175822	1.1120995132	740.62513298	25.468042374	-1.4048330334	24.188522339	19.113305477	42.326363333	-71.11957	2	73936.446743	27.2
29097	2022-12-06	20:33:49.612	339.64849089	8151.563781	1670358829.613	0	899	2.4342822779	2.4598560572	474.96731749	481.01116015	1.1485255864	740.62561561	25.467925962	-1.5139828652	24.188522339	19.108276089	42.326363333	-71.11957	2	73937.345631	27.2
29098	2022-12-06	20:33:50.542	339.64850164	8151.564039	1670358830.542	0	899	2.4342767239	2.4598504202	474.77673813	480.81814984	1.1485244861	740.64678955	25.467676163	-1.5217546225	24.188522339	19.078062057	42.326363333	-71.11957044	2	73938.263702	27.2
29099	2022-12-06	20:33:51.448	339.64851214	8151.564291	1670358831.449	0	899	2.4453632101	2.4711539167	474.77673813	480.84184527	1.1529723714	740.61708039	25.467676163	-1.5072027208	24.435900404	19.083785998	42.326363333	-71.119571983	2	73939.189504	27.2
29100	2022-12-06	20:33:52.387	339.648523	8151.564552	1670358832.387	0	899	2.4453632101	2.4711539167	474.27721668	480.33594262	1.1529723714	740.62211882	25.467676163	-1.5266375542	24.262735758	19.116594542	42.32636316	-71.119573507	2	73940.104104	27.2
29101	2022-12-06	20:33:53.286	339.6485334	8151.564802	1670358833.286	0	899	2.457331714	2.4834444228	474.27721668	480.38181107	1.1615901918	740.62304688	25.467676163	-1.5136163235	24.437549591	19.120195389	42.326361667	-71.119575007	2	73941.003945	27.2
29102	2022-12-06	20:33:54.167	339.6485436	8151.565046	1670358834.167	0	899	2.457331714	2.4834444228	474.65326643	480.76270109	1.1615901918	740.6361084	25.467676163	-1.6959135532	24.188522339	19.082023621	42.326361667	-71.119576455	2	73941.872781	27.2
29103	2022-12-06	20:33:55.088	339.64855426	8151.565302	1670358835.088	0	899	2.4452892671	2.4705534773	474.65240311	480.59205276	1.1297098664	740.61892316	25.467457891	-1.423987601	24.188522339	19.111986943	42.326361667	-71.119576667	2	73942.846154	27.2
29104	2022-12-06	20:33:56.006	339.64856488	8151.565557	1670358836.006	0	899	2.445285963	2.4705501245	474.20295161	480.13697355	1.1297092254	740.63014393	25.467309952	-1.2059897184	24.188522339	19.140722275	42.326360413	-71.119576667	2	73943.752187	27.2
29105	2022-12-06	20:33:56.946	339.64857576	8151.565818	1670358836.946	0	899	2.4481718245	2.473926874	474.20295161	480.24537988	1.1500877726	740.62495877	25.467309952	-1.2072185657	24.188522339	19.1382743	42.32636	-71.119576667	2	73944.696846	27.2
29106	2022-12-06	20:33:57.809	339.64858576	8151.566058	1670358837.81	0	899	2.4481718245	2.473926874	474.35954294	480.40396655	1.1500877726	740.62065761	25.467309952	-1.178007024	24.188522339	19.13684082	42.32636096	-71.119576667	2	73945.575788	27.2
29107	2022-12-06	20:33:58.737	339.6485965	8151.566316	1670358838.738	0	899	2.4604378157	2.4861856041	474.35910835	480.37162801	1.144094343	740.61356985	25.467200008	-1.1397840969	24.188522339	19.137012911	42.326361667	-71.119575864	2	73946.481621	27.2
29108	2022-12-06	20:33:59.667	339.64860726	8151.566574	1670358839.667	0	899	2.4604293134	2.486176975	475.27675059	481.30089255	1.1440926829	740.61456299	25.466821671	-1.1360006332	24.188522339	19.140361786	42.326361667	-71.119575	2	73947.398528	27.2
29109	2022-12-06	20:34:00.638	339.64861851	8151.566844	1670358840.639	0	899	2.4687632912	2.4942292913	475.27675059	481.21469349	1.127923941	740.62826195	25.466821671	-1.1360006332	24.188522339	19.140361786	42.326362345	-71.119574322	2	73948.406918	27.2
29110	2022-12-06	20:34:01.542	339.64862897	8151.567095	1670358841.543	0	899	2.4687632912	2.4942292913	473.994719	479.91664464	1.127923941	740.6161693	25.466821671	-1.169275943	24.188522339	19.135454203	42.326363333	-71.119573333	2	73949.316568	27.2
29111	2022-12-06	20:34:02.400	339.64863889	8151.567333	1670358842.4	0	899	2.4800643279	2.5062919142	473.994719	480.06628407	1.1560646614	740.62702709	25.466821671	-1.1388032436	24.188522339	19.136834656	42.326363599	-71.119573068	2	73950.159223	27.2
29112	2022-12-06	20:34:03.267	339.64864894	8151.567574	1670358843.268	0	899	2.4800643279	2.5062919142	474.32191755	480.39767381	1.1560646614	740.62677002	25.466821671	-1.1343729496	24.188522339	19.140361786	42.326365	-71.119571667	2	73951.001944	27.2
29113	2022-12-06	20:34:04.203	339.64865976	8151.567834	1670358844.203	0	899	2.4694319144	2.4955997778	474.32191755	480.40996614	1.1583739426	740.62020652	25.466821671	-1.1359143983	24.188522339	19.134904963	42.326365	-71.119571667	2	73951.910593	27.2
29114	2022-12-06	20:34:05.098	339.64867012	8151.568083	1670358845.098	0	899	2.4694273605	2.4955951552	474.56023538	480.65133806	1.1583730457	740.63488648	25.466619769	-1.1972370456	24.188522339	19.134391936	42.326365	-71.119570237	2	73952.857906	27.2
29115	2022-12-06	20:34:06.019	339.64868078	8151.568339	1670358846.019	0	899	2.4657799948	2.4915679249	474.55994766	480.57133052	1.143402686	740.62351737	25.466547012	-1.2352875471	24.188522339	19.138561249	42.326365	-71.11957	2	73953.788789	27.2
29116	2022-12-06	20:34:06.910	339.64869109	8151.568586	1670358846.91	0	899	2.4657799948	2.4915679249	474.60225313	480.61417188	1.143402686	740.62320734	25.466547012	-1.2253276252	24.188522339	19.134783031	42.326366085	-71.11957	2	73954.650718	27.2
29117	2022-12-06	20:34:07.828	339.64870171	8151.568841	1670358847.828	0	899	2.4803830267	2.506115323	474.60225313	480.56577904	1.1343130973	740.61905089	25.466547012	-1.1956633535	24.188522339	19.133249498	42.326367604	-71.11957	2	73955.562564	27.2
29118	2022-12-06	20:34:08.746	339.64871234	8151.569096	1670358848.746	0	899	2.4803830267	2.506115323	474.54698139	480.50981279	1.1343130973	740.61785889	25.466547012	-1.1652984619	24.188522339	19.130638123	42.326368333	-71.11957	2	73956.488978	27.2
29119	2022-12-06	20:34:09.612	339.64872237	8151.569337	1670358849.613	0	899	2.4947514257	2.5209163697	474.54583056	480.57412605	1.146612904	740.62044177	25.466255984	-1.3884271312	24.188522339	19.108101598	42.32636892	-71.119569413	2	73957.352071	27.2
29120	2022-12-06	20:34:10.516	339.64873282	8151.569588	1670358850.516	0	899	2.494746931	2.5209118078	474.49934612	480.52704648	1.1466120365	740.62549717	25.466058731	-1.4343679235	24.188522339	19.104999062	42.32637	-71.119568333	2	73958.250254	27.2
29121	2022-12-06	20:34:11.434	339.64874346	8151.569843	1670358851.435	0	899	2.497368045	2.5249861393	474.49934612	480.85591042	1.2083428156	740.62152221	25.466058731	-1.1766812596	24.188522339	19.134010732	42.32637	-71.119568015	2	73959.191176	27.2
29122	2022-12-06	20:34:12.351	339.64875406	8151.570098	1670358852.351	0	899	2.497368045	2.5249861393	474.58341634	480.94110688	1.2083428156	740.61474609	25.466058731	-1.1652984619	24.188522339	19.129919052	42.32637	-71.119566201	2	73960.139713	27.2
29123	2022-12-06	20:34:13.211	339.64876403	8151.570337	1670358853.212	0	899	2.5123627518	2.5393687112	474.58341634	480.76268928	1.1748686113	740.61645993	25.466058731	-1.1657296206	24.188522339	19.130681992	42.32637	-71.119563455	2	73960.963636	27.2
29124	2022-12-06	20:34:14.081	339.64877409	8151.570578	1670358854.081	0	899	2.5123627518	2.5393687112	474.98131496	481.16576871	1.1748686113	740.62909259	25.466058731	-1.16855371	24.188522339	19.135679245	42.32637	-71.119561946	2	73961.832665	27.2
29125	2022-12-06	20:34:14.963	339.64878429	8151.570823	1670358854.963	0	899	2.5029444473	2.5294921588	474.98058543	481.08278412	1.1594424756	740.62294865	25.465874413	-1.1771554607	24.188522339	19.139486565	42.32637	-71.119560474	2	73962.715716	27.2
29126	2022-12-06	20:34:15.871	339.6487948	8151.571075	1670358855.871	0	899	2.5029430797	2.5294907705	474.76843834	480.86791011	1.1594422096	740.62003473	25.46581459	-1.1807018124	24.188522339	19.139887589	42.32637	-71.11956	2	73963.656151	27.2
29127	2022-12-06	20:34:16.809	339.64880567	8151.571336	1670358856.81	0	899	2.508610605	2.5358948287	474.76843834	481.02332253	1.1886002501	740.63355179	25.46581459	-1.169739394	24.389723165	19.140667732	42.32637	-71.11956	2	73964.612613	27.2
29128	2022-12-06	20:34:17.703	339.64881601	8151.571584	1670358857.703	0	899	2.508610605	2.5358948287	474.23210199	480.47992016	1.1886002501	740.62934724	25.46581459	-1.1495176925	24.297368688	19.140879839	42.32637	-71.11956	2	73965.515275	27.2
29129	2022-12-06	20:34:18.644	339.6488269	8151.571846	1670358858.644	0	899	2.5136746549	2.5402380528	474.23210199	480.30221216	1.1552199083	740.62494058	25.46581459	-1.2042111972	24.188522339	19.138051279	42.32637	-71.11956	2	73966.444551	27.2
29130	2022-12-06	20:34:19.536	339.64883722	8151.572093	1670358859.536	0	899	2.5136746549	2.5402380528	474.76589112	480.84283372	1.1552199083	740.62894788	25.46581459	-1.3199255466	24.188522339	19.133520126	42.326369489	-71.11956	2	73967.306706	27.230670611
29131	2022-12-06	20:34:20.390	339.64884711	8151.572331	1670358860.39	0	899	2.5331341968	2.5600799955	474.76389302	480.88102632	1.1627677566	740.61298133	25.465309535	-1.1361192339	24.430952843	19.139478671	42.326368333	-71.11956026	2	73968.156153	27.3
29132	2022-12-06	20:34:21.292	339.64885755	8151.572581	1670358861.292	0	899	2.5331338788	2.5600796728	475.20435511	481.32716325	1.1627676954	740.63163464	25.465295792	-1.1319800347	24.42105772	19.139617061	42.326368333	-71.119561812	2	73969.087487	27.3
29133	2022-12-06	20:34:22.246	339.64886859	8151.572846	1670358862.246	0	899	2.5441830597	2.5700911834	475.20435511	481.06525355	1.1136350316	740.63146973	25.465295792	-1.1441389322	24.188522339	19.139282227	42.326368333	-71.119563524	2	73970.057114	27.3
29134	2022-12-06	20:34:23.227	339.64887995	8151.573119	1670358863.228	0	899	2.5441830597	2.5700911834	474.74573354	480.60097561	1.1136350316	740.63584041	25.465295792	-1.4508815877	24.188522339	19.12836858	42.326368266	-71.119566734	2	73971.040434	27.3
29135	2022-12-06	20:34:24.165	339.64889081	8151.573379	1670358864.166	0	899	2.54171982	2.568137678	474.74543452	480.72192185	1.1364092345	740.63295882	25.465220205	-1.2752243612	24.317158933	19.131702347	42.326366724	-71.119568276	2	73971.965483	27.3
29136	2022-12-06	20:34:25.062	339.64890118	8151.573628	1670358865.062	0	899	2.5417095304	2.5681272361	473.75040541	479.71435623	1.1364073028	740.63514032	25.464776993	-1.1718090773	24.188522339	19.135679245	42.326366667	-71.119569707	2	73972.823923	27.3
29137	2022-12-06	20:34:25.983	339.64891184	8151.573884	1670358865.983	0	899	2.5369581468	2.5633803544	473.75040541	479.72657067	1.1387057223	740.63475512	25.464776993	-1.1856818389	24.188522339	19.135679245	42.326366667	-71.11957129	2	73973.77416	27.3
29138	2022-12-06	20:34:26.849	339.64892187	8151.574125	1670358866.85	0	899	2.5369581468	2.5633803544	475.2998174	481.29552785	1.1387057223	740.64765657	25.464776993	-1.203025495	24.2957195	19.135524889	42.326365595	-71.119572738	2	73974.642998	27.3
29139	2022-12-06	20:34:27.729	339.64893205	8151.574369	1670358867.729	0	899	2.5405593847	2.568535279	475.2998174	481.63988167	1.2032445343	740.63978627	25.464776993	-1.2457648871	24.254489823	19.117054226	42.326364163	-71.119574171	2	73975.50243	27.3
29140	2022-12-06	20:34:28.628	339.64894245	8151.574619	1670358868.628	0	899	2.5405593847	2.568535279	474.37850659	480.70628142	1.2032445343	740.61102295	25.464776993	-1.2548193932	24.188522339	19.110471725	42.326362697	-71.119575	2	73976.381657	27.3
29141	2022-12-06	20:34:29.563	339.64895329	8151.574879	1670358869.564	0	899	2.5450428141	2.5712830583	474.37817584	480.30204138	1.1273880776	740.62865079	25.464693322	-1.1833750499	24.188522339	19.128785468	42.326361143	-71.119575	2	73977.314344	27.3
29142	2022-12-06	20:34:30.471	339.6489638	8151.575131	1670358870.472	0	899	2.5450383744	2.5712785533	474.24551351	480.16771802	1.1273872518	740.62571625	25.464502335	-1.2019691578	24.188522339	19.131782835	42.32635959	-71.11957541	2	73978.245798	27.3
29143	2022-12-06	20:34:31.351	339.64897398	8151.575376	1670358871.352	0	899	2.5506855049	2.5773765032	474.24551351	480.256321	1.1440431561	740.62542725	25.464502335	-1.2173833847	24.188522339	19.13243866	42.326358079	-71.119576921	2	73979.152686	27.3
29144	2022-12-06	20:34:32.299	339.64898494	8151.575639	1670358872.299	0	899	2.5506855049	2.5773765032	474.05568529	480.06408681	1.1440431561	740.6346189	25.464502335	-1.1655355779	24.402916662	19.138330472	42.326356588	-71.119578412	2	73980.047337	27.3
29145	2022-12-06	20:34:33.194	339.64899531	8151.575887	1670358873.195	0	899	2.5525706863	2.5797811024	474.05568529	480.17673945	1.1652196019	740.62515239	25.464502335	-1.1361407626	24.190171526	19.12998106	42.326355115	-71.119579885	2	73980.930966	27.3
29146	2022-12-06	20:34:34.102	339.64900582	8151.57614	1670358874.103	0	899	2.5525706863	2.5797811024	474.87573225	481.00737494	1.1652196019	740.63502715	25.464502335	-1.14904347	24.388073978	19.13569031	42.326353531	-71.119581469	2	73981.881178	27.3
29147	2022-12-06	20:34:35.009	339.64901632	8151.576392	1670358875.01	0	899	2.5806923832	2.6079393589	474.87502528	480.9478618	1.1541872437	740.63643055	25.464323675	-1.1720677638	24.325404868	19.136310363	42.326352049	-71.119584236	2	73982.770874	27.3
29148	2022-12-06	20:34:35.963	339.64902735	8151.576656	1670358875.963	0	899	2.5806872428	2.6079341412	474.35981865	480.42606142	1.1541862784	740.63823857	25.464105606	-1.1499811829	24.188522339	19.139072342	42.326350469	-71.119586197	2	73983.718437	27.3
29149	2022-12-06	20:34:36.845	339.64903756	8151.576901	1670358876.845	0	899	2.5791378628	2.6064241378	474.35981865	480.43850515	1.1565239143	740.65686197	25.464105606	-1.1572356066	24.188522339	19.138291479	42.326349012	-71.119587655	2	73984.592702	27.3
29150	2022-12-06	20:34:37.724	339.64904774	8151.577146	1670358877.725	0	899	2.5791378628	2.6064241378	475.35591105	481.44736199	1.1565239143	740.63468923	25.464105606	-1.1851859961	24.25613901	19.137382419	42.326343344	-71.119593323	2	73985.498932	27.3
29151	2022-12-06	20:34:38.628	339.64905819	8151.577397	1670358878.628	0	899	2.5658857016	2.5935796065	475.35591105	481.5705704	1.1796144069	740.64539181	25.464105606	-1.2273971577	24.282526004	19.110668094	42.326337662	-71.119599677	2	73986.402971	27.3
29152	2022-12-06	20:34:39.536	339.64906872	8151.577649	1670358879.537	0	899	2.5658831864	2.5935770526	475.17819852	481.39053192	1.1796139214	740.64409026	25.463998289	-1.1996515879	24.188522339	19.110667513	42.326335221	-71.119603112	2	73987.28913	27.3
29153	2022-12-06	20:34:40.447	339.64907925	8151.577902	1670358880.447	0	899	2.5778771605	2.6048247447	475.17753591	481.19390153	1.142869872	740.63363466	25.463830948	-1.1677991547	24.188522339	19.135615128	42.326330442	-71.119607892	2	73988.244976	27.3
29154	2022-12-06	20:34:41.348	339.64908969	8151.578152	1670358881.349	0	899	2.5778771605	2.6048247447	474.41951629	480.4262844	1.142869872	740.6166685	25.463830948	-1.1718090773	24.188522339	19.135320663	42.326325888	-71.119612251	2	73989.116856	27.3
29155	2022-12-06	20:34:42.236	339.64909995	8151.578399	1670358882.236	0	899	2.5909375414	2.6172543976	474.41951629	480.25576013	1.1108195738	740.62991272	25.463830948	-1.1475235674	24.188522339	19.137687948	42.326319946	-71.119616775	2	73990.032544	27.3
29156	2022-12-06	20:34:43.148	339.64911052	8151.578652	1670358883.149	0	899	2.5909375414	2.6172543976	475.1540145	480.99929403	1.1108195738	740.63639741	25.463830948	-1.1343729496	24.188522339	19.140722275	42.326318445	-71.119619776	2	73990.932939	27.3
29157	2022-12-06	20:34:44.088	339.6491214	8151.578914	1670358884.089	0	899	2.5927601794	2.6205314042	475.1540145	481.31870361	1.170741786	740.64305832	25.463830948	-1.1628946437	24.188522339	19.135613359	42.3263169	-71.119622867	2	73991.859961	27.3
29158	2022-12-06	20:34:45.020	339.64913219	8151.579172	1670358885.021	0	899	2.5927529808	2.6205240957	474.91252387	481.07407259	1.1707404212	740.64444273	25.463526985	-1.17058023	24.343545926	19.135048506	42.326312713	-71.119631241	2	73992.790791	27.3
29159	2022-12-06	20:34:45.990	339.64914341	8151.579442	1670358885.991	0	899	2.5974503366	2.624540016	474.91179445	480.91092182	1.1402658571	740.65265095	25.463342667	-1.1702352904	24.196768274	19.133231195	42.326310471	-71.119638115	2	73993.717248	27.371724788
29160	2022-12-06	20:34:46.911	339.64915406	8151.579698	1670358886.911	0	899	2.5974503366	2.624540016	474.25875723	480.24963538	1.1402658571	740.65253413	25.463342667	-1.1677668166	24.188522339	19.13182414	42.326312173	-71.119644346	2	73994.651945	27.4
29161	2022-12-06	20:34:47.821	339.64916459	8151.57995	1670358887.821	0	899	2.6070867167	2.635519876	474.25875723	480.52412834	1.191829904	740.64409794	25.463342667	-1.1896916217	24.297368688	19.132460386	42.326312367	-71.119650531	2	73995.57958	27.342042042
29162	2022-12-06	20:34:48.746	339.6491753	8151.580207	1670358888.746	0	899	2.6070867167	2.635519876	474.38966809	480.65676864	1.191829904	740.63855627	25.463342667	-1.2233226149	24.404565849	19.133687973	42.326311667	-71.119654944	2	73996.483254	27.3
29163	2022-12-06	20:34:49.635	339.6491856	8151.580454	1670358889.636	0	899	2.6211149158	2.6480757506	474.38895864	480.29895687	1.124756173	740.639414	25.463163199	-1.3799870062	24.188522339	19.125556264	42.326311667	-71.119656667	2	73997.350701	27.26492986
29164	2022-12-06	20:34:50.559	339.64919628	8151.580711	1670358890.559	0	899	2.6211104448	2.6480712141	474.10401286	480.01045692	1.1247553675	740.63689256	25.462976456	-1.4460309562	24.237997952	19.113243495	42.326312112	-71.119656222	2	73998.26699	27.173300971
29165	2022-12-06	20:34:51.428	339.64920635	8151.580952	1670358891.429	0	899	2.6214453032	2.6481096541	474.10401286	479.94463309	1.1123731741	740.63616943	25.462976456	-1.1734366417	24.437549591	19.092466354	42.32631375	-71.119654375	2	73999.125	27.1
29166	2022-12-06	20:34:52.323	339.64921671	8151.581201	1670358892.324	0	899	2.6214453032	2.6481096541	474.70351997	480.5515257	1.1123731741	740.63681374	25.462976456	-1.1744068064	24.391372352	19.129922892	42.326316954	-71.119649569	2	74000.086124	27.09138756
29167	2022-12-06	20:34:53.203	339.64922689	8151.581445	1670358893.203	0	899	2.6085994243	2.6361023592	474.70351997	480.76561792	1.1525830412	740.64069533	25.462976456	-1.1718090773	24.191820713	19.132102019	42.326319758	-71.119645364	2	74000.927273	27.007272727
29168	2022-12-06	20:34:54.111	339.6492374	8151.581698	1670358894.111	0	899	2.6085994243	2.6361023592	474.89749868	480.96207379	1.1525830412	740.64991002	25.462976456	-1.1718090773	24.437549591	19.133878708	42.326318589	-71.119647821	2	74001.846389	26.915361139
29169	2022-12-06	20:34:55.073	339.64924854	8151.581965	1670358895.074	0	899	2.61459647	2.6423174774	474.89666691	480.99537276	1.1589894065	740.65679366	25.462766268	-1.16956697	24.437549591	19.133383454	42.326318333	-71.119648333	2	74002.800789	26.9
29170	2022-12-06	20:34:55.984	339.64925909	8151.582218	1670358895.985	0	899	2.6145942015	2.6423151746	474.55242725	480.64671006	1.1589889842	740.65046177	25.46267128	-1.1646085599	24.336949178	19.134032635	42.326317092	-71.119648333	2	74003.744748	26.9
29171	2022-12-06	20:34:56.861	339.64926924	8151.582462	1670358896.862	0	899	2.620374723	2.6478739357	474.55242725	480.58448484	1.1473037444	740.65496503	25.46267128	-1.143653842	24.376529668	19.127798535	42.326315671	-71.119648333	2	74004.597549	26.840245052
29172	2022-12-06	20:34:57.744	339.64927946	8151.582707	1670358897.745	0	899	2.620374723	2.6478739357	474.88250006	480.91875321	1.1473037444	740.64306641	25.46267128	-1.1311177015	24.437549591	19.136039734	42.326314214	-71.119649119	2	74005.471562	26.8
29173	2022-12-06	20:34:58.707	339.6492906	8151.582974	1670358898.708	0	899	2.6188244263	2.6470790511	474.88250006	481.08862476	1.179174523	740.64060519	25.46267128	-1.1330579511	24.437549591	19.130566464	42.326312542	-71.119650791	2	74006.47479	26.8
29174	2022-12-06	20:34:59.690	339.64930197	8151.583247	1670358899.69	0	899	2.6188182188	2.6470727482	474.62469359	480.82744282	1.1791733494	740.64500094	25.462411779	-1.3140940398	24.437549591	19.127371352	42.326311667	-71.119651667	2	74007.461244	26.8
29175	2022-12-06	20:35:00.608	339.6493126	8151.583502	1670358900.609	0	899	2.6163902098	2.6441249893	474.62427154	480.71832404	1.1587725328	740.65239508	25.462305069	-1.3148269985	24.437549591	19.123612789	42.326311053	-71.119652894	2	74008.368149	26.836814891
29176	2022-12-06	20:35:01.522	339.64932317	8151.583756	1670358901.522	0	899	2.6163902098	2.6441249893	474.97212717	481.07064604	1.1587725328	740.64074626	25.462305069	-1.1929684877	24.437549591	19.110471725	42.32631	-71.119656024	2	74009.307223	26.9
29177	2022-12-06	20:35:02.428	339.64933367	8151.584008	1670358902.429	0	899	2.6447790165	2.6707140064	474.97212717	480.6127461	1.0727886115	740.63060594	25.462305069	-1.5509985243	24.437549591	19.077044051	42.326309645	-71.119659043	2	74010.213007	26.87869934
29178	2022-12-06	20:35:03.280	339.64934353	8151.584245	1670358903.281	0	899	2.6447790165	2.6707140064	474.60827034	480.24456822	1.0727886115	740.64308338	25.462305069	-1.5168716908	24.437549591	19.08814621	42.326308333	-71.119661697	2	74011.018162	26.8
29179	2022-12-06	20:35:04.168	339.64935381	8151.584491	1670358904.169	0	899	2.6451952442	2.6731660079	474.60827034	480.68701019	1.1559361596	740.64411451	25.462305069	-1.5152440071	24.437549591	19.08310318	42.326308333	-71.119663278	2	74011.96688	26.8
29180	2022-12-06	20:35:05.104	339.64936463	8151.584751	1670358905.104	0	899	2.6451898824	2.6731605654	474.67880607	480.7584441	1.1559351758	740.64634007	25.46208316	-1.2732733228	24.437549591	19.119762901	42.326308333	-71.119661912	2	74012.85283	26.714716981
29181	2022-12-06	20:35:06.040	339.64937547	8151.585011	1670358906.041	0	899	2.6559856108	2.6835734198	474.67859742	480.65040517	1.135688383	740.640279	25.462030411	-1.22737561	24.437549591	19.127926593	42.326308333	-71.11966308	2	74013.847991	26.7
29182	2022-12-06	20:35:06.990	339.64938647	8151.585275	1670358906.991	0	899	2.6559856108	2.6835734198	474.54110497	480.51118296	1.135688383	740.63821027	25.462030411	-1.6445724206	24.437549591	19.123915704	42.326307021	-71.119664645	2	74014.787172	26.7
29183	2022-12-06	20:35:07.920	339.64939722	8151.585533	1670358907.92	0	899	2.6455408961	2.6726062932	474.54110497	480.42106309	1.1187546953	740.64539827	25.462030411	-1.3135442813	24.437549591	19.131665855	42.326305535	-71.119666131	2	74015.678776	26.7
29184	2022-12-06	20:35:08.782	339.6494072	8151.585773	1670358908.782	0	899	2.6455408961	2.6726062932	474.47157167	480.35066822	1.1187546953	740.64285299	25.462030411	-1.1382104024	24.437549591	19.136580979	42.326304122	-71.119667545	2	74016.527054	26.7
29185	2022-12-06	20:35:09.674	339.64941753	8151.586021	1670358909.675	0	899	2.6512238576	2.6775935742	474.47019966	480.1855475	1.0879683467	740.64535866	25.4616834	-1.1838924608	24.437549591	19.136033216	42.326302596	-71.11966907	2	74017.442227	26.7
29186	2022-12-06	20:35:10.575	339.64942795	8151.586271	1670358910.575	0	899	2.6512196973	2.677589355	475.0086775	480.73050789	1.0879676299	740.63611527	25.461511612	-1.1978406914	24.437549591	19.135089091	42.326301667	-71.119670626	2	74018.375764	26.7
29187	2022-12-06	20:35:11.506	339.64943873	8151.586529	1670358911.506	0	899	2.6582612751	2.6870969147	475.0086775	481.25019151	1.1855004206	740.63432302	25.461511612	-1.1844530074	24.437549591	19.135043732	42.326301167	-71.119672666	2	74019.299717	26.7
29188	2022-12-06	20:35:12.410	339.64944919	8151.586781	1670358912.41	0	899	2.6582612751	2.6870969147	474.83525086	481.07448608	1.1855004206	740.6410385	25.461511612	-1.1897132397	24.437549591	19.133878708	42.326299727	-71.119675273	2	74020.163784	26.7
29189	2022-12-06	20:35:13.341	339.64945997	8151.587039	1670358913.341	0	899	2.6739062101	2.7008483579	474.83525086	480.62974375	1.1020149047	740.64009872	25.461511612	-1.1876975124	24.437549591	19.133919507	42.326298154	-71.119676846	2	74021.107495	26.7
29190	2022-12-06	20:35:14.263	339.64947065	8151.587296	1670358914.264	0	899	2.6739016193	2.7008437013	474.4755176	480.26561637	1.1020141103	740.64498275	25.461323656	-1.1370031139	24.437549591	19.13678624	42.326296637	-71.119678363	2	74022.017751	26.7
29191	2022-12-06	20:35:15.178	339.64948124	8151.58755	1670358915.179	0	899	2.6764824704	2.7043002577	474.47505413	480.44797577	1.1363788105	740.6500709	25.461206436	-1.1376283169	24.437549591	19.135679245	42.326295133	-71.119679867	2	74022.920118	26.7
29192	2022-12-06	20:35:16.039	339.6494912	8151.587789	1670358916.04	0	899	2.6764824704	2.7043002577	475.16518209	481.14679139	1.1363788105	740.64428064	25.461206436	-1.1683488982	24.437549591	19.134094061	42.326293611	-71.119681389	2	74023.833333	26.7
29193	2022-12-06	20:35:16.967	339.64950193	8151.588046	1670358916.967	0	899	2.6874091078	2.7155158241	475.16518209	481.18442839	1.1434395975	740.64484734	25.461206436	-1.1864578724	24.437549591	19.133159637	42.326292066	-71.119681667	2	74024.760355	26.7
29194	2022-12-06	20:35:17.891	339.64951264	8151.588303	1670358917.892	0	899	2.6874091078	2.7155158241	474.50725822	480.51817015	1.1434395975	740.64115532	25.461206436	-1.1476960198	24.437549591	19.130393249	42.326291667	-71.119682754	2	74025.652632	26.7
29195	2022-12-06	20:35:18.792	339.64952306	8151.588553	1670358918.792	0	899	2.6958616227	2.722144634	474.50725822	480.10969778	1.0666437161	740.64197586	25.461206436	-1.1337693598	24.437549591	19.134495135	42.326290756	-71.119683333	2	74026.546287	26.7
29196	2022-12-06	20:35:19.678	339.64953332	8151.5888	1670358919.679	0	899	2.6958526345	2.722135521	474.74131804	480.34651316	1.066642223	740.63399602	25.460841438	-1.2034243369	24.437549591	19.118826885	42.326289228	-71.119684105	2	74027.463235	26.7
29197	2022-12-06	20:35:20.588	339.64954385	8151.589052	1670358920.589	0	899	2.6911506224	2.7180473386	474.74107178	480.48748833	1.0931951559	740.64669375	25.46077919	-1.2068629052	24.437549591	19.125348792	42.326287697	-71.119685636	2	74028.381818	26.7
29198	2022-12-06	20:35:21.509	339.6495545	8151.589308	1670358921.509	0	899	2.6911506224	2.7180473386	474.82169318	480.56908559	1.0931951559	740.65252968	25.46077919	-1.2065287615	24.437549591	19.135295464	42.326286216	-71.119687567	2	74029.270217	26.7
29199	2022-12-06	20:35:22.467	339.6495656	8151.589574	1670358922.468	0	899	2.6830952305	2.7111464305	474.82169318	480.83435441	1.1430202479	740.65140033	25.46077919	-1.2548193932	24.437549591	19.133159637	42.32628461	-71.11969078	2	74030.233974	26.7
29200	2022-12-06	20:35:23.400	339.64957639	8151.589833	1670358923.4	0	899	2.6830952305	2.7111464305	474.70429567	480.7154703	1.1430202479	740.6417879	25.46077919	-1.1896377644	24.437549591	19.110928037	42.326282996	-71.119693671	2	74031.202639	26.7
29201	2022-12-06	20:35:24.288	339.64958667	8151.59008	1670358924.288	0	899	2.7020195078	2.730114931	474.70421892	480.6826311	1.1368681572	740.64189906	25.460759788	-1.2073479496	24.437549591	19.135660247	42.326281517	-71.119695075	2	74032.044872	26.704487179
29202	2022-12-06	20:35:25.194	339.64959715	8151.590332	1670358925.194	0	899	2.702010948	2.7301062444	475.16320522	481.1473898	1.1368666451	740.64383036	25.460412979	-1.1734366417	24.437549591	19.135320663	42.326278314	-71.119696706	2	74033.011834	26.8
29203	2022-12-06	20:35:26.137	339.64960807	8151.590594	1670358926.137	0	899	2.7117185021	2.7388312824	475.16320522	480.91696397	1.0936144248	740.63611163	25.460412979	-1.2277529137	24.437549591	19.134127295	42.326276764	-71.119699806	2	74033.941815	26.8
29204	2022-12-06	20:35:27.016	339.64961825	8151.590838	1670358927.017	0	899	2.7117185021	2.7388312824	474.83604007	480.58583718	1.0936144248	740.64779602	25.460412979	-1.1832026243	24.437549591	19.133159637	42.326272486	-71.11970418	2	74034.836049	26.883604888
29205	2022-12-06	20:35:27.917	339.64962867	8151.591088	1670358927.917	0	899	2.7179107675	2.7457502947	474.83604007	480.72680829	1.1200986432	740.64610887	25.460412979	-1.1491512668	24.437549591	19.135949874	42.326271667	-71.119705	2	74035.728797	26.9
29206	2022-12-06	20:35:28.773	339.64963858	8151.591326	1670358928.773	0	899	2.7179107675	2.7457502947	474.81723789	480.70777285	1.1200986432	740.64505793	25.460412979	-1.2755908729	24.437549591	19.123896694	42.326272592	-71.119703149	2	74036.555449	26.9
29207	2022-12-06	20:35:29.667	339.64964892	8151.591574	1670358929.667	0	899	2.7116738375	2.7400915699	474.81699319	480.84399495	1.1457234429	740.648505	25.460351136	-1.4045959001	24.437549591	19.112079646	42.326273333	-71.119700972	2	74037.41691	26.9
29208	2022-12-06	20:35:30.615	339.64965991	8151.591838	1670358930.616	0	899	2.7116685661	2.7400862198	474.1184215	480.13655109	1.1457225078	740.64215088	25.460138321	-1.1750643253	24.437549591	19.134960175	42.326273333	-71.119699398	2	74038.36091	26.9
29209	2022-12-06	20:35:31.585	339.64967112	8151.592107	1670358931.585	0	899	2.7162842975	2.7431142265	474.1184215	479.78994253	1.080515708	740.64020826	25.460138321	-1.1746331509	24.437549591	19.134673693	42.326274487	-71.119696603	2	74039.346154	26.9
29210	2022-12-06	20:35:32.539	339.64968216	8151.592372	1670358932.539	0	899	2.7162842975	2.7431142265	474.27126829	479.94461771	1.080515708	740.65725243	25.460138321	-1.1734366417	24.437549591	19.133878708	42.326276181	-71.119693333	2	74040.291291	26.9
29211	2022-12-06	20:35:33.456	339.64969278	8151.592627	1670358933.456	0	899	2.7246687082	2.7535744731	474.27126829	480.36568851	1.1596931579	740.63991441	25.460138321	-1.2023679594	24.437549591	19.132535025	42.326274651	-71.119693333	2	74041.209419	26.9
29212	2022-12-06	20:35:34.342	339.64970303	8151.592873	1670358934.342	0	899	2.7246687082	2.7535744731	474.95047624	481.05362432	1.1596931579	740.64335784	25.460138321	-1.1311177015	24.437549591	19.136760712	42.326273333	-71.119693333	2	74042.097097	26.9
29213	2022-12-06	20:35:35.276	339.64971385	8151.593132	1670358935.277	0	899	2.7344698601	2.7631634159	474.94879649	480.98525667	1.1471844569	740.6332159	25.459713904	-1.1780070966	24.437549591	19.134972099	42.326273278	-71.119693278	2	74043.033066	26.9
29214	2022-12-06	20:35:36.269	339.64972535	8151.593408	1670358936.27	0	899	2.7344697895	2.7631633441	474.90143882	480.93729703	1.1471844445	740.63050852	25.459711075	-1.1702029602	24.437549591	19.135282466	42.326271667	-71.119691573	2	74044.028056	26.9
29215	2022-12-06	20:35:37.203	339.64973616	8151.593668	1670358937.204	0	899	2.7393019931	2.7693179599	474.90143882	481.20494779	1.1973881873	740.64892336	25.459711075	-1.1654493675	24.437549591	19.135270529	42.326271667	-71.119688454	2	74044.963928	26.9
29216	2022-12-06	20:35:38.135	339.64974694	8151.593927	1670358938.136	0	899	2.7393019931	2.7693179599	475.28021604	481.58875264	1.1973881873	740.63923291	25.459711075	-1.16855371	24.437549591	19.134239197	42.326273235	-71.119685196	2	74045.941176	26.9
29217	2022-12-06	20:35:39.075	339.64975781	8151.594188	1670358939.075	0	899	2.7285476647	2.7571791723	475.28021604	481.32090857	1.1471882257	740.63037918	25.459711075	-1.2103337965	24.437549591	19.134783511	42.32627472	-71.119683613	2	74046.832234	26.9
29218	2022-12-06	20:35:39.960	339.64976806	8151.594433	1670358939.96	0	899	2.7285463047	2.7571777919	474.36203223	480.39105359	1.1471879856	740.62599758	25.459656507	-1.2099888601	24.437549591	19.134530832	42.326276199	-71.119682135	2	74047.719227	26.9
29219	2022-12-06	20:35:40.892	339.64977885	8151.594692	1670358940.893	0	899	2.72802798	2.7563830997	474.36116223	480.33298756	1.1364422241	740.63025994	25.459436417	-1.1873741624	24.437549591	19.114748595	42.326277837	-71.119680497	2	74048.701923	26.9
29220	2022-12-06	20:35:41.835	339.64978977	8151.594954	1670358941.836	0	899	2.72802798	2.7563830997	475.23108353	481.21386047	1.1364422241	740.62890625	25.459436417	-1.1376283169	24.437549591	19.139282227	42.326279425	-71.11968	2	74049.654832	26.9
29221	2022-12-06	20:35:42.750	339.64980035	8151.595208	1670358942.75	0	899	2.7234307356	2.7516597921	475.23108353	481.19728021	1.1333318134	740.64436067	25.459436417	-1.1385337501	24.437549591	19.139282227	42.32628	-71.11968	2	74050.532075	26.9
29222	2022-12-06	20:35:43.645	339.64981072	8151.595457	1670358943.646	0	899	2.7234307356	2.7516597921	475.05927746	481.02331723	1.1333318134	740.64715576	25.459436417	-1.1408835649	24.437549591	19.139282227	42.32628	-71.11968	2	74051.420168	26.9
29223	2022-12-06	20:35:44.483	339.64982042	8151.59569	1670358944.484	0	899	2.7505580017	2.7787553899	475.05906145	480.95751353	1.1210217019	740.65651516	25.459381849	-1.1389433272	24.437549591	19.139425088	42.32628	-71.11968	2	74052.265799	26.9
29224	2022-12-06	20:35:45.323	339.64983014	8151.595923	1670358945.324	0	899	2.7505524718	2.7787497793	475.38497761	481.28747131	1.1210207557	740.63355341	25.459161758	-1.1311177015	24.437549591	19.140001297	42.32628	-71.11968	2	74053.054289	26.9
29225	2022-12-06	20:35:46.236	339.64984069	8151.596177	1670358946.236	0	899	2.7598205162	2.7892990802	475.38497761	481.53550463	1.1675263606	740.6457851	25.459161758	-1.146618127	24.437549591	19.128735561	42.326279932	-71.119679932	2	74054.041082	26.9
29226	2022-12-06	20:35:47.167	339.64985148	8151.596436	1670358947.168	0	899	2.7598205162	2.7892990802	474.48453344	480.62341052	1.1675263606	740.64758301	25.459161758	-1.1669260263	24.437549591	19.136039734	42.326278375	-71.119678375	2	74054.97495	26.9
29227	2022-12-06	20:35:48.076	339.649862	8151.596688	1670358948.077	0	899	2.7629741688	2.7906794606	474.48453344	480.24675548	1.096751477	740.62589491	25.459161758	-1.3590323222	24.437549591	19.101527334	42.326278333	-71.119678333	2	74055.884885	26.9
29228	2022-12-06	20:35:48.987	339.64987255	8151.596941	1670358948.988	0	899	2.7629741688	2.7906794606	475.69387813	481.47078666	1.096751477	740.6379916	25.459161758	-1.2179222833	24.437549591	19.124607427	42.326278333	-71.119677025	2	74056.78501	26.9
29229	2022-12-06	20:35:49.905	339.64988317	8151.597196	1670358949.906	0	899	2.770997549	2.800756177	475.69331093	481.8813132	1.1737971665	740.63366012	25.459018669	-1.144268264	24.437549591	19.137356385	42.326278333	-71.119676667	2	74057.723888	26.9
29230	2022-12-06	20:35:50.782	339.64989332	8151.59744	1670358950.783	0	899	2.7709919012	2.8007504428	474.80333689	480.97975667	1.173796162	740.64108054	25.458795547	-1.1367875006	24.437549591	19.138794463	42.326278333	-71.119675722	2	74058.566914	26.9
29231	2022-12-06	20:35:51.724	339.64990422	8151.597701	1670358951.725	0	899	2.7802007588	2.8099955226	474.80333689	480.96676254	1.1713583402	740.63823614	25.458795547	-1.1313116795	24.437549591	19.138475014	42.326279167	-71.119674167	2	74059.5	26.9
29232	2022-12-06	20:35:52.632	339.64991473	8151.597954	1670358952.633	0	899	2.7802007588	2.8099955226	474.89999691	481.0646773	1.1713583402	740.63096406	25.458795547	-1.1360006332	24.437549591	19.136400223	42.32628	-71.119673333	2	74060.432866	26.9
29233	2022-12-06	20:35:53.530	339.64992513	8151.598203	1670358953.531	0	899	2.7867267512	2.8158726814	474.89999691	480.91598397	1.1434583755	740.64749934	25.458795547	-1.1662577778	24.437549591	19.138624949	42.32628	-71.119672779	2	74061.332332	26.9
29234	2022-12-06	20:35:54.463	339.64993591	8151.598462	1670358954.463	0	899	2.7867267512	2.8158726814	475.30138004	481.32245178	1.1434583755	740.63956275	25.458795547	-1.1701813936	24.437549591	19.140361786	42.32628	-71.119671237	2	74062.257532	26.9
29235	2022-12-06	20:35:55.403	339.64994679	8151.598723	1670358955.403	0	899	2.785843596	2.8158011989	475.29967665	481.49074777	1.1753319019	740.64430085	25.458365472	-1.202098492	24.437549591	19.136090664	42.326280289	-71.11967	2	74063.17357	26.9
29236	2022-12-06	20:35:56.377	339.64995807	8151.598994	1670358956.377	0	899	2.785839785	2.8157973294	475.07892792	481.26712004	1.1753312269	740.64516383	25.458215714	-1.1984659133	24.437549591	19.132768505	42.326281667	-71.119669776	2	74064.134122	26.9
29237	2022-12-06	20:35:57.303	339.6499688	8151.599251	1670358957.304	0	899	2.789276126	2.8180703186	475.07892792	481.01894975	1.1287779929	740.63421631	25.458215714	-1.16855371	24.437549591	19.135679245	42.326281667	-71.119668333	2	74065.049847	26.9
29238	2022-12-06	20:35:58.194	339.6499791	8151.599498	1670358958.194	0	899	2.789276126	2.8180703186	474.8169032	480.75364888	1.1287779929	740.63500774	25.458215714	-1.1709790072	24.437549591	19.133712529	42.326281667	-71.119668333	2	74065.955239	26.9
29239	2022-12-06	20:35:59.135	339.64999	8151.59976	1670358959.136	0	899	2.8032289299	2.833507632	474.81685122	481.02921818	1.1805063362	740.64100536	25.458202577	-1.1934535882	24.437549591	19.131683135	42.326283166	-71.119666834	2	74066.8998	26.9
29240	2022-12-06	20:36:00.104	339.6500012	8151.600029	1670358960.104	0	899	2.803225359	2.8335040061	475.48324066	481.70432309	1.1805057048	740.64409673	25.458063126	-1.3834040165	24.437549591	19.126317978	42.326283333	-71.119665219	2	74067.868869	26.9
29241	2022-12-06	20:36:01.006	339.65001164	8151.600279	1670358961.006	0	899	2.8095589737	2.8386753998	475.48324066	481.45149953	1.1331249089	740.63848837	25.458063126	-1.2262761135	24.437549591	19.12685609	42.326283333	-71.119663712	2	74068.772545	26.9
29242	2022-12-06	20:36:01.842	339.65002133	8151.600512	1670358961.843	0	899	2.8095589737	2.8386753998	475.50959368	481.47818333	1.1331249089	740.6439209	25.458063126	-1.1734366417	24.437549591	19.127037048	42.326283333	-71.119662265	2	74069.640756	26.9
29243	2022-12-06	20:36:02.733	339.65003164	8151.600759	1670358962.734	0	899	2.809248252	2.8387291285	475.50959368	481.55372598	1.1472865245	740.63259908	25.458063126	-1.1946716498	24.437549591	19.131940311	42.326282416	-71.119659833	2	74070.5501	26.9
29244	2022-12-06	20:36:03.677	339.65004257	8151.601022	1670358963.678	0	899	2.809248252	2.8387291285	475.05895486	481.09735916	1.1472865245	740.63842773	25.458063126	-1.1376283169	24.437549591	19.135679245	42.326281667	-71.119656754	2	74071.473684	26.9
29245	2022-12-06	20:36:04.598	339.65005322	8151.601277	1670358964.598	0	899	2.8172240357	2.8445912844	475.05882045	480.64751979	1.0628371312	740.64126526	25.458029172	-1.1399566117	24.437549591	19.135507659	42.326281008	-71.119653682	2	74072.395299	26.9
29246	2022-12-06	20:36:05.482	339.65006345	8151.601523	1670358965.482	0	899	2.8172139143	2.844581023	474.47421036	480.05602369	1.0628355281	740.64782715	25.45763588	-1.1669260263	24.437549591	19.133520126	42.32628	-71.119651175	2	74073.295265	26.9
29247	2022-12-06	20:36:06.365	339.65007367	8151.601768	1670358966.365	0	899	2.8089275531	2.8385586726	474.47421036	480.53667899	1.1532026707	740.64230488	25.45763588	-1.1674003096	24.437549591	19.133520126	42.326279783	-71.119649783	2	74074.130389	26.9
29248	2022-12-06	20:36:07.220	339.65008356	8151.602006	1670358967.22	0	899	2.8089275531	2.8385586726	475.08327419	481.15352496	1.1532026707	740.64086914	25.45763588	-1.1734366417	24.437549591	19.133520126	42.326278333	-71.119648333	2	74075.027613	26.9
29249	2022-12-06	20:36:08.147	339.65009429	8151.602263	1670358968.147	0	899	2.8220372331	2.8510062669	475.08327419	480.98997041	1.1225127786	740.63742126	25.45763588	-1.2246592661	24.437549591	19.125468033	42.326278333	-71.119648333	2	74075.941815	26.9
29250	2022-12-06	20:36:09.101	339.65010535	8151.602528	1670358969.102	0	899	2.8220372331	2.8510062669	475.1679469	481.07569585	1.1225127786	740.64483643	25.45763588	-1.1734366417	24.437549591	19.127758026	42.326278333	-71.119646814	2	74076.911495	26.9
29251	2022-12-06	20:36:09.973	339.65011544	8151.602771	1670358969.974	0	899	2.8313978631	2.8607199155	475.16670812	481.12677772	1.1323338253	740.64267716	25.457323024	-1.1859512771	24.437549591	19.129296233	42.326278333	-71.119645357	2	74077.785786	26.9
29252	2022-12-06	20:36:10.851	339.65012559	8151.603014	1670358970.851	0	899	2.8313964831	2.8607185151	474.57582896	480.52848587	1.1323335936	740.63655545	25.457269669	-1.181790524	24.437549591	19.126772912	42.326278333	-71.119642749	2	74078.675153	26.9
29253	2022-12-06	20:36:11.842	339.65013707	8151.60329	1670358971.843	0	899	2.8307124967	2.8594620692	474.57582896	480.41343756	1.1107146615	740.64198232	25.457269669	-1.2764747048	24.437549591	19.123453292	42.326278333	-71.119640578	2	74079.653398	26.9
29254	2022-12-06	20:36:12.769	339.65014779	8151.603547	1670358972.769	0	899	2.8307124967	2.8594620692	474.9059332	480.74760231	1.1107146615	740.64697872	25.457269669	-1.3304567605	24.437549591	19.122222724	42.326279241	-71.119638185	2	74080.544498	26.9
29255	2022-12-06	20:36:13.743	339.65015906	8151.603818	1670358973.743	0	899	2.8403550183	2.8693082547	474.9059332	480.76905877	1.1147445646	740.65815179	25.457269669	-1.4646358585	24.437549591	19.093752526	42.326296308	-71.1196092	2	74081.514995	26.848500517
29256	2022-12-06	20:36:14.676	339.65016986	8151.604077	1670358974.676	0	899	2.8403537493	2.8693069673	475.51966978	481.39037133	1.1147443555	740.63912903	25.45722076	-1.4814944686	24.437549591	19.092872481	42.32632173	-71.119564755	2	74082.464464	26.8
29257	2022-12-06	20:36:15.611	339.65018068	8151.604336	1670358975.611	0	899	2.8396309579	2.8710044676	475.5185334	481.88272687	1.2072151922	740.65809884	25.456933975	-1.5477324179	24.437549591	19.093330156	42.326339812	-71.119531672	2	74083.388727	26.761127308
29258	2022-12-06	20:36:16.493	339.6501909	8151.604582	1670358976.494	0	899	2.8396309579	2.8710044676	475.10469566	481.46335045	1.2072151922	740.6498793	25.456933975	-1.5036348768	24.437549591	19.098145289	42.326359184	-71.119499339	2	74084.262397	26.673760331
29259	2022-12-06	20:36:17.427	339.65020171	8151.604841	1670358977.428	0	899	2.8383039727	2.8670928079	475.10469566	480.94112232	1.109271354	740.65710126	25.456933975	-1.2759789228	24.437549591	19.096427917	42.326390701	-71.119451092	2	74085.2138	26.6
29260	2022-12-06	20:36:18.319	339.65021204	8151.605089	1670358978.32	0	899	2.8383039727	2.8670928079	475.73695849	481.58115219	1.109271354	740.65863239	25.456933975	-1.3539877262	24.437549591	19.10711896	42.326412212	-71.119417651	2	74086.081854	26.591814596
29261	2022-12-06	20:36:19.263	339.65022295	8151.605351	1670358979.263	0	899	2.8414083681	2.8710523451	475.73687837	481.74845608	1.1406458158	740.65919586	25.456913765	-1.5103502566	24.437549591	19.120010869	42.326418373	-71.119409961	2	74087.011834	26.498816568
29262	2022-12-06	20:36:20.233	339.65023418	8151.60562	1670358980.233	0	899	2.8414057242	2.8710496619	474.98006506	480.98207703	1.1406453702	740.64697266	25.456811905	-1.5184992552	24.437549591	19.07734108	42.326421561	-71.119406772	2	74087.968442	26.403155819
29263	2022-12-06	20:36:21.127	339.65024453	8151.605869	1670358981.127	0	899	2.8455751511	2.8755601984	474.98006506	481.04237853	1.1519608764	740.64511856	25.456811905	-1.4550638917	24.437549591	19.111407185	42.326424543	-71.11940379	2	74088.862863	26.313713714
29264	2022-12-06	20:36:22.022	339.65025488	8151.606117	1670358982.022	0	899	2.8455751511	2.8755601984	474.94630513	481.00818772	1.1519608764	740.64263916	25.456811905	-1.2076174021	24.437549591	19.132799149	42.326425	-71.11940462	2	74089.771894	26.3
29265	2022-12-06	20:36:22.895	339.650265	8151.60636	1670358982.896	0	899	2.8628626917	2.8925761694	474.94630513	480.91681499	1.1348125652	740.63696612	25.456811905	-1.1580224874	24.437549591	19.137393118	42.326423898	-71.11941051	2	74090.661241	26.23387589
29266	2022-12-06	20:36:23.769	339.65027512	8151.606603	1670358983.77	0	899	2.8628626917	2.8925761694	475.22268338	481.19666757	1.1348125652	740.64721195	25.456811905	-1.1395685546	24.437549591	19.139424709	42.326421555	-71.11941689	2	74091.533531	26.2
29267	2022-12-06	20:36:24.711	339.65028602	8151.606864	1670358984.712	0	899	2.871309541	2.9017165295	475.22233523	481.31803174	1.1576409525	740.65455638	25.45672399	-1.1456372177	24.437549591	19.139018444	42.326416024	-71.119424771	2	74092.477111	26.152288911
29268	2022-12-06	20:36:25.667	339.65029707	8151.60713	1670358985.667	0	899	2.87129984	2.9017066822	475.46704883	481.56587553	1.1576393105	740.65075684	25.456354141	-1.1587878466	24.437549591	19.136400223	42.326409424	-71.119433739	2	74093.448627	26.1
29269	2022-12-06	20:36:26.605	339.65030793	8151.60739	1670358986.605	0	899	2.8630019559	2.8927998867	475.46704883	481.46083797	1.1379499751	740.65276817	25.456354141	-1.1809713477	24.437549591	19.139617238	42.32640414	-71.119441491	2	74094.378947	26.1
29270	2022-12-06	20:36:27.539	339.65031874	8151.60765	1670358987.539	0	899	2.8630019559	2.8927998867	475.37215427	481.36474716	1.1379499751	740.63114717	25.456354141	-1.2271492481	24.437549591	19.140361786	42.32639797	-71.119449712	2	74095.304487	26.1
29271	2022-12-06	20:36:28.489	339.65032973	8151.607914	1670358988.489	0	899	2.8636740163	2.8935743849	475.37215427	481.38397886	1.1415563281	740.65485953	25.456354141	-1.2200565536	24.437549591	19.137299582	42.326392834	-71.119457665	2	74096.299599	26.1
29272	2022-12-06	20:36:29.464	339.65034103	8151.608185	1670358989.465	0	899	2.8636725888	2.8935729362	475.29407626	481.30491215	1.1415560892	740.6481012	25.456299573	-1.2855507964	24.437549591	19.138610499	42.326391667	-71.11946	2	74097.28179	26.1
29273	2022-12-06	20:36:30.444	339.65035237	8151.608457	1670358990.445	0	899	2.8901938666	2.9199146136	475.2930837	481.21278101	1.1244626248	740.64166381	25.456048965	-1.2173833847	24.437549591	19.133878708	42.326391667	-71.11946045	2	74098.270217	26.1
29274	2022-12-06	20:36:31.374	339.65036313	8151.608715	1670358991.374	0	899	2.8901938666	2.9199146136	476.04103389	481.97004679	1.1244626248	740.64416868	25.456048965	-1.1626790801	24.437549591	19.13344094	42.326392628	-71.119460705	2	74099.192269	26.1
29275	2022-12-06	20:36:32.348	339.6503744	8151.608986	1670358992.348	0	899	2.8861334996	2.9156841863	476.04103389	481.94435999	1.1196506857	740.64092977	25.456048965	-1.1668182383	24.437549591	19.133348238	42.326397815	-71.119455231	2	74100.172249	26.1
29276	2022-12-06	20:36:33.278	339.65038516	8151.609244	1670358993.278	0	899	2.8861334996	2.9156841863	475.08350968	480.97496164	1.1196506857	740.64585341	25.456048965	-1.2141280174	24.437549591	19.132078171	42.326403669	-71.119447885	2	74101.067218	26.1
29277	2022-12-06	20:36:34.227	339.65039616	8151.609508	1670358994.228	0	899	2.8881903878	2.9180210567	475.08350968	481.02665693	1.1293538191	740.64294151	25.456048965	-1.1847225057	24.437549591	19.134148819	42.32640871	-71.11944129	2	74102.04524	26.1
29278	2022-12-06	20:36:35.134	339.65040666	8151.60976	1670358995.135	0	899	2.888185802	2.9180164035	475.02358314	480.96597672	1.1293530663	740.63168072	25.455875157	-1.1838817075	24.437549591	19.133779526	42.326415834	-71.119434166	2	74102.900094	26.1
29279	2022-12-06	20:36:36.039	339.65041712	8151.610011	1670358996.039	0	899	2.8967774473	2.9267383282	475.02306313	480.97371859	1.1309050337	740.63824261	25.45574379	-1.1788801736	24.437549591	19.134905632	42.326422168	-71.119426456	2	74103.825233	26.182523268
29280	2022-12-06	20:36:36.913	339.65042723	8151.610254	1670358996.913	0	899	2.8967774473	2.9267383282	475.15634937	481.10867451	1.1309050337	740.63117021	25.45574379	-1.2129100016	24.437549591	19.13491959	42.326425724	-71.119423805	2	74104.717192	26.2
29281	2022-12-06	20:36:37.839	339.65043796	8151.610511	1670358997.84	0	899	2.8843300646	2.9135189788	475.15634937	480.98006202	1.1067653204	740.64227295	25.45574379	-1.3372045369	24.437549591	19.1206962	42.326429772	-71.119420228	2	74105.621053	26.2
29282	2022-12-06	20:36:38.776	339.65044881	8151.610771	1670358998.777	0	899	2.8843300646	2.9135189788	475.65497252	481.48479651	1.1067653204	740.63954173	25.45574379	-1.2703090014	24.437549591	19.123577333	42.326433472	-71.119417431	2	74106.541542	26.2
29283	2022-12-06	20:36:39.707	339.65045957	8151.61103	1670358999.707	0	899	2.8942091524	2.9246751231	475.65428522	481.71890893	1.1507814266	740.6350708	25.455570385	-1.1584967588	24.437549591	19.135747164	42.326437482	-71.119413358	2	74107.49632	26.2
29284	2022-12-06	20:36:40.628	339.65047024	8151.611286	1670359000.629	0	899	2.894203248	2.9246691302	475.11949975	481.17729966	1.1507804409	740.65733368	25.455347061	-1.1388679435	24.437549591	19.136875153	42.32644	-71.119407882	2	74108.423518	26.2
29285	2022-12-06	20:36:41.566	339.6504811	8151.611546	1670359001.567	0	899	2.8903008301	2.919264026	475.11949975	480.88567347	1.0960454453	740.63693823	25.455347061	-1.1330579156	24.437549591	19.138928129	42.326440559	-71.119403881	2	74109.335671	26.2
29286	2022-12-06	20:36:42.467	339.65049153	8151.611797	1670359002.468	0	899	2.8903008301	2.919264026	474.96874244	480.73308653	1.0960454453	740.64915497	25.455347061	-1.1304924985	24.437549591	19.139932064	42.326442058	-71.119400102	2	74110.234714	26.2
29287	2022-12-06	20:36:43.359	339.65050185	8151.612044	1670359003.36	0	899	2.8884945139	2.9196146416	474.96874244	481.16721443	1.1775281358	740.64672852	25.455347061	-1.1278623343	24.437549591	19.139640808	42.326443727	-71.11939441	2	74111.118006	26.2
29288	2022-12-06	20:36:44.242	339.65051206	8151.612289	1670359004.242	0	899	2.8884945139	2.9196146416	475.20501253	481.4065679	1.1775281358	740.64291887	25.455347061	-1.4529619351	24.437549591	19.130305347	42.326446716	-71.119389975	2	74112.014793	26.2
29289	2022-12-06	20:36:45.140	339.65052245	8151.612539	1670359005.14	0	899	2.9005606728	2.9323269528	475.20404496	481.50825215	1.1967664943	740.64039016	25.455102718	-1.2968688572	24.437549591	19.133293556	42.326449668	-71.119388499	2	74112.900394	26.2
29290	2022-12-06	20:36:46.052	339.65053302	8151.612792	1670359006.053	0	899	2.900556635	2.932322852	474.68067777	480.97793808	1.1967657949	740.65011132	25.454950333	-1.1587878466	24.437549591	19.136760712	42.326448665	-71.119389668	2	74113.800789	26.2
29291	2022-12-06	20:36:46.984	339.65054381	8151.613051	1670359006.985	0	899	2.9091966567	2.9393101508	474.68067777	480.63182974	1.1318039114	740.62912654	25.454950333	-1.210603279	24.437549591	19.132365397	42.326449633	-71.1193926	2	74114.779915	26.2
29292	2022-12-06	20:36:47.927	339.65055471	8151.613313	1670359007.927	0	899	2.9091966567	2.9393101508	475.31779575	481.27693538	1.1318039114	740.63179673	25.454950333	-1.4322443932	24.437549591	19.113806238	42.326448809	-71.119399288	2	74115.714563	26.2
29293	2022-12-06	20:36:48.869	339.65056562	8151.613575	1670359008.87	0	899	2.92457382	2.9550965442	475.31779575	481.32626658	1.1410562994	740.63935458	25.454950333	-1.1935613953	24.437549591	19.134146874	42.326447282	-71.11940482	2	74116.630709	26.2
29294	2022-12-06	20:36:49.816	339.65057659	8151.613838	1670359009.817	0	899	2.9245693006	2.9550919576	475.29575413	481.30394239	1.1410555592	740.63863065	25.454781172	-1.1751829259	24.437549591	19.135182198	42.326447644	-71.119406667	2	74117.58635	26.2
29295	2022-12-06	20:36:50.713	339.65058696	8151.614087	1670359010.713	0	899	2.9256176468	2.9564799622	475.29533629	481.36834451	1.1532116475	740.63108856	25.454675674	-1.1701813936	24.437549591	19.134461788	42.326449914	-71.119405086	2	74118.474187	26.2
29296	2022-12-06	20:36:51.614	339.65059738	8151.614337	1670359011.614	0	899	2.9256176468	2.9564799622	475.00469445	481.07398904	1.1532116475	740.63180845	25.454675674	-1.1701813936	24.437549591	19.13243866	42.326451667	-71.119402708	2	74119.375	26.2
29297	2022-12-06	20:36:52.562	339.65060837	8151.614601	1670359012.563	0	899	2.9261621626	2.9590924711	475.00469445	481.48042355	1.2293986078	740.63270983	25.454675674	-1.3699408825	24.437549591	19.12961375	42.326451667	-71.119401049	2	74120.370672	26.2
29298	2022-12-06	20:36:53.505	339.65061927	8151.614863	1670359013.505	0	899	2.9261621626	2.9590924711	475.52416641	482.00697747	1.2293986078	740.64935101	25.454675674	-1.1785352727	24.437549591	19.133520126	42.326452168	-71.119399499	2	74121.300836	26.2
29299	2022-12-06	20:36:54.453	339.65063025	8151.615126	1670359014.454	0	899	2.9404506687	2.9725605132	475.52416641	481.81430134	1.193336578	740.64585866	25.454675674	-1.2352875471	24.437549591	19.133520126	42.326453333	-71.119397646	2	74122.206099	26.2
29300	2022-12-06	20:36:55.371	339.65064087	8151.615381	1670359015.371	0	899	2.9404428512	2.9725525741	475.72564465	482.01843757	1.1933352461	740.64686514	25.454384646	-1.1924727318	24.437549591	19.127638091	42.326453333	-71.119394484	2	74123.154876	26.2
29301	2022-12-06	20:36:56.322	339.65065189	8151.615645	1670359016.323	0	899	2.9495973816	2.9797057801	475.72558857	481.60697638	1.1162712153	740.63026277	25.454370499	-1.1954692815	24.437549591	19.132920802	42.326453685	-71.119390846	2	74124.070321	26.192967942
29302	2022-12-06	20:36:57.230	339.65066238	8151.615897	1670359017.23	0	899	2.9495973816	2.9797057801	475.23250668	481.10779853	1.1162712153	740.63193699	25.454370499	-1.5380311012	24.437549591	19.111553192	42.326458361	-71.119379903	2	74125.008273	26.1
29303	2022-12-06	20:36:58.161	339.65067317	8151.616156	1670359018.162	0	899	2.9613732516	2.9917046806	475.23250668	481.12782697	1.1200298744	740.62890059	25.454370499	-1.5009507786	24.437549591	19.111743978	42.326461574	-71.119368659	2	74125.972079	26.1
29304	2022-12-06	20:36:59.013	339.65068302	8151.616393	1670359019.013	0	899	2.9613732516	2.9917046806	475.25086771	481.14641576	1.1200298744	740.62909704	25.454370499	-1.188085556	24.437549591	19.113353729	42.326461667	-71.119361861	2	74126.776626	26.177662582
29305	2022-12-06	20:36:59.891	339.65069318	8151.616636	1670359019.891	0	899	2.9599597864	2.9906961119	475.2500113	481.22727856	1.1353639894	740.63040101	25.454154248	-1.2411406459	24.437549591	19.128153365	42.32646384	-71.119357826	2	74127.652085	26.2
29306	2022-12-06	20:37:00.789	339.65070359	8151.616886	1670359020.79	0	899	2.9599573819	2.9906936718	475.17412909	481.15043991	1.1353636022	740.62408407	25.454065323	-1.232603565	24.437549591	19.13576548	42.326465	-71.119355707	2	74128.576008	26.2
29307	2022-12-06	20:37:01.730	339.65071447	8151.617147	1670359021.73	0	899	2.962953048	2.9924852403	475.17412909	480.91001186	1.090232504	740.63599765	25.454065323	-1.1862962672	24.437549591	19.136981737	42.326465871	-71.119354129	2	74129.522682	26.2
29308	2022-12-06	20:37:02.687	339.65072556	8151.617413	1670359022.688	0	899	2.962953048	2.9924852403	475.57793781	481.318695	1.090232504	740.6272102	25.454065323	-1.34732615	24.437549591	19.111674265	42.326467423	-71.119352577	2	74130.453589	26.154641148
29309	2022-12-06	20:37:03.601	339.65073612	8151.617667	1670359023.601	0	899	2.9682442829	2.9987378013	475.57793781	481.4953789	1.1233743355	740.61954483	25.454065323	-1.4019333929	24.437549591	19.104787372	42.326468333	-71.119351105	2	74131.337278	26.1
29310	2022-12-06	20:37:04.539	339.65074699	8151.617928	1670359024.54	0	899	2.9682442829	2.9987378013	475.39061091	481.30572116	1.1233743355	740.63767874	25.454065323	-1.1327453852	24.437549591	19.139282227	42.326468817	-71.119349516	2	74132.290217	26.1
29311	2022-12-06	20:37:05.506	339.65075817	8151.618196	1670359025.506	0	899	2.9664632915	2.9965734001	475.38980389	481.23388695	1.1100508074	740.6288436	25.453861603	-1.1645546583	24.437549591	19.136764754	42.32647	-71.119348333	2	74133.299235	26.1
29312	2022-12-06	20:37:06.493	339.65076959	8151.61847	1670359026.493	0	899	2.9664630231	2.9965731279	475.98198241	481.83334505	1.1100507652	740.63662497	25.4538517	-1.1298996336	24.437549591	19.13968402	42.32647	-71.119347909	2	74134.254509	26.1
29313	2022-12-06	20:37:07.426	339.65078039	8151.618729	1670359027.426	0	899	2.9796754201	3.011146227	475.98198241	482.07117874	1.1545998257	740.63835498	25.4538517	-1.133413693	24.437549591	19.137403488	42.32647	-71.119346667	2	74135.186391	26.1
29314	2022-12-06	20:37:08.346	339.65079105	8151.618985	1670359028.347	0	899	2.9796754201	3.011146227	475.77931199	481.86591558	1.1545998257	740.62632014	25.4538517	-1.1818444579	24.437549591	19.132120132	42.326469835	-71.119346667	2	74136.099276	26.1
29315	2022-12-06	20:37:09.322	339.65080235	8151.619256	1670359029.323	0	899	2.9669669655	2.9990412175	475.77914372	482.00934879	1.1814886605	740.63700331	25.453809258	-1.1810360421	24.437549591	19.133209772	42.326468333	-71.119346667	2	74137.101942	26.1
29316	2022-12-06	20:37:10.233	339.65081288	8151.619509	1670359030.233	0	899	2.9669598443	2.9990339867	475.17447602	481.39675676	1.18148747	740.63686022	25.453546524	-1.1978515387	24.437549591	19.133520126	42.326468333	-71.119346667	2	74137.985437	26.1
29317	2022-12-06	20:37:11.101	339.65082294	8151.619751	1670359031.102	0	899	2.977804088	3.008133769	475.17447602	481.03614357	1.1138485722	740.63244306	25.453546524	-1.2498502266	24.437549591	19.134883211	42.32646693	-71.119346667	2	74138.842209	26.1
29318	2022-12-06	20:37:11.957	339.65083285	8151.619988	1670359031.958	0	899	2.977804088	3.008133769	475.29321062	481.15634286	1.1138485722	740.63877737	25.453546524	-1.1832026243	24.437549591	19.131719589	42.326466667	-71.119347906	2	74139.74359	26.1
29319	2022-12-06	20:37:12.868	339.65084338	8151.620241	1670359032.868	0	899	2.9869999359	3.0171061468	475.29321062	481.09509698	1.1023537023	740.63832385	25.453546524	-1.2094821883	24.437549591	19.12948016	42.326465548	-71.119349452	2	74140.671343	26.1
29320	2022-12-06	20:37:13.812	339.65085431	8151.620503	1670359033.812	0	899	2.9869999359	3.0171061468	475.66610039	481.4725386	1.1023537023	740.62030029	25.453546524	-1.2125003338	24.437549591	19.129198074	42.326463972	-71.119351028	2	74141.616617	26.1
29321	2022-12-06	20:37:14.677	339.65086432	8151.620744	1670359034.677	0	899	2.9901665055	3.0219235904	475.66590573	481.78494376	1.1609475684	740.622232	25.453497413	-1.1996946864	24.437549591	19.131129776	42.326463333	-71.119352472	2	74142.482966	26.1
29322	2022-12-06	20:37:15.578	339.65087476	8151.620994	1670359035.579	0	899	2.9901603444	3.0219173361	474.42856787	480.53168325	1.1609465642	740.63226318	25.453271866	-1.1408835649	24.437549591	19.140001297	42.326462699	-71.119353968	2	74143.380671	26.1
29323	2022-12-06	20:37:16.515	339.65088559	8151.621254	1670359036.515	0	899	2.9962227483	3.0261582466	474.42856787	480.16922965	1.0928242219	740.63539982	25.453271866	-1.1382965939	24.437549591	19.138513413	42.326461175	-71.119355982	2	74144.294737	26.1
29324	2022-12-06	20:37:17.459	339.65089652	8151.621516	1670359037.459	0	899	2.9962227483	3.0261582466	475.7641706	481.52099339	1.0928242219	740.63397904	25.453271866	-1.1327453852	24.437549591	19.135320663	42.326459638	-71.119358333	2	74145.217437	26.1
29325	2022-12-06	20:37:18.400	339.65090741	8151.621778	1670359038.4	0	899	3.0181892161	3.048635588	475.7641706	481.57674218	1.1032793441	740.62859178	25.453271866	-1.3911003995	24.437549591	19.113217663	42.326458333	-71.119358661	2	74146.196393	26.119639279
29326	2022-12-06	20:37:19.328	339.65091816	8151.622036	1670359039.329	0	899	3.0181892161	3.048635588	475.49139616	481.30063516	1.1032793441	740.62827124	25.453271866	-1.1392560005	24.437549591	19.140001297	42.326458131	-71.11936	2	74147.121531	26.2
29327	2022-12-06	20:37:20.223	339.65092852	8151.622284	1670359040.224	0	899	3.01851785	3.0484273948	475.48996995	481.19592925	1.0839004658	740.62452142	25.45291192	-1.1458204306	24.437549591	19.1366959	42.326456703	-71.11936	2	74147.97799	26.2
29328	2022-12-06	20:37:21.148	339.65093921	8151.622541	1670359041.148	0	899	3.0185168357	3.0484263662	475.28383318	480.98731799	1.0839003129	740.62072754	25.452875137	-1.1669260263	24.437549591	19.135679245	42.326455163	-71.11936	2	74148.901902	26.2
29329	2022-12-06	20:37:22.078	339.65094998	8151.622799	1670359042.078	0	899	3.0207800299	3.052411234	475.28383318	481.31181566	1.1447960864	740.61921581	25.452875137	-1.2470152354	24.437549591	19.133125419	42.326453566	-71.11936	2	74149.860393	26.2
29330	2022-12-06	20:37:23.062	339.65096138	8151.623073	1670359043.063	0	899	3.0207800299	3.052411234	475.23268956	481.26002339	1.1447960864	740.61950158	25.452875137	-1.3265546892	24.437549591	19.138136302	42.326453333	-71.119358535	2	74150.879007	26.2
29331	2022-12-06	20:37:23.989	339.65097209	8151.62333	1670359043.989	0	899	3.0207207713	3.0525208082	475.23268956	481.29238445	1.1508651685	740.61728896	25.452875137	-1.1327453852	24.437549591	19.137840271	42.326453333	-71.119357081	2	74151.751161	26.2
29332	2022-12-06	20:37:24.926	339.65098294	8151.623591	1670359044.926	0	899	3.0207189308	3.0525189402	476.40072902	482.47531602	1.1508648741	740.6328315	25.452808443	-1.1469738823	24.437549591	19.126822554	42.326453333	-71.119355549	2	74152.670341	26.2
29333	2022-12-06	20:37:25.871	339.65099388	8151.623853	1670359045.871	0	899	3.0358379443	3.067624861	476.40026689	482.44203528	1.1447261646	740.63473127	25.452692032	-1.2457325703	24.437549591	19.105768911	42.326453333	-71.119352806	2	74153.65812	26.2
29334	2022-12-06	20:37:26.796	339.65100458	8151.62411	1670359046.796	0	899	3.0358379443	3.067624861	475.1920173	481.21846251	1.1447261646	740.63031006	25.452692032	-1.6926583052	24.437549591	19.09462738	42.326453333	-71.11935073	2	74154.562268	26.2
29335	2022-12-06	20:37:27.707	339.65101513	8151.624363	1670359047.707	0	899	3.0231172947	3.0554828214	475.1920173	481.35428343	1.1701951327	740.63617913	25.452692032	-1.624361519	24.437549591	19.099778586	42.326453333	-71.119349217	2	74155.470085	26.2
29336	2022-12-06	20:37:28.601	339.65102547	8151.624611	1670359048.601	0	899	3.0231172947	3.0554828214	475.18072115	481.34284079	1.1701951327	740.62953964	25.452692032	-1.391380614	24.437549591	19.108860344	42.326453977	-71.119347689	2	74156.386408	26.2
29337	2022-12-06	20:37:29.480	339.65103565	8151.624856	1670359049.48	0	899	3.0234299828	3.0540690633	475.18042345	481.01253804	1.108287231	740.62930803	25.452616849	-1.4621888999	24.437549591	19.0895771	42.326455	-71.119346667	2	74157.259454	26.2
29338	2022-12-06	20:37:30.391	339.6510462	8151.625109	1670359050.392	0	899	3.0234219444	3.054060909	475.39056502	481.22525218	1.108285994	740.63496409	25.452325821	-1.2190109491	24.437549591	19.08814621	42.326455325	-71.119346341	2	74158.195283	26.2
29339	2022-12-06	20:37:31.301	339.65105672	8151.625361	1670359051.301	0	899	3.0411328487	3.0727318935	475.39056502	481.37335993	1.1360690841	740.63480281	25.452325821	-1.2401489659	24.437549591	19.12034593	42.326456667	-71.119344909	2	74159.054369	26.2
29340	2022-12-06	20:37:32.155	339.65106662	8151.625599	1670359052.156	0	899	3.0411328487	3.0727318935	474.75964497	480.73449974	1.1360690841	740.63133351	25.452325821	-1.2173833847	24.437549591	19.126676559	42.326456667	-71.119343526	2	74159.884466	26.2
29341	2022-12-06	20:37:33.039	339.65107685	8151.625844	1670359053.04	0	899	3.044316023	3.07583001	474.75964497	480.71213787	1.1318698094	740.63779798	25.452325821	-1.2362253413	24.437549591	19.12976822	42.326458029	-71.119341971	2	74160.817308	26.2
29342	2022-12-06	20:37:33.901	339.65108682	8151.626084	1670359053.901	0	899	3.044316023	3.07583001	476.1530389	482.12300205	1.1318698094	740.63397217	25.452325821	-1.1897132397	24.437549591	19.135320663	42.326458333	-71.119339362	2	74161.691383	26.2
29343	2022-12-06	20:37:34.839	339.65109769	8151.626344	1670359054.84	0	899	3.0630076762	3.094807074	476.15206861	482.13936397	1.135117371	740.63295397	25.452081276	-1.1844961241	24.437549591	19.135031795	42.32645937	-71.119336259	2	74162.622288	26.2
29344	2022-12-06	20:37:35.779	339.65110855	8151.626605	1670359055.779	0	899	3.0630059796	3.0948053523	475.19691364	481.17219715	1.1351171071	740.62837957	25.452020645	-1.1764872224	24.437549591	19.134747701	42.326460928	-71.119333145	2	74163.556557	26.2
29345	2022-12-06	20:37:36.698	339.6511192	8151.626861	1670359056.699	0	899	3.0648833901	3.0962717571	475.19691364	481.0911809	1.119915114	740.63356149	25.452020645	-1.1718090773	24.437549591	19.134957156	42.326461667	-71.119330022	2	74164.493278	26.2
29346	2022-12-06	20:37:37.584	339.65112944	8151.627107	1670359057.584	0	899	3.0648833901	3.0962717571	476.45518194	482.36505656	1.119915114	740.63196528	25.452020645	-1.1718090773	24.437549591	19.135679245	42.326463584	-71.119327055	2	74165.383495	26.161650485
29347	2022-12-06	20:37:38.466	339.65113965	8151.627352	1670359058.466	0	899	3.0713151145	3.1052166442	476.45518194	482.82593476	1.2060986827	740.63353158	25.452020645	-1.1763039669	24.437549591	19.13331119	42.326467443	-71.119323447	2	74166.233019	26.076698113
29348	2022-12-06	20:37:39.374	339.65115016	8151.627604	1670359059.374	0	899	3.0713150238	3.105216552	475.31366003	481.66914931	1.2060986677	740.63427209	25.452017411	-1.175053546	24.437549591	19.133881095	42.326470507	-71.119317488	2	74167.101496	26
29349	2022-12-06	20:37:40.279	339.65116065	8151.627856	1670359060.28	0	899	3.0667572676	3.0994157202	475.31173883	481.44276562	1.1640489045	740.63348389	25.451532364	-1.1734366417	24.437549591	19.134239197	42.326475325	-71.119309349	2	74168.065065	25.993493493
29350	2022-12-06	20:37:41.203	339.65117134	8151.628112	1670359061.204	0	899	3.0667572676	3.0994157202	474.76206384	480.88600039	1.1640489045	740.63225914	25.451532364	-1.1777051948	24.437549591	19.13328532	42.32647995	-71.1193001	2	74168.98999	25.901001001
29351	2022-12-06	20:37:42.128	339.65118205	8151.628369	1670359062.129	0	899	3.071537845	3.1036646563	474.76206384	480.77669521	1.1435319032	740.61810181	25.451532364	-1.2287769318	24.437549591	19.120555878	42.326482964	-71.11929259	2	74169.889213	25.9
29352	2022-12-06	20:37:43.028	339.65119245	8151.628619	1670359063.028	0	899	3.071537845	3.1036646563	476.02823848	482.05891068	1.1435319032	740.64230367	25.451532364	-1.1487955037	24.437549591	19.137249599	42.326478095	-71.119302144	2	74170.785786	25.9
29353	2022-12-06	20:37:43.953	339.65120316	8151.628876	1670359063.953	0	899	3.0707731049	3.0992623977	476.02823848	481.37610585	1.0154973078	740.64331418	25.451532364	-1.1507896469	24.437549591	19.138017465	42.326471917	-71.119313312	2	74171.712425	25.9
29354	2022-12-06	20:37:44.858	339.65121365	8151.629127	1670359064.859	0	899	3.0707725833	3.0992618692	475.91619521	481.26280345	1.0154972354	740.63087069	25.45151377	-1.3022584844	24.437549591	19.127838198	42.326467965	-71.119321754	2	74172.610454	25.9
29355	2022-12-06	20:37:45.750	339.65122396	8151.629375	1670359065.75	0	899	3.0543429038	3.0860987785	475.91602689	481.90913613	1.1367624301	740.62871708	25.451471329	-1.1828900584	24.437549591	19.136936807	42.326465012	-71.11932831	2	74173.496496	25.85035035
29356	2022-12-06	20:37:46.625	339.65123409	8151.629618	1670359066.625	0	899	3.0543429038	3.0860987785	475.56067846	481.54931287	1.1367624301	740.620983	25.451471329	-1.1671524782	24.437549591	19.138553619	42.326463333	-71.119331004	2	74174.397436	25.8
29357	2022-12-06	20:37:47.542	339.65124471	8151.629873	1670359067.543	0	899	3.0532423692	3.0867102441	475.56067846	481.87518787	1.1978094317	740.61769559	25.451471329	-1.1615149651	24.437549591	19.134532486	42.326463333	-71.119329443	2	74175.333962	25.8
29358	2022-12-06	20:37:48.483	339.6512556	8151.630134	1670359068.484	0	899	3.0532423692	3.0867102441	475.55267085	481.86707394	1.1978094317	740.61986052	25.451471329	-1.3129082634	24.437549591	19.110944078	42.326463333	-71.119328333	2	74176.246849	25.8
29359	2022-12-06	20:37:49.464	339.65126696	8151.630407	1670359069.465	0	899	3.074485312	3.1076705614	475.55238252	481.76998031	1.1796836684	740.62541552	25.451398572	-1.1950057974	24.437549591	19.134239197	42.326462912	-71.119328333	2	74177.252632	25.8
29360	2022-12-06	20:37:50.381	339.65127756	8151.630661	1670359070.381	0	899	3.0744804983	3.1076656737	475.31283599	481.52729769	1.179682893	740.6256346	25.451227188	-1.1652984619	24.437549591	19.134239197	42.326461667	-71.119328333	2	74178.139607	25.813960703
29361	2022-12-06	20:37:51.318	339.6512884	8151.630922	1670359071.318	0	899	3.0821325527	3.1164952559	475.31283599	481.73230937	1.2180813824	740.62659015	25.451227188	-1.2762807221	24.437549591	19.124060574	42.326461667	-71.119328333	2	74179.100382	25.9
29362	2022-12-06	20:37:52.273	339.65129946	8151.631187	1670359072.273	0	899	3.0821325527	3.1164952559	475.92218951	482.34989269	1.2180813824	740.63603766	25.451227188	-1.3092649622	24.437549591	19.122209915	42.326461644	-71.119328356	2	74180.013807	25.9
29363	2022-12-06	20:37:53.253	339.65131081	8151.631459	1670359073.254	0	899	3.0850711596	3.1162901838	475.92218951	481.75503499	1.1067177796	740.61988234	25.451227188	-1.1751936761	24.437549591	19.128199584	42.326460031	-71.119329969	2	74180.981262	25.9
29364	2022-12-06	20:37:54.176	339.65132148	8151.631716	1670359074.176	0	899	3.0850707495	3.1162897678	476.12466037	481.95998697	1.1067177178	740.61035035	25.451212637	-1.1785998897	24.437549591	19.127889557	42.326458392	-71.11933	2	74181.964744	25.9
29365	2022-12-06	20:37:55.122	339.65133244	8151.631979	1670359075.123	0	899	3.0770257719	3.1099831844	476.12326516	482.30037671	1.1707132165	740.62940423	25.450860977	-1.1896808724	24.437549591	19.128097079	42.326456807	-71.119331526	2	74182.915832	25.9
29366	2022-12-06	20:37:56.025	339.65134288	8151.632229	1670359076.025	0	899	3.0770257719	3.1099831844	475.20788013	481.3731157	1.1707132165	740.6281803	25.450860977	-1.16855371	24.437549591	19.139282227	42.326453935	-71.119333033	2	74183.819639	25.9
29367	2022-12-06	20:37:56.923	339.65135328	8151.632479	1670359076.923	0	899	3.0870256819	3.1184400098	475.20788013	481.06476524	1.1128735835	740.63193537	25.450860977	-1.1678422863	24.437549591	19.139296513	42.326452172	-71.119335657	2	74184.697087	25.9
29368	2022-12-06	20:37:57.799	339.65136341	8151.632722	1670359077.799	0	899	3.0870256819	3.1184400098	476.34628581	482.21720164	1.1128735835	740.63438082	25.450860977	-1.1554678505	24.437549591	19.138379621	42.326440364	-71.119357388	2	74185.56513	25.9
29369	2022-12-06	20:37:58.721	339.6513741	8151.632978	1670359078.722	0	899	3.1007310641	3.1324041213	476.34628581	482.2394386	1.1170372453	740.62445594	25.450860977	-1.1688340065	24.437549591	19.13650063	42.326425034	-71.119386599	2	74186.497457	25.9
29370	2022-12-06	20:37:59.576	339.65138399	8151.633216	1670359079.577	0	899	3.1007310641	3.1324041213	475.25296207	481.13258873	1.1170372453	740.61645508	25.450860977	-1.1327453852	24.437549591	19.138561249	42.326413926	-71.119407163	2	74187.330586	25.9
29371	2022-12-06	20:38:00.454	339.65139416	8151.63346	1670359080.455	0	899	3.1056755653	3.1383354981	475.25224972	481.30579487	1.1496651676	740.62936987	25.450681105	-1.1567289735	24.437549591	19.115425236	42.326403404	-71.119424593	2	74188.159609	25.9
29372	2022-12-06	20:38:01.365	339.65140469	8151.633713	1670359081.365	0	899	3.1056720101	3.1383318897	475.96102434	482.02359459	1.1496646151	740.62339732	25.450555801	-1.1340388565	24.437549591	19.138242141	42.326394106	-71.119442012	2	74189.134122	25.9
29373	2022-12-06	20:38:02.299	339.6514155	8151.633972	1670359082.299	0	899	3.1122344902	3.1447110786	475.96102434	481.97675691	1.1408934963	740.63060594	25.450555801	-1.1343729496	24.437549591	19.139391754	42.326387947	-71.119455869	2	74190.057911	25.905791107
29374	2022-12-06	20:38:03.190	339.65142582	8151.63422	1670359083.191	0	899	3.1122344902	3.1447110786	475.78241055	481.7958856	1.1408934963	740.62965403	25.450555801	-1.1343729496	24.437549591	19.140001297	42.326381798	-71.119469705	2	74190.980352	25.99803516
29375	2022-12-06	20:38:04.075	339.65143606	8151.634466	1670359084.076	0	899	3.1293620351	3.1627075579	475.78241055	481.92327016	1.1647532995	740.62857035	25.450555801	-1.1567828521	24.437549591	19.121113543	42.326375882	-71.119478677	2	74191.867735	26
29376	2022-12-06	20:38:04.989	339.65144663	8151.634719	1670359084.989	0	899	3.1293591692	3.1627046485	475.78159288	481.92243954	1.1647528517	740.62048623	25.450455558	-1.1926128051	24.437549591	19.118881668	42.326372509	-71.119486228	2	74192.747368	26.074736842
29377	2022-12-06	20:38:05.907	339.65145727	8151.634974	1670359085.908	0	899	3.1195203266	3.1516295884	475.78102237	481.71240248	1.1255132351	740.61947612	25.450311661	-1.2267935292	24.437549591	19.130784407	42.326368388	-71.119493797	2	74193.655656	26.1
29378	2022-12-06	20:38:06.831	339.65146795	8151.635231	1670359086.831	0	899	3.1195203266	3.1516295884	475.87816227	481.81075339	1.1255132351	740.63711649	25.450311661	-1.190424657	24.437549591	19.134508967	42.326366667	-71.119497618	2	74194.571006	26.157100592
29379	2022-12-06	20:38:07.732	339.65147838	8151.635481	1670359087.732	0	899	3.1241883299	3.1557252883	475.87816227	481.69606546	1.1040177834	740.62818393	25.450311661	-1.166732012	24.437549591	19.125127237	42.326365888	-71.11949989	2	74195.466934	26.2
29380	2022-12-06	20:38:08.576	339.65148816	8151.635716	1670359088.577	0	899	3.1241883299	3.1557252883	475.84023287	481.65767235	1.1040177834	740.6260376	25.450311661	-1.1669260263	24.437549591	19.123796463	42.326364461	-71.119503285	2	74196.323681	26.232368149
29381	2022-12-06	20:38:09.454	339.65149832	8151.63596	1670359089.455	0	899	3.1262464825	3.1591892748	475.84013671	481.91346276	1.1519674734	740.62669403	25.450287408	-1.1899072627	24.437549591	19.12477828	42.32636296	-71.119507414	2	74197.224224	26.3
29382	2022-12-06	20:38:10.375	339.65150897	8151.636215	1670359090.375	0	899	3.1262445604	3.1591873238	475.84629004	481.91969305	1.1519671761	740.62191914	25.450220108	-1.1750643253	24.437549591	19.110111237	42.326361667	-71.11951	2	74198	26.3
29383	2022-12-06	20:38:11.316	339.65151987	8151.636477	1670359091.317	0	899	3.138713738	3.1721789603	475.84629004	481.99166432	1.1654442097	740.62459822	25.450220108	-1.1688124099	24.437549591	19.121177522	42.326359858	-71.119513476	2	74199.042726	26.404272635
29384	2022-12-06	20:38:12.209	339.6515302	8151.636725	1670359092.209	0	899	3.138713738	3.1721789603	475.72784963	481.87169429	1.1654442097	740.63706556	25.450220108	-1.1940787715	24.437549591	19.126075972	42.326356833	-71.119516501	2	74199.950153	26.495015259
29385	2022-12-06	20:38:13.091	339.65154041	8151.63697	1670359093.091	0	899	3.1350362285	3.1658575357	475.72784963	481.39195456	1.0755117043	740.61699186	25.450220108	-1.16855371	24.437549591	19.125957489	42.326358036	-71.119518036	2	74200.821499	26.582149901
29386	2022-12-06	20:38:13.977	339.65155067	8151.637216	1670359093.978	0	899	3.1350362285	3.1658575357	475.99313118	481.6603946	1.0755117043	740.62049148	25.450220108	-1.1426837152	24.437549591	19.136546684	42.326357154	-71.119520691	2	74201.707415	26.741482966
29387	2022-12-06	20:38:14.877	339.65156108	8151.637466	1670359094.877	0	899	3.1366649073	3.1708131235	475.9924538	482.26956771	1.1897421007	740.61907474	25.450049331	-1.2901426854	24.437549591	19.131996281	42.326356667	-71.119523692	2	74202.607608	26.860760761
29388	2022-12-06	20:38:15.812	339.6515719	8151.637726	1670359095.812	0	899	3.1366584325	3.1708065483	476.28557482	482.56654873	1.1897410697	740.62101089	25.44982338	-1.2074341821	24.437549591	19.137351484	42.326357559	-71.119525	2	74203.535503	26.953550296
29389	2022-12-06	20:38:16.785	339.65158316	8151.637996	1670359096.785	0	899	3.1578870708	3.191332971	476.28557482	482.39565537	1.1577804872	740.6191188	25.44982338	-1.1442682427	24.437549591	19.137972194	42.326358333	-71.119525	2	74204.545652	27.054565217
29390	2022-12-06	20:38:17.671	339.65159343	8151.638242	1670359097.672	0	899	3.1578870708	3.191332971	475.81145127	481.91544947	1.1577804872	740.62689209	25.44982338	-1.1343729496	24.437549591	19.137121201	42.326359092	-71.119525	2	74205.45534	27.1
29391	2022-12-06	20:38:18.505	339.65160307	8151.638474	1670359098.505	0	899	3.162243293	3.1949466298	475.81145127	481.77139622	1.1307950915	740.62047491	25.44982338	-1.1385983821	24.437549591	19.138756443	42.32636	-71.119525454	2	74206.272545	27.127254509
29392	2022-12-06	20:38:19.323	339.65161255	8151.638701	1670359099.324	0	899	3.1622417516	3.1949450657	475.98909448	481.95126333	1.1307948601	740.61901855	25.449770024	-1.1827390889	24.437549591	19.131534981	42.326359842	-71.119526982	2	74207.094608	27.2
29393	2022-12-06	20:38:20.237	339.65162312	8151.638955	1670359100.238	0	899	3.1659752223	3.1988977273	475.98785357	481.98296114	1.1369672952	740.61102295	25.449457169	-1.16855371	24.437549591	19.133520126	42.326358333	-71.11953	2	74208	27.2
29394	2022-12-06	20:38:21.128	339.65163344	8151.639202	1670359101.129	0	899	3.1659752223	3.1988977273	475.36236868	481.34959821	1.1369672952	740.62154565	25.449457169	-1.3034657327	24.437549591	19.116462783	42.326358333	-71.119531437	2	74208.862394	27.286239397
29395	2022-12-06	20:38:22.042	339.651644	8151.639456	1670359102.042	0	899	3.1669394262	3.1985893585	475.36236868	481.11593087	1.0931248131	740.61281722	25.449457169	-1.2250365445	24.437549591	19.127548016	42.326356989	-71.119533011	2	74209.806519	27.3
29396	2022-12-06	20:38:22.990	339.65165499	8151.63972	1670359102.991	0	899	3.1669394262	3.1985893585	475.5210525	481.27653533	1.0931248131	740.6159668	25.449457169	-1.1734366417	24.437549591	19.134599686	42.326356667	-71.11953463	2	74210.77823	27.3
29397	2022-12-06	20:38:23.904	339.65166557	8151.639974	1670359103.905	0	899	3.168021067	3.2006049806	475.52099484	481.44465748	1.1246739173	740.62032576	25.449442617	-1.1742127557	24.437549591	19.130417009	42.326355523	-71.119536144	2	74211.686391	27.3
29398	2022-12-06	20:38:24.815	339.65167611	8151.640227	1670359104.816	0	899	3.1680188384	3.2006027193	475.75795753	481.6845703	1.1246735852	740.61724854	25.449365616	-1.1783196926	24.437549591	19.13243866	42.326355	-71.119537657	2	74212.594188	27.3
29399	2022-12-06	20:38:25.716	339.65168653	8151.640477	1670359105.716	0	899	3.1825626125	3.2143488052	475.75795753	481.51270186	1.092448476	740.61700197	25.449365616	-1.1783196926	24.437549591	19.13243866	42.326355	-71.119539173	2	74213.503561	27.3
29400	2022-12-06	20:38:26.598	339.65169675	8151.640722	1670359106.599	0	899	3.1825626125	3.2143488052	475.44951344	481.20052684	1.092448476	740.61691224	25.449365616	-1.3202489362	24.437549591	19.13133668	42.326355	-71.119541241	2	74214.37229	27.3
29401	2022-12-06	20:38:27.486	339.65170701	8151.640968	1670359107.486	0	899	3.1873757655	3.2191317743	475.44951344	481.18636011	1.089789484	740.61171778	25.449365616	-1.4138659705	24.437549591	19.130342092	42.326355	-71.119543333	2	74215.224822	27.3
29402	2022-12-06	20:38:28.355	339.65171708	8151.64121	1670359108.356	0	899	3.1873757655	3.2191317743	476.08558271	481.8301043	1.089789484	740.6003418	25.449365616	-1.2173833847	24.437549591	19.130638123	42.326354822	-71.119543511	2	74216.106509	27.3
29403	2022-12-06	20:38:29.230	339.65172721	8151.641453	1670359109.231	0	899	3.1877334676	3.2218126026	476.08543037	482.25043909	1.168540425	740.60885762	25.449327216	-1.203327329	24.437549591	19.129159763	42.326353384	-71.119544949	2	74216.969428	27.3
29404	2022-12-06	20:38:30.105	339.65173734	8151.641696	1670359110.106	0	899	3.1877256984	3.221804715	475.47088401	481.62792836	1.1685392294	740.60226703	25.44906044	-1.1750643253	24.437549591	19.134239197	42.326353333	-71.119546479	2	74217.887487	27.3
29405	2022-12-06	20:38:31.010	339.65174781	8151.641947	1670359111.011	0	899	3.2015088397	3.2347689088	475.47088401	481.45372158	1.1358875553	740.61561433	25.44906044	-1.1787831144	24.437549591	19.101603262	42.32635198	-71.11954802	2	74218.811801	27.3
29406	2022-12-06	20:38:31.914	339.65175826	8151.642198	1670359111.914	0	899	3.2015088397	3.2347689088	476.82525496	482.82513453	1.1358875553	740.61012844	25.44906044	-1.1782226097	24.437549591	19.099704957	42.326350556	-71.119550556	2	74219.666667	27.3
29407	2022-12-06	20:38:32.776	339.65176825	8151.642438	1670359112.777	0	899	3.1974325936	3.2311432457	476.82525496	482.91436529	1.1525675726	740.60332524	25.44906044	-1.1639833561	24.437549591	19.129484177	42.32635	-71.119552508	2	74220.50501	27.3
29408	2022-12-06	20:38:33.716	339.65177912	8151.642699	1670359113.716	0	899	3.1974325936	3.2311432457	476.32478558	482.40750486	1.1525675726	740.60040283	25.44906044	-1.1620430946	24.437549591	19.129198074	42.32635	-71.119554112	2	74221.467437	27.3
29409	2022-12-06	20:38:34.635	339.65178977	8151.642954	1670359114.636	0	899	3.1954341615	3.2301981311	476.32434037	482.60147761	1.1889282719	740.61039764	25.448948273	-1.2272031189	24.437549591	19.135961697	42.326349331	-71.119556338	2	74222.401361	27.3
29410	2022-12-06	20:38:35.581	339.65180071	8151.643217	1670359115.581	0	899	3.1954240725	3.2301878857	476.28940343	482.56607183	1.1889266961	740.61826835	25.448602676	-1.4794355631	24.437549591	19.139282227	42.326348333	-71.119558333	2	74223.324458	27.3
29411	2022-12-06	20:38:36.528	339.65181167	8151.64348	1670359116.528	0	899	3.1934614529	3.2262316389	476.28940343	482.20899086	1.1221187369	740.61361229	25.448602676	-1.328742917	24.437549591	19.101371664	42.326348333	-71.11955877	2	74224.262262	27.3
29412	2022-12-06	20:38:37.404	339.65182181	8151.643723	1670359117.404	0	899	3.1934614529	3.2262316389	475.99205582	481.90794765	1.1221187369	740.61006296	25.448602676	-1.1377037724	24.437549591	19.11240896	42.326348333	-71.119560248	2	74225.148504	27.3
29413	2022-12-06	20:38:38.341	339.65183265	8151.643984	1670359118.341	0	899	3.1932142408	3.2256329948	475.99205582	481.84482423	1.1102910015	740.59629367	25.448602676	-1.1375959788	24.437549591	19.118568749	42.326348116	-71.119561884	2	74226.130112	27.3
29414	2022-12-06	20:38:39.236	339.65184302	8151.644232	1670359119.237	0	899	3.1932135569	3.225632301	475.93628082	481.7883629	1.1102909016	740.59641332	25.448579232	-1.2088354534	24.437549591	19.125527312	42.326346729	-71.119563271	2	74226.962825	27.3
29415	2022-12-06	20:38:40.237	339.65185461	8151.644511	1670359120.238	0	899	3.2010801861	3.2342422573	475.93588967	481.90769635	1.1327251823	740.61722428	25.448480606	-1.5152440071	24.437549591	19.081302643	42.326346667	-71.11956499	2	74227.993795	27.3
29416	2022-12-06	20:38:41.128	339.65186491	8151.644758	1670359121.128	0	899	3.2010801861	3.2342422573	476.06391685	482.03732995	1.1327251823	740.61032003	25.448480606	-1.6804886275	24.437549591	19.067375309	42.326346667	-71.11956795	2	74228.884885	27.3
29417	2022-12-06	20:38:41.996	339.65187495	8151.644999	1670359121.996	0	899	3.2281380397	3.2594399715	476.06391685	481.65423226	1.0609223759	740.60346267	25.448480606	-1.6006580907	24.437549591	19.074243583	42.326345429	-71.119570809	2	74229.742604	27.3
29418	2022-12-06	20:38:42.934	339.65188581	8151.645259	1670359122.934	0	899	3.2281380397	3.2594399715	476.34651195	481.94014581	1.0609223759	740.60422137	25.448480606	-1.183224123	24.437549591	19.125260688	42.326341499	-71.119576334	2	74230.700103	27.370010341
29419	2022-12-06	20:38:43.806	339.65189591	8151.645502	1670359123.807	0	899	3.2284632367	3.2622312555	476.34651195	482.3811882	1.143526653	740.58657372	25.448480606	-1.4720626312	24.437549591	19.112573725	42.326338053	-71.119584175	2	74231.584168	27.516833667
29420	2022-12-06	20:38:44.711	339.65190639	8151.645753	1670359124.712	0	899	3.2284613291	3.2622293195	476.18586879	482.2185084	1.1435263694	740.59009072	25.448415933	-1.7078568801	24.437549591	19.106702312	42.32633425	-71.119591555	2	74232.483235	27.648323471
29421	2022-12-06	20:38:45.677	339.65191756	8151.646021	1670359125.677	0	899	3.2414245323	3.2763444154	476.18491447	482.39878519	1.1774397317	740.61056337	25.44817543	-1.3492125265	24.437549591	19.129200222	42.326333138	-71.119594264	2	74233.441441	27.744144144
29422	2022-12-06	20:38:46.638	339.65192868	8151.646288	1670359126.638	0	899	3.2414245323	3.2763444154	476.10467648	482.31750016	1.1774397317	740.60681152	25.44817543	-1.1750643253	24.437549591	19.131719589	42.326337084	-71.119590555	2	74234.416753	27.841675284
29423	2022-12-06	20:38:47.533	339.65193905	8151.646537	1670359127.534	0	899	3.2314475419	3.2637749118	476.10467648	481.87307976	1.0942224678	740.61091018	25.44817543	-1.1744175794	24.437549591	19.13181483	42.32634	-71.119587212	2	74235.327416	27.932741617
29424	2022-12-06	20:38:48.424	339.65194935	8151.646784	1670359128.424	0	899	3.2314475419	3.2637749118	476.68398113	482.45940316	1.0942224678	740.61651611	25.44817543	-1.1701813936	24.437549591	19.13243866	42.326340663	-71.11958767	2	74236.199043	28.019904306
29425	2022-12-06	20:38:49.375	339.65196036	8151.647049	1670359129.375	0	899	3.2371253289	3.2696524158	476.6839747	482.48493804	1.099003406	740.6033018	25.448173813	-1.1571385568	24.437549591	19.138243315	42.326343333	-71.11958519	2	74237.114114	28.1
29426	2022-12-06	20:38:50.329	339.65197141	8151.647314	1670359130.33	0	899	3.2371217665	3.2696488025	476.82660319	482.62929952	1.0990028984	740.60700352	25.44805336	-1.1682411085	24.437549591	19.134745314	42.326343213	-71.119586667	2	74238.072389	28.1
29427	2022-12-06	20:38:51.278	339.65198238	8151.647577	1670359131.278	0	899	3.2442437999	3.2780012906	476.82660319	482.83603608	1.1376704857	740.60948454	25.44805336	-1.1669260263	24.437549591	19.134599686	42.326341667	-71.119586755	2	74239.05274	28.1
29428	2022-12-06	20:38:52.197	339.65199303	8151.647833	1670359132.198	0	899	3.2442437999	3.2780012906	476.05071971	482.05037416	1.1376704857	740.59882521	25.44805336	-1.1673032977	24.437549591	19.134582987	42.32634166	-71.11958834	2	74240.003717	28.1
29429	2022-12-06	20:38:53.141	339.65200395	8151.648095	1670359133.141	0	899	3.2479726957	3.2815536587	476.05071971	482.01206561	1.1304961565	740.61224527	25.44805336	-1.2238940001	24.437549591	19.132078171	42.3263402	-71.1195898	2	74240.880112	28.1
29430	2022-12-06	20:38:54.069	339.6520147	8151.648353	1670359134.07	0	899	3.2479726957	3.2815536587	475.72906862	481.68638664	1.1304961565	740.60742632	25.44805336	-1.4856983471	24.437549591	19.109040835	42.326338644	-71.11959	2	74241.813835	28.1
29431	2022-12-06	20:38:55.026	339.65202576	8151.648618	1670359135.026	0	899	3.2573728633	3.2916945372	475.72837159	481.79976387	1.1518724453	740.61115674	25.44787753	-1.3406215551	24.437549591	19.122846982	42.326337063	-71.119591271	2	74242.762327	28.1
29432	2022-12-06	20:38:55.940	339.65203635	8151.648872	1670359135.941	0	899	3.257369014	3.2916906302	476.0271982	482.10240115	1.1518718739	740.61459047	25.447748184	-1.2030362404	24.437549591	19.132349014	42.326336667	-71.119592774	2	74243.664694	28.1
29433	2022-12-06	20:38:56.859	339.65204699	8151.649128	1670359136.86	0	899	3.2612869578	3.2970640529	476.0271982	482.35299811	1.1987624936	740.60811105	25.447748184	-1.2120476716	24.437549591	19.131466531	42.326335685	-71.119594315	2	74244.589013	28.1
29434	2022-12-06	20:38:57.773	339.65205756	8151.649381	1670359137.773	0	899	3.2612869578	3.2970640529	476.33068586	482.66051874	1.1987624936	740.61462402	25.447748184	-1.2173833847	24.437549591	19.1313591	42.326334123	-71.119595	2	74245.52637	28.1
29435	2022-12-06	20:38:58.667	339.65206791	8151.64963	1670359138.667	0	899	3.2673808314	3.3008216853	476.33068586	482.23523871	1.1192078551	740.60207584	25.447748184	-1.1843559663	24.437549591	19.134030096	42.326333333	-71.119595727	2	74246.436436	28.1
29436	2022-12-06	20:38:59.562	339.65207826	8151.649878	1670359139.562	0	899	3.2673767289	3.3008175231	476.46640554	482.37263761	1.1192072652	740.60285313	25.447610754	-1.1709143902	24.437549591	19.134960175	42.326332804	-71.119596667	2	74247.317703	28.1
29437	2022-12-06	20:39:00.476	339.65208884	8151.650132	1670359140.476	0	899	3.2730038947	3.3050120758	476.46573953	482.10868267	1.0699005211	740.59175201	25.447443008	-1.1718090773	24.437549591	19.134960175	42.326331309	-71.119597025	2	74248.214744	28.1
29438	2022-12-06	20:39:01.323	339.65209866	8151.650368	1670359141.324	0	899	3.2730038947	3.3050120758	475.70804601	481.34201553	1.0699005211	740.60050671	25.447443008	-1.1829762625	24.437549591	19.134430184	42.326329825	-71.119598683	2	74249.105019	28.1
29439	2022-12-06	20:39:02.263	339.65210954	8151.650629	1670359142.264	0	899	3.2895782091	3.3220534388	475.70804601	481.39553344	1.0799435921	740.60043193	25.447443008	-1.2121770121	24.437549591	19.135197936	42.326328369	-71.119601595	2	74249.978625	28.1
29440	2022-12-06	20:39:03.217	339.65212057	8151.650894	1670359143.217	0	899	3.2895782091	3.3220534388	476.36538329	482.06072975	1.0799435921	740.60650635	25.447443008	-1.2548193932	24.437549591	19.135320663	42.326326805	-71.119604724	2	74250.91716	28.1
29441	2022-12-06	20:39:04.128	339.65213112	8151.651147	1670359144.129	0	899	3.2839693227	3.3160715242	476.36538329	482.00481157	1.0694645231	740.60876182	25.447443008	-1.1864256211	24.437549591	19.101514172	42.326320673	-71.119619984	2	74251.899023	28.1
29442	2022-12-06	20:39:05.066	339.65214198	8151.651407	1670359145.067	0	899	3.2839631559	3.3160652716	475.79482576	481.42749503	1.0694636801	740.61210743	25.44723747	-1.1454323949	24.437549591	19.127690296	42.326317222	-71.11963	2	74252.833333	28.1
29443	2022-12-06	20:39:05.993	339.6521527	8151.651665	1670359145.993	0	899	3.2774815203	3.3104449474	475.79455171	481.59012412	1.1000221788	740.60707345	25.44716835	-1.163692277	24.437549591	19.134921598	42.326312812	-71.11964066	2	74253.770876	28.1
29444	2022-12-06	20:39:06.868	339.65216282	8151.651908	1670359146.868	0	899	3.2774815203	3.3104449474	476.36233176	482.1648202	1.1000221788	740.60060776	25.44716835	-1.192526545	24.437549591	19.132146166	42.326311667	-71.119648755	2	74254.650651	28.1
29445	2022-12-06	20:39:07.776	339.65217333	8151.65216	1670359147.776	0	899	3.2847797518	3.3191088565	476.36233176	482.39228735	1.1426058311	740.60543035	25.44716835	-1.1373588368	24.437549591	19.131099549	42.326310719	-71.119658301	2	74255.568667	28.156866734
29446	2022-12-06	20:39:08.681	339.65218382	8151.652412	1670359148.682	0	899	3.2847797518	3.3191088565	476.19273957	482.2205484	1.1426058311	740.61588879	25.44716835	-1.1453570001	24.437549591	19.124259355	42.326310769	-71.119667177	2	74256.461244	28.2
29447	2022-12-06	20:39:09.592	339.65219436	8151.652665	1670359149.593	0	899	3.290875182	3.3246169821	476.19265295	482.10611821	1.1211974062	740.61357511	25.447146523	-1.1471678476	24.437549591	19.137479782	42.326310523	-71.119674527	2	74257.343195	28.2
29448	2022-12-06	20:39:10.486	339.65220471	8151.652913	1670359150.487	0	899	3.2908675804	3.3246092695	476.09106106	482.00325892	1.121196319	740.61697853	25.446893692	-1.1671955917	24.437549591	19.134752274	42.326308333	-71.11968075	2	74258.224852	28.2
29449	2022-12-06	20:39:11.440	339.65221574	8151.653178	1670359151.44	0	899	3.2848006528	3.3186794108	476.09106106	482.03831547	1.1277624614	740.60553423	25.446893692	-1.1652984619	24.437549591	19.134599686	42.326307739	-71.119684523	2	74259.178419	28.2
29450	2022-12-06	20:39:12.289	339.65222558	8151.653414	1670359152.29	0	899	3.2848006528	3.3186794108	475.82787477	481.7718415	1.1277624614	740.60578646	25.446893692	-1.1684890946	24.437549591	19.135834928	42.326305	-71.119690266	2	74260.079882	28.2
29451	2022-12-06	20:39:13.153	339.65223557	8151.653654	1670359153.153	0	899	3.3020266443	3.3362473464	475.82787477	481.80057565	1.1331466755	740.61855857	25.446893692	-1.1783196926	24.437549591	19.139640808	42.326305	-71.119693103	2	74260.930966	28.2
29452	2022-12-06	20:39:14.030	339.65224573	8151.653897	1670359154.031	0	899	3.3020266443	3.3362473464	476.4534024	482.43395505	1.1331466755	740.61325579	25.446893692	-1.1913409233	24.437549591	19.137121201	42.326306349	-71.119696032	2	74261.809619	28.280961924
29453	2022-12-06	20:39:14.917	339.65225598	8151.654144	1670359154.917	0	899	3.3134051564	3.3486675868	476.45311353	482.59491426	1.1633105285	740.61258723	25.446820935	-1.1886245525	24.437549591	19.137721902	42.326306667	-71.119699997	2	74262.666029	28.3
29454	2022-12-06	20:39:15.819	339.65226644	8151.654394	1670359155.82	0	899	3.3133981206	3.3486604444	476.43330854	482.57484842	1.1633094916	740.61889648	25.446588516	-1.1978515387	24.437549591	19.132078171	42.326306667	-71.119703488	2	74263.546351	28.3
29455	2022-12-06	20:39:16.711	339.65227676	8151.654642	1670359156.712	0	899	3.3026609938	3.3360525009	476.43330854	482.26727208	1.1057542017	740.60068941	25.446588516	-1.1832996133	24.437549591	19.134010782	42.326306667	-71.119706465	2	74264.439471	28.343947101
29456	2022-12-06	20:39:17.627	339.65228735	8151.654896	1670359157.627	0	899	3.3026609938	3.3360525009	475.34026016	481.16083924	1.1057542017	740.5983628	25.446588516	-1.1720892609	24.437549591	19.135022561	42.326306667	-71.119708941	2	74265.364364	28.4
29457	2022-12-06	20:39:18.589	339.6522985	8151.655164	1670359158.59	0	899	3.2992884638	3.3334713846	475.34014968	481.30508397	1.1328382187	740.6143338	25.446560626	-1.1605879534	24.437549591	19.134397797	42.326307242	-71.119710575	2	74266.3449	28.4
29458	2022-12-06	20:39:19.476	339.65230875	8151.65541	1670359159.476	0	899	3.2992837852	3.333466637	476.05247637	482.02634588	1.1328375444	740.6026001	25.446405411	-1.1343729496	24.437549591	19.139282227	42.326308333	-71.119712964	2	74267.259369	28.425936884
29459	2022-12-06	20:39:20.404	339.65231949	8151.655668	1670359160.404	0	899	3.3203447845	3.3536976137	476.05247637	481.84393491	1.0986623262	740.61057105	25.446405411	-1.1343729496	24.437549591	19.139282227	42.326308611	-71.119716945	2	74268.166824	28.516682375
29460	2022-12-06	20:39:21.313	339.65233002	8151.655921	1670359161.314	0	899	3.3203447845	3.3536976137	476.39669237	482.19233849	1.0986623262	740.60500553	25.446405411	-1.1654816621	24.437549591	19.136370084	42.326310046	-71.119718426	2	74269.027778	28.6
29461	2022-12-06	20:39:22.253	339.65234089	8151.656181	1670359162.253	0	899	3.3340323719	3.3701674156	476.39669237	482.65105627	1.1844931775	740.60122943	25.446405411	-1.1749673111	24.437549591	19.134824462	42.326311667	-71.119721901	2	74270.028155	28.602815534
29462	2022-12-06	20:39:23.160	339.65235139	8151.656433	1670359163.16	0	899	3.3340323719	3.3701674156	476.3230625	482.57645976	1.1844931775	740.59986807	25.446405411	-1.1783196926	24.437549591	19.139282227	42.326311667	-71.119729239	2	74270.908738	28.690873786
29463	2022-12-06	20:39:24.065	339.65236186	8151.656685	1670359164.065	0	899	3.3311307495	3.3645370968	476.3230625	482.10829816	1.0968800194	740.60997929	25.446405411	-1.1416705065	24.437549591	19.138632869	42.326310312	-71.119738126	2	74271.812625	28.7
29464	2022-12-06	20:39:24.944	339.65237204	8151.656929	1670359164.944	0	899	3.3311254905	3.3645317627	476.35712947	482.14277501	1.0968792925	740.60473794	25.446232613	-1.1878053463	24.437549591	19.139467239	42.326308807	-71.119742385	2	74272.715615	28.7
29465	2022-12-06	20:39:25.897	339.65238307	8151.657194	1670359165.897	0	899	3.3346235158	3.3694740613	476.35672514	482.38670089	1.1426228847	740.60515347	25.446130753	-1.1784490426	24.437549591	19.135078708	42.326308333	-71.119745596	2	74273.678679	28.7
29466	2022-12-06	20:39:26.862	339.65239425	8151.657462	1670359166.863	0	899	3.3346235158	3.3694740613	477.04360381	483.08227444	1.1426228847	740.61541667	25.446130753	-1.1410237835	24.437549591	19.139016537	42.326308333	-71.119748756	2	74274.626822	28.7
29467	2022-12-06	20:39:27.780	339.65240487	8151.657717	1670359167.781	0	899	3.3419166322	3.3756633037	477.04360381	482.87781099	1.1044022335	740.60760498	25.446130753	-1.1327453852	24.437549591	19.139640808	42.326307469	-71.119750864	2	74275.518447	28.7
29468	2022-12-06	20:39:28.670	339.65241516	8151.657964	1670359168.67	0	899	3.3419166322	3.3756633037	476.40863012	482.23507163	1.1044022335	740.60606172	25.446130753	-1.1327453852	24.437549591	19.139640808	42.326306667	-71.119753044	2	74276.413249	28.7
29469	2022-12-06	20:39:29.621	339.65242618	8151.658228	1670359169.622	0	899	3.3412731828	3.3751662699	476.40840627	482.26130691	1.1093572103	740.60115708	25.446074366	-1.1603508169	24.437549591	19.134656414	42.326306667	-71.119756336	2	74277.400814	28.7
29470	2022-12-06	20:39:30.565	339.65243711	8151.658491	1670359170.566	0	899	3.3412721093	3.3751651809	476.33695073	482.1889727	1.1093570607	740.60864985	25.4460392	-1.1759482764	24.437549591	19.133748099	42.326306667	-71.119758333	2	74278.33459	28.7
29471	2022-12-06	20:39:31.476	339.65244765	8151.658744	1670359171.477	0	899	3.357468752	3.3945905452	476.33695073	482.71674525	1.2080836444	740.60529252	25.4460392	-1.1718090773	24.437549591	19.133520126	42.326307009	-71.119758333	2	74279.205411	28.7
29472	2022-12-06	20:39:32.411	339.65245847	8151.659003	1670359172.412	0	899	3.357468752	3.3945905452	476.75293887	483.13830491	1.2080836444	740.59897073	25.4460392	-1.1735121541	24.437549591	19.133331526	42.326309067	-71.1197576	2	74280.146694	28.7
29473	2022-12-06	20:39:33.355	339.6524694	8151.659266	1670359173.356	0	899	3.3456263786	3.3800264958	476.75293887	482.69012977	1.1243338154	740.60161505	25.4460392	-1.1584751709	24.437549591	19.135341808	42.326313934	-71.119752532	2	74281.120163	28.7
29474	2022-12-06	20:39:34.309	339.65248044	8151.659531	1670359174.31	0	899	3.3456263786	3.3800264958	476.27409015	482.20531776	1.1243338154	740.60695421	25.4460392	-1.1620430946	24.437549591	19.138921738	42.326318333	-71.119746817	2	74282.09009	28.7
29475	2022-12-06	20:39:35.289	339.65249178	8151.659803	1670359175.29	0	899	3.3577835565	3.3930481127	476.27305544	482.3315801	1.1481638275	740.60260535	25.445778487	-1.1384043615	24.437549591	19.136459628	42.326318333	-71.119748452	2	74283.071142	28.7
29476	2022-12-06	20:39:36.249	339.65250288	8151.660069	1670359176.249	0	899	3.3577821924	3.3930467283	476.46738052	482.52837609	1.1481636318	740.59753135	25.445734024	-1.1368629388	24.437549591	19.135777404	42.326318333	-71.11975	2	74284.03016	28.7
29477	2022-12-06	20:39:37.130	339.65251308	8151.660314	1670359177.13	0	899	3.3833966475	3.41940426	476.46738052	482.60941779	1.163320369	740.61325376	25.445734024	-1.16855371	24.437549591	19.13243866	42.326318333	-71.11975	2	74284.860509	28.7
29478	2022-12-06	20:39:38.023	339.65252343	8151.660562	1670359178.024	0	899	3.3833966475	3.41940426	476.1340426	482.27178288	1.163320369	740.59154425	25.445734024	-1.2485782776	24.437549591	19.129080513	42.326319579	-71.119751246	2	74285.747495	28.7
29479	2022-12-06	20:39:39.030	339.65253508	8151.660842	1670359179.031	0	899	3.3863694331	3.4220218951	476.13399449	482.20571641	1.1509652103	740.59720111	25.445721898	-1.229326699	24.437549591	19.129951149	42.32632	-71.119752926	2	74286.755756	28.7
29480	2022-12-06	20:39:39.937	339.65254557	8151.661094	1670359179.937	0	899	3.3863603664	3.4220126925	476.97573972	483.05818876	1.1509639168	740.60953547	25.445428848	-1.1718090773	24.437549591	19.134239197	42.32632116	-71.119753333	2	74287.696109	28.7
29481	2022-12-06	20:39:40.861	339.65255626	8151.66135	1670359180.861	0	899	3.3821690011	3.4195973102	476.97573972	483.36981201	1.2091514369	740.61320324	25.445428848	-1.1818336635	24.437549591	19.134239197	42.326321667	-71.119753333	2	74288.616505	28.7
29482	2022-12-06	20:39:41.750	339.65256655	8151.661597	1670359181.75	0	899	3.3821690011	3.4195973102	476.20935618	482.59315476	1.2091514369	740.60369873	25.445428848	-1.188085556	24.437549591	19.134239197	42.326321667	-71.119754133	2	74289.479612	28.7
29483	2022-12-06	20:39:42.727	339.65257787	8151.661869	1670359182.728	0	899	3.3826952451	3.4171984197	476.20935618	482.09226063	1.1154351164	740.61515232	25.445428848	-1.3981499577	24.437549591	19.103790132	42.326322454	-71.119755	2	74290.472222	28.7
29484	2022-12-06	20:39:43.657	339.65258863	8151.662127	1670359183.658	0	899	3.3826952451	3.4171984197	476.60139167	482.48913917	1.1154351164	740.61773884	25.445428848	-1.4712973833	24.437549591	19.093187332	42.326323333	-71.119755	2	74291.411321	28.7
29485	2022-12-06	20:39:44.575	339.65259925	8151.662382	1670359184.575	0	899	3.3864159572	3.4194672102	476.60123997	482.23450972	1.0677877635	740.6020144	25.445390651	-1.1937770062	24.437549591	19.126457972	42.326323333	-71.119754511	2	74292.293293	28.7
29486	2022-12-06	20:39:45.515	339.65261013	8151.662643	1670359185.515	0	899	3.3864086412	3.4194597926	476.6049001	482.23820794	1.0677867952	740.60485355	25.44515419	-1.1784921285	24.437549591	19.137865067	42.326323333	-71.119753333	2	74293.254348	28.7
29487	2022-12-06	20:39:46.421	339.65262061	8151.662895	1670359186.421	0	899	3.3942347675	3.4312244399	476.6049001	482.89645737	1.1909315835	740.60717086	25.44515419	-1.2114440455	24.437549591	19.136570141	42.326323333	-71.119753333	2	74294.213592	28.7
29488	2022-12-06	20:39:47.338	339.65263124	8151.66315	1670359187.339	0	899	3.3942347675	3.4312244399	476.56824074	482.85931408	1.1909315835	740.61406096	25.44515419	-1.1669260263	24.437549591	19.134599686	42.32632315	-71.11975315	2	74295.109868	28.7
29489	2022-12-06	20:39:48.239	339.65264166	8151.6634	1670359188.239	0	899	3.3926149647	3.427403892	476.56824074	482.48704786	1.1213242288	740.61451165	25.44515419	-1.2238723742	24.437549591	19.127063852	42.326321708	-71.119751626	2	74296.024655	28.7
29490	2022-12-06	20:39:49.119	339.65265185	8151.663644	1670359189.12	0	899	3.3926149647	3.427403892	476.41783105	482.33477014	1.1213242288	740.60991462	25.44515419	-1.464786768	24.437549591	19.097507477	42.326323156	-71.119750178	2	74296.893491	28.7
29491	2022-12-06	20:39:50.042	339.65266252	8151.663901	1670359190.042	0	899	3.3945128347	3.4318335578	476.41721485	482.762189	1.2013769293	740.62904893	25.444998975	-1.4841029802	24.437549591	19.088044198	42.326323333	-71.119748618	2	74297.828921	28.7
29492	2022-12-06	20:39:51.010	339.65267374	8151.66417	1670359191.011	0	899	3.3945119697	3.4318326793	476.18369288	482.52555628	1.2013768008	740.61725662	25.444971085	-1.2397608489	24.437549591	19.096838351	42.326323333	-71.119747094	2	74298.743733	28.7
29493	2022-12-06	20:39:51.865	339.65268362	8151.664407	1670359191.865	0	899	3.414335969	3.4501095682	476.18369288	482.2267095	1.1454739177	740.61157227	25.444971085	-1.1473941803	24.437549591	19.100749969	42.32632433	-71.11974567	2	74299.597725	28.7
29494	2022-12-06	20:39:52.730	339.65269365	8151.664647	1670359192.731	0	899	3.414335969	3.4501095682	476.35210042	482.39725421	1.1454739177	740.61632977	25.444971085	-1.4011357557	24.437549591	19.087894692	42.326325	-71.119745	2	74300.470414	28.7
29495	2022-12-06	20:39:53.596	339.65270367	8151.664888	1670359193.597	0	899	3.4052952542	3.44032791	476.35210042	482.28752829	1.1249382351	740.60872059	25.444971085	-1.5832389767	24.437549591	19.091817742	42.326325541	-71.119744459	2	74301.324458	28.7
29496	2022-12-06	20:39:54.490	339.65271402	8151.665136	1670359194.491	0	899	3.4052952542	3.44032791	476.67485249	482.61430191	1.1249382351	740.59927833	25.444971085	-1.7235836983	24.437549591	19.105791092	42.326326667	-71.119743333	2	74302.227174	28.7
29497	2022-12-06	20:39:55.421	339.65272479	8151.665395	1670359195.422	0	899	3.4093270978	3.4443164546	476.67439009	482.59944677	1.1222467789	740.60431515	25.444854673	-1.5111048079	24.437549591	19.116627864	42.326326667	-71.119742621	2	74303.213592	28.7
29498	2022-12-06	20:39:56.344	339.65273546	8151.665651	1670359196.344	0	899	3.4093221686	3.4443114534	476.37593759	482.29728087	1.1222460978	740.61171455	25.444696426	-1.4356937211	24.437549591	19.13419193	42.326326667	-71.11973981	2	74304.113937	28.7
29499	2022-12-06	20:39:57.246	339.6527459	8151.665902	1670359197.246	0	899	3.4164264217	3.4523549317	476.37593759	482.44390682	1.1496859458	740.6050989	25.444696426	-1.489233838	24.437549591	19.131639758	42.326326667	-71.119738234	2	74305.029665	28.7
29500	2022-12-06	20:39:58.148	339.65275634	8151.666152	1670359198.148	0	899	3.4164264217	3.4523549317	476.02735544	482.09088451	1.1496859458	740.60745138	25.444696426	-1.1828468556	24.437549591	19.137106043	42.326326667	-71.119735357	2	74305.892823	28.7
29501	2022-12-06	20:39:59.094	339.65276729	8151.666415	1670359199.094	0	899	3.4277829834	3.464071948	476.02735063	482.13151146	1.1572924734	740.6100569	25.444695214	-1.1639509951	24.437549591	19.136374202	42.326329452	-71.119721072	2	74306.835671	28.7
29502	2022-12-06	20:40:00.023	339.65277806	8151.666673	1670359200.024	0	899	3.4277801542	3.4640690761	476.73799626	482.85126765	1.1572920724	740.58558867	25.444604874	-1.1327453852	24.437549591	19.139640808	42.326332518	-71.119701966	2	74307.755424	28.624457594
29503	2022-12-06	20:40:00.979	339.65278911	8151.666939	1670359200.979	0	899	3.4355240508	3.4715914823	476.73799626	482.80014758	1.1477361384	740.59148281	25.444604874	-1.1316566696	24.437549591	19.13915984	42.32633711	-71.11968156	2	74308.755342	28.524465812
29504	2022-12-06	20:40:01.907	339.65279986	8151.667197	1670359201.908	0	899	3.4355240508	3.4715914823	475.95601645	482.00822419	1.1477361384	740.60547158	25.444604874	-1.1360976625	24.437549591	19.138764173	42.326341679	-71.119668859	2	74309.669216	28.5
29505	2022-12-06	20:40:02.826	339.6528105	8151.667452	1670359202.827	0	899	3.4360198704	3.4727549917	475.95601645	482.11962315	1.1685916746	740.61130589	25.444604874	-1.1425112486	24.437549591	19.138875961	42.326346989	-71.119657689	2	74310.548325	28.445167464
29506	2022-12-06	20:40:03.726	339.6528209	8151.667702	1670359203.726	0	899	3.4360198704	3.4727549917	476.10942765	482.27502101	1.1685916746	740.61338836	25.444604874	-1.1595099746	24.437549591	19.140397596	42.326353041	-71.119644824	2	74311.456197	28.354380342
29507	2022-12-06	20:40:04.671	339.65283184	8151.667964	1670359204.671	0	899	3.4304087992	3.46559286	476.1090572	482.023439	1.1215635263	740.6077986	25.444511502	-1.1757002745	24.437549591	19.140521738	42.326358123	-71.11963157	2	74312.436874	28.3
29508	2022-12-06	20:40:05.644	339.65284311	8151.668235	1670359205.645	0	899	3.4304012044	3.4655851543	476.72364982	482.64566071	1.121562484	740.60166881	25.44426918	-1.3497299477	24.437549591	19.119663049	42.326361375	-71.119619501	2	74313.412412	28.258758759
29509	2022-12-06	20:40:06.588	339.65285404	8151.668497	1670359206.589	0	899	3.4386256274	3.4744706467	476.72364982	482.74270981	1.1397133254	740.61207429	25.44426918	-1.315021031	24.437549591	19.121168288	42.326364472	-71.119606542	2	74314.341627	28.2
29510	2022-12-06	20:40:07.509	339.6528647	8151.668753	1670359207.51	0	899	3.4386256274	3.4744706467	476.92551526	482.94712398	1.1397133254	740.60430342	25.44426918	-1.1748056293	24.437549591	19.134795953	42.326367457	-71.119593111	2	74315.23703	28.17629705
29511	2022-12-06	20:40:08.391	339.65287491	8151.668998	1670359208.392	0	899	3.4516873525	3.4865615626	476.92551526	482.76147685	1.1050005552	740.61444173	25.44426918	-1.2157557011	24.437549591	19.1313591	42.326370455	-71.119579847	2	74316.136505	28.1
29512	2022-12-06	20:40:09.273	339.65288512	8151.669243	1670359209.274	0	899	3.4516867661	3.4865609678	476.8074625	482.64197911	1.1050004764	740.60948211	25.444250587	-1.2048903033	24.437549591	19.132107817	42.326373565	-71.119567947	2	74317.046351	28.1
29513	2022-12-06	20:40:10.191	339.65289574	8151.669498	1670359210.192	0	899	3.4501438579	3.4867988812	476.80705136	482.94290753	1.1613471434	740.61676025	25.44414711	-1.1701813936	24.437549591	19.134239197	42.326378092	-71.119560403	2	74317.951677	28.1
29514	2022-12-06	20:40:11.095	339.65290619	8151.669749	1670359211.095	0	899	3.4501438579	3.4867988812	475.77162151	481.8941531	1.1613471434	740.62103474	25.44414711	-1.1717012836	24.437549591	19.11137428	42.326382677	-71.119548416	2	74318.868769	28.1
29515	2022-12-06	20:40:12.006	339.65291675	8151.670002	1670359212.007	0	899	3.4513968838	3.4896859283	475.77162151	482.16539133	1.2121144844	740.60850151	25.44414711	-1.1699334683	24.437549591	19.124276193	42.326385991	-71.119538693	2	74319.797352	28.1
29516	2022-12-06	20:40:12.930	339.65292744	8151.670259	1670359212.931	0	899	3.4513968838	3.4896859283	476.21227781	482.6119695	1.2121144844	740.60842026	25.44414711	-1.16855371	24.437549591	19.134960175	42.326388977	-71.11952858	2	74320.693117	28.030688337
29517	2022-12-06	20:40:13.846	339.65293804	8151.670513	1670359213.847	0	899	3.4487883973	3.4857445636	476.21227781	482.39337346	1.1712424618	740.63031046	25.44414711	-1.1732103059	24.437549591	19.134654797	42.326391956	-71.11952011	2	74321.586785	28
29518	2022-12-06	20:40:14.742	339.6529484	8151.670762	1670359214.742	0	899	3.4487862258	3.4857423589	475.27864628	481.44762202	1.1712421522	740.62516775	25.444078193	-1.206151412	24.437549591	19.132300194	42.326393333	-71.119515884	2	74322.469428	28
29519	2022-12-06	20:40:15.674	339.6529592	8151.671021	1670359215.675	0	899	3.4529002415	3.4885200705	475.27758969	481.21590638	1.1279921022	740.6150638	25.443811417	-1.1958034378	24.437549591	19.125210958	42.326393333	-71.119513593	2	74323.422009	28
29520	2022-12-06	20:40:16.622	339.65297017	8151.671284	1670359216.623	0	899	3.4529002415	3.4885200705	477.76334602	483.73272079	1.1279921022	740.61816406	25.443811417	-1.2466810942	24.437549591	19.096788406	42.326393333	-71.119511667	2	74324.407816	27.959218437
29521	2022-12-06	20:40:17.555	339.65298097	8151.671543	1670359217.556	0	899	3.4553471715	3.4903341886	477.76334602	483.62228518	1.1073766487	740.60665186	25.443811417	-1.1807557068	24.437549591	19.131187111	42.326392753	-71.119512247	2	74325.347915	27.9
29522	2022-12-06	20:40:18.479	339.65299166	8151.6718	1670359218.479	0	899	3.4553471715	3.4903341886	476.39009731	482.23219596	1.1073766487	740.59877873	25.443811417	-1.1750643253	24.437549591	19.134239197	42.326392103	-71.119512897	2	74326.262082	27.9
29523	2022-12-06	20:40:19.391	339.65300221	8151.672053	1670359219.391	0	899	3.4726127668	3.509469284	476.39009731	482.51438937	1.1601878212	740.60187051	25.443811417	-1.4564005184	24.437549591	19.125940399	42.326393127	-71.119511667	2	74327.12395	27.887605042
29524	2022-12-06	20:40:20.246	339.65301211	8151.672291	1670359220.246	0	899	3.4726127668	3.509469284	476.22068078	482.34279488	1.1601878212	740.59692383	25.443811417	-1.468042016	24.437549591	19.125597	42.326391667	-71.1195117	2	74328.020096	27.8
29525	2022-12-06	20:40:21.184	339.65302297	8151.672551	1670359221.185	0	899	3.4778388009	3.5158392682	476.2199734	482.52302325	1.1940303872	740.61589283	25.443633162	-1.1447964315	24.437549591	19.139268787	42.326391667	-71.119513198	2	74328.91866	27.8
29526	2022-12-06	20:40:22.075	339.65303329	8151.672799	1670359222.076	0	899	3.4778386467	3.5158391116	476.38394926	482.68916931	1.194030365	740.60808437	25.443628311	-1.1657511035	24.437549591	19.137638471	42.326389058	-71.119515942	2	74329.782524	27.721747573
29527	2022-12-06	20:40:22.989	339.65304385	8151.673053	1670359222.989	0	899	3.4812876706	3.5166057238	476.38394926	482.23732873	1.109503133	740.60314376	25.443628311	-1.1718629125	24.437549591	19.136076466	42.326388333	-71.119517836	2	74330.701629	27.629837067
29528	2022-12-06	20:40:23.924	339.65305468	8151.673312	1670359223.924	0	899	3.4812864107	3.5166044457	477.35635658	483.22168321	1.1095029645	740.59836159	25.443588699	-1.1455186708	24.437549591	19.139169377	42.326388333	-71.119517294	2	74331.623301	27.6
29529	2022-12-06	20:40:24.834	339.65306521	8151.673565	1670359224.834	0	899	3.4888944531	3.5266624259	477.35566441	483.61505966	1.1830830654	740.60823595	25.443414688	-1.1522772312	24.437549591	19.138561249	42.326387448	-71.119516667	2	74332.531027	27.6
29530	2022-12-06	20:40:25.823	339.65307667	8151.67384	1670359225.824	0	899	3.4888944531	3.5266624259	477.29296809	483.55154123	1.1830830654	740.59545898	25.443414688	-1.1522772312	24.437549591	19.138561249	42.326386667	-71.11951755	2	74333.53006	27.546993988
29531	2022-12-06	20:40:26.766	339.65308758	8151.674102	1670359226.767	0	899	3.5002698883	3.5372346225	477.29296809	483.3981909	1.1544607579	740.59523263	25.443414688	-1.1745900563	24.437549591	19.123477279	42.326386667	-71.119518333	2	74334.490176	27.5
29532	2022-12-06	20:40:27.671	339.65309804	8151.674353	1670359227.671	0	899	3.5002698883	3.5372346225	476.48597265	482.58087289	1.1544607579	740.6030904	25.443414688	-1.1783411913	24.437549591	19.127340304	42.326387332	-71.119517668	2	74335.399029	27.5
29533	2022-12-06	20:40:28.658	339.65310948	8151.674627	1670359228.659	0	899	3.4991508141	3.5345336507	476.48597265	482.32136148	1.1059003131	740.60611225	25.443414688	-1.1750643253	24.437549591	19.136039734	42.326388333	-71.119516667	2	74336.358252	27.5
29534	2022-12-06	20:40:29.596	339.65312034	8151.674888	1670359229.597	0	899	3.4991505815	3.5345334147	477.3345598	483.18034087	1.1059002822	740.5995738	25.443407412	-1.1752799094	24.437549591	19.127350308	42.326388827	-71.119516173	2	74337.29594	27.5
29535	2022-12-06	20:40:30.572	339.65313162	8151.675159	1670359230.572	0	899	3.4965978635	3.5329524769	477.33349627	483.34456021	1.1367820057	740.60592187	25.44314003	-1.1792143189	24.437549591	19.125644899	42.32639	-71.119514472	2	74338.316633	27.5
29536	2022-12-06	20:40:31.530	339.65314272	8151.675425	1670359231.531	0	899	3.4965978635	3.5329524769	476.89824287	482.90382566	1.1367820057	740.61273193	25.44314003	-1.1750643253	24.437549591	19.13243866	42.32639	-71.119512864	2	74339.28179	27.5
29537	2022-12-06	20:40:32.460	339.65315347	8151.675683	1670359232.46	0	899	3.4855429329	3.5236474719	476.89824287	483.21357451	1.1946473224	740.6146123	25.44314003	-1.1752691135	24.437549591	19.133922501	42.32639	-71.11951091	2	74340.226857	27.5
29538	2022-12-06	20:40:33.345	339.65316373	8151.675929	1670359233.346	0	899	3.4855429329	3.5236474719	476.04482044	482.34885062	1.1946473224	740.61636332	25.44314003	-1.2013870888	24.437549591	19.132408521	42.32639	-71.119508123	2	74341.126253	27.5
29539	2022-12-06	20:40:34.236	339.65317404	8151.676177	1670359234.237	0	899	3.495159973	3.5313952824	476.04480601	482.02238921	1.1335510835	740.61402297	25.443136392	-1.1751936753	24.437549591	19.135327788	42.326389968	-71.119506635	2	74342.019038	27.5
29540	2022-12-06	20:40:35.109	339.65318414	8151.676419	1670359235.11	0	899	3.4951542419	3.5313894667	476.96527227	482.95440937	1.1335503033	740.60116921	25.442956924	-1.1815749407	24.437549591	19.135679245	42.32638851	-71.119505177	2	74342.893788	27.5
29541	2022-12-06	20:40:36.049	339.65319502	8151.676681	1670359236.05	0	899	3.4949575512	3.5311266163	476.96527227	482.9437877	1.1315648495	740.61939164	25.442956924	-1.1984766706	24.437549591	19.134044003	42.326388333	-71.11950365	2	74343.809709	27.5
29542	2022-12-06	20:40:36.960	339.65320556	8151.676933	1670359236.96	0	899	3.4949575512	3.5311266163	477.4317573	483.41611988	1.1315648495	740.61308076	25.442956924	-1.1858866065	24.437549591	19.13556325	42.326387178	-71.119502178	2	74344.693204	27.5
29543	2022-12-06	20:40:37.852	339.65321589	8151.677181	1670359237.853	0	899	3.515982596	3.5496527196	477.4317573	482.96844951	1.0478866293	740.59305679	25.442956924	-1.152492764	24.437549591	19.1390923	42.326385655	-71.119500655	2	74345.60673	27.5
29544	2022-12-06	20:40:38.766	339.65322646	8151.677435	1670359238.766	0	899	3.515982596	3.5496527196	477.70142616	483.24124567	1.0478866293	740.59499132	25.442956924	-1.1917073869	24.437549591	19.137902456	42.326385	-71.1195	2	74346.508011	27.5
29545	2022-12-06	20:40:39.651	339.65323671	8151.677681	1670359239.652	0	899	3.5310765612	3.5681361704	477.70142616	483.77402706	1.1474000641	740.6006017	25.442956924	-1.2141280174	24.437549591	19.140001297	42.326385	-71.1195	2	74347.382353	27.5
29546	2022-12-06	20:40:40.598	339.65324767	8151.677944	1670359240.599	0	899	3.5310711624	3.5681306909	476.98638053	483.04988775	1.1473993278	740.59280335	25.442789583	-1.1695022583	24.437549591	19.139563188	42.326385	-71.1195	2	74348.371251	27.5
29547	2022-12-06	20:40:41.566	339.65325888	8151.678213	1670359241.567	0	899	3.5406882172	3.5791608552	476.98595398	483.2640509	1.1874797267	740.60006734	25.442682266	-1.1408835649	24.437549591	19.139282227	42.326385	-71.1195	2	74349.339303	27.5
29548	2022-12-06	20:40:42.473	339.65326936	8151.678465	1670359242.473	0	899	3.5406882172	3.5791608552	475.9028058	482.1666463	1.1874797267	740.60767046	25.442682266	-1.1609544272	24.437549591	19.136711146	42.326384652	-71.119500348	2	74350.208545	27.5
29549	2022-12-06	20:40:43.357	339.65327959	8151.67871	1670359243.357	0	899	3.5435967062	3.5810796254	475.9028058	482.00013104	1.1563116029	740.61131681	25.442682266	-1.1431041001	24.437549591	19.13335953	42.326383333	-71.119501667	2	74351.104536	27.5
29550	2022-12-06	20:40:44.306	339.65329059	8151.678974	1670359244.307	0	899	3.5435967062	3.5810796254	476.80807327	482.91699691	1.1563116029	740.60930992	25.442682266	-1.1343729496	24.437549591	19.138561249	42.326383402	-71.119501805	2	74352.04142	27.5
29551	2022-12-06	20:40:45.255	339.65330156	8151.679238	1670359245.255	0	899	3.5515999599	3.5892245736	476.80795443	482.92617226	1.1580488277	740.60754516	25.442652355	-1.3122507657	24.437549591	19.125677905	42.326384961	-71.119504921	2	74352.976331	27.5
29552	2022-12-06	20:40:46.197	339.65331247	8151.679499	1670359246.197	0	899	3.55159895	3.5892235484	477.27463584	483.39884122	1.1580486895	740.60781638	25.442621231	-1.4229959407	24.437549591	19.118253468	42.326383442	-71.119505	2	74353.934827	27.5
29553	2022-12-06	20:40:47.134	339.65332331	8151.679759	1670359247.134	0	899	3.5519096966	3.5879969791	477.27463584	483.14756391	1.1111113033	740.60273227	25.442621231	-1.1604585695	24.437549591	19.138003166	42.326383333	-71.119506503	2	74354.90186	27.5
29554	2022-12-06	20:40:48.032	339.6533337	8151.680009	1670359248.032	0	899	3.5519096966	3.5879969791	477.28258021	483.15560603	1.1111113033	740.60150146	25.442621231	-1.1718090773	24.437549591	19.135320663	42.326383333	-71.119506667	2	74355.804609	27.5
29555	2022-12-06	20:40:48.930	339.65334411	8151.680259	1670359248.931	0	899	3.5507714113	3.5883710089	477.28258021	483.40423858	1.1575541421	740.60729778	25.442621231	-1.1768537191	24.437549591	19.134633791	42.326383333	-71.119507789	2	74356.673684	27.5
29556	2022-12-06	20:40:49.828	339.6533545	8151.680508	1670359249.829	0	899	3.550768841	3.5883684	479.43785597	485.58715616	1.1575537904	740.5988434	25.442542007	-1.1863609118	24.437549591	19.132897308	42.326382404	-71.119508333	2	74357.557558	27.5
29557	2022-12-06	20:40:50.795	339.65336568	8151.680776	1670359250.795	0	899	3.5591058126	3.5941419754	479.43731906	485.1530643	1.0769034354	740.60112313	25.442407608	-1.1442575328	24.437549591	19.137454987	42.326380764	-71.119509236	2	74358.541882	27.5
29558	2022-12-06	20:40:51.727	339.65337648	8151.681036	1670359251.728	0	899	3.5591058126	3.5941419754	480.34899743	486.07561149	1.0769034354	740.59838867	25.442407608	-1.1457666159	24.437549591	19.137121201	42.32638	-71.119510831	2	74359.498474	27.5
29559	2022-12-06	20:40:52.631	339.65338693	8151.681286	1670359252.631	0	899	3.5565748811	3.5921727994	480.34899743	486.17177093	1.09476987	740.59707904	25.442407608	-1.1379085369	24.437549591	19.138932879	42.32638	-71.119512341	2	74360.404339	27.5
29560	2022-12-06	20:40:53.562	339.65339771	8151.681545	1670359253.562	0	899	3.5565748811	3.5921727994	483.001189	488.85611227	1.09476987	740.60676666	25.442407608	-1.1294900179	24.437549591	19.137840271	42.326379454	-71.119513333	2	74361.327655	27.5
29561	2022-12-06	20:40:54.490	339.65340846	8151.681803	1670359254.491	0	899	3.5713199758	3.6090346736	483.00083601	489.17901047	1.1544497443	740.60615954	25.442319895	-1.1301583383	24.437549591	19.138136302	42.326378333	-71.119513778	2	74362.266805	27.5
29562	2022-12-06	20:40:55.443	339.65341948	8151.682068	1670359255.443	0	899	3.5713158674	3.6090305033	479.00375369	485.13079756	1.1544491868	740.60500472	25.442193985	-1.1374989701	24.437549591	19.138408661	42.326377934	-71.119515399	2	74363.239645	27.5
29563	2022-12-06	20:40:56.413	339.65343071	8151.682337	1670359256.413	0	899	3.5738471603	3.6091187291	479.00375369	484.72901616	1.0796402369	740.60658355	25.442193985	-1.1735229129	24.437549591	19.138158596	42.326376367	-71.119516667	2	74364.179603	27.5
29564	2022-12-06	20:40:57.355	339.65344161	8151.682599	1670359257.355	0	899	3.5738471603	3.6091187291	479.50689534	485.23817158	1.0796402369	740.60636851	25.442193985	-1.2586567244	24.437549591	19.136517417	42.326374942	-71.119516725	2	74365.0347	27.5
29565	2022-12-06	20:40:58.250	339.65345197	8151.682847	1670359258.25	0	899	3.5752455158	3.6120137784	479.50689534	485.47955032	1.124551023	740.61359006	25.442193985	-1.5136163235	24.437549591	19.130277634	42.326373374	-71.119518293	2	74365.975815	27.5
29566	2022-12-06	20:40:59.114	339.65346197	8151.683087	1670359259.114	0	899	3.5752455158	3.6120137784	480.57928419	486.56529666	1.124551023	740.61391464	25.442193985	-1.1869537151	24.437549591	19.120942173	42.326371861	-71.119519806	2	74366.883403	27.5
29567	2022-12-06	20:41:00.052	339.65347282	8151.683348	1670359260.052	0	899	3.5728901124	3.6097450661	480.57915308	486.58327207	1.1279108997	740.60903102	25.442161244	-1.1730485989	24.437549591	19.122113083	42.326370328	-71.119521338	2	74367.802913	27.5
29568	2022-12-06	20:41:00.943	339.65348314	8151.683595	1670359260.943	0	899	3.5728822151	3.6097370528	479.9700901	485.96659411	1.1279098533	740.57873576	25.441919327	-1.1701813936	24.437549591	19.134599686	42.32637	-71.119521667	2	74368.689379	27.5
29569	2022-12-06	20:41:01.881	339.65349399	8151.683856	1670359261.881	0	899	3.579387132	3.6157920791	479.9700901	485.88245113	1.1122756006	740.59025725	25.441919327	-1.3968025288	24.437549591	19.113079336	42.326368951	-71.119522715	2	74369.629259	27.5
29570	2022-12-06	20:41:02.773	339.65350432	8151.684104	1670359262.773	0	899	3.579387132	3.6157920791	479.30915982	485.21337939	1.1122756006	740.58883364	25.441919327	-1.4170565589	24.437549591	19.104260072	42.326367513	-71.119523333	2	74370.491989	27.5
29571	2022-12-06	20:41:03.657	339.65351456	8151.684349	1670359263.658	0	899	3.59046101	3.6288739504	479.30915982	485.52051017	1.1693947075	740.60092749	25.441919327	-1.1731995384	24.437549591	19.123838627	42.326366667	-71.119523911	2	74371.346346	27.5
29572	2022-12-06	20:41:04.555	339.65352495	8151.684599	1670359264.556	0	899	3.5904589017	3.6288718099	480.68745023	486.91666025	1.1693944193	740.60649139	25.441855058	-1.292093723	24.437549591	19.114731277	42.326366237	-71.119525429	2	74372.257624	27.5
29573	2022-12-06	20:41:05.440	339.65353519	8151.684844	1670359265.44	0	899	3.5933468957	3.6312603083	480.68697426	486.83004682	1.1534292176	740.59510247	25.441736221	-1.4901608331	24.437549591	19.086085364	42.326365	-71.119526667	2	74373.175542	27.5
29574	2022-12-06	20:41:06.339	339.6535456	8151.685094	1670359266.34	0	899	3.5933468957	3.6312603083	483.54051207	489.72005221	1.1534292176	740.61413574	25.441736221	-1.1750643253	24.437549591	19.08814621	42.326364891	-71.119526775	2	74374.065107	27.5
29575	2022-12-06	20:41:07.263	339.65355628	8151.685351	1670359267.263	0	899	3.5982159593	3.6380915801	483.54051207	490.03179997	1.2108470422	740.59665544	25.441736221	-1.5173782892	24.437549591	19.077301013	42.326363333	-71.119528333	2	74375.004202	27.5
29576	2022-12-06	20:41:08.150	339.65356655	8151.685597	1670359268.15	0	899	3.5982159593	3.6380915801	484.84401155	491.35279827	1.2108470422	740.59932401	25.441736221	-1.2678406239	24.437549591	19.130277634	42.326363333	-71.119528333	2	74375.935924	27.5
29577	2022-12-06	20:41:09.128	339.65357787	8151.685869	1670359269.128	0	899	3.5881665604	3.6291945062	484.84401155	491.56013953	1.2488922853	740.5887815	25.441736221	-1.4422906219	24.437549591	19.128576077	42.326363333	-71.119528333	2	74376.891156	27.5
29578	2022-12-06	20:41:10.095	339.65358907	8151.686138	1670359270.096	0	899	3.5881665604	3.6291945062	484.50827155	491.21974882	1.2488922853	740.58911133	25.441736221	-1.4892015457	24.437549591	19.128118515	42.326363333	-71.119529699	2	74377.819139	27.5
29579	2022-12-06	20:41:11.025	339.65359983	8151.686396	1670359271.025	0	899	3.5900071239	3.6268536587	484.50722155	490.53011345	1.1223338797	740.60194165	25.441476115	-1.5169470587	24.437549591	19.106291221	42.326362079	-71.11953	2	74378.752798	27.5
29580	2022-12-06	20:41:11.946	339.65361049	8151.686652	1670359271.946	0	899	3.5900066466	3.6268531744	483.24188722	489.24904946	1.1223338171	740.5952395	25.441461563	-1.2709342549	24.437549591	19.125503831	42.326361667	-71.119531187	2	74379.712185	27.5
29581	2022-12-06	20:41:12.871	339.6536212	8151.686909	1670359272.872	0	899	3.6003525832	3.6373152726	483.24188722	489.25067447	1.1226336921	740.59775649	25.441461563	-1.3092972877	24.437549591	19.131261219	42.326361667	-71.119531667	2	74380.642998	27.5
29582	2022-12-06	20:41:13.805	339.653632	8151.687168	1670359273.805	0	899	3.6003525832	3.6373152726	481.99274179	487.98599675	1.1226336921	740.5956429	25.441461563	-1.2112176363	24.437549591	19.138136542	42.326360699	-71.119532635	2	74381.580875	27.5
29583	2022-12-06	20:41:14.701	339.65364238	8151.687417	1670359274.702	0	899	3.6136392574	3.6520303935	481.99273692	488.19518083	1.1613203485	740.57576282	25.44146035	-1.1323033792	24.437549591	19.139414617	42.32636	-71.119533333	2	74382.450743	27.5
29584	2022-12-06	20:41:15.586	339.65365263	8151.687663	1670359275.587	0	899	3.6136372822	3.6520283884	494.91872864	501.28750706	1.161320082	740.5861198	25.441400528	-1.2593250298	24.437549591	19.113042629	42.32636	-71.119533857	2	74383.314103	27.5
29585	2022-12-06	20:41:16.582	339.65366414	8151.687939	1670359276.582	0	899	3.621273084	3.6587314791	494.91872864	501.11931194	1.1310298954	740.58227539	25.441400528	-1.1441389322	24.437549591	19.13820076	42.32636	-71.119535	2	74384.359105	27.5
29586	2022-12-06	20:41:17.522	339.65367502	8151.688201	1670359277.522	0	899	3.621273084	3.6587314791	490.0785446	496.21848771	1.1310298954	740.59843435	25.441400528	-1.1502615261	24.437549591	19.139216265	42.32636	-71.119535494	2	74385.296651	27.5
29587	2022-12-06	20:41:18.423	339.65368545	8151.688451	1670359278.423	0	899	3.6315526141	3.6697284035	490.0785446	496.31858523	1.1492368877	740.59736522	25.441400528	-1.204362154	24.437549591	19.137479782	42.32636	-71.119536667	2	74386.166333	27.5
29588	2022-12-06	20:41:19.336	339.65369603	8151.688705	1670359279.337	0	899	3.6315526141	3.6697284035	483.19714179	489.34956334	1.1492368877	740.59843111	25.441400528	-1.2052675872	24.437549591	19.135877609	42.326359856	-71.119536667	2	74387.086134	27.5
29589	2022-12-06	20:41:20.207	339.6537061	8151.688946	1670359280.207	0	899	3.6310411029	3.6696657909	483.1964095	489.42220596	1.1627702885	740.60007664	25.441218635	-1.1863393657	24.437549591	19.132842815	42.326358333	-71.119536667	2	74388	27.5
29590	2022-12-06	20:41:21.115	339.65371662	8151.689199	1670359281.116	0	899	3.6310370128	3.6696616389	484.14958026	490.38765496	1.1627697388	740.60040283	25.441095352	-1.1750643253	24.437549591	19.136039734	42.326358333	-71.119536667	2	74388.910822	27.5
29591	2022-12-06	20:41:22.002	339.65372688	8151.689445	1670359282.002	0	899	3.6260891737	3.6629324966	484.14958026	490.10749104	1.1111823455	740.59755439	25.441095352	-1.171571876	24.437549591	19.13217633	42.326358333	-71.119535357	2	74389.785996	27.5
29592	2022-12-06	20:41:22.923	339.65373753	8151.689701	1670359282.923	0	899	3.6260891737	3.6629324966	568.25805836	575.25100217	1.1111823455	740.59671122	25.441095352	-1.1779963157	24.437549591	19.135105992	42.326358333	-71.119535	2	74390.716175	27.5
29593	2022-12-06	20:41:23.940	339.65374931	8151.689983	1670359283.94	0	899	3.6540343908	3.6945063678	568.25805836	575.88243975	1.2101897063	740.58728714	25.441095352	-1.4193740846	24.437549591	19.100870625	42.326358333	-71.119533858	2	74391.685237	27.5
29594	2022-12-06	20:41:24.903	339.65376045	8151.690251	1670359284.903	0	899	3.6540305178	3.6945024337	503.25759513	510.00985505	1.2101891679	740.58380208	25.440979345	-1.3558632214	24.437549591	19.109194118	42.326358333	-71.119533333	2	74392.645295	27.5
29595	2022-12-06	20:41:25.849	339.65377141	8151.690514	1670359285.85	0	899	3.6562353525	3.6933010182	503.25718597	509.43620715	1.1086961864	740.59230981	25.440881729	-1.2223093936	24.437549591	19.129577637	42.326359326	-71.119533333	2	74393.595661	27.5
29596	2022-12-06	20:41:26.786	339.65378225	8151.690774	1670359286.786	0	899	3.6562353525	3.6933010182	509.44433617	515.69932355	1.1086961864	740.58590557	25.440881729	-1.4215946261	24.437549591	19.10614817	42.32636	-71.119533333	2	74394.518738	27.5
29597	2022-12-06	20:41:27.726	339.65379314	8151.691035	1670359287.727	0	899	3.6639683151	3.7009067955	509.44433617	515.66463141	1.102621183	740.59207861	25.440881729	-1.3536427471	24.437549591	19.11205336	42.32636	-71.119532577	2	74395.453908	27.5
29598	2022-12-06	20:41:28.647	339.65380378	8151.691291	1670359288.647	0	899	3.6639683151	3.7009067955	491.49895789	497.50014077	1.102621183	740.59055879	25.440881729	-1.1684458998	24.437549591	19.133736667	42.326359343	-71.119531667	2	74396.393908	27.5
29599	2022-12-06	20:41:29.576	339.65381455	8151.691549	1670359289.577	0	899	3.6667217531	3.7049104754	491.49895789	497.69903348	1.1387092935	740.5881958	25.440881729	-1.2694683075	24.437549591	19.125236511	42.326358333	-71.119531058	2	74397.365047	27.5
29600	2022-12-06	20:41:30.467	339.65382486	8151.691797	1670359290.468	0	899	3.6667207916	3.7049094997	484.64869996	490.76236143	1.1387091682	740.60035109	25.44085303	-1.2789970328	24.437549591	19.133635767	42.326358762	-71.11953	2	74398.257435	27.5
29601	2022-12-06	20:41:31.384	339.65383546	8151.692051	1670359291.384	0	899	3.663946097	3.7037033078	484.64869261	491.0188574	1.1858647882	740.60122822	25.440851212	-1.1750643253	24.437549591	19.133878708	42.32636	-71.119529802	2	74399.119023	27.5
29602	2022-12-06	20:41:32.335	339.65384647	8151.692315	1670359292.335	0	899	3.663946097	3.7037033078	484.34352982	490.70968359	1.1858647882	740.58912911	25.440851212	-1.1750643253	24.437549591	19.123089696	42.32636014	-71.119528333	2	74400.083826	27.5
29603	2022-12-06	20:41:33.206	339.65385655	8151.692557	1670359293.206	0	899	3.6657887513	3.7040022114	484.34352982	490.45886823	1.1397263299	740.57733922	25.440851212	-1.1719599449	24.437549591	19.119580174	42.326361571	-71.119528333	2	74400.942801	27.5
29604	2022-12-06	20:41:34.052	339.65386635	8151.692792	1670359294.053	0	899	3.6657887513	3.7040022114	484.86602131	490.98795672	1.1397263299	740.58279843	25.440851212	-1.6822779692	24.437549591	19.093317764	42.326361667	-71.119528333	2	74401.778107	27.5
29605	2022-12-06	20:41:34.976	339.65387704	8151.693049	1670359294.976	0	899	3.6677607948	3.7066943486	484.86599274	491.10018433	1.1603599372	740.58002962	25.440844138	-1.6740642454	24.437549591	19.094004612	42.326361667	-71.11952715	2	74402.710071	27.5
29606	2022-12-06	20:41:35.921	339.65388797	8151.693311	1670359295.921	0	899	3.6677538729	3.706687322	486.09236599	492.34232073	1.1603590181	740.60045457	25.440637589	-1.1311177015	24.437549591	19.138921738	42.326361667	-71.119525564	2	74403.661323	27.5
29607	2022-12-06	20:41:36.861	339.65389885	8151.693573	1670359296.861	0	899	3.6690096011	3.7058217215	486.09236599	491.99904469	1.0973919401	740.59456084	25.440637589	-1.1379085337	24.437549591	19.138420396	42.326361667	-71.119524041	2	74404.575526	27.5
29608	2022-12-06	20:41:37.765	339.65390932	8151.693824	1670359297.765	0	899	3.6690096011	3.7058217215	486.00070684	491.90627175	1.0973919401	740.5938753	25.440637589	-1.2962760002	24.437549591	19.134471249	42.326362473	-71.119522527	2	74405.483701	27.5
29609	2022-12-06	20:41:38.709	339.65392024	8151.694086	1670359298.709	0	899	3.6793645085	3.7171512055	486.00070684	492.04585653	1.1230113833	740.59772779	25.440637589	-1.4259278032	24.437549591	19.129995043	42.326363333	-71.119521667	2	74406.433493	27.5
29610	2022-12-06	20:41:39.641	339.65393104	8151.694345	1670359299.642	0	899	3.6793645085	3.7171512055	489.66683799	495.75758908	1.1230113833	740.59362793	25.440637589	-1.2027344704	24.437549591	19.130277634	42.326363333	-71.119521106	2	74407.336292	27.5
29611	2022-12-06	20:41:40.486	339.65394082	8151.69458	1670359300.487	0	899	3.6675026319	3.7065162987	489.66633095	495.97567207	1.1628034498	740.5866675	25.440513295	-1.193453634	24.437549591	19.138198234	42.326363625	-71.11952	2	74408.174975	27.5
29612	2022-12-06	20:41:41.354	339.65395086	8151.694821	1670359301.354	0	899	3.6675016838	3.7065153362	500.50201846	506.95097649	1.1628033236	740.58577743	25.440485001	-1.1788370467	24.437549591	19.135022384	42.326365	-71.1195199	2	74409.059829	27.5
29613	2022-12-06	20:41:42.244	339.65396117	8151.695068	1670359302.245	0	899	3.69745512	3.7366774713	500.50201846	506.93291135	1.1595873431	740.6006975	25.440485001	-1.1765302917	24.437549591	19.133366907	42.326365018	-71.119518333	2	74410.010848	27.5
29614	2022-12-06	20:41:43.164	339.65397182	8151.695324	1670359303.165	0	899	3.69745512	3.7366774713	491.20411504	497.51554023	1.1595873431	740.60546875	25.440485001	-1.1815749407	24.437549591	19.134599686	42.32636653	-71.119518333	2	74410.918146	27.5
29615	2022-12-06	20:41:44.023	339.65398176	8151.695562	1670359304.024	0	899	3.6895492983	3.7279079865	491.20411504	497.38951755	1.1367213479	740.59435025	25.440485001	-1.1789233148	24.437549591	19.134893329	42.326366667	-71.119518333	2	74411.765286	27.5
29616	2022-12-06	20:41:44.882	339.6539917	8151.695801	1670359304.883	0	899	3.6895459599	3.7279045986	485.98731229	492.10702077	1.1367209161	740.58294961	25.44038597	-1.162474307	24.437549591	19.136629547	42.326366667	-71.119517358	2	74412.585297	27.5
29617	2022-12-06	20:41:45.780	339.65400209	8151.69605	1670359305.781	0	899	3.694058449	3.7318972962	485.9868483	492.0160563	1.1201177228	740.58609312	25.440271378	-1.1493129249	24.437549591	19.138484854	42.326367456	-71.119516667	2	74413.47363	27.5
29618	2022-12-06	20:41:46.684	339.65401256	8151.696301	1670359306.685	0	899	3.694058449	3.7318972962	486.08123297	492.11161192	1.1201177228	740.59960938	25.440271378	-1.16855371	24.437549591	19.13820076	42.326368333	-71.119516028	2	74414.383495	27.5
29619	2022-12-06	20:41:47.572	339.65402282	8151.696548	1670359307.572	0	899	3.6879078995	3.7269611683	486.08123297	492.31598575	1.1575985595	740.59292057	25.440271378	-1.1506602883	24.437549591	19.139054292	42.326368754	-71.119515	2	74415.252505	27.5
29620	2022-12-06	20:41:48.450	339.654033	8151.696792	1670359308.451	0	899	3.6879078995	3.7269611683	486.20186799	492.4381681	1.1575985595	740.58887729	25.440271378	-1.176692009	24.437549591	19.137479782	42.32637	-71.119514774	2	74416.1353	27.5
29621	2022-12-06	20:41:49.365	339.65404358	8151.697046	1670359309.365	0	899	3.6923892322	3.7302371119	486.20186799	492.23791982	1.1208837461	740.59028636	25.440271378	-1.1627222118	24.437549591	19.137608699	42.32637011	-71.119513223	2	74417.066184	27.5
29622	2022-12-06	20:41:50.266	339.65405402	8151.697296	1670359310.267	0	899	3.6923871867	3.7302350366	486.40728984	492.4458905	1.1208834855	740.60276138	25.440210747	-1.1511022824	24.437549591	19.1376028	42.326371665	-71.119511668	2	74417.998966	27.5
29623	2022-12-06	20:41:51.157	339.65406433	8151.697544	1670359311.158	0	899	3.7114718856	3.750276778	486.4072882	492.56701235	1.1430852429	740.61235077	25.440210342	-1.1327453852	24.437549591	19.138921738	42.326373151	-71.119510182	2	74418.890891	27.5
29624	2022-12-06	20:41:52.036	339.6540745	8151.697788	1670359312.037	0	899	3.7114718856	3.750276778	485.97276361	492.12698507	1.1430852429	740.60668945	25.440210342	-1.1327453852	24.437549591	19.138921738	42.326373333	-71.119508772	2	74419.736842	27.5
29625	2022-12-06	20:41:52.979	339.65408541	8151.69805	1670359312.979	0	899	3.710053235	3.7470882106	485.97276361	491.84795191	1.0918767064	740.59759521	25.440210342	-1.3388968769	24.437549591	19.127457385	42.326374464	-71.119507202	2	74420.678535	27.5
29626	2022-12-06	20:41:53.913	339.65409622	8151.698309	1670359313.913	0	899	3.710053235	3.7470882106	486.37779652	492.25788148	1.0918767064	740.59639068	25.440210342	-1.1391157899	24.437549591	19.139064726	42.3263761	-71.119506667	2	74421.660256	27.5
29627	2022-12-06	20:41:54.825	339.65410677	8151.698563	1670359314.825	0	899	3.7152325033	3.7544175861	486.37734363	492.59085815	1.1530115239	740.5968535	25.440098579	-1.3080899644	24.437549591	19.126675701	42.326376667	-71.119505719	2	74422.568421	27.5
29628	2022-12-06	20:41:55.796	339.65411801	8151.698832	1670359315.796	0	899	3.7152290456	3.7544140764	487.20654012	493.43064524	1.1530110735	740.5920685	25.439996719	-1.4698097958	24.437549591	19.114119296	42.326377563	-71.119505	2	74423.537746	27.5
29629	2022-12-06	20:41:56.746	339.65412902	8151.699096	1670359316.747	0	899	3.718840243	3.7589412058	487.20654012	493.57025959	1.1785410692	740.59714857	25.439996719	-1.2652859498	24.437549591	19.127769723	42.326378333	-71.119504172	2	74424.497041	27.5
29630	2022-12-06	20:41:57.664	339.65413964	8151.699351	1670359317.665	0	899	3.718840243	3.7589412058	488.40462726	494.78399572	1.1785410692	740.59277344	25.439996719	-1.1750643253	24.437549591	19.134960175	42.326379037	-71.119503333	2	74425.421923	27.5
29631	2022-12-06	20:41:58.618	339.65415068	8151.699616	1670359318.619	0	899	3.7419034333	3.7800933168	488.40462726	494.44180234	1.1160952693	740.59156405	25.439996719	-1.1429100621	24.437549591	19.138899481	42.32638	-71.11950273	2	74426.361722	27.5
29632	2022-12-06	20:41:59.505	339.65416094	8151.699863	1670359319.505	0	899	3.7419034333	3.7800933168	489.53792975	495.58911359	1.1160952693	740.58259673	25.439996719	-1.1360006332	24.437549591	19.139640808	42.326380337	-71.119501667	2	74427.201923	27.5
29633	2022-12-06	20:42:00.454	339.65417193	8151.700126	1670359320.455	0	899	3.7323725149	3.7723950218	489.5377204	495.89616144	1.1720403953	740.58428915	25.439945385	-1.2136429596	24.437549591	19.132910722	42.326381667	-71.119501343	2	74428.194258	27.5
29634	2022-12-06	20:42:01.427	339.65418319	8151.700397	1670359321.428	0	899	3.7323721841	3.772394686	488.56351139	494.90929852	1.1720403517	740.58868004	25.439935684	-1.1994791031	24.437549591	19.135679245	42.326381667	-71.119499774	2	74429.135331	27.5
29635	2022-12-06	20:42:02.306	339.65419337	8151.700641	1670359322.307	0	899	3.7461997981	3.7857796182	488.56351139	494.81573883	1.1549786093	740.58733969	25.439935684	-1.1408835649	24.437549591	19.136400223	42.326381667	-71.119498333	2	74430.04277	27.5
29636	2022-12-06	20:42:03.201	339.65420373	8151.700889	1670359323.202	0	899	3.7461997981	3.7857796182	500.02450024	506.42339583	1.1549786093	740.58074951	25.439935684	-1.154508432	24.437549591	19.134015405	42.326381667	-71.119498333	2	74430.954175	27.5
29637	2022-12-06	20:42:04.084	339.65421394	8151.701134	1670359324.084	0	899	3.7628281667	3.8018870699	500.02450024	506.3110303	1.1349488413	740.59525809	25.439935684	-1.2866826034	24.437549591	19.111219255	42.326383042	-71.119498333	2	74431.825444	27.5
29638	2022-12-06	20:42:04.967	339.65422416	8151.70138	1670359324.967	0	899	3.7628214406	3.8018802443	521.61782886	528.17583486	1.1349479898	740.58680129	25.439740048	-1.1415519328	24.437549591	19.134593294	42.326383333	-71.119497155	2	74432.706707	27.5
29639	2022-12-06	20:42:05.803	339.65423384	8151.701612	1670359325.804	0	899	3.7546867819	3.7916980787	521.6176182	527.84462636	1.0783407277	740.58567113	25.439691544	-1.1441389322	24.437549591	19.133520126	42.326384256	-71.119496667	2	74433.553408	27.5
29640	2022-12-06	20:42:06.792	339.65424529	8151.701887	1670359326.793	0	899	3.7546867819	3.7916980787	490.65836859	496.51578897	1.0783407277	740.58939104	25.439691544	-1.1550905633	24.437549591	19.138063203	42.326385	-71.119495733	2	74434.560081	27.5
29641	2022-12-06	20:42:07.691	339.65425569	8151.702137	1670359327.692	0	899	3.7432223656	3.7811762308	490.65836859	496.68371176	1.1088799902	740.59138054	25.439691544	-1.1462300747	24.437549591	19.138921738	42.326385734	-71.119494266	2	74435.440151	27.5
29642	2022-12-06	20:42:08.621	339.65426645	8151.702395	1670359328.621	0	899	3.7432223656	3.7811762308	489.0356271	495.04104281	1.1088799902	740.59562956	25.439691544	-1.1360006332	24.437549591	19.138921738	42.326386667	-71.119492774	2	74436.335335	27.5
29643	2022-12-06	20:42:09.483	339.65427642	8151.702634	1670359329.483	0	899	3.7472201321	3.7863753974	489.0356271	495.22493058	1.1424098947	740.58807696	25.439691544	-1.1350951668	24.437549591	19.135916868	42.326386997	-71.119491005	2	74437.198397	27.5
29644	2022-12-06	20:42:10.321	339.65428612	8151.702867	1670359330.321	0	899	3.7472134477	3.7863686135	495.46698977	501.73768472	1.1424090393	740.59547556	25.439496312	-1.2205847746	24.437549591	19.123402867	42.326388333	-71.119488198	2	74438.040598	27.5
29645	2022-12-06	20:42:11.253	339.65429692	8151.703126	1670359331.254	0	899	3.7590776663	3.7996139932	495.46691386	501.93876364	1.1785835352	740.59562309	25.439477921	-1.2624294237	24.437549591	19.126732921	42.326388389	-71.119484888	2	74439.033493	27.5
29646	2022-12-06	20:42:12.171	339.65430755	8151.703381	1670359332.172	0	899	3.7590776663	3.7996139932	541.87010415	548.94807811	1.1785835352	740.59014893	25.439477921	-1.5250098705	24.437549591	19.136760712	42.326389853	-71.11948196	2	74439.911962	27.5
29647	2022-12-06	20:42:13.111	339.65431843	8151.703642	1670359333.112	0	899	3.802682058	3.8438728889	541.87010415	548.97996012	1.1838235892	740.59086599	25.439477921	-1.4835100916	24.437549591	19.131461592	42.326391394	-71.119478879	2	74440.836292	27.5
29648	2022-12-06	20:42:13.992	339.65432861	8151.703887	1670359333.992	0	899	3.802682058	3.8438728889	605.20317494	613.1440216	1.1838235892	740.59837735	25.439477921	-1.2145160808	24.437549591	19.11595774	42.326391667	-71.119475912	2	74441.726348	27.5
29649	2022-12-06	20:42:14.884	339.65433894	8151.704134	1670359334.884	0	899	3.7644798706	3.8027456735	605.20257989	612.65334957	1.1116523855	740.59488784	25.43935969	-1.1478900815	24.437549591	19.139145529	42.326394691	-71.119470968	2	74442.604854	27.5
29650	2022-12-06	20:42:15.778	339.65434928	8151.704383	1670359335.778	0	899	3.7644786888	3.8027444746	512.51269152	518.82233665	1.111652239	740.58794438	25.439325333	-1.4222629023	24.437549591	19.103079322	42.326397506	-71.119464976	2	74443.503619	27.5
29651	2022-12-06	20:42:16.697	339.65435993	8151.704638	1670359336.698	0	899	3.7683691447	3.8054364195	512.51269152	518.6179849	1.0760727725	740.59603053	25.439325333	-1.6625843538	24.437549591	19.075868026	42.326399057	-71.119459497	2	74444.433925	27.5
29652	2022-12-06	20:42:17.588	339.65437024	8151.704886	1670359337.589	0	899	3.7683691447	3.8054364195	495.46249934	501.36468277	1.0760727725	740.59148564	25.439325333	-1.6050236383	24.437549591	19.091822908	42.3264	-71.11945612	2	74445.327818	27.5
29653	2022-12-06	20:42:18.500	339.6543808	8151.705139	1670359338.501	0	899	3.7704569647	3.8098814626	495.46249934	501.73735763	1.143168271	740.58878635	25.439325333	-1.4498898936	24.437549591	19.091844559	42.326400861	-71.119455	2	74446.258383	27.5
29654	2022-12-06	20:42:19.427	339.65439153	8151.705397	1670359339.428	0	899	3.7704569647	3.8098814626	492.81487634	499.05620342	1.143168271	740.58506886	25.439325333	-1.1734366417	24.437549591	19.092826843	42.326403037	-71.119455	2	74447.178026	27.5
29655	2022-12-06	20:42:20.346	339.65440216	8151.705652	1670359340.347	0	899	3.7756575454	3.8130530463	492.81424991	498.72552101	1.0834327571	740.58766427	25.439172745	-1.5233823061	24.437549591	19.096067429	42.326401484	-71.119455	2	74448.109467	27.510946746
29656	2022-12-06	20:42:21.269	339.65441284	8151.705908	1670359341.269	0	899	3.7756575454	3.8130530463	490.64829268	496.53358327	1.0834327571	740.5713986	25.439172745	-1.5123444417	24.437549591	19.095152305	42.3264	-71.119454938	2	74449.018738	27.6
29657	2022-12-06	20:42:22.174	339.65442332	8151.70616	1670359342.175	0	899	3.7884959458	3.8322573254	490.64829268	497.51446711	1.2615131919	740.57864885	25.439172745	-1.3486736081	24.437549591	19.114304511	42.3264	-71.119451959	2	74449.912229	27.6
29658	2022-12-06	20:42:23.062	339.6544336	8151.706406	1670359343.063	0	899	3.7884959458	3.8322573254	495.41379116	502.34665439	1.2615131919	740.5735025	25.439172745	-1.1443868828	24.437549591	19.139631903	42.3264	-71.119450373	2	74450.776482	27.6
29659	2022-12-06	20:42:23.969	339.65444409	8151.706658	1670359343.969	0	899	3.7853917379	3.8260468469	495.41379116	501.85873462	1.1738708061	740.57954861	25.439172745	-1.1409375194	24.437549591	19.13998936	42.326401183	-71.119448817	2	74451.710084	27.6
29660	2022-12-06	20:42:24.839	339.65445417	8151.7069	1670359344.84	0	899	3.7853865791	3.8260416092	504.58090637	511.14510297	1.1738701346	740.60118659	25.439023593	-1.223387344	24.437549591	19.138761432	42.326401667	-71.119447399	2	74452.560792	27.6
29661	2022-12-06	20:42:25.730	339.65446447	8151.707147	1670359345.73	0	899	3.7887528053	3.8282950765	504.58076368	510.9592146	1.1410683529	740.58444598	25.438989639	-1.2184073893	24.437549591	19.139061707	42.326401667	-71.119446667	2	74453.452991	27.6
29662	2022-12-06	20:42:26.634	339.65447494	8151.707399	1670359346.635	0	899	3.7887528053	3.8282950765	492.5899114	498.81678488	1.1410683529	740.5906554	25.438989639	-1.1913409233	24.437549591	19.139640808	42.326402303	-71.119446667	2	74454.381924	27.6
29663	2022-12-06	20:42:27.516	339.65448514	8151.707643	1670359347.516	0	899	3.7899151777	3.8293303263	492.5899114	498.79481508	1.1370924919	740.59489714	25.438989639	-1.1660745081	24.437549591	19.13838696	42.326403749	-71.119446667	2	74455.249237	27.6
29664	2022-12-06	20:42:28.414	339.65449553	8151.707893	1670359348.414	0	899	3.7899151777	3.8293303263	490.19712466	496.37188763	1.1370924919	740.59240238	25.438989639	-1.1400212318	24.437549591	19.135470144	42.326405255	-71.119446667	2	74456.15311	27.6
29665	2022-12-06	20:42:29.302	339.65450582	8151.70814	1670359349.303	0	899	3.8030292157	3.8415504168	490.19712466	496.21069199	1.1077678005	740.59897315	25.438989639	-1.1343729496	24.437549591	19.105791092	42.326406674	-71.119446667	2	74457.004202	27.6
29666	2022-12-06	20:42:30.217	339.65451641	8151.708394	1670359350.218	0	899	3.8030249669	3.8415461067	493.20222995	499.25265998	1.1077672811	740.58754179	25.438867367	-1.1369815552	24.437549591	19.13233949	42.326408276	-71.119446667	2	74457.965336	27.6
29667	2022-12-06	20:42:31.089	339.6545265	8151.708636	1670359351.09	0	899	3.8026017535	3.8445427413	493.20210539	499.7916551	1.2051730627	740.5786727	25.438837051	-1.1659128445	24.437549591	19.135596888	42.326409671	-71.119445329	2	74458.802871	27.6
29668	2022-12-06	20:42:31.976	339.65453677	8151.708882	1670359351.977	0	899	3.8026017535	3.8445427413	491.64259229	498.21130574	1.2051730627	740.58911941	25.438837051	-1.1811761367	24.437549591	19.134001157	42.326411173	-71.119445	2	74459.703512	27.6
29669	2022-12-06	20:42:32.918	339.65454767	8151.709144	1670359352.919	0	899	3.8090784695	3.8499205841	491.64259229	498.0279159	1.1719576085	740.58409472	25.438837051	-1.1521262807	24.437549591	19.1401517	42.326411667	-71.119443906	2	74460.656313	27.6
29670	2022-12-06	20:42:33.809	339.65455797	8151.709391	1670359353.809	0	899	3.8090784695	3.8499205841	490.37432444	496.74317612	1.1719576085	740.57476807	25.438837051	-1.1636707783	24.437549591	19.140001297	42.326412539	-71.119443333	2	74461.523445	27.6
29671	2022-12-06	20:42:34.724	339.65456858	8151.709646	1670359354.725	0	899	3.8191777264	3.8581703395	490.37399419	496.43770497	1.11649401	740.57652434	25.43875621	-1.1399565769	24.437549591	19.139762563	42.326414042	-71.119442625	2	74462.425229	27.6
29672	2022-12-06	20:42:35.622	339.65457897	8151.709895	1670359355.623	0	899	3.8191762877	3.8581688799	490.19260712	496.25407399	1.1164938334	740.5788647	25.438714981	-1.1566211633	24.437549591	19.139531571	42.326415547	-71.119442214	2	74463.328402	27.6
29673	2022-12-06	20:42:36.480	339.6545889	8151.710134	1670359356.481	0	899	3.8129829483	3.8521786138	490.19260712	496.29562796	1.1240537574	740.58273538	25.438714981	-1.2222663164	24.437549591	19.139282227	42.326416667	-71.119443333	2	74464.185924	27.6
29674	2022-12-06	20:42:37.391	339.65459943	8151.710386	1670359357.391	0	899	3.8129829483	3.8521786138	491.32841042	497.4455723	1.1240537574	740.57894271	25.438714981	-1.1954154084	24.437549591	19.139393838	42.326416882	-71.119443549	2	74465.129187	27.6
29675	2022-12-06	20:42:38.288	339.65460981	8151.710636	1670359358.288	0	899	3.8288860423	3.8698460755	491.32841042	497.69493776	1.1692895352	740.57749808	25.438714981	-1.1359251777	24.437549591	19.138438913	42.326418313	-71.119444979	2	74465.98756	27.6
29676	2022-12-06	20:42:39.193	339.65462029	8151.710887	1670359359.193	0	899	3.8288860423	3.8698460755	490.39589539	496.7503394	1.1692895352	740.56256104	25.438714981	-1.1343729496	24.437549591	19.113714218	42.326419799	-71.119445	2	74466.879684	27.6
29677	2022-12-06	20:42:40.082	339.65463058	8151.711134	1670359360.082	0	899	3.8343818093	3.8744334035	490.3958508	496.60012826	1.1420025184	740.57098025	25.438704068	-1.1389433153	24.437549591	19.11582708	42.32642	-71.119446366	2	74467.819444	27.6
29678	2022-12-06	20:42:40.990	339.6546411	8151.711386	1670359360.991	0	899	3.8343789841	3.8744305362	491.27283985	497.48821065	1.1420021652	740.58087158	25.438623428	-1.1669260263	24.437549591	19.134960175	42.32642	-71.119446667	2	74468.729783	27.6
29679	2022-12-06	20:42:41.948	339.65465219	8151.711652	1670359361.949	0	899	3.8341419117	3.875593278	491.27283985	497.70632936	1.181560901	740.57428868	25.438623428	-1.212845271	24.437549591	19.128425674	42.32642	-71.119447826	2	74469.695829	27.6
29680	2022-12-06	20:42:42.921	339.65466344	8151.711923	1670359362.921	0	899	3.8341419117	3.875593278	491.52621992	497.96302758	1.181560901	740.57937561	25.438623428	-1.3243773268	24.437549591	19.113174489	42.32642	-71.119448333	2	74470.663708	27.6
29681	2022-12-06	20:42:43.881	339.65467455	8151.712189	1670359363.881	0	899	3.8432726365	3.8845382242	491.52621992	497.91885605	1.173556734	740.58574793	25.438623428	-1.1360437894	24.437549591	19.140127826	42.32642	-71.119449307	2	74471.583962	27.6
29682	2022-12-06	20:42:44.826	339.6546855	8151.712452	1670359364.827	0	899	3.843268875	3.8845344051	498.14514964	504.6238668	1.1735562519	740.57451827	25.438516314	-1.1464564824	24.437549591	19.130540077	42.32642	-71.11945	2	74472.513733	27.6
29683	2022-12-06	20:42:45.770	339.65469642	8151.712714	1670359365.771	0	899	3.8672534556	3.9067246417	498.14496095	504.3028459	1.1161506837	740.58273578	25.43847084	-1.1493452985	24.437549591	19.132839443	42.32642	-71.119450816	2	74473.489496	27.6
29684	2022-12-06	20:42:46.671	339.65470684	8151.712964	1670359366.671	0	899	3.8672534556	3.9067246417	517.07482239	523.46671133	1.1161506837	740.58312988	25.43847084	-1.1457666159	24.437549591	19.140361786	42.32642	-71.119451667	2	74474.42116	27.6
29685	2022-12-06	20:42:47.625	339.65471788	8151.713229	1670359367.625	0	899	3.865287258	3.9043778923	517.07482239	523.40818211	1.1060539896	740.57986794	25.43847084	-1.1573649661	24.437549591	19.13885877	42.32642	-71.119452299	2	74475.379684	27.6
29686	2022-12-06	20:42:48.549	339.65472859	8151.713486	1670359368.55	0	899	3.865287258	3.9043778923	494.70365911	500.763007	1.1060539896	740.57247096	25.43847084	-1.1337801786	24.437549591	19.139129437	42.32642	-71.119453333	2	74476.291913	27.6
29687	2022-12-06	20:42:49.438	339.65473888	8151.713733	1670359369.439	0	899	3.8660527474	3.9044659156	494.70365911	500.65659507	1.0868608538	740.5622506	25.43847084	-1.1376283169	24.437549591	19.138561249	42.32642	-71.119453333	2	74477.163636	27.6
29688	2022-12-06	20:42:50.365	339.65474961	8151.713991	1670359370.366	0	899	3.8660519764	3.9044651337	490.93049459	496.83802629	1.0868607628	740.55578007	25.438449013	-1.1446132013	24.437549591	19.137874149	42.32642	-71.119453333	2	74478.055731	27.6
29689	2022-12-06	20:42:51.346	339.65476096	8151.714263	1670359371.347	0	899	3.8674718366	3.9098123907	490.93020943	497.44071513	1.1963439912	740.57021913	25.438379288	-1.1681332928	24.437549591	19.13340897	42.32642	-71.119453333	2	74479.07935	27.6
29690	2022-12-06	20:42:52.321	339.65477223	8151.714534	1670359372.321	0	899	3.8674718366	3.9098123907	490.45410479	496.9582966	1.1963439912	740.56591797	25.438379288	-1.1734366417	24.437549591	19.123435974	42.326419981	-71.119453333	2	74480.011567	27.6
29691	2022-12-06	20:42:53.227	339.65478273	8151.714786	1670359373.228	0	899	3.8735724678	3.9144605434	490.45410479	496.72476605	1.1539319683	740.56216249	25.438379288	-1.1884628132	24.437549591	19.127640718	42.326418391	-71.119453333	2	74480.9653	27.6
29692	2022-12-06	20:42:54.167	339.65479361	8151.715047	1670359374.168	0	899	3.8735724678	3.9144605434	490.48629886	496.75737174	1.1539319683	740.57657527	25.438379288	-1.1921816875	24.437549591	19.138227021	42.326418333	-71.11945182	2	74481.907908	27.6
29693	2022-12-06	20:42:55.069	339.65480404	8151.715297	1670359375.069	0	899	3.8773338567	3.9188541545	490.4858331	496.84789055	1.1704606409	740.57709549	25.438265302	-1.1900474236	24.437549591	19.134814294	42.326418333	-71.119451667	2	74482.7862	27.6
29694	2022-12-06	20:42:55.976	339.65481454	8151.715549	1670359375.976	0	899	3.8773335703	3.9188538638	491.13334306	497.50379912	1.1704606046	740.57098389	25.438257217	-1.1913409233	24.437549591	19.134599686	42.326417222	-71.119451667	2	74483.66699	27.6
29695	2022-12-06	20:42:56.936	339.65482565	8151.715816	1670359376.936	0	899	3.8822847989	3.9203923407	491.13334306	496.97163464	1.0738332749	740.58148759	25.438257217	-1.178071716	24.437549591	19.135274445	42.326416667	-71.119451667	2	74484.618236	27.6
29696	2022-12-06	20:42:57.887	339.65483666	8151.71608	1670359377.887	0	899	3.8822847989	3.9203923407	492.96395921	498.82401202	1.0738332749	740.57858822	25.438257217	-1.1421555604	24.437549591	19.139927643	42.326416667	-71.119450635	2	74485.618893	27.6
29697	2022-12-06	20:42:58.776	339.65484694	8151.716327	1670359378.776	0	899	3.8605105987	3.8996081609	492.96395921	499.01055894	1.1076031011	740.57750899	25.438257217	-1.1376283169	24.437549591	19.140361786	42.3264175	-71.11945	2	74486.5	27.6
29698	2022-12-06	20:42:59.674	339.65485734	8151.716576	1670359379.674	0	899	3.8605087737	3.8996063096	494.79023063	500.85922983	1.1076028813	740.58647712	25.438205479	-1.403216122	24.437549591	19.105983911	42.326418944	-71.11945	2	74487.366226	27.6
29699	2022-12-06	20:43:00.615	339.65486823	8151.716838	1670359380.615	0	899	3.8759755836	3.9182886162	494.78943761	501.33242833	1.1929800599	740.56420413	25.438013077	-1.3985918776	24.437549591	19.131213333	42.32642	-71.11945	2	74488.328852	27.6
29700	2022-12-06	20:43:01.582	339.65487943	8151.717106	1670359381.583	0	899	3.8759755836	3.9182886162	493.31845827	499.84199707	1.1929800599	740.5695724	25.438013077	-1.3711158116	24.437549591	19.128902574	42.32642055	-71.11945	2	74489.329886	27.6
29701	2022-12-06	20:43:02.571	339.65489087	8151.717381	1670359382.571	0	899	3.8857830503	3.9230034425	493.31845827	499.04076395	1.0481361741	740.57079027	25.438013077	-1.1606849795	24.437549591	19.134850091	42.326421667	-71.11945	2	74490.34588	27.6
29702	2022-12-06	20:43:03.559	339.65490231	8151.717656	1670359383.56	0	899	3.8857830503	3.9230034425	492.57054132	498.28417146	1.0481361741	740.58135986	25.438013077	-1.1327453852	24.437549591	19.140001297	42.326422244	-71.11945	2	74491.346693	27.6
29703	2022-12-06	20:43:04.480	339.65491296	8151.717911	1670359384.48	0	899	3.8984136924	3.9431010847	492.57054132	499.41088436	1.2519948918	740.57524826	25.438013077	-1.1366258607	24.437549591	19.138999371	42.326423333	-71.11945	2	74492.248839	27.624883937
29704	2022-12-06	20:43:05.395	339.65492356	8151.718166	1670359385.396	0	899	3.8984128501	3.9431002287	492.26179158	499.09784638	1.2519947783	740.55830717	25.437989431	-1.3956383893	24.445795463	19.131713602	42.326423333	-71.11945	2	74493.112513	27.7
29705	2022-12-06	20:43:06.282	339.65493383	8151.718412	1670359386.283	0	899	3.8933309965	3.93561569	492.2617634	498.73789474	1.1869323263	740.56750488	25.437982559	-1.1669260263	24.686574936	19.116594315	42.326423333	-71.119449931	2	74494.041109	27.7
29706	2022-12-06	20:43:07.226	339.65494476	8151.718674	1670359387.227	0	899	3.8933309965	3.93561569	492.11661913	498.59084097	1.1869323263	740.57015809	25.437982559	-1.1597039976	24.620607957	19.122182076	42.326423333	-71.119448427	2	74494.943595	27.7
29707	2022-12-06	20:43:08.184	339.65495584	8151.71894	1670359388.185	0	899	3.8903236291	3.9315752448	492.11661913	498.43720889	1.1591238081	740.57629112	25.437982559	-1.1522772312	24.437549591	19.139640808	42.326423333	-71.119446705	2	74495.977174	27.7
29708	2022-12-06	20:43:09.142	339.65496693	8151.719206	1670359389.143	0	899	3.8903236291	3.9315752448	491.93575733	498.25402417	1.1591238081	740.56191107	25.437982559	-1.3737889726	24.437549591	19.105657161	42.326423333	-71.11944515	2	74496.909709	27.7
29709	2022-12-06	20:43:10.107	339.65497809	8151.719474	1670359390.107	0	899	3.9088654858	3.9495135264	491.93490424	498.13091673	1.1369764395	740.57089698	25.437774393	-1.2134489358	24.437549591	19.129011937	42.326424812	-71.119445	2	74497.886965	27.7
29710	2022-12-06	20:43:11.000	339.65498843	8151.719722	1670359391	0	899	3.9088620209	3.9495100103	491.80977517	498.00420931	1.1369760165	740.57339094	25.437677383	-1.1408835649	24.437549591	19.140001297	42.326425	-71.119443695	2	74498.782783	27.7
29711	2022-12-06	20:43:11.974	339.65499971	8151.719993	1670359391.975	0	899	3.9208289787	3.9633692555	491.80977517	498.27340172	1.1857448017	740.56509015	25.437677383	-1.1405494292	24.437549591	19.139927289	42.326425	-71.119443333	2	74499.747535	27.7
29712	2022-12-06	20:43:12.858	339.65500994	8151.720239	1670359392.859	0	899	3.9208289787	3.9633692555	491.62584111	498.0870503	1.1857448017	740.56785493	25.437677383	-1.2921476269	24.437549591	19.119722632	42.326425	-71.119442332	2	74500.600957	27.7
29713	2022-12-06	20:43:13.747	339.65502023	8151.720486	1670359393.748	0	899	3.930661721	3.9715227937	491.62584111	497.81589227	1.1366013284	740.57203806	25.437677383	-1.3841262132	24.437549591	19.108380337	42.326425	-71.119440878	2	74501.472946	27.7
29714	2022-12-06	20:43:14.676	339.65503097	8151.720743	1670359394.676	0	899	3.930661721	3.9715227937	491.97182563	498.16623307	1.1366013284	740.57666016	25.437677383	-1.1587878466	24.437549591	19.139640808	42.326425	-71.119439296	2	74502.422269	27.7
29715	2022-12-06	20:43:15.627	339.65504198	8151.721008	1670359395.627	0	899	3.9290787615	3.9713901828	491.97114973	498.38850151	1.1769838684	740.5757519	25.437512467	-1.1361515743	24.437549591	19.137931849	42.326425	-71.119438333	2	74503.372677	27.7
29716	2022-12-06	20:43:16.515	339.65505226	8151.721254	1670359396.515	0	899	3.9290781085	3.9713895197	491.75292769	498.16743249	1.1769837863	740.57217387	25.437494278	-1.1475882641	24.437549591	19.139072342	42.326424639	-71.119438333	2	74504.216684	27.7
29717	2022-12-06	20:43:17.500	339.65506367	8151.721528	1670359397.501	0	899	3.9232925597	3.9647453326	491.75292769	498.04626125	1.1550312776	740.57313548	25.437494278	-1.3514114421	24.437549591	19.1313591	42.326423333	-71.119437973	2	74505.216216	27.7
29718	2022-12-06	20:43:18.407	339.65507417	8151.72178	1670359398.408	0	899	3.9232925597	3.9647453326	491.72707729	498.02008003	1.1550312776	740.57219327	25.437494278	-1.1944560184	24.437549591	19.132002925	42.326423333	-71.119436667	2	74506.130389	27.7
29719	2022-12-06	20:43:19.403	339.65508568	8151.722056	1670359399.403	0	899	3.9221310682	3.9623071962	491.72707729	497.82766592	1.1201479555	740.56959099	25.437494278	-1.3711589133	24.437549591	19.137604202	42.326423333	-71.119436667	2	74507.158341	27.7
29720	2022-12-06	20:43:20.322	339.65509633	8151.722312	1670359400.323	0	899	3.9221310682	3.9623071962	491.84337187	497.9454033	1.1201479555	740.57702637	25.437494278	-1.1945961714	24.437549591	19.134599686	42.326423333	-71.119436667	2	74508.027054	27.7
29721	2022-12-06	20:43:21.236	339.65510691	8151.722566	1670359401.237	0	899	3.9373122915	3.976303368	491.84337187	497.74216169	1.0832811108	740.56957846	25.437494278	-1.1862207825	24.437549591	19.131158955	42.326423333	-71.119436667	2	74508.942886	27.7
29722	2022-12-06	20:43:22.141	339.65511737	8151.722817	1670359402.141	0	899	3.9373122915	3.976303368	491.58703466	497.48275017	1.0832811108	740.56784846	25.437494278	-1.5233823061	24.437549591	19.128477097	42.326423333	-71.119436667	2	74509.904915	27.7
29723	2022-12-06	20:43:23.095	339.65512841	8151.723082	1670359403.095	0	899	3.935714963	3.9772825882	491.58703466	497.87575849	1.1545805032	740.5739261	25.437494278	-1.2116488455	24.437549591	19.117316454	42.326423333	-71.119436667	2	74510.815269	27.7
29724	2022-12-06	20:43:24.076	339.65513978	8151.723355	1670359404.077	0	899	3.935714963	3.9772825882	491.93177327	498.22490723	1.1545805032	740.5686597	25.437494278	-1.1311177015	24.437549591	19.114433289	42.326423333	-71.119435291	2	74511.82563	27.7
29725	2022-12-06	20:43:24.973	339.65515016	8151.723604	1670359404.974	0	899	3.9433085384	3.9854087978	491.93164986	498.29329909	1.1669905802	740.56759421	25.437464165	-1.1343298337	24.437549591	19.131490632	42.326423333	-71.119435	2	74512.688973	27.7
29726	2022-12-06	20:43:25.871	339.65516056	8151.723853	1670359405.872	0	899	3.9433085239	3.985408783	492.06991551	498.43335278	1.1669905784	740.56868153	25.43746376	-1.1484720967	24.617309608	19.135098325	42.326424282	-71.119434051	2	74513.569138	27.7
29727	2022-12-06	20:43:26.779	339.65517105	8151.724105	1670359406.779	0	899	3.9299260934	3.9711834146	492.06991551	498.32694537	1.1477215463	740.57833802	25.43746376	-1.1626359509	24.597519515	19.118757071	42.326425	-71.119433333	2	74514.518478	27.7
29728	2022-12-06	20:43:27.719	339.65518193	8151.724366	1670359407.719	0	899	3.9299260934	3.9711834146	492.38281747	498.64382611	1.1477215463	740.58502965	25.43746376	-1.1740942601	24.437549591	19.088500509	42.326425	-71.119433333	2	74515.490138	27.7
29729	2022-12-06	20:43:28.680	339.65519307	8151.724634	1670359408.681	0	899	3.9332378724	3.9740399065	492.38281747	498.56935926	1.1342402232	740.54150391	25.43746376	-1.1327453852	24.437549591	19.102550507	42.326425	-71.119433333	2	74516.459711	27.7
29730	2022-12-06	20:43:29.688	339.65520473	8151.724914	1670359409.689	0	899	3.9332347927	3.9740367813	492.00019453	498.1819268	1.1342398505	740.54323916	25.437378069	-1.3207016449	24.524955838	19.096988577	42.326425	-71.119433333	2	74517.485972	27.748597194
29731	2022-12-06	20:43:30.602	339.65521531	8151.725167	1670359410.603	0	899	3.9432977288	3.98454292	491.9995451	498.23258222	1.1435371186	740.56408368	25.43721962	-1.6774919444	24.650293098	19.08717667	42.326425	-71.119433333	2	74518.395464	27.8
29732	2022-12-06	20:43:31.513	339.65522586	8151.725421	1670359411.514	0	899	3.9432977288	3.98454292	492.12212653	498.35671661	1.1435371186	740.56753762	25.43721962	-1.6399481778	24.437549591	19.089159757	42.326425	-71.119433831	2	74519.298597	27.8
29733	2022-12-06	20:43:32.466	339.65523688	8151.725685	1670359412.466	0	899	3.962524381	4.001681848	492.12212653	498.01170704	1.0810044674	740.5671221	25.43721962	-1.4411911325	24.437549591	19.099970041	42.326425	-71.119435	2	74520.248521	27.8
29734	2022-12-06	20:43:33.354	339.65524715	8151.725932	1670359413.354	0	899	3.962524381	4.001681848	492.02960936	497.91808265	1.0810044674	740.55674289	25.43721962	-1.1929684877	24.437549591	19.136400223	42.326425	-71.119435201	2	74521.120459	27.8
29735	2022-12-06	20:43:34.270	339.65525777	8151.726186	1670359414.271	0	899	3.9765850621	4.0215285048	492.0294967	498.76616158	1.234612416	740.57231938	25.437192134	-1.2636044199	24.437549591	19.128122494	42.326425	-71.119436662	2	74521.997132	27.8
29736	2022-12-06	20:43:35.187	339.65526838	8151.726441	1670359415.188	0	899	3.9765816253	4.0215250127	491.65871261	498.39029839	1.2346119682	740.56237146	25.437097549	-1.476180315	24.437549591	19.108310699	42.326425	-71.119436667	2	74522.901381	27.8
29737	2022-12-06	20:43:36.128	339.65527927	8151.726702	1670359416.129	0	899	3.9731159292	4.0177624523	491.65871261	498.35157662	1.2276055475	740.5706969	25.437097549	-1.3734117881	24.437549591	19.132178603	42.326423502	-71.119436667	2	74523.898504	27.8
29738	2022-12-06	20:43:37.049	339.65528992	8151.726958	1670359417.049	0	899	3.9731159292	4.0177624523	491.75333786	498.44748999	1.2276055475	740.56378174	25.437097549	-1.2238940001	24.437549591	19.132799149	42.326423333	-71.119438044	2	74524.826653	27.8
29739	2022-12-06	20:43:37.943	339.65530027	8151.727206	1670359417.943	0	899	3.9718219247	4.0129346636	491.75333786	497.91851234	1.1318002266	740.5718117	25.437097549	-1.1988647118	24.529903361	19.134301331	42.326422183	-71.119439483	2	74525.689952	27.8
29740	2022-12-06	20:43:38.799	339.65531017	8151.727444	1670359418.799	0	899	3.9718219247	4.0129346636	491.97085166	498.13875314	1.1318002266	740.55865479	25.437097549	-1.1360006332	24.686574936	19.140361786	42.326421667	-71.119441749	2	74526.524655	27.8
29741	2022-12-06	20:43:39.687	339.65532046	8151.727691	1670359419.688	0	899	3.9785148229	4.0188037041	491.97085166	498.0047034	1.1075003398	740.56313177	25.437097549	-1.1379085337	24.589273642	19.139376558	42.326420942	-71.119444783	2	74527.434829	27.8
29742	2022-12-06	20:43:40.578	339.65533078	8151.727939	1670359420.579	0	899	3.9785148229	4.0188037041	491.29684665	497.32243195	1.1075003398	740.56230356	25.437097549	-1.1416381084	24.437549591	19.137732967	42.326418294	-71.11944951	2	74528.341188	27.8
29743	2022-12-06	20:43:41.496	339.65534139	8151.728193	1670359421.496	0	899	3.996785255	4.0394480658	491.29684665	497.64903517	1.1667636503	740.57444268	25.437097549	-1.1688771011	24.437549591	19.136574663	42.326413544	-71.119456456	2	74529.218437	27.8
29744	2022-12-06	20:43:42.405	339.65535192	8151.728446	1670359422.406	0	899	3.996785255	4.0394480658	491.60080192	497.95692041	1.1667636503	740.56815889	25.437097549	-1.1738786192	24.437549591	19.138921738	42.326407466	-71.119463836	2	74530.13013	27.813013013
29745	2022-12-06	20:43:43.292	339.65536219	8151.728692	1670359423.293	0	899	3.9997251329	4.0395965817	491.60080192	497.5358076	1.0903840121	740.57543945	25.437097549	-1.1571601629	24.437549591	19.138921738	42.32640154	-71.119478586	2	74531.018927	27.901892744
29746	2022-12-06	20:43:44.203	339.65537273	8151.728946	1670359424.204	0	899	3.9997240102	4.039595443	492.47395653	498.41950294	1.0903838836	740.5667474	25.43706683	-1.2251335667	24.437549591	19.134730345	42.326395154	-71.119491358	2	74531.976866	27.997686646
29747	2022-12-06	20:43:45.104	339.65538315	8151.729196	1670359425.104	0	899	4.0006736877	4.0419511788	492.47308096	498.62727287	1.1281781506	740.56743374	25.436853409	-1.1408835649	24.437549591	19.136400223	42.326388104	-71.119501321	2	74532.827521	28
29748	2022-12-06	20:43:46.029	339.65539387	8151.729453	1670359426.03	0	899	4.0006736877	4.0419511788	492.20166397	498.35246412	1.1281781506	740.5649988	25.436853409	-1.1399781207	24.437549591	19.137067972	42.326382764	-71.119511138	2	74533.780462	28
29749	2022-12-06	20:43:46.923	339.6554042	8151.729701	1670359426.923	0	899	4.0031670695	4.0417945588	492.20166397	497.95319605	1.0557903801	740.57066052	25.436853409	-1.1554031293	24.437549591	19.136566933	42.326379347	-71.119515653	2	74534.695829	28.069582909
29750	2022-12-06	20:43:47.823	339.65541463	8151.729951	1670359427.824	0	899	4.0031670695	4.0417945588	491.99719017	497.74633291	1.0557903801	740.55993652	25.436853409	-1.2369152308	24.437549591	19.127397537	42.326375453	-71.119517627	2	74535.576077	28.1
29751	2022-12-06	20:43:48.792	339.65542584	8151.73022	1670359428.793	0	899	3.9932764032	4.0345411477	491.99719017	498.15494271	1.12990119	740.56182457	25.436853409	-1.2250150237	24.437549591	19.126996767	42.326371576	-71.119521847	2	74536.527054	28.152705411
29752	2022-12-06	20:43:49.756	339.65543699	8151.730488	1670359429.756	0	899	3.9932753855	4.0345401151	491.84998816	498.00589767	1.1299010691	740.57555021	25.436825519	-1.1531179464	24.551342629	19.129977321	42.32636914	-71.119528438	2	74537.515756	28.2
29753	2022-12-06	20:43:50.734	339.65544832	8151.73076	1670359430.735	0	899	4.0104943506	4.0513320191	491.84985235	497.91570285	1.1135726539	740.56849236	25.436792374	-1.236828928	24.604116212	19.127335403	42.326365779	-71.119536775	2	74538.510848	28.251084813
29754	2022-12-06	20:43:51.648	339.6554589	8151.731014	1670359431.649	0	899	4.0104943506	4.0513320191	492.25128945	498.32209076	1.1135726539	740.57287598	25.436792374	-1.4273506403	24.437549591	19.109752655	42.326362635	-71.119545157	2	74539.418838	28.341883768
29755	2022-12-06	20:43:52.565	339.6554695	8151.731268	1670359432.565	0	899	4.0163386496	4.0578920287	492.25128945	498.4197081	1.1312570879	740.57993301	25.436792374	-1.2514455216	24.524955838	19.136551206	42.326361097	-71.11955057	2	74540.341811	28.4
29756	2022-12-06	20:43:53.529	339.65548067	8151.731536	1670359433.53	0	899	4.0163386496	4.0578920287	491.67107904	497.83222706	1.1312570879	740.58416748	25.436792374	-1.4127018452	24.686574936	19.137121201	42.326359477	-71.119552712	2	74541.313609	28.4
29757	2022-12-06	20:43:54.467	339.65549153	8151.731797	1670359434.468	0	899	4.0173856024	4.058145135	491.67066762	497.71227852	1.1095760528	740.5727147	25.436691928	-1.2047933206	24.569483549	19.118082463	42.326357953	-71.11955576	2	74542.228087	28.4
29758	2022-12-06	20:43:55.437	339.65550274	8151.732066	1670359435.437	0	899	4.0173814478	4.0581409204	492.00290809	498.04859888	1.1095755712	740.56487714	25.436578751	-1.1384583277	24.498569046	19.13972914	42.32635615	-71.119558075	2	74543.155119	28.4
29759	2022-12-06	20:43:56.348	339.6555133	8151.732319	1670359436.349	0	899	4.005739302	4.0489656535	492.00290809	498.43400311	1.1793967924	740.57252027	25.436578751	-1.1360006332	24.686574936	19.140001297	42.32635303	-71.119557121	2	74544.090909	28.409090909
29760	2022-12-06	20:43:57.256	339.65552381	8151.732571	1670359437.257	0	899	4.005739302	4.0489656535	491.24232779	497.66348107	1.1793967924	740.55312605	25.436578751	-1.1376283169	24.437549591	19.137840271	42.326350134	-71.119561466	2	74544.959809	28.495980861
29761	2022-12-06	20:43:58.168	339.65553436	8151.732825	1670359438.169	0	899	4.0134832979	4.0580036334	491.24232779	497.84335447	1.2119967417	740.56185772	25.436578751	-1.1376283169	24.599168689	19.139008832	42.326344002	-71.119570664	2	74545.89969	28.589968976
29762	2022-12-06	20:43:59.089	339.65554502	8151.733081	1670359439.09	0	899	4.0134832979	4.0580036334	492.36848648	498.98464583	1.2119967417	740.56801014	25.436578751	-1.1376283169	24.686574936	19.139640808	42.32633927	-71.119574375	2	74546.812623	28.6
29763	2022-12-06	20:43:59.994	339.6555555	8151.733332	1670359439.995	0	899	4.0203769121	4.0623980423	492.36842679	498.60163639	1.1427223178	740.55896926	25.436564199	-1.1702245103	24.686574936	19.129166508	42.326337121	-71.119577425	2	74547.727365	28.672736521
29764	2022-12-06	20:44:00.944	339.65556648	8151.733596	1670359440.944	0	899	4.0203752044	4.0623963092	491.41238882	497.6334942	1.1427221141	740.553717	25.436517715	-1.2302105482	24.582676944	19.112534529	42.326333145	-71.119581855	2	74548.70424	28.7
29765	2022-12-06	20:44:01.815	339.65557656	8151.733838	1670359441.815	0	899	4.0289798183	4.0712998131	491.41238882	497.664431	1.1483333423	740.56252627	25.436517715	-1.1447856316	24.61071291	19.136791747	42.326329829	-71.119583333	2	74549.551367	28.7
29766	2022-12-06	20:44:02.696	339.65558676	8151.734082	1670359442.696	0	899	4.0289798183	4.0712998131	491.31915411	497.5700101	1.1483333423	740.55794581	25.436517715	-1.1337262353	24.686574936	19.138552091	42.326326396	-71.119584625	2	74550.38756	28.7
29767	2022-12-06	20:44:03.618	339.65559743	8151.734338	1670359443.618	0	899	4.0355202022	4.0752721715	491.31915411	497.18038449	1.0775997546	740.55937508	25.436517715	-1.1612562525	24.496919872	19.13770519	42.326321827	-71.119586165	2	74551.301282	28.730128205
29768	2022-12-06	20:44:04.573	339.6556085	8151.734604	1670359444.574	0	899	4.0355202022	4.0752721715	491.75542373	497.62185862	1.0775997546	740.55975342	25.436517715	-1.1701813936	24.437549591	19.136760712	42.326317258	-71.119585	2	74552.32265	28.8
29769	2022-12-06	20:44:05.538	339.65561965	8151.734872	1670359445.538	0	899	4.0280559441	4.0708436601	491.75498326	498.08213755	1.1611548376	740.55319881	25.436410197	-1.1818336319	24.656889795	19.13521245	42.326313932	-71.119584466	2	74553.320388	28.832038835
29770	2022-12-06	20:44:06.483	339.65563059	8151.735134	1670359446.483	0	899	4.0280554085	4.0708431164	492.03486373	498.36561874	1.1611547728	740.567574	25.436395645	-1.1914162881	24.686574936	19.139867757	42.32631127	-71.119583333	2	74554.237864	28.9
29771	2022-12-06	20:44:07.368	339.65564084	8151.73538	1670359447.369	0	899	4.0442653225	4.0866670114	492.03486373	498.28317859	1.146223631	740.55023476	25.436395645	-1.1571816798	24.686574936	19.134960175	42.32631	-71.119583505	2	74555.102851	28.9
29772	2022-12-06	20:44:08.276	339.65565134	8151.735632	1670359448.276	0	899	4.0442653225	4.0866670114	491.71297219	497.95719937	1.146223631	740.54961835	25.436395645	-1.2092450857	24.686574936	19.134960175	42.32631	-71.119585	2	74556.025641	28.9
29773	2022-12-06	20:44:09.211	339.65566218	8151.735892	1670359449.212	0	899	4.0572757834	4.0970635539	491.71297219	497.55264778	1.0728335785	740.54978812	25.436395645	-1.2098918474	24.686574936	19.132813839	42.32631	-71.119585	2	74556.948718	28.9
29774	2022-12-06	20:44:10.078	339.6556722	8151.736133	1670359450.078	0	899	4.0572702238	4.0970579167	491.49364637	497.33071382	1.0728329616	740.5589062	25.436245685	-1.1583135215	24.511762442	19.135625271	42.326308662	-71.119586338	2	74557.802761	28.9
29775	2022-12-06	20:44:10.983	339.65568269	8151.736384	1670359450.984	0	899	4.0588408716	4.1020101475	491.49338571	497.82519288	1.162608484	740.55180591	25.436182022	-1.1312147134	24.681627413	19.13926074	42.326308333	-71.119587845	2	74558.706707	28.9
29776	2022-12-06	20:44:11.894	339.65569322	8151.736637	1670359451.894	0	899	4.0588408716	4.1020101475	491.90098438	498.23804256	1.162608484	740.54350675	25.436182022	-1.145346175	24.686574936	19.10751464	42.326308333	-71.119589347	2	74559.608481	28.9
29777	2022-12-06	20:44:12.839	339.65570417	8151.7369	1670359452.84	0	899	4.0567607359	4.0996157591	491.90098438	498.19504265	1.1548193049	740.53828319	25.436182022	-1.1490218639	24.686574936	19.099308014	42.326308333	-71.119590978	2	74560.586538	28.9
29778	2022-12-06	20:44:13.773	339.65571497	8151.737159	1670359453.773	0	899	4.0567607359	4.0996157591	492.25916599	498.55780733	1.1548193049	740.55984962	25.436182022	-1.1398164815	24.686574936	19.131313804	42.326307449	-71.119592551	2	74561.530612	28.9
29779	2022-12-06	20:44:14.645	339.65572507	8151.737402	1670359454.646	0	899	4.0687178651	4.1114001388	492.25932015	498.51404159	1.1468675241	740.54026421	25.436219613	-1.1503261604	24.686574936	19.138625707	42.326306667	-71.119593333	2	74562.396745	28.9
29780	2022-12-06	20:44:15.596	339.65573608	8151.737666	1670359455.597	0	899	4.0687198712	4.1114021749	491.49380481	497.73880081	1.1468677614	740.54309769	25.436273575	-1.1755709419	24.651942272	19.13759968	42.326306667	-71.119593922	2	74563.353057	28.9
29781	2022-12-06	20:44:16.517	339.65574674	8151.737922	1670359456.518	0	899	4.0879815283	4.1282681232	491.49380481	497.35972373	1.0780728778	740.54058838	25.436273575	-1.2190109491	24.437549591	19.133878708	42.326306667	-71.119595	2	74564.257282	28.9
29782	2022-12-06	20:44:17.437	339.65575737	8151.738177	1670359457.437	0	899	4.0879815283	4.1282681232	491.55666736	497.42333653	1.0780728778	740.5527655	25.436273575	-1.1764009417	24.686574936	19.13471616	42.326306667	-71.119595	2	74565.154309	28.9
29783	2022-12-06	20:44:18.414	339.65576869	8151.738449	1670359458.415	0	899	4.0917846433	4.1337102924	491.55666736	497.65684552	1.120457052	740.54027067	25.436273575	-1.2206386328	24.686574936	19.130638123	42.326306667	-71.119595235	2	74566.140756	28.9
29784	2022-12-06	20:44:19.361	339.65577965	8151.738712	1670359459.362	0	899	4.0917846433	4.1337102924	491.66568695	497.76721803	1.120457052	740.53872337	25.436273575	-1.1845500114	24.686574936	19.132699423	42.326306461	-71.119596667	2	74567.123445	28.9
29785	2022-12-06	20:44:20.303	339.65579056	8151.738973	1670359460.304	0	899	4.0854031523	4.1287599917	491.66540136	497.98555301	1.1600946739	740.5386401	25.436203849	-1.1466289419	24.686574936	19.137908481	42.326305	-71.119596711	2	74568.02645	28.9
29786	2022-12-06	20:44:21.194	339.65580087	8151.739221	1670359461.195	0	899	4.0854023375	4.1287591646	492.39878948	498.72836798	1.1600945768	740.5431365	25.436182022	-1.1392560005	24.686574936	19.139282227	42.326305	-71.119598221	2	74568.932859	28.9
29787	2022-12-06	20:44:22.118	339.65581156	8151.739477	1670359462.119	0	899	4.0905378667	4.133736484	492.39878948	498.6972852	1.1544696298	740.55492396	25.436182022	-1.163422864	24.686574936	19.137311771	42.326305	-71.119599861	2	74569.916667	28.9
29788	2022-12-06	20:44:23.029	339.65582209	8151.73973	1670359463.029	0	899	4.0905378667	4.133736484	492.56341761	498.86401916	1.1544696298	740.53981958	25.436182022	-1.1504986065	24.686574936	19.136364413	42.326305	-71.119601289	2	74570.773234	28.9
29789	2022-12-06	20:44:23.948	339.65583274	8151.739986	1670359463.949	0	899	4.1004514836	4.1432894236	492.56341761	498.79616011	1.1421910729	740.54893362	25.436182022	-1.132950178	24.686574936	19.138874231	42.326305	-71.119601667	2	74571.687691	28.9
29790	2022-12-06	20:44:24.805	339.65584266	8151.740224	1670359464.806	0	899	4.1004500903	4.1432880096	492.20439432	498.43259295	1.1421909101	740.53645941	25.436144835	-1.1357204164	24.534850885	19.137306668	42.326304082	-71.119601667	2	74572.550551	28.9
29791	2022-12-06	20:44:25.711	339.65585315	8151.740476	1670359465.712	0	899	4.1041741906	4.1456024983	492.20429653	498.22164137	1.1039896209	740.53559643	25.436120987	-1.2612221975	24.437549591	19.130664232	42.326303333	-71.119602468	2	74573.480547	28.9
29792	2022-12-06	20:44:26.637	339.65586385	8151.740733	1670359466.637	0	899	4.1041741906	4.1456024983	492.62975512	498.65230132	1.1039896209	740.5472594	25.436120987	-1.5184992552	24.437549591	19.119474411	42.326303333	-71.119604042	2	74574.425049	28.942504931
29793	2022-12-06	20:44:27.563	339.65587458	8151.74099	1670359467.564	0	899	4.0960820718	4.136713171	492.62975512	498.54786192	1.0850721521	740.55432654	25.436120987	-1.3950131595	24.437549591	19.125274772	42.32630275	-71.119605583	2	74575.349949	29
29794	2022-12-06	20:44:28.459	339.65588494	8151.741239	1670359468.459	0	899	4.0960820718	4.136713171	492.20704294	498.12007156	1.0850721521	740.55273397	25.436120987	-1.2244221217	24.45569051	19.132871047	42.326301667	-71.119607087	2	74576.252465	29
29795	2022-12-06	20:44:29.332	339.65589506	8151.741481	1670359469.333	0	899	4.0931429265	4.1338485913	492.20704294	498.13520819	1.0878167469	740.55197406	25.436120987	-1.1897132397	24.686574936	19.129198074	42.32630147	-71.11960853	2	74577.118006	29
29796	2022-12-06	20:44:30.237	339.65590553	8151.741733	1670359470.238	0	899	4.0931357909	4.1338413546	491.79349537	497.71667545	1.087815951	740.54462438	25.435930202	-1.1488170861	24.686574936	19.133032906	42.3263	-71.11961006	2	74578.035815	29
29797	2022-12-06	20:44:31.155	339.65591616	8151.741988	1670359471.156	0	899	4.1164108965	4.1595777162	491.79327678	498.03978949	1.1464530265	740.54252089	25.435876846	-1.1343729496	24.686574936	19.128118515	42.3263	-71.119611502	2	74578.901037	29
29798	2022-12-06	20:44:32.042	339.65592642	8151.742234	1670359472.043	0	899	4.1164108965	4.1595777162	491.47874635	497.72126405	1.1464530265	740.54616077	25.435876846	-1.1734474455	24.686574936	19.134974233	42.3263	-71.119611667	2	74579.822292	29
29799	2022-12-06	20:44:33.015	339.65593767	8151.742504	1670359473.015	0	899	4.1174566766	4.16123763	491.47874635	497.80866201	1.1622997725	740.54971778	25.435876846	-1.2186552665	24.686574936	19.132913185	42.326301261	-71.119612928	2	74580.756833	29
29800	2022-12-06	20:44:33.934	339.65594832	8151.74276	1670359473.935	0	899	4.1174566766	4.16123763	492.01741295	498.35426628	1.1622997725	740.54261184	25.435876846	-1.1454971066	24.44084794	19.135253868	42.326301667	-71.119614512	2	74581.707265	29
29801	2022-12-06	20:44:34.809	339.65595845	8151.743003	1670359474.81	0	899	4.1127267547	4.1556036319	492.01741295	498.23027805	1.1398415527	740.54876062	25.435876846	-1.1482134568	24.437549591	19.134829376	42.326301667	-71.119615	2	74582.592702	29
29802	2022-12-06	20:44:35.726	339.65596905	8151.743257	1670359475.726	0	899	4.1127267547	4.1556036319	492.86382563	499.08737866	1.1398415527	740.53912758	25.435876846	-1.3534810969	24.515060791	19.111118392	42.326301667	-71.119615	2	74583.511699	29
29803	2022-12-06	20:44:36.674	339.65598003	8151.743521	1670359476.675	0	899	4.114085137	4.1585907457	492.86382563	499.32218492	1.1822900033	740.53753096	25.435876846	-1.2024218499	24.686574936	19.131704267	42.326301667	-71.119615	2	74584.46994	29
29804	2022-12-06	20:44:37.589	339.65599062	8151.743775	1670359477.59	0	899	4.114085137	4.1585907457	492.77830196	499.23554057	1.1822900033	740.52581787	25.435876846	-1.5217546225	24.686574936	19.093547821	42.326301667	-71.119615	2	74585.386386	29
29805	2022-12-06	20:44:38.539	339.65600162	8151.744039	1670359478.54	0	899	4.1156726971	4.1598488196	492.77830196	499.18515084	1.1731822958	740.54740047	25.435876846	-1.4911417527	24.686574936	19.099439886	42.326302197	-71.119615	2	74586.317925	29
29806	2022-12-06	20:44:39.450	339.65601215	8151.744292	1670359479.45	0	899	4.1156708502	4.1598469444	492.62231374	499.02713332	1.1731820749	740.5532368	25.435827735	-1.3245821457	24.552991804	19.135345901	42.326303333	-71.119615	2	74587.187187	29
29807	2022-12-06	20:44:40.305	339.65602205	8151.744529	1670359480.305	0	899	4.1182253202	4.1606600806	492.62213957	498.77012354	1.126717327	740.5458176	25.435785294	-1.1701274921	24.485375651	19.132152393	42.326303406	-71.119615	2	74588.043744	29
29808	2022-12-06	20:44:41.210	339.65603252	8151.744781	1670359481.21	0	899	4.1182253202	4.1606600806	492.42027155	498.56573618	1.126717327	740.54236406	25.435785294	-1.1425112486	24.686574936	19.117315292	42.326304941	-71.119615	2	74588.964395	29
29809	2022-12-06	20:44:42.135	339.65604324	8151.745038	1670359482.136	0	899	4.1341913705	4.1747346151	492.42027155	498.26852056	1.0728650147	740.5467505	25.435785294	-1.2783287385	24.462287208	19.108785932	42.326305	-71.119615	2	74589.907332	29
29810	2022-12-06	20:44:43.066	339.65605402	8151.745296	1670359483.067	0	899	4.1341913705	4.1747346151	493.02292434	498.87833077	1.0728650147	740.54936572	25.435785294	-1.5921857128	24.439198766	19.090617742	42.326306381	-71.119615	2	74590.828402	29
29811	2022-12-06	20:44:44.012	339.65606495	8151.745559	1670359484.012	0	899	4.1364221733	4.180713231	493.02292434	499.41735793	1.1703644647	740.5366696	25.435785294	-1.1701813936	24.686574936	19.137479782	42.326306667	-71.119613752	2	74591.748544	29
29812	2022-12-06	20:44:44.937	339.65607567	8151.745816	1670359484.938	0	899	4.1364191025	4.1807101133	492.21437811	498.59832297	1.1703641	740.5376502	25.435704048	-1.4541692876	24.50351657	19.091246005	42.326306667	-71.119613333	2	74592.668337	29
29813	2022-12-06	20:44:45.819	339.65608587	8151.746061	1670359485.819	0	899	4.1326094297	4.1757826643	492.21433584	498.44256523	1.1421736976	740.54223633	25.435693741	-1.204362154	24.686574936	19.134599686	42.326306667	-71.119613333	2	74593.559512	29
29814	2022-12-06	20:44:46.726	339.65609637	8151.746313	1670359486.726	0	899	4.1326094297	4.1757826643	492.73629261	498.97112657	1.1421736976	740.53550306	25.435693741	-1.1955555654	24.686574936	19.133013782	42.326307446	-71.119612554	2	74594.467456	29
29815	2022-12-06	20:44:47.602	339.65610652	8151.746556	1670359487.603	0	899	4.1453192116	4.1848169454	492.73629261	498.42175088	1.0426802983	740.53903744	25.435693741	-1.3092541142	24.686574936	19.123669871	42.326308333	-71.119611067	2	74595.360043	29
29816	2022-12-06	20:44:48.500	339.65611691	8151.746806	1670359488.501	0	899	4.1453192116	4.1848169454	492.74972765	498.43534094	1.0426802983	740.54063365	25.435693741	-1.4729249477	24.686574936	19.125236511	42.32630884	-71.119609493	2	74596.304171	29
29817	2022-12-06	20:44:49.451	339.65612792	8151.74707	1670359489.452	0	899	4.1605241611	4.2034859441	492.74972765	498.91240997	1.1290889362	740.54531476	25.435693741	-1.2865532313	24.529903361	19.131354048	42.326310439	-71.119607894	2	74597.263314	29
29818	2022-12-06	20:44:50.413	339.65613904	8151.747337	1670359490.413	0	899	4.1605207727	4.2034825058	492.58786787	498.74852372	1.1290885503	740.53592141	25.435604613	-1.1481702817	24.679978238	19.139516818	42.326312013	-71.11960632	2	74598.207767	29
29819	2022-12-06	20:44:51.397	339.65615043	8151.74761	1670359491.397	0	899	4.1402499763	4.1841021994	492.58785792	498.9073476	1.1578299694	740.53756977	25.435602188	-1.1464240662	24.686574936	19.139469147	42.326314438	-71.119602791	2	74599.16568	29.016568047
29820	2022-12-06	20:44:52.309	339.656161	8151.747864	1670359492.31	0	899	4.1402499763	4.1841021994	492.32417235	498.64027916	1.1578299694	740.55459453	25.435602188	-1.1392560005	24.686574936	19.13820076	42.326320231	-71.119590974	2	74600.069286	29.1
29821	2022-12-06	20:44:53.170	339.65617095	8151.748103	1670359493.17	0	899	4.130822266	4.1757358422	492.32417235	498.80829259	1.1882287968	740.5479126	25.435602188	-1.3288399013	24.686574936	19.136722565	42.326323195	-71.11958208	2	74600.958635	29.1
29822	2022-12-06	20:44:54.036	339.65618097	8151.748343	1670359494.036	0	899	4.130822266	4.1757358422	492.29197822	498.77567446	1.1882287968	740.55797936	25.435602188	-1.1620430946	24.686574936	19.139640808	42.326327064	-71.119574205	2	74601.746161	29.1
29823	2022-12-06	20:44:55.005	339.65619219	8151.748613	1670359495.005	0	899	4.1467968791	4.1895565728	492.29156712	498.43982447	1.1275140996	740.55150195	25.435501945	-1.1419938732	24.686574936	19.139640808	42.326334558	-71.119560461	2	74602.747014	29.1
29824	2022-12-06	20:44:55.901	339.65620257	8151.748862	1670359495.902	0	899	4.146796052	4.1895557336	492.58030983	498.73217279	1.1275140053	740.54044893	25.435480118	-1.1366581743	24.686574936	19.139640808	42.326341102	-71.119546687	2	74603.665331	29.033466934
29825	2022-12-06	20:44:56.828	339.65621329	8151.749119	1670359496.828	0	899	4.1755185578	4.2152356289	492.58030983	498.25417592	1.0409043239	740.54063446	25.435480118	-1.1585291087	24.686574936	19.137280117	42.326347284	-71.119534753	2	74604.592593	29
29826	2022-12-06	20:44:57.710	339.65622351	8151.749364	1670359497.711	0	899	4.1755185578	4.2152356289	492.66233323	498.33714412	1.0409043239	740.54608154	25.435480118	-1.1978515387	24.686574936	19.133159637	42.326355477	-71.119519047	2	74605.469428	29
29827	2022-12-06	20:44:58.595	339.65623375	8151.74961	1670359498.596	0	899	4.1713209111	4.2126837217	492.66233323	498.57873579	1.0846925118	740.54364943	25.435480118	-1.1501213778	24.686574936	19.138653863	42.326364611	-71.119501366	2	74606.35336	29
29828	2022-12-06	20:44:59.496	339.65624418	8151.74986	1670359499.497	0	899	4.1713209111	4.2126837217	492.08664098	497.99613002	1.0846925118	740.53457379	25.435480118	-1.16855371	24.686574936	19.135679245	42.326372089	-71.11948707	2	74607.250707	28.974929312
29829	2022-12-06	20:45:00.424	339.65625491	8151.750118	1670359500.424	0	899	4.1792528316	4.2193400395	492.08626567	497.80224845	1.0495828754	740.54314175	25.435388565	-1.1636707783	24.686574936	19.133159637	42.326379016	-71.119471741	2	74608.136505	28.9
29830	2022-12-06	20:45:01.388	339.65626606	8151.750386	1670359501.388	0	899	4.1792528316	4.2193400395	492.53070839	498.25185374	1.0495828754	740.53709402	25.435388565	-1.2797192382	24.686574936	19.130287928	42.326384181	-71.119460394	2	74609.127219	28.9
29831	2022-12-06	20:45:02.275	339.65627633	8151.750632	1670359502.275	0	899	4.1787930674	4.2206854127	492.53070839	498.51067739	1.0964962375	740.53314452	25.435388565	-1.1494961535	24.686574936	19.134924402	42.32639002	-71.119451626	2	74610.002035	28.9
29832	2022-12-06	20:45:03.176	339.65628676	8151.750882	1670359503.176	0	899	4.1787930674	4.2206854127	492.3845937	498.36278868	1.0964962375	740.53662109	25.435388565	-1.1343729496	24.686574936	19.138561249	42.326399186	-71.119433294	2	74610.918616	28.9
29833	2022-12-06	20:45:04.094	339.65629738	8151.751137	1670359504.094	0	899	4.1977622439	4.2412333037	492.38456635	498.56044366	1.1323052476	740.53018532	25.435381896	-1.2277960161	24.686574936	19.133345244	42.32640678	-71.119418107	2	74611.813592	28.9
29834	2022-12-06	20:45:05.056	339.65630853	8151.751405	1670359505.057	0	899	4.197758988	4.2412299998	492.27089878	498.44534835	1.132304879	740.52553331	25.435297012	-1.1343729496	24.686574936	19.138561249	42.326413484	-71.119405987	2	74612.772545	28.9
29835	2022-12-06	20:45:05.967	339.65631907	8151.751658	1670359505.968	0	899	4.1975087082	4.2433268401	492.27089878	498.7798736	1.1928514113	740.53134943	25.435297012	-1.3952072156	24.686574936	19.12294336	42.326418423	-71.119393063	2	74613.684685	28.9
29836	2022-12-06	20:45:06.844	339.65632921	8151.751901	1670359506.844	0	899	4.1975087082	4.2433268401	492.25472343	498.76348437	1.1928514113	740.53595334	25.435297012	-1.3376680384	24.686574936	19.126286475	42.326422811	-71.119381775	2	74614.562124	28.9
29837	2022-12-06	20:45:07.732	339.65633949	8151.752148	1670359507.732	0	899	4.2012018085	4.2447660104	492.25472343	498.43715318	1.1337869703	740.5417436	25.435297012	-1.1401398758	24.686574936	19.138365487	42.326425777	-71.11937278	2	74615.466391	28.9
29838	2022-12-06	20:45:08.684	339.65635052	8151.752412	1670359508.685	0	899	4.2012018085	4.2447660104	492.04907212	498.22891902	1.1337869703	740.53497314	25.435297012	-1.1392560005	24.686574936	19.138561249	42.32642804	-71.119364901	2	74616.411876	28.9
29839	2022-12-06	20:45:09.624	339.65636139	8151.752673	1670359509.624	0	899	4.2139659137	4.2578851652	492.04896774	498.26037657	1.1395055398	740.53429327	25.435271547	-1.1657296119	24.686574936	19.131582311	42.326430571	-71.119357147	2	74617.342391	28.9
29840	2022-12-06	20:45:10.548	339.65637208	8151.75293	1670359510.548	0	899	4.2139633689	4.2578825827	492.19736415	498.41064467	1.1395052509	740.52714246	25.43520546	-1.16855371	24.686574936	19.133878708	42.326431166	-71.119350664	2	74618.30066	28.930065975
29841	2022-12-06	20:45:11.507	339.65638319	8151.753197	1670359511.508	0	899	4.2119057364	4.2561958238	492.19736415	498.46629546	1.1495831545	740.52635344	25.43520546	-1.1793436696	24.686574936	19.136676422	42.326430388	-71.119346781	2	74619.232906	29
29842	2022-12-06	20:45:12.483	339.65639449	8151.753468	1670359512.484	0	899	4.2119057364	4.2561958238	491.82968156	498.09392984	1.1495831545	740.52903252	25.43520546	-1.14100216	24.640398051	19.138267606	42.326431667	-71.119340819	2	74620.254438	29.025443787
29843	2022-12-06	20:45:13.407	339.65640519	8151.753724	1670359513.408	0	899	4.2258880544	4.2710114485	491.82968156	498.19088934	1.1671494729	740.52915904	25.43520546	-1.1345023019	24.447444638	19.138546925	42.326431667	-71.119337212	2	74621.168168	29.116816817
29844	2022-12-06	20:45:14.364	339.65641625	8151.75399	1670359514.364	0	899	4.2258880544	4.2710114485	493.117969	499.49583918	1.1671494729	740.53320312	25.43520546	-1.1376283169	24.686574936	19.13820076	42.326431863	-71.119330684	2	74622.117925	29.2
29845	2022-12-06	20:45:15.301	339.65642709	8151.75425	1670359515.301	0	899	4.2385503523	4.2849814515	493.11778967	499.66126514	1.1970587714	740.52722249	25.435161805	-1.1609112909	24.686574936	19.127576399	42.326433337	-71.119323313	2	74623.002002	29.2
29846	2022-12-06	20:45:16.255	339.65643814	8151.754515	1670359516.255	0	899	4.2385496791	4.2849807678	492.792246	499.33140119	1.1970586916	740.52301995	25.435144424	-1.1360006332	24.686574936	19.13820076	42.326434928	-71.119313764	2	74623.956957	29.2
29847	2022-12-06	20:45:17.161	339.65644863	8151.754767	1670359517.162	0	899	4.2237921019	4.2702326493	492.792246	499.35564082	1.2014376787	740.52135665	25.435144424	-1.1616011242	24.480428127	19.128065602	42.326436538	-71.119308718	2	74624.923077	29.292307692
29848	2022-12-06	20:45:18.063	339.65645907	8151.755018	1670359518.064	0	899	4.2237921019	4.2702326493	493.02070926	499.58714694	1.2014376787	740.50732422	25.435144424	-1.1669260263	24.437549591	19.125957489	42.326438053	-71.119301403	2	74625.831663	29.3
29849	2022-12-06	20:45:18.967	339.65646953	8151.755269	1670359518.967	0	899	4.2264119165	4.2703680067	493.02070926	499.23123376	1.1371276198	740.52913681	25.435144424	-1.1398919079	24.655240621	19.137919066	42.326438333	-71.119296376	2	74626.724852	29.372485207
29850	2022-12-06	20:45:19.953	339.65648095	8151.755543	1670359519.954	0	899	4.2264092471	4.2703652978	492.50479093	498.7088148	1.1371273184	740.53168856	25.435075305	-1.134771786	24.686574936	19.138553619	42.326437133	-71.1192962	2	74627.720244	29.472024415
29851	2022-12-06	20:45:20.923	339.65649216	8151.755812	1670359520.923	0	899	4.2246017797	4.2681466964	492.50469889	498.65320371	1.1270769859	740.53762595	25.435052872	-1.1439448477	24.686574936	19.13820076	42.326437742	-71.119291292	2	74628.644981	29.5
29852	2022-12-06	20:45:21.858	339.65650299	8151.756072	1670359521.858	0	899	4.2246017797	4.2681466964	492.23361609	498.37873667	1.1270769859	740.51130929	25.435052872	-1.1665810931	24.686574936	19.138551699	42.326439256	-71.119286488	2	74629.553554	29.555355355
29853	2022-12-06	20:45:22.752	339.65651333	8151.75632	1670359522.752	0	899	4.2403779477	4.2841530761	492.23361609	498.38826141	1.1288023453	740.51583195	25.435052872	-1.3972121351	24.686574936	19.116591321	42.32644	-71.119285	2	74630.478632	29.6
29854	2022-12-06	20:45:23.621	339.6565234	8151.756562	1670359523.622	0	899	4.2403779477	4.2841530761	492.28935742	498.44469969	1.1288023453	740.52899291	25.435052872	-1.4911633367	24.686574936	19.113631444	42.32644	-71.1192844	2	74631.360038	29.63600377
29855	2022-12-06	20:45:24.572	339.6565344	8151.756826	1670359524.572	0	899	4.2348614654	4.2800479217	492.28927122	498.65180088	1.1663129726	740.52730899	25.435031853	-1.3714499087	24.686574936	19.135233797	42.326439095	-71.119283333	2	74632.271543	29.7
29856	2022-12-06	20:45:25.555	339.65654578	8151.757099	1670359525.555	0	899	4.234857555	4.2800439518	492.25011812	498.61213926	1.1663125206	740.52123862	25.434930801	-1.1679824575	24.686574936	19.132546949	42.326436667	-71.119283761	2	74633.256513	29.725651303
29857	2022-12-06	20:45:26.500	339.65655671	8151.757361	1670359526.5	0	899	4.237076493	4.2807752214	492.25011812	498.39900235	1.1277214202	740.51617876	25.434930801	-1.1729300906	24.686574936	19.134128255	42.326436328	-71.119286355	2	74634.203203	29.8
29858	2022-12-06	20:45:27.492	339.65656819	8151.757637	1670359527.492	0	899	4.237076493	4.2807752214	492.92780097	499.08515039	1.1277214202	740.52315011	25.434930801	-1.1767028168	24.686574936	19.135478077	42.326434668	-71.119292331	2	74635.19939	29.8
29859	2022-12-06	20:45:28.404	339.65657875	8151.75789	1670359528.404	0	899	4.2369770009	4.2803974815	492.92780097	499.04600401	1.1206396418	740.52756889	25.434930801	-1.1580009239	24.686574936	19.131769168	42.326432895	-71.119295438	2	74636.131441	29.813144059
29860	2022-12-06	20:45:29.365	339.65658988	8151.758157	1670359529.366	0	899	4.2369753108	4.2803957667	492.62733614	498.74180879	1.1206394542	740.52557899	25.434887147	-1.1788585983	24.686574936	19.125994865	42.326429773	-71.119299014	2	74637.136136	29.9
29861	2022-12-06	20:45:30.289	339.65660058	8151.758414	1670359530.29	0	899	4.2578454499	4.3003110654	492.62676385	498.57711601	1.0909202565	740.5310382	25.434747696	-1.170440092	24.686574936	19.134433481	42.326428429	-71.119303333	2	74638.057547	29.9
29862	2022-12-06	20:45:31.203	339.65661116	8151.758668	1670359531.204	0	899	4.2578454499	4.3003110654	492.1926079	498.13771596	1.0909202565	740.52297711	25.434747696	-1.179947257	24.686574936	19.101829529	42.326429866	-71.119303333	2	74638.919811	29.9
29863	2022-12-06	20:45:32.131	339.6566219	8151.758926	1670359532.132	0	899	4.2641668583	4.3084651146	492.1926079	498.38562581	1.1358461386	740.51361852	25.434747696	-1.1920091632	24.686574936	19.125050766	42.32643	-71.119301832	2	74639.900641	29.9
29864	2022-12-06	20:45:32.986	339.65663178	8151.759163	1670359532.986	0	899	4.2641668583	4.3084651146	492.43519485	498.63126511	1.1358461386	740.51965332	25.434747696	-1.3052766323	24.686574936	19.134599686	42.326431231	-71.119301667	2	74640.738835	29.9
29865	2022-12-06	20:45:33.937	339.65664279	8151.759427	1670359533.937	0	899	4.2708966287	4.3157702802	492.43519485	498.70201147	1.1486521903	740.51916423	25.434747696	-1.2068628823	24.686574936	19.138010808	42.326431667	-71.119301667	2	74641.705274	29.970527404
29866	2022-12-06	20:45:34.875	339.65665365	8151.759687	1670359534.875	0	899	4.2708966287	4.3157702802	492.00519371	498.26653807	1.1486521903	740.51487156	25.434747696	-1.1510915085	24.686574936	19.139465079	42.326431667	-71.119301667	2	74642.664293	30
29867	2022-12-06	20:45:35.838	339.65666479	8151.759955	1670359535.838	0	899	4.2802822552	4.3232100515	492.00519371	497.98129659	1.0969522207	740.52102762	25.434747696	-1.1567505069	24.686574936	19.138078753	42.326432661	-71.119302661	2	74643.596607	30
29868	2022-12-06	20:45:36.739	339.65667522	8151.760205	1670359536.739	0	899	4.2802822552	4.3232100515	492.53850428	498.52108497	1.0969522207	740.51541764	25.434747696	-1.1737923685	24.686574936	19.137144089	42.326433333	-71.119304176	2	74644.505342	30
29869	2022-12-06	20:45:37.650	339.65668576	8151.760458	1670359537.65	0	899	4.2833163875	4.3277690307	492.53850428	498.72965656	1.1347206804	740.52120062	25.434747696	-1.1816827454	24.686574936	19.1368725	42.326433333	-71.119305	2	74645.435374	30
29870	2022-12-06	20:45:38.617	339.65669696	8151.760727	1670359538.617	0	899	4.2833163875	4.3277690307	492.48211089	498.67255431	1.1347206804	740.52682354	25.434747696	-1.1467367237	24.686574936	19.137741089	42.326432709	-71.119305625	2	74646.374757	30
29871	2022-12-06	20:45:39.538	339.65670762	8151.760983	1670359539.538	0	899	4.28453897	4.3288080743	492.48215069	498.64521697	1.1297643307	740.51561328	25.434757397	-1.1479763148	24.686574936	19.136548844	42.326431667	-71.119307152	2	74647.290966	30
29872	2022-12-06	20:45:40.464	339.65671834	8151.76124	1670359540.465	0	899	4.284539785	4.3288089013	492.4639248	498.6267635	1.1297644209	740.51352434	25.434778214	-1.1701813936	24.686574936	19.135320663	42.326432069	-71.119308333	2	74648.241148	30
29873	2022-12-06	20:45:41.375	339.65672888	8151.761493	1670359541.375	0	899	4.2900356223	4.3333641844	492.4639248	498.48780607	1.1045987369	740.49630353	25.434778214	-1.207692886	24.686574936	19.130478019	42.326433333	-71.119308529	2	74649.117234	30
29874	2022-12-06	20:45:42.283	339.6567394	8151.761746	1670359542.284	0	899	4.2900356223	4.3333641844	492.477518	498.50156555	1.1045987369	740.50176396	25.434778214	-1.2012900138	24.686574936	19.133798246	42.326433333	-71.119310049	2	74650.029412	30
29875	2022-12-06	20:45:43.178	339.65674976	8151.761994	1670359543.179	0	899	4.2972486251	4.3421748783	492.477518	498.7136736	1.1430055646	740.5222265	25.434778214	-1.1886137053	24.686574936	19.134750088	42.326433333	-71.119311616	2	74650.969538	30
29876	2022-12-06	20:45:44.072	339.6567601	8151.762242	1670359544.073	0	899	4.2972486251	4.3421748783	492.20987755	498.44264406	1.1430055646	740.50265321	25.434778214	-1.2224926435	24.686574936	19.135253818	42.326433333	-71.119312987	2	74651.792125	30
29877	2022-12-06	20:45:45.045	339.65677135	8151.762513	1670359545.045	0	899	4.2845199488	4.3293156066	492.20953364	498.44264143	1.1430681575	740.51664037	25.434694341	-1.2220291286	24.686574936	19.132548667	42.326433333	-71.119313333	2	74652.746493	30
29878	2022-12-06	20:45:45.982	339.6567822	8151.762773	1670359545.982	0	899	4.2845172585	4.3293128763	492.39564108	498.63110399	1.1430678563	740.51414439	25.434625626	-1.216380833	24.686574936	19.130814218	42.326432136	-71.119314531	2	74653.718487	30
29879	2022-12-06	20:45:46.948	339.65679339	8151.763041	1670359546.949	0	899	4.2938835126	4.3390107633	492.39564108	498.66363583	1.1489565432	740.52731101	25.434625626	-1.1991772952	24.686574936	19.132517669	42.326431667	-71.119315	2	74654.689349	30
29880	2022-12-06	20:45:47.897	339.65680436	8151.763305	1670359547.897	0	899	4.2938835126	4.3390107633	492.35022887	498.61764554	1.1489565432	740.52734375	25.434625626	-1.1441389322	24.686574936	19.137840271	42.326431667	-71.119316073	2	74655.643947	30
29881	2022-12-06	20:45:48.808	339.65681491	8151.763558	1670359548.808	0	899	4.3128353286	4.3564165672	492.35022887	498.37582348	1.1051611812	740.51573131	25.434625626	-1.1583674057	24.686574936	19.138413233	42.326431667	-71.119316667	2	74656.54519	30
29882	2022-12-06	20:45:49.706	339.6568253	8151.763807	1670359549.706	0	899	4.3128353286	4.3564165672	492.14611931	498.16921595	1.1051611812	740.4989624	25.434625626	-1.1620430946	24.686574936	19.138561249	42.326430938	-71.119317396	2	74657.437436	30
29883	2022-12-06	20:45:50.595	339.65683559	8151.764054	1670359550.595	0	899	4.3239662444	4.3701402006	492.14611931	498.51187551	1.1672319616	740.51695686	25.434625626	-1.3851502194	24.686574936	19.111569411	42.32643	-71.119318333	2	74658.331361	30
29884	2022-12-06	20:45:51.438	339.65684536	8151.764289	1670359551.439	0	899	4.3239662444	4.3701402006	493.57994974	499.96425209	1.1672319616	740.52235908	25.434625626	-1.300199616	24.686574936	19.113615453	42.32643	-71.119318624	2	74659.17437	30
29885	2022-12-06	20:45:52.336	339.65685575	8151.764538	1670359552.337	0	899	4.3248140138	4.3689439919	493.57994974	499.6798374	1.115867655	740.51095116	25.434625626	-1.4911957008	24.686574936	19.090889609	42.32643	-71.11932	2	74660.114053	30
29886	2022-12-06	20:45:53.233	339.65686612	8151.764787	1670359553.233	0	899	4.3248140138	4.3689439919	492.99063924	499.08324393	1.115867655	740.51039821	25.434625626	-1.4908292294	24.686574936	19.092105865	42.326429957	-71.11932	2	74661.026026	30
29887	2022-12-06	20:45:54.102	339.65687619	8151.765029	1670359554.103	0	899	4.3077903205	4.3531146197	492.99063924	499.27327807	1.1502346599	740.51893141	25.434625626	-1.2232472044	24.686574936	19.127793445	42.326428505	-71.11932	2	74661.896897	30
29888	2022-12-06	20:45:54.994	339.65688652	8151.765276	1670359554.995	0	899	4.3077879974	4.3531122618	492.37101303	498.64575395	1.1502343996	740.51039861	25.434566611	-1.3455260613	24.686574936	19.13124903	42.326425698	-71.119318682	2	74662.790581	30
29889	2022-12-06	20:45:55.993	339.65689807	8151.765554	1670359555.993	0	899	4.3182851101	4.3624205241	492.37075439	498.46567014	1.1176739582	740.52514325	25.434503555	-1.5624459982	24.686574936	19.123435974	42.326423684	-71.119318333	2	74663.78979	30
29890	2022-12-06	20:45:56.923	339.65690883	8151.765812	1670359556.923	0	899	4.3182851101	4.3624205241	493.08555915	499.18932327	1.1176739582	740.52111614	25.434503555	-1.5708968347	24.686574936	19.122393627	42.326422218	-71.119318333	2	74664.669145	30
29891	2022-12-06	20:45:57.865	339.65691973	8151.766074	1670359557.865	0	899	4.3228328962	4.3682615054	493.08555915	499.36193618	1.1488842271	740.50848389	25.434503555	-1.2206386328	24.686574936	19.119474411	42.32641968	-71.119318333	2	74665.596134	30
29892	2022-12-06	20:45:58.805	339.65693061	8151.766335	1670359558.805	0	899	4.3228328962	4.3682615054	492.55688252	498.82653014	1.1488842271	740.50008933	25.434503555	-1.2522000359	24.686574936	19.119188233	42.326417366	-71.1193193	2	74666.580128	30
29893	2022-12-06	20:45:59.744	339.65694149	8151.766596	1670359559.745	0	899	4.3227265805	4.3685526151	492.5568792	498.88165329	1.1588578383	740.51523979	25.434502747	-1.416884161	24.686574936	19.117907606	42.326415819	-71.11932	2	74667.508364	30
29894	2022-12-06	20:46:00.641	339.65695186	8151.766845	1670359560.641	0	899	4.3227242015	4.3685502002	492.72527139	499.05220627	1.1588575707	740.50373002	25.43444252	-1.2257695593	24.686574936	19.135041344	42.326414357	-71.119320643	2	74668.385504	30
29895	2022-12-06	20:46:01.569	339.6569626	8151.767103	1670359561.569	0	899	4.3374318033	4.3811023571	492.72527139	498.73350235	1.1011861838	740.51034485	25.43444252	-1.1750643253	24.686574936	19.134239197	42.326412752	-71.119322248	2	74669.348932	30
29896	2022-12-06	20:46:02.549	339.65697396	8151.767375	1670359562.55	0	899	4.3374318033	4.3811023571	492.70101023	498.70894535	1.1011861838	740.50726359	25.43444252	-1.1884520749	24.686574936	19.134733377	42.326411106	-71.119323894	2	74670.336292	30
29897	2022-12-06	20:46:03.525	339.65698524	8151.767646	1670359563.525	0	899	4.3415415966	4.3875514737	492.70101023	499.02548332	1.1584686969	740.50229347	25.43444252	-1.2072724964	24.686574936	19.13441893	42.32641	-71.119325504	2	74671.302605	30
29898	2022-12-06	20:46:04.457	339.65699604	8151.767905	1670359564.458	0	899	4.3415389988	4.3875488367	493.30758622	499.63984391	1.158468406	740.49652625	25.434377039	-1.1740834555	24.686574936	19.136920386	42.326409196	-71.11932747	2	74672.241099	30
29899	2022-12-06	20:46:05.387	339.65700679	8151.768163	1670359565.387	0	899	4.3570176025	4.4022388035	493.30747908	499.50880301	1.1348120777	740.49803273	25.434350967	-1.1587878466	24.686574936	19.138561249	42.326406092	-71.119331725	2	74673.172479	30
29900	2022-12-06	20:46:06.348	339.65701792	8151.76843	1670359566.348	0	899	4.3570176025	4.4022388035	492.10342004	498.28960785	1.1348120777	740.5034208	25.434350967	-1.1617520882	24.686574936	19.137869803	42.326403192	-71.119341127	2	74674.084521	30
29901	2022-12-06	20:46:07.319	339.65702916	8151.7687	1670359567.319	0	899	4.3569308691	4.4021525578	492.10342004	498.28979812	1.1348465477	740.49868148	25.434350967	-1.1583673804	24.686574936	19.138835793	42.32640155	-71.119354498	2	74675.069903	30
29902	2022-12-06	20:46:08.286	339.65704035	8151.768968	1670359568.286	0	899	4.3569308691	4.4021525578	492.79322983	498.98827971	1.1348465477	740.49857962	25.434350967	-1.1913409233	24.686574936	19.13820076	42.326399985	-71.119370135	2	74676.009018	30
29903	2022-12-06	20:46:09.232	339.6570513	8151.769231	1670359569.232	0	899	4.3652876391	4.4086311156	492.79313525	498.71895769	1.0861140589	740.50595275	25.434327928	-1.1825127231	24.686574936	19.136269285	42.326398405	-71.119384354	2	74676.956914	30
29904	2022-12-06	20:46:10.111	339.65706148	8151.769476	1670359570.112	0	899	4.3652812542	4.4086246404	493.03597274	498.96471161	1.0861133922	740.50640869	25.434167862	-1.2059897184	24.686574936	19.13820076	42.326396937	-71.119397568	2	74677.837838	30
29905	2022-12-06	20:46:11.019	339.65707199	8151.769728	1670359571.02	0	899	4.3703637743	4.4144539997	493.03597274	499.06005523	1.1033690004	740.50660109	25.434167862	-1.187665198	24.686574936	19.136054677	42.326397995	-71.11940797	2	74678.797009	30
29906	2022-12-06	20:46:11.911	339.6570823	8151.769975	1670359571.911	0	899	4.3703637743	4.4144539997	493.49309179	499.52275952	1.1033690004	740.49492761	25.434167862	-1.1753554115	24.686574936	19.135484695	42.326397215	-71.11941559	2	74679.670813	30
29907	2022-12-06	20:46:12.802	339.65709262	8151.770223	1670359572.802	0	899	4.3620819386	4.4070870931	493.49309179	499.65986342	1.1281480024	740.48978611	25.434167862	-1.1662146643	24.686574936	19.136285832	42.326395753	-71.119423814	2	74680.548096	30
29908	2022-12-06	20:46:13.690	339.65710289	8151.770469	1670359573.69	0	899	4.3620819386	4.4070870931	492.72620015	498.88338857	1.1281480024	740.51178868	25.434167862	-1.1350736847	24.686574936	19.137123449	42.326395	-71.119432848	2	74681.451446	30.045144628
29909	2022-12-06	20:46:14.628	339.65711375	8151.77073	1670359574.628	0	899	4.3466565179	4.3905077787	492.7262549	498.74658136	1.1033741077	740.49156058	25.434181201	-1.1390188546	24.686574936	19.139259945	42.326395659	-71.119442948	2	74682.39553	30.1
29910	2022-12-06	20:46:15.546	339.65712438	8151.770985	1670359575.546	0	899	4.3466596245	4.3905109299	492.94616633	498.96918159	1.1033744387	740.49113778	25.434259415	-1.1396008919	24.686574936	19.135854254	42.326396667	-71.119451975	2	74683.296296	30.07037037
29911	2022-12-06	20:46:16.457	339.65713493	8151.771238	1670359576.458	0	899	4.3565081262	4.3992903593	492.94616633	498.80873099	1.0743264719	740.49606101	25.434259415	-1.1411099521	24.686574936	19.139865547	42.326396667	-71.119458761	2	74684.209419	30
29912	2022-12-06	20:46:17.318	339.65714488	8151.771477	1670359577.318	0	899	4.3565081262	4.3992903593	492.6728326	498.53214653	1.0743264719	740.50152588	25.434259415	-1.1343729496	24.686574936	19.137479782	42.326396546	-71.119467269	2	74685.072228	30
29913	2022-12-06	20:46:18.223	339.65715537	8151.771729	1670359578.224	0	899	4.3806277416	4.4271807097	492.6728326	499.01453857	1.1616507608	740.49223237	25.434259415	-1.1437077349	24.686574936	19.137909251	42.32639501	-71.119474949	2	74685.993896	30
29914	2022-12-06	20:46:19.151	339.65716611	8151.771987	1670359579.152	0	899	4.3806277416	4.4271807097	492.77121684	499.11418921	1.1616507608	740.50549316	25.434259415	-1.1978515387	24.686574936	19.140722275	42.32639353	-71.119483823	2	74686.882297	30
29915	2022-12-06	20:46:20.134	339.65717749	8151.77226	1670359580.135	0	899	4.389838841	4.4340056208	492.77121684	498.77572699	1.1004110714	740.50248264	25.434259415	-1.4501702209	24.686574936	19.122959819	42.326393333	-71.119494188	2	74687.918803	30
29916	2022-12-06	20:46:21.023	339.65718777	8151.772506	1670359581.023	0	899	4.389838841	4.4340056208	492.93952909	498.94609016	1.1004110714	740.49909296	25.434259415	-1.2972461617	24.686574936	19.12946965	42.326393333	-71.119503929	2	74688.765316	30
29917	2022-12-06	20:46:21.927	339.65719824	8151.772758	1670359581.928	0	899	4.3877035556	4.4297351272	492.93952909	498.65791371	1.0482221319	740.50402024	25.434259415	-1.1669260263	24.686574936	19.135679245	42.326392203	-71.119514581	2	74689.678387	30
29918	2022-12-06	20:46:22.819	339.65720855	8151.773005	1670359582.819	0	899	4.3877035556	4.4297351272	492.60653467	498.32105636	1.0482221319	740.4943981	25.434259415	-1.1721539403	24.686574936	19.12503917	42.326392682	-71.119524426	2	74690.609244	30
29919	2022-12-06	20:46:23.707	339.65721883	8151.773252	1670359583.707	0	899	4.3789886514	4.4249343706	492.60653467	498.86684175	1.1470799153	740.49735043	25.434259415	-1.186705823	24.686574936	19.122227902	42.326393333	-71.119534094	2	74691.49378	30
29920	2022-12-06	20:46:24.635	339.65722958	8151.77351	1670359584.636	0	899	4.3789860311	4.4249317112	493.73034515	500.00493261	1.1470796272	740.50274456	25.434193933	-1.1978299634	24.686574936	19.133936269	42.326392655	-71.119544747	2	74692.406918	30
29921	2022-12-06	20:46:25.602	339.65724078	8151.773779	1670359585.603	0	899	4.3922358723	4.4361031398	493.73023792	499.70228273	1.0924319737	740.49752222	25.434167862	-1.1610298836	24.686574936	19.137268281	42.326391667	-71.119555398	2	74693.373178	30
29922	2022-12-06	20:46:26.543	339.65725167	8151.77404	1670359586.544	0	899	4.3922358723	4.4361031398	493.62342571	499.59417855	1.0924319737	740.5060639	25.434167862	-1.1321848189	24.686574936	19.137669645	42.326391667	-71.119564099	2	74694.291913	30
29923	2022-12-06	20:46:27.431	339.65726194	8151.774287	1670359587.432	0	899	4.4066005493	4.4496960275	493.62342571	499.4697558	1.0699335723	740.50293009	25.434167862	-1.1457666159	24.686574936	19.1313591	42.326391667	-71.119571702	2	74695.17017	30
29924	2022-12-06	20:46:28.322	339.65727225	8151.774534	1670359588.322	0	899	4.4066005493	4.4496960275	493.22446874	499.0660737	1.0699335723	740.50422153	25.434167862	-1.1522125472	24.686574936	19.131907608	42.326391769	-71.119580815	2	74696.061122	30
29925	2022-12-06	20:46:29.236	339.65728282	8151.774788	1670359589.236	0	899	4.4057925181	4.4527652184	493.22446874	499.59397397	1.1653897271	740.50444465	25.434167862	-1.188085556	24.686574936	19.134960175	42.326393295	-71.119593026	2	74696.976954	30
29926	2022-12-06	20:46:30.117	339.65729302	8151.775033	1670359590.117	0	899	4.4057889787	4.4527616253	493.43976555	499.81204895	1.1653893342	740.49798301	25.434079947	-1.347509456	24.686574936	19.129773197	42.326393333	-71.119602062	2	74697.872838	30
29927	2022-12-06	20:46:31.055	339.65730389	8151.775293	1670359591.056	0	899	4.4101103134	4.4526187299	493.43975059	499.19953686	1.0546658216	740.49473117	25.434076309	-1.3363098988	24.686574936	19.130488642	42.326393333	-71.119612699	2	74698.802761	30
29928	2022-12-06	20:46:31.982	339.65731461	8151.775551	1670359591.982	0	899	4.4101103134	4.4526187299	493.06886961	498.82432668	1.0546658216	740.50122677	25.434076309	-1.1473941803	24.686574936	19.140361786	42.326392041	-71.119621464	2	74699.775641	30.077564103
29929	2022-12-06	20:46:32.881	339.65732502	8151.775801	1670359592.882	0	899	4.4175145165	4.4596125956	493.06886961	498.75908548	1.0428470108	740.49327118	25.434076309	-1.4080559781	24.686574936	19.134747385	42.326390598	-71.119627608	2	74700.641264	30.1
29930	2022-12-06	20:46:33.780	339.65733543	8151.77605	1670359593.781	0	899	4.4175145165	4.4596125956	493.15637381	498.84759952	1.0428470108	740.48822021	25.434076309	-1.5152440071	24.686574936	19.13243866	42.32638917	-71.11963	2	74701.498058	30.149805825
29931	2022-12-06	20:46:34.717	339.65734627	8151.776311	1670359594.718	0	899	4.4094587561	4.4539067891	493.15639208	499.17697782	1.1024702438	740.49411839	25.434080755	-1.245053435	24.686574936	19.135592202	42.326387598	-71.119631471	2	74702.441176	30.2
29932	2022-12-06	20:46:35.645	339.65735701	8151.776568	1670359595.646	0	899	4.4094598066	4.4539078546	494.04716206	500.07862317	1.102470354	740.48419189	25.434106827	-1.184830308	24.686574936	19.132799149	42.326386667	-71.119634698	2	74703.409514	30.240951396
29933	2022-12-06	20:46:36.566	339.65736767	8151.776824	1670359596.567	0	899	4.4278230459	4.4764157733	494.04716206	500.61492438	1.1992129595	740.49117456	25.434106827	-1.1564271568	24.686574936	19.137395063	42.326386667	-71.119637836	2	74704.350701	30.3
29934	2022-12-06	20:46:37.463	339.65737806	8151.777073	1670359597.464	0	899	4.4278230459	4.4764157733	492.75330742	499.3038695	1.1992129595	740.49249914	25.434106827	-1.1718090773	24.686574936	19.133520126	42.326387076	-71.119641228	2	74705.245562	30.324556213
29935	2022-12-06	20:46:38.411	339.65738903	8151.777337	1670359598.412	0	899	4.4283965299	4.4706276109	492.75330742	498.44383733	1.0435641647	740.4970594	25.434106827	-1.1735768602	24.686574936	19.134934116	42.326388639	-71.119645305	2	74706.183183	30.4
29936	2022-12-06	20:46:39.351	339.65739991	8151.777598	1670359599.352	0	899	4.4283965299	4.4706276109	493.02016775	498.71377948	1.0435641647	740.49384111	25.434106827	-1.1783196926	24.686574936	19.134599686	42.32638979	-71.119646877	2	74707.126273	30.4
29937	2022-12-06	20:46:40.282	339.65741067	8151.777856	1670359600.282	0	899	4.4327938585	4.4771999414	493.01968299	499.00118608	1.0956994179	740.48624162	25.433988799	-1.1326806814	24.686574936	19.140170988	42.326388222	-71.119648445	2	74708.066852	30.4
29938	2022-12-06	20:46:41.196	339.65742125	8151.77811	1670359601.196	0	899	4.4327936947	4.4771997753	493.17729992	499.16071518	1.0956994009	740.49068951	25.433984756	-1.3838675504	24.686574936	19.135912005	42.326386807	-71.119649859	2	74708.915506	30.4
29939	2022-12-06	20:46:42.092	339.65743162	8151.778359	1670359602.092	0	899	4.4443690587	4.4888286731	493.17729992	499.15230835	1.0941783486	740.49659416	25.433984756	-1.2483087778	24.686574936	19.129558563	42.326386667	-71.11965	2	74709.806613	30.480661323
29940	2022-12-06	20:46:42.963	339.65744171	8151.778601	1670359602.964	0	899	4.4443690587	4.4888286731	493.17252676	499.14747736	1.0941783486	740.49214021	25.433984756	-1.2342419214	24.686574936	19.12848513	42.326387855	-71.119651189	2	74710.713235	30.5
29941	2022-12-06	20:46:43.921	339.65745279	8151.778867	1670359603.921	0	899	4.4465909979	4.4932002288	493.17252676	499.43386155	1.1459657026	740.4930715	25.433984756	-1.1360006332	24.686574936	19.138921738	42.326388333	-71.119652809	2	74711.685371	30.5
29942	2022-12-06	20:46:44.865	339.65746373	8151.779129	1670359604.866	0	899	4.4465906858	4.4931999121	492.57667734	498.83044702	1.1459656689	740.48341016	25.433977077	-1.1415303409	24.686574936	19.138604461	42.326388333	-71.119654354	2	74712.612621	30.5
29943	2022-12-06	20:46:45.792	339.65747446	8151.779387	1670359605.793	0	899	4.451611261	4.496590619	492.5764584	498.60425599	1.1050587232	740.48826629	25.433923721	-1.3886749981	24.686574936	19.110362527	42.326387438	-71.119655	2	74713.537131	30.5
29944	2022-12-06	20:46:46.678	339.65748471	8151.779633	1670359606.679	0	899	4.451611261	4.496590619	492.98754727	499.02037547	1.1050587232	740.47735596	25.433923721	-1.4859461784	24.686574936	19.098228455	42.326386667	-71.119655	2	74714.4389	30.5
29945	2022-12-06	20:46:47.595	339.65749532	8151.779888	1670359607.596	0	899	4.4461760772	4.4918456174	492.98754727	499.12064848	1.1232004594	740.48729297	25.433923721	-1.2310944582	24.686574936	19.126980876	42.326386092	-71.119655	2	74715.344958	30.5
29946	2022-12-06	20:46:48.529	339.65750613	8151.780147	1670359608.53	0	899	4.4461760772	4.4918456174	492.80510062	498.93593207	1.1232004594	740.49244255	25.433923721	-1.1474481355	24.686574936	19.134812121	42.326384588	-71.119654588	2	74716.247156	30.5
29947	2022-12-06	20:46:49.480	339.65751713	8151.780411	1670359609.48	0	899	4.4451666421	4.4886117919	492.8050666	498.63800522	1.0692634154	740.49816854	25.433915435	-1.1537646963	24.686574936	19.139640808	42.326382968	-71.119653698	2	74717.218935	30.5
29948	2022-12-06	20:46:50.414	339.65752794	8151.780671	1670359610.414	0	899	4.445165739	4.4886108763	493.02230363	498.857813	1.0692633242	740.49942764	25.433893204	-1.1490218639	24.686574936	19.139640808	42.326381667	-71.119655	2	74718.142142	30.5
29949	2022-12-06	20:46:51.303	339.65753824	8151.780918	1670359611.304	0	899	4.4464709115	4.4920774271	493.02230363	499.1469477	1.1215925444	740.50124011	25.433893204	-1.153581444	24.686574936	19.139212741	42.326381667	-71.119655056	2	74719.033571	30.5
29950	2022-12-06	20:46:52.230	339.65754896	8151.781175	1670359612.23	0	899	4.4464709115	4.4920774271	492.83749056	498.95983877	1.1215925444	740.50463867	25.433893204	-1.176692009	24.686574936	19.138921738	42.326381667	-71.119656626	2	74719.975585	30.5
29951	2022-12-06	20:46:53.147	339.65755957	8151.78143	1670359613.147	0	899	4.4541598835	4.5000119705	492.83749056	498.98222747	1.1256435653	740.4948395	25.433893204	-1.4172506482	24.686574936	19.11461676	42.326381667	-71.119658257	2	74720.95406	30.5
29952	2022-12-06	20:46:54.048	339.65757	8151.78168	1670359614.048	0	899	4.4541598835	4.5000119705	493.42738953	499.57948134	1.1256435653	740.48577436	25.433893204	-1.2480393285	24.686574936	19.12816707	42.326381667	-71.119658333	2	74721.833819	30.5
29953	2022-12-06	20:46:54.950	339.65758044	8151.781931	1670359614.95	0	899	4.4545113315	4.5016822973	493.42714363	499.75608089	1.1575916393	740.4985109	25.433833381	-1.1747409516	24.686574936	19.132856369	42.326382868	-71.119657132	2	74722.720907	30.5
29954	2022-12-06	20:46:55.854	339.6575909	8151.782182	1670359615.854	0	899	4.4545112821	4.5016822472	492.99939203	499.32284272	1.157591634	740.48068379	25.433832169	-1.1456910806	24.686574936	19.133838654	42.326383333	-71.119656667	2	74723.612426	30.5
29955	2022-12-06	20:46:56.789	339.65760172	8151.782441	1670359616.789	0	899	4.4624617774	4.5113292921	492.99939203	499.53909439	1.1966611136	740.49893007	25.433832169	-1.1522232886	24.686574936	19.13217926	42.326384224	-71.119655776	2	74724.534517	30.5
29956	2022-12-06	20:46:57.674	339.65761197	8151.782687	1670359617.674	0	899	4.4624617774	4.5113292921	492.95147008	499.49053675	1.1966611136	740.50667951	25.433832169	-1.1718090773	24.686574936	19.129919052	42.326385	-71.1196536	2	74725.420142	30.5
29957	2022-12-06	20:46:58.615	339.65762286	8151.782949	1670359618.615	0	899	4.4525330978	4.4965614858	492.95147008	498.85482924	1.0817021764	740.49830516	25.433832169	-1.1703646254	24.686574936	19.131034358	42.326385	-71.119651038	2	74726.377416	30.5
29958	2022-12-06	20:46:59.507	339.65763319	8151.783197	1670359619.508	0	899	4.4525323413	4.4965607186	493.272356	499.17955751	1.0817020993	740.50194747	25.433813575	-1.1688016353	24.686574936	19.131694389	42.326385484	-71.119649516	2	74727.290589	30.5
29959	2022-12-06	20:47:00.466	339.65764428	8151.783463	1670359620.466	0	899	4.4777609805	4.525848253	493.27193079	499.68849109	1.1737770423	740.4797339	25.433710098	-1.1701813936	24.686574936	19.129558563	42.326386667	-71.119647886	2	74728.268245	30.5
29960	2022-12-06	20:47:01.377	339.65765483	8151.783716	1670359621.377	0	899	4.4777609805	4.525848253	493.3476991	499.765245	1.1737770423	740.50494385	25.433710098	-1.1734366417	24.686574936	19.135679245	42.326386667	-71.119646397	2	74729.161722	30.5
29961	2022-12-06	20:47:02.286	339.65766535	8151.783968	1670359622.286	0	899	4.487552582	4.5347419652	493.3476991	499.63138119	1.1496011117	740.49863136	25.433710098	-1.1734366417	24.686574936	19.135679245	42.326386613	-71.119644947	2	74730.032039	30.503203883
29962	2022-12-06	20:47:03.170	339.65767558	8151.784214	1670359623.17	0	899	4.487552582	4.5347419652	493.09204806	499.37247397	1.1496011117	740.4954551	25.433710098	-1.1705909596	24.686574936	19.132426799	42.326385183	-71.119643516	2	74730.890291	30.589029126
29963	2022-12-06	20:47:04.131	339.65768671	8151.784481	1670359624.132	0	899	4.4868336139	4.5313626116	493.09204806	499.01862095	1.0855993055	740.49875383	25.433710098	-1.1804216129	24.686574936	19.133941714	42.326385	-71.119641822	2	74731.907051	30.6
29964	2022-12-06	20:47:05.010	339.65769689	8151.784725	1670359625.011	0	899	4.4868336139	4.5313626116	493.73195324	499.66621729	1.0855993055	740.50067139	25.433710098	-1.3768934011	24.686574936	19.13820076	42.326385	-71.119640324	2	74732.805697	30.6
29965	2022-12-06	20:47:05.875	339.65770689	8151.784965	1670359625.875	0	899	4.4952782672	4.5422422943	493.73195324	499.97965284	1.1422219121	740.48656135	25.433710098	-1.2157556908	24.686574936	19.112701542	42.326385	-71.119638876	2	74733.674349	30.6
29966	2022-12-06	20:47:06.733	339.65771683	8151.785204	1670359626.734	0	899	4.4952782672	4.5422422943	492.57674441	498.80982597	1.1422219121	740.4826163	25.433710098	-1.2372277786	24.686574936	19.097004745	42.326385	-71.119637428	2	74734.543235	30.6
29967	2022-12-06	20:47:07.640	339.65772731	8151.785456	1670359627.64	0	899	4.497404276	4.5434357472	492.57674441	498.68289789	1.11924695	740.49651372	25.433710098	-1.4807937461	24.686574936	19.092598505	42.326385751	-71.119636667	2	74735.45069	30.6
29968	2022-12-06	20:47:08.528	339.65773759	8151.785702	1670359628.528	0	899	4.497404276	4.5434357472	493.24052108	499.35490296	1.11924695	740.49725342	25.433710098	-1.4892015457	24.686574936	19.097867966	42.326386667	-71.119636131	2	74736.321672	30.6
29969	2022-12-06	20:47:09.372	339.65774737	8151.785937	1670359629.373	0	899	4.5008296305	4.5482892351	493.24053104	499.54022252	1.1527403513	740.49096397	25.433712524	-1.4748652116	24.686574936	19.121965042	42.326386667	-71.119634751	2	74737.149542	30.6
29970	2022-12-06	20:47:10.203	339.65775698	8151.786168	1670359630.203	0	899	4.5008332962	4.5482929558	492.98228881	499.27868419	1.1527407453	740.48443321	25.433801651	-1.2190109491	24.686574936	19.128118515	42.326386667	-71.119633344	2	74737.993896	30.6
29971	2022-12-06	20:47:11.131	339.65776772	8151.786425	1670359631.131	0	899	4.5095566262	4.553127049	492.98228881	498.75045933	1.0571520583	740.48241541	25.433801651	-1.217480309	24.686574936	19.128213857	42.326388159	-71.119631841	2	74738.895146	30.6
29972	2022-12-06	20:47:12.039	339.65777823	8151.786678	1670359632.039	0	899	4.5095566262	4.553127049	492.59387494	498.3575008	1.0571520583	740.48828125	25.433801651	-1.1994791031	24.686574936	19.130998611	42.326388333	-71.119630331	2	74739.801603	30.6
29973	2022-12-06	20:47:12.959	339.65778888	8151.786933	1670359632.959	0	899	4.5187439859	4.5644257692	492.59387494	498.62507582	1.1056364706	740.48213974	25.433801651	-1.2110128513	24.686574936	19.133039474	42.326389578	-71.119628756	2	74740.746639	30.6
29974	2022-12-06	20:47:13.895	339.65779972	8151.787193	1670359633.896	0	899	4.5187439859	4.5644257692	492.82214035	498.85613605	1.1056364706	740.47778967	25.433801651	-1.2157557011	24.686574936	19.133878708	42.32639	-71.119626094	2	74741.671845	30.6
29975	2022-12-06	20:47:14.834	339.65781058	8151.787454	1670359634.834	0	899	4.5135898972	4.5582699766	492.82172217	498.72987958	1.0828526097	740.49003672	25.433699791	-1.2048903033	24.686574936	19.139288429	42.326390986	-71.119624014	2	74742.591716	30.6
29976	2022-12-06	20:47:15.750	339.65782119	8151.787709	1670359635.751	0	899	4.5135890636	4.5582691313	492.84322567	498.75164041	1.0828525258	740.4973674	25.433679581	-1.1636384591	24.686574936	19.116407975	42.326391667	-71.119622493	2	74743.504008	30.6
29977	2022-12-06	20:47:16.654	339.65783166	8151.78796	1670359636.655	0	899	4.494644528	4.5422777869	492.84322567	499.16963872	1.1584893868	740.49600765	25.433679581	-1.1381780643	24.686574936	19.114347433	42.326392349	-71.119620984	2	74744.409409	30.6
29978	2022-12-06	20:47:17.579	339.65784236	8151.788217	1670359637.58	0	899	4.494644528	4.5422777869	493.05452469	499.38365009	1.1584893868	740.49706667	25.433679581	-1.1360006332	24.686574936	19.140361786	42.326392765	-71.119619432	2	74745.340793	30.6
29979	2022-12-06	20:47:18.516	339.65785321	8151.788477	1670359638.517	0	899	4.521758883	4.5678954734	493.05452469	499.14752269	1.1157959832	740.4771296	25.433679581	-1.2014086325	24.686574936	19.132242746	42.326391667	-71.119617865	2	74746.280855	30.6
29980	2022-12-06	20:47:19.470	339.65786424	8151.788742	1670359639.47	0	899	4.5217582483	4.5678948295	494.03246754	500.13755026	1.1157959175	740.48863614	25.433664221	-1.1699226937	24.686574936	19.134029376	42.326391294	-71.119616667	2	74747.223739	30.6
29981	2022-12-06	20:47:20.410	339.65787512	8151.789003	1670359640.41	0	899	4.5221252362	4.5696315375	494.03202838	500.31824222	1.1484854325	740.4901887	25.43355751	-1.1721863178	24.686574936	19.13469307	42.326389664	-71.119617002	2	74748.201403	30.6
29982	2022-12-06	20:47:21.346	339.65788596	8151.789263	1670359641.347	0	899	4.5221252362	4.5696315375	493.45859148	499.73750874	1.1484854325	740.49181482	25.43355751	-1.3955844633	24.686574936	19.105060956	42.3263881	-71.119618333	2	74749.14014	30.6
29983	2022-12-06	20:47:22.206	339.6578959	8151.789502	1670359642.206	0	899	4.5337713841	4.58297462	493.45859148	499.94555872	1.1860463686	740.48444695	25.43355751	-1.1392560005	24.686574936	19.139640808	42.326386667	-71.119618333	2	74750	30.6
29984	2022-12-06	20:47:23.085	339.65790608	8151.789746	1670359643.085	0	899	4.5337713841	4.58297462	492.94041575	499.4205711	1.1860463686	740.49992643	25.43355751	-1.1364318077	24.686574936	19.137766011	42.326386667	-71.119619735	2	74750.841148	30.6
29985	2022-12-06	20:47:24.086	339.65791767	8151.790024	1670359644.087	0	899	4.5335533136	4.5787315136	492.94041575	498.88964927	1.0900318808	740.4908617	25.43355751	-1.1356772603	24.686574936	19.137432162	42.326385226	-71.11962	2	74751.864529	30.6
29986	2022-12-06	20:47:25.005	339.6579283	8151.790279	1670359645.005	0	899	4.5335556412	4.5787338742	492.89689433	498.84560389	1.0900321156	740.49605495	25.433613695	-1.1446024637	24.686574936	19.121843679	42.326385	-71.119618764	2	74752.741753	30.6
29987	2022-12-06	20:47:25.982	339.65793961	8151.790551	1670359645.982	0	899	4.5406240255	4.5875705888	492.89691425	499.06932327	1.1305154455	740.49387223	25.433618546	-1.2338969984	24.686574936	19.125363104	42.326383726	-71.119618333	2	74753.76413	30.6
29988	2022-12-06	20:47:26.900	339.65795023	8151.790806	1670359646.9	0	899	4.5406240255	4.5875705888	493.41323246	499.59210719	1.1305154455	740.49700928	25.433618546	-1.2645852566	24.686574936	19.127037048	42.326383333	-71.119618333	2	74754.650882	30.6
29989	2022-12-06	20:47:27.808	339.65796074	8151.791058	1670359647.808	0	899	4.5465013109	4.5900168785	493.41323246	499.1322147	1.0473355017	740.48880187	25.433618546	-1.1638648218	24.686574936	19.133745977	42.326383333	-71.119618333	2	74755.568376	30.6
29990	2022-12-06	20:47:28.707	339.65797116	8151.791308	1670359648.708	0	899	4.5465013109	4.5900168785	493.37168224	499.09018288	1.0473355017	740.48290369	25.433618546	-1.1708281553	24.686574936	19.123024164	42.326383333	-71.119618333	2	74756.489152	30.6
29991	2022-12-06	20:47:29.602	339.65798152	8151.791556	1670359649.603	0	899	4.55572283	4.6050675151	493.3717055	499.84480585	1.1837495714	740.4901794	25.433624204	-1.1638432394	24.686574936	19.119628325	42.326382723	-71.119618944	2	74757.366375	30.6
29992	2022-12-06	20:47:30.503	339.65799193	8151.791806	1670359650.503	0	899	4.5557238649	4.605068566	492.86362005	499.33005489	1.1837496842	740.48590128	25.433649063	-1.1360006332	24.686574936	19.139282227	42.326381667	-71.11962	2	74758.260504	30.6
29993	2022-12-06	20:47:31.381	339.65800211	8151.792051	1670359651.382	0	899	4.5558586633	4.6015460558	492.86362005	498.84959646	1.0968520562	740.49140657	25.433649063	-1.1345885368	24.686574936	19.139593314	42.326381396	-71.11962	2	74759.162639	30.616263941
29994	2022-12-06	20:47:32.289	339.6580126	8151.792303	1670359652.289	0	899	4.5558586633	4.6015460558	493.57874942	499.57341129	1.0968520562	740.49145508	25.433649063	-1.1343729496	24.686574936	19.139640808	42.32638	-71.11962	2	74760	30.7
29995	2022-12-06	20:47:33.184	339.65802297	8151.792551	1670359653.185	0	899	4.5607326823	4.6115407949	493.57874942	500.23972685	1.2171453985	740.48439602	25.433649063	-1.4671473961	24.686574936	19.09261221	42.326378495	-71.119618495	2	74760.902903	30.7
29996	2022-12-06	20:47:34.092	339.65803348	8151.792804	1670359654.093	0	899	4.5607326571	4.6115407692	493.54096119	500.20142865	1.2171453957	740.48477193	25.433648457	-1.2766795466	24.686574936	19.120221498	42.326378333	-71.119618333	2	74761.866453	30.7
29997	2022-12-06	20:47:34.973	339.65804367	8151.793048	1670359654.973	0	899	4.5623506909	4.6106301792	493.54083822	499.86684242	1.1567987866	740.49047852	25.433618546	-1.1929684877	24.686574936	19.134239197	42.32637711	-71.119618333	2	74762.733722	30.7
29998	2022-12-06	20:47:35.839	339.6580537	8151.793289	1670359655.84	0	899	4.5623506909	4.6106301792	493.26361901	499.58606993	1.1567987866	740.49726474	25.433618546	-1.1629916516	24.686574936	19.138169636	42.326375707	-71.119618333	2	74763.575728	30.7
29999	2022-12-06	20:47:36.739	339.65806411	8151.793539	1670359656.739	0	899	4.5693259973	4.6122316544	493.26361901	498.87236365	1.027682356	740.49083058	25.433618546	-1.1428777627	24.686574936	19.140001297	42.326375	-71.119617596	2	74764.442105	30.7
30000	2022-12-06	20:47:37.664	339.65807481	8151.793796	1670359657.664	0	899	4.5693259973	4.6122316544	493.39322007	499.00343837	1.027682356	740.48808602	25.433618546	-1.1327453852	24.686574936	19.140001297	42.326374391	-71.119616667	2	74765.365385	30.7
30001	2022-12-06	20:47:38.595	339.65808559	8151.794054	1670359658.595	0	899	4.5663507657	4.617349988	493.39322007	500.06855532	1.2201864921	740.50742648	25.433618546	-1.1566104392	24.686574936	19.131700162	42.326373333	-71.119616121	2	74766.327184	30.7
30002	2022-12-06	20:47:39.509	339.65809618	8151.794308	1670359659.51	0	899	4.5663504115	4.6173496281	493.39622809	500.07160381	1.2201864523	740.48805368	25.433610057	-1.1332627851	24.686574936	19.127698039	42.326372963	-71.119615	2	74767.222445	30.7
30003	2022-12-06	20:47:40.431	339.65810685	8151.794564	1670359660.432	0	899	4.5754746873	4.6225113913	493.39538494	499.53867162	1.1241243266	740.50372314	25.433404922	-1.1457666159	24.686574936	19.134960175	42.326371427	-71.119615	2	74768.143984	30.7
30004	2022-12-06	20:47:41.305	339.65811697	8151.794807	1670359661.306	0	899	4.5754746873	4.6225113913	493.24851244	499.38997041	1.1241243266	740.49178855	25.433404922	-1.1836014054	24.686574936	19.13334292	42.326369989	-71.119615	2	74769.006303	30.7
30005	2022-12-06	20:47:42.176	339.65812704	8151.795049	1670359662.176	0	899	4.5843489577	4.6303153121	493.24851244	499.23828252	1.0966926941	740.48492715	25.433404922	-1.196223855	24.686574936	19.13820076	42.326368466	-71.119615	2	74769.920168	30.7
30006	2022-12-06	20:47:43.086	339.65813758	8151.795302	1670359663.087	0	899	4.5843489577	4.6303153121	492.91586727	498.90159788	1.0966926941	740.47365504	25.433404922	-1.1810468167	24.686574936	19.134842614	42.326366981	-71.119615	2	74770.811467	30.7
30007	2022-12-06	20:47:44.020	339.65814839	8151.795561	1670359664.021	0	899	4.5847780822	4.6314086482	492.91586727	498.98770571	1.1122772118	740.48373272	25.433404922	-1.1530640599	24.686574936	19.137559082	42.326365391	-71.119615	2	74771.765253	30.7
30008	2022-12-06	20:47:44.931	339.65815894	8151.795814	1670359664.932	0	899	4.5847780822	4.6314086482	492.70556848	498.77481642	1.1122772118	740.48117328	25.433404922	-1.1376283169	24.686574936	19.140001297	42.326363822	-71.119615	2	74772.706612	30.7
30009	2022-12-06	20:47:45.868	339.65816978	8151.796075	1670359665.869	0	899	4.5882231436	4.6371166118	492.70556848	499.06521391	1.1648185586	740.48427759	25.433404922	-1.1377900073	24.686574936	19.140037107	42.326363333	-71.119616041	2	74773.62488	30.7
30010	2022-12-06	20:47:46.773	339.65818025	8151.796326	1670359666.774	0	899	4.5882231436	4.6371166118	493.05790759	499.42210087	1.1648185586	740.48714098	25.433404922	-1.1484182607	24.686574936	19.138573173	42.326362477	-71.119616667	2	74774.514028	30.7
30011	2022-12-06	20:47:47.724	339.65819126	8151.79659	1670359667.725	0	899	4.5802894966	4.6292232325	493.05790759	499.43841132	1.1677656704	740.49627888	25.433404922	-1.1775004082	24.686574936	19.102206818	42.326361667	-71.119617482	2	74775.489496	30.7
30012	2022-12-06	20:47:48.673	339.65820223	8151.796854	1670359668.673	0	899	4.5802894966	4.6292232325	493.06240211	499.44296399	1.1677656704	740.48887462	25.433404922	-1.3531792235	24.686574936	19.089013295	42.326360895	-71.119618333	2	74776.462926	30.7
30013	2022-12-06	20:47:49.566	339.65821258	8151.797102	1670359669.567	0	899	4.595599902	4.6425692377	493.06243614	499.16586211	1.1176645674	740.49069638	25.433413209	-1.4162050004	24.686574936	19.100922742	42.326359412	-71.119618333	2	74777.353057	30.7
30014	2022-12-06	20:47:50.507	339.65822347	8151.797363	1670359670.508	0	899	4.5956008356	4.6425701849	493.85694162	499.97020299	1.1176646627	740.48858562	25.43343544	-1.2107757069	24.686574936	19.133995688	42.32635785	-71.119618817	2	74778.289929	30.7
30015	2022-12-06	20:47:51.392	339.65823372	8151.797609	1670359671.393	0	899	4.6082686799	4.6538596576	493.85694162	499.77408554	1.0822337598	740.4864025	25.43343544	-1.1915348887	24.686574936	19.136411831	42.326356667	-71.11962	2	74779.181553	30.7
30016	2022-12-06	20:47:52.309	339.65824433	8151.797864	1670359672.31	0	899	4.6082686799	4.6538596576	493.48419148	499.3968693	1.0822337598	740.4903613	25.43343544	-1.1360006332	24.686574936	19.140361786	42.326356549	-71.119620236	2	74780.070813	30.7
30017	2022-12-06	20:47:53.283	339.6582556	8151.798134	1670359673.284	0	899	4.6129102994	4.6618940574	493.48419148	499.83144806	1.1607672739	740.49406342	25.43343544	-1.1718090773	24.686574936	19.132078171	42.326355	-71.119623333	2	74781	30.7
30018	2022-12-06	20:47:54.190	339.6582661	8151.798386	1670359674.191	0	899	4.6129102994	4.6618940574	493.51629696	499.86396648	1.1607672739	740.48780429	25.43343544	-1.1718090773	24.686574936	19.134769313	42.326353457	-71.119624876	2	74781.925738	30.7
30019	2022-12-06	20:47:55.088	339.65827649	8151.798636	1670359675.089	0	899	4.6216501285	4.6719672407	493.51627951	500.02476908	1.189792901	740.48844738	25.433431196	-1.1754308765	24.686574936	19.134559366	42.326353333	-71.119626446	2	74782.867508	30.7
30020	2022-12-06	20:47:55.983	339.65828684	8151.798884	1670359675.983	0	899	4.6216490189	4.6719661138	493.61422462	500.12400522	1.1897927811	740.48720808	25.433404922	-1.5744215976	24.686574936	19.111521462	42.326352108	-71.119627892	2	74783.734928	30.7
30021	2022-12-06	20:47:56.880	339.65829722	8151.799133	1670359676.88	0	899	4.6018333657	4.6512409817	493.61422462	500.03366364	1.1734930248	740.49262606	25.433404922	-1.1701813936	24.686574936	19.139282227	42.326351667	-71.119628333	2	74784.620621	30.7
30022	2022-12-06	20:47:57.805	339.65830793	8151.79939	1670359677.805	0	899	4.6018333657	4.6512409817	493.93971742	500.36338947	1.1734930248	740.48292511	25.433404922	-1.1774249732	24.686574936	19.138366093	42.326350755	-71.119628333	2	74785.547094	30.7
30023	2022-12-06	20:47:58.770	339.65831911	8151.799659	1670359678.771	0	899	4.615327068	4.6638974804	493.9396642	500.23574502	1.1504778208	740.48231072	25.433391988	-1.1978837867	24.686574936	19.135427475	42.3263491	-71.119628333	2	74786.539916	30.7
30024	2022-12-06	20:47:59.730	339.65833022	8151.799925	1670359679.731	0	899	4.6153250393	4.6638954213	494.22017622	500.51983145	1.1504776086	740.48901367	25.433343887	-1.1734366417	24.686574936	19.134960175	42.326347448	-71.119628333	2	74787.531027	30.7
30025	2022-12-06	20:48:00.680	339.65834122	8151.800189	1670359680.681	0	899	4.6274923521	4.6729577092	494.22017622	500.10074089	1.0748409669	740.48738472	25.433343887	-1.1712808325	24.686574936	19.134864681	42.326345898	-71.119628333	2	74788.461321	30.7
30026	2022-12-06	20:48:01.582	339.65835164	8151.800439	1670359681.582	0	899	4.6274923521	4.6729577092	493.42623134	499.29734913	1.0748409669	740.48653104	25.433343887	-1.1709251514	24.686574936	19.134184288	42.326345	-71.119628333	2	74789.320388	30.7
30027	2022-12-06	20:48:02.549	339.65836285	8151.800708	1670359682.55	0	899	4.6386301844	4.6864479352	493.42623134	499.58691889	1.1271995389	740.49983508	25.433343887	-1.1750643253	24.686574936	19.133878708	42.326345	-71.119628333	2	74790.286325	30.7
30028	2022-12-06	20:48:03.476	339.65837358	8151.800966	1670359683.477	0	899	4.6386301844	4.6864479352	493.70030921	499.86441876	1.1271995389	740.49572269	25.433343887	-1.1430825698	24.686574936	19.13714155	42.326344567	-71.119628333	2	74791.259519	30.7
30029	2022-12-06	20:48:04.382	339.65838406	8151.801217	1670359684.383	0	899	4.6383143298	4.6862208036	493.70030921	499.87630204	1.1293457257	740.49026873	25.433343887	-1.1376283169	24.686574936	19.137840271	42.326343333	-71.119628616	2	74792.169888	30.7
30030	2022-12-06	20:48:05.278	339.65839442	8151.801466	1670359685.278	0	899	4.6383154006	4.6862218901	492.73331882	498.89721559	1.1293458351	740.48678043	25.43336915	-1.1740079723	24.686574936	19.134263992	42.326343333	-71.11963	2	74793.077909	30.7
30031	2022-12-06	20:48:06.174	339.6584048	8151.801715	1670359686.175	0	899	4.6274203433	4.677148286	492.73334039	499.14721975	1.1745589226	740.48718949	25.433374405	-1.1589386953	24.686574936	19.136918302	42.326343333	-71.11963	2	74793.962525	30.7
30032	2022-12-06	20:48:07.059	339.65841503	8151.801961	1670359687.059	0	899	4.6274203433	4.677148286	493.11689327	499.53576531	1.1745589226	740.47989033	25.433374405	-1.1432226999	24.686574936	19.140041882	42.326343333	-71.11963	2	74794.809569	30.7
30033	2022-12-06	20:48:07.950	339.65842535	8151.802208	1670359687.95	0	899	4.6402476376	4.6884150488	493.11689327	499.31667067	1.1349656264	740.49065394	25.433374405	-1.145842009	24.686574936	19.140001297	42.326344545	-71.119631211	2	74795.726891	30.7
30034	2022-12-06	20:48:08.862	339.65843591	8151.802462	1670359688.863	0	899	4.6402476376	4.6884150488	493.00249716	499.2008363	1.1349656264	740.49250561	25.433374405	-1.1895407225	24.686574936	19.138630027	42.326345	-71.119631667	2	74796.615457	30.761545712
30035	2022-12-06	20:48:09.759	339.6584463	8151.802711	1670359689.76	0	899	4.6474898329	4.6929318278	493.00256605	498.84034289	1.0697162619	740.48752458	25.433391179	-1.3104722358	24.686574936	19.13139491	42.326345	-71.119631667	2	74797.522436	30.8
30036	2022-12-06	20:48:10.661	339.65845674	8151.802962	1670359690.662	0	899	4.6474904165	4.6929324196	493.9802558	499.82961004	1.0697163183	740.49239486	25.433404922	-1.210646402	24.686574936	19.130765599	42.326345	-71.119630907	2	74798.455912	30.8
30037	2022-12-06	20:48:11.523	339.65846671	8151.803201	1670359691.524	0	899	4.6648805311	4.7094282124	493.9802558	499.69284281	1.0449905837	740.48329051	25.433404922	-1.1531503137	24.686574936	19.133211906	42.326345	-71.119629459	2	74799.324517	30.8
30038	2022-12-06	20:48:12.408	339.65847696	8151.803447	1670359692.409	0	899	4.6648805311	4.7094282124	493.95954591	499.67189342	1.0449905837	740.48105081	25.433404922	-1.1321525013	24.686574936	19.139829711	42.326345363	-71.119627607	2	74800.217949	30.8
30039	2022-12-06	20:48:13.315	339.65848744	8151.803699	1670359693.315	0	899	4.6655309169	4.7141066575	493.95954591	500.18866521	1.1383491317	740.48947649	25.433404922	-1.1376283169	24.686574936	19.138921738	42.326346855	-71.119624623	2	74801.113113	30.8
30040	2022-12-06	20:48:14.210	339.6584978	8151.803947	1670359694.21	0	899	4.6655309169	4.7141066575	493.53707412	499.7608658	1.1383491317	740.47906898	25.433404922	-1.472903449	24.686574936	19.130336395	42.326348347	-71.119621582	2	74802.008491	30.8
30041	2022-12-06	20:48:15.085	339.65850793	8151.80419	1670359695.085	0	899	4.6775712958	4.72801163	493.5366354	499.983189	1.1785686207	740.48787987	25.433298212	-1.3108710485	24.686574936	19.128659646	42.326349723	-71.119613327	2	74802.833962	30.8
30042	2022-12-06	20:48:15.973	339.65851822	8151.804437	1670359695.974	0	899	4.6775680303	4.7280083144	493.7130322	500.16188798	1.1785682754	740.47472094	25.433221817	-1.1376283169	24.686574936	19.125957489	42.326352418	-71.119603204	2	74803.725331	30.872533062
30043	2022-12-06	20:48:16.884	339.65852875	8151.80469	1670359696.884	0	899	4.6870930408	4.7363436708	493.7130322	499.99663085	1.1487460661	740.47997926	25.433221817	-1.1331980473	24.686574936	19.11766248	42.326355469	-71.119592526	2	74804.640641	30.9
30044	2022-12-06	20:48:17.802	339.65853939	8151.804945	1670359697.803	0	899	4.6870930408	4.7363436708	493.99882688	500.28606289	1.1487460661	740.46966553	25.433221817	-1.1815749407	24.686574936	19.131719589	42.326356667	-71.119587426	2	74805.544218	30.954421769
30045	2022-12-06	20:48:18.733	339.65855016	8151.805204	1670359698.734	0	899	4.6639016318	4.709730229	493.99882688	499.87746693	1.0749691146	740.47564616	25.433221817	-1.4155690646	24.686574936	19.08922078	42.3263551	-71.119590583	2	74806.46999	31
30046	2022-12-06	20:48:19.661	339.65856089	8151.805461	1670359699.661	0	899	4.6639055596	4.7097342117	493.6158101	499.48989431	1.0749694945	740.47544689	25.433313976	-1.5152871238	24.686574936	19.09223703	42.326352655	-71.119597034	2	74807.406814	31.040681363
30047	2022-12-06	20:48:20.621	339.658572	8151.805728	1670359700.621	0	899	4.6731380099	4.7228261718	493.61618407	499.97345461	1.1622683853	740.47897319	25.433404922	-1.507375208	24.686574936	19.102916591	42.32634839	-71.119605242	2	74808.393162	31.139316239
30048	2022-12-06	20:48:21.546	339.65858272	8151.805985	1670359701.547	0	899	4.6731380099	4.7228261718	493.73870418	500.09755265	1.1622683853	740.46258626	25.433404922	-1.4802656095	24.686574936	19.102101244	42.326340601	-71.119617705	2	74809.327839	31.232783883
30049	2022-12-06	20:48:22.479	339.65859351	8151.806244	1670359702.479	0	899	4.6690586633	4.7180574611	493.73870418	500.01462833	1.1473017447	740.46991654	25.433404922	-1.4806536807	24.686574936	19.101908324	42.326333321	-71.119629017	2	74810.201424	31.3
30050	2022-12-06	20:48:23.380	339.65860394	8151.806494	1670359703.38	0	899	4.6690586633	4.7180574611	493.39492325	499.66647759	1.1473017447	740.48574122	25.433404922	-1.4778079987	24.686574936	19.089946747	42.326326667	-71.119638333	2	74811.123932	31.3
30051	2022-12-06	20:48:24.299	339.65861458	8151.80675	1670359704.3	0	899	4.6719599064	4.7220433005	493.39492325	499.80162083	1.1717075869	740.47733656	25.433404922	-1.1750643253	24.686574936	19.136760712	42.326326502	-71.119638169	2	74812.098619	31.3
30052	2022-12-06	20:48:25.164	339.65862458	8151.80699	1670359705.164	0	899	4.6719596994	4.7220430903	493.5422007	499.95081054	1.1717075651	740.48507509	25.433400072	-1.174805627	24.686574936	19.136770261	42.326325082	-71.119636749	2	74812.95069	31.3
30053	2022-12-06	20:48:26.086	339.65863527	8151.807246	1670359706.087	0	899	4.6819596948	4.7327469272	493.54146782	500.02642326	1.1854867925	740.47755644	25.433221817	-1.1652984619	24.686574936	19.137121201	42.326325	-71.119638147	2	74813.888098	31.3
30054	2022-12-06	20:48:26.977	339.65864558	8151.807494	1670359706.978	0	899	4.6819596948	4.7327469272	493.65250499	500.13891942	1.1854867925	740.47518699	25.433221817	-1.1351922293	24.686574936	19.134900264	42.326323696	-71.119639638	2	74814.782565	31.3
30055	2022-12-06	20:48:27.881	339.65865603	8151.807745	1670359707.881	0	899	4.6933093106	4.7393709933	493.65250499	499.51989093	1.0736792194	740.48152615	25.433221817	-1.152406567	24.686574936	19.134976886	42.326323333	-71.119641093	2	74815.655832	31.3
30056	2022-12-06	20:48:28.782	339.65866647	8151.807995	1670359708.783	0	899	4.6933093106	4.7393709933	493.99342635	499.86486437	1.0736792194	740.47016796	25.433221817	-1.2453229356	24.686574936	19.13584449	42.326322383	-71.119642617	2	74816.569926	31.3
30057	2022-12-06	20:48:29.684	339.65867691	8151.808246	1670359709.685	0	899	4.7018035654	4.7503807435	493.99342635	500.17499384	1.1296900854	740.48022461	25.433221817	-1.2727235556	24.686574936	19.136039734	42.326320904	-71.119644096	2	74817.457753	31.3
30058	2022-12-06	20:48:30.601	339.65868751	8151.8085	1670359710.601	0	899	4.7017978776	4.750374972	493.26273582	499.43515666	1.1296895119	740.47130701	25.433089439	-1.1897024548	24.686574936	19.135394418	42.326319399	-71.119645601	2	74818.36087	31.3
30059	2022-12-06	20:48:31.470	339.65869757	8151.808742	1670359711.47	0	899	4.7130686623	4.7648466463	493.26265277	499.82695639	1.2004709742	740.46568975	25.433069229	-1.326608586	24.686574936	19.114962824	42.326317871	-71.119647129	2	74819.27712	31.3
30060	2022-12-06	20:48:32.433	339.65870872	8151.809009	1670359712.433	0	899	4.7130686623	4.7648466463	493.31313471	499.87811014	1.2004709742	740.47155721	25.433069229	-1.4473567696	24.686574936	19.098163681	42.326314434	-71.119650939	2	74820.223301	31.322330097
30061	2022-12-06	20:48:33.354	339.65871938	8151.809265	1670359713.354	0	899	4.7212184012	4.7687754596	493.31313471	499.33137807	1.1017005478	740.47920884	25.433069229	-1.160415411	24.686574936	19.137121201	42.326305274	-71.11966179	2	74821.119329	31.4
30062	2022-12-06	20:48:34.229	339.6587295	8151.809508	1670359714.229	0	899	4.7212185581	4.7687756188	493.04026828	499.05518286	1.1017005632	740.47590566	25.433072867	-1.1591865874	24.686574936	19.137207069	42.326295207	-71.119674734	2	74821.982249	31.4
30063	2022-12-06	20:48:35.183	339.65874054	8151.809773	1670359715.183	0	899	4.7258601422	4.7757070651	493.04062937	499.33959819	1.1530712105	740.46013353	25.433160782	-1.1294900179	24.686574936	19.139282227	42.326281877	-71.119688123	2	74822.984227	31.498422713
30064	2022-12-06	20:48:36.122	339.65875142	8151.810034	1670359716.123	0	899	4.7258601422	4.7757070651	493.73764802	500.04552179	1.1530712105	740.47645498	25.433160782	-1.1358281666	24.686574936	19.113338698	42.326272815	-71.11969571	2	74823.885167	31.5
30065	2022-12-06	20:48:37.032	339.65876196	8151.810287	1670359717.033	0	899	4.7246051081	4.7754815467	493.73764802	500.17780908	1.1769417966	740.46863318	25.433160782	-1.1811222517	24.686574936	19.127390691	42.326265373	-71.119697925	2	74824.755258	31.5
30066	2022-12-06	20:48:38.000	339.65877316	8151.810556	1670359718.001	0	899	4.7246051081	4.7754815467	493.3207228	499.75544561	1.1769417966	740.46161535	25.433160782	-1.1896162436	24.686574936	19.131931494	42.326257388	-71.119700711	2	74825.713427	31.5
30067	2022-12-06	20:48:38.911	339.65878369	8151.810809	1670359718.911	0	899	4.7255229761	4.7768417808	493.3207228	499.81025838	1.186837146	740.48307022	25.433160782	-1.1989941226	24.686574936	19.132873649	42.326249872	-71.119704744	2	74826.615385	31.5
30068	2022-12-06	20:48:39.839	339.65879444	8151.811067	1670359719.84	0	899	4.725519616	4.7768383688	493.63148306	500.12510467	1.1868367919	740.48086164	25.433082972	-1.2034027932	24.686574936	19.137707477	42.326241868	-71.119709546	2	74827.575855	31.5
30069	2022-12-06	20:48:40.723	339.65880466	8151.811312	1670359720.723	0	899	4.7344682046	4.7846929256	493.63117556	499.97401433	1.1596285972	740.47353459	25.433008194	-1.1682088288	24.686574936	19.139193415	42.326236008	-71.119713217	2	74828.465072	31.5
30070	2022-12-06	20:48:41.591	339.65881471	8151.811553	1670359721.591	0	899	4.7344682046	4.7846929256	494.21132103	500.56161429	1.1596285972	740.48641624	25.433008194	-1.1521047401	24.686574936	19.137738398	42.326230582	-71.1197161	2	74829.330128	31.5
30071	2022-12-06	20:48:42.532	339.65882561	8151.811815	1670359722.533	0	899	4.7338506289	4.7853817162	494.21132103	500.72801593	1.1896197763	740.48638067	25.433008194	-1.141735163	24.686574936	19.136812778	42.326222961	-71.119718843	2	74830.305825	31.5
30072	2022-12-06	20:48:43.490	339.65883669	8151.812081	1670359723.49	0	899	4.7338506289	4.7853817162	493.63305612	500.14212598	1.1896197763	740.4795896	25.433008194	-1.1392560005	24.686574936	19.139282227	42.326216374	-71.119720784	2	74831.23518	31.5
30073	2022-12-06	20:48:44.490	339.65884826	8151.812358	1670359724.49	0	899	4.7408309203	4.7920868289	493.63332622	500.09800811	1.1816115098	740.48623597	25.433073877	-1.1468014157	24.686574936	19.134976355	42.326208555	-71.119724056	2	74832.216684	31.5
30074	2022-12-06	20:48:45.480	339.65885972	8151.812633	1670359725.48	0	899	4.7408346852	4.7920906518	493.59490396	500.05908485	1.1816119036	740.48251808	25.433160782	-1.1715180345	24.686574936	19.131681051	42.326201887	-71.11972739	2	74833.216963	31.478303748
30075	2022-12-06	20:48:46.420	339.6588706	8151.812894	1670359726.42	0	899	4.7478948015	4.7943819574	493.59490396	499.44769659	1.0711635861	740.47827714	25.433160782	-1.1701813936	24.686574936	19.133159637	42.326196147	-71.11973026	2	74834.155983	31.4
30076	2022-12-06	20:48:47.345	339.65888131	8151.813151	1670359727.345	0	899	4.7478948015	4.7943819574	493.23723661	499.0857882	1.0711635861	740.47770519	25.433160782	-1.2597023359	24.686574936	19.11958966	42.326192883	-71.119731667	2	74835.135135	31.4
30077	2022-12-06	20:48:48.288	339.65889222	8151.813413	1670359728.288	0	899	4.768419762	4.8159736453	493.23723661	499.19446741	1.0908306733	740.46855113	25.433160782	-1.148428999	24.686574936	19.136295533	42.326190126	-71.119731415	2	74836.075598	31.4
30078	2022-12-06	20:48:49.194	339.65890271	8151.813665	1670359729.194	0	899	4.768419762	4.8159736453	493.87095521	499.83583995	1.0908306733	740.46924839	25.433160782	-1.1490218639	24.686574936	19.140361786	42.326191571	-71.119728525	2	74836.942584	31.4
30079	2022-12-06	20:48:50.125	339.65891348	8151.813924	1670359730.125	0	899	4.7621806742	4.8150503868	493.87095521	500.51288301	1.2130021433	740.47357178	25.433160782	-1.2218566928	24.686574936	19.133448342	42.326194669	-71.11972383	2	74837.900724	31.490072389
30080	2022-12-06	20:48:51.052	339.65892422	8151.814181	1670359731.053	0	899	4.7621806742	4.8150503868	494.14139203	500.78695686	1.2130021433	740.48882895	25.433160782	-1.1669260263	24.686574936	19.134239197	42.326198981	-71.119718026	2	74838.796172	31.579617225
30081	2022-12-06	20:48:51.996	339.65893514	8151.814443	1670359731.996	0	899	4.759145494	4.8081787164	494.14139203	500.30762216	1.1265884324	740.48944658	25.433160782	-1.3093404044	24.686574936	19.126276496	42.326206499	-71.119710167	2	74839.779915	31.6
30082	2022-12-06	20:48:52.931	339.65894597	8151.814703	1670359732.932	0	899	4.759145494	4.8081787164	493.32228965	499.47829847	1.1265884324	740.47271729	25.433160782	-1.1327453852	24.686574936	19.139640808	42.326211933	-71.119702334	2	74840.719921	31.67199211
30083	2022-12-06	20:48:53.812	339.65895617	8151.814948	1670359733.813	0	899	4.7758989955	4.8303411743	493.32228965	500.13496487	1.2451255518	740.46816916	25.433160782	-1.1552522806	24.686574936	19.138949211	42.326215325	-71.11969502	2	74841.597598	31.7
30084	2022-12-06	20:48:54.713	339.6589666	8151.815198	1670359734.714	0	899	4.7758980429	4.8303402063	494.3405849	501.16732198	1.2451254476	740.47395739	25.433138955	-1.179699383	24.686574936	19.138355937	42.326216667	-71.11969082	2	74842.508147	31.7
30085	2022-12-06	20:48:55.563	339.65897644	8151.815434	1670359735.564	0	899	4.7721735396	4.8213827549	494.34054911	500.51451583	1.1275356568	740.47896753	25.433130264	-1.1750643253	24.686574936	19.138561249	42.326216063	-71.119689397	2	74843.361933	31.7
30086	2022-12-06	20:48:56.430	339.65898646	8151.815675	1670359736.43	0	899	4.7721735396	4.8213827549	493.82990955	499.99749874	1.1275356568	740.47405319	25.433130264	-1.1740079479	24.686574936	19.136690809	42.326215	-71.119687989	2	74844.206409	31.7
30087	2022-12-06	20:48:57.325	339.65899683	8151.815924	1670359737.326	0	899	4.7555948805	4.7984793494	493.82990955	499.22207192	0.98730619129	740.47718498	25.433130264	-1.1457881114	24.686574936	19.13922104	42.326215	-71.119686575	2	74845.054934	31.705493388
30088	2022-12-06	20:48:58.216	339.65900713	8151.816171	1670359738.216	0	899	4.7555948805	4.7984793494	494.06342902	499.4581412	0.98730619129	740.476438	25.433130264	-1.1425112486	24.686574936	19.139640808	42.326215	-71.119685066	2	74845.960326	31.796032553
30089	2022-12-06	20:48:59.141	339.65901784	8151.816428	1670359739.141	0	899	4.7751002532	4.8237470738	494.06361534	500.15970592	1.1141031142	740.48012194	25.433175535	-1.1435245157	24.686574936	19.138930908	42.326215	-71.119682087	2	74846.873767	31.8
30090	2022-12-06	20:49:00.092	339.65902885	8151.816692	1670359740.093	0	899	4.7751036044	4.8237504736	493.63344547	499.72423014	1.1141034424	740.48371129	25.433252335	-1.1490218639	24.686574936	19.138561249	42.326215	-71.119681667	2	74847.83825	31.8
30091	2022-12-06	20:49:00.980	339.65903912	8151.816939	1670359740.98	0	899	4.78011754	4.8294427089	493.63344547	499.8028474	1.1283063107	740.48468018	25.433252335	-1.1490218639	24.686574936	19.138561249	42.326215	-71.119680391	2	74848.76551	31.8
30092	2022-12-06	20:49:01.940	339.65905023	8151.817206	1670359741.94	0	899	4.78011754	4.8294427089	493.81006484	499.98167415	1.1283063107	740.48499061	25.433252335	-1.4378603294	24.686574936	19.099525224	42.326215	-71.119678789	2	74849.726824	31.8
30093	2022-12-06	20:49:02.828	339.65906052	8151.817452	1670359742.829	0	899	4.7713845963	4.818267006	493.81006484	499.68616466	1.0749159767	740.47992348	25.433252335	-1.4172182565	24.686574936	19.115856853	42.326215975	-71.119678333	2	74850.585086	31.8
30094	2022-12-06	20:49:03.766	339.65907138	8151.817713	1670359743.767	0	899	4.7713845963	4.818267006	493.94828296	499.82602751	1.0749159767	740.48449707	25.433252335	-1.3589892387	24.686574936	19.136400223	42.326216667	-71.119678333	2	74851.538462	31.8
30095	2022-12-06	20:49:04.688	339.65908205	8151.817969	1670359744.689	0	899	4.7915655376	4.8445770143	493.94802849	500.56790387	1.2088418656	740.48429375	25.433190491	-1.2347485688	24.686574936	19.130562448	42.326217437	-71.119677563	2	74852.462264	31.8
30096	2022-12-06	20:49:05.578	339.65909234	8151.818216	1670359745.578	0	899	4.7915642367	4.8445756929	493.73302704	500.35002022	1.2088417279	740.47386887	25.433160782	-1.1740295445	24.686574936	19.130162043	42.326218333	-71.119676667	2	74853.314596	31.8
30097	2022-12-06	20:49:06.509	339.65910311	8151.818475	1670359746.509	0	899	4.7935870768	4.8443487006	493.73302704	500.06589043	1.1575921287	740.48817131	25.433160782	-1.1715395932	24.686574936	19.129597039	42.326218333	-71.119676267	2	74854.240081	31.8
30098	2022-12-06	20:49:07.463	339.65911416	8151.81874	1670359747.463	0	899	4.7935870768	4.8443487006	492.91299988	499.2353452	1.1575921287	740.48035719	25.433160782	-1.1713455221	24.686574936	19.113627983	42.326218333	-71.119674649	2	74855.21058	31.8
30099	2022-12-06	20:49:08.392	339.65912492	8151.818998	1670359748.393	0	899	4.8085171784	4.8559015337	492.91299988	498.79547894	1.0780044643	740.49784962	25.433160782	-1.166969143	24.686574936	19.137058814	42.326218583	-71.119673084	2	74856.149515	31.8
30100	2022-12-06	20:49:09.322	339.65913568	8151.819256	1670359749.323	0	899	4.8085171784	4.8559015337	493.95166231	499.84653688	1.0780044643	740.47337857	25.433160782	-1.1343729496	24.686574936	19.138561249	42.32622	-71.119671477	2	74857.056782	31.8
30101	2022-12-06	20:49:10.234	339.65914624	8151.81951	1670359750.235	0	899	4.8060250534	4.8550108153	493.95166231	500.04935188	1.1146412745	740.4762452	25.433160782	-1.2171569328	24.686574936	19.129402944	42.326220024	-71.119668309	2	74858.014563	31.8
30102	2022-12-06	20:49:11.176	339.65915713	8151.819771	1670359751.176	0	899	4.8060250534	4.8550108153	494.04552818	500.1443765	1.1146412745	740.48453951	25.433160782	-1.2211129318	24.686574936	19.133647957	42.326221547	-71.119666786	2	74858.928155	31.8
30103	2022-12-06	20:49:12.115	339.659168	8151.820032	1670359752.115	0	899	4.8215608469	4.8698507693	494.04552818	500.03814858	1.095459456	740.48238428	25.433160782	-1.1669368949	24.686574936	19.137044123	42.326223046	-71.119663907	2	74859.827751	31.8
30104	2022-12-06	20:49:12.980	339.65917802	8151.820272	1670359752.981	0	899	4.8215608469	4.8698507693	494.21124005	500.20587049	1.095459456	740.48709612	25.433160782	-1.1465965944	24.686574936	19.138060715	42.326224479	-71.119662188	2	74860.687375	31.8
30105	2022-12-06	20:49:13.911	339.6591888	8151.820531	1670359753.912	0	899	4.8163532775	4.8656968788	494.21124005	500.34358972	1.120317831	740.48840857	25.433160782	-1.179505349	24.686574936	19.134781515	42.326232229	-71.119656503	2	74861.61962	31.861961962
30106	2022-12-06	20:49:14.869	339.65919988	8151.820797	1670359754.87	0	899	4.8163532775	4.8656968788	494.52988054	500.66618401	1.120317831	740.47646307	25.433160782	-1.400650701	24.686574936	19.128522734	42.326240719	-71.11965232	2	74862.607781	31.9
30107	2022-12-06	20:49:15.789	339.65921052	8151.821053	1670359755.789	0	899	4.8108729973	4.8586006398	494.52988054	500.4715841	1.0852111179	740.48895425	25.433160782	-1.4826909304	24.686574936	19.126676559	42.326247683	-71.119648187	2	74863.521989	31.9
30108	2022-12-06	20:49:16.796	339.65922218	8151.821332	1670359756.796	0	899	4.8108729973	4.8586006398	494.10769467	500.04432573	1.0852111179	740.48293481	25.433160782	-1.1920738512	24.686574936	19.137445639	42.326256109	-71.119641446	2	74864.533123	31.9
30109	2022-12-06	20:49:17.726	339.65923295	8151.821591	1670359757.727	0	899	4.8255009568	4.8742573487	494.10769467	500.15413462	1.1050414243	740.48264459	25.433160782	-1.1379839829	24.686574936	19.139682239	42.32626459	-71.119634508	2	74865.459001	31.9
30110	2022-12-06	20:49:18.611	339.65924319	8151.821837	1670359758.612	0	899	4.8255009568	4.8742573487	494.32365978	500.37274251	1.1050414243	740.48834229	25.433160782	-1.1343729496	24.686574936	19.140001297	42.326270519	-71.119629481	2	74866.311623	31.9
30111	2022-12-06	20:49:19.479	339.65925323	8151.822078	1670359759.479	0	899	4.8224216142	4.8686797639	494.32365978	500.06584259	1.0496209782	740.48323393	25.433160782	-1.1420477147	24.686574936	19.131936294	42.326271967	-71.119628033	2	74867.18018	31.9
30112	2022-12-06	20:49:20.345	339.65926325	8151.822318	1670359760.345	0	899	4.8224283386	4.8686865801	493.52379581	499.2566906	1.0496215924	740.47960779	25.43331337	-1.1327884781	24.686574936	19.135348137	42.326273412	-71.119626588	2	74868.047094	31.9
30113	2022-12-06	20:49:21.269	339.65927396	8151.822575	1670359761.27	0	899	4.8166342699	4.8691079685	493.52379581	500.03658208	1.1905502385	740.48407629	25.43331337	-1.1410668986	24.686574936	19.139640808	42.326274957	-71.119625043	2	74868.973948	31.9
30114	2022-12-06	20:49:22.220	339.65928495	8151.822839	1670359762.22	0	899	4.8166342699	4.8691079685	493.85059294	500.36769179	1.1905502385	740.48948336	25.43331337	-1.2076174021	24.686574936	19.139640808	42.326276618	-71.119623382	2	74869.970588	31.9
30115	2022-12-06	20:49:23.124	339.65929542	8151.82309	1670359763.124	0	899	4.8153449804	4.8635333286	493.85059294	499.83595482	1.0945751854	740.4875844	25.43331337	-1.28274822	24.686574936	19.113610047	42.326279593	-71.11962187	2	74870.877756	31.9
30116	2022-12-06	20:49:24.030	339.65930591	8151.823342	1670359764.031	0	899	4.8153449804	4.8635333286	494.0049752	499.99220816	1.0945751854	740.48401647	25.43331337	-1.1522772312	24.686574936	19.137479782	42.32628131	-71.119620357	2	74871.785786	31.9
30117	2022-12-06	20:49:24.980	339.6593169	8151.823606	1670359764.98	0	899	4.822934114	4.8693922394	494.00457099	499.76729111	1.0540042861	740.48631964	25.433215148	-1.143546076	24.686574936	19.137673157	42.326287804	-71.119612635	2	74872.736473	31.973647295
30118	2022-12-06	20:49:25.895	339.6593275	8151.82386	1670359765.896	0	899	4.8229303729	4.8693884469	493.75854677	499.51839504	1.054003943	740.49402704	25.433130264	-1.1559205624	24.686574936	19.135636488	42.326296155	-71.11960282	2	74873.615457	32
30119	2022-12-06	20:49:26.801	339.65933797	8151.824111	1670359766.801	0	899	4.8352352277	4.8852348204	493.75854677	499.94261045	1.1306715835	740.4953391	25.433130264	-1.1815426373	24.686574936	19.133058548	42.32630498	-71.119594183	2	74874.497996	32.049799599
30120	2022-12-06	20:49:27.723	339.65934866	8151.824368	1670359767.724	0	899	4.8352352277	4.8852348204	494.04060799	500.22820433	1.1306715835	740.48961473	25.433130264	-1.3853981321	24.686574936	19.110803794	42.32631352	-71.119587184	2	74875.422422	32.1
30121	2022-12-06	20:49:28.657	339.65935947	8151.824627	1670359768.658	0	899	4.8263716178	4.8792486998	494.04060799	500.59716264	1.1972090199	740.47402611	25.433130264	-1.1622910136	24.686574936	19.114624074	42.326321314	-71.119580352	2	74876.357715	32.135771543
30122	2022-12-06	20:49:29.578	339.65937012	8151.824883	1670359769.578	0	899	4.8263716178	4.8792486998	494.09299417	500.65024406	1.1972090199	740.47510251	25.433130264	-1.1360006332	24.686574936	19.116233826	42.32632859	-71.119573077	2	74877.288521	32.2
30123	2022-12-06	20:49:30.466	339.65938039	8151.825129	1670359770.466	0	899	4.8360352471	4.8907588135	494.09316137	500.8663438	1.2360999845	740.48254597	25.433170887	-1.1360006332	24.686574936	19.104090166	42.326334351	-71.119566977	2	74878.203459	32.22034588
30124	2022-12-06	20:49:31.334	339.65939044	8151.825371	1670359771.334	0	899	4.8360374979	4.8907611005	494.02179614	500.79400161	1.236100226	740.48857592	25.433221817	-1.1360006332	24.686574936	19.08886528	42.326339043	-71.119560815	2	74879.08517	32.308517034
30125	2022-12-06	20:49:32.259	339.65940116	8151.825628	1670359772.26	0	899	4.8457482311	4.8996061636	494.02179614	500.67323584	1.2143502322	740.48455811	25.433221817	-1.6519669294	24.686574936	19.069419861	42.32634675	-71.119551563	2	74880.012428	32.40124283
30126	2022-12-06	20:49:33.140	339.65941134	8151.825872	1670359773.14	0	899	4.8457482311	4.8996061636	493.19775407	499.83809899	1.2143502322	740.47856777	25.433221817	-1.5313804386	24.686574936	19.086936344	42.326352358	-71.119544552	2	74880.853728	32.485372849
30127	2022-12-06	20:49:34.101	339.65942247	8151.826139	1670359774.101	0	899	4.8348238369	4.8817813697	493.19775407	498.9987043	1.0626307987	740.48206496	25.433221817	-1.4747682155	24.686574936	19.107040355	42.326358998	-71.119539085	2	74881.849632	32.5
30128	2022-12-06	20:49:35.076	339.65943376	8151.82641	1670359775.077	0	899	4.8348148361	4.8817722444	493.79721876	499.60521525	1.0626299685	740.47601157	25.433018097	-1.4730004033	24.686574936	19.104484558	42.326361329	-71.119535676	2	74882.797129	32.579712919
30129	2022-12-06	20:49:35.947	339.65944383	8151.826652	1670359775.947	0	899	4.8488360984	4.8975918951	493.79717802	499.81060312	1.0997630368	740.48568261	25.433008194	-1.4786810567	24.686574936	19.084823709	42.326365123	-71.11952924	2	74883.691176	32.669117647
30130	2022-12-06	20:49:36.868	339.6594545	8151.826908	1670359776.869	0	899	4.8488360984	4.8975918951	493.70000317	499.71224488	1.0997630368	740.47712152	25.433008194	-1.3823800071	24.686574936	19.091508158	42.326369813	-71.11952352	2	74884.629259	32.7
30131	2022-12-06	20:49:37.805	339.65946534	8151.827168	1670359777.805	0	899	4.8527190552	4.9035859057	493.70000317	499.96810637	1.1459786192	740.47214816	25.433008194	-1.1625496962	24.686574936	19.136443195	42.326374546	-71.119517828	2	74885.575788	32.75757884
30132	2022-12-06	20:49:38.739	339.65947615	8151.827428	1670359778.739	0	899	4.8527190552	4.9035859057	494.74293331	501.02427773	1.1459786192	740.47836001	25.433008194	-1.1615041723	24.686574936	19.137905121	42.326376667	-71.119514211	2	74886.473443	32.8
30133	2022-12-06	20:49:39.642	339.65948661	8151.827679	1670359779.643	0	899	4.8666557463	4.9176754839	494.74293331	501.02511698	1.1461298117	740.4850282	25.433008194	-1.1360006332	24.686574936	19.139640808	42.326377243	-71.119512757	2	74887.345588	32.8
30134	2022-12-06	20:49:40.553	339.65949715	8151.827932	1670359780.554	0	899	4.8666621729	4.9176820064	493.44857301	499.71432457	1.1461304469	740.47853584	25.433152698	-1.1492050815	24.686574936	19.135889129	42.326378333	-71.119511667	2	74888.279883	32.8
30135	2022-12-06	20:49:41.477	339.65950785	8151.828188	1670359781.478	0	899	4.8726430551	4.92615987	493.44860625	500.01363113	1.200154645	740.49245508	25.433160782	-1.1766704029	24.686574936	19.135393143	42.326378639	-71.119511361	2	74889.183183	32.8
30136	2022-12-06	20:49:42.420	339.65951875	8151.82845	1670359782.42	0	899	4.8726430551	4.92615987	493.56650475	500.13309819	1.200154645	740.48718262	25.433160782	-1.1897132397	24.686574936	19.134239197	42.32638	-71.11951	2	74890.128179	32.8
30137	2022-12-06	20:49:43.302	339.65952897	8151.828695	1670359783.303	0	899	4.8771871109	4.9285194202	493.56650475	499.85858513	1.1506143467	740.4865375	25.433160782	-1.1766057757	24.686574936	19.135598543	42.326380044	-71.11951	2	74891.026477	32.8
30138	2022-12-06	20:49:44.206	339.65953942	8151.828946	1670359784.206	0	899	4.8771871109	4.9285194202	493.93576721	500.23255502	1.1506143467	740.47736404	25.433160782	-1.1376283169	24.686574936	19.139640808	42.326381577	-71.11951	2	74891.946029	32.8
30139	2022-12-06	20:49:45.073	339.65954947	8151.829187	1670359785.074	0	899	4.8869381729	4.9395803451	493.93641585	500.38133729	1.1773326881	740.48548212	25.433318422	-1.4683330833	24.686574936	19.13468006	42.326381667	-71.119508618	2	74892.829095	32.8
30140	2022-12-06	20:49:45.983	339.65955999	8151.82944	1670359785.983	0	899	4.8869393101	4.9395814998	494.50717095	500.95954028	1.1773328031	740.48023148	25.433343887	-1.2765070532	24.686574936	19.136168133	42.326382923	-71.119508333	2	74893.753815	32.8
30141	2022-12-06	20:49:46.846	339.65956999	8151.82968	1670359786.847	0	899	4.8945754332	4.9521850305	494.50717095	501.55885187	1.2851488468	740.48131314	25.433343887	-1.1383181621	24.686574936	19.136864934	42.326383333	-71.11950737	2	74894.578067	32.8
30142	2022-12-06	20:49:47.729	339.6595802	8151.829925	1670359787.729	0	899	4.8945754332	4.9521850305	494.00549435	501.05002135	1.2851488468	740.48470079	25.433343887	-1.3550871437	24.686574936	19.118554437	42.326384059	-71.119505941	2	74895.435402	32.843540183
30143	2022-12-06	20:49:48.654	339.65959091	8151.830182	1670359788.655	0	899	4.8892543052	4.9413431879	494.00549435	500.38039003	1.1645428655	740.47662798	25.433343887	-1.3628912367	24.686574936	19.119374635	42.326385	-71.1195044	2	74896.360194	32.9
30144	2022-12-06	20:49:49.642	339.65960235	8151.830456	1670359789.643	0	899	4.8892538356	4.9413427112	493.08990234	499.4529825	1.1645428186	740.4813863	25.433333378	-1.1345130813	24.686574936	19.140361786	42.326385	-71.119502737	2	74897.357609	32.9
30145	2022-12-06	20:49:50.637	339.65961385	8151.830733	1670359790.637	0	899	4.9048074029	4.9558671753	493.08944408	499.30670931	1.1381897529	740.49595955	25.433221817	-1.1360006332	24.686574936	19.140361786	42.326385	-71.119501667	2	74898.409969	32.9
30146	2022-12-06	20:49:51.578	339.65962476	8151.830994	1670359791.579	0	899	4.9048074029	4.9558671753	494.06772564	500.29732583	1.1381897529	740.48919678	25.433221817	-1.1360006332	24.686574936	19.140361786	42.326385595	-71.119501072	2	74899.357002	32.9
30147	2022-12-06	20:49:52.516	339.6596356	8151.831254	1670359792.516	0	899	4.9012157653	4.9538881698	494.06772564	500.49923852	1.1746065018	740.48207951	25.433221817	-1.1615364536	24.686574936	19.138675538	42.326386667	-71.1195	2	74900.285571	32.9
30148	2022-12-06	20:49:53.460	339.65964653	8151.831517	1670359793.46	0	899	4.9012157653	4.9538881698	494.01160274	500.44238504	1.1746065018	740.48225413	25.433221817	-1.2188384825	24.686574936	19.136822922	42.326386667	-71.119499643	2	74901.214485	32.9
30149	2022-12-06	20:49:54.391	339.6596573	8151.831775	1670359794.391	0	899	4.9011605241	4.9524236874	494.01167593	500.27009921	1.1435181554	740.48397281	25.433239602	-1.222977699	24.686574936	19.135949811	42.326386667	-71.119498333	2	74902.090812	32.9
30150	2022-12-06	20:49:55.331	339.65966818	8151.832036	1670359795.331	0	899	4.9011624612	4.9524256534	493.64797535	499.9017921	1.1435183451	740.49676231	25.433282852	-1.1376283169	24.686574936	19.137479782	42.326386667	-71.119498333	2	74903.085167	32.9
30151	2022-12-06	20:49:56.315	339.65967958	8151.83231	1670359796.316	0	899	4.9040295993	4.9574349936	493.64797535	500.15990572	1.1901002657	740.48905086	25.433282852	-1.174072643	24.686574936	19.136077881	42.326386667	-71.119498383	2	74904.02999	32.9
30152	2022-12-06	20:49:57.211	339.65968995	8151.832559	1670359797.212	0	899	4.9040295993	4.9574349936	492.91360597	499.41584895	1.1901002657	740.47976786	25.433282852	-1.1764764217	24.686574936	19.133853849	42.326386667	-71.119499928	2	74904.956567	32.9
30153	2022-12-06	20:49:58.144	339.65970074	8151.832818	1670359798.144	0	899	4.9113913099	4.9571279949	492.91360597	498.47198402	1.0192717924	740.48312398	25.433282852	-1.1731133264	24.686574936	19.132925678	42.326388225	-71.1195	2	74905.934874	32.9
30154	2022-12-06	20:49:59.078	339.65971156	8151.833077	1670359799.079	0	899	4.9113913099	4.9571279949	494.88832107	500.46896715	1.0192717924	740.48192672	25.433282852	-1.1460899904	24.686574936	19.138124441	42.326388333	-71.119498565	2	74906.860947	32.9
30155	2022-12-06	20:50:00.096	339.65972334	8151.83336	1670359800.097	0	899	4.9177839973	4.9702547342	494.88823192	501.28403622	1.1662562129	740.48731115	25.433261227	-1.1538401889	24.686574936	19.136669437	42.326388333	-71.119496935	2	74907.839234	32.9
30156	2022-12-06	20:50:01.039	339.65973426	8151.833622	1670359801.04	0	899	4.9177835976	4.9702543284	493.44301798	499.8201445	1.1662561731	740.49032896	25.433252335	-1.1589279135	24.686574936	19.136235496	42.326388333	-71.11949531	2	74908.814076	32.9
30157	2022-12-06	20:50:02.065	339.65974612	8151.833907	1670359802.065	0	899	4.9175594215	4.9688620364	493.44301798	499.67815066	1.1406122144	740.48608439	25.433252335	-1.1676374776	24.686574936	19.135122299	42.326388333	-71.119493626	2	74909.824101	32.9
30158	2022-12-06	20:50:03.046	339.65975748	8151.834179	1670359803.046	0	899	4.9175594215	4.9688620364	494.00075256	500.24293277	1.1406122144	740.49658769	25.433252335	-1.4939874387	24.686574936	19.093726682	42.326388333	-71.119492039	2	74910.776699	32.9
30159	2022-12-06	20:50:03.924	339.65976764	8151.834423	1670359803.924	0	899	4.9231299313	4.9746336673	494.00075256	500.26035122	1.1437552039	740.49594541	25.433252335	-1.3949161484	24.686574936	19.108634355	42.326388333	-71.119489469	2	74911.659207	32.9
30160	2022-12-06	20:50:04.842	339.65977826	8151.834678	1670359804.842	0	899	4.9231348776	4.9746386873	494.43250851	500.69758072	1.1437556861	740.49062282	25.433362279	-1.3040262492	24.686574936	19.133664226	42.326388333	-71.11948736	2	74912.584168	32.9
30161	2022-12-06	20:50:05.713	339.65978836	8151.834921	1670359805.714	0	899	4.9279025456	4.9829889896	494.43255845	501.12795365	1.2212659971	740.486278	25.433374405	-1.2813684782	24.686574936	19.125367714	42.326389147	-71.119485039	2	74913.488248	32.9
30162	2022-12-06	20:50:06.641	339.65979909	8151.835178	1670359806.641	0	899	4.9279025456	4.9829889896	492.34594765	499.01308685	1.2212659971	740.48192551	25.433374405	-1.2509389224	24.686574936	19.119379764	42.32639	-71.119482597	2	74914.441815	32.9
30163	2022-12-06	20:50:07.601	339.65981021	8151.835445	1670359807.602	0	899	4.923099459	4.9758650538	492.34594765	498.73780853	1.1714876089	740.49300278	25.433374405	-1.1434490657	24.686574936	19.139247275	42.32639	-71.119481028	2	74915.383495	32.9
30164	2022-12-06	20:50:08.536	339.65982102	8151.835704	1670359808.536	0	899	4.923099459	4.9758650538	493.36773509	499.77286128	1.1714876089	740.49285889	25.433374405	-1.196223855	24.686574936	19.135679245	42.326390484	-71.119479516	2	74916.290573	32.9
30165	2022-12-06	20:50:09.479	339.65983193	8151.835966	1670359809.479	0	899	4.9396426788	4.990808141	493.36771349	499.55733573	1.1325606846	740.49318266	25.43336915	-1.185013524	24.686574936	19.136237555	42.32639204	-71.119477588	2	74917.223739	32.9
30166	2022-12-06	20:50:10.385	339.65984243	8151.836218	1670359810.386	0	899	4.9396415384	4.9908069838	493.55895383	499.75097469	1.1325605749	740.49780273	25.433343887	-1.1311177015	24.686574936	19.138921738	42.326393333	-71.119474732	2	74918.160766	32.9
30167	2022-12-06	20:50:11.309	339.65985312	8151.836475	1670359811.31	0	899	4.9443733783	4.9964722817	493.55895383	499.85814295	1.1519153205	740.49885286	25.433343887	-1.1569661289	24.686574936	19.136570002	42.326393333	-71.119473169	2	74919.04937	32.9
30168	2022-12-06	20:50:12.243	339.65986394	8151.836734	1670359812.244	0	899	4.9443733783	4.9964722817	493.7970666	500.09929471	1.1519153205	740.50461563	25.433343887	-1.1343729496	24.686574936	19.140361786	42.326393382	-71.119469903	2	74920.029058	32.9
30169	2022-12-06	20:50:13.198	339.65987499	8151.837	1670359813.199	0	899	4.9321221819	4.9813701621	493.7970666	499.76853718	1.0921821222	740.48917131	25.433343887	-1.1448180304	24.686574936	19.139581731	42.326394977	-71.119466713	2	74920.985972	32.9
30170	2022-12-06	20:50:14.098	339.65988539	8151.837249	1670359814.098	0	899	4.9321221819	4.9813701621	493.85369425	499.82584963	1.0921821222	740.47650146	25.433343887	-1.1701813936	24.686574936	19.138561249	42.326399429	-71.119463714	2	74921.885886	32.9
30171	2022-12-06	20:50:14.996	339.6598958	8151.837499	1670359814.997	0	899	4.9516750582	4.9980673257	493.85381813	499.45673461	1.0254133163	740.50222313	25.433374001	-1.2392434711	24.686574936	19.101604613	42.326402581	-71.119458172	2	74922.774162	32.9
30172	2022-12-06	20:50:15.960	339.65990694	8151.837767	1670359815.96	0	899	4.9516750765	4.9980673442	494.10354693	499.70929666	1.0254133179	740.49693854	25.433374405	-1.1926343883	24.686574936	19.131458055	42.326404559	-71.119452989	2	74923.735471	32.826452906
30173	2022-12-06	20:50:16.900	339.65991782	8151.838028	1670359816.9	0	899	4.9644673278	5.0164360147	494.10354693	500.36837412	1.1444634341	740.48885522	25.433374405	-1.1757865592	24.686574936	19.128661162	42.326405	-71.119450605	2	74924.637135	32.8
30174	2022-12-06	20:50:17.811	339.65992837	8151.838281	1670359817.811	0	899	4.9644673278	5.0164360147	493.947255	500.21010054	1.1444634341	740.48951691	25.433374405	-1.1801844583	24.686574936	19.123517586	42.326404108	-71.11945	2	74925.535097	32.8
30175	2022-12-06	20:50:18.670	339.65993831	8151.838519	1670359818.67	0	899	4.9608387756	5.0125947736	493.947255	500.18898518	1.1406529939	740.49689125	25.433374405	-1.3602180315	24.686574936	19.131077255	42.326404038	-71.11945	2	74926.422713	32.8
30176	2022-12-06	20:50:19.565	339.65994867	8151.838768	1670359819.565	0	899	4.9608387756	5.0125947736	493.65417608	499.89220278	1.1406529939	740.501192	25.433374405	-1.4794355631	24.686574936	19.132078171	42.326404413	-71.11945	2	74927.351984	32.764801628
30177	2022-12-06	20:50:20.499	339.65995948	8151.839028	1670359820.499	0	899	4.9695400164	5.0271301389	493.65417608	500.58489671	1.2655617179	740.49332817	25.433374405	-1.2762698717	24.686574936	19.136209778	42.326403333	-71.119450467	2	74928.279925	32.7
30178	2022-12-06	20:50:21.404	339.65996995	8151.839279	1670359821.404	0	899	4.9695400164	5.0271301389	494.24228358	501.18126102	1.2655617179	740.50015764	25.433374405	-1.1492697782	24.686574936	19.126932713	42.326403584	-71.119451416	2	74929.150641	32.7
30179	2022-12-06	20:50:22.267	339.65997995	8151.839519	1670359822.268	0	899	4.9943786173	5.0482896983	494.24228358	500.70459865	1.1797479364	740.48828125	25.433374405	-1.1734366417	24.686574936	19.098228455	42.326405	-71.11945	2	74930	32.7
30180	2022-12-06	20:50:23.094	339.65998951	8151.839748	1670359823.094	0	899	4.9943786173	5.0482896983	494.11597708	500.57664067	1.1797479364	740.48686855	25.433374405	-1.3229437395	24.686574936	19.08639059	42.326405	-71.119448594	2	74930.843544	32.7
30181	2022-12-06	20:50:23.944	339.65999936	8151.839985	1670359823.945	0	899	4.992067948	5.0436084024	494.11597708	500.29479856	1.1289178452	740.48955531	25.433374405	-1.265307522	24.686574936	19.108336051	42.326405	-71.119447207	2	74931.675542	32.7
30182	2022-12-06	20:50:24.828	339.66000958	8151.84023	1670359824.828	0	899	4.992067948	5.0436084024	493.87251582	500.04829287	1.1289178452	740.4944268	25.433374405	-1.1953507157	24.686574936	19.133570172	42.326405	-71.119446667	2	74932.564155	32.7
30183	2022-12-06	20:50:25.700	339.66001969	8151.840472	1670359825.701	0	899	4.9842215596	5.0349379761	493.87251582	499.95893055	1.1127814808	740.4789263	25.433374405	-1.1754631996	24.686574936	19.136863431	42.326405	-71.119446667	2	74933.467437	32.7
30184	2022-12-06	20:50:26.572	339.66002978	8151.840715	1670359826.573	0	899	4.9842215596	5.0349379761	493.96156552	500.04907768	1.1127814808	740.48211751	25.433374405	-1.1392775308	24.686574936	19.138981649	42.326405582	-71.119446667	2	74934.349282	32.7
30185	2022-12-06	20:50:27.476	339.66004024	8151.840966	1670359827.477	0	899	4.9749044361	5.0272934288	493.96156552	500.26208236	1.1512277997	740.48034264	25.433374405	-1.166290145	24.686574936	19.134239197	42.326406667	-71.119446667	2	74935.235294	32.7
30186	2022-12-06	20:50:28.387	339.66005078	8151.841219	1670359828.387	0	899	4.9749044361	5.0272934288	493.99765177	500.2986289	1.1512277997	740.4818665	25.433374405	-1.1718090773	24.686574936	19.134301268	42.326406667	-71.119446953	2	74936.171536	32.7
30187	2022-12-06	20:50:29.306	339.66006142	8151.841474	1670359829.307	0	899	4.9833235388	5.0345700206	493.99765177	500.15048496	1.1244939544	740.48701366	25.433374405	-1.1718090773	24.686574936	19.134960175	42.326406735	-71.119448402	2	74937.041082	32.7
30188	2022-12-06	20:50:30.229	339.66007209	8151.84173	1670359830.229	0	899	4.9833222319	5.0345686946	493.9591853	500.1115387	1.1244938306	740.4842505	25.433345706	-1.174482254	24.686574936	19.132352829	42.326408275	-71.119449942	2	74937.96493	32.7
30189	2022-12-06	20:50:31.134	339.66008257	8151.841982	1670359831.134	0	899	5.0026581991	5.0528421135	493.95917782	499.96036481	1.0971961134	740.4940036	25.433343887	-1.16855371	24.686574936	19.128477097	42.326406903	-71.11945	2	74938.857988	32.7
30190	2022-12-06	20:50:32.052	339.66009319	8151.842237	1670359832.052	0	899	5.0026581991	5.0528421135	494.03401529	500.03611149	1.0971961134	740.48081475	25.433343887	-1.1840864602	24.686574936	19.121605046	42.326406667	-71.119452668	2	74939.800414	32.7
30191	2022-12-06	20:50:32.950	339.66010359	8151.842486	1670359832.95	0	899	5.0019979059	5.0519826066	494.03401529	500.01302618	1.0930265308	740.47803381	25.433343887	-1.1617304837	24.686574936	19.129733029	42.326406667	-71.11945451	2	74940.705706	32.7
30192	2022-12-06	20:50:33.861	339.66011414	8151.842739	1670359833.862	0	899	5.0019979059	5.0519826066	494.10031996	500.08013329	1.0930265308	740.48343643	25.433343887	-1.1843775503	24.686574936	19.136037157	42.326406667	-71.119456049	2	74941.629328	32.7
30193	2022-12-06	20:50:34.796	339.66012495	8151.842999	1670359834.796	0	899	5.0097035182	5.0588191494	494.10031996	499.9668946	1.0725709511	740.48001563	25.433343887	-1.1640803703	24.686574936	19.137048544	42.326406667	-71.119457633	2	74942.579858	32.7
30194	2022-12-06	20:50:35.744	339.66013594	8151.843262	1670359835.745	0	899	5.0097035182	5.0588191494	493.96618031	499.83116228	1.0725709511	740.48097845	25.433343887	-1.1640695776	24.686574936	19.137604556	42.326405758	-71.119459242	2	74943.54527	32.7
30195	2022-12-06	20:50:36.665	339.6601466	8151.843518	1670359836.666	0	899	5.0043570917	5.0582282839	493.96618031	500.40719791	1.1765587448	740.49298096	25.433343887	-1.2076174021	24.686574936	19.136400223	42.326404221	-71.11946	2	74944.467456	32.7
30196	2022-12-06	20:50:37.555	339.6601569	8151.843766	1670359837.556	0	899	5.0043570917	5.0582282839	493.94812992	500.38891216	1.1765587448	740.48805287	25.433343887	-1.1946823952	24.686574936	19.13628563	42.326403333	-71.119460542	2	74945.325279	32.7
30197	2022-12-06	20:50:38.451	339.66016727	8151.844014	1670359838.452	0	899	5.0213949236	5.073932375	493.94812992	500.20774334	1.1438781939	740.48647	25.433343887	-1.1692328098	24.686574936	19.123791853	42.326403045	-71.119461955	2	74946.17294	32.7
30198	2022-12-06	20:50:39.311	339.66017721	8151.844253	1670359839.311	0	899	5.0213949236	5.073932375	494.43296949	500.6987271	1.1438781939	740.48638269	25.433343887	-1.1701813936	24.686574936	19.118755341	42.326401667	-71.119463411	2	74947.046796	32.7
30199	2022-12-06	20:50:40.177	339.66018723	8151.844494	1670359840.177	0	899	5.0139493637	5.0672787385	494.43312931	500.80301159	1.1626450644	740.48637865	25.433382691	-1.1883226901	24.686574936	19.127418897	42.326401667	-71.11946488	2	74947.927772	32.7
30200	2022-12-06	20:50:41.055	339.66019741	8151.844738	1670359841.056	0	899	5.0139503824	5.0672797726	494.69466912	501.06792142	1.1626451635	740.49969482	25.433404922	-1.1750643253	24.686574936	19.130638123	42.326400359	-71.119465	2	74948.784466	32.7
30201	2022-12-06	20:50:41.959	339.66020786	8151.844989	1670359841.959	0	899	5.0362449218	5.0929706043	494.69466912	501.44467831	1.2304501257	740.49637306	25.433404922	-1.3505599183	24.686574936	19.099924264	42.3264	-71.119465	2	74949.70424	32.7
30202	2022-12-06	20:50:42.872	339.66021844	8151.845242	1670359842.873	0	899	5.0362449218	5.0929706043	493.81469041	500.55269246	1.2304501257	740.48430831	25.433404922	-1.1440635075	24.686574936	19.118154362	42.3264	-71.119465	2	74950.610301	32.7
30203	2022-12-06	20:50:43.858	339.66022984	8151.845516	1670359843.858	0	899	5.0425577256	5.0994210513	493.81469041	500.56060482	1.2318755572	740.49187626	25.433404922	-1.194272856	24.686574936	19.110098176	42.3264	-71.119465	2	74951.584585	32.7
30204	2022-12-06	20:50:44.828	339.66024106	8151.845786	1670359844.828	0	899	5.042559104	5.0994224517	494.4110563	501.16511835	1.2318756985	740.48813008	25.433434834	-1.5208599378	24.686574936	19.071865726	42.326399059	-71.119464059	2	74952.564598	32.7
30205	2022-12-06	20:50:45.760	339.66025186	8151.846045	1670359845.761	0	899	5.0475281057	5.1017198888	494.41118449	500.84086457	1.1734707953	740.483529	25.433465958	-1.4529188185	24.686574936	19.09614136	42.326398333	-71.119464139	2	74953.483254	32.7
30206	2022-12-06	20:50:46.635	339.66026199	8151.846288	1670359846.636	0	899	5.0475281057	5.1017198888	494.26821377	500.69603455	1.1734707953	740.4864502	25.433465958	-1.2385427952	24.686574936	19.129558563	42.326398333	-71.119465	2	74954.340793	32.7
30207	2022-12-06	20:50:47.506	339.66027206	8151.846529	1670359847.506	0	899	5.0430610143	5.0949823926	494.26821377	500.43162361	1.1257941296	740.49400239	25.433465958	-1.2407309827	24.686574936	19.127356927	42.326398736	-71.119465402	2	74955.241304	32.7
30208	2022-12-06	20:50:48.387	339.66028226	8151.846774	1670359848.387	0	899	5.0430610143	5.0949823926	493.69524007	499.85150507	1.1257941296	740.49433384	25.433465958	-1.2499364614	24.686574936	19.127037048	42.3264	-71.119466667	2	74956.167582	32.7
30209	2022-12-06	20:50:49.316	339.66029302	8151.847032	1670359849.317	0	899	5.0518420071	5.1080001125	493.69517025	500.34334543	1.2145544922	740.48955207	25.433448981	-1.2526527998	24.686574936	19.128339035	42.3264	-71.119466704	2	74957.022436	32.7
30210	2022-12-06	20:50:50.259	339.66030394	8151.847294	1670359850.26	0	899	5.0518399731	5.1079980463	493.75724791	500.4062579	1.214554287	740.48461914	25.433404922	-1.2157557011	24.686574936	19.132078171	42.3264	-71.119468333	2	74958	32.7
30211	2022-12-06	20:50:51.180	339.66031458	8151.84755	1670359851.18	0	899	5.0431917072	5.0949543553	493.75724791	499.8952635	1.1223586117	740.50595315	25.433404922	-1.2338646974	24.686574936	19.132746627	42.326401447	-71.119468333	2	74958.868132	32.7
30212	2022-12-06	20:50:52.128	339.66032557	8151.847814	1670359852.129	0	899	5.0431917072	5.0949543553	494.58178843	500.73005408	1.1223586117	740.49007673	25.433404922	-1.1558343038	24.686574936	19.134064858	42.326401667	-71.119468333	2	74959.832472	32.7
30213	2022-12-06	20:50:53.059	339.66033634	8151.848072	1670359853.06	0	899	5.0611312518	5.112468977	494.58178843	500.65781567	1.1093316153	740.5029305	25.433404922	-1.1392560005	24.686574936	19.139640808	42.32640295	-71.119468333	2	74960.76977	32.7
30214	2022-12-06	20:50:54.039	339.66034769	8151.848344	1670359854.04	0	899	5.0611312518	5.112468977	494.5523544	500.62802004	1.1093316153	740.48228323	25.433404922	-1.1408835649	24.686574936	19.139640808	42.326404626	-71.119469626	2	74961.775595	32.7
30215	2022-12-06	20:50:54.927	339.66035796	8151.848591	1670359854.928	0	899	5.0599130823	5.1131298103	494.55283398	500.85288853	1.1497854401	740.49113899	25.433521334	-1.3561219214	24.686574936	19.11148137	42.326406121	-71.119471121	2	74962.672345	32.7
30216	2022-12-06	20:50:55.823	339.66036833	8151.84884	1670359855.824	0	899	5.0599161663	5.1131329405	494.00681816	500.2999187	1.1497857342	740.50006831	25.433588028	-1.3588921771	24.686574936	19.108998785	42.326407616	-71.119471667	2	74963.56957	32.7
30217	2022-12-06	20:50:56.713	339.66037862	8151.849087	1670359856.713	0	899	5.0595651165	5.1135761792	494.00681816	500.3945003	1.1668457463	740.4892081	25.433588028	-1.145410863	24.686574936	19.130075796	42.326409112	-71.119472446	2	74964.467413	32.746741344
30218	2022-12-06	20:50:57.615	339.66038906	8151.849338	1670359857.615	0	899	5.0595651165	5.1135761792	493.91054855	500.29698589	1.1668457463	740.48433135	25.433588028	-1.1903707578	24.686574936	19.130512629	42.326410632	-71.119473333	2	74965.379379	32.8
30219	2022-12-06	20:50:58.522	339.66039956	8151.849589	1670359858.522	0	899	5.0781122313	5.1369268656	493.91054855	500.84088906	1.2648454815	740.48589522	25.433588028	-1.298507317	24.686574936	19.133031087	42.326411667	-71.119473333	2	74966.2705	32.8
30220	2022-12-06	20:50:59.411	339.66040985	8151.849836	1670359859.411	0	899	5.0781122313	5.1369268656	493.71056994	500.63810444	1.2648454815	740.4887085	25.433588028	-1.5526800156	24.686574936	19.118034363	42.326411667	-71.119473529	2	74967.117108	32.8
30221	2022-12-06	20:51:00.369	339.66042095	8151.850103	1670359860.37	0	899	5.0771370625	5.1316152824	493.71048349	500.12733796	1.1728008533	740.49714064	25.433567009	-1.3131670012	24.686574936	19.128065021	42.326411667	-71.119475	2	74968.095041	32.8
30222	2022-12-06	20:51:01.305	339.66043178	8151.850363	1670359861.306	0	899	5.0771366218	5.131614835	493.68293922	500.09943546	1.1728008106	740.49207109	25.43355751	-1.1897132397	24.686574936	19.133159637	42.326411765	-71.119475099	2	74969.059172	32.8
30223	2022-12-06	20:51:02.206	339.6604422	8151.850613	1670359862.206	0	899	5.0628564835	5.1147886477	493.68293922	499.81620577	1.1216676223	740.48592917	25.43355751	-1.1859297476	24.686574936	19.130133168	42.326413245	-71.119476578	2	74969.946746	32.8
30224	2022-12-06	20:51:03.157	339.66045321	8151.850877	1670359863.157	0	899	5.0628564835	5.1147886477	494.41550852	500.55787614	1.1216676223	740.496156	25.43355751	-1.16855371	24.686574936	19.116233826	42.326413333	-71.119478141	2	74970.884615	32.8
30225	2022-12-06	20:51:04.105	339.66046418	8151.85114	1670359864.105	0	899	5.0697602936	5.1157255098	494.41563838	499.84350166	0.99260744381	740.47171768	25.433589038	-1.1564379188	24.686574936	19.132135656	42.326413333	-71.119479744	2	74971.846232	32.8
30226	2022-12-06	20:51:05.030	339.6604749	8151.851397	1670359865.031	0	899	5.0697630746	5.1157283266	494.49221587	499.92092111	0.99260767231	740.47644043	25.433649063	-1.1734366417	24.686574936	19.137479782	42.326414607	-71.119481274	2	74972.7643	32.8
30227	2022-12-06	20:51:05.990	339.660486	8151.851664	1670359865.99	0	899	5.0895710299	5.1463440748	494.49221587	501.17419082	1.2187056467	740.49081077	25.433649063	-1.1553815809	24.686574936	19.138758552	42.326415	-71.11948297	2	74973.781759	32.8
30228	2022-12-06	20:51:06.970	339.66049734	8151.851936	1670359866.97	0	899	5.0895710299	5.1463440748	493.51810887	500.18692091	1.2187056467	740.48936614	25.433649063	-1.1327453852	24.686574936	19.140361786	42.326416207	-71.11948454	2	74974.723978	32.8
30229	2022-12-06	20:51:07.832	339.66050731	8151.852176	1670359867.832	0	899	5.0832039271	5.134700063	493.51810887	499.57335224	1.1079368737	740.49572754	25.433649063	-1.1327453852	24.686574936	19.140361786	42.326417609	-71.119485	2	74975.565566	32.8
30230	2022-12-06	20:51:08.720	339.66051759	8151.852422	1670359868.72	0	899	5.0832031948	5.1346993201	493.82625966	499.88528354	1.1079368067	740.50830765	25.433633299	-1.1394715838	24.686574936	19.137883445	42.326418333	-71.119485796	2	74976.477392	32.8
30231	2022-12-06	20:51:09.605	339.66052785	8151.852668	1670359869.606	0	899	5.090057901	5.1441118819	493.82594789	500.17800872	1.160840986	740.49801696	25.43355751	-1.1718090773	24.686574936	19.137121201	42.326418982	-71.119487965	2	74977.389389	32.8
30232	2022-12-06	20:51:10.551	339.66053878	8151.852931	1670359870.551	0	899	5.090057901	5.1441118819	494.70217719	501.06550892	1.160840986	740.51184082	25.43355751	-1.1718090773	24.686574936	19.137121201	42.32642	-71.119490569	2	74978.341141	32.8
30233	2022-12-06	20:51:11.510	339.6605499	8151.853197	1670359871.511	0	899	5.0979196065	5.1484241094	494.70217719	500.63760504	1.0837054053	740.51560317	25.43355751	-1.2001151478	24.686574936	19.138981687	42.326419516	-71.119492635	2	74979.290622	32.8
30234	2022-12-06	20:51:12.388	339.66056006	8151.853441	1670359872.389	0	899	5.0979196065	5.1484241094	493.78217417	499.70656384	1.0837054053	740.51315894	25.43355751	-1.2031764258	24.686574936	19.137457197	42.326418333	-71.1194954	2	74980.119874	32.8
30235	2022-12-06	20:51:13.302	339.66057064	8151.853695	1670359873.303	0	899	5.1024196772	5.1567482426	493.78217417	500.15050767	1.1638788134	740.50640869	25.43355751	-1.188085556	24.686574936	19.133878708	42.326418211	-71.119498579	2	74981.073614	32.8
30236	2022-12-06	20:51:14.207	339.66058111	8151.853947	1670359874.208	0	899	5.1024203086	5.1567488835	494.74807724	501.12886838	1.1638788738	740.50007559	25.433571051	-1.2373570985	24.686574936	19.125658919	42.326416769	-71.119501463	2	74981.938815	32.8
30237	2022-12-06	20:51:15.111	339.66059157	8151.854198	1670359875.112	0	899	5.1022573949	5.1505110291	494.74814721	500.41421968	1.0349876341	740.49689852	25.433588028	-1.1734366417	24.686574936	19.133520126	42.326412525	-71.119512712	2	74982.828402	32.882840237
30238	2022-12-06	20:51:16.026	339.66060216	8151.854452	1670359876.027	0	899	5.1022573949	5.1505110291	494.22269894	499.88275374	1.0349876341	740.51055908	25.433588028	-1.1734366417	24.686574936	19.133520126	42.326409112	-71.119521386	2	74983.766287	32.976628749
30239	2022-12-06	20:51:16.963	339.660613	8151.854712	1670359876.963	0	899	5.11673813	5.1691894386	494.22269894	500.35873842	1.1209579842	740.49240254	25.433588028	-1.2135782502	24.686574936	19.131934223	42.326405886	-71.119531899	2	74984.73423	33.073422958
30240	2022-12-06	20:51:17.878	339.6606236	8151.854966	1670359877.879	0	899	5.11673813	5.1691894386	494.02603235	500.15963011	1.1209579842	740.49217214	25.433588028	-1.1902521928	24.686574936	19.131280318	42.326401648	-71.119538352	2	74985.670397	33.167039674
30241	2022-12-06	20:51:18.849	339.66063484	8151.855236	1670359878.85	0	899	5.1191337203	5.1728085386	494.02603235	500.30007583	1.1463035393	740.49076025	25.433588028	-1.1824588815	24.686574936	19.130626843	42.326397873	-71.119547444	2	74986.638067	33.263806706
30242	2022-12-06	20:51:19.809	339.66064594	8151.855503	1670359879.809	0	899	5.119137124	5.1728119931	494.31276129	500.59044795	1.1463038591	740.49137222	25.433660785	-1.1923864725	24.686574936	19.133638761	42.326394721	-71.119553613	2	74987.583826	33.358382643
30243	2022-12-06	20:51:20.719	339.66065647	8151.855755	1670359880.719	0	899	5.1234637379	5.1798727309	494.31283868	500.90545492	1.2030528661	740.50309541	25.433679581	-1.1831163776	24.686574936	19.134924364	42.326391777	-71.11955967	2	74988.466986	33.4
30244	2022-12-06	20:51:21.661	339.66066738	8151.856017	1670359881.662	0	899	5.1234637379	5.1798727309	494.31109015	500.90368306	1.2030528661	740.48987504	25.433679581	-1.1718413577	24.686574936	19.135661725	42.326388625	-71.119567749	2	74989.412393	33.441239316
30245	2022-12-06	20:51:22.615	339.66067841	8151.856282	1670359882.615	0	899	5.1221361955	5.1752384869	494.31109015	500.51799903	1.1335439105	740.48954318	25.433679581	-1.1401613998	24.686574936	19.139913673	42.32638735	-71.11957235	2	74990.409969	33.540996948
30246	2022-12-06	20:51:23.510	339.66068878	8151.856531	1670359883.511	0	899	5.1221361955	5.1752384869	493.76703249	499.96710981	1.1335439105	740.50311279	25.433679581	-1.1343729496	24.686574936	19.139640808	42.326387837	-71.11957383	2	74991.297832	33.6
30247	2022-12-06	20:51:24.403	339.66069911	8151.856779	1670359884.403	0	899	5.129474601	5.1835191523	493.76705244	500.06834066	1.1518148203	740.50332864	25.433684431	-1.1345023019	24.686574936	19.139640808	42.326386417	-71.119575	2	74992.149695	33.61496945
30248	2022-12-06	20:51:25.292	339.66070941	8151.857026	1670359885.293	0	899	5.1294800958	5.1835247295	494.0655157	500.37061567	1.1518153381	740.50392727	25.433801651	-1.1376283169	24.686574936	19.139640808	42.326385	-71.11957491	2	74993.054241	33.7
30249	2022-12-06	20:51:26.213	339.66072006	8151.857281	1670359886.213	0	899	5.1331070241	5.1815393836	494.0655157	499.71057017	1.0326003762	740.49258362	25.433801651	-1.1455617819	24.686574936	19.138289231	42.326385	-71.119573397	2	74993.961538	33.7
30250	2022-12-06	20:51:27.151	339.66073091	8151.857542	1670359887.151	0	899	5.1331070241	5.1815393836	494.07487606	499.72003748	1.0326003762	740.49578857	25.433801651	-1.1441389322	24.686574936	19.139640808	42.326385	-71.119574907	2	74994.944328	33.7
30251	2022-12-06	20:51:28.038	339.66074118	8151.857788	1670359888.038	0	899	5.1312951668	5.1861808894	494.07487606	500.47617203	1.1691417797	740.50012328	25.433801651	-1.4084656278	24.686574936	19.101526349	42.32638238	-71.119575	2	74995.786051	33.7
30252	2022-12-06	20:51:28.921	339.6607514	8151.858034	1670359888.921	0	899	5.1312951668	5.1861808894	493.97505319	500.37505584	1.1691417797	740.49876394	25.433801651	-1.3320089918	24.686574936	19.111600282	42.326380571	-71.119576096	2	74996.657315	33.7
30253	2022-12-06	20:51:29.898	339.66076271	8151.858305	1670359889.898	0	899	5.1465615299	5.2025403833	493.97505319	500.48340465	1.1886773673	740.49472996	25.433801651	-1.1815318477	24.686574936	19.126291667	42.326374347	-71.119580059	2	74997.678419	33.7
30254	2022-12-06	20:51:30.823	339.66077343	8151.858562	1670359890.824	0	899	5.1465615299	5.2025403833	494.53735229	501.0531123	1.1886773673	740.48938029	25.433801651	-1.152481968	24.686574936	19.131539768	42.326369612	-71.119585776	2	74998.616371	33.7
30255	2022-12-06	20:51:31.707	339.66078365	8151.858808	1670359891.707	0	899	5.1526453689	5.2082040174	494.53735229	500.99643878	1.1784716487	740.49535769	25.433801651	-1.1373480535	24.686574936	19.139299746	42.326366658	-71.119590008	2	74999.502543	33.7
30256	2022-12-06	20:51:32.601	339.66079399	8151.859056	1670359892.601	0	899	5.1526453689	5.2082040174	494.32779938	500.78414892	1.1784716487	740.49601493	25.433801651	-1.1378007835	24.686574936	19.139564514	42.326363745	-71.119592294	2	75000.376394	33.7
30257	2022-12-06	20:51:33.473	339.66080409	8151.859298	1670359893.473	0	899	5.1380299994	5.1925878236	494.32779938	500.68566175	1.1607231489	740.50570376	25.433801651	-1.1522448639	24.686574936	19.135863664	42.326361667	-71.119594049	2	75001.214744	33.7
30258	2022-12-06	20:51:34.424	339.66081509	8151.859562	1670359894.424	0	899	5.1380299804	5.1925878043	493.98463611	500.33808483	1.1607231471	740.50562049	25.433801247	-1.1705047682	24.686574936	19.133862022	42.326361322	-71.119597355	2	75002.206501	33.7
30259	2022-12-06	20:51:35.318	339.66082544	8151.859811	1670359895.318	0	899	5.1499676595	5.2040024608	493.98438661	500.26217261	1.1470742236	740.50640869	25.433740616	-1.2190109491	24.686574936	19.1313591	42.32635989	-71.119600221	2	75003.066184	33.706618407
30260	2022-12-06	20:51:36.237	339.66083609	8151.860066	1670359896.238	0	899	5.1499676595	5.2040024608	494.08346137	500.36250646	1.1470742236	740.50422436	25.433740616	-1.186220777	24.686574936	19.133870017	42.326358306	-71.119603388	2	75004.016268	33.8
30261	2022-12-06	20:51:37.144	339.66084659	8151.860318	1670359897.145	0	899	5.1592823555	5.2132522843	494.08346137	500.34360406	1.1436642826	740.502652	25.433740616	-1.176692009	24.686574936	19.134599686	42.32635686	-71.119606281	2	75004.884211	33.8
30262	2022-12-06	20:51:38.049	339.66085705	8151.860569	1670359898.049	0	899	5.1592823555	5.2132522843	494.12872002	500.38943615	1.1436642826	740.50405823	25.433740616	-1.204954951	24.686574936	19.131638091	42.326353925	-71.11961215	2	75005.822479	33.8
30263	2022-12-06	20:51:38.944	339.66086741	8151.860818	1670359898.944	0	899	5.1635152741	5.2151515759	494.12872002	500.11324004	1.0938144326	740.49828657	25.433740616	-1.1920523036	24.686574936	19.133171562	42.326352121	-71.119616971	2	75006.727455	33.8
30264	2022-12-06	20:51:39.871	339.66087814	8151.861075	1670359899.871	0	899	5.1635221405	5.2151585401	493.68693221	499.66610499	1.093815043	740.4900735	25.43388613	-1.1953184052	24.686574936	19.134960175	42.326350573	-71.119618333	2	75007.656313	33.8
30265	2022-12-06	20:51:40.792	339.6608888	8151.861331	1670359900.792	0	899	5.1653910376	5.2185871266	493.6869613	499.84489205	1.1261136432	740.49206341	25.433893204	-1.3970396716	24.686574936	19.126803417	42.32634902	-71.119620293	2	75008.587996	33.8
30266	2022-12-06	20:51:41.720	339.66089955	8151.861589	1670359901.721	0	899	5.1653910376	5.2185871266	494.13441324	500.29792521	1.1261136432	740.52007814	25.433893204	-1.5110724407	24.686574936	19.115551386	42.32634575	-71.119623389	2	75009.516765	33.8
30267	2022-12-06	20:51:42.598	339.6609097	8151.861833	1670359902.598	0	899	5.1772388995	5.2305511762	494.13441324	500.29725004	1.1259918035	740.51507568	25.433893204	-1.4289783239	24.686574936	19.094266891	42.32634151	-71.119626824	2	75010.36475	33.8
30268	2022-12-06	20:51:43.463	339.66091972	8151.862073	1670359903.464	0	899	5.1772388995	5.2305511762	493.9872729	500.14827456	1.1259918035	740.51015003	25.433893204	-1.1693082906	24.686574936	19.134990578	42.326337991	-71.119631368	2	75011.205128	33.8
30269	2022-12-06	20:51:44.385	339.66093039	8151.862329	1670359904.386	0	899	5.1697059229	5.2245086119	493.98727955	500.33015042	1.1588090366	740.51379112	25.433894821	-1.1407973364	24.686574936	19.135549545	42.326336107	-71.119636667	2	75012.167766	33.783223374
30270	2022-12-06	20:51:45.318	339.66094118	8151.862588	1670359905.318	0	899	5.1697072883	5.2245099979	494.57211448	500.92249543	1.158809165	740.51550293	25.433923721	-1.1392560005	24.686574936	19.139640808	42.326333416	-71.119636667	2	75013.049847	33.7
30271	2022-12-06	20:51:46.223	339.66095166	8151.86284	1670359906.223	0	899	5.1854055641	5.2398642037	494.57211448	500.86339172	1.1481594685	740.51381981	25.433923721	-1.1624743102	24.686574936	19.137594589	42.326334951	-71.119636667	2	75013.970498	33.7
30272	2022-12-06	20:51:47.154	339.66096244	8151.863099	1670359907.155	0	899	5.1854055641	5.2398642037	494.65461036	500.946937	1.1481594685	740.50719123	25.433923721	-1.1929684877	24.686574936	19.130277634	42.326335	-71.119635182	2	75014.890533	33.789053254
30273	2022-12-06	20:51:48.072	339.66097307	8151.863354	1670359908.073	0	899	5.1913255095	5.2442443109	494.65461036	500.76165261	1.1147629818	740.50522437	25.433923721	-1.1905970802	24.686574936	19.131589561	42.326335	-71.119635	2	75015.84858	33.8
30274	2022-12-06	20:51:49.015	339.66098397	8151.863615	1670359909.015	0	899	5.1913255095	5.2442443109	494.77345698	500.88196652	1.1147629818	740.50928664	25.433923721	-1.1889371398	24.686574936	19.135894889	42.326338761	-71.119629986	2	75016.752121	33.875212064
30275	2022-12-06	20:51:49.961	339.66099493	8151.863878	1670359909.962	0	899	5.1773686725	5.2299821219	494.77335286	500.86294564	1.111353001	740.50809221	25.433898458	-1.1892604654	24.686574936	19.130886078	42.326343479	-71.119624854	2	75017.695829	33.9
30276	2022-12-06	20:51:50.890	339.66100567	8151.864136	1670359910.89	0	899	5.1773684239	5.2299818697	493.71646687	499.79305154	1.1113529786	740.50232985	25.433893204	-1.4241384686	24.686574936	19.10306059	42.326343966	-71.119618164	2	75018.620316	33.962031558
30277	2022-12-06	20:51:51.799	339.66101619	8151.864389	1670359911.799	0	899	5.1884758448	5.2429873955	493.71646687	499.99924683	1.1485903874	740.50443738	25.433893204	-1.5310570349	24.686574936	19.090256773	42.326342415	-71.119615918	2	75019.550999	34
30278	2022-12-06	20:51:52.711	339.66102676	8151.864642	1670359912.712	0	899	5.1884758448	5.2429873955	494.32366297	500.61416979	1.1485903874	740.49977849	25.433893204	-1.2515748945	24.686574936	19.121821928	42.326340856	-71.119617477	2	75020.486486	34
30279	2022-12-06	20:51:53.647	339.66103758	8151.864902	1670359913.647	0	899	5.1813475931	5.2338735304	494.32366297	500.39290571	1.108679562	740.51630285	25.433893204	-1.2897870217	24.686574936	19.10607727	42.326339327	-71.119619679	2	75021.403828	34
30280	2022-12-06	20:51:54.565	339.66104822	8151.865157	1670359914.566	0	899	5.1813478802	5.2338738217	493.82501607	499.88813663	1.1086795878	740.51647747	25.433899267	-1.4938797011	24.686574936	19.064819904	42.326337279	-71.119624302	2	75022.316239	34.031623932
30281	2022-12-06	20:51:55.520	339.66105927	8151.865422	1670359915.521	0	899	5.1906804294	5.2437798779	493.82536775	499.94379096	1.1186674781	740.50488281	25.433984756	-1.468042016	24.686574936	19.096427917	42.326335495	-71.119631979	2	75023.29689	34.1
30282	2022-12-06	20:51:56.448	339.66107001	8151.86568	1670359916.449	0	899	5.1906804294	5.2437798779	494.22438496	500.34775193	1.1186674781	740.50828785	25.433984756	-1.4085625986	24.686574936	19.103894859	42.32633698	-71.119637294	2	75024.188211	34.1
30283	2022-12-06	20:51:57.332	339.66108024	8151.865926	1670359917.333	0	899	5.1965529026	5.2541643717	494.22438496	500.86175364	1.2113251923	740.5213623	25.433984756	-1.1783196926	24.686574936	19.132799149	42.326338175	-71.119640632	2	75025.094737	34.1
30284	2022-12-06	20:51:58.233	339.66109067	8151.866176	1670359918.234	0	899	5.1965529026	5.2541643717	494.21006864	500.84724505	1.2113251923	740.5070243	25.433984756	-1.2284427779	24.686574936	19.13315725	42.326336738	-71.11964638	2	75025.956938	34.1
30285	2022-12-06	20:51:59.168	339.66110149	8151.866436	1670359919.169	0	899	5.1870204182	5.240481312	494.21010359	500.37942303	1.1269911191	740.51314277	25.433993245	-1.2298332982	24.686574936	19.132892609	42.326335134	-71.119649731	2	75026.919421	34.1
30286	2022-12-06	20:52:00.109	339.66111238	8151.866697	1670359920.11	0	899	5.1870243556	5.2404853072	495.10060202	501.28103971	1.1269914781	740.50909868	25.434076309	-1.1693944663	24.686574936	19.125863625	42.326335	-71.119651512	2	75027.907466	34.190746583
30287	2022-12-06	20:52:00.971	339.66112236	8151.866937	1670359920.972	0	899	5.2095242426	5.2677271015	495.10060202	501.80138702	1.2206088215	740.50803562	25.434076309	-1.2271492481	24.686574936	19.136400223	42.326333728	-71.119652939	2	75028.763314	34.2
30288	2022-12-06	20:52:01.875	339.66113281	8151.867188	1670359921.875	0	899	5.2095242426	5.2677271015	494.25702982	500.94639776	1.2206088215	740.50451094	25.434076309	-1.2282056256	24.686574936	19.134997703	42.326333333	-71.119654439	2	75029.663664	34.2
30289	2022-12-06	20:52:02.779	339.66114329	8151.867439	1670359922.78	0	899	5.2205923938	5.2783683675	494.25702982	500.88311085	1.2092136264	740.50464756	25.434076309	-1.2158311645	24.686574936	19.134806665	42.326333333	-71.119655922	2	75030.552964	34.2
30290	2022-12-06	20:52:03.739	339.66115439	8151.867705	1670359923.739	0	899	5.2205923938	5.2783683675	494.26188399	500.8880301	1.2092136264	740.49940501	25.434076309	-1.3192572065	24.686574936	19.118075314	42.326333333	-71.119656667	2	75031.477512	34.2
30291	2022-12-06	20:52:04.677	339.66116525	8151.867966	1670359924.678	0	899	5.2267363096	5.2828483672	494.26176916	500.68907462	1.1733930285	740.50255054	25.434048419	-1.3305322121	24.686574936	19.113959357	42.326333333	-71.119656667	2	75032.42671	34.2
30292	2022-12-06	20:52:05.621	339.66117617	8151.868228	1670359925.621	0	899	5.2267332688	5.2828452799	494.49915973	500.92955059	1.173392742	740.51671878	25.433984756	-1.1393961291	24.686574936	19.139982224	42.326333333	-71.119656667	2	75033.39114	34.2
30293	2022-12-06	20:52:06.584	339.66118731	8151.868496	1670359926.584	0	899	5.2257056937	5.2776424329	494.49915973	500.4512467	1.0871517538	740.5209298	25.433984756	-1.1493991337	24.686574936	19.138687841	42.326333333	-71.119656146	2	75034.312623	34.2
30294	2022-12-06	20:52:07.467	339.66119755	8151.868741	1670359927.468	0	899	5.2257056937	5.2776424329	494.67069433	500.62484599	1.0871517538	740.52285706	25.433984756	-1.1820384667	24.686574936	19.138644667	42.326333333	-71.119655	2	75035.187375	34.2
30295	2022-12-06	20:52:08.394	339.66120826	8151.868998	1670359928.394	0	899	5.2225028811	5.2799723718	494.67069433	501.26464278	1.202433738	740.5173837	25.433984756	-1.4729249477	24.686574936	19.127397537	42.326333333	-71.119654799	2	75036.120798	34.2
30296	2022-12-06	20:52:09.301	339.66121876	8151.86925	1670359929.301	0	899	5.2225087071	5.2799782891	495.28867684	501.89086611	1.202434301	740.5177002	25.434106827	-1.1669260263	24.686574936	19.133878708	42.326333333	-71.119653107	2	75037.068027	34.2
30297	2022-12-06	20:52:10.265	339.66122992	8151.869518	1670359930.265	0	899	5.2362074193	5.2875276494	495.28867684	501.16751675	1.0722385017	740.51700051	25.434106827	-1.1673140763	24.686574936	19.133900194	42.326333342	-71.119649991	2	75038.005171	34.2
30298	2022-12-06	20:52:11.197	339.66124071	8151.869777	1670359931.197	0	899	5.2362074193	5.2875276494	494.40018866	500.26848264	1.0722385017	740.51508498	25.434106827	-1.1734366417	24.686574936	19.134239197	42.326334948	-71.119648385	2	75038.968976	34.2
30299	2022-12-06	20:52:12.068	339.66125079	8151.870019	1670359932.068	0	899	5.236590242	5.2923003944	494.40018866	500.77110494	1.162907882	740.52171113	25.434106827	-1.1774464909	24.686574936	19.110729432	42.326337722	-71.119646972	2	75039.816505	34.2
30300	2022-12-06	20:52:12.947	339.66126097	8151.870263	1670359932.948	0	899	5.236590242	5.2923003944	494.54539698	500.91818443	1.162907882	740.49797048	25.434106827	-1.2385427952	24.686574936	19.135320663	42.326344103	-71.119639743	2	75040.692385	34.269238477
30301	2022-12-06	20:52:13.861	339.66127155	8151.870517	1670359933.862	0	899	5.2368104672	5.2881066817	494.54539698	500.41198495	1.0716193895	740.50569123	25.434106827	-1.2160358997	24.686574936	19.133452472	42.326349802	-71.119628306	2	75041.627066	34.3
30302	2022-12-06	20:52:14.842	339.66128289	8151.870789	1670359934.842	0	899	5.2368104672	5.2881066817	494.2412059	500.10418538	1.0716193895	740.52038574	25.434106827	-1.1994791031	24.686574936	19.132078171	42.326354628	-71.119616423	2	75042.592344	34.35923445
30303	2022-12-06	20:52:15.734	339.66129323	8151.871037	1670359935.735	0	899	5.2471784418	5.3048580735	494.24156537	500.82277242	1.2011691359	740.51532427	25.434194135	-1.3263714487	24.686574936	19.131563869	42.32635833	-71.119605014	2	75043.498932	34.449893162
30304	2022-12-06	20:52:16.617	339.66130344	8151.871283	1670359936.617	0	899	5.2471801087	5.3048597665	494.30915637	500.89126433	1.201169296	740.51096693	25.434228897	-1.2808941911	24.686574936	19.115516574	42.326362595	-71.119591846	2	75044.389255	34.538925542
30305	2022-12-06	20:52:17.568	339.66131444	8151.871547	1670359937.568	0	899	5.2501558129	5.303434118	494.30915637	500.38448584	1.1098101106	740.50887395	25.434228897	-1.1783196926	24.686574936	19.098588943	42.326368185	-71.119577113	2	75045.303607	34.630360721
30306	2022-12-06	20:52:18.490	339.66132512	8151.871803	1670359938.49	0	899	5.2501558129	5.303434118	494.42712014	500.50389945	1.1098101106	740.51852963	25.434228897	-1.1519753775	24.686574936	19.124144409	42.326373183	-71.119563255	2	75046.227455	34.722745491
30307	2022-12-06	20:52:19.426	339.66133595	8151.872063	1670359939.426	0	899	5.2507551353	5.3049790399	494.42707519	500.61123182	1.1291784191	740.51437519	25.434217984	-1.1353323799	24.686574936	19.137446991	42.326378902	-71.119550246	2	75047.170455	34.817045455
30308	2022-12-06	20:52:20.398	339.6613472	8151.872333	1670359940.398	0	899	5.2507541947	5.3049780854	494.02797933	500.20714371	1.1291783342	740.51701345	25.43419838	-1.1389541784	24.686574936	19.141241162	42.32638138	-71.119542186	2	75048.172098	34.9
30309	2022-12-06	20:52:21.345	339.66135817	8151.872596	1670359941.346	0	899	5.2496356803	5.310311301	494.02797933	500.94561367	1.2622625617	740.50943781	25.43419838	-1.1360006332	24.686574936	19.139282227	42.32638	-71.119536011	2	75049.131068	34.913106796
30310	2022-12-06	20:52:22.295	339.66136916	8151.87286	1670359942.295	0	899	5.2496356803	5.310311301	494.8736426	501.80311835	1.2622625617	740.51883359	25.43419838	-1.1667536229	24.686574936	19.13604922	42.326379908	-71.119531575	2	75050.054934	35
30311	2022-12-06	20:52:23.220	339.66137987	8151.873117	1670359943.221	0	899	5.2715334255	5.3249002776	494.8736426	500.94128122	1.107173194	740.5167685	25.43419838	-1.1420908314	24.686574936	19.135793736	42.326378338	-71.119530005	2	75050.996948	35
30312	2022-12-06	20:52:24.164	339.66139079	8151.873379	1670359944.164	0	899	5.2715334255	5.3249002776	493.96519375	500.02169388	1.107173194	740.50504328	25.43419838	-1.1864578724	24.686574936	19.140001297	42.326378333	-71.119525291	2	75051.941884	35.094188377
30313	2022-12-06	20:52:25.062	339.66140119	8151.873629	1670359945.063	0	899	5.2691002539	5.3239632451	493.9657027	500.19525416	1.1384131103	740.50331166	25.434322067	-1.1941542562	24.686574936	19.133676504	42.326380936	-71.119519794	2	75052.780873	35.1
30314	2022-12-06	20:52:25.921	339.66141112	8151.873867	1670359945.921	0	899	5.269103115	5.3239661486	493.8509243	500.07902969	1.1384133697	740.5047854	25.434381485	-1.1933242825	24.686574936	19.131926151	42.326382813	-71.119517187	2	75053.688053	35.16880531
30315	2022-12-06	20:52:26.819	339.66142153	8151.874117	1670359946.82	0	899	5.2838573131	5.3368593405	493.8509243	499.85048736	1.0971403318	740.50042725	25.434381485	-1.1718090773	24.686574936	19.134960175	42.326384261	-71.119518523	2	75054.556859	35.2
30316	2022-12-06	20:52:27.673	339.6614314	8151.874354	1670359947.673	0	899	5.2838573131	5.3368593405	494.88055564	500.89262721	1.0971403318	740.51349928	25.434381485	-1.1718090773	24.686574936	19.134960175	42.326385645	-71.11952	2	75055.386752	35.2
30317	2022-12-06	20:52:28.605	339.6614422	8151.874613	1670359948.606	0	899	5.2919729697	5.3476872963	494.88055564	501.19124988	1.1509496797	740.51178908	25.434381485	-1.2363978285	24.686574936	19.108159312	42.326387231	-71.119520564	2	75056.33836	35.233836004
30318	2022-12-06	20:52:29.526	339.66145285	8151.874868	1670359949.526	0	899	5.2919735268	5.3476878618	493.96989253	500.26897432	1.1509497305	740.53572901	25.434393005	-1.1661284278	24.686574936	19.134782791	42.326387964	-71.119522406	2	75057.22177	35.3
30319	2022-12-06	20:52:30.506	339.66146419	8151.875141	1670359950.506	0	899	5.2914476795	5.344750558	493.96997071	499.99643947	1.1017388811	740.50651298	25.434412003	-1.1810467914	24.686574936	19.13477789	42.326387037	-71.119524629	2	75058.222337	35.3
30320	2022-12-06	20:52:31.440	339.66147501	8151.8754	1670359951.441	0	899	5.2914476795	5.344750558	493.98408289	500.01072382	1.1017388811	740.5005287	25.434412003	-1.2092450857	24.686574936	19.13243866	42.326388639	-71.119522722	2	75059.183367	35.3
30321	2022-12-06	20:52:32.312	339.66148509	8151.875642	1670359952.312	0	899	5.3049237831	5.3546930496	493.98408289	499.59609332	1.0267911441	740.51323372	25.434412003	-1.1902737389	24.686574936	19.137518927	42.32639	-71.119519908	2	75060.055227	35.3
30322	2022-12-06	20:52:33.198	339.66149536	8151.875889	1670359953.199	0	899	5.3049237831	5.3546930496	495.12044798	500.74536833	1.0267911441	740.51635742	25.434412003	-1.1376283169	24.686574936	19.139282227	42.32639	-71.11951845	2	75060.92998	35.3
30323	2022-12-06	20:52:34.170	339.6615066	8151.876158	1670359954.17	0	899	5.2952385115	5.3472752647	495.12044798	501.01294504	1.0750609946	740.50853724	25.434412003	-1.1720892783	24.686574936	19.105469584	42.32639	-71.119516782	2	75061.930714	35.3
30324	2022-12-06	20:52:35.121	339.66151762	8151.876423	1670359955.122	0	899	5.2952359491	5.3472726665	494.88266696	500.77233294	1.0750607763	740.51153888	25.434359052	-1.1736522289	24.686574936	19.135666411	42.32639	-71.119513846	2	75062.84608	35.3
30325	2022-12-06	20:52:36.042	339.66152826	8151.876678	1670359956.042	0	899	5.2896441824	5.3434021162	494.88263364	500.97397093	1.1114250086	740.51173613	25.434350967	-1.1974957795	24.686574936	19.139691852	42.32639133	-71.119512003	2	75063.798107	35.3
30326	2022-12-06	20:52:36.953	339.66153882	8151.876932	1670359956.954	0	899	5.2896441824	5.3434021162	493.90133003	499.9805888	1.1114250086	740.50795721	25.434350967	-1.1473618762	24.686574936	19.138561249	42.326391667	-71.119509185	2	75064.744571	35.3
30327	2022-12-06	20:52:37.891	339.66154968	8151.877192	1670359957.892	0	899	5.3065311542	5.3566584503	493.90133003	499.55112965	1.0337982144	740.52231866	25.434350967	-1.3436720332	24.686574936	19.134254051	42.326391667	-71.119506162	2	75065.651272	35.3
30328	2022-12-06	20:52:38.819	339.66156042	8151.87745	1670359958.82	0	899	5.3065311542	5.3566584503	493.76853084	499.41681136	1.0337982144	740.51499888	25.434350967	-1.4104166244	24.686574936	19.132563155	42.32639257	-71.119503194	2	75066.541748	35.3
30329	2022-12-06	20:52:39.694	339.66157054	8151.877693	1670359959.695	0	899	5.3013914662	5.3551706225	493.76861065	499.83513902	1.1094203468	740.51435054	25.434370369	-1.1764009228	24.686574936	19.135157629	42.326394028	-71.119500972	2	75067.416753	35.3
30330	2022-12-06	20:52:40.565	339.66158062	8151.877935	1670359960.566	0	899	5.3013920048	5.3551711688	494.76133155	500.84005693	1.1094203941	740.5108586	25.434381485	-1.1628299438	24.686574936	19.134728084	42.326395	-71.119498925	2	75068.322479	35.3
30331	2022-12-06	20:52:41.520	339.66159168	8151.8782	1670359961.521	0	899	5.3077450964	5.3616522181	494.76133155	500.84724214	1.1107158231	740.52075195	25.434381485	-1.1343729496	24.686574936	19.136039734	42.32639551	-71.119496157	2	75069.30572	35.3
30332	2022-12-06	20:52:42.464	339.6616026	8151.878462	1670359962.465	0	899	5.3077450964	5.3616522181	494.23178732	500.31118414	1.1107158231	740.51272886	25.434381485	-1.1323464746	24.686574936	19.136142137	42.326397061	-71.119494606	2	75070.236686	35.3
30333	2022-12-06	20:52:43.421	339.66161368	8151.878728	1670359963.422	0	899	5.3055819152	5.3602831193	494.23178732	500.40345069	1.1273651674	740.50519931	25.434381485	-1.1382103448	24.686574936	19.134152962	42.326398333	-71.119493333	2	75071.186354	35.3
30334	2022-12-06	20:52:44.332	339.66162421	8151.878981	1670359964.332	0	899	5.3055819152	5.3602831193	494.16973365	500.34062214	1.1273651674	740.50486584	25.434381485	-1.176692009	24.686574936	19.128477097	42.326398333	-71.119493333	2	75072.101648	35.3
30335	2022-12-06	20:52:45.226	339.66163456	8151.879229	1670359965.226	0	899	5.3232654497	5.3730799405	494.16963465	499.76946523	1.0242072547	740.51201544	25.434357435	-1.1640480725	24.686574936	19.133950467	42.326398333	-71.119493333	2	75072.92033	35.3
30336	2022-12-06	20:52:46.165	339.66164544	8151.879491	1670359966.166	0	899	5.3232651351	5.3730796216	494.20829725	499.80856581	1.0242072293	740.509167	25.434350967	-1.1978515387	24.686574936	19.133878708	42.326399827	-71.11949184	2	75073.896008	35.3
30337	2022-12-06	20:52:47.076	339.66165598	8151.879744	1670359967.077	0	899	5.3170458749	5.3715836212	494.20829725	500.34789188	1.1216317673	740.50353721	25.434350967	-1.5247620123	24.686574936	19.129663038	42.3264	-71.119491667	2	75074.813627	35.3
30338	2022-12-06	20:52:48.016	339.66166686	8151.880005	1670359968.017	0	899	5.3170458749	5.3715836212	494.13669964	500.27540481	1.1216317673	740.51002917	25.434350967	-1.4274153544	24.686574936	19.131306516	42.3264	-71.119491667	2	75075.720841	35.3
30339	2022-12-06	20:52:48.918	339.6616773	8151.880255	1670359968.919	0	899	5.3258844048	5.3795321081	494.13669964	500.1649694	1.1016967915	740.51501465	25.434350967	-1.1490218639	24.686574936	19.134239197	42.3264	-71.119491667	2	75076.611222	35.3
30340	2022-12-06	20:52:49.813	339.66168766	8151.880504	1670359969.814	0	899	5.3258902576	5.3795380448	494.9184341	500.95624352	1.1016972996	740.50909828	25.434471219	-1.1426082376	24.686574936	19.136510445	42.3264	-71.119491667	2	75077.515768	35.3
30341	2022-12-06	20:52:50.740	339.66169839	8151.880761	1670359970.741	0	899	5.3381004646	5.3952370055	494.91856742	501.33515839	1.1699272894	740.50750732	25.434503555	-1.1408835649	24.686574936	19.137121201	42.326400753	-71.119491667	2	75078.451904	35.3
30342	2022-12-06	20:52:51.609	339.66170845	8151.881003	1670359971.61	0	899	5.3381004646	5.3952370055	494.76340489	501.17798419	1.1699272894	740.51762259	25.434503555	-1.1635306655	24.686574936	19.137718706	42.326401667	-71.119492196	2	75079.317554	35.3
30343	2022-12-06	20:52:52.492	339.66171866	8151.881248	1670359972.492	0	899	5.3361979292	5.3925309053	494.76340489	501.08983069	1.1540523451	740.51352151	25.434503555	-1.1376283169	24.686574936	19.139282227	42.326401984	-71.119493333	2	75080.19019	35.3
30344	2022-12-06	20:52:53.361	339.66172873	8151.881489	1670359973.362	0	899	5.3361979292	5.3925309053	495.22575137	501.55808909	1.1540523451	740.49553797	25.434503555	-1.1391482069	24.686574936	19.134573172	42.326403437	-71.119493437	2	75081.062118	35.3
30345	2022-12-06	20:52:54.296	339.66173955	8151.881749	1670359974.297	0	899	5.3457113323	5.40186097	495.22575137	501.52617772	1.1483096411	740.5076682	25.434503555	-1.1402045149	24.686574936	19.137597242	42.326405	-71.119495	2	75082.014242	35.3
30346	2022-12-06	20:52:55.180	339.66174978	8151.881995	1670359975.181	0	899	5.3457172958	5.4018670227	494.91307879	501.20953021	1.1483101787	740.51922607	25.434625626	-1.1408835649	24.686574936	19.140722275	42.326405	-71.119495	2	75082.91353	35.3
30347	2022-12-06	20:52:56.121	339.66176066	8151.882256	1670359976.121	0	899	5.3539162754	5.4160188738	494.91307879	501.86799464	1.2667329202	740.50895519	25.434625626	-1.1528484458	24.686574936	19.138532942	42.326405	-71.11949645	2	75083.869786	35.3
30348	2022-12-06	20:52:57.023	339.6617711	8151.882506	1670359977.023	0	899	5.3539162754	5.4160188738	494.36557325	501.31279512	1.2667329202	740.51519775	25.434625626	-1.1457666159	24.686574936	19.140001297	42.326406293	-71.119496667	2	75084.775551	35.3
30349	2022-12-06	20:52:57.907	339.66178134	8151.882752	1670359977.908	0	899	5.3551948996	5.408832826	494.36557325	500.36246097	1.0955289932	740.51453809	25.434625626	-1.37212907	24.686574936	19.13198778	42.326407769	-71.119496667	2	75085.661662	35.3
30350	2022-12-06	20:52:58.763	339.66179125	8151.88299	1670359978.764	0	899	5.3551948996	5.408832826	493.98434388	499.97660711	1.0955289932	740.51621959	25.434625626	-1.386961172	24.686574936	19.131797247	42.326408333	-71.119496667	2	75086.495694	35.3
30351	2022-12-06	20:52:59.654	339.66180155	8151.883237	1670359979.654	0	899	5.3506211178	5.4077273555	493.98455346	500.37061851	1.1666060272	740.52165172	25.434676556	-1.1679608593	24.686574936	19.138921738	42.32640893	-71.119497263	2	75087.357988	35.3
30352	2022-12-06	20:53:00.522	339.6618116	8151.883478	1670359980.522	0	899	5.3506231041	5.407729372	494.57230635	500.96597068	1.1666062089	740.51292854	25.434717178	-1.1441928338	24.686574936	19.138230141	42.32641	-71.119498333	2	75088.217435	35.3
30353	2022-12-06	20:53:01.391	339.66182167	8151.88372	1670359981.392	0	899	5.3521492866	5.4046414247	494.57230635	500.44663072	1.0729582705	740.52111816	25.434717178	-1.1718090773	24.686574936	19.135320663	42.32641	-71.119498333	2	75089	35.3
30354	2022-12-06	20:53:02.296	339.66183214	8151.883971	1670359982.297	0	899	5.3521492866	5.4046414247	494.32700005	500.19841076	1.0729582705	740.52915621	25.434717178	-1.1948764664	24.686574936	19.127258768	42.326411667	-71.1195	2	75090.026052	35.3
30355	2022-12-06	20:53:03.224	339.66184288	8151.884229	1670359983.225	0	899	5.3544288208	5.4129649372	494.32700005	500.87319994	1.1946595144	740.51679639	25.434717178	-1.1461977824	24.686574936	19.134141063	42.326411667	-71.1195	2	75090.955912	35.3
30356	2022-12-06	20:53:04.180	339.66185394	8151.884494	1670359984.18	0	899	5.3544288208	5.4129649372	494.03878473	500.58116789	1.1946595144	740.50778986	25.434717178	-1.1522772312	24.686574936	19.137840271	42.326413188	-71.1195	2	75091.912826	35.3
30357	2022-12-06	20:53:05.108	339.66186468	8151.884752	1670359985.108	0	899	5.3600198147	5.415270741	494.03878473	500.20674703	1.1271321652	740.50724904	25.434717178	-1.385753889	24.686574936	19.134849422	42.326413333	-71.1195	2	75092.868802	35.3
30358	2022-12-06	20:53:06.029	339.66187535	8151.885008	1670359986.03	0	899	5.3600198147	5.415270741	494.74227242	500.91901761	1.1271321652	740.50413665	25.434717178	-1.5269394031	24.686574936	19.110999392	42.32641464	-71.119501307	2	75093.784024	35.378402367
30359	2022-12-06	20:53:06.950	339.661886	8151.885264	1670359986.95	0	899	5.3700706824	5.4258761943	494.74227242	500.96944978	1.1362206321	740.52904101	25.434717178	-1.2053106952	24.686574936	19.09357753	42.326415	-71.119501667	2	75094.713849	35.4
30360	2022-12-06	20:53:07.862	339.66189656	8151.885517	1670359987.863	0	899	5.3700706824	5.4258761943	495.54586896	501.78316096	1.1362206321	740.51798597	25.434717178	-1.380321224	24.686574936	19.089602047	42.326415	-71.119501667	2	75095.632633	35.4
30361	2022-12-06	20:53:08.799	339.6619074	8151.885778	1670359988.799	0	899	5.3763694538	5.4291677798	495.54586896	501.43943497	1.0743414819	740.52011533	25.434717178	-1.5013927869	24.686574936	19.097796421	42.326415	-71.119501667	2	75096.544498	35.4
30362	2022-12-06	20:53:09.703	339.66191786	8151.886029	1670359989.703	0	899	5.3763694538	5.4291677798	494.59728182	500.47956621	1.0743414819	740.52667923	25.434717178	-1.468042016	24.686574936	19.1140728	42.326415	-71.119500929	2	75097.442606	35.4
30363	2022-12-06	20:53:10.687	339.66192926	8151.886302	1670359990.688	0	899	5.3760974774	5.4336684355	494.59728182	501.01280271	1.1704847978	740.53826783	25.434717178	-1.4672766813	24.686574936	19.113395691	42.326414278	-71.1195	2	75098.43301	35.4
30364	2022-12-06	20:53:11.611	339.66193994	8151.886559	1670359991.611	0	899	5.3760974774	5.4336684355	494.53245642	500.94713644	1.1704847978	740.53783816	25.434717178	-1.486937871	24.686574936	19.110266932	42.326412784	-71.1195	2	75099.329446	35.4
30365	2022-12-06	20:53:12.496	339.66195019	8151.886804	1670359992.496	0	899	5.3738834781	5.4315728651	494.53245642	500.96301584	1.1733451123	740.52844764	25.434717178	-1.5293970629	24.686574936	19.104047081	42.326411667	-71.1195	2	75100.198372	35.4
30366	2022-12-06	20:53:13.351	339.66196008	8151.887042	1670359993.351	0	899	5.3738834781	5.4315728651	495.26544577	501.70553647	1.1733451123	740.5345176	25.434717178	-1.2011067867	24.686574936	19.138520664	42.326411561	-71.119500105	2	75101.063148	35.4
30367	2022-12-06	20:53:14.302	339.6619711	8151.887306	1670359994.303	0	899	5.3985824541	5.4576196171	495.26544577	501.82611667	1.1950268727	740.52160645	25.434717178	-1.2011067867	24.686574936	19.13820076	42.326410066	-71.119501601	2	75101.960415	35.4
30368	2022-12-06	20:53:15.187	339.66198133	8151.887552	1670359995.187	0	899	5.3985853457	5.4576225538	493.70889157	500.24894464	1.1950271413	740.53079608	25.434775788	-1.1435783573	24.686574936	19.137990674	42.326372882	-71.119603026	2	75102.856562	35.4
30369	2022-12-06	20:53:16.062	339.66199146	8151.887795	1670359996.062	0	899	5.3904270783	5.444991399	493.70890155	499.76157429	1.1070494223	740.52423096	25.434778214	-1.1864578724	24.686574936	19.138921738	42.326375378	-71.119597599	2	75103.746694	35.474669379
30370	2022-12-06	20:53:16.915	339.66200134	8151.888032	1670359996.916	0	899	5.3904270783	5.444991399	494.73650265	500.80177336	1.1070494223	740.51237276	25.434778214	-1.3301980559	24.686574936	19.107421787	42.326373434	-71.11959098	2	75104.587949	35.558794947
30371	2022-12-06	20:53:17.805	339.66201164	8151.888279	1670359997.806	0	899	5.3936486094	5.4480208404	494.73650265	500.7767585	1.1025387135	740.520161	25.434778214	-1.4205813684	24.686574936	19.103114564	42.326367668	-71.119593222	2	75105.466466	35.6
30372	2022-12-06	20:53:18.716	339.66202218	8151.888532	1670359998.716	0	899	5.3936494861	5.4480217297	494.45635198	500.49318787	1.1025387887	740.52683526	25.434795999	-1.4428295844	24.686574936	19.11005466	42.326366343	-71.119592986	2	75106.402778	35.680555556
30373	2022-12-06	20:53:19.631	339.66203277	8151.888786	1670359999.631	0	899	5.4038927652	5.456079537	494.45678152	500.23947909	1.0566598219	740.51812744	25.434900284	-1.1327453852	24.686574936	19.139282227	42.326365535	-71.119594478	2	75107.335849	35.8
30374	2022-12-06	20:53:20.535	339.66204323	8151.889038	1670360000.535	0	899	5.4038927652	5.456079537	494.7060166	500.49162898	1.0566598219	740.52439426	25.434900284	-1.1411746851	24.686574936	19.138470959	42.326359671	-71.119604648	2	75108.197239	35.8
30375	2022-12-06	20:53:21.427	339.66205355	8151.889285	1670360001.427	0	899	5.3926605736	5.4450555602	494.7060166	500.52688261	1.0630235172	740.53440887	25.434900284	-1.1701813936	24.686574936	19.135679245	42.326358333	-71.119610141	2	75109.084691	35.808469055
30376	2022-12-06	20:53:22.279	339.66206343	8151.889522	1670360002.28	0	899	5.3926605736	5.4450555602	494.92136245	500.74476228	1.0630235172	740.51548393	25.434900284	-1.4046713666	24.686574936	19.089720151	42.326358333	-71.119611667	2	75110	35.9
30377	2022-12-06	20:53:23.132	339.6620733	8151.889759	1670360003.133	0	899	5.4005993171	5.4571854511	494.92136245	501.20233906	1.1455044094	740.5231299	25.434900284	-1.2616533973	24.686574936	19.115383413	42.326361045	-71.119613022	2	75110.813384	35.9
30378	2022-12-06	20:53:23.944	339.6620827	8151.889985	1670360003.945	0	899	5.4005993171	5.4571854511	495.09633948	501.37953671	1.1455044094	740.52790438	25.434900284	-1.1311177015	24.686574936	19.127093044	42.326362743	-71.119614409	2	75111.645636	35.835436383
30379	2022-12-06	20:53:24.875	339.66209347	8151.890243	1670360004.876	0	899	5.4087315547	5.4675582141	495.09633948	501.61904185	1.188601368	740.52110725	25.434900284	-1.1352676951	24.686574936	19.132229357	42.326365315	-71.119617973	2	75112.594595	35.8
30380	2022-12-06	20:53:25.792	339.66210409	8151.890498	1670360005.793	0	899	5.4087315547	5.4675582141	494.70118563	501.218682	1.188601368	740.52033279	25.434900284	-1.1392560005	24.686574936	19.139640808	42.326365798	-71.119622607	2	75113.521385	35.8
30381	2022-12-06	20:53:26.700	339.66211458	8151.89075	1670360006.7	0	899	5.4137103298	5.4722733927	494.70118563	501.18343117	1.1822557931	740.52766065	25.434900284	-1.2565440342	24.686574936	19.137200905	42.326364304	-71.119626393	2	75114.417782	35.841778203
30382	2022-12-06	20:53:27.585	339.66212484	8151.890996	1670360007.586	0	899	5.4137103298	5.4722733927	494.0661589	500.54008346	1.1822557931	740.54930751	25.434900284	-1.2850225524	24.686574936	19.13594424	42.326362856	-71.119628333	2	75115.286453	35.9
30383	2022-12-06	20:53:28.454	339.6621349	8151.891237	1670360008.455	0	899	5.402888056	5.4585714463	494.0661589	500.23341733	1.1269434529	740.51703325	25.434900284	-1.1473941803	24.686574936	19.136760712	42.326361372	-71.119628628	2	75116.176529	35.9
30384	2022-12-06	20:53:29.368	339.66214547	8151.891491	1670360009.369	0	899	5.402888056	5.4585714463	494.1196323	500.28755822	1.1269434529	740.50954735	25.434900284	-1.1532149504	24.686574936	19.136502879	42.32636	-71.11963	2	75117.080366	35.9
30385	2022-12-06	20:53:30.256	339.66215574	8151.891738	1670360010.256	0	899	5.4191654865	5.4780946219	494.1196323	500.62824858	1.1883818072	740.52287808	25.434900284	-1.1636707783	24.686574936	19.136039734	42.32636	-71.11963	2	75117.982706	35.9
30386	2022-12-06	20:53:31.184	339.66216648	8151.891996	1670360011.184	0	899	5.4191654865	5.4780946219	494.50842666	501.02216419	1.1883818072	740.52979001	25.434900284	-1.1561253434	24.686574936	19.13699404	42.326358503	-71.11963	2	75118.898422	35.9
30387	2022-12-06	20:53:32.049	339.66217649	8151.892236	1670360012.049	0	899	5.4340771847	5.488780672	494.50842666	500.53747142	1.1010184357	740.52317234	25.434900284	-1.1365718992	24.686574936	19.139160472	42.326357061	-71.119631273	2	75119.763527	35.9
30388	2022-12-06	20:53:32.920	339.66218657	8151.892478	1670360012.92	0	899	5.4340771847	5.488780672	495.36044347	501.39987602	1.1010184357	740.53597153	25.434900284	-1.136022192	24.686574936	19.138552344	42.326356667	-71.119633634	2	75120.590149	35.9
30389	2022-12-06	20:53:33.851	339.66219735	8151.892736	1670360013.851	0	899	5.4406755029	5.4975400603	495.36044347	501.63135556	1.1426907596	740.52269336	25.434900284	-1.1447533685	24.686574936	19.136906529	42.326355836	-71.119636662	2	75121.498474	35.9
30390	2022-12-06	20:53:34.813	339.6622085	8151.893004	1670360014.814	0	899	5.4406762063	5.4975407742	494.25729248	500.51423981	1.1426908216	740.53334419	25.434914431	-1.1681872322	24.686574936	19.136796661	42.326354216	-71.119639117	2	75122.47047	35.9
30391	2022-12-06	20:53:35.806	339.66221999	8151.89328	1670360015.807	0	899	5.4270157841	5.4822530355	494.25735988	500.35020079	1.1130852754	740.52246336	25.434930801	-1.1425759634	24.686574936	19.139408112	42.326353333	-71.119640788	2	75123.472505	35.9
30392	2022-12-06	20:53:36.736	339.66223075	8151.893538	1670360016.737	0	899	5.4270157841	5.4822530355	494.81288118	500.91257014	1.1130852754	740.51617432	25.434930801	-1.1522772312	24.686574936	19.140361786	42.326352646	-71.119642354	2	75124.412412	35.9
30393	2022-12-06	20:53:37.657	339.6622414	8151.893794	1670360017.657	0	899	5.4465821321	5.5053743343	494.81288118	501.28264338	1.1797454979	740.5261574	25.434930801	-1.1576236968	24.686574936	19.139622493	42.326351093	-71.119643907	2	75125.344364	35.9
30394	2022-12-06	20:53:38.546	339.66225169	8151.894041	1670360018.546	0	899	5.4465821321	5.5053743343	495.22861716	501.70381518	1.1797454979	740.5384093	25.434930801	-1.1652984619	24.686574936	19.138561249	42.326349593	-71.119645407	2	75126.244019	35.9
30395	2022-12-06	20:53:39.427	339.66226189	8151.894285	1670360019.427	0	899	5.4554039848	5.5180540596	495.22861716	502.11854513	1.2542701807	740.51652881	25.434930801	-1.1929684877	24.686574936	19.137121201	42.326348333	-71.119646831	2	75127.098806	35.9
30396	2022-12-06	20:53:40.318	339.6622722	8151.894533	1670360020.318	0	899	5.4554101312	5.5180603065	494.10384578	500.97812852	1.2542707738	740.52309473	25.435054084	-1.1656972028	24.686574936	19.139739422	42.326348235	-71.119648432	2	75128.059281	35.9
30397	2022-12-06	20:53:41.263	339.66228315	8151.894796	1670360021.264	0	899	5.4599760699	5.5147019768	494.1039664	500.10190766	1.0962923286	740.52165738	25.435083389	-1.1360006332	24.686574936	19.140361786	42.326346702	-71.119649964	2	75128.97862	35.9
30398	2022-12-06	20:53:42.181	339.66229377	8151.895051	1670360022.182	0	899	5.4599760699	5.5147019768	494.35916705	500.3602062	1.0962923286	740.53089026	25.435083389	-1.1412393036	24.686574936	19.139631941	42.326345172	-71.119651495	2	75129.896897	35.9
30399	2022-12-06	20:53:43.095	339.66230435	8151.895304	1670360023.096	0	899	5.4536183308	5.5108594723	494.35916705	500.64395608	1.1474780966	740.52755515	25.435083389	-1.179947257	24.686574936	19.134239197	42.326343602	-71.119651667	2	75130.838676	35.9
30400	2022-12-06	20:53:43.953	339.66231428	8151.895543	1670360023.954	0	899	5.4536183308	5.5108594723	495.04629627	501.33982077	1.1474780966	740.51981783	25.435083389	-1.1638216538	24.686574936	19.137807227	42.326342143	-71.119652857	2	75131.71414	35.9
30401	2022-12-06	20:53:44.881	339.66232502	8151.895801	1670360024.882	0	899	5.4515959515	5.5151504583	495.04635461	502.03830958	1.2730470131	740.51974831	25.435097537	-1.1627976389	24.686574936	19.138133914	42.326340664	-71.119653333	2	75132.601301	35.9
30402	2022-12-06	20:53:45.760	339.6623352	8151.896045	1670360025.761	0	899	5.4516028488	5.5151574701	495.3862784	502.38303817	1.273047689	740.54282041	25.435235977	-1.1682950448	24.686574936	19.137122312	42.326339224	-71.119653333	2	75133.465357	35.9
30403	2022-12-06	20:53:46.671	339.66234574	8151.896298	1670360026.672	0	899	5.4616680903	5.5186643526	495.3862784	501.64786134	1.1409532517	740.53238905	25.435235977	-1.1739971985	24.686574936	19.133736516	42.326337654	-71.119654012	2	75134.407446	35.9
30404	2022-12-06	20:53:47.592	339.66235639	8151.896553	1670360027.592	0	899	5.4616680903	5.5186643526	494.43363984	500.68318162	1.1409532517	740.53771973	25.435235977	-1.1864578724	24.686574936	19.13243866	42.326335526	-71.119655	2	75135.342209	35.9
30405	2022-12-06	20:53:48.522	339.66236715	8151.896812	1670360028.522	0	899	5.4736354582	5.5337378698	494.43363984	501.01010582	1.1998550121	740.54135475	25.435235977	-1.1531394965	24.686574936	19.13779548	42.326332887	-71.119655446	2	75136.267548	35.9
30406	2022-12-06	20:53:49.424	339.6623776	8151.897062	1670360029.425	0	899	5.4736354582	5.5337378698	494.42256969	500.99888843	1.1998550121	740.541571	25.435235977	-1.1385445161	24.686574936	19.140220933	42.326331371	-71.119656667	2	75137.17767	35.9
30407	2022-12-06	20:53:50.292	339.66238765	8151.897304	1670360030.293	0	899	5.4765819489	5.533193373	494.42256969	500.61274444	1.1302738664	740.53764859	25.435235977	-1.1422525502	24.686574936	19.139972699	42.326329965	-71.119656702	2	75138.021042	35.9
30408	2022-12-06	20:53:51.174	339.66239786	8151.897549	1670360031.175	0	899	5.4765819489	5.533193373	495.53717021	501.74129977	1.1302738664	740.52463112	25.435235977	-1.1327453852	24.686574936	19.138921738	42.326328492	-71.119658175	2	75138.90481	35.9
30409	2022-12-06	20:53:52.086	339.66240841	8151.897802	1670360032.087	0	899	5.4716874276	5.5336144902	495.53717021	502.33131202	1.2363090137	740.53872741	25.435235977	-1.1394715838	24.686574936	19.137681633	42.326326903	-71.119659764	2	75139.858193	35.9
30410	2022-12-06	20:53:53.023	339.66241926	8151.898062	1670360033.024	0	899	5.4716874276	5.5336144902	494.36854418	501.14666336	1.2363090137	740.53133084	25.435235977	-1.1356988111	24.686574936	19.140197059	42.326325348	-71.119661318	2	75140.790927	35.9
30411	2022-12-06	20:53:53.957	339.66243006	8151.898321	1670360033.957	0	899	5.4919382146	5.5464654941	494.36854418	500.31299965	1.0860578744	740.5420322	25.435235977	-1.1392560005	24.686574936	19.140722275	42.326322735	-71.119661667	2	75141.679548	35.9
30412	2022-12-06	20:53:54.851	339.66244041	8151.89857	1670360034.851	0	899	5.4919408925	5.5464682098	494.18898272	500.13128031	1.0860580967	740.53212349	25.435289332	-1.1435245236	24.686574936	19.138833166	42.326319816	-71.119660741	2	75142.55511	35.9
30413	2022-12-06	20:53:55.733	339.66245061	8151.898815	1670360035.733	0	899	5.5047945976	5.5633308735	494.18951687	500.55475368	1.1623733759	740.5358822	25.435419083	-1.1456263973	24.686574936	19.136071464	42.326316848	-71.119658515	2	75143.445575	35.9
30414	2022-12-06	20:53:56.579	339.66246042	8151.89905	1670360036.58	0	899	5.5047945976	5.5633308735	494.89690473	501.27125281	1.1623733759	740.53313522	25.435419083	-1.1467474367	24.686574936	19.136510445	42.326315	-71.119656178	2	75144.293204	35.9
30415	2022-12-06	20:53:57.542	339.66247155	8151.899317	1670360037.542	0	899	5.5038014944	5.5592984409	494.89690473	500.94067817	1.1028197988	740.53873307	25.435419083	-1.2226220038	24.686574936	19.131949772	42.326314152	-71.119655424	2	75145.254348	35.9
30416	2022-12-06	20:53:58.467	339.66248227	8151.899574	1670360038.468	0	899	5.5038014944	5.5592984409	494.42865956	500.4667147	1.1028197988	740.5309618	25.435419083	-1.3913482688	24.686574936	19.126131235	42.326310923	-71.119656667	2	75146.223048	35.9
30417	2022-12-06	20:53:59.339	339.66249236	8151.899817	1670360039.34	0	899	5.5021159555	5.5597518584	494.42867538	500.70188346	1.1452311352	740.53246464	25.435422923	-1.1831810064	24.686574936	19.13716632	42.326308273	-71.119656667	2	75147.036036	35.9
30418	2022-12-06	20:54:00.302	339.6625035	8151.900084	1670360040.302	0	899	5.5021172969	5.5597532198	494.34958997	500.62179529	1.1452312524	740.54364014	25.4354496	-1.160415411	24.686574936	19.137479782	42.326306668	-71.119656667	2	75147.998999	35.9
30419	2022-12-06	20:54:01.244	339.66251441	8151.900346	1670360041.245	0	899	5.5141853303	5.5723610092	494.34958997	500.66677746	1.1533408397	740.52884336	25.4354496	-1.1402045023	24.686574936	19.1377782	42.32630507	-71.119656667	2	75148.958291	35.9
30420	2022-12-06	20:54:02.253	339.66252609	8151.900626	1670360042.254	0	899	5.5141853303	5.5723610092	494.81061753	501.1336964	1.1533408397	740.54045863	25.4354496	-1.1369707569	24.686574936	19.137897567	42.326303409	-71.119656667	2	75149.954635	35.9
30421	2022-12-06	20:54:03.191	339.66253694	8151.900887	1670360043.192	0	899	5.5070401293	5.5614330891	494.81061753	500.72939262	1.080466808	740.53282317	25.4354496	-1.1550258288	24.686574936	19.13858996	42.326301819	-71.119656667	2	75150.90835	35.9
30422	2022-12-06	20:54:04.081	339.66254723	8151.901134	1670360044.081	0	899	5.5070401293	5.5614330891	494.9090719	500.82902467	1.080466808	740.53599457	25.4354496	-1.1669260263	24.686574936	19.137121201	42.326301667	-71.119656667	2	75151.787968	35.9
30423	2022-12-06	20:54:05.003	339.66255791	8151.90139	1670360045.003	0	899	5.507076597	5.5637750141	494.90914522	501.0805164	1.1257885557	740.53942144	25.435467385	-1.1536461304	24.686574936	19.137540261	42.326300387	-71.119656667	2	75152.767644	35.9
30424	2022-12-06	20:54:05.904	339.66256834	8151.90164	1670360045.905	0	899	5.5070772378	5.5637756643	495.01284757	501.18551219	1.1257886107	740.54037334	25.435480118	-1.1426190777	24.686574936	19.13715336	42.3263	-71.119655586	2	75153.648445	35.9
30425	2022-12-06	20:54:06.872	339.66257955	8151.901909	1670360046.873	0	899	5.5194755437	5.5816224813	495.01284757	501.76484519	1.2300272367	740.5297411	25.435480118	-1.1420154666	24.686574936	19.13575564	42.3263	-71.11965399	2	75154.605906	35.9
30426	2022-12-06	20:54:07.782	339.66259007	8151.902162	1670360047.782	0	899	5.5194755437	5.5816224813	495.1576378	501.91161037	1.2300272367	740.54327393	25.435480118	-1.1652984619	24.686574936	19.136400223	42.3263	-71.119652435	2	75155.539256	35.9
30427	2022-12-06	20:54:08.664	339.66260028	8151.902407	1670360048.664	0	899	5.5242145988	5.5791285302	495.1576378	501.11878201	1.0873556748	740.55824613	25.435480118	-1.1695670111	24.686574936	19.136400223	42.3263	-71.11965095	2	75156.42998	35.9
30428	2022-12-06	20:54:09.516	339.66261014	8151.902643	1670360049.516	0	899	5.5242163741	5.5791303307	494.94459257	500.90317276	1.0873558214	740.53334864	25.435515284	-1.3189231142	24.686574936	19.119801894	42.326300465	-71.119649535	2	75157.279022	35.9
30429	2022-12-06	20:54:10.415	339.66262056	8151.902893	1670360050.416	0	899	5.5241814305	5.5830335097	494.94482505	501.33171649	1.1645202127	740.52175964	25.435571671	-1.4203658151	24.686574936	19.10027024	42.326301977	-71.119648333	2	75158.186408	35.9
30430	2022-12-06	20:54:11.329	339.66263113	8151.903147	1670360051.33	0	899	5.5241814305	5.5830335097	494.80712064	501.1922351	1.1645202127	740.54656982	25.435571671	-1.1864578724	24.686574936	19.132799149	42.326303462	-71.119648333	2	75159.077314	35.9
30431	2022-12-06	20:54:12.230	339.66264155	8151.903397	1670360052.23	0	899	5.5279992446	5.5883879517	494.80712064	501.35479593	1.1937809339	740.54231838	25.435571671	-1.1971292717	24.686574936	19.122315779	42.326304988	-71.119648333	2	75159.992879	35.9
30432	2022-12-06	20:54:13.154	339.66265225	8151.903654	1670360053.154	0	899	5.5279992446	5.5883879517	494.89471281	501.44354719	1.1937809339	740.54986572	25.435571671	-1.2548193932	24.686574936	19.134599686	42.326305	-71.119648333	2	75160.918838	35.9
30433	2022-12-06	20:54:14.065	339.66266279	8151.903907	1670360054.065	0	899	5.5327278112	5.5877413901	494.89471281	500.85432231	1.0876497281	740.53782442	25.435571671	-1.2043729034	24.686574936	19.133096796	42.326306324	-71.119648333	2	75161.794258	35.9
30434	2022-12-06	20:54:14.993	339.66267353	8151.904165	1670360054.993	0	899	5.5327292419	5.587742841	494.81530581	500.77395973	1.0876498461	740.53206245	25.435599965	-1.1369815117	24.686574936	19.118723194	42.326309011	-71.119648333	2	75162.703156	35.9
30435	2022-12-06	20:54:15.947	339.66268457	8151.90443	1670360055.947	0	899	5.5317106819	5.5910278179	494.81531498	501.24232585	1.1720441618	740.53645739	25.435602188	-1.3428851074	24.686574936	19.111907151	42.326311107	-71.119648333	2	75163.664293	35.9
30436	2022-12-06	20:54:16.901	339.66269561	8151.904695	1670360056.901	0	899	5.5317106819	5.5910278179	494.36822333	500.78942706	1.1720441618	740.53456328	25.435602188	-1.3761711768	24.686574936	19.112203206	42.326312692	-71.119648333	2	75164.615385	35.9
30437	2022-12-06	20:54:17.832	339.6627064	8151.904954	1670360057.833	0	899	5.5522926336	5.6102416005	494.36822333	500.61769212	1.1410891812	740.53833493	25.435602188	-1.1798071806	24.686574936	19.129684372	42.32631421	-71.119648333	2	75165.526214	35.9
30438	2022-12-06	20:54:18.724	339.66271672	8151.905201	1670360058.725	0	899	5.5522926336	5.6102416005	494.314029	500.56281271	1.1410891812	740.54090851	25.435602188	-1.1858219453	24.686574936	19.098053749	42.326315719	-71.119647614	2	75166.431624	35.9
30439	2022-12-06	20:54:19.614	339.66272701	8151.905448	1670360059.614	0	899	5.5625483298	5.6254741491	494.31425037	501.08843298	1.2357345806	740.53997318	25.435655948	-1.2671399559	24.686574936	19.068338394	42.326316667	-71.119646061	2	75167.363174	35.9
30440	2022-12-06	20:54:20.556	339.66273793	8151.90571	1670360060.557	0	899	5.5625564565	5.6254824067	494.87184601	501.65367425	1.2357353382	740.53966275	25.435815811	-1.5022227764	24.686574936	19.068338394	42.326317165	-71.119645	2	75168.299057	35.9
30441	2022-12-06	20:54:21.493	339.66274877	8151.905971	1670360061.494	0	899	5.5595981075	5.6156583446	494.87184601	500.91538602	1.1028328857	740.54119348	25.435815811	-1.4893093299	24.686574936	19.09977827	42.326318333	-71.119645	2	75169.191321	35.9
30442	2022-12-06	20:54:22.427	339.66275958	8151.90623	1670360062.428	0	899	5.5595981075	5.6156583446	494.06771909	500.10143883	1.1028328857	740.56202425	25.435815811	-1.4843939788	24.686574936	19.118251763	42.326318527	-71.119644807	2	75170.115972	35.911597152
30443	2022-12-06	20:54:23.369	339.66277049	8151.906492	1670360063.37	0	899	5.5525974343	5.6066541672	494.06771909	499.8927148	1.0651272125	740.53663888	25.435815811	-1.4664143324	24.686574936	19.116594315	42.32632	-71.119643333	2	75171.071992	36
30444	2022-12-06	20:54:24.292	339.66278116	8151.906748	1670360064.292	0	899	5.5525974343	5.6066541672	494.97398991	500.80967044	1.0651272125	740.54766886	25.435815811	-1.2313746577	24.686574936	19.138208667	42.32632	-71.119643333	2	75171.981262	36
30445	2022-12-06	20:54:25.257	339.66279234	8151.907016	1670360065.258	0	899	5.5599098218	5.6176809642	494.97398991	501.20330919	1.1360811105	740.53860858	25.435815811	-1.1945961714	24.686574936	19.137121201	42.32632	-71.119643333	2	75172.947948	36
30446	2022-12-06	20:54:26.217	339.66280345	8151.907283	1670360066.218	0	899	5.5599098218	5.6176809642	494.30825677	500.5291977	1.1360811105	740.53636604	25.435815811	-1.1987461649	24.686574936	19.13785553	42.32632	-71.119643333	2	75174	36
30447	2022-12-06	20:54:27.102	339.66281369	8151.907529	1670360067.103	0	899	5.5658636883	5.6257131787	494.30825677	500.74659296	1.175271827	740.53541615	25.435815811	-1.1489572422	24.686574936	19.13761149	42.32632	-71.119643333	2	75174.830325	36
30448	2022-12-06	20:54:27.984	339.6628239	8151.907774	1670360067.985	0	899	5.5658636883	5.6257131787	494.86020549	501.30573078	1.175271827	740.54187012	25.435815811	-1.1392560005	24.686574936	19.136039734	42.326321196	-71.119644529	2	75175.717684	36
30449	2022-12-06	20:54:28.917	339.66283469	8151.908033	1670360068.917	0	899	5.5569252583	5.6107228015	494.86020549	500.66198234	1.0592514921	740.54060576	25.435815811	-1.1377684486	24.686574936	19.13713675	42.326321667	-71.119646117	2	75176.670397	36
30450	2022-12-06	20:54:29.868	339.66284571	8151.908297	1670360069.869	0	899	5.5569263155	5.6107238732	495.21873883	501.02471963	1.0592515766	740.53022574	25.435836628	-1.1565780284	24.686574936	19.139640808	42.326321667	-71.119647715	2	75177.629259	36
30451	2022-12-06	20:54:30.845	339.662857	8151.908568	1670360070.845	0	899	5.5599895485	5.6210928037	495.21877885	501.81138112	1.2008784367	740.54266074	25.435846329	-1.1736199011	24.686574936	19.135526998	42.326321667	-71.119648333	2	75178.579904	36
30452	2022-12-06	20:54:31.783	339.66286787	8151.908829	1670360071.784	0	899	5.5599895485	5.6210928037	495.03644234	501.62661726	1.2008784367	740.55187584	25.435846329	-1.1840972687	24.686574936	19.131239051	42.326321667	-71.119648333	2	75179.516529	36
30453	2022-12-06	20:54:32.674	339.66287818	8151.909076	1670360072.675	0	899	5.5638686687	5.6219505224	495.03644234	501.29566171	1.14132388	740.54463004	25.435846329	-1.1879885876	24.686574936	19.135508266	42.32632096	-71.11964904	2	75180.423848	36
30454	2022-12-06	20:54:33.611	339.66288903	8151.909337	1670360073.612	0	899	5.5638686687	5.6219505224	494.97174269	501.230144	1.14132388	740.54940533	25.435846329	-1.1799365558	24.686574936	19.134075569	42.32632	-71.11965	2	75181.346411	36
30455	2022-12-06	20:54:34.538	339.66289975	8151.909594	1670360074.538	0	899	5.572728155	5.6357962995	494.97175102	501.75787423	1.2362611493	740.53613362	25.43584835	-1.2139663309	24.686574936	19.129088004	42.32632	-71.11965	2	75182.255252	36
30456	2022-12-06	20:54:35.473	339.66291057	8151.909854	1670360075.473	0	899	5.5727311604	5.6357993534	494.73983894	501.52278416	1.2362614291	740.55063412	25.435907364	-1.1875142712	24.686574936	19.137544935	42.32632	-71.11965	2	75183.219631	36
30457	2022-12-06	20:54:36.354	339.66292076	8151.910098	1670360076.354	0	899	5.5842771029	5.6477162311	494.73983894	501.54863249	1.2409085971	740.53779491	25.435907364	-1.1426944662	24.686574936	19.138875683	42.32632	-71.119649872	2	75184.076923	36
30458	2022-12-06	20:54:37.232	339.66293093	8151.910342	1670360077.232	0	899	5.5842771029	5.6477162311	494.83407117	501.64416158	1.2409085971	740.54553223	25.435907364	-1.1750643253	24.686574936	19.118755341	42.32632	-71.119648429	2	75184.942801	36
30459	2022-12-06	20:54:38.151	339.66294156	8151.910598	1670360078.151	0	899	5.591809317	5.6500673657	494.83407117	501.07832723	1.1390892755	740.53333328	25.435907364	-1.36957437	24.686574936	19.117982334	42.32632	-71.119648333	2	75185.87589	36
30460	2022-12-06	20:54:39.032	339.66295176	8151.910842	1670360079.032	0	899	5.591809317	5.6500673657	495.23496975	501.4842847	1.1390892755	740.54864502	25.435907364	-1.1311177015	24.686574936	19.128477097	42.32632	-71.119648333	2	75186.736893	36
30461	2022-12-06	20:54:39.924	339.66296208	8151.91109	1670360079.924	0	899	5.5899734322	5.6436385382	495.2350748	500.99261396	1.0504811296	740.5470096	25.435932829	-1.1392667499	24.686574936	19.129178445	42.32632	-71.119648333	2	75187.675	36
30462	2022-12-06	20:54:40.875	339.66297309	8151.911354	1670360080.875	0	899	5.5899814854	5.6436467014	494.72122344	500.47279215	1.0504817646	740.54510781	25.436090469	-1.186651957	24.686574936	19.134366737	42.32632	-71.119648333	2	75188.67425	36
30463	2022-12-06	20:54:41.855	339.66298444	8151.911627	1670360081.856	0	899	5.5972970275	5.6537338202	494.72122344	500.76253978	1.102763597	740.54061142	25.436090469	-1.206862902	24.686574936	19.123343765	42.32632	-71.119648333	2	75189.656805	36
30464	2022-12-06	20:54:42.782	339.66299516	8151.911884	1670360082.782	0	899	5.5972970275	5.6537338202	494.85353928	500.8964714	1.102763597	740.56048584	25.436090469	-1.2873724699	24.686574936	19.136039734	42.326320908	-71.119649241	2	75190.544769	36
30465	2022-12-06	20:54:43.720	339.66300603	8151.912145	1670360083.721	0	899	5.5950943359	5.6530004052	494.85353928	501.05657977	1.1316197644	740.54416722	25.436090469	-1.2682933547	24.686574936	19.136325836	42.326321667	-71.11965	2	75191.456456	36
30466	2022-12-06	20:54:44.596	339.66301617	8151.912388	1670360084.597	0	899	5.5950936332	5.6529996922	494.88142451	501.08481421	1.1316197047	740.53966719	25.436076726	-1.1715503371	24.686574936	19.138615299	42.326321667	-71.119650556	2	75192.333667	36
30467	2022-12-06	20:54:45.543	339.66302713	8151.912651	1670360085.544	0	899	5.5873354035	5.6436031578	494.88135536	500.91725321	1.1014342296	740.5228991	25.436059952	-1.1473941803	24.686574936	19.140001297	42.326321667	-71.119652145	2	75193.286877	36
30468	2022-12-06	20:54:46.487	339.66303806	8151.912913	1670360086.488	0	899	5.5873354035	5.6436031578	495.30002515	501.34102937	1.1014342296	740.5238599	25.436059952	-1.1411854194	24.686574936	19.139772112	42.326321667	-71.119653739	2	75194.243487	36
30469	2022-12-06	20:54:47.427	339.66304892	8151.913174	1670360087.427	0	899	5.5991010622	5.6558038477	495.30002515	501.37501447	1.1075555295	740.53117724	25.436059952	-1.1315057515	24.686574936	19.138625593	42.326321989	-71.119655322	2	75195.193277	36
30470	2022-12-06	20:54:48.322	339.66305928	8151.913423	1670360088.322	0	899	5.5991010622	5.6558038477	494.06205951	500.12186485	1.1075555295	740.53137975	25.436059952	-1.1311177015	24.686574936	19.138561249	42.326323533	-71.119656866	2	75196.119698	36
30471	2022-12-06	20:54:49.227	339.66306977	8151.913674	1670360089.228	0	899	5.6234989514	5.6826583356	494.06205951	500.35748777	1.1500786833	740.5369384	25.436059952	-1.1324758514	24.686574936	19.139162064	42.326324956	-71.119658289	2	75196.97361	36
30472	2022-12-06	20:54:50.135	339.66308028	8151.913927	1670360090.136	0	899	5.623505443	5.6826649244	494.98136112	501.28850639	1.1500792404	740.55607635	25.436186266	-1.1343729496	24.686574936	19.140001297	42.326325	-71.119658333	2	75197.925342	36
30473	2022-12-06	20:54:51.038	339.66309072	8151.914177	1670360091.038	0	899	5.6235790394	5.6828646171	494.98146946	501.30200627	1.1524900927	740.53812959	25.43621254	-1.1605878776	24.686574936	19.136376375	42.326326366	-71.119658333	2	75198.819527	36
30474	2022-12-06	20:54:51.887	339.66310054	8151.914413	1670360091.887	0	899	5.6235790394	5.6828646171	494.67059046	500.98715759	1.1524900927	740.55414829	25.43621254	-1.1844960696	24.686574936	19.132489122	42.326326667	-71.119659481	2	75199.688728	36
30475	2022-12-06	20:54:52.786	339.66311095	8151.914663	1670360092.786	0	899	5.6205986086	5.6853294226	494.67059046	501.57238182	1.2577979693	740.52777383	25.43621254	-1.1628623261	24.686574936	19.134563913	42.32632765	-71.11966	2	75200.589744	36
30476	2022-12-06	20:54:53.676	339.66312125	8151.91491	1670360093.676	0	899	5.6205986086	5.6853294226	495.48687345	502.40005383	1.2577979693	740.53948287	25.43621254	-1.2113577672	24.686574936	19.133919886	42.326328333	-71.119660804	2	75201.482197	36
30477	2022-12-06	20:54:54.539	339.66313124	8151.91515	1670360094.539	0	899	5.6074781313	5.6706880004	495.48725884	502.25345915	1.2314154332	740.54265994	25.436305911	-1.3163145125	24.686574936	19.120898342	42.326328924	-71.119662257	2	75202.354354	36
30478	2022-12-06	20:54:55.433	339.66314159	8151.915398	1670360095.433	0	899	5.6074827298	5.6706926727	496.13723672	502.91231526	1.231415857	740.53561219	25.436395645	-1.1783196926	24.686574936	19.137840271	42.32633	-71.119663333	2	75203.245562	36
30479	2022-12-06	20:54:56.342	339.66315211	8151.915651	1670360096.342	0	899	5.6194040032	5.6759366192	496.13723672	502.18222775	1.1003149156	740.53727752	25.436395645	-1.1536461328	24.686574936	19.138122079	42.326330226	-71.119663333	2	75204.135849	36
30480	2022-12-06	20:54:57.299	339.66316318	8151.915916	1670360097.299	0	899	5.6194040032	5.6759366192	494.3134562	500.33622609	1.1003149156	740.54535114	25.436395645	-1.16855371	24.686574936	19.135679245	42.326331667	-71.119663333	2	75205.039806	36
30481	2022-12-06	20:54:58.252	339.66317421	8151.916181	1670360098.252	0	899	5.6286854487	5.6899522555	494.3134562	500.83094897	1.1895209027	740.5401769	25.436395645	-1.1817150479	24.686574936	19.118207793	42.326331667	-71.119663333	2	75205.965049	36
30482	2022-12-06	20:54:59.203	339.66318522	8151.916445	1670360099.203	0	899	5.6286854487	5.6899522555	495.06905932	501.59651468	1.1895209027	740.54230949	25.436395645	-1.1586907447	24.686574936	19.129245556	42.326333269	-71.119663333	2	75206.961134	36
30483	2022-12-06	20:55:00.130	339.66319595	8151.916703	1670360100.13	0	899	5.6373942225	5.69650827	495.06917267	501.35701783	1.1464032752	740.53578034	25.436423131	-1.1335538136	24.686574936	19.140037107	42.326333333	-71.119663333	2	75207.891784	36
30484	2022-12-06	20:55:01.042	339.66320652	8151.916956	1670360101.043	0	899	5.6373943787	5.6965084285	494.72942429	501.0129544	1.1464032885	740.54571533	25.436426163	-1.1327453852	24.686574936	19.140001297	42.326334721	-71.119663333	2	75208.832472	36
30485	2022-12-06	20:55:01.980	339.66321737	8151.917217	1670360101.981	0	899	5.6376625198	5.6979005511	494.72942429	501.13238969	1.1679153323	740.53491736	25.436426163	-1.1480517427	24.686574936	19.138308077	42.326336316	-71.119664649	2	75209.78942	36.078942014
30486	2022-12-06	20:55:02.934	339.66322841	8151.917482	1670360102.935	0	899	5.6376625198	5.6979005511	495.24249157	501.65209728	1.1679153323	740.54054432	25.436426163	-1.1578499766	24.686574936	19.139875197	42.326337894	-71.119665	2	75210.736686	36.1
30487	2022-12-06	20:55:03.835	339.66323883	8151.917732	1670360103.835	0	899	5.6483739232	5.7028588635	495.24249157	501.02769136	1.0554539994	740.5355839	25.436426163	-1.160415411	24.686574936	19.140361786	42.326338333	-71.119665	2	75211.614563	36.1
30488	2022-12-06	20:55:04.793	339.66324993	8151.917998	1670360104.794	0	899	5.6483739232	5.7028588635	494.76637481	500.54601282	1.0554539994	740.53986	25.436426163	-1.1582057437	24.686574936	19.137404676	42.326339257	-71.119664076	2	75212.554241	36.1
30489	2022-12-06	20:55:05.753	339.66326103	8151.918265	1670360105.753	0	899	5.6572538777	5.7146047181	494.76637481	500.84109565	1.1086872314	740.53727955	25.436426163	-1.174094223	24.686574936	19.139498287	42.32634	-71.119663333	2	75213.516293	36.1
30490	2022-12-06	20:55:06.651	339.66327142	8151.918514	1670360106.651	0	899	5.6572538777	5.7146047181	495.65348448	501.73909721	1.1086872314	740.54504395	25.436426163	-1.1360006332	24.686574936	19.140722275	42.326340695	-71.119663333	2	75214.41716	36.1
30491	2022-12-06	20:55:07.608	339.6632825	8151.91878	1670360107.608	0	899	5.6683837251	5.7209054438	495.65348448	501.21471307	1.0142140293	740.53777106	25.436426163	-1.3434672008	24.686574936	19.133336111	42.326341667	-71.119663333	2	75215.384454	36.1
30492	2022-12-06	20:55:08.549	339.6632934	8151.919042	1670360108.55	0	899	5.6683837251	5.7209054438	494.62009535	500.16972932	1.0142140293	740.53027344	25.436426163	-1.1327453852	24.686574936	19.1198349	42.326342243	-71.119663333	2	75216.345631	36.1
30493	2022-12-06	20:55:09.483	339.6633042	8151.919301	1670360109.483	0	899	5.6691396148	5.7302984761	494.62028188	501.08374444	1.1790646024	740.54075047	25.436471434	-1.1613317128	24.686574936	19.131125419	42.326343333	-71.119663333	2	75217.255424	36.1
30494	2022-12-06	20:55:10.421	339.66331507	8151.919562	1670360110.422	0	899	5.6691499181	5.7303089377	495.60326951	502.07958229	1.1790655017	740.52820026	25.436670303	-1.1669260263	24.686574936	19.133159637	42.326343333	-71.119663016	2	75218.190279	36.1
30495	2022-12-06	20:55:11.319	339.66332546	8151.919811	1670360111.32	0	899	5.6752752581	5.7347240887	495.60326951	501.89127938	1.1452129302	740.54238669	25.436670303	-1.1627545151	24.686574936	19.138390194	42.326343333	-71.119661475	2	75219.11523	36.1
30496	2022-12-06	20:55:12.233	339.66333604	8151.920065	1670360112.234	0	899	5.6752752581	5.7347240887	494.73804455	501.0150768	1.1452129302	740.54564581	25.436670303	-1.1620430946	24.686574936	19.139282227	42.326343333	-71.119659948	2	75220.031031	36.1
30497	2022-12-06	20:55:13.128	339.6633464	8151.920314	1670360113.129	0	899	5.6827327823	5.7393904053	494.73804455	500.71187999	1.0905561651	740.54791906	25.436670303	-1.1605124253	24.686574936	19.139282227	42.326343333	-71.119658455	2	75220.926927	36.1
30498	2022-12-06	20:55:14.019	339.66335671	8151.920561	1670360114.02	0	899	5.6827327823	5.7393904053	494.98557471	500.96239901	1.0905561651	740.54010778	25.436670303	-1.1426406262	24.686574936	19.139744146	42.326344699	-71.119658333	2	75221.819639	36.1
30499	2022-12-06	20:55:14.900	339.6633669	8151.920806	1670360114.9	0	899	5.6771727749	5.7362764054	494.98522471	501.2267554	1.1382549386	740.52719904	25.43658542	-1.1538724923	24.686574936	19.140001297	42.326345	-71.119657183	2	75222.690335	36.1
30500	2022-12-06	20:55:15.739	339.66337661	8151.921039	1670360115.739	0	899	5.6771724289	5.7362760542	494.84154641	501.08126523	1.1382549095	740.5344307	25.436578751	-1.1424034913	24.686574936	19.138548504	42.326345	-71.119656667	2	75223.542916	36.1
30501	2022-12-06	20:55:16.651	339.66338718	8151.921292	1670360116.652	0	899	5.6747477031	5.7312636043	494.84154641	500.81005872	1.0893707959	740.54198693	25.436578751	-1.1327453852	24.686574936	19.137787749	42.326345762	-71.119655905	2	75224.457282	36.1
30502	2022-12-06	20:55:17.582	339.66339794	8151.921551	1670360117.582	0	899	5.6747477031	5.7312636043	495.21065386	501.18361814	1.0893707959	740.53635149	25.436578751	-1.1327453852	24.686574936	19.138561249	42.326346667	-71.119653761	2	75225.371743	36.1
30503	2022-12-06	20:55:18.473	339.66340825	8151.921798	1670360118.473	0	899	5.6925435064	5.7514465414	495.21065386	501.41694823	1.1313996487	740.53729369	25.436578751	-1.1705909683	24.686574936	19.136634107	42.326347088	-71.119651667	2	75226.252632	36.1
30504	2022-12-06	20:55:19.315	339.663418	8151.922032	1670360119.315	0	899	5.6925435064	5.7514465414	495.30473405	501.5122075	1.1313996487	740.54382324	25.436578751	-1.1701813936	24.686574936	19.135679245	42.326348435	-71.119651565	2	75227.061061	36.1
30505	2022-12-06	20:55:20.243	339.66342875	8151.92229	1670360120.244	0	899	5.6906027545	5.7518376256	495.305688	501.76167208	1.1761091942	740.54091942	25.436809957	-1.4815482825	24.686574936	19.095779949	42.326349985	-71.119650015	2	75227.990991	36.1
[truncated: 302 more rows]
