# Supplementary material for: A simple method to measure methane emissions from indoor gas leaks
Source: PLoS One. 2023 Nov 30;18(11):e0295055. doi: 10.1371/journal.pone.0295055 (PMC10688665; doi:10.1371/journal.pone.0295055)
Supplement: S1 Data — (ZIP) [file pone.0295055.s011.zip › data and code/data/raw data/cavity ringdown spectrometer data/RCM control tests/R8_RCM_12.dat]

DATE	TIME	FRAC_DAYS_SINCE_JAN1	FRAC_HRS_SINCE_JAN1	JULIAN_DAYS	EPOCH_TIME	ALARM_STATUS	INST_STATUS	CavityPressure	CavityTemp	DasTemp	EtalonTemp	WarmBoxTemp	species	MPVPosition	OutletValve	solenoid_valves	CH4	CH4_dry	CO2	CO2_dry	H2O	h2o_reported
84265	2022-08-25	15:48:40.150	236.4504647	5674.811153	237.4504647	1661442520.15	0	963	151.49726174	59.99797821	44.1875	59.729606628	60.000480652	3	0	21429.937145	0	8.1272835577	8.3264820314	427.74386861	440.66271056	1.8682193188	1.7844824062
84266	2022-08-25	15:48:40.868	236.45047302	5674.811352	237.45047302	1661442520.869	0	963	151.50258425	59.99797821	44.1875	59.729606628	60.000480652	2	0	21429.084527	0	8.5335118897	8.3264820314	427.74386861	440.66271056	1.8682193188	1.7844824062
84267	2022-08-25	15:48:41.296	236.45047797	5674.811471	237.45047797	1661442521.297	0	963	151.51227854	59.99797821	44.1875	59.729606628	60.000480652	1	0	21432.039179	0	8.5335118897	8.3264820314	427.64710523	440.66271056	1.8682193188	1.7844824062
84268	2022-08-25	15:48:41.575	236.45048119	5674.811549	237.45048119	1661442521.575	0	963	151.53553772	59.99797821	44.1875	59.729606628	60.000480652	3	0	21441.085938	0	8.5335118897	8.7426480674	427.64710523	440.56184143	1.8677755706	1.7840836874
84269	2022-08-25	15:48:42.315	236.45048976	5674.811754	237.45048976	1661442522.315	0	963	151.49416182	59.99797821	44.1875	59.729606628	60.000480652	2	0	21429.851847	0	8.8224454706	8.7426480674	427.64710523	440.56184143	1.8677755706	1.7840836874
84270	2022-08-25	15:48:42.755	236.45049485	5674.811876	237.45049485	1661442522.755	0	963	151.49813376	59.99797821	44.1875	59.729606628	60.000480652	1	0	21430.576405	0	8.8224454706	8.7426480674	427.70858226	440.56184143	1.8677755706	1.7840836874
84271	2022-08-25	15:48:43.045	236.45049821	5674.811957	237.45049821	1661442523.045	0	963	151.4908364	59.99797821	44.1875	59.729606628	60.000480652	3	0	21428.286399	0	8.8224454706	9.0386675138	427.70858226	440.62546514	1.8683018768	1.7845565854
84272	2022-08-25	15:48:43.782	236.45050675	5674.812162	237.45050675	1661442523.783	0	963	151.4922514	59.99797821	44.1875	59.729606628	60.000480652	2	0	21427.544339	0	8.9955595153	9.0386675138	427.70858226	440.62546514	1.8683018768	1.7845565854
84273	2022-08-25	15:48:44.226	236.45051189	5674.812285	237.45051189	1661442524.227	0	963	151.50027466	59.99797821	44.1875	59.729606628	60.000480652	1	0	21428.960938	0	8.9955595153	9.0386675138	427.75394055	440.62546514	1.8683018768	1.7845565854
84274	2022-08-25	15:48:44.507	236.45051514	5674.812363	237.45051514	1661442524.508	0	963	151.49803532	59.99797821	44.1875	59.729606628	60.000480652	3	0	21428.301847	0	8.9955595153	9.2160845351	427.75394055	440.67577538	1.8687948848	1.7849995507
84275	2022-08-25	15:48:45.237	236.45052359	5674.812566	237.45052359	1661442525.238	0	963	151.50906383	59.997886658	44.1875	59.72933197	60.000053406	2	0	21432.085558	0	9.2048251968	9.2160845351	427.75394055	440.67577538	1.8687948848	1.7849995507
84276	2022-08-25	15:48:45.677	236.45052868	5674.812688	237.45052868	1661442525.678	0	963	151.4884508	59.997886658	44.1875	59.72933197	60.000053406	1	0	21425.796613	0	9.2048251968	9.2160845351	427.69161562	440.67577538	1.8687948848	1.7849995507
84277	2022-08-25	15:48:45.970	236.45053206	5674.812769	237.45053206	1661442525.97	0	963	151.49813843	59.997886658	44.1875	59.72933197	60.000053406	3	0	21427.550781	0	9.2048251968	9.4304777023	427.69161562	440.61141458	1.8682583012	1.7845174323
84278	2022-08-25	15:48:46.703	236.45054054	5674.812973	237.45054054	1661442526.703	0	963	151.50627073	59.997886658	44.1875	59.72933197	60.000053406	2	0	21429.865967	0	9.5086601435	9.4304777023	427.69161562	440.61141458	1.8682583012	1.7845174323
84279	2022-08-25	15:48:47.132	236.45054552	5674.813092	237.45054552	1661442527.133	0	963	151.51137383	59.997886658	44.1875	59.72933197	60.000053406	1	0	21432.009722	0	9.5086601435	9.4304777023	427.7242728	440.61141458	1.8682583012	1.7845174323
84280	2022-08-25	15:48:47.415	236.4505488	5674.813171	237.4505488	1661442527.416	0	963	151.51715088	59.997886658	44.1875	59.72933197	60.000053406	3	0	21434.212891	0	9.5086601435	9.7417538478	427.7242728	440.64465401	1.8686798401	1.7848961848
84281	2022-08-25	15:48:48.151	236.45055731	5674.813376	237.45055731	1661442528.152	0	963	151.51473808	59.997886658	44.1875	59.72933197	60.000053406	2	0	21435.944702	0	9.6188879503	9.7417538478	427.7242728	440.64465401	1.8686798401	1.7848961848
84282	2022-08-25	15:48:48.585	236.45056234	5674.813496	237.45056234	1661442528.586	0	963	151.49290922	59.997886658	44.1875	59.72933197	60.000053406	1	0	21430.313972	0	9.6188879503	9.7417538478	427.71384573	440.64465401	1.8686798401	1.7848961848
84283	2022-08-25	15:48:48.865	236.45056557	5674.813574	237.45056557	1661442528.865	0	963	151.46986389	59.997886658	44.1875	59.72933197	60.000053406	3	0	21422.341797	0	9.6188879503	9.8546961379	427.71384573	440.63459991	1.8684540732	1.7846933345
84284	2022-08-25	15:48:49.607	236.45057416	5674.81378	237.45057416	1661442529.607	0	963	151.50122282	59.997886658	44.1875	59.72933197	60.000053406	2	0	21429.055556	0	10.04592383	9.8546961379	427.71384573	440.63459991	1.8684540732	1.7846933345
84285	2022-08-25	15:48:50.051	236.45057929	5674.813903	237.45057929	1661442530.051	0	963	151.47599701	59.998147196	44.1875	59.729372053	59.999692661	1	0	21420.667211	0	10.04592383	9.8546961379	427.69588745	440.63459991	1.8684540732	1.7846933345
84286	2022-08-25	15:48:50.328	236.45058251	5674.81398	237.45058251	1661442530.329	0	963	151.49434986	59.998283386	44.1875	59.729393005	59.999504089	3	0	21424.792969	0	10.04592383	10.292160983	427.69588745	440.61397738	1.8680760021	1.7843536337
84287	2022-08-25	15:48:51.075	236.45059115	5674.814188	237.45059115	1661442531.075	0	963	151.52311643	59.998283386	44.1875	59.729393005	59.999504089	2	0	21435.601766	0	10.70868854	10.292160983	427.69588745	440.61397738	1.8680760021	1.7843536337
84288	2022-08-25	15:48:51.525	236.45059635	5674.814313	237.45059635	1661442531.525	0	963	151.51482881	59.998283386	44.1875	59.729393005	59.999504089	1	0	21434.949219	0	10.70868854	10.292160983	427.61525663	440.61397738	1.8680760021	1.7843536337
84289	2022-08-25	15:48:51.802	236.45059957	5674.81439	237.45059957	1661442531.803	0	963	151.4991892	59.998283386	44.1875	59.729393005	59.999504089	3	0	21430.628551	0	10.70868854	10.971098374	427.61525663	440.52729534	1.867424824	1.7837685254
84290	2022-08-25	15:48:52.548	236.45060819	5674.814597	237.45060819	1661442532.548	0	963	151.48041651	59.998283386	44.1875	59.729393005	59.999504089	2	0	21423.296332	0	11.026571866	10.971098374	427.61525663	440.52729534	1.867424824	1.7837685254
84291	2022-08-25	15:48:52.993	236.45061334	5674.81472	237.45061334	1661442532.993	0	963	151.48016357	59.998283386	44.1875	59.729393005	59.999504089	1	0	21422.703125	0	11.026571866	10.971098374	427.64598015	440.52729534	1.867424824	1.7837685254
84292	2022-08-25	15:48:53.273	236.4506166	5674.814798	237.4506166	1661442533.274	0	963	151.48122892	59.998283386	44.1875	59.729393005	59.999504089	3	0	21422.782197	0	11.026571866	11.296721567	427.64598015	440.55653882	1.8673906743	1.78373784
84293	2022-08-25	15:48:53.999	236.45062499	5674.815	237.45062499	1661442533.999	0	963	151.5079208	59.998283386	44.1875	59.729393005	59.999504089	2	0	21430.291273	0	11.151762708	11.296721567	427.64598015	440.55653882	1.8673906743	1.78373784
84294	2022-08-25	15:48:54.440	236.4506301	5674.815122	237.4506301	1661442534.441	0	963	151.50486015	59.998283386	44.1875	59.729393005	59.999504089	1	0	21429.974974	0	11.151762708	11.296721567	427.6014517	440.55653882	1.8673906743	1.78373784
84295	2022-08-25	15:48:54.723	236.45063337	5674.815201	237.45063337	1661442534.723	0	963	151.51261902	59.998283386	44.1875	59.729393005	59.999504089	3	0	21432.404297	0	11.151762708	11.424998418	427.6014517	440.5115694	1.8676819731	1.7839995864
84296	2022-08-25	15:48:55.453	236.45064183	5674.815404	237.45064183	1661442535.454	0	963	151.52738762	59.999229431	44.125	59.729118347	59.999259949	2	0	21438.314073	0	11.339550988	11.424998418	427.6014517	440.5115694	1.8676819731	1.7839995864
84297	2022-08-25	15:48:55.888	236.45064686	5674.815525	237.45064686	1661442535.889	0	963	151.50318954	59.999229431	44.125	59.729118347	59.999259949	1	0	21433.839669	0	11.339550988	11.424998418	427.59950978	440.5115694	1.8676819731	1.7839995864
84298	2022-08-25	15:48:56.167	236.45065009	5674.815602	237.45065009	1661442536.168	0	963	151.51172152	59.999229431	44.125	59.729118347	59.999259949	3	0	21436.575047	0	11.339550988	11.617411042	427.59950978	440.51066407	1.8677024396	1.7840179764
84299	2022-08-25	15:48:56.904	236.45065861	5674.815807	237.45065861	1661442536.904	0	963	151.49165154	59.999229431	44.125	59.729118347	59.999259949	2	0	21429.646159	0	11.450829924	11.617411042	427.59950978	440.51066407	1.8677024396	1.7840179764
84300	2022-08-25	15:48:57.354	236.45066382	5674.815932	237.45066382	1661442537.354	0	963	151.49725342	59.999229431	44.125	59.729118347	59.999259949	1	0	21430.201172	0	11.450829924	11.617411042	427.60836762	440.51066407	1.8677024396	1.7840179764
84301	2022-08-25	15:48:57.631	236.45066703	5674.816009	237.45066703	1661442537.631	0	963	151.49725342	59.999229431	44.125	59.729118347	59.999259949	3	0	21430.201172	0	11.450829924	11.73128679	427.60836762	440.51372496	1.8659557306	1.7824484054
84302	2022-08-25	15:48:58.362	236.4506755	5674.816212	237.4506755	1661442538.363	0	963	151.50431824	59.999229431	44.1875	59.729118347	59.999259949	2	0	21429.986328	0	11.87158213	11.73128679	427.60836762	440.51372496	1.8659557306	1.7824484054
84303	2022-08-25	15:48:58.802	236.45068058	5674.816334	237.45068058	1661442538.802	0	963	151.50047154	59.999229431	44.170242537	59.729118347	59.999259949	1	0	21428.896411	0	11.87158213	11.73128679	427.62627238	440.51372496	1.8659557306	1.7824484054
84304	2022-08-25	15:48:59.082	236.45068383	5674.816412	237.45068383	1661442539.083	0	963	151.49149392	59.999229431	44.125	59.729118347	59.999259949	3	0	21426.268999	0	11.87158213	12.162330103	427.62627238	440.53153652	1.8675220858	1.7838559202
84305	2022-08-25	15:48:59.826	236.45069244	5674.816619	237.45069244	1661442539.827	0	963	151.50115712	59.998572032	44.125	59.728988859	59.999000973	2	0	21428.166531	0	12.637024636	12.162330103	427.62627238	440.53153652	1.8675220858	1.7838559202
84306	2022-08-25	15:49:00.265	236.45069751	5674.81674	237.45069751	1661442540.265	0	963	151.51139467	59.997215271	44.125	59.728721619	59.998466492	1	0	21431.459305	0	12.637024636	12.162330103	427.66187708	440.53153652	1.8675220858	1.7838559202
84307	2022-08-25	15:49:00.539	236.45070069	5674.816817	237.45070069	1661442540.54	0	963	151.49266052	59.997215271	44.125	59.728721619	59.998466492	3	0	21426.513672	0	12.637024636	12.946688376	427.66187708	440.5753749	1.8679933647	1.7842793821
84308	2022-08-25	15:49:01.263	236.45070906	5674.817018	237.45070906	1661442541.263	0	963	151.52201271	59.997215271	44.125	59.728721619	59.998466492	2	0	21436.176758	0	13.257824581	12.946688376	427.66187708	440.5753749	1.8679933647	1.7842793821
84309	2022-08-25	15:49:01.736	236.45071454	5674.817149	237.45071454	1661442541.736	0	963	151.49388715	59.997215271	44.180037313	59.728721619	59.998466492	1	0	21429.465602	0	13.257824581	12.946688376	427.70609353	440.5753749	1.8679933647	1.7842793821
84310	2022-08-25	15:49:02.016	236.45071779	5674.817227	237.45071779	1661442542.017	0	963	151.50078652	59.997215271	44.1875	59.728721619	59.998466492	3	0	21431.334517	0	13.257824581	13.582675903	427.70609353	440.6199265	1.8672375001	1.7836002035
84311	2022-08-25	15:49:02.734	236.4507261	5674.817426	237.4507261	1661442542.735	0	963	151.48718929	59.997215271	44.1875	59.728721619	59.998466492	2	0	21427.934136	0	13.431504524	13.582675903	427.70609353	440.6199265	1.8672375001	1.7836002035
84312	2022-08-25	15:49:03.174	236.45073119	5674.817549	237.45073119	1661442543.175	0	963	151.48719355	59.997215271	44.161380597	59.728721619	59.998466492	1	0	21425.718196	0	13.431504524	13.582675903	427.70715817	440.6199265	1.8672375001	1.7836002035
84313	2022-08-25	15:49:03.447	236.45073435	5674.817624	237.45073435	1661442543.448	0	963	151.4834849	59.997215271	44.125	59.728721619	59.998466492	3	0	21424.054688	0	13.431504524	13.760483411	427.70715817	440.61592671	1.8665429141	1.7829760595
84314	2022-08-25	15:49:04.184	236.45074287	5674.817829	237.45074287	1661442544.184	0	963	151.51425552	59.997215271	44.1875	59.728720771	59.998466492	2	0	21432.193197	0	13.287818753	13.760483411	427.70715817	440.61592671	1.8665429141	1.7829760595
84315	2022-08-25	15:49:04.615	236.45074787	5674.817949	237.45074787	1661442544.616	0	963	151.51612854	59.998161316	44.125	59.728691101	59.998527527	1	0	21434.443359	0	13.287818753	13.760483411	427.72130147	440.61592671	1.8665429141	1.7829760595
84316	2022-08-25	15:49:04.890	236.45075104	5674.818025	237.45075104	1661442544.89	0	963	151.51612854	59.998161316	44.125	59.728691101	59.998527527	3	0	21434.443359	0	13.287818753	13.613265873	427.72130147	440.62999557	1.8670948335	1.7834720077
84317	2022-08-25	15:49:05.661	236.45075997	5674.818239	237.45075997	1661442545.661	0	963	151.49174552	59.998161316	44.166666667	59.728691101	59.998527527	2	0	21426.555203	0	13.131299334	13.613265873	427.72130147	440.62999557	1.8670948335	1.7834720077
84318	2022-08-25	15:49:06.119	236.45076528	5674.818367	237.45076528	1661442546.12	0	963	151.49258503	59.998161316	44.1875	59.728691101	59.998527527	1	0	21426.053492	0	13.131299334	13.613265873	427.73778802	440.62999557	1.8670948335	1.7834720077
84319	2022-08-25	15:49:06.411	236.45076866	5674.818448	237.45076866	1661442546.412	0	963	151.48844632	59.998161316	44.1875	59.728691101	59.998527527	3	0	21424.381392	0	13.131299334	13.45296571	427.73778802	440.64912747	1.867154113	1.7835252746
84320	2022-08-25	15:49:07.151	236.45077721	5674.818653	237.45077721	1661442547.151	0	963	151.49075953	59.998161316	44.1875	59.728691101	59.998527527	2	0	21424.073853	0	13.384951321	13.45296571	427.73778802	440.64912747	1.867154113	1.7835252746
84321	2022-08-25	15:49:07.592	236.45078233	5674.818776	237.45078233	1661442547.593	0	963	151.51524262	59.998161316	44.14738806	59.728691101	59.998527527	1	0	21431.597277	0	13.384951321	13.45296571	427.81948423	440.64912747	1.867154113	1.7835252746
84322	2022-08-25	15:49:07.868	236.45078552	5674.818852	237.45078552	1661442547.869	0	963	151.50892662	59.998161316	44.125	59.728691101	59.998527527	3	0	21430.838453	0	13.384951321	13.7127311	427.81948423	440.72929076	1.865957076	1.7824496145
84323	2022-08-25	15:49:08.634	236.45079438	5674.819065	237.45079438	1661442548.634	0	963	151.50434875	59.998161316	44.1875	59.728691101	59.998527527	2	0	21431.186903	0	14.211534703	13.7127311	427.81948423	440.72929076	1.865957076	1.7824496145
84324	2022-08-25	15:49:09.109	236.45079988	5674.819197	237.45079988	1661442549.11	0	963	151.50525085	59.998161316	44.1875	59.728691101	59.998527527	1	0	21431.621473	0	14.211534703	13.7127311	427.79245326	440.72929076	1.865957076	1.7824496145
84325	2022-08-25	15:49:09.391	236.45080314	5674.819275	237.45080314	1661442549.391	0	963	151.50506592	59.998161316	44.1875	59.728691101	59.998527527	3	0	21431.848366	0	14.211534703	14.559505444	427.79245326	440.69952623	1.8666083838	1.7830348907
84326	2022-08-25	15:49:10.124	236.45081162	5674.819479	237.45081162	1661442550.124	0	963	151.50217862	59.998283386	44.1875	59.728233337	59.998191833	2	0	21430.257216	0	14.274441907	14.559505444	427.79245326	440.69952623	1.8666083838	1.7830348907
84327	2022-08-25	15:49:10.558	236.45081664	5674.819599	237.45081664	1661442550.558	0	963	151.50120681	59.998283386	44.1875	59.728233337	59.998191833	1	0	21430.092846	0	14.274441907	14.559505444	427.79921949	440.69952623	1.8666083838	1.7830348907
84328	2022-08-25	15:49:10.844	236.45081995	5674.819679	237.45081995	1661442550.844	0	963	151.50755171	59.998283386	44.1875	59.728233337	59.998191833	3	0	21431.881747	0	14.274441907	14.623950878	427.79921949	440.70641949	1.8659351325	1.7824298953
84329	2022-08-25	15:49:11.618	236.45082891	5674.819894	237.45082891	1661442551.618	0	963	151.5077575	59.998283386	44.1875	59.728233337	59.998191833	2	0	21433.642497	0	14.033423569	14.623950878	427.79921949	440.70641949	1.8659351325	1.7824298953
84330	2022-08-25	15:49:12.055	236.45083398	5674.820016	237.45083398	1661442552.056	0	963	151.5011788	59.998283386	44.125932836	59.728233337	59.998191833	1	0	21432.496094	0	14.033423569	14.623950878	427.844862	440.70641949	1.8659351325	1.7824298953
84331	2022-08-25	15:49:12.336	236.45083723	5674.820094	237.45083723	1661442552.337	0	963	151.48840956	59.998283386	44.139204545	59.728233337	59.998191833	3	0	21428.510476	0	14.033423569	14.376877865	427.844862	440.7475953	1.8649457818	1.7815408033
84332	2022-08-25	15:49:13.094	236.450846	5674.820304	237.450846	1661442553.094	0	963	151.50363202	59.998283386	44.150173611	59.728233337	59.998191833	2	0	21430.40861	0	14.620940954	14.376877865	427.844862	440.7475953	1.8649457818	1.7815408033
84333	2022-08-25	15:49:13.551	236.45085128	5674.820431	237.45085128	1661442553.551	0	963	151.50020861	59.998283386	44.125	59.728233337	59.998191833	1	0	21430.940707	0	14.620940954	14.376877865	427.80750578	440.7475953	1.8649457818	1.7815408033
84334	2022-08-25	15:49:13.845	236.4508547	5674.820513	237.4508547	1661442553.846	0	963	151.48234651	59.998283386	44.125	59.728233337	59.998191833	3	0	21425.674834	0	14.620940954	14.9788748	427.80750578	440.71279304	1.8669824213	1.7833709967
84335	2022-08-25	15:49:14.588	236.45086329	5674.820719	237.45086329	1661442554.588	0	963	151.49633238	59.998393589	44.1875	59.728205787	59.998164283	2	0	21430.079305	0	14.942665798	14.9788748	427.80750578	440.71279304	1.8669824213	1.7833709967
84336	2022-08-25	15:49:15.039	236.45086851	5674.820844	237.45086851	1661442555.039	0	963	151.48392578	59.998527527	44.1875	59.728172302	59.998130798	1	0	21425.421977	0	14.942665798	14.9788748	427.78375428	440.71279304	1.8669824213	1.7833709967
84337	2022-08-25	15:49:15.334	236.45087192	5674.820926	237.45087192	1661442555.334	0	963	151.49326602	59.998527527	44.1875	59.728172302	59.998130798	3	0	21427.393999	0	14.942665798	15.308586964	427.78375428	440.69230427	1.8660780071	1.7825582869
84338	2022-08-25	15:49:16.092	236.45088069	5674.821137	237.45088069	1661442556.092	0	963	151.48695013	59.998527527	44.1875	59.728172302	59.998130798	2	0	21427.642958	0	15.337872405	15.308586964	427.78375428	440.69230427	1.8660780071	1.7825582869
84339	2022-08-25	15:49:16.559	236.45088611	5674.821267	237.45088611	1661442556.56	0	963	151.48602796	59.998527527	44.131996269	59.728172302	59.998130798	1	0	21426.231474	0	15.337872405	15.308586964	427.81411456	440.69230427	1.8660780071	1.7825582869
84340	2022-08-25	15:49:16.838	236.45088934	5674.821344	237.45088934	1661442556.839	0	963	151.49564708	59.998527527	44.125	59.728172302	59.998130798	3	0	21428.355291	0	15.337872405	15.713261249	427.81411456	440.71624973	1.8648965647	1.7814965724
84341	2022-08-25	15:49:17.576	236.45089788	5674.821549	237.45089788	1661442557.577	0	963	151.50831509	59.998527527	44.125	59.728172302	59.998130798	2	0	21432.799127	0	15.784564277	15.713261249	427.81411456	440.71624973	1.8648965647	1.7814965724
84342	2022-08-25	15:49:18.056	236.45090344	5674.821682	237.45090344	1661442558.057	0	963	151.49173532	59.998527527	44.125	59.728172302	59.998130798	1	0	21429.031279	0	15.784564277	15.713261249	427.78905128	440.71624973	1.8648965647	1.7814965724
84343	2022-08-25	15:49:18.346	236.45090679	5674.821763	237.45090679	1661442558.347	0	963	151.48353993	59.998527527	44.125	59.728172302	59.998130798	3	0	21426.160511	0	15.784564277	16.170780355	427.78905128	440.68686067	1.8650621685	1.7816453983
84344	2022-08-25	15:49:19.092	236.45091542	5674.82197	237.45091542	1661442559.092	0	963	151.51151519	59.998527527	44.125	59.728172302	59.998130798	2	0	21432.483765	0	15.63453841	16.170780355	427.78905128	440.68686067	1.8650621685	1.7816453983
84345	2022-08-25	15:49:19.545	236.45092066	5674.822096	237.45092066	1661442559.545	0	963	151.49908288	59.998524566	44.125	59.728157499	59.998098231	1	0	21429.423187	0	15.63453841	16.170780355	427.82246898	440.68686067	1.8650621685	1.7816453983
84346	2022-08-25	15:49:19.842	236.4509241	5674.822178	237.4509241	1661442559.842	0	963	151.4855097	59.998497009	44.125	59.728019714	59.997795105	3	0	21425.338601	0	15.63453841	16.017132404	427.82246898	440.72295302	1.865370904	1.7819228509
84347	2022-08-25	15:49:20.575	236.45093259	5674.822382	237.45093259	1661442560.576	0	963	151.51211166	59.998497009	44.125	59.728019714	59.997795105	2	0	21432.240723	0	15.651504808	16.017132404	427.82246898	440.72295302	1.865370904	1.7819228509
84348	2022-08-25	15:49:21.026	236.45093781	5674.822507	237.45093781	1661442561.027	0	963	151.5065565	59.998497009	44.125	59.728019714	59.997795105	1	0	21430.92549	0	15.651504808	16.017132404	427.8827699	440.72295302	1.865370904	1.7819228509
84349	2022-08-25	15:49:21.305	236.45094103	5674.822585	237.45094103	1661442561.305	0	963	151.51200867	59.998497009	44.125	59.728019714	59.997795105	3	0	21432.28125	0	15.651504808	16.034535199	427.8827699	440.78579703	1.8652683584	1.7818306964
84350	2022-08-25	15:49:22.076	236.45094997	5674.822799	237.45094997	1661442562.077	0	963	151.49982283	59.998497009	44.125	59.728019714	59.997795105	2	0	21430.239217	0	16.057994981	16.034535199	427.8827699	440.78579703	1.8652683584	1.7818306964
84351	2022-08-25	15:49:22.536	236.45095529	5674.822927	237.45095529	1661442562.537	0	963	151.50601823	59.998497009	44.125	59.728019714	59.997795105	1	0	21432.132798	0	16.057994981	16.034535199	428.22124224	440.78579703	1.8652683584	1.7818306964
84352	2022-08-25	15:49:22.809	236.45095845	5674.823003	237.45095845	1661442562.81	0	963	151.50114718	59.998497009	44.125	59.728019714	59.997795105	3	0	21431.543797	0	16.057994981	16.451014386	428.22124224	441.13584979	1.8657613745	1.7822737493
84353	2022-08-25	15:49:23.533	236.45096683	5674.823204	237.45096683	1661442563.534	0	963	151.50576782	59.998497009	44.125	59.728019714	59.997795105	2	0	21429.583984	0	16.598679613	16.451014386	428.22124224	441.13584979	1.8657613745	1.7822737493
84354	2022-08-25	15:49:23.980	236.45097199	5674.823328	237.45097199	1661442563.98	0	963	151.49952755	59.998497009	44.125	59.728019714	59.997795105	1	0	21427.094552	0	16.598679613	16.451014386	428.90065844	441.13584979	1.8657613745	1.7822737493
84355	2022-08-25	15:49:24.259	236.45097523	5674.823406	237.45097523	1661442564.26	0	963	151.50093032	59.998497009	44.125	59.728019714	59.997795105	3	0	21427.449574	0	16.598679613	17.00502543	428.90065844	441.83876494	1.8661222315	1.7825980281
84356	2022-08-25	15:49:25.013	236.45098395	5674.823615	237.45098395	1661442565.013	0	963	151.49515533	59.99874115	44.125	59.727684021	59.997703552	2	0	21425.6014	0	16.971561824	17.00502543	428.90065844	441.83876494	1.8661222315	1.7825980281
84357	2022-08-25	15:49:25.463	236.45098917	5674.82374	237.45098917	1661442565.464	0	963	151.50020178	59.99874115	44.125	59.727684021	59.997703552	1	0	21427.17721	0	16.971561824	17.00502543	429.87441704	441.83876494	1.8661222315	1.7825980281
84358	2022-08-25	15:49:25.753	236.45099252	5674.823821	237.45099252	1661442565.754	0	963	151.51465399	59.99874115	44.125	59.727684021	59.997703552	3	0	21432.241655	0	16.971561824	17.387096212	429.87441704	442.84380315	1.8663009319	1.782758612
84359	2022-08-25	15:49:26.507	236.45100125	5674.82403	237.45100125	1661442566.508	0	963	151.5117925	59.99874115	44.125	59.727684021	59.997703552	2	0	21432.969401	0	17.083369529	17.387096212	429.87441704	442.84380315	1.8663009319	1.782758612
84360	2022-08-25	15:49:26.973	236.45100664	5674.824159	237.45100664	1661442566.974	0	963	151.49760403	59.99874115	44.125	59.727684021	59.997703552	1	0	21429.670724	0	17.083369529	17.387096212	430.36498312	442.84380315	1.8663009319	1.782758612
84361	2022-08-25	15:49:27.259	236.45100994	5674.824239	237.45100994	1661442567.259	0	963	151.49104748	59.99874115	44.125	59.727684021	59.997703552	3	0	21427.542318	0	17.083369529	17.50157179	430.36498312	443.34697675	1.8655019822	1.782040646
84362	2022-08-25	15:49:28.009	236.45101862	5674.824447	237.45101862	1661442568.009	0	963	151.50493622	59.99874115	44.125	59.727684021	59.997703552	2	0	21429.125977	0	17.528668743	17.50157179	430.36498312	443.34697675	1.8655019822	1.782040646
84363	2022-08-25	15:49:28.454	236.45102378	5674.824571	237.45102378	1661442568.455	0	963	151.50246168	59.99874115	44.125	59.727684021	59.997703552	1	0	21428.446697	0	17.528668743	17.50157179	430.89370264	443.34697675	1.8655019822	1.782040646
84364	2022-08-25	15:49:28.730	236.45102697	5674.824647	237.45102697	1661442568.73	0	963	151.51983643	59.99874115	44.125	59.727684021	59.997703552	3	0	21432.740234	0	17.528668743	17.957717899	430.89370264	443.88998397	1.8658316544	1.7823369059
84365	2022-08-25	15:49:29.503	236.45103591	5674.824862	237.45103591	1661442569.503	0	963	151.49584738	59.998600642	44.125	59.72756513	59.997606277	2	0	21427.465481	0	18.017044379	17.957717899	430.89370264	443.88998397	1.8658316544	1.7823369059
84366	2022-08-25	15:49:29.977	236.45104141	5674.824994	237.45104141	1661442569.978	0	963	151.48463759	59.998344421	44.125	59.727348328	59.997428894	1	0	21424.339348	0	18.017044379	17.957717899	431.64599892	443.88998397	1.8658316544	1.7823369059
84367	2022-08-25	15:49:30.256	236.45104463	5674.825071	237.45104463	1661442570.256	0	963	151.50563049	59.998344421	44.125	59.727348328	59.997428894	3	0	21429.416016	0	18.017044379	18.45820193	431.64599892	444.66959469	1.8668060477	1.7832125102
84368	2022-08-25	15:49:30.989	236.45105311	5674.825275	237.45105311	1661442570.989	0	963	151.50456587	59.998344421	44.125	59.727348328	59.997428894	2	0	21429.399251	0	18.233458314	18.45820193	431.64599892	444.66959469	1.8668060477	1.7832125102
84369	2022-08-25	15:49:31.440	236.45105833	5674.8254	237.45105833	1661442571.44	0	963	151.50368898	59.998344421	44.125	59.727348328	59.997428894	1	0	21422.422531	0	18.233458314	18.45820193	432.04794735	444.66959469	1.8668060477	1.7832125102
84370	2022-08-25	15:49:31.732	236.45106171	5674.825481	237.45106171	1661442571.732	0	963	151.52572632	59.998344421	44.125	59.727348328	59.997428894	3	0	21427.982422	0	18.233458314	18.680044783	432.04794735	445.08751797	1.8669155652	1.7833109211
84371	2022-08-25	15:49:32.530	236.45107096	5674.825703	237.45107096	1661442572.531	0	963	151.50894282	59.998344421	44.125	59.727348328	59.997428894	2	0	21432.903822	0	18.605121653	18.680044783	432.04794735	445.08751797	1.8669155652	1.7833109211
84372	2022-08-25	15:49:33.029	236.45107672	5674.825841	237.45107672	1661442573.029	0	963	151.51373838	59.998344421	44.125	59.727348328	59.997428894	1	0	21435.955282	0	18.605121653	18.680044783	432.53445909	445.08751797	1.8669155652	1.7833109211
84373	2022-08-25	15:49:33.338	236.4510803	5674.825927	237.4510803	1661442573.338	0	963	151.49368286	59.998344421	44.125	59.727348328	59.997428894	3	0	21430.683594	0	18.605121653	19.060700975	432.53445909	445.58551132	1.8659050333	1.782402847
84374	2022-08-25	15:49:34.088	236.45108899	5674.826136	237.45108899	1661442574.089	0	963	151.49252319	59.998344421	44.0625	59.727348328	59.997428894	2	0	21426.078125	0	18.862757416	19.060700975	432.53445909	445.58551132	1.8659050333	1.782402847
84375	2022-08-25	15:49:34.546	236.45109428	5674.826263	237.45109428	1661442574.546	0	963	151.50458128	59.997485374	44.105410448	59.727432137	59.997135561	1	0	21429.438549	0	18.862757416	19.060700975	432.37489641	445.58551132	1.8659050333	1.782402847
84376	2022-08-25	15:49:34.828	236.45109755	5674.826341	237.45109755	1661442574.828	0	963	151.50978343	59.997093201	44.125	59.727470398	59.997001648	3	0	21431.011896	0	18.862757416	19.324561701	432.37489641	445.4187359	1.8662403978	1.782704215
84377	2022-08-25	15:49:35.566	236.4511061	5674.826546	237.4511061	1661442575.567	0	963	151.49209044	59.997093201	44.0625	59.727470398	59.997001648	2	0	21424.882067	0	19.216058595	19.324561701	432.37489641	445.4187359	1.8662403978	1.782704215
84378	2022-08-25	15:49:36.006	236.45111119	5674.826669	237.45111119	1661442576.007	0	963	151.52317696	59.997093201	44.097014925	59.727470398	59.997001648	1	0	21434.075866	0	19.216058595	19.324561701	432.46688669	445.4187359	1.8662403978	1.782704215
84379	2022-08-25	15:49:36.280	236.45111436	5674.826745	237.45111436	1661442576.281	0	963	151.52085876	59.997093201	44.125	59.727470398	59.997001648	3	0	21434.908203	0	19.216058595	19.68660338	432.46688669	445.51605732	1.8666244592	1.7830493359
84380	2022-08-25	15:49:37.051	236.45112328	5674.826959	237.45112328	1661442577.051	0	963	151.51347457	59.997093201	44.125	59.727470398	59.997001648	2	0	21434.813436	0	19.676605732	19.68660338	432.46688669	445.51605732	1.8666244592	1.7830493359
84381	2022-08-25	15:49:37.507	236.45112856	5674.827086	237.45112856	1661442577.508	0	963	151.52256809	59.997093201	44.123600746	59.727470398	59.997001648	1	0	21437.912153	0	19.676605732	19.68660338	432.92439819	445.51605732	1.8666244592	1.7830493359
84382	2022-08-25	15:49:37.779	236.45113171	5674.827161	237.45113171	1661442577.78	0	963	151.49211121	59.997093201	44.0625	59.727470398	59.997001648	3	0	21430.4375	0	19.676605732	20.158334334	432.92439819	445.98479881	1.8655164413	1.7820536398
84383	2022-08-25	15:49:38.578	236.45114096	5674.827383	237.45114096	1661442578.579	0	963	151.48434279	59.997093201	44.088541667	59.727470398	59.997001648	2	0	21427.090902	0	19.961546275	20.158334334	432.92439819	445.98479881	1.8655164413	1.7820536398
84384	2022-08-25	15:49:39.048	236.45114639	5674.827513	237.45114639	1661442579.048	0	963	151.48845001	59.997093201	44.125	59.727470398	59.997001648	1	0	21427.478851	0	19.961546275	20.158334334	433.38702899	445.98479881	1.8655164413	1.7820536398
84385	2022-08-25	15:49:39.335	236.45114971	5674.827593	237.45114971	1661442579.335	0	963	151.50294495	59.997093201	44.125	59.727470398	59.997001648	3	0	21429.208984	0	19.961546275	20.44992429	433.38702899	446.45252369	1.864135234	1.7808123555
84386	2022-08-25	15:49:40.075	236.45115828	5674.827799	237.45115828	1661442580.075	0	963	151.48310131	59.997825623	44.065104167	59.727012634	59.997032166	2	0	21421.968479	0	20.393312268	20.44992429	433.38702899	446.45252369	1.864135234	1.7808123555
84387	2022-08-25	15:49:40.526	236.45116351	5674.827924	237.45116351	1661442580.527	0	963	151.50322245	59.997825623	44.102145522	59.727012634	59.997032166	1	0	21426.857436	0	20.393312268	20.44992429	433.55548474	446.45252369	1.864135234	1.7808123555
84388	2022-08-25	15:49:40.799	236.45116667	5674.828	237.45116667	1661442580.8	0	963	151.50190249	59.997825623	44.125	59.727012634	59.997032166	3	0	21426.762695	0	20.393312268	20.89222697	433.55548474	446.62534386	1.8653159404	1.7818734569
84389	2022-08-25	15:49:41.549	236.45117535	5674.828208	237.45117535	1661442581.55	0	963	151.50802061	59.997825623	44.125	59.727012634	59.997032166	2	0	21430.496148	0	20.714638053	20.89222697	433.55548474	446.62534386	1.8653159404	1.7818734569
84390	2022-08-25	15:49:42.009	236.45118067	5674.828336	237.45118067	1661442582.01	0	963	151.50766811	59.997825623	44.125	59.727012634	59.997032166	1	0	21430.67393	0	20.714638053	20.89222697	433.57552431	446.62534386	1.8653159404	1.7818734569
84391	2022-08-25	15:49:42.293	236.45118396	5674.828415	237.45118396	1661442582.294	0	963	151.5055542	59.997825623	44.125	59.727012634	59.997032166	3	0	21430.085938	0	20.714638053	21.22174887	433.57552431	446.65475165	1.8665957734	1.7830235589
84392	2022-08-25	15:49:43.098	236.45119328	5674.828639	237.45119328	1661442583.099	0	963	151.49654399	59.997825623	44.125	59.727012634	59.997032166	2	0	21430.388577	0	20.716174657	21.22174887	433.57552431	446.65475165	1.8665957734	1.7830235589
84393	2022-08-25	15:49:43.622	236.45119934	5674.828784	237.45119934	1661442583.623	0	963	151.5001363	59.997825623	44.125	59.727012634	59.997032166	1	0	21429.298682	0	20.716174657	21.22174887	433.70327519	446.65475165	1.8665957734	1.7830235589
84394	2022-08-25	15:49:43.903	236.45120258	5674.828862	237.45120258	1661442583.903	0	963	151.53190613	59.997825623	44.125	59.727012634	59.997032166	3	0	21439.408203	0	20.716174657	21.223268173	433.70327519	446.78491917	1.8649126162	1.7815109977
84395	2022-08-25	15:49:44.641	236.45121112	5674.829067	237.45121112	1661442584.641	0	963	151.49765099	59.997823079	44.125	59.72700882	59.997029622	2	0	21431.165771	0	20.741839144	21.223268173	433.70327519	446.78491917	1.8649126162	1.7815109977
84396	2022-08-25	15:49:45.095	236.45121638	5674.829193	237.45121638	1661442585.095	0	963	151.49158193	59.997642517	44.116604478	59.726737976	59.99684906	1	0	21428.841272	0	20.741839144	21.223268173	433.86291158	446.78491917	1.8649126162	1.7815109977
84397	2022-08-25	15:49:45.384	236.45121972	5674.829273	237.45121972	1661442585.384	0	963	151.52052307	59.997642517	44.0625	59.726737976	59.99684906	3	0	21436.654297	0	20.741839144	21.249290177	433.86291158	446.94229327	1.8646100731	1.7812391026
84398	2022-08-25	15:49:46.164	236.45122876	5674.82949	237.45122876	1661442586.165	0	963	151.4989624	59.997642517	44.125	59.726737976	59.99684906	2	0	21428.714844	0	20.92933959	21.249290177	433.86291158	446.94229327	1.8646100731	1.7812391026
84399	2022-08-25	15:49:46.621	236.45123405	5674.829617	237.45123405	1661442586.622	0	963	151.50973602	59.997642517	44.125	59.726737976	59.99684906	1	0	21431.905026	0	20.92933959	21.249290177	433.99001144	446.94229327	1.8646100731	1.7812391026
84400	2022-08-25	15:49:46.910	236.45123738	5674.829697	237.45123738	1661442586.91	0	963	151.51220703	59.997642517	44.125	59.726737976	59.99684906	3	0	21432.636719	0	20.92933959	21.441399195	433.99001144	447.07377824	1.8650678695	1.7816505217
84401	2022-08-25	15:49:47.665	236.45124613	5674.829907	237.45124613	1661442587.666	0	963	151.50451279	59.997642517	44.125	59.726737976	59.99684906	2	0	21431.607856	0	21.014074019	21.441399195	433.99001144	447.07377824	1.8650678695	1.7816505217
84402	2022-08-25	15:49:48.122	236.45125142	5674.830034	237.45125142	1661442588.123	0	963	151.51308168	59.997642517	44.105876866	59.726737976	59.99684906	1	0	21435.697572	0	21.014074019	21.441399195	434.10343477	447.07377824	1.8650678695	1.7816505217
84403	2022-08-25	15:49:48.410	236.45125475	5674.830114	237.45125475	1661442588.41	0	963	151.50212097	59.997642517	44.0625	59.726737976	59.99684906	3	0	21433.03125	0	21.014074019	21.528330731	434.10343477	447.1938223	1.8655077508	1.78204583
84404	2022-08-25	15:49:49.151	236.45126333	5674.83032	237.45126333	1661442589.152	0	963	151.48462921	59.997642517	44.0625	59.726737976	59.99684906	2	0	21427.22522	0	20.963122585	21.528330731	434.10343477	447.1938223	1.8655077508	1.78204583
84405	2022-08-25	15:49:49.601	236.45126854	5674.830445	237.45126854	1661442589.602	0	963	151.51474477	59.997642517	44.0625	59.726737976	59.99684906	1	0	21435.960005	0	20.963122585	21.528330731	434.21125205	447.1938223	1.8655077508	1.78204583
84406	2022-08-25	15:49:49.894	236.45127192	5674.830526	237.45127192	1661442589.894	0	963	151.48819756	59.99693229	44.0625	59.726412455	59.996908246	3	0	21429.820076	0	20.963122585	21.476110518	434.21125205	447.30432396	1.8649089612	1.781507713
84407	2022-08-25	15:49:50.719	236.45128147	5674.830755	237.45128147	1661442590.719	0	963	151.48294258	59.996910095	44.0625	59.726402283	59.996910095	2	0	21426.082194	0	21.61676108	21.476110518	434.21125205	447.30432396	1.8649089612	1.781507713
84408	2022-08-25	15:49:51.217	236.45128725	5674.830894	237.45128725	1661442591.218	0	963	151.5018766	59.996910095	44.0625	59.726402283	59.996910095	1	0	21430.274021	0	21.61676108	21.476110518	434.45669626	447.30432396	1.8649089612	1.781507713
84409	2022-08-25	15:49:51.496	236.45129046	5674.830971	237.45129046	1661442591.496	0	963	151.51255798	59.996910095	44.0625	59.726402283	59.996910095	3	0	21433.554688	0	21.61676108	22.145730861	434.45669626	447.55683464	1.8654140035	1.781961583
84410	2022-08-25	15:49:52.283	236.45129958	5674.83119	237.45129958	1661442592.284	0	963	151.50247192	59.996910095	44.0625	59.726402283	59.996910095	2	0	21429.542969	0	22.499494273	22.145730861	434.45669626	447.55683464	1.8654140035	1.781961583
84411	2022-08-25	15:49:52.773	236.45130525	5674.831326	237.45130525	1661442592.774	0	963	151.52497864	59.996910095	44.0625	59.726402283	59.996910095	1	0	21438.519531	0	22.499494273	22.145730861	434.838652	447.55683464	1.8654140035	1.781961583
84412	2022-08-25	15:49:53.056	236.45130853	5674.831405	237.45130853	1661442593.057	0	963	151.51879883	59.996910095	44.0625	59.726402283	59.996910095	3	0	21437.914063	0	22.499494273	23.050158044	434.838652	447.95255872	1.8655391686	1.7820740638
84413	2022-08-25	15:49:53.855	236.45131777	5674.831626	237.45131777	1661442593.855	0	963	151.48650614	59.996910095	44.0625	59.726402283	59.996910095	2	0	21428.580404	0	22.735694035	23.050158044	434.838652	447.95255872	1.8655391686	1.7820740638
84414	2022-08-25	15:49:54.326	236.45132323	5674.831757	237.45132323	1661442594.327	0	963	151.48113387	59.996910095	44.0625	59.726402283	59.996910095	1	0	21425.091301	0	22.735694035	23.050158044	435.07557243	447.95255872	1.8655391686	1.7820740638
84415	2022-08-25	15:49:54.608	236.45132649	5674.831836	237.45132649	1661442594.609	0	963	151.51324116	59.997010433	44.0625	59.726373615	59.996551745	3	0	21433.117602	0	22.735694035	23.292021706	435.07557243	448.1938265	1.8646312581	1.7812581418
84416	2022-08-25	15:49:55.390	236.45133553	5674.832053	237.45133553	1661442595.39	0	963	151.50500637	59.997123718	44.0625	59.726341248	59.996147156	2	0	21431.633531	0	22.681153637	23.292021706	435.07557243	448.1938265	1.8646312581	1.7812581418
84417	2022-08-25	15:49:55.861	236.45134098	5674.832184	237.45134098	1661442595.861	0	963	151.50323031	59.997123718	44.0625	59.726341248	59.996147156	1	0	21431.00242	0	22.681153637	23.292021706	435.16849226	448.1938265	1.8646312581	1.7812581418
84418	2022-08-25	15:49:56.138	236.45134419	5674.832261	237.45134419	1661442596.138	0	963	151.49948259	59.997123718	44.0625	59.726341248	59.996147156	3	0	21430.044271	0	22.681153637	23.236194165	435.16849226	448.29068531	1.8658573073	1.7823599586
84419	2022-08-25	15:49:56.895	236.45135296	5674.832471	237.45135296	1661442596.896	0	963	151.49986172	59.997123718	44.0625	59.726341248	59.996147156	2	0	21429.55485	0	22.780819815	23.236194165	435.16849226	448.29068531	1.8658573073	1.7823599586
84420	2022-08-25	15:49:57.354	236.45135826	5674.832598	237.45135826	1661442597.354	0	963	151.5052406	59.997123718	44.0625	59.726341248	59.996147156	1	0	21431.299499	0	22.780819815	23.236194165	435.17878657	448.29068531	1.8658573073	1.7823599586
84421	2022-08-25	15:49:57.630	236.45136146	5674.832675	237.45136146	1661442597.63	0	963	151.50536185	59.997123718	44.0625	59.726341248	59.996147156	3	0	21431.886719	0	22.780819815	23.338456345	435.17878657	448.30503934	1.8656799773	1.782200602
84422	2022-08-25	15:49:58.381	236.45137015	5674.832884	237.45137015	1661442598.381	0	963	151.49661901	59.997123718	44.0625	59.726341248	59.996147156	2	0	21427.142836	0	22.942835077	23.338456345	435.17878657	448.30503934	1.8656799773	1.782200602
84423	2022-08-25	15:49:58.828	236.45137532	5674.833008	237.45137532	1661442598.828	0	963	151.49858469	59.997123718	44.0625	59.726341248	59.996147156	1	0	21427.531235	0	22.942835077	23.338456345	435.17425692	448.30503934	1.8656799773	1.782200602
84424	2022-08-25	15:49:59.105	236.45137854	5674.833085	237.45137854	1661442599.106	0	963	151.48816773	59.997123718	44.0625	59.726341248	59.996147156	3	0	21424.565607	0	22.942835077	23.504280671	435.17425692	448.29665569	1.8648174958	1.7814255137
84425	2022-08-25	15:49:59.859	236.45138727	5674.833294	237.45138727	1661442599.86	0	963	151.51989216	59.997285843	44.0625	59.726331711	59.996194839	2	0	21436.68122	0	23.224017331	23.504280671	435.17425692	448.29665569	1.8648174958	1.7814255137
84426	2022-08-25	15:50:00.315	236.45139255	5674.833421	237.45139255	1661442600.316	0	963	151.4868328	59.997642517	44.0625	59.72631073	59.996299744	1	0	21427.410215	0	23.224017331	23.504280671	435.05689881	448.29665569	1.8648174958	1.7814255137
84427	2022-08-25	15:50:00.595	236.45139578	5674.833499	237.45139578	1661442600.595	0	963	151.50027466	59.997642517	44.0625	59.72631073	59.996299744	3	0	21430.039063	0	23.224017331	23.792194259	435.05689881	448.17225553	1.8646997854	1.7813197275
84428	2022-08-25	15:50:01.375	236.45140481	5674.833716	237.45140481	1661442601.376	0	963	151.49879265	59.997642517	44.0625	59.72631073	59.996299744	2	0	21431.167304	0	23.664347606	23.792194259	435.05689881	448.17225553	1.8646997854	1.7813197275
84429	2022-08-25	15:50:01.846	236.45141027	5674.833846	237.45141027	1661442601.847	0	963	151.49896491	59.997642517	44.0625	59.72631073	59.996299744	1	0	21431.212599	0	23.664347606	23.792194259	435.06036831	448.17225553	1.8646997854	1.7813197275
84430	2022-08-25	15:50:02.121	236.45141345	5674.833923	237.45141345	1661442602.122	0	963	151.5034145	59.997642517	44.0625	59.72631073	59.996299744	3	0	21432.478516	0	23.664347606	24.243210792	435.06036831	448.17384317	1.8642616935	1.7809260083
84431	2022-08-25	15:50:02.884	236.45142228	5674.834135	237.45142228	1661442602.885	0	963	151.48588053	59.997642517	44.0625	59.72631073	59.996299744	2	0	21426.133464	0	24.381456503	24.243210792	435.06036831	448.17384317	1.8642616935	1.7809260083
84432	2022-08-25	15:50:03.358	236.45142777	5674.834266	237.45142777	1661442603.359	0	963	151.50775146	59.997642517	44.0625	59.72631073	59.996299744	1	0	21431.755859	0	24.381456503	24.243210792	435.1041474	448.17384317	1.8642616935	1.7809260083
84433	2022-08-25	15:50:03.645	236.45143109	5674.834346	237.45143109	1661442603.646	0	963	151.50569153	59.997642517	44.0625	59.72631073	59.996299744	3	0	21431.10319	0	24.381456503	24.978038926	435.1041474	448.22290645	1.865808991	1.7823165396
84434	2022-08-25	15:50:04.414	236.45143999	5674.83456	237.45143999	1661442604.415	0	963	151.50508118	59.997642517	44.0625	59.72631073	59.996299744	2	0	21431.177734	0	24.78696945	24.978038926	435.1041474	448.22290645	1.865808991	1.7823165396
84435	2022-08-25	15:50:04.908	236.45144571	5674.834697	237.45144571	1661442604.909	0	963	151.50273201	59.997507238	44.0625	59.726300709	59.996259661	1	0	21430.517112	0	24.78696945	24.978038926	435.19598044	448.22290645	1.865808991	1.7823165396
84436	2022-08-25	15:50:05.196	236.45144903	5674.834777	237.45144903	1661442605.196	0	963	151.49933393	59.996818542	44.0625	59.726249695	59.996055603	3	0	21429.930694	0	24.78696945	25.393523351	435.19598044	448.31858596	1.8645631003	1.7811968879
84437	2022-08-25	15:50:06.052	236.45145894	5674.835014	237.45145894	1661442606.052	0	963	151.51991749	59.996818542	44.0625	59.726249695	59.996055603	2	0	21435.805868	0	24.904298478	25.393523351	435.19598044	448.31858596	1.8645631003	1.7811968879
84438	2022-08-25	15:50:06.586	236.45146513	5674.835163	237.45146513	1661442606.587	0	963	151.50839666	59.996818542	44.0625	59.726249695	59.996055603	1	0	21433.779268	0	24.904298478	25.393523351	435.17625287	448.31858596	1.8645631003	1.7811968879
84439	2022-08-25	15:50:06.868	236.45146839	5674.835241	237.45146839	1661442606.869	0	963	151.49224854	59.996818542	44.0625	59.726249695	59.996055603	3	0	21429.509766	0	24.904298478	25.513557041	435.17625287	448.29462801	1.8647920374	1.7814026343
84440	2022-08-25	15:50:07.615	236.45147704	5674.835449	237.45147704	1661442607.616	0	963	151.49950398	59.996818542	44.0625	59.726249695	59.996055603	2	0	21431.447917	0	25.017125288	25.513557041	435.17625287	448.29462801	1.8647920374	1.7814026343
84441	2022-08-25	15:50:08.069	236.45148229	5674.835575	237.45148229	1661442608.07	0	963	151.47666931	59.996818542	44	59.726249695	59.996055603	1	0	21423.496094	0	25.017125288	25.513557041	435.23019841	448.29462801	1.8647920374	1.7814026343
84442	2022-08-25	15:50:08.348	236.45148552	5674.835652	237.45148552	1661442608.349	0	963	151.48121366	59.996818542	44	59.726249695	59.996055603	3	0	21423.905185	0	25.017125288	25.629067028	435.23019841	448.34852502	1.8640947064	1.780775932
84443	2022-08-25	15:50:09.282	236.45149633	5674.835912	237.45149633	1661442609.283	0	963	151.52088695	59.996818542	44.062065972	59.726249695	59.996055603	2	0	21434.638021	0	24.967625877	25.629067028	435.23019841	448.34852502	1.8640947064	1.780775932
84444	2022-08-25	15:50:09.802	236.45150235	5674.836056	237.45150235	1661442609.803	0	963	151.51871172	59.996818542	44.0625	59.726249695	59.996055603	1	0	21436.533276	0	24.967625877	25.629067028	435.35013305	448.34852502	1.8640947064	1.780775932
84445	2022-08-25	15:50:10.082	236.45150558	5674.836134	237.45150558	1661442610.082	0	963	151.51014709	59.9957102	44.0625	59.725597728	59.995968674	3	0	21435.208836	0	24.967625877	25.57825284	435.35013305	448.46980863	1.8641584289	1.7808332015
84446	2022-08-25	15:50:10.976	236.45151593	5674.836382	237.45151593	1661442610.976	0	963	151.48729006	59.995262146	44.037760417	59.725334167	59.995933533	2	0	21430.750285	0	24.835352334	25.57825284	435.35013305	448.46980863	1.8641584289	1.7808332015
84447	2022-08-25	15:50:11.500	236.45152199	5674.836528	237.45152199	1661442611.5	0	963	151.49337791	59.995262146	44	59.725334167	59.995933533	1	0	21431.59445	0	24.835352334	25.57825284	435.8525328	448.46980863	1.8641584289	1.7808332015
84448	2022-08-25	15:50:11.790	236.45152536	5674.836609	237.45152536	1661442611.791	0	963	151.48925041	59.995262146	44.023674242	59.725334167	59.995933533	3	0	21429.859908	0	24.835352334	25.44276385	435.8525328	448.98777712	1.8642143716	1.7808834788
84449	2022-08-25	15:50:12.601	236.45153475	5674.836834	237.45153475	1661442612.602	0	963	151.48659028	59.995262146	44.0625	59.725334167	59.995933533	2	0	21425.617323	0	25.207398373	25.44276385	435.8525328	448.98777712	1.8642143716	1.7808834788
84450	2022-08-25	15:50:13.137	236.45154094	5674.836983	237.45154094	1661442613.137	0	963	151.49401184	59.995262146	44.048973881	59.725334167	59.995933533	1	0	21426.720441	0	25.207398373	25.44276385	436.03201057	448.98777712	1.8642143716	1.7808834788
84451	2022-08-25	15:50:13.418	236.4515442	5674.837061	237.4515442	1661442613.419	0	963	151.50315857	59.995262146	44	59.725334167	59.995933533	3	0	21428.982422	0	25.207398373	25.823955518	436.03201057	449.1736648	1.8644378883	1.7810843582
84452	2022-08-25	15:50:14.157	236.45155275	5674.837266	237.45155275	1661442614.158	0	963	151.5134502	59.995262146	44	59.725334167	59.995933533	2	0	21435.588921	0	26.031360848	25.823955518	436.03201057	449.1736648	1.8644378883	1.7810843582
84453	2022-08-25	15:50:14.618	236.45155809	5674.837394	237.45155809	1661442614.619	0	963	151.50166662	59.995262146	44.031716418	59.725334167	59.995933533	1	0	21432.691027	0	26.031360848	25.823955518	435.93354502	449.1736648	1.8644378883	1.7810843582
84454	2022-08-25	15:50:14.891	236.45156125	5674.83747	237.45156125	1661442614.892	0	963	151.49413461	59.995354624	44.0625	59.725472884	59.995910413	3	0	21430.34227	0	26.031360848	26.667962538	435.93354502	449.06994884	1.8635769507	1.7803106
84455	2022-08-25	15:50:15.644	236.45156995	5674.837679	237.45156995	1661442615.644	0	963	151.4855886	59.995384216	44	59.725517273	59.995903015	2	0	21425.947971	0	26.510948658	26.667962538	435.93354502	449.06994884	1.8635769507	1.7803106
84456	2022-08-25	15:50:16.095	236.45157517	5674.837804	237.45157517	1661442616.095	0	963	151.49056631	59.995384216	44	59.725517273	59.995903015	1	0	21426.101621	0	26.510948658	26.667962538	436.0065137	449.06994884	1.8635769507	1.7803106
84457	2022-08-25	15:50:16.380	236.45157847	5674.837883	237.45157847	1661442616.38	0	963	151.50022472	59.995384216	44	59.725517273	59.995903015	3	0	21428.521928	0	26.510948658	27.159278223	436.0065137	449.1451054	1.8644348302	1.7810816098
84458	2022-08-25	15:50:17.161	236.45158752	5674.838101	237.45158752	1661442617.162	0	963	151.50939941	59.995384216	44	59.725517273	59.995903015	2	0	21433.910156	0	26.920065673	27.159278223	436.0065137	449.1451054	1.8644348302	1.7810816098
84459	2022-08-25	15:50:17.642	236.45159309	5674.838234	237.45159309	1661442617.643	0	963	151.48663421	59.995384216	44	59.725517273	59.995903015	1	0	21427.650682	0	26.920065673	27.159278223	436.35004188	449.1451054	1.8644348302	1.7810816098
84460	2022-08-25	15:50:17.917	236.45159627	5674.838311	237.45159627	1661442617.918	0	963	151.47561461	59.995384216	44	59.725517273	59.995903015	3	0	21423.985322	0	26.920065673	27.57854888	436.35004188	449.50199638	1.8644169085	1.7810655034
84461	2022-08-25	15:50:18.691	236.45160523	5674.838526	237.45160523	1661442618.692	0	963	151.51212056	59.995384216	44	59.725517273	59.995903015	2	0	21433.692925	0	27.316394534	27.57854888	436.35004188	449.50199638	1.8644169085	1.7810655034
84462	2022-08-25	15:50:19.157	236.45161062	5674.838655	237.45161062	1661442619.158	0	963	151.50020167	59.995384216	44	59.725517273	59.995903015	1	0	21431.112815	0	27.316394534	27.57854888	436.89374061	449.50199638	1.8644169085	1.7810655034
84463	2022-08-25	15:50:19.441	236.45161391	5674.838734	237.45161391	1661442619.442	0	963	151.49378551	59.995384216	44	59.725517273	59.995903015	3	0	21429.030007	0	27.316394534	27.98434161	436.89374061	450.05747275	1.863150423	1.7799272481
84464	2022-08-25	15:50:20.211	236.45162282	5674.838948	237.45162282	1661442620.212	0	963	151.50814131	59.99571991	44	59.72530365	59.995384216	2	0	21432.05565	0	27.853369325	27.98434161	436.89374061	450.05747275	1.863150423	1.7799272481
84465	2022-08-25	15:50:20.694	236.4516284	5674.839082	237.4516284	1661442620.694	0	963	151.50416747	59.99571991	44	59.72530365	59.995384216	1	0	21431.391091	0	27.853369325	27.98434161	437.10909328	450.05747275	1.863150423	1.7799272481
84466	2022-08-25	15:50:20.971	236.45163162	5674.839159	237.45163162	1661442620.972	0	963	151.50747288	59.99571991	44	59.72530365	59.995384216	3	0	21432.818922	0	27.853369325	28.534348851	437.10909328	450.27739603	1.8638827377	1.7805854273
84467	2022-08-25	15:50:21.766	236.45164081	5674.839379	237.45164081	1661442621.766	0	963	151.49637095	59.99571991	44	59.72530365	59.995384216	2	0	21431.628472	0	28.196923227	28.534348851	437.10909328	450.27739603	1.8638827377	1.7805854273
84468	2022-08-25	15:50:22.260	236.45164654	5674.839517	237.45164654	1661442622.261	0	963	151.48516174	59.99571991	44	59.72530365	59.995384216	1	0	21427.108369	0	28.196923227	28.534348851	437.11090504	450.27739603	1.8638827377	1.7805854273
84469	2022-08-25	15:50:22.545	236.45164983	5674.839596	237.45164983	1661442622.545	0	963	151.48057556	59.99571991	44	59.72530365	59.995384216	3	0	21425.310547	0	28.196923227	28.886686824	437.11090504	450.2867145	1.8652257684	1.781792422
84470	2022-08-25	15:50:23.298	236.45165854	5674.839805	237.45165854	1661442623.298	0	963	151.50144196	59.99571991	44	59.72530365	59.995384216	2	0	21428.270182	0	28.202172536	28.886686824	437.11090504	450.2867145	1.8652257684	1.781792422
84471	2022-08-25	15:50:23.746	236.45166373	5674.839929	237.45166373	1661442623.746	0	963	151.50315857	59.99571991	44	59.72530365	59.995384216	1	0	21428.863281	0	28.202172536	28.886686824	437.04362777	450.2867145	1.8652257684	1.781792422
84472	2022-08-25	15:50:24.023	236.45166694	5674.840007	237.45166694	1661442624.024	0	963	151.50340826	59.99571991	44	59.72530365	59.995384216	3	0	21429.163175	0	28.202172536	28.892193487	437.04362777	450.21990684	1.864578351	1.7812105938
84473	2022-08-25	15:50:24.815	236.4516761	5674.840226	237.4516761	1661442624.815	0	963	151.50614929	59.99571991	44	59.72530365	59.995384216	2	0	21432.540473	0	28.250858188	28.892193487	437.04362777	450.21990684	1.864578351	1.7812105938
84474	2022-08-25	15:50:25.285	236.45168154	5674.840357	237.45168154	1661442625.285	0	963	151.48475784	59.99571991	44	59.725183402	59.995173782	1	0	21426.545359	0	28.250858188	28.892193487	437.04251836	450.21990684	1.864578351	1.7812105938
84475	2022-08-25	15:50:25.558	236.4516847	5674.840433	237.4516847	1661442625.558	0	963	151.5050391	59.99571991	44	59.72518158	59.995170593	3	0	21432.707712	0	28.250858188	28.94159899	437.04251836	450.20965033	1.8626873889	1.7795110742
84476	2022-08-25	15:50:26.345	236.45169382	5674.840652	237.45169382	1661442626.346	0	963	151.52056503	59.99571991	44	59.72518158	59.995170593	2	0	21437.762695	0	28.360750634	28.94159899	437.04251836	450.20965033	1.8626873889	1.7795110742
84477	2022-08-25	15:50:26.842	236.45169957	5674.84079	237.45169957	1661442626.843	0	963	151.48493639	59.99571991	44	59.72518158	59.995170593	1	0	21428.166161	0	28.360750634	28.94159899	436.92364138	450.20965033	1.8626873889	1.7795110742
84478	2022-08-25	15:50:27.121	236.4517028	5674.840867	237.4517028	1661442627.122	0	963	151.48561142	59.99571991	44	59.72518158	59.995170593	3	0	21426.529179	0	28.360750634	29.053986782	436.92364138	450.08350346	1.8635506849	1.7802869932
84479	2022-08-25	15:50:27.903	236.45171184	5674.841084	237.45171184	1661442627.903	0	963	151.49992879	59.99571991	44	59.72518158	59.995170593	2	0	21426.942627	0	28.670912914	29.053986782	436.92364138	450.08350346	1.8635506849	1.7802869932
84480	2022-08-25	15:50:28.371	236.45171727	5674.841214	237.45171727	1661442628.372	0	963	151.50470688	59.99571991	44	59.72518158	59.995170593	1	0	21428.093561	0	28.670912914	29.053986782	436.86338254	450.08350346	1.8635506849	1.7802869932
84481	2022-08-25	15:50:28.654	236.45172053	5674.841293	237.45172053	1661442628.654	0	963	151.50898743	59.99571991	44	59.72518158	59.995170593	3	0	21432.103516	0	28.670912914	29.371966001	436.86338254	450.02591433	1.8639370266	1.7806342191
84482	2022-08-25	15:50:29.464	236.45172992	5674.841518	237.45172992	1661442629.465	0	963	151.50219727	59.99571991	43.9375	59.72518158	59.995170593	2	0	21429.693359	0	29.07679592	29.371966001	436.86338254	450.02591433	1.8639370266	1.7806342191
84483	2022-08-25	15:50:29.970	236.45173578	5674.841659	237.45173578	1661442629.971	0	963	151.5222316	59.995747239	43.999533582	59.725140586	59.995020283	1	0	21436.052341	0	29.07679592	29.371966001	436.80389734	450.02591433	1.8639370266	1.7806342191
84484	2022-08-25	15:50:30.246	236.45173896	5674.841735	237.45173896	1661442630.246	0	963	151.50650232	59.995780945	44	59.725090027	59.9948349	3	0	21432.133345	0	29.07679592	29.787735734	436.80389734	449.96392694	1.8633528439	1.7801091799
84485	2022-08-25	15:50:31.091	236.45174874	5674.84197	237.45174874	1661442631.091	0	963	151.49966304	59.995780945	44	59.725090027	59.9948349	2	0	21428.670681	0	29.080257827	29.787735734	436.80389734	449.96392694	1.8633528439	1.7801091799
84486	2022-08-25	15:50:31.608	236.45175472	5674.842113	237.45175472	1661442631.608	0	963	151.50739789	59.995780945	44	59.725090027	59.9948349	1	0	21431.225338	0	29.080257827	29.787735734	436.8274947	449.96392694	1.8633528439	1.7801091799
84487	2022-08-25	15:50:31.881	236.45175788	5674.842189	237.45175788	1661442631.881	0	963	151.51513256	59.995780945	44	59.725090027	59.9948349	3	0	21433.969016	0	29.080257827	29.79119222	436.8274947	449.98654428	1.863465799	1.7802107007
84488	2022-08-25	15:50:32.653	236.45176682	5674.842404	237.45176682	1661442632.653	0	963	151.50206693	59.995780945	44	59.725090027	59.9948349	2	0	21432.691393	0	29.585395337	29.79119222	436.8274947	449.98654428	1.863465799	1.7802107007
84489	2022-08-25	15:50:33.140	236.45177245	5674.842539	237.45177245	1661442633.14	0	963	151.49636636	59.995780945	44	59.725090027	59.9948349	1	0	21431.640931	0	29.585395337	29.79119222	436.60167115	449.98654428	1.863465799	1.7802107007
84490	2022-08-25	15:50:33.423	236.45177573	5674.842618	237.45177573	1661442633.423	0	963	151.49944051	59.995780945	44	59.725090027	59.9948349	3	0	21432.657878	0	29.585395337	30.308790906	436.60167115	449.75598227	1.8639283985	1.7806264647
84491	2022-08-25	15:50:34.213	236.45178487	5674.842837	237.45178487	1661442634.213	0	963	151.47543335	59.995780945	44	59.725090027	59.9948349	2	0	21427.455078	0	30.014790278	30.308790906	436.60167115	449.75598227	1.8639283985	1.7806264647
84492	2022-08-25	15:50:34.703	236.45179054	5674.842973	237.45179054	1661442634.703	0	963	151.47106569	59.995760903	44	59.725075451	59.994833078	1	0	21425.177559	0	30.014790278	30.308790906	436.30638906	449.75598227	1.8639283985	1.7806264647
84493	2022-08-25	15:50:34.983	236.4517938	5674.843051	237.4517938	1661442634.984	0	963	151.46205139	59.995109558	44	59.724601746	59.994773865	3	0	21418.060547	0	30.014790278	30.748840162	436.30638906	449.45462223	1.8642521837	1.7809174616
84494	2022-08-25	15:50:35.780	236.45180302	5674.843272	237.45180302	1661442635.781	0	963	151.50496833	59.995109558	44	59.724601746	59.994773865	2	0	21429.052639	0	30.106482049	30.748840162	436.30638906	449.45462223	1.8642521837	1.7809174616
84495	2022-08-25	15:50:36.369	236.45180984	5674.843436	237.45180984	1661442636.37	0	963	151.52482036	59.995109558	43.971548507	59.724601746	59.994773865	1	0	21434.352452	0	30.106482049	30.748840162	436.31490037	449.45462223	1.8642521837	1.7809174616
84496	2022-08-25	15:50:36.661	236.45181321	5674.843517	237.45181321	1661442636.661	0	963	151.52140669	59.995109558	43.9375	59.724601746	59.994773865	3	0	21434.883168	0	30.106482049	30.842406823	436.31490037	449.45673244	1.8620710134	1.7789570595
84497	2022-08-25	15:50:37.457	236.45182243	5674.843738	237.45182243	1661442637.458	0	963	151.51832888	59.995109558	44	59.724601746	59.994773865	2	0	21434.755439	0	30.642902661	30.842406823	436.31490037	449.45673244	1.8620710134	1.7789570595
84498	2022-08-25	15:50:37.918	236.45182777	5674.843866	237.45182777	1661442637.919	0	963	151.52594609	59.995109558	44	59.724601746	59.994773865	1	0	21439.622172	0	30.642902661	30.842406823	436.43443538	449.45673244	1.8620710134	1.7789570595
84499	2022-08-25	15:50:38.198	236.45183101	5674.843944	237.45183101	1661442638.199	0	963	151.50931341	59.995109558	44	59.724601746	59.994773865	3	0	21435.966531	0	30.642902661	31.391664229	436.43443538	449.57496355	1.8628841865	1.7796879569
84500	2022-08-25	15:50:39.009	236.45184038	5674.844169	237.45184038	1661442639.009	0	963	151.49828667	59.995109558	44	59.724601746	59.994773865	2	0	21432.842461	0	31.237679436	31.391664229	436.43443538	449.57496355	1.8628841865	1.7796879569
84501	2022-08-25	15:50:39.543	236.45184657	5674.844318	237.45184657	1661442639.544	0	963	151.49579062	59.995109558	44	59.724601746	59.994773865	1	0	21431.205282	0	31.237679436	31.391664229	436.26319608	449.57496355	1.8628841865	1.7796879569
84502	2022-08-25	15:50:39.822	236.4518498	5674.844395	237.4518498	1661442639.823	0	963	151.48895264	59.995109558	44	59.724601746	59.994773865	3	0	21428.804688	0	31.237679436	32.001214058	436.26319608	449.40275141	1.8632382039	1.780006144
84503	2022-08-25	15:50:40.621	236.45185905	5674.844617	237.45185905	1661442640.622	0	963	151.49331379	59.99672699	44	59.724510193	59.994743347	2	0	21428.31231	0	31.347729384	32.001214058	436.26319608	449.40275141	1.8632382039	1.780006144
84504	2022-08-25	15:50:41.118	236.4518648	5674.844755	237.4518648	1661442641.119	0	963	151.52199486	59.99672699	44	59.724510193	59.994743347	1	0	21436.762098	0	31.347729384	32.001214058	436.31117186	449.40275141	1.8632382039	1.780006144
84505	2022-08-25	15:50:41.398	236.45186803	5674.844833	237.45186803	1661442641.398	0	963	151.51729422	59.99672699	44	59.724510193	59.994743347	3	0	21437.004972	0	31.347729384	32.113951938	436.31117186	449.45213753	1.8628745277	1.7796792755
84506	2022-08-25	15:50:42.207	236.4518774	5674.845058	237.4518774	1661442642.207	0	963	151.49841817	59.99672699	44	59.724510193	59.994743347	2	0	21431.25179	0	31.646826046	32.113951938	436.31117186	449.45213753	1.8628745277	1.7796792755
84507	2022-08-25	15:50:42.770	236.45188392	5674.845214	237.45188392	1661442642.771	0	963	151.50093523	59.99672699	44	59.724510193	59.994743347	1	0	21433.181233	0	31.646826046	32.113951938	436.24509696	449.45213753	1.8628745277	1.7796792755
84508	2022-08-25	15:50:43.055	236.45188721	5674.845293	237.45188721	1661442643.055	0	963	151.48060284	59.99672699	44	59.724510193	59.994743347	3	0	21427.070786	0	31.646826046	32.420363831	436.24509696	449.3841502	1.8632598692	1.7800256164
84509	2022-08-25	15:50:43.822	236.45189609	5674.845506	237.45189609	1661442643.822	0	963	151.50903278	59.99672699	44	59.724510193	59.994743347	2	0	21433.817763	0	31.899643125	32.420363831	436.24509696	449.3841502	1.8632598692	1.7800256164
84510	2022-08-25	15:50:44.276	236.45190134	5674.845632	237.45190134	1661442644.276	0	963	151.51411677	59.99672699	44	59.724510193	59.994743347	1	0	21436.141339	0	31.899643125	32.420363831	436.12163719	449.3841502	1.8632598692	1.7800256164
84511	2022-08-25	15:50:44.553	236.45190456	5674.845709	237.45190456	1661442644.554	0	963	151.49940167	59.99672699	43.979166667	59.724510193	59.994743347	3	0	21432.721591	0	31.899643125	32.679423791	436.12163719	449.25805395	1.8631765225	1.779950706
84512	2022-08-25	15:50:45.316	236.45191339	5674.845921	237.45191339	1661442645.317	0	963	151.47196854	59.996055603	43.9375	59.72441864	59.994651794	2	0	21423.551297	0	32.372464187	32.679423791	436.12163719	449.25805395	1.8631765225	1.779950706
84513	2022-08-25	15:50:45.808	236.45191907	5674.846058	237.45191907	1661442645.808	0	963	151.48526832	59.996055603	43.9375	59.72441864	59.994651794	1	0	21424.269721	0	32.372464187	32.679423791	436.1432946	449.25805395	1.8631765225	1.779950706
84514	2022-08-25	15:50:46.078	236.45192221	5674.846133	237.45192221	1661442646.079	0	963	151.50679155	59.996055603	43.9375	59.72441864	59.994651794	3	0	21429.863281	0	32.372464187	33.163578127	436.1432946	449.27657923	1.8622035969	1.7790762308
84515	2022-08-25	15:50:46.900	236.45193171	5674.846361	237.45193171	1661442646.9	0	963	151.50931719	59.996055603	43.9375	59.72441864	59.994651794	2	0	21434.351752	0	32.827564065	33.163578127	436.1432946	449.27657923	1.8622035969	1.7790762308
84516	2022-08-25	15:50:47.403	236.45193753	5674.846501	237.45193753	1661442647.403	0	963	151.48530317	59.996055603	43.9375	59.72441864	59.994651794	1	0	21427.023918	0	32.827564065	33.163578127	436.10278713	449.27657923	1.8622035969	1.7790762308
84517	2022-08-25	15:50:47.674	236.45194068	5674.846576	237.45194068	1661442647.675	0	963	151.47879444	59.996055603	43.9375	59.72441864	59.994651794	3	0	21424.431404	0	32.827564065	33.629484255	436.10278713	449.22961486	1.861714617	1.7786367117
84518	2022-08-25	15:50:48.542	236.45195073	5674.846817	237.45195073	1661442648.543	0	963	151.4936249	59.996055603	43.9375	59.72441864	59.994651794	2	0	21427.616903	0	33.039253265	33.629484255	436.10278713	449.22961486	1.861714617	1.7786367117
84519	2022-08-25	15:50:49.163	236.45195791	5674.84699	237.45195791	1661442649.163	0	963	151.48481409	59.996055603	43.9375	59.72441864	59.994651794	1	0	21425.620132	0	33.039253265	33.629484255	436.13761998	449.22961486	1.861714617	1.7786367117
84520	2022-08-25	15:50:49.443	236.45196115	5674.847068	237.45196115	1661442649.443	0	963	151.47635234	59.996055603	43.9375	59.72441864	59.994651794	3	0	21421.796697	0	33.039253265	33.846376588	436.13761998	449.26602306	1.8623506573	1.7792084135
84521	2022-08-25	15:50:50.263	236.45197064	5674.847295	237.45197064	1661442650.263	0	963	151.51541456	59.996862623	43.9375	59.724292543	59.994374381	2	0	21435.145983	0	33.037436996	33.846376588	436.13761998	449.26602306	1.8623506573	1.7792084135
84522	2022-08-25	15:50:50.780	236.45197663	5674.847439	237.45197663	1661442650.781	0	963	151.48310305	59.997032166	43.9375	59.724266052	59.994316101	1	0	21426.657853	0	33.037436996	33.846376588	436.2545938	449.26602306	1.8623506573	1.7792084135
84523	2022-08-25	15:50:51.051	236.45197976	5674.847514	237.45197976	1661442651.051	0	963	151.48425339	59.997032166	43.9375	59.724266052	59.994316101	3	0	21426.229966	0	33.037436996	33.84457483	436.2545938	449.38748974	1.8619857821	1.7788804498
84524	2022-08-25	15:50:51.871	236.45198926	5674.847742	237.45198926	1661442651.872	0	963	151.50123543	59.997032166	43.9375	59.724266052	59.994316101	2	0	21429.82529	0	33.160619045	33.84457483	436.2545938	449.38748974	1.8619857821	1.7788804498
84525	2022-08-25	15:50:52.391	236.45199527	5674.847886	237.45199527	1661442652.391	0	963	151.51200867	59.997032166	43.9375	59.724266052	59.994316101	1	0	21433.505859	0	33.160619045	33.84457483	436.33434208	449.38748974	1.8619857821	1.7788804498
84526	2022-08-25	15:50:52.667	236.45199847	5674.847963	237.45199847	1661442652.668	0	963	151.53088379	59.997032166	43.9375	59.724266052	59.994316101	3	0	21439.769531	0	33.160619045	33.97066528	436.33434208	449.46797673	1.8618869653	1.7787916283
84527	2022-08-25	15:50:53.529	236.45200844	5674.848203	237.45200844	1661442653.529	0	963	151.49797312	59.997032166	43.9375	59.724266052	59.994316101	2	0	21432.28182	0	33.202881083	33.97066528	436.33434208	449.46797673	1.8618869653	1.7787916283
84528	2022-08-25	15:50:54.073	236.45201475	5674.848354	237.45201475	1661442654.074	0	963	151.50859776	59.997032166	43.9375	59.724266052	59.994316101	1	0	21435.518628	0	33.202881083	33.97066528	436.30829728	449.46797673	1.8618869653	1.7787916283
84529	2022-08-25	15:50:54.355	236.452018	5674.848432	237.452018	1661442654.355	0	963	151.48157062	59.997032166	43.9375	59.724266052	59.994316101	3	0	21427.807499	0	33.202881083	34.013884816	436.30829728	449.43991825	1.8616426708	1.7785720418
84530	2022-08-25	15:50:55.117	236.45202682	5674.848644	237.45202682	1661442655.117	0	963	151.48239454	59.996604919	43.9375	59.7241745	59.994773865	2	0	21423.894233	0	33.468700795	34.013884816	436.30829728	449.43991825	1.8616426708	1.7785720418
84531	2022-08-25	15:50:55.601	236.45203243	5674.848778	237.45203243	1661442655.602	0	963	151.50174713	59.996604919	43.9375	59.7241745	59.994773865	1	0	21428.449219	0	33.468700795	34.013884816	436.40141548	449.43991825	1.8616426708	1.7785720418
84532	2022-08-25	15:50:55.878	236.45203563	5674.848855	237.45203563	1661442655.878	0	963	151.47559218	59.996604919	43.9375	59.7241745	59.994773865	3	0	21420.632813	0	33.468700795	34.286148328	436.40141548	449.53503996	1.8616640595	1.7785912673
84533	2022-08-25	15:50:56.714	236.45204531	5674.849087	237.45204531	1661442656.715	0	963	151.51291625	59.996604919	43.9375	59.7241745	59.994773865	2	0	21432.507419	0	33.93988025	34.286148328	436.40141548	449.53503996	1.8616640595	1.7785912673
84534	2022-08-25	15:50:57.255	236.45205156	5674.849238	237.45205156	1661442657.255	0	963	151.51757129	59.996604919	43.9375	59.7241745	59.994773865	1	0	21435.691844	0	33.93988025	34.286148328	436.2686046	449.53503996	1.8616640595	1.7785912673
84535	2022-08-25	15:50:57.536	236.45205483	5674.849316	237.45205483	1661442657.537	0	963	151.51284096	59.996604919	43.9375	59.7241745	59.994773865	3	0	21435.216501	0	33.93988025	34.768991568	436.2686046	449.40073164	1.8623401436	1.7791989635
84536	2022-08-25	15:50:58.398	236.45206479	5674.849555	237.45206479	1661442658.398	0	963	151.49042278	59.996604919	43.9375	59.7241745	59.994773865	2	0	21429.815199	0	34.450578954	34.768991568	436.2686046	449.40073164	1.8623401436	1.7791989635
84537	2022-08-25	15:50:58.996	236.45207171	5674.849721	237.45207171	1661442658.996	0	963	151.48772852	59.996604919	43.9375	59.7241745	59.994773865	1	0	21427.10063	0	34.450578954	34.768991568	436.28077183	449.40073164	1.8623401436	1.7791989635
84538	2022-08-25	15:50:59.269	236.45207487	5674.849797	237.45207487	1661442659.269	0	963	151.50123596	59.996604919	43.9375	59.7241745	59.994773865	3	0	21430.326172	0	34.450578954	35.292128476	436.28077183	449.41267056	1.8614981637	1.7784421487
84539	2022-08-25	15:51:00.053	236.45208396	5674.850015	237.45208396	1661442660.054	0	963	151.4968285	59.997097015	43.875	59.724265628	59.994573381	2	0	21430.026991	0	34.465024292	35.292128476	436.28077183	449.41267056	1.8614981637	1.7784421487
84540	2022-08-25	15:51:00.523	236.4520894	5674.850146	237.4520894	1661442660.524	0	963	151.5003965	59.997428894	43.881063433	59.724327087	59.994438171	1	0	21430.939599	0	34.465024292	35.292128476	436.28051039	449.41267056	1.8614981637	1.7784421487
84541	2022-08-25	15:51:00.801	236.4520926	5674.850223	237.4520926	1661442660.801	0	963	151.5111084	59.997428894	43.9375	59.724327087	59.994438171	3	0	21434.548828	0	34.465024292	35.307022398	436.28051039	449.41391562	1.8627627099	1.7795787734
84542	2022-08-25	15:51:01.641	236.45210234	5674.850456	237.45210234	1661442661.642	0	963	151.50779692	59.997428894	43.898871528	59.724327087	59.994438171	2	0	21433.963826	0	34.60564484	35.307022398	436.28051039	449.41391562	1.8627627099	1.7795787734
84543	2022-08-25	15:51:02.190	236.45210868	5674.850608	237.45210868	1661442662.19	0	963	151.50000797	59.997428894	43.875	59.724327087	59.994438171	1	0	21431.511544	0	34.60564484	35.307022398	436.31820181	449.41391562	1.8627627099	1.7795787734
84544	2022-08-25	15:51:02.470	236.45211193	5674.850686	237.45211193	1661442662.471	0	963	151.50426344	59.997428894	43.875	59.724327087	59.994438171	3	0	21433.072147	0	34.60564484	35.451189675	436.31820181	449.45449552	1.8619874801	1.778881976
84545	2022-08-25	15:51:03.526	236.45212416	5674.85098	237.45212416	1661442663.527	0	963	151.49633535	59.997428894	43.875	59.724327087	59.994438171	2	0	21429.236043	0	35.014012874	35.451189675	436.31820181	449.45449552	1.8619874801	1.778881976
84546	2022-08-25	15:51:04.233	236.45213234	5674.851176	237.45213234	1661442664.234	0	963	151.51064767	59.997428894	43.875	59.724327087	59.994438171	1	0	21432.383629	0	35.014012874	35.451189675	436.29953422	449.45449552	1.8619874801	1.778881976
84547	2022-08-25	15:51:04.522	236.45213567	5674.851256	237.45213567	1661442664.522	0	963	151.50906233	59.997428894	43.931818182	59.724327087	59.994438171	3	0	21433.158558	0	35.014012874	35.869311749	436.29953422	449.43177873	1.8617897239	1.7787042222
84548	2022-08-25	15:51:05.369	236.45214549	5674.851492	237.45214549	1661442665.37	0	963	151.49968476	59.995994568	43.875	59.723686218	59.994377136	2	0	21431.209215	0	35.471178849	35.869311749	436.29953422	449.43177873	1.8617897239	1.7787042222
84549	2022-08-25	15:51:05.907	236.45215171	5674.851641	237.45215171	1661442665.908	0	963	151.48596579	59.995994568	43.875	59.723686218	59.994377136	1	0	21428.420272	0	35.471178849	35.869311749	436.40034592	449.43177873	1.8617897239	1.7787042222
84550	2022-08-25	15:51:06.194	236.45215503	5674.851721	237.45215503	1661442666.195	0	963	151.49138641	59.995994568	43.90625	59.723686218	59.994377136	3	0	21429.261719	0	35.471178849	36.337603247	436.40034592	449.53498171	1.8618080947	1.778720735
84551	2022-08-25	15:51:07.039	236.4521648	5674.851955	237.4521648	1661442667.039	0	963	151.4969529	59.995994568	43.881510417	59.723686218	59.994377136	2	0	21430.541694	0	35.903161215	36.337603247	436.40034592	449.53498171	1.8618080947	1.778720735
84552	2022-08-25	15:51:07.558	236.45217081	5674.852099	237.45217081	1661442667.558	0	963	151.48375668	59.995994568	43.875	59.723686218	59.994377136	1	0	21426.057544	0	35.903161215	36.337603247	436.30440456	449.53498171	1.8618080947	1.778720735
84553	2022-08-25	15:51:07.839	236.45217407	5674.852178	237.45217407	1661442667.84	0	963	151.4911499	59.995994568	43.875	59.723686218	59.994377136	3	0	21427.085938	0	35.903161215	36.779874221	436.30440456	449.43215734	1.8606749649	1.7777021786
84554	2022-08-25	15:51:08.618	236.45218309	5674.852394	237.45218309	1661442668.619	0	963	151.49958558	59.995994568	43.875	59.723686218	59.994377136	2	0	21430.017565	0	36.264751846	36.779874221	436.30440456	449.43215734	1.8606749649	1.7777021786
84555	2022-08-25	15:51:09.124	236.45218894	5674.852534	237.45218894	1661442669.124	0	963	151.51891839	59.995994568	43.875	59.723686218	59.994377136	1	0	21436.544062	0	36.264751846	36.779874221	436.3539451	449.43215734	1.8606749649	1.7777021786
84556	2022-08-25	15:51:09.403	236.45219216	5674.852612	237.45219216	1661442669.403	0	963	151.49850487	59.995994568	43.875	59.723686218	59.994377136	3	0	21431.673414	0	36.264751846	37.150192492	436.3539451	449.4816549	1.8613802347	1.7783361451
84557	2022-08-25	15:51:10.240	236.45220186	5674.852845	237.45220186	1661442670.241	0	963	151.48310407	59.996460809	43.875	59.723499722	59.994353824	2	0	21426.74589	0	36.756287826	37.150192492	436.3539451	449.4816549	1.8613802347	1.7783361451
84558	2022-08-25	15:51:10.779	236.45220809	5674.852994	237.45220809	1661442670.779	0	963	151.50074426	59.996604919	43.875	59.723442078	59.994346619	1	0	21429.859739	0	36.756287826	37.150192492	436.34734706	449.4816549	1.8613802347	1.7783361451
84559	2022-08-25	15:51:11.066	236.45221142	5674.853074	237.45221142	1661442671.067	0	963	151.5044306	59.996604919	43.875	59.723442078	59.994346619	3	0	21431.449041	0	36.756287826	37.654032156	436.34734706	449.47934412	1.8619264418	1.7788271118
84560	2022-08-25	15:51:11.869	236.45222072	5674.853297	237.45222072	1661442671.87	0	963	151.50670115	59.996604919	43.875	59.723442078	59.994346619	2	0	21433.402791	0	36.80865184	37.654032156	436.34734706	449.47934412	1.8619264418	1.7788271118
84561	2022-08-25	15:51:12.407	236.45222693	5674.853446	237.45222693	1661442672.407	0	963	151.513136	59.996604919	43.875	59.723442078	59.994346619	1	0	21436.286993	0	36.80865184	37.654032156	436.38399516	449.47934412	1.8619264418	1.7788271118
84562	2022-08-25	15:51:12.677	236.45223007	5674.853522	237.45223007	1661442672.678	0	963	151.49607849	59.996604919	43.875	59.723442078	59.994346619	3	0	21431.855469	0	36.80865184	37.707942464	436.38399516	449.52105647	1.8624852941	1.7793294283
84563	2022-08-25	15:51:13.453	236.45223904	5674.853737	237.45223904	1661442673.453	0	963	151.48324977	59.996604919	43.875	59.723442078	59.994346619	2	0	21426.669908	0	36.985308925	37.707942464	436.38399516	449.52105647	1.8624852941	1.7793294283
84564	2022-08-25	15:51:13.911	236.45224434	5674.853864	237.45224434	1661442673.911	0	963	151.50238698	59.996604919	43.875	59.723442078	59.994346619	1	0	21431.101315	0	36.985308925	37.707942464	436.2920196	449.52105647	1.8624852941	1.7793294283
84565	2022-08-25	15:51:14.194	236.45224762	5674.853943	237.45224762	1661442674.194	0	963	151.51852417	59.996604919	43.875	59.723442078	59.994346619	3	0	21436.40625	0	36.985308925	37.888785253	436.2920196	449.42439106	1.8613904599	1.7783453362
84566	2022-08-25	15:51:15.298	236.45226039	5674.854249	237.45226039	1661442675.298	0	963	151.49305089	59.996452332	43.875	59.723594666	59.994102478	2	0	21430.080187	0	37.43612846	37.888785253	436.2920196	449.42439106	1.8613904599	1.7783453362
84567	2022-08-25	15:51:16.153	236.45227029	5674.854487	237.45227029	1661442676.153	0	963	151.51076758	59.996452332	43.875	59.723594666	59.994102478	1	0	21434.297822	0	37.43612846	37.888785253	436.29372551	449.42439106	1.8613904599	1.7783453362
84568	2022-08-25	15:51:16.446	236.45227368	5674.854568	237.45227368	1661442676.446	0	963	151.50672913	59.996452332	43.875	59.723594666	59.994102478	3	0	21434.009766	0	37.43612846	38.350027724	436.29372551	449.4175592	1.8600887376	1.777175199
84569	2022-08-25	15:51:17.217	236.45228262	5674.854783	237.45228262	1661442677.218	0	963	151.50329071	59.996452332	43.875	59.723594666	59.994102478	2	0	21433.037679	0	37.81846914	38.350027724	436.29372551	449.4175592	1.8600887376	1.777175199
84570	2022-08-25	15:51:17.717	236.4522884	5674.854922	237.4522884	1661442677.718	0	963	151.49062928	59.996452332	43.875	59.723594666	59.994102478	1	0	21429.150114	0	37.81846914	38.350027724	436.35556603	449.4175592	1.8600887376	1.777175199
84571	2022-08-25	15:51:17.996	236.45229162	5674.854999	237.45229162	1661442677.996	0	963	151.49649048	59.996452332	43.875	59.723594666	59.994102478	3	0	21429.880859	0	37.81846914	38.741566628	436.35556603	449.47930501	1.8608450511	1.7778550714
84572	2022-08-25	15:51:18.875	236.45230179	5674.855243	237.45230179	1661442678.875	0	963	151.50217385	59.996452332	43.875	59.723594666	59.994102478	2	0	21431.831923	0	38.049684554	38.741566628	436.35556603	449.47930501	1.8608450511	1.7778550714
84573	2022-08-25	15:51:19.448	236.45230844	5674.855402	237.45230844	1661442679.449	0	963	151.50208043	59.996452332	43.875	59.723594666	59.994102478	1	0	21431.943243	0	38.049684554	38.741566628	436.3211606	449.47930501	1.8608450511	1.7778550714
84574	2022-08-25	15:51:19.739	236.45231179	5674.855483	237.45231179	1661442679.739	0	963	151.50809409	59.996488398	43.875	59.723614086	59.994085832	3	0	21434.25071	0	38.049684554	38.978537153	436.3211606	449.44546219	1.8605344137	1.777575834
84575	2022-08-25	15:51:21.622	236.4523336	5674.856006	237.4523336	1661442681.623	0	963	151.49239207	59.99684906	43.861637931	59.723808289	59.993919373	2	0	21430.216554	0	38.272484314	38.978537153	436.3211606	449.44546219	1.8605344137	1.777575834
84576	2022-08-25	15:51:23.683	236.45235744	5674.856579	237.45235744	1661442683.683	0	963	151.49175046	59.99684906	43.875	59.723808289	59.993919373	1	0	21427.727699	0	38.272484314	38.978537153	436.41088586	449.44546219	1.8605344137	1.777575834
84577	2022-08-25	15:51:23.953	236.45236058	5674.856654	237.45236058	1661442683.954	0	963	151.51230991	59.99684906	43.875	59.723808289	59.993919373	3	0	21432.888524	0	38.272484314	39.206558768	436.41088586	449.53479328	1.8599822388	1.7770794617
84578	2022-08-25	15:51:24.727	236.45236954	5674.856869	237.45236954	1661442684.728	0	963	151.52062692	59.996946547	43.875	59.723691305	59.994016859	2	0	21436.449517	0	38.952933578	39.206558768	436.41088586	449.53479328	1.8599822388	1.7770794617
84579	2022-08-25	15:51:25.217	236.45237521	5674.857005	237.45237521	1661442685.218	0	963	151.49638663	59.997154236	43.875	59.723442078	59.994224548	1	0	21431.72012	0	38.952933578	39.206558768	436.40600758	449.53479328	1.8599822388	1.7770794617
84580	2022-08-25	15:51:25.496	236.45237843	5674.857082	237.45237843	1661442685.496	0	963	151.48606873	59.997154236	43.875	59.723442078	59.994224548	3	0	21428.78125	0	38.952933578	39.90365782	436.40600758	449.53036774	1.8607016346	1.7777261525
84581	2022-08-25	15:51:27.059	236.45239653	5674.857517	237.45239653	1661442687.06	0	963	151.50511667	59.997154236	43.875	59.723442078	59.994224548	2	0	21433.488349	0	39.115048785	39.90365782	436.40600758	449.53036774	1.8607016346	1.7777261525
84582	2022-08-25	15:51:27.657	236.45240344	5674.857683	237.45240344	1661442687.657	0	963	151.50384521	59.997154236	43.875	59.723442078	59.994224548	1	0	21434.427734	0	39.115048785	39.90365782	436.45951725	449.53036774	1.8607016346	1.7777261525
84583	2022-08-25	15:51:27.930	236.4524066	5674.857758	237.4524066	1661442687.93	0	963	151.49695749	59.997154236	43.875	59.723442078	59.994224548	3	0	21432.45425	0	39.115048785	40.069675588	436.45951725	449.584731	1.8597714785	1.7768899964
84584	2022-08-25	15:51:28.858	236.45241734	5674.858016	237.45241734	1661442688.858	0	963	151.49428707	59.997154236	43.817274306	59.723442078	59.994224548	2	0	21431.272936	0	39.546511769	40.069675588	436.45951725	449.584731	1.8597714785	1.7768899964
84585	2022-08-25	15:51:29.599	236.45242593	5674.858222	237.45242593	1661442689.6	0	963	151.48181357	59.997154236	43.8125	59.723442078	59.994224548	1	0	21428.191989	0	39.546511769	40.069675588	436.48740704	449.584731	1.8597714785	1.7768899964
84586	2022-08-25	15:51:29.869	236.45242905	5674.858297	237.45242905	1661442689.87	0	963	151.49364957	59.996841662	43.8125	59.723375956	59.994212526	3	0	21430.914714	0	39.546511769	40.511641557	436.48740704	449.61308519	1.8605972356	1.7776323062
84587	2022-08-25	15:51:30.815	236.45244	5674.85856	237.45244	1661442690.816	0	963	151.49675136	59.995567322	43.8125	59.723106384	59.994163513	2	0	21432.465359	0	39.662219193	40.511641557	436.48740704	449.61308519	1.8605972356	1.7776323062
84588	2022-08-25	15:51:31.625	236.45244937	5674.858785	237.45244937	1661442691.626	0	963	151.5011378	59.995567322	43.8125	59.723106384	59.994163513	1	0	21432.555023	0	39.662219193	40.511641557	436.49073519	449.61308519	1.8605972356	1.7776323062
84589	2022-08-25	15:51:31.898	236.45245253	5674.858861	237.45245253	1661442691.899	0	963	151.50786521	59.995567322	43.8125	59.723106384	59.994163513	3	0	21434.704013	0	39.662219193	40.630440465	436.49073519	449.62019482	1.8607982204	1.7778129748
84590	2022-08-25	15:51:32.703	236.45246184	5674.859084	237.45246184	1661442692.703	0	963	151.49043338	59.995567322	43.829427083	59.723106384	59.994163513	2	0	21431.340983	0	39.880875652	40.630440465	436.49073519	449.62019482	1.8607982204	1.7778129748
84591	2022-08-25	15:51:33.217	236.4524678	5674.859227	237.4524678	1661442693.218	0	963	151.4881955	59.995567322	43.875	59.723106384	59.994163513	1	0	21429.405609	0	39.880875652	40.630440465	436.52309404	449.62019482	1.8607982204	1.7778129748
84592	2022-08-25	15:51:33.494	236.45247101	5674.859304	237.45247101	1661442693.495	0	963	151.49537289	59.995567322	43.84280303	59.723106384	59.994163513	3	0	21430.23473	0	39.880875652	40.854404732	436.52309404	449.65311711	1.860482922	1.7775295468
84593	2022-08-25	15:51:34.295	236.45248027	5674.859526	237.45248027	1661442694.295	0	963	151.49044556	59.995567322	43.8125	59.723106384	59.994163513	2	0	21427.748237	0	40.046567972	40.854404732	436.52309404	449.65311711	1.860482922	1.7775295468
84594	2022-08-25	15:51:34.805	236.45248618	5674.859668	237.45248618	1661442694.806	0	963	151.50111913	59.995824216	43.8125	59.723127792	59.994013658	1	0	21430.425898	0	40.046567972	40.854404732	436.46645663	449.65311711	1.860482922	1.7775295468
84595	2022-08-25	15:51:35.082	236.45248939	5674.859745	237.45248939	1661442695.083	0	963	151.51078866	59.995933533	43.8125	59.723136902	59.99394989	3	0	21432.568182	0	40.046567972	41.02384749	436.46645663	449.59076778	1.8596802273	1.7768079644
84596	2022-08-25	15:51:36.184	236.45250213	5674.860051	237.45250213	1661442696.184	0	963	151.51165528	59.995933533	43.8125	59.723136902	59.99394989	2	0	21436.658339	0	41.030604273	41.02384749	436.46645663	449.59076778	1.8596802273	1.7768079644
84597	2022-08-25	15:51:36.805	236.45250933	5674.860224	237.45250933	1661442696.806	0	963	151.47958408	59.995933533	43.8125	59.723136902	59.99394989	1	0	21431.907897	0	41.030604273	41.02384749	436.50892957	449.59076778	1.8596802273	1.7768079644
84598	2022-08-25	15:51:37.084	236.45251255	5674.860301	237.45251255	1661442697.084	0	963	151.47447158	59.995933533	43.8125	59.723136902	59.99394989	3	0	21425.286577	0	41.030604273	42.031825446	436.50892957	449.63355585	1.8602146226	1.7772883628
84599	2022-08-25	15:51:37.904	236.45252205	5674.860529	237.45252205	1661442697.905	0	963	151.50424406	59.995933533	43.8125	59.723136902	59.99394989	2	0	21431.999308	0	41.238370219	42.031825446	436.50892957	449.63355585	1.8602146226	1.7772883628
84600	2022-08-25	15:51:38.447	236.45252832	5674.86068	237.45252832	1661442698.447	0	963	151.50152725	59.995959495	43.8125	59.723132575	59.993962871	1	0	21431.481066	0	41.238370219	42.031825446	436.5240222	449.63355585	1.8602146226	1.7772883628
84601	2022-08-25	15:51:38.723	236.45253152	5674.860756	237.45253152	1661442698.723	0	963	151.51083374	59.996116638	43.8125	59.723106384	59.994041443	3	0	21433.25	0	41.238370219	42.244829458	436.5240222	449.6513275	1.8603007974	1.7773658289
84602	2022-08-25	15:51:39.790	236.45254388	5674.861053	237.45254388	1661442699.791	0	963	151.50517633	59.996116638	43.8125	59.723106384	59.994041443	2	0	21432.004286	0	41.362348692	42.244829458	436.5240222	449.6513275	1.8603007974	1.7773658289
84603	2022-08-25	15:51:41.177	236.45255993	5674.861438	237.45255993	1661442701.178	0	963	151.49583059	59.996116638	43.8125	59.723106384	59.994041443	1	0	21428.94591	0	41.362348692	42.244829458	436.58431246	449.6513275	1.8603007974	1.7773658289
84604	2022-08-25	15:51:41.450	236.45256308	5674.861514	237.45256308	1661442701.45	0	963	151.50737531	59.996116638	43.8125	59.723106384	59.994041443	3	0	21432.921106	0	41.362348692	42.371346023	436.58431246	449.70699706	1.8584206468	1.7756755946
84605	2022-08-25	15:51:42.332	236.4525733	5674.861759	237.4525733	1661442702.333	0	963	151.51148542	59.996116638	43.8125	59.723106384	59.994041443	2	0	21436.176147	0	41.574456992	42.371346023	436.58431246	449.70699706	1.8584206468	1.7756755946
84606	2022-08-25	15:51:42.940	236.45258032	5674.861928	237.45258032	1661442702.94	0	963	151.50136669	59.996116638	43.8125	59.723106384	59.994041443	1	0	21434.966797	0	41.574456992	42.371346023	436.54703045	449.70699706	1.8584206468	1.7756755946
84607	2022-08-25	15:51:43.220	236.45258356	5674.862006	237.45258356	1661442703.22	0	963	151.48840332	59.996116638	43.8125	59.723106384	59.994041443	3	0	21430.945313	0	41.574456992	42.58830226	436.54703045	449.66431295	1.8591067557	1.7762924208
84608	2022-08-25	15:51:44.092	236.45259367	5674.862248	237.45259367	1661442704.093	0	963	151.48650837	59.996116638	43.8125	59.723106384	59.994041443	2	0	21429.037354	0	42.279900935	42.58830226	436.54703045	449.66431295	1.8591067557	1.7762924208
84609	2022-08-25	15:51:44.644	236.45260005	5674.862401	237.45260005	1661442704.644	0	963	151.49068326	59.996116638	43.8125	59.723106384	59.994041443	1	0	21429.016179	0	42.279900935	42.58830226	436.49357907	449.66431295	1.8591067557	1.7762924208
84610	2022-08-25	15:51:44.913	236.45260316	5674.862476	237.45260316	1661442704.913	0	963	151.50118695	59.996175824	43.8125	59.723061995	59.993760311	3	0	21431.821496	0	42.279900935	43.310841221	436.49357907	449.60786049	1.8580315845	1.7753258082
84611	2022-08-25	15:51:45.957	236.45261524	5674.862766	237.45261524	1661442705.957	0	963	151.49639055	59.996238708	43.8125	59.723014832	59.993461609	2	0	21430.29518	0	42.974546103	43.310841221	436.49357907	449.60786049	1.8580315845	1.7753258082
84612	2022-08-25	15:51:46.651	236.45262329	5674.862959	237.45262329	1661442706.652	0	963	151.47744216	59.996238708	43.756063433	59.723014832	59.993461609	1	0	21426.488194	0	42.974546103	43.310841221	436.46401008	449.60786049	1.8580315845	1.7753258082
84613	2022-08-25	15:51:46.937	236.45262659	5674.863038	237.45262659	1661442706.937	0	963	151.51489258	59.996238708	43.8125	59.723014832	59.993461609	3	0	21436.345703	0	42.974546103	44.022189937	436.46401008	449.57442697	1.8582766027	1.7755460927
84614	2022-08-25	15:51:47.904	236.45263779	5674.863307	237.45263779	1661442707.905	0	963	151.50699382	59.996238708	43.793836806	59.723014832	59.993461609	2	0	21432.400323	0	43.142942616	44.022189937	436.46401008	449.57442697	1.8582766027	1.7755460927
84615	2022-08-25	15:51:48.615	236.45264602	5674.863504	237.45264602	1661442708.616	0	963	151.48730469	59.996238708	43.75	59.723014832	59.993461609	1	0	21427.982422	0	43.142942616	44.022189937	436.55985678	449.57442697	1.8582766027	1.7755460927
84616	2022-08-25	15:51:48.894	236.45264924	5674.863582	237.45264924	1661442708.894	0	963	151.49621212	59.996238708	43.803030303	59.723014832	59.993461609	3	0	21430.201409	0	43.142942616	44.195062278	436.55985678	449.67783963	1.8593386401	1.776500884
84617	2022-08-25	15:51:49.700	236.45265858	5674.863806	237.45265858	1661442709.701	0	963	151.51489491	59.996238708	43.8125	59.723014832	59.993461609	2	0	21433.342299	0	43.301581037	44.195062278	436.55985678	449.67783963	1.8593386401	1.776500884
84618	2022-08-25	15:51:50.226	236.45266466	5674.863952	237.45266466	1661442710.227	0	963	151.49610935	59.994590759	43.75	59.722862244	59.993614197	1	0	21431.134343	0	43.301581037	44.195062278	436.54836468	449.67783963	1.8593386401	1.776500884
84619	2022-08-25	15:51:50.513	236.45266797	5674.864031	237.45266797	1661442710.513	0	963	151.49752808	59.994590759	43.75	59.722862244	59.993614197	3	0	21430.558594	0	43.301581037	44.358066231	436.54836468	449.67226235	1.8600223684	1.7771155363
84620	2022-08-25	15:51:51.953	236.45268464	5674.864431	237.45268464	1661442711.953	0	963	151.50266616	59.994590759	43.75	59.722862244	59.993614197	2	0	21432.335531	0	44.039483886	44.358066231	436.54836468	449.67226235	1.8600223684	1.7771155363
84621	2022-08-25	15:51:52.717	236.4526935	5674.864644	237.4526935	1661442712.718	0	963	151.49457231	59.994590759	43.797108209	59.722862244	59.993614197	1	0	21429.643628	0	44.039483886	44.358066231	436.53413926	449.67226235	1.8600223684	1.7771155363
84622	2022-08-25	15:51:52.999	236.45269675	5674.864722	237.45269675	1661442712.999	0	963	151.49360657	59.994590759	43.8125	59.722862244	59.993614197	3	0	21429.326172	0	44.039483886	45.113774642	436.53413926	449.65515618	1.8586545419	1.775885874
84623	2022-08-25	15:51:54.338	236.45271226	5674.865094	237.45271226	1661442714.339	0	963	151.49600188	59.99464035	43.75	59.722834693	59.993636237	2	0	21429.962497	0	44.476894942	45.113774642	436.53413926	449.65515618	1.8586545419	1.775885874
84624	2022-08-25	15:51:55.227	236.45272255	5674.865341	237.45272255	1661442715.228	0	963	151.49266052	59.994865417	43.75	59.722709656	59.993736267	1	0	21428.605469	0	44.476894942	45.113774642	436.54543672	449.65515618	1.8586545419	1.775885874
84625	2022-08-25	15:51:55.516	236.45272589	5674.865421	237.45272589	1661442715.517	0	963	151.51567355	59.994865417	43.75	59.722709656	59.993736267	3	0	21435.175071	0	44.476894942	45.561524489	436.54543672	449.66272885	1.858888897	1.776096564
84626	2022-08-25	15:51:56.335	236.45273536	5674.865649	237.45273536	1661442716.335	0	963	151.49516943	59.994865417	43.75	59.722709656	59.993736267	2	0	21430.378811	0	44.836265758	45.561524489	436.54543672	449.66272885	1.858888897	1.776096564
84627	2022-08-25	15:51:56.858	236.45274142	5674.865794	237.45274142	1661442716.859	0	963	151.47746767	59.994865417	43.75	59.722709656	59.993736267	1	0	21422.177734	0	44.836265758	45.561524489	436.49997063	449.66272885	1.858888897	1.776096564
84628	2022-08-25	15:51:57.141	236.45274469	5674.865873	237.45274469	1661442717.141	0	963	151.52439719	59.994865417	43.75	59.722709656	59.993736267	3	0	21435.543827	0	44.836265758	45.929456238	436.49997063	449.61342898	1.8579663175	1.7752671291
84629	2022-08-25	15:51:57.990	236.45275451	5674.866108	237.45275451	1661442717.99	0	963	151.51611964	59.994865417	43.75	59.722709656	59.993736267	2	0	21436.37207	0	45.105614012	45.929456238	436.49997063	449.61342898	1.8579663175	1.7752671291
84630	2022-08-25	15:51:58.563	236.45276116	5674.866268	237.45276116	1661442718.564	0	963	151.50979751	59.994865417	43.75	59.722709656	59.993736267	1	0	21436.475717	0	45.105614012	45.929456238	436.51030715	449.61342898	1.8579663175	1.7752671291
84631	2022-08-25	15:51:58.846	236.45276443	5674.866346	237.45276443	1661442718.847	0	963	151.48895264	59.994865417	43.75	59.722709656	59.993736267	3	0	21429.908203	0	45.105614012	46.205506607	436.51030715	449.62570771	1.8593439904	1.7765056939
84632	2022-08-25	15:51:59.668	236.45277395	5674.866575	237.45277395	1661442719.669	0	963	151.50115924	59.995320002	43.75	59.722721312	59.993899451	2	0	21432.518541	0	45.269935414	46.205506607	436.51030715	449.62570771	1.8593439904	1.7765056939
84633	2022-08-25	15:52:00.230	236.45278045	5674.866731	237.45278045	1661442720.231	0	963	151.48672394	59.996055603	43.75	59.722740173	59.994163513	1	0	21429.151149	0	45.269935414	46.205506607	436.47182514	449.62570771	1.8593439904	1.7765056939
84634	2022-08-25	15:52:00.510	236.45278369	5674.866809	237.45278369	1661442720.511	0	963	151.48433477	59.996055603	43.75	59.722740173	59.994163513	3	0	21427.676491	0	45.269935414	46.37405215	436.47182514	449.58868658	1.8586962664	1.7759233854
84635	2022-08-25	15:52:01.535	236.45279554	5674.867093	237.45279554	1661442721.535	0	963	151.5043691	59.996055603	43.75	59.722740173	59.994163513	2	0	21431.043579	0	45.87470007	46.37405215	436.47182514	449.58868658	1.8586962664	1.7759233854
84636	2022-08-25	15:52:02.375	236.45280528	5674.867327	237.45280528	1661442722.376	0	963	151.50565532	59.996055603	43.75	59.722740173	59.994163513	1	0	21431.849959	0	45.87470007	46.37405215	436.52490518	449.58868658	1.8586962664	1.7759233854
84637	2022-08-25	15:52:02.651	236.45280847	5674.867403	237.45280847	1661442722.652	0	963	151.53417969	59.996055603	43.75	59.722740173	59.994163513	3	0	21440.371094	0	45.87470007	46.993136536	436.52490518	449.63824508	1.8579169965	1.7752227864
84638	2022-08-25	15:52:03.437	236.45281756	5674.867621	237.45281756	1661442723.437	0	963	151.4984844	59.996055603	43.75	59.722740173	59.994163513	2	0	21433.130276	0	46.577871525	46.993136536	436.52490518	449.63824508	1.8579169965	1.7752227864
84639	2022-08-25	15:52:03.931	236.45282329	5674.867759	237.45282329	1661442723.932	0	963	151.51285724	59.996055603	43.75	59.722740173	59.994163513	1	0	21434.986969	0	46.577871525	46.993136536	436.50809399	449.63824508	1.8579169965	1.7752227864
84640	2022-08-25	15:52:04.213	236.45282655	5674.867837	237.45282655	1661442724.214	0	963	151.51706626	59.996106466	43.75	59.722747109	59.994202816	3	0	21435.789329	0	46.577871525	47.713368347	436.50809399	449.61995515	1.8584246877	1.7756792275
84641	2022-08-25	15:52:05.061	236.45283635	5674.868073	237.45283635	1661442725.061	0	963	151.48922729	59.99672699	43.75	59.722831726	59.994682312	2	0	21428.548828	0	46.778208423	47.713368347	436.50809399	449.61995515	1.8584246877	1.7756792275
84642	2022-08-25	15:52:05.628	236.45284293	5674.86823	237.45284293	1661442725.629	0	963	151.49996891	59.99672699	43.75	59.722831726	59.994682312	1	0	21431.346811	0	46.778208423	47.713368347	436.46613751	449.61995515	1.8584246877	1.7756792275
84643	2022-08-25	15:52:05.905	236.45284613	5674.868307	237.45284613	1661442725.906	0	963	151.51564026	59.99672699	43.75	59.722831726	59.994682312	3	0	21436.119141	0	46.778208423	47.918692173	436.46613751	449.57793973	1.8582520822	1.7755240476
84644	2022-08-25	15:52:07.119	236.45286019	5674.868644	237.45286019	1661442727.12	0	963	151.49020947	59.99672699	43.73046875	59.722831726	59.994682312	2	0	21431.572442	0	46.706151636	47.918692173	436.46613751	449.57793973	1.8582520822	1.7755240476
84645	2022-08-25	15:52:07.970	236.45287003	5674.868881	237.45287003	1661442727.971	0	963	151.50622092	59.99672699	43.6875	59.722831726	59.994682312	1	0	21434.838284	0	46.706151636	47.918692173	436.51802378	449.57793973	1.8582520822	1.7755240476
84646	2022-08-25	15:52:08.256	236.45287334	5674.86896	237.45287334	1661442728.257	0	963	151.48852192	59.99672699	43.6875	59.722831726	59.994682312	3	0	21429.815015	0	46.706151636	47.844513359	436.51802378	449.62711864	1.857234909	1.7746095319
84647	2022-08-25	15:52:09.250	236.45288484	5674.869236	237.45288484	1661442729.25	0	963	151.49789461	59.99672699	43.706597222	59.722831726	59.994682312	2	0	21430.480889	0	46.962862446	47.844513359	436.51802378	449.62711864	1.857234909	1.7746095319
84648	2022-08-25	15:52:09.917	236.45289257	5674.869422	237.45289257	1661442729.918	0	963	151.48687061	59.996590799	43.6875	59.72284949	59.99458165	1	0	21426.128965	0	46.962862446	47.844513359	436.49174209	449.62711864	1.857234909	1.7746095319
84649	2022-08-25	15:52:10.197	236.45289581	5674.869499	237.45289581	1661442730.198	0	963	151.50788879	59.996025085	43.6875	59.722923279	59.994163513	3	0	21431.632813	0	46.962862446	48.10732931	436.49174209	449.59828637	1.8577608138	1.775082367
84650	2022-08-25	15:52:11.114	236.45290641	5674.869754	237.45290641	1661442731.114	0	963	151.5059042	59.996025085	43.6875	59.722923279	59.994163513	2	0	21434.473022	0	47.26457894	48.10732931	436.49174209	449.59828637	1.8577608138	1.775082367
84651	2022-08-25	15:52:11.694	236.45291313	5674.869915	237.45291313	1661442731.694	0	963	151.49115013	59.996025085	43.6875	59.722923279	59.994163513	1	0	21430.427676	0	47.26457894	48.10732931	436.58272787	449.59828637	1.8577608138	1.775082367
84652	2022-08-25	15:52:11.983	236.45291647	5674.869995	237.45291647	1661442731.983	0	963	151.48269653	59.996025085	43.6875	59.722923279	59.994163513	3	0	21427.195313	0	47.26457894	48.416357776	436.58272787	449.69153385	1.8571037534	1.774491609
84653	2022-08-25	15:52:13.888	236.45293852	5674.870524	237.45293852	1661442733.888	0	963	151.49102275	59.996025085	43.6875	59.722923279	59.994163513	2	0	21431.061971	0	47.591605162	48.416357776	436.58272787	449.69153385	1.8571037534	1.774491609
84654	2022-08-25	15:52:14.684	236.45294773	5674.870746	237.45294773	1661442734.684	0	963	151.49838849	59.996025085	43.6875	59.722923279	59.994163513	1	0	21432.56852	0	47.591605162	48.416357776	436.68047532	449.69153385	1.8571037534	1.774491609
84655	2022-08-25	15:52:14.961	236.45295095	5674.870823	237.45295095	1661442734.962	0	963	151.48950195	59.996025085	43.6875	59.722923279	59.994163513	3	0	21429.761719	0	47.591605162	48.751160635	436.68047532	449.79000786	1.8571451126	1.7745287954
84656	2022-08-25	15:52:16.023	236.45296323	5674.871118	237.45296323	1661442736.023	0	963	151.49818876	59.995048523	43.698350694	59.723014832	59.994255066	2	0	21432.206746	0	48.519003023	48.751160635	436.68047532	449.79000786	1.8571451126	1.7745287954
84657	2022-08-25	15:52:16.676	236.45297079	5674.871299	237.45297079	1661442736.676	0	963	151.4991249	59.995048523	43.6875	59.723014832	59.994255066	1	0	21432.396397	0	48.519003023	48.751160635	436.55423231	449.79000786	1.8571451126	1.7745287954
84658	2022-08-25	15:52:16.947	236.45297394	5674.871374	237.45297394	1661442736.948	0	963	151.4848938	59.995048523	43.6875	59.723014832	59.994255066	3	0	21428.113281	0	48.519003023	49.701388752	436.55423231	449.66261159	1.8578390677	1.775152723
84659	2022-08-25	15:52:19.253	236.45300062	5674.872015	237.45300062	1661442739.254	0	963	151.49588956	59.995308134	43.696180556	59.723056369	59.994223913	2	0	21427.340318	0	49.057664647	49.701388752	436.55423231	449.66261159	1.8578390677	1.775152723
84660	2022-08-25	15:52:20.414	236.45301405	5674.872337	237.45301405	1661442740.414	0	963	151.49677789	59.995811462	43.6875	59.723136902	59.994163513	1	0	21428.231023	0	49.057664647	49.701388752	436.59376847	449.66261159	1.8578390677	1.775152723
84661	2022-08-25	15:52:20.687	236.45301721	5674.872413	237.45301721	1661442740.687	0	963	151.50939941	59.995811462	43.6875	59.723136902	59.994163513	3	0	21431.630859	0	49.057664647	50.253034828	436.59376847	449.70175017	1.8567032167	1.7741314781
84662	2022-08-25	15:52:22.938	236.45304328	5674.873039	237.45304328	1661442742.939	0	963	151.48744886	59.995811462	43.6875	59.723136902	59.994163513	2	0	21425.696404	0	49.600488098	50.253034828	436.59376847	449.70175017	1.8567032167	1.7741314781
84663	2022-08-25	15:52:23.990	236.45305544	5674.873331	237.45305544	1661442743.99	0	963	151.51289641	59.995811462	43.680503731	59.723136902	59.994163513	1	0	21433.165374	0	49.600488098	50.253034828	436.60212627	449.70175017	1.8567032167	1.7741314781
84664	2022-08-25	15:52:24.269	236.45305867	5674.873408	237.45305867	1661442744.269	0	963	151.51091003	59.995811462	43.625	59.723136902	59.994163513	3	0	21435.126953	0	49.600488098	50.808609919	436.60212627	449.70513201	1.8563815354	1.7738422414
84665	2022-08-25	15:52:25.227	236.45306977	5674.873674	237.45306977	1661442745.228	0	963	151.50584412	59.995771196	43.666232639	59.722895304	59.994244046	2	0	21434.134142	0	49.551351864	50.808609919	436.60212627	449.70513201	1.8563815354	1.7738422414
84666	2022-08-25	15:52:25.822	236.45307666	5674.87384	237.45307666	1661442745.823	0	963	151.50605945	59.995750427	43.6875	59.722770691	59.994285583	1	0	21434.96222	0	49.551351864	50.808609919	436.65559273	449.70513201	1.8563815354	1.7738422414
84667	2022-08-25	15:52:26.099	236.45307986	5674.873917	237.45307986	1661442746.1	0	963	151.5027586	59.995750427	43.6875	59.722770691	59.994285583	3	0	21434.27255	0	49.551351864	50.758222988	436.65559273	449.75960967	1.8565377638	1.7739827134
84668	2022-08-25	15:52:30.164	236.4531269	5674.875046	237.4531269	1661442750.164	0	963	151.4933791	59.99450796	43.669573643	59.722794585	59.994357264	2	0	21428.919331	0	51.165765738	50.758222988	436.65559273	449.75960967	1.8565377638	1.7739827134
84669	2022-08-25	15:52:32.486	236.45315377	5674.875691	237.45315377	1661442752.486	0	963	151.51406883	59.994163513	43.625	59.722801208	59.994377136	1	0	21434.269385	0	51.165765738	50.758222988	436.59444335	449.75960967	1.8565377638	1.7739827134
84670	2022-08-25	15:52:32.763	236.45315699	5674.875768	237.45315699	1661442752.764	0	963	151.49467584	59.994163513	43.625	59.722801208	59.994377136	3	0	21429.566022	0	51.165765738	52.412244564	436.59444335	449.6996867	1.8572352612	1.7746098486
84671	2022-08-25	15:52:34.325	236.45317507	5674.876202	237.45317507	1661442754.326	0	963	151.49742317	59.994191064	43.625	59.722798453	59.994338565	2	0	21428.646471	0	51.74621544	52.412244564	436.59444335	449.6996867	1.8572352612	1.7746098486
84672	2022-08-25	15:52:35.155	236.45318468	5674.876432	237.45318468	1661442755.156	0	963	151.50146632	59.994468689	43.625	59.722770691	59.99394989	1	0	21429.728836	0	51.74621544	52.412244564	436.64793197	449.6996867	1.8572352612	1.7746098486
84673	2022-08-25	15:52:35.436	236.45318792	5674.87651	237.45318792	1661442755.436	0	963	151.50275121	59.994468689	43.625	59.722770691	59.99394989	3	0	21430.41137	0	51.74621544	53.006456081	436.64793197	449.75078562	1.8554238364	1.7729811026
84674	2022-08-25	15:52:36.487	236.45320009	5674.876802	237.45320009	1661442756.488	0	963	151.48964649	59.994468689	43.625	59.722770691	59.99394989	2	0	21428.423367	0	51.818006339	53.006456081	436.64793197	449.75078562	1.8554238364	1.7729811026
84675	2022-08-25	15:52:37.303	236.45320954	5674.877029	237.45320954	1661442757.304	0	963	151.49749505	59.994468689	43.625	59.722770691	59.99394989	1	0	21429.175038	0	51.818006339	53.006456081	436.64893733	449.75078562	1.8554238364	1.7729811026
84676	2022-08-25	15:52:37.582	236.45321277	5674.877106	237.45321277	1661442757.583	0	963	151.48173523	59.994468689	43.625	59.722770691	59.99394989	3	0	21424.066406	0	51.818006339	53.07975025	436.64893733	449.74923957	1.8565154226	1.7739626255
84677	2022-08-25	15:52:38.588	236.45322441	5674.877386	237.45322441	1661442758.589	0	963	151.50337495	59.994468689	43.625	59.722770691	59.99394989	2	0	21432.248318	0	52.041572403	53.07975025	436.64893733	449.74923957	1.8565154226	1.7739626255
84678	2022-08-25	15:52:39.278	236.45323238	5674.877577	237.45323238	1661442759.278	0	963	151.49855042	59.994468689	43.625	59.722770691	59.99394989	1	0	21429.195313	0	52.041572403	53.07975025	436.59097865	449.74923957	1.8565154226	1.7739626255
84679	2022-08-25	15:52:39.552	236.45323557	5674.877654	237.45323557	1661442759.553	0	963	151.50050631	59.994468689	43.625	59.722770691	59.99394989	3	0	21429.730794	0	52.041572403	53.309036224	436.59097865	449.69243759	1.8562312822	1.7737071408
84680	2022-08-25	15:52:40.401	236.45324539	5674.877889	237.45324539	1661442760.402	0	963	151.50234138	59.995170593	43.625	59.722923279	59.994285583	2	0	21433.321398	0	52.402447319	53.309036224	436.59097865	449.69243759	1.8562312822	1.7737071408
84681	2022-08-25	15:52:40.993	236.45325223	5674.878054	237.45325223	1661442760.993	0	963	151.4727215	59.995170593	43.625	59.722923279	59.994285583	1	0	21423.616167	0	52.402447319	53.309036224	436.58966543	449.69243759	1.8562312822	1.7737071408
84682	2022-08-25	15:52:41.266	236.45325541	5674.87813	237.45325541	1661442761.267	0	963	151.47113315	59.995170593	43.625	59.722923279	59.994285583	3	0	21420.814986	0	52.402447319	53.678181979	436.58966543	449.68568933	1.8550108058	1.7726097008
84683	2022-08-25	15:52:43.164	236.45327736	5674.878657	237.45327736	1661442763.164	0	963	151.51255862	59.995170593	43.625	59.722923279	59.994285583	2	0	21433.936754	0	52.973793943	53.678181979	436.58966543	449.68568933	1.8550108058	1.7726097008
84684	2022-08-25	15:52:44.559	236.45329352	5674.879044	237.45329352	1661442764.56	0	963	151.52138747	59.995170593	43.625	59.722923279	59.994285583	1	0	21438.350192	0	52.973793943	53.678181979	436.64160279	449.68568933	1.8550108058	1.7726097008
84685	2022-08-25	15:52:44.841	236.45329677	5674.879123	237.45329677	1661442764.841	0	963	151.49261544	59.996175361	43.625	59.722874266	59.994065025	3	0	21431.191525	0	52.973793943	54.263212138	436.64160279	449.73685799	1.8555825262	1.773123796
84686	2022-08-25	15:52:45.704	236.45330677	5674.879362	237.45330677	1661442765.705	0	963	151.50598431	59.996421814	43.625	59.722862244	59.994010925	2	0	21430.926568	0	53.239209669	54.263212138	436.64160279	449.73685799	1.8555825262	1.773123796
84687	2022-08-25	15:52:46.226	236.45331281	5674.879507	237.45331281	1661442766.227	0	963	151.5236058	59.996421814	43.625	59.722862244	59.994010925	1	0	21437.254722	0	53.239209669	54.263212138	436.7125989	449.73685799	1.8555825262	1.773123796
84688	2022-08-25	15:52:46.510	236.4533161	5674.879586	237.4533161	1661442766.511	0	963	151.51608623	59.996421814	43.625	59.722862244	59.994010925	3	0	21436.5269	0	53.239209669	54.535210837	436.7125989	449.81123985	1.8553611033	1.7729246929
84689	2022-08-25	15:52:48.384	236.45333779	5674.880107	237.45333779	1661442768.385	0	963	151.5034096	59.996421814	43.578993056	59.722862244	59.994010925	2	0	21432.613159	0	54.143817468	54.535210837	436.7125989	449.81123985	1.8553611033	1.7729246929
84690	2022-08-25	15:52:49.107	236.45334615	5674.880308	237.45334615	1661442769.107	0	963	151.48641638	59.996421814	43.625	59.722862244	59.994010925	1	0	21425.775449	0	54.143817468	54.535210837	436.69901668	449.81123985	1.8553611033	1.7729246929
84691	2022-08-25	15:52:49.387	236.45334939	5674.880385	237.45334939	1661442769.387	0	963	151.50638927	59.996421814	43.573863636	59.722862244	59.994010925	3	0	21432.452947	0	54.143817468	55.461703512	436.69901668	449.79587967	1.8552004137	1.7727801995
84692	2022-08-25	15:52:51.059	236.45336875	5674.88085	237.45336875	1661442771.06	0	963	151.48171033	59.99584198	43.594184028	59.722862244	59.993888855	2	0	21426.442939	0	54.911059869	55.461703512	436.69901668	449.79587967	1.8552004137	1.7727801995
84693	2022-08-25	15:52:52.224	236.45338223	5674.881174	237.45338223	1661442772.225	0	963	151.51789981	59.99584198	43.5625	59.722862244	59.993888855	1	0	21436.569598	0	54.911059869	55.461703512	436.69275481	449.79587967	1.8552004137	1.7727801995
84694	2022-08-25	15:52:52.494	236.45338536	5674.881249	237.45338536	1661442772.495	0	963	151.48194885	59.99584198	43.5625	59.722862244	59.993888855	3	0	21426.783203	0	54.911059869	56.247669862	436.69275481	449.78991607	1.855496619	1.7730465487
84695	2022-08-25	15:52:53.571	236.45339781	5674.881548	237.45339781	1661442773.571	0	963	151.51060772	59.99584198	43.600694444	59.722862244	59.993888855	2	0	21434.442437	0	54.971407243	56.247669862	436.69275481	449.78991607	1.855496619	1.7730465487
84696	2022-08-25	15:52:54.273	236.45340594	5674.881743	237.45340594	1661442774.273	0	963	151.51069641	59.99584198	43.625	59.722862244	59.993888855	1	0	21435.734375	0	54.971407243	56.247669862	436.67273987	449.78991607	1.855496619	1.7730465487
84697	2022-08-25	15:52:54.556	236.45340922	5674.881821	237.45340922	1661442774.557	0	963	151.50393029	59.99584198	43.607954545	59.722862244	59.993888855	3	0	21434.05883	0	54.971407243	56.309751267	436.67273987	449.77193251	1.8559341538	1.7734399733
84698	2022-08-25	15:52:55.467	236.45341977	5674.882074	237.45341977	1661442775.468	0	963	151.48398421	59.995170593	43.5625	59.722923279	59.994041443	2	0	21425.441054	0	55.471994041	56.309751267	436.67273987	449.77193251	1.8559341538	1.7734399733
84699	2022-08-25	15:52:56.073	236.45342678	5674.882243	237.45342678	1661442776.074	0	963	151.49778941	59.995170593	43.5625	59.722923279	59.994041443	1	0	21428.559847	0	55.471994041	56.309751267	436.74131662	449.77193251	1.8559341538	1.7734399733
84700	2022-08-25	15:52:56.358	236.45343007	5674.882322	237.45343007	1661442776.358	0	963	151.49313354	59.995170593	43.5625	59.722923279	59.994041443	3	0	21426.429688	0	55.471994041	56.822369037	436.74131662	449.84102749	1.8550676269	1.7726607955
84701	2022-08-25	15:52:58.802	236.45345836	5674.883001	237.45345836	1661442778.802	0	963	151.50009913	59.994899513	43.5625	59.722903916	59.994080169	2	0	21428.233648	0	56.127183842	56.822369037	436.74131662	449.84102749	1.8550676269	1.7726607955
84702	2022-08-25	15:53:00.539	236.45347847	5674.883483	237.45347847	1661442780.54	0	963	151.5103942	59.994316101	43.5625	59.722862244	59.994163513	1	0	21430.654967	0	56.127183842	56.822369037	436.71850087	449.84102749	1.8550676269	1.7726607955
84703	2022-08-25	15:53:00.813	236.45348164	5674.883559	237.45348164	1661442780.814	0	963	151.50254452	59.994316101	43.5625	59.722862244	59.994163513	3	0	21428.962743	0	56.127183842	57.49311388	436.71850087	449.81369152	1.8548647595	1.772478372
84704	2022-08-25	15:53:02.384	236.45349983	5674.883996	237.45349983	1661442782.385	0	963	151.50731087	59.994316101	43.5625	59.722862244	59.994163513	2	0	21432.638862	0	56.623381209	57.49311388	436.71850087	449.81369152	1.8548647595	1.772478372
84705	2022-08-25	15:53:04.209	236.45352094	5674.884503	237.45352094	1661442784.209	0	963	151.48676266	59.994316101	43.5625	59.722862244	59.994163513	1	0	21425.975396	0	56.623381209	57.49311388	436.69185546	449.81369152	1.8548647595	1.772478372
84706	2022-08-25	15:53:04.490	236.4535242	5674.884581	237.4535242	1661442784.491	0	963	151.48497009	59.994316101	43.5625	59.722862244	59.994163513	3	0	21425.125	0	56.623381209	58.001050078	436.69185546	449.78300111	1.8541626297	1.7718469822
84707	2022-08-25	15:53:07.237	236.453556	5674.885344	237.453556	1661442787.238	0	963	151.48928223	59.994468689	43.5625	59.722892761	59.994163513	2	0	21426.792592	0	57.11512193	58.001050078	436.69185546	449.78300111	1.8541626297	1.7718469822
84708	2022-08-25	15:53:08.256	236.45356779	5674.885627	237.45356779	1661442788.257	0	963	151.49955636	59.994468689	43.5625	59.722892761	59.994163513	1	0	21428.922414	0	57.11512193	58.001050078	436.70185121	449.78300111	1.8541626297	1.7718469822
84709	2022-08-25	15:53:08.543	236.45357111	5674.885707	237.45357111	1661442788.544	0	963	151.49266052	59.994468689	43.5625	59.722892761	59.994163513	3	0	21426.322266	0	57.11512193	58.504813784	436.70185121	449.79385779	1.8550212483	1.7726190909
84710	2022-08-25	15:53:09.582	236.45358314	5674.885995	237.45358314	1661442789.583	0	963	151.49477885	59.995074802	43.5625	59.723002964	59.994207594	2	0	21425.584676	0	57.236218043	58.504813784	436.70185121	449.79385779	1.8550212483	1.7726190909
84711	2022-08-25	15:53:10.260	236.45359098	5674.886184	237.45359098	1661442790.261	0	963	151.50054078	59.996147156	43.5625	59.723197937	59.994285583	1	0	21427.506151	0	57.236218043	58.504813784	436.67719416	449.79385779	1.8550212483	1.7726190909
84712	2022-08-25	15:53:10.552	236.45359436	5674.886265	237.45359436	1661442790.553	0	963	151.51303101	59.996147156	43.5625	59.723197937	59.994285583	3	0	21431.177734	0	57.236218043	58.628932619	436.67719416	449.76918885	1.8543654085	1.7720293336
84713	2022-08-25	15:53:12.308	236.45361468	5674.886752	237.45361468	1661442792.308	0	963	151.51414935	59.996147156	43.5	59.723197937	59.994285583	2	0	21432.666395	0	57.982509491	58.628932619	436.67719416	449.76918885	1.8543654085	1.7720293336
84714	2022-08-25	15:53:13.015	236.45362286	5674.886949	237.45362286	1661442793.015	0	963	151.50680656	59.996147156	43.5	59.723197937	59.994285583	1	0	21431.30221	0	57.982509491	58.628932619	436.79079013	449.76918885	1.8543654085	1.7720293336
84715	2022-08-25	15:53:13.301	236.45362617	5674.887028	237.45362617	1661442793.301	0	963	151.50343323	59.996147156	43.5	59.723197937	59.994285583	3	0	21430.6875	0	57.982509491	59.393367148	436.79079013	449.88603763	1.854978626	1.7725807639
84716	2022-08-25	15:53:14.936	236.45364509	5674.887482	237.45364509	1661442794.936	0	963	151.49415069	59.995597839	43.5	59.723014832	59.994194031	2	0	21426.706855	0	58.769092638	59.393367148	436.79079013	449.88603763	1.854978626	1.7725807639
84717	2022-08-25	15:53:16.026	236.45365771	5674.887785	237.45365771	1661442796.026	0	963	151.50922542	59.995048523	43.5	59.722831726	59.994102478	1	0	21430.059031	0	58.769092638	59.393367148	436.77801926	449.88603763	1.854978626	1.7725807639
84718	2022-08-25	15:53:16.299	236.45366088	5674.887861	237.45366088	1661442796.3	0	963	151.52623957	59.995048523	43.5	59.722831726	59.994102478	3	0	21436.473011	0	58.769092638	60.199315464	436.77801926	449.87497978	1.8549496305	1.7725546904
84719	2022-08-25	15:53:19.049	236.45369271	5674.888625	237.45369271	1661442799.05	0	963	151.49771774	59.99493755	43.5	59.722870567	59.994091381	2	0	21428.305269	0	59.233174408	60.199315464	436.77801926	449.87497978	1.8549496305	1.7725546904
84720	2022-08-25	15:53:20.921	236.45371436	5674.889145	237.45371436	1661442800.921	0	963	151.52297974	59.994438171	43.5	59.723045349	59.994041443	1	0	21434.367188	0	59.233174408	60.199315464	436.74499895	449.87497978	1.8549496305	1.7725546904
84721	2022-08-25	15:53:21.196	236.45371755	5674.889221	237.45371755	1661442801.196	0	963	151.50584134	59.994438171	43.5	59.723045349	59.994041443	3	0	21430.065726	0	59.233174408	60.674721386	436.74499895	449.84124683	1.8550559827	1.7726503248
84722	2022-08-25	15:53:25.141	236.45376322	5674.890317	237.45376322	1661442805.142	0	963	151.48942237	59.995049371	43.5	59.722892549	59.994172414	2	0	21425.135824	0	60.730772082	60.674721386	436.74499895	449.84124683	1.8550559827	1.7726503248
84723	2022-08-25	15:53:26.959	236.45378425	5674.890822	237.45378425	1661442806.959	0	963	151.48424496	59.995292664	43.5	59.722831726	59.994224548	1	0	21419.212774	0	60.730772082	60.674721386	436.71062124	449.84124683	1.8550559827	1.7726503248
84724	2022-08-25	15:53:27.240	236.4537875	5674.8909	237.4537875	1661442807.24	0	963	151.50246175	59.995292664	43.5	59.722831726	59.994224548	3	0	21423.881451	0	60.730772082	62.208528017	436.71062124	449.80370122	1.8543538476	1.7720189374
84725	2022-08-25	15:53:28.131	236.45379782	5674.891148	237.45379782	1661442808.132	0	963	151.5067465	59.995292664	43.5	59.722831726	59.994224548	2	0	21428.065701	0	61.497564044	62.208528017	436.71062124	449.80370122	1.8543538476	1.7720189374
84726	2022-08-25	15:53:28.838	236.453806	5674.891344	237.453806	1661442808.838	0	963	151.50924239	59.995292664	43.5	59.722831726	59.994224548	1	0	21428.327863	0	61.497564044	62.208528017	436.7845413	449.80370122	1.8543538476	1.7720189374
84727	2022-08-25	15:53:29.115	236.45380921	5674.891421	237.45380921	1661442809.116	0	963	151.49982429	59.995292664	43.5	59.722831726	59.994224548	3	0	21425.82339	0	61.497564044	62.993685761	436.7845413	449.87724136	1.8543323142	1.7719995733
84728	2022-08-25	15:53:30.448	236.45382464	5674.891791	237.45382464	1661442810.449	0	963	151.50943926	59.995002856	43.490107914	59.722726342	59.994066472	2	0	21432.221209	0	61.965715217	62.993685761	436.7845413	449.87724136	1.8543323142	1.7719995733
84729	2022-08-25	15:53:32.908	236.45385311	5674.892475	237.45385311	1661442812.909	0	963	151.48391553	59.99495697	43.4375	59.722709656	59.994041443	1	0	21423.764823	0	61.965715217	62.993685761	436.73236792	449.87724136	1.8543323142	1.7719995733
84730	2022-08-25	15:53:33.188	236.45385635	5674.892552	237.45385635	1661442813.189	0	963	151.49250932	59.99495697	43.440340909	59.722709656	59.994041443	3	0	21425.380327	0	61.965715217	63.472763174	436.73236792	449.81942598	1.8532169702	1.7709965564
84731	2022-08-25	15:53:34.507	236.45387162	5674.892919	237.45387162	1661442814.508	0	963	151.49483882	59.994535446	43.444878472	59.722752889	59.994063059	2	0	21425.614421	0	62.101716406	63.472763174	436.73236792	449.81942598	1.8532169702	1.7709965564
84732	2022-08-25	15:53:35.611	236.4538844	5674.893226	237.4538844	1661442815.612	0	963	151.49379161	59.993766785	43.4375	59.722831726	59.994102478	1	0	21426.953591	0	62.101716406	63.472763174	436.78751059	449.81942598	1.8532169702	1.7709965564
84733	2022-08-25	15:53:35.888	236.4538876	5674.893302	237.4538876	1661442815.889	0	963	151.48704251	59.993766785	43.4375	59.722831726	59.994102478	3	0	21424.439335	0	62.101716406	63.6119662	436.78751059	449.87529108	1.8540730794	1.7717664522
84734	2022-08-25	15:53:37.101	236.45390164	5674.893639	237.45390164	1661442817.102	0	963	151.49905713	59.993766785	43.4375	59.722831726	59.994102478	2	0	21426.800618	0	63.033365375	63.6119662	436.78751059	449.87529108	1.8540730794	1.7717664522
84735	2022-08-25	15:53:38.279	236.45391527	5674.893966	237.45391527	1661442818.279	0	963	151.50830078	59.993766785	43.4375	59.722831726	59.994102478	1	0	21428.876953	0	63.033365375	63.6119662	436.78217154	449.87529108	1.8540730794	1.7717664522
84736	2022-08-25	15:53:38.556	236.45391848	5674.894044	237.45391848	1661442818.557	0	963	151.50830078	59.993766785	43.4375	59.722831726	59.994102478	3	0	21428.876953	0	63.033365375	64.566487094	436.78217154	449.87165543	1.8537363783	1.7714636629
84737	2022-08-25	15:53:40.362	236.45393939	5674.894545	237.45393939	1661442820.363	0	963	151.49732823	59.995868683	43.395833333	59.722831726	59.994126638	2	0	21426.108792	0	63.972972459	64.566487094	436.78217154	449.87165543	1.8537363783	1.7714636629
84738	2022-08-25	15:53:41.145	236.45394845	5674.894763	237.45394845	1661442821.146	0	963	151.4908215	59.996421814	43.416977612	59.722831726	59.994132996	1	0	21423.797516	0	63.972972459	64.566487094	436.83388638	449.87165543	1.8537363783	1.7714636629
84739	2022-08-25	15:53:41.434	236.45395179	5674.894843	237.45395179	1661442821.435	0	963	151.52099471	59.996421814	43.4375	59.722831726	59.994132996	3	0	21432.119229	0	63.972972459	65.528664124	436.83388638	449.92250052	1.8533987099	1.7711599975
84740	2022-08-25	15:53:42.595	236.45396523	5674.895166	237.45396523	1661442822.596	0	963	151.49468369	59.996421814	43.429253472	59.722831726	59.994132996	2	0	21423.289808	0	64.113561955	65.528664124	436.83388638	449.92250052	1.8533987099	1.7711599975
84741	2022-08-25	15:53:43.920	236.45398056	5674.895533	237.45398056	1661442823.92	0	963	151.50276252	59.996421814	43.4375	59.722831726	59.994132996	1	0	21425.490555	0	64.113561955	65.528664124	436.8172907	449.92250052	1.8533987099	1.7711599975
84742	2022-08-25	15:53:44.198	236.45398378	5674.895611	237.45398378	1661442824.199	0	963	151.51505071	59.996421814	43.4375	59.722831726	59.994132996	3	0	21429.397727	0	64.113561955	65.672493978	436.8172907	449.90388788	1.8533127851	1.7710827244
84743	2022-08-25	15:53:45.846	236.45400286	5674.896069	237.45400286	1661442825.847	0	963	151.49399376	59.996421814	43.418836806	59.722851859	59.994294061	2	0	21426.165568	0	64.867018777	65.672493978	436.8172907	449.90388788	1.8533127851	1.7710827244
84744	2022-08-25	15:53:47.634	236.45402355	5674.896565	237.45402355	1661442827.635	0	963	151.48714231	59.996421814	43.375	59.722862244	59.994377136	1	0	21422.810051	0	64.867018777	65.672493978	436.79937507	449.90388788	1.8533127851	1.7710827244
84745	2022-08-25	15:53:47.913	236.45402677	5674.896643	237.45402677	1661442827.913	0	963	151.50362697	59.996421814	43.376893939	59.722862244	59.994377136	3	0	21427.058564	0	64.867018777	66.444519914	436.79937507	449.88752821	1.8539820384	1.7716845812
84746	2022-08-25	15:53:51.263	236.45406556	5674.897573	237.45406556	1661442831.264	0	963	151.48096731	59.997636289	43.37627551	59.722983691	59.994037083	2	0	21422.096979	0	65.076084125	66.444519914	436.79937507	449.88752821	1.8539820384	1.7716845812
84747	2022-08-25	15:53:53.153	236.45408742	5674.898098	237.45408742	1661442833.153	0	963	151.51282501	59.997947693	43.375	59.723014832	59.99394989	1	0	21429.45897	0	65.076084125	66.444519914	436.81660194	449.88752821	1.8539820384	1.7716845812
84748	2022-08-25	15:53:53.434	236.45409067	5674.898176	237.45409067	1661442833.434	0	963	151.49663405	59.997947693	43.375	59.723014832	59.99394989	3	0	21425.345969	0	65.076084125	66.658336668	436.81660194	449.90247916	1.8525345638	1.7703828426
84749	2022-08-25	15:53:54.592	236.45410407	5674.898498	237.45410407	1661442834.592	0	963	151.50236797	59.997941123	43.375	59.722942564	59.99396303	2	0	21424.821208	0	65.795231364	66.658336668	436.81660194	449.90247916	1.8525345638	1.7703828426
84750	2022-08-25	15:53:55.229	236.45411145	5674.898675	237.45411145	1661442835.229	0	963	151.53129578	59.997917175	43.375	59.722679138	59.994010925	1	0	21431.5625	0	65.795231364	66.658336668	436.90332002	449.90247916	1.8525345638	1.7703828426
84751	2022-08-25	15:53:55.496	236.45411455	5674.898749	237.45411455	1661442835.497	0	963	151.5270536	59.997917175	43.375	59.722679138	59.994010925	3	0	21431.68821	0	65.795231364	67.394426304	436.90332002	449.98729025	1.8527266067	1.7705555566
84752	2022-08-25	15:53:57.631	236.45413925	5674.899342	237.45413925	1661442837.631	0	963	151.49537564	59.997917175	43.375	59.722679138	59.994010925	2	0	21423.530698	0	66.320253546	67.394426304	436.90332002	449.98729025	1.8527266067	1.7705555566
84753	2022-08-25	15:53:59.609	236.45416215	5674.899892	237.45416215	1661442839.61	0	963	151.5098401	59.997917175	43.375	59.722679138	59.994010925	1	0	21427.305547	0	66.320253546	67.394426304	436.86574908	449.98729025	1.8527266067	1.7705555566
84754	2022-08-25	15:53:59.885	236.45416535	5674.899968	237.45416535	1661442839.886	0	963	151.53355685	59.99773407	43.375	59.722720753	59.994019248	3	0	21434.877663	0	66.320253546	67.932607075	436.86574908	449.95186706	1.853446735	1.7712031869
84755	2022-08-25	15:54:01.328	236.45418204	5674.900369	237.45418204	1661442841.328	0	963	151.49458949	59.997245789	43.375	59.722831726	59.994041443	2	0	21424.878174	0	67.450488821	67.932607075	436.86574908	449.95186706	1.853446735	1.7712031869
84756	2022-08-25	15:54:02.663	236.45419749	5674.90074	237.45419749	1661442842.663	0	963	151.52758379	59.997245789	43.375	59.722831726	59.994041443	1	0	21434.758949	0	67.450488821	67.932607075	436.81990774	449.95186706	1.853446735	1.7712031869
84757	2022-08-25	15:54:02.941	236.45420072	5674.900817	237.45420072	1661442842.942	0	963	151.50505089	59.997245789	43.375	59.722831726	59.994041443	3	0	21429.371834	0	67.450488821	69.089859223	436.81990774	449.90092177	1.8516867512	1.7696203379
84758	2022-08-25	15:54:05.091	236.45422559	5674.901414	237.45422559	1661442845.091	0	963	151.49790144	59.997272728	43.375	59.722764377	59.994122262	2	0	21424.832516	0	68.337954673	69.089859223	436.81990774	449.90092177	1.8516867512	1.7696203379
84759	2022-08-25	15:54:06.828	236.45424571	5674.901897	237.45424571	1661442846.829	0	963	151.50985376	59.997306824	43.375	59.722679138	59.994224548	1	0	21429.619797	0	68.337954673	69.089859223	436.85415004	449.90092177	1.8516867512	1.7696203379
84760	2022-08-25	15:54:07.095	236.4542488	5674.901971	237.4542488	1661442847.096	0	963	151.5206604	59.997306824	43.375	59.722679138	59.994224548	3	0	21434.271484	0	68.337954673	69.998118508	436.85415004	449.92998846	1.8517183779	1.769648783
84761	2022-08-25	15:54:08.703	236.4542674	5674.902418	237.4542674	1661442848.703	0	963	151.49176776	59.997183736	43.322916667	59.722695923	59.994258118	2	0	21425.38859	0	67.559551845	69.998118508	436.85415004	449.92998846	1.8517183779	1.769648783
84762	2022-08-25	15:54:10.414	236.45428721	5674.902893	237.45428721	1661442850.415	0	963	151.49835205	59.996635437	43.3125	59.722770691	59.994407654	1	0	21425.777344	0	67.559551845	69.998118508	436.82549109	449.92998846	1.8517183779	1.769648783
84763	2022-08-25	15:54:10.694	236.45429044	5674.902971	237.45429044	1661442850.694	0	963	151.50530636	59.996635437	43.3125	59.722770691	59.994407654	3	0	21427.823745	0	67.559551845	69.201085234	436.82549109	449.90273114	1.8523165392	1.7701867596
84764	2022-08-25	15:54:12.191	236.45430778	5674.903387	237.45430778	1661442852.192	0	963	151.50337982	59.996635437	43.3125	59.722770691	59.994407654	2	0	21429.314833	0	70.739411396	69.201085234	436.82549109	449.90273114	1.8523165392	1.7701867596
84765	2022-08-25	15:54:13.344	236.45432111	5674.903707	237.45432111	1661442853.344	0	963	151.49943725	59.996635437	43.3125	59.722770691	59.994407654	1	0	21428.224668	0	70.739411396	69.201085234	436.85982369	449.90273114	1.8523165392	1.7701867596
84766	2022-08-25	15:54:13.621	236.45432433	5674.903784	237.45432433	1661442853.622	0	963	151.50033569	59.996635437	43.3125	59.722770691	59.994407654	3	0	21428.451172	0	70.739411396	72.457793689	436.85982369	449.93489674	1.8508279722	1.7688479308
84767	2022-08-25	15:54:15.157	236.45434211	5674.904211	237.45434211	1661442855.158	0	963	151.50646019	59.9962883	43.3125	59.722770691	59.994159698	2	0	21427.513251	0	70.055939723	72.457793689	436.85982369	449.93489674	1.8508279722	1.7688479308
84768	2022-08-25	15:54:16.259	236.45435485	5674.904516	237.45435485	1661442856.259	0	963	151.51534055	59.996208191	43.3125	59.722770691	59.994102478	1	0	21430.206856	0	70.055939723	72.457793689	436.94236509	449.93489674	1.8508279722	1.7688479308
84769	2022-08-25	15:54:16.540	236.45435811	5674.904595	237.45435811	1661442856.541	0	963	151.51520168	59.996208191	43.3125	59.722770691	59.994102478	3	0	21430.875917	0	70.055939723	71.757624444	436.94236509	450.01916919	1.852110489	1.7700014435
84770	2022-08-25	15:54:18.040	236.45437547	5674.905011	237.45437547	1661442858.041	0	963	151.50191296	59.996208191	43.3125	59.722770691	59.994102478	2	0	21427.019355	0	67.989963685	71.757624444	436.94236509	450.01916919	1.852110489	1.7700014435
84771	2022-08-25	15:54:19.292	236.45438997	5674.905359	237.45438997	1661442859.293	0	963	151.49957936	59.996208191	43.3125	59.722770691	59.994102478	1	0	21426.911701	0	67.989963685	71.757624444	437.06551094	450.01916919	1.852110489	1.7700014435
84772	2022-08-25	15:54:19.566	236.45439314	5674.905435	237.45439314	1661442859.567	0	963	151.50018449	59.996208191	43.3125	59.722770691	59.994102478	3	0	21427.067116	0	67.989963685	69.641977925	437.06551094	450.15012031	1.8519756396	1.7698801623
84773	2022-08-25	15:54:22.091	236.45442235	5674.906136	237.45442235	1661442862.091	0	963	151.49713387	59.996269226	43.3125	59.722984314	59.994529724	2	0	21423.249596	0	66.824499765	69.641977925	437.06551094	450.15012031	1.8519756396	1.7698801623
84774	2022-08-25	15:54:23.217	236.45443539	5674.906449	237.45443539	1661442863.218	0	963	151.50605819	59.996269226	43.3125	59.722984314	59.994529724	1	0	21426.806524	0	66.824499765	69.641977925	437.97343904	450.15012031	1.8519756396	1.7698801623
84775	2022-08-25	15:54:23.486	236.45443851	5674.906524	237.45443851	1661442863.487	0	963	151.50831142	59.996269226	43.3125	59.722984314	59.994529724	3	0	21427.766158	0	66.824499765	68.448441397	437.97343904	451.08724207	1.8526700127	1.7705046589
84776	2022-08-25	15:54:25.203	236.45445838	5674.907001	237.45445838	1661442865.204	0	963	151.50191795	59.997399224	43.300347222	59.723141988	59.994792514	2	0	21427.474623	0	72.627564675	68.448441397	437.97343904	451.08724207	1.8526700127	1.7705046589
84777	2022-08-25	15:54:27.009	236.45447928	5674.907503	237.45447928	1661442867.01	0	963	151.5206604	59.997581482	43.25	59.723167419	59.9948349	1	0	21431.494141	0	72.627564675	68.448441397	439.92453026	451.08724207	1.8526700127	1.7705046589
84778	2022-08-25	15:54:27.298	236.45448262	5674.907583	237.45448262	1661442867.298	0	963	151.52305002	59.997581482	43.25	59.723167419	59.9948349	3	0	21432.701527	0	72.627564675	74.39338932	439.92453026	453.10325744	1.8537758905	1.7714991958
84779	2022-08-25	15:54:28.352	236.45449483	5674.907876	237.45449483	1661442868.353	0	963	151.49595907	59.997581482	43.25	59.723167419	59.9948349	2	0	21427.702447	0	72.437302051	74.39338932	439.92453026	453.10325744	1.8537758905	1.7714991958
84780	2022-08-25	15:54:29.091	236.45450337	5674.908081	237.45450337	1661442869.091	0	963	151.47412109	59.997581482	43.25	59.723167419	59.9948349	1	0	21420.126953	0	72.437302051	74.39338932	440.98618338	453.10325744	1.8537758905	1.7714991958
84781	2022-08-25	15:54:29.372	236.45450663	5674.908159	237.45450663	1661442869.373	0	963	151.4811154	59.997581482	43.25	59.723167419	59.9948349	3	0	21421.467537	0	72.437302051	74.197359853	440.98618338	454.18803456	1.8502737063	1.7683493893
84782	2022-08-25	15:54:32.980	236.45454839	5674.909161	237.45454839	1661442872.981	0	963	151.50042291	59.997174581	43.25	59.723174002	59.994933035	2	0	21427.03912	0	72.780791465	74.197359853	440.98618338	454.18803456	1.8502737063	1.7683493893
84783	2022-08-25	15:54:35.072	236.45457259	5674.909742	237.45457259	1661442875.072	0	963	151.49799541	59.997062683	43.25	59.723197937	59.995048523	1	0	21424.378352	0	72.780791465	74.197359853	440.18852594	454.18803456	1.8502737063	1.7683493893
84784	2022-08-25	15:54:35.349	236.45457581	5674.909819	237.45457581	1661442875.35	0	963	151.50343323	59.997062683	43.25	59.723197937	59.995048523	3	0	21426.223633	0	72.780791465	74.548161821	440.18852594	453.35868682	1.8516152319	1.7695560132
84785	2022-08-25	15:54:37.401	236.45459955	5674.910389	237.45459955	1661442877.401	0	963	151.50622824	59.997062683	43.25	59.723197937	59.995048523	2	0	21429.067315	0	70.372804475	74.548161821	440.18852594	453.35868682	1.8516152319	1.7695560132
84786	2022-08-25	15:54:39.325	236.45462182	5674.910924	237.45462182	1661442879.325	0	963	151.50263408	59.997062683	43.25	59.723197937	59.995048523	1	0	21429.875656	0	70.372804475	74.548161821	439.71087978	453.35868682	1.8516152319	1.7695560132
84787	2022-08-25	15:54:39.592	236.45462491	5674.910998	237.45462491	1661442879.592	0	963	151.48888559	59.997062683	43.25	59.723197937	59.995048523	3	0	21425.627663	0	70.372804475	72.08235482	439.71087978	452.87185845	1.8516883068	1.7696217371
84788	2022-08-25	15:54:41.759	236.45465	5674.9116	237.45465	1661442881.76	0	963	151.4958052	59.998710632	43.207327586	59.723381042	59.995140076	2	0	21426.773532	0	71.348391989	72.08235482	439.71087978	452.87185845	1.8516883068	1.7696217371
84789	2022-08-25	15:54:44.303	236.45467944	5674.912307	237.45467944	1661442884.304	0	963	151.50018265	59.998710632	43.1875	59.723381042	59.995140076	1	0	21429.324889	0	71.348391989	72.08235482	439.63983195	452.87185845	1.8516883068	1.7696217371
84790	2022-08-25	15:54:44.586	236.45468272	5674.912385	237.45468272	1661442884.587	0	963	151.48909505	59.998710632	43.1875	59.723381042	59.995140076	3	0	21425.670129	0	71.348391989	73.081662205	439.63983195	452.79883922	1.8516581979	1.769594657
84791	2022-08-25	15:54:45.683	236.45469541	5674.91269	237.45469541	1661442885.683	0	963	151.50228204	59.997550964	43.1875	59.723442078	59.995384216	2	0	21427.557048	0	73.872430126	73.081662205	439.63983195	452.79883922	1.8516581979	1.769594657
84792	2022-08-25	15:54:46.450	236.45470429	5674.912903	237.45470429	1661442886.451	0	963	151.5089166	59.997550964	43.1875	59.723442078	59.995384216	1	0	21427.710194	0	73.872430126	73.081662205	439.24504545	452.79883922	1.8516581979	1.769594657
84793	2022-08-25	15:54:46.724	236.45470747	5674.912979	237.45470747	1661442886.725	0	963	151.52339172	59.997550964	43.1875	59.723442078	59.995384216	3	0	21432.623047	0	73.872430126	75.667292684	439.24504545	452.39428518	1.8522562767	1.7701325613
84794	2022-08-25	15:54:48.209	236.45472464	5674.913391	237.45472464	1661442888.209	0	963	151.50015132	59.997550964	43.1875	59.723442078	59.995384216	2	0	21430.305149	0	72.841847568	75.667292684	439.24504545	452.39428518	1.8522562767	1.7701325613
84795	2022-08-25	15:54:50.013	236.45474552	5674.913893	237.45474552	1661442890.013	0	963	151.49084871	59.997755022	43.1875	59.723289034	59.995282187	1	0	21426.668581	0	72.841847568	75.667292684	439.13054934	452.39428518	1.8522562767	1.7701325613
84796	2022-08-25	15:54:50.290	236.45474874	5674.91397	237.45474874	1661442890.291	0	963	151.48558044	59.997795105	43.1875	59.723258972	59.995262146	3	0	21425.203125	0	72.841847568	74.611270808	439.13054934	452.27335204	1.8508237846	1.7688441643
84797	2022-08-25	15:54:53.124	236.45478153	5674.914757	237.45478153	1661442893.124	0	963	151.49746999	59.997795105	43.1875	59.723258972	59.995262146	2	0	21425.52364	0	70.92049076	74.611270808	439.13054934	452.27335204	1.8508237846	1.7688441643
84798	2022-08-25	15:54:54.252	236.45479458	5674.91507	237.45479458	1661442894.252	0	963	151.483229	59.997795105	43.1875	59.723258972	59.995262146	1	0	21421.155915	0	70.92049076	74.611270808	439.00021815	452.27335204	1.8508237846	1.7688441643
84799	2022-08-25	15:54:54.532	236.45479784	5674.915148	237.45479784	1661442894.533	0	963	151.51161749	59.997795105	43.1875	59.723258972	59.995262146	3	0	21428.394147	0	70.92049076	72.642478275	439.00021815	452.13321451	1.8506182744	1.7686593174
84800	2022-08-25	15:54:56.601	236.45482177	5674.915723	237.45482177	1661442896.601	0	963	151.49686337	59.997367859	43.157118056	59.723655701	59.995170593	2	0	21426.957655	0	69.920798889	72.642478275	439.00021815	452.13321451	1.8506182744	1.7686593174
84801	2022-08-25	15:54:58.088	236.45483898	5674.916136	237.45483898	1661442898.088	0	963	151.50043852	59.997367859	43.139458955	59.723655701	59.995170593	1	0	21426.828417	0	69.920798889	72.642478275	438.94142023	452.13321451	1.8506182744	1.7686593174
84802	2022-08-25	15:54:58.365	236.45484219	5674.916213	237.45484219	1661442898.365	0	963	151.49544964	59.997367859	43.1875	59.723655701	59.995170593	3	0	21425.418324	0	69.920798889	71.618437346	438.94142023	452.07206138	1.8506583925	1.7686954019
84803	2022-08-25	15:55:02.137	236.45488584	5674.91726	237.45488584	1661442902.137	0	963	151.51364198	59.997367859	43.134417808	59.723426192	59.99509409	2	0	21432.133067	0	71.280885346	71.618437346	438.94142023	452.07206138	1.8506583925	1.7686954019
84804	2022-08-25	15:55:03.655	236.45490343	5674.917682	237.45490343	1661442903.656	0	963	151.49429321	59.997367859	43.125	59.723381042	59.995079041	1	0	21428.923828	0	71.280885346	71.618437346	438.96395157	452.07206138	1.8506583925	1.7686954019
84805	2022-08-25	15:55:03.927	236.45490656	5674.917758	237.45490656	1661442903.927	0	963	151.49634691	59.997367859	43.125	59.723381042	59.995079041	3	0	21429.448952	0	71.280885346	73.011077564	438.96395157	452.09166226	1.8496184688	1.7677600062
84806	2022-08-25	15:55:07.028	236.45494245	5674.918619	237.45494245	1661442907.028	0	963	151.49423991	59.997581482	43.125	59.723686218	59.995170593	2	0	21423.212253	0	73.34038532	73.011077564	438.96395157	452.09166226	1.8496184688	1.7677600062
84807	2022-08-25	15:55:09.345	236.45496927	5674.919263	237.45496927	1661442909.345	0	963	151.52212752	59.997581482	43.125	59.723686218	59.995170593	1	0	21425.537474	0	73.34038532	73.011077564	439.03279921	452.09166226	1.8496184688	1.7677600062
84808	2022-08-25	15:55:09.628	236.45497256	5674.919341	237.45497256	1661442909.629	0	963	151.52882385	59.997581482	43.125	59.723686218	59.995170593	3	0	21434.466797	0	73.34038532	75.121284049	439.03279921	452.16792882	1.8521450013	1.7700324832
84809	2022-08-25	15:55:11.989	236.45499987	5674.919997	237.45499987	1661442911.989	0	963	151.5138087	59.997886658	43.125	59.723594666	59.9948349	2	0	21433.024935	0	71.19094394	75.121284049	439.03279921	452.16792882	1.8521450013	1.7700324832
84810	2022-08-25	15:55:12.976	236.4550113	5674.920271	237.4550113	1661442912.976	0	963	151.47412838	59.997886658	43.125	59.723594666	59.9948349	1	0	21423.00344	0	71.19094394	75.121284049	439.17845093	452.16792882	1.8521450013	1.7700324832
84811	2022-08-25	15:55:13.263	236.45501462	5674.920351	237.45501462	1661442913.263	0	963	151.46761206	59.997886658	43.125	59.723594666	59.9948349	3	0	21419.431108	0	71.19094394	72.919930137	439.17845093	452.32010902	1.8502202792	1.7683013327
84812	2022-08-25	15:55:15.802	236.45504402	5674.921056	237.45504402	1661442915.803	0	963	151.49355316	59.997964859	43.071614583	59.72346433	59.994913101	2	0	21424.447876	0	75.753974485	72.919930137	439.17845093	452.32010902	1.8502202792	1.7683013327
84813	2022-08-25	15:55:17.043	236.45505838	5674.921401	237.45505838	1661442917.044	0	963	151.50123995	59.99797821	43.0625	59.723442078	59.994926453	1	0	21426.588415	0	75.753974485	72.919930137	439.18773286	452.32010902	1.8502202792	1.7683013327
84814	2022-08-25	15:55:17.322	236.45506161	5674.921479	237.45506161	1661442917.323	0	963	151.48516106	59.99797821	43.0625	59.723442078	59.994926453	3	0	21421.885713	0	75.753974485	77.592586546	439.18773286	452.32101375	1.8497454382	1.7678742164
84815	2022-08-25	15:55:19.934	236.45509183	5674.922204	237.45509183	1661442919.934	0	963	151.50739276	59.996982574	43.0625	59.723464203	59.994727325	2	0	21427.670361	0	77.390994445	77.592586546	439.18773286	452.32101375	1.8497454382	1.7678742164
84816	2022-08-25	15:55:22.145	236.45511743	5674.922818	237.45511743	1661442922.146	0	963	151.52024705	59.996604919	43.0625	59.723472595	59.994651794	1	0	21430.671613	0	77.390994445	77.592586546	439.23007937	452.32101375	1.8497454382	1.7678742164
84817	2022-08-25	15:55:22.447	236.45512091	5674.922902	237.45512091	1661442922.447	0	963	151.51896575	59.996604919	43.0625	59.723472595	59.994651794	3	0	21431.218217	0	77.390994445	79.269293604	439.23007937	452.36430927	1.8501323168	1.768222212
84818	2022-08-25	15:55:25.772	236.4551594	5674.923826	237.4551594	1661442925.772	0	963	151.50330603	59.997955697	43.0625	59.723450082	59.99453923	2	0	21427.274894	0	65.073476207	79.269293604	439.23007937	452.36430927	1.8501323168	1.768222212
84819	2022-08-25	15:55:29.329	236.45520058	5674.924814	237.45520058	1661442929.33	0	963	151.49205222	59.998435974	43.0625	59.723442078	59.994499207	1	0	21424.089144	0	65.073476207	79.269293604	439.29843823	452.36430927	1.8501323168	1.768222212
84820	2022-08-25	15:55:29.605	236.45520377	5674.924891	237.45520377	1661442929.606	0	963	151.49207445	59.998435974	43.0625	59.723442078	59.994499207	3	0	21423.024947	0	65.073476207	66.652837087	439.29843823	452.43480528	1.8497712226	1.7678974096
84821	2022-08-25	15:55:32.230	236.45523414	5674.925619	237.45523414	1661442932.23	0	963	151.50336477	59.998527527	43.0390625	59.723442078	59.99471283	2	0	21427.903008	0	79.688351774	66.652837087	439.29843823	452.43480528	1.8497712226	1.7678974096
84822	2022-08-25	15:55:34.936	236.45526546	5674.926371	237.45526546	1661442934.936	0	963	151.52195763	59.998654608	43	59.723442078	59.99474813	1	0	21432.777883	0	79.688351774	66.652837087	439.34716328	452.43480528	1.8497712226	1.7678974096
84823	2022-08-25	15:55:35.207	236.4552686	5674.926446	237.4552686	1661442935.207	0	963	151.51544189	59.999076843	43	59.723442078	59.994865417	3	0	21431.90625	0	79.688351774	81.62231984	439.34716328	452.48428432	1.8499374714	1.7680469504
84824	2022-08-25	15:55:40.135	236.45532565	5674.927816	237.45532565	1661442940.136	0	963	151.49294566	59.999406433	43	59.723478699	59.994816589	2	0	21424.921128	0	73.111600626	81.62231984	439.34716328	452.48428432	1.8499374714	1.7680469504
84825	2022-08-25	15:55:43.789	236.45536793	5674.92883	237.45536793	1661442943.789	0	963	151.49190066	59.999900818	43	59.72353363	59.994743347	1	0	21422.892476	0	73.111600626	81.62231984	439.33657982	452.48428432	1.8499374714	1.7680469504
84826	2022-08-25	15:55:44.063	236.45537111	5674.928907	237.45537111	1661442944.064	0	963	151.50937768	59.999900818	43	59.72353363	59.994743347	3	0	21428.160275	0	73.111600626	74.885830289	439.33657982	452.47243612	1.8495084095	1.767661006
84827	2022-08-25	15:55:45.930	236.45539271	5674.929425	237.45539271	1661442945.93	0	963	151.49381549	59.998959859	42.9765625	59.723508199	59.994768778	2	0	21425.691243	0	70.3076496	74.885830289	439.33657982	452.47243612	1.8495084095	1.767661006
84828	2022-08-25	15:55:46.930	236.45540429	5674.929703	237.45540429	1661442946.931	0	963	151.51430033	59.998771667	42.9375	59.723503113	59.994773865	1	0	21430.664033	0	70.3076496	74.885830289	439.38295427	452.47243612	1.8495084095	1.767661006
84829	2022-08-25	15:55:47.200	236.45540741	5674.929778	237.45540741	1661442947.2	0	963	151.53341675	59.998771667	42.9375	59.723503113	59.994773865	3	0	21436.482422	0	70.3076496	72.013214758	439.38295427	452.51535647	1.8485960139	1.7668402665
84830	2022-08-25	15:55:51.608	236.45545843	5674.931002	237.45545843	1661442951.608	0	963	151.49689147	59.997517343	42.9375	59.723528199	59.994824038	2	0	21426.042737	0	79.906076728	72.013214758	439.38295427	452.51535647	1.8485960139	1.7668402665
84831	2022-08-25	15:55:55.154	236.45549947	5674.931987	237.45549947	1661442955.154	0	963	151.51256778	59.997586037	42.9375	59.723552533	59.995080635	1	0	21430.574452	0	79.906076728	72.013214758	439.40940833	452.51535647	1.8485960139	1.7668402665
84832	2022-08-25	15:55:55.430	236.45550266	5674.932064	237.45550266	1661442955.43	0	963	151.52422448	59.997795105	42.9375	59.723564148	59.995231628	3	0	21434.919152	0	79.906076728	81.844144358	439.40940833	452.54025156	1.8488572907	1.7670753009
84833	2022-08-25	15:55:57.559	236.4555273	5674.932655	237.4555273	1661442957.559	0	963	151.50667946	59.997795105	42.9375	59.723564148	59.995231628	2	0	21430.314076	0	71.76675291	81.844144358	439.40940833	452.54025156	1.8488572907	1.7670753009
84834	2022-08-25	15:56:00.065	236.45555632	5674.933352	237.45555632	1661442960.066	0	963	151.50745027	59.998126699	42.9375	59.723626322	59.995480324	1	0	21430.374315	0	71.76675291	81.844144358	439.42203388	452.54025156	1.8488572907	1.7670753009
84835	2022-08-25	15:56:00.342	236.45555951	5674.933428	237.45555951	1661442960.342	0	963	151.50337982	59.998283386	42.9375	59.723655701	59.995597839	3	0	21429.624408	0	71.76675291	73.507239436	439.42203388	452.55197413	1.8482412499	1.7665211287
84836	2022-08-25	15:56:02.710	236.45558692	5674.934086	237.45558692	1661442962.71	0	963	151.49494998	59.998283386	42.904166667	59.723655701	59.995597839	2	0	21428.175277	0	75.161067148	73.507239436	439.42203388	452.55197413	1.8482412499	1.7665211287
84837	2022-08-25	15:56:04.667	236.45560957	5674.93463	237.45560957	1661442964.667	0	963	151.49594116	59.998283386	42.9375	59.723655701	59.995597839	1	0	21430.673828	0	75.161067148	73.507239436	439.46367935	452.55197413	1.8482412499	1.7665211287
84838	2022-08-25	15:56:04.946	236.4556128	5674.934707	237.4556128	1661442964.946	0	963	151.48590412	59.997648991	42.9375	59.723678358	59.99543924	3	0	21427.489524	0	75.161067148	76.983634031	439.46367935	452.59312129	1.8483744282	1.7666409338
84839	2022-08-25	15:56:06.404	236.45562969	5674.935112	237.45562969	1661442966.405	0	963	151.49145953	59.997428894	42.875	59.723686218	59.995384216	2	0	21425.959269	0	75.448320939	76.983634031	439.46367935	452.59312129	1.8483744282	1.7666409338
84840	2022-08-25	15:56:07.634	236.45564391	5674.935454	237.45564391	1661442967.634	0	963	151.5219574	59.997428894	42.875	59.723686218	59.995384216	1	0	21433.53125	0	75.448320939	76.983634031	439.48922931	452.59312129	1.8483744282	1.7666409338
84841	2022-08-25	15:56:07.917	236.4556472	5674.935533	237.4556472	1661442967.918	0	963	151.51140618	59.997428894	42.875	59.723686218	59.995384216	3	0	21431.824219	0	75.448320939	77.277658684	439.48922931	452.61801738	1.8478485977	1.7661678997
84842	2022-08-25	15:56:10.914	236.45568189	5674.936365	237.45568189	1661442970.915	0	963	151.50156169	59.997867742	42.875	59.723716484	59.995717135	2	0	21429.273163	0	76.99939989	77.277658684	439.48922931	452.61801738	1.8478485977	1.7661678997
84843	2022-08-25	15:56:13.632	236.45571334	5674.93712	237.45571334	1661442973.633	0	963	151.51510791	59.998313904	42.875	59.723747253	59.996055603	1	0	21431.937442	0	76.99939989	77.277658684	439.49991047	452.61801738	1.8478485977	1.7661678997
84844	2022-08-25	15:56:13.910	236.45571655	5674.937197	237.45571655	1661442973.91	0	963	151.52297974	59.998313904	42.875	59.723747253	59.996055603	3	0	21434.724254	0	76.99939989	78.865854309	439.49991047	452.62551454	1.8474038686	1.7657678124
84845	2022-08-25	15:56:15.782	236.45573823	5674.937717	237.45573823	1661442975.783	0	963	151.50144307	59.998338064	42.875	59.723964691	59.995814006	2	0	21428.98586	0	88.597502652	78.865854309	439.49991047	452.62551454	1.8474038686	1.7657678124
84846	2022-08-25	15:56:17.306	236.45575587	5674.938141	237.45575587	1661442977.307	0	963	151.49515249	59.998344421	42.875	59.724021912	59.995750427	1	0	21426.594042	0	88.597502652	78.865854309	439.54946434	452.62551454	1.8474038686	1.7657678124
84847	2022-08-25	15:56:17.592	236.45575918	5674.93822	237.45575918	1661442977.593	0	963	151.52234719	59.998344421	42.867424242	59.724021912	59.995750427	3	0	21434.661162	0	88.597502652	90.745080223	439.54946434	452.67646652	1.847825933	1.7661475103
