# Supplementary material for: A simple method to measure methane emissions from indoor gas leaks
Source: PLoS One. 2023 Nov 30;18(11):e0295055. doi: 10.1371/journal.pone.0295055 (PMC10688665; doi:10.1371/journal.pone.0295055)
Supplement: S1 Data — (ZIP) [file pone.0295055.s011.zip › data and code/data/raw data/cavity ringdown spectrometer data/RCM control tests/R8_RCM_13.dat]

DATE	TIME	FRAC_DAYS_SINCE_JAN1	FRAC_HRS_SINCE_JAN1	JULIAN_DAYS	EPOCH_TIME	ALARM_STATUS	INST_STATUS	CavityPressure	CavityTemp	DasTemp	EtalonTemp	WarmBoxTemp	species	MPVPosition	OutletValve	solenoid_valves	CH4	CH4_dry	CO2	CO2_dry	H2O	h2o_reported
79974	2022-08-25	15:00:10.302	236.41678591	5674.002862	237.41678591	1661439610.303	0	963	151.50324249	59.999871148	43.4375	59.7266691	59.997766707	2	0	21436.460232	0	2.5433073337	2.4010220785	434.41794769	447.91625074	1.9211241283	1.8319431753
79975	2022-08-25	15:00:10.805	236.41679172	5674.003001	237.41679172	1661439610.805	0	963	151.50843504	59.999473572	43.4375	59.726768494	59.997795105	1	0	21438.815721	0	2.5433073337	2.4010220785	438.28447048	447.91625074	1.9211241283	1.8319431753
79976	2022-08-25	15:00:11.151	236.41679574	5674.003098	237.41679574	1661439611.152	0	963	151.49190198	59.999473572	43.4375	59.726768494	59.997795105	3	0	21434.402285	0	2.5433073337	2.6073928074	438.28447048	451.8986309	1.9198471237	1.8307993363
79977	2022-08-25	15:00:12.019	236.41680578	5674.003339	237.41680578	1661439612.019	0	963	151.49734306	59.999473572	43.4375	59.726768494	59.997795105	2	0	21431.55131	0	3.2257685425	2.6073928074	438.28447048	451.8986309	1.9198471237	1.8307993363
79978	2022-08-25	15:00:12.515	236.41681152	5674.003476	237.41681152	1661439612.515	0	963	151.5163039	59.999473572	43.4375	59.726768494	59.997795105	1	0	21437.008498	0	3.2257685425	2.6073928074	439.99601184	451.8986309	1.9198471237	1.8307993363
79979	2022-08-25	15:00:12.844	236.41681532	5674.003568	237.41681532	1661439612.844	0	963	151.49872658	59.999473572	43.4375	59.726768494	59.997795105	3	0	21432.754261	0	3.2257685425	3.3070621255	439.99601184	453.66532668	1.9216740794	1.832435751
79980	2022-08-25	15:00:13.704	236.41682529	5674.003807	237.41682529	1661439613.705	0	963	151.50375366	59.999473572	43.4375	59.726768494	59.997795105	2	0	21433.163628	0	4.7757961566	3.3070621255	439.99601184	453.66532668	1.9216740794	1.832435751
79981	2022-08-25	15:00:14.207	236.41683111	5674.003947	237.41683111	1661439614.208	0	963	151.50690289	59.999473572	43.4375	59.726768494	59.997795105	1	0	21435.015698	0	4.7757961566	3.3070621255	439.81943428	453.66532668	1.9216740794	1.832435751
79982	2022-08-25	15:00:14.543	236.416835	5674.00404	237.416835	1661439614.544	0	963	151.50128451	59.999473572	43.4375	59.726768494	59.997795105	3	0	21433.905717	0	4.7757961566	4.8962044434	439.81943428	453.48925181	1.9215027007	1.8322822537
79983	2022-08-25	15:00:15.380	236.41684468	5674.004272	237.41684468	1661439615.38	0	963	151.50023715	60.00028038	43.4375	59.726499557	59.997436523	2	0	21432.917196	0	5.6658093505	4.8962044434	439.81943428	453.48925181	1.9215027007	1.8322822537
79984	2022-08-25	15:00:15.914	236.41685086	5674.004421	237.41685086	1661439615.914	0	963	151.51064836	60.000297546	43.4375	59.726493835	59.997428894	1	0	21433.279997	0	5.6658093505	4.8962044434	439.09483929	453.48925181	1.9215027007	1.8322822537
79985	2022-08-25	15:00:16.240	236.41685464	5674.004511	237.41685464	1661439616.241	0	963	151.51711343	60.000297546	43.4375	59.726493835	59.997428894	3	0	21438.451823	0	5.6658093505	5.8085904038	439.09483929	452.7356973	1.9198910525	1.8308386856
79986	2022-08-25	15:00:17.059	236.41686411	5674.004739	237.41686411	1661439617.059	0	963	151.49093628	60.000297546	43.4375	59.726493835	59.997428894	2	0	21432.830078	0	4.4977251914	5.8085904038	439.09483929	452.7356973	1.9198910525	1.8308386856
79987	2022-08-25	15:00:17.549	236.41686978	5674.004875	237.41686978	1661439617.549	0	963	151.49493921	60.000297546	43.4375	59.726493835	59.997428894	1	0	21432.405317	0	4.4977251914	5.8085904038	439.63645583	452.7356973	1.9198910525	1.8308386856
79988	2022-08-25	15:00:17.887	236.41687369	5674.004969	237.41687369	1661439617.887	0	963	151.50965118	60.000297546	43.4375	59.726493835	59.997428894	3	0	21436.582741	0	4.4977251914	4.6109977668	439.63645583	453.28531056	1.9190606193	1.8300948051
79989	2022-08-25	15:00:18.716	236.41688329	5674.005199	237.41688329	1661439618.716	0	963	151.50148074	60.000297546	43.4375	59.726493835	59.997428894	2	0	21434.159993	0	4.7356391079	4.6109977668	439.63645583	453.28531056	1.9190606193	1.8300948051
79990	2022-08-25	15:00:19.230	236.41688924	5674.005342	237.41688924	1661439619.23	0	963	151.49418754	60.000297546	43.4375	59.726493835	59.997428894	1	0	21431.116896	0	4.7356391079	4.6109977668	438.54291659	453.28531056	1.9190606193	1.8300948051
79991	2022-08-25	15:00:19.556	236.41689302	5674.005432	237.41689302	1661439619.557	0	963	151.49793197	60.00051718	43.4375	59.726459156	59.997232379	3	0	21431.324278	0	4.7356391079	4.8549326345	438.54291659	452.16120733	1.920829912	1.8316796475
79992	2022-08-25	15:00:20.426	236.41690308	5674.005674	237.41690308	1661439620.426	0	963	151.49379995	60.00087738	43.4375	59.726402283	59.996910095	2	0	21429.266534	0	5.3632381715	4.8549326345	438.54291659	452.16120733	1.920829912	1.8316796475
79993	2022-08-25	15:00:20.937	236.416909	5674.005816	237.416909	1661439620.938	0	963	151.5153016	60.00087738	43.4375	59.726402283	59.996910095	1	0	21436.081507	0	5.3632381715	4.8549326345	437.81192984	452.16120733	1.920829912	1.8316796475
79994	2022-08-25	15:00:21.285	236.41691302	5674.005913	237.41691302	1661439621.285	0	963	151.52998352	60.00087738	43.4375	59.726402283	59.996910095	3	0	21441.021484	0	5.3632381715	5.4983980327	437.81192984	451.41331543	1.9206699728	1.8315363889
79995	2022-08-25	15:00:22.147	236.416923	5674.006152	237.416923	1661439622.147	0	963	151.48508358	60.00087738	43.4375	59.726402283	59.996910095	2	0	21429.839328	0	6.4841384968	5.4983980327	437.81192984	451.41331543	1.9206699728	1.8315363889
79996	2022-08-25	15:00:22.657	236.41692891	5674.006294	237.41692891	1661439622.658	0	963	151.50000957	60.00087738	43.4375	59.726402283	59.996910095	1	0	21433.295971	0	6.4841384968	5.4983980327	438.3306914	451.41331543	1.9206699728	1.8315363889
79997	2022-08-25	15:00:22.987	236.41693273	5674.006386	237.41693273	1661439622.988	0	963	151.52346802	60.00087738	43.4375	59.726402283	59.996910095	3	0	21439.857422	0	6.4841384968	6.6474859526	438.3306914	451.94308554	1.9194129917	1.8304104557
79998	2022-08-25	15:00:23.868	236.41694292	5674.00663	237.41694292	1661439623.868	0	963	151.49415249	60.00087738	43.4375	59.726402283	59.996910095	2	0	21432.716987	0	7.496318706	6.6474859526	438.3306914	451.94308554	1.9194129917	1.8304104557
79999	2022-08-25	15:00:24.372	236.41694876	5674.00677	237.41694876	1661439624.373	0	963	151.48042183	60.00087738	43.4375	59.726402283	59.996910095	1	0	21427.565328	0	7.496318706	6.6474859526	438.00951507	451.94308554	1.9194129917	1.8304104557
80000	2022-08-25	15:00:24.709	236.41695265	5674.006864	237.41695265	1661439624.709	0	963	151.49213409	60.00087738	43.4375	59.726402283	59.996910095	3	0	21430.195313	0	7.496318706	7.6851206693	438.00951507	451.60870551	1.9197733606	1.8307332625
80001	2022-08-25	15:00:25.549	236.41696238	5674.007097	237.41696238	1661439625.55	0	963	151.50021362	60.000297546	43.399305556	59.726402283	59.99697113	2	0	21433.464844	0	9.1175048567	7.6851206693	438.00951507	451.60870551	1.9197733606	1.8307332625
80002	2022-08-25	15:00:26.055	236.41696824	5674.007238	237.41696824	1661439626.056	0	963	151.49221141	60.000297546	43.375	59.726402283	59.99697113	1	0	21431.787867	0	9.1175048567	7.6851206693	437.35536875	451.60870551	1.9197733606	1.8307332625
80003	2022-08-25	15:00:26.394	236.41697215	5674.007332	237.41697215	1661439626.394	0	963	151.50642395	60.000297546	43.384469697	59.726402283	59.99697113	3	0	21435.325698	0	9.1175048567	9.347100917	437.35536875	450.93202762	1.9187952509	1.8298570872
80004	2022-08-25	15:00:27.279	236.4169824	5674.007578	237.4169824	1661439627.279	0	963	151.49228541	60.000297546	43.4375	59.726402283	59.99697113	2	0	21430.9764	0	10.027942216	9.347100917	437.35536875	450.93202762	1.9187952509	1.8298570872
80005	2022-08-25	15:00:27.783	236.41698824	5674.007718	237.41698824	1661439627.784	0	963	151.49744814	60.000297546	43.4375	59.726402283	59.99697113	1	0	21431.632375	0	10.027942216	9.347100917	436.95493177	450.93202762	1.9187952509	1.8298570872
80006	2022-08-25	15:00:28.107	236.41699198	5674.007808	237.41699198	1661439628.107	0	963	151.48717291	60.000297546	43.4375	59.726402283	59.99697113	3	0	21428.415305	0	10.027942216	10.280432176	436.95493177	450.51738103	1.9192782644	1.8302897694
80007	2022-08-25	15:00:28.963	236.4170019	5674.008046	237.4170019	1661439628.964	0	963	151.5067589	60.000297546	43.375	59.726402283	59.99697113	2	0	21433.808512	0	10.156127568	10.280432176	436.95493177	450.51738103	1.9192782644	1.8302897694
80008	2022-08-25	15:00:29.451	236.41700755	5674.008181	237.41700755	1661439629.452	0	963	151.49166346	60.000297546	43.375	59.726402283	59.99697113	1	0	21429.936188	0	10.156127568	10.280432176	436.57261373	450.51738103	1.9192782644	1.8302897694
80009	2022-08-25	15:00:29.778	236.41701132	5674.008272	237.41701132	1661439629.778	0	963	151.47699067	60.000297546	43.375	59.726402283	59.99697113	3	0	21424.872455	0	10.156127568	10.411843795	436.57261373	450.12312829	1.9187762808	1.8298400936
80010	2022-08-25	15:00:30.641	236.41702131	5674.008511	237.41702131	1661439630.641	0	963	151.51816707	60.000297546	43.43359375	59.726341248	59.99672699	2	0	21437.082669	0	10.400005979	10.411843795	436.57261373	450.12312829	1.9187762808	1.8298400936
80011	2022-08-25	15:00:31.171	236.41702745	5674.008659	237.41702745	1661439631.172	0	963	151.51411814	60.000297546	43.4375	59.726341248	59.99672699	1	0	21435.564453	0	10.400005979	10.411843795	437.25249775	450.12312829	1.9187762808	1.8298400936
80012	2022-08-25	15:00:31.503	236.4170313	5674.008751	237.4170313	1661439631.504	0	963	151.50268	60.000297546	43.4375	59.726341248	59.99672699	3	0	21434.831143	0	10.400005979	10.661838973	437.25249775	450.82286686	1.9189311946	1.8299788665
80013	2022-08-25	15:00:32.403	236.4170417	5674.009001	237.4170417	1661439632.403	0	963	151.49247954	60.000297546	43.395833333	59.726341248	59.99672699	2	0	21432.637126	0	14.25253297	10.661838973	437.25249775	450.82286686	1.9189311946	1.8299788665
80014	2022-08-25	15:00:32.944	236.41704797	5674.009151	237.41704797	1661439632.945	0	963	151.48400879	60.000297546	43.375	59.726341248	59.99672699	1	0	21426.048828	0	14.25253297	10.661838973	439.03903192	450.82286686	1.9189311946	1.8299788665
80015	2022-08-25	15:00:33.273	236.41705177	5674.009243	237.41705177	1661439633.273	0	963	151.49304893	60.000297546	43.375	59.726341248	59.99672699	3	0	21428.733487	0	14.25253297	14.611346122	439.03903192	452.66438597	1.9186485645	1.8297256834
80016	2022-08-25	15:00:34.138	236.41706178	5674.009483	237.41706178	1661439634.138	0	963	151.5140152	60.000297546	43.375	59.726341248	59.99672699	2	0	21435.750109	0	18.406448976	14.611346122	439.03903192	452.66438597	1.9186485645	1.8297256834
80017	2022-08-25	15:00:34.648	236.41706769	5674.009624	237.41706769	1661439634.648	0	963	151.51782955	60.000297546	43.375	59.726341248	59.99672699	1	0	21439.174965	0	18.406448976	14.611346122	439.0545704	452.66438597	1.9186485645	1.8297256834
80018	2022-08-25	15:00:34.984	236.41707159	5674.009718	237.41707159	1661439634.985	0	963	151.50227865	60.001009623	43.416666667	59.726198832	59.996788025	3	0	21436.684245	0	18.406448976	18.86982903	439.0545704	452.68012098	1.9188520653	1.8299079821
80019	2022-08-25	15:00:35.930	236.41708252	5674.009981	237.41708252	1661439635.93	0	963	151.49232833	60.001365662	43.420572917	59.726127625	59.996818542	2	0	21432.125285	0	16.961104949	18.86982903	439.0545704	452.68012098	1.9188520653	1.8299079821
80020	2022-08-25	15:00:36.467	236.41708874	5674.01013	237.41708874	1661439636.467	0	963	151.52333069	60.001365662	43.375	59.726127625	59.996818542	1	0	21439.271484	0	16.961104949	18.86982903	438.66880715	452.68012098	1.9188520653	1.8299079821
80021	2022-08-25	15:00:36.812	236.41709274	5674.010226	237.41709274	1661439636.813	0	963	151.50558402	60.001365662	43.400568182	59.726127625	59.996818542	3	0	21434.240945	0	16.961104949	17.388035624	438.66880715	452.28034711	1.9180833676	1.8292193614
80022	2022-08-25	15:00:37.726	236.41710331	5674.010479	237.41710331	1661439637.726	0	963	151.49876881	60.001365662	43.4375	59.726127625	59.996818542	2	0	21431.014771	0	17.070095303	17.388035624	438.66880715	452.28034711	1.9180833676	1.8292193614
80023	2022-08-25	15:00:38.263	236.41710954	5674.010629	237.41710954	1661439638.264	0	963	151.51837022	60.001365662	43.382929104	59.726127625	59.996818542	1	0	21437.881501	0	17.070095303	17.388035624	438.33583639	452.28034711	1.9180833676	1.8292193614
80024	2022-08-25	15:00:38.595	236.41711338	5674.010721	237.41711338	1661439638.596	0	963	151.50655804	60.001365662	43.399621212	59.726127625	59.996818542	3	0	21435.621863	0	17.070095303	17.499747215	438.33583639	451.9363322	1.9186544457	1.8297309519
80025	2022-08-25	15:00:39.513	236.41712399	5674.010976	237.41712399	1661439639.513	0	963	151.49223158	60.001365662	43.392795139	59.726127625	59.996818542	2	0	21430.681166	0	22.421641353	17.499747215	438.33583639	451.9363322	1.9186544457	1.8297309519
80026	2022-08-25	15:00:40.092	236.41713069	5674.011137	237.41713069	1661439640.092	0	963	151.49811201	59.999107361	43.375	59.725914001	59.996757507	1	0	21431.594304	0	22.421641353	17.499747215	439.26768955	451.9363322	1.9186544457	1.8297309519
80027	2022-08-25	15:00:40.437	236.4171347	5674.011233	237.4171347	1661439640.438	0	963	151.49923706	59.999107361	43.375	59.725914001	59.996757507	3	0	21431.853516	0	22.421641353	22.986058813	439.26768955	452.89876201	1.918543875	1.8296319005
80028	2022-08-25	15:00:41.349	236.41714525	5674.011486	237.41714525	1661439641.35	0	963	151.49779765	59.999107361	43.375	59.725914001	59.996757507	2	0	21433.389526	0	25.490245884	22.986058813	439.26768955	452.89876201	1.918543875	1.8296319005
80029	2022-08-25	15:00:41.907	236.41715171	5674.011641	237.41715171	1661439641.908	0	963	151.4969807	59.999107361	43.375	59.725914001	59.996757507	1	0	21431.927632	0	25.490245884	22.986058813	441.15279366	452.89876201	1.918543875	1.8296319005
80030	2022-08-25	15:00:42.263	236.41715582	5674.01174	237.41715582	1661439642.263	0	963	151.52030945	59.999107361	43.375	59.725914001	59.996757507	3	0	21439.039063	0	25.490245884	26.131685603	441.15279366	454.83752769	1.9173214835	1.8285368135
80031	2022-08-25	15:00:43.278	236.41716757	5674.012022	237.41716757	1661439643.278	0	963	151.483133	59.999107361	43.375	59.725914001	59.996757507	2	0	21427.318034	0	27.38698396	26.131685603	441.15279366	454.83752769	1.9173214835	1.8285368135
80032	2022-08-25	15:00:43.857	236.41717427	5674.012183	237.41717427	1661439643.857	0	963	151.49103261	59.999107361	43.375	59.725914001	59.996757507	1	0	21427.204	0	27.38698396	26.131685603	441.92756407	454.83752769	1.9173214835	1.8285368135
80033	2022-08-25	15:00:44.180	236.41717801	5674.012272	237.41717801	1661439644.18	0	963	151.50554773	59.999107361	43.375	59.725914001	59.996757507	3	0	21431.0712	0	27.38698396	28.075967606	441.92756407	455.63258103	1.9175117535	1.8287072732
80034	2022-08-25	15:00:45.121	236.41718891	5674.012534	237.41718891	1661439645.122	0	963	151.49500762	60.000895182	43.375	59.725890477	59.996757507	2	0	21431.568698	0	25.841333892	28.075967606	441.92756407	455.63258103	1.9175117535	1.8287072732
80035	2022-08-25	15:00:45.654	236.41719508	5674.012682	237.41719508	1661439645.655	0	963	151.49760221	60.001426697	43.375	59.725883484	59.996757507	1	0	21431.604507	0	25.841333892	28.075967606	440.18491515	455.63258103	1.9175117535	1.8287072732
80036	2022-08-25	15:00:45.987	236.41719894	5674.012774	237.41719894	1661439645.988	0	963	151.50415802	60.001426697	43.375	59.725883484	59.996757507	3	0	21433.858398	0	25.841333892	26.491508501	440.18491515	453.83749594	1.9177653504	1.8289344635
80037	2022-08-25	15:00:46.917	236.41720969	5674.013033	237.41720969	1661439646.917	0	963	151.51560434	60.001426697	43.375	59.725883484	59.996757507	2	0	21437.088026	0	24.088284815	26.491508501	440.18491515	453.83749594	1.9177653504	1.8289344635
80038	2022-08-25	15:00:47.529	236.41721678	5674.013203	237.41721678	1661439647.53	0	963	151.50454974	60.001426697	43.421175373	59.725883484	59.996757507	1	0	21439.603938	0	24.088284815	26.491508501	439.78560863	453.83749594	1.9177653504	1.8289344635
80039	2022-08-25	15:00:47.869	236.41722072	5674.013297	237.41722072	1661439647.87	0	963	151.509423	60.001426697	43.4375	59.725883484	59.996757507	3	0	21438.93022	0	24.088284815	24.694184789	439.78560863	453.42198019	1.9164542499	1.8277598486
80040	2022-08-25	15:00:48.803	236.41723153	5674.013557	237.41723153	1661439648.804	0	963	151.49129815	60.001426697	43.375	59.725883484	59.996757507	2	0	21431.927165	0	25.81864271	24.694184789	439.78560863	453.42198019	1.9164542499	1.8277598486
80041	2022-08-25	15:00:49.365	236.41723803	5674.013713	237.41723803	1661439649.366	0	963	151.48290606	60.001426697	43.375	59.725883484	59.996757507	1	0	21427.875962	0	25.81864271	24.694184789	440.55029522	453.42198019	1.9164542499	1.8277598486
80042	2022-08-25	15:00:49.696	236.41724185	5674.013804	237.41724185	1661439649.696	0	963	151.48010115	60.001426697	43.375	59.725883484	59.996757507	3	0	21425.526397	0	25.81864271	26.467697522	440.55029522	454.20249349	1.9155891098	1.8269847195
80043	2022-08-25	15:00:50.638	236.41725277	5674.014066	237.41725277	1661439650.639	0	963	151.51279354	60.000328064	43.375	59.725852966	59.996543884	2	0	21435.417331	0	31.620038346	26.467697522	440.55029522	454.20249349	1.9155891098	1.8269847195
80044	2022-08-25	15:00:51.229	236.41725959	5674.01423	237.41725959	1661439651.229	0	963	151.49391971	60.000328064	43.375	59.725852966	59.996543884	1	0	21430.507229	0	31.620038346	26.467697522	441.32359552	454.20249349	1.9155891098	1.8269847195
80045	2022-08-25	15:00:51.568	236.41726352	5674.014324	237.41726352	1661439651.568	0	963	151.48282878	60.000328064	43.375	59.725852966	59.996543884	3	0	21426.116448	0	31.620038346	32.415249742	441.32359552	455.00526223	1.9179711546	1.8291188352
80046	2022-08-25	15:00:52.500	236.41727432	5674.014584	237.41727432	1661439652.501	0	963	151.50887129	60.000328064	43.375	59.725852966	59.996543884	2	0	21433.927138	0	28.873068844	32.415249742	441.32359552	455.00526223	1.9179711546	1.8291188352
80047	2022-08-25	15:00:53.104	236.4172813	5674.014751	237.4172813	1661439653.104	0	963	151.51100614	60.000328064	43.375	59.725852966	59.996543884	1	0	21436.477248	0	28.873068844	32.415249742	442.62256222	455.00526223	1.9179711546	1.8291188352
80048	2022-08-25	15:00:53.453	236.41728535	5674.014848	237.41728535	1661439653.454	0	963	151.51100991	60.000328064	43.375	59.725852966	59.996543884	3	0	21437.89897	0	28.873068844	29.599256976	442.62256222	456.34565294	1.91590619	1.8272688147
80049	2022-08-25	15:00:54.335	236.41729554	5674.015093	237.41729554	1661439654.335	0	963	151.4928591	60.000328064	43.375	59.725852966	59.996543884	2	0	21430.101888	0	28.67036165	29.599256976	442.62256222	456.34565294	1.91590619	1.8272688147
80050	2022-08-25	15:00:54.884	236.41730191	5674.015246	237.41730191	1661439654.885	0	963	151.50456466	60.000431687	43.375	59.725844995	59.996512	1	0	21433.311334	0	28.67036165	29.599256976	445.14697021	456.34565294	1.91590619	1.8272688147
80051	2022-08-25	15:00:55.227	236.41730588	5674.015341	237.41730588	1661439655.228	0	963	151.48842066	60.000724792	43.375	59.725822449	59.996421814	3	0	21428.908706	0	28.67036165	29.391074603	445.14697021	458.94100844	1.9159715374	1.8273273634
80052	2022-08-25	15:00:56.171	236.41731679	5674.015603	237.41731679	1661439656.171	0	963	151.50014729	60.000724792	43.375	59.725822449	59.996421814	2	0	21431.699354	0	30.719179971	29.391074603	445.14697021	458.94100844	1.9159715374	1.8273273634
80053	2022-08-25	15:00:56.798	236.41732405	5674.015777	237.41732405	1661439656.798	0	963	151.51333197	60.000724792	43.375	59.725822449	59.996421814	1	0	21435.366313	0	30.719179971	29.391074603	444.97821426	458.94100844	1.9159715374	1.8273273634
80054	2022-08-25	15:00:57.135	236.41732796	5674.015871	237.41732796	1661439657.136	0	963	151.50514221	60.000724792	43.375	59.725822449	59.996421814	3	0	21436.541016	0	30.719179971	31.491329984	444.97821426	458.76582826	1.9155796371	1.8269762322
80055	2022-08-25	15:00:58.075	236.41733883	5674.016132	237.41733883	1661439658.075	0	963	151.48751789	60.000724792	43.375	59.725822449	59.996421814	2	0	21431.230781	0	30.862707343	31.491329984	444.97821426	458.76582826	1.9155796371	1.8269762322
80056	2022-08-25	15:00:58.706	236.41734613	5674.016307	237.41734613	1661439658.706	0	963	151.47624298	60.000724792	43.375	59.725822449	59.996421814	1	0	21424.846723	0	30.862707343	31.491329984	445.44414366	458.76582826	1.9155796371	1.8269762322
80057	2022-08-25	15:00:59.036	236.41734997	5674.016399	237.41734997	1661439659.037	0	963	151.50331208	60.000724792	43.375	59.725822449	59.996421814	3	0	21431.457564	0	30.862707343	31.638284433	445.44414366	459.24293417	1.9150814525	1.8265298614
80058	2022-08-25	15:00:59.938	236.41736041	5674.01665	237.41736041	1661439659.939	0	963	151.51588927	60.000802782	43.375	59.725822449	59.996470557	2	0	21438.44751	0	31.968071147	31.638284433	445.44414366	459.24293417	1.9150814525	1.8265298614
80059	2022-08-25	15:01:00.483	236.41736671	5674.016801	237.41736671	1661439660.484	0	963	151.49476715	60.000968933	43.337220149	59.725822449	59.996574402	1	0	21432.721126	0	31.968071147	31.638284433	446.56736407	459.24293417	1.9150814525	1.8265298614
80060	2022-08-25	15:01:00.812	236.41737051	5674.016892	237.41737051	1661439660.812	0	963	151.49711609	60.000968933	43.375	59.725822449	59.996574402	3	0	21433.076172	0	31.968071147	32.771437216	446.56736407	460.40114643	1.9156333345	1.827024344
80061	2022-08-25	15:01:01.756	236.41738144	5674.017154	237.41738144	1661439661.756	0	963	151.49166266	60.000968933	43.375	59.725822449	59.996574402	2	0	21429.702569	0	32.862678447	32.771437216	446.56736407	460.40114643	1.9156333345	1.827024344
80062	2022-08-25	15:01:02.329	236.41738808	5674.017314	237.41738808	1661439662.33	0	963	151.49385834	60.000968933	43.375	59.725822449	59.996574402	1	0	21430.391602	0	32.862678447	32.771437216	445.62001289	460.40114643	1.9156333345	1.827024344
80063	2022-08-25	15:01:02.680	236.41739213	5674.017411	237.41739213	1661439662.68	0	963	151.48921065	60.000968933	43.375	59.725822449	59.996574402	3	0	21428.518999	0	32.862678447	33.688882382	445.62001289	459.43048886	1.916729975	1.8280068784
80064	2022-08-25	15:01:03.710	236.41740405	5674.017697	237.41740405	1661439663.71	0	963	151.51382796	60.000968933	43.365885417	59.725822449	59.996574402	2	0	21437.865587	0	35.678195502	33.688882382	445.62001289	459.43048886	1.916729975	1.8280068784
80065	2022-08-25	15:01:04.332	236.41741126	5674.01787	237.41741126	1661439664.333	0	963	151.48872467	60.000968933	43.375	59.725822449	59.996574402	1	0	21431.671962	0	35.678195502	33.688882382	445.49744293	459.43048886	1.916729975	1.8280068784
80066	2022-08-25	15:01:04.664	236.4174151	5674.017962	237.4174151	1661439664.665	0	963	151.48112488	60.000968933	43.375	59.725822449	59.996574402	3	0	21429.070313	0	35.678195502	36.575409735	445.49744293	459.30763597	1.9165930122	1.8278841701
80067	2022-08-25	15:01:05.579	236.41742569	5674.018217	237.41742569	1661439665.58	0	963	151.50886239	59.999931335	43.327256944	59.725852966	59.996574402	2	0	21437.046549	0	36.47499063	36.575409735	445.49744293	459.30763597	1.9165930122	1.8278841701
80068	2022-08-25	15:01:06.141	236.4174322	5674.018373	237.4174322	1661439666.142	0	963	151.49445855	59.999931335	43.3125	59.725852966	59.996574402	1	0	21431.657474	0	36.47499063	36.575409735	445.72972048	459.30763597	1.9165930122	1.8278841701
80069	2022-08-25	15:01:06.473	236.41743603	5674.018465	237.41743603	1661439666.473	0	963	151.47439575	59.999931335	43.3125	59.725852966	59.996574402	3	0	21425.53125	0	36.47499063	37.392237831	445.72972048	459.54704726	1.9167117629	1.8279905617
80070	2022-08-25	15:01:07.460	236.41744747	5674.018739	237.41744747	1661439667.461	0	963	151.50346692	59.999931335	43.3125	59.725852966	59.996574402	2	0	21432.46856	0	37.746604384	37.392237831	445.72972048	459.54704726	1.9167117629	1.8279905617
80071	2022-08-25	15:01:08.119	236.41745509	5674.018922	237.41745509	1661439668.12	0	963	151.50692282	59.999931335	43.367070896	59.725852966	59.996574402	1	0	21435.153845	0	37.746604384	37.392237831	445.6719623	459.54704726	1.9167117629	1.8279905617
80072	2022-08-25	15:01:08.453	236.41745896	5674.019015	237.41745896	1661439668.454	0	963	151.5057232	59.999931335	43.375	59.725852966	59.996574402	3	0	21434.745946	0	37.746604384	38.695322876	445.6719623	459.48002065	1.9145525874	1.8260559867
80073	2022-08-25	15:01:09.387	236.41746976	5674.019274	237.41746976	1661439669.387	0	963	151.49037764	59.999949137	43.335503472	59.725811428	59.996574402	2	0	21431.817179	0	38.983895302	38.695322876	445.6719623	459.48002065	1.9145525874	1.8260559867
80074	2022-08-25	15:01:10.007	236.41747694	5674.019447	237.41747694	1661439670.008	0	963	151.48108047	60.000114441	43.335820896	59.72542572	59.996574402	1	0	21426.978078	0	38.983895302	38.695322876	445.54186719	459.48002065	1.9145525874	1.8260559867
80075	2022-08-25	15:01:10.329	236.41748067	5674.019536	237.41748067	1661439670.33	0	963	151.48411421	60.000114441	43.3125	59.72542572	59.996574402	3	0	21426.224609	0	38.983895302	39.963356841	445.54186719	459.34082185	1.915327019	1.8267498893
80076	2022-08-25	15:01:11.233	236.41749112	5674.019787	237.41749112	1661439671.233	0	963	151.50832197	60.000114441	43.375	59.72542572	59.996574402	2	0	21434.526177	0	38.509997476	39.963356841	445.54186719	459.34082185	1.915327019	1.8267498893
80077	2022-08-25	15:01:11.803	236.41749773	5674.019946	237.41749773	1661439671.804	0	963	151.50529571	60.000114441	43.375	59.72542572	59.996574402	1	0	21435.665666	0	38.509997476	39.963356841	444.70238852	459.34082185	1.915327019	1.8267498893
80078	2022-08-25	15:01:12.124	236.41750144	5674.020034	237.41750144	1661439672.124	0	963	151.51667786	60.000114441	43.375	59.72542572	59.996574402	3	0	21439.375	0	38.509997476	39.477268185	444.70238852	458.47123781	1.9134298399	1.8250499308
80079	2022-08-25	15:01:13.184	236.4175137	5674.020329	237.4175137	1661439673.184	0	963	151.49826241	60.000114441	43.375	59.72542572	59.996574402	2	0	21433.009888	0	37.449090715	39.477268185	444.70238852	458.47123781	1.9134298399	1.8250499308
80080	2022-08-25	15:01:13.802	236.41752086	5674.020501	237.41752086	1661439673.802	0	963	151.50084151	60.000114441	43.375	59.72542572	59.996574402	1	0	21434.068738	0	37.449090715	39.477268185	444.03243709	458.47123781	1.9134298399	1.8250499308
80081	2022-08-25	15:01:14.111	236.41752444	5674.020587	237.41752444	1661439674.112	0	963	151.47833252	60.000114441	43.375	59.72542572	59.996574402	3	0	21426.002249	0	37.449090715	38.38974271	444.03243709	457.78096603	1.915442779	1.8268536094
80082	2022-08-25	15:01:15.371	236.41753902	5674.020936	237.41753902	1661439675.371	0	963	151.50413397	59.999514898	43.325520833	59.725503922	59.996574402	2	0	21433.355984	0	39.183531685	38.38974271	444.03243709	457.78096603	1.915442779	1.8268536094
80083	2022-08-25	15:01:16.301	236.41754978	5674.021195	237.41754978	1661439676.301	0	963	151.49149687	59.999412537	43.3125	59.725517273	59.996574402	1	0	21430.328956	0	39.183531685	38.38974271	443.88669939	457.78096603	1.915442779	1.8268536094
80084	2022-08-25	15:01:16.641	236.41755372	5674.021289	237.41755372	1661439676.641	0	963	151.4839325	59.999412537	43.3125	59.725517273	59.996574402	3	0	21427.617188	0	39.183531685	40.168138407	443.88669939	457.63622459	1.9149390191	1.8264022395
80085	2022-08-25	15:01:17.762	236.41756669	5674.021601	237.41756669	1661439677.762	0	963	151.51047421	59.999412537	43.3125	59.725517273	59.996574402	2	0	21434.783678	0	41.398549245	40.168138407	443.88669939	457.63622459	1.9149390191	1.8264022395
80086	2022-08-25	15:01:18.529	236.41757558	5674.021814	237.41757558	1661439678.53	0	963	151.52702491	59.999412537	43.3125	59.725517273	59.996574402	1	0	21440.413771	0	41.398549245	40.168138407	443.55952602	457.63622459	1.9149390191	1.8264022395
80087	2022-08-25	15:01:18.846	236.41757925	5674.021902	237.41757925	1661439678.847	0	963	151.51287449	59.999412537	43.351325758	59.725517273	59.996574402	3	0	21438.089311	0	41.398549245	42.438376592	443.55952602	457.29304033	1.9138315853	1.8254099289
80088	2022-08-25	15:01:19.841	236.41759075	5674.022178	237.41759075	1661439679.841	0	963	151.49130291	59.999514474	43.3125	59.725462384	59.996495989	2	0	21431.450399	0	41.858522897	42.438376592	443.55952602	457.29304033	1.9138315853	1.8254099289
80089	2022-08-25	15:01:20.661	236.41760024	5674.022406	237.41760024	1661439680.661	0	963	151.50006866	59.999809265	43.3125	59.72530365	59.996269226	1	0	21433.996983	0	41.858522897	42.438376592	443.32660374	457.29304033	1.9138315853	1.8254099289
80090	2022-08-25	15:01:20.993	236.41760409	5674.022498	237.41760409	1661439680.993	0	963	151.4839325	59.999809265	43.3125	59.72530365	59.996269226	3	0	21428.763672	0	41.858522897	42.909541764	443.32660374	457.04811267	1.9136240038	1.8252239194
80091	2022-08-25	15:01:21.951	236.41761519	5674.022764	237.41761519	1661439681.952	0	963	151.500716	59.999809265	43.3125	59.72530365	59.996269226	2	0	21432.641317	0	43.015657649	42.909541764	443.32660374	457.04811267	1.9136240038	1.8252239194
80092	2022-08-25	15:01:22.588	236.41762255	5674.022941	237.41762255	1661439682.588	0	963	151.5032015	59.999809265	43.3125	59.72530365	59.996269226	1	0	21433.535287	0	43.015657649	42.909541764	443.07386923	457.04811267	1.9136240038	1.8252239194
80093	2022-08-25	15:01:22.943	236.41762666	5674.02304	237.41762666	1661439682.943	0	963	151.53239441	59.999809265	43.3125	59.72530365	59.996269226	3	0	21436.355469	0	43.015657649	44.095450572	443.07386923	456.78394512	1.9128405536	1.8245218646
80094	2022-08-25	15:01:24.296	236.41764233	5674.023416	237.41764233	1661439684.297	0	963	151.49534607	59.999758403	43.3125	59.72533332	59.996260749	2	0	21432.203668	0	46.485516325	44.095450572	443.07386923	456.78394512	1.9128405536	1.8245218646
80095	2022-08-25	15:01:25.075	236.41765134	5674.023632	237.41765134	1661439685.076	0	963	151.50898242	59.999076843	43.3125	59.725730896	59.996147156	1	0	21436.232597	0	46.485516325	44.095450572	442.6230267	456.78394512	1.9128405536	1.8245218646
80096	2022-08-25	15:01:25.424	236.41765537	5674.023729	237.41765537	1661439685.424	0	963	151.50946045	59.999076843	43.3125	59.725730896	59.996147156	3	0	21437.183594	0	46.485516325	47.652069535	442.6230267	456.3150883	1.9125074055	1.8242233186
80097	2022-08-25	15:01:26.427	236.41766699	5674.024008	237.41766699	1661439686.428	0	963	151.48517005	59.999076843	43.3125	59.725730896	59.996147156	2	0	21428.502333	0	48.573609887	47.652069535	442.6230267	456.3150883	1.9125074055	1.8242233186
80098	2022-08-25	15:01:27.023	236.41767389	5674.024173	237.41767389	1661439687.024	0	963	151.50402456	59.999076843	43.3125	59.725730896	59.996147156	1	0	21432.492581	0	48.573609887	47.652069535	442.47974298	456.3150883	1.9125074055	1.8242233186
80099	2022-08-25	15:01:27.342	236.41767757	5674.024262	237.41767757	1661439687.342	0	963	151.49047042	59.999076843	43.3125	59.725730896	59.996147156	3	0	21429.492128	0	48.573609887	49.792307935	442.47974298	456.16445736	1.9120393815	1.8238038953
80100	2022-08-25	15:01:28.937	236.41769604	5674.024705	237.41769604	1661439688.938	0	963	151.502459	59.999076843	43.3125	59.725730896	59.996147156	2	0	21435.908434	0	48.509766135	49.792307935	442.47974298	456.16445736	1.9120393815	1.8238038953
80101	2022-08-25	15:01:29.717	236.41770506	5674.024921	237.41770506	1661439689.717	0	963	151.48511847	59.999076843	43.3125	59.725730896	59.996147156	1	0	21430.629737	0	48.509766135	49.792307935	442.40381604	456.16445736	1.9120393815	1.8238038953
80102	2022-08-25	15:01:30.055	236.41770897	5674.025015	237.41770897	1661439690.055	0	963	151.48009491	59.999008872	43.3125	59.725624084	59.996156866	3	0	21428.016335	0	48.509766135	49.726475893	442.40381604	456.08177388	1.9112955401	1.8231372723
80103	2022-08-25	15:01:32.078	236.41773238	5674.025577	237.41773238	1661439692.078	0	963	151.49261136	59.99886322	43.3125	59.725395203	59.996177673	2	0	21428.854818	0	51.122443989	49.726475893	442.40381604	456.08177388	1.9112955401	1.8231372723
80104	2022-08-25	15:01:33.390	236.41774757	5674.025942	237.41774757	1661439693.39	0	963	151.48677951	59.99886322	43.3125	59.725395203	59.996177673	1	0	21425.725134	0	51.122443989	49.726475893	442.21478546	456.08177388	1.9112955401	1.8231372723
80105	2022-08-25	15:01:33.717	236.41775135	5674.026033	237.41775135	1661439693.717	0	963	151.51296997	59.99886322	43.3125	59.725395203	59.996177673	3	0	21432.003906	0	51.122443989	52.404286032	442.21478546	455.88259035	1.910854397	1.8227419105
80106	2022-08-25	15:01:35.107	236.41776744	5674.026419	237.41776744	1661439695.107	0	963	151.49726264	59.998484717	43.3125	59.725235833	59.99611791	2	0	21433.198459	0	51.674819427	52.404286032	442.21478546	455.88259035	1.910854397	1.8227419105
80107	2022-08-25	15:01:36.006	236.41777786	5674.026669	237.41777786	1661439696.007	0	963	151.47936499	59.998283386	43.3125	59.725151062	59.996086121	1	0	21425.29807	0	51.674819427	52.404286032	442.15772066	455.88259035	1.910854397	1.8227419105
80108	2022-08-25	15:01:36.339	236.41778171	5674.026761	237.41778171	1661439696.34	0	963	151.51259266	59.998283386	43.3125	59.725151062	59.996086121	3	0	21433.597124	0	51.674819427	52.970269573	442.15772066	455.8211705	1.9105827632	1.8224984614
80109	2022-08-25	15:01:37.831	236.41779897	5674.027175	237.41779897	1661439697.831	0	963	151.50713454	59.998283386	43.295572917	59.725151062	59.996086121	2	0	21434.625651	0	52.237804878	52.970269573	442.15772066	455.8211705	1.9105827632	1.8224984614
80110	2022-08-25	15:01:39.746	236.41782115	5674.027707	237.41782115	1661439699.747	0	963	151.52831496	59.998252641	43.29011194	59.725156756	59.996083843	1	0	21440.188083	0	52.237804878	52.970269573	442.10402323	455.8211705	1.9105827632	1.8224984614
80111	2022-08-25	15:01:40.061	236.41782478	5674.027795	237.41782478	1661439700.061	0	963	151.49690247	59.997459412	43.3125	59.72530365	59.996025085	3	0	21433.875	0	52.237804878	53.547560441	442.10402323	455.76784378	1.9114128691	1.8232424234
80112	2022-08-25	15:01:41.799	236.4178449	5674.028278	237.4178449	1661439701.799	0	963	151.50859642	59.997459412	43.25	59.72530365	59.996025085	2	0	21434.695977	0	55.378585198	53.547560441	442.10402323	455.76784378	1.9114128691	1.8232424234
80113	2022-08-25	15:01:43.569	236.41786538	5674.028769	237.41786538	1661439703.569	0	963	151.49875755	59.997459412	43.25	59.72530365	59.996025085	1	0	21431.505889	0	55.378585198	53.547560441	442.03314596	455.76784378	1.9114128691	1.8232424234
80114	2022-08-25	15:01:43.907	236.41786929	5674.028863	237.41786929	1661439703.907	0	963	151.49919336	59.997459412	43.25	59.72530365	59.996025085	3	0	21431.729374	0	55.378585198	56.766551258	442.03314596	455.68940382	1.909104728	1.8211737179
80115	2022-08-25	15:01:45.358	236.4178861	5674.029266	237.4178861	1661439705.359	0	963	151.49326102	59.998267068	43.25	59.725085364	59.995937771	2	0	21429.766764	0	59.661145235	56.766551258	442.03314596	455.68940382	1.909104728	1.8211737179
80116	2022-08-25	15:01:46.482	236.4178991	5674.029578	237.4178991	1661439706.482	0	963	151.49691772	59.998588562	43.25	59.724998474	59.995903015	1	0	21428.589348	0	59.661145235	56.766551258	442.07786731	455.68940382	1.909104728	1.8211737179
80117	2022-08-25	15:01:46.822	236.41790304	5674.029673	237.41790304	1661439706.823	0	963	151.50649053	59.998588562	43.25	59.724998474	59.995903015	3	0	21433.281072	0	59.661145235	61.155931702	442.07786731	455.73073987	1.9101013356	1.822066977
80118	2022-08-25	15:01:48.371	236.41792096	5674.030103	237.41792096	1661439708.371	0	963	151.4978359	59.998588562	43.25	59.724998474	59.995903015	2	0	21431.314128	0	59.886735502	61.155931702	442.07786731	455.73073987	1.9101013356	1.822066977
80119	2022-08-25	15:01:50.082	236.41794078	5674.030579	237.41794078	1661439710.083	0	963	151.50392265	59.999226243	43.25	59.72513512	59.995652498	1	0	21431.84703	0	59.886735502	61.155931702	442.10285848	455.73073987	1.9101013356	1.822066977
80120	2022-08-25	15:01:50.414	236.41794461	5674.030671	237.41794461	1661439710.414	0	963	151.51956177	59.999443054	43.25	59.72518158	59.995567322	3	0	21436.845703	0	59.886735502	61.387332388	442.10285848	455.75796487	1.9095069233	1.8215342117
80121	2022-08-25	15:01:52.296	236.4179664	5674.031194	237.4179664	1661439712.297	0	963	151.50949637	59.999443054	43.25	59.72518158	59.995567322	2	0	21434.378337	0	62.804585427	61.387332388	442.10285848	455.75796487	1.9095069233	1.8215342117
80122	2022-08-25	15:01:54.145	236.4179878	5674.031707	237.4179878	1661439714.146	0	963	151.51677431	59.999443054	43.25	59.72518158	59.995567322	1	0	21434.944686	0	62.804585427	61.387332388	442.11645936	455.75796487	1.9095069233	1.8215342117
80123	2022-08-25	15:01:54.464	236.41799149	5674.031796	237.41799149	1661439714.465	0	963	151.51763916	59.999443054	43.25	59.72518158	59.995567322	3	0	21435.519531	0	62.804585427	64.377455192	442.11645936	455.7645865	1.9080658231	1.8202424913
80124	2022-08-25	15:01:56.046	236.4180098	5674.032235	237.4180098	1661439716.047	0	963	151.49667623	59.998313904	43.25	59.724845886	59.995567322	2	0	21430.885701	0	69.047631065	64.377455192	442.11645936	455.7645865	1.9080658231	1.8202424913
80125	2022-08-25	15:01:57.252	236.41802375	5674.03257	237.41802375	1661439717.252	0	963	151.49745178	59.998313904	43.25	59.724845886	59.995567322	1	0	21431.392578	0	69.047631065	64.377455192	442.15046815	455.7645865	1.9080658231	1.8202424913
80126	2022-08-25	15:01:57.576	236.41802751	5674.03266	237.41802751	1661439717.577	0	963	151.49745178	59.998313904	43.25	59.724845886	59.995567322	3	0	21431.392578	0	69.047631065	70.776038118	442.15046815	455.79313618	1.9077164006	1.8199292722
80127	2022-08-25	15:01:58.964	236.41804358	5674.033046	237.41804358	1661439718.965	0	963	151.50117493	59.99835321	43.25	59.72480658	59.995556091	2	0	21431.485531	0	68.777821148	70.776038118	442.15046815	455.79313618	1.9077164006	1.8199292722
80128	2022-08-25	15:02:01.460	236.41807245	5674.033739	237.41807245	1661439721.46	0	963	151.49640075	59.998527527	43.25	59.724632263	59.995506287	1	0	21427.50583	0	68.777821148	70.776038118	442.15608208	455.79313618	1.9077164006	1.8199292722
80129	2022-08-25	15:02:01.819	236.41807661	5674.033839	237.41807661	1661439721.819	0	963	151.49710846	59.998527527	43.25	59.724632263	59.995506287	3	0	21427.975142	0	68.777821148	70.499051023	442.15608208	455.79552012	1.9071296685	1.8194033163
80130	2022-08-25	15:02:04.342	236.41810582	5674.03454	237.41810582	1661439724.343	0	963	151.49371073	59.998510881	43.25	59.724637812	59.995489641	2	0	21429.374548	0	67.198956527	70.499051023	442.15608208	455.79552012	1.9071296685	1.8194033163
80131	2022-08-25	15:02:06.273	236.41812817	5674.035076	237.41812817	1661439726.274	0	963	151.48237826	59.998435974	43.25	59.724662781	59.995414734	1	0	21427.720674	0	67.198956527	70.499051023	442.17846751	455.79552012	1.9071296685	1.8194033163
80132	2022-08-25	15:02:06.624	236.41813222	5674.035173	237.41813222	1661439726.624	0	963	151.51799705	59.998435974	43.25	59.724662781	59.995414734	3	0	21437.041548	0	67.198956527	68.880520865	442.17846751	455.8173373	1.9073701402	1.8196188811
80133	2022-08-25	15:02:08.072	236.41814898	5674.035576	237.41814898	1661439728.072	0	963	151.49431769	59.998435974	43.25	59.724662781	59.995414734	2	0	21428.657186	0	70.156923191	68.880520865	442.17846751	455.8173373	1.9073701402	1.8196188811
80134	2022-08-25	15:02:08.980	236.4181595	5674.035828	237.4181595	1661439728.981	0	963	151.50285658	59.998435974	43.25	59.724662781	59.995414734	1	0	21430.247129	0	70.156923191	68.880520865	442.13682425	455.8173373	1.9073701402	1.8196188811
80135	2022-08-25	15:02:09.322	236.41816346	5674.035923	237.41816346	1661439729.323	0	963	151.50994873	59.998435974	43.25	59.724662781	59.995414734	3	0	21432.701172	0	70.156923191	71.912601439	442.13682425	455.77515626	1.9073350817	1.819587454
80136	2022-08-25	15:02:12.423	236.41819934	5674.036784	237.41819934	1661439732.423	0	963	151.49846011	59.997103206	43.223360656	59.724656527	59.995385467	2	0	21428.512983	0	73.242305065	71.912601439	442.13682425	455.77515626	1.9073350817	1.819587454
80137	2022-08-25	15:02:15.049	236.41822973	5674.037514	237.41822973	1661439735.049	0	963	151.51133329	59.997337341	43.213152985	59.724510193	59.995414734	1	0	21433.915097	0	73.242305065	71.912601439	442.18960171	455.77515626	1.9073350817	1.819587454
80138	2022-08-25	15:02:15.394	236.41823373	5674.037609	237.41823373	1661439735.394	0	963	151.5098114	59.997337341	43.1875	59.724510193	59.995414734	3	0	21433.736328	0	73.242305065	75.075026999	442.18960171	455.82829282	1.9070211144	1.8193060046
80139	2022-08-25	15:02:19.427	236.41828042	5674.03873	237.41828042	1661439739.428	0	963	151.50309499	59.997254266	43.204861111	59.724628872	59.995545281	2	0	21430.330878	0	76.629739855	75.075026999	442.18960171	455.82829282	1.9070211144	1.8193060046
80140	2022-08-25	15:02:21.686	236.41830655	5674.039357	237.41830655	1661439741.686	0	963	151.50864991	59.997123718	43.1875	59.724815369	59.995750427	1	0	21432.637375	0	76.629739855	75.075026999	442.17048482	455.82829282	1.9070211144	1.8193060046
80141	2022-08-25	15:02:22.032	236.41831057	5674.039454	237.41831057	1661439742.033	0	963	151.49649048	59.997123718	43.1875	59.724815369	59.995750427	3	0	21430.669922	0	76.629739855	78.546626356	442.17048482	455.8042688	1.9061474484	1.8185227975
80142	2022-08-25	15:02:23.875	236.41833189	5674.039965	237.41833189	1661439743.875	0	963	151.49092725	59.997123718	43.1875	59.724742635	59.995711263	2	0	21428.144987	0	73.264353339	78.546626356	442.17048482	455.8042688	1.9061474484	1.8185227975
80143	2022-08-25	15:02:25.775	236.41835388	5674.040493	237.41835388	1661439745.775	0	963	151.51166079	59.997123718	43.1875	59.72441864	59.995536804	1	0	21434.169674	0	73.264353339	78.546626356	442.26629076	455.8042688	1.9061474484	1.8185227975
80144	2022-08-25	15:02:26.101	236.41835766	5674.040584	237.41835766	1661439746.102	0	963	151.50953304	59.997123718	43.1875	59.72441864	59.995536804	3	0	21434.164181	0	73.264353339	75.096322092	442.26629076	455.89749578	1.9054994173	1.8179418369
80145	2022-08-25	15:02:28.888	236.41838992	5674.041358	237.41838992	1661439748.889	0	963	151.49365687	59.99740448	43.168965517	59.724428322	59.995623937	2	0	21429.142147	0	73.602518069	75.096322092	442.26629076	455.89749578	1.9054994173	1.8179418369
80146	2022-08-25	15:02:30.944	236.4184137	5674.041929	237.4184137	1661439750.944	0	963	151.49072493	59.998008728	43.125	59.724449158	59.995811462	1	0	21428.581477	0	73.602518069	75.096322092	442.19489977	455.89749578	1.9054994173	1.8179418369
80147	2022-08-25	15:02:31.275	236.41841753	5674.042021	237.41841753	1661439751.275	0	963	151.5022583	59.998008728	43.125	59.724449158	59.995811462	3	0	21431.503906	0	73.602518069	75.441521619	442.19489977	455.81322775	1.9032106757	1.8158897982
80148	2022-08-25	15:02:34.681	236.41845697	5674.042967	237.41845697	1661439754.682	0	963	151.50419929	59.997046174	43.125	59.724282562	59.995274653	2	0	21430.389312	0	75.182248252	75.441521619	442.19489977	455.81322775	1.9032106757	1.8158897982
80149	2022-08-25	15:02:37.628	236.41849106	5674.043786	237.41849106	1661439757.628	0	963	151.49608168	59.996421814	43.125	59.7241745	59.994926453	1	0	21431.336404	0	75.182248252	75.441521619	442.16867685	455.81322775	1.9032106757	1.8158897982
80150	2022-08-25	15:02:37.951	236.41849481	5674.043876	237.41849481	1661439757.952	0	963	151.48269653	59.996421814	43.125	59.7241745	59.994926453	3	0	21427.564453	0	75.182248252	77.05952777	442.16867685	455.77741118	1.9030823459	1.8157747321
80151	2022-08-25	15:02:41.839	236.41853981	5674.044956	237.41853981	1661439761.84	0	963	151.50587476	59.996446854	43.125	59.7241745	59.994826292	2	0	21429.647052	0	69.204963062	77.05952777	442.16867685	455.77741118	1.9030823459	1.8157747321
80152	2022-08-25	15:02:44.203	236.41856716	5674.045612	237.41856716	1661439764.203	0	963	151.49644835	59.996452332	43.125	59.7241745	59.994804382	1	0	21427.642112	0	69.204963062	77.05952777	442.17919214	455.77741118	1.9030823459	1.8157747321
80153	2022-08-25	15:02:44.539	236.41857106	5674.045706	237.41857106	1661439764.54	0	963	151.49349074	59.996452332	43.125	59.7241745	59.994804382	3	0	21426.628285	0	69.204963062	70.932313564	442.17919214	455.78283342	1.9017206127	1.8145536882
80154	2022-08-25	15:02:50.170	236.41863623	5674.047269	237.41863623	1661439770.17	0	963	151.51112957	59.996324656	43.12244898	59.723916034	59.99444004	2	0	21432.963568	0	74.600483216	70.932313564	442.17919214	455.78283342	1.9017206127	1.8145536882
80155	2022-08-25	15:02:54.967	236.41869176	5674.048602	237.41869176	1661439774.968	0	963	151.51436717	59.996879578	43.125	59.723838806	59.994163513	1	0	21433.871823	0	74.600483216	70.932313564	442.25896405	455.78283342	1.9017206127	1.8145536882
80156	2022-08-25	15:02:55.305	236.41869566	5674.048696	237.41869566	1661439775.305	0	963	151.50050077	59.996879578	43.125	59.723838806	59.994163513	3	0	21430.012607	0	74.600483216	76.460891578	442.25896405	455.85309439	1.8997913764	1.8128236041
80157	2022-08-25	15:02:59.897	236.41874881	5674.049971	237.41874881	1661439779.897	0	963	151.50066261	59.996961342	43.07370283	59.723675278	59.994367923	2	0	21429.240824	0	50.878364609	76.460891578	442.25896405	455.85309439	1.8997913764	1.8128236041
80158	2022-08-25	15:03:03.519	236.41879074	5674.050978	237.41879074	1661439783.52	0	963	151.49860997	59.997001648	43.0625	59.723594666	59.994468689	1	0	21428.97391	0	50.878364609	76.460891578	442.29604916	455.85309439	1.8997913764	1.8128236041
80159	2022-08-25	15:03:03.855	236.41879462	5674.051071	237.41879462	1661439783.855	0	963	151.50043904	59.997001648	43.0625	59.723594666	59.994468689	3	0	21429.432824	0	50.878364609	52.146646988	442.29604916	455.88548215	1.9001151187	1.8131139409
80160	2022-08-25	15:03:08.440	236.41884769	5674.052344	237.41884769	1661439788.44	0	963	151.50683877	59.996870139	43.0625	59.723361222	59.994120726	2	0	21431.603838	0	103.79847887	52.146646988	442.29604916	455.88548215	1.9001151187	1.8131139409
80161	2022-08-25	15:03:11.755	236.41888605	5674.053265	237.41888605	1661439791.755	0	963	151.5267137	59.996391296	43.0625	59.723442078	59.993888855	1	0	21436.8872	0	103.79847887	52.146646988	442.32658216	455.88548215	1.9001151187	1.8131139409
80162	2022-08-25	15:03:12.071	236.41888971	5674.053353	237.41888971	1661439792.071	0	963	151.48977661	59.996391296	43.0625	59.723442078	59.993888855	3	0	21427.046875	0	103.79847887	106.38535744	442.32658216	455.91384976	1.8989378787	1.8120581484
80163	2022-08-25	15:03:16.596	236.41894209	5674.05461	237.41894209	1661439796.597	0	963	151.50177569	59.997469944	43.01050885	59.723270045	59.994020648	2	0	21429.056779	0	77.421557713	106.38535744	442.32658216	455.91384976	1.8989378787	1.8120581484
80164	2022-08-25	15:03:20.306	236.41898503	5674.055641	237.41898503	1661439800.307	0	963	151.50315561	59.997306824	43	59.723381042	59.994163513	1	0	21428.189045	0	77.421557713	106.38535744	442.3641858	455.91384976	1.8989378787	1.8120581484
80165	2022-08-25	15:03:20.632	236.41898881	5674.055731	237.41898881	1661439800.633	0	963	151.50968101	59.997306824	43	59.723381042	59.994163513	3	0	21429.72603	0	77.421557713	79.350304487	442.3641858	455.94715758	1.8986161126	1.8117695638
80166	2022-08-25	15:03:22.927	236.41901537	5674.056369	237.41901537	1661439802.928	0	963	151.49021581	59.997306824	43	59.723381042	59.994163513	2	0	21425.589985	0	122.19598294	79.350304487	442.3641858	455.94715758	1.8986161126	1.8117695638
80167	2022-08-25	15:03:25.079	236.41904028	5674.056967	237.41904028	1661439805.08	0	963	151.49850099	59.996122104	43	59.723218434	59.993745377	1	0	21428.088007	0	122.19598294	79.350304487	442.4115065	455.94715758	1.8986161126	1.8117695638
80168	2022-08-25	15:03:25.398	236.41904396	5674.057055	237.41904396	1661439805.398	0	963	151.5001942	59.995750427	43	59.723167419	59.993614197	3	0	21428.395064	0	122.19598294	125.24034178	442.4115065	455.99674384	1.8991613114	1.8122585368
80169	2022-08-25	15:03:30.216	236.41909972	5674.058393	237.41909972	1661439810.216	0	963	151.50447721	59.995557045	42.978316327	59.722995525	59.993743118	2	0	21429.212372	0	202.76500702	125.24034178	442.4115065	455.99674384	1.8991613114	1.8122585368
80170	2022-08-25	15:03:33.127	236.41913341	5674.059202	237.41913341	1661439813.127	0	963	151.50345965	59.995475769	42.9375	59.722923279	59.993797302	1	0	21428.908407	0	202.76500702	125.24034178	442.36592671	455.99674384	1.8991613114	1.8122585368
80171	2022-08-25	15:03:33.476	236.41913745	5674.059299	237.41913745	1661439813.476	0	963	151.48640442	59.995475769	42.9375	59.722923279	59.993797302	3	0	21423.757813	0	202.76500702	207.81472816	442.36592671	455.94454452	1.8971806969	1.810482105
80172	2022-08-25	15:03:41.578	236.41923123	5674.061549	237.41923123	1661439821.578	0	963	151.51257598	59.995811462	42.9375	59.722862244	59.99394989	1	0	21422.233792	0	202.76500702	207.81472816	442.32579969	455.94454452	1.8971806969	1.810482105
80173	2022-08-25	15:03:41.901	236.41923497	5674.061639	237.41923497	1661439821.901	0	963	151.50863647	59.995811462	42.9375	59.722862244	59.99394989	3	0	21430.339844	0	202.76500702	207.8108859	442.32579969	455.89270451	1.8942983313	1.8078965098
80174	2022-08-25	15:03:46.858	236.41929234	5674.063016	237.41929234	1661439826.858	0	963	151.50171267	59.995848687	42.891483516	59.72284011	59.993602795	2	0	21428.302885	0	151.16142869	207.80824629	442.32579969	455.88550404	1.8942983313	1.8078965098
80175	2022-08-25	15:03:50.105	236.41932993	5674.063918	237.41932993	1661439830.106	0	963	151.50963615	59.996421814	42.875	59.722770691	59.993492126	1	0	21430.867217	0	151.16142869	207.80824629	442.39821628	455.88550404	1.8942983313	1.8078965098
80176	2022-08-25	15:03:50.426	236.41933363	5674.064007	237.41933363	1661439830.426	0	963	151.5075672	59.996421814	42.875	59.722770691	59.993492126	3	0	21430.788263	0	151.16142869	154.91947171	442.39821628	455.95393847	1.895475037	1.8089521146
80177	2022-08-25	15:03:53.174	236.41936544	5674.064771	237.41936544	1661439833.174	0	963	151.50967709	59.996253967	42.875	59.722770691	59.993527095	2	0	21430.328044	0	206.73444976	154.91947171	442.39821628	455.95393847	1.895475037	1.8089521146
80178	2022-08-25	15:03:55.043	236.41938708	5674.06529	237.41938708	1661439835.044	0	963	151.49223442	59.995689392	42.875	59.722770691	59.993644714	1	0	21424.232655	0	206.73444976	154.91947171	442.48081718	455.95393847	1.895475037	1.8089521146
80179	2022-08-25	15:03:55.361	236.41939076	5674.065378	237.41939076	1661439835.362	0	963	151.48826599	59.995689392	42.875	59.722770691	59.993644714	3	0	21423.009766	0	206.73444976	211.87416978	442.48081718	456.03925568	1.8943492796	1.8079422163
80180	2022-08-25	15:04:03.701	236.41948729	5674.067695	237.41948729	1661439843.702	0	963	151.53023131	59.996543884	42.8125	59.722618103	59.993522644	1	0	21432.267462	0	206.73444976	211.87416978	442.51946035	456.03925568	1.8943492796	1.8079422163
80181	2022-08-25	15:04:04.019	236.41949096	5674.067783	237.41949096	1661439844.019	0	963	151.50989694	59.996543884	42.8125	59.722618103	59.993522644	3	0	21429.539891	0	206.73444976	211.87258071	442.51946035	456.07482969	1.893180015	1.8068932166
80182	2022-08-25	15:04:08.812	236.41954644	5674.069114	237.41954644	1661439848.812	0	963	151.50771009	59.997147314	42.8125	59.722586327	59.993367539	2	0	21428.39135	0	258.36725566	211.87105093	442.51946035	456.07073515	1.893180015	1.8068932166
80183	2022-08-25	15:04:12.354	236.41958743	5674.070098	237.41958743	1661439852.354	0	963	151.48896801	59.996055603	42.8125	59.722221375	59.993247986	1	0	21422.666511	0	258.36725566	211.87105093	442.49196342	456.07073515	1.893180015	1.8068932166
80184	2022-08-25	15:04:12.671	236.41959111	5674.070187	237.41959111	1661439852.672	0	963	151.51695251	59.996055603	42.8125	59.722221375	59.993247986	3	0	21430.353516	0	258.36725566	264.78447692	442.49196342	456.03753956	1.8930139463	1.806744223
80185	2022-08-25	15:04:21.351	236.41969156	5674.072598	237.41969156	1661439861.351	0	963	151.49219513	59.996635437	42.75	59.722099304	59.993156433	1	0	21427.035987	0	258.36725566	264.78447692	442.47544778	456.03753956	1.8930139463	1.806744223
80186	2022-08-25	15:04:21.667	236.41969523	5674.072686	237.41969523	1661439861.668	0	963	151.49169922	59.996635437	42.75	59.722099304	59.993156433	3	0	21426.650391	0	258.36725566	264.78376297	442.47544778	456.01898949	1.8925935784	1.8063670705
80187	2022-08-25	15:04:32.236	236.41981756	5674.075621	237.41981756	1661439872.237	0	963	151.49000014	59.996086121	42.6875	59.721885681	59.992973328	1	0	21425.096519	0	258.36725566	264.78348093	442.49384126	456.01838553	1.8925935784	1.8063670705
80188	2022-08-25	15:04:32.571	236.41982142	5674.075714	237.41982142	1661439872.571	0	963	151.50263376	59.996086121	42.6875	59.721885681	59.992973328	3	0	21427.747633	0	258.36725566	264.77972701	442.49384126	456.02930302	1.8903833451	1.8043839023
80189	2022-08-25	15:04:42.217	236.41993307	5674.078394	237.41993307	1661439882.217	0	963	151.49725046	59.995109558	42.625	59.722160339	59.99294281	1	0	21426.661497	0	258.36725566	264.77901313	442.48341846	456.02777427	1.8903833451	1.8043839023
80190	2022-08-25	15:04:42.539	236.41993679	5674.078483	237.41993679	1661439882.539	0	963	151.48374708	59.995109558	42.625	59.722160339	59.99294281	3	0	21422.33212	0	258.36725566	264.77657653	442.48341846	456.01181496	1.8889487835	1.8030965786
80191	2022-08-25	15:04:53.990	236.42006933	5674.081664	237.42006933	1661439893.99	0	963	151.48303781	59.996177673	42.576026119	59.721824646	59.993370056	1	0	21422.016908	0	258.36725566	264.77282309	442.46539139	456.00377746	1.8889487835	1.8030965786
80192	2022-08-25	15:04:54.302	236.42007294	5674.081751	237.42007294	1661439894.302	0	963	151.47784008	59.996177673	42.625	59.721824646	59.993370056	3	0	21419.337536	0	258.36725566	264.77112192	442.46539139	455.98155691	1.887947166	1.802197698
80193	2022-08-25	15:05:02.239	236.4201648	5674.083955	237.4201648	1661439902.239	0	963	151.49205541	59.996665955	42.5625	59.722038269	59.993370056	1	0	21428.963415	0	258.36725566	264.76868569	442.51567352	455.97634036	1.887947166	1.802197698
80194	2022-08-25	15:05:02.563	236.42016856	5674.084046	237.42016856	1661439902.564	0	963	151.5030217	59.996665955	42.5625	59.722038269	59.993370056	3	0	21426.336056	0	258.36725566	264.77104061	442.51567352	456.03320091	1.8893337691	1.8034420616
80195	2022-08-25	15:05:12.733	236.42028626	5674.08687	237.42028626	1661439912.733	0	963	151.48992544	59.996147156	42.5	59.722557068	59.993675232	1	0	21420.762025	0	258.36725566	264.76933949	442.55475204	456.02955799	1.8893337691	1.8034420616
80196	2022-08-25	15:05:13.046	236.42028988	5674.086957	237.42028988	1661439913.046	0	963	151.48667908	59.996147156	42.5	59.722557068	59.993675232	3	0	21419.308594	0	258.36725566	264.76539615	442.55475204	456.06138467	1.8870118451	1.8013582654
80197	2022-08-25	15:05:22.540	236.42039978	5674.089595	237.42039978	1661439922.541	0	963	151.51591811	59.997062683	42.5	59.722496033	59.993980408	1	0	21429.530026	0	258.36725566	264.76775093	442.55162664	456.06642776	1.8870118451	1.8013582654
80198	2022-08-25	15:05:22.878	236.42040369	5674.089689	237.42040369	1661439922.879	0	963	151.50353426	59.997062683	42.5	59.722496033	59.993980408	3	0	21427.240353	0	258.36725566	264.76785742	442.55162664	456.063435	1.8870745435	1.8014145375
80199	2022-08-25	15:05:35.252	236.4205469	5674.093126	237.4205469	1661439935.252	0	963	151.509937	59.997001648	42.394123134	59.722770691	59.994346619	1	0	21428.752405	0	258.36725566	264.76391418	442.57370052	456.05499009	1.8870745435	1.8014145375
80200	2022-08-25	15:05:35.572	236.42055061	5674.093215	237.42055061	1661439935.573	0	963	151.49169922	59.997001648	42.375	59.722770691	59.994346619	3	0	21423.933594	0	258.36725566	264.75979867	442.57370052	456.06892336	1.8846513271	1.7992395377
80201	2022-08-25	15:05:46.846	236.4206811	5674.096346	237.4206811	1661439946.847	0	963	151.50729871	59.995384216	42.375	59.722923279	59.99471283	1	0	21427.39459	0	258.36725566	264.75990514	442.56625449	456.06915139	1.8846513271	1.7992395377
80202	2022-08-25	15:05:47.167	236.42068481	5674.096436	237.42068481	1661439947.168	0	963	151.50878398	59.995384216	42.375	59.722923279	59.99471283	3	0	21429.034505	0	258.36725566	264.7602427	442.56625449	456.06220124	1.8848500771	1.799417941
80203	2022-08-25	15:05:59.321	236.42082547	5674.099811	237.42082547	1661439959.321	0	963	151.50503608	59.995414734	42.361940299	59.723106384	59.99495697	1	0	21425.758308	0	258.36725566	264.75612748	442.54302156	456.05338799	1.8848500771	1.799417941
80204	2022-08-25	15:05:59.635	236.42082912	5674.099899	237.42082912	1661439959.636	0	963	151.51596832	59.995414734	42.364583333	59.723106384	59.99495697	3	0	21429.16569	0	258.36725566	264.75336507	442.54302156	456.02353143	1.8832235312	1.7979578476
80205	2022-08-25	15:06:11.779	236.42096966	5674.103272	237.42096966	1661439971.779	0	963	151.49083972	59.996604919	42.3125	59.723442078	59.995597839	1	0	21423.091432	0	258.36725566	264.75370259	442.60751143	456.02425422	1.8832235312	1.7979578476
80206	2022-08-25	15:06:12.088	236.42097325	5674.103358	237.42097325	1661439972.089	0	963	151.51036072	59.996604919	42.3125	59.723442078	59.995597839	3	0	21427.912109	0	258.36725566	264.75237928	442.60751143	456.08787442	1.8824443771	1.7972583781
80207	2022-08-25	15:06:23.259	236.42110255	5674.106461	237.42110255	1661439983.26	0	963	151.49276369	59.996879578	42.1875	59.723777771	59.996055603	1	0	21425.637185	0	258.36725566	264.74961707	442.67044461	456.08195846	1.8824443771	1.7972583781
80208	2022-08-25	15:06:23.578	236.42110623	5674.106549	237.42110623	1661439983.578	0	963	151.49640124	59.996879578	42.1875	59.723777771	59.996055603	3	0	21426.306818	0	258.36725566	264.74838645	442.67044461	456.1441715	1.8817197748	1.7966078521
80209	2022-08-25	15:06:35.426	236.42124336	5674.109841	237.42124336	1661439995.426	0	963	151.48594369	59.997276306	42.1875	59.724205017	59.996818542	1	0	21420.691086	0	258.36725566	264.74706328	442.68955683	456.14133722	1.8817197748	1.7966078521
80210	2022-08-25	15:06:35.750	236.42124712	5674.109931	237.42124712	1661439995.751	0	963	151.49115268	59.997276306	42.163825758	59.724205017	59.996818542	3	0	21421.149858	0	258.36725566	264.7459898	442.68955683	456.15873155	1.8810876978	1.7960403696
80211	2022-08-25	15:06:47.568	236.42138389	5674.113213	237.42138389	1661440007.568	0	963	151.50006104	59.997337341	42.125	59.724998474	59.997245789	1	0	21423.992188	0	258.36725566	264.74475927	442.72562232	456.15609562	1.8810876978	1.7960403696
80212	2022-08-25	15:06:47.891	236.42138764	5674.113303	237.42138764	1661440007.892	0	963	151.50846354	59.997337341	42.125	59.724998474	59.997245789	3	0	21426.515122	0	258.36725566	264.73951764	442.72562232	456.18202939	1.8780014406	1.793269202
80213	2022-08-25	15:06:59.220	236.42151876	5674.11645	237.42151876	1661440019.221	0	963	151.48948442	59.997764587	42.08488806	59.72518158	59.997917175	1	0	21424.209014	0	258.36725566	264.73844432	442.73754898	456.17973011	1.8780014406	1.793269202
80214	2022-08-25	15:06:59.552	236.42152259	5674.116542	237.42152259	1661440019.552	0	963	151.47710419	59.997764587	42.125	59.72518158	59.997917175	3	0	21419.926758	0	258.36725566	264.7395344	442.73754898	456.19435445	1.878643268	1.7938455444
80215	2022-08-25	15:07:11.125	236.42165655	5674.119757	237.42165655	1661440031.126	0	963	151.48459124	59.995933533	42.062033582	59.725944519	59.998466492	1	0	21418.736853	0	258.36725566	264.73429329	442.77423802	456.18312668	1.878643268	1.7938455444
80216	2022-08-25	15:07:11.427	236.42166003	5674.119841	237.42166003	1661440031.427	0	963	151.53567505	59.995933533	42	59.725944519	59.998466492	3	0	21433.873047	0	258.36725566	264.73228014	442.77423802	456.21661698	1.87745784	1.7927810471
80217	2022-08-25	15:07:22.805	236.42179174	5674.123002	237.42179174	1661440042.806	0	963	151.52838829	59.996879578	42	59.726249695	59.998771667	1	0	21431.538071	0	258.36725566	264.73337009	442.89667273	456.21895209	1.87745784	1.7927810471
80218	2022-08-25	15:07:23.118	236.42179535	5674.123088	237.42179535	1661440043.118	0	963	151.50689697	59.996879578	42	59.726249695	59.998771667	3	0	21427.217507	0	258.36725566	264.73520956	442.89667273	456.34904646	1.8785409728	1.7937536878
80219	2022-08-25	15:07:35.296	236.4219363	5674.126471	237.4219363	1661440055.296	0	963	151.49690713	59.996910095	42	59.726615906	59.998802185	1	0	21423.253615	0	258.36725566	264.73319638	443.47831807	456.34473222	1.8785409728	1.7937536878
80220	2022-08-25	15:07:35.611	236.42193994	5674.126559	237.42193994	1661440055.611	0	963	151.50760466	59.996910095	42	59.726615906	59.998802185	3	0	21427.454368	0	258.36725566	264.73040032	443.47831807	456.93803883	1.8768945232	1.7922751703
80221	2022-08-25	15:07:47.424	236.42207667	5674.12984	237.42207667	1661440067.424	0	963	151.48506825	59.997276306	41.9375	59.726554871	59.998771667	1	0	21422.118441	0	258.36725566	264.73223969	445.44624554	456.9419857	1.8768945232	1.7922751703
80222	2022-08-25	15:07:47.723	236.42208013	5674.129923	237.42208013	1661440067.723	0	963	151.48653944	59.997276306	41.9375	59.726554871	59.998771667	3	0	21421.541282	0	258.36725566	264.73355105	445.44624554	458.97248437	1.8776666791	1.792968587
80223	2022-08-25	15:08:00.566	236.42222878	5674.133491	237.42222878	1661440080.567	0	963	151.49725046	59.99797821	41.875	59.72719574	59.998313904	1	0	21421.853778	0	258.36725566	264.73075498	447.73950065	458.96645797	1.8776666791	1.792968587
80224	2022-08-25	15:08:00.888	236.4222325	5674.13358	237.4222325	1661440080.888	0	963	151.49593469	59.99797821	41.875	59.72719574	59.998313904	3	0	21421.243786	0	258.36725566	264.73010495	447.73950065	461.32790988	1.8772839071	1.7926248515
80225	2022-08-25	15:08:12.401	236.42236575	5674.136778	237.42236575	1661440092.401	0	963	151.50333257	59.996574402	41.875	59.727134705	59.998649597	1	0	21422.307486	0	258.36725566	264.73141626	447.95012819	461.33075069	1.8772839071	1.7926248515
80226	2022-08-25	15:08:12.694	236.42236914	5674.136859	237.42236914	1661440092.694	0	963	151.51370702	59.996574402	41.875	59.727134705	59.998649597	3	0	21425.758286	0	258.36725566	264.73249996	447.95012819	461.55012074	1.8779220393	1.7931979004
80227	2022-08-25	15:08:24.105	236.42250123	5674.140029	237.42250123	1661440104.106	0	963	151.49263149	59.997520447	41.8125	59.726860046	59.998466492	1	0	21423.393686	0	258.36725566	264.73184991	447.29570707	461.5487118	1.8779220393	1.7931979004
80228	2022-08-25	15:08:24.413	236.42250478	5674.140115	237.42250478	1661440104.413	0	963	151.50019836	59.997520447	41.8125	59.726860046	59.998466492	3	0	21425.25	0	258.36725566	264.72816831	447.29570707	460.86645631	1.8757541754	1.7912510489
80229	2022-08-25	15:08:36.016	236.42263907	5674.143338	237.42263907	1661440116.016	0	963	151.49047191	59.999534607	41.8125	59.726829529	59.998405457	1	0	21421.785535	0	258.36725566	264.72925195	447.33440074	460.86880155	1.8757541754	1.7912510489
80230	2022-08-25	15:08:36.342	236.42264286	5674.143429	237.42264286	1661440116.343	0	963	151.48178517	59.999534607	41.8125	59.726829529	59.998405457	3	0	21418.602805	0	258.36725566	264.72810393	447.33440074	460.90618458	1.875078218	1.7906439534
80231	2022-08-25	15:08:48.760	236.42278659	5674.146878	237.42278659	1661440128.761	0	963	151.51260467	59.999839783	41.75	59.72719574	59.998039246	1	0	21425.370044	0	258.36725566	264.72442259	447.35952959	460.89821671	1.875078218	1.7906439534
80232	2022-08-25	15:08:49.079	236.42279028	5674.146967	237.42279028	1661440129.08	0	963	151.51165771	59.999839783	41.75	59.72719574	59.998039246	3	0	21425.722656	0	258.36725566	264.72064934	447.35952959	460.91594037	1.8728564548	1.7886483557
80233	2022-08-25	15:09:01.071	236.42292906	5674.150298	237.42292906	1661440141.071	0	963	151.50859115	59.999778748	41.75	59.726341248	59.997367859	1	0	21424.019619	0	258.36725566	264.7195015	447.3693927	460.91345593	1.8728564548	1.7886483557
80234	2022-08-25	15:09:01.380	236.42293264	5674.150383	237.42293264	1661440141.38	0	963	151.50389377	59.999778748	41.75	59.726341248	59.997367859	3	0	21423.054688	0	258.36725566	264.71823365	447.3693927	460.92087361	1.8721099343	1.7879777682
80235	2022-08-25	15:09:12.775	236.42306453	5674.153549	237.42306453	1661440152.775	0	963	151.50727844	59.99861908	41.6875	59.726371765	59.996940613	1	0	21427.176845	0	258.36725566	264.71446084	447.52895927	460.91270747	1.8721099343	1.7879777682
80236	2022-08-25	15:09:13.078	236.42306804	5674.153633	237.42306804	1661440153.079	0	963	151.4957428	59.99861908	41.6875	59.726371765	59.996940613	3	0	21424.255859	0	258.36725566	264.71372079	447.52895927	461.07550228	1.8716741665	1.7875863111
80237	2022-08-25	15:09:24.302	236.42319794	5674.156751	237.42319794	1661440164.302	0	963	151.50376892	59.998405457	41.6875	59.72618866	59.996757507	1	0	21423.570313	0	258.36725566	264.71245308	449.7411392	461.07275741	1.8716741665	1.7875863111
80238	2022-08-25	15:09:24.631	236.42320175	5674.156842	237.42320175	1661440164.631	0	963	151.52511597	59.998405457	41.6875	59.72618866	59.996757507	3	0	21430.320964	0	258.36725566	264.71380764	449.7411392	463.35483308	1.8724718084	1.7883028376
80239	2022-08-25	15:09:37.039	236.42334537	5674.160289	237.42334537	1661440177.04	0	963	151.48998522	59.999229431	41.625	59.725914001	59.996513367	1	0	21419.621531	0	258.36725566	264.71306761	460.06736259	463.35322282	1.8724718084	1.7883028376
80240	2022-08-25	15:09:37.378	236.42334929	5674.160383	237.42334929	1661440177.379	0	963	151.50707222	59.999229431	41.625	59.725914001	59.996513367	3	0	21424.371686	0	258.36725566	264.71744127	460.06736259	474.00172003	1.8750474273	1.7906162988
80241	2022-08-25	15:09:49.134	236.42348535	5674.163648	237.42348535	1661440189.134	0	963	151.51420958	59.997703552	41.625	59.725669861	59.995658875	1	0	21427.323577	0	258.36725566	264.71879596	468.0015413	474.00473546	1.8750474273	1.7906162988
80242	2022-08-25	15:09:49.437	236.42348887	5674.163733	237.42348887	1661440189.438	0	963	151.5166515	59.997727596	41.625	59.725633795	59.995658875	3	0	21429.193211	0	258.36725566	264.71955241	468.0015413	482.18098661	1.8754929035	1.7910163964
