# Supplementary material for: A simple method to measure methane emissions from indoor gas leaks
Source: PLoS One. 2023 Nov 30;18(11):e0295055. doi: 10.1371/journal.pone.0295055 (PMC10688665; doi:10.1371/journal.pone.0295055)
Supplement: S1 Data — (ZIP) [file pone.0295055.s011.zip › data and code/data/raw data/cavity ringdown spectrometer data/RCM control tests/R8_RCM_11.dat]

DATE	TIME	FRAC_DAYS_SINCE_JAN1	FRAC_HRS_SINCE_JAN1	EPOCH_TIME	ALARM_STATUS	INST_STATUS	CH4	CH4_dry	CO2	CO2_dry	H2O	CavityPressure	CavityTemp	Battery_Current	Battery_Temperature	Battery_Voltage	GPS_ABS_LAT	GPS_ABS_LONG	GPS_FIT	GPS_TIME	GPS_ALTITUDE
419	2022-08-25	18:54:00.637	236.57917404	5677.900177	1661453640.637	0	899	8.6273935638	8.8087605311	486.80707771	499.22979673	2.2745675658	729.48154919	25.309350967	-1.179947257	28.920038223	19.167730331	0	0	0	0	0
420	2022-08-25	18:54:01.676	236.57918606	5677.900466	1661453641.676	0	899	8.6273935638	8.8087605311	487.03020332	499.45861624	2.2745675658	729.48362641	25.309350967	-1.1870938532	28.920038223	19.168094951	0	0	0	0	0
421	2022-08-25	18:54:02.651	236.57919736	5677.900737	1661453642.652	0	899	8.788169949	8.9768814756	487.03020332	499.72653095	2.3223538441	729.50564353	25.309350967	-1.1750212521	28.920038223	19.165400158	0	0	0	0	0
422	2022-08-25	18:54:03.634	236.57920873	5677.901009	1661453643.634	0	899	8.788169949	8.9768814756	487.26142729	499.96378266	2.3223538441	729.50844266	25.309350967	-1.1699334517	28.920038223	19.169256615	0	0	0	0	0
423	2022-08-25	18:54:04.571	236.57921957	5677.90127	1661453644.571	0	899	8.8538962918	9.0384771801	487.26323929	499.59375508	2.2560406491	729.49803394	25.309797211	-1.2748470212	28.920038223	19.166378261	0	0	0	0	0
424	2022-08-25	18:54:05.426	236.57922947	5677.901507	1661453645.426	0	899	8.8539738091	9.0385570051	489.66183116	502.05309152	2.2560489317	729.49060139	25.310754776	-1.4924567938	28.920038223	19.151885986	0	0	0	0	0
425	2022-08-25	18:54:06.387	236.57924059	5677.901774	1661453646.387	0	899	9.090610282	9.3595970853	489.66183116	507.28141088	3.1748943281	729.48997487	25.310754776	-1.5209246495	28.920038223	19.160503312	0	0	0	0	0
426	2022-08-25	18:54:07.282	236.57925095	5677.902023	1661453647.282	0	899	9.090610282	9.3595970853	488.6670614	506.25084616	3.1748943281	729.47275892	25.310754776	-1.3081439497	28.920038223	19.163728777	0	0	0	0	0
427	2022-08-25	18:54:08.220	236.57926182	5677.902284	1661453648.221	0	899	9.4944540472	9.6865165154	488.6670614	500.6646676	2.1904348328	729.47471649	25.310754776	-1.289571361	28.920038223	19.162362118	0	0	0	0	0
428	2022-08-25	18:54:09.108	236.57927208	5677.90253	1661453649.108	0	899	9.4944540472	9.6865165154	487.62059552	499.59250921	2.1904348328	729.48142146	25.310754776	-1.2016996603	28.920038223	19.153684073	0	0	0	0	0
429	2022-08-25	18:54:10.026	236.57928271	5677.902785	1661453650.026	0	899	9.8364514378	10.084154984	487.62321942	502.54216026	2.7136146018	729.48504881	25.311400496	-1.1801413416	28.920038223	19.155780034	0	0	0	0	0
430	2022-08-25	18:54:10.967	236.5792936	5677.903046	1661453650.967	0	899	9.836516874	10.084222777	486.24101956	501.11771445	2.7136221715	729.48311509	25.312128067	-1.1858758011	28.920038223	19.166601573	0	0	0	0	0
431	2022-08-25	18:54:11.890	236.57930428	5677.903303	1661453651.89	0	899	10.2429088	10.453036958	486.24101956	498.34832635	2.2207374752	729.48764341	25.312128067	-1.1864578724	28.920038223	19.166990305	0	0	0	0	0
432	2022-08-25	18:54:12.861	236.57931552	5677.903573	1661453652.861	0	899	10.2429088	10.453036958	488.27839033	500.43642726	2.2207374752	729.48742191	25.312128067	-1.1807449361	28.920038223	19.167554236	0	0	0	0	0
433	2022-08-25	18:54:13.743	236.57932574	5677.903818	1661453653.744	0	899	10.713847857	10.898961041	488.27839033	498.51132156	1.8763234548	729.48727801	25.312128067	-1.1979377625	28.920038223	19.146310023	0	0	0	0	0
434	2022-08-25	18:54:14.618	236.57933587	5677.904061	1661453654.619	0	899	10.713902302	10.899016829	488.15592309	498.38631001	1.8763274531	729.48886048	25.312683851	-1.2156156017	28.920038223	19.147518726	0	0	0	0	0
435	2022-08-25	18:54:15.611	236.57934735	5677.904336	1661453655.611	0	899	11.561560416	11.827731547	488.15986938	501.80789266	2.486079114	729.47135309	25.313653946	-1.2269121661	28.920038223	19.169811691	0	0	0	0	0
436	2022-08-25	18:54:16.555	236.57935828	5677.904599	1661453656.555	0	899	11.561560416	11.827731547	487.79865494	501.43657935	2.486079114	729.45648193	25.313653946	-1.2369152308	28.920038223	19.173131943	0	0	0	0	0
437	2022-08-25	18:54:17.519	236.57936944	5677.904867	1661453657.52	0	899	10.856797426	11.111182833	487.79865494	501.67999717	2.5292243492	729.46567197	25.313653946	-1.2369152308	28.920038223	19.173131943	0	0	0	0	0
438	2022-08-25	18:54:18.433	236.57938001	5677.90512	1661453658.433	0	899	10.856797426	11.111182833	488.94739857	502.86143073	2.5292243492	729.48115873	25.313653946	-1.1669584086	28.920038223	19.172016131	0	0	0	0	0
439	2022-08-25	18:54:19.384	236.57939102	5677.905384	1661453659.384	0	899	11.298927912	11.597290545	488.94739857	504.63803836	2.8421261279	729.47263442	25.313653946	-1.1473941803	28.920038223	19.16809082	0	0	0	0	0
440	2022-08-25	18:54:20.332	236.57940199	5677.905648	1661453660.332	0	899	11.299053316	11.597420685	487.82822455	503.48302452	2.8421393549	729.46544076	25.314867778	-1.1797640395	28.920038223	19.172182083	0	0	0	0	0
441	2022-08-25	18:54:21.213	236.5794122	5677.905893	1661453661.214	0	899	12.779310465	13.040869481	487.82850061	499.94731586	2.2157389999	729.47495982	25.314935684	-1.1815533827	28.920038223	19.172379967	0	0	0	0	0
442	2022-08-25	18:54:22.138	236.57942289	5677.906149	1661453662.138	0	899	12.779310465	13.040869481	486.59343408	498.68156736	2.2157389999	729.47614455	25.314935684	-1.1783196926	28.920038223	19.167730331	0	0	0	0	0
443	2022-08-25	18:54:23.127	236.57943434	5677.906424	1661453663.127	0	899	12.913144771	13.230160149	486.59343408	501.10508473	2.6471020421	729.45464926	25.314935684	-1.4307784821	28.920038223	19.130405274	0	0	0	0	0
444	2022-08-25	18:54:24.107	236.57944568	5677.906696	1661453664.107	0	899	12.913144771	13.230160149	485.9293071	500.42115152	2.6471020421	729.46826172	25.314935684	-1.5217546225	28.920038223	19.116954803	0	0	0	0	0
445	2022-08-25	18:54:25.154	236.5794578	5677.906987	1661453665.154	0	899	12.599296371	12.907652988	485.93522268	500.38232434	2.6391340304	729.44168677	25.316396486	-1.2011175408	28.920038223	19.165020797	0	0	0	0	0
446	2022-08-25	18:54:26.138	236.5794692	5677.907261	1661453666.139	0	899	12.599310899	12.907668025	486.20176616	500.65679949	2.6391353065	729.4323112	25.316522598	-1.1738139138	28.920038223	19.169103622	0	0	0	0	0
447	2022-08-25	18:54:27.036	236.57947959	5677.90751	1661453667.037	0	899	12.82390823	13.12723312	486.20176616	500.169463	2.5526443206	729.4704796	25.316522598	-1.2900349091	28.920038223	19.163079938	0	0	0	0	0
448	2022-08-25	18:54:27.969	236.57949038	5677.907769	1661453667.969	0	899	12.82390823	13.12723312	487.0827616	501.07576785	2.5526443206	729.4591885	25.316522598	-1.3789737888	28.920038223	19.158474587	0	0	0	0	0
449	2022-08-25	18:54:28.894	236.57950109	5677.908026	1661453668.894	0	899	12.901318912	13.199208792	487.08414962	500.74239756	2.4932355229	729.45245523	25.316864557	-1.3099655663	28.920038223	19.160153004	0	0	0	0	0
450	2022-08-25	18:54:29.805	236.57951164	5677.908279	1661453669.806	0	899	12.901447773	13.199341905	488.86005161	502.56815635	2.4932459652	729.44232178	25.317956924	-1.176692009	28.920038223	19.167009354	0	0	0	0	0
451	2022-08-25	18:54:30.644	236.57952135	5677.908512	1661453670.645	0	899	13.156039285	13.410946424	488.86005161	500.35409428	2.0998004547	729.45509389	25.317956924	-1.176692009	28.920038223	19.167009354	0	0	0	0	0
452	2022-08-25	18:54:31.516	236.57953145	5677.908755	1661453671.517	0	899	13.156039285	13.410946424	486.80814148	498.25393979	2.0998004547	729.44752674	25.317956924	-1.1623341327	28.920038223	19.166833625	0	0	0	0	0
453	2022-08-25	18:54:32.418	236.57954189	5677.909005	1661453672.419	0	899	13.558916292	13.864546907	486.80814148	500.13258569	2.4352672547	729.44364192	25.317956924	-1.1656756433	28.920038223	19.167611697	0	0	0	0	0
454	2022-08-25	18:54:33.331	236.57955244	5677.909259	1661453673.331	0	899	13.558916292	13.864546907	487.70778422	501.05685258	2.4352672547	729.45019531	25.317956924	-1.1408835649	28.920038223	19.171331406	0	0	0	0	0
455	2022-08-25	18:54:34.305	236.57956373	5677.909529	1661453674.306	2	899	14.489238306	15.029493377	487.70778422	509.85792343	3.9710921513	729.44080883	25.317956924	-1.1452815446	28.920038223	19.160951993	0	0	0	0	0
456	2022-08-25	18:54:35.285	236.57957506	5677.909801	1661453675.285	2	899	14.489335771	15.029596056	487.08748866	509.20952124	3.971103352	729.43499271	25.31869258	-1.1457666159	28.920038223	19.164612776	0	0	0	0	0
457	2022-08-25	18:54:36.176	236.57958537	5677.910049	1661453676.176	2	899	15.778202046	16.295630682	487.09143947	506.52968044	3.5077993354	729.45806561	25.319665909	-1.1876759632	28.920038223	19.166449869	0	0	0	0	0
458	2022-08-25	18:54:37.117	236.57959626	5677.91031	1661453677.117	2	899	15.778202046	16.295630682	488.3480936	507.83648357	3.5077993354	729.44022193	25.319665909	-1.1750643253	28.920038223	19.142883301	0	0	0	0	0
459	2022-08-25	18:54:38.118	236.57960786	5677.910589	1661453678.119	0	899	15.549592247	15.941167746	488.3480936	503.28930665	2.7136312591	729.43326958	25.319665909	-1.173339659	28.986005707	19.149656283	0	0	0	0	0
460	2022-08-25	18:54:39.048	236.57961861	5677.910847	1661453679.048	0	899	15.549592247	15.941167746	488.25577436	503.19416286	2.7136312591	729.41943279	25.319665909	-1.2121878026	29.169065475	19.157957001	0	0	0	0	0
461	2022-08-25	18:54:39.980	236.5796294	5677.911106	1661453679.98	0	899	15.411546675	15.724677439	488.26114233	500.30176097	2.1998823127	729.44945279	25.320985238	-1.4061480863	29.169065475	19.161148122	0	0	0	0	0
462	2022-08-25	18:54:40.861	236.57963961	5677.911351	1661453680.862	0	899	15.41156718	15.72469854	487.01470362	499.0245917	2.1998835401	729.45251465	25.321130753	-1.4240953922	29.169065475	19.16232872	0	0	0	0	0
463	2022-08-25	18:54:41.802	236.57965049	5677.911612	1661453681.802	0	899	15.895015748	16.266204931	487.01470362	500.82712084	2.5209517144	729.4136207	25.321130753	-1.1852290946	29.169065475	19.168080349	0	0	0	0	0
464	2022-08-25	18:54:42.733	236.57966126	5677.91187	1661453682.733	0	899	15.895015748	16.266204931	488.95320196	502.8205977	2.5209517144	729.44366415	25.321130753	-1.1429316334	29.169065475	19.163706862	0	0	0	0	0
465	2022-08-25	18:54:43.661	236.57967201	5677.912128	1661453683.662	2	899	16.373219399	17.012190907	488.95320196	512.20395088	4.14931781	729.44104004	25.321130753	-1.1473941803	29.169065475	19.163049698	0	0	0	0	0
466	2022-08-25	18:54:44.582	236.57968266	5677.912384	1661453684.582	2	899	16.373247721	17.012220815	487.70025765	510.89144406	4.1493208195	729.43787349	25.321319921	-1.1816934852	29.169065475	19.16945177	0	0	0	0	0
467	2022-08-25	18:54:45.482	236.57969308	5677.912634	1661453685.482	0	899	16.747991335	17.173068312	487.70593824	502.74569536	2.7344824469	729.3996582	25.322717667	-1.2271492481	29.169065475	19.168451309	0	0	0	0	0
468	2022-08-25	18:54:46.417	236.57970391	5677.912894	1661453686.418	0	899	16.747991335	17.173068312	488.59951731	503.6668304	2.7344824469	729.45254052	25.322717667	-1.1542605959	29.169065475	19.164594688	0	0	0	0	0
469	2022-08-25	18:54:47.336	236.57971455	5677.913149	1661453687.337	0	899	17.10671732	17.509275221	488.59951731	502.56398302	2.539894285	729.43797939	25.322717667	-1.1711623242	29.169065475	19.166334872	0	0	0	0	0
470	2022-08-25	18:54:48.276	236.57972542	5677.91341	1661453688.276	0	899	17.10671732	17.509275221	486.14113446	500.03533812	2.539894285	729.41564941	25.322717667	-1.1425112486	29.169065475	19.170970917	0	0	0	0	0
471	2022-08-25	18:54:49.279	236.57973704	5677.913689	1661453689.28	0	899	17.174777245	17.579390719	486.14264754	500.05257835	2.5426815814	729.41658717	25.323091153	-1.1421555296	29.169065475	19.170183927	0	0	0	0	0
472	2022-08-25	18:54:50.246	236.57974822	5677.913957	1661453690.246	0	899	17.174986977	17.579607513	486.71327656	500.63960806	2.5426946012	729.41555847	25.324426651	-1.1408835649	29.169065475	19.167369843	0	0	0	0	0
473	2022-08-25	18:54:51.198	236.57975925	5677.914222	1661453691.199	0	899	17.739433637	18.103762009	486.71327656	498.84614703	2.223205544	729.43769604	25.324426651	-1.1846470004	29.169065475	19.167704071	0	0	0	0	0
474	2022-08-25	18:54:52.144	236.5797702	5677.914485	1661453692.145	0	899	17.739433637	18.103762009	487.2558725	499.40226889	2.223205544	729.4138802	25.324426651	-1.178254958	29.169065475	19.166370986	0	0	0	0	0
475	2022-08-25	18:54:53.088	236.57978112	5677.914747	1661453693.089	0	899	17.975301694	18.386474329	487.2558725	500.79076569	2.4704791821	729.4307061	25.324426651	-1.1574080385	29.169065475	19.164813503	0	0	0	0	0
476	2022-08-25	18:54:54.023	236.57979193	5677.915006	1661453694.023	0	899	17.975301694	18.386474329	488.61270902	502.18529213	2.4704791821	729.42082608	25.324426651	-1.1794298571	29.169065475	19.132144082	0	0	0	0	0
477	2022-08-25	18:54:54.984	236.57980307	5677.915274	1661453694.985	0	899	18.070932355	18.448015659	488.61690574	500.99324751	2.2580996293	729.42065147	25.325457377	-1.1573110708	29.169065475	19.155090294	0	0	0	0	0
478	2022-08-25	18:54:55.933	236.57981404	5677.915537	1661453695.933	0	899	18.071019216	18.448105108	489.4946997	501.89330103	2.2581041805	729.43011475	25.325983047	-1.1457666159	29.169065475	19.167009354	0	0	0	0	0
479	2022-08-25	18:54:56.898	236.57982522	5677.915805	1661453696.899	0	899	18.676528677	19.223052329	489.4946997	506.91246194	3.1408129133	729.41973351	25.325983047	-1.3245174395	29.169065475	19.168483431	0	0	0	0	0
480	2022-08-25	18:54:57.858	236.57983632	5677.916072	1661453697.858	0	899	18.676528677	19.223052329	488.25837994	505.63215003	3.1408129133	729.4222784	25.325983047	-1.2916194011	29.169065475	19.168619876	0	0	0	0	0
481	2022-08-25	18:54:58.782	236.57984703	5677.916329	1661453698.783	0	899	18.847801613	19.276003551	488.25837994	501.72855457	2.4540707865	729.41355441	25.325983047	-1.179947257	29.169065475	19.16809082	0	0	0	0	0
482	2022-08-25	18:54:59.711	236.57985778	5677.916587	1661453699.712	0	899	18.847836688	19.276039765	487.28786464	500.73127527	2.4540727015	729.39057932	25.326186565	-1.1797424642	29.169065475	19.167710993	0	0	0	0	0
483	2022-08-25	18:55:00.634	236.57986846	5677.916843	1661453700.635	0	899	18.720510501	19.181956752	487.29360608	501.88529152	2.657563611	729.40346057	25.327600479	-1.1722833605	29.169065475	19.166500092	0	0	0	0	0
484	2022-08-25	18:55:01.591	236.57987953	5677.917109	1661453701.591	0	899	18.720510501	19.181956752	489.00688343	503.64987183	2.657563611	729.39290674	25.327600479	-1.2102582842	29.169065475	19.163650601	0	0	0	0	0
485	2022-08-25	18:55:02.562	236.57989078	5677.917379	1661453702.563	2	899	19.460276947	20.234966494	489.00688343	512.73085736	4.2294185044	729.41482847	25.327600479	-1.2190109491	29.169065475	19.163049698	0	0	0	0	0
486	2022-08-25	18:55:03.476	236.57990134	5677.917632	1661453703.476	2	899	19.460276947	20.234966494	485.33748804	508.88344272	4.2294185044	729.39808422	25.327600479	-1.4903333787	29.169065475	19.168011154	0	0	0	0	0
487	2022-08-25	18:55:04.417	236.57991223	5677.917894	1661453704.417	0	899	19.782015821	20.200228263	485.33748804	497.79301915	2.2871577866	729.39769134	25.327600479	-2.2493159771	29.169065475	19.171331406	0	0	0	0	0
488	2022-08-25	18:55:05.355	236.5799231	5677.918154	1661453705.356	0	899	19.782142492	20.200358759	489.15130052	501.70474255	2.2871639277	729.39458541	25.328300767	-1.7895737705	29.169065475	19.170429786	0	0	0	0	0
489	2022-08-25	18:55:06.214	236.57993304	5677.918393	1661453706.215	0	899	19.643946251	20.102279782	489.15528761	503.01617532	2.5187889105	729.40142499	25.329278946	-1.2233765496	29.169065475	19.16454391	0	0	0	0	0
490	2022-08-25	18:55:07.111	236.57994341	5677.918642	1661453707.111	0	899	19.643946251	20.102279782	486.9223354	500.71994934	2.5187889105	729.41876584	25.329278946	-1.1815749407	29.169065475	19.166290283	0	0	0	0	0
491	2022-08-25	18:55:08.036	236.57995413	5677.918899	1661453708.037	0	899	20.206385159	20.621681759	486.9223354	499.0693046	2.2247937153	729.40616269	25.329278946	-1.1839895177	29.169065475	19.166290283	0	0	0	0	0
492	2022-08-25	18:55:08.938	236.57996457	5677.91915	1661453708.939	0	899	20.206385159	20.621681759	488.26077702	500.44113554	2.2247937153	729.38741843	25.329278946	-1.1834936671	29.169065475	19.167620855	0	0	0	0	0
493	2022-08-25	18:55:09.887	236.57997554	5677.919413	1661453709.887	0	899	20.72851054	21.206980198	488.26573297	501.95282704	2.4924762323	729.38283756	25.330497022	-1.155058196	29.169065475	19.138143666	0	0	0	0	0
494	2022-08-25	18:55:10.828	236.57998644	5677.919674	1661453710.828	0	899	20.728563097	21.207034488	488.43385763	502.12567955	2.4924788822	729.38730242	25.330774307	-1.2361606636	29.169065475	19.124025623	0	0	0	0	0
495	2022-08-25	18:55:11.802	236.57999772	5677.919945	1661453711.803	2	899	21.710834497	22.700537546	488.43385763	515.60174859	4.8164185674	729.39291321	25.330774307	-1.2531270941	29.169065475	19.13888781	0	0	0	0	0
496	2022-08-25	18:55:12.756	236.58000876	5677.92021	1661453712.757	2	899	21.710834497	22.700537546	486.6453913	513.71380337	4.8164185674	729.39646457	25.330774307	-1.2209835747	29.169065475	19.153165489	0	0	0	0	0
497	2022-08-25	18:55:13.818	236.58002104	5677.920505	1661453713.818	0	899	21.494292465	21.969901962	486.6453913	499.71979001	2.3915411277	729.40362751	25.330774307	-1.3358032261	29.169065475	19.142541658	0	0	0	0	0
498	2022-08-25	18:55:14.763	236.58003199	5677.920768	1661453714.764	0	899	21.494451828	21.970066363	486.57994855	499.65263078	2.3915485628	729.39385501	25.331585145	-1.3320952204	29.169065475	19.135029029	0	0	0	0	0
499	2022-08-25	18:55:15.663	236.5800424	5677.921018	1661453715.663	0	899	21.554392672	22.151307	486.58396156	502.96428883	2.9769264308	729.39192412	25.332574844	-1.2439216699	29.169065475	19.138577253	0	0	0	0	0
500	2022-08-25	18:55:16.565	236.58005285	5677.921268	1661453716.566	0	899	21.554392672	22.151307	485.69411981	502.04449152	2.9769264308	729.39852238	25.332574844	-1.143847846	29.169065475	19.171133951	0	0	0	0	0
501	2022-08-25	18:55:17.555	236.58006431	5677.921543	1661453717.556	0	899	22.040214031	22.620598371	485.69411981	501.23685212	2.8344385852	729.38513467	25.332574844	-1.1601459617	29.169065475	19.169120789	0	0	0	0	0
502	2022-08-25	18:55:18.467	236.58007486	5677.921797	1661453718.468	0	899	22.040214031	22.620598371	485.10642619	500.63035168	2.8344385852	729.38299561	25.332574844	-1.188085556	29.169065475	19.16809082	0	0	0	0	0
503	2022-08-25	18:55:19.371	236.58008532	5677.922048	1661453719.372	0	899	22.423317467	23.092614634	485.10842872	502.71776083	3.2018525883	729.38108573	25.333070199	-1.1728977154	29.284508573	19.167880671	0	0	0	0	0
504	2022-08-25	18:55:20.246	236.58009544	5677.922291	1661453720.246	0	899	22.423572562	23.092880632	486.30115661	503.95387175	3.2018678622	729.36791992	25.334314346	-1.1408835649	29.418092728	19.170970917	0	0	0	0	0
505	2022-08-25	18:55:21.134	236.58010573	5677.922537	1661453721.135	0	899	22.446287826	22.992785301	486.30115661	500.68360153	2.6257418728	729.37574131	25.334314346	-1.1539802764	29.418092728	19.169146873	0	0	0	0	0
506	2022-08-25	18:55:22.058	236.58011641	5677.922794	1661453722.058	0	899	22.446287826	22.992785301	486.5991679	500.99042656	2.6257418728	729.3811597	25.334314346	-1.1613532486	29.418092728	19.160836087	0	0	0	0	0
507	2022-08-25	18:55:22.999	236.5801273	5677.923055	1661453722.999	0	899	22.998253413	23.519310246	486.5991679	499.98642183	2.4474620632	729.40723343	25.334314346	-1.1930978953	29.418092728	19.165452831	0	0	0	0	0
508	2022-08-25	18:55:23.948	236.5801383	5677.923319	1661453723.949	0	899	22.998253413	23.519310246	487.03676804	500.43606117	2.4474620632	729.41406129	25.334314346	-1.2258450014	29.418092728	19.162552802	0	0	0	0	0
509	2022-08-25	18:55:24.862	236.58014888	5677.923573	1661453724.863	0	899	23.24810448	23.868871108	487.04028688	502.84563041	2.8731079052	729.38300652	25.335181369	-1.3957569678	29.418092728	19.146688929	0	0	0	0	0
510	2022-08-25	18:55:25.763	236.58015929	5677.923823	1661453725.763	0	899	23.248276975	23.869050192	487.50570814	503.32620625	2.8731168441	729.37225221	25.335992813	-1.2336598635	29.418092728	19.168451309	0	0	0	0	0
511	2022-08-25	18:55:26.737	236.58017058	5677.924094	1661453726.738	0	899	23.560893916	24.090464115	487.50570814	500.81101891	2.4284760515	729.38003277	25.335992813	-1.1884844019	29.418092728	19.167940557	0	0	0	0	0
512	2022-08-25	18:55:27.720	236.58018196	5677.924367	1661453727.721	0	899	23.560893916	24.090464115	487.99785675	501.31659955	2.4284760515	729.37358528	25.335992813	-1.2200565764	29.418092728	19.165474532	0	0	0	0	0
513	2022-08-25	18:55:28.644	236.58019265	5677.924624	1661453728.645	0	899	24.005468313	24.513732789	487.99785675	500.54059595	2.2905288368	729.3773642	25.335992813	-1.2107864895	29.418092728	19.164916247	0	0	0	0	0
514	2022-08-25	18:55:29.663	236.58020443	5677.924906	1661453729.663	0	899	24.005468313	24.513732789	487.52674612	500.05737662	2.2905288368	729.35662842	25.335992813	-1.1522772312	29.418092728	19.167730331	0	0	0	0	0
515	2022-08-25	18:55:30.586	236.58021513	5677.925163	1661453730.587	0	899	24.149980951	24.705680489	487.53346073	501.156995	2.4848413749	729.40431709	25.337645613	-1.17672431	29.418092728	19.168767727	0	0	0	0	0
516	2022-08-25	18:55:31.520	236.58022594	5677.925422	1661453731.521	0	899	24.150006836	24.705707225	488.42359342	502.07200768	2.4848424917	729.40728477	25.337762833	-1.1707202993	29.418092728	19.167987861	0	0	0	0	0
517	2022-08-25	18:55:32.546	236.5802378	5677.925707	1661453732.546	0	899	25.129692971	25.684854225	488.42359342	501.52467419	2.3877975245	729.38057118	25.337762833	-1.1453031017	29.418092728	19.170849377	0	0	0	0	0
518	2022-08-25	18:55:33.552	236.58024946	5677.925987	1661453733.553	0	899	25.129692971	25.684854225	486.42566991	499.47315999	2.3877975245	729.36913941	25.337762833	-1.2563499986	29.418092728	19.170463562	0	0	0	0	0
519	2022-08-25	18:55:34.476	236.58026014	5677.926243	1661453734.476	0	899	24.944901069	25.392257211	486.42566991	497.00817298	1.9462899967	729.37676476	25.337762833	-1.3524786234	29.418092728	19.171331406	0	0	0	0	0
520	2022-08-25	18:55:35.395	236.58027079	5677.926499	1661453735.396	0	899	24.945095512	25.392456629	488.78711536	499.42102871	1.9462963583	729.37363095	25.338615304	-1.2910589296	29.418092728	19.169919968	0	0	0	0	0
521	2022-08-25	18:55:36.361	236.58028197	5677.926767	1661453736.362	0	899	24.964290038	25.637638872	488.79072819	504.81457366	2.901466374	729.38217588	25.339502335	-1.1565457725	29.418092728	19.17157542	0	0	0	0	0
522	2022-08-25	18:55:37.286	236.58029266	5677.927024	1661453737.286	0	899	24.964290038	25.637638872	486.53497613	502.48487211	2.901466374	729.39995691	25.339502335	-1.1710975865	29.418092728	19.154027093	0	0	0	0	0
523	2022-08-25	18:55:38.279	236.58030417	5677.9273	1661453738.28	2	899	25.328457247	26.162922565	486.53497613	506.04154965	3.5235260772	729.37624415	25.339502335	-1.176692009	29.418092728	19.168451309	0	0	0	0	0
524	2022-08-25	18:55:39.203	236.58031485	5677.927556	1661453739.203	2	899	25.328457247	26.162922565	486.37523547	505.87540454	3.5235260772	729.37310144	25.339502335	-1.1771555215	29.418092728	19.166810446	0	0	0	0	0
525	2022-08-25	18:55:40.177	236.58032613	5677.927827	1661453740.178	0	899	25.912184098	26.522213313	486.38005196	500.28703403	2.5409512055	729.37103029	25.340690701	-1.1550797753	29.418092728	19.16362381	0	0	0	0	0
526	2022-08-25	18:55:41.144	236.58033733	5677.928096	1661453741.145	0	899	25.912336374	26.522370712	487.16018682	501.08951046	2.540957467	729.37257597	25.341333389	-1.1425112486	29.418092728	19.164129257	0	0	0	0	0
527	2022-08-25	18:55:42.163	236.58034911	5677.928379	1661453742.163	0	899	26.048161914	26.864209396	487.16018682	505.72668555	3.3558057946	729.37576759	25.341333389	-1.1535060161	29.418092728	19.166241816	0	0	0	0	0
528	2022-08-25	18:55:43.098	236.58035993	5677.928638	1661453743.098	0	899	26.048161914	26.864209396	485.88698529	504.40496016	3.3558057946	729.38378906	25.341333389	-1.176692009	29.418092728	19.165569305	0	0	0	0	0
529	2022-08-25	18:55:44.003	236.58037041	5677.92889	1661453744.003	0	899	26.121986515	26.812532559	485.88698529	501.49672578	2.8451833543	729.37446402	25.341333389	-1.1755278592	29.418092728	19.16574108	0	0	0	0	0
530	2022-08-25	18:55:44.930	236.58038113	5677.929147	1661453744.93	0	899	26.12229643	26.812854193	487.47987428	503.14086878	2.8451975091	729.36021454	25.342630892	-1.3820674088	29.418092728	19.169981281	0	0	0	0	0
531	2022-08-25	18:55:45.878	236.58039212	5677.929411	1661453745.879	0	899	26.048350064	26.808672633	487.48204163	504.78423371	3.1331271885	729.35411183	25.343164444	-1.4247529191	29.418092728	19.16693834	0	0	0	0	0
532	2022-08-25	18:55:46.780	236.58040256	5677.929661	1661453746.781	0	899	26.048350064	26.808672633	489.13454416	506.49538849	3.1331271885	729.34863685	25.343164444	-1.3671275377	29.418092728	19.162689209	0	0	0	0	0
533	2022-08-25	18:55:47.733	236.58041358	5677.929926	1661453747.733	0	899	26.468808973	27.22719374	489.13454416	506.1741465	3.0771039957	729.36374932	25.343164444	-1.304101715	29.418092728	19.160964511	0	0	0	0	0
534	2022-08-25	18:55:48.690	236.58042466	5677.930192	1661453748.691	0	899	26.468808973	27.22719374	491.98596476	509.12489984	3.0771039957	729.37151332	25.343164444	-1.1916318919	29.418092728	19.153347116	0	0	0	0	0
535	2022-08-25	18:55:49.697	236.58043631	5677.930471	1661453749.697	0	899	27.65158324	28.127381152	491.98740632	502.25552147	1.868739169	729.37915322	25.343516103	-1.1891958398	29.418092728	19.145617997	0	0	0	0	0
536	2022-08-25	18:55:50.586	236.58044661	5677.930719	1661453750.587	0	899	27.651957292	28.127764386	526.10054392	537.08068727	1.8687497693	729.36296799	25.344995499	-1.1965256716	29.418092728	19.15420824	0	0	0	0	0
537	2022-08-25	18:55:51.549	236.58045775	5677.930986	1661453751.55	0	899	27.515925947	28.225264738	526.10054392	542.58036673	2.7763303523	729.36649712	25.344995499	-1.1427484285	29.418092728	19.147687836	0	0	0	0	0
538	2022-08-25	18:55:52.509	236.58046887	5677.931253	1661453752.51	0	899	27.515925947	28.225264738	536.00836966	552.79854989	2.7763303523	729.3626709	25.344995499	-1.1392560005	29.418092728	19.170610428	0	0	0	0	0
539	2022-08-25	18:55:53.440	236.58047964	5677.931511	1661453753.441	0	899	27.806139312	28.532644475	536.00836966	553.02664366	2.8128860194	729.37653922	25.344995499	-1.1424465748	29.418092728	19.168494206	0	0	0	0	0
540	2022-08-25	18:55:54.364	236.58049032	5677.931768	1661453754.364	0	899	27.806139312	28.532644475	566.8877773	584.88647297	2.8128860194	729.36230873	25.344995499	-1.1794729785	29.418092728	19.156334833	0	0	0	0	0
541	2022-08-25	18:55:55.374	236.58050201	5677.932048	1661453755.374	0	899	28.089836734	28.642552161	566.8927772	580.42945506	2.1317944556	729.35947605	25.346055328	-1.1835906158	29.418092728	19.162144238	0	0	0	0	0
542	2022-08-25	18:55:56.358	236.58051341	5677.932322	1661453756.359	0	899	28.090011305	28.642731636	583.70890279	597.64716551	2.1318000113	729.38110917	25.346735001	-1.2076174021	29.418092728	19.172052383	0	0	0	0	0
543	2022-08-25	18:55:57.323	236.58052458	5677.93259	1661453757.324	2	899	28.61257654	29.627723475	583.70890279	608.92435414	3.7851760205	729.36427277	25.346735001	-1.2025296364	29.418092728	19.171207264	0	0	0	0	0
544	2022-08-25	18:55:58.293	236.58053581	5677.932859	1661453758.294	2	899	28.61257654	29.627723475	539.80178978	563.12051201	3.7851760205	729.36427034	25.346735001	-1.1669583747	29.418092728	19.171429287	0	0	0	0	0
545	2022-08-25	18:55:59.276	236.58054718	5677.933132	1661453759.276	2	899	29.35185216	30.248846073	539.80562716	559.87072206	3.2759415091	729.36380551	25.347588886	-1.1526220997	29.418092728	19.170129763	0	0	0	0	0
546	2022-08-25	18:56:00.263	236.5805586	5677.933406	1661453760.263	2	899	29.352155371	30.249162555	501.27135079	519.90417325	3.2759557	729.35792956	25.348718643	-1.1490218639	29.418092728	19.169891357	0	0	0	0	0
547	2022-08-25	18:56:01.170	236.5805691	5677.933658	1661453761.17	0	899	29.816061312	30.564610905	501.27135079	516.56094836	2.7055599525	729.36279054	25.348718643	-1.1490218639	29.418092728	19.170792978	0	0	0	0	0
548	2022-08-25	18:56:02.117	236.58058006	5677.933921	1661453762.117	0	899	29.816061312	30.564610905	511.34852977	526.94549781	2.7055599525	729.34770475	25.348718643	-1.1490218639	29.418092728	19.172052383	0	0	0	0	0
549	2022-08-25	18:56:03.036	236.58059069	5677.934177	1661453763.036	0	899	30.083460101	30.806045595	511.34852977	526.26727957	2.5912465674	729.34161619	25.348718643	-1.1507680874	29.418092728	19.171608792	0	0	0	0	0
550	2022-08-25	18:56:04.003	236.58060189	5677.934445	1661453764.003	0	899	30.083460101	30.806045595	523.65151216	538.92920524	2.5912465674	729.3682251	25.348718643	-1.1929684877	29.418092728	19.160888672	0	0	0	0	0
551	2022-08-25	18:56:04.927	236.58061259	5677.934702	1661453764.928	0	899	30.513002015	31.420853932	523.65182943	542.59920034	3.1919235832	729.35930911	25.3487914	-1.1932918639	29.418092728	19.161003113	0	0	0	0	0
552	2022-08-25	18:56:05.901	236.58062385	5677.934973	1661453765.901	0	899	30.513492587	31.421365402	510.30207046	528.76653407	3.1919451029	729.36450357	25.350549698	-1.2306848251	29.418092728	19.162967328	0	0	0	0	0
553	2022-08-25	18:56:06.948	236.58063598	5677.935264	1661453766.949	0	899	30.660151104	31.472574041	510.30207046	526.73499503	2.851710056	729.36126305	25.350549698	-1.2188816094	29.624241115	19.148193145	0	0	0	0	0
554	2022-08-25	18:56:07.933	236.58064737	5677.935537	1661453767.933	0	899	30.660151104	31.472574041	513.31334692	529.84324167	2.851710056	729.36969237	25.350549698	-1.2053429686	29.66711998	19.14610648	0	0	0	0	0
555	2022-08-25	18:56:08.918	236.58065878	5677.935811	1661453768.919	0	899	30.866263536	31.626467445	513.31334692	528.67146708	2.6554300606	729.36362119	25.350549698	-1.209158839	29.66711998	19.16348811	0	0	0	0	0
556	2022-08-25	18:56:09.907	236.58067022	5677.936085	1661453769.907	0	899	30.866460039	31.626670867	556.19678144	572.83800174	2.6554371497	729.35120801	25.351245943	-1.2144083353	29.66711998	19.163688066	0	0	0	0	0
557	2022-08-25	18:56:10.865	236.58068132	5677.936352	1661453770.866	0	899	31.126473907	31.681689975	556.20274124	568.23803693	1.936016889	729.34932926	25.35253334	-1.187417298	29.66711998	19.169187394	0	0	0	0	0
558	2022-08-25	18:56:11.869	236.58069294	5677.936631	1661453771.87	0	899	31.126473907	31.681689975	550.09957518	562.00280858	1.936016889	729.33815861	25.35253334	-1.2011067867	29.66711998	19.169442448	0	0	0	0	0
559	2022-08-25	18:56:12.823	236.58070398	5677.936896	1661453772.824	0	899	31.142240831	31.928722875	550.09957518	566.97857421	2.7212141383	729.34780379	25.35253334	-1.2011067867	29.66711998	19.171331406	0	0	0	0	0
560	2022-08-25	18:56:13.730	236.58071447	5677.937147	1661453773.73	0	899	31.142240831	31.928722875	545.10843827	561.83429158	2.7212141383	729.34494685	25.35253334	-1.4673306121	29.66711998	19.129114833	0	0	0	0	0
561	2022-08-25	18:56:14.706	236.58072576	5677.937418	1661453774.706	0	899	31.340712945	32.048936141	545.11255055	560.07049797	2.4412484672	729.35232443	25.353439571	-1.3599809069	29.66711998	19.140736397	0	0	0	0	0
562	2022-08-25	18:56:15.714	236.58073744	5677.937699	1661453775.715	0	899	31.340969225	32.049200696	541.40593914	556.26222908	2.4412568385	729.36613818	25.354333878	-1.1425112486	29.66711998	19.169891357	0	0	0	0	0
563	2022-08-25	18:56:16.667	236.58074847	5677.937963	1661453776.668	0	899	31.967088168	32.362489283	541.40593914	549.52026529	1.3497440608	729.34765019	25.354333878	-1.3139323399	29.66711998	19.155303172	0	0	0	0	0
564	2022-08-25	18:56:17.632	236.58075964	5677.938231	1661453777.633	0	899	31.967088168	32.362489283	507.09912287	514.69927533	1.3497440608	729.3346117	25.354333878	-1.1764979805	29.66711998	19.165073218	0	0	0	0	0
565	2022-08-25	18:56:18.632	236.58077122	5677.938509	1661453778.633	2	899	32.591814773	33.712412114	507.09912287	528.32337332	3.6721060502	729.32336426	25.354333878	-1.1734366417	29.66711998	19.128837585	0	0	0	0	0
566	2022-08-25	18:56:19.552	236.58078186	5677.938765	1661453779.553	2	899	32.591875302	33.712475627	509.48953887	530.81385567	3.6721089101	729.34051029	25.354536991	-1.1891850304	29.66711998	19.167143575	0	0	0	0	0
567	2022-08-25	18:56:20.515	236.580793	5677.939032	1661453780.515	0	899	32.672914792	33.503357509	509.49735399	525.23156401	2.7382733746	729.32148268	25.356378555	-1.1860159959	29.66711998	19.166055679	0	0	0	0	0
568	2022-08-25	18:56:21.509	236.58080451	5677.939308	1661453781.51	0	899	32.672914792	33.503357509	515.84139904	531.77152477	2.7382733746	729.2931753	25.356378555	-1.1783196926	29.66711998	19.165569305	0	0	0	0	0
569	2022-08-25	18:56:22.516	236.58081617	5677.939588	1661453782.517	0	899	33.367186731	34.05298464	515.84139904	528.70999823	2.2248279363	729.29770767	25.356378555	-1.1662901206	29.66711998	19.152705287	0	0	0	0	0
570	2022-08-25	18:56:23.447	236.58082693	5677.939846	1661453783.447	0	899	33.367186731	34.05298464	512.11695252	524.89263864	2.2248279363	729.32037192	25.356378555	-1.1489787465	29.66711998	19.13472571	0	0	0	0	0
571	2022-08-25	18:56:24.430	236.58083831	5677.940119	1661453784.43	0	899	33.624299668	34.342017567	512.11734475	525.38764044	2.3087846485	729.339752	25.356470512	-1.1489787189	29.66711998	19.153339651	0	0	0	0	0
572	2022-08-25	18:56:25.434	236.58084993	5677.940398	1661453785.434	0	899	33.624881264	34.342616895	536.67485087	550.58159906	2.3088013953	729.3102417	25.358362198	-1.1815749407	29.66711998	19.168451309	0	0	0	0	0
573	2022-08-25	18:56:26.437	236.58086154	5677.940677	1661453786.437	0	899	33.589952629	34.592472833	536.67485087	556.15443621	3.2015993278	729.32239699	25.358362198	-1.1532473272	29.66711998	19.167620514	0	0	0	0	0
574	2022-08-25	18:56:27.414	236.58087285	5677.940948	1661453787.414	0	899	33.589952629	34.592472833	512.16631451	530.75631815	3.2015993278	729.31235368	25.358362198	-1.1425112486	29.66711998	19.167369843	0	0	0	0	0
575	2022-08-25	18:56:28.388	236.58088413	5677.941219	1661453788.389	0	899	33.829610559	34.665442864	512.16631451	527.53900023	2.6636542694	729.32390145	25.358362198	-1.2776819831	29.66711998	19.168371769	0	0	0	0	0
576	2022-08-25	18:56:29.403	236.58089587	5677.941501	1661453789.403	0	899	33.829732464	34.665569075	512.08563239	527.45592036	2.6636582946	729.33570751	25.358756299	-1.2323986837	29.66711998	19.165491635	0	0	0	0	0
577	2022-08-25	18:56:30.385	236.58090725	5677.941774	1661453790.386	0	899	34.076527274	35.003546865	512.09241199	529.02510029	2.9257169901	729.32200491	25.36034584	-1.1664517755	29.66711998	19.170172635	0	0	0	0	0
578	2022-08-25	18:56:31.355	236.58091846	5677.942043	1661453791.355	0	899	34.076527274	35.003546865	520.87548382	538.09859044	2.9257169901	729.31257235	25.36034584	-1.1441389322	29.66711998	19.154045105	0	0	0	0	0
579	2022-08-25	18:56:32.345	236.58092993	5677.942318	1661453792.346	0	899	34.236510359	34.852771572	520.87548382	532.2495458	1.9533630529	729.32376361	25.36034584	-1.1976143911	29.66711998	19.16818591	0	0	0	0	0
580	2022-08-25	18:56:33.270	236.58094064	5677.942575	1661453793.271	0	899	34.236510359	34.852771572	512.724598	523.92067371	1.9533630529	729.32217508	25.36034584	-1.2035968185	29.66711998	19.169903282	0	0	0	0	0
581	2022-08-25	18:56:34.240	236.58095186	5677.942845	1661453794.241	0	899	34.587354705	35.216823546	512.724598	524.04509496	1.9746017159	729.31042319	25.36034584	-1.1527622638	29.66711998	19.170794885	0	0	0	0	0
582	2022-08-25	18:56:35.221	236.58096322	5677.943117	1661453795.222	0	899	34.587354705	35.216823546	527.08228885	538.71979068	1.9746017159	729.30743408	25.36034584	-1.1441389322	29.66711998	19.171331406	0	0	0	0	0
583	2022-08-25	18:56:36.198	236.58097453	5677.943389	1661453796.199	0	899	34.871599596	35.816757711	527.09140826	544.45555339	2.9152355615	729.30731807	25.362423663	-1.1645654195	29.66711998	19.163615966	0	0	0	0	0
584	2022-08-25	18:56:37.140	236.58098542	5677.94365	1661453797.14	0	899	34.871608489	35.816766949	515.36803208	532.34597205	2.9152358733	729.31341795	25.362451553	-1.1832026243	29.66711998	19.16917038	0	0	0	0	0
585	2022-08-25	18:56:38.121	236.58099678	5677.943923	1661453798.122	0	899	35.454721799	36.376166826	515.36803208	531.6439755	2.7983881465	729.28241128	25.362451553	-1.1543899372	29.66711998	19.169879421	0	0	0	0	0
586	2022-08-25	18:56:39.111	236.58100823	5677.944198	1661453799.111	0	899	35.454721799	36.376166826	590.56160969	609.21225689	2.7983881465	729.29577192	25.362451553	-1.1392560005	29.66711998	19.170251846	0	0	0	0	0
587	2022-08-25	18:56:40.154	236.58102031	5677.944487	1661453800.155	0	899	36.581234361	37.59506096	590.5705698	610.46665404	2.9791223718	729.29682205	25.364275332	-1.1879239264	29.66711998	19.162001603	0	0	0	0	0
588	2022-08-25	18:56:41.094	236.58103118	5677.944748	1661453801.094	0	899	36.581277624	37.59510594	523.03853582	540.65950211	2.9791238494	729.32076844	25.364404678	-1.1808527234	29.66711998	19.163434894	0	0	0	0	0
589	2022-08-25	18:56:42.131	236.58104318	5677.945036	1661453802.131	0	899	36.109907911	37.009853184	523.03853582	538.87504988	2.6862980233	729.32315367	25.364404678	-1.1849272393	29.66711998	19.164369848	0	0	0	0	0
590	2022-08-25	18:56:43.140	236.58105486	5677.945317	1661453803.14	0	899	36.109907911	37.009853184	505.53542599	520.84198245	2.6862980233	729.30279056	25.364404678	-1.2157557011	29.66711998	19.16809082	0	0	0	0	0
591	2022-08-25	18:56:44.154	236.5810666	5677.945598	1661453804.154	0	899	36.641228098	37.756235523	505.53542599	524.2464407	3.2624549826	729.29290246	25.364404678	-1.2025835435	29.66711998	19.168314637	0	0	0	0	0
592	2022-08-25	18:56:45.141	236.58107802	5677.945873	1661453805.141	0	899	36.641768833	37.756799824	521.70435391	541.01394131	3.2624751733	729.29719796	25.366018674	-1.2282164034	29.66711998	19.137933049	0	0	0	0	0
593	2022-08-25	18:56:46.107	236.5810892	5677.946141	1661453806.107	0	899	36.794085037	37.55699234	521.70609241	534.83639381	2.2440701109	729.30467659	25.366418839	-1.1891742653	29.66711998	19.148927954	0	0	0	0	0
594	2022-08-25	18:56:47.076	236.58110043	5677.94641	1661453807.077	0	899	36.794085037	37.55699234	516.31789296	529.31258413	2.2440701109	729.31591797	25.366418839	-1.1815749407	29.66711998	19.166650772	0	0	0	0	0
595	2022-08-25	18:56:48.038	236.58111155	5677.946677	1661453808.038	0	899	36.742986285	37.621467386	516.31789296	531.31194624	2.5795986844	729.31787433	25.366418839	-1.1543036762	29.66711998	19.16822364	0	0	0	0	0
596	2022-08-25	18:56:49.000	236.58112269	5677.946944	1661453809	0	899	36.742986285	37.621467386	511.45952363	526.31248815	2.5795986844	729.30848825	25.366418839	-1.1433304801	29.66711998	19.167915584	0	0	0	0	0
597	2022-08-25	18:56:49.961	236.58113382	5677.947212	1661453809.962	2	899	36.98781456	38.225287971	511.46778005	532.29395044	3.5763545322	729.30441628	25.368357008	-1.2266857711	29.66711998	19.156555353	0	0	0	0	0
598	2022-08-25	18:56:50.957	236.58114534	5677.947488	1661453810.957	2	899	36.987881543	38.225358166	508.29239896	528.98928914	3.5763572483	729.30086169	25.368555069	-1.2280654805	29.66711998	19.157723004	0	0	0	0	0
599	2022-08-25	18:56:51.963	236.58115699	5677.947768	1661453811.964	0	899	37.816056248	38.377622552	508.29239896	517.44318544	1.6165101211	729.2834117	25.368555069	-1.3959509995	29.66711998	19.155645472	0	0	0	0	0
600	2022-08-25	18:56:53.010	236.58116911	5677.948059	1661453813.011	0	899	37.816056248	38.377622552	513.26479723	522.50510178	1.6165101211	729.27390476	25.368555069	-1.32383838	29.66711998	19.157451049	0	0	0	0	0
601	2022-08-25	18:56:53.994	236.5811805	5677.948332	1661453813.995	0	899	39.290335598	40.203277831	513.26479723	527.74856911	2.508633916	729.27250136	25.368555069	-1.2973000506	29.66711998	19.15746363	0	0	0	0	0
602	2022-08-25	18:56:54.936	236.58119139	5677.948593	1661453814.936	0	899	39.290391359	40.203335443	510.44837345	524.85267774	2.5086354091	729.27394357	25.368710284	-1.4490275722	29.686910225	19.154688147	0	0	0	0	0
603	2022-08-25	18:56:55.901	236.58120256	5677.948861	1661453815.901	0	899	38.908498458	40.018499225	510.45601733	528.16125652	3.0642058399	729.30068545	25.370508194	-1.2022170705	29.771018767	19.163561385	0	0	0	0	0
604	2022-08-25	18:56:56.812	236.5812131	5677.949114	1661453816.812	0	899	38.908498458	40.018499225	503.72612624	521.1979382	3.0642058399	729.26338287	25.370508194	-1.1832026243	29.66711998	19.161607742	0	0	0	0	0
605	2022-08-25	18:56:57.747	236.58122394	5677.949374	1661453817.748	0	899	38.642541788	39.617177979	503.72612624	519.16212648	2.7177809618	729.25967347	25.370508194	-1.2213824206	29.685261038	19.163628572	0	0	0	0	0
606	2022-08-25	18:56:58.684	236.58123477	5677.949634	1661453818.684	0	899	38.642541788	39.617177979	506.72001174	522.24775552	2.7177809618	729.26362984	25.370508194	-1.1832241586	29.916147232	19.157684718	0	0	0	0	0
607	2022-08-25	18:56:59.709	236.58124663	5677.949919	1661453819.709	0	899	38.378415212	39.217763537	506.72291884	520.1779313	2.3643668362	729.27916712	25.371196962	-1.1798718828	29.916147232	19.154727544	0	0	0	0	0
608	2022-08-25	18:57:00.671	236.58125778	5677.950187	1661453820.672	0	899	38.378933846	39.218298375	515.20602553	528.88636949	2.3643802359	729.28588867	25.372674942	-1.1832026243	29.916147232	19.167009354	0	0	0	0	0
609	2022-08-25	18:57:01.608	236.58126862	5677.950447	1661453821.609	0	899	38.527179722	39.325864157	515.20602553	528.17016174	2.2436360057	729.29416358	25.372674942	-1.1744714881	29.916147232	19.152171823	0	0	0	0	0
610	2022-08-25	18:57:02.548	236.58127949	5677.950708	1661453822.548	0	899	38.527179722	39.325864157	528.98521916	542.29608141	2.2436360057	729.27940763	25.372674942	-1.188085556	29.916147232	19.163768768	0	0	0	0	0
611	2022-08-25	18:57:03.427	236.58128966	5677.950952	1661453823.427	0	899	39.15726456	40.244589606	528.98521916	546.84129273	2.9847457553	729.28216553	25.372674942	-1.1857249334	29.916147232	19.159765029	0	0	0	0	0
612	2022-08-25	18:57:04.390	236.58130081	5677.951219	1661453824.39	0	899	39.15726456	40.244589606	522.42540106	540.06004576	2.9847457553	729.28574801	25.372674942	-1.166635038	29.916147232	19.149672742	0	0	0	0	0
613	2022-08-25	18:57:05.348	236.58131191	5677.951486	1661453825.349	0	899	40.249951119	40.915759776	522.43193984	532.91257399	1.7976878029	729.27591771	25.374177983	-1.1687908954	29.916147232	19.144930871	0	0	0	0	0
614	2022-08-25	18:57:06.278	236.58132266	5677.951744	1661453826.278	0	899	40.25015045	40.91596381	518.23298003	528.62939985	1.7976915366	729.26952721	25.37471962	-1.1587878466	29.916147232	19.155845642	0	0	0	0	0
615	2022-08-25	18:57:07.269	236.58133414	5677.952019	1661453827.27	0	899	40.470541373	41.412252844	518.23298003	532.87798622	2.512143583	729.2815859	25.37471962	-1.172272499	29.916147232	19.16811146	0	0	0	0	0
616	2022-08-25	18:57:08.158	236.58134443	5677.952266	1661453828.159	0	899	40.470541373	41.412252844	514.02709572	528.55324571	2.512143583	729.2909263	25.37471962	-1.1734366417	29.916147232	19.16917038	0	0	0	0	0
617	2022-08-25	18:57:09.105	236.58135538	5677.952529	1661453829.105	0	899	40.897666863	41.733437809	514.03176957	526.78166237	2.2123740868	729.26731782	25.375811381	-1.2497963179	29.916147232	19.156977559	0	0	0	0	0
618	2022-08-25	18:57:10.111	236.58136703	5677.952809	1661453830.111	0	899	40.898103076	41.733886752	505.90408762	518.45244131	2.2123839831	729.26656033	25.376977921	-1.2287769318	29.916147232	19.166650772	0	0	0	0	0
619	2022-08-25	18:57:11.124	236.58137875	5677.95309	1661453831.124	0	899	40.693229976	41.668855108	505.90408762	520.6366722	2.5865856617	729.25783594	25.376977921	-1.2191188004	29.916147232	19.165715641	0	0	0	0	0
620	2022-08-25	18:57:12.144	236.58139057	5677.953374	1661453832.145	0	899	40.693229976	41.668855108	508.13093313	522.92836635	2.5865856617	729.2755135	25.376977921	-1.1954477552	29.916147232	19.162645138	0	0	0	0	0
621	2022-08-25	18:57:13.158	236.5814023	5677.953655	1661453833.159	0	899	41.08134019	41.975733675	508.13093313	521.56195362	2.3538879521	729.2885823	25.376977921	-1.1969568382	29.916147232	19.163816515	0	0	0	0	0
622	2022-08-25	18:57:14.174	236.58141406	5677.953937	1661453834.175	0	899	41.08134019	41.975733675	506.02862767	519.40407958	2.3538879521	729.27918046	25.376977921	-1.1467259317	29.916147232	19.166147194	0	0	0	0	0
623	2022-08-25	18:57:15.086	236.58142462	5677.954191	1661453835.087	0	899	42.042871073	42.829611944	506.03339808	517.5225948	2.0292849184	729.2755135	25.378109698	-1.1812192423	29.916147232	19.163809467	0	0	0	0	0
624	2022-08-25	18:57:16.002	236.58143521	5677.954445	1661453836.002	0	899	42.043257191	42.830008375	507.165995	518.68095204	2.0292927345	729.26988736	25.379114151	-1.2079623456	29.916147232	19.16204191	0	0	0	0	0
625	2022-08-25	18:57:16.979	236.58144652	5677.954716	1661453836.979	0	899	41.967126403	42.650420996	507.165995	517.17979676	1.7698648992	729.26076846	25.379114151	-1.1824588918	29.916147232	19.167563394	0	0	0	0	0
626	2022-08-25	18:57:17.967	236.58145796	5677.954991	1661453837.968	0	899	41.967126403	42.650420996	508.19452301	518.22863267	1.7698648992	729.26048107	25.379114151	-1.1779424078	29.916147232	19.163774099	0	0	0	0	0
627	2022-08-25	18:57:18.966	236.58146951	5677.955268	1661453838.966	0	899	42.356867573	43.483510392	508.19452301	524.62239298	2.8623129169	729.26189013	25.379114151	-1.1546594157	29.916147232	19.16095092	0	0	0	0	0
628	2022-08-25	18:57:19.921	236.58148057	5677.955534	1661453839.921	0	899	42.357428847	43.484093023	512.95151342	529.53325274	2.8623288239	729.24627483	25.380563433	-1.1479439672	29.916147232	19.169071362	0	0	0	0	0
629	2022-08-25	18:57:20.887	236.58149175	5677.955802	1661453840.887	0	899	42.233705607	43.169850489	512.9545785	526.75994835	2.3956202619	729.2470695	25.381280899	-1.1490218639	29.916147232	19.172052383	0	0	0	0	0
630	2022-08-25	18:57:21.829	236.58150266	5677.956064	1661453841.83	0	899	42.233705607	43.169850489	512.74549441	526.54523709	2.3956202619	729.25768194	25.381280899	-1.4833268748	29.916147232	19.155954184	0	0	0	0	0
631	2022-08-25	18:57:22.783	236.5815137	5677.956329	1661453842.784	0	899	42.928767574	43.679251334	512.74549441	523.61860892	1.8981108304	729.25692001	25.381280899	-1.1896054137	29.916147232	19.162669529	0	0	0	0	0
632	2022-08-25	18:57:23.740	236.58152478	5677.956595	1661453843.741	0	899	42.928767574	43.679251334	521.53093739	532.59035315	1.8981108304	729.26228545	25.381280899	-1.170968242	29.916147232	19.163816465	0	0	0	0	0
633	2022-08-25	18:57:24.765	236.58153663	5677.956879	1661453844.765	0	899	43.315068176	44.192755719	521.53387773	534.36000585	2.1940388113	729.25547861	25.381957945	-1.1490434621	29.916147232	19.162671879	0	0	0	0	0
634	2022-08-25	18:57:25.752	236.58154806	5677.957153	1661453845.752	0	899	43.315609807	44.193313022	513.59965374	526.23072266	2.1940503176	729.26314317	25.383325577	-1.1480086426	29.916147232	19.170406354	0	0	0	0	0
635	2022-08-25	18:57:26.736	236.58155946	5677.957427	1661453846.737	0	899	43.568601974	44.455386316	513.59965374	526.28754645	2.203682801	729.25861606	25.383325577	-1.1506495476	29.916147232	19.171691895	0	0	0	0	0
636	2022-08-25	18:57:27.697	236.58157057	5677.957694	1661453847.697	0	899	43.568601974	44.455386316	532.35577085	545.507012	2.203682801	729.23876104	25.383325577	-1.1386631104	29.916147232	19.168865204	0	0	0	0	0
637	2022-08-25	18:57:28.683	236.58158198	5677.957968	1661453848.683	0	899	43.797593358	44.730205788	532.35577085	546.11705036	2.3033278468	729.25888324	25.383325577	-1.1547995079	29.916147232	19.168016434	0	0	0	0	0
638	2022-08-25	18:57:29.677	236.58159348	5677.958244	1661453849.677	0	899	43.797593358	44.730205788	518.61184086	532.0178428	2.3033278468	729.25341797	25.383325577	-1.204362154	29.916147232	19.16917038	0	0	0	0	0
639	2022-08-25	18:57:30.694	236.58160527	5677.958526	1661453850.695	0	899	44.063462546	45.211826807	518.62006044	535.04448962	2.8059702834	729.25967023	25.385228782	-1.3689275972	29.916147232	19.143099071	0	0	0	0	0
640	2022-08-25	18:57:31.678	236.58161666	5677.9588	1661453851.679	0	899	44.06359331	45.211962445	504.5492677	520.52810267	2.8059737758	729.23860098	25.38555336	-1.1836553417	29.916147232	19.165882527	0	0	0	0	0
641	2022-08-25	18:57:32.625	236.5816276	5677.959063	1661453852.625	0	899	44.281659117	45.309950864	504.5492677	518.77836644	2.5071378513	729.25609988	25.38555336	-1.2293589486	29.916147232	19.163240483	0	0	0	0	0
642	2022-08-25	18:57:33.618	236.5816391	5677.959338	1661453853.618	0	899	44.281659117	45.309950864	507.03366387	521.33282656	2.5071378513	729.26211002	25.38555336	-1.1934320414	29.916147232	19.167008242	0	0	0	0	0
643	2022-08-25	18:57:34.579	236.58165023	5677.959606	1661453854.58	0	899	44.723428978	45.555335084	507.03606056	518.47903811	2.0173930545	729.23507387	25.386120866	-1.2142789853	29.916147232	19.161720592	0	0	0	0	0
644	2022-08-25	18:57:35.592	236.58166194	5677.959887	1661453855.592	0	899	44.724170276	45.556096062	510.78791658	522.31564936	2.0174070788	729.26940918	25.387933731	-1.204362154	29.916147232	19.142522812	0	0	0	0	0
645	2022-08-25	18:57:36.591	236.58167351	5677.960164	1661453856.591	2	899	45.174090709	46.664263315	510.78791658	531.29287681	3.5278297311	729.23815352	25.387933731	-1.1936907421	29.916147232	19.152753678	0	0	0	0	0
646	2022-08-25	18:57:37.515	236.5816842	5677.960421	1661453857.515	2	899	45.174090709	46.664263315	530.31167479	551.60039256	3.5278297311	729.24511476	25.387933731	-1.179947257	29.916147232	19.165929794	0	0	0	0	0
647	2022-08-25	18:57:38.548	236.58169616	5677.960708	1661453858.548	0	899	45.305991054	46.414482979	530.31167479	546.07336499	2.6383625332	729.24024327	25.387933731	-1.3759125029	29.916147232	19.130728981	0	0	0	0	0
648	2022-08-25	18:57:39.542	236.58170766	5677.960984	1661453859.542	0	899	45.306370798	46.414876006	530.95309534	546.73390669	2.6383718081	729.25203154	25.388850471	-1.3069474247	29.916147232	19.147361339	0	0	0	0	0
649	2022-08-25	18:57:40.528	236.58171907	5677.961258	1661453860.528	0	899	45.575733312	46.389947248	530.95875607	542.4656923	1.938965616	729.25387998	25.390130997	-1.1800335306	29.916147232	19.166533792	0	0	0	0	0
650	2022-08-25	18:57:41.601	236.5817315	5677.961556	1661453861.602	0	899	45.575733312	46.389947248	507.0103575	517.99828414	1.938965616	729.24133058	25.390130997	-1.1737061218	29.916147232	19.16632603	0	0	0	0	0
651	2022-08-25	18:57:42.584	236.58174287	5677.961829	1661453862.584	0	899	45.89586788	47.184537271	507.0103575	524.31682305	3.0171525395	729.23097441	25.390130997	-1.1667320152	29.916147232	19.16041551	0	0	0	0	0
652	2022-08-25	18:57:43.561	236.58175418	5677.9621	1661453863.561	0	899	45.89586788	47.184537271	518.71514736	536.42114822	3.0171525395	729.22445537	25.390130997	-1.2719366764	29.916147232	19.147966713	0	0	0	0	0
653	2022-08-25	18:57:44.525	236.58176534	5677.962368	1661453864.525	0	899	46.314950877	47.258133979	518.71514736	531.53624183	2.204828921	729.21214567	25.390130997	-1.5103610754	29.916147232	19.134960175	0	0	0	0	0
654	2022-08-25	18:57:45.500	236.58177663	5677.962639	1661453865.501	0	899	46.315568778	47.258769849	513.78770753	526.48708318	2.2048412581	729.21365821	25.391590182	-1.3045329108	29.916147232	19.155350363	0	0	0	0	0
655	2022-08-25	18:57:46.520	236.58178844	5677.962922	1661453866.521	0	899	47.152515229	48.245886568	513.79138804	528.26003522	2.5035879273	729.21664045	25.392450333	-1.1817689692	29.916147232	19.162929649	0	0	0	0	0
656	2022-08-25	18:57:47.572	236.5818006	5677.963214	1661453867.572	0	899	47.152515229	48.245886568	538.73122642	553.90219313	2.5035879273	729.23353627	25.392450333	-1.1751936753	29.916147232	19.166211577	0	0	0	0	0
657	2022-08-25	18:57:48.589	236.58181238	5677.963497	1661453868.59	0	899	47.044485724	48.480747786	538.73122642	558.73648585	3.2728027675	729.21262506	25.392450333	-1.1542497376	30.104154562	19.169590312	0	0	0	0	0
658	2022-08-25	18:57:49.575	236.5818238	5677.963771	1661453869.576	0	899	47.044485724	48.480747786	517.74205325	536.96790017	3.2728027675	729.21698685	25.392450333	-1.1473941803	30.165174484	19.170970917	0	0	0	0	0
659	2022-08-25	18:57:50.585	236.58183547	5677.964051	1661453870.585	0	899	47.103900813	48.047419537	517.75064068	530.33714942	2.1693813867	729.21511295	25.394442059	-1.2068844157	30.165174484	19.163910493	0	0	0	0	0
660	2022-08-25	18:57:51.664	236.58184796	5677.964351	1661453871.664	0	899	47.104002474	48.047524106	513.23076756	525.70740982	2.1693833505	729.22732241	25.394678116	-1.1849811756	30.165174484	19.165717927	0	0	0	0	0
661	2022-08-25	18:57:52.660	236.58185949	5677.964628	1661453872.66	0	899	47.76031732	48.945942255	513.23076756	528.70895399	2.6759998573	729.21054421	25.394678116	-1.1769938311	30.165174484	19.164880753	0	0	0	0	0
662	2022-08-25	18:57:53.648	236.58187094	5677.964902	1661453873.649	0	899	47.76031732	48.945942255	507.64554174	522.95528706	2.6759998573	729.21289062	25.394678116	-1.1734366417	30.165174484	19.165929794	0	0	0	0	0
663	2022-08-25	18:57:54.631	236.58188231	5677.965176	1661453874.632	0	899	47.783244572	48.808999578	507.64935636	520.87916309	2.321663071	729.2209222	25.395580304	-1.1685860615	30.165174484	19.165204497	0	0	0	0	0
664	2022-08-25	18:57:55.634	236.58189392	5677.965454	1661453875.635	0	899	47.78381036	48.809582714	514.32049694	527.724228	2.321674601	729.24439164	25.396875381	-1.1570415576	30.165174484	19.167550889	0	0	0	0	0
665	2022-08-25	18:57:56.578	236.58190485	5677.965716	1661453876.579	2	899	47.62891004	49.441183377	514.32049694	538.16125429	4.0493964584	729.22744771	25.396875381	-1.1982179462	30.165174484	19.160953016	0	0	0	0	0
666	2022-08-25	18:57:57.556	236.58191617	5677.965988	1661453877.557	2	899	47.62891004	49.441183377	517.28586098	541.2640745	4.0493964584	729.20188449	25.396875381	-1.1645115709	30.165174484	19.165605078	0	0	0	0	0
667	2022-08-25	18:57:58.463	236.58192667	5677.96624	1661453878.464	0	899	48.401453671	49.469210989	517.28586098	531.14130428	2.3844763964	729.20623537	25.396875381	-1.1502830501	30.165174484	19.169897749	0	0	0	0	0
668	2022-08-25	18:57:59.433	236.58193788	5677.966509	1661453879.433	0	899	48.401453671	49.469210989	506.6070263	520.17643822	2.3844763964	729.20056152	25.396875381	-1.1750643253	30.165174484	19.165569305	0	0	0	0	0
669	2022-08-25	18:58:00.430	236.58194943	5677.966786	1661453880.431	0	899	48.838187722	49.831275455	506.61653668	519.11987691	2.2016134455	729.22796995	25.399129236	-1.1750643253	30.165174484	19.166866302	0	0	0	0	0
670	2022-08-25	18:58:01.433	236.58196103	5677.967065	1661453881.433	0	899	48.83829872	49.831389676	505.28104859	517.75144104	2.2016155442	729.211005	25.399377823	-1.5120209811	30.165174484	19.146319194	0	0	0	0	0
671	2022-08-25	18:58:02.404	236.58197228	5677.967335	1661453882.405	0	899	49.198546403	50.244199546	505.28104859	518.31783793	2.2990963419	729.19988529	25.399377823	-1.2272893546	30.165174484	19.169451543	0	0	0	0	0
672	2022-08-25	18:58:03.417	236.581984	5677.967616	1661453883.418	0	899	49.198546403	50.244199546	506.11744826	519.1758176	2.2990963419	729.20526123	25.399377823	-1.1441389322	30.165174484	19.160888672	0	0	0	0	0
673	2022-08-25	18:58:04.400	236.58199537	5677.967889	1661453884.4	0	899	50.099165653	50.858340114	506.12050513	515.41899898	1.6490539456	729.2177407	25.400102969	-1.1677021657	30.165174484	19.166401718	0	0	0	0	0
674	2022-08-25	18:58:05.344	236.5820063	5677.968151	1661453885.344	0	899	50.099798014	50.858986138	528.29466202	538.00059391	1.649062676	729.23553467	25.401483536	-1.2173833847	30.165174484	19.161968231	0	0	0	0	0
675	2022-08-25	18:58:06.321	236.5820176	5677.968423	1661453886.321	0	899	50.066673235	50.61729821	528.29466202	535.33273102	1.2017452132	729.21757416	25.401483536	-1.3401365099	30.165174484	19.15883495	0	0	0	0	0
676	2022-08-25	18:58:07.232	236.58202815	5677.968676	1661453887.232	0	899	50.066673235	50.61729821	516.33127423	523.20996409	1.2017452132	729.21578555	25.401483536	-1.1998887504	30.165174484	19.162997202	0	0	0	0	0
677	2022-08-25	18:58:08.134	236.5820386	5677.968926	1661453888.135	0	899	49.743655835	51.143695078	516.33127423	533.99818706	3.0241516223	729.19128418	25.401483536	-1.1506495476	30.165174484	19.166650772	0	0	0	0	0
678	2022-08-25	18:58:09.105	236.58204983	5677.969196	1661453889.105	0	899	49.743655835	51.143695078	516.57111619	534.24623551	3.0241516223	729.21371521	25.401483536	-1.1555324793	30.165174484	19.1198349	0	0	0	0	0
679	2022-08-25	18:58:10.062	236.5820609	5677.969462	1661453890.062	0	899	49.941716637	51.14178567	516.57797148	531.65561685	2.5923032005	729.21292902	25.403077119	-1.1964933043	30.165174484	19.15064698	0	0	0	0	0
680	2022-08-25	18:58:11.003	236.58207179	5677.969723	1661453891.003	0	899	49.942145557	51.142229324	507.8643666	522.68773816	2.5923125387	729.20506721	25.404016495	-1.2206386328	30.165174484	19.168809891	0	0	0	0	0
681	2022-08-25	18:58:11.976	236.58208307	5677.969994	1661453891.977	0	899	51.10966544	51.944035233	507.8643666	517.91879384	1.7745095587	729.21473381	25.404016495	-1.1640480488	30.165174484	19.15106738	0	0	0	0	0
682	2022-08-25	18:58:12.946	236.58209428	5677.970263	1661453892.946	0	899	51.10966544	51.944035233	502.02566549	511.96450125	1.7745095587	729.20718202	25.404016495	-1.2218028244	30.165174484	19.154093256	0	0	0	0	0
683	2022-08-25	18:58:13.901	236.58210534	5677.970528	1661453893.901	0	899	51.287058112	52.271631686	502.02566549	513.72016136	2.0808346572	729.20038771	25.404016495	-1.2085013287	30.165174484	19.147486857	0	0	0	0	0
684	2022-08-25	18:58:14.892	236.58211682	5677.970804	1661453894.893	0	899	51.287284319	52.271864091	500.9098091	512.57833361	2.0808385067	729.18267903	25.404498915	-1.2522754867	30.165174484	19.144942492	0	0	0	0	0
685	2022-08-25	18:58:15.924	236.58212876	5677.97109	1661453895.925	0	899	51.397163268	52.892336437	500.91760099	518.63640979	3.1228721003	729.19445235	25.406366348	-1.6485391761	30.165174484	19.154053404	0	0	0	0	0
686	2022-08-25	18:58:16.859	236.58213958	5677.97135	1661453896.86	0	899	51.397163268	52.892336437	505.65548379	523.54188432	3.1228721003	729.18963623	25.406366348	-1.6470839977	30.165174484	19.155126572	0	0	0	0	0
687	2022-08-25	18:58:17.881	236.58215141	5677.971634	1661453897.882	0	899	51.939275938	53.486563976	505.65548379	523.97481692	3.1958171543	729.17527316	25.406366348	-1.3328497726	30.165174484	19.161805652	0	0	0	0	0
688	2022-08-25	18:58:18.891	236.5821631	5677.971914	1661453898.892	0	899	51.939275938	53.486563976	511.90883718	530.45472231	3.1958171543	729.17308721	25.406366348	-1.1975281546	30.165174484	19.169246901	0	0	0	0	0
689	2022-08-25	18:58:19.924	236.58217505	5677.972201	1661453899.924	0	899	52.376391769	53.495124626	511.90998485	525.18381638	2.3102960971	729.172567	25.40663555	-1.1635522337	30.165174484	19.171245461	0	0	0	0	0
690	2022-08-25	18:58:20.920	236.58218657	5677.972478	1661453900.92	0	899	52.377344267	53.496106184	511.74709224	525.0168038	2.3103137196	729.17434793	25.408624649	-1.1515765553	30.165174484	19.17058183	0	0	0	0	0
691	2022-08-25	18:58:21.993	236.58219899	5677.972776	1661453901.993	0	899	52.430501099	53.898110562	511.74709224	529.16105506	3.0081010218	729.18951861	25.408624649	-1.34410321	30.165174484	19.146730044	0	0	0	0	0
692	2022-08-25	18:58:23.000	236.58221065	5677.973056	1661453903	0	899	52.430501099	53.898110562	520.78439393	538.50588216	3.0081010218	729.19901988	25.408624649	-1.493912014	30.165174484	19.118187052	0	0	0	0	0
693	2022-08-25	18:58:23.966	236.58222183	5677.973324	1661453903.966	0	899	52.939733948	54.173399228	520.78439393	535.5232006	2.5157455302	729.18977285	25.408624649	-1.4436379924	30.165174484	19.12644812	0	0	0	0	0
694	2022-08-25	18:58:24.928	236.58223297	5677.973591	1661453904.929	0	899	52.940328199	54.174013271	531.64238068	546.68855391	2.5157573751	729.18628051	25.409852426	-1.158906358	30.165174484	19.16882515	0	0	0	0	0
695	2022-08-25	18:58:25.921	236.58224447	5677.973867	1661453905.922	0	899	53.090468229	54.613429083	531.64788745	550.19068711	3.0806669488	729.19270416	25.411096573	-1.151738215	30.165174484	19.167408608	0	0	0	0	0
696	2022-08-25	18:58:26.917	236.582256	5677.974144	1661453906.918	0	899	53.090468229	54.613429083	523.09095932	541.33531069	3.0806669488	729.17484834	25.411096573	-1.2022170926	30.165174484	19.164283475	0	0	0	0	0
697	2022-08-25	18:58:27.970	236.58226818	5677.974436	1661453907.971	0	899	53.412117115	54.553288137	523.09095932	536.65848268	2.3109218429	729.16939358	25.411096573	-1.366588531	30.165174484	19.138119818	0	0	0	0	0
698	2022-08-25	18:58:28.957	236.58227961	5677.974711	1661453908.958	0	899	53.412117115	54.553288137	521.1562124	534.67355381	2.3109218429	729.16450632	25.411096573	-1.1790634141	30.165174484	19.16396453	0	0	0	0	0
699	2022-08-25	18:58:29.948	236.58229108	5677.974986	1661453909.949	0	899	54.104062658	55.328552723	521.1600705	535.4827481	2.4449017451	729.17329053	25.411985625	-1.1953722728	30.165174484	19.164021827	0	0	0	0	0
700	2022-08-25	18:58:30.900	236.58230208	5677.97525	1661453910.9	0	899	54.104875812	55.329392175	508.27971432	522.24850058	2.4449171581	729.18493652	25.413629532	-1.2238940001	30.165174484	19.164489746	0	0	0	0	0
701	2022-08-25	18:58:31.888	236.58231353	5677.975525	1661453911.889	0	899	53.843320718	55.109401647	508.27971432	522.79549454	2.5379977111	729.16249135	25.413629532	-1.1572679423	30.165174484	19.166776404	0	0	0	0	0
702	2022-08-25	18:58:32.878	236.58232498	5677.975799	1661453912.878	0	899	53.843320718	55.109401647	504.61274785	519.02380448	2.5379977111	729.17607834	25.413629532	-1.1633797616	30.165174484	19.165710159	0	0	0	0	0
703	2022-08-25	18:58:33.901	236.58233683	5677.976084	1661453913.902	0	899	54.08670139	55.275222908	504.61274785	518.07577138	2.375374012	729.17753227	25.413629532	-1.1531502987	30.165174484	19.166296485	0	0	0	0	0
704	2022-08-25	18:58:34.941	236.58234887	5677.976373	1661453914.942	0	899	54.087524774	55.27607214	516.07197113	529.840816	2.37538918	729.18135526	25.41529466	-1.1776405581	30.165174484	19.164682805	0	0	0	0	0
705	2022-08-25	18:58:35.937	236.58236039	5677.976649	1661453915.938	0	899	54.379645823	56.037706754	516.07491378	535.21396229	3.2687039421	729.1843868	25.415979385	-1.1620323453	30.165174484	19.165445542	0	0	0	0	0
706	2022-08-25	18:58:36.984	236.58237251	5677.97694	1661453916.985	0	899	54.379645823	56.037706754	512.086543	531.07767961	3.2687039421	729.18577202	25.415979385	-1.1545839325	30.165174484	19.167472524	0	0	0	0	0
707	2022-08-25	18:58:38.016	236.58238444	5677.977227	1661453918.016	0	899	54.918011291	56.458446082	512.086543	529.54850009	3.0141846412	729.18107352	25.415979385	-1.1798502744	30.165174484	19.165643818	0	0	0	0	0
708	2022-08-25	18:58:39.061	236.58239654	5677.977517	1661453919.061	0	899	54.918011291	56.458446082	521.40930409	539.18916381	3.0141846412	729.16988752	25.415979385	-1.1813377995	30.165174484	19.165927407	0	0	0	0	0
709	2022-08-25	18:58:40.052	236.58240801	5677.977792	1661453920.052	0	899	54.897313211	56.1134708	521.41484961	535.43995967	2.3942978569	729.17476871	25.417256677	-1.1645438916	30.165174484	19.16607781	0	0	0	0	0
710	2022-08-25	18:58:41.091	236.58242003	5677.978081	1661453921.091	0	899	54.897897471	56.114073553	523.7050527	537.79182963	2.3943085456	729.18333021	25.418420792	-1.2548193932	30.165174484	19.165929794	0	0	0	0	0
711	2022-08-25	18:58:42.180	236.58243264	5677.978383	1661453922.18	0	899	55.707654675	56.833104105	523.7050527	536.54622062	2.1876611936	729.18964229	25.418420792	-1.1625928374	30.165174484	19.168000442	0	0	0	0	0
712	2022-08-25	18:58:43.256	236.5824451	5677.978682	1661453923.257	0	899	55.707654675	56.833104105	511.19253117	523.72689397	2.1876611936	729.19273932	25.418420792	-1.1525358656	30.165174484	19.168379689	0	0	0	0	0
713	2022-08-25	18:58:44.232	236.58245639	5677.978953	1661453924.232	0	899	56.089622873	57.763005356	511.19402655	529.74138728	3.2003751682	729.19065523	25.418772047	-1.216445521	30.165174484	19.168248107	0	0	0	0	0
714	2022-08-25	18:58:45.239	236.58246804	5677.979233	1661453925.239	0	899	56.090679038	57.764106642	512.19365398	530.77743572	3.2004004464	729.18931165	25.42083168	-1.354106307	30.165174484	19.16917038	0	0	0	0	0
715	2022-08-25	18:58:46.220	236.58247941	5677.979506	1661453926.221	0	899	56.133750044	57.698589189	512.19365398	529.55107253	2.996125233	729.18907196	25.42083168	-1.2842896285	30.165174484	19.169413889	0	0	0	0	0
716	2022-08-25	18:58:47.161	236.58249029	5677.979767	1661453927.161	0	899	56.133750044	57.698589189	513.85764346	531.27145195	2.996125233	729.17889121	25.42083168	-1.1717659417	30.361427749	19.167053425	0	0	0	0	0
717	2022-08-25	18:58:48.158	236.58250184	5677.980044	1661453928.159	0	899	56.504056647	58.005951877	513.85764346	530.45695219	2.8603721083	729.18326473	25.42083168	-1.1942620254	30.270722459	19.164423191	0	0	0	0	0
718	2022-08-25	18:58:49.144	236.58251324	5677.980318	1661453929.144	0	899	56.504056647	58.005951877	510.88751254	527.39087616	2.8603721083	729.18013213	25.42083168	-1.1845499703	30.165174484	19.165360457	0	0	0	0	0
719	2022-08-25	18:58:50.266	236.58252623	5677.980629	1661453930.266	0	899	56.446796192	57.73622618	510.89528944	525.06748963	2.4672026747	729.1828007	25.422659501	-1.1476097928	30.170122046	19.168152525	0	0	0	0	0
720	2022-08-25	18:58:51.427	236.58253968	5677.980952	1661453931.428	0	899	56.447049839	57.736488106	504.16995711	518.15562414	2.4672073252	729.16483817	25.423151016	-1.203920137	30.414201736	19.153094475	0	0	0	0	0
721	2022-08-25	18:58:52.493	236.582552	5677.981248	1661453932.493	0	899	57.216069084	58.553865418	504.16995711	518.48672044	2.5240031116	729.16692792	25.423151016	-1.3954659314	30.414201736	19.123438993	0	0	0	0	0
722	2022-08-25	18:58:53.519	236.58256389	5677.981533	1661453933.52	0	899	57.216069084	58.553865418	514.92029004	529.54232736	2.5240031116	729.17775014	25.423151016	-1.5112449381	30.414201736	19.124135857	0	0	0	0	0
723	2022-08-25	18:58:54.571	236.58257605	5677.981825	1661453934.571	0	899	57.308629325	58.892524664	514.92029004	532.21964813	2.9711307422	729.1910263	25.423151016	-1.204362154	30.414201736	19.165569305	0	0	0	0	0
724	2022-08-25	18:58:55.539	236.58258727	5677.982094	1661453935.54	0	899	57.309157071	58.893073283	509.12000504	526.22456396	2.9711422192	729.19010471	25.424158298	-1.3142233763	30.414201736	19.153015768	0	0	0	0	0
725	2022-08-25	18:58:56.551	236.58259897	5677.982375	1661453936.551	0	899	57.890404788	59.13125948	509.12725048	522.37552739	2.3182445766	729.17596516	25.425867081	-1.4910663011	30.414201736	19.133331463	0	0	0	0	0
726	2022-08-25	18:58:57.594	236.58261104	5677.982665	1661453937.594	0	899	57.890404788	59.13125948	503.0593997	516.14978177	2.3182445766	729.16960376	25.425867081	-1.4729249477	30.414201736	19.136400223	0	0	0	0	0
727	2022-08-25	18:58:58.578	236.58262244	5677.982939	1661453938.579	0	899	58.115830962	59.199666892	503.0593997	514.44232137	2.0225521844	729.16676947	25.425867081	-1.499657323	30.414201736	19.127432905	0	0	0	0	0
728	2022-08-25	18:58:59.601	236.58263428	5677.983223	1661453939.602	0	899	58.116405975	59.200257211	503.09221895	514.47593154	2.0225605788	729.16894329	25.426949343	-1.3651549382	30.414201736	19.139157264	0	0	0	0	0
729	2022-08-25	18:59:00.638	236.58264627	5677.983511	1661453940.638	0	899	58.436562714	59.48946074	503.09855362	514.09526069	1.9552474773	729.18149147	25.428461075	-1.1643175281	30.414201736	19.154497349	0	0	0	0	0
730	2022-08-25	18:59:01.657	236.58265807	5677.983794	1661453941.657	0	899	58.436562714	59.48946074	510.31222436	521.46660755	1.9552474773	729.16538466	25.428461075	-1.2027344704	30.414201736	19.1313591	0	0	0	0	0
731	2022-08-25	18:59:02.766	236.5826709	5677.984102	1661453942.766	0	899	59.549595977	60.968350412	510.31222436	525.07950861	2.5707405157	729.16538951	25.428461075	-1.1887215368	30.414201736	19.155446008	0	0	0	0	0
732	2022-08-25	18:59:03.822	236.58268313	5677.984395	1661453943.822	0	899	59.549595977	60.968350412	522.69277731	537.81832682	2.5707405157	729.17193321	25.428461075	-1.1715503544	30.414201736	19.154865922	0	0	0	0	0
733	2022-08-25	18:59:04.851	236.58269503	5677.984681	1661453944.851	0	899	59.206333013	60.188456448	522.69785422	533.21327357	1.8026371741	729.16584262	25.429627614	-1.2841494857	30.414201736	19.155314389	0	0	0	0	0
734	2022-08-25	18:59:05.871	236.58270685	5677.984964	1661453945.872	0	899	59.206990025	60.189129006	520.02546755	530.48717461	1.8026455655	729.16565588	25.430841446	-1.3609294402	30.414201736	19.165512451	0	0	0	0	0
735	2022-08-25	18:59:06.895	236.5827187	5677.985249	1661453946.896	0	899	59.4773554	61.184688291	520.02546755	538.1752729	3.0826974976	729.17204679	25.430841446	-1.3675479147	30.414201736	19.144220554	0	0	0	0	0
736	2022-08-25	18:59:07.992	236.58273139	5677.985553	1661453947.992	0	899	59.4773554	61.184688291	511.64846897	529.5059023	3.0826974976	729.16365546	25.430841446	-1.6335992055	30.414201736	19.12724529	0	0	0	0	0
737	2022-08-25	18:59:09.025	236.58274334	5677.98584	1661453949.025	0	899	60.281780123	61.653193814	511.64868598	525.78358471	2.4573575764	729.15171319	25.430892376	-1.5401977553	30.414201736	19.138799364	0	0	0	0	0
738	2022-08-25	18:59:10.016	236.58275481	5677.986116	1661453950.016	0	899	60.283164796	61.654623504	506.49258557	520.4851795	2.4573812547	729.15635024	25.433404922	-1.6291797161	30.414201736	19.107591629	0	0	0	0	0
739	2022-08-25	18:59:11.112	236.58276751	5677.98642	1661453951.113	2	899	60.840879588	62.849989174	506.49258557	526.84685832	3.5314565985	729.15145692	25.433404922	-1.5097789425	30.414201736	19.123138655	0	0	0	0	0
740	2022-08-25	18:59:12.184	236.58277992	5677.986718	1661453952.185	2	899	60.840879588	62.849989174	507.07927181	527.45712155	3.5314565985	729.14521517	25.433404922	-1.2844728768	30.414201736	19.150884186	0	0	0	0	0
741	2022-08-25	18:59:13.171	236.58279134	5677.986992	1661453953.172	0	899	60.910553582	62.376101189	507.07927181	521.89902488	2.5955963808	729.14766951	25.433404922	-1.539098307	30.414201736	19.140142517	0	0	0	0	0
742	2022-08-25	18:59:14.190	236.58280314	5677.987275	1661453954.191	0	899	60.910553582	62.376101189	506.72471287	521.5341037	2.5955963808	729.1451416	25.433404922	-1.6796370745	30.414201736	19.134960175	0	0	0	0	0
743	2022-08-25	18:59:15.223	236.58281509	5677.987562	1661453955.224	0	899	60.97935284	61.682720454	506.73557924	513.81666428	1.2597208072	729.14389665	25.435979717	-1.5106197753	30.414201736	19.117597997	0	0	0	0	0
744	2022-08-25	18:59:16.207	236.58282648	5677.987836	1661453956.208	0	899	60.979465619	61.682835086	522.17584557	529.47269748	1.2597217845	729.13808093	25.436182022	-1.2298009246	30.414201736	19.163587128	0	0	0	0	0
745	2022-08-25	18:59:17.145	236.58283734	5677.988096	1661453957.146	0	899	61.102253133	62.880884469	522.17584557	540.65844563	3.1248037884	729.13339213	25.436182022	-1.2175342397	30.414201736	19.165514194	0	0	0	0	0
746	2022-08-25	18:59:18.230	236.5828499	5677.988397	1661453958.231	0	899	61.102253133	62.880884469	537.06646385	556.07612265	3.1248037884	729.15285103	25.436182022	-1.1913409233	30.414201736	19.16809082	0	0	0	0	0
747	2022-08-25	18:59:19.322	236.58286252	5677.988701	1661453959.322	2	899	61.847146009	64.05656407	537.06710627	560.42897715	3.8103925092	729.14682189	25.436325717	-1.5755534622	30.414201736	19.124497458	0	0	0	0	0
748	2022-08-25	18:59:20.401	236.58287502	5677.989001	1661453960.402	2	899	61.848427894	64.057911646	524.58647322	547.40565633	3.8104256399	729.14685059	25.438592911	-1.2173833847	30.414201736	19.156927109	0	0	0	0	0
749	2022-08-25	18:59:21.437	236.582887	5677.989288	1661453961.437	0	899	61.848579694	63.111967791	524.58647322	537.59269621	2.2114672598	729.13694349	25.438592911	-1.2100103912	30.414201736	19.159373643	0	0	0	0	0
750	2022-08-25	18:59:22.466	236.58289891	5677.989574	1661453962.466	0	899	61.848579694	63.111967791	514.55567866	527.31320528	2.2114672598	729.14342453	25.438592911	-1.1887430624	30.414201736	19.159950345	0	0	0	0	0
751	2022-08-25	18:59:23.430	236.58291007	5677.989842	1661453963.43	0	899	62.113846412	63.901968292	514.55567866	532.56632766	3.0912799467	729.13744875	25.438592911	-1.1864578724	30.414201736	19.159807205	0	0	0	0	0
752	2022-08-25	18:59:24.407	236.58292138	5677.990113	1661453964.407	0	899	62.113846412	63.901968292	514.04108437	532.03372137	3.0912799467	729.13270579	25.438592911	-1.1836553204	30.414201736	19.16216393	0	0	0	0	0
753	2022-08-25	18:59:25.473	236.58293372	5677.990409	1661453965.473	0	899	61.868805539	63.537254333	514.04983514	530.8986291	2.9009476622	729.1113358	25.440637184	-1.2131363927	30.414201736	19.16060017	0	0	0	0	0
754	2022-08-25	18:59:26.546	236.58294615	5677.990707	1661453966.547	0	899	61.869116458	63.537577249	532.08990281	549.53002641	2.9009537781	729.13326844	25.441186905	-1.1807233569	30.414201736	19.158540486	0	0	0	0	0
755	2022-08-25	18:59:27.553	236.5829578	5677.990987	1661453967.554	0	899	62.488494814	63.720908466	532.08990281	544.82506251	2.1366333165	729.13970826	25.441186905	-1.1864578724	30.414201736	19.159446716	0	0	0	0	0
756	2022-08-25	18:59:28.573	236.58296961	5677.991271	1661453968.574	0	899	62.488494814	63.720908466	527.04710236	539.66156654	2.1366333165	729.1386452	25.441186905	-1.2225896602	30.414201736	19.161304878	0	0	0	0	0
757	2022-08-25	18:59:29.680	236.58298242	5677.991578	1661453969.681	0	899	62.812901954	63.337192145	527.05327994	532.37935037	0.91446772261	729.13447985	25.442594756	-1.246594879	30.414201736	19.164480058	0	0	0	0	0
758	2022-08-25	18:59:30.746	236.58299476	5677.991874	1661453970.747	0	899	62.81360059	63.337899079	512.00269043	517.17669342	0.91447198953	729.13952637	25.443811417	-1.1522772312	30.414201736	19.166650772	0	0	0	0	0
759	2022-08-25	18:59:31.749	236.58300635	5677.992153	1661453971.749	0	899	63.747646178	64.801697855	512.00269043	522.26967972	1.7969292297	729.1300255	25.443811417	-1.1488386472	30.414201736	19.16488103	0	0	0	0	0
760	2022-08-25	18:59:32.845	236.58301904	5677.992457	1661453972.845	0	899	63.747646178	64.801697855	505.2692439	515.40121002	1.7969292297	729.13123771	25.443811417	-1.17080658	30.414201736	19.159311295	0	0	0	0	0
761	2022-08-25	18:59:33.937	236.58303169	5677.992761	1661453973.938	0	899	64.276663681	66.228575675	505.2692439	523.93140907	3.2558941109	729.13977455	25.443811417	-1.2144190649	30.414201736	19.1638619	0	0	0	0	0
762	2022-08-25	18:59:35.048	236.58304454	5677.993069	1661453975.048	0	899	64.276692895	66.22860616	507.78470801	526.53978578	3.2558947317	729.13754212	25.443861134	-1.2326897399	30.414201736	19.165872574	0	0	0	0	0
763	2022-08-25	18:59:36.049	236.58305613	5677.993347	1661453976.05	2	899	64.169806906	66.283403198	507.79508045	528.14892323	3.5226759527	729.12130798	25.446313858	-1.1955016678	30.414201736	19.162734569	0	0	0	0	0
764	2022-08-25	18:59:37.095	236.58306824	5677.993638	1661453977.096	2	899	64.169806906	66.283403198	501.26371471	521.35576214	3.5226759527	729.11299952	25.446313858	-1.2146346482	30.414201736	19.16232872	0	0	0	0	0
765	2022-08-25	18:59:38.191	236.58308093	5677.993942	1661453978.192	2	899	64.505825474	66.542140257	501.26371471	520.51474429	3.3806764113	729.11236006	25.446313858	-1.2129530796	30.414201736	19.163845732	0	0	0	0	0
766	2022-08-25	18:59:39.233	236.58309297	5677.994231	1661453979.233	2	899	64.505825474	66.542140257	510.10735372	529.69802319	3.3806764113	729.12892646	25.446313858	-1.1976682145	30.414201736	19.166357129	0	0	0	0	0
767	2022-08-25	18:59:40.269	236.58310498	5677.994519	1661453980.27	0	899	64.717096298	65.763620446	510.11468919	520.11786936	1.7580005007	729.1129397	25.448040627	-1.1800658742	30.414201736	19.168874791	0	0	0	0	0
768	2022-08-25	18:59:41.384	236.58311787	5677.994829	1661453981.384	0	899	64.717807973	65.764348535	518.62468682	528.79479307	1.7580086109	729.12213256	25.449243546	-1.1425112486	30.414201736	19.170970917	0	0	0	0	0
769	2022-08-25	18:59:42.413	236.58312978	5677.995115	1661453982.413	0	899	64.988006917	66.344350196	518.62468682	531.76352602	2.258505382	729.10471369	25.449243546	-1.3495897615	30.414201736	19.156578607	0	0	0	0	0
770	2022-08-25	18:59:43.444	236.58314172	5677.995401	1661453983.445	0	899	64.988006917	66.344350196	510.20014111	523.12555284	2.258505382	729.09527426	25.449243546	-1.1992096577	30.414201736	19.167005728	0	0	0	0	0
771	2022-08-25	18:59:44.407	236.58315287	5677.995669	1661453984.408	0	899	65.666660711	66.75852701	510.201187	520.48957968	1.8068336517	729.09759036	25.449489707	-1.1473080093	30.414201736	19.170890631	0	0	0	0	0
772	2022-08-25	18:59:45.371	236.58316402	5677.995936	1661453985.371	0	899	65.668106766	66.760007364	507.82979828	518.07046756	1.806850344	729.11187744	25.451898575	-1.1783196926	30.414201736	19.163049698	0	0	0	0	0
773	2022-08-25	18:59:46.398	236.58317591	5677.996222	1661453986.399	2	899	65.721840305	68.210043217	507.82979828	531.25104694	4.0298875152	729.12771263	25.451898575	-1.1924942921	30.414201736	19.164890289	0	0	0	0	0
774	2022-08-25	18:59:47.378	236.58318725	5677.996494	1661453987.378	2	899	65.721840305	68.210043217	504.96780897	528.2570619	4.0298875152	729.12976074	25.451898575	-1.2238940001	30.414201736	19.168809891	0	0	0	0	0
775	2022-08-25	18:59:48.388	236.58319894	5677.996774	1661453988.388	2	899	66.78089007	68.815720189	504.96780897	523.68244077	3.2665999635	729.13295357	25.451898575	-1.2261575958	30.414201736	19.169936098	0	0	0	0	0
776	2022-08-25	18:59:49.421	236.5832109	5677.997062	1661453989.422	2	899	66.78089007	68.815720189	509.05850851	527.92474588	3.2665999635	729.12506104	25.451898575	-1.2401704788	30.414201736	19.166650772	0	0	0	0	0
777	2022-08-25	18:59:50.447	236.58322278	5677.997347	1661453990.448	2	899	66.594117452	69.326212557	509.06520949	534.52403433	4.3536528205	729.13431655	25.453479224	-1.2038878502	30.577471259	19.165705384	0	0	0	0	0
778	2022-08-25	18:59:51.467	236.58323457	5677.99763	1661453991.467	2	899	66.59462288	69.326747777	510.82301673	536.36983656	4.3536666831	729.10669632	25.454309464	-1.1604370518	30.462028162	19.15657891	0	0	0	0	0
779	2022-08-25	18:59:52.523	236.58324679	5677.997923	1661453992.523	0	899	66.592154353	68.422826703	510.82301673	527.89280481	2.955732077	729.09941616	25.454309464	-1.1480302266	30.414201736	19.15843231	0	0	0	0	0
780	2022-08-25	18:59:53.576	236.58325899	5677.998216	1661453993.577	0	899	66.592154353	68.422826703	526.87480017	544.48097861	2.955732077	729.12114549	25.454309464	-1.1603723378	30.414201736	19.167308289	0	0	0	0	0
781	2022-08-25	18:59:54.588	236.58327071	5677.998497	1661453994.589	0	899	66.250443775	67.636028474	526.87780011	540.25377887	2.2631348648	729.13018354	25.454993381	-1.1775327313	30.473572472	19.166153295	0	0	0	0	0
782	2022-08-25	18:59:55.605	236.58328248	5677.998779	1661453995.606	0	899	66.251766922	67.637391147	528.47728237	541.89398286	2.2631538274	729.12670898	25.457178116	-1.1490218639	30.663228989	19.16917038	0	0	0	0	0
783	2022-08-25	18:59:56.604	236.58329403	5677.999057	1661453996.604	0	899	66.641628386	67.478075338	528.47728237	536.51495522	1.3694026721	729.10006734	25.457178116	-1.155327688	30.663228989	19.169325557	0	0	0	0	0
784	2022-08-25	18:59:57.581	236.58330534	5677.999328	1661453997.581	0	899	66.641628386	67.478075338	530.80180352	538.87483028	1.3694026721	729.11573236	25.457178116	-1.1614394867	30.663228989	19.165032987	0	0	0	0	0
785	2022-08-25	18:59:58.569	236.58331677	5677.999603	1661453998.569	0	899	66.967799717	68.367044123	530.80180352	544.26442073	2.261008685	729.1078859	25.457178116	-1.1490218639	30.663228989	19.140001297	0	0	0	0	0
786	2022-08-25	18:59:59.539	236.583328	5677.999872	1661453999.539	0	899	66.968398544	68.36766082	539.0200219	552.69112869	2.2610171672	729.0911748	25.458156295	-1.2061730157	30.663228989	19.159810009	0	0	0	0	0
787	2022-08-25	19:00:00.579	236.58334005	5678.000161	1661454000.58	0	899	67.570148028	69.707081996	539.02768223	559.76699018	3.3866448391	729.12533549	25.459863663	-1.2004924049	30.663228989	19.163642239	0	0	0	0	0
788	2022-08-25	19:00:01.634	236.58335225	5678.000454	1661454001.634	0	899	67.570148028	69.707081996	542.74198351	563.62420071	3.3866448391	729.14550377	25.459863663	-1.2222878199	30.663228989	19.160552031	0	0	0	0	0
789	2022-08-25	19:00:02.716	236.58336477	5678.000754	1661454002.716	0	899	67.96963243	69.172369246	542.74198351	554.39203139	1.9208498087	729.12249715	25.459863663	-1.4363944246	30.663228989	19.120083992	0	0	0	0	0
790	2022-08-25	19:00:03.755	236.58337679	5678.001043	1661454003.755	0	899	67.96963243	69.172369246	527.63128372	538.95697788	1.9208498087	729.12022511	25.459863663	-1.5825814774	30.663228989	19.121304013	0	0	0	0	0
791	2022-08-25	19:00:04.789	236.58338877	5678.001331	1661454004.79	0	899	68.632248784	70.358908224	527.63724592	543.76491312	2.7110844767	729.0925968	25.461220988	-1.5529387463	30.663228989	19.119126781	0	0	0	0	0
792	2022-08-25	19:00:05.825	236.58340075	5678.001618	1661454005.825	0	899	68.63315869	70.359850868	531.05380133	547.28599141	2.7110995564	729.08462464	25.46267128	-1.5595786808	30.663228989	19.115015699	0	0	0	0	0
793	2022-08-25	19:00:06.834	236.58341243	5678.001898	1661454006.834	0	899	68.381814814	69.560159871	531.05380133	542.15338953	1.8714031985	729.09723749	25.46267128	-1.6190796862	30.663228989	19.112372695	0	0	0	0	0
794	2022-08-25	19:00:07.868	236.58342441	5678.002186	1661454007.869	0	899	68.381814814	69.560159871	552.38663015	563.93209712	1.8714031985	729.08989832	25.46267128	-1.5662186612	30.663228989	19.111941344	0	0	0	0	0
795	2022-08-25	19:00:08.868	236.58343598	5678.002464	1661454008.869	0	899	69.625491135	71.248608738	552.38663015	568.02582747	2.5166861212	729.11747489	25.46267128	-1.520730572	30.663228989	19.114402455	0	0	0	0	0
796	2022-08-25	19:00:09.891	236.58344781	5678.002748	1661454009.891	0	899	69.626071269	71.249208202	521.28397201	536.0426424	2.516694919	729.12997659	25.463582765	-1.346539274	30.663228989	19.136624431	0	0	0	0	0
797	2022-08-25	19:00:10.976	236.58346037	5678.003049	1661454010.976	0	899	69.457433678	70.867962417	521.29087706	534.13958734	2.1988087055	729.11744175	25.465173721	-1.16855371	30.663228989	19.165929794	0	0	0	0	0
798	2022-08-25	19:00:11.999	236.58347221	5678.003333	1661454011.999	0	899	69.457433678	70.867962417	510.57685639	523.16148886	2.1988087055	729.11094615	25.465173721	-1.1654708646	30.663228989	19.166664262	0	0	0	0	0
799	2022-08-25	19:00:13.112	236.5834851	5678.003642	1661454013.113	0	899	70.102824004	71.965093	510.57685639	527.06052163	2.8587486776	729.12035324	25.465173721	-1.1578500081	30.663228989	19.168195724	0	0	0	0	0
800	2022-08-25	19:00:14.151	236.58349712	5678.003931	1661454014.151	0	899	70.102824004	71.965093	514.18586765	530.78604765	2.8587486776	729.11003426	25.465173721	-1.1879669957	30.663228989	19.168519974	0	0	0	0	0
801	2022-08-25	19:00:15.256	236.58350992	5678.004238	1661454015.257	0	899	69.816517562	70.626226369	514.19222519	521.4169411	1.2665382648	729.10559163	25.466658573	-1.1916750322	30.663228989	19.156419312	0	0	0	0	0
802	2022-08-25	19:00:16.414	236.58352331	5678.004559	1661454016.414	0	899	69.817381243	70.627104318	526.10286371	533.49497031	1.2665448385	729.08848966	25.468011856	-1.1815749407	30.663228989	19.163768768	0	0	0	0	0
803	2022-08-25	19:00:17.509	236.58353598	5678.004864	1661454017.509	0	899	70.476512122	71.894637416	526.10286371	538.95100089	2.179081934	729.11089926	25.468011856	-1.1786215037	30.663228989	19.159847436	0	0	0	0	0
804	2022-08-25	19:00:18.601	236.58354862	5678.005167	1661454018.601	0	899	70.476512122	71.894637416	563.2320853	576.98696784	2.179081934	729.09559399	25.468011856	-1.1699119443	30.663228989	19.161772734	0	0	0	0	0
805	2022-08-25	19:00:19.665	236.58356095	5678.005463	1661454019.666	0	899	71.167136297	73.082549535	563.23724905	581.66158983	2.8953711978	729.09876054	25.469113723	-1.1636384315	30.663228989	19.156807337	0	0	0	0	0
806	2022-08-25	19:00:20.638	236.58357221	5678.005733	1661454020.639	0	899	71.168285689	73.083743191	534.4240933	551.90603459	2.8953908174	729.11999512	25.470880508	-1.1832026243	30.663228989	19.165208817	0	0	0	0	0
807	2022-08-25	19:00:21.671	236.58358416	5678.00602	1661454021.671	2	899	71.350901914	73.813261364	534.4240933	556.87573631	3.6852971446	729.08968894	25.470880508	-1.2339940474	30.663228989	19.164176511	0	0	0	0	0
808	2022-08-25	19:00:22.680	236.58359583	5678.0063	1661454022.68	2	899	71.350901914	73.813261364	523.05984306	545.03406357	3.6852971446	729.09484904	25.470880508	-1.1908773894	30.663228989	19.162245163	0	0	0	0	0
809	2022-08-25	19:00:23.723	236.58360792	5678.00659	1661454023.724	0	899	71.8224131	73.106236268	523.05984306	534.4018928	1.9400201368	729.09617483	25.470880508	-1.1832026243	30.663228989	19.161607742	0	0	0	0	0
810	2022-08-25	19:00:24.765	236.58361997	5678.006879	1661454024.765	0	899	71.823713986	73.107570339	523.03823789	534.3799072	1.9400348798	729.08855797	25.472861928	-1.199177326	30.663228989	19.160807338	0	0	0	0	0
811	2022-08-25	19:00:25.851	236.58363255	5678.007181	1661454025.852	0	899	71.980790925	73.110686183	523.04103829	532.99633773	1.7073115597	729.09083244	25.47350502	-1.2052459946	30.663228989	19.161203523	0	0	0	0	0
812	2022-08-25	19:00:26.888	236.58364455	5678.007469	1661454026.889	0	899	71.980790925	73.110686183	509.22195673	518.91423075	1.7073115597	729.09350586	25.47350502	-1.1913409233	30.663228989	19.163049698	0	0	0	0	0
813	2022-08-25	19:00:28.019	236.58365763	5678.007783	1661454028.019	2	899	72.923622566	75.999844389	509.22195673	535.41387736	4.4715737761	729.08270264	25.47350502	-1.2382410046	30.663228989	19.163115697	0	0	0	0	0
814	2022-08-25	19:00:29.105	236.58367021	5678.008085	1661454029.106	2	899	72.923622566	75.999844389	556.22257535	584.83198104	4.4715737761	729.09796143	25.47350502	-1.1701813936	30.663228989	19.16232872	0	0	0	0	0
815	2022-08-25	19:00:30.142	236.58368221	5678.008373	1661454030.143	0	899	73.60203177	75.31603545	556.23266678	571.96400894	2.5140838229	729.08300417	25.475685309	-1.4077541331	30.663228989	19.150709304	0	0	0	0	0
816	2022-08-25	19:00:31.244	236.58369497	5678.008679	1661454031.245	0	899	73.602474368	75.316492781	534.00263214	549.10530485	2.5140901661	729.08107247	25.476343155	-1.211239199	30.663228989	19.164109767	0	0	0	0	0
817	2022-08-25	19:00:32.312	236.58370731	5678.008976	1661454032.312	0	899	72.680455567	73.869167823	534.00263214	544.59417686	1.7777430474	729.09074756	25.476343155	-1.173997174	30.663228989	19.16386646	0	0	0	0	0
818	2022-08-25	19:00:33.394	236.58371984	5678.009276	1661454033.394	0	899	72.680455567	73.869167823	528.44169957	538.92294732	1.7777430474	729.10701646	25.476343155	-1.1425112486	30.663228989	19.158006668	0	0	0	0	0
819	2022-08-25	19:00:34.450	236.58373207	5678.00957	1661454034.451	0	899	73.436481136	75.83201379	528.4429265	549.41908842	3.489835537	729.09005555	25.476622057	-1.4512265707	30.663228989	19.15902091	0	0	0	0	0
820	2022-08-25	19:00:35.470	236.58374388	5678.009853	1661454035.471	0	899	73.438178634	75.833790653	520.94599254	541.62477757	3.4898693835	729.06567383	25.479150772	-1.1750643253	30.663228989	19.161968231	0	0	0	0	0
821	2022-08-25	19:00:36.448	236.5837552	5678.010125	1661454036.449	0	899	73.537142107	75.851095666	520.94599254	540.88819207	3.370142268	729.07723413	25.479150772	-1.1912222935	30.663228989	19.158689764	0	0	0	0	0
822	2022-08-25	19:00:37.516	236.58376756	5678.010421	1661454037.517	0	899	73.537142107	75.851095666	519.17114771	539.04540487	3.370142268	729.05621338	25.479150772	-1.2173833847	30.663228989	19.164850235	0	0	0	0	0
823	2022-08-25	19:00:38.575	236.58377981	5678.010716	1661454038.576	0	899	73.776775047	75.199272275	519.17114771	531.31803855	2.089744764	729.0782883	25.479150772	-1.6611508044	30.663228989	19.150017644	0	0	0	0	0
824	2022-08-25	19:00:39.584	236.58379148	5678.010996	1661454039.584	0	899	73.777564886	75.200083857	552.47964496	565.40590409	2.0897541511	729.09491816	25.48032196	-1.5302809295	30.663228989	19.152193474	0	0	0	0	0
825	2022-08-25	19:00:40.674	236.58380411	5678.011299	1661454040.675	0	899	74.499245104	76.803931515	552.4875894	573.27816767	3.3150023778	729.09438137	25.482049942	-1.1846577932	30.663228989	19.165791328	0	0	0	0	0
826	2022-08-25	19:00:41.756	236.58381663	5678.011599	1661454041.757	0	899	74.499245104	76.803931515	539.42269607	559.72163129	3.3150023778	729.08454703	25.482049942	-1.2675388049	30.663228989	19.164682123	0	0	0	0	0
827	2022-08-25	19:00:42.861	236.58382941	5678.011906	1661454042.861	2	899	74.664813856	77.203775586	539.42269607	561.7498495	3.6330641794	729.0840442	25.482049942	-1.6404008976	30.663228989	19.155657623	0	0	0	0	0
828	2022-08-25	19:00:43.898	236.58384142	5678.012194	1661454043.899	2	899	74.664813856	77.203775586	529.26264413	551.16926456	3.6330641794	729.07841077	25.482049942	-1.4205382344	30.663228989	19.139108835	0	0	0	0	0
829	2022-08-25	19:00:44.828	236.58385218	5678.012452	1661454044.828	0	899	75.177359942	76.921508063	529.26771609	544.18023879	2.5049036692	729.07408253	25.483201122	-1.2435443528	30.663228989	19.146578669	0	0	0	0	0
830	2022-08-25	19:00:45.796	236.58386339	5678.012721	1661454045.797	0	899	75.178435314	76.922619095	516.15625728	530.69944435	2.5049187036	729.06939616	25.484766006	-1.1466612603	30.663228989	19.166333255	0	0	0	0	0
831	2022-08-25	19:00:46.845	236.58387552	5678.013013	1661454046.845	2	899	75.15216899	77.755388211	516.15625728	537.92193941	3.6985858419	729.07961248	25.484766006	-1.2072832513	30.663228989	19.1639316	0	0	0	0	0
832	2022-08-25	19:00:47.894	236.58388766	5678.013304	1661454047.894	2	899	75.15216899	77.755388211	520.51515652	542.46464814	3.6985858419	729.08096415	25.484766006	-1.3589892253	30.663228989	19.141494562	0	0	0	0	0
833	2022-08-25	19:00:48.986	236.58390031	5678.013607	1661454048.987	2	899	75.659118367	79.091100512	520.51515652	549.32350489	4.7937221241	729.07452029	25.484766006	-1.3741124071	30.663228989	19.14476214	0	0	0	0	0
834	2022-08-25	19:00:50.035	236.58391244	5678.013899	1661454050.035	2	899	75.659775297	79.091800311	518.45393972	547.14831865	4.7937395887	729.08981343	25.485715891	-1.2376481445	30.663228989	19.169285616	0	0	0	0	0
835	2022-08-25	19:00:51.069	236.58392441	5678.014186	1661454051.069	2	899	75.673161966	78.550784127	518.46222239	542.4804012	4.0470512048	729.07496047	25.487634659	-1.2764962438	30.663228989	19.163134139	0	0	0	0	0
836	2022-08-25	19:00:52.170	236.58393715	5678.014492	1661454052.17	2	899	75.673161966	78.550784127	526.78491913	551.18865356	4.0470512048	729.06796204	25.487634659	-1.1814455907	30.663228989	19.166030176	0	0	0	0	0
837	2022-08-25	19:00:53.165	236.58394868	5678.014768	1661454053.166	2	899	75.697017591	78.176655996	526.78491913	547.78365298	3.5040211529	729.07240912	25.487634659	-1.1500135652	30.663228989	19.167770916	0	0	0	0	0
838	2022-08-25	19:00:54.266	236.58396141	5678.015074	1661454054.266	2	899	75.697017591	78.176655996	524.29281157	545.19220487	3.5040211529	729.0579834	25.487634659	-1.1506495476	30.663228989	19.16809082	0	0	0	0	0
839	2022-08-25	19:00:55.388	236.5839744	5678.015386	1661454055.388	0	899	76.469887349	78.544938369	524.3004192	541.5928594	2.9185425596	729.0761642	25.489377597	-1.3281607991	30.663228989	19.148553684	0	0	0	0	0
840	2022-08-25	19:00:56.423	236.58398638	5678.015673	1661454056.423	0	899	76.470759541	78.545844428	511.07014498	527.92630853	2.9185565273	729.08570346	25.490625381	-1.1897132397	30.663228989	19.164850235	0	0	0	0	0
841	2022-08-25	19:00:57.510	236.58399897	5678.015975	1661454057.511	0	899	77.48371775	79.622792686	511.07014498	528.22064315	2.9678643541	729.08345204	25.490625381	-1.1891311541	30.752285092	19.157638411	0	0	0	0	0
842	2022-08-25	19:00:58.601	236.5840116	5678.016278	1661454058.602	0	899	77.48371775	79.622792686	525.6938258	543.33506562	2.9678643541	729.05314545	25.490625381	-1.2549163758	30.912256241	19.14017407	0	0	0	0	0
843	2022-08-25	19:00:59.618	236.58402337	5678.016561	1661454059.619	0	899	77.388191196	79.573326211	525.6938258	543.73955639	3.0336552052	729.06523688	25.490625381	-1.5136163235	30.912256241	19.122716904	0	0	0	0	0
844	2022-08-25	19:01:00.638	236.58403516	5678.016844	1661454060.638	0	899	77.389624848	79.574817809	523.84602819	541.82847317	3.0336787869	729.06236136	25.492652072	-1.2710204906	30.857833067	19.152933007	0	0	0	0	0
845	2022-08-25	19:01:01.746	236.584048	5678.017152	1661454061.747	0	899	77.822149948	78.96694776	523.84943388	533.19142329	1.6015440702	729.07827334	25.493432999	-1.1745900871	30.912256241	19.166049237	0	0	0	0	0
846	2022-08-25	19:01:02.848	236.58406074	5678.017458	1661454062.848	0	899	77.822149948	78.96694776	526.99952907	536.39769523	1.6015440702	729.07931175	25.493432999	-1.1692328271	30.912256241	19.167701191	0	0	0	0	0
847	2022-08-25	19:01:03.967	236.58407369	5678.017769	1661454063.967	0	899	77.372932716	79.450016382	526.99952907	544.1939063	2.888121463	729.0811618	25.493432999	-1.2057202881	30.912256241	19.165995945	0	0	0	0	0
848	2022-08-25	19:01:05.052	236.58408626	5678.01807	1661454065.053	0	899	77.374846057	79.452003218	519.26468392	536.20687842	2.8881514314	729.0785001	25.496138352	-1.1860590731	30.684668421	19.166053772	0	0	0	0	0
849	2022-08-25	19:01:06.105	236.58409844	5678.018363	1661454066.105	0	899	77.433909414	79.59742072	519.26578571	536.90294918	3.0027254763	729.0696492	25.496393204	-1.1727467973	30.727547286	19.16667366	0	0	0	0	0
850	2022-08-25	19:01:07.157	236.58411062	5678.018655	1661454067.158	0	899	77.433909414	79.59742072	532.72211123	550.81632661	3.0027254763	729.06985009	25.496393204	-1.1724880752	30.912256241	19.167884827	0	0	0	0	0
851	2022-08-25	19:01:08.246	236.58412323	5678.018957	1661454068.247	2	899	78.984634819	82.482231281	532.72211123	561.49810787	4.6845163045	729.07715976	25.496393204	-1.400920129	30.912256241	19.128077223	0	0	0	0	0
852	2022-08-25	19:01:09.319	236.58413565	5678.019256	1661454069.32	2	899	78.984634819	82.482231281	514.68660341	542.48837783	4.6845163045	729.0633743	25.496393204	-1.1473941803	30.912256241	19.165208817	0	0	0	0	0
853	2022-08-25	19:01:10.381	236.58414793	5678.01955	1661454070.381	0	899	78.967552401	80.890566086	514.69702445	529.92245561	2.6262735199	729.06455741	25.498824909	-1.1487739386	30.912256241	19.170093246	0	0	0	0	0
854	2022-08-25	19:01:11.427	236.58416003	5678.019841	1661454071.427	0	899	78.967867791	80.890892457	550.57944696	566.8663566	2.6262779214	729.04903387	25.499261856	-1.1487631593	30.912256241	19.169883501	0	0	0	0	0
855	2022-08-25	19:01:12.476	236.58417218	5678.020132	1661454072.476	2	899	79.119053057	82.912361785	550.57944696	582.80457354	5.0542225227	729.07350937	25.499261856	-1.165352275	30.912256241	19.167172539	0	0	0	0	0
856	2022-08-25	19:01:13.536	236.58418444	5678.020427	1661454073.536	2	899	79.119053057	82.912361785	538.43963321	569.95422286	5.0542225227	729.07196045	25.499261856	-1.2271492481	30.912256241	19.166290283	0	0	0	0	0
857	2022-08-25	19:01:14.605	236.58419683	5678.020724	1661454074.606	2	899	79.4041989	83.532697134	538.44600044	572.65173795	5.4599800215	729.07710519	25.500682641	-1.2439000843	30.912256241	19.165054574	0	0	0	0	0
858	2022-08-25	19:01:15.726	236.58420979	5678.021035	1661454075.726	2	899	79.405271902	83.533850553	535.06382259	569.05490624	5.460010982	729.07563873	25.502161026	-1.2613300085	30.912256241	19.163768768	0	0	0	0	0
859	2022-08-25	19:01:16.831	236.58422258	5678.021342	1661454076.831	2	899	80.571085904	83.790559784	535.06382259	561.12048049	4.2446830665	729.07408577	25.502161026	-1.3422923364	30.912256241	19.143235491	0	0	0	0	0
860	2022-08-25	19:01:17.921	236.58423521	5678.021645	1661454077.922	2	899	80.571085904	83.790559784	512.57694204	537.5385288	4.2446830665	729.07417793	25.502161026	-1.1780178223	30.912256241	19.165423488	0	0	0	0	0
861	2022-08-25	19:01:19.036	236.58424811	5678.021955	1661454079.037	2	899	79.981670485	83.468395344	512.57694204	539.83067191	4.6147807084	729.05211917	25.502161026	-1.1720892917	30.912256241	19.16568578	0	0	0	0	0
862	2022-08-25	19:01:20.127	236.58426073	5678.022258	1661454080.127	2	899	79.98220623	83.468964673	531.2636407	559.51102645	4.6147936797	729.05265758	25.502893852	-1.1457666159	30.912256241	19.167450545	0	0	0	0	0
863	2022-08-25	19:01:21.154	236.58427262	5678.022543	1661454081.154	2	899	80.088693599	83.359145004	531.27362566	557.71854913	4.3342095394	729.05091868	25.505151749	-1.1677561114	30.912256241	19.167594493	0	0	0	0	0
864	2022-08-25	19:01:22.184	236.58428455	5678.022829	1661454082.185	2	899	80.088693599	83.359145004	537.74855804	564.51578076	4.3342095394	729.05523682	25.505151749	-1.184830308	30.912256241	19.166650772	0	0	0	0	0
865	2022-08-25	19:01:23.242	236.58429678	5678.023123	1661454083.242	0	899	81.337798273	82.286498209	537.74855804	545.34738051	1.2736665561	729.04885278	25.505151749	-1.1567613392	30.912256241	19.168129359	0	0	0	0	0
866	2022-08-25	19:01:24.282	236.58430882	5678.023412	1661454084.282	0	899	81.338148067	82.286853815	523.53057141	530.92849576	1.2736688546	729.04193115	25.505622245	-1.1585399078	30.912256241	19.163642517	0	0	0	0	0
867	2022-08-25	19:01:25.410	236.58432188	5678.023725	1661454085.41	2	899	80.862491798	84.699271619	523.54142256	553.86377858	5.0042921573	729.06262288	25.508111954	-1.1929684877	30.912256241	19.167369843	0	0	0	0	0
868	2022-08-25	19:01:26.496	236.58433446	5678.024027	1661454086.497	2	899	80.862491798	84.699271619	530.16191008	560.86771003	5.0042921573	729.0670934	25.508111954	-1.1615795829	30.912256241	19.169487328	0	0	0	0	0
869	2022-08-25	19:01:27.605	236.58434729	5678.024335	1661454087.606	2	899	81.703340878	85.246938234	530.16191008	558.20542246	4.5922025367	729.06091672	25.508111954	-1.1506495476	30.912256241	19.163049698	0	0	0	0	0
870	2022-08-25	19:01:28.693	236.58435987	5678.024637	1661454088.693	2	899	81.703340878	85.246938234	522.33379088	549.96322607	4.5922025367	729.07673574	25.508111954	-1.2350719812	30.912256241	19.160949947	0	0	0	0	0
871	2022-08-25	19:01:29.798	236.58437266	5678.024944	1661454089.798	2	899	81.763231867	85.158408017	522.33978898	548.78261701	4.4044352744	729.05931728	25.509491308	-1.2015702819	30.912256241	19.157014771	0	0	0	0	0
872	2022-08-25	19:01:30.871	236.58438508	5678.025242	1661454090.871	2	899	81.764276457	85.159514941	515.22471334	541.30749608	4.4044588877	729.04864502	25.510889053	-1.2255215645	30.912256241	19.167730331	0	0	0	0	0
873	2022-08-25	19:01:31.993	236.58439807	5678.025554	1661454091.993	2	899	81.353190745	84.038332093	515.22471334	535.91955505	3.5297600432	729.05476794	25.510889053	-1.1570739201	30.912256241	19.166215972	0	0	0	0	0
874	2022-08-25	19:01:33.052	236.58441034	5678.025848	1661454093.053	2	899	81.353190745	84.038332093	521.40854169	542.35176695	3.5297600432	729.05708404	25.510889053	-1.1453893161	30.912256241	19.1658535	0	0	0	0	0
875	2022-08-25	19:01:34.112	236.5844226	5678.026142	1661454094.113	2	899	82.056527004	85.730920192	521.41064719	549.89460802	4.7348213434	729.03593637	25.511374101	-1.183062525	30.912256241	19.16379364	0	0	0	0	0
876	2022-08-25	19:01:35.168	236.58443483	5678.026436	1661454095.169	2	899	82.058452086	85.732969272	543.73210148	573.43576168	4.7348679579	729.06299798	25.513940811	-1.1392560005	30.912256241	19.167730331	0	0	0	0	0
877	2022-08-25	19:01:36.239	236.58444721	5678.026733	1661454096.239	2	899	83.093350373	86.537767373	543.73210148	571.20967437	4.397091391	729.02930658	25.513940811	-1.3177589644	30.912256241	19.136135922	0	0	0	0	0
878	2022-08-25	19:01:37.257	236.584459	5678.027016	1661454097.258	2	899	83.093350373	86.537767373	538.12005005	565.31401719	4.397091391	729.02848644	25.513940811	-1.2263408378	30.912256241	19.161334613	0	0	0	0	0
879	2022-08-25	19:01:38.312	236.58447122	5678.027309	1661454098.313	0	899	82.892315061	84.783539487	538.12005005	553.02918172	2.4642625657	729.0480181	25.513940811	-1.1871908556	30.912256241	19.169550498	0	0	0	0	0
880	2022-08-25	19:01:39.332	236.58448302	5678.027592	1661454099.333	0	899	82.892315061	84.783539487	520.35867332	534.77570902	2.4642625657	729.02798482	25.513940811	-1.2320321798	30.912256241	19.165208817	0	0	0	0	0
881	2022-08-25	19:01:40.415	236.58449556	5678.027893	1661454100.416	0	899	84.667920867	87.017058935	520.37011491	537.9208494	2.9823567788	729.05303995	25.516581895	-1.1936152637	30.912256241	19.167728184	0	0	0	0	0
882	2022-08-25	19:01:41.530	236.58450846	5678.028203	1661454101.531	0	899	84.668215059	87.01736481	519.17511181	536.68556835	2.9823611276	729.05263009	25.516962051	-1.2224279634	30.912256241	19.161136147	0	0	0	0	0
883	2022-08-25	19:01:42.578	236.58452059	5678.028494	1661454102.579	2	899	84.213854702	87.174088448	519.17511181	541.39413242	3.751405797	729.02786113	25.516962051	-1.3474985898	30.912256241	19.136840909	0	0	0	0	0
884	2022-08-25	19:01:43.651	236.584533	5678.028792	1661454103.651	2	899	84.213854702	87.174088448	518.29754885	540.47901259	3.751405797	729.03590565	25.516962051	-1.4794355631	30.912256241	19.112272263	0	0	0	0	0
885	2022-08-25	19:01:44.772	236.58454597	5678.029103	1661454104.772	2	899	83.579274141	86.044680152	518.29754885	536.88937333	3.1653364636	729.0341231	25.516962051	-1.268228654	30.912256241	19.135155861	0	0	0	0	0
886	2022-08-25	19:01:45.796	236.58455782	5678.029388	1661454105.796	2	899	83.580872868	86.046346413	512.55877617	530.94489832	3.1653618726	729.04407102	25.51905483	-1.3712882688	30.912256241	19.133381913	0	0	0	0	0
887	2022-08-25	19:01:46.848	236.58457001	5678.02968	1661454106.849	2	899	85.835023162	89.207475309	512.56221763	537.10220054	4.1763799522	729.03866476	25.519861221	-1.3473477119	30.912256241	19.143540755	0	0	0	0	0
888	2022-08-25	19:01:47.920	236.58458241	5678.029978	1661454107.92	2	899	85.835023162	89.207475309	521.31323927	546.27219556	4.1763799522	729.03865061	25.519861221	-1.2750410568	30.912256241	19.161603246	0	0	0	0	0
889	2022-08-25	19:01:49.016	236.5845951	5678.030282	1661454109.017	2	899	84.91343257	88.135070925	521.31323927	545.40798209	4.0381596368	729.04733094	25.519861221	-1.3993787852	30.912256241	19.137530788	0	0	0	0	0
890	2022-08-25	19:01:50.131	236.584608	5678.030592	1661454110.131	2	899	84.915736465	88.137500306	520.68669984	544.75277112	4.0382056167	729.02631302	25.522829713	-1.1634444456	30.912256241	19.156838108	0	0	0	0	0
891	2022-08-25	19:01:51.244	236.58462089	5678.030901	1661454111.245	0	899	84.200275961	86.4019121	520.68732535	537.23194539	2.8149951213	729.04195379	25.522974014	-1.1982395681	30.912256241	19.154162211	0	0	0	0	0
892	2022-08-25	19:01:52.322	236.58463337	5678.031201	1661454112.323	0	899	84.200275961	86.4019121	516.3283697	532.73448576	2.8149951213	729.04618704	25.522974014	-1.2102044347	30.912256241	19.155693673	0	0	0	0	0
893	2022-08-25	19:01:53.562	236.58464771	5678.031545	1661454113.562	2	899	85.332245562	88.244198788	516.3283697	537.77564554	3.6454713144	729.04248006	25.522974014	-1.2352875471	30.912256241	19.15656662	0	0	0	0	0
894	2022-08-25	19:01:54.680	236.58466065	5678.031856	1661454114.68	2	899	85.332245562	88.244198788	516.36695051	537.81582893	3.6454713144	729.0446361	25.522974014	-1.1522880082	30.912256241	19.167251309	0	0	0	0	0
895	2022-08-25	19:01:55.700	236.58467245	5678.032139	1661454115.7	2	899	85.234927007	88.695428689	516.37733176	541.93108316	4.3101589096	729.03543354	25.525388743	-1.166031393	30.912256241	19.166669025	0	0	0	0	0
896	2022-08-25	19:01:56.706	236.5846841	5678.032418	1661454116.706	2	899	85.2354946	88.69602939	520.90268594	546.68045728	4.310170955	729.00701904	25.526117325	-1.2499364614	30.912256241	19.162689209	0	0	0	0	0
897	2022-08-25	19:01:57.778	236.5846965	5678.032716	1661454117.778	2	899	85.80210115	90.207921065	520.90268594	553.57911111	5.3955723729	729.04026421	25.526117325	-1.1896485217	30.912256241	19.163035298	0	0	0	0	0
898	2022-08-25	19:01:58.915	236.58470968	5678.033032	1661454118.916	2	899	85.80210115	90.207921065	526.99620953	560.05488377	5.3955723729	729.04408881	25.526117325	-1.1460144954	30.912256241	19.164129257	0	0	0	0	0
899	2022-08-25	19:02:00.015	236.5847224	5678.033338	1661454120.015	2	899	85.205219704	88.747609453	527.00084196	553.71223743	4.4095587532	729.04360578	25.527173314	-1.2776712029	30.912256241	19.149175897	0	0	0	0	0
900	2022-08-25	19:02:01.112	236.5847351	5678.033642	1661454121.113	2	899	85.20665511	88.749130622	522.71179827	549.20599746	4.409589929	729.03965628	25.529016495	-1.2477482668	30.912256241	19.154919037	0	0	0	0	0
901	2022-08-25	19:02:02.224	236.58474797	5678.033951	1661454122.225	0	899	86.558219147	88.854847274	522.71179827	539.56674989	2.8553872068	729.02938338	25.529016495	-1.2189571179	30.912256241	19.169168207	0	0	0	0	0
902	2022-08-25	19:02:03.301	236.58476043	5678.03425	1661454123.301	0	899	86.558219147	88.854847274	540.86588775	558.3062218	2.8553872068	729.03742061	25.529016495	-1.290627718	30.912256241	19.164489746	0	0	0	0	0
903	2022-08-25	19:02:04.375	236.58477286	5678.034549	1661454124.375	0	899	86.720854205	89.04356652	540.86588775	558.47215028	2.8816971082	729.02957376	25.529016495	-1.5290628916	30.912256241	19.14679334	0	0	0	0	0
904	2022-08-25	19:02:05.451	236.58478532	5678.034848	1661454125.452	0	899	86.721758154	89.044505115	525.57171482	542.68019882	2.8817097145	729.03355034	25.530156963	-1.5441105871	30.912256241	19.141868465	0	0	0	0	0
905	2022-08-25	19:02:06.516	236.58479764	5678.035143	1661454126.516	2	899	86.284322214	89.909662952	525.57994325	552.50466264	4.4544892616	729.01547261	25.532037735	-1.4130359201	30.912256241	19.146457142	0	0	0	0	0
906	2022-08-25	19:02:07.632	236.58481057	5678.035454	1661454127.633	2	899	86.284322214	89.909662952	518.0513016	544.59033929	4.4544892616	729.01463227	25.532037735	-1.1724018743	30.912256241	19.166414261	0	0	0	0	0
907	2022-08-25	19:02:08.719	236.58482314	5678.035755	1661454128.719	2	899	87.955651491	90.651115509	518.0513016	537.3620984	3.2848522548	729.03259964	25.532037735	-1.1528916193	30.912256241	19.166862399	0	0	0	0	0
908	2022-08-25	19:02:09.809	236.58483576	5678.036058	1661454129.81	2	899	87.957341177	90.652879375	515.84863467	535.07748603	3.2848787387	729.00559543	25.534139608	-1.156847597	30.912256241	19.16710313	0	0	0	0	0
909	2022-08-25	19:02:10.918	236.5848486	5678.036366	1661454130.919	2	899	88.298162356	91.409479119	515.85323845	537.98393475	3.7601783917	729.01107081	25.535211563	-1.1991989178	30.912256241	19.160856487	0	0	0	0	0
910	2022-08-25	19:02:11.989	236.58486098	5678.036664	1661454131.989	2	899	88.298162356	91.409479119	513.47940174	535.50825772	3.7601783917	729.01374665	25.535211563	-1.2077467678	30.912256241	19.162003599	0	0	0	0	0
911	2022-08-25	19:02:12.940	236.58487199	5678.036928	1661454132.94	2	899	88.050640462	90.704106079	513.47940174	532.29920644	3.2317813594	729.02157856	25.535211563	-1.1805401409	30.912256241	19.169482692	0	0	0	0	0
912	2022-08-25	19:02:13.997	236.58488424	5678.037222	1661454133.998	2	899	88.050640462	90.704106079	524.22464743	543.4382818	3.2317813594	729.02368811	25.535211563	-1.1725312006	30.912256241	19.168526908	0	0	0	0	0
913	2022-08-25	19:02:15.048	236.58489639	5678.037513	1661454135.048	2	899	88.222047223	93.958970366	524.22508399	565.99111152	6.7452218395	729.01629558	25.535311604	-1.1473941803	30.912256241	19.169891357	0	0	0	0	0
914	2022-08-25	19:02:16.180	236.58490949	5678.037828	1661454136.18	2	899	88.224402659	93.961547439	513.90290134	554.84703594	6.7452974219	729.02744642	25.538232803	-1.1473941803	30.912256241	19.169891357	0	0	0	0	0
915	2022-08-25	19:02:17.243	236.58492179	5678.038123	1661454137.243	0	899	88.764059216	91.020905497	513.90290134	529.77841795	2.7391529452	729.02435545	25.538232803	-1.1460468587	30.912256241	19.134714354	0	0	0	0	0
916	2022-08-25	19:02:18.269	236.58493367	5678.038408	1661454138.269	0	899	88.764059216	91.020905497	529.78389137	546.15000439	2.7391529452	729.01665371	25.538232803	-1.1454647937	30.912256241	19.134141871	0	0	0	0	0
917	2022-08-25	19:02:19.253	236.58494507	5678.038682	1661454139.254	0	899	89.507483477	89.808350078	529.78581907	531.93955436	0.37009457375	729.0228805	25.538669952	-1.173954074	30.912256241	19.162109337	0	0	0	0	0
918	2022-08-25	19:02:20.255	236.58495666	5678.03896	1661454140.255	0	899	89.509697296	89.810574473	518.03229878	520.1382745	0.37009841552	729.02807617	25.541376114	-1.2320321798	30.912256241	19.166650772	0	0	0	0	0
919	2022-08-25	19:02:21.311	236.58496888	5678.039253	1661454141.311	2	899	89.399355909	92.651586829	518.03229878	540.98239008	3.8777871522	729.04351362	25.541376114	-1.1665380498	30.912256241	19.16576268	0	0	0	0	0
920	2022-08-25	19:02:22.415	236.58498167	5678.03956	1661454142.416	2	899	89.399355909	92.651586829	515.6219417	538.46524833	3.8777871522	728.99876879	25.541376114	-1.1819522033	30.912256241	19.165162421	0	0	0	0	0
921	2022-08-25	19:02:23.496	236.58499418	5678.03986	1661454143.497	2	899	89.464494079	92.120871179	515.6219417	534.24028799	3.1855699493	729.01493785	25.541376114	-1.2381763229	30.912256241	19.165462494	0	0	0	0	0
922	2022-08-25	19:02:24.585	236.58500678	5678.040163	1661454144.586	2	899	89.464817477	92.121208329	516.2858902	534.92823999	3.1855747823	729.02801958	25.54177163	-1.1832026243	30.912256241	19.16408175	0	0	0	0	0
923	2022-08-25	19:02:25.671	236.58501935	5678.040464	1661454145.672	2	899	90.149603941	94.312308464	516.29770109	545.39064508	4.8759884086	728.9987312	25.544519424	-1.1891850533	30.912256241	19.160453203	0	0	0	0	0
924	2022-08-25	19:02:26.742	236.58503174	5678.040762	1661454146.742	2	899	90.149603941	94.312308464	515.77765686	544.84129679	4.8759884086	729.0195838	25.544519424	-1.2503028934	30.912256241	19.131328216	0	0	0	0	0
925	2022-08-25	19:02:27.872	236.58504483	5678.041076	1661454147.873	2	899	90.04970762	95.397590575	515.77765686	553.26183352	6.1929837775	729.03066148	25.544519424	-1.1969352676	30.912256241	19.149152604	0	0	0	0	0
926	2022-08-25	19:02:28.957	236.58505737	5678.041377	1661454148.957	2	899	90.04970762	95.397590575	513.45510215	550.77048699	6.1929837775	729.02233927	25.544519424	-1.1862854318	31.052437144	19.169101387	0	0	0	0	0
927	2022-08-25	19:02:30.066	236.58507022	5678.041685	1661454150.067	0	899	91.092263162	92.726144189	513.46195433	524.63438732	1.9465863933	729.01596211	25.546122305	-1.1920307401	31.161283493	19.167226791	0	0	0	0	0
928	2022-08-25	19:02:31.144	236.5850827	5678.041985	1661454151.145	0	899	91.093545619	92.727459477	511.54552017	522.67632062	1.9465978957	729.03393555	25.547662735	-1.1425112486	31.161283493	19.165929794	0	0	0	0	0
929	2022-08-25	19:02:32.295	236.58509601	5678.042304	1661454152.295	2	899	91.366028218	96.864357313	511.54552017	549.22359389	6.2707889415	729.01668604	25.547662735	-1.1753230253	31.161283493	19.133994361	0	0	0	0	0
930	2022-08-25	19:02:33.408	236.5851089	5678.042614	1661454153.409	2	899	91.366028218	96.864357313	513.42653626	551.2431569	6.2707889415	729.02398682	25.547662735	-1.1490218639	31.161283493	19.163408279	0	0	0	0	0
931	2022-08-25	19:02:34.492	236.58512144	5678.042914	1661454154.492	2	899	91.145882289	94.892153331	513.42653626	539.15135797	4.3613842217	729.00963911	25.547662735	-1.4216054212	30.969977789	19.129382291	0	0	0	0	0
932	2022-08-25	19:02:35.558	236.58513377	5678.043211	1661454155.558	2	899	91.148246012	94.894656661	518.38296403	544.35642042	4.3614316939	729.01026361	25.550500263	-1.2166934471	31.134896499	19.164546979	0	0	0	0	0
933	2022-08-25	19:02:36.667	236.58514661	5678.043519	1661454156.667	0	899	91.621767348	93.166473244	518.38441534	528.98431415	1.8316462585	729.01682145	25.550836563	-1.1542605975	31.161283493	19.168167051	0	0	0	0	0
934	2022-08-25	19:02:37.785	236.58515955	5678.043829	1661454157.785	0	899	91.621767348	93.166473244	519.24365122	529.86111965	1.8316462585	729.0125207	25.550836563	-1.1611269239	31.161283493	19.163374945	0	0	0	0	0
935	2022-08-25	19:02:38.874	236.58517215	5678.044132	1661454158.874	0	899	91.508567122	94.151099725	519.24644679	537.47820671	3.1006333344	729.02322085	25.551483293	-1.2022709618	31.161283493	19.165028414	0	0	0	0	0
936	2022-08-25	19:02:39.936	236.58518444	5678.044427	1661454159.936	0	899	91.510578512	94.153194282	513.59013419	531.6234621	3.1006619397	729.02612305	25.553888321	-1.196223855	31.161283493	19.168809891	0	0	0	0	0
937	2022-08-25	19:02:40.963	236.58519634	5678.044712	1661454160.964	2	899	92.380820634	96.58298373	513.59013419	542.09510142	4.8064866592	729.00040906	25.553888321	-1.3196883778	31.161283493	19.162227795	0	0	0	0	0
938	2022-08-25	19:02:41.996	236.58520829	5678.044999	1661454161.996	2	899	92.380820634	96.58298373	513.07871198	541.55529456	4.8064866592	728.98384872	25.553888321	-1.3789090913	31.161283493	19.158805582	0	0	0	0	0
939	2022-08-25	19:02:43.017	236.58522012	5678.045283	1661454163.018	2	899	92.711592568	97.748143238	513.07871198	547.15128167	5.6921999305	729.01061688	25.553888321	-1.1453354414	31.161283493	19.167699688	0	0	0	0	0
940	2022-08-25	19:02:44.094	236.58523257	5678.045582	1661454164.094	2	899	92.711592568	97.748143238	542.14277449	578.14543263	5.6921999305	729.02246255	25.553888321	-1.2057850037	31.161283493	19.164436782	0	0	0	0	0
941	2022-08-25	19:02:45.072	236.58524389	5678.045853	1661454165.072	2	899	92.205838809	94.805497127	542.14374099	560.72634133	3.0292715484	729.00743659	25.55410255	-1.2401705365	31.161283493	19.161312331	0	0	0	0	0
942	2022-08-25	19:02:46.061	236.58525534	5678.046128	1661454166.061	2	899	92.208384283	94.808145342	603.38494288	624.06690371	3.0293066492	728.99826595	25.557123184	-1.4696696997	31.161283493	19.126676559	0	0	0	0	0
943	2022-08-25	19:02:47.108	236.58526747	5678.046419	1661454167.109	0	899	93.372675924	94.992234036	603.38494288	616.07951237	1.8834924726	729.01720423	25.557123184	-1.512915661	31.161283493	19.115701928	0	0	0	0	0
944	2022-08-25	19:02:48.165	236.5852797	5678.046713	1661454168.166	0	899	93.372675924	94.992234036	535.16560786	546.42491601	1.8834924726	729.02006925	25.557123184	-1.4225646913	31.161283493	19.120502649	0	0	0	0	0
945	2022-08-25	19:02:49.188	236.58529154	5678.046997	1661454169.189	0	899	94.362209648	96.049000869	535.1681112	546.77320024	1.9400991938	729.01204575	25.557685233	-1.4078187943	31.161283493	19.121892929	0	0	0	0	0
946	2022-08-25	19:02:50.256	236.5853039	5678.047294	1661454170.257	0	899	94.364435714	96.051283728	550.97523824	562.92322477	1.9401184043	728.97986891	25.560266495	-1.4078187943	31.161283493	19.123075485	0	0	0	0	0
947	2022-08-25	19:02:51.338	236.58531642	5678.047594	1661454171.339	2	899	93.789347732	97.62121523	550.97523824	578.41488465	4.336324041	729.02196942	25.560266495	-1.4629434671	31.161283493	19.124999053	0	0	0	0	0
948	2022-08-25	19:02:52.413	236.58532885	5678.047893	1661454172.413	2	899	93.789347732	97.62121523	532.35169241	558.86384975	4.336324041	729.00860596	25.560266495	-1.1669260263	31.161283493	19.151165009	0	0	0	0	0
949	2022-08-25	19:02:53.552	236.58534205	5678.048209	1661454173.553	0	899	94.356304687	95.960318534	532.35169241	543.32787172	1.8465959856	729.01460195	25.560266495	-1.3301549503	31.161283493	19.161846451	0	0	0	0	0
950	2022-08-25	19:02:54.698	236.58535531	5678.048527	1661454174.699	0	899	94.356304687	95.960318534	531.75135404	542.71515541	1.8465959856	729.00476074	25.560266495	-1.5184992552	31.161283493	19.167369843	0	0	0	0	0
951	2022-08-25	19:02:55.844	236.58536856	5678.048846	1661454175.844	0	899	93.484382406	95.006770497	531.76311089	542.26469781	1.7702160623	728.99836903	25.562922939	-1.2137292079	31.161283493	19.167675423	0	0	0	0	0
952	2022-08-25	19:02:56.940	236.58538125	5678.04915	1661454176.94	0	899	93.484876581	95.007276152	522.99003051	533.31838458	1.7702199901	728.99181401	25.563501358	-1.2913068351	31.161283493	19.143714235	0	0	0	0	0
953	2022-08-25	19:02:58.112	236.58539483	5678.049476	1661454178.113	2	899	95.266232327	98.572225885	522.99003051	545.08452495	3.7051252536	728.99078127	25.563501358	-1.4737334259	31.161283493	19.114709829	0	0	0	0	0
954	2022-08-25	19:02:59.144	236.58540677	5678.049762	1661454179.145	2	899	95.266232327	98.572225885	532.60690472	555.10767837	3.7051252536	729.00368272	25.563501358	-1.2063993863	31.161283493	19.157668322	0	0	0	0	0
