# Supplementary material for: A simple method to measure methane emissions from indoor gas leaks
Source: PLoS One. 2023 Nov 30;18(11):e0295055. doi: 10.1371/journal.pone.0295055 (PMC10688665; doi:10.1371/journal.pone.0295055)
Supplement: S1 Data — (ZIP) [file pone.0295055.s011.zip › data and code/data/raw data/cavity ringdown spectrometer data/RCM control tests/R8_RCM_10.dat]

DATE	TIME	FRAC_DAYS_SINCE_JAN1	FRAC_HRS_SINCE_JAN1	EPOCH_TIME	ALARM_STATUS	INST_STATUS	CH4	CH4_dry	CO2	CO2_dry	H2O	CavityPressure	CavityTemp	Battery_Current	Battery_Temperature	Battery_Voltage	GPS_ABS_LAT	GPS_ABS_LONG	GPS_FIT	GPS_TIME	GPS_ALTITUDE
3239	2022-08-25	19:38:50.868	236.61031098	5678.647464	1661456330.869	0	899	3.7957938523	3.8838418467	461.26194515	474.2559645	2.504455882	728.50868114	27.475122452	-1.1840434161	33.40253067	19.16202818	0	0	0	0	0
3240	2022-08-25	19:38:51.780	236.61032154	5678.647717	1661456331.781	0	899	3.7957938523	3.8838418467	461.35950879	474.35627657	2.504455882	728.4927356	27.475122452	-1.1888401571	33.40253067	19.161789572	0	0	0	0	0
3241	2022-08-25	19:38:52.698	236.61033216	5678.647972	1661456332.699	0	899	3.8230294739	3.909243403	461.35950879	473.99318076	2.4363528201	728.49762893	27.475122452	-1.1537863142	33.40253067	19.156974717	0	0	0	0	0
3242	2022-08-25	19:38:53.618	236.6103428	5678.648227	1661456333.618	0	899	3.8230294739	3.909243403	460.32216946	472.92743538	2.4363528201	728.50027082	27.475122452	-1.2948963445	33.40253067	19.152183634	0	0	0	0	0
3243	2022-08-25	19:38:54.635	236.61035458	5678.64851	1661456334.636	0	899	3.8496360881	3.9384802506	460.3276966	473.22932875	2.4920438537	728.50039451	27.4765685	-1.3923938606	33.40253067	19.156691166	0	0	0	0	0
3244	2022-08-25	19:38:55.598	236.61036572	5678.648777	1661456335.598	0	899	3.8497552667	3.9386033721	462.79839099	475.76944436	2.4920765448	728.50441474	27.479974747	-1.1490218639	33.40253067	19.163768768	0	0	0	0	0
3245	2022-08-25	19:38:56.496	236.61037612	5678.649027	1661456336.497	0	899	3.8828053878	3.9759815594	462.79839099	476.28811365	2.5889040534	728.50305823	27.479974747	-1.2163270041	33.40253067	19.163172589	0	0	0	0	0
3246	2022-08-25	19:38:57.346	236.61038596	5678.649263	1661456337.347	0	899	3.8828053878	3.9759815594	460.65254458	474.07971975	2.5889040534	728.49530555	27.479974747	-1.1620430946	33.40253067	19.162689209	0	0	0	0	0
3247	2022-08-25	19:38:58.282	236.61039679	5678.649523	1661456338.283	0	899	3.9119481587	4.0035313002	460.65254458	473.75022888	2.5271310475	728.50365322	27.479974747	-1.1495392638	33.40253067	19.149201602	0	0	0	0	0
3248	2022-08-25	19:38:59.242	236.61040789	5678.649789	1661456339.242	0	899	3.9120959471	4.003684049	462.43316435	475.58169329	2.5271715027	728.49627281	27.484131403	-1.1546701461	33.40253067	19.163327476	0	0	0	0	0
3249	2022-08-25	19:39:00.122	236.61041809	5678.650034	1661456340.123	0	899	3.9241148492	4.014703123	462.43560104	475.39994216	2.4927228984	728.50144625	27.484766006	-1.1555324793	33.40253067	19.165569305	0	0	0	0	0
3250	2022-08-25	19:39:01.042	236.61042873	5678.650289	1661456341.042	0	899	3.9241148492	4.014703123	460.55962038	473.47136854	2.4927228984	728.49940622	27.484766006	-1.1570415899	33.40253067	19.165235077	0	0	0	0	0
3251	2022-08-25	19:39:01.989	236.61043969	5678.650553	1661456341.989	0	899	3.9367269859	4.0266809505	460.55962038	473.33925353	2.4679056018	728.50306146	27.484766006	-1.1972586548	33.40253067	19.166096908	0	0	0	0	0
3252	2022-08-25	19:39:02.960	236.61045094	5678.650822	1661456342.961	0	899	3.9367269859	4.0266809505	461.47415572	474.27916545	2.4679056018	728.50340867	27.484766006	-1.3156354151	33.40253067	19.161267931	0	0	0	0	0
3253	2022-08-25	19:39:03.882	236.61046161	5678.651079	1661456343.883	0	899	3.9804762711	4.0721357128	461.47415572	474.37901307	2.4866257059	728.50373891	27.484766006	-1.2682501725	33.40253067	19.163835639	0	0	0	0	0
3254	2022-08-25	19:39:04.838	236.61047266	5678.651344	1661456344.838	0	899	3.9805674019	4.0722298518	460.08648947	472.95266984	2.4866498297	728.49585931	27.48728502	-1.1980347436	33.40253067	19.140969914	0	0	0	0	0
3255	2022-08-25	19:39:05.828	236.61048413	5678.651619	1661456345.829	0	899	3.9914047725	4.083251548	460.09458708	472.95181832	2.4849247019	728.4950323	27.489404678	-1.1765950263	33.40253067	19.136562916	0	0	0	0	0
3256	2022-08-25	19:39:06.779	236.61049513	5678.651883	1661456346.779	0	899	3.9914047725	4.083251548	461.28375795	474.17422027	2.4849247019	728.50009135	27.489404678	-1.1571494136	33.40253067	19.166199564	0	0	0	0	0
3257	2022-08-25	19:39:07.736	236.61050622	5678.652149	1661456347.737	0	899	4.0145244323	4.1088291079	461.28375795	474.44428066	2.5355407898	728.50002344	27.489404678	-1.3153767546	33.40253067	19.160197075	0	0	0	0	0
3258	2022-08-25	19:39:08.627	236.61051652	5678.652396	1661456348.627	0	899	4.0145244323	4.1088291079	459.70143582	472.81681455	2.5355407898	728.49566206	27.489404678	-1.4452441094	33.40253067	19.154931353	0	0	0	0	0
3259	2022-08-25	19:39:09.585	236.61052762	5678.652663	1661456349.586	0	899	4.0723735494	4.1708595231	459.71245745	473.21706586	2.60858069	728.50001859	27.492292126	-1.1871908674	33.40253067	19.16239242	0	0	0	0	0
3260	2022-08-25	19:39:10.474	236.61053791	5678.65291	1661456350.475	0	899	4.0724440133	4.1709324308	461.07320522	474.61788947	2.6085998166	728.49121579	27.494195938	-1.1896485051	33.40253067	19.161700849	0	0	0	0	0
3261	2022-08-25	19:39:11.381	236.6105484	5678.653162	1661456351.382	0	899	4.1150877104	4.2096612687	461.07320522	473.94147236	2.4818643027	728.50040461	27.494195938	-1.1626251399	33.40253067	19.162744434	0	0	0	0	0
3262	2022-08-25	19:39:12.282	236.61055882	5678.653412	1661456352.282	0	899	4.1150877104	4.2096612687	461.53960612	474.42089021	2.4818643027	728.5057373	27.494195938	-1.4940844774	33.40253067	19.116954803	0	0	0	0	0
3263	2022-08-25	19:39:13.142	236.61056878	5678.653651	1661456353.143	0	899	4.1133991077	4.2106609724	461.53960612	474.79432787	2.5518066875	728.50283025	27.494195938	-1.2921260516	33.40253067	19.146056763	0	0	0	0	0
3264	2022-08-25	19:39:14.072	236.61057954	5678.653909	1661456354.072	0	899	4.1133991077	4.2106609724	460.64464331	473.87366308	2.5518066875	728.49569399	27.494195938	-1.1490218639	33.40253067	19.137121201	0	0	0	0	0
3265	2022-08-25	19:39:14.989	236.61059015	5678.654164	1661456354.989	0	899	4.1053860612	4.1966915742	460.65690087	473.09667869	2.4035070624	728.49304684	27.497400688	-1.1795053411	33.40253067	19.153258494	0	0	0	0	0
3266	2022-08-25	19:39:15.872	236.61060038	5678.654409	1661456355.873	0	899	4.1054452566	4.1967526564	460.8693999	473.31499424	2.4035217484	728.49738883	27.498987198	-1.2013870588	33.40253067	19.14588956	0	0	0	0	0
3267	2022-08-25	19:39:16.815	236.61061128	5678.654671	1661456356.815	0	899	4.167110711	4.2639195978	460.8693999	473.87230287	2.5081971726	728.50211804	27.498987198	-1.1999965472	33.40253067	19.135187212	0	0	0	0	0
3268	2022-08-25	19:39:17.690	236.61062141	5678.654914	1661456357.69	0	899	4.167110711	4.2639195978	461.35197443	474.36849268	2.5081971726	728.5014608	27.498987198	-1.1711083422	33.40253067	19.156903551	0	0	0	0	0
3269	2022-08-25	19:39:18.640	236.61063241	5678.655178	1661456358.64	0	899	4.2581725803	4.3549244465	461.35197443	474.08126787	2.4543369211	728.49742521	27.498987198	-1.1532473027	33.40253067	19.167079357	0	0	0	0	0
3270	2022-08-25	19:39:19.598	236.61064351	5678.655444	1661456359.599	0	899	4.25818583	4.3549381277	460.0984635	472.79318817	2.4543401573	728.50269363	27.499329561	-1.1580871944	33.40253067	19.166493346	0	0	0	0	0
3271	2022-08-25	19:39:20.490	236.61065382	5678.655692	1661456360.49	0	899	4.2837444782	4.3816344736	460.11510991	472.88328723	2.4680708238	728.49456787	27.503686905	-1.2320321798	33.40253067	19.164489746	0	0	0	0	0
3272	2022-08-25	19:39:21.352	236.61066381	5678.655931	1661456361.353	0	899	4.2837444782	4.3816344736	461.53119422	474.33866783	2.4680708238	728.51152473	27.503686905	-1.4921981444	33.40253067	19.125787937	0	0	0	0	0
3273	2022-08-25	19:39:22.257	236.61067428	5678.656183	1661456362.258	0	899	4.2851355654	4.3829955351	461.53119422	474.33054428	2.4665476141	728.5087058	27.503686905	-1.2011067867	33.40253067	19.15080452	0	0	0	0	0
3274	2022-08-25	19:39:23.233	236.61068558	5678.656454	1661456363.234	0	899	4.2851355654	4.3829955351	460.82911791	473.60899774	2.4665476141	728.48010416	27.503686905	-1.3983116363	33.40253067	19.135869058	0	0	0	0	0
3275	2022-08-25	19:39:24.193	236.61069668	5678.65672	1661456364.193	0	899	4.2562213811	4.3547899349	460.83126149	473.79205908	2.5004986762	728.49445227	27.504247135	-1.218590644	33.40253067	19.16325938	0	0	0	0	0
3276	2022-08-25	19:39:25.163	236.61070791	5678.65699	1661456365.163	0	899	4.256381508	4.3549553781	460.42448593	473.37405529	2.5005385416	728.49766652	27.508386612	-1.3778204199	33.40253067	19.146726482	0	0	0	0	0
3277	2022-08-25	19:39:26.088	236.61071862	5678.657247	1661456366.089	0	899	4.3052268456	4.4089408361	460.42448593	473.89735645	2.598714252	728.49844744	27.508386612	-1.2157557011	33.40253067	19.161607742	0	0	0	0	0
3278	2022-08-25	19:39:26.990	236.61072906	5678.657497	1661456366.991	0	899	4.3052268456	4.4089408361	461.78951035	475.30232402	2.598714252	728.50535614	27.508386612	-1.2226974648	33.40253067	19.158097059	0	0	0	0	0
3279	2022-08-25	19:39:27.907	236.61073968	5678.657752	1661456367.908	0	899	4.3353756637	4.4373295649	461.78951035	474.97904239	2.5382688357	728.50256752	27.508386612	-1.2568566254	33.40253067	19.155340195	0	0	0	0	0
3280	2022-08-25	19:39:28.832	236.61075038	5678.658009	1661456368.833	0	899	4.3353756637	4.4373295649	461.05437027	474.22290539	2.5382688357	728.5038149	27.508386612	-1.2314608926	33.40253067	19.144361016	0	0	0	0	0
3281	2022-08-25	19:39:29.762	236.61076113	5678.658267	1661456369.762	0	899	4.3374835256	4.4382297809	461.07291989	474.07888297	2.5076942485	728.48309205	27.513232237	-1.1979162101	33.40253067	19.166475536	0	0	0	0	0
3282	2022-08-25	19:39:30.604	236.61077088	5678.658501	1661456370.604	0	899	4.3374873976	4.4382337818	461.45426428	474.47098939	2.5076951972	728.49828212	27.51333046	-1.1955124558	33.40253067	19.167369843	0	0	0	0	0
3283	2022-08-25	19:39:31.559	236.61078194	5678.658767	1661456371.56	0	899	4.3784464859	4.4830064847	461.45426428	474.83917633	2.5766276156	728.48473757	27.51333046	-1.1475450898	33.40253067	19.167317371	0	0	0	0	0
3284	2022-08-25	19:39:32.545	236.61079334	5678.65904	1661456372.545	0	899	4.3784464859	4.4830064847	461.74000086	475.13320097	2.5766276156	728.49858245	27.51333046	-1.1572356185	33.40253067	19.164095228	0	0	0	0	0
3285	2022-08-25	19:39:33.499	236.61080439	5678.659305	1661456373.499	0	899	4.4107318766	4.5155910249	461.74000086	475.07290521	2.5653532705	728.49585931	27.51333046	-1.2144405834	33.40253067	19.157446552	0	0	0	0	0
3286	2022-08-25	19:39:34.430	236.61081516	5678.659564	1661456374.43	0	899	4.4107318766	4.5155910249	462.4624321	475.81619691	2.5653532705	728.49998545	27.51333046	-1.5054780245	33.40253067	19.118394852	0	0	0	0	0
3287	2022-08-25	19:39:35.312	236.61082538	5678.659809	1661456375.313	0	899	4.4590571707	4.566712879	462.47619899	476.03897674	2.6042868023	728.50116977	27.516915972	-1.26230008	33.40253067	19.147829043	0	0	0	0	0
3288	2022-08-25	19:39:36.207	236.61083573	5678.660058	1661456376.207	0	899	4.4591060343	4.5667634343	481.37209821	495.48909278	2.6042988965	728.49798584	27.518121719	-1.1490218639	33.40253067	19.14972496	0	0	0	0	0
3289	2022-08-25	19:39:37.144	236.61084659	5678.660318	1661456377.145	0	899	4.4535670864	4.5587961722	481.37209821	495.18634006	2.5500052656	728.50869003	27.518121719	-1.1970323143	33.40253067	19.128167272	0	0	0	0	0
3290	2022-08-25	19:39:38.108	236.61085774	5678.660586	1661456378.109	0	899	4.4535670864	4.5587961722	484.08737213	497.97953593	2.5500052656	728.50156468	27.518121719	-1.1631425848	33.40253067	19.153914129	0	0	0	0	0
3291	2022-08-25	19:39:39.112	236.61086936	5678.660865	1661456379.113	0	899	4.4841441038	4.5909783465	484.08737213	498.09584944	2.5707549823	728.51153564	27.518121719	-1.1913409233	33.40253067	19.159446716	0	0	0	0	0
3292	2022-08-25	19:39:40.026	236.61087993	5678.661118	1661456380.026	0	899	4.484328025	4.5911685509	473.65201657	487.35876163	2.5707996669	728.50757402	27.522634683	-1.1538294309	33.40253067	19.153915405	0	0	0	0	0
3293	2022-08-25	19:39:40.915	236.61089023	5678.661366	1661456380.916	0	899	4.5561061769	4.6628679995	473.65275076	487.13252959	2.5294046515	728.50732018	27.522821426	-1.1800120051	33.40253067	19.15922842	0	0	0	0	0
3294	2022-08-25	19:39:41.888	236.61090149	5678.661636	1661456381.889	0	899	4.5561061769	4.6628679995	466.76190888	480.04557986	2.5294046515	728.49306463	27.522821426	-1.187417268	33.40253067	19.163067508	0	0	0	0	0
3295	2022-08-25	19:39:42.888	236.61091306	5678.661913	1661456382.888	0	899	4.5901937068	4.6948373078	466.76190888	479.68361287	2.4623375265	728.49334434	27.522821426	-1.1908450221	33.40253067	19.162166381	0	0	0	0	0
3296	2022-08-25	19:39:43.769	236.61092326	5678.662158	1661456383.77	0	899	4.5901937068	4.6948373078	474.00046459	487.1225587	2.4623375265	728.49815763	27.522821426	-1.3676449076	33.40253067	19.149450327	0	0	0	0	0
3297	2022-08-25	19:39:44.655	236.61093352	5678.662404	1661456384.656	0	899	4.5786496109	4.6878026423	474.0049874	487.73019435	2.5723018894	728.50707038	27.523970989	-1.4525847538	33.40253067	19.143697764	0	0	0	0	0
3298	2022-08-25	19:39:45.601	236.61094446	5678.662667	1661456385.601	0	899	4.5788024211	4.6879606762	476.44696799	490.24308529	2.5723382717	728.49399551	27.527643204	-1.184830308	33.40253067	19.167009354	0	0	0	0	0
3299	2022-08-25	19:39:46.529	236.6109552	5678.662925	1661456386.529	0	899	4.6150779685	4.7180625803	476.44696799	489.35638639	2.4113713349	728.50965002	27.527643204	-1.15307487	33.40253067	19.167214665	0	0	0	0	0
3300	2022-08-25	19:39:47.509	236.61096655	5678.663197	1661456387.51	0	899	4.6150779685	4.7180625803	473.19316098	486.01441687	2.4113713349	728.5081585	27.527643204	-1.1555324793	33.40253067	19.167009354	0	0	0	0	0
3301	2022-08-25	19:39:48.453	236.61097747	5678.663459	1661456388.453	0	899	4.6511452439	4.7637559398	473.19316098	487.10964894	2.6114733229	728.50178255	27.527643204	-1.1707310827	33.40253067	19.167458174	0	0	0	0	0
3302	2022-08-25	19:39:49.351	236.61098786	5678.663709	1661456389.351	0	899	4.6511757	4.7637874533	485.32361507	499.59689731	2.6114805699	728.49379462	27.528363702	-1.1525035307	33.40253067	19.165613174	0	0	0	0	0
3303	2022-08-25	19:39:50.329	236.61099919	5678.663981	1661456390.33	0	899	4.6619070422	4.7672032414	485.33976428	498.65100392	2.4400823434	728.50460553	27.532373428	-1.1490218639	33.40253067	19.167544119	0	0	0	0	0
3304	2022-08-25	19:39:51.286	236.61101025	5678.664246	1661456391.286	0	899	4.6619070422	4.7672032414	527.93270429	542.41212522	2.4400823434	728.51195925	27.532373428	-1.150811238	33.40253067	19.166974592	0	0	0	0	0
3305	2022-08-25	19:39:52.303	236.61102204	5678.664529	1661456392.304	0	899	4.6771292981	4.7866245125	527.93270429	542.943126	2.5270930466	728.50600449	27.532373428	-1.1522772312	33.40253067	19.166650772	0	0	0	0	0
3306	2022-08-25	19:39:53.209	236.61103251	5678.66478	1661456393.209	0	899	4.6771292981	4.7866245125	546.33005816	561.86356177	2.5270930466	728.48102373	27.532373428	-1.1563840678	33.40253067	19.163015669	0	0	0	0	0
3307	2022-08-25	19:39:54.065	236.61104243	5678.665018	1661456394.066	0	899	4.7209298224	4.8322876338	546.33005816	561.98180969	2.5457946207	728.4963007	27.532373428	-1.1641665942	33.40253067	19.164034029	0	0	0	0	0
3308	2022-08-25	19:39:54.980	236.61105301	5678.665272	1661456394.98	0	899	4.7210986354	4.8324621562	595.53319773	612.59483072	2.545833201	728.49507353	27.536307973	-1.1614071675	33.40253067	19.16333311	0	0	0	0	0
3309	2022-08-25	19:39:55.931	236.61106403	5678.665537	1661456395.932	0	899	4.7268626039	4.8363841778	595.53742426	612.29504694	2.5016948769	728.49663862	27.537164688	-1.1884736336	33.40253067	19.163848435	0	0	0	0	0
3310	2022-08-25	19:39:56.851	236.61107466	5678.665792	1661456396.851	0	899	4.7268626039	4.8363841778	549.19070628	564.64419461	2.5016948769	728.48855328	27.537164688	-1.2868550479	33.40253067	19.150712348	0	0	0	0	0
3311	2022-08-25	19:39:57.806	236.61108573	5678.666057	1661456397.807	0	899	4.7542784932	4.8568261919	549.19070628	563.57191794	2.3325384506	728.50550772	27.537164688	-1.2918350247	33.40253067	19.143066128	0	0	0	0	0
3312	2022-08-25	19:39:58.770	236.61109689	5678.666325	1661456398.771	0	899	4.7542784932	4.8568261919	594.14120781	609.6995018	2.3325384506	728.49787711	27.537164688	-1.1684674893	33.40253067	19.163178097	0	0	0	0	0
3313	2022-08-25	19:39:59.727	236.61110796	5678.666591	1661456399.728	0	899	4.7854974389	4.904097596	594.14725591	612.03583254	2.6716626218	728.49932619	27.538393475	-1.1523742139	33.40253067	19.166576259	0	0	0	0	0
3314	2022-08-25	19:40:00.674	236.61111891	5678.666854	1661456400.674	0	899	4.7856457404	4.9042511692	548.51148611	565.0262851	2.671697711	728.48122462	27.54180336	-1.1703538603	33.40253067	19.166640604	0	0	0	0	0
3315	2022-08-25	19:40:01.599	236.61112963	5678.667111	1661456401.6	0	899	4.8113244533	4.9249479279	548.51148611	564.24429906	2.5487185362	728.49454564	27.54180336	-1.173372035	33.40253067	19.166080197	0	0	0	0	0
3316	2022-08-25	19:40:02.566	236.61114082	5678.66738	1661456402.567	0	899	4.8113244533	4.9249479279	498.34691039	512.6408658	2.5487185362	728.50213663	27.54180336	-1.1652984619	33.40253067	19.165569305	0	0	0	0	0
3317	2022-08-25	19:40:03.470	236.61115128	5678.667631	1661456403.471	0	899	4.8420610762	4.955088511	498.34691039	512.47481515	2.5199267062	728.49385243	27.54180336	-1.1876651799	33.40253067	19.161193393	0	0	0	0	0
3318	2022-08-25	19:40:04.381	236.61116182	5678.667884	1661456404.381	0	899	4.8420610762	4.955088511	516.42453187	531.06492885	2.5199267062	728.49353836	27.54180336	-1.1864578724	33.40253067	19.161247253	0	0	0	0	0
3319	2022-08-25	19:40:05.223	236.61117157	5678.668118	1661456405.224	0	899	4.8771892882	4.9903329848	516.44425513	530.99427043	2.5047033291	728.49019678	27.546408281	-1.2308249134	33.40253067	19.120580976	0	0	0	0	0
3320	2022-08-25	19:40:06.118	236.61118193	5678.668366	1661456406.119	0	899	4.8771948422	4.9903387234	494.81640014	508.75709112	2.504704538	728.49290012	27.546533585	-1.1771016192	33.40253067	19.151966739	0	0	0	0	0
3321	2022-08-25	19:40:07.059	236.61119281	5678.668628	1661456407.059	0	899	4.9088264115	5.0261894032	494.81640014	509.18589369	2.5795727234	728.49924373	27.546533585	-1.207455759	33.40253067	19.16292956	0	0	0	0	0
3322	2022-08-25	19:40:08.022	236.61120396	5678.668895	1661456408.022	0	899	4.9088264115	5.0261894032	593.38163062	610.61346349	2.5795727234	728.49799635	27.546533585	-1.1587878466	33.40253067	19.167369843	0	0	0	0	0
3323	2022-08-25	19:40:08.914	236.61121429	5678.669143	1661456408.915	0	899	4.9414485838	5.0554161047	593.38163062	610.00151051	2.4904604451	728.49904082	27.546533585	-1.1578823802	33.40253067	19.16576767	0	0	0	0	0
3324	2022-08-25	19:40:09.755	236.61122402	5678.669376	1661456409.755	0	899	4.9414703664	5.0554386075	580.9496206	597.22132663	2.490465098	728.50058004	27.547018632	-1.1581302818	33.40253067	19.164275075	0	0	0	0	0
3325	2022-08-25	19:40:10.648	236.61123436	5678.669625	1661456410.649	0	899	4.9139827263	5.0301094743	580.97078819	597.64601035	2.5504116409	728.48086689	27.551416397	-1.1618814082	33.40253067	19.158235979	0	0	0	0	0
3326	2022-08-25	19:40:11.512	236.61124435	5678.669864	1661456411.512	0	899	4.9139827263	5.0301094743	514.59277676	529.36279454	2.5504116409	728.5095906	27.551416397	-1.1559205545	33.40253067	19.153363487	0	0	0	0	0
3327	2022-08-25	19:40:12.463	236.61125537	5678.670129	1661456412.464	0	899	4.9524540608	5.06820905	514.59277676	529.20035088	2.5231359605	728.49671138	27.551416397	-1.1504554914	33.40253067	19.148181637	0	0	0	0	0
3328	2022-08-25	19:40:13.441	236.61126669	5678.670401	1661456413.442	0	899	4.9524540608	5.06820905	503.0893562	517.37038655	2.5231359605	728.50079346	27.551416397	-1.1555324793	33.40253067	19.164850235	0	0	0	0	0
3329	2022-08-25	19:40:14.381	236.61127757	5678.670662	1661456414.382	0	899	4.9363081392	5.0539691949	503.09224662	517.65741005	2.5719090404	728.50777572	27.552109005	-1.155284554	33.40253067	19.164850235	0	0	0	0	0
3330	2022-08-25	19:40:15.315	236.61128838	5678.670921	1661456415.316	0	899	4.9364810577	5.0541480237	491.55491559	505.78627596	2.5719472251	728.50142806	27.555963516	-1.1539047956	33.40253067	19.164850235	0	0	0	0	0
3331	2022-08-25	19:40:16.236	236.61129903	5678.671177	1661456416.236	0	899	4.9533252273	5.0676296441	491.55491559	505.33038262	2.4918023944	728.50298749	27.555963516	-1.1525466955	33.40253067	19.163647014	0	0	0	0	0
3332	2022-08-25	19:40:17.121	236.61130927	5678.671423	1661456417.121	0	899	4.9533252273	5.0676296441	540.82808411	555.98439565	2.4918023944	728.51191196	27.555963516	-1.1493021273	33.40253067	19.14783042	0	0	0	0	0
3333	2022-08-25	19:40:18.071	236.61132027	5678.671686	1661456418.071	0	899	5.0512284267	5.1642383464	540.82808411	555.52015049	2.4174958828	728.51572524	27.555963516	-1.1574296612	33.40253067	19.160044601	0	0	0	0	0
3334	2022-08-25	19:40:19.009	236.61133112	5678.671947	1661456419.009	0	899	5.0512284267	5.1642383464	531.31033578	545.74384423	2.4174958828	728.51917999	27.555963516	-1.4116670454	33.40253067	19.149335545	0	0	0	0	0
3335	2022-08-25	19:40:19.986	236.61134243	5678.672218	1661456419.986	0	899	5.0601421661	5.1821984923	531.32073468	546.88818792	2.6019665245	728.50189088	27.558324081	-1.3263715024	33.40253067	19.155836472	0	0	0	0	0
3336	2022-08-25	19:40:20.934	236.6113534	5678.672482	1661456420.934	0	899	5.0602581549	5.1823184933	481.20563256	495.30487735	2.6019918034	728.4975016	27.560846329	-1.2459912861	33.40253067	19.162182865	0	0	0	0	0
3337	2022-08-25	19:40:21.882	236.61136439	5678.672745	1661456421.883	0	899	5.096815148	5.2189039189	481.20563256	495.20651956	2.5843532417	728.49810063	27.560846329	-1.3976971937	33.40253067	19.137614244	0	0	0	0	0
3338	2022-08-25	19:40:22.838	236.61137544	5678.673011	1661456422.838	0	899	5.096815148	5.2189039189	485.12214316	499.23698274	2.5843532417	728.49232857	27.560846329	-1.4946557836	33.40253067	19.120860409	0	0	0	0	0
3339	2022-08-25	19:40:23.799	236.61138657	5678.673278	1661456423.8	0	899	5.1304304015	5.2387001127	485.12214316	497.54990332	2.2831733946	728.49806506	27.560846329	-1.4293448601	33.40253067	19.129352709	0	0	0	0	0
3340	2022-08-25	19:40:24.733	236.61139737	5678.673537	1661456424.733	0	899	5.1305629087	5.2388366266	533.15769688	546.81617541	2.2831983883	728.51114559	27.563688303	-1.2079623353	33.40253067	19.138351541	0	0	0	0	0
3341	2022-08-25	19:40:25.667	236.61140819	5678.673797	1661456425.668	0	899	5.1647300361	5.2861114876	533.16644836	548.3850371	2.5367137485	728.50564353	27.565668106	-1.3048670458	33.40253067	19.121664957	0	0	0	0	0
3342	2022-08-25	19:40:26.591	236.61141888	5678.674053	1661456426.591	0	899	5.1647300361	5.2861114876	498.93941476	513.1810344	2.5367137485	728.51299443	27.565668106	-1.4782499422	33.40253067	19.12041073	0	0	0	0	0
3343	2022-08-25	19:40:27.522	236.61142965	5678.674312	1661456427.522	0	899	5.1706647704	5.2818433455	498.93941476	511.96350411	2.3253645208	728.50766011	27.565668106	-1.2149688092	33.40253067	19.162287579	0	0	0	0	0
3344	2022-08-25	19:40:28.486	236.61144082	5678.67458	1661456428.487	0	899	5.1706647704	5.2818433455	485.81370036	498.49516198	2.3253645208	728.50769488	27.565668106	-1.1892928256	33.40253067	19.165302226	0	0	0	0	0
3345	2022-08-25	19:40:29.387	236.61145124	5678.67483	1661456429.387	0	899	5.1955580736	5.3143188913	485.81370036	499.29895023	2.4687722262	728.49342478	27.565668106	-1.2108727694	33.40253067	19.160528183	0	0	0	0	0
3346	2022-08-25	19:40:30.273	236.6114615	5678.675076	1661456430.274	0	899	5.1957320169	5.3144985345	511.29877409	525.49164736	2.4688072586	728.49851414	27.569352043	-1.2230315935	33.40253067	19.162729996	0	0	0	0	0
3347	2022-08-25	19:40:31.227	236.61147255	5678.675341	1661456431.228	0	899	5.2199857887	5.3385727278	511.30217572	525.40742209	2.4539581433	728.49682294	27.57015419	-1.1569229617	33.40253067	19.163497634	0	0	0	0	0
3348	2022-08-25	19:40:32.197	236.61148377	5678.675611	1661456432.198	0	899	5.2199857887	5.3385727278	501.86903448	515.71404965	2.4539581433	728.49563255	27.57015419	-1.1539047956	33.40253067	19.16232872	0	0	0	0	0
3349	2022-08-25	19:40:33.180	236.61149515	5678.675884	1661456433.181	0	899	5.1872995789	5.3075441035	501.86903448	515.9974022	2.5028058001	728.4952623	27.57015419	-1.1566642933	33.40253067	19.164618549	0	0	0	0	0
3350	2022-08-25	19:40:34.099	236.61150579	5678.676139	1661456434.1	0	899	5.1872995789	5.3075441035	515.63629022	530.15222689	2.5028058001	728.49567297	27.57015419	-1.179947257	33.40253067	19.16232872	0	0	0	0	0
3351	2022-08-25	19:40:35.032	236.61151659	5678.676398	1661456435.033	0	899	5.2187684097	5.3412422188	515.65329921	530.35057253	2.5331237489	728.49008078	27.57413158	-1.1574080969	33.40253067	19.123608204	0	0	0	0	0
3352	2022-08-25	19:40:35.940	236.61152708	5678.67665	1661456435.94	0	899	5.2188113505	5.3412866045	502.79918172	517.13013532	2.5331325835	728.50729592	27.575037003	-1.3228682398	33.40253067	19.120074177	0	0	0	0	0
3353	2022-08-25	19:40:36.890	236.61153808	5678.676914	1661456436.89	0	899	5.2770615243	5.4006156585	502.79918172	517.09662866	2.5273737194	728.50696245	27.575037003	-1.398527173	33.40253067	19.133596559	0	0	0	0	0
3354	2022-08-25	19:40:37.842	236.61154911	5678.677179	1661456437.843	0	899	5.2770615243	5.4006156585	502.74332284	517.0391814	2.5273737194	728.51128665	27.575037003	-1.4248391342	33.40253067	19.1551593	0	0	0	0	0
3355	2022-08-25	19:40:38.818	236.61156039	5678.677449	1661456438.818	0	899	5.2945011525	5.4166414212	502.74332284	516.8280233	2.4910602933	728.50119443	27.575037003	-1.4963912467	33.40253067	19.134341385	0	0	0	0	0
3356	2022-08-25	19:40:39.778	236.6115715	5678.677716	1661456439.778	0	899	5.2945524959	5.4166944627	492.48111705	506.27837304	2.4910705326	728.49810872	27.576104107	-1.413294684	33.40253067	19.122445959	0	0	0	0	0
3357	2022-08-25	19:40:40.683	236.61158198	5678.677968	1661456440.683	0	899	5.3498337962	5.4735966845	492.49670774	506.33322683	2.4978887777	728.48979541	27.579919815	-1.1832026243	33.40253067	19.164489746	0	0	0	0	0
3358	2022-08-25	19:40:41.607	236.61159267	5678.678224	1661456441.607	0	899	5.3498337962	5.4735966845	482.55353221	496.11070134	2.4978887777	728.49556222	27.579919815	-1.1938416689	33.40253067	19.165498405	0	0	0	0	0
3359	2022-08-25	19:40:42.559	236.6116037	5678.678489	1661456442.56	0	899	5.3558317648	5.4765393726	482.55353221	495.75956302	2.4349154405	728.50907322	27.579919815	-1.2216519267	33.40253067	19.166742881	0	0	0	0	0
3360	2022-08-25	19:40:43.572	236.61161543	5678.67877	1661456443.573	0	899	5.3558317648	5.4765393726	489.39075379	502.78389868	2.4349154405	728.50519243	27.579919815	-1.2006432679	33.40253067	19.163382044	0	0	0	0	0
3361	2022-08-25	19:40:44.497	236.61162613	5678.679027	1661456444.498	0	899	5.362758734	5.4885231881	489.3959017	503.33492187	2.5313830129	728.50260632	27.581187608	-1.2534611588	33.40253067	19.164534398	0	0	0	0	0
3362	2022-08-25	19:40:45.365	236.61163617	5678.679268	1661456445.365	0	899	5.3629245004	5.4886945285	486.59163864	500.45097428	2.5314161798	728.49715924	27.584589005	-1.5380311012	33.40253067	19.156927109	0	0	0	0	0
3363	2022-08-25	19:40:46.275	236.6116467	5678.679521	1661456446.275	0	899	5.4042238719	5.5263491007	486.59163864	499.944099	2.4413077447	728.51398392	27.584589005	-1.1814348366	33.40253067	19.166871797	0	0	0	0	0
3364	2022-08-25	19:40:47.207	236.61165749	5678.67978	1661456447.207	0	899	5.4042238719	5.5263491007	505.58525185	519.45891202	2.4413077447	728.49738883	27.584589005	-1.15526303	33.40253067	19.163391808	0	0	0	0	0
3365	2022-08-25	19:40:48.155	236.61166847	5678.680043	1661456448.156	0	899	5.4971327823	5.622383103	505.58525185	519.57399165	2.4610127661	728.50352387	27.584589005	-1.2735751394	33.40253067	19.163396355	0	0	0	0	0
3366	2022-08-25	19:40:49.075	236.61167911	5678.680299	1661456449.075	0	899	5.4971327823	5.622383103	493.80398375	507.4667546	2.4610127661	728.49961156	27.584589005	-1.2771106548	33.40253067	19.127083065	0	0	0	0	0
3367	2022-08-25	19:40:50.036	236.61169023	5678.680566	1661456450.036	0	899	5.4908336073	5.6209864244	493.81429206	508.0311679	2.5579761516	728.49894543	27.587105189	-1.2114008918	33.40253067	19.145298358	0	0	0	0	0
3368	2022-08-25	19:40:50.983	236.6117012	5678.680829	1661456450.984	0	899	5.49093647	5.6210927834	497.55583924	511.88055095	2.5579964641	728.50019685	27.589166641	-1.15462705	33.40253067	19.166241943	0	0	0	0	0
3369	2022-08-25	19:40:51.963	236.61171255	5678.681101	1661456451.964	0	899	5.5260609724	5.6541651549	497.55583924	511.56355077	2.5029390513	728.51087113	27.589166641	-1.1490218639	33.40253067	19.167730331	0	0	0	0	0
3370	2022-08-25	19:40:52.933	236.61172376	5678.68137	1661456452.933	0	899	5.5260609724	5.6541651549	500.30094808	514.38594278	2.5029390513	728.50509583	27.589166641	-1.1527730132	33.40253067	19.166692936	0	0	0	0	0
3371	2022-08-25	19:40:53.900	236.61173495	5678.681639	1661456453.9	0	899	5.5529948056	5.6739412489	500.30094808	513.53056726	2.3548525649	728.48385802	27.589166641	-1.1828899881	33.40253067	19.164770909	0	0	0	0	0
3372	2022-08-25	19:40:54.859	236.61174606	5678.681906	1661456454.86	0	899	5.5531809948	5.6741332498	522.29050066	536.10179815	2.3548860336	728.49360707	27.592856237	-1.19822872	33.40253067	19.162154444	0	0	0	0	0
3373	2022-08-25	19:40:55.780	236.61175672	5678.682161	1661456455.781	0	899	5.5844316375	5.7106448781	522.29606481	536.63006958	2.4416039474	728.49187626	27.594141006	-1.3351780192	33.40253067	19.139510591	0	0	0	0	0
3374	2022-08-25	19:40:56.730	236.61176771	5678.682425	1661456456.73	0	899	5.5844316375	5.7106448781	486.12228861	499.46353254	2.4416039474	728.49242234	27.594141006	-1.1914055387	33.40253067	19.157690591	0	0	0	0	0
3375	2022-08-25	19:40:57.694	236.61177888	5678.682693	1661456457.695	0	899	5.590236388	5.7193621776	486.12228861	499.75864951	2.4941401043	728.49891673	27.594141006	-1.157084679	33.40253067	19.162832298	0	0	0	0	0
3376	2022-08-25	19:40:58.630	236.6117897	5678.682953	1661456458.63	0	899	5.590236388	5.7193621776	480.16607823	493.63535971	2.4941401043	728.49785892	27.594141006	-1.181176124	33.40253067	19.165691376	0	0	0	0	0
3377	2022-08-25	19:40:59.572	236.6118006	5678.683214	1661456459.572	0	899	5.6352295034	5.7692474832	480.16917862	494.03923134	2.5662523055	728.50574458	27.594919104	-1.1934859374	33.40253067	19.165998699	0	0	0	0	0
3378	2022-08-25	19:41:00.533	236.61181174	5678.683482	1661456460.534	0	899	5.6354303296	5.7694551583	474.57576625	488.28446206	2.5662910729	728.51233476	27.598840714	-1.2125003338	33.40253067	19.159088135	0	0	0	0	0
3379	2022-08-25	19:41:01.457	236.61182243	5678.683738	1661456461.458	0	899	5.665326186	5.796126725	474.57576625	487.88212868	2.4930277703	728.5033727	27.598840714	-1.1787615928	33.40253067	19.161801496	0	0	0	0	0
3380	2022-08-25	19:41:02.348	236.61183273	5678.683986	1661456462.348	0	899	5.665326186	5.796126725	474.06536662	487.35741824	2.4930277703	728.51182425	27.598840714	-1.1945961714	33.40253067	19.16232872	0	0	0	0	0
3381	2022-08-25	19:41:03.223	236.61184287	5678.684229	1661456463.224	0	899	5.6526806303	5.78455414	474.06536662	487.49711354	2.51850681	728.51031818	27.598840714	-1.1728654326	33.40253067	19.155116669	0	0	0	0	0
3382	2022-08-25	19:41:04.102	236.61185304	5678.684473	1661456464.103	0	899	5.6526806303	5.78455414	473.42672326	486.84037542	2.51850681	728.50704612	27.598840714	-1.1765519096	33.40253067	19.158963639	0	0	0	0	0
3383	2022-08-25	19:41:05.030	236.61186378	5678.684731	1661456465.031	0	899	5.6651253927	5.8022796175	473.44398365	487.36720127	2.611355448	728.50821832	27.603233628	-1.2104307871	33.40253067	19.163317674	0	0	0	0	0
3384	2022-08-25	19:41:05.973	236.6118747	5678.684993	1661456465.974	0	899	5.6651380444	5.8022927084	477.30605982	491.3428685	2.6113579202	728.48997083	27.603479385	-1.1555324793	33.40253067	19.167730331	0	0	0	0	0
3385	2022-08-25	19:41:06.941	236.6118859	5678.685262	1661456466.942	0	899	5.6968105844	5.8303207074	477.30605982	490.89170351	2.5297476782	728.48579376	27.603479385	-1.1723264251	33.40253067	19.167639612	0	0	0	0	0
3386	2022-08-25	19:41:07.898	236.61189698	5678.685527	1661456467.899	0	899	5.6968105844	5.8303207074	487.75252718	501.63551045	2.5297476782	728.50341271	27.603479385	-1.2138585681	33.40253067	19.166160937	0	0	0	0	0
3387	2022-08-25	19:41:08.811	236.61190753	5678.685781	1661456468.811	0	899	5.7513008549	5.8863508614	487.75252718	501.66271735	2.5345678343	728.51798718	27.603479385	-1.160415411	33.40253067	19.164129257	0	0	0	0	0
3388	2022-08-25	19:41:09.737	236.61191826	5678.686038	1661456469.738	0	899	5.7513990879	5.8864524019	505.99806597	520.42870721	2.5345861856	728.50322799	27.605358945	-1.3074432146	33.40253067	19.162945918	0	0	0	0	0
3389	2022-08-25	19:41:10.710	236.61192953	5678.686309	1661456470.711	0	899	5.7782038623	5.9154083638	506.00938935	520.60301096	2.5623537327	728.50336421	27.608057022	-1.4567562073	33.40253067	19.160102541	0	0	0	0	0
3390	2022-08-25	19:41:11.642	236.61194031	5678.686567	1661456471.643	0	899	5.7782038623	5.9154083638	495.31089023	509.59596055	2.5623537327	728.5075631	27.608057022	-1.3783593509	33.40253067	19.13501209	0	0	0	0	0
3391	2022-08-25	19:41:12.569	236.61195103	5678.686825	1661456472.569	0	899	5.7977419748	5.9365656417	495.31089023	509.7164338	2.5833526325	728.5039305	27.608057022	-1.4037227117	33.40253067	19.132405654	0	0	0	0	0
3392	2022-08-25	19:41:13.490	236.6119617	5678.687081	1661456473.491	0	899	5.7977419748	5.9365656417	509.21246803	524.02232288	2.5833526325	728.50267019	27.608057022	-1.1929684877	33.40253067	19.163408279	0	0	0	0	0
3393	2022-08-25	19:41:14.410	236.61197234	5678.687336	1661456474.41	0	899	5.825291609	5.960656004	509.21246803	523.58285902	2.508798853	728.51022925	27.608057022	-1.2259312276	33.40253067	19.167386857	0	0	0	0	0
3394	2022-08-25	19:41:15.401	236.61198382	5678.687612	1661456475.402	0	899	5.8255334828	5.9609059364	522.23062526	536.96866599	2.5088430117	728.50096444	27.61262617	-1.1542713468	33.40253067	19.161205835	0	0	0	0	0
3395	2022-08-25	19:41:16.377	236.6119951	5678.687883	1661456476.377	0	899	5.8747217515	5.9945723294	522.23158706	535.16284145	2.2087033117	728.49926515	27.612848282	-1.1534089766	33.40253067	19.162946575	0	0	0	0	0
3396	2022-08-25	19:41:17.329	236.61200613	5678.688147	1661456477.33	0	899	5.8747217515	5.9945723294	525.5806703	538.59485312	2.2087033117	728.49979103	27.612848282	-1.1555324793	33.40253067	19.162689209	0	0	0	0	0
3397	2022-08-25	19:41:18.269	236.61201701	5678.688408	1661456478.27	0	899	5.9024507998	6.0368180815	525.5806703	540.10982324	2.4589001715	728.51777174	27.612848282	-1.1540449274	33.40253067	19.164664186	0	0	0	0	0
3398	2022-08-25	19:41:19.226	236.61202809	5678.688674	1661456479.227	0	899	5.9024559055	6.0368233538	500.31405004	514.1447377	2.4589010732	728.51384528	27.612943472	-1.1853584193	33.40253067	19.162970436	0	0	0	0	0
3399	2022-08-25	19:41:20.154	236.61203882	5678.688932	1661456480.154	0	899	5.8992720038	6.0376831668	500.33353916	514.59078305	2.5325396495	728.51605508	27.617639542	-1.2406770812	33.40253067	19.164237105	0	0	0	0	0
3400	2022-08-25	19:41:21.112	236.61204992	5678.689198	1661456481.113	0	899	5.8992720038	6.0376831668	503.67697674	518.02949348	2.5325396495	728.50596285	27.617639542	-1.2316764972	33.40253067	19.166421587	0	0	0	0	0
3401	2022-08-25	19:41:22.039	236.61206064	5678.689455	1661456482.039	0	899	5.991051546	6.1413859494	503.67697674	519.03230677	2.7042537594	728.50035328	27.617639542	-1.2206386328	33.40253067	19.165208817	0	0	0	0	0
3402	2022-08-25	19:41:22.957	236.61207127	5678.689711	1661456482.958	0	899	5.991051546	6.1413859494	517.51625354	533.29349419	2.7042537594	728.51264196	27.617639542	-1.2061514357	33.40253067	19.163606341	0	0	0	0	0
3403	2022-08-25	19:41:23.917	236.61208237	5678.689977	1661456483.917	0	899	5.9981681696	6.1371572502	517.51825701	532.08171622	2.5018938866	728.49668106	27.6181064	-1.3829297767	33.40253067	19.143991331	0	0	0	0	0
3404	2022-08-25	19:41:24.858	236.61209328	5678.690239	1661456484.859	0	899	5.9983988868	6.1373956326	497.25716832	511.25069569	2.5019346832	728.49737549	27.622339249	-1.184830308	33.40253067	19.163049698	0	0	0	0	0
3405	2022-08-25	19:41:25.858	236.61210484	5678.690516	1661456485.858	0	899	6.0303544537	6.1665514752	497.25716832	510.89449514	2.4399487457	728.50842649	27.622339249	-1.2028746187	33.40253067	19.163821833	0	0	0	0	0
3406	2022-08-25	19:41:26.766	236.61211535	5678.690768	1661456486.766	0	899	6.0303544537	6.1665514752	482.81488204	496.05612774	2.4399487457	728.51058657	27.622339249	-1.2032949869	33.40253067	19.16445098	0	0	0	0	0
3407	2022-08-25	19:41:27.756	236.61212681	5678.691043	1661456487.756	0	899	6.0500133392	6.1964080502	482.81488204	497.00610682	2.6100019508	728.50401862	27.622339249	-1.1923648979	33.40253067	19.163151482	0	0	0	0	0
3408	2022-08-25	19:41:28.660	236.61213727	5678.691294	1661456488.66	0	899	6.0500133392	6.1964080502	484.693131	498.93956255	2.6100019508	728.52265294	27.622339249	-1.1530209077	33.40253067	19.16423214	0	0	0	0	0
3409	2022-08-25	19:41:29.571	236.61214781	5678.691548	1661456489.571	0	899	6.0358217322	6.1746835768	484.69400715	498.23579242	2.4844123406	728.51132344	27.622557116	-1.1490541744	33.40253067	19.164506457	0	0	0	0	0
3410	2022-08-25	19:41:30.496	236.61215853	5678.691805	1661456490.497	0	899	6.0360675524	6.1749375052	484.74527181	498.28872972	2.4844552356	728.47260613	27.627038956	-1.1832026243	33.40253067	19.159183363	0	0	0	0	0
3411	2022-08-25	19:41:31.457	236.61216964	5678.692071	1661456491.457	0	899	6.0318220994	6.172160408	484.74527181	498.44231141	2.5118545521	728.48882976	27.627038956	-1.1845500248	33.40253067	19.152223739	0	0	0	0	0
3412	2022-08-25	19:41:32.437	236.612181	5678.692344	1661456492.438	0	899	6.0318220994	6.172160408	485.44647651	499.16332947	2.5118545521	728.50146484	27.627038956	-1.1913409233	33.40253067	19.168451309	0	0	0	0	0
3413	2022-08-25	19:41:33.427	236.61219245	5678.692619	1661456493.428	0	899	6.0724739311	6.2170791598	485.44647651	499.48737474	2.569526223	728.48963372	27.627038956	-1.2296068732	33.40253067	19.163708857	0	0	0	0	0
3414	2022-08-25	19:41:34.391	236.6122036	5678.692886	1661456494.391	0	899	6.0725005287	6.2171066656	580.9325048	597.73524239	2.5695309944	728.48742797	27.627520972	-1.1969460794	33.40253067	19.164375154	0	0	0	0	0
3415	2022-08-25	19:41:35.273	236.61221382	5678.693132	1661456495.274	0	899	6.154678584	6.3073227457	580.95353681	598.45770109	2.6735640846	728.49813135	27.631891251	-1.204362154	33.40253067	19.164489746	0	0	0	0	0
3416	2022-08-25	19:41:36.194	236.61222448	5678.693387	1661456496.195	0	899	6.154678584	6.3073227457	505.63346105	520.868227	2.6735640846	728.49242881	27.631891251	-1.1895946446	33.40253067	19.162202014	0	0	0	0	0
3417	2022-08-25	19:41:37.128	236.61223528	5678.693647	1661456497.128	0	899	6.1486706253	6.29568062	505.63346105	520.31749498	2.5796431257	728.50516171	27.631891251	-1.1654385502	33.40253067	19.162727293	0	0	0	0	0
3418	2022-08-25	19:41:38.029	236.61224571	5678.693897	1661456498.029	0	899	6.1486706253	6.29568062	490.02218851	504.25285755	2.5796431257	728.49664307	27.631891251	-1.1587878466	33.40253067	19.16809082	0	0	0	0	0
3419	2022-08-25	19:41:38.943	236.61225628	5678.694151	1661456498.943	0	899	6.1764704232	6.3281309763	490.02218851	504.63893476	2.6476015748	728.51013628	27.631891251	-1.2121338718	33.40253067	19.165441033	0	0	0	0	0
3420	2022-08-25	19:41:39.882	236.61226716	5678.694412	1661456499.883	0	899	6.1765934948	6.3282583825	500.4654769	515.39386319	2.6476239408	728.49777969	27.63408407	-1.2128884113	33.40253067	19.165464401	0	0	0	0	0
3421	2022-08-25	19:41:40.861	236.6122785	5678.694684	1661456500.862	0	899	6.2047719173	6.3490996457	500.47600977	514.61414493	2.5112681461	728.5030946	27.636621475	-1.1818552041	33.40253067	19.161644146	0	0	0	0	0
3422	2022-08-25	19:41:41.829	236.6122897	5678.694953	1661456501.83	0	899	6.2047719173	6.3490996457	503.90918094	518.14430104	2.5112681461	728.50359016	27.636621475	-1.6191982165	33.40253067	19.105280617	0	0	0	0	0
3423	2022-08-25	19:41:42.778	236.61230067	5678.695216	1661456502.778	0	899	6.2146643599	6.3596404977	503.90918094	518.18569428	2.5183692881	728.49749796	27.636621475	-1.4489952176	33.40253067	19.1247502	0	0	0	0	0
3424	2022-08-25	19:41:43.719	236.61231156	5678.695478	1661456503.719	0	899	6.2146643599	6.3596404977	481.3669964	495.00485538	2.5183692881	728.49649876	27.636621475	-1.1545839128	33.40253067	19.160331865	0	0	0	0	0
3425	2022-08-25	19:41:44.677	236.61232266	5678.695744	1661456504.678	0	899	6.2147714049	6.3613265774	481.37791641	495.165123	2.5451238091	728.51316783	27.639355527	-1.1672494135	33.40253067	19.163620753	0	0	0	0	0
3426	2022-08-25	19:41:45.655	236.61233398	5678.696016	1661456505.656	0	899	6.2148789623	6.3614377719	485.9286817	499.84633239	2.5451424839	728.50379914	27.641260147	-1.2388015307	33.40253067	19.133290348	0	0	0	0	0
3427	2022-08-25	19:41:46.634	236.6123453	5678.696287	1661456506.634	0	899	6.2706023577	6.4336568682	485.9286817	501.28300497	2.7998217124	728.50366615	27.641260147	-1.3711373869	33.40253067	19.105418578	0	0	0	0	0
3428	2022-08-25	19:41:47.618	236.61235669	5678.696561	1661456507.618	0	899	6.2706023577	6.4336568682	477.05673842	492.13072696	2.7998217124	728.50681896	27.641260147	-1.5038504601	33.40253067	19.161968231	0	0	0	0	0
3429	2022-08-25	19:41:48.535	236.6123673	5678.696815	1661456508.535	0	899	6.3645065114	6.507461746	477.05673842	490.06794315	2.4268553614	728.48222422	27.641260147	-1.4988057519	33.40253067	19.138944121	0	0	0	0	0
3430	2022-08-25	19:41:49.503	236.61237852	5678.697084	1661456509.504	0	899	6.3647102018	6.5076719949	481.97790667	495.12351415	2.4268882907	728.48530185	27.644782199	-1.298507317	33.224418463	19.157237261	0	0	0	0	0
3431	2022-08-25	19:41:50.427	236.6123892	5678.697341	1661456510.427	0	899	6.3664932291	6.5134804892	481.98298227	495.49686883	2.4929985886	728.49119841	27.646051407	-1.2206386328	33.153503418	19.164850235	0	0	0	0	0
3432	2022-08-25	19:41:51.359	236.6124	5678.6976	1661456511.36	0	899	6.3664932291	6.5134804892	489.08180541	502.79472948	2.4929985886	728.50270576	27.646051407	-1.1522772312	33.40253067	19.160528183	0	0	0	0	0
3433	2022-08-25	19:41:52.326	236.61241119	5678.697869	1661456512.327	0	899	6.3644663091	6.5146850713	489.08180541	503.10218371	2.5473358495	728.49731526	27.646051407	-1.1821354762	33.40253067	19.161548627	0	0	0	0	0
3434	2022-08-25	19:41:53.305	236.61242251	5678.69814	1661456513.305	0	899	6.3644663091	6.5146850713	480.67122072	494.45049503	2.5473358495	728.50000606	27.646051407	-1.1945961714	33.40253067	19.161968231	0	0	0	0	0
3435	2022-08-25	19:41:54.263	236.61243361	5678.698407	1661456514.264	0	899	6.3662753978	6.5200054598	480.67122072	494.77018267	2.6047515039	728.49991229	27.646051407	-1.4698529157	33.40253067	19.125809966	0	0	0	0	0
3436	2022-08-25	19:41:55.243	236.61244494	5678.698679	1661456515.243	0	899	6.3664690995	6.5202058699	484.31594609	498.5220031	2.6047851052	728.48712643	27.649399852	-1.2480177524	33.40253067	19.151560764	0	0	0	0	0
3437	2022-08-25	19:41:56.177	236.61245576	5678.698938	1661456516.178	0	899	6.3829497532	6.529674493	484.3211305	497.84108811	2.4823743251	728.48210174	27.650690079	-1.1897132397	33.40253067	19.162689209	0	0	0	0	0
3438	2022-08-25	19:41:57.084	236.61246625	5678.69919	1661456517.084	0	899	6.3829497532	6.529674493	492.21025448	505.95043916	2.4823743251	728.48513733	27.650690079	-1.4664251457	33.40253067	19.120849647	0	0	0	0	0
3439	2022-08-25	19:41:57.940	236.61247616	5678.699428	1661456517.94	0	899	6.4185022115	6.5664849924	492.21025448	505.99168778	2.4896235467	728.49488639	27.650690079	-1.3591724689	33.40253067	19.138955489	0	0	0	0	0
3440	2022-08-25	19:41:58.792	236.61248602	5678.699664	1661456518.792	0	899	6.4185022115	6.5664849924	484.79308582	498.36684523	2.4896235467	728.50079952	27.650690079	-1.1589279459	33.40253067	19.167501551	0	0	0	0	0
3441	2022-08-25	19:41:59.747	236.61249708	5678.69993	1661456519.748	0	899	6.5106215331	6.6589822914	484.80342498	498.21883984	2.4613118307	728.49308524	27.653260629	-1.1506495476	33.40253067	19.159817108	0	0	0	0	0
3442	2022-08-25	19:42:00.696	236.61250806	5678.700193	1661456520.696	0	899	6.5107601295	6.6591254157	493.85215283	507.51808962	2.4613340458	728.49474006	27.655603409	-1.1631533863	33.40253067	19.154322428	0	0	0	0	0
3443	2022-08-25	19:42:01.612	236.61251867	5678.700448	1661456521.613	0	899	6.4872509726	6.6430664203	493.85215283	508.26005234	2.5911787415	728.48738512	27.655603409	-1.1989617316	33.40253067	19.1612986	0	0	0	0	0
3444	2022-08-25	19:42:02.516	236.61252912	5678.700699	1661456522.516	0	899	6.4872509726	6.6430664203	512.14489921	527.08648082	2.5911787415	728.48690735	27.655603409	-1.1814347924	33.40253067	19.16232872	0	0	0	0	0
3445	2022-08-25	19:42:03.421	236.61253961	5678.700951	1661456523.422	0	899	6.516622539	6.6662605978	512.14489921	526.42627722	2.4797918769	728.4909769	27.655603409	-1.1498841971	33.40253067	19.16232872	0	0	0	0	0
3446	2022-08-25	19:42:04.395	236.61255088	5678.701221	1661456524.396	0	899	6.516622539	6.6662605978	489.09917239	502.73791052	2.4797918769	728.47693275	27.655603409	-1.1555324793	33.40253067	19.16232872	0	0	0	0	0
3447	2022-08-25	19:42:05.331	236.6125617	5678.701481	1661456525.331	0	899	6.5521188319	6.6989138404	489.11479424	502.42078669	2.4208191782	728.48304718	27.659453474	-1.1766703958	33.40253067	19.161813142	0	0	0	0	0
3448	2022-08-25	19:42:06.257	236.61257243	5678.701738	1661456526.258	0	899	6.5521621478	6.6989585475	546.15374179	561.01147779	2.4208259639	728.48506377	27.660181046	-1.1539047956	33.40253067	19.166650772	0	0	0	0	0
3449	2022-08-25	19:42:07.244	236.61258385	5678.702012	1661456527.245	0	899	6.589745071	6.7376723364	546.15374179	561.040683	2.4254582132	728.49258969	27.660181046	-1.5192322676	33.40253067	19.120060232	0	0	0	0	0
3450	2022-08-25	19:42:08.220	236.61259515	5678.702284	1661456528.221	0	899	6.589745071	6.7376723364	545.41664984	560.28349956	2.4254582132	728.4870751	27.660181046	-1.2179977104	33.40253067	19.161916493	0	0	0	0	0
3451	2022-08-25	19:42:09.140	236.61260579	5678.702539	1661456529.14	0	899	6.6094391834	6.7663454194	545.41679327	561.14331241	2.561778017	728.4867578	27.660212776	-1.1865225478	33.40253067	19.163716613	0	0	0	0	0
3452	2022-08-25	19:42:10.059	236.61261644	5678.702794	1661456530.06	0	899	6.6097250244	6.7666409918	506.90974999	521.52623482	2.5618249919	728.47889032	27.664972305	-1.196223855	33.40253067	19.166650772	0	0	0	0	0
3453	2022-08-25	19:42:10.986	236.61262715	5678.703052	1661456530.986	0	899	6.6103493161	6.7561528174	506.90974999	520.48505286	2.3840971227	728.48248129	27.664972305	-1.4395311771	33.40253067	19.127757533	0	0	0	0	0
3454	2022-08-25	19:42:11.923	236.612638	5678.703312	1661456531.923	0	899	6.6103493161	6.7561528174	484.27848504	497.24771104	2.3840971227	728.4888726	27.664972305	-1.4736472131	33.40253067	19.129373967	0	0	0	0	0
3455	2022-08-25	19:42:12.798	236.61264813	5678.703555	1661456532.798	0	899	6.6645039405	6.8249389074	484.27848504	498.43920156	2.5969029237	728.47598368	27.664972305	-1.2244328987	33.40253067	19.16269555	0	0	0	0	0
3456	2022-08-25	19:42:13.698	236.61265855	5678.703805	1661456533.699	0	899	6.6645039405	6.8249389074	488.34348701	502.62306766	2.5969029237	728.47271729	27.664972305	-1.1555324793	33.40253067	19.166650772	0	0	0	0	0
3457	2022-08-25	19:42:14.628	236.61266931	5678.704063	1661456534.628	0	899	6.7970707522	6.9639485707	488.35839423	502.92364236	2.6472716784	728.47676582	27.668651998	-1.1491188529	33.40253067	19.164663618	0	0	0	0	0
3458	2022-08-25	19:42:15.546	236.61267993	5678.704318	1661456535.546	0	899	6.7971318635	6.9640118341	542.28924534	558.46304008	2.6472817704	728.47419426	27.669641495	-1.1473941803	33.40253067	19.164129257	0	0	0	0	0
3459	2022-08-25	19:42:16.496	236.61269094	5678.704582	1661456536.497	0	899	6.710994168	6.8689781593	542.28924534	557.79409778	2.5408346363	728.47448043	27.669641495	-1.18610217	33.40253067	19.16498769	0	0	0	0	0
3460	2022-08-25	19:42:17.413	236.61270154	5678.704837	1661456537.413	0	899	6.710994168	6.8689781593	508.34617663	522.88054649	2.5408346363	728.48723597	27.669641495	-1.2278822321	33.40253067	19.160917295	0	0	0	0	0
3461	2022-08-25	19:42:18.306	236.61271189	5678.705085	1661456538.307	0	899	6.7044985169	6.8579531633	508.34617663	522.47559598	2.4719574031	728.4732573	27.669641495	-1.2431671335	33.40253067	19.162591328	0	0	0	0	0
3462	2022-08-25	19:42:19.237	236.61272266	5678.705344	1661456539.238	0	899	6.7044985169	6.8579531633	490.56914952	504.20445859	2.4719574031	728.47479006	27.669641495	-1.1897132397	33.40253067	19.161968231	0	0	0	0	0
3463	2022-08-25	19:42:20.255	236.61273443	5678.705626	1661456540.255	0	899	6.7221431472	6.8867633222	490.57820987	505.17241015	2.6407260892	728.48582974	27.671867863	-1.1935937531	33.40253067	19.163552013	0	0	0	0	0
3464	2022-08-25	19:42:21.193	236.61274529	5678.705887	1661456541.193	0	899	6.7222923514	6.8869177677	495.13987	509.86991775	2.6407509425	728.47754391	27.674310684	-1.2065395219	33.40253067	19.164737701	0	0	0	0	0
3465	2022-08-25	19:42:22.131	236.61275615	5678.706148	1661456542.131	0	899	6.764250837	6.9234985039	495.13987	509.29754153	2.5409898506	728.48462722	27.674310684	-1.1479223959	33.40253067	19.165829336	0	0	0	0	0
3466	2022-08-25	19:42:23.114	236.61276752	5678.706421	1661456543.114	0	899	6.764250837	6.9234985039	492.58394394	506.66853317	2.5409898506	728.49389648	27.674310684	-1.1441389322	33.40253067	19.160528183	0	0	0	0	0
3467	2022-08-25	19:42:24.051	236.61277837	5678.706681	1661456544.051	0	899	6.7539713264	6.9131380915	492.58394394	506.68287412	2.543505098	728.48089398	27.674310684	-1.1888401556	33.40253067	19.167690151	0	0	0	0	0
3468	2022-08-25	19:42:25.017	236.61278956	5678.706949	1661456545.018	0	899	6.7541930854	6.9133673448	488.26621291	502.24175944	2.5435405095	728.4804158	27.677924289	-1.457801822	33.40253067	19.129170298	0	0	0	0	0
3469	2022-08-25	19:42:25.970	236.61280059	5678.707214	1661456545.971	0	899	6.7793836033	6.941516232	488.26999412	502.45353831	2.5803079187	728.48809208	27.678857803	-1.356240522	33.277192451	19.142314949	0	0	0	0	0
3470	2022-08-25	19:42:26.947	236.61281189	5678.707485	1661456546.947	0	899	6.7793836033	6.941516232	492.0858265	506.38021516	2.5803079187	728.48928045	27.678857803	-1.2321507804	33.394284735	19.162075535	0	0	0	0	0
3471	2022-08-25	19:42:27.930	236.61282328	5678.707759	1661456547.931	0	899	6.8093473875	6.9768929206	492.0858265	506.79456829	2.6529328082	728.47617123	27.678857803	-1.4158816598	33.40253067	19.13292089	0	0	0	0	0
3472	2022-08-25	19:42:28.872	236.61283418	5678.70802	1661456548.873	0	899	6.8093473875	6.9768929206	483.79663771	498.25761065	2.6529328082	728.4766486	27.678857803	-1.3168857911	33.40253067	19.144876063	0	0	0	0	0
3473	2022-08-25	19:42:29.821	236.61284515	5678.708284	1661456549.821	0	899	6.8399279427	6.9932123928	483.80281412	496.96786262	2.4214574183	728.48115954	27.680396617	-1.1635306174	33.325018876	19.166697205	0	0	0	0	0
3474	2022-08-25	19:42:30.769	236.61285612	5678.708547	1661456550.769	0	899	6.8401395589	6.9934308074	489.02700853	502.33439505	2.4214891852	728.48304637	27.683801651	-1.2083719416	33.325018876	19.161240218	0	0	0	0	0
3475	2022-08-25	19:42:31.724	236.61286719	5678.708812	1661456551.725	0	899	6.853115101	7.0160944471	489.02700853	503.15270042	2.5662123996	728.49435202	27.683801651	-1.2102151509	33.40253067	19.160906912	0	0	0	0	0
3476	2022-08-25	19:42:32.665	236.61287808	5678.709074	1661456552.666	0	899	6.853115101	7.0160944471	494.14298384	508.41645221	2.5662123996	728.47990044	27.683801651	-1.1973448321	33.40253067	19.162603265	0	0	0	0	0
3477	2022-08-25	19:42:33.591	236.61288878	5678.709331	1661456553.591	0	899	6.8679659355	7.0247852664	494.14298384	507.84454689	2.4661642502	728.48903105	27.683801651	-1.1811545558	33.40253067	19.162433271	0	0	0	0	0
3478	2022-08-25	19:42:34.520	236.61289955	5678.709589	1661456554.521	0	899	6.8680874992	7.0249108097	486.68511899	500.17999495	2.4661827601	728.48370887	27.685749723	-1.1861992072	33.40253067	19.16421457	0	0	0	0	0
3479	2022-08-25	19:42:35.483	236.61291069	5678.709857	1661456555.484	0	899	6.9274859704	7.109834836	486.69610538	502.26468433	2.8333420598	728.48217773	27.68847084	-1.184539206	33.40253067	19.162111257	0	0	0	0	0
3480	2022-08-25	19:42:36.431	236.61292167	5678.71012	1661456556.432	0	899	6.9274859704	7.109834836	480.32657064	495.69139903	2.8333420598	728.4828083	27.68847084	-1.1457666159	33.40253067	19.16809082	0	0	0	0	0
3481	2022-08-25	19:42:37.341	236.61293219	5678.710373	1661456557.341	0	899	7.0412905027	7.1982330117	480.32657064	493.32591342	2.4086302987	728.48630509	27.68847084	-1.199317505	33.40253067	19.136496411	0	0	0	0	0
3482	2022-08-25	19:42:38.260	236.61294284	5678.710628	1661456558.261	0	899	7.0412905027	7.1982330117	479.64387247	492.62473901	2.4086302987	728.48080545	27.68847084	-1.162851527	33.40253067	19.156701094	0	0	0	0	0
3483	2022-08-25	19:42:39.204	236.61295376	5678.71089	1661456559.205	0	899	6.9999148747	7.1544644788	479.65230798	492.51047351	2.3864163729	728.48118258	27.690590498	-1.1714425584	33.40253067	19.163613755	0	0	0	0	0
3484	2022-08-25	19:42:40.158	236.6129648	5678.711155	1661456560.159	0	899	7.0000750846	7.1546297591	482.69698756	495.63690157	2.3864395341	728.48778003	27.693109512	-1.1555324793	33.40253067	19.165569305	0	0	0	0	0
3485	2022-08-25	19:42:41.095	236.61297564	5678.711415	1661456561.095	0	899	7.0116824	7.1603462003	482.69698756	495.12080797	2.2936474497	728.48596474	27.693109512	-1.2036291495	33.40253067	19.163719177	0	0	0	0	0
3486	2022-08-25	19:42:42.006	236.61298619	5678.711669	1661456562.007	0	899	7.0116824	7.1603462003	494.88091251	507.61832695	2.2936474497	728.48568382	27.693109512	-1.2019476212	33.40253067	19.163869555	0	0	0	0	0
3487	2022-08-25	19:42:42.943	236.61299703	5678.711929	1661456562.943	0	899	7.0481918026	7.206422686	494.88091251	508.37132866	2.4256435191	728.48570363	27.693109512	-1.1511238395	33.40253067	19.164909363	0	0	0	0	0
3488	2022-08-25	19:42:43.867	236.61300772	5678.712185	1661456563.867	0	899	7.0481918026	7.206422686	498.18081787	511.76118919	2.4256435191	728.47077224	27.693109512	-1.1775543421	33.40253067	19.164861186	0	0	0	0	0
3489	2022-08-25	19:42:44.868	236.61301932	5678.712464	1661456564.869	0	899	7.0632032027	7.2356905069	498.18754837	512.96633549	2.6334956602	728.48158638	27.694738464	-1.2133842746	33.40253067	19.163348659	0	0	0	0	0
3490	2022-08-25	19:42:45.849	236.61303067	5678.712736	1661456565.85	0	899	7.0634022266	7.2358965025	499.88453424	514.71384508	2.6335271276	728.47946915	27.697839737	-1.1687908749	33.40253067	19.164310038	0	0	0	0	0
3491	2022-08-25	19:42:46.815	236.61304185	5678.713004	1661456566.816	0	899	7.0520091843	7.211535704	499.88453424	513.61598555	2.4437714521	728.47233531	27.697839737	-1.185121331	33.40253067	19.156268518	0	0	0	0	0
3492	2022-08-25	19:42:47.743	236.61305259	5678.713262	1661456567.744	0	899	7.0520091843	7.211535704	501.93102988	515.71869688	2.4437714521	728.46795735	27.697839737	-1.1992636011	33.40253067	19.153039579	0	0	0	0	0
3493	2022-08-25	19:42:48.681	236.61306345	5678.713523	1661456568.682	0	899	7.0556397468	7.2245571242	501.93102988	516.52685958	2.5829652024	728.48088266	27.697839737	-1.1541312144	33.40253067	19.166919494	0	0	0	0	0
3494	2022-08-25	19:42:49.628	236.6130744	5678.713786	1661456569.628	0	899	7.0557690985	7.2246909175	482.58984085	496.62335355	2.5829852834	728.49104643	27.699857535	-1.3126496061	33.40253067	19.159765041	0	0	0	0	0
3495	2022-08-25	19:42:50.571	236.61308531	5678.714048	1661456570.571	0	899	7.238773927	7.4028542117	482.60082259	495.88425468	2.4485707608	728.47103538	27.702600479	-1.4236642493	33.40253067	19.159540947	0	0	0	0	0
3496	2022-08-25	19:42:51.493	236.61309598	5678.714304	1661456571.493	0	899	7.238773927	7.4028542117	477.65105098	490.7982422	2.4485707608	728.48945143	27.702600479	-1.1636707783	33.40253067	19.162689209	0	0	0	0	0
3497	2022-08-25	19:42:52.374	236.61310618	5678.714548	1661456572.374	0	899	7.2268588179	7.384182391	477.65105098	490.27525896	2.3536768783	728.48113003	27.702600479	-1.200373858	33.40253067	19.161627965	0	0	0	0	0
3498	2022-08-25	19:42:53.338	236.61311735	5678.714816	1661456573.339	0	899	7.2268588179	7.384182391	482.47953291	495.23135656	2.3536768783	728.48834229	27.702600479	-1.184830308	33.40253067	19.162689209	0	0	0	0	0
3499	2022-08-25	19:42:54.278	236.61312822	5678.715077	1661456574.278	0	899	7.1674888132	7.3485563252	482.48698443	497.2960021	2.7220366075	728.47335351	27.704462051	-1.3505491476	33.40253067	19.140039848	0	0	0	0	0
3500	2022-08-25	19:42:55.204	236.61313895	5678.715335	1661456575.205	0	899	7.1676676734	7.3487416684	483.26065031	498.09357597	2.7220654135	728.47214695	27.707208633	-1.1524496884	33.40253067	19.165811236	0	0	0	0	0
3501	2022-08-25	19:42:56.144	236.61314983	5678.715596	1661456576.145	0	899	7.2313091582	7.4046824192	483.26065031	497.33397097	2.5866110942	728.47814941	27.707208633	-1.1539047956	33.40253067	19.158727646	0	0	0	0	0
3502	2022-08-25	19:42:57.101	236.61316089	5678.715861	1661456577.101	0	899	7.2313091582	7.4046824192	492.03089993	506.35962425	2.5866110942	728.47503298	27.707208633	-1.5063835335	33.40253067	19.11508473	0	0	0	0	0
3503	2022-08-25	19:42:57.973	236.613171	5678.716104	1661456577.974	0	899	7.2194954101	7.3968938975	492.03089993	506.71812462	2.6494515265	728.46510244	27.707208633	-1.3364823062	33.40253067	19.121967783	0	0	0	0	0
3504	2022-08-25	19:42:58.891	236.61318162	5678.716359	1661456578.892	0	899	7.2194954101	7.3968938975	485.16229559	499.64449101	2.6494515265	728.4783398	27.707208633	-1.3705444533	33.40253067	19.118805424	0	0	0	0	0
3505	2022-08-25	19:42:59.790	236.61319203	5678.716609	1661456579.791	0	899	7.2534136265	7.4262850709	485.17257707	499.21732902	2.5716218019	728.48286084	27.709763217	-1.6063602705	33.40253067	19.106873822	0	0	0	0	0
3506	2022-08-25	19:43:00.717	236.61320274	5678.716866	1661456580.717	0	899	7.2535630365	7.426439588	478.99102432	492.85695762	2.5716442663	728.49317134	27.712030411	-1.61282777	33.40253067	19.100964603	0	0	0	0	0
3507	2022-08-25	19:43:01.614	236.61321313	5678.717115	1661456581.614	0	899	7.3044278356	7.4822933962	478.99102432	493.15930462	2.6261080225	728.46996626	27.712030411	-1.6370485303	33.40253067	19.100597268	0	0	0	0	0
3508	2022-08-25	19:43:02.555	236.61322402	5678.717376	1661456582.555	0	899	7.3044278356	7.4822933962	482.47928712	496.75074823	2.6261080225	728.46299693	27.712030411	-1.4989674091	33.40253067	19.145402908	0	0	0	0	0
3509	2022-08-25	19:43:03.450	236.61323438	5678.717625	1661456583.45	0	899	7.3283891211	7.4936136809	482.47928712	495.68812454	2.4357839141	728.47286078	27.712030411	-1.2531377922	33.40253067	19.155653846	0	0	0	0	0
3510	2022-08-25	19:43:04.358	236.61324488	5678.717877	1661456584.358	0	899	7.3283891211	7.4936136809	478.45008538	491.54861532	2.4357839141	728.47553905	27.712030411	-1.1945961714	33.40253067	19.160888672	0	0	0	0	0
3511	2022-08-25	19:43:05.292	236.61325571	5678.718137	1661456585.293	0	899	7.3423105349	7.5164188903	478.46752306	492.24803676	2.5589635069	728.47120515	27.716423325	-1.2007618535	33.40253067	19.162252426	0	0	0	0	0
3512	2022-08-25	19:43:06.243	236.6132667	5678.718401	1661456586.243	0	899	7.3423269287	7.5164358416	482.59842731	496.4979302	2.55896593	728.47637657	27.716669083	-1.1655355873	33.40253067	19.163902977	0	0	0	0	0
3513	2022-08-25	19:43:07.151	236.61327722	5678.718653	1661456587.152	0	899	7.3814409165	7.56235917	482.59842731	496.96740153	2.6428988464	728.46895897	27.716669083	-1.1732965131	33.155152605	19.165562156	0	0	0	0	0
3514	2022-08-25	19:43:08.117	236.61328839	5678.718921	1661456588.117	0	899	7.3814409165	7.56235917	481.4166721	495.75046053	2.6428988464	728.47603784	27.716669083	-1.519404705	33.377792864	19.134108108	0	0	0	0	0
3515	2022-08-25	19:43:09.032	236.61329899	5678.719176	1661456589.033	0	899	7.436131544	7.6075674497	481.4166721	494.89518505	2.4894959809	728.46000055	27.716669083	-1.3378620677	33.40253067	19.149507232	0	0	0	0	0
3516	2022-08-25	19:43:09.957	236.61330969	5678.719433	1661456589.957	0	899	7.436432374	7.6078782245	481.41913134	494.89795085	2.4895386926	728.47477955	27.72112182	-1.1981963867	33.40253067	19.164456323	0	0	0	0	0
3517	2022-08-25	19:43:10.865	236.6133202	5678.719685	1661456590.865	0	899	7.4358760954	7.6046416102	481.41999581	494.68811017	2.451660961	728.47500065	27.721338272	-1.3818625662	33.40253067	19.131535865	0	0	0	0	0
3518	2022-08-25	19:43:11.845	236.61333154	5678.719957	1661456591.845	0	899	7.4358760954	7.6046416102	485.45065448	498.82985528	2.451660961	728.47512433	27.721338272	-1.3422168264	33.40253067	19.137058814	0	0	0	0	0
3519	2022-08-25	19:43:12.753	236.61334206	5678.720209	1661456592.754	0	899	7.4494948315	7.6089156924	485.45065448	498.06251061	2.3146100401	728.47012673	27.721338272	-1.2090726191	33.40253067	19.163184488	0	0	0	0	0
3520	2022-08-25	19:43:13.687	236.61335286	5678.720469	1661456593.687	0	899	7.4494948315	7.6089156924	483.3022957	495.85833814	2.3146100401	728.48614987	27.721338272	-1.1979592896	33.40253067	19.163017968	0	0	0	0	0
3521	2022-08-25	19:43:14.599	236.61336343	5678.720722	1661456594.6	0	899	7.4817890077	7.6477153258	483.30582057	496.32004079	2.3968398543	728.46393469	27.722217421	-1.1555324793	33.40253067	19.164988335	0	0	0	0	0
3522	2022-08-25	19:43:15.510	236.61337397	5678.720975	1661456595.511	0	899	7.4820404106	7.6479747212	480.89143691	493.8408333	2.3968740111	728.45448475	27.725915909	-1.1555324793	33.40253067	19.165569305	0	0	0	0	0
3523	2022-08-25	19:43:16.424	236.61338455	5678.721229	1661456596.425	0	899	7.4822225	7.6445926946	480.89143691	493.56111778	2.3464289851	728.44988973	27.725915909	-1.1797748615	33.40253067	19.16497881	0	0	0	0	0
3524	2022-08-25	19:43:17.341	236.61339515	5678.721484	1661456597.341	0	899	7.4822225	7.6445926946	483.27088654	496.00325696	2.3464289851	728.47246789	27.725915909	-1.1571601629	33.40253067	19.164850235	0	0	0	0	0
3525	2022-08-25	19:43:18.318	236.61340646	5678.721755	1661456598.318	0	899	7.4897216004	7.6758906654	483.27088654	497.8644943	2.6793792655	728.47204832	27.725915909	-1.1556833904	33.40253067	19.166483835	0	0	0	0	0
3526	2022-08-25	19:43:19.214	236.61341684	5678.722004	1661456599.215	0	899	7.4897216004	7.6758906654	488.49227862	503.24355975	2.6793792655	728.47919631	27.725915909	-1.1749349517	33.40253067	19.16207162	0	0	0	0	0
3527	2022-08-25	19:43:20.059	236.61342662	5678.722239	1661456600.06	0	899	7.5436431157	7.7107543166	488.50984423	501.64943373	2.3942205223	728.46942866	27.730251022	-1.1627653253	33.40253067	19.154795464	0	0	0	0	0
3528	2022-08-25	19:43:20.950	236.61343693	5678.722486	1661456600.951	0	899	7.5436597369	7.7107714656	491.42633421	504.64438206	2.3942227596	728.46901637	27.730493546	-1.1832026243	33.40253067	19.166290283	0	0	0	0	0
3529	2022-08-25	19:43:21.894	236.61344785	5678.722748	1661456601.894	0	899	7.5542436485	7.7294533426	491.42633421	505.26851001	2.504175753	728.46558223	27.730493546	-1.1783735713	33.40253067	19.167206215	0	0	0	0	0
3530	2022-08-25	19:43:22.823	236.61345861	5678.723007	1661456602.824	0	899	7.5542436485	7.7294533426	494.8638859	508.80288841	2.504175753	728.46447835	27.730493546	-1.1768968429	33.40253067	19.16282165	0	0	0	0	0
3531	2022-08-25	19:43:23.809	236.61347002	5678.723281	1661456603.81	0	899	7.5775906011	7.7548934118	494.8638859	508.92655229	2.5257783834	728.46138253	27.730493546	-1.1709898608	33.40253067	19.163477272	0	0	0	0	0
3532	2022-08-25	19:43:24.736	236.61348075	5678.723538	1661456604.737	0	899	7.57769523	7.7550015515	489.72692125	503.64369308	2.5257931746	728.47989235	27.732013361	-1.2656093481	33.325018876	19.150749788	0	0	0	0	0
3533	2022-08-25	19:43:25.704	236.61349196	5678.723807	1661456605.705	0	899	7.570931275	7.7581103688	489.74058219	504.44988857	2.6653659261	728.47620599	27.735376358	-1.4165176224	33.206277405	19.125165649	0	0	0	0	0
3534	2022-08-25	19:43:26.615	236.6135025	5678.72406	1661456606.616	0	899	7.570931275	7.7581103688	492.64323758	507.4397249	2.6653659261	728.46945291	27.735376358	-1.1697070946	33.40253067	19.158369355	0	0	0	0	0
3535	2022-08-25	19:43:27.546	236.61351326	5678.724318	1661456607.546	0	899	7.5618563167	7.7301282329	492.64323758	505.95418321	2.4048079365	728.47977149	27.735376358	-1.1860698438	33.40253067	19.165824663	0	0	0	0	0
3536	2022-08-25	19:43:28.421	236.61352339	5678.724561	1661456608.421	0	899	7.5618563167	7.7301282329	492.84514154	506.1615425	2.4048079365	728.46369702	27.735376358	-1.184830308	33.40253067	19.160888672	0	0	0	0	0
3537	2022-08-25	19:43:29.342	236.61353405	5678.724817	1661456609.342	0	899	7.6090348483	7.7744570612	492.84514154	505.85346301	2.3506025967	728.47673995	27.735376358	-1.218978701	33.40253067	19.162147522	0	0	0	0	0
3538	2022-08-25	19:43:30.296	236.6135451	5678.725082	1661456610.297	0	899	7.6092690176	7.7746985276	496.02706877	509.11955051	2.3506332782	728.47058025	27.738763809	-1.184636281	33.40253067	19.166783049	0	0	0	0	0
3539	2022-08-25	19:43:31.239	236.61355601	5678.725344	1661456611.239	0	899	7.6871666134	7.8749860246	496.03209043	510.75438712	2.6347907966	728.49061392	27.739984512	-1.1571601629	33.40253067	19.164129257	0	0	0	0	0
3540	2022-08-25	19:43:32.201	236.61356715	5678.725612	1661456612.202	0	899	7.6871666134	7.8749860246	482.72167545	497.04891729	2.6347907966	728.48253546	27.739984512	-1.1528916398	33.184837973	19.167277216	0	0	0	0	0
3541	2022-08-25	19:43:33.151	236.61357815	5678.725876	1661456613.152	0	899	7.7961756309	7.9780460864	482.72167545	496.3979681	2.5183788791	728.47967812	27.739984512	-1.2018829118	33.153503418	19.162436239	0	0	0	0	0
3542	2022-08-25	19:43:34.128	236.61358944	5678.726147	1661456614.128	0	899	7.7961756309	7.9780460864	480.61446394	494.23105585	2.5183788791	728.48206011	27.739984512	-1.2222663164	33.153503418	19.14972496	0	0	0	0	0
3543	2022-08-25	19:43:35.142	236.61360119	5678.726429	1661456615.143	0	899	7.764136594	7.9504959112	480.63143463	494.64415814	2.5894787218	728.4717868	27.744240805	-1.1975281073	33.376143677	19.162925265	0	0	0	0	0
3544	2022-08-25	19:43:36.091	236.61361216	5678.726692	1661456616.091	0	899	7.7641721757	7.9505327179	483.01343375	497.0956322	2.5894837552	728.4778984	27.744745255	-1.1719599062	33.40253067	19.16544342	0	0	0	0	0
3545	2022-08-25	19:43:37.065	236.61362344	5678.726963	1661456617.065	0	899	7.7592717748	7.9417363003	483.01343375	496.80853213	2.5381567186	728.47144525	27.744745255	-1.1803568799	33.40253067	19.140693096	0	0	0	0	0
3546	2022-08-25	19:43:37.976	236.61363398	5678.727216	1661456617.976	0	899	7.7592717748	7.9417363003	515.10879974	529.82055736	2.5381567186	728.4762266	27.744745255	-1.4499437722	33.179890412	19.117975083	0	0	0	0	0
3547	2022-08-25	19:43:38.890	236.61364456	5678.727469	1661456618.89	0	899	7.7956211039	7.988785556	515.10879974	530.61475557	2.6711722704	728.47089512	27.744745255	-1.3236981946	33.292035134	19.143035421	0	0	0	0	0
3548	2022-08-25	19:43:39.859	236.61365579	5678.727739	1661456619.86	0	899	7.7957451148	7.9889139752	518.27816715	533.87963664	2.6711902932	728.48078484	27.746496276	-1.1828899802	33.40253067	19.164864306	0	0	0	0	0
3549	2022-08-25	19:43:40.809	236.61366678	5678.728003	1661456620.81	0	899	7.8095309505	7.998613338	518.29057443	533.53359089	2.6115108181	728.47288018	27.749383926	-1.227591187	33.40253067	19.155513233	0	0	0	0	0
3550	2022-08-25	19:43:41.789	236.61367811	5678.728275	1661456621.789	0	899	7.8095309505	7.998613338	506.30289612	521.19335287	2.6115108181	728.47808232	27.749383926	-1.5045187386	33.235962773	19.11552366	0	0	0	0	0
3551	2022-08-25	19:43:42.707	236.61368874	5678.72853	1661456622.707	0	899	7.8052818722	7.9798592044	506.30289612	520.05322854	2.4168409933	728.47589071	27.749383926	-1.3726895748	33.252454644	19.136128583	0	0	0	0	0
3552	2022-08-25	19:43:43.655	236.61369972	5678.728793	1661456623.656	0	899	7.8052818722	7.9798592044	485.37576206	498.55774882	2.4168409933	728.47605158	27.749383926	-1.1445701004	33.40253067	19.165399602	0	0	0	0	0
3553	2022-08-25	19:43:44.605	236.61371071	5678.729057	1661456624.605	0	899	7.8677284335	8.0492810493	485.38553625	498.9877012	2.4917293842	728.47765669	27.75181159	-1.1917936328	33.40253067	19.165834427	0	0	0	0	0
3554	2022-08-25	19:43:45.562	236.61372178	5678.729323	1661456625.562	0	899	7.8678908303	8.0494488196	487.92730379	501.60082084	2.4917511992	728.46321439	27.754083633	-1.2179977673	33.40253067	19.163884005	0	0	0	0	0
3555	2022-08-25	19:43:46.503	236.61373269	5678.729584	1661456626.504	0	899	7.8871683132	8.0809284231	487.92730379	502.48867132	2.6488573257	728.46826778	27.754083633	-1.2070892433	33.40253067	19.164081119	0	0	0	0	0
3556	2022-08-25	19:43:47.517	236.61374442	5678.729866	1661456627.518	0	899	7.8871683132	8.0809284231	492.71302501	507.41721432	2.6488573257	728.47521811	27.754083633	-1.2645852566	33.40253067	19.156206131	0	0	0	0	0
3557	2022-08-25	19:43:48.479	236.61375554	5678.730133	1661456628.479	0	899	7.8839497164	8.0664021937	492.71302501	506.5606115	2.4987646122	728.48447039	27.754083633	-1.1682195829	33.259051392	19.165492974	0	0	0	0	0
3558	2022-08-25	19:43:49.384	236.61376603	5678.730385	1661456629.385	0	899	7.8839541458	8.0664067701	535.66291908	550.71760617	2.4987652076	728.48215308	27.754145477	-1.1871909156	33.399232296	19.163668601	0	0	0	0	0
3559	2022-08-25	19:43:50.359	236.61377731	5678.730656	1661456630.36	0	899	7.9276085765	8.1060980263	535.68337373	550.32858176	2.4325185125	728.48112478	27.758752823	-1.484318614	33.153503418	19.156206131	0	0	0	0	0
3560	2022-08-25	19:43:51.319	236.61378843	5678.730922	1661456631.32	0	899	7.9276085765	8.1060980263	528.62262082	543.0747928	2.4325185125	728.45862746	27.758752823	-1.1566751303	33.399232296	19.165801004	0	0	0	0	0
3561	2022-08-25	19:43:52.210	236.61379874	5678.73117	1661456632.211	0	899	7.9363936422	8.1212954688	528.62262082	543.57988075	2.5151931702	728.47910455	27.758752823	-1.1727576051	33.40253067	19.16407959	0	0	0	0	0
3562	2022-08-25	19:43:53.150	236.61380961	5678.731431	1661456633.15	0	899	7.9363936422	8.1212954688	527.20915533	542.12642157	2.5151931702	728.4779651	27.758752823	-1.1539047956	33.40253067	19.161968231	0	0	0	0	0
3563	2022-08-25	19:43:54.111	236.61382073	5678.731698	1661456634.111	0	899	8.0023449027	8.185758782	527.21455053	541.88881068	2.4753049397	728.47230702	27.759987471	-1.2109804959	33.209575779	19.159693219	0	0	0	0	0
3564	2022-08-25	19:43:55.046	236.61383155	5678.731957	1661456635.046	0	899	8.0025857128	8.1860075064	538.8275748	553.82526357	2.4753365353	728.4854227	27.763299942	-1.2434258461	33.153503418	19.156927109	0	0	0	0	0
3565	2022-08-25	19:43:55.954	236.61384207	5678.73221	1661456635.955	0	899	8.0444642206	8.2172303965	538.8275748	552.87620338	2.3226764202	728.4724594	27.763299942	-1.2548086248	33.232664399	19.155095448	0	0	0	0	0
3566	2022-08-25	19:43:56.861	236.61385256	5678.732461	1661456636.861	0	899	8.0444642206	8.2172303965	523.14597637	536.78574512	2.3226764202	728.46042658	27.763299942	-1.4609061882	33.227716837	19.111476342	0	0	0	0	0
3567	2022-08-25	19:43:57.805	236.61386348	5678.732724	1661456637.805	0	899	7.9966266733	8.1830480345	523.14597637	537.95755547	2.5167265394	728.46058948	27.763299942	-1.3873384173	33.153503418	19.123102706	0	0	0	0	0
3568	2022-08-25	19:43:58.714	236.61387402	5678.732976	1661456638.715	0	899	7.9966266733	8.1830480345	516.40858333	531.02940989	2.5167265394	728.47142827	27.763299942	-1.1597040726	33.161749353	19.165944434	0	0	0	0	0
3569	2022-08-25	19:43:59.634	236.61388466	5678.733232	1661456639.635	0	899	8.0436672603	8.243704015	516.41830165	532.0206021	2.6806669773	728.45652195	27.765569965	-1.3315885856	33.40253067	19.138332089	0	0	0	0	0
3570	2022-08-25	19:44:00.555	236.61389532	5678.733488	1661456640.556	0	899	8.0438492629	8.2438925114	494.55993426	509.501986	2.6806927059	728.45570424	27.768060684	-1.4535548711	33.371196115	19.124643932	0	0	0	0	0
3571	2022-08-25	19:44:01.489	236.61390612	5678.733747	1661456641.489	0	899	8.0414722754	8.2242276232	494.55993426	508.20858583	2.4548809006	728.46099288	27.768060684	-1.1926559257	33.153503418	19.1633358	0	0	0	0	0
3572	2022-08-25	19:44:02.436	236.61391708	5678.73401	1661456642.436	0	899	8.0414722754	8.2242276232	493.29003638	506.90364185	2.4548809006	728.45595202	27.768060684	-1.1746439673	33.153503418	19.166153586	0	0	0	0	0
3573	2022-08-25	19:44:03.359	236.61392778	5678.734267	1661456643.36	0	899	8.0977649094	8.2973370841	493.29003638	508.05893559	2.6571539084	728.46735064	27.768060684	-1.1870183937	33.153503418	19.164226835	0	0	0	0	0
3574	2022-08-25	19:44:04.328	236.61393898	5678.734536	1661456644.328	0	899	8.0977649094	8.2973370841	491.57836006	506.29601238	2.6571539084	728.47680139	27.768060684	-1.1555324793	33.153503418	19.166650772	0	0	0	0	0
3575	2022-08-25	19:44:05.345	236.61395075	5678.734818	1661456645.345	0	899	8.0883049782	8.2907009772	491.59505757	506.54010452	2.696907966	728.46515054	27.772156103	-1.2317627305	33.153503418	19.159514711	0	0	0	0	0
3576	2022-08-25	19:44:06.288	236.61396167	5678.73508	1661456646.288	0	899	8.0883381674	8.290735358	485.22873752	499.98026758	2.6969126603	728.46084655	27.772607803	-1.1897240301	33.153503418	19.163656702	0	0	0	0	0
3577	2022-08-25	19:44:07.252	236.61397282	5678.735348	1661456647.252	0	899	8.1141017311	8.3020717544	485.22873752	498.87994073	2.5012526826	728.4694416	27.772607803	-1.2011067867	33.153503418	19.161247253	0	0	0	0	0
3578	2022-08-25	19:44:08.183	236.6139836	5678.735606	1661456648.183	0	899	8.1141017311	8.3020717544	494.43904615	508.34936796	2.5012526826	728.47243515	27.772607803	-1.1535707294	33.153503418	19.150730209	0	0	0	0	0
3579	2022-08-25	19:44:09.135	236.61399463	5678.735871	1661456649.136	0	899	8.1650529904	8.3473975981	494.43904615	507.84652393	2.4132220206	728.47369668	27.772607803	-1.2152383114	33.153503418	19.15894377	0	0	0	0	0
3580	2022-08-25	19:44:10.086	236.61400564	5678.736135	1661456650.087	0	899	8.1652271533	8.3475773372	485.61652562	498.78488952	2.4132438558	728.4746886	27.774955838	-1.3847083106	33.153503418	19.148761105	0	0	0	0	0
3581	2022-08-25	19:44:11.006	236.61401627	5678.736391	1661456651.006	0	899	8.1853538244	8.3728052897	485.62636708	499.13171544	2.4732800965	728.46389467	27.777399063	-1.3595820879	33.361300993	19.131716886	0	0	0	0	0
3582	2022-08-25	19:44:11.924	236.6140269	5678.736646	1661456651.924	0	899	8.1853538244	8.3728052897	481.58324367	494.97615211	2.4732800965	728.45894759	27.777399063	-1.431813274	33.247507083	19.137412242	0	0	0	0	0
3583	2022-08-25	19:44:12.854	236.61403766	5678.736904	1661456652.854	0	899	8.2242822763	8.4142909012	481.58324367	495.09516968	2.4946593316	728.44893904	27.777399063	-1.6416189315	33.153503418	19.124604636	0	0	0	0	0
3584	2022-08-25	19:44:13.721	236.61404771	5678.737145	1661456653.722	0	899	8.2242822763	8.4142909012	483.83171725	497.40672936	2.4946593316	728.46890804	27.777399063	-1.3210034631	33.153503418	19.152100115	0	0	0	0	0
3585	2022-08-25	19:44:14.716	236.61405921	5678.737421	1661456654.716	0	899	8.2244616396	8.4148408177	483.84077646	497.44234748	2.4993610487	728.45000493	27.779656353	-1.3389291992	33.153503418	19.143309814	0	0	0	0	0
3586	2022-08-25	19:44:15.645	236.61406998	5678.737679	1661456655.646	0	899	8.2246418383	8.415026998	497.94158712	511.9396892	2.4993842787	728.46858145	27.782068253	-1.5544909239	33.189785534	19.119647096	0	0	0	0	0
3587	2022-08-25	19:44:16.559	236.61408054	5678.737933	1661456656.559	0	899	8.2611104939	8.4488764939	497.94158712	511.68496299	2.4551240894	728.47174194	27.782068253	-1.6739241169	33.399232296	19.12530054	0	0	0	0	0
3588	2022-08-25	19:44:17.473	236.61409113	5678.738187	1661456657.474	0	899	8.2611104939	8.4488764939	502.97527989	516.85758758	2.4551240894	728.46204462	27.782068253	-1.2265779822	33.222769276	19.159731442	0	0	0	0	0
3589	2022-08-25	19:44:18.385	236.61410169	5678.738441	1661456658.386	0	899	8.2998126521	8.4886420361	502.97527989	516.87117234	2.4574620015	728.46497188	27.782068253	-1.168348929	33.374494489	19.166766274	0	0	0	0	0
3590	2022-08-25	19:44:19.352	236.61411288	5678.738709	1661456659.353	0	899	8.2998126521	8.4886420361	497.50661879	511.25142642	2.4574620015	728.479647	27.782068253	-1.1539047956	33.153503418	19.164850235	0	0	0	0	0
3591	2022-08-25	19:44:20.312	236.61412399	5678.738976	1661456660.313	0	899	8.3241921912	8.5079836136	497.52237758	510.85983763	2.3864593915	728.4732185	27.785888002	-1.1851428889	33.361300993	19.1675543	0	0	0	0	0
3592	2022-08-25	19:44:21.240	236.61413472	5678.739233	1661456661.24	0	899	8.3242495003	8.5080427366	492.04272342	505.23332578	2.3864663614	728.45602316	27.786645889	-1.199446855	33.247507083	19.163830587	0	0	0	0	0
3593	2022-08-25	19:44:22.203	236.61414588	5678.739501	1661456662.204	0	899	8.3517208704	8.5403182148	492.04272342	505.53500927	2.4395907337	728.45195725	27.786645889	-1.1552414144	33.153503418	19.167558594	0	0	0	0	0
3594	2022-08-25	19:44:23.117	236.61415645	5678.739755	1661456663.117	0	899	8.3517208704	8.5403182148	509.09104942	523.05081681	2.4395907337	728.46672856	27.786645889	-1.2169844662	33.153503418	19.142673391	0	0	0	0	0
3595	2022-08-25	19:44:24.022	236.61416692	5678.740006	1661456664.022	0	899	8.3313541661	8.5291385948	509.09118421	523.77032345	2.5617832413	728.47138219	27.786677822	-1.1862746422	33.153503418	19.154316302	0	0	0	0	0
3596	2022-08-25	19:44:25.020	236.61417848	5678.740284	1661456665.021	0	899	8.3317166753	8.5295134474	496.76786877	511.09194946	2.5618305275	728.46246702	27.791467667	-1.1897132397	33.153503418	19.163408279	0	0	0	0	0
3597	2022-08-25	19:44:25.986	236.61418965	5678.740552	1661456665.986	0	899	8.3465352639	8.5299502721	496.76786877	510.02196211	2.3754386855	728.45954946	27.791467667	-1.4329235064	33.153503418	19.131694427	0	0	0	0	0
3598	2022-08-25	19:44:26.911	236.61420036	5678.740809	1661456666.911	0	899	8.3465352639	8.5299502721	495.97706494	509.21005912	2.3754386855	728.45990354	27.791467667	-1.3455476224	33.153503418	19.140270827	0	0	0	0	0
3599	2022-08-25	19:44:27.881	236.6142116	5678.741078	1661456667.882	0	899	8.4256696883	8.6067638366	495.97706494	508.91859506	2.324448806	728.46439225	27.791467667	-1.189971938	33.240910334	19.160623576	0	0	0	0	0
3600	2022-08-25	19:44:28.815	236.6142224	5678.741338	1661456668.815	0	899	8.4256696883	8.6067638366	513.59710042	526.99839014	2.324448806	728.4685867	27.791467667	-1.2943357506	33.40253067	19.126877854	0	0	0	0	0
3601	2022-08-25	19:44:29.813	236.61423396	5678.741615	1661456669.814	0	899	8.3794510438	8.5708347793	513.60750158	527.85266376	2.4668194181	728.47437736	27.793910488	-1.2360205019	33.40253067	19.140877124	0	0	0	0	0
3602	2022-08-25	19:44:30.793	236.6142453	5678.741887	1661456670.794	0	899	8.3796205101	8.5710097957	495.25170688	508.98788298	2.4668405826	728.45106516	27.796136856	-1.1511130601	33.40253067	19.166392939	0	0	0	0	0
3603	2022-08-25	19:44:31.740	236.61425626	5678.74215	1661456671.741	0	899	8.4303363079	8.6352448107	495.25170688	509.87419007	2.6214451818	728.46540843	27.796136856	-1.1554786377	33.358002618	19.166586314	0	0	0	0	0
3604	2022-08-25	19:44:32.730	236.61426771	5678.742425	1661456672.73	0	899	8.4303363079	8.6352448107	499.663264	514.41599999	2.6214451818	728.46731709	27.796136856	-1.1588309174	33.287087573	19.165324432	0	0	0	0	0
3605	2022-08-25	19:44:33.680	236.6142787	5678.742689	1661456673.68	0	899	8.4351800127	8.6153694272	499.663264	512.62085956	2.3105258094	728.45511814	27.796136856	-1.1592620777	33.33986156	19.164489746	0	0	0	0	0
3606	2022-08-25	19:44:34.614	236.61428951	5678.742948	1661456674.614	0	899	8.4351800127	8.6153694272	507.36670407	520.5240703	2.3105258094	728.47113563	27.796136856	-1.1897132397	33.153503418	19.164489746	0	0	0	0	0
3607	2022-08-25	19:44:35.532	236.61430015	5678.743204	1661456675.533	0	899	8.4774300575	8.6894062553	507.38595489	522.7995877	2.6949607876	728.46359516	27.80071328	-1.1704831518	33.245857896	19.162886361	0	0	0	0	0
3608	2022-08-25	19:44:36.407	236.61431028	5678.743447	1661456676.408	0	899	8.477437201	8.6894136551	528.89525644	544.96231585	2.6949617511	728.45245361	27.800806046	-1.1539047956	33.40253067	19.168451309	0	0	0	0	0
3609	2022-08-25	19:44:37.368	236.61432139	5678.743713	1661456677.368	0	899	8.5415941618	8.7526540085	528.89525644	544.77169807	2.6639208192	728.46943917	27.800806046	-1.1587231704	33.40253067	19.152105395	0	0	0	0	0
3610	2022-08-25	19:44:38.311	236.6143323	5678.743975	1661456678.311	0	899	8.5415941618	8.7526540085	495.71940428	510.59996917	2.6639208192	728.47678724	27.800806046	-1.2249395524	33.40253067	19.149963707	0	0	0	0	0
3611	2022-08-25	19:44:39.207	236.61434267	5678.744224	1661456679.207	0	899	8.5565845455	8.7609941009	495.71940428	510.10337462	2.5775272199	728.4696243	27.800806046	-1.1571601629	33.40253067	19.165569305	0	0	0	0	0
3612	2022-08-25	19:44:40.130	236.61435336	5678.744481	1661456680.13	0	899	8.5569332329	8.7613547366	486.68824022	500.81041033	2.5775717807	728.47982162	27.80529213	-1.5071057081	33.40253067	19.16232872	0	0	0	0	0
3613	2022-08-25	19:44:41.081	236.61436436	5678.744745	1661456681.081	0	899	8.5801387196	8.7901228126	486.68824022	501.15723072	2.6390456857	728.46648968	27.80529213	-1.25459298	33.40253067	19.163086556	0	0	0	0	0
3614	2022-08-25	19:44:41.993	236.61437493	5678.744998	1661456681.994	0	899	8.5801387196	8.7901228126	483.88828635	498.27403566	2.6390456857	728.44805625	27.80529213	-1.1645977268	33.40253067	19.162185012	0	0	0	0	0
3615	2022-08-25	19:44:42.901	236.61438544	5678.745251	1661456682.902	0	899	8.6062169757	8.8084640761	483.88828635	497.69918122	2.5365157954	728.47470396	27.80529213	-1.1893143733	33.40253067	19.162592768	0	0	0	0	0
3616	2022-08-25	19:44:43.753	236.6143953	5678.745487	1661456683.754	0	899	8.6062169757	8.8084640761	482.95267601	496.73686716	2.5365157954	728.47484745	27.80529213	-1.1956525402	33.40253067	19.163280045	0	0	0	0	0
3617	2022-08-25	19:44:44.654	236.61440573	5678.745737	1661456684.655	0	899	8.62456574	8.8238985309	482.9555994	496.51124184	2.4955926431	728.46089587	27.806021924	-1.2129638929	33.364599367	19.162117118	0	0	0	0	0
3618	2022-08-25	19:44:45.552	236.61441611	5678.745987	1661456685.552	0	899	8.6248839273	8.8242272643	487.83390967	501.52669731	2.4956317041	728.47033894	27.810083389	-1.1962777345	33.153503418	19.149304889	0	0	0	0	0
3619	2022-08-25	19:44:46.444	236.61442645	5678.746235	1661456686.445	0	899	8.6330334165	8.8289322061	487.83390967	501.27620513	2.4512015646	728.47675894	27.810083389	-1.1496794287	33.202979031	19.144222348	0	0	0	0	0
3620	2022-08-25	19:44:47.306	236.61443642	5678.746474	1661456687.307	0	899	8.6330334165	8.8289322061	488.4458618	501.90501964	2.4512015646	728.47508068	27.810083389	-1.1457666159	33.40253067	19.161247253	0	0	0	0	0
3621	2022-08-25	19:44:48.292	236.61444784	5678.746748	1661456688.293	0	899	8.6763617084	8.870691477	488.4458618	501.72972728	2.4201223004	728.46077016	27.810083389	-1.1789017363	33.40253067	19.162831351	0	0	0	0	0
3622	2022-08-25	19:44:49.214	236.61445851	5678.747004	1661456689.215	0	899	8.6763617084	8.870691477	499.45997803	513.04338549	2.4201223004	728.44921875	27.810083389	-1.2304046154	33.40253067	19.156927109	0	0	0	0	0
3623	2022-08-25	19:44:50.105	236.61446881	5678.747251	1661456690.105	0	899	8.7120897431	8.9191549448	499.47794011	513.89684029	2.5647135474	728.46703536	27.814420523	-1.5289335472	33.163398541	19.124766748	0	0	0	0	0
3624	2022-08-25	19:44:51.005	236.61447922	5678.747501	1661456691.005	0	899	8.7121039454	8.9191696312	503.82090131	518.36518419	2.5647153213	728.46980538	27.814599991	-1.5612602818	33.333264812	19.124216635	0	0	0	0	0
3625	2022-08-25	19:44:51.973	236.61449044	5678.747771	1661456691.974	0	899	8.6648745056	8.8626238065	503.82090131	517.7837435	2.4649498987	728.47122253	27.814599991	-1.3801056518	33.40253067	19.143318972	0	0	0	0	0
3626	2022-08-25	19:44:52.924	236.61450145	5678.748035	1661456692.925	0	899	8.6648745056	8.8626238065	503.34685519	517.29655971	2.4649498987	728.45524547	27.814599991	-1.2442665984	33.40253067	19.160871026	0	0	0	0	0
3627	2022-08-25	19:44:53.818	236.61451178	5678.748283	1661456693.818	0	899	8.7591707068	8.9435574579	503.34685519	516.20913257	2.2775864238	728.45689261	27.814599991	-1.2551427274	33.40253067	19.156301802	0	0	0	0	0
3628	2022-08-25	19:44:54.743	236.6145225	5678.74854	1661456694.744	0	899	8.7593028045	8.943693541	502.23007281	515.0638967	2.2776009967	728.46645734	27.816260268	-1.1633042673	33.40253067	19.15952368	0	0	0	0	0
3629	2022-08-25	19:44:55.740	236.61453404	5678.748817	1661456695.741	0	899	8.7933494087	9.0085325311	502.24285644	517.17295718	2.6388190367	728.46500301	27.819330215	-1.2093744357	33.40253067	19.161784406	0	0	0	0	0
3630	2022-08-25	19:44:56.706	236.61454521	5678.749085	1661456696.706	0	899	8.7933494087	9.0085325311	501.56648897	516.47648343	2.6388190367	728.45910806	27.819330215	-1.1971292669	33.40253067	19.162295297	0	0	0	0	0
3631	2022-08-25	19:44:57.585	236.61455539	5678.749329	1661456697.586	0	899	8.7778785206	8.9637490069	501.56648897	514.45920651	2.2907421265	728.46006441	27.819330215	-1.176217676	33.40253067	19.16411972	0	0	0	0	0
3632	2022-08-25	19:44:58.500	236.61456597	5678.749583	1661456698.5	0	899	8.7778785206	8.9637490069	485.0001542	497.46703573	2.2907421265	728.47446184	27.819330215	-1.1555324793	33.40253067	19.167009354	0	0	0	0	0
3633	2022-08-25	19:44:59.474	236.61457726	5678.749854	1661456699.475	0	899	8.7579829871	8.9579448542	485.0001542	498.44732258	2.4660067065	728.46600059	27.819330215	-1.1506495476	33.40253067	19.165929794	0	0	0	0	0
3634	2022-08-25	19:45:00.490	236.614589	5678.750136	1661456700.49	0	899	8.7583635013	8.9583378266	484.55205215	497.98705092	2.4660521644	728.47105155	27.824113391	-1.4085302613	33.40253067	19.129717909	0	0	0	0	0
3635	2022-08-25	19:45:01.420	236.61459977	5678.750394	1661456701.42	0	899	8.8163848472	9.024168958	484.55257522	498.42254686	2.543668846	728.46269863	27.824243546	-1.1945314692	33.40253067	19.161716486	0	0	0	0	0
3636	2022-08-25	19:45:02.302	236.61460998	5678.750639	1661456702.302	0	899	8.8163848472	9.024168958	489.84383154	503.86526161	2.543668846	728.46806608	27.824243546	-1.4875738621	33.40253067	19.147563934	0	0	0	0	0
3637	2022-08-25	19:45:03.211	236.61462051	5678.750892	1661456703.212	0	899	8.8681261064	9.0875888134	489.84383154	504.57057637	2.6678875377	728.47160733	27.824243546	-1.2592065255	33.40253067	19.157260061	0	0	0	0	0
3638	2022-08-25	19:45:04.101	236.6146308	5678.751139	1661456704.101	0	899	8.8682512159	9.0877183653	498.01563501	512.98815059	2.6679035069	728.46678839	27.825796708	-1.1615149714	33.40253067	19.163630441	0	0	0	0	0
3639	2022-08-25	19:45:05.006	236.61464128	5678.751391	1661456705.007	0	899	8.9156264086	9.12383496	498.02749425	512.15265326	2.5210217741	728.4553736	27.828668594	-1.1522772312	33.40253067	19.166290283	0	0	0	0	0
3640	2022-08-25	19:45:05.914	236.61465178	5678.751643	1661456705.914	0	899	8.9156264086	9.12383496	498.71234234	512.85692516	2.5210217741	728.46434698	27.828668594	-1.1775004406	33.40253067	19.164143948	0	0	0	0	0
3641	2022-08-25	19:45:06.782	236.61466184	5678.751884	1661456706.783	0	899	8.9056827946	9.1109151813	498.71234234	512.66940635	2.4885097503	728.4497135	27.828668594	-1.1884843893	33.40253067	19.161985663	0	0	0	0	0
3642	2022-08-25	19:45:07.706	236.61467252	5678.752141	1661456707.706	0	899	8.9056827946	9.1109151813	499.91528364	513.90601341	2.4885097503	728.45007324	27.828668594	-1.1506495476	33.40253067	19.16809082	0	0	0	0	0
3643	2022-08-25	19:45:08.691	236.61468394	5678.752414	1661456708.692	0	899	8.9263487074	9.1478353963	499.91528364	514.98469857	2.6747595325	728.45056597	27.828668594	-1.1500027859	33.40253067	19.165229039	0	0	0	0	0
3644	2022-08-25	19:45:09.677	236.61469535	5678.752688	1661456709.678	0	899	8.926381939	9.1478698109	513.75172602	529.23825101	2.6747637575	728.45633804	27.82907846	-1.1523849633	33.40253067	19.160888672	0	0	0	0	0
3645	2022-08-25	19:45:10.642	236.61470652	5678.752956	1661456710.643	0	899	8.9736563868	9.163029369	513.77025551	526.93177728	2.2831497338	728.44209946	27.833429337	-1.188085556	33.40253067	19.160888672	0	0	0	0	0
3646	2022-08-25	19:45:11.596	236.61471756	5678.753221	1661456711.597	0	899	8.9736563868	9.163029369	533.68411206	547.35577753	2.2831497338	728.45032506	27.833429337	-1.185390755	33.40253067	19.161246142	0	0	0	0	0
3647	2022-08-25	19:45:12.561	236.61472872	5678.753489	1661456712.561	0	899	8.9956038279	9.2225126382	533.68411206	550.03980684	2.7180507062	728.45478871	27.833429337	-1.1776836384	33.40253067	19.162254333	0	0	0	0	0
3648	2022-08-25	19:45:13.526	236.6147399	5678.753757	1661456713.527	0	899	8.9956038279	9.2225126382	521.38385315	537.3625847	2.7180507062	728.45072199	27.833429337	-1.16855371	33.40253067	19.163408279	0	0	0	0	0
3649	2022-08-25	19:45:14.436	236.61475042	5678.75401	1661456714.436	0	899	9.0134984845	9.2241327088	521.38950215	536.187146	2.5226607487	728.4531347	27.83473654	-1.1884304893	33.40253067	19.148911268	0	0	0	0	0
3650	2022-08-25	19:45:15.390	236.61476146	5678.754275	1661456715.39	0	899	9.0137587408	9.2244016879	509.10880763	523.55809304	2.5226916547	728.4553833	27.837915421	-1.2141280174	33.40253067	19.1140728	0	0	0	0	0
3651	2022-08-25	19:45:16.355	236.61477263	5678.754543	1661456716.355	0	899	9.0260226761	9.2360983644	509.10880763	523.49931615	2.5127119227	728.44582301	27.837915421	-1.2078329854	33.40253067	19.163864123	0	0	0	0	0
3652	2022-08-25	19:45:17.334	236.61478396	5678.754815	1661456717.334	0	899	9.0260226761	9.2360983644	489.98421923	503.83415068	2.5127119227	728.45190268	27.837915421	-1.1876975495	33.40253067	19.145003085	0	0	0	0	0
3653	2022-08-25	19:45:18.259	236.61479468	5678.755072	1661456718.26	0	899	9.0500801687	9.2542022174	489.98421923	503.40383972	2.436724266	728.44648268	27.837915421	-1.1489140743	33.40253067	19.16626641	0	0	0	0	0
3654	2022-08-25	19:45:19.211	236.61480569	5678.755337	1661456719.212	0	899	9.0500801687	9.2542022174	511.119436	525.1179049	2.436724266	728.44588243	27.837915421	-1.1457666159	33.40253067	19.165569305	0	0	0	0	0
3655	2022-08-25	19:45:20.167	236.61481675	5678.755602	1661456720.167	0	899	9.096511964	9.3006718418	511.13430152	525.06397955	2.4249988143	728.44964478	27.841423932	-1.3956707432	33.217821715	19.131647097	0	0	0	0	0
3656	2022-08-25	19:45:21.130	236.61482789	5678.755869	1661456721.13	0	899	9.0966129052	9.3007760315	494.66350241	508.1443755	2.4250102324	728.4421128	27.842645645	-1.31227236	33.321720502	19.115456891	0	0	0	0	0
3657	2022-08-25	19:45:22.066	236.61483874	5678.75613	1661456722.067	0	899	9.092512363	9.3075698826	494.66350241	508.87373341	2.5525472005	728.44941681	27.842645645	-1.5304965547	33.40253067	19.109895744	0	0	0	0	0
3658	2022-08-25	19:45:23.003	236.61484957	5678.75639	1661456723.003	0	899	9.092512363	9.3075698826	497.30300857	511.58906485	2.5525472005	728.43859095	27.842645645	-1.6494337833	33.40253067	19.124008785	0	0	0	0	0
3659	2022-08-25	19:45:23.934	236.61486035	5678.756648	1661456723.934	0	899	9.1085815075	9.3115265693	497.30300857	510.75679507	2.407759229	728.45801226	27.842645645	-1.4014052382	33.40253067	19.146991995	0	0	0	0	0
3660	2022-08-25	19:45:24.848	236.61487093	5678.756902	1661456724.848	0	899	9.1086592574	9.3116068029	501.52963486	515.09781686	2.4077679497	728.45258902	27.843585425	-1.2027344941	33.40253067	19.152873134	0	0	0	0	0
3661	2022-08-25	19:45:25.789	236.61488182	5678.757164	1661456725.789	0	899	9.1398519251	9.35798705	501.54476212	516.08381716	2.5751267941	728.43527323	27.847223282	-1.6059290992	33.40253067	19.09903424	0	0	0	0	0
3662	2022-08-25	19:45:26.719	236.61489258	5678.757422	1661456726.719	0	899	9.1398519251	9.35798705	490.28294365	504.49553491	2.5751267941	728.45132547	27.847223282	-1.6875596899	33.40253067	19.095545813	0	0	0	0	0
3663	2022-08-25	19:45:27.709	236.61490404	5678.757697	1661456727.709	0	899	9.1590233393	9.3753628661	490.28294365	504.34831293	2.5491960949	728.44923249	27.847223282	-1.5105334607	33.40253067	19.106633003	0	0	0	0	0
3664	2022-08-25	19:45:28.648	236.61491492	5678.757958	1661456728.649	0	899	9.1590233393	9.3753628661	491.07042401	505.15838475	2.5491960949	728.45422323	27.847223282	-1.212511181	33.40253067	19.149890862	0	0	0	0	0
3665	2022-08-25	19:45:29.546	236.6149253	5678.758207	1661456729.546	0	899	9.1248144962	9.3459714415	491.07684594	505.53456444	2.6141565249	728.44838811	27.848800293	-1.1999642549	33.40253067	19.150198905	0	0	0	0	0
3666	2022-08-25	19:45:30.464	236.61493594	5678.758462	1661456730.465	0	899	9.125070772	9.3462366282	492.51027074	507.01036836	2.6141876792	728.43634801	27.851892471	-1.1913517019	33.40253067	19.131535574	0	0	0	0	0
3667	2022-08-25	19:45:31.470	236.61494758	5678.758742	1661456731.471	0	899	9.1345803565	9.3489379793	492.51027074	506.54710818	2.5329820262	728.43660064	27.851892471	-1.1932703043	33.40253067	19.15801383	0	0	0	0	0
3668	2022-08-25	19:45:32.420	236.61495856	5678.759006	1661456732.42	0	899	9.1345803565	9.3489379793	494.241071	508.32723729	2.5329820262	728.4325416	27.851892471	-1.1571601629	33.40253067	19.166650772	0	0	0	0	0
3669	2022-08-25	19:45:33.346	236.61496929	5678.759263	1661456733.347	0	899	9.1568577471	9.3625977878	494.241071	507.72523356	2.427604364	728.43768149	27.851892471	-1.1588417126	33.40253067	19.166650772	0	0	0	0	0
3670	2022-08-25	19:45:34.270	236.61497999	5678.75952	1661456734.271	0	899	9.1568577471	9.3625977878	495.72604913	509.25072569	2.427604364	728.44025507	27.851892471	-1.176692009	33.40253067	19.166650772	0	0	0	0	0
3671	2022-08-25	19:45:35.223	236.61499102	5678.759784	1661456735.224	0	899	9.207498564	9.4426068825	495.74037941	511.12095358	2.7506259813	728.44078458	27.855378751	-1.2089216654	33.40253067	19.163084599	0	0	0	0	0
3672	2022-08-25	19:45:36.161	236.61500186	5678.760045	1661456736.161	0	899	9.2075898319	9.4427014951	498.78591519	514.26104562	2.750637551	728.44592204	27.856470108	-1.1778130184	33.40253067	19.153721993	0	0	0	0	0
3673	2022-08-25	19:45:37.042	236.61501207	5678.76029	1661456737.043	0	899	9.2550842128	9.466333374	498.78591519	512.61119931	2.465293627	728.42919962	27.856470108	-1.1506495476	33.40253067	19.161204875	0	0	0	0	0
3674	2022-08-25	19:45:37.930	236.61502234	5678.760536	1661456737.93	0	899	9.2550842128	9.466333374	507.1935282	521.25185346	2.465293627	728.43614874	27.856470108	-1.1761530148	33.40253067	19.161020847	0	0	0	0	0
3675	2022-08-25	19:45:38.859	236.6150331	5678.760794	1661456738.86	0	899	9.2741970544	9.4978792066	507.1935282	522.05260174	2.6017175442	728.43903396	27.856470108	-1.2146777459	33.40253067	19.161595705	0	0	0	0	0
3676	2022-08-25	19:45:39.759	236.61504351	5678.761044	1661456739.759	0	899	9.2744749542	9.4981667219	524.66151242	540.03254063	2.6017506261	728.4171858	27.85976924	-1.4479173667	33.40253067	19.1332113	0	0	0	0	0
3677	2022-08-25	19:45:40.710	236.61505453	5678.761309	1661456740.711	0	899	9.3232107329	9.5316353966	524.66760222	538.90958218	2.4156674241	728.43413417	27.861169815	-1.1772848928	33.40253067	19.162516663	0	0	0	0	0
3678	2022-08-25	19:45:41.674	236.61506568	5678.761576	1661456741.675	0	899	9.3232107329	9.5316353966	518.55180393	532.62777198	2.4156674241	728.43429545	27.861169815	-1.1563086257	33.40253067	19.165044646	0	0	0	0	0
3679	2022-08-25	19:45:42.595	236.61507634	5678.761832	1661456742.596	0	899	9.3196768582	9.5615457275	518.55180393	534.90494789	2.7945206479	728.43812975	27.861169815	-1.2007726526	33.40253067	19.161367682	0	0	0	0	0
3680	2022-08-25	19:45:43.493	236.61508674	5678.762082	1661456743.494	0	899	9.3196768582	9.5615457275	516.46962608	532.7571061	2.7945206479	728.41981557	27.861169815	-1.1850135255	33.40253067	19.16361618	0	0	0	0	0
3681	2022-08-25	19:45:44.430	236.61509758	5678.762342	1661456744.431	0	899	9.3634170674	9.5688186629	516.47069196	530.22629149	2.371378855	728.42629378	27.861418806	-1.1832888592	33.40253067	19.163730672	0	0	0	0	0
3682	2022-08-25	19:45:45.378	236.61510855	5678.762605	1661456745.379	0	899	9.363795574	9.5692090736	535.28650213	549.54349008	2.3714195336	728.44186179	27.865869522	-1.184830308	33.40253067	19.163049698	0	0	0	0	0
3683	2022-08-25	19:45:46.335	236.61511963	5678.762871	1661456746.336	0	899	9.3837847579	9.6012546911	535.28650213	550.3520381	2.5022268819	728.43977528	27.865869522	-1.2407741578	33.40253067	19.160926541	0	0	0	0	0
3684	2022-08-25	19:45:47.219	236.61512985	5678.763116	1661456747.219	0	899	9.3837847579	9.6012546911	522.25591293	536.95470546	2.5022268819	728.43670654	27.865869522	-1.188085556	33.40253067	19.163768768	0	0	0	0	0
3685	2022-08-25	19:45:48.114	236.61514021	5678.763365	1661456748.114	0	899	9.4050940147	9.6449214436	522.25591293	538.43700517	2.7469807221	728.4275351	27.865869522	-1.4744663981	33.40253067	19.144995797	0	0	0	0	0
3686	2022-08-25	19:45:49.039	236.61515091	5678.763622	1661456749.039	0	899	9.4050940147	9.6449214436	499.27178041	514.74075364	2.7469807221	728.44226438	27.865869522	-1.3357170102	33.40253067	19.152264791	0	0	0	0	0
3687	2022-08-25	19:45:49.947	236.61516142	5678.763874	1661456749.947	0	899	9.4370980328	9.6546728167	499.27818027	513.2572698	2.4895821121	728.44335452	27.867415611	-1.1990587853	33.40253067	19.160649938	0	0	0	0	0
3688	2022-08-25	19:45:50.848	236.61517185	5678.764124	1661456750.848	0	899	9.4373578716	9.6549412471	494.21173992	508.04914243	2.4896112012	728.45410156	27.870447159	-1.2173833847	33.40253067	19.160888672	0	0	0	0	0
3689	2022-08-25	19:45:51.730	236.61518206	5678.764369	1661456751.73	0	899	9.4689017816	9.7003798944	494.21173992	508.88802706	2.6361896147	728.4113531	27.870447159	-1.2173833847	33.40253067	19.161016906	0	0	0	0	0
3690	2022-08-25	19:45:52.637	236.61519256	5678.764621	1661456752.637	0	899	9.4689017816	9.7003798944	492.08618219	506.69934801	2.6361896147	728.4213463	27.870447159	-1.2168336467	33.40253067	19.161218643	0	0	0	0	0
3691	2022-08-25	19:45:53.601	236.61520372	5678.764889	1661456753.601	0	899	9.466750177	9.6911408661	492.08618219	506.25293301	2.5579107123	728.42967335	27.870447159	-1.1897132397	33.40253067	19.161009517	0	0	0	0	0
3692	2022-08-25	19:45:54.542	236.61521461	5678.765151	1661456754.542	0	899	9.4668214912	9.6912146051	494.65516626	508.89592282	2.5579188895	728.44188847	27.87127659	-1.1902953039	33.40253067	19.16200677	0	0	0	0	0
3693	2022-08-25	19:45:55.453	236.61522515	5678.765404	1661456755.453	0	899	9.4966950691	9.7319248214	494.67078981	509.55611406	2.6702317804	728.4480413	27.875085831	-1.1911360633	33.40253067	19.158298164	0	0	0	0	0
3694	2022-08-25	19:45:56.358	236.61523563	5678.765655	1661456756.358	0	899	9.4966950691	9.7319248214	494.1765015	509.04695194	2.6702317804	728.44195395	27.875085831	-1.1897132397	33.40253067	19.15656662	0	0	0	0	0
3695	2022-08-25	19:45:57.233	236.61524575	5678.765898	1661456757.233	0	899	9.5320685222	9.745606856	494.1765015	507.61892406	2.4205965879	728.42301042	27.875085831	-1.2289709413	33.40253067	19.158064482	0	0	0	0	0
3696	2022-08-25	19:45:58.174	236.61525666	5678.76616	1661456758.175	0	899	9.5320685222	9.745606856	493.07473263	506.48718523	2.4205965879	728.43365559	27.875085831	-1.1783196926	33.40253067	19.161607742	0	0	0	0	0
3697	2022-08-25	19:45:59.084	236.61526718	5678.766412	1661456759.084	0	899	9.5318182348	9.7447629682	493.07473263	506.45007919	2.4140767775	728.43968959	27.875085831	-1.2604138093	33.40253067	19.143445539	0	0	0	0	0
3698	2022-08-25	19:45:59.951	236.61527722	5678.766653	1661456759.952	0	899	9.5319820331	9.7449320135	500.21530319	513.78444943	2.4140943825	728.42271171	27.876977921	-1.2462284289	33.40253067	19.147619323	0	0	0	0	0
3699	2022-08-25	19:46:00.888	236.61528807	5678.766914	1661456760.889	0	899	9.5067276771	9.7286132177	500.22656711	514.40593303	2.5196111365	728.42849873	27.879693985	-1.175700284	33.40253067	19.129502947	0	0	0	0	0
3700	2022-08-25	19:46:01.766	236.61529822	5678.767157	1661456761.766	0	899	9.5067276771	9.7286132177	495.07384734	509.10715484	2.5196111365	728.43909985	27.879693985	-1.1801952116	33.40253067	19.136908146	0	0	0	0	0
3701	2022-08-25	19:46:02.710	236.61530916	5678.76742	1661456762.711	0	899	9.53862584	9.7561606308	495.07384734	508.78444492	2.4632315417	728.43028775	27.879693985	-1.184442258	33.40253067	19.163833921	0	0	0	0	0
3702	2022-08-25	19:46:03.638	236.61531988	5678.767677	1661456763.638	0	899	9.53862584	9.7561606308	497.04216822	510.80727657	2.4632315417	728.42260742	27.879693985	-1.1587878466	33.40253067	19.16809082	0	0	0	0	0
3703	2022-08-25	19:46:04.509	236.61532997	5678.767919	1661456764.509	0	899	9.562955416	9.7770582264	497.04609273	510.55849128	2.4191880086	728.41652048	27.880646295	-1.1714856901	33.40253067	19.166833865	0	0	0	0	0
3704	2022-08-25	19:46:05.423	236.61534054	5678.768173	1661456765.423	0	899	9.5632755845	9.7773886734	501.03260907	514.65358148	2.4192223816	728.43966412	27.884332657	-1.2206386328	33.40253067	19.161968231	0	0	0	0	0
3705	2022-08-25	19:46:06.336	236.61535112	5678.768427	1661456766.337	0	899	9.6216076131	9.8533097841	501.03260907	515.68835985	2.5977862916	728.44410029	27.884332657	-1.2847423332	33.40253067	19.157752397	0	0	0	0	0
3706	2022-08-25	19:46:07.230	236.61536146	5678.768675	1661456767.23	0	899	9.6216076131	9.8533097841	541.56449374	557.4058464	2.5977862916	728.43916048	27.884332657	-1.5152440071	33.40253067	19.153326035	0	0	0	0	0
3707	2022-08-25	19:46:08.111	236.61537167	5678.76892	1661456768.112	0	899	9.6706900198	9.8898931898	541.56449374	556.47081221	2.4485596233	728.43941675	27.884332657	-1.1926774837	33.40253067	19.166013263	0	0	0	0	0
3708	2022-08-25	19:46:08.984	236.61538177	5678.769162	1661456768.985	0	899	9.6706900198	9.8898931898	532.15739624	546.80478859	2.4485596233	728.42698498	27.884332657	-1.1973987368	33.40253067	19.1616445	0	0	0	0	0
3709	2022-08-25	19:46:09.901	236.61539238	5678.769417	1661456769.902	0	899	9.684460231	9.9055844016	532.16394096	546.91938236	2.4661050295	728.42768951	27.885816903	-1.2485889765	33.40253067	19.158317717	0	0	0	0	0
3710	2022-08-25	19:46:10.822	236.61540303	5678.769673	1661456770.822	0	899	9.6847403614	9.9058737048	504.30611634	518.28931335	2.4661353034	728.4384127	27.889001846	-1.2132764755	33.40253067	19.164826159	0	0	0	0	0
3711	2022-08-25	19:46:11.717	236.6154134	5678.769922	1661456771.718	0	899	9.7067392557	9.9178696487	504.30611634	517.62350662	2.3517319249	728.43866896	27.889001846	-1.1687369615	33.40253067	19.16679563	0	0	0	0	0
3712	2022-08-25	19:46:12.628	236.61542394	5678.770174	1661456772.628	0	899	9.7067392557	9.9178696487	500.76853679	513.99250895	2.3517319249	728.4422567	27.889001846	-1.1474911946	33.40253067	19.166859178	0	0	0	0	0
3713	2022-08-25	19:46:13.517	236.61543424	5678.770422	1661456773.518	0	899	9.722811299	9.9440480306	500.76853679	514.60551423	2.457816613	728.43953033	27.889001846	-1.1490218639	33.40253067	19.164489746	0	0	0	0	0
3714	2022-08-25	19:46:14.428	236.61544478	5678.770675	1661456774.429	0	899	9.7228785785	9.9441175056	503.43178079	517.3423896	2.4578238311	728.44819287	27.889763775	-1.1836876569	33.40253067	19.163797745	0	0	0	0	0
3715	2022-08-25	19:46:15.354	236.61545549	5678.770932	1661456775.354	0	899	9.7246791424	9.967603067	503.44706874	518.72590467	2.6923716473	728.46379403	27.893426895	-1.1904138571	33.40253067	19.160813969	0	0	0	0	0
3716	2022-08-25	19:46:16.273	236.61546612	5678.771187	1661456776.273	0	899	9.7246791424	9.967603067	503.58745098	518.87054729	2.6923716473	728.43971869	27.893426895	-1.2759789228	33.40253067	19.118394852	0	0	0	0	0
3717	2022-08-25	19:46:17.187	236.61547671	5678.771441	1661456777.188	0	899	9.7356204421	9.9252534105	503.58745098	515.4907093	2.1107057543	728.44740306	27.893426895	-1.3958647583	33.40253067	19.122285009	0	0	0	0	0
3718	2022-08-25	19:46:18.124	236.61548755	5678.771701	1661456778.124	0	899	9.7356204421	9.9252534105	496.76456388	508.50655014	2.1107057543	728.43338882	27.893426895	-1.356240522	33.40253067	19.137738499	0	0	0	0	0
3719	2022-08-25	19:46:19.099	236.61549884	5678.771972	1661456779.1	0	899	9.7967116832	10.003360796	496.76456388	509.48469326	2.2821441125	728.42530792	27.893426895	-1.188085556	33.40253067	19.163408279	0	0	0	0	0
3720	2022-08-25	19:46:20.015	236.61550943	5678.772226	1661456780.015	0	899	9.7970258587	10.00368447	500.44478551	513.25932934	2.2821751739	728.43513984	27.896958042	-1.4271243519	33.40253067	19.124946228	0	0	0	0	0
3721	2022-08-25	19:46:20.914	236.61551984	5678.772476	1661456780.914	0	899	9.852205325	10.064947701	500.44988698	513.56929721	2.3350594272	728.426584	27.898187637	-1.5455442683	33.40253067	19.11625588	0	0	0	0	0
3722	2022-08-25	19:46:21.891	236.61553116	5678.772748	1661456781.892	0	899	9.852205325	10.064947701	500.58087497	513.70371908	2.3350594272	728.43756467	27.898187637	-1.2442234912	33.40253067	19.158506116	0	0	0	0	0
3723	2022-08-25	19:46:22.874	236.61554252	5678.773021	1661456782.874	0	899	9.8532768571	10.082341247	500.58087497	514.71389105	2.509872395	728.42505772	27.898187637	-1.1490218639	33.40253067	19.163408279	0	0	0	0	0
3724	2022-08-25	19:46:23.769	236.61555288	5678.773269	1661456783.769	0	899	9.8532768571	10.082341247	545.21788477	560.61114792	2.509872395	728.43489327	27.898187637	-1.1524496592	33.40253067	19.16328242	0	0	0	0	0
3725	2022-08-25	19:46:24.700	236.61556367	5678.773528	1661456784.701	0	899	9.9234816007	10.156167189	545.22158176	560.74832628	2.5310172148	728.44025305	27.899006155	-1.1646732558	33.40253067	19.159980319	0	0	0	0	0
3726	2022-08-25	19:46:25.664	236.61557483	5678.773796	1661456785.665	0	899	9.9238203836	10.156517367	502.17158969	516.47257562	2.5310538879	728.43530273	27.902765274	-1.1929684877	33.40253067	19.142522812	0	0	0	0	0
3727	2022-08-25	19:46:26.615	236.61558582	5678.77406	1661456786.615	0	899	10.012331961	10.235330084	502.17158969	515.75200514	2.4068820548	728.43342196	27.902765274	-1.2092665844	33.40253067	19.148575069	0	0	0	0	0
3728	2022-08-25	19:46:27.615	236.6155974	5678.774338	1661456787.615	0	899	10.012331961	10.235330084	512.20890409	526.06076242	2.4068820548	728.43259091	27.902765274	-1.234629965	33.40253067	19.159682924	0	0	0	0	0
3729	2022-08-25	19:46:28.579	236.61560856	5678.774606	1661456788.58	0	899	9.9082005294	10.127929708	512.20890409	526.00087383	2.3967487416	728.42060458	27.902765274	-1.1862854942	33.40253067	19.162617652	0	0	0	0	0
3730	2022-08-25	19:46:29.540	236.61561969	5678.774872	1661456789.541	0	899	9.9083433241	10.128077043	511.89317368	525.6767285	2.3967634019	728.41892389	27.904352188	-1.2170060739	33.40253067	19.160899952	0	0	0	0	0
3731	2022-08-25	19:46:30.545	236.61563131	5678.775151	1661456790.545	0	899	9.9665029498	10.178077477	511.90599257	525.09799625	2.2964293058	728.42998338	27.907373428	-1.3077127365	33.40253067	19.147048432	0	0	0	0	0
3732	2022-08-25	19:46:31.467	236.61564198	5678.775408	1661456791.467	0	899	9.9665029498	10.178077477	517.89940541	531.24586151	2.2964293058	728.44421387	27.907373428	-1.7121901512	33.40253067	19.094987869	0	0	0	0	0
3733	2022-08-25	19:46:32.434	236.61565317	5678.775676	1661456792.434	0	899	9.9480383838	10.177754645	517.89940541	532.42283596	2.4934187204	728.44902069	27.907373428	-1.3915099813	33.40253067	19.153545418	0	0	0	0	0
3734	2022-08-25	19:46:33.345	236.61566373	5678.775929	1661456793.346	0	899	9.9480383838	10.177754645	509.97259644	524.27373583	2.4934187204	728.46011413	27.907373428	-1.5412864685	33.40253067	19.163768768	0	0	0	0	0
3735	2022-08-25	19:46:34.201	236.61567363	5678.776167	1661456794.202	0	899	10.011332026	10.257607251	509.97259644	525.21250971	2.6523455991	728.43304645	27.907373428	-1.3634625642	33.40253067	19.153680991	0	0	0	0	0
3736	2022-08-25	19:46:35.094	236.61568396	5678.776415	1661456795.094	0	899	10.011632457	10.257918286	504.34429978	519.41621593	2.6523793818	728.43179584	27.910677815	-1.2850549197	33.40253067	19.159724393	0	0	0	0	0
3737	2022-08-25	19:46:36.015	236.61569462	5678.776671	1661456796.015	0	899	10.02685671	10.266884217	504.34962296	519.01436765	2.5827228453	728.42582248	27.911951065	-1.4473460202	33.40253067	19.149516794	0	0	0	0	0
3738	2022-08-25	19:46:36.986	236.61570587	5678.776941	1661456796.987	0	899	10.02685671	10.266884217	496.93651843	511.38571565	2.5827228453	728.42477963	27.911951065	-1.7025751302	33.40253067	19.096532127	0	0	0	0	0
3739	2022-08-25	19:46:37.944	236.61571694	5678.777207	1661456797.944	0	899	10.022825521	10.251159059	496.93651843	510.68395494	2.460663275	728.43329262	27.911951065	-1.6986946373	33.40253067	19.11605979	0	0	0	0	0
3740	2022-08-25	19:46:38.924	236.6157283	5678.777479	1661456798.925	0	899	10.022825521	10.251159059	499.46111319	513.27839102	2.460663275	728.44877291	27.911951065	-1.5674475116	33.40253067	19.142713458	0	0	0	0	0
3741	2022-08-25	19:46:39.848	236.61573898	5678.777736	1661456799.848	0	899	10.030445236	10.251703154	499.4745075	512.85177582	2.3842854734	728.44866782	27.915185928	-1.6221193723	33.40253067	19.119841974	0	0	0	0	0
3742	2022-08-25	19:46:40.782	236.61574979	5678.777995	1661456800.782	0	899	10.03057033	10.251832203	495.13538768	508.39651481	2.3842980945	728.44457402	27.916559219	-1.7266880819	33.40253067	19.11688725	0	0	0	0	0
3743	2022-08-25	19:46:41.677	236.61576016	5678.778244	1661456801.678	0	899	10.058045224	10.288586952	495.13538768	508.91744091	2.4754221135	728.43526595	27.916559219	-1.6804670624	33.40253067	19.127729277	0	0	0	0	0
3744	2022-08-25	19:46:42.585	236.61577066	5678.778496	1661456802.585	0	899	10.058045224	10.288586952	495.89313034	509.69627528	2.4754221135	728.43802345	27.916559219	-1.3892786313	33.40253067	19.131959056	0	0	0	0	0
3745	2022-08-25	19:46:43.487	236.61578111	5678.778747	1661456803.488	0	899	10.204672828	10.438734534	495.89313034	509.70570976	2.47706822	728.44414919	27.916559219	-1.1864578724	33.40253067	19.161273868	0	0	0	0	0
3746	2022-08-25	19:46:44.431	236.61579204	5678.779009	1661456804.432	0	899	10.204672828	10.438734534	517.96105851	532.38831676	2.47706822	728.44129711	27.916559219	-1.1864578724	33.40253067	19.159807205	0	0	0	0	0
3747	2022-08-25	19:46:45.436	236.61580366	5678.779288	1661456805.436	0	899	10.138457389	10.356522045	517.97911092	531.50454165	2.3260915433	728.44402308	27.920764582	-1.3792109568	33.40253067	19.130950865	0	0	0	0	0
3748	2022-08-25	19:46:46.388	236.61581469	5678.779552	1661456806.389	0	899	10.138500093	10.356566067	496.86443242	509.83854208	2.326095702	728.45382872	27.921228409	-1.184830308	33.40253067	19.152965546	0	0	0	0	0
3749	2022-08-25	19:46:47.345	236.61582575	5678.779818	1661456807.345	0	899	10.118516804	10.371485532	496.86443242	511.95589016	2.6945194696	728.43841876	27.921228409	-1.4692924015	33.40253067	19.12806732	0	0	0	0	0
3750	2022-08-25	19:46:48.309	236.61583692	5678.780086	1661456808.31	0	899	10.118516804	10.371485532	494.11323477	509.12112931	2.6945194696	728.44197901	27.921228409	-1.2218028086	33.40253067	19.156433105	0	0	0	0	0
3751	2022-08-25	19:46:49.289	236.61584825	5678.780358	1661456809.289	0	899	10.147512004	10.386623686	494.11442702	508.2554631	2.5432078339	728.44017221	27.921519437	-1.1894976524	33.40253067	19.162569968	0	0	0	0	0
3752	2022-08-25	19:46:50.265	236.61585955	5678.780629	1661456810.265	0	899	10.147890153	10.387014617	493.32554031	507.44422898	2.5432480614	728.43435487	27.92562294	-1.1864578724	33.40253067	19.160888672	0	0	0	0	0
3753	2022-08-25	19:46:51.180	236.61587015	5678.780884	1661456811.181	0	899	10.16938216	10.407429743	493.32554031	507.35048459	2.5268283633	728.43231525	27.92562294	-1.4728387144	33.40253067	19.151795053	0	0	0	0	0
3754	2022-08-25	19:46:52.076	236.61588052	5678.781132	1661456812.077	0	899	10.16938216	10.407429743	493.79133209	507.82951855	2.5268283633	728.44693054	27.92562294	-1.4056414303	33.40253067	19.154496806	0	0	0	0	0
3755	2022-08-25	19:46:52.983	236.61589101	5678.781384	1661456812.983	0	899	10.189543742	10.431483711	493.79133209	508.03183213	2.5622233951	728.44538485	27.92562294	-1.209331319	33.40253067	19.162054656	0	0	0	0	0
3756	2022-08-25	19:46:53.913	236.61590177	5678.781643	1661456813.913	0	899	10.189543742	10.431483711	513.08080697	527.8775982	2.5622233951	728.45019572	27.92562294	-1.227914582	33.40253067	19.162288135	0	0	0	0	0
3757	2022-08-25	19:46:54.845	236.61591256	5678.781901	1661456814.845	0	899	10.274617172	10.502855819	513.0865549	526.92552576	2.4006963677	728.44130803	27.926974606	-1.2218890332	33.40253067	19.161758145	0	0	0	0	0
3758	2022-08-25	19:46:55.796	236.61592358	5678.782166	1661456815.797	0	899	10.274923869	10.503172285	500.80196344	514.30977006	2.4007267855	728.43391509	27.930261612	-1.1479655252	33.40253067	19.164653803	0	0	0	0	0
3759	2022-08-25	19:46:56.789	236.61593507	5678.782442	1661456816.79	0	899	10.240600171	10.497013709	500.80196344	516.03646883	2.6985510732	728.44033268	27.930261612	-1.1711406945	33.40253067	19.162483923	0	0	0	0	0
3760	2022-08-25	19:46:57.736	236.61594602	5678.782704	1661456817.736	0	899	10.240600171	10.497013709	507.05010808	522.47468339	2.6985510732	728.44057682	27.930261612	-1.18407568	33.40253067	19.160289588	0	0	0	0	0
3761	2022-08-25	19:46:58.605	236.61595608	5678.782946	1661456818.605	0	899	10.247280379	10.481434824	507.05010808	521.12004743	2.4679543531	728.43133545	27.930261612	-1.1539047956	33.40253067	19.167369843	0	0	0	0	0
3762	2022-08-25	19:46:59.480	236.6159662	5678.783189	1661456819.48	0	899	10.24732354	10.4814794	515.0965881	529.38983242	2.4679587656	728.42617212	27.930725439	-1.1532580458	33.40253067	19.16704793	0	0	0	0	0
3763	2022-08-25	19:47:00.378	236.6159766	5678.783438	1661456820.378	0	899	10.243934506	10.465816729	515.11454082	528.66015618	2.3420967818	728.45294472	27.934930801	-1.1473941803	33.40253067	19.164129257	0	0	0	0	0
3764	2022-08-25	19:47:01.306	236.61598735	5678.783696	1661456821.307	0	899	10.243934506	10.465816729	514.46379661	527.99229979	2.3420967818	728.44069242	27.934930801	-1.1871909116	33.40253067	19.165483475	0	0	0	0	0
3765	2022-08-25	19:47:02.213	236.61599785	5678.783948	1661456822.214	0	899	10.267423726	10.480612908	514.46379661	527.43009971	2.2471596951	728.43766007	27.934930801	-1.1816612222	33.40253067	19.164441267	0	0	0	0	0
3766	2022-08-25	19:47:03.154	236.61600874	5678.78421	1661456823.155	0	899	10.267423726	10.480612908	514.29400185	527.25602553	2.2471596951	728.429236	27.934930801	-1.1587878466	33.40253067	19.163408279	0	0	0	0	0
3767	2022-08-25	19:47:04.095	236.61601962	5678.784471	1661456824.095	0	899	10.292625794	10.529619363	514.29400185	528.67487777	2.4864477852	728.43078411	27.934930801	-1.2929776536	33.40253067	19.158624485	0	0	0	0	0
3768	2022-08-25	19:47:05.079	236.61603102	5678.784744	1661456825.08	0	899	10.292862543	10.52986393	506.24908402	520.4051471	2.4864720627	728.42473516	27.93746376	-1.3116579111	33.40253067	19.159280752	0	0	0	0	0
3769	2022-08-25	19:47:05.999	236.61604166	5678.785	1661456825.999	0	899	10.29789219	10.557260868	506.25779213	521.74956594	2.7140742778	728.44373529	27.939538956	-1.2017751206	33.40253067	19.165929794	0	0	0	0	0
3770	2022-08-25	19:47:06.927	236.6160524	5678.785258	1661456826.927	0	899	10.29789219	10.557260868	513.66312318	529.3815043	2.7140742778	728.4386916	27.939538956	-1.2003630542	33.40253067	19.166912079	0	0	0	0	0
3771	2022-08-25	19:47:07.908	236.61606376	5678.78553	1661456827.909	0	899	10.35462061	10.614689776	513.66312318	529.33737781	2.7066806229	728.43566409	27.939538956	-1.1999749814	33.40253067	19.160315406	0	0	0	0	0
3772	2022-08-25	19:47:08.884	236.61607506	5678.785801	1661456828.885	0	899	10.35462061	10.614689776	511.24640083	526.84691	2.7066806229	728.43325381	27.939538956	-1.19822872	33.40253067	19.152080624	0	0	0	0	0
3773	2022-08-25	19:47:09.782	236.61608544	5678.786051	1661456829.782	0	899	10.352818226	10.573808246	511.25726308	524.50568682	2.3088551462	728.44048143	27.942102432	-1.1605878942	33.40253067	19.166292456	0	0	0	0	0
3774	2022-08-25	19:47:10.680	236.61609583	5678.7863	1661456830.68	0	899	10.35301045	10.574006353	520.34300883	533.82698434	2.3088733442	728.4437272	27.94414711	-1.1722186188	33.40253067	19.16644253	0	0	0	0	0
3775	2022-08-25	19:47:11.549	236.61610589	5678.786541	1661456831.549	0	899	10.394606666	10.65247986	520.34300883	536.0254499	2.6743049738	728.44143333	27.94414711	-1.2022601603	33.40253067	19.162725019	0	0	0	0	0
3776	2022-08-25	19:47:12.395	236.61611569	5678.786777	1661456832.396	0	899	10.394606666	10.65247986	505.94187345	521.19028359	2.6743049738	728.44195557	27.94414711	-1.1832026243	33.40253067	19.163049698	0	0	0	0	0
3777	2022-08-25	19:47:13.323	236.61612644	5678.787034	1661456833.324	0	899	10.405810671	10.653659407	505.94187345	520.57870504	2.5700605505	728.43426675	27.94414711	-1.1897132397	33.40253067	19.162335882	0	0	0	0	0
3778	2022-08-25	19:47:14.257	236.61613725	5678.787294	1661456834.258	0	899	10.405810671	10.653659407	502.38532724	516.91926843	2.5700605505	728.43086374	27.94414711	-1.1897132397	33.40253067	19.162689209	0	0	0	0	0
3779	2022-08-25	19:47:15.161	236.6161477	5678.787545	1661456835.161	0	899	10.432942799	10.680896308	502.39258559	516.8949092	2.5645904169	728.43842725	27.945890048	-1.1961807178	33.40253067	19.161715678	0	0	0	0	0
3780	2022-08-25	19:47:16.068	236.61615819	5678.787797	1661456836.068	0	899	10.43322292	10.68118598	537.95898836	553.48817222	2.5646196478	728.4387971	27.948846817	-1.4875738621	33.40253067	19.152965546	0	0	0	0	0
3781	2022-08-25	19:47:16.986	236.61616882	5678.788052	1661456836.986	0	899	10.431113073	10.69179475	537.95898836	554.2921941	2.6934898783	728.42084912	27.948846817	-1.2465948822	33.40253067	19.161465853	0	0	0	0	0
3782	2022-08-25	19:47:17.900	236.6161794	5678.788306	1661456837.9	0	899	10.431113073	10.69179475	518.58903424	534.33414042	2.6934898783	728.42747609	27.948846817	-1.1513609855	33.40253067	19.166424214	0	0	0	0	0
3783	2022-08-25	19:47:18.816	236.61619001	5678.78856	1661456838.817	0	899	10.489062624	10.741528546	518.58903424	533.75073572	2.5965227544	728.43245631	27.948846817	-1.2092989659	33.40253067	19.16104587	0	0	0	0	0
3784	2022-08-25	19:47:19.730	236.61620059	5678.788814	1661456839.731	0	899	10.489293392	10.741767283	521.46792873	536.71394541	2.5965470049	728.42132811	27.95126963	-1.2123063226	33.40253067	19.1622043	0	0	0	0	0
3785	2022-08-25	19:47:20.594	236.61621058	5678.789054	1661456840.594	0	899	10.493741414	10.723333563	521.47697628	535.3292468	2.3652806088	728.42258721	27.953363419	-1.2673878393	33.40253067	19.154942355	0	0	0	0	0
3786	2022-08-25	19:47:21.558	236.61622174	5678.789322	1661456841.558	0	899	10.493741414	10.723333563	506.38174157	519.83302934	2.3652806088	728.4355489	27.953363419	-1.4924567938	33.40253067	19.120916367	0	0	0	0	0
3787	2022-08-25	19:47:22.522	236.61623289	5678.789589	1661456842.522	0	899	10.524732224	10.767363098	506.38174157	520.55856993	2.4893855173	728.43871626	27.953363419	-1.1803353488	33.40253067	19.164949847	0	0	0	0	0
3788	2022-08-25	19:47:23.464	236.61624381	5678.789851	1661456843.465	0	899	10.524732224	10.767363098	507.55781091	521.76756489	2.4893855173	728.43957439	27.953363419	-1.1815857398	33.40253067	19.165867408	0	0	0	0	0
3789	2022-08-25	19:47:24.407	236.61625471	5678.790113	1661456844.407	0	899	10.524451787	10.78172907	507.55781091	522.63013597	2.6361400622	728.44015119	27.953363419	-1.1734366417	33.40253067	19.167369843	0	0	0	0	0
3790	2022-08-25	19:47:25.299	236.61626505	5678.790361	1661456845.3	0	899	10.524854847	10.782146268	508.44315519	523.542024	2.6361829207	728.43373522	27.957580907	-1.1567181854	33.40253067	19.162662569	0	0	0	0	0
3791	2022-08-25	19:47:26.236	236.61627589	5678.790621	1661456846.237	0	899	10.549688023	10.811051026	508.44441565	523.74720821	2.6707402289	728.4268815	27.95788002	-1.1749349754	33.40253067	19.163401888	0	0	0	0	0
3792	2022-08-25	19:47:27.145	236.61628641	5678.790874	1661456847.146	0	899	10.549688023	10.811051026	498.72655043	513.73686171	2.6707402289	728.42404316	27.95788002	-1.1608142916	33.40253067	19.165703515	0	0	0	0	0
3793	2022-08-25	19:47:28.111	236.61629758	5678.791142	1661456848.111	0	899	10.597984328	10.839762234	498.72655043	512.54311385	2.4640658494	728.43491268	27.95788002	-1.1494530384	33.40253067	19.165495298	0	0	0	0	0
3794	2022-08-25	19:47:29.043	236.61630838	5678.791401	1661456849.044	0	899	10.597984328	10.839762234	502.15937343	516.0710387	2.4640658494	728.43568552	27.95788002	-1.2463577362	33.40253067	19.161106931	0	0	0	0	0
3795	2022-08-25	19:47:29.928	236.61631862	5678.791647	1661456849.929	0	899	10.654594521	10.875862739	502.1744387	514.83330255	2.2475573122	728.43490378	27.961499284	-1.452961947	33.40253067	19.156852722	0	0	0	0	0
3796	2022-08-25	19:47:30.885	236.6163297	5678.791913	1661456850.886	0	899	10.654681337	10.875952139	500.22014732	512.82979192	2.2475650869	728.43400564	27.962396622	-1.2856261857	33.40253067	19.16042074	0	0	0	0	0
3797	2022-08-25	19:47:31.802	236.6163403	5678.792167	1661456851.802	0	899	10.672800278	10.901541585	500.22014732	513.23519886	2.3179930873	728.43834924	27.962396622	-1.1710867961	33.40253067	19.163807307	0	0	0	0	0
3798	2022-08-25	19:47:32.690	236.61635059	5678.792414	1661456852.691	0	899	10.672800278	10.901541585	510.21242183	523.48745883	2.3179930873	728.43568309	27.962396622	-1.1490218639	33.40253067	19.165929794	0	0	0	0	0
3799	2022-08-25	19:47:33.579	236.61636088	5678.792661	1661456853.58	0	899	10.681621025	10.931987783	510.21242183	524.73660327	2.5300726042	728.43138961	27.962396622	-1.2132225676	33.40253067	19.159967422	0	0	0	0	0
3800	2022-08-25	19:47:34.479	236.61637128	5678.792911	1661456854.479	0	899	10.681651801	10.932019594	503.32212924	517.65018323	2.530075699	728.43289003	27.962713924	-1.2199918869	33.40253067	19.161655489	0	0	0	0	0
3801	2022-08-25	19:47:35.431	236.61638231	5678.793176	1661456855.432	0	899	10.722025822	10.966712183	503.34079453	517.28969319	2.4648402192	728.4333771	27.967187881	-1.2108727694	33.40253067	19.16232872	0	0	0	0	0
3802	2022-08-25	19:47:36.355	236.61639301	5678.793432	1661456856.356	0	899	10.722025822	10.966712183	499.49951065	513.34195723	2.4648402192	728.45885139	27.967187881	-1.2558434436	33.40253067	19.166237812	0	0	0	0	0
3803	2022-08-25	19:47:37.332	236.61640432	5678.793704	1661456857.333	0	899	10.684940507	10.938329772	499.49951065	513.88674756	2.5591318098	728.44893378	27.967187881	-1.20550473	33.40253067	19.164238898	0	0	0	0	0
3804	2022-08-25	19:47:38.338	236.61641595	5678.793983	1661456858.338	0	899	10.684940507	10.938329772	505.77848399	520.34657609	2.5591318098	728.45501709	27.967187881	-1.1522772312	33.40253067	19.167730331	0	0	0	0	0
3805	2022-08-25	19:47:39.293	236.61642701	5678.794248	1661456859.294	0	899	10.677951013	10.943800686	505.77848399	521.07675797	2.6836347703	728.45329921	27.967187881	-1.181682743	33.40253067	19.163294571	0	0	0	0	0
3806	2022-08-25	19:47:40.210	236.61643763	5678.794503	1661456860.211	0	899	10.678238834	10.944098791	517.13441024	532.77635115	2.6836654806	728.45976732	27.970156373	-1.1808419764	33.40253067	19.163702617	0	0	0	0	0
3807	2022-08-25	19:47:41.078	236.61644767	5678.794744	1661456861.079	0	899	10.745000884	11.003749673	517.14169834	532.26828682	2.5977244307	728.45457893	27.971857071	-1.1825989911	33.40253067	19.162856146	0	0	0	0	0
3808	2022-08-25	19:47:41.960	236.61645788	5678.794989	1661456861.961	0	899	10.745000884	11.003749673	497.89385977	512.45744175	2.5977244307	728.45047179	27.971857071	-1.3613821789	33.40253067	19.147957972	0	0	0	0	0
3809	2022-08-25	19:47:42.917	236.61646895	5678.795255	1661456862.917	0	899	10.826142396	11.058872954	497.89385977	510.88779957	2.3248663777	728.43638843	27.971857071	-1.4999483405	33.40253067	19.134136389	0	0	0	0	0
3810	2022-08-25	19:47:43.839	236.61647963	5678.795511	1661456863.84	0	899	10.826142396	11.058872954	500.55401779	513.61738189	2.3248663777	728.44063381	27.971857071	-1.2334874434	33.40253067	19.127688616	0	0	0	0	0
3811	2022-08-25	19:47:44.752	236.61649019	5678.795764	1661456864.752	0	899	10.824236661	11.101232117	500.56253182	516.12687177	2.7564931339	728.45527821	27.973909024	-1.1748595388	33.40253067	19.122571048	0	0	0	0	0
3812	2022-08-25	19:47:45.667	236.61650079	5678.796019	1661456865.668	0	899	10.824463903	11.101467706	521.74315914	537.9662322	2.7565177028	728.44823734	27.976221085	-1.2210374321	33.40253067	19.123708763	0	0	0	0	0
3813	2022-08-25	19:47:46.601	236.61651159	5678.796278	1661456866.601	0	899	10.829019433	11.082016879	521.74315914	536.54712161	2.5220447264	728.44712456	27.976221085	-1.3156246034	33.40253067	19.144493053	0	0	0	0	0
3814	2022-08-25	19:47:47.484	236.61652182	5678.796524	1661456867.485	0	899	10.829019433	11.082016879	520.64210118	535.41482219	2.5220447264	728.45689261	27.976221085	-1.188085556	33.40253067	19.159088135	0	0	0	0	0
3815	2022-08-25	19:47:48.417	236.61653262	5678.796783	1661456868.418	0	899	10.794521956	11.060326965	520.64210118	536.21638382	2.6549151781	728.4580062	27.976221085	-1.4635255479	33.40253067	19.147902672	0	0	0	0	0
3816	2022-08-25	19:47:49.338	236.61654326	5678.797038	1661456869.338	0	899	10.794779574	11.060593687	504.71402134	519.81199522	2.654942079	728.45913797	27.978849436	-1.387370749	33.40253067	19.129724856	0	0	0	0	0
3817	2022-08-25	19:47:50.253	236.61655387	5678.797293	1661456870.254	0	899	10.83218791	11.081836478	504.72255885	518.84894444	2.4887014277	728.45375152	27.980890274	-1.2792341709	33.40253067	19.115873337	0	0	0	0	0
3818	2022-08-25	19:47:51.141	236.61656413	5678.797539	1661456871.141	0	899	10.83218791	11.081836478	518.19991865	532.70351421	2.4887014277	728.43667542	27.980890274	-1.2264163036	33.40253067	19.141114986	0	0	0	0	0
3819	2022-08-25	19:47:52.086	236.61657508	5678.797802	1661456872.087	0	899	10.877960458	11.141036514	518.19991865	533.42291597	2.6086221647	728.45080364	27.980890274	-1.4499977543	33.40253067	19.158009434	0	0	0	0	0
3820	2022-08-25	19:47:53.063	236.61658639	5678.798073	1661456873.064	0	899	10.877960458	11.141036514	508.17335928	523.1018095	2.6086221647	728.44239858	27.980890274	-1.2269228665	33.40253067	19.162807351	0	0	0	0	0
3821	2022-08-25	19:47:54.013	236.61659737	5678.798337	1661456874.013	0	899	10.904815417	11.166868444	508.17335928	523.00665913	2.5924669905	728.43516733	27.980890274	-1.1832672752	33.40253067	19.163838001	0	0	0	0	0
3822	2022-08-25	19:47:54.903	236.61660767	5678.798584	1661456874.903	0	899	10.9049272	11.166984081	509.91962503	524.80396408	2.5924782735	728.44956758	27.982019222	-1.1824265095	33.40253067	19.163585423	0	0	0	0	0
3823	2022-08-25	19:47:55.808	236.61661815	5678.798836	1661456875.808	0	899	10.916449929	11.182390853	509.93381259	525.02427917	2.6272775739	728.44331006	27.985376358	-1.3760418173	33.40253067	19.143087172	0	0	0	0	0
3824	2022-08-25	19:47:56.680	236.61662825	5678.799078	1661456876.681	0	899	10.916449929	11.182390853	507.84914047	522.87791537	2.6272775739	728.45321756	27.985376358	-1.3964791132	33.40253067	19.140154074	0	0	0	0	0
3825	2022-08-25	19:47:57.586	236.61663874	5678.79933	1661456877.587	0	899	10.925143569	11.181535656	507.84914047	522.32405361	2.5331366491	728.44370659	27.985376358	-1.1474804152	33.40253067	19.164869233	0	0	0	0	0
3826	2022-08-25	19:47:58.482	236.6166491	5678.799578	1661456878.482	0	899	10.925143569	11.181535656	508.57801883	523.07370674	2.5331366491	728.4379038	27.985376358	-1.315020997	33.40253067	19.145414706	0	0	0	0	0
3827	2022-08-25	19:47:59.434	236.61666012	5678.799843	1661456879.434	0	899	10.927466567	11.182494415	508.5807022	522.99587856	2.5194420384	728.43196965	27.986012983	-1.5812986931	33.40253067	19.113994535	0	0	0	0	0
3828	2022-08-25	19:48:00.344	236.61667065	5678.800096	1661456880.344	0	899	10.927857596	11.182898536	497.5329905	511.63525161	2.5194803169	728.43808529	27.989953995	-1.1539047956	33.40253067	19.167009354	0	0	0	0	0
3829	2022-08-25	19:48:01.299	236.61668171	5678.800361	1661456881.3	0	899	10.989817578	11.21966187	497.5329905	510.16395462	2.2631295175	728.42717617	27.989953995	-1.1539047956	33.40253067	19.16760619	0	0	0	0	0
3830	2022-08-25	19:48:02.253	236.61669275	5678.800626	1661456882.254	0	899	10.989817578	11.21966187	514.41945872	527.4791228	2.2631295175	728.43137587	27.989953995	-1.1539047956	33.40253067	19.167730331	0	0	0	0	0
3831	2022-08-25	19:48:03.197	236.61670367	5678.800888	1661456883.197	0	899	11.062406774	11.295139749	514.41945872	527.55682587	2.2762594863	728.42965355	27.989953995	-1.1523311241	33.40253067	19.164945602	0	0	0	0	0
3832	2022-08-25	19:48:04.163	236.61671485	5678.801156	1661456884.163	0	899	11.062406774	11.295139749	518.68197645	531.9282008	2.2762594863	728.43580274	27.989953995	-1.1522772312	33.40253067	19.16711955	0	0	0	0	0
3833	2022-08-25	19:48:05.094	236.61672563	5678.801415	1661456885.094	0	899	11.03966506	11.310070406	518.69318176	534.12677649	2.6412251237	728.43595755	27.992561126	-1.1547995372	33.40253067	19.166983295	0	0	0	0	0
3834	2022-08-25	19:48:05.973	236.6167358	5678.801659	1661456885.973	0	899	11.039862578	11.310274866	509.11027204	524.25884802	2.6412451882	728.44919086	27.994531631	-1.1571601629	33.40253067	19.167009354	0	0	0	0	0
3835	2022-08-25	19:48:06.900	236.61674653	5678.801917	1661456886.9	0	899	11.111889293	11.364953895	509.11027204	523.19005568	2.4599097763	728.44455542	27.994531631	-1.1539587706	33.40253067	19.164884731	0	0	0	0	0
3836	2022-08-25	19:48:07.845	236.61675748	5678.802179	1661456887.846	0	899	11.111889293	11.364953895	508.51479072	522.57810593	2.4599097763	728.42107346	27.994531631	-1.1547779974	33.40253067	19.159070779	0	0	0	0	0
3837	2022-08-25	19:48:08.786	236.61676837	5678.802441	1661456888.787	0	899	11.259940364	11.513096595	508.51479072	522.39737227	2.4291365442	728.41374156	27.994531631	-1.1587878466	33.40253067	19.147924423	0	0	0	0	0
3838	2022-08-25	19:48:09.737	236.61677937	5678.802705	1661456889.738	0	899	11.260138103	11.51330071	505.86008893	519.67030224	2.429154657	728.43905458	27.996465759	-1.1751506052	33.40253067	19.154220341	0	0	0	0	0
3839	2022-08-25	19:48:10.657	236.61679001	5678.80296	1661456890.657	0	899	11.140770055	11.408555676	505.87053253	520.64007206	2.5930568729	728.43982055	27.99895668	-1.1878699964	33.40253067	19.162180705	0	0	0	0	0
3840	2022-08-25	19:48:11.576	236.61680066	5678.803216	1661456891.577	0	899	11.140770055	11.408555676	497.14213834	511.6568412	2.5930568729	728.44136583	27.99895668	-1.1589386953	33.40253067	19.163115546	0	0	0	0	0
3841	2022-08-25	19:48:12.545	236.61681186	5678.803485	1661456892.545	0	899	11.141509669	11.427759078	497.14213834	512.66198458	2.7671899892	728.44644307	27.99895668	-1.1699765597	33.40253067	19.164160293	0	0	0	0	0
3842	2022-08-25	19:48:13.453	236.61682238	5678.803737	1661456893.454	0	899	11.141509669	11.427759078	509.92977467	525.84882696	2.7671899892	728.45079556	27.99895668	-1.188085556	33.40253067	19.163408279	0	0	0	0	0
3843	2022-08-25	19:48:14.395	236.61683329	5678.803999	1661456894.396	0	899	11.194293216	11.43599225	509.92977467	523.29639404	2.3348367325	728.44814639	27.99895668	-1.1571601629	33.40253067	19.165208817	0	0	0	0	0
3844	2022-08-25	19:48:15.335	236.61684417	5678.80426	1661456895.336	0	899	11.194735051	11.436447763	516.41278693	529.94957615	2.334875862	728.43947091	28.003303717	-1.1662470031	33.40253067	19.165917858	0	0	0	0	0
3845	2022-08-25	19:48:16.265	236.61685492	5678.804518	1661456896.265	0	899	11.198597932	11.475279049	516.41468784	531.91466308	2.6636166443	728.43873	28.00374794	-1.1522556725	33.40253067	19.166266435	0	0	0	0	0
3846	2022-08-25	19:48:17.186	236.61686558	5678.804774	1661456897.186	0	899	11.198597932	11.475279049	502.77166627	517.86215182	2.6636166443	728.43361356	28.00374794	-1.1506495476	33.40253067	19.164489746	0	0	0	0	0
3847	2022-08-25	19:48:18.183	236.61687712	5678.805051	1661456898.183	0	899	11.224553176	11.488419339	502.77166627	517.12632413	2.5373412368	728.43736863	28.00374794	-1.1529131307	33.40253067	19.166241791	0	0	0	0	0
3848	2022-08-25	19:48:19.150	236.61688831	5678.805319	1661456899.15	0	899	11.22480619	11.488680886	524.74192501	539.72400426	2.5373655224	728.42183983	28.006230575	-1.1494314915	33.40253067	19.165029955	0	0	0	0	0
3849	2022-08-25	19:48:20.167	236.61690008	5678.805602	1661456900.167	0	899	11.186129129	11.444128959	524.75076788	539.44881711	2.490532024	728.42091663	28.008264542	-1.1457666159	33.40253067	19.163408279	0	0	0	0	0
3850	2022-08-25	19:48:21.115	236.61691106	5678.805866	1661456901.116	0	899	11.186129129	11.444128959	518.95481985	533.490527	2.490532024	728.44231208	28.008264542	-1.1737492803	33.40253067	19.162846357	0	0	0	0	0
3851	2022-08-25	19:48:22.038	236.61692174	5678.806122	1661456902.038	0	899	11.273569105	11.572277967	518.95481985	535.66556266	2.8515743938	728.43889815	28.008264542	-1.1640264901	33.40253067	19.163923984	0	0	0	0	0
3852	2022-08-25	19:48:22.990	236.61693277	5678.806386	1661456902.991	0	899	11.273569105	11.572277967	582.94605015	601.7173596	2.8515743938	728.43963017	28.008264542	-1.1457666159	33.40253067	19.165208817	0	0	0	0	0
3853	2022-08-25	19:48:23.924	236.61694356	5678.806646	1661456903.924	0	899	11.258939489	11.493241734	582.94605015	597.671523	2.2521087801	728.44460514	28.008264542	-1.1527083796	33.40253067	19.165867723	0	0	0	0	0
3854	2022-08-25	19:48:24.890	236.61695475	5678.806914	1661456904.89	0	899	11.25912394	11.493431687	524.29854109	537.54264661	2.2521244468	728.44869005	28.010068919	-1.1731995597	33.40253067	19.16333311	0	0	0	0	0
3855	2022-08-25	19:48:25.831	236.61696564	5678.807175	1661456905.831	0	899	11.270579494	11.544895153	524.30979263	539.81135232	2.6249199354	728.45253486	28.012659073	-1.1985629276	33.40253067	19.159235758	0	0	0	0	0
3856	2022-08-25	19:48:26.726	236.616976	5678.807424	1661456906.726	0	899	11.270579494	11.544895153	501.75468726	516.58939061	2.6249199354	728.43422431	28.012659073	-1.1985629371	33.40253067	19.149590435	0	0	0	0	0
3857	2022-08-25	19:48:27.645	236.61698664	5678.807679	1661456907.646	0	899	11.294127276	11.560095895	501.75468726	516.10562669	2.5417007403	728.44124093	28.012659073	-1.1938201039	33.40253067	19.149449911	0	0	0	0	0
3858	2022-08-25	19:48:28.586	236.61699753	5678.807941	1661456908.587	0	899	11.294127276	11.560095895	504.19012641	518.61072306	2.5417007403	728.44092848	28.012659073	-1.1994791031	33.40253067	19.167730331	0	0	0	0	0
3859	2022-08-25	19:48:29.492	236.61700801	5678.808192	1661456909.492	0	899	11.314567271	11.602655898	504.19725094	519.79543125	2.7429895706	728.45552194	28.014364015	-1.1594992529	33.40253067	19.161912855	0	0	0	0	0
3860	2022-08-25	19:48:30.437	236.61701895	5678.808455	1661456910.437	0	899	11.314856107	11.602955291	519.28579038	535.35093928	2.7430193045	728.44377247	28.017175674	-1.1817259023	33.40253067	19.159752094	0	0	0	0	0
3861	2022-08-25	19:48:31.434	236.6170305	5678.808732	1661456911.435	0	899	11.307553101	11.557819049	519.28579038	533.24053207	2.3921109927	728.44938569	28.017175674	-1.1526221226	33.40253067	19.165118502	0	0	0	0	0
3862	2022-08-25	19:48:32.385	236.6170415	5678.808996	1661456912.386	0	899	11.307553101	11.557819049	503.69883893	517.23471324	2.3921109927	728.45232669	28.017175674	-1.1506495476	33.40253067	19.167009354	0	0	0	0	0
3863	2022-08-25	19:48:33.249	236.61705149	5678.809236	1661456913.249	0	899	11.355528095	11.638559379	503.69883893	518.95110716	2.6865236584	728.44032581	28.017175674	-1.1915888099	33.40253067	19.162314358	0	0	0	0	0
3864	2022-08-25	19:48:34.178	236.61706226	5678.809494	1661456914.179	0	899	11.355528095	11.638559379	499.96350294	515.10266322	2.6865236584	728.45434287	28.017175674	-1.179947257	33.40253067	19.167369843	0	0	0	0	0
3865	2022-08-25	19:48:35.124	236.61707319	5678.809757	1661456915.124	0	899	11.429969457	11.714642209	499.97842571	515.10660871	2.6845551191	728.45659713	28.020776749	-1.1634120886	33.40253067	19.167088136	0	0	0	0	0
3866	2022-08-25	19:48:36.066	236.61708411	5678.810019	1661456916.067	0	899	11.430073966	11.714750453	499.33177145	514.44044863	2.6845655424	728.43882863	28.021783829	-1.1538294127	33.40253067	19.167228989	0	0	0	0	0
3867	2022-08-25	19:48:37.105	236.61709613	5678.810307	1661456917.106	0	899	11.394544934	11.651258204	499.33177145	512.99202896	2.4340581375	728.43773525	28.021783829	-1.1464456991	33.40253067	19.165819711	0	0	0	0	0
3868	2022-08-25	19:48:38.061	236.61710719	5678.810573	1661456918.061	0	899	11.394544934	11.651258204	501.57643559	515.29810054	2.4340581375	728.42808523	28.021783829	-1.1929254358	33.40253067	19.16467563	0	0	0	0	0
3869	2022-08-25	19:48:39.068	236.61711884	5678.810852	1661456919.068	0	899	11.455140638	11.696388524	501.5774707	514.40035626	2.278595229	728.44475712	28.02203282	-1.1784382482	33.40253067	19.164231711	0	0	0	0	0
3870	2022-08-25	19:48:40.036	236.61713006	5678.811121	1661456920.037	0	899	11.455603527	11.696865388	499.91583968	512.69647036	2.2786343286	728.43273643	28.026483536	-1.1945961714	33.40253067	19.167009354	0	0	0	0	0
3871	2022-08-25	19:48:40.967	236.61714082	5678.81138	1661456920.967	0	899	11.507231552	11.759922774	499.91583968	513.24438239	2.3737836898	728.43581244	28.026483536	-1.1887538551	33.40253067	19.164014614	0	0	0	0	0
3872	2022-08-25	19:48:41.918	236.61715184	5678.811644	1661456921.919	0	899	11.507231552	11.759922774	499.73792296	513.06172213	2.3737836898	728.42974854	28.026483536	-1.2027344704	33.40253067	19.163408279	0	0	0	0	0
3873	2022-08-25	19:48:42.852	236.61716265	5678.811904	1661456922.853	0	899	11.508580022	11.782086112	499.73792296	514.16300903	2.5644855885	728.43423846	28.026483536	-1.1856926214	33.40253067	19.16304366	0	0	0	0	0
3874	2022-08-25	19:48:43.775	236.61717332	5678.81216	1661456923.775	0	899	11.508580022	11.782086112	504.55365452	519.11774814	2.5644855885	728.43372431	28.026483536	-1.1863501056	33.40253067	19.163628446	0	0	0	0	0
3875	2022-08-25	19:48:44.714	236.6171842	5678.812421	1661456924.715	0	899	11.545482354	11.818108515	504.57105747	519.04193196	2.5484435015	728.41376905	28.030645244	-1.1572247783	33.40253067	19.163460801	0	0	0	0	0
3876	2022-08-25	19:48:45.653	236.61719506	5678.812681	1661456925.653	0	899	11.545506758	11.818133746	501.90759681	516.30209771	2.5484457891	728.42580308	28.030878067	-1.2383057069	33.40253067	19.159866485	0	0	0	0	0
3877	2022-08-25	19:48:46.611	236.61720616	5678.812948	1661456926.612	0	899	11.563627392	11.828389685	501.90759681	515.86284403	2.4727827604	728.44266778	28.030878067	-1.2483087778	33.40253067	19.159446716	0	0	0	0	0
3878	2022-08-25	19:48:47.503	236.61721648	5678.813196	1661456927.504	0	899	11.563627392	11.828389685	498.71505462	512.58153507	2.4727827604	728.42884069	28.030878067	-1.2369475483	33.40253067	19.161386098	0	0	0	0	0
3879	2022-08-25	19:48:48.434	236.61722726	5678.813454	1661456928.435	0	899	11.602784307	11.862394846	498.71505462	512.26435454	2.4177166259	728.43254362	28.030878067	-1.1593914711	33.40253067	19.16695711	0	0	0	0	0
3880	2022-08-25	19:48:49.403	236.61723846	5678.813723	1661456929.403	0	899	11.602784307	11.862394846	495.27090193	508.72662966	2.4177166259	728.42811312	28.030878067	-1.2011067867	33.40253067	19.166650772	0	0	0	0	0
3881	2022-08-25	19:48:50.348	236.6172494	5678.813986	1661456930.348	0	899	11.55298007	11.824227155	495.28715085	509.41034245	2.5342401705	728.4360679	28.034836055	-1.1559851864	33.40253067	19.150275944	0	0	0	0	0
3882	2022-08-25	19:48:51.246	236.61725979	5678.814235	1661456931.246	0	899	11.553054666	11.824304264	497.1723123	511.34929955	2.5342471195	728.43702708	28.035547256	-1.1490218639	33.40253067	19.110111237	0	0	0	0	0
3883	2022-08-25	19:48:52.187	236.61727069	5678.814497	1661456932.188	0	899	11.512584615	11.832999024	497.1723123	513.99313787	2.9913874304	728.43242964	28.035547256	-1.4965421269	33.40253067	19.126233259	0	0	0	0	0
3884	2022-08-25	19:48:53.125	236.61728154	5678.814757	1661456933.125	0	899	11.512584615	11.832999024	497.59464332	514.42975762	2.9913874304	728.44117747	28.035547256	-1.2645529706	33.40253067	19.152709885	0	0	0	0	0
3885	2022-08-25	19:48:54.088	236.61729269	5678.815024	1661456934.088	0	899	11.550222712	11.832840015	497.59464332	512.38501026	2.6385492852	728.41964459	28.035547256	-1.1678746244	33.40253067	19.163132358	0	0	0	0	0
3886	2022-08-25	19:48:55.023	236.61730351	5678.815284	1661456935.023	0	899	11.55065556	11.833288062	500.35867228	515.2314402	2.6385912771	728.42975419	28.039675012	-1.1501967631	33.40253067	19.164520782	0	0	0	0	0
3887	2022-08-25	19:48:55.996	236.61731478	5678.815555	1661456935.997	0	899	11.613215792	11.893292518	500.36028485	515.01813298	2.6015392078	728.43348219	28.040063858	-1.1554462325	33.40253067	19.163500047	0	0	0	0	0
3888	2022-08-25	19:48:56.915	236.61732542	5678.81581	1661456936.916	0	899	11.613215792	11.893292518	510.54163595	525.49774256	2.6015392078	728.45154657	28.040063858	-1.192354076	33.40253067	19.159159679	0	0	0	0	0
3889	2022-08-25	19:48:57.854	236.61733627	5678.816071	1661456937.854	0	899	11.670487925	11.950083861	510.54163595	525.39830136	2.5847310284	728.44189696	28.040063858	-1.2092019722	33.40253067	19.161582366	0	0	0	0	0
3890	2022-08-25	19:48:58.742	236.61734655	5678.816317	1661456938.742	0	899	11.670487925	11.950083861	510.8364684	525.70171338	2.5847310284	728.45252718	28.040063858	-1.1978515387	33.40253067	19.122356415	0	0	0	0	0
3891	2022-08-25	19:48:59.694	236.61735757	5678.816582	1661456939.694	0	899	11.68950445	11.946819029	510.84031824	524.49321349	2.3794005793	728.45104576	28.040973322	-1.2314825319	33.40253067	19.12314348	0	0	0	0	0
3892	2022-08-25	19:49:00.605	236.61736812	5678.816835	1661456940.606	0	899	11.689893738	11.947220606	512.8925338	526.60047632	2.379434231	728.43829022	28.044641495	-1.2974079018	33.40253067	19.143028588	0	0	0	0	0
3893	2022-08-25	19:49:01.526	236.61737877	5678.817091	1661456941.526	0	899	11.65592741	11.928465572	512.8925338	527.45727615	2.5240514112	728.4366067	28.044641495	-1.2211560769	33.40253067	19.160668973	0	0	0	0	0
3894	2022-08-25	19:49:02.457	236.61738956	5678.817349	1661456942.458	0	899	11.65592741	11.928465572	501.83230067	516.0829627	2.5240514112	728.42989728	28.044641495	-1.1945961714	33.40253067	19.165208817	0	0	0	0	0
3895	2022-08-25	19:49:03.411	236.6174006	5678.817614	1661456943.412	0	899	11.727529951	12.009896184	501.83230067	516.50885321	2.597340944	728.435905	28.044641495	-1.4982560423	33.40253067	19.133833437	0	0	0	0	0
3896	2022-08-25	19:49:04.351	236.61741147	5678.817875	1661456944.351	0	899	11.727567391	12.009934918	502.80782158	517.51292466	2.5973444656	728.44074659	28.044993154	-1.2823170589	33.382740425	19.157106248	0	0	0	0	0
3897	2022-08-25	19:49:05.312	236.6174226	5678.818142	1661456945.313	0	899	11.706255199	11.979198239	502.82479616	517.06317884	2.5170956974	728.43018346	28.049066544	-1.2190109491	33.153503418	19.160528183	0	0	0	0	0
3898	2022-08-25	19:49:06.188	236.61743274	5678.818386	1661456946.189	0	899	11.706255199	11.979198239	499.87718075	514.03209643	2.5170956974	728.42258398	28.049066544	-1.6706795858	33.394284735	19.115264349	0	0	0	0	0
3899	2022-08-25	19:49:07.151	236.61744389	5678.818653	1661456947.152	0	899	11.676404139	11.940952903	499.87718075	513.62994064	2.4474972177	728.41968218	28.049066544	-1.3618995859	33.40253067	19.144809369	0	0	0	0	0
3900	2022-08-25	19:49:08.046	236.61745424	5678.818902	1661456948.046	0	899	11.676404139	11.940952903	498.73656227	512.45794114	2.4474972177	728.44838528	28.049066544	-1.188085556	33.40253067	19.161968231	0	0	0	0	0
3901	2022-08-25	19:49:08.950	236.61746471	5678.819153	1661456948.951	0	899	11.854730802	12.151644569	498.73780706	513.9138438	2.6992973626	728.44479592	28.049367677	-1.1867920405	33.40253067	19.161920484	0	0	0	0	0
3902	2022-08-25	19:49:09.918	236.61747591	5678.819422	1661456949.919	0	899	11.855187773	12.152117967	497.66722221	512.8109377	2.6993415529	728.41394043	28.053613663	-1.1815749407	33.40253067	19.161247253	0	0	0	0	0
3903	2022-08-25	19:49:10.881	236.61748705	5678.819689	1661456950.881	0	899	11.891191667	12.161939669	497.66722221	511.42724172	2.4593360179	728.43108363	28.053613663	-1.5037641912	33.40253067	19.134770703	0	0	0	0	0
3904	2022-08-25	19:49:11.822	236.61749794	5678.819951	1661456951.822	0	899	11.891191667	12.161939669	506.2577227	520.25526128	2.4593360179	728.42647972	28.053613663	-1.4238366686	33.40253067	19.141212628	0	0	0	0	0
3905	2022-08-25	19:49:12.792	236.61750918	5678.82022	1661456952.793	0	899	11.885713171	12.16699269	506.2577227	520.80917249	2.5539378148	728.43703355	28.053613663	-1.1774464996	33.40253067	19.160108566	0	0	0	0	0
3906	2022-08-25	19:49:13.786	236.61752068	5678.820496	1661456953.787	0	899	11.885713171	12.16699269	505.76846696	520.30585398	2.5539378148	728.43129665	28.053613663	-1.1531395486	33.40253067	19.164382429	0	0	0	0	0
3907	2022-08-25	19:49:14.696	236.6175312	5678.820749	1661456954.696	0	899	11.887274465	12.178200324	505.77623995	520.81298342	2.6390928272	728.42797286	28.055468161	-1.1649750747	33.40253067	19.164663681	0	0	0	0	0
3908	2022-08-25	19:49:15.641	236.61754214	5678.821011	1661456955.641	0	899	11.887561752	12.178497701	512.85380792	528.10112885	2.6391199154	728.4201357	28.058130264	-1.1799257583	33.40253067	19.162963034	0	0	0	0	0
3909	2022-08-25	19:49:16.526	236.6175524	5678.821257	1661456956.527	0	899	11.88401952	12.181272882	512.85380792	528.43861476	2.695811718	728.43543531	28.058130264	-1.1571601629	33.40253067	19.167369843	0	0	0	0	0
3910	2022-08-25	19:49:17.483	236.61756346	5678.821523	1661456957.483	0	899	11.88401952	12.181272882	510.12855381	525.63054455	2.695811718	728.43099592	28.058130264	-1.2348024782	33.40253067	19.163406814	0	0	0	0	0
3911	2022-08-25	19:49:18.453	236.61757469	5678.821793	1661456958.453	0	899	11.9211583	12.188966912	510.12855381	524.04403404	2.4272420952	728.42931523	28.058130264	-1.1721323926	33.40253067	19.166245353	0	0	0	0	0
3912	2022-08-25	19:49:19.392	236.61758557	5678.822054	1661456959.393	0	899	11.9211583	12.188966912	506.29485739	520.10576059	2.4272420952	728.43813339	28.058130264	-1.1490218639	33.40253067	19.163049698	0	0	0	0	0
3913	2022-08-25	19:49:20.371	236.61759689	5678.822325	1661456960.371	0	899	11.926682546	12.190137476	506.30928992	519.88869924	2.387553874	728.43534922	28.06157006	-1.1625173952	33.40253067	19.164532832	0	0	0	0	0
3914	2022-08-25	19:49:21.319	236.61760786	5678.822589	1661456961.319	0	899	11.926799135	12.190257758	504.1627733	517.68466986	2.3875637868	728.44285008	28.062646866	-1.184830308	33.40253067	19.16232872	0	0	0	0	0
3915	2022-08-25	19:49:22.250	236.61761865	5678.822847	1661456962.251	0	899	11.934328522	12.241376703	504.1627733	519.92395858	2.7709693487	728.43572553	28.062646866	-1.1817474105	33.40253067	19.14664103	0	0	0	0	0
3916	2022-08-25	19:49:23.138	236.61762891	5678.823094	1661456963.138	0	899	11.934328522	12.241376703	504.89268627	520.67669016	2.7709693487	728.43970899	28.062646866	-1.2008912034	33.40253067	19.158317642	0	0	0	0	0
3917	2022-08-25	19:49:24.094	236.61763998	5678.823359	1661456964.094	0	899	11.950632367	12.197780676	504.90213534	517.57643872	2.2383720709	728.4270642	28.064905167	-1.1828900134	33.40253067	19.164100647	0	0	0	0	0
3918	2022-08-25	19:49:24.997	236.61765044	5678.823611	1661456964.998	0	899	11.950887302	12.19804317	503.70841183	516.35286721	2.2383923515	728.42653833	28.06725502	-1.1571601629	33.40253067	19.165569305	0	0	0	0	0
3919	2022-08-25	19:49:25.957	236.61766155	5678.823877	1661456965.958	0	899	11.974989224	12.212352119	503.70841183	515.82523799	2.147182544	728.43533345	28.06725502	-1.1571601629	33.40253067	19.166418076	0	0	0	0	0
3920	2022-08-25	19:49:26.875	236.61767218	5678.824132	1661456966.876	0	899	11.974989224	12.212352119	505.94594615	518.11659673	2.147182544	728.42325375	28.06725502	-1.156060668	33.40253067	19.165550232	0	0	0	0	0
3921	2022-08-25	19:49:27.802	236.61768291	5678.82439	1661456967.803	0	899	12.016170712	12.295685257	505.94594615	520.23907877	2.5113493409	728.4397583	28.06725502	-1.1819306438	33.40253067	19.160704253	0	0	0	0	0
3922	2022-08-25	19:49:28.772	236.61769412	5678.824659	1661456968.772	0	899	12.016170712	12.295685257	512.53276851	527.01198094	2.5113493409	728.44740225	28.06725502	-1.2204661661	33.40253067	19.163206328	0	0	0	0	0
3923	2022-08-25	19:49:29.661	236.61770441	5678.824906	1661456969.661	0	899	12.026989144	12.308996042	512.54877399	527.14497882	2.5310023781	728.44681615	28.07102384	-1.1611161114	33.40253067	19.164546727	0	0	0	0	0
3924	2022-08-25	19:49:30.572	236.61771497	5678.825159	1661456970.573	0	899	12.027070788	12.309080432	500.43471485	514.68598152	2.5310096757	728.43659983	28.071771622	-1.1441389322	33.40253067	19.164129257	0	0	0	0	0
3925	2022-08-25	19:49:31.456	236.61772519	5678.825404	1661456971.456	0	899	12.085629807	12.373356711	500.43471485	514.90553946	2.5689070697	728.44205541	28.071771622	-1.2077791193	33.40253067	19.159388372	0	0	0	0	0
3926	2022-08-25	19:49:32.332	236.61773534	5678.825648	1661456972.333	0	899	12.085629807	12.373356711	499.65834449	514.10671918	2.5689070697	728.43577727	28.071771622	-1.1897132397	33.40253067	19.161968231	0	0	0	0	0
3927	2022-08-25	19:49:33.273	236.61774623	5678.825909	1661456973.274	0	899	12.07721853	12.357672999	499.65834449	513.74960832	2.5071546332	728.45874589	28.071771622	-1.1565133578	33.40253067	19.163637603	0	0	0	0	0
3928	2022-08-25	19:49:34.183	236.61775675	5678.826162	1661456974.183	0	899	12.07721853	12.357672999	499.92002375	514.01866741	2.5071546332	728.44434362	28.071771622	-1.1526652598	33.40253067	19.165689127	0	0	0	0	0
3929	2022-08-25	19:49:35.131	236.61776772	5678.826425	1661456975.131	0	899	12.070123454	12.336242301	499.9294374	513.31224213	2.3831325421	728.43825708	28.074043666	-1.1912870123	33.275543263	19.164086323	0	0	0	0	0
3930	2022-08-25	19:49:36.062	236.61777851	5678.826684	1661456976.063	0	899	12.070362707	12.336489119	499.14485546	512.50677292	2.3831526063	728.43905054	28.076227188	-1.15546783	33.389337173	19.150009042	0	0	0	0	0
3931	2022-08-25	19:49:36.999	236.61778934	5678.826944	1661456976.999	0	899	12.139695529	12.382599643	499.14485546	511.26597423	2.1670977144	728.44238281	28.076227188	-1.1555324793	33.40253067	19.165929794	0	0	0	0	0
3932	2022-08-25	19:49:37.924	236.61780006	5678.827201	1661456977.925	0	899	12.139695529	12.382599643	513.57605636	526.04761909	2.1670977144	728.44034238	28.076227188	-1.1561361235	33.40253067	19.166330161	0	0	0	0	0
3933	2022-08-25	19:49:38.917	236.61781154	5678.827477	1661456978.917	0	899	12.150467116	12.404471512	513.57605636	526.60843083	2.2621344864	728.44471872	28.076227188	-1.1571601629	33.40253067	19.167009354	0	0	0	0	0
3934	2022-08-25	19:49:39.841	236.61782223	5678.827734	1661456979.841	0	899	12.150726196	12.404738356	506.05099146	518.89253106	2.262154974	728.45107244	28.078576031	-1.3328821178	33.40253067	19.141524801	0	0	0	0	0
3935	2022-08-25	19:49:40.789	236.61783321	5678.827997	1661456980.789	0	899	12.150443069	12.482957781	506.06020989	522.89391553	2.9427191698	728.4432078	28.080774307	-1.4314791311	33.40253067	19.129555153	0	0	0	0	0
3936	2022-08-25	19:49:41.805	236.61784497	5678.828279	1661456981.805	0	899	12.150443069	12.482957781	502.52416612	519.24024798	2.9427191698	728.43890098	28.080774307	-1.2157233338	33.40253067	19.150037399	0	0	0	0	0
3937	2022-08-25	19:49:42.772	236.61785616	5678.828548	1661456982.772	0	899	12.344253357	12.659281093	502.52416612	518.10646524	2.7491295319	728.45311813	28.080774307	-1.1884089471	33.40253067	19.156302875	0	0	0	0	0
3938	2022-08-25	19:49:43.733	236.61786728	5678.828815	1661456983.733	0	899	12.344253357	12.659281093	500.74793188	516.27515342	2.7491295319	728.45514522	28.080774307	-1.1766488923	33.40253067	19.163139937	0	0	0	0	0
3939	2022-08-25	19:49:44.736	236.61787889	5678.829093	1661456984.736	0	899	12.220385231	12.504963105	500.75144186	514.9134798	2.5140515029	728.45561612	28.081620109	-1.1638540187	33.40253067	19.162828837	0	0	0	0	0
3940	2022-08-25	19:49:45.710	236.61789016	5678.829364	1661456985.71	0	899	12.220816149	12.505408419	504.4186612	518.68463359	2.5140891581	728.46325967	28.085504532	-1.1777806985	33.40253067	19.162886234	0	0	0	0	0
3941	2022-08-25	19:49:46.665	236.61790123	5678.829629	1661456986.666	0	899	12.183637577	12.447398729	504.4186612	517.67620933	2.3409259921	728.4413824	28.085504532	-1.1593483631	33.40253067	19.165640572	0	0	0	0	0
3942	2022-08-25	19:49:47.598	236.61791201	5678.829888	1661456987.598	0	899	12.183637577	12.447398729	512.1014992	525.56097403	2.3409259921	728.43349027	28.085504532	-1.1783196926	33.40253067	19.161968231	0	0	0	0	0
3943	2022-08-25	19:49:48.519	236.61792269	5678.830144	1661456988.52	0	899	12.216720518	12.515109785	512.1014992	527.29561636	2.6339285382	728.44875068	28.085504532	-1.2252413777	33.40253067	19.161922872	0	0	0	0	0
3944	2022-08-25	19:49:49.426	236.61793317	5678.830396	1661456989.426	0	899	12.216736656	12.515126488	505.18056648	520.16934734	2.6339300161	728.44254409	28.085650046	-1.1901552132	33.40253067	19.161426178	0	0	0	0	0
3945	2022-08-25	19:49:50.312	236.61794344	5678.830642	1661456990.313	0	899	12.268352477	12.567753732	505.19835407	520.17512942	2.6317910724	728.45085457	28.089899063	-1.1555324793	33.40253067	19.166650772	0	0	0	0	0
3946	2022-08-25	19:49:51.219	236.61795392	5678.830894	1661456991.219	0	899	12.268352477	12.567753732	503.84560767	518.7822804	2.6317910724	728.45391724	28.089899063	-1.1688124162	33.40253067	19.164842959	0	0	0	0	0
3947	2022-08-25	19:49:52.160	236.61796481	5678.831156	1661456992.16	0	899	12.225140987	12.488314574	503.84560767	517.01340241	2.32805869	728.45953369	28.089899063	-1.1913409233	33.40253067	19.161968231	0	0	0	0	0
3948	2022-08-25	19:49:53.062	236.61797527	5678.831406	1661456993.063	0	899	12.225140987	12.488314574	530.89578583	544.77052568	2.32805869	728.44150447	28.089899063	-1.4955720617	33.40253067	19.13689794	0	0	0	0	0
3949	2022-08-25	19:49:54.019	236.61798634	5678.831672	1661456994.02	0	899	12.242405509	12.545800858	530.89578583	546.87939558	2.6715664718	728.43536256	28.089899063	-1.4886302609	33.40253067	19.151934403	0	0	0	0	0
3950	2022-08-25	19:49:54.982	236.61799748	5678.831939	1661456994.982	0	899	12.242624899	12.546028052	532.20817338	548.23142066	2.6715868083	728.43746079	28.091873207	-1.3353181675	33.40253067	19.152905496	0	0	0	0	0
3951	2022-08-25	19:49:55.911	236.61800824	5678.832198	1661456995.912	0	899	12.32148494	12.647868339	532.219381	549.35242568	2.8507962514	728.44510878	28.094415665	-1.1564271663	33.40253067	19.159741699	0	0	0	0	0
3952	2022-08-25	19:49:56.878	236.61801942	5678.832466	1661456996.878	0	899	12.32148494	12.647868339	542.05287916	559.50248083	2.8507962514	728.45340673	28.094415665	-1.190144366	33.40253067	19.165822983	0	0	0	0	0
3953	2022-08-25	19:49:57.815	236.61803027	5678.832726	1661456997.815	0	899	12.331130649	12.651084158	542.05287916	559.14339248	2.7939239971	728.4527309	28.094415665	-1.186565685	33.40253067	19.166542672	0	0	0	0	0
3954	2022-08-25	19:49:58.759	236.6180412	5678.832989	1661456998.76	0	899	12.331130649	12.651084158	514.54724139	530.77052295	2.7939239971	728.43907438	28.094415665	-1.1613101367	33.40253067	19.165583175	0	0	0	0	0
3955	2022-08-25	19:49:59.733	236.61805248	5678.833259	1661456999.734	0	899	12.310011621	12.609083574	514.55826023	529.74382123	2.6202794987	728.43878012	28.097000362	-1.1934427836	33.40253067	19.162626557	0	0	0	0	0
3956	2022-08-25	19:50:00.694	236.61806359	5678.833526	1661457000.694	0	899	12.310224088	12.60930345	501.9730153	516.78727439	2.6202987099	728.46031543	28.098901749	-1.1686830592	33.40253067	19.165355063	0	0	0	0	0
3957	2022-08-25	19:50:01.598	236.61807405	5678.833777	1661457001.598	0	899	12.342402018	12.641423612	501.9730153	516.74558752	2.6131360595	728.45072078	28.098901749	-1.1586908323	33.40253067	19.163601541	0	0	0	0	0
3958	2022-08-25	19:50:02.492	236.6180844	5678.834026	1661457002.492	0	899	12.342402018	12.641423612	509.68049974	524.67989565	2.6131360595	728.45196614	28.098901749	-1.186824411	33.40253067	19.163902977	0	0	0	0	0
3959	2022-08-25	19:50:03.500	236.61809606	5678.834306	1661457003.5	0	899	12.30430619	12.597233837	509.68049974	524.41840899	2.5688611289	728.44782262	28.098901749	-1.3030345661	33.40253067	19.147785389	0	0	0	0	0
3960	2022-08-25	19:50:04.529	236.61810799	5678.834592	1661457004.53	0	899	12.30432312	12.597251345	504.72080594	519.31530957	2.5688626304	728.42782411	28.099053326	-1.4794894907	33.40253067	19.119021334	0	0	0	0	0
3961	2022-08-25	19:50:05.487	236.61811907	5678.834858	1661457005.488	0	899	12.314040615	12.628404888	504.7393176	520.39569037	2.7500471503	728.45608137	28.103479385	-1.217038423	33.40253067	19.158539046	0	0	0	0	0
3962	2022-08-25	19:50:06.437	236.61813007	5678.835122	1661457006.438	0	899	12.314040615	12.628404888	513.76418152	529.70049411	2.7500471503	728.45384489	28.103479385	-1.1783843009	33.40253067	19.160272826	0	0	0	0	0
3963	2022-08-25	19:50:07.342	236.61814053	5678.835373	1661457007.342	0	899	12.395992024	12.669306493	513.76418152	527.51788789	2.3832260402	728.43716734	28.103479385	-1.1489032633	33.40253067	19.165053829	0	0	0	0	0
3964	2022-08-25	19:50:08.276	236.61815135	5678.835632	1661457008.277	0	899	12.395992024	12.669306493	530.65908118	544.86507189	2.3832260402	728.44762335	28.103479385	-1.1929684877	33.40253067	19.160528183	0	0	0	0	0
3965	2022-08-25	19:50:09.244	236.61816256	5678.835901	1661457009.245	0	899	12.428794243	12.728742173	530.66193443	546.21797781	2.6032497388	728.44995885	28.104128541	-1.2186768244	33.40253067	19.155302881	0	0	0	0	0
3966	2022-08-25	19:50:10.295	236.61817471	5678.836193	1661457010.295	0	899	12.429223684	12.729186487	527.21936446	542.67472442	2.6032879487	728.4543841	28.107934952	-1.1913409233	33.40253067	19.145042419	0	0	0	0	0
3967	2022-08-25	19:50:11.246	236.61818572	5678.836457	1661457011.246	0	899	12.50803303	12.828138559	527.21936446	543.61365659	2.7566713266	728.4594868	28.107934952	-1.5072997169	33.40253067	19.107496502	0	0	0	0	0
3968	2022-08-25	19:50:12.236	236.61819719	5678.836732	1661457012.237	0	899	12.50803303	12.828138559	513.63847238	529.61045621	2.7566713266	728.45283963	28.107934952	-1.5319624334	33.40253067	19.119787103	0	0	0	0	0
3969	2022-08-25	19:50:13.158	236.61820786	5678.836989	1661457013.159	0	899	12.53257403	12.824036651	513.63847238	528.14570741	2.510808387	728.44987639	28.107934952	-1.72846663	33.40253067	19.152244568	0	0	0	0	0
3970	2022-08-25	19:50:14.098	236.61821873	5678.837249	1661457014.098	0	899	12.53257403	12.824036651	526.77754161	541.65587727	2.510808387	728.43145994	28.107934952	-1.2546576467	33.40253067	19.12400833	0	0	0	0	0
3971	2022-08-25	19:50:15.102	236.61823036	5678.837529	1661457015.103	0	899	12.567014159	12.833845074	526.79065668	540.36886433	2.2968614917	728.44893419	28.11094063	-1.3994542202	33.40253067	19.140826901	0	0	0	0	0
3972	2022-08-25	19:50:16.059	236.61824144	5678.837794	1661457016.06	0	899	12.567169108	12.83400474	562.99384559	577.50528066	2.2968735223	728.44805908	28.112298965	-1.2417981625	33.40253067	19.151885986	0	0	0	0	0
3973	2022-08-25	19:50:17.020	236.61825256	5678.838061	1661457017.021	0	899	12.565805898	12.879756198	562.99384559	580.08282166	2.692828624	728.44741963	28.112298965	-1.3064731494	33.40253067	19.129825163	0	0	0	0	0
3974	2022-08-25	19:50:17.944	236.61826324	5678.838318	1661457017.944	0	899	12.565805898	12.879756198	523.07129264	538.94846941	2.692828624	728.45529155	28.112298965	-1.2953490516	33.40253067	19.147213083	0	0	0	0	0
3975	2022-08-25	19:50:18.941	236.61827479	5678.838595	1661457018.942	0	899	12.568180252	12.835308704	523.07129264	536.56747537	2.2991604702	728.45851307	28.112298965	-1.2792988471	33.40253067	19.162242852	0	0	0	0	0
3976	2022-08-25	19:50:19.869	236.61828553	5678.838853	1661457019.87	0	899	12.56864678	12.83578945	502.72906216	515.70058849	2.2991967259	728.45843789	28.116388321	-1.1940141229	33.40253067	19.161369008	0	0	0	0	0
3977	2022-08-25	19:50:20.762	236.61829586	5678.839101	1661457020.762	0	899	12.581698069	12.876498622	502.7312234	517.03745629	2.529216244	728.46306645	28.11690712	-1.2032087662	33.40253067	19.15987376	0	0	0	0	0
3978	2022-08-25	19:50:21.694	236.61830664	5678.839359	1661457021.694	0	899	12.581698069	12.876498622	501.00569992	515.26282955	2.529216244	728.45463148	28.11690712	-1.226480994	33.40253067	19.158373965	0	0	0	0	0
3979	2022-08-25	19:50:22.648	236.61831769	5678.839624	1661457022.648	0	899	12.660475703	12.964578119	501.00569992	515.62297842	2.5912954746	728.44859021	28.11690712	-1.1862531316	33.40253067	19.161765307	0	0	0	0	0
3980	2022-08-25	19:50:23.542	236.61832804	5678.839873	1661457023.543	0	899	12.660475703	12.964578119	535.98087703	551.61858685	2.5912954746	728.45257124	28.11690712	-1.1855417198	33.40253067	19.161450594	0	0	0	0	0
3981	2022-08-25	19:50:24.451	236.61833856	5678.840126	1661457024.452	0	899	12.644007595	12.961178095	535.98087703	552.31546903	2.7033592466	728.4228548	28.11690712	-1.188085556	33.40253067	19.160888672	0	0	0	0	0
3982	2022-08-25	19:50:25.318	236.61834859	5678.840366	1661457025.318	0	899	12.644508805	12.961697352	532.72998553	548.96578487	2.7034047714	728.44780888	28.121274165	-1.4208724499	33.40253067	19.143869463	0	0	0	0	0
3983	2022-08-25	19:50:26.220	236.61835904	5678.840617	1661457026.221	0	899	12.631855447	12.902277908	532.7306454	546.57585674	2.3154308921	728.45412622	28.121423721	-1.185056669	33.40253067	19.162655786	0	0	0	0	0
3984	2022-08-25	19:50:27.104	236.61836926	5678.840862	1661457027.104	0	899	12.631855447	12.902277908	525.53217663	539.19030596	2.3154308921	728.45070623	28.121423721	-1.1897132397	33.40253067	19.161968231	0	0	0	0	0
3985	2022-08-25	19:50:27.957	236.61837913	5678.841099	1661457027.957	0	899	12.663604532	12.971959595	525.53217663	541.07668877	2.6260376649	728.43838157	28.121423721	-1.1867058711	33.40253067	19.146885941	0	0	0	0	0
3986	2022-08-25	19:50:28.835	236.61838931	5678.841343	1661457028.836	0	899	12.663726634	12.972085964	527.65857729	543.26605123	2.6260484217	728.44352106	28.122485976	-1.194165064	33.40253067	19.143733321	0	0	0	0	0
3987	2022-08-25	19:50:29.759	236.61839999	5678.8416	1661457029.759	0	899	12.698346087	13.007085409	527.67340803	543.25783097	2.6222096332	728.43358607	28.125879288	-1.2238940001	33.40253067	19.163049698	0	0	0	0	0
3988	2022-08-25	19:50:30.694	236.61841082	5678.84186	1661457030.695	0	899	12.698346087	13.007085409	549.47919987	565.70763988	2.6222096332	728.44497216	28.125879288	-1.228938649	33.40253067	19.162770379	0	0	0	0	0
3989	2022-08-25	19:50:31.640	236.61842176	5678.842122	1661457031.64	0	899	12.746499129	13.078311717	549.47919987	566.86082567	2.8028291713	728.44512899	28.125879288	-1.242046113	33.40253067	19.158381304	0	0	0	0	0
3990	2022-08-25	19:50:32.581	236.61843265	5678.842384	1661457032.581	0	899	12.746499129	13.078311717	552.4576523	569.93349521	2.8028291713	728.45599365	28.125879288	-1.2369152308	33.40253067	19.145042419	0	0	0	0	0
3991	2022-08-25	19:50:33.579	236.61844421	5678.842661	1661457033.58	0	899	12.702396216	12.996620522	552.4576523	567.99825607	2.5009416749	728.44462373	28.125879288	-1.2037692544	33.40253067	19.15949968	0	0	0	0	0
3992	2022-08-25	19:50:34.559	236.61845556	5678.842933	1661457034.56	0	899	12.702495389	12.99672299	516.53178944	531.0618502	2.5009499703	728.4462733	28.126739439	-1.179397598	33.40253067	19.161436346	0	0	0	0	0
3993	2022-08-25	19:50:35.516	236.61846662	5678.843199	1661457035.516	0	899	12.722362424	13.016759212	516.54795837	531.06405605	2.4985362324	728.45891849	28.13051796	-1.1594129801	33.40253067	19.166856766	0	0	0	0	0
3994	2022-08-25	19:50:36.473	236.6184777	5678.843465	1661457036.473	0	899	12.722362424	13.016759212	510.60565764	524.95476401	2.4985362324	728.43451736	28.13051796	-1.2144837395	33.40253067	19.16485914	0	0	0	0	0
3995	2022-08-25	19:50:37.426	236.61848873	5678.843729	1661457037.426	0	899	12.68678347	12.964235699	510.60565764	524.16318827	2.3642682758	728.43565318	28.13051796	-1.1790202548	33.40253067	19.166504765	0	0	0	0	0
3996	2022-08-25	19:50:38.446	236.61850053	5678.844013	1661457038.446	0	899	12.68678347	12.964235699	506.25285913	519.69481485	2.3642682758	728.44346811	28.13051796	-1.1490218639	33.40253067	19.167369843	0	0	0	0	0
3997	2022-08-25	19:50:39.398	236.61851155	5678.844277	1661457039.398	0	899	12.689068707	13.004655194	506.25733713	521.55381563	2.6808654126	728.4486282	28.131585469	-1.2037045916	33.40253067	19.162385334	0	0	0	0	0
3998	2022-08-25	19:50:40.298	236.61852197	5678.844527	1661457040.298	0	899	12.689434323	13.005033863	520.08242395	535.79682326	2.6808982303	728.45955956	28.134759903	-1.1832026243	33.40253067	19.161968231	0	0	0	0	0
3999	2022-08-25	19:50:41.236	236.61853282	5678.844788	1661457041.236	0	899	12.697007498	13.025022344	520.08242395	536.40856344	2.7820855352	728.45128101	28.134759903	-1.157397252	33.40253067	19.162285748	0	0	0	0	0
4000	2022-08-25	19:50:42.217	236.61854418	5678.84506	1661457042.217	0	899	12.697007498	13.025022344	512.32454398	528.4071524	2.7820855352	728.44928544	28.134759903	-1.1598549126	33.40253067	19.163297426	0	0	0	0	0
4001	2022-08-25	19:50:43.183	236.61855536	5678.845329	1661457043.183	0	899	12.826370234	13.173559575	512.32454398	529.17995735	2.9115127679	728.45973741	28.134759903	-1.1554785833	33.40253067	19.163080695	0	0	0	0	0
4002	2022-08-25	19:50:44.161	236.61856668	5678.8456	1661457044.161	0	899	12.826370234	13.173559575	508.65275609	525.38736811	2.9115127679	728.46797837	28.134759903	-1.1473941803	33.40253067	19.167730331	0	0	0	0	0
4003	2022-08-25	19:50:45.124	236.61857782	5678.845868	1661457045.124	0	899	12.939012286	13.247011472	508.66620857	523.37292384	2.5685446009	728.45838009	28.13795192	-1.2126944049	33.40253067	19.165211696	0	0	0	0	0
4004	2022-08-25	19:50:46.025	236.61858825	5678.846118	1661457046.025	0	899	12.939171431	13.247176053	504.04079535	518.6138576	2.5685580233	728.45139217	28.139307022	-1.4859461784	33.40253067	19.160167694	0	0	0	0	0
4005	2022-08-25	19:50:46.938	236.61859883	5678.846372	1661457046.939	0	899	12.989005488	13.293991742	504.04079535	518.4147063	2.5344300834	728.44551016	28.139307022	-1.2652643698	33.40253067	19.162986983	0	0	0	0	0
4006	2022-08-25	19:50:47.897	236.61860992	5678.846638	1661457047.897	0	899	12.989005488	13.293991742	503.04189047	517.3873153	2.5344300834	728.43371582	28.139307022	-1.1571601629	33.40253067	19.164129257	0	0	0	0	0
4007	2022-08-25	19:50:48.851	236.61862097	5678.846903	1661457048.852	0	899	12.890002358	13.183640639	503.04189047	516.95758891	2.4605532686	728.45520141	28.139307022	-1.1674219386	33.40253067	19.163060435	0	0	0	0	0
4008	2022-08-25	19:50:49.809	236.61863206	5678.847169	1661457049.81	0	899	12.890037117	13.183676534	505.31796508	519.29664325	2.4605560876	728.46354827	28.139604114	-1.1834290146	33.40253067	19.161628849	0	0	0	0	0
4009	2022-08-25	19:50:50.732	236.61864273	5678.847426	1661457050.732	0	899	12.903823413	13.180249449	505.33550439	518.47739721	2.3169185722	728.44365485	28.143793106	-1.2035105702	33.40253067	19.167377005	0	0	0	0	0
4010	2022-08-25	19:50:51.681	236.61865373	5678.847689	1661457051.682	0	899	12.903823413	13.180249449	505.5677059	518.71563742	2.3169185722	728.44310553	28.143793106	-1.2233011162	33.40253067	19.167651549	0	0	0	0	0
4011	2022-08-25	19:50:52.674	236.61866522	5678.847965	1661457052.675	0	899	12.918447638	13.201673047	505.5677059	519.02520837	2.370056475	728.44558251	28.143793106	-1.1561361385	33.40253067	19.16664481	0	0	0	0	0
4012	2022-08-25	19:50:53.598	236.6186759	5678.848222	1661457053.598	0	899	12.918447638	13.201673047	516.00018221	529.73538255	2.370056475	728.44155783	28.143793106	-1.2523401415	33.40253067	19.164486576	0	0	0	0	0
4013	2022-08-25	19:50:54.528	236.61868667	5678.84848	1661457054.528	0	899	12.972105683	13.290324644	516.0153147	531.39256608	2.6451232782	728.43174208	28.147333145	-1.2724756737	33.211224966	19.163857681	0	0	0	0	0
4014	2022-08-25	19:50:55.459	236.61869744	5678.848739	1661457055.459	0	899	12.972231442	13.29045483	543.02132869	559.20342766	2.6451341736	728.44749602	28.14840126	-1.2434258461	33.153503418	19.162689209	0	0	0	0	0
4015	2022-08-25	19:50:56.380	236.6187081	5678.848994	1661457056.38	0	899	12.931021199	13.277601891	543.02132869	560.7100247	2.8836342534	728.44502107	28.14840126	-1.1784921071	33.359651806	19.162567454	0	0	0	0	0
4016	2022-08-25	19:50:57.318	236.61871896	5678.849255	1661457057.318	0	899	12.931021199	13.277601891	525.26695498	542.37730958	2.8836342534	728.45642049	28.14840126	-1.1913409233	33.40253067	19.163049698	0	0	0	0	0
4017	2022-08-25	19:50:58.256	236.61872981	5678.849516	1661457058.256	0	899	12.846996895	13.177654956	525.26695498	541.69432524	2.7720205015	728.44462252	28.14840126	-1.1525359027	33.40253067	19.142786834	0	0	0	0	0
4018	2022-08-25	19:50:59.171	236.61874041	5678.84977	1661457059.171	0	899	12.847010186	13.177668738	517.50639684	533.69106821	2.77202172	728.44879797	28.148515247	-1.1774788661	33.40253067	19.155390253	0	0	0	0	0
4019	2022-08-25	19:51:00.112	236.61875131	5678.850031	1661457060.113	0	899	13.030799359	13.302685706	517.52435536	530.6316789	2.2578938661	728.45435217	28.152704239	-1.1994791031	33.40253067	19.154045105	0	0	0	0	0
4020	2022-08-25	19:51:01.049	236.61876214	5678.850291	1661457061.049	0	899	13.030799359	13.302685706	523.79147235	537.05752298	2.2578938661	728.45129839	28.152704239	-1.1896054105	33.40253067	19.16033664	0	0	0	0	0
4021	2022-08-25	19:51:02.082	236.6187741	5678.850578	1661457062.082	0	899	13.057308087	13.347792545	523.79147235	537.94029516	2.4041906771	728.44480805	28.152704239	-1.2012684779	33.40253067	19.165921925	0	0	0	0	0
4022	2022-08-25	19:51:03.010	236.61878485	5678.850836	1661457063.011	0	899	13.057308087	13.347792545	529.78938432	544.10022465	2.4041906771	728.44384766	28.152704239	-1.1571601629	33.40253067	19.158367157	0	0	0	0	0
4023	2022-08-25	19:51:03.946	236.61879567	5678.851096	1661457063.946	0	899	13.043571589	13.363293839	529.78938432	545.56471206	2.6431073164	728.44692286	28.152704239	-1.151727464	33.40253067	19.162274443	0	0	0	0	0
4024	2022-08-25	19:51:04.865	236.61880632	5678.851352	1661457064.866	0	899	13.043917396	13.363651812	515.26646161	530.60952403	2.64313709	728.44229025	28.155625236	-1.1496039495	33.40253067	19.16582489	0	0	0	0	0
4025	2022-08-25	19:51:05.835	236.61881755	5678.851621	1661457065.836	0	899	13.177366966	13.477837095	515.27340275	529.54108871	2.4628420241	728.44195274	28.157251358	-1.1490218639	33.40253067	19.167520245	0	0	0	0	0
4026	2022-08-25	19:51:06.769	236.61882836	5678.851881	1661457066.77	0	899	13.177366966	13.477837095	507.68378604	521.74131896	2.4628420241	728.44711849	28.157251358	-1.1544114501	33.40253067	19.167253368	0	0	0	0	0
4027	2022-08-25	19:51:07.703	236.61883916	5678.85214	1661457067.703	0	899	13.093515605	13.433927989	507.68378604	523.72275911	2.799353788	728.44479795	28.157251358	-1.1878268845	33.272244889	19.160528183	0	0	0	0	0
4028	2022-08-25	19:51:08.615	236.61884972	5678.852393	1661457068.616	0	899	13.093515605	13.433927989	506.64415201	522.65028049	2.799353788	728.45614644	28.157251358	-1.1627221881	33.204628218	19.159640874	0	0	0	0	0
4029	2022-08-25	19:51:09.506	236.61886002	5678.852641	1661457069.506	0	899	13.098549444	13.421313168	506.64464746	521.81080459	2.6567161861	728.45410965	28.157369386	-1.2231717662	33.40253067	19.156063042	0	0	0	0	0
4030	2022-08-25	19:51:10.490	236.61887141	5678.852914	1661457070.49	0	899	13.099065112	13.421847075	505.11094036	520.23144722	2.6567606267	728.44035572	28.161706924	-1.5031066486	33.40253067	19.147415818	0	0	0	0	0
4031	2022-08-25	19:51:11.417	236.61888214	5678.853171	1661457071.417	0	899	13.13019415	13.426794184	505.11094036	518.96607042	2.4403623717	728.43874172	28.161706924	-1.2653613564	33.40253067	19.158048112	0	0	0	0	0
4032	2022-08-25	19:51:12.319	236.61889259	5678.853422	1661457072.32	0	899	13.13019415	13.426794184	527.32258218	541.7869748	2.4403623717	728.44792771	28.161706924	-1.1473941803	33.40253067	19.166290283	0	0	0	0	0
4033	2022-08-25	19:51:13.226	236.61890309	5678.853674	1661457073.227	0	899	13.067737558	13.371601309	527.32258218	542.21410334	2.5104462732	728.45513269	28.161706924	-1.2142250041	33.40253067	19.159207136	0	0	0	0	0
4034	2022-08-25	19:51:14.144	236.61891372	5678.853929	1661457074.145	0	899	13.067737558	13.371601309	509.27139574	523.65315375	2.5104462732	728.45709229	28.161706924	-1.2190109491	33.40253067	19.164129257	0	0	0	0	0
4035	2022-08-25	19:51:15.119	236.618925	5678.8542	1661457075.12	0	899	13.176004192	13.49275483	509.28869449	524.16015599	2.5934168249	728.47120475	28.165806789	-1.2844620359	33.17494285	19.122661704	0	0	0	0	0
4036	2022-08-25	19:51:16.048	236.61893574	5678.854458	1661457076.048	0	899	13.176050378	13.492802609	504.36725606	519.09503189	2.5934206877	728.45566907	28.166193008	-1.180583252	33.356353431	19.156009194	0	0	0	0	0
4037	2022-08-25	19:51:16.941	236.61894609	5678.854706	1661457076.942	0	899	13.2555914	13.526004535	504.36725606	516.85546464	2.208582921	728.44410311	28.166193008	-1.1696963302	33.40253067	19.165185928	0	0	0	0	0
4038	2022-08-25	19:51:17.884	236.61895699	5678.854968	1661457077.884	0	899	13.2555914	13.526004535	512.00821291	524.68561272	2.208582921	728.45532065	28.166193008	-1.1793760417	33.40253067	19.165929794	0	0	0	0	0
4039	2022-08-25	19:51:18.796	236.61896756	5678.855221	1661457078.797	0	899	13.200460135	13.494783685	512.00821291	525.86970609	2.409431261	728.44509989	28.166193008	-1.1587446541	33.40253067	19.164365768	0	0	0	0	0
4040	2022-08-25	19:51:19.766	236.61897878	5678.855491	1661457079.767	0	899	13.200665851	13.49499598	512.41042326	526.28289976	2.409447216	728.43958207	28.167910077	-1.1872770889	33.305228631	19.156577155	0	0	0	0	0
4041	2022-08-25	19:51:20.734	236.61898999	5678.85576	1661457080.735	0	899	13.229415584	13.578206272	512.42178898	528.83975495	2.8377748407	728.4513376	28.17058754	-1.2265887237	33.153503418	19.138807461	0	0	0	0	0
4042	2022-08-25	19:51:21.667	236.61900079	5678.856019	1661457081.668	0	899	13.229415584	13.578206272	507.29313452	523.54677869	2.8377748407	728.45155345	28.17058754	-1.1926990447	33.153503418	19.145417826	0	0	0	0	0
4043	2022-08-25	19:51:22.559	236.61901111	5678.856267	1661457082.56	0	899	13.275848936	13.565806413	507.29313452	520.74512933	2.3612618611	728.450492	28.17058754	-1.1747732581	33.22606765	19.155016425	0	0	0	0	0
4044	2022-08-25	19:51:23.477	236.61902174	5678.856522	1661457083.478	0	899	13.275848936	13.565806413	506.61505177	520.04906573	2.3612618611	728.42286935	28.17058754	-1.2255215645	33.40253067	19.128477097	0	0	0	0	0
4045	2022-08-25	19:51:24.421	236.61903265	5678.856784	1661457084.421	0	899	13.250376814	13.555355935	506.62337788	520.78424326	2.4855049734	728.43628172	28.172571182	-1.1496362939	33.163398541	19.137051576	0	0	0	0	0
4046	2022-08-25	19:51:25.334	236.61904322	5678.857037	1661457085.334	0	899	13.250692432	13.555681975	509.50418304	523.74571932	2.4855301307	728.44196001	28.175195694	-1.1485583372	33.183188786	19.126410895	0	0	0	0	0
4047	2022-08-25	19:51:26.295	236.61905434	5678.857304	1661457086.295	0	899	13.306984052	13.676052047	509.50418304	526.68195593	2.9812685243	728.44173447	28.175195694	-1.1571601629	33.40253067	19.167009354	0	0	0	0	0
4048	2022-08-25	19:51:27.224	236.6190651	5678.857562	1661457087.225	0	899	13.306984052	13.676052047	509.81753611	527.00587361	2.9812685243	728.43027845	28.175195694	-1.5918406935	33.166696915	19.114830851	0	0	0	0	0
4049	2022-08-25	19:51:28.170	236.61907604	5678.857825	1661457088.17	0	899	13.322578234	13.614010079	509.81753611	523.35764917	2.3648652107	728.43952709	28.175195694	-1.4507522567	33.308527005	19.138153253	0	0	0	0	0
4050	2022-08-25	19:51:29.115	236.61908699	5678.858088	1661457089.116	0	899	13.322578234	13.614010079	509.00320823	522.52169376	2.3648652107	728.44426763	28.175195694	-1.1929684877	33.40253067	19.157646179	0	0	0	0	0
4051	2022-08-25	19:51:30.082	236.61909817	5678.858356	1661457090.082	0	899	13.349299391	13.653969768	509.01803779	523.12553555	2.4650557623	728.43348825	28.178712289	-1.2183211537	33.40253067	19.154714066	0	0	0	0	0
4052	2022-08-25	19:51:30.999	236.61910878	5678.858611	1661457090.999	0	899	13.349409453	13.654083434	505.6935134	519.70892202	2.4650643987	728.45172119	28.179620743	-1.1978515387	33.40253067	19.146484375	0	0	0	0	0
4053	2022-08-25	19:51:31.924	236.61911949	5678.858868	1661457091.924	0	899	13.364341685	13.701372728	505.6935134	521.18784622	2.7174482274	728.44276721	28.179620743	-1.179214337	33.40253067	19.163611797	0	0	0	0	0
4054	2022-08-25	19:51:32.890	236.61913067	5678.859136	1661457092.89	0	899	13.364341685	13.701372728	504.24057567	519.69039081	2.7174482274	728.43179463	28.179620743	-1.1629809117	33.227716837	19.166687631	0	0	0	0	0
4055	2022-08-25	19:51:33.836	236.61914163	5678.859399	1661457093.837	0	899	13.382016977	13.691470592	504.24057567	518.40126154	2.4968986649	728.43185202	28.179620743	-1.1579686151	33.277192451	19.166652199	0	0	0	0	0
4056	2022-08-25	19:51:34.767	236.61915241	5678.859658	1661457094.768	0	899	13.382097707	13.691554	520.74611837	535.37037114	2.4969050658	728.44353399	28.18028546	-1.2123387357	33.364599367	19.164425124	0	0	0	0	0
4057	2022-08-25	19:51:35.684	236.61916301	5678.859912	1661457095.684	0	899	13.336843352	13.655035362	520.76207475	535.85296484	2.5742569629	728.44544831	28.183984756	-1.331426945	33.153503418	19.158994649	0	0	0	0	0
4058	2022-08-25	19:51:36.621	236.61917387	5678.860173	1661457096.622	0	899	13.336843352	13.655035362	514.91520717	529.83666396	2.5742569629	728.44757767	28.183984756	-1.18767599	33.22606765	19.154129925	0	0	0	0	0
4059	2022-08-25	19:51:37.573	236.61918488	5678.860437	1661457097.574	0	899	13.349269296	13.637944437	514.91520717	528.43355555	2.3383845075	728.43604728	28.183984756	-1.2498393943	33.40253067	19.130292261	0	0	0	0	0
4060	2022-08-25	19:51:38.530	236.61919596	5678.860703	1661457098.531	0	899	13.349269296	13.637944437	513.56547337	527.04838646	2.3383845075	728.45137964	28.183984756	-1.5282652378	33.40253067	19.119474411	0	0	0	0	0
4061	2022-08-25	19:51:39.578	236.61920809	5678.860994	1661457099.579	0	899	13.38578057	13.726338222	513.5742539	529.44998238	2.7408887117	728.44980849	28.186048634	-1.2359882064	33.40253067	19.160699908	0	0	0	0	0
4062	2022-08-25	19:51:40.573	236.61921961	5678.861271	1661457100.574	0	899	13.386078533	13.72664707	506.26218037	521.91202892	2.7409146388	728.46569663	28.188501358	-1.2728745164	33.40253067	19.161420014	0	0	0	0	0
4063	2022-08-25	19:51:41.526	236.61923063	5678.861535	1661457101.526	0	899	13.39765809	13.703122725	506.26218037	520.27903249	2.4626168423	728.4419778	28.188501358	-1.3781114296	33.40253067	19.144256251	0	0	0	0	0
4064	2022-08-25	19:51:42.474	236.61924161	5678.861799	1661457102.475	0	899	13.39765809	13.703122725	505.81112388	519.81548762	2.4626168423	728.45318886	28.188501358	-1.1539047956	33.40253067	19.16479237	0	0	0	0	0
4065	2022-08-25	19:51:43.417	236.61925252	5678.862061	1661457103.418	0	899	13.484923855	13.856808307	505.81112388	522.76722269	2.9648332123	728.45500133	28.188501358	-1.1533442894	33.40253067	19.163619288	0	0	0	0	0
4066	2022-08-25	19:51:44.313	236.61926289	5678.862309	1661457104.314	0	899	13.484923855	13.856808307	505.47643138	522.42131043	2.9648332123	728.42988071	28.188501358	-1.1506495476	33.40253067	19.16809082	0	0	0	0	0
4067	2022-08-25	19:51:45.234	236.61927355	5678.862565	1661457105.235	0	899	13.484715869	13.803256623	505.49156067	519.99446351	2.5494053677	728.44007601	28.192113952	-1.234166514	33.40253067	19.162515009	0	0	0	0	0
4068	2022-08-25	19:51:46.176	236.61928444	5678.862827	1661457106.176	0	899	13.484807826	13.803351697	507.08072465	521.62926508	2.5494127558	728.44390869	28.192865372	-1.3915423155	33.40253067	19.163049698	0	0	0	0	0
4069	2022-08-25	19:51:47.151	236.61929573	5678.863098	1661457107.151	0	899	13.422594603	13.729786907	507.08072465	521.17367035	2.471735468	728.46202522	28.192865372	-1.1506495476	33.40253067	19.165208817	0	0	0	0	0
4070	2022-08-25	19:51:48.101	236.61930672	5678.863361	1661457108.101	0	899	13.422594603	13.729786907	511.48297189	525.69826622	2.471735468	728.45885584	28.192865372	-1.1622910689	33.40253067	19.161202627	0	0	0	0	0
4071	2022-08-25	19:51:49.078	236.61931803	5678.863633	1661457109.078	0	899	13.438157556	13.750059265	511.48297189	525.90045691	2.505928289	728.43857883	28.192865372	-1.1598657299	33.40253067	19.160167694	0	0	0	0	0
4072	2022-08-25	19:51:49.980	236.61932848	5678.863884	1661457109.981	0	899	13.438723273	13.750643822	509.53386472	523.89667325	2.5059731206	728.44708939	28.197504044	-1.1815749407	33.40253067	19.16809082	0	0	0	0	0
4073	2022-08-25	19:51:50.882	236.61933892	5678.864134	1661457110.883	0	899	13.46281682	13.786741626	509.53386472	524.42538553	2.5956015492	728.43763177	28.197504044	-1.1846146465	33.247507083	19.163607364	0	0	0	0	0
4074	2022-08-25	19:51:51.831	236.6193499	5678.864398	1661457111.831	0	899	13.46281682	13.786741626	510.5436489	525.46468144	2.5956015492	728.44309947	28.197504044	-1.3251857584	33.262349767	19.146879588	0	0	0	0	0
4075	2022-08-25	19:51:52.743	236.61936046	5678.864651	1661457112.744	0	899	13.491972271	13.756543554	510.5436489	522.69299297	2.1246570132	728.45160074	28.197504044	-1.4554735556	33.40253067	19.134046087	0	0	0	0	0
4076	2022-08-25	19:51:53.632	236.61937075	5678.864898	1661457113.633	0	899	13.491972271	13.756543554	510.91230036	523.07041718	2.1246570132	728.45335863	28.197504044	-1.1940464184	33.40253067	19.164183345	0	0	0	0	0
4077	2022-08-25	19:51:54.627	236.61938226	5678.865174	1661457114.627	0	899	13.546622959	13.841063277	510.91748665	524.39975865	2.3500834242	728.44958739	28.198729395	-1.1760344671	33.40253067	19.166701929	0	0	0	0	0
4078	2022-08-25	19:51:55.621	236.61939377	5678.865451	1661457115.622	0	899	13.547001318	13.841453431	506.94900737	520.32672071	2.3501113191	728.45067268	28.201807022	-1.1510052863	33.40253067	19.16562933	0	0	0	0	0
4079	2022-08-25	19:51:56.563	236.61940468	5678.865712	1661457116.564	0	899	13.585048151	13.909141041	506.94900737	521.63866745	2.5740954527	728.45850377	28.201807022	-1.2073371292	33.40253067	19.161771054	0	0	0	0	0
4080	2022-08-25	19:51:57.473	236.61941521	5678.865965	1661457117.474	0	899	13.585048151	13.909141041	503.71916368	518.31523386	2.5740954527	728.47023425	28.201807022	-1.1841511466	33.40253067	19.163123049	0	0	0	0	0
4081	2022-08-25	19:51:58.431	236.6194263	5678.866231	1661457118.432	0	899	13.594789167	13.916857721	503.71916368	518.21316699	2.5565988579	728.45321756	28.201807022	-1.2020985267	33.40253067	19.165225528	0	0	0	0	0
4082	2022-08-25	19:51:59.358	236.61943703	5678.866489	1661457119.359	0	899	13.594789167	13.916857721	505.44417178	519.98781043	2.5565988579	728.44824219	28.201807022	-1.1555324793	33.40253067	19.165569305	0	0	0	0	0
4083	2022-08-25	19:52:00.197	236.61944674	5678.866722	1661457120.198	0	899	13.637740652	13.939627576	505.45619801	519.04145805	2.3924814864	728.43976517	28.204678908	-1.1576452342	33.240910334	19.165335346	0	0	0	0	0
4084	2022-08-25	19:52:01.117	236.61945737	5678.866977	1661457121.117	0	899	13.637932877	13.939825904	506.04927313	519.65055706	2.392495818	728.43981287	28.206232071	-1.1587878466	33.153503418	19.165208817	0	0	0	0	0
4085	2022-08-25	19:52:02.056	236.61946825	5678.867238	1661457122.057	0	899	13.628394446	13.92731078	506.04927313	519.52529972	2.3710342946	728.44358613	28.206232071	-1.1564595044	33.153503418	19.166754451	0	0	0	0	0
4086	2022-08-25	19:52:03.009	236.61947927	5678.867503	1661457123.009	0	899	13.628394446	13.92731078	507.27243797	520.78103728	2.3710342946	728.42482773	28.206232071	-1.1529778329	33.153503418	19.164921034	0	0	0	0	0
4087	2022-08-25	19:52:03.957	236.61949025	5678.867766	1661457123.958	0	899	13.722111566	14.041208045	507.2787639	521.60499854	2.5105738059	728.42751247	28.207737335	-1.1515549674	33.278841638	19.164916449	0	0	0	0	0
4088	2022-08-25	19:52:04.930	236.6195015	5678.868036	1661457124.93	0	899	13.722501765	14.041611264	504.86465774	519.12289195	2.5106041464	728.44687678	28.210870743	-1.1408835649	33.40253067	19.167369843	0	0	0	0	0
4089	2022-08-25	19:52:05.868	236.61951236	5678.868297	1661457125.868	0	899	13.7270968	14.028084382	504.86465774	518.30493823	2.3703128103	728.45018157	28.210870743	-1.1479654904	33.40253067	19.166499384	0	0	0	0	0
4090	2022-08-25	19:52:06.799	236.61952314	5678.868555	1661457126.799	0	899	13.7270968	14.028084382	506.28992406	519.76814735	2.3703128103	728.44060996	28.210870743	-1.1552737746	33.40253067	19.164253007	0	0	0	0	0
4091	2022-08-25	19:52:07.776	236.61953444	5678.868827	1661457127.776	0	899	13.723243375	14.022891744	506.28992406	519.71168804	2.3606401617	728.44328015	28.210870743	-1.1528916098	33.40253067	19.163788372	0	0	0	0	0
4092	2022-08-25	19:52:08.694	236.61954508	5678.869082	1661457128.695	0	899	13.723243375	14.022891744	507.66146244	521.11958595	2.3606401617	728.44357684	28.210870743	-1.2750303461	33.40253067	19.161901575	0	0	0	0	0
4093	2022-08-25	19:52:09.660	236.61955625	5678.86935	1661457129.66	0	899	13.735345383	14.092367711	507.66508336	523.70000211	2.7987677829	728.43868756	28.211731702	-1.4479389041	33.40253067	19.153165716	0	0	0	0	0
4094	2022-08-25	19:52:10.635	236.61956755	5678.869621	1661457130.636	0	899	13.735778226	14.092816712	506.54305519	522.54275503	2.7988052674	728.4440918	28.215204239	-1.2027344704	33.40253067	19.162689209	0	0	0	0	0
4095	2022-08-25	19:52:11.709	236.61957997	5678.869919	1661457131.709	0	899	13.744197633	14.053492348	506.54305519	520.38462903	2.4313287855	728.42698578	28.215204239	-1.1982826871	33.305228631	19.162689209	0	0	0	0	0
4096	2022-08-25	19:52:12.677	236.61959118	5678.870188	1661457132.678	0	899	13.744197633	14.053492348	512.60027731	526.60736815	2.4313287855	728.44072557	28.215204239	-1.187719124	33.176592037	19.159951368	0	0	0	0	0
4097	2022-08-25	19:52:13.644	236.61960237	5678.870457	1661457133.645	0	899	13.717626776	14.084437916	512.60027731	529.25909217	2.8771231538	728.42948095	28.215204239	-1.1532257456	33.40253067	19.15267765	0	0	0	0	0
4098	2022-08-25	19:52:14.595	236.61961337	5678.870721	1661457134.595	0	899	13.717742984	14.084558588	519.93734203	536.83466437	2.8771335127	728.42878693	28.216137753	-1.1535706599	33.35140587	19.165615448	0	0	0	0	0
4099	2022-08-25	19:52:15.515	236.61962402	5678.870976	1661457135.515	0	899	13.77512996	14.135261855	519.95290409	536.47165816	2.8145773116	728.42928491	28.219751358	-1.1596070631	33.153503418	19.164446534	0	0	0	0	0
4100	2022-08-25	19:52:16.453	236.61963487	5678.871237	1661457136.453	0	899	13.77512996	14.135261855	509.16802948	525.34415119	2.8145773116	728.41982325	28.219751358	-1.1866411815	33.153503418	19.165601452	0	0	0	0	0
4101	2022-08-25	19:52:17.479	236.61964675	5678.871522	1661457137.479	0	899	13.86009352	14.233695835	509.16802948	525.84917424	2.8996617042	728.43540298	28.219751358	-1.2125865671	33.153503418	19.164485249	0	0	0	0	0
4102	2022-08-25	19:52:18.510	236.61965869	5678.871809	1661457138.511	0	899	13.86009352	14.233695835	512.10706707	528.88449932	2.8996617042	728.44804574	28.219751358	-1.1473941803	33.153503418	19.16809082	0	0	0	0	0
4103	2022-08-25	19:52:19.487	236.61967	5678.87208	1661457139.488	0	899	13.82569097	14.169853045	512.11607937	527.60346382	2.6832004572	728.43475867	28.221875867	-1.1539587501	33.153503418	19.166127944	0	0	0	0	0
4104	2022-08-25	19:52:20.437	236.61968098	5678.872344	1661457140.437	0	899	13.825975776	14.170148028	535.14750438	551.33154982	2.6832239496	728.42968548	28.224145889	-1.152988643	33.207926592	19.165648088	0	0	0	0	0
4105	2022-08-25	19:52:21.382	236.61969193	5678.872606	1661457141.383	0	899	13.835841546	14.202590253	535.14750438	552.38670106	2.8527025367	728.44657807	28.224145889	-1.1515226301	33.24915627	19.166594688	0	0	0	0	0
4106	2022-08-25	19:52:22.272	236.61970222	5678.872853	1661457142.272	0	899	13.835841546	14.202590253	519.67757878	536.41842858	2.8527025367	728.44854736	28.224145889	-1.1490218639	33.153503418	19.167009354	0	0	0	0	0
4107	2022-08-25	19:52:23.243	236.61971347	5678.873123	1661457143.244	0	899	13.870674709	14.169743886	519.67757878	533.2806913	2.3316593921	728.43826718	28.224145889	-1.2076389884	33.153503418	19.161932762	0	0	0	0	0
4108	2022-08-25	19:52:24.203	236.61972457	5678.87339	1661457144.203	0	899	13.870674709	14.169743886	508.76938053	522.08695938	2.3316593921	728.42956543	28.224145889	-1.1783196926	33.153503418	19.167369843	0	0	0	0	0
4109	2022-08-25	19:52:25.132	236.61973534	5678.873648	1661457145.133	0	899	13.85191082	14.158535957	508.78476414	522.45936639	2.3924609699	728.44812214	28.227795872	-1.4619841852	33.153503418	19.126452553	0	0	0	0	0
4110	2022-08-25	19:52:26.066	236.61974615	5678.873907	1661457146.067	0	899	13.851989065	14.158616686	515.51951538	529.37516162	2.3924667139	728.43621988	28.22841835	-1.5294185766	33.153503418	19.142541153	0	0	0	0	0
4111	2022-08-25	19:52:27.035	236.61975735	5678.874176	1661457147.035	0	899	13.875121415	14.190330353	515.51951538	529.74091406	2.4539260616	728.43335527	28.22841835	-1.3562620657	33.280490825	19.15792397	0	0	0	0	0
4112	2022-08-25	19:52:27.930	236.61976771	5678.874425	1661457147.93	0	899	13.875121415	14.190330353	513.67738814	527.84796891	2.4539260616	728.43770049	28.22841835	-1.1815749407	33.40253067	19.162689209	0	0	0	0	0
4113	2022-08-25	19:52:28.831	236.61977814	5678.874675	1661457148.831	0	899	13.91279932	14.242599834	513.67738814	528.46685736	2.5580999555	728.44379592	28.22841835	-1.2270414711	33.280490825	19.163041601	0	0	0	0	0
4114	2022-08-25	19:52:29.724	236.61978848	5678.874924	1661457149.725	0	899	13.912917969	14.242722519	533.7072845	549.07349893	2.5581092279	728.45104091	28.22935813	-1.2566410658	33.153503418	19.163186648	0	0	0	0	0
4115	2022-08-25	19:52:30.723	236.61980005	5678.875201	1661457150.724	0	899	13.941727254	14.29063081	533.72336194	549.95082504	2.697177017	728.46091284	28.232995987	-1.188085556	33.153503418	19.16232872	0	0	0	0	0
4116	2022-08-25	19:52:31.694	236.61981127	5678.875471	1661457151.694	0	899	13.941727254	14.29063081	526.04011742	542.03397717	2.697177017	728.46138455	28.232995987	-1.1897347581	33.23761196	19.16232872	0	0	0	0	0
4117	2022-08-25	19:52:32.670	236.61982257	5678.875742	1661457152.67	0	899	13.892707951	14.22981342	526.04011742	541.54519987	2.6171104243	728.45818283	28.232995987	-1.1929684877	33.40253067	19.157654478	0	0	0	0	0
4118	2022-08-25	19:52:33.611	236.61983346	5678.876003	1661457153.611	0	899	13.892707951	14.22981342	513.01412169	528.13526168	2.6171104243	728.45327779	28.232995987	-1.1929684877	33.40253067	19.147924423	0	0	0	0	0
4119	2022-08-25	19:52:34.578	236.61984465	5678.876272	1661457154.578	0	899	13.923682972	14.276332405	513.01640963	528.80318305	2.7288646355	728.41931395	28.23353439	-1.1944883833	33.40253067	19.162371692	0	0	0	0	0
4120	2022-08-25	19:52:35.565	236.61985609	5678.876546	1661457155.566	0	899	13.924185618	14.27685333	521.00939596	537.04238675	2.7289065076	728.4439475	28.237512589	-1.1890233163	33.40253067	19.162001654	0	0	0	0	0
4121	2022-08-25	19:52:36.471	236.61986657	5678.876798	1661457156.472	0	899	13.961681692	14.285721554	521.00939596	535.69481965	2.5058306241	728.44851664	28.237512589	-1.1854985794	33.40253067	19.159845744	0	0	0	0	0
4122	2022-08-25	19:52:37.398	236.6198773	5678.877055	1661457157.399	0	899	13.961681692	14.285721554	553.20990861	568.80295159	2.5058306241	728.44546569	28.237512589	-1.184830308	33.40253067	19.158367157	0	0	0	0	0
4123	2022-08-25	19:52:38.328	236.61988807	5678.877314	1661457158.329	0	899	14.019756827	14.335151671	553.20990861	568.32182021	2.4305678649	728.44189251	28.237512589	-1.2131579191	33.40253067	19.157221952	0	0	0	0	0
4124	2022-08-25	19:52:39.292	236.61989922	5678.877581	1661457159.293	0	899	14.019756827	14.335151671	517.78154155	531.92566435	2.4305678649	728.45573092	28.237512589	-1.1913409233	33.40253067	19.159807205	0	0	0	0	0
4125	2022-08-25	19:52:40.288	236.61991074	5678.877858	1661457160.288	0	899	14.040169339	14.381497043	517.7901569	533.08107218	2.6219408961	728.45719334	28.239521494	-1.207940809	33.40253067	19.158304947	0	0	0	0	0
4126	2022-08-25	19:52:41.309	236.61992256	5678.878141	1661457161.309	0	899	14.040465503	14.381803542	517.03673889	532.30554585	2.6219644048	728.45435783	28.241846085	-1.1955016386	33.40253067	19.148360511	0	0	0	0	0
4127	2022-08-25	19:52:42.279	236.6199338	5678.878411	1661457162.28	0	899	14.024696653	14.352903376	517.03673889	531.73186007	2.5261734527	728.44148184	28.241846085	-1.1843236014	33.40253067	19.162607698	0	0	0	0	0
4128	2022-08-25	19:52:43.243	236.61994494	5678.878679	1661457163.243	0	899	14.024696653	14.352903376	516.29140661	530.96534409	2.5261734527	728.4468598	28.241846085	-1.1506495476	33.40253067	19.167009354	0	0	0	0	0
4129	2022-08-25	19:52:44.209	236.61995612	5678.878947	1661457164.209	0	899	14.063443141	14.363808296	516.29140661	529.67782888	2.3101245955	728.44583999	28.241846085	-1.1530855941	33.40253067	19.167818663	0	0	0	0	0
4130	2022-08-25	19:52:45.204	236.61996765	5678.879224	1661457165.205	0	899	14.063798135	14.364174164	531.23717924	545.01126766	2.310149382	728.44472559	28.244627833	-1.1849811819	33.40253067	19.16365506	0	0	0	0	0
4131	2022-08-25	19:52:46.247	236.61997972	5678.879513	1661457166.248	0	899	14.09807075	14.375499239	531.24481089	543.93140459	2.1319822052	728.4446779	28.246362686	-1.163444388	33.40253067	19.167503786	0	0	0	0	0
4132	2022-08-25	19:52:47.188	236.61999061	5678.879775	1661457167.189	0	899	14.09807075	14.375499239	534.29945573	547.05899704	2.1319822052	728.43548827	28.246362686	-1.1508004555	33.40253067	19.164888382	0	0	0	0	0
4133	2022-08-25	19:52:48.198	236.6200023	5678.880055	1661457168.199	0	899	14.117702496	14.491558141	534.29945573	551.4944805	2.8499964132	728.43663581	28.246362686	-1.1602968751	33.40253067	19.166559712	0	0	0	0	0
4134	2022-08-25	19:52:49.154	236.62001336	5678.880321	1661457169.154	0	899	14.117702496	14.491558141	536.30809615	553.56776373	2.8499964132	728.43927002	28.246362686	-1.1539047956	33.40253067	19.165208817	0	0	0	0	0
4135	2022-08-25	19:52:50.177	236.6200252	5678.880605	1661457170.177	0	899	14.139488031	14.540698621	536.31940431	554.82115847	3.048193756	728.43863744	28.248909186	-1.1657727033	33.40253067	19.162604515	0	0	0	0	0
4136	2022-08-25	19:52:51.108	236.62003598	5678.880864	1661457171.109	0	899	14.139709476	14.540929097	520.85214037	538.82043416	3.0482140487	728.43492238	28.250635147	-1.1851105611	33.40253067	19.1596638	0	0	0	0	0
4137	2022-08-25	19:52:52.072	236.62004714	5678.881131	1661457172.073	0	899	14.134125584	14.496897382	520.85214037	537.09576546	2.7644828931	728.43881165	28.250635147	-1.1902845048	33.40253067	19.16198733	0	0	0	0	0
4138	2022-08-25	19:52:53.065	236.62005863	5678.881407	1661457173.066	0	899	14.134125584	14.496897382	510.93505325	526.86939777	2.7644828931	728.44048628	28.250635147	-1.2710958719	33.40253067	19.162689209	0	0	0	0	0
4139	2022-08-25	19:52:54.040	236.62006992	5678.881678	1661457174.041	0	899	14.136776873	14.495790547	510.93505325	526.7004742	2.7360532139	728.43631042	28.250635147	-1.1805509124	33.217821715	19.15280596	0	0	0	0	0
4140	2022-08-25	19:52:54.971	236.62008069	5678.881937	1661457174.972	0	899	14.1370606	14.49608462	511.32008812	527.09752846	2.7360765562	728.43822555	28.252846964	-1.1727791575	33.278841638	19.155345209	0	0	0	0	0
4141	2022-08-25	19:52:55.957	236.62009211	5678.882211	1661457175.958	0	899	14.22223383	14.538891145	511.32933292	525.15279081	2.4061001158	728.44882263	28.255029678	-1.2040710978	33.40253067	19.158977332	0	0	0	0	0
4142	2022-08-25	19:52:56.928	236.62010334	5678.88248	1661457176.929	0	899	14.22223383	14.538891145	572.22687129	587.69665475	2.4061001158	728.4520296	28.255029678	-1.1985845218	33.40253067	19.159805033	0	0	0	0	0
4143	2022-08-25	19:52:57.897	236.62011455	5678.882749	1661457177.897	0	899	14.220842808	14.540881688	572.22687129	587.86417135	2.4314618279	728.44984729	28.255029678	-1.1880209406	33.40253067	19.160689588	0	0	0	0	0
4144	2022-08-25	19:52:58.881	236.62012594	5678.883023	1661457178.881	0	899	14.220997196	14.541041061	540.29352982	555.05825431	2.431473049	728.43175097	28.256226129	-1.1887107835	33.40253067	19.160761132	0	0	0	0	0
4145	2022-08-25	19:52:59.832	236.62013694	5678.883287	1661457179.832	0	899	14.038133314	14.350610251	540.30838151	554.91144791	2.4054872185	728.44251054	28.25954628	-1.1985089842	33.40253067	19.163408279	0	0	0	0	0
4146	2022-08-25	19:53:00.747	236.62014755	5678.883541	1661457180.748	0	899	14.038133314	14.350610251	516.04445067	529.991729	2.4054872185	728.45141602	28.25954628	-1.1897132397	33.40253067	19.163408279	0	0	0	0	0
4147	2022-08-25	19:53:01.737	236.620159	5678.883816	1661457181.738	0	899	14.135819531	14.462209209	516.04445067	530.51456165	2.4932006467	728.44553239	28.25954628	-1.1892605065	33.40253067	19.162707461	0	0	0	0	0
4148	2022-08-25	19:53:02.670	236.62016979	5678.884075	1661457182.67	0	899	14.135819531	14.462209209	520.01970589	534.60128475	2.4932006467	728.43626919	28.25954628	-1.189098816	33.40253067	19.160215441	0	0	0	0	0
4149	2022-08-25	19:53:03.631	236.62018093	5678.884342	1661457183.632	0	899	14.287976281	14.714334684	520.01970589	538.89128016	3.2010293214	728.44656352	28.25954628	-1.1835906742	33.40253067	19.162856437	0	0	0	0	0
4150	2022-08-25	19:53:04.558	236.62019164	5678.884599	1661457184.558	0	899	14.288010002	14.714369853	511.12543261	529.67425197	3.201032533	728.43058605	28.259806387	-1.1831056101	33.40253067	19.163006726	0	0	0	0	0
4151	2022-08-25	19:53:05.476	236.62020227	5678.884854	1661457185.476	0	899	14.304816133	14.609206983	511.14280778	524.34652208	2.3017619419	728.43162931	28.263910294	-1.1815749407	33.40253067	19.16232872	0	0	0	0	0
4152	2022-08-25	19:53:06.434	236.62021337	5678.885121	1661457186.435	0	899	14.304816133	14.609206983	515.04740567	528.35198258	2.3017619419	728.43021944	28.263910294	-1.1876975061	33.40253067	19.163006726	0	0	0	0	0
4153	2022-08-25	19:53:07.349	236.62022396	5678.885375	1661457187.35	0	899	14.278405387	14.585342092	515.04740567	528.48868726	2.3248110541	728.42604883	28.263910294	-1.1905000889	33.40253067	19.163016275	0	0	0	0	0
4154	2022-08-25	19:53:08.283	236.62023477	5678.885634	1661457188.284	0	899	14.278405387	14.585342092	531.66863745	545.5436862	2.3248110541	728.41656494	28.263910294	-1.2401704788	33.40253067	19.16232872	0	0	0	0	0
4155	2022-08-25	19:53:09.224	236.62024566	5678.885896	1661457189.225	0	899	14.28451014	14.600718553	531.67127195	545.9613252	2.3925148709	728.42022341	28.264508721	-1.2428868504	33.40253067	19.161894224	0	0	0	0	0
4156	2022-08-25	19:53:10.142	236.62025628	5678.886151	1661457190.143	0	899	14.284990303	14.601213964	517.6529864	531.5664658	2.3925490588	728.42411673	28.268213272	-1.196223855	33.40253067	19.16232872	0	0	0	0	0
4157	2022-08-25	19:53:11.141	236.62026785	5678.886428	1661457191.142	0	899	14.299064238	14.58028026	517.6529864	530.00759694	2.1307359952	728.42573153	28.268213272	-1.2346407712	33.40253067	19.158865632	0	0	0	0	0
4158	2022-08-25	19:53:12.101	236.62027896	5678.886695	1661457192.102	0	899	14.299064238	14.58028026	509.74307581	521.90890376	2.1307359952	728.44051093	28.268213272	-1.2186660664	33.40253067	19.157365799	0	0	0	0	0
4159	2022-08-25	19:53:13.052	236.62028995	5678.886959	1661457193.052	0	899	14.322874455	14.664516152	509.74307581	524.5113868	2.5737039327	728.42889162	28.268213272	-1.2325496208	33.40253067	19.153788927	0	0	0	0	0
4160	2022-08-25	19:53:14.076	236.62030182	5678.887244	1661457194.077	0	899	14.322874455	14.664516152	512.67800403	527.53134596	2.5737039327	728.43366651	28.268213272	-1.5311433022	33.40253067	19.12318361	0	0	0	0	0
4161	2022-08-25	19:53:15.078	236.62031341	5678.887522	1661457195.079	0	899	14.371473128	14.731397691	512.69028344	528.28985164	2.6991249333	728.43815886	28.271104964	-1.3358679607	33.40253067	19.146535697	0	0	0	0	0
4162	2022-08-25	19:53:16.071	236.6203249	5678.887798	1661457196.071	0	899	14.371677058	14.731608954	524.27898438	540.2312598	2.6991412154	728.4324066	28.272668839	-1.2457110116	33.40253067	19.155609927	0	0	0	0	0
4163	2022-08-25	19:53:17.026	236.62033596	5678.888063	1661457197.027	0	899	14.390851309	14.738255119	524.27898438	539.6525832	2.6040178785	728.42893446	28.272668839	-1.2406340127	33.40253067	19.150544817	0	0	0	0	0
4164	2022-08-25	19:53:18.052	236.62034784	5678.888348	1661457198.053	0	899	14.390851309	14.738255119	519.42262622	534.65382052	2.6040178785	728.42469434	28.272668839	-1.196223855	33.40253067	19.146123886	0	0	0	0	0
4165	2022-08-25	19:53:19.025	236.62035909	5678.888618	1661457199.025	0	899	14.406912424	14.827922973	519.42262622	537.88004059	3.1366648077	728.43483507	28.272668839	-1.1925589391	33.40253067	19.155651661	0	0	0	0	0
4166	2022-08-25	19:53:19.977	236.62037012	5678.888883	1661457199.978	0	899	14.407115746	14.828134837	521.85648739	540.40050297	3.1366836266	728.42906462	28.274224224	-1.2065287157	33.40253067	19.15015208	0	0	0	0	0
4167	2022-08-25	19:53:20.947	236.62038134	5678.889152	1661457200.948	0	899	14.414112103	14.727634327	521.86928474	535.65056883	2.3517480508	728.4139275	28.27718544	-1.2285397305	33.40253067	19.146344911	0	0	0	0	0
4168	2022-08-25	19:53:21.928	236.6203927	5678.889425	1661457201.929	0	899	14.414112103	14.727634327	534.13776658	548.24303108	2.3517480508	728.43191387	28.27718544	-1.400726121	33.40253067	19.135377353	0	0	0	0	0
4169	2022-08-25	19:53:22.904	236.62040399	5678.889696	1661457202.905	0	899	14.499532103	14.850074052	534.13776658	549.8235975	2.6077552738	728.43705416	28.27718544	-1.5162464396	33.40253067	19.126629583	0	0	0	0	0
4170	2022-08-25	19:53:23.875	236.62041523	5678.889966	1661457203.876	0	899	14.499532103	14.850074052	519.38363133	534.63618289	2.6077552738	728.44506432	28.27718544	-1.4875738621	33.40253067	19.133878708	0	0	0	0	0
4171	2022-08-25	19:53:24.815	236.6204261	5678.890226	1661457204.815	0	899	14.485823947	14.793057678	519.39436589	532.76712873	2.2943855527	728.43100764	28.27968101	-1.355378222	33.40253067	19.147902495	0	0	0	0	0
4172	2022-08-25	19:53:25.763	236.62043707	5678.89049	1661457205.763	0	899	14.486085571	14.79332726	511.77941183	524.95621745	2.2944031694	728.43255211	28.281671524	-1.2387907868	33.40253067	19.159536362	0	0	0	0	0
4173	2022-08-25	19:53:26.729	236.62044825	5678.890758	1661457206.729	0	899	14.477959101	14.800658114	511.77941183	525.63004304	2.4086409418	728.42529863	28.281671524	-1.5491444496	33.40253067	19.158524141	0	0	0	0	0
4174	2022-08-25	19:53:27.673	236.62045918	5678.89102	1661457207.673	0	899	14.477959101	14.800658114	508.79063902	522.56038307	2.4086409418	728.4187998	28.281671524	-1.4571335016	33.40253067	19.159678402	0	0	0	0	0
4175	2022-08-25	19:53:28.601	236.62046993	5678.891278	1661457208.602	0	899	14.537121381	14.869728676	508.79063902	522.92716535	2.471065065	728.42672709	28.281671524	-1.1889910224	33.40253067	19.161167145	0	0	0	0	0
4176	2022-08-25	19:53:29.529	236.62048066	5678.891536	1661457209.529	0	899	14.537473394	14.870092245	509.59553678	523.75457665	2.4710905035	728.43539894	28.284340296	-1.1892928446	33.40253067	19.158634539	0	0	0	0	0
4177	2022-08-25	19:53:30.497	236.62049187	5678.891805	1661457210.498	0	899	14.620265167	14.992607969	509.60217708	525.37120116	2.7436027638	728.44032944	28.285913467	-1.1887215384	33.40253067	19.160055906	0	0	0	0	0
4178	2022-08-25	19:53:31.464	236.62050307	5678.892074	1661457211.465	0	899	14.620265167	14.992607969	514.85007396	530.78148787	2.7436027638	728.42168341	28.285913467	-1.1937769904	33.40253067	19.162689209	0	0	0	0	0
4179	2022-08-25	19:53:32.473	236.62051473	5678.892354	1661457212.473	0	899	14.52089132	14.868756318	514.85007396	529.83126876	2.5845893111	728.42281882	28.285913467	-1.2066688798	33.40253067	19.162255041	0	0	0	0	0
4180	2022-08-25	19:53:33.440	236.62052593	5678.892622	1661457213.44	0	899	14.52089132	14.868756318	511.5606758	526.44615513	2.5845893111	728.42311753	28.285913467	-1.1864578724	33.40253067	19.160167694	0	0	0	0	0
4181	2022-08-25	19:53:34.328	236.62053622	5678.892869	1661457214.329	0	899	14.537169352	14.918939986	511.56470397	527.89076415	2.826962238	728.42210176	28.286864161	-1.2043082114	33.40253067	19.160482419	0	0	0	0	0
4182	2022-08-25	19:53:35.244	236.62054682	5678.893124	1661457215.245	0	899	14.537635668	14.919423892	526.92529269	543.74180688	2.8270007911	728.41113281	28.290399551	-1.1913409233	33.40253067	19.16232872	0	0	0	0	0
4183	2022-08-25	19:53:36.196	236.62055782	5678.893388	1661457216.196	0	899	14.568385377	14.892514244	526.92529269	541.1599869	2.4043912711	728.4379135	28.290399551	-1.5114821085	33.40253067	19.11918601	0	0	0	0	0
4184	2022-08-25	19:53:37.237	236.62056988	5678.893677	1661457217.238	0	899	14.568385377	14.892514244	527.45771032	541.70678761	2.4043912711	728.4309078	28.290399551	-1.4230606003	33.40253067	19.131430165	0	0	0	0	0
4185	2022-08-25	19:53:38.249	236.62058159	5678.893958	1661457218.249	0	899	14.6210817	14.97501489	527.45771032	542.96730629	2.6110156938	728.42985808	28.290399551	-1.2368182149	33.40253067	19.158804256	0	0	0	0	0
4186	2022-08-25	19:53:39.226	236.62059291	5678.89423	1661457219.227	0	899	14.6210817	14.97501489	538.95096092	554.79850943	2.6110156938	728.43457031	28.290399551	-1.2873724699	33.40253067	19.15656662	0	0	0	0	0
4187	2022-08-25	19:53:40.190	236.62060405	5678.894497	1661457220.19	0	899	14.638282151	14.994489336	538.9668033	554.89832223	2.6243783733	728.43882943	28.2939501	-1.3097284811	33.40253067	19.138235989	0	0	0	0	0
4188	2022-08-25	19:53:41.144	236.62061509	5678.894762	1661457221.144	0	899	14.638394243	14.994605344	529.43858368	545.0885069	2.6243869174	728.44069687	28.294794083	-1.2233981155	33.40253067	19.153375967	0	0	0	0	0
4189	2022-08-25	19:53:42.130	236.6206265	5678.895036	1661457222.13	0	899	14.686476663	15.025001902	529.43858368	544.25880739	2.4890405477	728.41586364	28.294794083	-1.188085556	33.40253067	19.122890308	0	0	0	0	0
4190	2022-08-25	19:53:43.094	236.62063766	5678.895304	1661457223.094	0	899	14.686476663	15.025001902	517.87067649	532.36708742	2.4890405477	728.43956347	28.294794083	-1.5064158961	33.40253067	19.113942746	0	0	0	0	0
4191	2022-08-25	19:53:44.084	236.62064912	5678.895579	1661457224.084	0	899	14.667182603	15.019180825	517.87296996	532.96922174	2.5891050907	728.42975541	28.295328848	-1.3127897109	33.40253067	19.143788723	0	0	0	0	0
4192	2022-08-25	19:53:45.042	236.62066021	5678.895845	1661457225.042	0	899	14.667708431	15.019724767	516.03034833	531.07312274	2.5891445547	728.43048096	28.299280167	-1.2059897184	33.40253067	19.158006668	0	0	0	0	0
4193	2022-08-25	19:53:45.974	236.62067101	5678.896104	1661457225.975	0	899	14.644529096	14.958673541	516.03034833	529.46880687	2.3200201378	728.43924375	28.299280167	-1.1848733425	33.40253067	19.160978431	0	0	0	0	0
4194	2022-08-25	19:53:46.963	236.62068245	5678.896379	1661457226.964	0	899	14.644529096	14.958673541	519.21292661	532.73426583	2.3200201378	728.44476318	28.299280167	-1.1555324793	33.40253067	19.164489746	0	0	0	0	0
4195	2022-08-25	19:53:47.971	236.62069412	5678.896659	1661457227.972	0	899	14.679959217	15.01907905	519.21292661	533.77905696	2.4943956485	728.43560912	28.299280167	-1.1722833155	33.40253067	19.163254037	0	0	0	0	0
4196	2022-08-25	19:53:48.917	236.62070507	5678.896922	1661457228.918	0	899	14.679959217	15.01907905	527.47673066	542.27469586	2.4943956485	728.42783785	28.299280167	-1.1897132397	33.40253067	19.161968231	0	0	0	0	0
4197	2022-08-25	19:53:49.907	236.62071652	5678.897196	1661457229.907	0	899	14.644445397	15.007332672	527.48854669	543.36798183	2.6713062724	728.44494103	28.30198552	-1.1897132397	33.40253067	19.161968231	0	0	0	0	0
4198	2022-08-25	19:53:50.859	236.62072755	5678.897461	1661457230.86	0	899	14.644645505	15.007539899	532.83699375	548.87753373	2.6713217921	728.44547176	28.303491592	-1.1924295891	33.40253067	19.159864981	0	0	0	0	0
4199	2022-08-25	19:53:51.697	236.62073725	5678.897694	1661457231.698	0	899	14.638671071	14.975537787	532.83699375	547.72762461	2.4850271072	728.45310883	28.303491592	-1.2242927993	33.40253067	19.154923862	0	0	0	0	0
4200	2022-08-25	19:53:52.605	236.62074774	5678.897946	1661457232.605	0	899	14.638671071	14.975537787	530.39607019	545.21848714	2.4850271072	728.45758905	28.303491592	-1.3090601362	33.40253067	19.144201885	0	0	0	0	0
4201	2022-08-25	19:53:53.540	236.62075858	5678.898206	1661457233.541	0	899	14.642532189	14.982175532	530.39607019	545.33729507	2.504399917	728.44595317	28.303491592	-1.1858866199	33.40253067	19.150133146	0	0	0	0	0
4202	2022-08-25	19:53:54.494	236.62076962	5678.898471	1661457234.495	0	899	14.642532189	14.982175532	521.90956178	536.61172224	2.504399917	728.4338872	28.303491592	-1.1783196926	33.40253067	19.162689209	0	0	0	0	0
4203	2022-08-25	19:53:55.473	236.62078095	5678.898743	1661457235.474	0	899	14.71991172	15.059414245	521.92843589	536.54737233	2.4905220072	728.4448897	28.307858638	-1.1893359699	33.40253067	19.162689209	0	0	0	0	0
4204	2022-08-25	19:53:56.446	236.6207922	5678.899013	1661457236.446	0	899	14.719931693	15.059434879	537.28095423	552.32991543	2.490523444	728.45614402	28.308008194	-1.1609005596	33.40253067	19.164492336	0	0	0	0	0
4205	2022-08-25	19:53:57.351	236.62080269	5678.899264	1661457237.352	0	899	14.804251096	15.160715975	537.28095423	552.99511186	2.5974816654	728.43408041	28.308008194	-1.1522772312	33.40253067	19.164129257	0	0	0	0	0
4206	2022-08-25	19:53:58.253	236.62081311	5678.899515	1661457238.253	0	899	14.804251096	15.160715975	535.87517802	551.54822012	2.5974816654	728.44289535	28.308008194	-1.4340121707	33.40253067	19.128394057	0	0	0	0	0
4207	2022-08-25	19:53:59.174	236.62082377	5678.899771	1661457239.174	0	899	14.796836558	15.205825105	535.87731201	553.88223929	2.9713691512	728.44574823	28.3084892	-1.187535822	33.40253067	19.159331214	0	0	0	0	0
4208	2022-08-25	19:54:00.144	236.62083501	5678.90004	1661457240.145	0	899	14.797345556	15.206354319	527.89845432	545.6355683	2.9714126106	728.4173584	28.312280655	-1.1832026243	33.40253067	19.161247253	0	0	0	0	0
4209	2022-08-25	19:54:01.033	236.6208453	5678.900287	1661457241.034	0	899	14.750963137	15.099842506	527.89845432	543.06287276	2.5524563571	728.42190936	28.312280655	-1.1834936671	33.40253067	19.153455987	0	0	0	0	0
4210	2022-08-25	19:54:01.936	236.62085574	5678.900538	1661457241.936	0	899	14.750963137	15.099842506	522.57213858	537.5835532	2.5524563571	728.43765036	28.312280655	-1.1863178054	33.40253067	19.138243795	0	0	0	0	0
4211	2022-08-25	19:54:02.835	236.62086616	5678.900788	1661457242.836	0	899	14.81496386	15.199651531	522.57213858	539.0607908	2.7959544502	728.45656965	28.312280655	-1.2170168817	33.40253067	19.160360703	0	0	0	0	0
4212	2022-08-25	19:54:03.770	236.62087698	5678.901047	1661457243.771	0	899	14.81496386	15.199651531	515.33542552	531.59573866	2.7959544502	728.45169815	28.312280655	-1.2208865581	33.40253067	19.160029228	0	0	0	0	0
4213	2022-08-25	19:54:04.740	236.62088819	5678.901317	1661457244.74	0	899	14.813511718	15.169252645	515.343059	530.37537072	2.5907475892	728.44468436	28.314069268	-1.2374541112	33.40253067	19.160589509	0	0	0	0	0
4214	2022-08-25	19:54:05.707	236.6208994	5678.901586	1661457245.708	0	899	14.813886556	15.169640404	514.3406915	529.34393077	2.5907754633	728.44484928	28.316858292	-1.2592603821	33.40253067	19.161426304	0	0	0	0	0
4215	2022-08-25	19:54:06.704	236.62091094	5678.901862	1661457246.705	0	899	14.878455936	15.200443859	514.3406915	527.85426232	2.3401234423	728.44054893	28.316858292	-1.1952429331	33.40253067	19.157840337	0	0	0	0	0
4216	2022-08-25	19:54:07.635	236.62092171	5678.902121	1661457247.636	0	899	14.878455936	15.200443859	517.89908501	531.50614757	2.3401234423	728.43689127	28.316858292	-1.1905971118	33.40253067	19.155796076	0	0	0	0	0
4217	2022-08-25	19:54:08.519	236.62093194	5678.902367	1661457248.52	0	899	14.935535036	15.334258687	517.89908501	534.70236616	2.8725306154	728.4259882	28.316858292	-1.1842158843	33.40253067	19.160608885	0	0	0	0	0
4218	2022-08-25	19:54:09.466	236.62094289	5678.902629	1661457249.466	0	899	14.935762857	15.334495245	519.55664665	536.41382042	2.8725492463	728.42338269	28.318539588	-1.2242604684	33.40253067	19.160279482	0	0	0	0	0
4219	2022-08-25	19:54:10.467	236.62095448	5678.902908	1661457250.467	0	899	14.879202453	15.217830726	519.56792657	533.92695616	2.4582492827	728.43471178	28.32116127	-1.2781562545	33.40253067	19.158013552	0	0	0	0	0
4220	2022-08-25	19:54:11.421	236.62096553	5678.903173	1661457251.422	0	899	14.879202453	15.217830726	512.39596085	526.55678255	2.4582492827	728.43407395	28.32116127	-1.2409358143	33.40253067	19.159452438	0	0	0	0	0
4221	2022-08-25	19:54:12.335	236.62097611	5678.903427	1661457252.336	0	899	14.884083766	15.250029378	512.39596085	527.69998789	2.6509486672	728.43445875	28.32116127	-1.2437815311	33.40253067	19.158727646	0	0	0	0	0
4222	2022-08-25	19:54:13.306	236.62098735	5678.903696	1661457253.307	0	899	14.884083766	15.250029378	514.38996483	529.75354794	2.6509486672	728.41777877	28.32116127	-1.1913409233	33.40253067	19.158727646	0	0	0	0	0
4223	2022-08-25	19:54:14.290	236.62099874	5678.90397	1661457254.291	0	899	14.917530676	15.218907586	514.39504797	527.00799219	2.1876707058	728.41627068	28.322354487	-1.3889661088	33.40253067	19.131808957	0	0	0	0	0
4224	2022-08-25	19:54:15.249	236.62100983	5678.904236	1661457255.249	0	899	14.917963937	15.219353398	511.95706783	524.5103917	2.1876977231	728.42114258	28.325555801	-1.2206386328	33.40253067	19.158006668	0	0	0	0	0
4225	2022-08-25	19:54:16.154	236.62102031	5678.904487	1661457256.155	0	899	14.88028375	15.224707509	511.95706783	526.34803314	2.4991918742	728.42183054	28.325555801	-1.1531826802	33.40253067	19.163336735	0	0	0	0	0
4226	2022-08-25	19:54:17.075	236.62103097	5678.904743	1661457257.076	0	899	14.88028375	15.224707509	519.53451015	534.13847519	2.4991918742	728.43745069	28.325555801	-1.170687996	33.40253067	19.160207546	0	0	0	0	0
4227	2022-08-25	19:54:17.971	236.62104134	5678.904992	1661457257.972	0	899	14.915739167	15.319633951	519.53451015	536.63349834	2.9125628863	728.42779541	28.325555801	-1.1750643253	33.40253067	19.159446716	0	0	0	0	0
4228	2022-08-25	19:54:18.809	236.62105103	5678.905225	1661457258.809	0	899	14.915739167	15.319633951	516.17400409	533.16239086	2.9125628863	728.42902864	28.325555801	-1.4150193282	33.40253067	19.130881088	0	0	0	0	0
4229	2022-08-25	19:54:19.775	236.62106221	5678.905493	1661457259.775	0	899	14.940163834	15.260159988	516.18295972	529.60474593	2.316547058	728.41627391	28.327650803	-1.3304675407	33.40253067	19.142341146	0	0	0	0	0
4230	2022-08-25	19:54:20.753	236.62107353	5678.905765	1661457260.753	0	899	14.940467244	15.260472719	520.54898895	534.08442056	2.3165670627	728.4299854	28.329889297	-1.1539047956	33.40253067	19.164850235	0	0	0	0	0
4231	2022-08-25	19:54:21.711	236.62108463	5678.906031	1661457261.712	0	899	14.972566517	15.332038082	520.54898895	535.72937768	2.5901213292	728.4259874	28.329889297	-1.1506063914	33.40253067	19.166066492	0	0	0	0	0
4232	2022-08-25	19:54:22.642	236.62109541	5678.90629	1661457262.643	0	899	14.972566517	15.332038082	513.98559812	528.97458349	2.5901213292	728.43143488	28.329889297	-1.1496686256	33.40253067	19.165648846	0	0	0	0	0
4233	2022-08-25	19:54:23.584	236.6211063	5678.906551	1661457263.584	0	899	15.063496581	15.477594419	513.98559812	531.16065466	2.955663278	728.42862686	28.329889297	-1.1506495476	33.40253067	19.163378128	0	0	0	0	0
4234	2022-08-25	19:54:24.503	236.62111693	5678.906806	1661457264.503	0	899	15.063496581	15.477594419	511.64026589	528.73695211	2.955663278	728.42071735	28.329889297	-1.1506495476	33.40253067	19.160888672	0	0	0	0	0
4235	2022-08-25	19:54:25.444	236.62112784	5678.907068	1661457265.445	0	899	15.024556178	15.349316526	511.65705056	525.08394177	2.3373804718	728.41566275	28.333850317	-1.3499670613	33.262349767	19.141663722	0	0	0	0	0
4236	2022-08-25	19:54:26.348	236.6211383	5678.907319	1661457266.349	0	899	15.024602788	15.349364582	511.4677485	524.88969022	2.3373835553	728.40940645	28.334192276	-1.1571601629	33.40253067	19.166650772	0	0	0	0	0
4237	2022-08-25	19:54:27.323	236.62114958	5678.90759	1661457267.324	0	899	15.041917235	15.400904656	511.4677485	526.29409943	2.5750665206	728.41412354	28.334192276	-1.1897132397	33.40253067	19.166650772	0	0	0	0	0
4238	2022-08-25	19:54:28.322	236.62116113	5678.907867	1661457268.322	0	899	15.041917235	15.400904656	512.22339697	527.07165253	2.5750665206	728.39817921	28.334192276	-1.1498303019	33.40253067	19.150061235	0	0	0	0	0
4239	2022-08-25	19:54:29.282	236.62117226	5678.908134	1661457269.283	0	899	15.063065976	15.39814833	512.22615077	526.06157291	2.4040224195	728.42162075	28.334841431	-1.2051597905	33.40253067	19.150855551	0	0	0	0	0
4240	2022-08-25	19:54:30.260	236.62118358	5678.908406	1661457270.261	0	899	15.063586141	15.398685097	512.66323946	526.51067637	2.4040577214	728.41387212	28.338647842	-1.2824895382	33.40253067	19.16232872	0	0	0	0	0
4241	2022-08-25	19:54:31.200	236.62119444	5678.908667	1661457271.2	0	899	15.042356344	15.399148509	512.66323946	527.432483	2.5596115232	728.40970111	28.338647842	-1.4576509117	33.40253067	19.120891255	0	0	0	0	0
4242	2022-08-25	19:54:32.151	236.62120545	5678.908931	1661457272.151	0	899	15.042356344	15.399148509	513.30051972	528.08812258	2.5596115232	728.40838906	28.338647842	-1.2644882542	33.40253067	19.116804426	0	0	0	0	0
4243	2022-08-25	19:54:33.154	236.62121706	5678.909209	1661457273.154	0	899	15.048763115	15.412068054	513.30051972	528.35297402	2.6041490568	728.420972	28.338647842	-1.5842521585	33.40253067	19.109165242	0	0	0	0	0
4244	2022-08-25	19:54:34.091	236.62122791	5678.90947	1661457274.091	0	899	15.04889114	15.412200516	516.0653389	531.19892742	2.6041584779	728.40989715	28.339585601	-1.3914668173	33.40253067	19.134420799	0	0	0	0	0
4245	2022-08-25	19:54:35.019	236.62123865	5678.909728	1661457275.019	0	899	15.075664194	15.409740379	516.08024256	529.96604615	2.3950007292	728.40711985	28.343072891	-1.2291326199	33.40253067	19.156613659	0	0	0	0	0
4246	2022-08-25	19:54:36.017	236.62125021	5678.910005	1661457276.018	0	899	15.075664194	15.409740379	515.04341194	528.90131827	2.3950007292	728.40368652	28.343072891	-1.184830308	33.40253067	19.164129257	0	0	0	0	0
4247	2022-08-25	19:54:36.989	236.62126145	5678.910275	1661457276.989	0	899	15.164436634	15.504322759	515.04341194	529.06053144	2.4217878167	728.42326709	28.343072891	-1.5474629347	33.40253067	19.134379772	0	0	0	0	0
4248	2022-08-25	19:54:37.885	236.62127183	5678.910524	1661457277.886	0	899	15.164436634	15.504322759	514.78683485	528.7969715	2.4217878167	728.41428118	28.343072891	-1.4138767609	33.40253067	19.147509	0	0	0	0	0
4249	2022-08-25	19:54:38.834	236.6212828	5678.910787	1661457278.834	0	899	15.170576805	15.525568207	514.78683485	529.41671462	2.5259560292	728.40811582	28.343072891	-1.2282056658	33.40253067	19.162689209	0	0	0	0	0
4250	2022-08-25	19:54:39.792	236.6212939	5678.911054	1661457279.793	0	899	15.171040758	15.526047742	552.19965315	567.89298879	2.5259888799	728.41153661	28.346443972	-1.4383993496	33.40253067	19.147807342	0	0	0	0	0
4251	2022-08-25	19:54:40.730	236.62130475	5678.911314	1661457280.73	0	899	15.197699286	15.581936158	552.20363315	569.16611641	2.7241628891	728.39687282	28.347314835	-1.333119244	33.40253067	19.154904776	0	0	0	0	0
4252	2022-08-25	19:54:41.700	236.62131597	5678.911583	1661457281.7	0	899	15.197699286	15.581936158	538.35797391	554.89514891	2.7241628891	728.41132562	28.347314835	-1.1571601629	33.40253067	19.166290283	0	0	0	0	0
4253	2022-08-25	19:54:42.628	236.62132672	5678.911841	1661457282.629	0	899	15.280819946	15.630394165	538.35797391	553.31391815	2.4707279079	728.4086142	28.347314835	-1.1549827666	33.40253067	19.165116468	0	0	0	0	0
4254	2022-08-25	19:54:43.575	236.62133769	5678.912104	1661457283.576	0	899	15.280819946	15.630394165	514.01529824	528.29498669	2.4707279079	728.41210008	28.347314835	-1.1627652819	33.40253067	19.155364839	0	0	0	0	0
4255	2022-08-25	19:54:44.555	236.62134902	5678.912376	1661457284.555	0	899	15.302700355	15.752346767	514.03067606	532.39752582	3.1534164082	728.41871289	28.350927429	-1.1827067776	33.40253067	19.160873034	0	0	0	0	0
4256	2022-08-25	19:54:45.492	236.62135986	5678.912637	1661457285.492	0	899	15.302804669	15.752455488	516.74898803	535.21302134	3.1534255497	728.41810335	28.351678848	-1.1897132397	33.40253067	19.159446716	0	0	0	0	0
4257	2022-08-25	19:54:46.421	236.62137061	5678.912895	1661457286.421	0	899	15.299191613	15.69600761	516.74898803	533.0355309	2.7929002548	728.41557342	28.351678848	-1.2333688262	33.40253067	19.160521021	0	0	0	0	0
4258	2022-08-25	19:54:47.335	236.62138119	5678.913149	1661457287.335	0	899	15.299191613	15.69600761	518.67785428	535.02518983	2.7929002548	728.42412724	28.351678848	-1.1641343035	33.40253067	19.166373044	0	0	0	0	0
4259	2022-08-25	19:54:48.273	236.62139205	5678.913409	1661457288.273	0	899	15.312257326	15.712690719	518.67785428	535.16087701	2.8153680578	728.43539126	28.351678848	-1.1523526812	33.40253067	19.167336508	0	0	0	0	0
4260	2022-08-25	19:54:49.227	236.6214031	5678.913674	1661457289.228	0	899	15.312257326	15.712690719	516.52581924	532.94045262	2.8153680578	728.4157921	28.351678848	-1.1539047956	33.40253067	19.166650772	0	0	0	0	0
4261	2022-08-25	19:54:50.125	236.6214135	5678.913924	1661457290.126	0	899	15.354007299	15.737758273	516.53622322	532.22074181	2.6937796982	728.4254021	28.35411116	-1.3258325019	33.40253067	19.158434457	0	0	0	0	0
4262	2022-08-25	19:54:51.082	236.62142456	5678.914189	1661457291.082	0	899	15.354284862	15.738045797	512.62607279	528.19198376	2.6938004077	728.44085693	28.356103897	-1.1506495476	33.40253067	19.16232872	0	0	0	0	0
4263	2022-08-25	19:54:52.017	236.62143539	5678.914449	1661457292.018	0	899	15.319116937	15.710496512	512.62607279	528.53930169	2.7520967746	728.43053997	28.356103897	-1.1855739979	33.40253067	19.162844386	0	0	0	0	0
4264	2022-08-25	19:54:52.947	236.62144615	5678.914708	1661457292.947	0	899	15.319116937	15.710496512	519.75809241	535.89271751	2.7520967746	728.43303433	28.356103897	-1.1875142451	33.40253067	19.164990191	0	0	0	0	0
4265	2022-08-25	19:54:53.898	236.62145716	5678.914972	1661457293.899	0	899	15.395401395	15.810774087	519.75809241	536.80210289	2.9022863694	728.43511963	28.356103897	-1.1750643253	33.40253067	19.167009354	0	0	0	0	0
4266	2022-08-25	19:54:54.857	236.62146825	5678.915238	1661457294.857	0	899	15.395827245	15.811216444	518.98036285	535.99907663	2.9023205105	728.42945387	28.359153028	-1.4057384453	33.40253067	19.15603735	0	0	0	0	0
4267	2022-08-25	19:54:55.809	236.62147928	5678.915503	1661457295.81	0	899	15.366813674	15.804680117	518.98575105	536.96513547	3.0606340667	728.43527606	28.360406876	-1.3489322749	33.40253067	19.158236712	0	0	0	0	0
4268	2022-08-25	19:54:56.786	236.62149059	5678.915774	1661457296.787	0	899	15.366813674	15.804680117	514.34405546	532.16263618	3.0606340667	728.41693883	28.360406876	-1.1587878466	33.40253067	19.166650772	0	0	0	0	0
4269	2022-08-25	19:54:57.719	236.62150138	5678.916033	1661457297.719	0	899	15.343177697	15.709127556	514.34405546	529.24447965	2.5735047458	728.41637375	28.360406876	-1.3605738057	33.40253067	19.138318687	0	0	0	0	0
4270	2022-08-25	19:54:58.657	236.62151223	5678.916294	1661457298.657	0	899	15.343177697	15.709127556	515.34422873	530.27362771	2.5735047458	728.42770042	28.360406876	-1.3967917984	33.40253067	19.132892785	0	0	0	0	0
4271	2022-08-25	19:54:59.575	236.62152287	5678.916549	1661457299.576	0	899	15.243667857	15.616272556	515.34807883	530.65021523	2.6358846577	728.41807667	28.361309064	-1.1981749014	33.40253067	19.158588788	0	0	0	0	0
4272	2022-08-25	19:55:00.484	236.62153339	5678.916801	1661457300.485	0	899	15.244150793	15.61677244	513.79911705	529.05547207	2.6359201725	728.41998291	28.364801407	-1.1490218639	33.40253067	19.159446716	0	0	0	0	0
4273	2022-08-25	19:55:01.400	236.62154398	5678.917056	1661457301.4	0	899	15.378318875	15.780214191	513.79911705	530.11625358	2.8135556237	728.42424931	28.364801407	-1.1526328815	33.40253067	19.161150509	0	0	0	0	0
4274	2022-08-25	19:55:02.348	236.62155495	5678.917319	1661457302.348	0	899	15.378318875	15.780214191	514.91085549	531.26329841	2.8135556237	728.42930633	28.364801407	-1.1522772312	33.40253067	19.16809082	0	0	0	0	0
4275	2022-08-25	19:55:03.346	236.62156652	5678.917596	1661457303.347	0	899	15.440618762	15.857105171	514.91085549	531.79158316	2.9015655225	728.43631729	28.364801407	-1.1603076205	33.40253067	19.16062835	0	0	0	0	0
4276	2022-08-25	19:55:04.298	236.62157752	5678.917861	1661457304.298	0	899	15.440732052	15.857222851	512.61558408	529.42111821	2.9015745767	728.42033012	28.365610224	-1.1622909971	33.40253067	19.152505218	0	0	0	0	0
4277	2022-08-25	19:55:05.280	236.6215889	5678.918134	1661457305.281	0	899	15.497711413	16.008480754	512.63002853	533.19034307	3.5247649179	728.41192667	28.369012833	-1.2147640179	33.40253067	19.16327018	0	0	0	0	0
4278	2022-08-25	19:55:06.279	236.62160046	5678.918411	1661457306.28	0	899	15.497711413	16.008480754	515.22558396	535.88999976	3.5247649179	728.42547769	28.369012833	-1.1832026243	33.40253067	19.162689209	0	0	0	0	0
4279	2022-08-25	19:55:07.249	236.62161168	5678.91868	1661457307.249	0	899	15.527100042	15.851142735	515.22558396	528.27757013	2.2583804804	728.41599339	28.369012833	-1.1551444862	33.40253067	19.165956409	0	0	0	0	0
4280	2022-08-25	19:55:08.246	236.62162323	5678.918957	1661457308.247	0	899	15.527100042	15.851142735	516.99244638	530.08919171	2.2583804804	728.40995819	28.369012833	-1.1491943187	33.40253067	19.166457397	0	0	0	0	0
4281	2022-08-25	19:55:09.243	236.62163476	5678.919234	1661457309.243	0	899	15.495371516	15.86361671	516.99377879	531.91660936	2.5644269638	728.42446071	28.369324072	-1.1560067625	33.40253067	19.165752992	0	0	0	0	0
4282	2022-08-25	19:55:10.158	236.62164536	5678.919489	1661457310.159	0	899	15.495928325	15.864192514	517.76346901	532.70875139	2.5644661554	728.42626953	28.373285294	-1.1620430946	33.40253067	19.16809082	0	0	0	0	0
4283	2022-08-25	19:55:11.144	236.62165677	5678.919762	1661457311.145	0	899	15.50960461	15.836577697	517.76346901	531.01387913	2.2808993754	728.41749017	28.373285294	-1.1655355226	33.40253067	19.164485249	0	0	0	0	0
4284	2022-08-25	19:55:12.128	236.62166815	5678.920036	1661457312.128	0	899	15.50960461	15.836577697	516.69917556	529.92234868	2.2808993754	728.42000514	28.373285294	-1.1600597165	33.40253067	19.165219882	0	0	0	0	0
4285	2022-08-25	19:55:13.105	236.62167947	5678.920307	1661457313.106	0	899	15.594013341	15.976078562	516.69917556	532.07771771	2.6419389234	728.42959696	28.373285294	-1.2090833684	33.40253067	19.166321319	0	0	0	0	0
4286	2022-08-25	19:55:14.138	236.62169142	5678.920594	1661457314.139	0	899	15.594013341	15.976078562	513.82276064	529.11569192	2.6419389234	728.41927636	28.373285294	-1.1980024047	33.40253067	19.1667099	0	0	0	0	0
4287	2022-08-25	19:55:15.145	236.62170308	5678.920874	1661457315.146	0	899	15.539101962	15.879108155	513.83537104	527.48573454	2.3654630893	728.4153794	28.376248934	-1.1550690094	33.40253067	19.164735137	0	0	0	0	0
4288	2022-08-25	19:55:16.094	236.62171405	5678.921137	1661457316.094	0	899	15.539290752	15.879302872	514.27005781	527.93204152	2.3654753124	728.40015093	28.377588272	-1.1620430946	33.40253067	19.165569305	0	0	0	0	0
4289	2022-08-25	19:55:17.028	236.62172486	5678.921397	1661457317.028	0	899	15.502669757	15.887983692	514.27005781	529.79855678	2.6791768665	728.41624724	28.377588272	-1.172822267	33.40253067	19.163756945	0	0	0	0	0
4290	2022-08-25	19:55:17.961	236.62173567	5678.921656	1661457317.962	0	899	15.502669757	15.887983692	513.85043282	529.36626111	2.6791768665	728.41258028	28.377588272	-1.1699658103	33.40253067	19.163258799	0	0	0	0	0
4291	2022-08-25	19:55:18.938	236.62174698	5678.921927	1661457318.939	0	899	15.634712799	15.986998048	513.85043282	527.90960923	2.4343498419	728.4231143	28.377588272	-1.2012038152	33.40253067	19.142224356	0	0	0	0	0
4292	2022-08-25	19:55:19.934	236.6217585	5678.922204	1661457319.934	0	899	15.634864485	15.987154638	514.58346143	528.66275352	2.434359887	728.41914459	28.378657802	-1.2364193296	33.343159935	19.127157034	0	0	0	0	0
4293	2022-08-25	19:55:20.871	236.62176935	5678.922464	1661457320.872	0	899	15.601861866	15.942982471	514.59802012	528.25823198	2.3637080779	728.423105	28.382074356	-1.1922247552	33.318422128	19.164980895	0	0	0	0	0
4294	2022-08-25	19:55:21.815	236.62178028	5678.922727	1661457321.816	0	899	15.601861866	15.942982471	516.88748789	530.60847459	2.3637080779	728.40934177	28.382074356	-1.1876112728	33.40253067	19.164267723	0	0	0	0	0
4295	2022-08-25	19:55:22.813	236.62179183	5678.923004	1661457322.814	0	899	15.596339033	16.001908388	516.88748789	533.22075926	2.7999405267	728.42920447	28.382074356	-1.1555324793	33.40253067	19.164189118	0	0	0	0	0
4296	2022-08-25	19:55:23.736	236.62180251	5678.92326	1661457323.737	0	899	15.596339033	16.001908388	514.81993457	531.08787274	2.7999405267	728.42330266	28.382074356	-1.1527191345	33.40253067	19.164982537	0	0	0	0	0
4297	2022-08-25	19:55:24.681	236.62181345	5678.923523	1661457324.682	0	899	15.603880881	15.980236715	514.8273054	529.9104075	2.6017819694	728.42071574	28.383803349	-1.1487416471	33.40253067	19.165901475	0	0	0	0	0
4298	2022-08-25	19:55:25.630	236.62182442	5678.923786	1661457325.63	0	899	15.604262491	15.980631539	515.11470807	530.2063919	2.6018090329	728.42266118	28.386499405	-1.1546594118	33.40253067	19.162453178	0	0	0	0	0
4299	2022-08-25	19:55:26.602	236.62183568	5678.924056	1661457326.603	0	899	15.63657401	16.014091513	515.11470807	530.22123678	2.6042953769	728.42066238	28.386499405	-1.1991233928	33.40253067	19.159263169	0	0	0	0	0
4300	2022-08-25	19:55:27.542	236.62184656	5678.924317	1661457327.543	0	899	15.63657401	16.014091513	516.91260495	532.07185974	2.6042953769	728.42033902	28.386499405	-1.178589123	33.40253067	19.16046884	0	0	0	0	0
4301	2022-08-25	19:55:28.473	236.62185734	5678.924576	1661457328.474	0	899	15.641249303	16.084157254	516.91260495	534.70787244	3.0420799263	728.42221453	28.386499405	-1.1497441033	33.40253067	19.166450235	0	0	0	0	0
4302	2022-08-25	19:55:29.469	236.62186885	5678.924853	1661457329.469	0	899	15.641249303	16.084157254	516.02018974	533.78473489	3.0420799263	728.42333984	28.386499405	-1.1457666159	33.40253067	19.165569305	0	0	0	0	0
4303	2022-08-25	19:55:30.430	236.62187999	5678.92512	1661457330.431	0	899	15.625618899	16.034660388	516.03760189	532.45339896	2.8181431447	728.41939964	28.390574411	-1.189724038	33.40253067	19.156896086	0	0	0	0	0
4304	2022-08-25	19:55:31.332	236.62189043	5678.92537	1661457331.333	0	899	15.625651211	16.034693915	516.29203145	532.71593714	2.8181456234	728.42444414	28.390802383	-1.1506711055	33.40253067	19.140896361	0	0	0	0	0
4305	2022-08-25	19:55:32.266	236.62190123	5678.925629	1661457332.266	0	899	15.633470027	16.009116415	516.29203145	531.36067079	2.592192858	728.42972024	28.390802383	-1.1539047956	33.40253067	19.167009354	0	0	0	0	0
4306	2022-08-25	19:55:33.243	236.62191253	5678.925901	1661457333.243	0	899	15.633470027	16.009116415	517.50132957	532.60526381	2.592192858	728.42971458	28.390802383	-1.1547455953	33.333264812	19.166151047	0	0	0	0	0
4307	2022-08-25	19:55:34.240	236.62192407	5678.926178	1661457334.24	0	899	15.655646177	16.041655059	517.50355087	533.00426052	2.6582974761	728.41182522	28.391320778	-1.1520724233	33.153503418	19.164355815	0	0	0	0	0
4308	2022-08-25	19:55:35.201	236.62193521	5678.926445	1661457335.202	0	899	15.656157627	16.042184615	519.63522711	535.20000931	2.6583344143	728.41790771	28.394922256	-1.1506495476	33.153503418	19.165929794	0	0	0	0	0
4309	2022-08-25	19:55:36.206	236.62194683	5678.926724	1661457336.206	0	899	15.641001525	15.975893115	519.63522711	533.1421012	2.3157653434	728.4218463	28.394922256	-1.1518567919	33.245857896	19.165929794	0	0	0	0	0
4310	2022-08-25	19:55:37.135	236.62195759	5678.926982	1661457337.136	0	899	15.641001525	15.975893115	515.94832537	529.35936585	2.3157653434	728.42976107	28.394922256	-1.2148071196	33.216172528	19.164582373	0	0	0	0	0
4311	2022-08-25	19:55:38.052	236.62196821	5678.927237	1661457338.053	0	899	15.593751875	15.950368364	515.94832537	530.27700846	2.4699386033	728.43615601	28.394922256	-1.5101561823	33.400881483	19.128713204	0	0	0	0	0
4312	2022-08-25	19:55:39.036	236.62197958	5678.92751	1661457339.036	0	899	15.59383592	15.950455168	538.42949471	553.38254988	2.4699442656	728.43576232	28.39551644	-1.4996142356	33.40253067	19.125883153	0	0	0	0	0
4313	2022-08-25	19:55:39.930	236.62198993	5678.927758	1661457339.93	0	899	15.692083138	16.043948761	538.4468397	553.1073046	2.4228193117	728.43127441	28.39940834	-1.1636707783	33.40253067	19.167369843	0	0	0	0	0
4314	2022-08-25	19:55:40.887	236.62200101	5678.928024	1661457340.887	0	899	15.692083138	16.043948761	564.55932338	579.93076126	2.4228193117	728.42346191	28.39940834	-1.1636707783	33.40253067	19.167369843	0	0	0	0	0
4315	2022-08-25	19:55:41.842	236.62201207	5678.92829	1661457341.843	0	899	15.724519091	16.059579792	564.55932338	579.16302391	2.3048611607	728.42895306	28.39940834	-1.1795161086	33.229366025	19.164615113	0	0	0	0	0
4316	2022-08-25	19:55:42.822	236.6220234	5678.928562	1661457342.822	0	899	15.724519091	16.059579792	543.52593921	557.58556009	2.3048611607	728.43999921	28.39940834	-1.1807988258	33.277192451	19.143197331	0	0	0	0	0
4317	2022-08-25	19:55:43.809	236.62203483	5678.928836	1661457343.809	0	899	15.756647216	16.097473604	543.52593921	557.7992996	2.3390038936	728.4327914	28.39940834	-1.1750643253	33.40253067	19.122716904	0	0	0	0	0
4318	2022-08-25	19:55:44.790	236.62204619	5678.929109	1661457344.791	0	899	15.757151729	16.097993772	520.0036768	533.65951746	2.3390357499	728.43439933	28.402938274	-1.4322767968	33.199680657	19.096609065	0	0	0	0	0
4319	2022-08-25	19:55:45.732	236.62205708	5678.92937	1661457345.732	0	899	15.813682221	16.235478315	520.00713653	536.8639101	2.8700728533	728.44936548	28.403741837	-1.4716854332	33.275543263	19.121373473	0	0	0	0	0
4320	2022-08-25	19:55:46.686	236.62206813	5678.929635	1661457346.686	0	899	15.813682221	16.235478315	520.58933611	537.4649825	2.8700728533	728.44927979	28.403741837	-1.4517655373	33.40253067	19.153326035	0	0	0	0	0
4321	2022-08-25	19:55:47.595	236.62207866	5678.929888	1661457347.596	0	899	15.80762356	16.184882261	520.58933611	535.67998508	2.5750470882	728.44060228	28.403741837	-1.4696050164	33.40253067	19.138804417	0	0	0	0	0
4322	2022-08-25	19:55:48.523	236.62208939	5678.930145	1661457348.523	0	899	15.80762356	16.184882261	517.53071768	532.53270456	2.5750470882	728.44248952	28.403741837	-1.2539893468	33.328317251	19.161899567	0	0	0	0	0
4323	2022-08-25	19:55:49.467	236.62210031	5678.930408	1661457349.467	0	899	15.810853629	16.173314399	517.53335476	531.94117786	2.4758106966	728.44940266	28.404357241	-1.2504214601	33.188136347	19.161289215	0	0	0	0	0
4324	2022-08-25	19:55:50.404	236.62211116	5678.930668	1661457350.404	0	899	15.811399986	16.173878732	514.31906944	528.63762505	2.4758470886	728.43150845	28.408166885	-1.1929684877	33.40253067	19.163768768	0	0	0	0	0
4325	2022-08-25	19:55:51.323	236.62212181	5678.930923	1661457351.324	0	899	15.896679081	16.232929594	514.31906944	527.52540119	2.288345019	728.41863246	28.408166885	-1.1587662302	33.40253067	19.164438601	0	0	0	0	0
4326	2022-08-25	19:55:52.273	236.6221328	5678.931187	1661457352.274	0	899	15.896679081	16.232929594	516.27737997	529.53399588	2.288345019	728.43291509	28.408166885	-1.1506495476	33.40253067	19.167009354	0	0	0	0	0
4327	2022-08-25	19:55:53.244	236.62214404	5678.931457	1661457353.245	0	899	15.879072754	16.260392458	516.27737997	531.33653767	2.5906794367	728.42665353	28.408166885	-1.1913409233	33.153503418	19.165929794	0	0	0	0	0
4328	2022-08-25	19:55:54.130	236.62215428	5678.931703	1661457354.13	0	899	15.879072754	16.260392458	515.24451717	530.27354758	2.5906794367	728.44262897	28.408166885	-1.1585506588	33.153503418	19.166488433	0	0	0	0	0
4329	2022-08-25	19:55:55.042	236.62216484	5678.931956	1661457355.042	0	899	15.888979638	16.297157986	515.25338617	531.3368964	2.7669005076	728.42631359	28.410245719	-1.1745469254	33.275543263	19.16453268	0	0	0	0	0
4330	2022-08-25	19:55:55.964	236.62217552	5678.932212	1661457355.965	0	899	15.889291385	16.297481237	516.85181366	532.98535728	2.7669236004	728.41538991	28.412408829	-1.1967951209	33.361300993	19.163163343	0	0	0	0	0
4331	2022-08-25	19:55:56.894	236.62218628	5678.932471	1661457356.895	0	899	15.881777453	16.283427359	516.85181366	532.73304835	2.7249422489	728.43496926	28.412408829	-1.2144621547	33.293684322	19.165139824	0	0	0	0	0
4332	2022-08-25	19:55:57.806	236.62219684	5678.932724	1661457357.807	0	899	15.881777453	16.283427359	516.86294489	532.74452161	2.7249422489	728.4309082	28.412408829	-1.221091351	33.338212373	19.164338358	0	0	0	0	0
4333	2022-08-25	19:55:58.730	236.62220753	5678.932981	1661457358.731	0	899	15.93269383	16.343451762	516.86294489	533.05442316	2.7764996798	728.4154174	28.412408829	-1.4102980317	33.153503418	19.130397127	0	0	0	0	0
4334	2022-08-25	19:55:59.744	236.62221927	5678.933262	1661457359.745	0	899	15.933042913	16.343813772	520.17246192	536.46777221	2.7765255572	728.42186651	28.414824366	-1.3250995188	33.290385947	19.141964287	0	0	0	0	0
4335	2022-08-25	19:56:00.707	236.62223042	5678.93353	1661457360.708	0	899	15.966562489	16.407727542	520.18098497	537.65235639	2.9703533854	728.43066406	28.41680336	-1.2813145909	33.40253067	19.158820449	0	0	0	0	0
4336	2022-08-25	19:56:01.676	236.62224162	5678.933799	1661457361.676	0	899	15.966562489	16.407727542	516.65223403	534.00508494	2.9703533854	728.43060747	28.41680336	-1.4744448993	33.40253067	19.147725389	0	0	0	0	0
4337	2022-08-25	19:56:02.565	236.62225191	5678.934046	1661457362.565	0	899	15.962839396	16.361245189	516.65223403	532.31805894	2.6900772173	728.43294298	28.41680336	-1.2177713944	33.40253067	19.161303211	0	0	0	0	0
4338	2022-08-25	19:56:03.438	236.62226203	5678.934289	1661457363.439	0	899	15.962839396	16.361245189	521.53015937	537.34389175	2.6900772173	728.43056705	28.41680336	-1.1572032433	33.40253067	19.165503293	0	0	0	0	0
4339	2022-08-25	19:56:04.365	236.62227274	5678.934546	1661457364.365	0	899	15.978489914	16.379923334	521.53946625	537.45860084	2.707429242	728.42669354	28.41895879	-1.1498734335	33.40253067	19.164029077	0	0	0	0	0
4340	2022-08-25	19:56:05.305	236.62228362	5678.934807	1661457365.305	0	899	15.978774618	16.38021831	529.72018029	545.88914402	2.7074497636	728.42774327	28.420923233	-1.1506495476	33.40253067	19.161968231	0	0	0	0	0
4341	2022-08-25	19:56:06.259	236.62229466	5678.935072	1661457366.259	0	899	16.024511379	16.441221677	529.72018029	546.45922568	2.7999843409	728.43861399	28.420923233	-1.1644253226	33.267297328	19.163600138	0	0	0	0	0
4342	2022-08-25	19:56:07.226	236.62230586	5678.935341	1661457367.226	0	899	16.024511379	16.441221677	535.42694377	552.34632168	2.7999843409	728.41594651	28.420923233	-1.184830308	33.40253067	19.162689209	0	0	0	0	0
4343	2022-08-25	19:56:08.224	236.62231742	5678.935618	1661457368.225	0	899	16.033288715	16.421327544	535.42694377	551.16762031	2.6104920585	728.41069182	28.420923233	-1.2022063108	33.40253067	19.163060978	0	0	0	0	0
4344	2022-08-25	19:56:09.230	236.62232906	5678.935897	1661457369.231	0	899	16.033288715	16.421327544	527.39246467	542.89694066	2.6104920585	728.42723639	28.420923233	-1.2000720406	33.40253067	19.16319256	0	0	0	0	0
4345	2022-08-25	19:56:10.226	236.62234059	5678.936174	1661457370.227	0	899	15.998282262	16.353324111	527.40117126	541.61250913	2.3984405404	728.43228816	28.422917385	-1.1898533714	33.40253067	19.163049698	0	0	0	0	0
4346	2022-08-25	19:56:11.201	236.62235187	5678.936445	1661457371.202	0	899	15.998626146	16.353678944	519.93398551	533.94424435	2.3984624719	728.42288188	28.425287247	-1.4935778845	33.40253067	19.116644853	0	0	0	0	0
4347	2022-08-25	19:56:12.173	236.62236311	5678.936715	1661457372.173	0	899	15.97606386	16.340383508	519.93398551	534.33205801	2.4630646032	728.42114015	28.425287247	-1.2853567411	33.40253067	19.147525295	0	0	0	0	0
4348	2022-08-25	19:56:13.131	236.6223742	5678.936981	1661457373.131	0	899	15.97606386	16.340383508	517.74963667	532.08721993	2.4630646032	728.42212925	28.425287247	-1.1864578724	33.40253067	19.165208817	0	0	0	0	0
4349	2022-08-25	19:56:14.065	236.62238501	5678.93724	1661457374.065	0	899	15.960071011	16.318275182	517.74963667	531.85960934	2.4250005431	728.42000595	28.425287247	-1.1574511639	33.40253067	19.167441892	0	0	0	0	0
4350	2022-08-25	19:56:14.957	236.62239534	5678.937488	1661457374.957	0	899	15.960407693	16.318622707	519.72848074	533.89251243	2.4250223053	728.4259971	28.42761305	-1.1517381968	33.40253067	19.167089197	0	0	0	0	0
4351	2022-08-25	19:56:15.928	236.62240659	5678.937758	1661457375.929	0	899	15.9855741	16.373379382	519.73646321	535.05243353	2.616560918	728.42938232	28.429468155	-1.1539047956	33.40253067	19.166290283	0	0	0	0	0
4352	2022-08-25	19:56:16.875	236.62241753	5678.938021	1661457376.875	0	899	15.9855741	16.373379382	519.11238921	534.40996886	2.616560918	728.4370776	28.429468155	-1.4168733374	33.40253067	19.157317736	0	0	0	0	0
4353	2022-08-25	19:56:17.825	236.62242854	5678.938285	1661457377.826	0	899	16.05558477	16.43291936	519.11238921	533.92967758	2.5366897265	728.42007628	28.429468155	-1.4874768936	33.40253067	19.138093443	0	0	0	0	0
4354	2022-08-25	19:56:18.798	236.62243979	5678.938555	1661457378.798	0	899	16.05558477	16.43291936	546.4847137	562.08330422	2.5366897265	728.4216539	28.429468155	-1.407808082	33.40253067	19.130345363	0	0	0	0	0
4355	2022-08-25	19:56:19.720	236.62245047	5678.938811	1661457379.721	0	899	16.071119491	16.441920857	546.49228924	561.80482127	2.4914043948	728.42439684	28.431143186	-1.1948656207	33.40253067	19.163466561	0	0	0	0	0
4356	2022-08-25	19:56:20.612	236.6224608	5678.939059	1661457380.613	0	899	16.071533692	16.442348774	537.74072159	552.80820744	2.4914317114	728.4249983	28.433984756	-1.154422205	33.40253067	19.167649768	0	0	0	0	0
4357	2022-08-25	19:56:21.562	236.62247178	5678.939323	1661457381.562	0	899	16.120086305	16.480360142	537.74072159	552.33357598	2.4150241744	728.42781239	28.433984756	-1.1717012379	33.40253067	19.164785006	0	0	0	0	0
4358	2022-08-25	19:56:22.530	236.622483	5678.939592	1661457382.531	0	899	16.120086305	16.480360142	533.31066884	547.78330336	2.4150241744	728.43566895	28.433984756	-1.2369152308	33.40253067	19.160167694	0	0	0	0	0
4359	2022-08-25	19:56:23.526	236.62249451	5678.939868	1661457383.526	0	899	16.155441125	16.490643711	533.31066884	546.74218734	2.2455628074	728.42541463	28.433984756	-1.1793976091	33.40253067	19.159505124	0	0	0	0	0
4360	2022-08-25	19:56:24.486	236.62250564	5678.940135	1661457384.487	0	899	16.155541337	16.490746906	526.14689786	539.39803144	2.2455687332	728.42015874	28.434668674	-1.2280763017	33.40253067	19.157410603	0	0	0	0	0
4361	2022-08-25	19:56:25.430	236.62251656	5678.940397	1661457385.431	0	899	16.143021103	16.569965896	526.16266133	543.07415706	2.8464631223	728.42263855	28.438287735	-1.6101005962	33.40253067	19.107185111	0	0	0	0	0
4362	2022-08-25	19:56:26.358	236.62252729	5678.940655	1661457386.358	0	899	16.143021103	16.569965896	530.96506893	548.03091978	2.8464631223	728.43289609	28.438287735	-1.1490218639	33.40253067	19.167009354	0	0	0	0	0
4363	2022-08-25	19:56:27.305	236.62253826	5678.940918	1661457387.306	0	899	16.176546669	16.525376855	530.96506893	544.86538522	2.3319441334	728.43737065	28.438287735	-1.1941973279	33.40253067	19.164680039	0	0	0	0	0
4364	2022-08-25	19:56:28.290	236.62254966	5678.941192	1661457388.291	0	899	16.176546669	16.525376855	527.37752629	541.18392307	2.3319441334	728.43267822	28.438287735	-1.2271492481	33.40253067	19.166650772	0	0	0	0	0
4365	2022-08-25	19:56:29.272	236.62256102	5678.941464	1661457389.272	0	899	16.184493181	16.544693296	527.38381199	541.63545676	2.4051412145	728.42488189	28.439727518	-1.173716939	33.40253067	19.159562281	0	0	0	0	0
4366	2022-08-25	19:56:30.213	236.62257192	5678.941726	1661457390.214	0	899	16.184895551	16.545108515	526.51468694	540.74299966	2.4051666536	728.42382812	28.442468643	-1.1522772312	33.40253067	19.15080452	0	0	0	0	0
4367	2022-08-25	19:56:31.142	236.62258267	5678.941984	1661457391.143	0	899	16.205460597	16.559354687	526.51468694	540.47444338	2.360942208	728.43902588	28.442468643	-1.160415411	33.40253067	19.167730331	0	0	0	0	0
4368	2022-08-25	19:56:32.036	236.62259302	5678.942232	1661457392.037	0	899	16.205460597	16.559354687	530.93111288	545.00796432	2.360942208	728.42807189	28.442468643	-1.1535168215	33.40253067	19.166204048	0	0	0	0	0
4369	2022-08-25	19:56:32.990	236.62260405	5678.942497	1661457392.99	0	899	16.233737647	16.619381124	530.93111288	546.2502959	2.5634603084	728.44708899	28.442468643	-1.1695238944	33.40253067	19.166883721	0	0	0	0	0
4370	2022-08-25	19:56:33.928	236.62261492	5678.942758	1661457393.929	0	899	16.233737647	16.619381124	575.04888707	591.64101913	2.5634603084	728.44195557	28.442468643	-1.184830308	33.40253067	19.167730331	0	0	0	0	0
4371	2022-08-25	19:56:34.904	236.62262622	5678.943029	1661457394.905	0	899	16.251336978	16.636291313	575.06422103	591.60897166	2.5562784113	728.4345303	28.445692189	-1.4433146289	33.40253067	19.127855629	0	0	0	0	0
4372	2022-08-25	19:56:35.857	236.62263723	5678.943294	1661457395.857	0	899	16.251514072	16.636474428	536.60249652	552.04076674	2.5562902627	728.42916446	28.446893692	-1.3761496236	33.40253067	19.138701572	0	0	0	0	0
4373	2022-08-25	19:56:36.819	236.62264837	5678.943561	1661457396.819	0	899	16.272309206	16.687423759	536.60249652	553.23513687	2.748110047	728.42399304	28.446893692	-1.1947039658	33.40253067	19.163802191	0	0	0	0	0
4374	2022-08-25	19:56:37.788	236.62265958	5678.94383	1661457397.788	0	899	16.272309206	16.687423759	521.76091453	537.93352218	2.748110047	728.41296387	28.446893692	-1.1522772312	33.40253067	19.164489746	0	0	0	0	0
4375	2022-08-25	19:56:38.747	236.62267069	5678.944097	1661457398.748	0	899	16.287922201	16.707702433	521.76091453	538.10051509	2.7756244587	728.43179948	28.446893692	-1.1848194694	33.40253067	19.162144895	0	0	0	0	0
4376	2022-08-25	19:56:39.681	236.6226815	5678.944356	1661457399.682	0	899	16.288515498	16.708317693	531.36507317	548.00570602	2.7756674732	728.43646806	28.450909886	-1.1537108587	33.40253067	19.164356143	0	0	0	0	0
4377	2022-08-25	19:56:40.635	236.62269255	5678.944621	1661457400.636	0	899	16.268424978	16.696838015	531.36593185	548.37089186	2.8345485442	728.42824085	28.451105118	-1.1522772312	33.40253067	19.164489746	0	0	0	0	0
4378	2022-08-25	19:56:41.566	236.62270332	5678.94488	1661457401.567	0	899	16.268424978	16.696838015	547.57805846	565.10184467	2.8345485442	728.42849428	28.451105118	-1.1581302802	33.40253067	19.164017204	0	0	0	0	0
4379	2022-08-25	19:56:42.503	236.62271416	5678.94514	1661457402.503	0	899	16.325744865	16.729480351	547.57805846	564.02891901	2.666060049	728.4313407	28.451105118	-1.1823618373	33.40253067	19.158331688	0	0	0	0	0
4380	2022-08-25	19:56:43.438	236.62272499	5678.9454	1661457403.439	0	899	16.325744865	16.729480351	529.07822329	544.9732942	2.666060049	728.43066406	28.451105118	-1.1897132397	33.40253067	19.156927109	0	0	0	0	0
4381	2022-08-25	19:56:44.328	236.62273529	5678.945647	1661457404.329	0	899	16.322929104	16.682976975	529.08202043	543.25171801	2.3841970759	728.4287461	28.45197214	-1.1823295189	33.40253067	19.160492651	0	0	0	0	0
4382	2022-08-25	19:56:45.299	236.62274653	5678.945917	1661457405.3	0	899	16.323446804	16.683511059	528.48832369	542.64231719	2.3842292481	728.44763103	28.455469131	-1.1504986365	33.40253067	19.15935174	0	0	0	0	0
4383	2022-08-25	19:56:46.292	236.62275801	5678.946192	1661457406.292	0	899	16.304122814	16.672660902	528.48832369	542.99425006	2.4419283447	728.45310681	28.455469131	-1.1522772312	33.40253067	19.157646179	0	0	0	0	0
4384	2022-08-25	19:56:47.351	236.62277027	5678.946486	1661457407.351	0	899	16.304122814	16.672660902	532.04160278	546.64505941	2.4419283447	728.43278332	28.455469131	-1.179947257	33.40253067	19.163768768	0	0	0	0	0
4385	2022-08-25	19:56:48.338	236.6227817	5678.946761	1661457408.339	0	899	16.396325963	16.818430949	532.04160278	548.68456098	2.7726206938	728.44243172	28.455469131	-1.210775699	33.40253067	19.137786385	0	0	0	0	0
4386	2022-08-25	19:56:49.242	236.62279215	5678.947012	1661457409.242	0	899	16.396325963	16.818430949	531.3095566	547.92961544	2.7726206938	728.44696045	28.455469131	-1.1864578724	33.40253067	19.161968231	0	0	0	0	0
4387	2022-08-25	19:56:50.167	236.62280287	5678.947269	1661457410.168	0	899	16.399468144	16.804477256	531.32448875	547.26530211	2.6625344845	728.45160923	28.458864465	-1.1825773969	33.40253067	19.16168175	0	0	0	0	0
4388	2022-08-25	19:56:51.154	236.62281428	5678.947543	1661457411.154	0	899	16.399598601	16.804612339	545.99130232	562.37220697	2.6625434961	728.43937875	28.459741592	-1.3949916394	33.40253067	19.127912117	0	0	0	0	0
4389	2022-08-25	19:56:52.078	236.62282499	5678.9478	1661457412.079	0	899	16.427359036	16.826192028	545.99130232	562.09355429	2.6185489165	728.43837228	28.459741592	-1.188085556	33.40253067	19.159807205	0	0	0	0	0
4390	2022-08-25	19:56:52.986	236.6228355	5678.948052	1661457412.987	0	899	16.427359036	16.826192028	539.12458625	555.02432659	2.6185489165	728.43711883	28.459741592	-1.2009774368	33.40253067	19.158161681	0	0	0	0	0
4391	2022-08-25	19:56:53.963	236.62284681	5678.948323	1661457413.964	0	899	16.401728235	16.765266237	539.12458625	553.6334863	2.3954925051	728.43454363	28.459741592	-1.2458618777	33.40253067	19.153036484	0	0	0	0	0
4392	2022-08-25	19:56:54.999	236.62285878	5678.948611	1661457414.999	0	899	16.402058872	16.76560739	527.92203761	542.12958023	2.3955130513	728.44420053	28.461964323	-1.2078114424	33.40253067	19.156404281	0	0	0	0	0
4393	2022-08-25	19:56:55.990	236.62287025	5678.948886	1661457415.99	0	899	16.424744459	16.822632061	527.93112816	543.46614517	2.6128947491	728.43531809	28.464044571	-1.4520672978	33.40253067	19.140115523	0	0	0	0	0
4394	2022-08-25	19:56:56.926	236.62288109	5678.949146	1661457416.926	0	899	16.424744459	16.822632061	543.91784188	559.92328744	2.6128947491	728.43963987	28.464044571	-1.5165482562	33.40253067	19.119754059	0	0	0	0	0
4395	2022-08-25	19:56:57.930	236.62289272	5678.949425	1661457417.931	0	899	16.441273082	16.90991412	543.91784188	562.76737526	3.0616417336	728.44703523	28.464044571	-1.5331481695	33.40253067	19.109392166	0	0	0	0	0
4396	2022-08-25	19:56:58.903	236.62290397	5678.949695	1661457418.903	0	899	16.441273082	16.90991412	563.98809148	583.53316159	3.0616417336	728.43430596	28.464044571	-1.5411247804	33.40253067	19.115393114	0	0	0	0	0
4397	2022-08-25	19:56:59.812	236.6229145	5678.949948	1661457419.813	0	899	16.466127864	16.807484119	563.99971861	578.1919262	2.2436784156	728.4232784	28.466536503	-1.3365901527	33.40253067	19.140841061	0	0	0	0	0
4398	2022-08-25	19:57:00.700	236.62292478	5678.950195	1661457420.701	0	899	16.466380086	16.80774384	566.86762929	581.13209885	2.2436930387	728.42271373	28.468225479	-1.2153137851	33.40253067	19.158006668	0	0	0	0	0
4399	2022-08-25	19:57:01.687	236.6229362	5678.950469	1661457421.688	0	899	16.393915939	16.843361534	566.86762929	585.75794976	2.9478393534	728.42412764	28.468225479	-1.2564470768	33.40253067	19.158006668	0	0	0	0	0
4400	2022-08-25	19:57:02.667	236.62294753	5678.950741	1661457422.667	0	899	16.393915939	16.843361534	536.97011188	554.86412624	2.9478393534	728.42749994	28.468225479	-1.2120799971	33.40253067	19.161980269	0	0	0	0	0
4401	2022-08-25	19:57:03.628	236.62295866	5678.951008	1661457423.628	0	899	16.406714314	16.828257984	536.97011188	553.73410445	2.7673167075	728.43784398	28.468225479	-1.3084133571	33.40253067	19.147981505	0	0	0	0	0
4402	2022-08-25	19:57:04.548	236.62296931	5678.951263	1661457424.548	0	899	16.406714314	16.828257984	521.09498462	537.36336205	2.7673167075	728.43314266	28.468225479	-1.4859461784	33.40253067	19.124156952	0	0	0	0	0
4403	2022-08-25	19:57:05.487	236.62298019	5678.951524	1661457425.488	0	899	16.469589707	16.807944348	521.10491323	534.09919365	2.2238884051	728.43275219	28.47052703	-1.3119058041	33.40253067	19.144432472	0	0	0	0	0
4404	2022-08-25	19:57:06.418	236.62299096	5678.951783	1661457426.419	0	899	16.469911439	16.80827556	522.09357826	535.11262296	2.2239068901	728.42455287	28.472681046	-1.1552306343	33.353055057	19.164095834	0	0	0	0	0
4405	2022-08-25	19:57:07.369	236.62300197	5678.952047	1661457427.37	0	899	16.514429196	16.896143934	522.09357826	536.74889691	2.4957827759	728.41258391	28.472681046	-1.1814779114	33.189785534	19.164548874	0	0	0	0	0
4406	2022-08-25	19:57:08.367	236.62301351	5678.952324	1661457428.367	0	899	16.514429196	16.896143934	520.39165402	534.99919916	2.4957827759	728.41015625	28.472681046	-1.1522772312	33.40253067	19.167009354	0	0	0	0	0
4407	2022-08-25	19:57:09.328	236.62302463	5678.952591	1661457429.328	0	899	16.522613568	16.873560993	520.39165402	533.80986722	2.2976864796	728.40117761	28.472681046	-1.1522772312	33.40253067	19.164453506	0	0	0	0	0
4408	2022-08-25	19:57:10.270	236.62303554	5678.952853	1661457430.271	0	899	16.523036757	16.873997076	523.17585202	536.66600611	2.2977115202	728.42606945	28.475505235	-1.1753661411	33.234313586	19.163642239	0	0	0	0	0
4409	2022-08-25	19:57:11.161	236.62304584	5678.9531	1661457431.161	0	899	16.559024934	16.990996979	523.18172788	539.76673541	2.8086151531	728.396948	28.476861954	-1.5046588364	33.153503418	19.151045022	0	0	0	0	0
4410	2022-08-25	19:57:12.079	236.62305648	5678.953356	1661457432.08	0	899	16.559024934	16.990996979	521.68798849	538.22564406	2.8086151531	728.4179352	28.476861954	-1.24241259	33.153503418	19.163222458	0	0	0	0	0
4411	2022-08-25	19:57:13.051	236.62306772	5678.953625	1661457433.051	0	899	16.533236532	16.916972331	521.68798849	536.39300649	2.5059080532	728.41856576	28.476861954	-1.1684459779	33.277192451	19.166833638	0	0	0	0	0
4412	2022-08-25	19:57:13.983	236.62307851	5678.953884	1661457433.983	0	899	16.533236532	16.916972331	522.7110155	537.44486995	2.5059080532	728.422029	28.476861954	-1.1932811729	33.40253067	19.166490466	0	0	0	0	0
4413	2022-08-25	19:57:14.898	236.62308911	5678.954139	1661457434.899	0	899	16.561911737	16.954278429	522.72154467	537.76252462	2.5566323293	728.40424514	28.479295276	-1.1886892319	33.40253067	19.16613906	0	0	0	0	0
4414	2022-08-25	19:57:15.790	236.62309943	5678.954386	1661457435.791	0	899	16.562187972	16.954564059	523.7714392	538.84273924	2.5566504739	728.41357139	28.481134415	-1.1659883063	33.338212373	19.165395029	0	0	0	0	0
4415	2022-08-25	19:57:16.785	236.62311094	5678.954663	1661457436.785	0	899	16.567170222	16.989667377	523.7714392	540.0009802	2.747225869	728.41238181	28.481134415	-1.1913409233	33.153503418	19.165929794	0	0	0	0	0
4416	2022-08-25	19:57:17.747	236.62312208	5678.95493	1661457437.748	0	899	16.567170222	16.989667377	525.16881621	541.44165623	2.747225869	728.40171844	28.481134415	-1.1894221969	33.30028107	19.165081024	0	0	0	0	0
4417	2022-08-25	19:57:18.755	236.62313374	5678.95521	1661457438.755	0	899	16.561451963	16.930901409	525.16881621	539.39386342	2.4106290906	728.40618775	28.481134415	-1.3361266259	33.298631883	19.157277581	0	0	0	0	0
4418	2022-08-25	19:57:19.704	236.62314473	5678.955474	1661457439.705	0	899	16.561502959	16.930954037	529.77042944	544.12013811	2.410632249	728.3996865	28.481473948	-1.5245464511	33.173293663	19.147976187	0	0	0	0	0
4419	2022-08-25	19:57:20.732	236.62315662	5678.955759	1661457440.732	0	899	16.573710594	16.983484647	529.78767545	545.70040587	2.6654657516	728.41494407	28.485406876	-1.2201643495	33.262349767	19.161994846	0	0	0	0	0
4420	2022-08-25	19:57:21.694	236.62316777	5678.956026	1661457441.695	0	899	16.573710594	16.983484647	526.54283063	542.35809872	2.6654657516	728.40911865	28.485406876	-1.1490218639	33.153503418	19.165929794	0	0	0	0	0
4421	2022-08-25	19:57:22.644	236.62317876	5678.95629	1661457442.645	0	899	16.61778616	16.952891946	526.54283063	539.42964948	2.1837030867	728.42052212	28.485406876	-1.1544545581	33.193083908	19.165929643	0	0	0	0	0
4422	2022-08-25	19:57:23.615	236.62318999	5678.95656	1661457443.615	0	899	16.61778616	16.952891946	531.65951602	544.67156266	2.1837030867	728.41450268	28.485406876	-1.1792574355	33.40253067	19.161976341	0	0	0	0	0
4423	2022-08-25	19:57:24.542	236.62320072	5678.956817	1661457444.542	0	899	16.657766738	17.138220924	531.66544969	550.31064494	3.0970035277	728.42257023	28.486755308	-1.1823295229	33.40253067	19.163278277	0	0	0	0	0
4424	2022-08-25	19:57:25.453	236.62321127	5678.957071	1661457445.454	0	899	16.658203845	17.138676159	527.47404787	545.97246692	3.0970381089	728.41082764	28.489648819	-1.1490218639	33.40253067	19.163768768	0	0	0	0	0
4425	2022-08-25	19:57:26.410	236.62322234	5678.957336	1661457446.41	0	899	16.65541704	17.024181378	527.47404787	541.65408864	2.3929748363	728.41080136	28.489648819	-1.1818444484	33.163398541	19.165843926	0	0	0	0	0
4426	2022-08-25	19:57:27.380	236.62323356	5678.957606	1661457447.38	0	899	16.65541704	17.024181378	527.97183836	542.16526119	2.3929748363	728.41092101	28.489648819	-1.1677884448	33.153503418	19.156008297	0	0	0	0	0
4427	2022-08-25	19:57:28.312	236.62324436	5678.957865	1661457448.313	0	899	16.641008841	17.020808783	527.97183836	542.60476104	2.4650751055	728.41668499	28.489648819	-1.201085288	33.290385947	19.160938238	0	0	0	0	0
4428	2022-08-25	19:57:29.260	236.62325534	5678.958128	1661457449.261	0	899	16.641008841	17.020808783	531.01573107	545.73301629	2.4650751055	728.42027838	28.489648819	-1.1622694297	33.40253067	19.165588404	0	0	0	0	0
4429	2022-08-25	19:57:30.220	236.62326644	5678.958394	1661457450.22	0	899	16.702197466	17.106648092	531.01834255	546.63806223	2.6118969912	728.41485191	28.490243002	-1.1624526772	33.367897741	19.165819711	0	0	0	0	0
4430	2022-08-25	19:57:31.207	236.62327786	5678.958669	1661457451.207	0	899	16.702754603	17.1072246	527.73917081	543.26266161	2.6119340659	728.42900965	28.49392128	-1.1626144055	33.280490825	19.16314672	0	0	0	0	0
4431	2022-08-25	19:57:32.158	236.62328888	5678.958933	1661457452.159	0	899	16.738070091	17.177152196	527.73917081	544.56262543	2.8239046449	728.42143927	28.49392128	-1.1520508646	33.40253067	19.166218082	0	0	0	0	0
4432	2022-08-25	19:57:33.095	236.62329971	5678.959193	1661457453.095	0	899	16.738070091	17.177152196	522.9682142	539.6395786	2.8239046449	728.41141778	28.49392128	-1.1746978933	33.40253067	19.164394379	0	0	0	0	0
4433	2022-08-25	19:57:34.059	236.62331088	5678.959461	1661457454.06	0	899	16.7505962	17.199179695	522.9682142	539.98955197	2.8813167967	728.41997846	28.49392128	-1.1903384466	33.40253067	19.164267786	0	0	0	0	0
4434	2022-08-25	19:57:35.009	236.62332187	5678.959725	1661457455.01	0	899	16.751180367	17.199786341	545.44447909	563.1976364	2.8813595567	728.40765906	28.497766899	-1.1673356942	33.181539599	19.165889209	0	0	0	0	0
4435	2022-08-25	19:57:36.036	236.62333375	5678.96001	1661457456.036	0	899	16.795836353	17.198798755	545.44668111	561.34190511	2.5883432323	728.40452808	28.498254776	-1.2145484346	33.18648716	19.159061318	0	0	0	0	0
4436	2022-08-25	19:57:37.013	236.62334507	5678.960282	1661457457.014	0	899	16.795836353	17.198798755	531.54556662	547.03568901	2.5883432323	728.43017497	28.498254776	-1.4105136576	33.40253067	19.132999357	0	0	0	0	0
4437	2022-08-25	19:57:37.993	236.62335641	5678.960554	1661457457.994	0	899	16.790141033	17.159147487	531.54556662	545.72922439	2.3757115566	728.40210931	28.498254776	-1.1831056416	33.40253067	19.159445693	0	0	0	0	0
4438	2022-08-25	19:57:38.977	236.6233678	5678.960827	1661457458.978	0	899	16.790141033	17.159147487	523.44261721	537.41005746	2.3757115566	728.39552802	28.498254776	-1.2238940001	33.40253067	19.149003983	0	0	0	0	0
4439	2022-08-25	19:57:39.954	236.62337911	5678.961099	1661457459.955	0	899	16.812555565	17.154204379	523.45130063	536.36170596	2.2002133326	728.42730915	28.500258831	-1.2063454911	33.40253067	19.154828267	0	0	0	0	0
4440	2022-08-25	19:57:40.875	236.62338977	5678.961354	1661457460.876	0	899	16.812873496	17.154531576	522.54549935	535.43367027	2.2002310385	728.40986846	28.502344131	-1.3749100736	33.40253067	19.150232252	0	0	0	0	0
4441	2022-08-25	19:57:41.862	236.62340119	5678.961629	1661457461.863	0	899	16.79745343	17.204555834	522.54549935	537.92910072	2.6140606302	728.41503906	28.502344131	-1.1473941803	33.40253067	19.166650772	0	0	0	0	0
4442	2022-08-25	19:57:42.795	236.62341198	5678.961888	1661457462.795	0	899	16.79745343	17.204555834	525.21139413	540.67347873	2.6140606302	728.41909002	28.502344131	-1.1507573001	33.316772941	19.165906578	0	0	0	0	0
4443	2022-08-25	19:57:43.802	236.62342365	5678.962167	1661457463.803	0	899	16.872372081	17.295157064	525.21139413	541.20056947	2.7005392773	728.41781798	28.502344131	-1.154637823	33.153503418	19.158071808	0	0	0	0	0
4444	2022-08-25	19:57:44.769	236.62343483	5678.962436	1661457464.769	0	899	16.872815977	17.295616936	518.98507862	534.78488656	2.7005695125	728.41400591	28.505245322	-1.1794083379	33.153503418	19.151682001	0	0	0	0	0
4445	2022-08-25	19:57:45.721	236.62344586	5678.962701	1661457465.722	0	899	16.954184007	17.33421786	518.99162555	533.11744678	2.4219963728	728.41029449	28.50676918	-1.1938955555	33.153503418	19.16032512	0	0	0	0	0
4446	2022-08-25	19:57:46.645	236.62345655	5678.962957	1661457466.646	0	899	16.954184007	17.33421786	520.22557319	534.3849798	2.4219963728	728.42276183	28.50676918	-1.2051382223	33.153503418	19.162643875	0	0	0	0	0
4447	2022-08-25	19:57:47.619	236.62346782	5678.963228	1661457467.62	0	899	16.989280415	17.385997132	520.22557319	534.97891274	2.5207881691	728.38891602	28.50676918	-1.44851017	33.153503418	19.133520126	0	0	0	0	0
4448	2022-08-25	19:57:48.545	236.62347853	5678.963485	1661457468.545	0	899	16.989280415	17.385997132	523.92467702	538.78292131	2.5207881691	728.43036414	28.50676918	-1.1648996255	33.395933922	19.165989263	0	0	0	0	0
4449	2022-08-25	19:57:49.545	236.6234901	5678.963763	1661457469.545	0	899	16.944765982	17.400045092	523.93701431	541.04640903	2.8905654326	728.41621207	28.509613984	-1.1594453458	33.40253067	19.165579474	0	0	0	0	0
4450	2022-08-25	19:57:50.529	236.6235015	5678.964036	1661457470.53	0	899	16.944975974	17.400263192	520.9915432	538.00484491	2.8905806774	728.41851685	28.510980606	-1.1636707783	33.40253067	19.165929794	0	0	0	0	0
4451	2022-08-25	19:57:51.506	236.62351281	5678.964307	1661457471.507	0	899	16.857131907	17.219950029	520.9915432	534.60482178	2.3276224572	728.41714255	28.510980606	-1.172186287	33.40253067	19.162161783	0	0	0	0	0
4452	2022-08-25	19:57:52.450	236.62352374	5678.96457	1661457472.451	0	899	16.857131907	17.219950029	521.02124413	534.63529879	2.3276224572	728.4263916	28.510980606	-1.1636707783	33.40253067	19.165929794	0	0	0	0	0
4453	2022-08-25	19:57:53.394	236.62353466	5678.964832	1661457473.395	0	899	16.88283606	17.323098762	521.02124413	537.53186105	2.8076422423	728.42346191	28.510980606	-1.1506495476	33.40253067	19.162689209	0	0	0	0	0
4454	2022-08-25	19:57:54.289	236.62354501	5678.96508	1661457474.289	0	899	16.882882348	17.323146784	525.09724315	541.73704424	2.8076455183	728.39830896	28.511282952	-1.1971400589	33.40253067	19.164296813	0	0	0	0	0
4455	2022-08-25	19:57:55.246	236.62355609	5678.965346	1661457475.246	0	899	16.9056174	17.307480201	525.11396837	540.27510267	2.5650711637	728.41294366	28.515130997	-1.188085556	33.40253067	19.162025527	0	0	0	0	0
4456	2022-08-25	19:57:56.191	236.62356704	5678.965609	1661457476.192	0	899	16.9056174	17.307480201	528.08989092	543.3369463	2.5650711637	728.41320801	28.515130997	-1.188085556	33.40253067	19.162689209	0	0	0	0	0
4457	2022-08-25	19:57:57.082	236.62357735	5678.965856	1661457477.083	0	899	16.985607321	17.419835505	528.08989092	544.49350093	2.7537810891	728.41633454	28.515130997	-1.1598657504	33.40253067	19.163539988	0	0	0	0	0
4458	2022-08-25	19:57:57.957	236.62358748	5678.966099	1661457477.958	0	899	16.985607321	17.419835505	528.01781391	544.41918506	2.7537810891	728.41717529	28.515130997	-1.1522772312	33.40253067	19.163768768	0	0	0	0	0
4459	2022-08-25	19:57:58.894	236.62359832	5678.96636	1661457478.895	0	899	16.987748611	17.386777672	528.01781391	543.08121296	2.5353672714	728.41503583	28.515130997	-1.1508004586	33.176592037	19.145472103	0	0	0	0	0
4460	2022-08-25	19:57:59.801	236.62360881	5678.966611	1661457479.801	0	899	16.988184476	17.387228235	522.91536476	537.83336764	2.535394956	728.42723235	28.517960441	-1.152805341	33.153503418	19.159581153	0	0	0	0	0
4461	2022-08-25	19:58:00.812	236.62362052	5678.966892	1661457480.813	0	899	16.990939446	17.410990293	522.9216107	538.62664917	2.6652247997	728.41505644	28.519403458	-1.1522879506	33.277192451	19.167015076	0	0	0	0	0
4462	2022-08-25	19:58:01.778	236.62363169	5678.967161	1661457481.778	0	899	16.990939446	17.410990293	521.86094836	537.53413169	2.6652247997	728.40202362	28.519403458	-1.1514687491	33.40253067	19.16565573	0	0	0	0	0
4463	2022-08-25	19:58:02.733	236.62364274	5678.967426	1661457482.733	0	899	17.004172611	17.409440397	521.86094836	536.96795491	2.5716551255	728.41512435	28.519403458	-1.1539047956	33.40253067	19.163768768	0	0	0	0	0
4464	2022-08-25	19:58:03.640	236.62365324	5678.967678	1661457483.64	0	899	17.004172611	17.409440397	528.42728771	543.72437886	2.5716551255	728.41064736	28.519403458	-1.1532580813	33.40253067	19.164913935	0	0	0	0	0
4465	2022-08-25	19:58:04.555	236.62366383	5678.967932	1661457484.555	0	899	17.035918418	17.470386658	528.43092772	544.8054927	2.747330905	728.4029735	28.520235718	-1.1722833605	33.40253067	19.165267212	0	0	0	0	0
4466	2022-08-25	19:58:05.473	236.62367446	5678.968187	1661457485.473	0	899	17.036459294	17.470947348	586.2685223	604.4355622	2.7473680273	728.41827756	28.523736954	-1.2564470768	33.40253067	19.159446716	0	0	0	0	0
4467	2022-08-25	19:58:06.438	236.62368564	5678.968455	1661457486.439	0	899	17.015421574	17.435365288	586.2685223	603.84610206	2.6608199496	728.42122504	28.523736954	-1.2851627426	33.40253067	19.130472095	0	0	0	0	0
4468	2022-08-25	19:58:07.414	236.62369692	5678.968726	1661457487.414	0	899	17.015421574	17.435365288	542.43601532	558.6994031	2.6608199496	728.4181466	28.523736954	-1.4712973833	33.40253067	19.151885986	0	0	0	0	0
4469	2022-08-25	19:58:08.369	236.62370799	5678.968992	1661457488.37	0	899	17.021322199	17.464809575	542.43601532	559.61018685	2.8052583434	728.40985107	28.523736954	-1.4810632467	33.40253067	19.159807205	0	0	0	0	0
4470	2022-08-25	19:58:09.256	236.62371824	5678.969238	1661457489.256	0	899	17.021322199	17.464809575	527.03892736	543.72560871	2.8052583434	728.41522176	28.523736954	-1.1987892918	33.40253067	19.164729794	0	0	0	0	0
4471	2022-08-25	19:58:10.262	236.62372988	5678.969517	1661457490.262	0	899	17.000653897	17.37946319	527.05007816	541.30952616	2.407907068	728.41960579	28.526293155	-1.3300256113	33.40253067	19.140449789	0	0	0	0	0
4472	2022-08-25	19:58:11.233	236.62374112	5678.969787	1661457491.233	0	899	17.000899654	17.379716806	524.62167897	538.81551581	2.4079218824	728.41274398	28.527887344	-1.204362154	33.40253067	19.158006668	0	0	0	0	0
4473	2022-08-25	19:58:12.211	236.62375245	5678.970059	1661457492.212	0	899	17.031638759	17.446999418	524.62167897	540.16352655	2.6300261559	728.40975487	28.527887344	-1.4111927621	33.40253067	19.159473331	0	0	0	0	0
4474	2022-08-25	19:58:13.140	236.62376319	5678.970317	1661457493.14	0	899	17.031638759	17.446999418	542.60242527	558.67695008	2.6300261559	728.40899658	28.527887344	-1.4582761526	33.40253067	19.159807205	0	0	0	0	0
4475	2022-08-25	19:58:14.125	236.62377461	5678.970591	1661457494.126	0	899	17.066333739	17.452474655	542.60242527	557.51025573	2.4442423354	728.40649252	28.527887344	-1.5911831966	33.176592037	19.12125494	0	0	0	0	0
4476	2022-08-25	19:58:15.055	236.62378537	5678.970849	1661457495.056	0	899	17.066333739	17.452474655	533.73942028	548.40374247	2.4442423354	728.4107666	28.527887344	-1.6047649384	33.153503418	19.117315292	0	0	0	0	0
4477	2022-08-25	19:58:16.094	236.62379738	5678.971137	1661457496.094	0	899	17.110035695	17.498563149	533.7578997	548.47592933	2.4528713926	728.42235116	28.53207088	-1.2391572378	33.400881483	19.159693876	0	0	0	0	0
4478	2022-08-25	19:58:17.078	236.62380878	5678.971411	1661457497.079	0	899	17.110040022	17.498567617	526.07737618	540.58362193	2.4528716567	728.39379883	28.53209877	-1.1506495476	33.40253067	19.163768768	0	0	0	0	0
4479	2022-08-25	19:58:17.990	236.62381933	5678.971664	1661457497.99	0	899	17.089897803	17.49010573	526.07737618	541.03956227	2.5278349082	728.41199781	28.53209877	-1.1703107246	33.40253067	19.166745748	0	0	0	0	0
4480	2022-08-25	19:58:18.911	236.62382999	5678.97192	1661457498.911	0	899	17.089897803	17.49010573	524.02133146	538.92504151	2.5278349082	728.42856704	28.53209877	-1.1695022765	33.40253067	19.166046989	0	0	0	0	0
4481	2022-08-25	19:58:19.836	236.62384071	5678.972177	1661457499.837	0	899	17.072180253	17.558442871	524.03552192	542.18244997	3.0594287215	728.41749542	28.535370416	-1.4009309604	33.40253067	19.147559741	0	0	0	0	0
4482	2022-08-25	19:58:20.734	236.6238511	5678.972426	1661457500.735	0	899	17.072344631	17.55861398	523.84722689	541.98771135	3.0594412592	728.39717597	28.536432266	-1.3716655164	33.40253067	19.149918386	0	0	0	0	0
4483	2022-08-25	19:58:21.700	236.62386227	5678.972694	1661457501.7	0	899	17.061511073	17.410848853	523.84722689	536.86582271	2.216568028	728.41313323	28.536432266	-1.1473941803	33.40253067	19.164224751	0	0	0	0	0
4484	2022-08-25	19:58:22.686	236.62387368	5678.972968	1661457502.686	0	899	17.061511073	17.410848853	525.76292924	538.82913389	2.216568028	728.41564941	28.536432266	-1.1473941803	33.40253067	19.164489746	0	0	0	0	0
4485	2022-08-25	19:58:23.591	236.62388416	5678.97322	1661457503.591	0	899	17.053686114	17.484864564	525.76292924	541.91386974	2.7242705068	728.42367089	28.536432266	-1.150304608	33.40253067	19.166742375	0	0	0	0	0
4486	2022-08-25	19:58:24.516	236.62389487	5678.973477	1661457504.517	0	899	17.053686114	17.484864564	527.25620477	543.45301728	2.7242705068	728.42494414	28.536432266	-1.1593806388	33.40253067	19.167396103	0	0	0	0	0
4487	2022-08-25	19:58:25.493	236.62390617	5678.973748	1661457505.493	0	899	17.159078756	17.675896189	527.27238696	546.58708185	3.2300642922	728.40548484	28.540140455	-1.2365271587	33.275543263	19.157446804	0	0	0	0	0
4488	2022-08-25	19:58:26.444	236.62391718	5678.974012	1661457506.444	0	899	17.159161802	17.675982833	554.26594899	574.56949762	3.230070946	728.42242432	28.54067421	-1.1506495476	33.40253067	19.167730331	0	0	0	0	0
4489	2022-08-25	19:58:27.368	236.62392787	5678.974269	1661457507.368	0	899	17.222001373	17.693467004	554.26594899	572.70948777	2.9436932584	728.39841648	28.54067421	-1.1945961714	33.153503418	19.167730331	0	0	0	0	0
4490	2022-08-25	19:58:28.371	236.62393949	5678.974548	1661457508.372	0	899	17.222001373	17.693467004	544.66253516	562.78651446	2.9436932584	728.40937209	28.54067421	-1.203866312	33.153503418	19.165698209	0	0	0	0	0
4491	2022-08-25	19:58:29.348	236.6239508	5678.974819	1661457509.349	0	899	17.1888249	17.656960676	544.66418102	562.69441079	2.9289458175	728.41847118	28.54103941	-1.1494099683	33.153503418	19.166278675	0	0	0	0	0
4492	2022-08-25	19:58:30.361	236.62396251	5678.9751	1661457510.361	0	899	17.189429129	17.657588557	529.87753734	547.41855023	2.9289896402	728.41717853	28.544916153	-1.188085556	33.153503418	19.16232872	0	0	0	0	0
4493	2022-08-25	19:58:31.276	236.6239731	5678.975354	1661457511.276	0	899	17.176313068	17.585602843	529.87753734	545.21357154	2.5711599147	728.41250833	28.544916153	-1.1920630434	33.153503418	19.16144779	0	0	0	0	0
4494	2022-08-25	19:58:32.176	236.62398352	5678.975604	1661457512.176	0	899	17.176313068	17.585602843	526.68454787	541.92816865	2.5711599147	728.41995098	28.544916153	-1.2002983196	33.293684322	19.161247253	0	0	0	0	0
4495	2022-08-25	19:58:33.148	236.62399478	5678.975875	1661457513.149	0	899	17.215561142	17.605286947	526.68454787	541.16282164	2.4455216394	728.4090556	28.544916153	-1.1848086861	33.40253067	19.162498221	0	0	0	0	0
4496	2022-08-25	19:58:34.158	236.62400647	5678.976155	1661457514.159	0	899	17.215561142	17.605286947	538.71208882	553.5209932	2.4455216394	728.42079577	28.544916153	-1.1869214063	33.40253067	19.1600265	0	0	0	0	0
4497	2022-08-25	19:58:35.174	236.62401822	5678.976437	1661457515.174	0	899	17.244585857	17.672812479	538.72394519	554.97625806	2.6768463767	728.41324156	28.547575831	-1.1860591102	33.40253067	19.161689632	0	0	0	0	0
4498	2022-08-25	19:58:36.145	236.62402947	5678.976707	1661457516.146	0	899	17.244838035	17.673073651	531.66114547	547.70048948	2.6768630385	728.41563971	28.549188614	-1.187848474	33.40253067	19.163049698	0	0	0	0	0
4499	2022-08-25	19:58:37.099	236.62404051	5678.976972	1661457517.1	0	899	17.236985887	17.652621654	531.66114547	547.23331068	2.6011126132	728.41969754	28.549188614	-1.2161330016	33.40253067	19.163049698	0	0	0	0	0
4500	2022-08-25	19:58:38.101	236.62405211	5678.977251	1661457518.102	0	899	17.236985887	17.652621654	534.02361504	549.66497614	2.6011126132	728.42162156	28.549188614	-1.1986060198	33.40253067	19.160615896	0	0	0	0	0
4501	2022-08-25	19:58:39.006	236.62406258	5678.977502	1661457519.007	0	899	17.268182243	17.754570993	534.03041728	552.31708584	3.026417177	728.41543195	28.550727832	-1.1879885418	33.331615625	19.161438898	0	0	0	0	0
4502	2022-08-25	19:58:39.918	236.62407314	5678.977755	1661457519.919	0	899	17.268591087	17.754996393	549.71642866	568.54042554	3.0264476764	728.40840927	28.553339005	-1.1879885418	33.40253067	19.162285748	0	0	0	0	0
4503	2022-08-25	19:58:40.877	236.62408422	5678.978021	1661457520.877	0	899	17.27319443	17.720669797	549.71642866	567.02100304	2.7896161836	728.42303467	28.553339005	-1.1864578724	33.40253067	19.161607742	0	0	0	0	0
4504	2022-08-25	19:58:41.890	236.62409595	5678.978303	1661457521.89	0	899	17.27319443	17.720669797	572.4170279	590.43619654	2.7896161836	728.411324	28.553339005	-1.1988754699	33.40253067	19.159890674	0	0	0	0	0
4505	2022-08-25	19:58:42.881	236.62410742	5678.978578	1661457522.881	0	899	17.240925257	17.670330917	572.4170279	589.73728951	2.6845935105	728.42515028	28.553339005	-1.1997163122	33.40253067	19.160828483	0	0	0	0	0
4506	2022-08-25	19:58:43.829	236.6241184	5678.978842	1661457523.83	0	899	17.240925257	17.670330917	537.87831465	554.15349982	2.6845935105	728.43353271	28.553339005	-1.1913409233	33.40253067	19.16232872	0	0	0	0	0
4507	2022-08-25	19:58:44.766	236.62412925	5678.979102	1661457524.767	0	899	17.299222093	17.727427403	537.88386035	554.05850452	2.6684667017	728.40307051	28.554584971	-1.197840708	33.40253067	19.162321558	0	0	0	0	0
4508	2022-08-25	19:58:45.753	236.62414067	5678.979376	1661457525.754	0	899	17.299682454	17.72790413	524.26684753	540.03220001	2.6684969285	728.41690003	28.557519913	-1.1850890079	33.40253067	19.161600593	0	0	0	0	0
4509	2022-08-25	19:58:46.696	236.62415157	5678.979638	1661457526.696	0	899	17.335366982	17.820126925	524.26684753	542.08896392	3.0051862121	728.41882324	28.557519913	-1.2238940001	33.40253067	19.160528183	0	0	0	0	0
4510	2022-08-25	19:58:47.664	236.62416278	5678.979907	1661457527.664	0	899	17.335366982	17.820126925	522.624384	540.39066589	3.0051862121	728.43812935	28.557519913	-1.4053504183	33.40253067	19.158793746	0	0	0	0	0
4511	2022-08-25	19:58:48.608	236.62417372	5678.980169	1661457528.609	0	899	17.342465184	17.693598549	522.624384	535.46723999	2.1923575528	728.41263848	28.557519913	-1.1494099115	33.40253067	19.167169609	0	0	0	0	0
4512	2022-08-25	19:58:49.525	236.62418432	5678.980424	1661457529.525	0	899	17.342465184	17.693598549	524.25484602	537.13776862	2.1923575528	728.40423584	28.557519913	-1.1539047956	33.40253067	19.164850235	0	0	0	0	0
4513	2022-08-25	19:58:50.517	236.62419581	5678.980699	1661457530.518	0	899	17.348777999	17.749310148	524.26996086	538.96912244	2.4929373065	728.40988664	28.561003363	-1.1565780774	33.40253067	19.166156377	0	0	0	0	0
4514	2022-08-25	19:58:51.497	236.62420715	5678.980972	1661457531.498	0	899	17.348897311	17.749433414	523.42477697	538.10028597	2.4929446043	728.41044768	28.561761856	-1.1571601629	33.40253067	19.164489746	0	0	0	0	0
4515	2022-08-25	19:58:52.459	236.62421828	5678.981239	1661457532.459	0	899	17.338077904	17.774763193	523.42477697	539.44181182	2.7140646802	728.42759452	28.561761856	-1.184097324	33.160100166	19.165189768	0	0	0	0	0
4516	2022-08-25	19:58:53.437	236.62422959	5678.98151	1661457533.437	0	899	17.338077904	17.774763193	523.83220829	539.86171073	2.7140646802	728.41387899	28.561761856	-1.1784921537	33.153503418	19.161269169	0	0	0	0	0
4517	2022-08-25	19:58:54.400	236.62424074	5678.981778	1661457534.4	0	899	17.326527515	17.75056659	523.83378026	539.40716991	2.63905908	728.41101317	28.562124429	-1.1795161449	33.17494285	19.144117873	0	0	0	0	0
4518	2022-08-25	19:58:55.368	236.62425196	5678.982047	1661457535.369	0	899	17.32713217	17.751192496	522.82945056	538.37321961	2.639098283	728.42102051	28.565973282	-1.4859461784	33.40253067	19.145763397	0	0	0	0	0
4519	2022-08-25	19:58:56.252	236.62426218	5678.982292	1661457536.252	0	899	17.411228029	17.890311548	522.82945056	540.31640832	2.9583447467	728.4278997	28.565973282	-1.4566591923	33.40253067	19.147802416	0	0	0	0	0
4520	2022-08-25	19:58:57.138	236.62427243	5678.982538	1661457537.138	0	899	17.411228029	17.890311548	522.77732237	540.2625366	2.9583447467	728.42757956	28.565973282	-1.2531917095	33.40253067	19.161968231	0	0	0	0	0
4521	2022-08-25	19:58:58.138	236.624284	5678.982816	1661457538.138	0	899	17.380208422	17.803291298	522.77732237	538.23593875	2.6253100747	728.42278729	28.565973282	-1.6457042299	33.40253067	19.143939012	0	0	0	0	0
4522	2022-08-25	19:58:59.061	236.62429469	5678.983073	1661457539.061	0	899	17.380208422	17.803291298	522.21757967	537.65964436	2.6253100747	728.41783819	28.565973282	-1.606198584	33.40253067	19.144217952	0	0	0	0	0
4523	2022-08-25	19:58:59.983	236.62430537	5678.983329	1661457539.984	0	899	17.393297831	17.845311212	522.23373336	538.72551149	2.7982249153	728.43435649	28.569710574	-1.2182349022	33.40253067	19.158326572	0	0	0	0	0
4524	2022-08-25	19:59:00.943	236.62431647	5678.983595	1661457540.943	0	899	17.393372603	17.845388775	522.65315647	539.15821085	2.7982300359	728.42941183	28.570184708	-1.1938092748	33.40253067	19.160655975	0	0	0	0	0
4525	2022-08-25	19:59:01.875	236.62432726	5678.983854	1661457541.875	0	899	17.402823312	17.79720748	522.65315647	537.03596699	2.4480656729	728.42779541	28.570184708	-1.1864578724	33.40253067	19.161247253	0	0	0	0	0
4526	2022-08-25	19:59:02.802	236.624338	5678.984112	1661457542.803	0	899	17.402823312	17.79720748	521.62694475	535.9815151	2.4480656729	728.43154887	28.570184708	-1.2036614671	33.40253067	19.162140714	0	0	0	0	0
4527	2022-08-25	19:59:03.755	236.62434902	5678.984376	1661457543.755	0	899	17.460403727	17.875236436	521.62694475	536.67945544	2.5637557763	728.43306828	28.570184708	-1.2185043981	33.40253067	19.164461123	0	0	0	0	0
4528	2022-08-25	19:59:04.697	236.62435993	5678.984638	1661457544.698	0	899	17.460403727	17.875236436	521.57350376	536.62447231	2.5637557763	728.41595459	28.570184708	-1.2157557011	33.40253067	19.166650772	0	0	0	0	0
4529	2022-08-25	19:59:05.673	236.62437122	5678.984909	1661457545.673	0	899	17.423652266	17.878647131	521.58864996	538.14025439	2.8114301423	728.43194499	28.573693219	-1.1611053154	33.40253067	19.164198553	0	0	0	0	0
4530	2022-08-25	19:59:06.625	236.62438225	5678.985174	1661457546.626	0	899	17.423772951	17.878772344	520.83565997	537.36342	2.811438432	728.435424	28.574457169	-1.1522772312	33.40253067	19.165929794	0	0	0	0	0
4531	2022-08-25	19:59:07.578	236.62439326	5678.985438	1661457547.578	0	899	17.448563405	17.8955327	520.83565997	537.04696978	2.7592338757	728.42276304	28.574457169	-1.353513409	33.40253067	19.143020668	0	0	0	0	0
4532	2022-08-25	19:59:08.559	236.62440463	5678.985711	1661457548.56	0	899	17.448563405	17.8955327	519.80614216	535.98540764	2.7592338757	728.42513007	28.574457169	-1.1686399504	33.343159935	19.167232286	0	0	0	0	0
4533	2022-08-25	19:59:09.569	236.62441631	5678.985991	1661457549.569	0	899	17.465836933	17.960770362	519.80848989	537.71652713	3.044228741	728.43465115	28.575002847	-1.1877729861	33.18648716	19.164680481	0	0	0	0	0
4534	2022-08-25	19:59:10.532	236.62442745	5678.986259	1661457550.532	0	899	17.466402936	17.961359424	521.43848976	539.40293885	3.0442707367	728.43983914	28.578577042	-1.217340223	33.40253067	19.16345931	0	0	0	0	0
4535	2022-08-25	19:59:11.556	236.62443932	5678.986544	1661457551.557	0	899	17.433053563	17.885819366	521.43848976	537.89489513	2.7965348264	728.43952507	28.578577042	-1.3641632258	33.303579444	19.145721082	0	0	0	0	0
4536	2022-08-25	19:59:12.474	236.62444994	5678.986799	1661457552.475	0	899	17.433053563	17.885819366	522.07023324	538.5465762	2.7965348264	728.40978761	28.578577042	-1.5201269388	33.153503418	19.122716904	0	0	0	0	0
4537	2022-08-25	19:59:13.443	236.62446115	5678.987068	1661457553.443	0	899	17.434309524	17.911343231	522.07023324	539.43350677	2.9422282823	728.42519919	28.578577042	-1.1898964849	33.397583109	19.16048175	0	0	0	0	0
4538	2022-08-25	19:59:14.459	236.62447291	5678.98735	1661457554.459	0	899	17.434470533	17.911510572	520.49620034	537.80719421	2.9422398495	728.42132568	28.579595642	-1.1674865768	33.40253067	19.163571023	0	0	0	0	0
4539	2022-08-25	19:59:15.438	236.62448425	5678.987622	1661457555.439	0	899	17.47372594	17.856417575	520.51021805	534.35078447	2.3676095906	728.41880061	28.582849503	-1.1819414516	33.40253067	19.160914162	0	0	0	0	0
4540	2022-08-25	19:59:16.450	236.62449596	5678.987903	1661457556.451	0	899	17.47372594	17.856417575	521.78905433	535.6636255	2.3676095906	728.41417366	28.582849503	-1.196223855	33.40253067	19.158006668	0	0	0	0	0
4541	2022-08-25	19:59:17.392	236.62450686	5678.988165	1661457557.393	0	899	17.571651896	18.037089278	521.78905433	538.58569363	2.8506917624	728.41633899	28.582849503	-1.2720875811	33.280490825	19.154043905	0	0	0	0	0
4542	2022-08-25	19:59:18.411	236.62451866	5678.988448	1661457558.412	0	899	17.571651896	18.037089278	521.0707015	537.84421667	2.8506917624	728.41673552	28.582849503	-1.2083395822	33.40253067	19.157499414	0	0	0	0	0
4543	2022-08-25	19:59:19.355	236.62452958	5678.98871	1661457559.356	0	899	17.568260102	17.976232252	521.0707015	535.76604733	2.5071903122	728.40026855	28.582849503	-1.5168716908	33.40253067	19.114793777	0	0	0	0	0
4544	2022-08-25	19:59:20.328	236.62454084	5678.98898	1661457560.329	0	899	17.568908058	17.976901809	523.62041972	538.38791164	2.5072296778	728.42200515	28.586917435	-1.1898318111	33.40253067	19.123970929	0	0	0	0	0
4545	2022-08-25	19:59:21.322	236.62455234	5678.989256	1661457561.322	0	899	17.558095898	17.974405141	523.62077707	538.70008278	2.5586859352	728.42058882	28.586999893	-1.2498070886	33.40253067	19.132286072	0	0	0	0	0
4546	2022-08-25	19:59:22.270	236.62456332	5678.98952	1661457562.271	0	899	17.558095898	17.974405141	521.94244869	536.97342167	2.5586859352	728.42028809	28.586999893	-1.4973398447	33.40253067	19.154045105	0	0	0	0	0
4547	2022-08-25	19:59:23.229	236.62457441	5678.989786	1661457563.229	0	899	17.581862831	17.984693444	521.94244869	536.46467959	2.4744283441	728.42556217	28.586999893	-1.5101670035	33.40253067	19.150356394	0	0	0	0	0
4548	2022-08-25	19:59:24.176	236.62458537	5678.990049	1661457564.176	0	899	17.581862831	17.984693444	521.43265306	535.94069969	2.4744283441	728.44012451	28.586999893	-1.5136163235	33.40253067	19.149364471	0	0	0	0	0
4549	2022-08-25	19:59:25.157	236.62459674	5678.990322	1661457565.158	0	899	17.675548434	18.135515696	521.44999284	537.93932564	2.8018989403	728.41785921	28.591017704	-1.241162218	33.40253067	19.166635678	0	0	0	0	0
4550	2022-08-25	19:59:26.121	236.62460789	5678.990589	1661457566.122	0	899	17.675589242	18.13555803	522.57153428	539.0963493	2.8019016942	728.41148286	28.591272354	-1.2004385129	33.40253067	19.162540322	0	0	0	0	0
4551	2022-08-25	19:59:27.069	236.62461885	5678.990853	1661457567.069	0	899	17.700994327	18.164397285	522.57153428	539.19637727	2.8183392228	728.41798451	28.591272354	-1.22435744	33.40253067	19.160778046	0	0	0	0	0
4552	2022-08-25	19:59:28.042	236.62463013	5678.991123	1661457568.043	0	899	17.700994327	18.164397285	522.87614405	539.51067775	2.8183392228	728.41548975	28.591272354	-1.2138154167	33.40253067	19.163022161	0	0	0	0	0
4553	2022-08-25	19:59:29.013	236.62464137	5678.991393	1661457569.014	0	899	17.622312215	18.023393371	522.87614405	537.32746383	2.458392094	728.41997563	28.591272354	-1.1681333449	33.40253067	19.166964234	0	0	0	0	0
4554	2022-08-25	19:59:29.967	236.62465241	5678.991658	1661457569.968	0	899	17.622562139	18.023651459	521.99146975	536.4184283	2.4584069372	728.42001444	28.592836633	-1.2011175479	33.40253067	19.166936495	0	0	0	0	0
4555	2022-08-25	19:59:30.927	236.62466351	5678.991924	1661457570.927	0	899	17.623210873	18.062614023	522.00171946	537.81373491	2.6874353093	728.41486485	28.595209122	-1.2082856862	33.40253067	19.165042877	0	0	0	0	0
4556	2022-08-25	19:59:31.832	236.62467398	5678.992176	1661457571.832	0	899	17.623210873	18.062614023	523.32223715	539.17425256	2.6874353093	728.41654109	28.595209122	-1.1887646598	33.40253067	19.16374588	0	0	0	0	0
4557	2022-08-25	19:59:32.736	236.62468446	5678.992427	1661457572.737	0	899	17.657458456	18.119372606	523.32223715	539.95832199	2.8162653091	728.41842106	28.595209122	-1.1875466503	33.40253067	19.16270592	0	0	0	0	0
4558	2022-08-25	19:59:33.641	236.62469493	5678.992678	1661457573.642	0	899	17.657458456	18.119372606	523.32594343	539.96214609	2.8162653091	728.42452215	28.595209122	-1.1827929809	33.40253067	19.164791473	0	0	0	0	0
4559	2022-08-25	19:59:34.548	236.62470542	5678.99293	1661457574.548	0	899	17.654712428	18.110357747	523.32594343	539.73771357	2.7794274273	728.4178964	28.595209122	-1.1734366417	33.40253067	19.167009354	0	0	0	0	0
4560	2022-08-25	19:59:35.480	236.62471622	5678.993189	1661457575.481	0	899	17.65525654	18.110922035	522.6396865	539.03015707	2.7794638961	728.41129975	28.598608497	-1.1559313244	33.40253067	19.166180023	0	0	0	0	0
4561	2022-08-25	19:59:36.450	236.62472743	5678.993458	1661457576.45	0	899	17.681945599	18.142296242	522.64412304	539.17905019	2.8031862523	728.42440574	28.599634171	-1.1473941803	33.40253067	19.167369843	0	0	0	0	0
4562	2022-08-25	19:59:37.460	236.62473913	5678.993739	1661457577.461	0	899	17.681945599	18.142296242	520.48712452	536.95381056	2.8031862523	728.43468066	28.599634171	-1.1911575881	33.40253067	19.16252903	0	0	0	0	0
4563	2022-08-25	19:59:38.448	236.62475057	5678.994014	1661457578.449	0	899	17.731368169	18.140623472	520.48712452	535.07629481	2.4922841788	728.41334342	28.599634171	-1.1811653589	33.40253067	19.165383611	0	0	0	0	0
4564	2022-08-25	19:59:39.372	236.62476126	5678.99427	1661457579.373	0	899	17.731368169	18.140623472	521.70355672	536.32682341	2.4922841788	728.42703833	28.599634171	-1.2662129402	33.40253067	19.161968231	0	0	0	0	0
4565	2022-08-25	19:59:40.323	236.62477227	5678.994534	1661457580.324	0	899	17.740336283	18.227040367	521.71840028	539.11660017	2.9498795939	728.43187587	28.603071945	-1.2281840479	33.40253067	19.163169861	0	0	0	0	0
4566	2022-08-25	19:59:41.318	236.62478377	5678.994811	1661457581.318	0	899	17.740445987	18.227154397	522.17722063	539.59076858	2.9498873603	728.43917988	28.603754044	-1.2390710021	33.386038799	19.163360659	0	0	0	0	0
4567	2022-08-25	19:59:42.266	236.62479476	5678.995074	1661457582.267	0	899	17.733930216	18.097890051	522.17722063	535.18497118	2.221677254	728.4207893	28.603754044	-1.4989674091	33.153503418	19.162689209	0	0	0	0	0
4568	2022-08-25	19:59:43.151	236.624805	5678.99532	1661457583.152	0	899	17.733930216	18.097890051	522.25757408	535.26732629	2.221677254	728.42597608	28.603754044	-1.1979700414	33.399232296	19.160742627	0	0	0	0	0
4569	2022-08-25	19:59:44.104	236.62481602	5678.995584	1661457584.104	0	899	17.711460443	18.11798667	522.26188506	536.81913705	2.4787577685	728.44723288	28.604751423	-1.2030470821	33.344809122	19.166337891	0	0	0	0	0
4570	2022-08-25	19:59:45.117	236.62482774	5678.995866	1661457585.117	0	899	17.711991233	18.118534949	522.56675575	537.13269658	2.4787893955	728.44024658	28.608057022	-1.1555324793	33.153503418	19.160528183	0	0	0	0	0
4571	2022-08-25	19:59:46.132	236.6248395	5678.996148	1661457586.133	0	899	17.758479217	18.162039498	522.56675575	536.98726384	2.4547047049	728.43456344	28.608057022	-1.2161545588	33.397583109	19.165469151	0	0	0	0	0
4572	2022-08-25	19:59:47.128	236.62485103	5678.996425	1661457587.129	0	899	17.758479217	18.162039498	522.30712725	536.72047074	2.4547047049	728.42511552	28.608057022	-1.4965637157	33.158450979	19.119332092	0	0	0	0	0
4573	2022-08-25	19:59:48.088	236.62486213	5678.996691	1661457588.088	0	899	17.761555953	18.244968677	522.30712725	539.58571225	2.927051815	728.43344824	28.608057022	-1.2668489407	33.323369689	19.152293426	0	0	0	0	0
4574	2022-08-25	19:59:49.006	236.62487275	5678.996946	1661457589.006	0	899	17.761555953	18.244968677	521.56934996	538.82352835	2.927051815	728.43798586	28.608057022	-1.1571601629	33.40253067	19.16809082	0	0	0	0	0
4575	2022-08-25	19:59:50.012	236.6248844	5678.997226	1661457590.012	0	899	17.715890422	18.211148208	521.58452912	539.31031448	3.0043424745	728.42277638	28.611573415	-1.1640049574	33.40253067	19.16809082	0	0	0	0	0
4576	2022-08-25	19:59:50.905	236.62489475	5678.997474	1661457590.906	0	899	17.715997149	18.211259224	521.05476648	538.76259508	3.0043501805	728.42216482	28.61223793	-1.1980671219	33.40253067	19.164465658	0	0	0	0	0
4577	2022-08-25	19:59:51.848	236.62490566	5678.997736	1661457591.849	0	899	17.626886913	18.041138154	521.05476648	535.92707409	2.5366195798	728.42905977	28.61223793	-1.2166827262	33.40253067	19.162483897	0	0	0	0	0
4578	2022-08-25	19:59:52.796	236.62491662	5678.997999	1661457592.796	0	899	17.626886913	18.041138154	519.37927861	534.20376328	2.5366195798	728.42716647	28.61223793	-1.2148933679	33.40253067	19.162212246	0	0	0	0	0
4579	2022-08-25	19:59:53.717	236.62492729	5678.998255	1661457593.718	0	899	17.664612281	18.035591452	519.37927861	532.61992926	2.2723466925	728.42297606	28.61223793	-1.1954477552	33.270595702	19.160614014	0	0	0	0	0
4580	2022-08-25	19:59:54.678	236.62493841	5678.998522	1661457594.679	0	899	17.664612281	18.035591452	520.99542163	534.27727297	2.2723466925	728.43804932	28.61223793	-1.1832026243	33.153503418	19.161968231	0	0	0	0	0
4581	2022-08-25	19:59:55.690	236.62495012	5678.998803	1661457595.69	0	899	17.774775206	18.191489477	521.00810294	535.8428565	2.5306120327	728.43044215	28.615178936	-1.1863285516	33.202979031	19.163294622	0	0	0	0	0
4582	2022-08-25	19:59:56.805	236.62496302	5678.999113	1661457596.805	0	899	17.774970089	18.191690919	521.173326	536.01285523	2.530623846	728.43798303	28.616388321	-1.1752691372	33.40253067	19.164185631	0	0	0	0	0
4583	2022-08-25	19:59:57.734	236.62497378	5678.999371	1661457597.735	0	899	17.745005043	18.182088103	521.173326	536.7681224	2.6556795612	728.44012815	28.616388321	-1.1642204997	33.40253067	19.166711959	0	0	0	0	0
4584	2022-08-25	19:59:58.703	236.624985	5678.99964	1661457598.704	0	899	17.745005043	18.182088103	521.13478693	536.72843014	2.6556795612	728.44166373	28.616388321	-1.1453354122	33.341510747	19.167039404	0	0	0	0	0
4585	2022-08-25	19:59:59.640	236.62499583	5678.9999	1661457599.64	0	899	17.794251656	18.212279288	521.13644659	536.00547852	2.5356899166	728.43299674	28.616773125	-1.1509836746	33.153503418	19.162889569	0	0	0	0	0
4586	2022-08-25	20:00:00.611	236.62500707	5679.00017	1661457600.611	0	899	17.794859115	18.212907238	520.5937173	535.44748618	2.535726773	728.42480469	28.620538712	-1.1701813936	33.153503418	19.164850235	0	0	0	0	0
4587	2022-08-25	20:00:01.612	236.62501867	5679.000448	1661457601.613	0	899	17.812542541	18.240349142	520.5937173	535.78079639	2.5910141767	728.41585556	28.620538712	-1.1860914404	33.356353431	19.164556592	0	0	0	0	0
4588	2022-08-25	20:00:02.585	236.62502992	5679.000718	1661457602.585	0	899	17.812542541	18.240349142	522.00942509	537.23780408	2.5910141767	728.42463169	28.620538712	-1.1862315958	33.40253067	19.161498657	0	0	0	0	0
4589	2022-08-25	20:00:03.571	236.62504133	5679.000992	1661457603.571	0	899	17.846892315	18.292784143	522.00942509	537.85423647	2.6928065678	728.42384672	28.620538712	-1.1913409233	33.40253067	19.160167694	0	0	0	0	0
4590	2022-08-25	20:00:04.562	236.6250528	5679.001267	1661457604.562	0	899	17.846892315	18.292784143	521.60981932	537.44250127	2.6928065678	728.41717772	28.620538712	-1.2964485465	33.321720502	19.146729248	0	0	0	0	0
4591	2022-08-25	20:00:05.528	236.62506398	5679.001536	1661457605.528	0	899	17.830669826	18.21577096	521.62429527	535.30153652	2.3355151859	728.42979825	28.623892007	-1.2572446848	33.354704244	19.154642901	0	0	0	0	0
4592	2022-08-25	20:00:06.538	236.62507567	5679.001816	1661457606.538	0	899	17.830798672	18.215903799	522.73384416	536.4402216	2.3355223718	728.43463296	28.624689102	-1.1582380683	33.40253067	19.165743582	0	0	0	0	0
4593	2022-08-25	20:00:07.523	236.62508707	5679.00209	1661457607.523	0	899	17.933040275	18.417709387	522.73384416	539.9050132	2.9071348776	728.42220847	28.624689102	-1.1750320299	33.40253067	19.145247895	0	0	0	0	0
4594	2022-08-25	20:00:08.487	236.62509824	5679.002358	1661457608.488	0	899	17.933040275	18.417709387	519.94730768	537.02694239	2.9071348776	728.42868669	28.624689102	-1.2370445807	33.369546928	19.117786723	0	0	0	0	0
4595	2022-08-25	20:00:09.448	236.62510936	5679.002625	1661457609.449	0	899	17.93933283	18.407057887	519.94730768	536.42075957	2.8071247482	728.43544259	28.624689102	-1.5364035368	33.153503418	19.125597	0	0	0	0	0
4596	2022-08-25	20:00:10.437	236.62512081	5679.002899	1661457610.438	0	899	17.939583152	18.407317587	521.83770079	538.3711472	2.8071414264	728.43967827	28.62622832	-1.4609493744	33.153503418	19.138150537	0	0	0	0	0
4597	2022-08-25	20:00:11.400	236.62513194	5679.003167	1661457611.4	0	899	17.882324982	18.343647038	521.8489778	538.20738299	2.7782670511	728.42141057	28.628839493	-1.1942512294	33.39098636	19.162564764	0	0	0	0	0
4598	2022-08-25	20:00:12.382	236.62514332	5679.00344	1661457612.383	0	899	17.882324982	18.343647038	522.0406821	538.40509666	2.7782670511	728.42585926	28.628839493	-1.1864578724	33.40253067	19.16232872	0	0	0	0	0
4599	2022-08-25	20:00:13.381	236.62515487	5679.003717	1661457613.381	0	899	17.940971961	18.277583094	522.0406821	533.92467763	2.0345349919	728.43011515	28.628839493	-1.1878591894	33.40253067	19.16232872	0	0	0	0	0
4600	2022-08-25	20:00:14.382	236.62516647	5679.003995	1661457614.383	0	899	17.940971961	18.277583094	521.81786702	533.69679027	2.0345349919	728.43340822	28.628839493	-1.2082749124	33.199680657	19.160274771	0	0	0	0	0
4601	2022-08-25	20:00:15.371	236.62517791	5679.00427	1661457615.371	0	899	17.932423519	18.362805032	521.82769371	537.03996162	2.5892264815	728.42397	28.631114972	-1.1977868199	33.287087573	19.161517907	0	0	0	0	0
4602	2022-08-25	20:00:16.394	236.62518975	5679.004554	1661457616.394	0	899	17.932743196	18.363135727	520.48978734	535.66317127	2.5892461355	728.41970926	28.633081436	-1.188085556	33.40253067	19.16232872	0	0	0	0	0
4603	2022-08-25	20:00:17.394	236.62520133	5679.004832	1661457617.395	0	899	17.883230526	18.297768315	520.48978734	535.14215966	2.5027729745	728.43451574	28.633081436	-1.1769722613	33.202979031	19.152147318	0	0	0	0	0
4604	2022-08-25	20:00:18.346	236.62521235	5679.005096	1661457618.347	0	899	17.883230526	18.297768315	521.17257284	535.84416634	2.5027729745	728.42791748	28.633081436	-1.1506495476	33.153503418	19.16809082	0	0	0	0	0
4605	2022-08-25	20:00:19.233	236.6252226	5679.005343	1661457619.233	0	899	17.868279212	18.250686819	521.17257284	534.71327076	2.314742922	728.41581554	28.633081436	-1.1812623747	33.387687986	19.159285716	0	0	0	0	0
4606	2022-08-25	20:00:20.134	236.62523304	5679.005593	1661457620.135	0	899	17.868765359	18.251187896	521.6140688	535.16639841	2.3147697384	728.42046432	28.636082668	-1.1852075698	33.40253067	19.160505926	0	0	0	0	0
4607	2022-08-25	20:00:21.049	236.62524363	5679.005847	1661457621.05	0	899	17.950633237	18.356806474	521.61889781	535.95107257	2.4443851061	728.41503906	28.637201309	-1.2157557011	33.40253067	19.159088135	0	0	0	0	0
4608	2022-08-25	20:00:22.075	236.62525551	5679.006132	1661457622.076	0	899	17.950633237	18.356806474	521.53777131	535.86771702	2.4443851061	728.42187662	28.637201309	-1.4920471883	33.165047728	19.116503381	0	0	0	0	0
4609	2022-08-25	20:00:23.029	236.62526655	5679.006397	1661457623.03	0	899	17.947895827	18.372776205	521.53777131	536.53328458	2.554743744	728.41834345	28.637201309	-1.2739092925	33.153503418	19.147015414	0	0	0	0	0
4610	2022-08-25	20:00:23.926	236.62527692	5679.006646	1661457623.926	0	899	17.947895827	18.372776205	521.14631242	536.13057027	2.554743744	728.43243408	28.637201309	-1.1522772312	33.153503418	19.164129257	0	0	0	0	0
4611	2022-08-25	20:00:24.871	236.62528787	5679.006909	1661457624.872	0	899	17.981549055	18.403475772	521.16004538	536.01202984	2.532751769	728.43028977	28.640385445	-1.5675445203	33.153503418	19.113390815	0	0	0	0	0
4612	2022-08-25	20:00:25.834	236.625299	5679.007176	1661457625.834	0	899	17.981711535	18.403643726	521.7389391	536.60747967	2.5327615142	728.42588513	28.641382217	-1.3852580454	33.153503418	19.111616716	0	0	0	0	0
4613	2022-08-25	20:00:26.829	236.62531053	5679.007453	1661457626.83	0	899	17.931047411	18.351303441	521.7389391	536.59017266	2.5298949702	728.41787457	28.641382217	-1.1568906789	33.153503418	19.139124321	0	0	0	0	0
4614	2022-08-25	20:00:27.753	236.62532123	5679.007709	1661457627.754	0	899	17.931047411	18.351303441	521.51090335	536.3556459	2.5298949702	728.4199049	28.641382217	-1.1601783582	33.153503418	19.16279213	0	0	0	0	0
4615	2022-08-25	20:00:28.696	236.62533213	5679.007971	1661457628.696	0	899	18.008466455	18.375449309	521.51090335	534.4098741	2.2062933814	728.414149	28.641382217	-1.2071970141	33.153503418	19.155410552	0	0	0	0	0
4616	2022-08-25	20:00:29.694	236.62534368	5679.008248	1661457629.694	0	899	18.00868256	18.375671732	520.4479748	533.32072265	2.2063046554	728.42700519	28.642705993	-1.197776005	33.235962773	19.160051346	0	0	0	0	0
4617	2022-08-25	20:00:30.694	236.62535527	5679.008526	1661457630.695	0	899	18.011106083	18.529610199	520.45949214	538.6769205	3.0913016069	728.43203634	28.64538002	-1.2210482485	33.40253067	19.148122649	0	0	0	0	0
4618	2022-08-25	20:00:31.642	236.62536624	5679.00879	1661457631.643	0	899	18.011106083	18.529610199	520.85158301	539.08273556	3.0913016069	728.42563776	28.64538002	-1.2005355208	33.40253067	19.126932624	0	0	0	0	0
4619	2022-08-25	20:00:32.638	236.62537777	5679.009066	1661457632.639	0	899	18.122044425	18.616570945	520.85158301	538.12777747	2.9345759339	728.42750883	28.64538002	-1.1687154146	33.40253067	19.134971821	0	0	0	0	0
4620	2022-08-25	20:00:33.654	236.62538953	5679.009349	1661457633.655	0	899	18.122044425	18.616570945	521.63163457	538.93370267	2.9345759339	728.41176903	28.64538002	-1.2035644449	33.366248554	19.133729935	0	0	0	0	0
4621	2022-08-25	20:00:34.611	236.6254006	5679.009614	1661457634.612	0	899	18.065328163	18.52566829	521.6326466	537.78310604	2.7451141248	728.42956745	28.64561446	-1.5220888016	33.153503418	19.134769389	0	0	0	0	0
4622	2022-08-25	20:00:35.582	236.62541184	5679.009884	1661457635.583	0	899	18.066014437	18.526379688	521.11826464	537.2530672	2.7451585315	728.41025083	28.649805069	-1.5651299575	33.153503418	19.117903804	0	0	0	0	0
4623	2022-08-25	20:00:36.581	236.62542339	5679.010161	1661457636.581	0	899	18.091408489	18.472059326	521.11826464	534.42812681	2.2764961981	728.41957143	28.649805069	-1.5743677379	33.153503418	19.114429108	0	0	0	0	0
4624	2022-08-25	20:00:37.503	236.62543407	5679.010418	1661457637.504	0	899	18.091408489	18.472059326	521.19127237	534.50299923	2.2764961981	728.42885605	28.649805069	-1.3443403244	33.153503418	19.156927109	0	0	0	0	0
4625	2022-08-25	20:00:38.519	236.62544582	5679.0107	1661457638.519	0	899	18.061224122	18.448329719	521.19127237	534.75246772	2.3180769724	728.42608845	28.649805069	-1.1924080146	33.382740425	19.161215182	0	0	0	0	0
4626	2022-08-25	20:00:39.533	236.62545757	5679.010982	1661457639.534	0	899	18.061404789	18.448515942	520.28923878	533.82702273	2.3180868467	728.42842476	28.650908552	-1.1553492633	33.333264812	19.165450785	0	0	0	0	0
4627	2022-08-25	20:00:40.549	236.62546933	5679.011264	1661457640.55	0	899	18.062678466	18.529678862	520.3015699	536.64756234	2.7842280897	728.42512239	28.653772354	-1.1524820122	33.209575779	19.166928613	0	0	0	0	0
4628	2022-08-25	20:00:41.562	236.62548104	5679.011545	1661457641.562	0	899	18.062678466	18.529678862	521.07729718	537.44766016	2.7842280897	728.41910053	28.653772354	-1.1587878466	33.40253067	19.166650772	0	0	0	0	0
4629	2022-08-25	20:00:42.463	236.62549148	5679.011796	1661457642.464	0	899	18.096128831	18.515690966	521.07729718	535.74934688	2.5032937626	728.41034461	28.653772354	-1.1651259953	33.321720502	19.151225526	0	0	0	0	0
4630	2022-08-25	20:00:43.405	236.62550238	5679.012057	1661457643.406	0	899	18.096128831	18.515690966	521.19425889	535.8696019	2.5032937626	728.4352704	28.653772354	-1.1921601374	33.153503418	19.119297065	0	0	0	0	0
4631	2022-08-25	20:00:44.433	236.62551427	5679.012343	1661457644.433	0	899	18.128250017	18.559561725	521.19545311	536.25698939	2.5673139745	728.41713487	28.654049235	-1.6660875793	33.153503418	19.128270812	0	0	0	0	0
4632	2022-08-25	20:00:45.411	236.6255256	5679.012614	1661457645.412	0	899	18.128891571	18.560225197	520.91448196	535.96813214	2.5673526654	728.42148777	28.657953262	-1.1712377427	33.153503418	19.16187587	0	0	0	0	0
4633	2022-08-25	20:00:46.342	236.62553637	5679.012873	1661457646.342	0	899	18.122747486	18.537886703	520.91448196	535.40516548	2.4739390325	728.41615386	28.657953262	-1.1408835649	33.153503418	19.167369843	0	0	0	0	0
4634	2022-08-25	20:00:47.269	236.62554711	5679.013131	1661457647.27	0	899	18.122747486	18.537886703	521.65028144	536.16143327	2.4739390325	728.41442063	28.657953262	-1.1440526586	33.153503418	19.167486822	0	0	0	0	0
4635	2022-08-25	20:00:48.203	236.62555792	5679.01339	1661457648.204	0	899	18.143228168	18.550605329	521.65028144	535.87268469	2.4260181517	728.39657209	28.657953262	-1.1565996124	33.153503418	19.159130728	0	0	0	0	0
4636	2022-08-25	20:00:49.188	236.62556932	5679.013664	1661457649.189	0	899	18.143228168	18.550605329	521.68962056	535.91309636	2.4260181517	728.3873291	28.657953262	-1.1832026243	33.153503418	19.148284912	0	0	0	0	0
4637	2022-08-25	20:00:50.237	236.62558146	5679.013955	1661457650.238	0	899	18.153323054	18.644849591	521.7062337	538.87540052	2.9123498206	728.40360083	28.661801307	-1.216919824	33.153503418	19.160608961	0	0	0	0	0
4638	2022-08-25	20:00:51.197	236.62559256	5679.014221	1661457651.197	0	899	18.153392894	18.644922148	520.38891448	537.51475777	2.9123545921	728.40540642	28.662225723	-1.2650811017	33.153503418	19.161968231	0	0	0	0	0
4639	2022-08-25	20:00:52.131	236.62560337	5679.014481	1661457652.131	0	899	18.150399327	18.574887274	520.38891448	535.16990843	2.5246119374	728.43096762	28.662225723	-1.234629961	33.17494285	19.160455881	0	0	0	0	0
4640	2022-08-25	20:00:53.190	236.62561563	5679.014775	1661457653.19	0	899	18.150399327	18.574887274	521.79905833	536.62010565	2.5246119374	728.41246548	28.662225723	-1.188085556	33.40253067	19.167009354	0	0	0	0	0
4641	2022-08-25	20:00:54.148	236.62562672	5679.015041	1661457654.149	0	899	18.162148491	18.582509862	521.79905833	536.46578621	2.4990438863	728.41916884	28.662225723	-1.188085556	33.40253067	19.165614235	0	0	0	0	0
4642	2022-08-25	20:00:55.131	236.62563809	5679.015314	1661457655.131	0	899	18.162564471	18.582939666	520.93607726	535.57869531	2.4990682615	728.43593249	28.664752417	-1.1678207268	33.247507083	19.164536773	0	0	0	0	0
4643	2022-08-25	20:00:56.096	236.62564927	5679.015582	1661457656.097	0	899	18.176630241	18.596044776	520.94268228	535.54050184	2.4916001475	728.39685059	28.666284561	-1.1522772312	33.153503418	19.165569305	0	0	0	0	0
4644	2022-08-25	20:00:56.980	236.62565949	5679.015828	1661457656.98	0	899	18.176630241	18.596044776	521.15712791	535.76095665	2.4916001475	728.40905277	28.666284561	-1.427124295	33.153503418	19.148403698	0	0	0	0	0
4645	2022-08-25	20:00:57.971	236.62567097	5679.016103	1661457657.972	0	899	18.167656472	18.616512523	521.15712791	536.79916704	2.6635706016	728.41944127	28.666284561	-1.3378404758	33.153503418	19.157964504	0	0	0	0	0
4646	2022-08-25	20:00:58.960	236.62568241	5679.016378	1661457658.96	0	899	18.167656472	18.616512523	520.59725508	536.22249016	2.6635706016	728.42242432	28.666284561	-1.2271492481	33.153503418	19.167730331	0	0	0	0	0
4647	2022-08-25	20:00:59.917	236.62569348	5679.016644	1661457659.917	0	899	18.167517578	18.563416624	520.61081039	534.3845938	2.356036414	728.41774361	28.669430903	-1.1712053785	33.163398541	19.166676035	0	0	0	0	0
4648	2022-08-25	20:01:00.862	236.62570443	5679.016906	1661457660.863	0	899	18.167698001	18.56360269	521.12074434	534.90807892	2.3560463787	728.42633057	28.670526505	-1.1539047956	33.153503418	19.164129257	0	0	0	0	0
4649	2022-08-25	20:01:01.828	236.6257156	5679.017174	1661457661.828	0	899	18.220736154	18.671411646	521.12074434	536.77943456	2.6665040142	728.42403872	28.670526505	-1.1539047956	33.153503418	19.164129257	0	0	0	0	0
4650	2022-08-25	20:01:02.848	236.62572742	5679.017458	1661457662.849	0	899	18.220736154	18.671411646	520.57800376	536.22038565	2.6665040142	728.4102375	28.670526505	-1.2216841819	33.369546928	19.160692404	0	0	0	0	0
4651	2022-08-25	20:01:03.946	236.62574012	5679.017763	1661457663.946	0	899	18.251907497	18.70349736	520.57800376	536.22537922	2.6673304116	728.41739437	28.670526505	-1.1815857516	33.231015212	19.165624682	0	0	0	0	0
4652	2022-08-25	20:01:04.960	236.62575186	5679.018045	1661457664.961	0	899	18.251907497	18.70349736	521.78248434	537.46606371	2.6673304116	728.4107666	28.670526505	-1.1587878466	33.153503418	19.16809082	0	0	0	0	0
4653	2022-08-25	20:01:05.937	236.62576316	5679.018316	1661457665.937	0	899	18.272628461	18.778990842	521.79953281	539.37691999	2.9788225856	728.41835032	28.674474792	-1.1737385072	33.153503418	19.167818663	0	0	0	0	0
4654	2022-08-25	20:01:06.864	236.62577389	5679.018573	1661457666.864	0	899	18.272641717	18.779004626	521.93065426	539.51246402	2.9788235059	728.42304033	28.674554825	-1.1490218639	33.153503418	19.167369843	0	0	0	0	0
4655	2022-08-25	20:01:07.832	236.6257851	5679.018842	1661457667.833	0	899	18.232417967	18.802354194	521.93065426	541.77827234	3.348647925	728.40420067	28.674554825	-1.1489679671	33.153503418	19.167369843	0	0	0	0	0
4656	2022-08-25	20:01:08.788	236.62579616	5679.019108	1661457668.788	0	899	18.232417967	18.802354194	520.41322508	540.20313942	3.348647925	728.41439152	28.674554825	-1.1573541449	33.222769276	19.166067944	0	0	0	0	0
4657	2022-08-25	20:01:09.798	236.62580785	5679.019388	1661457669.798	0	899	18.186468536	18.592788758	520.41766925	534.53567564	2.4142339692	728.40423624	28.675586764	-1.2147101148	33.341510747	19.162071354	0	0	0	0	0
4658	2022-08-25	20:01:10.756	236.62581895	5679.019655	1661457670.757	0	899	18.186992673	18.593329704	521.41363214	535.55883556	2.4142636018	728.40283203	28.678766251	-1.3117872477	33.153503418	19.160167694	0	0	0	0	0
4659	2022-08-25	20:01:11.737	236.6258303	5679.019927	1661457671.738	0	899	18.256030787	18.729198561	521.41363214	537.83533043	2.7909459054	728.41151155	28.678766251	-1.20137624	33.153503418	19.163955777	0	0	0	0	0
4660	2022-08-25	20:01:12.746	236.62584198	5679.020207	1661457672.747	0	899	18.256030787	18.729198561	521.16604401	537.57994462	2.7909459054	728.41412556	28.678766251	-1.1947793905	33.153503418	19.164208557	0	0	0	0	0
4661	2022-08-25	20:01:13.674	236.62585272	5679.020465	1661457673.675	0	899	18.321209146	18.83943027	521.16604401	539.08776018	3.0388047856	728.41102489	28.678766251	-1.5074075595	33.153503418	19.151786842	0	0	0	0	0
4662	2022-08-25	20:01:14.602	236.62586346	5679.020723	1661457674.603	0	899	18.3214363	18.839666663	521.63411441	539.57202444	3.0388208317	728.41266071	28.680134085	-1.378251626	33.153503418	19.160622553	0	0	0	0	0
4663	2022-08-25	20:01:15.510	236.62587397	5679.020975	1661457675.511	0	899	18.306171827	18.735718458	521.64678427	536.51273811	2.5327680571	728.40078634	28.683069229	-1.1506495476	33.153503418	19.167009354	0	0	0	0	0
4664	2022-08-25	20:01:16.410	236.62588438	5679.021225	1661457676.41	0	899	18.306171827	18.735718458	521.64997339	536.51601811	2.5327680571	728.39824227	28.683069229	-1.1506495476	33.153503418	19.167107235	0	0	0	0	0
4665	2022-08-25	20:01:17.398	236.62589582	5679.0215	1661457677.399	0	899	18.307087551	18.778460454	521.64997339	537.97056588	2.7730652224	728.4225577	28.683069229	-1.4132299486	33.153503418	19.148886977	0	0	0	0	0
4666	2022-08-25	20:01:18.384	236.62590723	5679.021774	1661457678.385	0	899	18.307087551	18.778460454	521.24495513	537.55287603	2.7730652224	728.41483736	28.683069229	-1.1506495476	33.153503418	19.167730331	0	0	0	0	0
4667	2022-08-25	20:01:19.464	236.62591973	5679.022074	1661457679.465	0	899	18.330238607	18.758234086	521.2511549	536.03240105	2.5205927647	728.41697642	28.684506587	-1.4253888809	33.153503418	19.126853741	0	0	0	0	0
4668	2022-08-25	20:01:20.469	236.62593135	5679.022353	1661457680.469	0	899	18.33064374	18.758652801	521.82347762	536.6210965	2.5206164918	728.42534552	28.686944962	-1.1775435288	33.153503418	19.162132402	0	0	0	0	0
4669	2022-08-25	20:01:21.438	236.62594258	5679.022622	1661457681.439	0	899	18.343081149	18.743760638	521.82347762	535.662467	2.3615428861	728.4086526	28.686944962	-1.1539047956	33.153503418	19.165208817	0	0	0	0	0
4670	2022-08-25	20:01:22.400	236.6259537	5679.022889	1661457682.4	0	899	18.343081149	18.743760638	520.69266167	534.5016613	2.3615428861	728.42152536	28.686944962	-1.1505632914	33.153503418	19.163138952	0	0	0	0	0
4671	2022-08-25	20:01:23.318	236.62596433	5679.023144	1661457683.318	0	899	18.331952958	18.778423831	520.69266167	536.09725928	2.6265728432	728.42423839	28.686944962	-1.2041680663	33.19803147	19.161601123	0	0	0	0	0
4672	2022-08-25	20:01:24.253	236.62597515	5679.023404	1661457684.253	0	899	18.331952958	18.778423831	519.97356016	535.35688329	2.6265728432	728.42315674	28.686944962	-1.2336598635	33.40253067	19.167009354	0	0	0	0	0
4673	2022-08-25	20:01:25.227	236.62598644	5679.023674	1661457685.228	0	899	18.302731153	18.743356443	519.98940818	535.195128	2.5970332542	728.41930384	28.69062809	-1.1632934777	33.178241224	19.162793684	0	0	0	0	0
4674	2022-08-25	20:01:26.121	236.62599678	5679.023923	1661457686.122	0	899	18.302798544	18.743426164	520.64480279	535.86971247	2.5970373269	728.41829818	28.691034317	-1.1519753767	33.334913999	19.165477235	0	0	0	0	0
4675	2022-08-25	20:01:27.025	236.62600723	5679.024174	1661457687.025	0	899	18.273096075	18.679616816	520.64480279	534.70866973	2.4041978317	728.41598773	28.691034317	-1.1598980837	33.293684322	19.165548653	0	0	0	0	0
4676	2022-08-25	20:01:27.927	236.62601769	5679.024424	1661457687.928	0	899	18.273096075	18.679616816	520.42733924	534.48533197	2.4041978317	728.41485596	28.691034317	-1.1571062235	33.153503418	19.166199905	0	0	0	0	0
4677	2022-08-25	20:01:28.845	236.62602831	5679.024679	1661457688.846	0	899	18.302409956	18.731381578	520.42733924	535.24164925	2.5299632139	728.41968744	28.691034317	-1.1689956259	33.153503418	19.166650772	0	0	0	0	0
4678	2022-08-25	20:01:29.815	236.62603954	5679.024949	1661457689.816	0	899	18.302606025	18.731584245	519.92460128	534.72466998	2.5299747575	728.41162433	28.692216216	-1.1855308812	33.153503418	19.165625301	0	0	0	0	0
4679	2022-08-25	20:01:30.785	236.62605075	5679.025218	1661457690.785	0	899	18.394790934	18.86396859	519.93737321	536.05061148	2.7476392481	728.40354465	28.695184708	-1.1838817075	33.188136347	19.162999564	0	0	0	0	0
4680	2022-08-25	20:01:31.726	236.62606166	5679.02548	1661457691.727	0	899	18.394790934	18.86396859	520.96930668	537.11452531	2.7476392481	728.40606689	28.695184708	-1.188085556	33.40253067	19.162689209	0	0	0	0	0
4681	2022-08-25	20:01:32.770	236.62607374	5679.02577	1661457692.771	0	899	18.425598998	18.867048778	520.96930668	536.13004152	2.5848347707	728.41036118	28.695184708	-1.2063562175	33.40253067	19.164036631	0	0	0	0	0
4682	2022-08-25	20:01:33.806	236.62608573	5679.026057	1661457693.807	0	899	18.425598998	18.867048778	519.26321593	534.37430181	2.5848347707	728.4167913	28.695184708	-1.1682626854	33.224418463	19.166807516	0	0	0	0	0
4683	2022-08-25	20:01:34.867	236.626098	5679.026352	1661457694.867	0	899	18.409574992	18.891512715	519.27349126	535.79287718	2.8182508149	728.40220107	28.697575992	-1.173156443	33.153503418	19.155695884	0	0	0	0	0
4684	2022-08-25	20:01:35.871	236.62610963	5679.026631	1661457695.872	0	899	18.40986852	18.891817286	521.52665887	538.11783993	2.8182699541	728.40345087	28.699335098	-1.2219752934	33.273894076	19.155025634	0	0	0	0	0
4685	2022-08-25	20:01:36.895	236.62612148	5679.026916	1661457696.896	0	899	18.404465592	18.868590117	521.52665887	537.50570773	2.7173809236	728.40798041	28.699335098	-1.2712683954	33.40253067	19.16166999	0	0	0	0	0
4686	2022-08-25	20:01:37.849	236.62613252	5679.027181	1661457697.85	0	899	18.404465592	18.868590117	519.64851422	535.57001862	2.7173809236	728.41972179	28.699335098	-1.1877514187	33.207926592	19.165041879	0	0	0	0	0
4687	2022-08-25	20:01:38.802	236.62614355	5679.027445	1661457698.803	0	899	18.426546633	18.858266149	519.64851422	534.43509173	2.5290381199	728.41915712	28.699335098	-1.1741373618	33.153503418	19.164326434	0	0	0	0	0
4688	2022-08-25	20:01:39.766	236.62615471	5679.027713	1661457699.767	0	899	18.426754694	18.858481209	520.96272754	535.78677426	2.529050283	728.43150885	28.700580862	-1.17993654	33.229366025	19.163034212	0	0	0	0	0
4689	2022-08-25	20:01:40.723	236.62616578	5679.027979	1661457700.723	0	899	18.48665276	18.930633019	520.97498605	536.17261831	2.5909198491	728.40875891	28.703424454	-1.1592943779	33.361300993	19.164978507	0	0	0	0	0
4690	2022-08-25	20:01:41.676	236.62617681	5679.028243	1661457701.676	0	899	18.48665276	18.930633019	521.84831167	537.07142016	2.5909198491	728.41003701	28.703424454	-1.1855955866	33.153503418	19.160275011	0	0	0	0	0
4691	2022-08-25	20:01:42.644	236.62618802	5679.028512	1661457702.645	0	899	18.557223515	19.066108998	521.84831167	539.24294339	2.9485836009	728.40614329	28.703424454	-1.1721539995	33.153503418	19.159564618	0	0	0	0	0
4692	2022-08-25	20:01:43.647	236.62619962	5679.028791	1661457703.647	0	899	18.557223515	19.066108998	521.0140173	538.38083971	2.9485836009	728.41074316	28.703424454	-1.2114440274	33.153503418	19.152482039	0	0	0	0	0
4693	2022-08-25	20:01:44.648	236.6262112	5679.029069	1661457704.648	0	899	18.526173644	18.965815832	521.01594122	536.03325809	2.5608449625	728.41995825	28.703870698	-1.5994723419	33.153503418	19.130929492	0	0	0	0	0
4694	2022-08-25	20:01:45.608	236.62622231	5679.029336	1661457705.608	0	899	18.526805883	18.966469617	520.47301393	535.47490628	2.560882187	728.42474365	28.70763588	-1.5136163235	33.153503418	19.115154266	0	0	0	0	0
4695	2022-08-25	20:01:46.585	236.62623362	5679.029607	1661457706.585	0	899	18.497555707	19.040576656	520.47301393	539.05279387	3.1505903798	728.42762766	28.70763588	-1.5944385126	33.273894076	19.131211249	0	0	0	0	0
4696	2022-08-25	20:01:47.563	236.62624495	5679.029879	1661457707.564	0	899	18.497555707	19.040576656	522.22068969	540.86285794	3.1505903798	728.41317163	28.70763588	-1.5364035368	33.153503418	19.1198349	0	0	0	0	0
4697	2022-08-25	20:01:48.553	236.62625641	5679.030154	1661457708.554	0	899	18.535788872	18.999786376	522.22068969	538.10267742	2.697878463	728.40793029	28.70763588	-1.2027344546	33.153503418	19.158815662	0	0	0	0	0
4698	2022-08-25	20:01:49.467	236.62626698	5679.030408	1661457709.467	0	899	18.535788872	18.999786376	521.18106245	537.03143261	2.697878463	728.42556217	28.70763588	-1.2027344704	33.153503418	19.160528183	0	0	0	0	0
4699	2022-08-25	20:01:50.509	236.62627904	5679.030697	1661457710.509	0	899	18.51796668	18.962257243	521.19339387	536.38221977	2.5884066602	728.41863569	28.710495235	-1.4025801918	33.153503418	19.157351121	0	0	0	0	0
4700	2022-08-25	20:01:51.453	236.62628998	5679.030959	1661457711.454	0	899	18.518157756	18.962454902	519.34312363	534.47809666	2.5884180367	728.43080109	28.711633682	-1.2922554016	33.153503418	19.161968231	0	0	0	0	0
4701	2022-08-25	20:01:52.459	236.62630161	5679.031239	1661457712.459	0	899	18.575728793	19.10578467	519.34312363	537.36066055	3.0648712101	728.42226304	28.711633682	-1.3500856335	33.153503418	19.155040804	0	0	0	0	0
4702	2022-08-25	20:01:53.395	236.62631245	5679.031499	1661457713.396	0	899	18.575728793	19.10578467	520.4401618	538.4957582	3.0648712101	728.42189238	28.711633682	-1.1498410796	33.153503418	19.16632843	0	0	0	0	0
4703	2022-08-25	20:01:54.447	236.62632463	5679.031791	1661457714.448	0	899	18.569534383	19.028065033	520.44161356	536.0534731	2.6621296279	728.41924119	28.71197079	-1.1772309147	33.153503418	19.167587242	0	0	0	0	0
4704	2022-08-25	20:01:55.493	236.62633674	5679.032082	1661457715.494	0	899	18.570191593	19.028745555	519.71235651	535.30258235	2.6621697606	728.42320241	28.715875626	-1.1457666159	33.153503418	19.165929794	0	0	0	0	0
4705	2022-08-25	20:01:56.440	236.6263477	5679.032345	1661457716.441	0	899	18.548660602	19.00328128	519.71235651	535.18620265	2.6428714761	728.42024362	28.715875626	-1.1457666159	33.153503418	19.166349411	0	0	0	0	0
4706	2022-08-25	20:01:57.404	236.62635884	5679.032612	1661457717.404	0	899	18.548660602	19.00328128	520.76929413	536.27460939	2.6428714761	728.42571698	28.715875626	-1.1576775897	33.153503418	19.166272801	0	0	0	0	0
4707	2022-08-25	20:01:58.398	236.62637035	5679.032888	1661457718.398	0	899	18.561344971	19.068679007	520.76929413	538.07086948	2.9391980169	728.4259587	28.715875626	-1.5054780245	33.153503418	19.134239197	0	0	0	0	0
4708	2022-08-25	20:01:59.336	236.62638122	5679.033149	1661457719.337	0	899	18.561493073	19.068832929	521.28393835	538.60267259	2.9392080066	728.43134758	28.716755987	-1.4293555779	33.153503418	19.140692679	0	0	0	0	0
4709	2022-08-25	20:02:00.315	236.62639253	5679.033421	1661457720.315	0	899	18.548988204	18.982865769	521.29751686	536.10664124	2.5249970293	728.4181753	28.719903946	-1.1564487424	33.153503418	19.15852217	0	0	0	0	0
4710	2022-08-25	20:02:01.322	236.62640419	5679.033701	1661457721.322	0	899	18.548988204	18.982865769	520.01531951	534.78801897	2.5249970293	728.42426507	28.719903946	-1.1488278986	33.153503418	19.142448905	0	0	0	0	0
4711	2022-08-25	20:02:02.267	236.62641514	5679.033963	1661457722.268	0	899	18.508646884	18.981824709	520.01531951	536.168594	2.753860137	728.42297363	28.719903946	-1.1457666159	33.153503418	19.155487061	0	0	0	0	0
4712	2022-08-25	20:02:03.203	236.62642597	5679.034223	1661457723.204	0	899	18.508646884	18.981824709	520.38719746	536.55202362	2.753860137	728.42600437	28.719903946	-1.2147532686	33.153503418	19.144755382	0	0	0	0	0
4713	2022-08-25	20:02:04.154	236.62643698	5679.034487	1661457724.155	0	899	18.590968998	19.036809051	520.38719746	535.54562601	2.5872618366	728.41341294	28.719903946	-1.1764656763	33.153503418	19.150456763	0	0	0	0	0
4714	2022-08-25	20:02:05.101	236.62644794	5679.034751	1661457725.102	0	899	18.591074734	19.036918429	520.12260621	535.27336523	2.5872681048	728.39744598	28.720531476	-1.1780070832	33.153503418	19.152755624	0	0	0	0	0
4715	2022-08-25	20:02:06.096	236.62645946	5679.035027	1661457726.097	0	899	18.617511508	19.056038718	520.13763677	535.01770245	2.5422565465	728.42565635	28.724023819	-1.2321184131	33.153503418	19.160957147	0	0	0	0	0
4716	2022-08-25	20:02:07.055	236.62647054	5679.035293	1661457727.055	0	899	18.617511508	19.056038718	522.34362893	537.28680351	2.5422565465	728.43422795	28.724023819	-1.2898732155	33.153503418	19.159583629	0	0	0	0	0
4717	2022-08-25	20:02:07.937	236.62648075	5679.035538	1661457727.937	0	899	18.588104376	19.046237702	522.34362893	537.98317544	2.6572850231	728.42904602	28.724023819	-1.1988432218	33.153503418	19.165772596	0	0	0	0	0
4718	2022-08-25	20:02:08.822	236.62649101	5679.035784	1661457728.823	0	899	18.588104376	19.046237702	519.88251511	535.44837315	2.6572850231	728.41959891	28.724023819	-1.1514903378	33.153503418	19.167567992	0	0	0	0	0
4719	2022-08-25	20:02:09.760	236.62650186	5679.036045	1661457729.761	0	899	18.608188407	18.987106872	519.88759948	532.73668909	2.2046640926	728.42900075	28.725205718	-1.150186035	33.153503418	19.167009354	0	0	0	0	0
4720	2022-08-25	20:02:10.714	236.62651291	5679.03631	1661457730.715	0	899	18.608689046	18.987622136	522.86472393	535.78754533	2.2046893597	728.42443646	28.72817421	-1.1490218639	33.153503418	19.167009354	0	0	0	0	0
4721	2022-08-25	20:02:11.641	236.62652362	5679.036567	1661457731.641	0	899	18.650199306	19.198533577	522.86472393	541.5584309	3.1552428216	728.43229463	28.72817421	-1.4879079868	33.153503418	19.154216817	0	0	0	0	0
4722	2022-08-25	20:02:12.605	236.62653478	5679.036835	1661457732.605	0	899	18.650199306	19.198533577	520.97292932	539.59899995	3.1552428216	728.43268954	28.72817421	-1.1864902373	33.153503418	19.166542495	0	0	0	0	0
4723	2022-08-25	20:02:13.565	236.6265459	5679.037102	1661457733.566	0	899	18.674521504	19.116638806	520.97292932	535.95341153	2.5549442698	728.42502781	28.72817421	-1.1519645784	33.153503418	19.166668456	0	0	0	0	0
4724	2022-08-25	20:02:14.578	236.62655762	5679.037383	1661457734.578	0	899	18.674844511	19.116972795	520.44624436	535.41169528	2.5549630951	728.42337663	28.73008267	-1.1900905244	33.153503418	19.14222255	0	0	0	0	0
4725	2022-08-25	20:02:15.562	236.626569	5679.037656	1661457735.562	0	899	18.695275347	19.1258376	520.45550484	535.01182665	2.4869722758	728.42555611	28.732233047	-1.1962993106	33.153503418	19.13432355	0	0	0	0	0
4726	2022-08-25	20:02:16.536	236.62658028	5679.037927	1661457736.536	0	899	18.695275347	19.1258376	519.77534987	534.31264881	2.4869722758	728.42655773	28.732233047	-1.1929684877	33.153503418	19.167730331	0	0	0	0	0
4727	2022-08-25	20:02:17.490	236.62659132	5679.038192	1661457737.49	0	899	18.688180038	19.155786813	519.77534987	535.57598975	2.6967224708	728.42720042	28.732233047	-1.1737600297	33.153503418	19.166943342	0	0	0	0	0
4728	2022-08-25	20:02:18.463	236.62660259	5679.038462	1661457738.464	0	899	18.688180038	19.155786813	520.15876585	535.97106118	2.6967224708	728.42518383	28.732233047	-1.2075203949	33.153503418	19.163547225	0	0	0	0	0
4729	2022-08-25	20:02:19.457	236.62661409	5679.038738	1661457739.457	0	899	18.727695924	19.240008122	520.15899375	537.45493812	2.9416086935	728.41232926	28.732285999	-1.4718470905	33.156801792	19.15276247	0	0	0	0	0
4730	2022-08-25	20:02:20.446	236.62662553	5679.039013	1661457740.446	0	899	18.72836549	19.240704021	520.15642428	537.4525554	2.9416534958	728.42679702	28.73623085	-1.1624742802	33.323369689	19.16494751	0	0	0	0	0
4731	2022-08-25	20:02:21.395	236.62663653	5679.039277	1661457741.396	0	899	18.727898575	19.184653559	520.15642428	535.56689247	2.6301758701	728.42348212	28.73623085	-1.1842266313	33.153503418	19.166978836	0	0	0	0	0
4732	2022-08-25	20:02:22.342	236.62664749	5679.03954	1661457742.343	0	899	18.727898575	19.184653559	520.07288931	535.48088263	2.6301758701	728.42227072	28.73623085	-1.1815749407	33.153503418	19.167369843	0	0	0	0	0
4733	2022-08-25	20:02:23.290	236.62665846	5679.039803	1661457743.291	0	899	18.762619289	19.260248452	520.07288931	536.8361488	2.8542985299	728.42789848	28.73623085	-1.1793759911	33.153503418	19.165788966	0	0	0	0	0
4734	2022-08-25	20:02:24.299	236.62667014	5679.040083	1661457744.3	0	899	18.762691871	19.260323801	519.5641325	536.31102197	2.8543032337	728.42576508	28.736657692	-1.1719599323	33.153503418	19.162345634	0	0	0	0	0
4735	2022-08-25	20:02:25.273	236.6266814	5679.040354	1661457745.273	0	899	18.772270147	19.284492091	519.57961579	536.81198355	2.9343061936	728.41147598	28.740259171	-1.1457666159	33.153503418	19.159446716	0	0	0	0	0
4736	2022-08-25	20:02:26.252	236.62669273	5679.040626	1661457746.252	0	899	18.772270147	19.284492091	521.31816032	538.60818862	2.9343061936	728.41461545	28.740259171	-1.1576668135	33.229366025	19.159885988	0	0	0	0	0
4737	2022-08-25	20:02:27.226	236.626704	5679.040896	1661457747.226	0	899	18.76357287	19.187963906	521.31816032	535.63607957	2.4433898411	728.40723141	28.740259171	-1.1936584293	33.232664399	19.161491369	0	0	0	0	0
4738	2022-08-25	20:02:28.204	236.62671534	5679.041168	1661457748.205	0	899	18.76357287	19.187963906	519.77184745	534.04729745	2.4433898411	728.41507665	28.740259171	-1.2173833847	33.153503418	19.163049698	0	0	0	0	0
4739	2022-08-25	20:02:29.165	236.62672646	5679.041435	1661457749.166	0	899	18.815642029	19.260570018	519.77184745	534.69991114	2.5519728255	728.40711662	28.740259171	-1.1948549092	33.244208709	19.163574219	0	0	0	0	0
4740	2022-08-25	20:02:30.141	236.62673775	5679.041706	1661457750.142	0	899	18.816255206	19.261204018	521.34804297	536.32158951	2.5520082549	728.41341779	28.74385499	-1.1486337888	33.40253067	19.167542312	0	0	0	0	0
4741	2022-08-25	20:02:31.078	236.6267486	5679.041966	1661457751.079	0	899	18.890716887	19.401592717	521.35083016	538.4874978	2.9089310493	728.41418457	28.744501114	-1.1473941803	33.40253067	19.16809082	0	0	0	0	0
4742	2022-08-25	20:02:32.052	236.62675986	5679.042237	1661457752.052	0	899	18.890716887	19.401592717	519.61837617	536.69809849	2.9089310493	728.42730107	28.744501114	-1.1555324793	33.40253067	19.165929794	0	0	0	0	0
4743	2022-08-25	20:02:32.963	236.62677041	5679.04249	1661457752.963	0	899	18.851437115	19.286477717	519.61837617	534.18094671	2.4919098488	728.4212218	28.744501114	-1.2119937811	33.242559521	19.165236303	0	0	0	0	0
4744	2022-08-25	20:02:33.918	236.62678147	5679.042755	1661457753.919	0	899	18.851437115	19.286477717	520.85517197	535.45240434	2.4919098488	728.40839917	28.744501114	-1.2212315324	33.153503418	19.164850235	0	0	0	0	0
4745	2022-08-25	20:02:34.851	236.62679226	5679.043014	1661457754.851	0	899	18.80952339	19.280983222	520.86624001	536.7276679	2.7012885378	728.40524716	28.747069239	-1.1711299601	33.313474567	19.166006871	0	0	0	0	0
4746	2022-08-25	20:02:35.795	236.62680318	5679.043276	1661457755.795	0	899	18.8097671	19.281235709	519.94323732	535.77664797	2.7013034486	728.4112953	28.748498917	-1.345924874	33.257402205	19.13936735	0	0	0	0	0
4747	2022-08-25	20:02:36.759	236.62681434	5679.043544	1661457756.759	0	899	18.756726748	19.162426588	519.94323732	533.5966173	2.3388899478	728.42325941	28.748498917	-1.4810632467	33.153503418	19.1198349	0	0	0	0	0
4748	2022-08-25	20:02:37.743	236.62682573	5679.043818	1661457757.743	0	899	18.756726748	19.162426588	520.9655093	534.6457335	2.3388899478	728.40507214	28.748498917	-1.2239262568	33.329966438	19.154411139	0	0	0	0	0
4749	2022-08-25	20:02:38.750	236.62683738	5679.044097	1661457758.75	0	899	18.820062594	19.295849028	520.9655093	536.96730729	2.7239781311	728.40486478	28.748498917	-1.1883873568	33.153503418	19.163747282	0	0	0	0	0
4750	2022-08-25	20:02:39.703	236.62684843	5679.044362	1661457759.704	0	899	18.820062594	19.295849028	521.94063956	537.97238932	2.7239781311	728.40130615	28.748498917	-1.2059897184	33.153503418	19.163408279	0	0	0	0	0
4751	2022-08-25	20:02:40.658	236.62685948	5679.044627	1661457760.659	0	899	18.831174583	19.323517943	521.95334779	538.53660728	2.8147339063	728.40536519	28.751441539	-1.2841602414	33.153503418	19.15662403	0	0	0	0	0
4752	2022-08-25	20:02:41.548	236.62686977	5679.044874	1661457761.548	0	899	18.831349452	19.323699382	520.96638452	537.51835424	2.8147450419	728.41543478	28.752466202	-1.444672774	33.265648141	19.140268187	0	0	0	0	0
4753	2022-08-25	20:02:42.500	236.6268808	5679.045139	1661457762.501	0	899	18.802256966	19.231180794	520.96638452	535.39830036	2.4639374435	728.41217809	28.752466202	-1.1539047956	33.40253067	19.165208817	0	0	0	0	0
4754	2022-08-25	20:02:43.476	236.62689209	5679.04541	1661457763.477	0	899	18.802256966	19.231180794	519.89790969	534.30022642	2.4639374435	728.40676213	28.752466202	-1.1639941141	33.231015212	19.1654571	0	0	0	0	0
4755	2022-08-25	20:02:44.413	236.62690293	5679.04567	1661457764.413	0	899	18.7892406	19.296934455	519.90583165	536.9801995	2.9064913827	728.39133034	28.754307766	-1.1571817256	33.217821715	19.158632139	0	0	0	0	0
4756	2022-08-25	20:02:45.397	236.62691432	5679.045944	1661457765.397	0	899	18.789633744	19.29734287	520.69114426	537.79146022	2.9065172923	728.38660961	28.756616592	-1.1647810407	33.153503418	19.153245042	0	0	0	0	0
4757	2022-08-25	20:02:46.322	236.62692502	5679.046201	1661457766.322	0	899	18.93288865	19.335575423	520.69114426	534.13532495	2.3007303298	728.39700216	28.756616592	-1.2249826074	33.153503418	19.164461123	0	0	0	0	0
4758	2022-08-25	20:02:47.259	236.62693587	5679.046461	1661457767.259	0	899	18.93288865	19.335575423	520.18363651	533.61471341	2.3007303298	728.41437131	28.756616592	-1.184830308	33.153503418	19.16232872	0	0	0	0	0
4759	2022-08-25	20:02:48.299	236.62694791	5679.04675	1661457768.299	0	899	18.940847756	19.306424864	520.18363651	532.36682301	2.0918598667	728.41647804	28.756616592	-1.183579902	33.153503418	19.162051788	0	0	0	0	0
4760	2022-08-25	20:02:49.298	236.62695947	5679.047027	1661457769.298	0	899	18.940847756	19.306424864	520.78947209	532.98684782	2.0918598667	728.41081915	28.756616592	-1.1775435422	33.153503418	19.163470931	0	0	0	0	0
4761	2022-08-25	20:02:50.303	236.62697111	5679.047307	1661457770.304	0	899	18.973079559	19.436980124	520.80698955	536.27580621	2.6366444268	728.41527916	28.760681898	-1.1493667972	33.153503418	19.16626166	0	0	0	0	0
4762	2022-08-25	20:02:51.217	236.62698168	5679.04756	1661457771.217	0	899	18.973088941	19.436989836	519.40232332	534.82942245	2.6366449823	728.41375369	28.760736465	-1.1562439306	33.153503418	19.130178363	0	0	0	0	0
4763	2022-08-25	20:02:52.140	236.62699236	5679.047817	1661457772.14	0	899	18.98222675	19.47170234	519.40232332	535.67663376	2.7770427876	728.3993789	28.760736465	-1.1622263888	33.153503418	19.150704832	0	0	0	0	0
4764	2022-08-25	20:02:53.088	236.62700333	5679.04808	1661457773.088	0	899	18.98222675	19.47170234	520.16749284	536.46577815	2.7770427876	728.40562267	28.760736465	-1.158539892	33.153503418	19.164842606	0	0	0	0	0
4765	2022-08-25	20:02:54.160	236.62701574	5679.048378	1661457774.16	0	899	18.897704373	19.363225727	520.16749284	535.73373086	2.655934459	728.40466389	28.760736465	-1.1556079538	33.153503418	19.165472031	0	0	0	0	0
4766	2022-08-25	20:02:55.151	236.62702722	5679.048653	1661457775.152	0	899	18.897741753	19.36326443	518.35650198	533.86855878	2.6559366973	728.40459235	28.760954737	-1.1574188613	33.153503418	19.165624517	0	0	0	0	0
4767	2022-08-25	20:02:56.190	236.62703924	5679.048942	1661457776.19	0	899	18.919321947	19.420960342	518.37323601	535.07679287	2.8534845303	728.41454916	28.764856339	-1.1857572912	33.153503418	19.137225221	0	0	0	0	0
4768	2022-08-25	20:02:57.203	236.62705096	5679.049223	1661457777.203	0	899	18.919321947	19.420960342	520.21343108	536.9762846	2.8534845303	728.4075277	28.764856339	-1.1457666159	33.153503418	19.125957489	0	0	0	0	0
4769	2022-08-25	20:02:58.214	236.62706267	5679.049504	1661457778.215	0	899	18.952119502	19.450315089	520.21343108	536.83163612	2.8296237353	728.42637382	28.764856339	-1.2602951645	33.153503418	19.153680359	0	0	0	0	0
4770	2022-08-25	20:02:59.234	236.62707448	5679.049787	1661457779.235	0	899	18.952119502	19.450315089	519.14260751	535.72660512	2.8296237353	728.40712066	28.764856339	-1.1804215916	33.153503418	19.165957596	0	0	0	0	0
4771	2022-08-25	20:03:00.196	236.6270856	5679.050054	1661457780.196	0	899	18.969490855	19.459175629	519.1528305	535.43729792	2.780018061	728.40761905	28.767236305	-1.2152383012	33.153503418	19.149676733	0	0	0	0	0
4772	2022-08-25	20:03:01.066	236.62709568	5679.050296	1661457781.067	0	899	18.969753232	19.45944774	520.92085565	537.26088071	2.780034444	728.40525525	28.768762589	-1.2483087778	33.153503418	19.138561249	0	0	0	0	0
4773	2022-08-25	20:03:02.036	236.6271069	5679.050566	1661457782.036	0	899	19.027330595	19.497416304	520.92085565	536.55547793	2.6635167884	728.39120584	28.768762589	-1.2401273874	33.153503418	19.142126551	0	0	0	0	0
4774	2022-08-25	20:03:03.062	236.62711878	5679.050851	1661457783.063	0	899	19.027330595	19.497416304	520.94396614	536.57928205	2.6635167884	728.40366833	28.768762589	-1.2152921672	33.153503418	19.159488425	0	0	0	0	0
4775	2022-08-25	20:03:04.023	236.62712991	5679.051118	1661457784.024	0	899	19.056478817	19.549410331	520.94396614	537.3180546	2.7855334417	728.41439112	28.768762589	-1.1798179102	33.153503418	19.164369482	0	0	0	0	0
4776	2022-08-25	20:03:04.980	236.62714097	5679.051383	1661457784.98	0	899	19.056507297	19.54943987	520.45657331	536.81535299	2.7855352155	728.41555523	28.768927505	-1.1725958704	33.153503418	19.16516592	0	0	0	0	0
4777	2022-08-25	20:03:06.033	236.62715317	5679.051676	1661457786.034	0	899	19.057785674	19.509712321	520.47373573	535.46438527	2.5590132737	728.41341577	28.772912979	-1.1933781382	33.153503418	19.164367928	0	0	0	0	0
4778	2022-08-25	20:03:07.015	236.62716453	5679.051949	1661457787.015	0	899	19.057785674	19.509712321	519.53008065	534.4935511	2.5590132737	728.4138224	28.772912979	-1.5868607759	33.153503418	19.155126572	0	0	0	0	0
4779	2022-08-25	20:03:07.986	236.62717578	5679.052219	1661457787.987	0	899	19.133294195	19.581843416	519.53008065	534.32227449	2.5305329004	728.41380623	28.772912979	-1.3008141115	33.153503418	19.158815283	0	0	0	0	0
4780	2022-08-25	20:03:09.005	236.62718756	5679.052501	1661457789.005	0	899	19.133294195	19.581843416	521.14993215	535.98824682	2.5305329004	728.41330866	28.772912979	-1.2023571856	33.153503418	19.161660769	0	0	0	0	0
4781	2022-08-25	20:03:09.936	236.62719833	5679.05276	1661457789.936	0	899	19.175886369	19.563523195	521.157579	533.94392299	2.1889377649	728.41326743	28.774686434	-1.2051058439	33.153503418	19.163258963	0	0	0	0	0
4782	2022-08-25	20:03:10.888	236.62720935	5679.053024	1661457790.888	0	899	19.176294116	19.563942768	520.99093956	533.77331378	2.1889575965	728.41521408	28.777032852	-1.4567886149	33.153503418	19.122956522	0	0	0	0	0
4783	2022-08-25	20:03:11.855	236.62722056	5679.053293	1661457791.856	0	899	19.102551371	19.543187548	520.99093956	535.58533828	2.4908077335	728.41831435	28.777032852	-1.3294435613	33.153503418	19.119651554	0	0	0	0	0
4784	2022-08-25	20:03:12.798	236.62723146	5679.053555	1661457792.798	0	899	19.102551371	19.543187548	519.91735124	534.48167578	2.4908077335	728.41681029	28.777032852	-1.1865118166	33.153503418	19.137852814	0	0	0	0	0
4785	2022-08-25	20:03:13.755	236.62724253	5679.053821	1661457793.755	0	899	19.140429829	19.643982382	519.91735124	536.53960183	2.8318530988	728.43234314	28.777032852	-1.1490218639	33.153503418	19.163408279	0	0	0	0	0
4786	2022-08-25	20:03:14.707	236.62725355	5679.054085	1661457794.707	0	899	19.140611659	19.644171087	520.86293762	537.51548906	2.8318645613	728.42015106	28.778081161	-1.2466595512	33.153503418	19.147391932	0	0	0	0	0
4787	2022-08-25	20:03:15.653	236.6272645	5679.054348	1661457795.653	0	899	19.125679086	19.724946968	520.87591149	540.73040086	3.3562987644	728.41943036	28.78109169	-1.4320396477	33.153503418	19.131341618	0	0	0	0	0
4788	2022-08-25	20:03:16.619	236.62727569	5679.054617	1661457796.62	0	899	19.125679086	19.724946968	519.24470839	539.03702037	3.3562987644	728.42840293	28.78109169	-1.2011067867	33.153503418	19.165569305	0	0	0	0	0
4789	2022-08-25	20:03:17.542	236.62728637	5679.054873	1661457797.542	0	899	19.028464535	19.443731919	519.24470839	533.00254857	2.3594112857	728.4091235	28.78109169	-1.1878807403	33.153503418	19.160189534	0	0	0	0	0
4790	2022-08-25	20:03:18.500	236.62729745	5679.055139	1661457798.5	0	899	19.028464535	19.443731919	518.4581753	532.1951756	2.3594112857	728.41815671	28.78109169	-1.1487739386	33.153503418	19.164372185	0	0	0	0	0
4791	2022-08-25	20:03:19.469	236.62730867	5679.055408	1661457799.469	0	899	19.067143488	19.537181745	518.4581753	533.98464926	2.6578272191	728.40940564	28.78109169	-1.1490218639	33.153503418	19.163768768	0	0	0	0	0
4792	2022-08-25	20:03:20.420	236.62731968	5679.055672	1661457800.42	0	899	19.06741957	19.537467603	520.25021834	535.83045832	2.6578436167	728.39943225	28.782689518	-1.1509297644	33.153503418	19.165034957	0	0	0	0	0
4793	2022-08-25	20:03:21.420	236.62733125	5679.05595	1661457801.42	0	899	19.129711362	19.526126736	520.26094292	533.34725355	2.2427963473	728.39810848	28.785181046	-1.1984012174	33.153503418	19.161646698	0	0	0	0	0
4794	2022-08-25	20:03:22.401	236.62734262	5679.056223	1661457802.402	0	899	19.129711362	19.526126736	519.48215787	532.54887944	2.2427963473	728.41479492	28.785181046	-1.2125003338	33.153503418	19.16232872	0	0	0	0	0
4795	2022-08-25	20:03:23.341	236.62735348	5679.056484	1661457803.341	0	899	19.168394281	19.599516448	519.48215787	533.66947026	2.4300233736	728.4153794	28.785181046	-1.2098810128	33.153503418	19.165226273	0	0	0	0	0
4796	2022-08-25	20:03:24.329	236.62736493	5679.056758	1661457804.33	0	899	19.16854706	19.59967416	519.59442566	533.78485365	2.4300316263	728.41240606	28.786060599	-1.1607927368	33.153503418	19.166470673	0	0	0	0	0
4797	2022-08-25	20:03:25.269	236.6273758	5679.057019	1661457805.269	0	899	19.170758055	19.598716996	519.6074375	533.69181913	2.412292223	728.40785955	28.789087296	-1.1569014646	33.153503418	19.164300944	0	0	0	0	0
4798	2022-08-25	20:03:26.246	236.62738711	5679.057291	1661457806.246	0	899	19.170758055	19.598716996	521.40758626	535.54076239	2.412292223	728.40826416	28.789087296	-1.1522772312	33.153503418	19.167369843	0	0	0	0	0
4799	2022-08-25	20:03:27.183	236.62739795	5679.057551	1661457807.183	0	899	19.216606327	19.684587561	521.40758626	536.83216913	2.626380066	728.41935397	28.789087296	-1.1510268252	33.153503418	19.153537902	0	0	0	0	0
4800	2022-08-25	20:03:28.141	236.62740905	5679.057817	1661457808.142	0	899	19.216606327	19.684587561	521.09504619	536.51038331	2.626380066	728.40788178	28.789087296	-1.1793221251	33.153503418	19.156614796	0	0	0	0	0
4801	2022-08-25	20:03:29.085	236.62741997	5679.058079	1661457809.085	0	899	19.17157016	19.593787132	521.09504619	535.0287705	2.3805250454	728.4042605	28.789087296	-1.2398471224	33.247507083	19.161704423	0	0	0	0	0
4802	2022-08-25	20:03:30.000	236.62743057	5679.058334	1661457810.001	0	899	19.172079167	19.59431223	520.21988274	534.13036736	2.3805519766	728.40032191	28.792017185	-1.2765394228	33.222769276	19.162529257	0	0	0	0	0
4803	2022-08-25	20:03:31.007	236.62744222	5679.058613	1661457811.008	0	899	19.261895213	19.779302519	520.22474182	537.20863889	2.8898615672	728.38977051	28.793146133	-1.5673289299	33.153503418	19.152965546	0	0	0	0	0
4804	2022-08-25	20:03:31.982	236.6274535	5679.058884	1661457811.982	0	899	19.261895213	19.779302519	520.25843168	537.24342864	2.8898615672	728.42102051	28.793146133	-1.5673289299	33.153503418	19.152965546	0	0	0	0	0
4805	2022-08-25	20:03:32.937	236.62746456	5679.059149	1661457812.938	0	899	19.282781515	19.707826563	520.25843168	534.18225366	2.3826029991	728.41370356	28.793146133	-1.5235008049	33.153503418	19.151434223	0	0	0	0	0
4806	2022-08-25	20:03:33.907	236.62747578	5679.059419	1661457813.907	0	899	19.282781515	19.707826563	520.12231177	534.04249074	2.3826029991	728.41580908	28.793146133	-1.3450840885	33.153503418	19.157863983	0	0	0	0	0
4807	2022-08-25	20:03:34.880	236.62748704	5679.059689	1661457814.88	0	899	19.320449605	19.755548918	520.13768833	534.36120527	2.4330708278	728.39553287	28.796719317	-1.1606956776	33.153503418	19.16722952	0	0	0	0	0
4808	2022-08-25	20:03:35.822	236.62749795	5679.059951	1661457815.823	0	899	19.320550658	19.755653239	521.86981209	536.1407278	2.4330762505	728.39897752	28.797296524	-1.1496793632	33.153503418	19.167496372	0	0	0	0	0
4809	2022-08-25	20:03:36.851	236.62750985	5679.060236	1661457816.851	0	899	19.347651346	19.812318447	521.86981209	537.09384006	2.5909681829	728.39245605	28.797296524	-1.1473941803	33.153503418	19.167369843	0	0	0	0	0
4810	2022-08-25	20:03:37.796	236.62752079	5679.060499	1661457817.796	0	899	19.347651346	19.812318447	521.59874703	536.81486747	2.5909681829	728.4196167	28.797296524	-1.1522772312	33.153503418	19.165569305	0	0	0	0	0
4811	2022-08-25	20:03:38.812	236.62753255	5679.060781	1661457818.812	0	899	19.357547821	19.851712475	521.59874703	537.77765604	2.7499776036	728.41500673	28.797296524	-1.1987892689	33.153503418	19.147284552	0	0	0	0	0
4812	2022-08-25	20:03:39.796	236.62754394	5679.061054	1661457819.796	0	899	19.357975147	19.852155477	520.74577486	536.89838311	2.750003472	728.39949652	28.799732676	-1.1637893386	33.153503418	19.145484621	0	0	0	0	0
4813	2022-08-25	20:03:40.739	236.62755485	5679.061316	1661457820.739	0	899	19.328495193	19.803539235	520.75145102	536.29932786	2.6500039239	728.41673956	28.801050186	-1.1506495476	33.153503418	19.167730331	0	0	0	0	0
4814	2022-08-25	20:03:41.726	236.62756627	5679.061591	1661457821.726	0	899	19.328495193	19.803539235	520.34942282	535.88529645	2.6500039239	728.39394111	28.801050186	-1.1997378236	33.153503418	19.158758315	0	0	0	0	0
4815	2022-08-25	20:03:42.645	236.62757692	5679.061846	1661457822.646	0	899	19.45397401	19.895422847	520.34942282	534.68780864	2.4512220718	728.39780855	28.801050186	-1.1703322692	33.153503418	19.163878776	0	0	0	0	0
4816	2022-08-25	20:03:43.628	236.6275883	5679.062119	1661457823.629	0	899	19.45397401	19.895422847	520.42894308	534.76952011	2.4512220718	728.41635799	28.801050186	-1.2057741351	33.153503418	19.159738187	0	0	0	0	0
4817	2022-08-25	20:03:44.582	236.62759933	5679.062384	1661457824.582	0	899	19.465384107	19.940088863	520.43284163	535.8502987	2.6299769898	728.42030223	28.801955608	-1.2278498703	33.153503418	19.157711332	0	0	0	0	0
4818	2022-08-25	20:03:45.526	236.62761025	5679.062646	1661457825.526	0	899	19.465978006	19.940703568	521.00416156	536.4387502	2.6300111832	728.41758597	28.805322647	-1.188085556	33.153503418	19.161968231	0	0	0	0	0
4819	2022-08-25	20:03:46.526	236.62762184	5679.062924	1661457826.527	0	899	19.468402944	20.009388048	521.00416156	538.60337873	2.9868055854	728.40316914	28.805322647	-1.1793544861	33.153503418	19.161003062	0	0	0	0	0
4820	2022-08-25	20:03:47.520	236.62763334	5679.0632	1661457827.521	0	899	19.468402944	20.009388048	519.31899255	536.86128569	2.9868055854	728.40842706	28.805322647	-1.263863078	33.153503418	19.162362522	0	0	0	0	0
4821	2022-08-25	20:03:48.470	236.62764434	5679.063464	1661457828.471	0	899	19.442082483	19.880459411	519.31899255	533.53766782	2.4359968801	728.39747953	28.805322647	-1.184830308	33.153503418	19.163049698	0	0	0	0	0
4822	2022-08-25	20:03:49.390	236.62765498	5679.063719	1661457829.39	0	899	19.442082483	19.880459411	519.73759594	533.96773234	2.4359968801	728.40733408	28.805322647	-1.4241277595	33.153503418	19.117618169	0	0	0	0	0
4823	2022-08-25	20:03:50.305	236.62766558	5679.063974	1661457830.306	0	899	19.502160117	20.012152628	519.74834534	536.26500522	2.8153049648	728.4167145	28.807822461	-1.2632918216	33.153503418	19.14534397	0	0	0	0	0
4824	2022-08-25	20:03:51.322	236.62767734	5679.064256	1661457831.322	0	899	19.502435621	20.012438487	519.84924313	536.36921196	2.815321913	728.42147686	28.809381485	-1.1539047956	33.153503418	19.165208817	0	0	0	0	0
4825	2022-08-25	20:03:52.299	236.62768866	5679.064528	1661457832.3	0	899	19.502440954	19.985156861	519.84924313	535.48074418	2.6683297842	728.40512914	28.809381485	-1.1539047956	33.153503418	19.164904853	0	0	0	0	0
4826	2022-08-25	20:03:53.227	236.6276994	5679.064786	1661457833.228	0	899	19.502440954	19.985156861	519.0042367	534.610329	2.6683297842	728.40728275	28.809381485	-1.1550366121	33.153503418	19.164649875	0	0	0	0	0
4827	2022-08-25	20:03:54.168	236.62771029	5679.065047	1661457834.169	0	899	19.491963675	19.924656755	519.0042367	532.99313435	2.3990790371	728.38586305	28.809381485	-1.4747898042	33.153503418	19.137862515	0	0	0	0	0
4828	2022-08-25	20:03:55.157	236.62772174	5679.065322	1661457835.158	0	899	19.492599139	19.92531247	519.06810693	533.05892571	2.3991123671	728.41731191	28.812979326	-1.2125218972	33.153503418	19.150254357	0	0	0	0	0
4829	2022-08-25	20:03:56.132	236.62773302	5679.065592	1661457836.133	0	899	19.530148992	20.09149374	519.06956244	537.20941829	3.0865469781	728.41210331	28.813318253	-1.2073479536	33.153503418	19.151769006	0	0	0	0	0
4830	2022-08-25	20:03:57.036	236.62774348	5679.065844	1661457837.037	0	899	19.530148992	20.09149374	521.44435833	539.66720586	3.0865469781	728.41517528	28.813318253	-1.1917505201	33.153503418	19.157833428	0	0	0	0	0
4831	2022-08-25	20:03:58.007	236.62775472	5679.066113	1661457838.008	0	899	19.515389274	20.056762475	521.44435833	539.02846875	2.9818883437	728.41950433	28.813318253	-1.1781579296	33.153503418	19.163497192	0	0	0	0	0
4832	2022-08-25	20:03:59.043	236.62776671	5679.066401	1661457839.044	0	899	19.515389274	20.056762475	519.55289876	537.07322551	2.9818883437	728.41017404	28.813318253	-1.1866087835	33.153503418	19.162395566	0	0	0	0	0
