# Supplementary material for: A simple method to measure methane emissions from indoor gas leaks
Source: PLoS One. 2023 Nov 30;18(11):e0295055. doi: 10.1371/journal.pone.0295055 (PMC10688665; doi:10.1371/journal.pone.0295055)
Supplement: S1 Data — (ZIP) [file pone.0295055.s011.zip › data and code/data/raw data/cavity ringdown spectrometer data/RCM control tests/R16_RCM_1.dat]

DATE	TIME	FRAC_DAYS_SINCE_JAN1	FRAC_HRS_SINCE_JAN1	EPOCH_TIME	ALARM_STATUS	INST_STATUS	CH4	CH4_dry	CO2	CO2_dry	H2O	CavityPressure	CavityTemp	Battery_Current	Battery_Temperature	Battery_Voltage	GPS_ABS_LAT	GPS_ABS_LONG	GPS_FIT	GPS_TIME	GPS_ALTITUDE
16656	2022-08-30	17:37:10.072	241.52581102	5796.619464	1661881030.072	0	899	4.8035133783	4.947955163	579.82630363	601.03123695	3.2249467292	725.14916588	34.640063002	-1.1826959738	34.149612427	19.122796494	0	0	0	0	0
16657	2022-08-30	17:37:10.990	241.52582166	5796.61972	1661881030.991	0	899	4.8042717718	4.9596544326	579.82705106	602.6454842	3.4610397808	725.14497345	34.640220642	-1.1923648664	34.149612427	19.122859386	0	0	0	0	0
16658	2022-08-30	17:37:11.930	241.52583252	5796.619981	1661881031.93	0	899	4.8042717718	4.9596544326	583.49707364	606.45993634	3.4610397808	725.17033619	34.640220642	-1.1816719234	34.149612427	19.122013383	0	0	0	0	0
16659	2022-08-30	17:37:12.855	241.52584323	5796.620238	1661881032.855	0	899	4.6461502816	4.7845880019	583.49707364	604.64072879	3.1964310943	725.17355286	34.640220642	-1.1575589993	34.149612427	19.117951753	0	0	0	0	0
16660	2022-08-30	17:37:13.779	241.52585392	5796.620494	1661881033.779	0	899	4.6461502816	4.7845880019	583.97270188	605.13359194	3.1964310943	725.14080811	34.640220642	-1.1587878466	34.149612427	19.116954803	0	0	0	0	0
16661	2022-08-30	17:37:14.703	241.52586462	5796.620751	1661881034.703	0	899	4.8691590522	5.0042449768	583.97519458	603.66963499	2.9821328885	725.16556857	34.640742675	-1.1582596255	34.149612427	19.121380383	0	0	0	0	0
16662	2022-08-30	17:37:15.622	241.52587527	5796.621006	1661881035.623	0	899	4.8692199189	5.0043082911	584.38953434	604.09805965	2.9821491906	725.17068502	34.64214325	-1.4002518804	34.149612427	19.100148233	0	0	0	0	0
16663	2022-08-30	17:37:16.536	241.52588584	5796.62126	1661881036.537	0	899	4.6943100293	4.8361100049	584.38953434	605.85915836	3.2391826664	725.15909197	34.64214325	-1.4425061878	34.149612427	19.093494592	0	0	0	0	0
16664	2022-08-30	17:37:17.461	241.52589655	5796.621517	1661881037.462	0	899	4.6943100293	4.8361100049	584.17975671	605.6416738	3.2391826664	725.16608515	34.64214325	-1.1864578724	34.149612427	19.112632751	0	0	0	0	0
16665	2022-08-30	17:37:18.434	241.52590781	5796.621787	1661881038.435	0	899	4.6864595071	4.8376823896	584.17975671	607.11612781	3.4533103854	725.15616916	34.64214325	-1.2964053501	34.149612427	19.114421364	0	0	0	0	0
16666	2022-08-30	17:37:19.374	241.52591868	5796.622048	1661881039.374	0	899	4.6864728211	4.8376963272	582.82904332	605.71241155	3.4533146759	725.15075845	34.642461562	-1.2736936555	34.149612427	19.115685381	0	0	0	0	0
16667	2022-08-30	17:37:20.283	241.52592921	5796.622301	1661881040.284	0	899	4.9326447644	5.077685896	582.83668891	603.67692824	3.1555916785	725.16978364	34.644065857	-1.1555324793	34.149612427	19.121995926	0	0	0	0	0
16668	2022-08-30	17:37:21.232	241.52594019	5796.622564	1661881041.232	0	899	4.9326447644	5.077685896	584.26946451	605.16093498	3.1555916785	725.17144088	34.644065857	-1.1994791031	34.149612427	19.118034363	0	0	0	0	0
16669	2022-08-30	17:37:22.135	241.52595065	5796.622816	1661881042.136	0	899	4.9333525034	5.086094498	584.26946451	606.27418654	3.317641747	725.16566275	34.644065857	-1.1957602943	34.149612427	19.118177414	0	0	0	0	0
16670	2022-08-30	17:37:23.062	241.52596137	5796.623073	1661881043.062	0	899	4.9333525034	5.086094498	583.24817613	605.21443446	3.317641747	725.15949133	34.644065857	-1.1677345282	34.149612427	19.121364076	0	0	0	0	0
16671	2022-08-30	17:37:24.000	241.52597223	5796.623334	1661881044.001	0	899	4.9024512397	5.0523212733	583.24817613	604.93548594	3.2770215718	725.16858759	34.644065857	-1.1605556066	34.149612427	19.118842788	0	0	0	0	0
16672	2022-08-30	17:37:24.980	241.52598356	5796.623606	1661881044.98	0	899	4.9024512397	5.0523212733	586.3336794	608.13571955	3.2770215718	725.16816883	34.644065857	-1.1571601629	34.149612427	19.117673874	0	0	0	0	0
16673	2022-08-30	17:37:25.878	241.52599397	5796.623855	1661881045.879	0	899	4.8580415674	5.0038230867	586.34073303	607.73960301	3.2185182794	725.15237366	34.645537168	-1.1526329415	34.149612427	19.119343246	0	0	0	0	0
16674	2022-08-30	17:37:26.762	241.52600419	5796.624101	1661881046.762	0	899	4.8580465798	5.0038283172	585.0794359	606.43228404	3.2185197317	725.16655282	34.645652771	-1.1537216128	34.149612427	19.120593229	0	0	0	0	0
16675	2022-08-30	17:37:27.767	241.52601583	5796.62438	1661881047.768	0	899	5.0715149914	5.215380854	585.0794359	605.2577492	3.0473839817	725.16788023	34.645652771	-1.1555324793	34.149612427	19.121995926	0	0	0	0	0
16676	2022-08-30	17:37:28.720	241.52602685	5796.624644	1661881048.72	0	899	5.0715149914	5.215380854	586.82399573	607.06247568	3.0473839817	725.1732873	34.645652771	-1.1689848892	34.149612427	19.118628432	0	0	0	0	0
16677	2022-08-30	17:37:29.697	241.52603817	5796.624916	1661881049.698	0	899	5.1272114183	5.2728473021	586.83274637	607.0981321	3.0512560654	725.16390082	34.64747655	-1.2050304026	34.149612427	19.121831704	0	0	0	0	0
16678	2022-08-30	17:37:30.599	241.52604861	5796.625167	1661881050.6	0	899	5.1272173374	5.2728534649	587.2534437	607.53336817	3.0512576059	725.15559114	34.647605896	-1.2076174021	34.149612427	19.122356415	0	0	0	0	0
16679	2022-08-30	17:37:31.496	241.52605899	5796.625416	1661881051.497	0	899	5.0276240453	5.1760051593	587.2534437	608.32981324	3.1669366905	725.16578725	34.647605896	-1.2113793409	34.149612427	19.119916512	0	0	0	0	0
16680	2022-08-30	17:37:32.410	241.52606956	5796.625669	1661881052.41	0	899	5.0276240453	5.1760051593	589.31127835	610.46150303	3.1669366905	725.17234509	34.647605896	-1.196223855	34.149612427	19.118287535	0	0	0	0	0
16681	2022-08-30	17:37:33.359	241.52608056	5796.625933	1661881053.36	0	899	4.8847502841	5.0234011077	589.31127835	609.64778599	3.0491588584	725.17779541	34.647605896	-1.196223855	34.149612427	19.11299324	0	0	0	0	0
16682	2022-08-30	17:37:34.331	241.52609179	5796.626203	1661881054.331	0	899	4.8847686816	5.0234202622	589.62881486	609.97631502	3.0491638806	725.15323017	34.648027887	-1.2128884311	34.149612427	19.117786723	0	0	0	0	0
16683	2022-08-30	17:37:35.269	241.52610266	5796.626464	1661881055.27	0	899	4.9971871682	5.1449143082	589.63531345	610.8324411	3.1720322844	725.16253662	34.649375916	-1.2173833847	34.149612427	19.118394852	0	0	0	0	0
16684	2022-08-30	17:37:36.230	241.52611378	5796.626731	1661881056.231	0	899	4.9971871682	5.1449143082	589.46446112	610.6554467	3.1720322844	725.15082717	34.649375916	-1.2142035195	34.149612427	19.118394852	0	0	0	0	0
16685	2022-08-30	17:37:37.186	241.52612484	5796.626996	1661881057.186	0	899	5.1744504875	5.3386049309	589.46446112	612.21553942	3.3968808546	725.13206876	34.649375916	-1.1946285387	34.149612427	19.118934391	0	0	0	0	0
16686	2022-08-30	17:37:38.091	241.52613531	5796.627248	1661881058.091	0	899	5.1744504875	5.3386049309	590.56359754	613.35709831	3.3968808546	725.1580568	34.649375916	-1.2093744357	34.149612427	19.11712193	0	0	0	0	0
16687	2022-08-30	17:37:38.990	241.52614573	5796.627497	1661881058.991	0	899	5.2045390469	5.3578438354	590.56359754	611.71744215	3.1609754573	725.17272949	34.649375916	-1.217652834	34.149612427	19.115769658	0	0	0	0	0
16688	2022-08-30	17:37:39.905	241.52615632	5796.627752	1661881059.906	0	899	5.2045591937	5.3578648428	590.5624747	611.71631618	3.1609808084	725.17047119	34.649809629	-1.1825343015	34.149612427	19.117844348	0	0	0	0	0
16689	2022-08-30	17:37:40.915	241.52616801	5796.628032	1661881060.916	0	899	5.0852750657	5.2378948954	590.56892688	612.12486782	3.2189159715	725.15417359	34.651145935	-1.1697717258	34.149612427	19.118587494	0	0	0	0	0
16690	2022-08-30	17:37:41.874	241.5261791	5796.628298	1661881061.874	0	899	5.0852750657	5.2378948954	591.77586492	613.37585946	3.2189159715	725.13423571	34.651145935	-1.1946069397	34.149612427	19.117099914	0	0	0	0	0
16691	2022-08-30	17:37:42.819	241.52619003	5796.628561	1661881062.819	0	899	5.1856966606	5.324745788	591.77586492	611.06118558	2.8848606772	725.15296178	34.651145935	-1.1701813936	34.149612427	19.121274948	0	0	0	0	0
16692	2022-08-30	17:37:43.769	241.52620104	5796.628825	1661881063.77	0	899	5.1856966606	5.324745788	592.54856699	611.85906916	2.8848606772	725.14958868	34.651145935	-1.1765303154	34.149612427	19.121274948	0	0	0	0	0
16693	2022-08-30	17:37:44.713	241.52621196	5796.629087	1661881064.713	0	899	5.1709671693	5.3538334278	592.55110869	618.0649357	3.7733247042	725.15825325	34.651670595	-1.1859297231	34.149612427	19.120960375	0	0	0	0	0
16694	2022-08-30	17:37:45.653	241.52622284	5796.629348	1661881065.653	0	899	5.1710260535	5.3538953373	592.71679554	618.23788921	3.7733434953	725.15295168	34.652946472	-1.1490218639	34.149612427	19.120195389	0	0	0	0	0
16695	2022-08-30	17:37:46.594	241.52623373	5796.629609	1661881066.594	0	899	4.9410106049	5.0861174482	592.71679554	613.88385341	3.1517877599	725.16095254	34.652946472	-1.1929254082	34.149612427	19.118709198	0	0	0	0	0
16696	2022-08-30	17:37:47.522	241.52624447	5796.629867	1661881067.522	0	899	4.9410106049	5.0861174482	594.13153319	615.34911406	3.1517877599	725.14237279	34.652946472	-1.1734366417	34.149612427	19.120195389	0	0	0	0	0
16697	2022-08-30	17:37:48.447	241.52625519	5796.630124	1661881068.448	0	899	5.2295871462	5.3958569165	594.13153319	617.11369252	3.4041471631	725.14355267	34.652946472	-1.1922139727	34.149612427	19.120355341	0	0	0	0	0
16698	2022-08-30	17:37:49.381	241.526266	5796.630384	1661881069.382	0	899	5.2296032864	5.3958738014	593.72842085	616.69501921	3.4041517577	725.15770959	34.653292271	-1.2104415673	34.149612427	19.12076321	0	0	0	0	0
16699	2022-08-30	17:37:50.423	241.52627804	5796.630673	1661881070.423	0	899	5.4262788727	5.5836508199	593.73548219	614.67303927	3.1136122101	725.1531465	34.654747009	-1.1856602391	34.149612427	19.1211586	0	0	0	0	0
16700	2022-08-30	17:37:51.368	241.52628899	5796.630936	1661881071.369	0	899	5.4262788727	5.5836508199	590.79016595	611.62385905	3.1136122101	725.14611816	34.654747009	-1.1734366417	34.149612427	19.118755341	0	0	0	0	0
16701	2022-08-30	17:37:52.296	241.52629973	5796.631194	1661881072.297	0	899	5.3409983362	5.4991002852	590.79016595	612.05737479	3.176150248	725.14887243	34.654747009	-1.1665380522	34.149612427	19.118755341	0	0	0	0	0
16702	2022-08-30	17:37:53.243	241.52631069	5796.631457	1661881073.244	0	899	5.3409983362	5.4991002852	596.06046708	617.51739572	3.176150248	725.16421974	34.654747009	-1.1770369525	34.149612427	19.117338509	0	0	0	0	0
16703	2022-08-30	17:37:54.193	241.52632168	5796.63172	1661881074.193	0	899	5.2922401846	5.4381786011	596.06046708	616.04059534	2.9646376375	725.15338135	34.654747009	-1.160415411	34.149612427	19.122356415	0	0	0	0	0
16704	2022-08-30	17:37:55.096	241.52633214	5796.631971	1661881075.097	0	899	5.2923038483	5.4382448094	595.27735773	615.23134441	2.964653234	725.15635348	34.656094835	-1.1679824306	34.149612427	19.11845038	0	0	0	0	0
16705	2022-08-30	17:37:56.006	241.52634266	5796.632224	1661881076.006	0	899	5.2300242652	5.3797805829	595.27926384	616.00340191	3.0752189656	725.16800594	34.656486511	-1.1942404745	34.149612427	19.118688583	0	0	0	0	0
16706	2022-08-30	17:37:56.937	241.52635345	5796.632483	1661881076.938	0	899	5.2300242652	5.3797805829	597.47132222	618.27177493	3.0752189656	725.15701112	34.656486511	-1.1946393409	34.149612427	19.113804078	0	0	0	0	0
16707	2022-08-30	17:37:57.888	241.52636444	5796.632747	1661881077.888	0	899	5.484880419	5.6427142202	597.47132222	618.37569535	3.0900635762	725.15109152	34.656486511	-1.1916858566	34.149612427	19.113005164	0	0	0	0	0
16708	2022-08-30	17:37:58.816	241.5263752	5796.633005	1661881078.817	0	899	5.484880419	5.6427142202	596.26907477	617.13138356	3.0900635762	725.12901781	34.656486511	-1.2260498022	34.149612427	19.113305389	0	0	0	0	0
16709	2022-08-30	17:37:59.759	241.5263861	5796.633266	1661881079.759	0	899	5.3578872607	5.5223337596	596.27536412	618.53611553	3.2897086381	725.13616256	34.657776738	-1.4175200865	34.149612427	19.096849366	0	0	0	0	0
16710	2022-08-30	17:38:00.664	241.52639659	5796.633518	1661881080.665	0	899	5.3579087451	5.5223562006	599.00172931	621.3643048	3.289714407	725.14596537	34.658226013	-1.5123228403	34.149612427	19.092904779	0	0	0	0	0
16711	2022-08-30	17:38:01.622	241.52640767	5796.633784	1661881081.623	0	899	5.2501866166	5.4024732313	599.00172931	620.12801945	3.1140427004	725.15330495	34.658226013	-1.4269087244	34.149612427	19.096005042	0	0	0	0	0
16712	2022-08-30	17:38:02.581	241.52641876	5796.63405	1661881082.581	0	899	5.2501866166	5.4024732313	601.77581384	622.99994363	3.1140427004	725.15252079	34.658226013	-1.1722186259	34.149612427	19.100905842	0	0	0	0	0
16713	2022-08-30	17:38:03.529	241.52642975	5796.634314	1661881083.53	0	899	5.5879398154	5.7463699488	601.77581384	622.51870989	3.0457879227	725.15405273	34.658226013	-1.7219560146	34.149612427	19.07049942	0	0	0	0	0
16714	2022-08-30	17:38:04.470	241.52644063	5796.634575	1661881084.47	0	899	5.5879585234	5.7463894257	597.63293059	618.23305483	3.0457923821	725.15427424	34.658601117	-1.246206863	34.149612427	19.110622002	0	0	0	0	0
16715	2022-08-30	17:38:05.438	241.52645184	5796.634844	1661881085.439	0	899	5.4739776	5.6403785484	597.63974567	619.73644246	3.2591398731	725.1358012	34.659996033	-1.2363331523	34.149612427	19.118206138	0	0	0	0	0
16716	2022-08-30	17:38:06.378	241.52646271	5796.635105	1661881086.378	0	899	5.4739776	5.6403785484	598.03970065	620.15118508	3.2591398731	725.14532471	34.659996033	-1.2271492481	34.149612427	19.120916367	0	0	0	0	0
16717	2022-08-30	17:38:07.305	241.52647345	5796.635363	1661881087.306	0	899	5.2629350295	5.4137508548	598.03970065	618.87622239	3.0775428216	725.14859231	34.659996033	-1.2256617325	34.149612427	19.120148223	0	0	0	0	0
16718	2022-08-30	17:38:08.210	241.52648392	5796.635614	1661881088.211	0	899	5.2629350295	5.4137508548	602.21839137	623.20050442	3.0775428216	725.17255326	34.659996033	-1.2173833847	34.149612427	19.115873337	0	0	0	0	0
16719	2022-08-30	17:38:09.118	241.52649443	5796.635866	1661881089.119	0	899	5.3922936264	5.5428389132	602.21839137	622.6572545	3.0004774067	725.15830741	34.659996033	-1.4419349393	34.149612427	19.10581926	0	0	0	0	0
16720	2022-08-30	17:38:10.049	241.5265052	5796.636125	1661881090.049	0	899	5.3922936264	5.5428389132	601.64239207	622.06170619	3.0004774067	725.16601562	34.659996033	-1.4908292294	34.149612427	19.103630066	0	0	0	0	0
16721	2022-08-30	17:38:10.957	241.52651571	5796.636377	1661881090.957	0	899	5.66986726	5.8431175369	601.65065005	624.01184058	3.2755540461	725.14598882	34.661675106	-1.2019476212	34.149612427	19.118970227	0	0	0	0	0
16722	2022-08-30	17:38:11.904	241.52652668	5796.63664	1661881091.905	0	899	5.6698780397	5.8431287944	601.12590787	623.46761489	3.2755567696	725.15454102	34.661888123	-1.1861884152	34.149612427	19.117381203	0	0	0	0	0
16723	2022-08-30	17:38:12.868	241.52653782	5796.636908	1661881092.868	0	899	5.7279954848	5.9061987568	601.12590787	623.875756	3.3332130281	725.14467151	34.661888123	-1.1921600948	34.149612427	19.117128132	0	0	0	0	0
16724	2022-08-30	17:38:13.789	241.52654848	5796.637164	1661881093.789	0	899	5.7279954848	5.9061987568	602.16384049	624.95296959	3.3332130281	725.15578799	34.661888123	-1.2327544531	34.149612427	19.117710114	0	0	0	0	0
16725	2022-08-30	17:38:14.726	241.52655933	5796.637424	1661881094.726	0	899	5.7663531025	5.9320657757	602.16888725	623.20941094	3.0860660726	725.16103985	34.662913392	-1.2706970955	34.149612427	19.117868032	0	0	0	0	0
16726	2022-08-30	17:38:15.681	241.52657039	5796.637689	1661881095.682	0	899	5.7663898615	5.9321040664	603.47420094	624.56039473	3.0860746761	725.16137695	34.663627625	-1.1978515387	34.149612427	19.118755341	0	0	0	0	0
16727	2022-08-30	17:38:16.630	241.52658137	5796.637953	1661881096.63	0	899	5.7581811373	5.9179730316	603.47420094	623.8315816	2.9828898642	725.15705437	34.663627625	-1.1958897122	34.149612427	19.11901767	0	0	0	0	0
16728	2022-08-30	17:38:17.573	241.52659229	5796.638215	1661881097.574	0	899	5.7581811373	5.9179730316	605.16136431	625.57565914	2.9828898642	725.15844444	34.663627625	-1.1947040226	34.149612427	19.121113531	0	0	0	0	0
16729	2022-08-30	17:38:18.539	241.52660347	5796.638483	1661881098.54	0	899	5.5126555209	5.671675059	605.16136431	626.3866941	3.0973807938	725.16313404	34.663627625	-1.1856926411	34.149612427	19.121747642	0	0	0	0	0
16730	2022-08-30	17:38:19.469	241.52661422	5796.638741	1661881099.469	0	899	5.5126555209	5.671675059	606.0419981	627.2982151	3.0973807938	725.14306641	34.663627625	-1.1587878466	34.149612427	19.121995926	0	0	0	0	0
16731	2022-08-30	17:38:20.384	241.52662483	5796.638996	1661881100.385	0	899	5.5817130653	5.7436294193	606.05031296	627.4269942	3.1142950791	725.16857344	34.665306091	-1.1734366417	34.149612427	19.123075485	0	0	0	0	0
16732	2022-08-30	17:38:21.404	241.52663663	5796.639279	1661881101.405	0	899	5.5817130653	5.7436294193	605.34445539	626.69623953	3.1142950791	725.1375304	34.665306091	-1.203294964	34.149612427	19.120602955	0	0	0	0	0
16733	2022-08-30	17:38:22.359	241.52664769	5796.639544	1661881102.36	0	899	5.6926411066	5.8625707227	605.34445539	627.32017016	3.2021113949	725.14554096	34.665306091	-1.1636707783	34.149612427	19.121274948	0	0	0	0	0
16734	2022-08-30	17:38:23.312	241.5266587	5796.639809	1661881103.312	0	899	5.6926411066	5.8625707227	602.61106314	624.48754805	3.2021113949	725.14854704	34.665306091	-1.1766057757	34.149612427	19.120023487	0	0	0	0	0
16735	2022-08-30	17:38:24.302	241.52667016	5796.640084	1661881104.302	0	899	5.8937073004	6.0754929264	602.61106314	625.22019003	3.3054719419	725.15733651	34.665306091	-1.1619029953	34.149612427	19.12244606	0	0	0	0	0
16736	2022-08-30	17:38:25.292	241.52668163	5796.640359	1661881105.293	0	899	5.8937835163	6.0755725528	607.83959072	630.64501848	3.3054906357	725.15569583	34.666754969	-1.1617736453	34.149612427	19.121799608	0	0	0	0	0
16737	2022-08-30	17:38:26.252	241.52669273	5796.640626	1661881106.252	0	899	5.5913038643	5.7762622983	607.84255088	632.31242446	3.5373879184	725.1473417	34.667350769	-1.2076174021	34.149612427	19.123435974	0	0	0	0	0
16738	2022-08-30	17:38:27.173	241.52670339	5796.640881	1661881107.173	0	899	5.5913038643	5.7762622983	609.35110969	633.88171321	3.5373879184	725.13950333	34.667350769	-1.196665771	34.149612427	19.118589704	0	0	0	0	0
16739	2022-08-30	17:38:28.102	241.52671416	5796.64114	1661881108.103	0	899	5.5390227198	5.6915417226	609.35110969	629.74652677	2.9603938143	725.15520553	34.667350769	-1.2055909192	34.149612427	19.117673874	0	0	0	0	0
16740	2022-08-30	17:38:29.051	241.52672513	5796.641403	1661881109.051	0	899	5.5390227198	5.6915417226	606.99851031	627.31518421	2.9603938143	725.1442572	34.667350769	-1.1955016212	34.149612427	19.117673874	0	0	0	0	0
16741	2022-08-30	17:38:30.094	241.5267372	5796.641693	1661881110.094	0	899	5.6937478973	5.8659468364	607.00445459	629.33221105	3.2430063841	725.15342015	34.668548837	-1.1970538659	34.149612427	19.113595836	0	0	0	0	0
16742	2022-08-30	17:38:31.082	241.52674865	5796.641967	1661881111.083	0	899	5.6937676575	5.8659674635	609.81065996	632.24167381	3.2430113063	725.15180858	34.668937683	-1.2052460262	34.149612427	19.118115065	0	0	0	0	0
16743	2022-08-30	17:38:31.986	241.5267591	5796.642218	1661881111.986	0	899	5.6002610599	5.769951737	609.81065996	632.28416889	3.2489367507	725.16092263	34.668937683	-1.2168444245	34.149612427	19.119258817	0	0	0	0	0
16744	2022-08-30	17:38:32.888	241.52676954	5796.642469	1661881112.888	0	899	5.6002610599	5.769951737	609.14483595	631.5938071	3.2489367507	725.14693587	34.668937683	-1.4530913088	34.149612427	19.088407239	0	0	0	0	0
16745	2022-08-30	17:38:33.865	241.52678084	5796.64274	1661881113.865	0	899	5.7424272375	5.9225498017	609.14483595	632.38914178	3.3598110518	725.15535347	34.668937683	-1.3849238489	34.149612427	19.095556992	0	0	0	0	0
16746	2022-08-30	17:38:34.865	241.52679243	5796.643018	1661881114.866	0	899	5.7424558261	5.9225796916	609.33844729	632.59019366	3.3598183671	725.15732115	34.669495488	-1.1934643384	34.149612427	19.117407654	0	0	0	0	0
16747	2022-08-30	17:38:35.869	241.52680405	5796.643297	1661881115.87	0	899	5.8026430057	5.9695028534	609.34478874	630.64944204	3.0879419914	725.13968401	34.670768738	-1.2179438192	34.149612427	19.116785769	0	0	0	0	0
16748	2022-08-30	17:38:36.792	241.52681473	5796.643554	1661881116.793	0	899	5.8026430057	5.9695028534	607.89290091	629.14679154	3.0879419914	725.14451266	34.670768738	-1.229725454	34.149612427	19.116385214	0	0	0	0	0
16749	2022-08-30	17:38:37.778	241.52682613	5796.643827	1661881117.778	0	899	5.8839129099	6.0622200586	607.89290091	630.2984758	3.2493202168	725.14885181	34.670768738	-1.2678082755	34.149612427	19.115514755	0	0	0	0	0
16750	2022-08-30	17:38:38.720	241.52683704	5796.644089	1661881118.72	0	899	5.8839129099	6.0622200586	606.60528642	628.96340271	3.2493202168	725.15561863	34.670768738	-1.3799331433	34.149612427	19.111216779	0	0	0	0	0
16751	2022-08-30	17:38:39.677	241.52684812	5796.644355	1661881119.678	0	899	5.9701292858	6.147410335	606.60528642	628.51091455	3.1858517686	725.16088867	34.670768738	-1.3964252472	34.149612427	19.109392166	0	0	0	0	0
16752	2022-08-30	17:38:40.648	241.52685936	5796.644625	1661881120.649	0	899	5.9702197461	6.1475046911	609.64956892	631.66528284	3.1858728798	725.15643351	34.672466404	-1.1756356678	34.149612427	19.120436119	0	0	0	0	0
16753	2022-08-30	17:38:41.598	241.52687035	5796.644888	1661881121.598	0	899	6.053277925	6.2279450992	609.6502336	631.03949748	3.098289345	725.17085317	34.672599792	-1.1732642311	34.149612427	19.119954949	0	0	0	0	0
16754	2022-08-30	17:38:42.596	241.52688191	5796.645166	1661881122.597	0	899	6.053277925	6.2279450992	610.86526177	632.2971543	3.098289345	725.14568809	34.672599792	-1.2922554016	34.149612427	19.115514755	0	0	0	0	0
16755	2022-08-30	17:38:43.601	241.52689353	5796.645445	1661881123.601	0	899	5.8256453364	6.0010607343	610.86526177	633.23587978	3.2292015004	725.150657	34.672599792	-1.2540971712	34.149612427	19.116802405	0	0	0	0	0
16756	2022-08-30	17:38:44.594	241.52690502	5796.645721	1661881124.594	0	899	5.8256592073	6.001075211	615.22768109	637.75808044	3.229204863	725.13121548	34.672866569	-1.2008804446	34.149612427	19.119098815	0	0	0	0	0
16757	2022-08-30	17:38:45.496	241.52691546	5796.645971	1661881125.496	0	899	5.8019370961	5.9977809159	615.23477946	640.51139424	3.6072374226	725.15861056	34.674278259	-1.2255215645	34.149612427	19.120916367	0	0	0	0	0
16758	2022-08-30	17:38:46.421	241.52692617	5796.646228	1661881126.421	0	899	5.8019370961	5.9977809159	611.12495154	636.23271609	3.6072374226	725.15387367	34.674278259	-1.1753015266	34.149612427	19.096794798	0	0	0	0	0
16759	2022-08-30	17:38:47.421	241.52693775	5796.646506	1661881127.422	0	899	6.1172686621	6.3009949151	611.12495154	633.44759151	3.2211989106	725.14015774	34.674278259	-1.219129605	34.149612427	19.120924324	0	0	0	0	0
16760	2022-08-30	17:38:48.367	241.52694869	5796.646769	1661881128.367	0	899	6.1172686621	6.3009949151	610.48440133	632.78364384	3.2211989106	725.14184611	34.674278259	-1.5347758532	34.149612427	19.108310699	0	0	0	0	0
16761	2022-08-30	17:38:49.338	241.52695993	5796.647038	1661881129.338	0	899	6.1950830629	6.3774935876	610.48698497	632.34583451	3.1597688746	725.14065774	34.674796048	-1.3586658413	34.149612427	19.112575253	0	0	0	0	0
16762	2022-08-30	17:38:50.302	241.52697109	5796.647306	1661881130.302	0	899	6.1951573646	6.3775710621	611.3888405	633.28010045	3.1597854484	725.12475586	34.676139832	-1.1945961714	34.149612427	19.118394852	0	0	0	0	0
16763	2022-08-30	17:38:51.286	241.52698249	5796.64758	1661881131.287	0	899	6.1887056406	6.3635363836	611.3888405	632.38668752	3.0351120323	725.12646484	34.676139832	-1.2629576921	34.149612427	19.116594315	0	0	0	0	0
16764	2022-08-30	17:38:52.193	241.52699297	5796.647831	1661881132.193	0	899	6.1887056406	6.3635363836	613.85988355	634.94259732	3.0351120323	725.14784534	34.676139832	-1.1910391067	34.149612427	19.120572892	0	0	0	0	0
16765	2022-08-30	17:38:53.091	241.52700337	5796.648081	1661881133.091	0	899	6.2639374117	6.458736453	613.85988355	637.08230878	3.33192108	725.12786501	34.676139832	-1.1918583232	34.149612427	19.118533507	0	0	0	0	0
16766	2022-08-30	17:38:54.056	241.52701455	5796.648349	1661881134.057	0	899	6.2639374117	6.458736453	613.33688336	636.53952341	3.33192108	725.12615199	34.676139832	-1.1913409233	34.149612427	19.116233826	0	0	0	0	0
16767	2022-08-30	17:38:54.976	241.5270252	5796.648605	1661881134.977	0	899	6.2476345521	6.4508827972	613.34168556	637.62138487	3.4806720656	725.11802865	34.677097801	-1.1904893537	34.149612427	19.117364429	0	0	0	0	0
16768	2022-08-30	17:38:55.940	241.52703634	5796.648872	1661881135.94	0	899	6.2476832368	6.450933781	615.25450098	639.61000716	3.4806839276	725.13173691	34.677970886	-1.2005462868	34.149612427	19.116637072	0	0	0	0	0
16769	2022-08-30	17:38:56.901	241.52704747	5796.649139	1661881136.901	0	899	5.7729030043	5.9384374499	615.25450098	636.70448015	3.0794392935	725.14769336	34.677970886	-1.2800102644	34.149612427	19.108786122	0	0	0	0	0
16770	2022-08-30	17:38:57.901	241.52705904	5796.649417	1661881137.901	0	899	5.7729030043	5.9384374499	619.57380331	641.17436886	3.0794392935	725.14505066	34.677970886	-1.3084565141	34.149612427	19.099938007	0	0	0	0	0
16771	2022-08-30	17:38:58.838	241.52706988	5796.649677	1661881138.838	0	899	5.9863896535	6.1771433172	619.57380331	643.59362165	3.4114629976	725.13674098	34.677970886	-1.2200781636	34.149612427	19.111537984	0	0	0	0	0
16772	2022-08-30	17:38:59.756	241.52708052	5796.649932	1661881139.757	0	899	5.986392245	6.1771460286	620.09727795	644.13739523	3.4114636435	725.12719848	34.678019391	-1.2595622247	34.149612427	19.118745791	0	0	0	0	0
16773	2022-08-30	17:39:00.687	241.52709128	5796.650191	1661881140.687	0	899	6.3075897694	6.494535062	620.10631145	642.45659496	3.1799619461	725.12997659	34.679801941	-1.1938200573	34.149612427	19.11856674	0	0	0	0	0
16774	2022-08-30	17:39:01.663	241.52710258	5796.650462	1661881141.663	0	899	6.3075897694	6.494535062	614.51699476	636.66582441	3.1799619461	725.12584802	34.679801941	-1.1915456467	34.149612427	19.118020595	0	0	0	0	0
16775	2022-08-30	17:39:02.601	241.52711345	5796.650723	1661881142.602	0	899	6.268982117	6.4538387253	614.51699476	636.55254541	3.1642612038	725.13055986	34.679801941	-1.188085556	34.149612427	19.116534404	0	0	0	0	0
16776	2022-08-30	17:39:03.571	241.52712466	5796.650992	1661881143.571	0	899	6.268982117	6.4538387253	616.3335966	638.43428755	3.1642612038	725.14529884	34.679801941	-1.1922247805	34.149612427	19.118144989	0	0	0	0	0
16777	2022-08-30	17:39:04.480	241.52713519	5796.651244	1661881144.48	0	899	6.3091864767	6.4955649797	616.34025961	638.48139623	3.1698181097	725.16472419	34.681124706	-1.2183750678	34.149612427	19.117597883	0	0	0	0	0
16778	2022-08-30	17:39:05.459	241.52714652	5796.651516	1661881145.459	0	899	6.3092065064	6.4955858676	619.79806833	642.06345377	3.1698225108	725.14889547	34.681480408	-1.2238940001	34.149612427	19.117673874	0	0	0	0	0
16779	2022-08-30	17:39:06.388	241.52715728	5796.651775	1661881146.389	0	899	6.3066479216	6.4914353595	619.79806833	641.88111984	3.1447575025	725.13143294	34.681480408	-1.2365702975	34.149612427	19.114519132	0	0	0	0	0
16780	2022-08-30	17:39:07.335	241.52716824	5796.652038	1661881147.336	0	899	6.3066479216	6.4914353595	620.33002639	642.43203126	3.1447575025	725.1460927	34.681480408	-1.2053538371	34.149612427	19.118216534	0	0	0	0	0
16781	2022-08-30	17:39:08.280	241.52717918	5796.6523	1661881148.281	0	899	6.1988583254	6.3811173849	620.33002639	642.50915546	3.1553522257	725.14744598	34.681480408	-1.1978515387	34.149612427	19.119115829	0	0	0	0	0
16782	2022-08-30	17:39:09.163	241.52718939	5796.652545	1661881149.163	0	899	6.1988583254	6.3811173849	622.38340088	644.6359458	3.1553522257	725.14891568	34.681480408	-1.1978515387	34.149612427	19.118314288	0	0	0	0	0
16783	2022-08-30	17:39:10.102	241.52720027	5796.652806	1661881150.103	0	899	6.2810893664	6.4638895154	622.38935782	644.41460401	3.1241945858	725.15345168	34.682651596	-1.2134704953	34.149612427	19.111547975	0	0	0	0	0
16784	2022-08-30	17:39:11.036	241.52721106	5796.653066	1661881151.036	0	899	6.2811280691	6.4639298514	620.38546389	642.33985711	3.124203005	725.14842093	34.68334198	-1.3199255466	34.149612427	19.11299324	0	0	0	0	0
16785	2022-08-30	17:39:11.924	241.52722135	5796.653312	1661881151.925	0	899	6.2708091722	6.4503321834	620.38546389	641.97940517	3.074634515	725.1483413	34.68334198	-1.30948054	34.149612427	19.111497816	0	0	0	0	0
16786	2022-08-30	17:39:12.884	241.52723245	5796.653579	1661881152.884	0	899	6.2708091722	6.4503321834	618.61886673	640.15131755	3.074634515	725.15926134	34.68334198	-1.2008050033	34.149612427	19.103346187	0	0	0	0	0
16787	2022-08-30	17:39:13.895	241.52724417	5796.65386	1661881153.896	0	899	6.1150840687	6.2854577429	618.61886673	639.57094367	2.9944773538	725.14366382	34.68334198	-1.4529080951	34.149612427	19.08474446	0	0	0	0	0
16788	2022-08-30	17:39:14.898	241.52725576	5796.654138	1661881154.898	0	899	6.1150908192	6.285464766	623.26584999	644.3753267	2.9944787995	725.15123622	34.683465667	-1.4686780142	34.149612427	19.084668002	0	0	0	0	0
16789	2022-08-30	17:39:15.858	241.52726689	5796.654405	1661881155.859	0	899	6.093788787	6.2822024927	623.27314734	646.71468296	3.3132637974	725.15596099	34.684898376	-1.1805401567	34.149612427	19.118330507	0	0	0	0	0
16790	2022-08-30	17:39:16.808	241.52727787	5796.654669	1661881156.808	0	899	6.093788787	6.2822024927	623.2012834	646.6401162	3.3132637974	725.1512431	34.684898376	-1.2046747271	34.149612427	19.113623322	0	0	0	0	0
16791	2022-08-30	17:39:17.743	241.5272887	5796.654929	1661881157.744	0	899	6.4907404364	6.6890743445	623.2012834	646.36352372	3.2755663542	725.15947516	34.684898376	-1.3898930763	34.149612427	19.097479864	0	0	0	0	0
16792	2022-08-30	17:39:18.721	241.52730002	5796.655201	1661881158.722	0	899	6.4907404364	6.6890743445	621.59955694	644.70226662	3.2755663542	725.14049242	34.684898376	-1.456885577	34.149612427	19.098135828	0	0	0	0	0
16793	2022-08-30	17:39:19.622	241.52731045	5796.655451	1661881159.623	0	899	6.4991144143	6.6857370221	621.60149218	643.30369338	3.0836879141	725.1421052	34.685279341	-1.3704367	34.149612427	19.10481794	0	0	0	0	0
16794	2022-08-30	17:39:20.546	241.52732115	5796.655707	1661881160.547	0	899	6.4992073791	6.6858338575	623.52773774	645.2973316	3.0837072054	725.16088867	34.686882019	-1.1994791031	34.149612427	19.115873337	0	0	0	0	0
16795	2022-08-30	17:39:21.555	241.52733281	5796.655988	1661881161.555	0	899	6.5762515896	6.7713573408	623.52773774	646.02428986	3.1830964108	725.15253696	34.686882019	-1.1582596326	34.149612427	19.120669801	0	0	0	0	0
16796	2022-08-30	17:39:22.482	241.52734354	5796.656245	1661881162.482	0	899	6.5762515896	6.7713573408	622.35205393	644.806188	3.1830964108	725.13262374	34.686882019	-1.1555971807	34.149612427	19.120227068	0	0	0	0	0
16797	2022-08-30	17:39:23.548	241.52735588	5796.656541	1661881163.548	0	899	6.60667297	6.8080976417	622.35205393	645.43064253	3.2684537463	725.14911293	34.686882019	-1.1907048968	34.149612427	19.115382731	0	0	0	0	0
16798	2022-08-30	17:39:24.522	241.52736715	5796.656812	1661881164.522	0	899	6.6067159195	6.8081424908	622.20339312	645.27653699	3.2684630391	725.14732795	34.687610399	-1.1827283142	34.149612427	19.120609928	0	0	0	0	0
16799	2022-08-30	17:39:25.470	241.52737813	5796.657075	1661881165.47	0	899	6.6232461297	6.8162699987	622.2079137	644.25729212	3.128381336	725.1505709	34.688499451	-1.1938955089	34.149612427	19.121995926	0	0	0	0	0
16800	2022-08-30	17:39:26.388	241.52738876	5796.65733	1661881166.389	0	899	6.6232461297	6.8162699987	621.55298642	643.57915598	3.128381336	725.12768555	34.688499451	-1.1506495476	34.149612427	19.121995926	0	0	0	0	0
16801	2022-08-30	17:39:27.352	241.52739992	5796.657598	1661881167.353	0	899	6.6672331368	6.8623237978	621.55298642	643.66867283	3.1406585915	725.14011732	34.688499451	-1.1520292593	34.149612427	19.121690409	0	0	0	0	0
16802	2022-08-30	17:39:28.292	241.52741079	5796.657859	1661881168.292	0	899	6.6672331368	6.8623237978	623.09133874	645.26176178	3.1406585915	725.14880371	34.688499451	-1.1539047956	34.149612427	19.121274948	0	0	0	0	0
16803	2022-08-30	17:39:29.243	241.52742181	5796.658123	1661881169.244	0	899	6.7126473575	6.907636399	623.09133874	645.09931414	3.118431364	725.13435172	34.688499451	-1.1857033542	34.149612427	19.11874257	0	0	0	0	0
16804	2022-08-30	17:39:30.184	241.5274327	5796.658385	1661881170.185	0	899	6.712730869	6.907723428	626.43890835	648.56524664	3.1184483315	725.14522568	34.689893356	-1.232797584	34.149612427	19.105034216	0	0	0	0	0
16805	2022-08-30	17:39:31.121	241.52744353	5796.658645	1661881171.121	0	899	6.4126284586	6.5844987278	626.44067747	646.84640021	2.8835898877	725.15966797	34.690238953	-1.2499364614	34.149612427	19.117673874	0	0	0	0	0
16806	2022-08-30	17:39:32.065	241.52745447	5796.658907	1661881172.066	0	899	6.4126284586	6.5844987278	625.05108536	645.41154342	2.8835898877	725.14437563	34.690238953	-1.2000935512	34.149612427	19.117998553	0	0	0	0	0
16807	2022-08-30	17:39:33.105	241.5274665	5796.659196	1661881173.106	0	899	6.5025238088	6.7348462261	625.05108536	652.24338214	3.8108239707	725.13801706	34.690238953	-1.1726821511	34.149612427	19.119821132	0	0	0	0	0
16808	2022-08-30	17:39:34.098	241.527478	5796.659472	1661881174.099	0	899	6.5025238088	6.7348462261	626.46569618	653.71953436	3.8108239707	725.14691162	34.690238953	-1.1636707783	34.149612427	19.120555878	0	0	0	0	0
16809	2022-08-30	17:39:35.052	241.52748903	5796.659737	1661881175.052	0	899	6.7699311143	6.9607648778	626.47383452	647.94262506	3.0286822034	725.13526159	34.691828696	-1.1547455756	34.149612427	19.1185809	0	0	0	0	0
16810	2022-08-30	17:39:35.976	241.52749973	5796.659994	1661881175.977	0	899	6.7699401631	6.9607742963	627.39271423	648.89300709	3.0286839739	725.14529843	34.691978455	-1.1627330006	34.149612427	19.121185088	0	0	0	0	0
16811	2022-08-30	17:39:36.872	241.5275101	5796.660242	1661881176.873	0	899	6.7085130775	6.8975018738	627.39271423	648.87999167	3.0269112429	725.13788367	34.691978455	-1.1638540274	34.149612427	19.12231583	0	0	0	0	0
16812	2022-08-30	17:39:37.773	241.52752053	5796.660493	1661881177.774	0	899	6.7085130775	6.8975018738	626.21374663	647.66064616	3.0269112429	725.12834279	34.691978455	-1.1619029629	34.149612427	19.122623797	0	0	0	0	0
16813	2022-08-30	17:39:38.746	241.52753179	5796.660763	1661881178.747	0	899	6.6804878196	6.8874295679	626.21374663	649.81039801	3.3192991732	725.12251251	34.691978455	-1.1586045445	34.149612427	19.120834351	0	0	0	0	0
16814	2022-08-30	17:39:39.674	241.52754252	5796.661021	1661881179.674	0	899	6.6804878196	6.8874295679	630.01942184	653.75947664	3.3192991732	725.12573242	34.691978455	-1.1571601629	34.149612427	19.120195389	0	0	0	0	0
16815	2022-08-30	17:39:40.640	241.5275537	5796.661289	1661881180.64	0	899	6.5284595799	6.716654499	630.02574775	652.10820121	3.0953541102	725.12953398	34.693207242	-1.1581842023	34.149612427	19.120648984	0	0	0	0	0
16816	2022-08-30	17:39:41.634	241.52756521	5796.661565	1661881181.634	0	899	6.5285017846	6.7166984678	630.49128893	652.59012432	3.0953628621	725.13076479	34.69393158	-1.1587878466	34.149612427	19.120916367	0	0	0	0	0
16817	2022-08-30	17:39:42.565	241.52757598	5796.661824	1661881182.565	0	899	6.7301116307	6.9315186022	630.49128893	653.43815456	3.2099743412	725.13227006	34.69393158	-1.3511743664	34.149612427	19.102204822	0	0	0	0	0
16818	2022-08-30	17:39:43.457	241.52758631	5796.662071	1661881183.457	0	899	6.7301116307	6.9315186022	628.40994098	651.2810555	3.2099743412	725.11564667	34.69393158	-1.1555324793	34.149612427	19.120555878	0	0	0	0	0
16819	2022-08-30	17:39:44.332	241.52759645	5796.662315	1661881184.333	0	899	6.6634907452	6.8618070414	628.41074009	651.15528482	3.1928267726	725.11166564	34.694087199	-1.2591310187	34.149612427	19.104047763	0	0	0	0	0
16820	2022-08-30	17:39:45.255	241.52760712	5796.662571	1661881185.255	0	899	6.6635813122	6.8619015179	630.80068987	653.63187649	3.192845752	725.10534021	34.695610046	-1.1522772312	34.149612427	19.113353729	0	0	0	0	0
16821	2022-08-30	17:39:46.216	241.52761824	5796.662838	1661881186.216	0	899	6.616281371	6.802092333	630.80068987	652.33711801	3.0177569838	725.12125665	34.695610046	-1.1869430084	34.149612427	19.117431464	0	0	0	0	0
16822	2022-08-30	17:39:47.157	241.52762913	5796.663099	1661881187.157	0	899	6.616281371	6.802092333	632.25673335	653.84287287	3.0177569838	725.13110352	34.695610046	-1.1750643253	34.149612427	19.121274948	0	0	0	0	0
16823	2022-08-30	17:39:48.164	241.5276408	5796.663379	1661881188.165	0	899	6.7070797312	6.9087797907	632.25673335	655.38118383	3.2252258404	725.11005245	34.695610046	-1.1703107428	34.149612427	19.109706942	0	0	0	0	0
16824	2022-08-30	17:39:49.073	241.52765132	5796.663632	1661881189.074	0	899	6.7070797312	6.9087797907	632.21453812	655.33744534	3.2252258404	725.13546773	34.695610046	-1.1871262402	34.149612427	19.110328737	0	0	0	0	0
16825	2022-08-30	17:39:49.999	241.52766203	5796.663889	1661881189.999	0	899	6.761957354	6.9612793806	632.21958917	654.88178122	3.1631638236	725.12079666	34.696587822	-1.1959004639	34.014379085	19.113210324	0	0	0	0	0
16826	2022-08-30	17:39:50.914	241.52767263	5796.664143	1661881190.915	0	899	6.7620070083	6.9613311576	631.50625635	654.14295397	3.1631739826	725.11399629	34.697410583	-1.193776928	34.12487462	19.117784071	0	0	0	0	0
16827	2022-08-30	17:39:51.848	241.52768343	5796.664402	1661881191.848	0	899	6.9895837419	7.1883633941	631.50625635	653.34133781	3.0549025222	725.12579305	34.697410583	-1.1911576213	34.149612427	19.11703274	0	0	0	0	0
16828	2022-08-30	17:39:52.790	241.52769434	5796.664664	1661881192.791	0	899	6.9895837419	7.1883633941	632.5186633	654.38874994	3.0549025222	725.12910835	34.697410583	-1.1897132397	34.149612427	19.117006643	0	0	0	0	0
16829	2022-08-30	17:39:53.726	241.52770516	5796.664924	1661881193.726	0	899	7.0165864159	7.2242793863	632.52037424	655.28878818	3.176016274	725.12951539	34.697741628	-1.168154887	34.149612427	19.117311907	0	0	0	0	0
16830	2022-08-30	17:39:54.691	241.52771634	5796.665192	1661881194.692	0	899	7.0166860859	7.2243833351	632.66326605	655.43697015	3.1760360056	725.14538574	34.699333191	-1.1539047956	34.149612427	19.103630066	0	0	0	0	0
16831	2022-08-30	17:39:55.641	241.52772734	5796.665456	1661881195.642	0	899	6.9484262717	7.1408923861	632.66326605	653.96571574	2.9775375373	725.13429068	34.699333191	-1.1551013048	34.149612427	19.10813031	0	0	0	0	0
16832	2022-08-30	17:39:56.598	241.52773841	5796.665722	1661881196.599	0	899	6.9484262717	7.1408923861	633.01682204	654.33117633	2.9775375373	725.12719363	34.699333191	-1.1746547767	34.149612427	19.116950117	0	0	0	0	0
16833	2022-08-30	17:39:57.526	241.52774916	5796.66598	1661881197.527	0	899	7.042263728	7.2435432114	633.01682204	655.01425392	3.0697563653	725.12545473	34.699333191	-1.184830308	34.149612427	19.113714218	0	0	0	0	0
16834	2022-08-30	17:39:58.450	241.52775984	5796.666236	1661881198.45	0	899	7.042263728	7.2435432114	632.00382644	653.96605657	3.0697563653	725.14114319	34.699333191	-1.1587662799	33.981395342	19.120460245	0	0	0	0	0
16835	2022-08-30	17:39:59.398	241.52777081	5796.666499	1661881199.398	0	899	7.0671350925	7.2834129829	632.00745533	655.53327182	3.2804441152	725.13935741	34.700035904	-1.1529347241	33.900585175	19.122287182	0	0	0	0	0
16836	2022-08-30	17:40:00.348	241.52778181	5796.666763	1661881200.348	0	899	7.0672004878	7.2834812816	632.63751586	656.18688455	3.2804573915	725.13463547	34.701072693	-1.1539047956	33.900585175	19.122716904	0	0	0	0	0
16837	2022-08-30	17:40:01.326	241.52779314	5796.667035	1661881201.327	0	899	6.9735946685	7.1915726178	632.63751586	656.69356084	3.3484525352	725.14018199	34.701072693	-1.1855955779	34.06220551	19.122015025	0	0	0	0	0
16838	2022-08-30	17:40:02.180	241.52780302	5796.667272	1661881202.181	0	899	6.9735946685	7.1915726178	635.21290654	659.36688075	3.3484525352	725.13910599	34.701072693	-1.1925697421	33.950060788	19.120827492	0	0	0	0	0
16839	2022-08-30	17:40:03.138	241.5278141	5796.667538	1661881203.138	0	899	6.9874614261	7.1928983748	635.21290654	657.92319258	3.1552231978	725.13341073	34.701072693	-1.2369152308	33.900585175	19.118034363	0	0	0	0	0
16840	2022-08-30	17:40:04.137	241.52782566	5796.667816	1661881204.137	0	899	6.9874614261	7.1928983748	635.68692254	658.41415572	3.1552231978	725.11566162	34.701072693	-1.2369152308	33.900585175	19.118034363	0	0	0	0	0
16841	2022-08-30	17:40:05.154	241.52783744	5796.668099	1661881205.155	0	899	6.9411500383	7.1429228087	635.69407639	658.16356635	3.1206283873	725.1222037	34.702450026	-1.2259742929	33.900585175	19.114922542	0	0	0	0	0
16842	2022-08-30	17:40:06.125	241.52784867	5796.668368	1661881206.125	0	899	6.941153569	7.1429264882	635.30108055	657.7566847	3.1206290815	725.13545601	34.702507019	-1.1971939778	34.141366491	19.118275611	0	0	0	0	0
16843	2022-08-30	17:40:07.108	241.52786006	5796.668641	1661881207.109	0	899	7.0367782	7.2518831162	635.30108055	658.92253742	3.2768381817	725.1253367	34.702507019	-1.196072944	34.126523807	19.11829476	0	0	0	0	0
16844	2022-08-30	17:40:08.006	241.52787045	5796.668891	1661881208.007	0	899	7.0367782	7.2518831162	633.99469914	657.56758277	3.2768381817	725.11091462	34.702507019	-1.1945961714	33.900585175	19.117315292	0	0	0	0	0
16845	2022-08-30	17:40:08.901	241.52788081	5796.669139	1661881208.902	0	899	7.1006168096	7.3042671252	633.99469914	656.10288802	3.0800934612	725.1215408	34.702507019	-1.2876418987	33.900585175	19.114338515	0	0	0	0	0
16846	2022-08-30	17:40:09.816	241.5278914	5796.669394	1661881209.817	0	899	7.1006168096	7.3042671252	637.13920204	659.35704367	3.0800934612	725.11987305	34.702507019	-1.3296914101	33.900585175	19.11299324	0	0	0	0	0
16847	2022-08-30	17:40:10.730	241.52790198	5796.669647	1661881210.731	0	899	6.9310706437	7.1358570946	637.14652465	660.03925634	3.1703742361	725.15131383	34.703913657	-1.2229885194	33.900585175	19.114849128	0	0	0	0	0
16848	2022-08-30	17:40:11.622	241.5279123	5796.669895	1661881211.623	0	899	6.9310968978	7.1358844738	639.29577162	662.26576537	3.1703794886	725.11621094	34.704338074	-1.2255215645	33.900585175	19.114793777	0	0	0	0	0
16849	2022-08-30	17:40:12.562	241.52792317	5796.670156	1661881212.562	0	899	7.0502948242	7.2571012839	639.29577162	662.09901563	3.1481569105	725.12290379	34.704338074	-1.1896162254	33.966552659	19.119706602	0	0	0	0	0
16850	2022-08-30	17:40:13.489	241.5279339	5796.670414	1661881213.489	0	899	7.0502948242	7.2571012839	639.40668479	662.213885	3.1481569105	725.13085938	34.704338074	-1.1506495476	34.149612427	19.120555878	0	0	0	0	0
16851	2022-08-30	17:40:14.428	241.52794478	5796.670675	1661881214.429	0	899	7.2624059726	7.4844074358	639.40668479	663.18073036	3.2768296909	725.14455631	34.704338074	-1.1587878466	33.900585175	19.121995926	0	0	0	0	0
16852	2022-08-30	17:40:15.388	241.52795589	5796.670941	1661881215.389	0	899	7.2625017061	7.4845074149	639.68826714	663.47292457	3.2768485832	725.12841433	34.705815044	-1.2075527638	33.900585175	19.115633819	0	0	0	0	0
16853	2022-08-30	17:40:16.434	241.527968	5796.671232	1661881216.435	0	899	7.3310140956	7.5546248728	639.69059622	663.42307927	3.269906102	725.13404412	34.706260681	-1.1786107299	33.900585175	19.122299182	0	0	0	0	0
16854	2022-08-30	17:40:17.382	241.52797897	5796.671495	1661881217.383	0	899	7.3310140956	7.5546248728	641.75147502	665.56041656	3.269906102	725.15264893	34.706260681	-1.2320321798	33.900585175	19.119115829	0	0	0	0	0
16855	2022-08-30	17:40:18.374	241.52799044	5796.671771	1661881218.374	0	899	7.2781772733	7.4990200801	641.75147502	665.43561162	3.253375533	725.14137642	34.706260681	-1.1825343228	33.900585175	19.121519442	0	0	0	0	0
16856	2022-08-30	17:40:19.280	241.52800094	5796.672022	1661881219.281	0	899	7.2781772733	7.4990200801	639.05052497	662.63498175	3.253375533	725.14076081	34.706260681	-1.1595423529	33.900585175	19.121295171	0	0	0	0	0
16857	2022-08-30	17:40:20.243	241.52801207	5796.67229	1661881220.243	0	899	7.3261562689	7.5304545	639.0571349	660.72091553	2.9970837042	725.11815436	34.707526655	-1.1618383002	33.900585175	19.121533451	0	0	0	0	0
16858	2022-08-30	17:40:21.187	241.528023	5796.672552	1661881221.187	0	899	7.3261812446	7.5304804854	638.7014533	660.35320984	2.997088173	725.09857178	34.70790863	-1.16855371	33.900585175	19.120916367	0	0	0	0	0
16859	2022-08-30	17:40:22.101	241.52803359	5796.672806	1661881222.102	0	899	7.4085314732	7.6249203843	638.7014533	661.38585705	3.1351270319	725.12297291	34.70790863	-1.1826636515	33.900585175	19.119814386	0	0	0	0	0
16860	2022-08-30	17:40:23.020	241.52804422	5796.673061	1661881223.021	0	899	7.4085314732	7.6249203843	640.15573629	662.89179099	3.1351270319	725.12475788	34.70790863	-1.1603507451	33.900585175	19.116923477	0	0	0	0	0
16861	2022-08-30	17:40:24.010	241.52805568	5796.673336	1661881224.011	0	899	7.425566884	7.6349814065	640.15573629	662.10387615	3.0300811987	725.12578052	34.70790863	-1.1561469029	33.900585175	19.118826241	0	0	0	0	0
16862	2022-08-30	17:40:24.951	241.52806657	5796.673598	1661881224.952	0	899	7.4256150491	7.6350315407	641.06174246	663.0410098	3.030089795	725.12205819	34.708635393	-1.1718629188	33.900585175	19.112293951	0	0	0	0	0
16863	2022-08-30	17:40:25.848	241.52807696	5796.673847	1661881225.849	0	899	7.4453990625	7.6632171128	641.06720652	663.87274615	3.1400617672	725.1237894	34.70967865	-1.2267288522	33.900585175	19.107650214	0	0	0	0	0
16864	2022-08-30	17:40:26.757	241.52808748	5796.674099	1661881226.758	0	899	7.4453990625	7.6632171128	638.79523367	661.51994937	3.1400617672	725.12526637	34.70967865	-1.2401704788	33.900585175	19.110111237	0	0	0	0	0
16865	2022-08-30	17:40:27.644	241.52809774	5796.674346	1661881227.645	0	899	7.3713897458	7.5875580968	638.79523367	661.57460222	3.1473535777	725.13065444	34.70967865	-1.4136288024	33.900585175	19.101207203	0	0	0	0	0
16866	2022-08-30	17:40:28.614	241.52810896	5796.674615	1661881228.614	0	899	7.3713897458	7.5875580968	645.35530674	668.36860678	3.1473535777	725.12100321	34.70967865	-1.4171212706	33.900585175	19.103554189	0	0	0	0	0
16867	2022-08-30	17:40:29.582	241.52812017	5796.674884	1661881229.583	0	899	7.1537754074	7.3696262606	645.35530674	669.03804398	3.2356665585	725.13514639	34.70967865	-1.4940844774	33.900585175	19.120916367	0	0	0	0	0
16868	2022-08-30	17:40:30.529	241.52813113	5796.675147	1661881230.53	0	899	7.1538605715	7.3697151522	641.02212778	664.54597644	3.2356834064	725.12312731	34.711012531	-1.247457194	33.900585175	19.110160562	0	0	0	0	0
16869	2022-08-30	17:40:31.503	241.5281424	5796.675418	1661881231.503	0	899	7.4925339711	7.696932673	641.02473156	662.28041809	2.9337013477	725.09598324	34.711509705	-1.1951459378	33.900585175	19.119121488	0	0	0	0	0
16870	2022-08-30	17:40:32.433	241.52815316	5796.675676	1661881232.433	0	899	7.4925339711	7.696932673	643.51602188	664.8543169	2.9337013477	725.12183183	34.711509705	-1.1908989529	33.900585175	19.119846508	0	0	0	0	0
16871	2022-08-30	17:40:33.355	241.52816384	5796.675932	1661881233.356	0	899	7.3744569912	7.5899778188	643.51602188	666.38499835	3.1369254236	725.12258689	34.711509705	-1.1652984619	33.900585175	19.121635437	0	0	0	0	0
16872	2022-08-30	17:40:34.269	241.52817442	5796.676186	1661881234.27	0	899	7.3744569912	7.5899778188	646.60448588	669.58321877	3.1369254236	725.11431723	34.711509705	-1.1523634645	33.900585175	19.121993539	0	0	0	0	0
16873	2022-08-30	17:40:35.167	241.5281848	5796.676435	1661881235.167	0	899	7.2814042513	7.5169052159	646.60477947	672.05132508	3.461059545	725.1282579	34.711565283	-1.1544330641	33.900585175	19.120886948	0	0	0	0	0
16874	2022-08-30	17:40:36.095	241.52819554	5796.676693	1661881236.095	0	899	7.2815097163	7.5170156322	645.41928685	670.81934572	3.4610814712	725.10803303	34.713188171	-1.2173833847	33.900585175	19.088504791	0	0	0	0	0
16875	2022-08-30	17:40:37.089	241.52820706	5796.676969	1661881237.09	0	899	7.4845368166	7.7064294585	645.41928685	668.68875684	3.1808643465	725.13880122	34.713188171	-1.1973772554	33.900585175	19.107870973	0	0	0	0	0
16876	2022-08-30	17:40:38.086	241.5282186	5796.677246	1661881238.087	0	899	7.4845368166	7.7064294585	646.44562512	669.75209795	3.1808643465	725.13177611	34.713188171	-1.1676267614	33.900585175	19.120272466	0	0	0	0	0
16877	2022-08-30	17:40:39.046	241.52822971	5796.677513	1661881239.047	0	899	7.5041713408	7.7199485006	646.44955824	669.05029584	3.0877812369	725.1194745	34.713932922	-1.1573434121	33.900585175	19.121438134	0	0	0	0	0
16878	2022-08-30	17:40:39.986	241.52824059	5796.677774	1661881239.987	0	899	7.5042338758	7.7200136428	644.32816238	666.85481813	3.0877924915	725.1114122	34.714866638	-1.1555324793	33.900585175	19.1198349	0	0	0	0	0
16879	2022-08-30	17:40:40.878	241.52825091	5796.678022	1661881240.879	0	899	7.5907767839	7.8239469226	644.32816238	668.40270306	3.292323412	725.10626221	34.714866638	-1.1555324793	33.900585175	19.1198349	0	0	0	0	0
16880	2022-08-30	17:40:41.792	241.52826148	5796.678276	1661881241.792	0	899	7.5907767839	7.8239469226	646.48178655	670.63679478	3.292323412	725.12374817	34.714866638	-1.4087997801	33.900585175	19.114169241	0	0	0	0	0
16881	2022-08-30	17:40:42.706	241.52827206	5796.678529	1661881242.706	0	899	7.6067314317	7.821909858	646.48178655	668.71486891	3.0390746985	725.13525997	34.714866638	-1.3280530173	33.900585175	19.11315558	0	0	0	0	0
16882	2022-08-30	17:40:43.631	241.52828278	5796.678787	1661881243.632	0	899	7.6067314317	7.821909858	646.4528688	668.68495665	3.0390746985	725.10668945	34.714866638	-1.2320321798	33.900585175	19.11299324	0	0	0	0	0
16883	2022-08-30	17:40:44.543	241.52829333	5796.67904	1661881244.544	0	899	7.7122748768	7.9394543248	646.4536597	669.61017505	3.1610680122	725.1126034	34.715016397	-1.1844314108	33.900585175	19.118304676	0	0	0	0	0
16884	2022-08-30	17:40:45.526	241.52830471	5796.679313	1661881245.527	0	899	7.7123843021	7.9395684247	644.8692443	667.96915304	3.161087629	725.10899303	34.71660614	-1.2170922883	33.900585175	19.113706121	0	0	0	0	0
16885	2022-08-30	17:40:46.459	241.5283155	5796.679572	1661881246.459	0	899	7.7130855644	7.9348204944	644.8692443	667.40967882	3.0871125361	725.101284	34.71660614	-1.2306093325	33.900585175	19.114444922	0	0	0	0	0
16886	2022-08-30	17:40:47.401	241.5283264	5796.679834	1661881247.401	0	899	7.7130855644	7.9348204944	646.13791341	668.72269236	3.0871125361	725.10055522	34.71660614	-1.2339616643	33.900585175	19.117038474	0	0	0	0	0
16887	2022-08-30	17:40:48.302	241.52833683	5796.680084	1661881248.302	0	899	7.7631411499	7.9899216792	646.13791341	669.08991159	3.1355858585	725.1059926	34.71660614	-1.2507663823	33.900585175	19.116043811	0	0	0	0	0
16888	2022-08-30	17:40:49.224	241.52834751	5796.68034	1661881249.225	0	899	7.7631411499	7.9899216792	647.21240074	670.20256667	3.1355858585	725.11682129	34.71660614	-1.2483087778	33.900585175	19.117673874	0	0	0	0	0
16889	2022-08-30	17:40:50.167	241.52835843	5796.680602	1661881250.168	0	899	7.7728261292	7.9996140405	647.21705443	670.17931622	3.1318887154	725.11545628	34.717486299	-1.2670860559	33.900585175	19.112880391	0	0	0	0	0
16890	2022-08-30	17:40:51.178	241.52837013	5796.680883	1661881251.179	0	899	7.7729026801	7.9996938304	646.26943656	669.1981806	3.1319022063	725.11673358	34.718589783	-1.1674865429	33.900585175	19.120168736	0	0	0	0	0
16891	2022-08-30	17:40:52.203	241.52838199	5796.681168	1661881252.204	0	899	7.7856269128	8.0097017657	646.26943656	668.88465483	3.0905247714	725.12375545	34.718589783	-1.1685429227	33.900585175	19.122146329	0	0	0	0	0
16892	2022-08-30	17:40:53.190	241.52839341	5796.681442	1661881253.191	0	899	7.7856269128	8.0097017657	649.39229417	672.11679211	3.0905247714	725.12872719	34.718589783	-1.1555324793	33.900585175	19.121995926	0	0	0	0	0
16893	2022-08-30	17:40:54.153	241.52840455	5796.681709	1661881254.153	0	899	7.7216018323	7.93463799	649.39229417	671.17100489	2.9660717876	725.122713	34.718589783	-1.1552198778	33.900585175	19.12171936	0	0	0	0	0
16894	2022-08-30	17:40:55.127	241.52841582	5796.68198	1661881255.127	0	899	7.7216600785	7.9346985655	651.64240516	673.49665252	2.9660815737	725.12132657	34.719434978	-1.1539047956	33.900585175	19.117622552	0	0	0	0	0
16895	2022-08-30	17:40:56.059	241.52842661	5796.682239	1661881256.059	0	899	7.4651410277	7.6892228875	651.64619105	675.43544796	3.2194353256	725.1205703	34.720146179	-1.1539047956	33.900585175	19.117465026	0	0	0	0	0
16896	2022-08-30	17:40:57.026	241.52843781	5796.682507	1661881257.027	0	899	7.4651410277	7.6892228875	652.58321879	676.40668321	3.2194353256	725.10324844	34.720146179	-1.1539047956	33.900585175	19.122096194	0	0	0	0	0
16897	2022-08-30	17:40:57.954	241.52844855	5796.682765	1661881257.955	0	899	7.5057502467	7.7290934956	652.58321879	676.19839447	3.1922707854	725.1348877	34.720146179	-1.1864578724	33.900585175	19.121274948	0	0	0	0	0
16898	2022-08-30	17:40:58.917	241.5284597	5796.683033	1661881258.918	0	899	7.5057502467	7.7290934956	650.02635548	673.54900537	3.1922707854	725.10988955	34.720146179	-1.4731836477	33.900585175	19.082895746	0	0	0	0	0
16899	2022-08-30	17:40:59.934	241.52847146	5796.683315	1661881259.934	0	899	7.6180803046	7.8495934695	650.03186096	674.05883671	3.2582468314	725.11692274	34.721182968	-1.3024416822	33.900585175	19.103458733	0	0	0	0	0
16900	2022-08-30	17:41:00.901	241.52848265	5796.683584	1661881260.901	0	899	7.6181280819	7.8496433532	651.11383394	675.18087087	3.2582557692	725.12228818	34.721885681	-1.1885490417	33.900585175	19.118287712	0	0	0	0	0
16901	2022-08-30	17:41:01.865	241.52849382	5796.683852	1661881261.866	0	899	7.6101133462	7.8171240275	651.11383394	672.64176831	2.9255074403	725.10853183	34.721885681	-1.2360851844	33.900585175	19.114716814	0	0	0	0	0
16902	2022-08-30	17:41:02.839	241.52850509	5796.684122	1661881262.84	0	899	7.6101133462	7.8171240275	653.04244557	674.63414609	2.9255074403	725.09502285	34.721885681	-1.2167473842	33.900585175	19.115244126	0	0	0	0	0
16903	2022-08-30	17:41:03.813	241.52851637	5796.684393	1661881263.814	0	899	7.3885632388	7.5995304867	653.04244557	675.71306404	3.0667878267	725.09320917	34.721885681	-1.1981317555	33.900585175	19.113026246	0	0	0	0	0
16904	2022-08-30	17:41:04.779	241.52852755	5796.684661	1661881264.78	0	899	7.3885731139	7.5995407707	655.65018213	678.41134295	3.0667896195	725.10670158	34.72203544	-1.1988647205	33.900585175	19.111545373	0	0	0	0	0
16905	2022-08-30	17:41:05.775	241.52853906	5796.684938	1661881265.775	0	899	7.4126723861	7.6138965685	655.65869637	677.29195243	2.9196356193	725.12519887	34.723625183	-1.1819629906	33.900585175	19.119305806	0	0	0	0	0
16906	2022-08-30	17:41:06.753	241.52855039	5796.685209	1661881266.754	0	899	7.4126723861	7.6138965685	657.36693455	679.0565534	2.9196356193	725.12155657	34.723625183	-1.1915348887	33.900585175	19.117948532	0	0	0	0	0
16907	2022-08-30	17:41:07.700	241.52856134	5796.685472	1661881267.7	0	899	7.6607957861	7.8770229068	657.36693455	679.92392507	3.0325188681	725.10534062	34.723625183	-1.2159389107	33.900585175	19.11485893	0	0	0	0	0
16908	2022-08-30	17:41:08.644	241.52857227	5796.685734	1661881268.644	0	899	7.6607957861	7.8770229068	654.77908415	677.24727477	3.0325188681	725.10009766	34.723625183	-1.2710958719	33.900585175	19.119115829	0	0	0	0	0
16909	2022-08-30	17:41:09.542	241.52858267	5796.685984	1661881269.543	0	899	7.9276835957	8.1516074517	654.78323834	677.2681152	3.0346776165	725.11143201	34.724401866	-1.4083362226	33.900585175	19.113281629	0	0	0	0	0
16910	2022-08-30	17:41:10.437	241.52859303	5796.686233	1661881270.438	0	899	7.9277646736	8.1516918498	653.5157402	675.95719575	3.0346911916	725.08899653	34.725547791	-1.2007834106	33.900585175	19.1184235	0	0	0	0	0
16911	2022-08-30	17:41:11.361	241.52860372	5796.686489	1661881271.361	0	899	7.7980493772	8.0317063161	653.5157402	677.33039011	3.213855288	725.11681038	34.725547791	-1.1929684877	33.900585175	19.119115829	0	0	0	0	0
16912	2022-08-30	17:41:12.269	241.52861422	5796.686741	1661881272.269	0	899	7.7980493772	8.0317063161	655.13445976	679.00809714	3.213855288	725.12849841	34.725547791	-1.1864039937	33.900585175	19.119399431	0	0	0	0	0
16913	2022-08-30	17:41:13.243	241.5286255	5796.687012	1661881273.243	0	899	7.9374795323	8.1625719	655.13445976	677.72141738	3.0464159776	725.10050954	34.725547791	-1.1587878466	33.900585175	19.119741617	0	0	0	0	0
16914	2022-08-30	17:41:14.190	241.52863647	5796.687275	1661881274.191	0	899	7.9374795323	8.1625719	652.65278906	675.15418654	3.0464159776	725.10130785	34.725547791	-1.1587878466	33.900585175	19.122356415	0	0	0	0	0
16915	2022-08-30	17:41:15.068	241.52864662	5796.687519	1661881275.068	0	899	8.0412172445	8.266831313	652.65691044	674.91823706	3.0149669533	725.1088754	34.726320835	-1.1609005249	33.900585175	19.120803871	0	0	0	0	0
16916	2022-08-30	17:41:15.967	241.52865704	5796.687769	1661881275.968	0	899	8.0412734628	8.266889818	659.04276119	681.52197243	3.0149761729	725.09680499	34.727104187	-1.1783196926	33.900585175	19.121995926	0	0	0	0	0
16917	2022-08-30	17:41:16.884	241.52866765	5796.688024	1661881276.885	0	899	7.7032338661	7.9779258861	659.04276119	687.6582714	3.8037459279	725.10641944	34.727104187	-1.1810144739	33.900585175	19.121876559	0	0	0	0	0
16918	2022-08-30	17:41:17.858	241.52867891	5796.688294	1661881277.858	0	899	7.7032338661	7.9779258861	659.67455933	688.31750209	3.8037459279	725.10306291	34.727104187	-1.1979592707	33.900585175	19.121833587	0	0	0	0	0
16919	2022-08-30	17:41:18.885	241.52869081	5796.688579	1661881278.886	0	899	7.5832726964	7.804885925	659.67455933	683.11667388	3.136783724	725.10692187	34.727104187	-1.1956740878	33.900585175	19.121304392	0	0	0	0	0
16920	2022-08-30	17:41:19.911	241.52870267	5796.688864	1661881279.911	0	899	7.5833818468	7.8049997013	657.97197732	681.35374157	3.1368034727	725.11472022	34.72871697	-1.176616525	33.900585175	19.122055837	0	0	0	0	0
16921	2022-08-30	17:41:20.835	241.52871338	5796.689121	1661881280.836	0	899	7.7194618738	7.9359795425	657.97315042	680.40863189	3.0140347663	725.11026951	34.728935242	-1.1945315134	33.900585175	19.120715009	0	0	0	0	0
16922	2022-08-30	17:41:21.786	241.52872438	5796.689385	1661881281.786	0	899	7.7194618738	7.9359795425	655.93783212	678.30391358	3.0140347663	725.10236283	34.728935242	-1.2301997815	33.900585175	19.11883051	0	0	0	0	0
16923	2022-08-30	17:41:22.673	241.52873464	5796.689631	1661881282.673	0	899	7.856669466	8.0883769129	655.93783212	679.46212854	3.1647110674	725.10265467	34.728935242	-1.4609924918	33.900585175	19.086744927	0	0	0	0	0
16924	2022-08-30	17:41:23.609	241.52874549	5796.689892	1661881283.61	0	899	7.856669466	8.0883769129	657.9478733	681.54425705	3.1647110674	725.10163445	34.728935242	-1.3992278631	33.900585175	19.091591083	0	0	0	0	0
16925	2022-08-30	17:41:24.539	241.52875625	5796.69015	1661881284.54	0	899	7.9949308285	8.262962051	657.95016075	684.7964269	3.5834808145	725.11357875	34.729360871	-1.1929146217	33.900585175	19.111710024	0	0	0	0	0
16926	2022-08-30	17:41:25.506	241.52876743	5796.690418	1661881285.506	0	899	7.9950180444	8.2630535126	656.80508543	683.60476229	3.5834979134	725.11083984	34.730583191	-1.188085556	33.900585175	19.093547821	0	0	0	0	0
16927	2022-08-30	17:41:26.480	241.5287787	5796.690689	1661881286.48	0	899	8.0982494092	8.3577876345	656.80508543	682.41642209	3.4305634288	725.11324608	34.730583191	-1.28089421	33.900585175	19.11606704	0	0	0	0	0
16928	2022-08-30	17:41:27.374	241.52878905	5796.690937	1661881287.374	0	899	8.0982494092	8.3577876345	657.9739062	683.63081964	3.4305634288	725.1100961	34.730583191	-1.2480069612	33.900585175	19.121229854	0	0	0	0	0
16929	2022-08-30	17:41:28.313	241.52879993	5796.691198	1661881288.314	0	899	7.9272565974	8.177260147	657.9739062	683.21864291	3.3774880052	725.11193848	34.730583191	-1.1571601629	33.900585175	19.123075485	0	0	0	0	0
16930	2022-08-30	17:41:29.237	241.52881062	5796.691455	1661881289.238	0	899	7.9272684936	8.1772725878	659.62142117	684.92938598	3.3774902223	725.13204047	34.730751341	-1.1536677034	33.900585175	19.120987153	0	0	0	0	0
16931	2022-08-30	17:41:30.194	241.5288217	5796.691721	1661881290.195	0	899	7.7117980351	7.9300383061	659.62906527	682.32368069	3.0402903543	725.09670596	34.732170105	-1.1612347167	33.900585175	19.120095221	0	0	0	0	0
16932	2022-08-30	17:41:31.118	241.52883238	5796.691977	1661881291.118	0	899	7.7117980351	7.9300383061	665.30519254	688.1950958	3.0402903543	725.12811279	34.732170105	-1.5282652378	33.900585175	19.105070114	0	0	0	0	0
16933	2022-08-30	17:41:32.045	241.52884311	5796.692235	1661881292.045	0	899	7.9336337114	8.1705886237	665.30519254	689.47099084	3.2038179196	725.11295384	34.732170105	-1.2909295543	33.900585175	19.093750152	0	0	0	0	0
16934	2022-08-30	17:41:32.969	241.52885381	5796.692491	1661881292.969	0	899	7.9336337114	8.1705886237	661.55698812	685.58664085	3.2038179196	725.10816279	34.732170105	-1.1676590095	33.900585175	19.103325572	0	0	0	0	0
16935	2022-08-30	17:41:33.907	241.52886466	5796.692752	1661881293.907	0	899	8.2283516139	8.4703698156	661.55698812	685.21878347	3.1564659762	725.10495298	34.732170105	-1.4164314159	33.900585175	19.098639406	0	0	0	0	0
16936	2022-08-30	17:41:34.842	241.5288755	5796.693012	1661881294.843	0	899	8.2284266532	8.4704480559	660.6567473	684.28644152	3.1564785673	725.10222863	34.733191939	-1.359689883	33.900585175	19.107572732	0	0	0	0	0
16937	2022-08-30	17:41:35.811	241.5288867	5796.693281	1661881295.811	0	899	8.2807064623	8.5336418193	660.66177276	685.20715489	3.2743913672	725.11937183	34.73412323	-1.1893359391	33.900585175	19.118246331	0	0	0	0	0
16938	2022-08-30	17:41:36.742	241.52889748	5796.693539	1661881296.742	0	899	8.2807064623	8.5336418193	657.73363236	682.17022612	3.2743913672	725.12471544	34.73412323	-1.4187165593	33.900585175	19.080161253	0	0	0	0	0
16939	2022-08-30	17:41:37.713	241.52890873	5796.693809	1661881297.714	0	899	8.272502872	8.5224796635	657.73363236	681.90668171	3.2403294705	725.11685848	34.73412323	-1.4066008077	33.900585175	19.079061685	0	0	0	0	0
16940	2022-08-30	17:41:38.661	241.5289197	5796.694073	1661881298.662	0	899	8.272502872	8.5224796635	659.93534209	684.18930874	3.2403294705	725.11201689	34.73412323	-1.2710851684	33.900585175	19.093885498	0	0	0	0	0
16941	2022-08-30	17:41:39.576	241.52893029	5796.694327	1661881299.577	0	899	8.311441613	8.5518068738	659.93534209	683.14116915	3.1050548111	725.12866211	34.73412323	-1.16855371	33.900585175	19.098588943	0	0	0	0	0
16942	2022-08-30	17:41:40.506	241.52894104	5796.694585	1661881300.506	0	899	8.3114844885	8.5518515474	661.95998506	685.23706061	3.1050618175	725.1212813	34.734701245	-1.1999749853	33.900585175	19.106590145	0	0	0	0	0
16943	2022-08-30	17:41:41.510	241.52895267	5796.694864	1661881301.511	0	899	8.3553461749	8.6198979397	661.96543995	687.4649525	3.3905019154	725.11764587	34.735710144	-1.3784133014	33.900585175	19.107734781	0	0	0	0	0
16944	2022-08-30	17:41:42.523	241.52896439	5796.695145	1661881302.523	0	899	8.3553461749	8.6198979397	662.88758364	688.422618	3.3905019154	725.11448902	34.735710144	-1.6991689205	33.900585175	19.074460983	0	0	0	0	0
16945	2022-08-30	17:41:43.483	241.5289755	5796.695412	1661881303.483	0	899	8.3060846878	8.5502905684	662.88758364	686.58733608	3.1552276473	725.11397568	34.735710144	-1.491896327	33.900585175	19.091078221	0	0	0	0	0
16946	2022-08-30	17:41:44.391	241.52898601	5796.695664	1661881304.391	0	899	8.3061898598	8.5504002249	663.36500498	687.08196238	3.1552451226	725.12930399	34.737128908	-1.2024111235	33.900585175	19.118619376	0	0	0	0	0
16947	2022-08-30	17:41:45.289	241.52899641	5796.695914	1661881305.29	0	899	8.4081531395	8.6347380486	663.36624674	685.09347995	2.8989269362	725.12738522	34.737358093	-1.1978515387	33.900585175	19.118755341	0	0	0	0	0
16948	2022-08-30	17:41:46.171	241.52900662	5796.696159	1661881306.172	0	899	8.4081531395	8.6347380486	667.20220593	689.05507831	2.8989269362	725.12402101	34.737358093	-1.2110128766	33.900585175	19.110283908	0	0	0	0	0
16949	2022-08-30	17:41:47.085	241.5290172	5796.696413	1661881307.086	0	899	8.4103543113	8.6623941735	667.20220593	691.51910844	3.2143025011	725.10074075	34.737358093	-1.240978946	33.900585175	19.110021869	0	0	0	0	0
16950	2022-08-30	17:41:48.026	241.52902809	5796.696674	1661881308.027	0	899	8.4103543113	8.6623941735	665.06743077	689.30652909	3.2143025011	725.10171489	34.737358093	-1.2689185403	33.900585175	19.114229202	0	0	0	0	0
16951	2022-08-30	17:41:48.983	241.52903917	5796.69694	1661881308.984	0	899	8.4270221704	8.6646106259	665.06743077	687.86303083	3.0292264336	725.1285267	34.737358093	-1.2416041039	33.900585175	19.114993721	0	0	0	0	0
16952	2022-08-30	17:41:49.921	241.52905002	5796.697201	1661881309.922	0	899	8.4270221704	8.6646106259	665.46066876	688.2697473	3.0292264336	725.12359619	34.737358093	-1.2515640259	33.900585175	19.112632751	0	0	0	0	0
16953	2022-08-30	17:41:50.865	241.52906094	5796.697463	1661881310.865	0	899	8.3763053474	8.6310706407	665.4669959	690.08488932	3.260851695	725.11221212	34.738522208	-1.1968058798	33.900585175	19.11705703	0	0	0	0	0
16954	2022-08-30	17:41:51.819	241.52907199	5796.697728	1661881311.82	0	899	8.3763552049	8.6311226981	666.61426908	691.27467063	3.2608601849	725.11328125	34.739189148	-1.1490218639	33.900585175	19.120555878	0	0	0	0	0
16955	2022-08-30	17:41:52.733	241.52908257	5796.697982	1661881312.734	0	899	8.1859008719	8.4150462676	666.61426908	689.2990767	3.0082233763	725.13240749	34.739189148	-1.1490218639	33.900585175	19.120555878	0	0	0	0	0
16956	2022-08-30	17:41:53.625	241.52909288	5796.698229	1661881313.625	0	899	8.1859008719	8.4150462676	669.23514047	692.00913605	3.0082233763	725.1271431	34.739189148	-1.2320214305	33.900585175	19.102191811	0	0	0	0	0
16957	2022-08-30	17:41:54.523	241.52910328	5796.698479	1661881314.523	0	899	8.012418472	8.2276208836	669.23709238	691.08329898	2.8895373779	725.1214539	34.739546264	-1.2820475267	33.900585175	19.089275019	0	0	0	0	0
16958	2022-08-30	17:41:55.357	241.52911293	5796.69871	1661881315.357	0	899	8.0125173224	8.2277235815	667.38109184	689.16683359	2.8895529714	725.11309814	34.74092865	-1.1669260263	33.900585175	19.107591629	0	0	0	0	0
16959	2022-08-30	17:41:56.338	241.52912429	5796.698983	1661881316.339	0	899	8.2094580266	8.4899997405	667.38109184	695.14216015	3.6504400752	725.13090505	34.74092865	-1.2465733306	33.900585175	19.115344799	0	0	0	0	0
16960	2022-08-30	17:41:57.252	241.52913486	5796.699237	1661881317.252	0	899	8.2094580266	8.4899997405	666.79646361	694.53321312	3.6504400752	725.13458252	34.74092865	-1.1945961714	33.900585175	19.118034363	0	0	0	0	0
16961	2022-08-30	17:41:58.206	241.5291459	5796.699502	1661881318.206	0	899	8.3748970684	8.6052187039	666.79646361	689.08695425	2.9568430868	725.12827326	34.74092865	-1.2250904034	33.900585175	19.113928018	0	0	0	0	0
16962	2022-08-30	17:41:59.151	241.52915685	5796.699764	1661881319.152	0	899	8.3748970684	8.6052187039	667.00237001	689.29974395	2.9568430868	725.12427	34.74092865	-1.2034458759	33.900585175	19.099614415	0	0	0	0	0
16963	2022-08-30	17:42:00.065	241.52916742	5796.700018	1661881320.065	0	899	8.5246807044	8.7666714538	667.01121861	690.03123126	3.0494357558	725.11166604	34.742552953	-1.2246700423	33.900585175	19.112018206	0	0	0	0	0
16964	2022-08-30	17:42:01.016	241.52917843	5796.700282	1661881321.016	0	899	8.5246894686	8.7666805787	668.66864105	691.7458657	3.0494371272	725.12680034	34.742668152	-1.2034782511	33.900585175	19.111607735	0	0	0	0	0
16965	2022-08-30	17:42:01.908	241.52918876	5796.70053	1661881321.909	0	899	8.4347377003	8.6871105943	668.66864105	693.00040663	3.2093923432	725.12626436	34.742668152	-1.1941327133	33.900585175	19.114648478	0	0	0	0	0
16966	2022-08-30	17:42:02.806	241.52919916	5796.70078	1661881322.807	0	899	8.4347377003	8.6871105943	668.83321631	693.17097052	3.2093923432	725.1261051	34.742668152	-1.1897347976	33.900585175	19.118755341	0	0	0	0	0
16967	2022-08-30	17:42:03.732	241.52920986	5796.701037	1661881323.732	0	899	8.254412642	8.4878857799	668.83321631	691.83232581	3.0387351419	725.12616573	34.742668152	-1.1937769399	33.900585175	19.118934391	0	0	0	0	0
16968	2022-08-30	17:42:04.684	241.52922089	5796.701301	1661881324.685	0	899	8.2544372076	8.4879113529	671.83239107	694.93466404	3.0387390977	725.10859892	34.743001622	-1.1945961714	33.900585175	19.118485988	0	0	0	0	0
16969	2022-08-30	17:42:05.602	241.52923152	5796.701556	1661881325.603	0	899	8.310829087	8.553760227	671.83893356	695.71884204	3.1374843675	725.13392973	34.744194031	-1.1945961714	33.900585175	19.116233826	0	0	0	0	0
16970	2022-08-30	17:42:06.496	241.52924185	5796.701804	1661881326.496	0	899	8.310829087	8.553760227	671.26568962	695.12522267	3.1374843675	725.12458892	34.744194031	-1.1950489133	33.900585175	19.117061249	0	0	0	0	0
16971	2022-08-30	17:42:07.440	241.52925278	5796.702067	1661881327.44	0	899	8.3233642565	8.5479445782	671.26568962	693.27928619	2.9024547431	725.12052018	34.744194031	-1.1652984619	33.900585175	19.120931575	0	0	0	0	0
16972	2022-08-30	17:42:08.391	241.5292638	5796.702331	1661881328.392	0	899	8.3233642565	8.5479445782	673.33166454	695.41301303	2.9024547431	725.12368875	34.744194031	-1.1652984619	33.900585175	19.118034363	0	0	0	0	0
16973	2022-08-30	17:42:09.338	241.52927475	5796.702594	1661881329.338	0	899	8.1243951237	8.3469147482	673.33193571	695.74841175	2.945084739	725.09771971	34.744243344	-1.3722907021	33.900585175	19.107307485	0	0	0	0	0
16974	2022-08-30	17:42:10.243	241.52928523	5796.702846	1661881330.244	0	899	8.1245265233	8.3470513641	672.86666113	695.26781107	2.9451055747	725.11422386	34.746055603	-1.2401704788	33.900585175	19.122716904	0	0	0	0	0
16975	2022-08-30	17:42:11.206	241.52929637	5796.703113	1661881331.206	0	899	8.2343078162	8.4765827593	672.86666113	696.94112145	3.1574984678	725.12092479	34.746055603	-1.4287627833	33.900585175	19.103656352	0	0	0	0	0
16976	2022-08-30	17:42:12.161	241.52930743	5796.703378	1661881332.162	0	899	8.2343078162	8.4765827593	674.05768801	698.17476202	3.1574984678	725.12335003	34.746055603	-1.3363422147	33.900585175	19.108950773	0	0	0	0	0
16977	2022-08-30	17:42:13.075	241.529318	5796.703632	1661881333.075	0	899	8.2887583206	8.514440383	674.05768801	696.36518059	2.9281706798	725.11844741	34.746055603	-1.157623651	33.900585175	19.121496971	0	0	0	0	0
16978	2022-08-30	17:42:13.979	241.52932846	5796.703883	1661881333.979	0	899	8.2887583206	8.514440383	671.23177699	693.44574792	2.9281706798	725.1348877	34.746055603	-1.1587878466	33.900585175	19.121274948	0	0	0	0	0
16979	2022-08-30	17:42:14.858	241.52933865	5796.704127	1661881334.859	0	899	8.5870399301	8.8524570379	671.23177699	696.46888463	3.3122304034	725.1456121	34.746055603	-1.1587878466	33.900585175	19.121274948	0	0	0	0	0
16980	2022-08-30	17:42:15.760	241.52934909	5796.704378	1661881335.761	0	899	8.5871504234	8.8525724865	673.96656832	699.30664719	3.3122490465	725.132534	34.747497407	-1.1945853849	33.900585175	19.120517668	0	0	0	0	0
16981	2022-08-30	17:42:16.640	241.52935926	5796.704622	1661881336.64	0	899	8.6521545247	8.8979338502	673.96837483	697.24468659	3.0514877439	725.13325147	34.747825623	-1.2008265241	33.900585175	19.116256108	0	0	0	0	0
16982	2022-08-30	17:42:17.532	241.52936959	5796.70487	1661881337.533	0	899	8.6521545247	8.8979338502	672.7086389	695.94144416	3.0514877439	725.12438965	34.747825623	-1.2369152308	33.900585175	19.100028992	0	0	0	0	0
16983	2022-08-30	17:42:18.489	241.52938066	5796.705136	1661881338.489	0	899	8.7616815753	9.0349749652	672.7086389	698.23424701	3.3416243653	725.1215408	34.747825623	-1.2116380235	33.900585175	19.11607909	0	0	0	0	0
16984	2022-08-30	17:42:19.437	241.52939164	5796.705399	1661881339.438	0	899	8.7616815753	9.0349749652	675.99324528	701.64348621	3.3416243653	725.11134591	34.747825623	-1.1929684877	33.900585175	19.118755341	0	0	0	0	0
16985	2022-08-30	17:42:20.381	241.52940256	5796.705661	1661881340.381	0	899	8.6615736496	8.9351029829	675.99770364	701.9690886	3.3818925055	725.11974289	34.748633227	-1.1921708734	33.900585175	19.11822535	0	0	0	0	0
16986	2022-08-30	17:42:21.296	241.52941315	5796.705916	1661881341.296	0	899	8.6616386083	8.9351709187	674.7180888	700.64040011	3.3819036	725.09464936	34.749473572	-1.2150226752	33.900585175	19.118105983	0	0	0	0	0
16987	2022-08-30	17:42:22.194	241.52942354	5796.706165	1661881342.194	0	899	8.6750346377	8.9421955558	674.7180888	699.99333808	3.3005340596	725.12483913	34.749473572	-1.2092450857	33.900585175	19.118755341	0	0	0	0	0
16988	2022-08-30	17:42:23.101	241.52943405	5796.706417	1661881343.102	0	899	8.6750346377	8.9421955558	673.75931124	698.99864427	3.3005340596	725.13522319	34.749473572	-1.2028314759	33.900585175	19.119339356	0	0	0	0	0
16989	2022-08-30	17:42:23.993	241.52944437	5796.706665	1661881343.994	0	899	8.584170223	8.837678158	673.75974716	697.95635112	3.1689021608	725.11675096	34.749552796	-1.1708065421	33.900585175	19.121274948	0	0	0	0	0
16990	2022-08-30	17:42:24.941	241.52945535	5796.706928	1661881344.942	0	899	8.5842950776	8.8378083604	676.73503143	701.03864638	3.1689223225	725.11612929	34.751182556	-1.2694683075	33.900585175	19.121274948	0	0	0	0	0
16991	2022-08-30	17:42:25.854	241.5294659	5796.707182	1661881345.854	0	899	8.4858162446	8.7308925822	676.73503143	700.49923017	3.1009744741	725.12650082	34.751182556	-1.2562746102	33.900585175	19.121477658	0	0	0	0	0
16992	2022-08-30	17:42:26.766	241.52947647	5796.707435	1661881346.767	0	899	8.4858162446	8.7308925822	676.73725001	700.50152666	3.1009744741	725.12264994	34.751182556	-1.1542498063	33.900585175	19.121184633	0	0	0	0	0
16993	2022-08-30	17:42:27.676	241.52948699	5796.707688	1661881347.676	0	899	8.6705880952	8.9162237852	676.73725001	700.04549367	3.0434485411	725.11860586	34.751182556	-1.1571601629	33.900585175	19.118394852	0	0	0	0	0
16994	2022-08-30	17:42:28.644	241.52949819	5796.707957	1661881348.644	0	899	8.6705880952	8.9162237852	675.39330947	698.65526501	3.0434485411	725.11331561	34.751182556	-1.1707850268	33.900585175	19.118394852	0	0	0	0	0
16995	2022-08-30	17:42:29.595	241.52950921	5796.708221	1661881349.596	0	899	8.6849898773	8.9547284128	675.3959246	700.91279094	3.3277142874	725.13873089	34.75165669	-1.1990695544	33.900585175	19.117846344	0	0	0	0	0
16996	2022-08-30	17:42:30.528	241.52952	5796.70848	1661881350.528	0	899	8.685073762	8.9548160779	677.77990337	703.38695015	3.327728347	725.12912695	34.752738953	-1.2352875471	33.900585175	19.116594315	0	0	0	0	0
16997	2022-08-30	17:42:31.466	241.52953086	5796.708741	1661881351.466	0	899	8.6687175425	8.9334956554	677.77990337	702.96039988	3.2742821972	725.12494907	34.752738953	-1.2068305529	33.900585175	19.116737555	0	0	0	0	0
16998	2022-08-30	17:42:32.367	241.52954128	5796.708991	1661881352.367	0	899	8.6687175425	8.9334956554	676.93738662	702.08658242	3.2742821972	725.13423126	34.752738953	-1.1636707783	33.900585175	19.116954803	0	0	0	0	0
16999	2022-08-30	17:42:33.308	241.52955218	5796.709252	1661881353.308	0	899	8.8538401067	9.1156657685	676.93738662	701.28121044	3.1730672119	725.13201904	34.752738953	-1.2076174021	33.900585175	19.106510162	0	0	0	0	0
17000	2022-08-30	17:42:34.266	241.52956326	5796.709518	1661881354.266	0	899	8.8538401067	9.1156657685	678.76202071	703.17146149	3.1730672119	725.13496652	34.752738953	-1.2375187755	33.900585175	19.122875517	0	0	0	0	0
17001	2022-08-30	17:42:35.239	241.52957453	5796.709789	1661881355.239	0	899	8.9952622894	9.2601056498	678.76928993	703.07147958	3.1595745191	725.11572064	34.7540504	-1.1986707267	33.900585175	19.109678483	0	0	0	0	0
17002	2022-08-30	17:42:36.157	241.52958516	5796.710044	1661881356.158	0	899	8.9953113519	9.2601568073	678.57688849	702.87224957	3.1595820575	725.12244016	34.75466156	-1.1652984619	33.900585175	19.122356415	0	0	0	0	0
17003	2022-08-30	17:42:37.088	241.52959593	5796.710302	1661881357.088	0	899	8.9950261794	9.2533487619	678.57688849	702.27102971	3.0840321546	725.109413	34.75466156	-1.1776621452	33.900585175	19.121617121	0	0	0	0	0
17004	2022-08-30	17:42:38.055	241.52960713	5796.710571	1661881358.056	0	899	8.9950261794	9.2533487619	681.84104161	705.64915857	3.0840321546	725.11086612	34.75466156	-1.3381638708	33.900585175	19.110372228	0	0	0	0	0
17005	2022-08-30	17:42:39.013	241.52961821	5796.710837	1661881359.013	0	899	8.7484530328	9.0067318267	681.84104161	706.32016723	3.1679401819	725.11954524	34.75466156	-1.3410203804	33.900585175	19.109401551	0	0	0	0	0
17006	2022-08-30	17:42:39.940	241.52962894	5796.711094	1661881359.94	0	899	8.7485295615	9.0068116322	676.68181623	700.97581416	3.1679523043	725.10221368	34.75564176	-1.239437517	33.900585175	19.105106051	0	0	0	0	0
17007	2022-08-30	17:42:40.874	241.52963975	5796.711354	1661881360.874	0	899	8.9598506431	9.2089397623	676.68483164	699.55338888	2.9881375113	725.12715402	34.756187439	-1.2642727025	33.900585175	19.102515593	0	0	0	0	0
17008	2022-08-30	17:42:41.786	241.52965031	5796.711607	1661881361.787	0	899	8.9598506431	9.2089397623	679.29406081	702.25079692	2.9881375113	725.1313137	34.756187439	-1.261491695	33.900585175	19.110242414	0	0	0	0	0
17009	2022-08-30	17:42:42.717	241.52966108	5796.711866	1661881362.717	0	899	9.0743070649	9.3458064638	679.29406081	704.01156752	3.2092795137	725.1295934	34.756187439	-1.2289601478	33.900585175	19.114931334	0	0	0	0	0
17010	2022-08-30	17:42:43.739	241.52967291	5796.71215	1661881363.739	0	899	9.0743070649	9.3458064638	677.76041022	702.42211191	3.2092795137	725.12272472	34.756187439	-1.1941650048	33.900585175	19.116097747	0	0	0	0	0
17011	2022-08-30	17:42:44.664	241.52968362	5796.712407	1661881364.665	0	899	9.0834682299	9.3408590651	677.76160039	701.11044937	3.04411962	725.14781381	34.756402477	-1.206183777	33.900585175	19.116775513	0	0	0	0	0
17012	2022-08-30	17:42:45.608	241.52969454	5796.712669	1661881365.608	0	899	9.0835893365	9.340985147	680.04185767	703.46940273	3.044137374	725.13059381	34.757896423	-1.2102367688	33.900585175	19.115709166	0	0	0	0	0
17013	2022-08-30	17:42:46.561	241.52970557	5796.712934	1661881366.561	0	899	9.1217977744	9.4106447817	680.04185767	706.24019312	3.3908138341	725.14831745	34.757896423	-1.2220938253	33.900585175	19.113520843	0	0	0	0	0
17014	2022-08-30	17:42:47.460	241.52971598	5796.713184	1661881367.461	0	899	9.1217977744	9.4106447817	680.07939257	706.27917403	3.3908138341	725.1484375	34.757896423	-1.2206386328	33.900585175	19.113714218	0	0	0	0	0
17015	2022-08-30	17:42:48.391	241.52972676	5796.713442	1661881368.392	0	899	9.161144354	9.4465445789	680.07939257	705.85257899	3.3376192173	725.11793771	34.757896423	-1.1934104716	33.900585175	19.109220631	0	0	0	0	0
17016	2022-08-30	17:42:49.331	241.52973763	5796.713703	1661881369.331	0	899	9.1611472787	9.4465476358	681.11482049	706.9272506	3.3376196834	725.13475552	34.757932196	-1.1939709518	33.900585175	19.103916244	0	0	0	0	0
17017	2022-08-30	17:42:50.233	241.52974808	5796.713954	1661881370.234	0	899	9.0149551097	9.2850519648	681.124636	705.94326367	3.2135913037	725.13950009	34.75969696	-1.2434258461	33.900585175	19.118034363	0	0	0	0	0
17018	2022-08-30	17:42:51.125	241.5297584	5796.714202	1661881371.126	0	899	9.0149551097	9.2850519648	684.69839994	709.64724742	3.2135913037	725.12955904	34.75969696	-1.2419167552	33.900585175	19.117910398	0	0	0	0	0
17019	2022-08-30	17:42:52.138	241.52977012	5796.714483	1661881372.138	0	899	9.0784141297	9.3389951289	684.69839994	708.59370975	3.0824642677	725.13387637	34.75969696	-1.21532448	33.900585175	19.117557715	0	0	0	0	0
17020	2022-08-30	17:42:53.138	241.5297817	5796.714761	1661881373.139	0	899	9.0784141297	9.3389951289	683.29376312	707.14005247	3.0824642677	725.12573242	34.75969696	-1.5217546225	33.900585175	19.108671188	0	0	0	0	0
17021	2022-08-30	17:42:54.059	241.52979235	5796.715016	1661881374.059	0	899	8.9088251881	9.160180945	683.29376312	706.73129543	3.0313790072	725.11869196	34.75969696	-1.5311325015	33.900585175	19.101516736	0	0	0	0	0
17022	2022-08-30	17:42:54.980	241.52980302	5796.715272	1661881374.981	0	899	8.9089039545	9.1602629334	683.23370594	706.669272	3.0313907316	725.14464887	34.76068767	-1.3529636986	33.900585175	19.098093008	0	0	0	0	0
17023	2022-08-30	17:42:55.861	241.52981321	5796.715517	1661881375.861	0	899	9.0389838483	9.3192364225	683.23788351	709.00657218	3.3221920566	725.13411404	34.761436462	-1.222568133	33.900585175	19.090055226	0	0	0	0	0
17024	2022-08-30	17:42:56.795	241.52982402	5796.715776	1661881376.795	0	899	9.0389838483	9.3192364225	684.32523158	710.13493017	3.3221920566	725.14549811	34.761436462	-1.2084042931	33.900585175	19.104007014	0	0	0	0	0
17025	2022-08-30	17:42:57.811	241.52983578	5796.716059	1661881377.811	0	899	9.2306105768	9.5421343021	684.32523158	712.4354285	3.6066255719	725.12123603	34.761436462	-1.2353414408	33.900585175	19.111946687	0	0	0	0	0
17026	2022-08-30	17:42:58.733	241.52984646	5796.716315	1661881378.734	0	899	9.2306105768	9.5421343021	681.77068617	709.77594938	3.6066255719	725.1212328	34.761436462	-1.2766041061	33.900585175	19.107153204	0	0	0	0	0
17027	2022-08-30	17:42:59.654	241.52985711	5796.716571	1661881379.654	0	899	9.2401326845	9.5104446197	681.77068617	706.02316465	3.1399291985	725.14318848	34.761436462	-1.2190109491	33.900585175	19.116954803	0	0	0	0	0
17028	2022-08-30	17:43:00.575	241.52986778	5796.716827	1661881380.576	0	899	9.2402738114	9.5105917339	686.25964704	710.67197924	3.1399501771	725.12874861	34.763147872	-1.1991773307	33.900585175	19.117465266	0	0	0	0	0
17029	2022-08-30	17:43:01.483	241.52987829	5796.717079	1661881381.484	0	899	9.0534493638	9.326273606	686.25997547	711.41174908	3.231694209	725.11636777	34.763206482	-1.2059897184	33.900585175	19.118034363	0	0	0	0	0
17030	2022-08-30	17:43:02.400	241.52988889	5796.717333	1661881382.4	0	899	9.0534493638	9.326273606	685.99131318	711.13324019	3.231694209	725.10638387	34.763206482	-1.2081994552	33.900585175	19.117447594	0	0	0	0	0
17031	2022-08-30	17:43:03.301	241.52989932	5796.717584	1661881383.301	0	899	8.8542310134	9.1245243259	685.99131318	711.46254118	3.2725065323	725.11206297	34.763206482	-1.2210698049	33.900585175	19.115673154	0	0	0	0	0
17032	2022-08-30	17:43:04.246	241.52991027	5796.717846	1661881384.247	0	899	8.8542310134	9.1245243259	689.91645593	715.5334266	3.2725065323	725.10000833	34.763206482	-1.2890001535	33.900585175	19.113714218	0	0	0	0	0
17033	2022-08-30	17:43:05.171	241.52992097	5796.718103	1661881385.172	0	899	8.9314515324	9.1676974686	689.91823882	712.09587845	2.846816853	725.1125844	34.763522975	-1.286671854	33.900585175	19.113778335	0	0	0	0	0
17034	2022-08-30	17:43:06.068	241.52993134	5796.718352	1661881386.068	0	899	8.9315673877	9.1678177645	689.35560806	711.51529154	2.8468330072	725.12560995	34.764976501	-1.2452582745	33.900585175	19.115683309	0	0	0	0	0
17035	2022-08-30	17:43:06.980	241.52994191	5796.718606	1661881386.981	0	899	9.0837478989	9.3651609375	689.35560806	715.33389759	3.3195898288	725.11759454	34.764976501	-1.204922635	33.900585175	19.117896263	0	0	0	0	0
17036	2022-08-30	17:43:07.868	241.52995219	5796.718852	1661881387.869	0	899	9.0837478989	9.3651609375	686.94922283	712.836828	3.3195898288	725.10968018	34.764976501	-1.2027344704	33.900585175	19.118034363	0	0	0	0	0
17037	2022-08-30	17:43:08.782	241.52996275	5796.719106	1661881388.782	0	899	9.0705226416	9.3606120772	686.94922283	713.67951294	3.4236008089	725.12224008	34.764976501	-1.200147418	33.900585175	19.117025704	0	0	0	0	0
17038	2022-08-30	17:43:09.668	241.52997302	5796.719352	1661881389.669	0	899	9.0705226416	9.3606120772	686.89988783	713.62825824	3.4236008089	725.11373881	34.764976501	-1.2125003338	33.900585175	19.114793777	0	0	0	0	0
17039	2022-08-30	17:43:10.566	241.52998341	5796.719602	1661881390.567	0	899	9.3256068613	9.5847950585	686.90792359	710.1157414	2.9873619459	725.11680674	34.766409211	-1.2332502635	33.900585175	19.108194831	0	0	0	0	0
17040	2022-08-30	17:43:11.522	241.52999447	5796.719867	1661881391.522	0	899	9.325617155	9.584805767	687.4075571	710.63226708	2.9873633884	725.11681482	34.766532898	-1.1956633385	33.900585175	19.117346164	0	0	0	0	0
17041	2022-08-30	17:43:12.460	241.53000534	5796.720128	1661881392.461	0	899	9.4307264017	9.717425528	687.4075571	712.82493878	3.2593470295	725.11192797	34.766532898	-1.1897132397	33.900585175	19.117673874	0	0	0	0	0
17042	2022-08-30	17:43:13.384	241.53001603	5796.720385	1661881393.385	0	899	9.4307264017	9.717425528	686.91177045	712.31082007	3.2593470295	725.11523276	34.766532898	-1.2376589065	33.900585175	19.116243287	0	0	0	0	0
17043	2022-08-30	17:43:14.308	241.53002671	5796.720641	1661881394.308	0	899	9.4403510377	9.7184411284	686.91177045	711.51814685	3.1611445855	725.10102612	34.766532898	-1.1929684877	33.900585175	19.116954803	0	0	0	0	0
17044	2022-08-30	17:43:15.234	241.53003744	5796.720899	1661881395.235	0	899	9.4404438341	9.7185378893	689.39359213	714.08898171	3.1611581786	725.10633294	34.76763436	-1.1976682035	33.900585175	19.118254529	0	0	0	0	0
17045	2022-08-30	17:43:16.206	241.53004868	5796.721168	1661881396.206	0	899	9.2097101917	9.5289258628	689.39598116	718.48511624	3.7008008095	725.11131923	34.768058777	-1.1982611244	33.900585175	19.118485571	0	0	0	0	0
17046	2022-08-30	17:43:17.164	241.53005977	5796.721434	1661881397.164	0	899	9.2097101917	9.5289258628	687.92331676	716.95031261	3.7008008095	725.09248807	34.768058777	-1.2018182712	33.900585175	19.099086673	0	0	0	0	0
17047	2022-08-30	17:43:18.089	241.53007049	5796.721692	1661881398.09	0	899	9.1214946604	9.4076924733	687.92331676	714.18149349	3.3607689249	725.07497785	34.768058777	-1.2005462599	33.900585175	19.109498637	0	0	0	0	0
17048	2022-08-30	17:43:19.078	241.53008193	5796.721966	1661881399.079	0	899	9.1214946604	9.4076924733	689.85797668	716.18999978	3.3607689249	725.08912305	34.768058777	-1.2007187297	33.900585175	19.117244607	0	0	0	0	0
17049	2022-08-30	17:43:20.043	241.5300931	5796.722234	1661881400.044	0	899	9.2146988045	9.4746381571	689.85797668	713.51641905	3.030852872	725.04821777	34.768058777	-1.2011067867	33.900585175	19.117673874	0	0	0	0	0
17050	2022-08-30	17:43:20.994	241.53010411	5796.722499	1661881400.995	0	899	9.2148359173	9.4747808775	691.89380383	715.62222394	3.0308726008	725.07354534	34.769726128	-1.2657817736	33.900585175	19.088341757	0	0	0	0	0
17051	2022-08-30	17:43:21.915	241.53011477	5796.722754	1661881401.916	0	899	9.4326562656	9.7103246401	691.89386662	716.66120516	3.158989067	725.07694714	34.769737244	-1.2334658579	33.900585175	19.107777779	0	0	0	0	0
17052	2022-08-30	17:43:22.805	241.53012507	5796.723002	1661881402.806	0	899	9.4326562656	9.7103246401	691.49253928	716.24551172	3.158989067	725.09503174	34.769737244	-1.2157557011	33.900585175	19.118394852	0	0	0	0	0
17053	2022-08-30	17:43:23.710	241.53013553	5796.723253	1661881403.71	0	899	9.5288591764	9.8266137631	691.49384009	717.77946964	3.3474186285	725.08246011	34.769967641	-1.2148718202	33.900585175	19.118130097	0	0	0	0	0
17054	2022-08-30	17:43:24.644	241.53014635	5796.723512	1661881404.645	0	899	9.5289952927	9.8267560516	689.12599002	715.32178082	3.3474395464	725.10339355	34.771568298	-1.1978515387	33.900585175	19.116594315	0	0	0	0	0
17055	2022-08-30	17:43:25.539	241.53015671	5796.723761	1661881405.54	0	899	9.5064339002	9.7953847169	689.12599002	714.60248799	3.2588013178	725.07638651	34.771568298	-1.1978515387	33.900585175	19.116594315	0	0	0	0	0
17056	2022-08-30	17:43:26.476	241.53016755	5796.724021	1661881406.476	0	899	9.5064339002	9.7953847169	690.20401448	715.72036625	3.2588013178	725.07105584	34.771568298	-1.2141496022	33.900585175	19.115392154	0	0	0	0	0
17057	2022-08-30	17:43:27.418	241.53017846	5796.724283	1661881407.419	0	899	9.5900194286	9.8582885343	690.20401448	713.6756187	3.0062465223	725.08718246	34.771568298	-1.2188277505	33.900585175	19.11629433	0	0	0	0	0
17058	2022-08-30	17:43:28.355	241.53018931	5796.724543	1661881408.356	0	899	9.5900194286	9.8582885343	693.56984988	717.15591527	3.0062465223	725.07983398	34.771568298	-1.1945961714	33.900585175	19.118755341	0	0	0	0	0
17059	2022-08-30	17:43:29.272	241.53019991	5796.724798	1661881409.272	0	899	9.6769159215	9.9554172348	693.56984988	717.83975419	3.0904607769	725.07775394	34.771568298	-1.1945961714	33.900585175	19.117688198	0	0	0	0	0
17060	2022-08-30	17:43:30.144	241.53021	5796.72504	1661881410.144	0	899	9.6770121247	9.9555174528	694.02943507	718.31553084	3.0904742174	725.09505235	34.772682291	-1.2208757535	33.900585175	19.115145967	0	0	0	0	0
17061	2022-08-30	17:43:31.061	241.53022061	5796.725295	1661881411.061	0	899	9.7131111861	10.01439152	694.03211489	720.21898282	3.3235458318	725.07843179	34.773155212	-1.4507846303	33.900585175	19.111983331	0	0	0	0	0
17062	2022-08-30	17:43:31.956	241.53023097	5796.725543	1661881411.956	0	899	9.7131111861	10.01439152	694.07232982	720.26071512	3.3235458318	725.07551746	34.773155212	-1.4280405929	33.900585175	19.112641657	0	0	0	0	0
17063	2022-08-30	17:43:32.888	241.53024177	5796.725802	1661881412.889	0	899	9.6170239698	9.9093949636	694.07232982	719.73688135	3.2594370658	725.09083042	34.773155212	-1.1905324712	33.900585175	19.11857629	0	0	0	0	0
17064	2022-08-30	17:43:33.871	241.53025314	5796.726075	1661881413.871	0	899	9.6170239698	9.9093949636	692.14324018	717.73646022	3.2594370658	725.11345991	34.773155212	-1.1962885296	33.900585175	19.11717382	0	0	0	0	0
17065	2022-08-30	17:43:34.769	241.53026353	5796.726325	1661881414.769	0	899	9.3367272259	9.5965593645	692.14411962	715.5592004	2.9911126417	725.12250281	34.773310832	-1.2071969849	33.900585175	19.113605411	0	0	0	0	0
17066	2022-08-30	17:43:35.717	241.5302745	5796.726588	1661881415.717	0	899	9.3368541126	9.5966913701	696.2681356	719.82287569	2.9911304246	725.09473303	34.774833679	-1.2170060368	33.900585175	19.112284881	0	0	0	0	0
17067	2022-08-30	17:43:36.710	241.53028601	5796.726864	1661881416.711	0	899	9.553236105	9.8169623077	696.2681356	719.63281874	2.9677793776	725.09884381	34.774833679	-1.2198194068	33.900585175	19.117069396	0	0	0	0	0
17068	2022-08-30	17:43:37.664	241.53029705	5796.727129	1661881417.665	0	899	9.553236105	9.8169623077	692.2213451	715.45023001	2.9677793776	725.11047687	34.774833679	-1.233778408	33.900585175	19.117229424	0	0	0	0	0
17069	2022-08-30	17:43:38.569	241.53030752	5796.727381	1661881418.57	0	899	9.6638335743	9.9490835613	692.2213451	717.06845904	3.1673642427	725.09875488	34.774833679	-1.2759789228	33.900585175	19.115154266	0	0	0	0	0
17070	2022-08-30	17:43:39.470	241.53031795	5796.727631	1661881419.471	0	899	9.6638517708	9.9491025368	696.82473569	721.83710855	3.1673668518	725.09912756	34.775044675	-1.2211991343	33.900585175	19.115697141	0	0	0	0	0
17071	2022-08-30	17:43:40.407	241.53032878	5796.727891	1661881420.407	0	899	9.6599288345	9.9365801984	696.83360527	721.09762297	3.0757520934	725.10406818	34.776603699	-1.2597023249	33.900585175	19.115154266	0	0	0	0	0
17072	2022-08-30	17:43:41.322	241.53033939	5796.728145	1661881421.323	0	899	9.6599288345	9.9365801984	694.4574202	718.63869821	3.0757520934	725.09173988	34.776603699	-1.2463361609	33.900585175	19.115671537	0	0	0	0	0
17073	2022-08-30	17:43:42.273	241.53035039	5796.728409	1661881422.274	0	899	9.8032009625	10.100884181	694.4574202	720.10605176	3.2557452558	725.10882326	34.776603699	-1.1944237079	33.900585175	19.117425893	0	0	0	0	0
17074	2022-08-30	17:43:43.194	241.53036105	5796.728665	1661881423.195	0	899	9.8032009625	10.100884181	696.54173754	722.26734991	3.2557452558	725.1081353	34.776603699	-1.1913409233	33.900585175	19.11299324	0	0	0	0	0
17075	2022-08-30	17:43:44.140	241.53037199	5796.728928	1661881424.14	0	899	9.8270752039	10.106262081	696.54173754	720.60041376	3.0518269114	725.11187825	34.776603699	-1.2013008713	33.900585175	19.113859012	0	0	0	0	0
17076	2022-08-30	17:43:45.055	241.53038258	5796.729182	1661881425.055	0	899	9.8271551394	10.106345309	696.24486626	720.29337702	3.0518377712	725.10138182	34.777515184	-1.2121662691	33.900585175	19.115781266	0	0	0	0	0
17077	2022-08-30	17:43:46.059	241.53039421	5796.729461	1661881426.06	0	899	9.8011529778	10.079822632	696.24922612	720.31684559	3.0541632205	725.10364376	34.778282166	-1.1898857095	33.900585175	19.115758946	0	0	0	0	0
17078	2022-08-30	17:43:46.970	241.53040476	5796.729714	1661881426.971	0	899	9.8011529778	10.079822632	695.00242086	719.02694135	3.0541632205	725.10736084	34.778282166	-1.1897132397	33.900585175	19.115873337	0	0	0	0	0
17079	2022-08-30	17:43:47.865	241.53041512	5796.729963	1661881427.866	0	899	9.7975033335	10.082411571	695.00242086	719.5772663	3.1217350376	725.11026668	34.778282166	-1.2345653212	33.900585175	19.115165698	0	0	0	0	0
17080	2022-08-30	17:43:48.786	241.53042578	5796.730219	1661881428.787	0	899	9.7975033335	10.082411571	698.13978088	722.82556138	3.1217350376	725.09453012	34.778282166	-1.3822830181	33.900585175	19.079812195	0	0	0	0	0
17081	2022-08-30	17:43:49.726	241.53043664	5796.730479	1661881429.726	0	899	9.5332668968	9.833084168	698.1448771	724.85595273	3.368389812	725.10994372	34.77917627	-1.486560666	33.900585175	19.082474386	0	0	0	0	0
17082	2022-08-30	17:43:50.634	241.53044716	5796.730732	1661881430.635	0	899	9.5333362227	9.8331566579	698.09376632	724.80297466	3.368400528	725.11534391	34.77999115	-1.4905705294	33.900585175	19.0962545	0	0	0	0	0
17083	2022-08-30	17:43:51.588	241.53045819	5796.730997	1661881431.588	0	899	9.5992317584	9.861860106	698.09376632	721.30921164	2.9419698547	725.11982899	34.77999115	-1.2932686995	33.900585175	19.111249898	0	0	0	0	0
17084	2022-08-30	17:43:52.482	241.53046854	5796.731245	1661881432.482	0	899	9.5992317584	9.861860106	697.85449881	721.06198717	2.9419698547	725.12969162	34.77999115	-1.3552057427	33.900585175	19.09429074	0	0	0	0	0
17085	2022-08-30	17:43:53.473	241.53048001	5796.73152	1661881433.473	0	899	9.8123184306	10.091751469	697.85449881	722.01639659	3.0589097273	725.13690428	34.77999115	-1.5973489174	33.900585175	19.063498175	0	0	0	0	0
17086	2022-08-30	17:43:54.507	241.53049199	5796.731808	1661881434.508	0	899	9.8123204127	10.091753532	700.75940239	725.02187921	3.0589099977	725.1416246	34.780013785	-1.7278198801	33.900585175	19.073968079	0	0	0	0	0
17087	2022-08-30	17:43:55.420	241.53050255	5796.732061	1661881435.42	0	899	9.6642954338	9.9490690523	700.76905008	725.87950733	3.1620793443	725.12575142	34.781700134	-1.2217596659	33.900585175	19.115570624	0	0	0	0	0
17088	2022-08-30	17:43:56.332	241.53051311	5796.732315	1661881436.333	0	899	9.6642954338	9.9490690523	700.63176082	725.73729862	3.1620793443	725.13444509	34.781700134	-1.2575464999	33.900585175	19.113014474	0	0	0	0	0
17089	2022-08-30	17:43:57.331	241.53052466	5796.732592	1661881437.331	0	899	9.6437306607	9.9106372618	700.63176082	724.20347212	2.9751796085	725.15888785	34.781700134	-1.2445899935	33.900585175	19.11414101	0	0	0	0	0
17090	2022-08-30	17:43:58.256	241.53053537	5796.732849	1661881438.256	0	899	9.6437306607	9.9106372618	700.22417153	723.78217011	2.9751796085	725.13144184	34.781700134	-1.2727235556	33.900585175	19.080942154	0	0	0	0	0
17091	2022-08-30	17:43:59.200	241.5305463	5796.733111	1661881439.2	0	899	9.8648693517	10.1437727	700.22492136	724.2929921	3.0374537522	725.1344944	34.781831299	-1.2701150021	33.900585175	19.083460688	0	0	0	0	0
17092	2022-08-30	17:44:00.122	241.53055698	5796.733367	1661881440.123	0	899	9.8650163139	10.143925687	698.79351295	722.81254537	3.0374735484	725.14141239	34.783500671	-1.2369152308	33.900585175	19.115514755	0	0	0	0	0
17093	2022-08-30	17:44:01.013	241.53056729	5796.733615	1661881441.014	0	899	9.9407622734	10.229966217	698.79351295	723.51357005	3.1230969523	725.12127888	34.783500671	-1.2003415026	33.900585175	19.098214699	0	0	0	0	0
17094	2022-08-30	17:44:01.898	241.53057752	5796.733861	1661881441.898	0	899	9.9407622734	10.229966217	698.99110163	723.7181485	3.1230969523	725.11990619	34.783500671	-1.193378169	33.900585175	19.103079726	0	0	0	0	0
17095	2022-08-30	17:44:02.842	241.53058845	5796.734123	1661881442.842	0	899	9.8645600432	10.170147719	698.99110163	725.33121998	3.3194339313	725.12677568	34.783500671	-1.1898317913	33.900585175	19.117223348	0	0	0	0	0
17096	2022-08-30	17:44:03.733	241.53059877	5796.734371	1661881443.734	0	899	9.8645600432	10.170147719	703.61079082	730.12499316	3.3194339313	725.13090505	34.783500671	-1.2141495604	33.900585175	19.1180463	0	0	0	0	0
17097	2022-08-30	17:44:04.661	241.5306095	5796.734628	1661881444.661	0	899	9.9741015736	10.284697615	703.61079082	730.26448087	3.3362596529	725.12162205	34.783500671	-1.2385427952	33.900585175	19.118394852	0	0	0	0	0
17098	2022-08-30	17:44:05.625	241.53062067	5796.734896	1661881445.626	0	899	9.9742015744	10.284802134	703.82572504	730.48767844	3.3362742864	725.10035554	34.784624163	-1.2240555981	33.900585175	19.116863516	0	0	0	0	0
17099	2022-08-30	17:44:06.594	241.53063188	5796.735165	1661881446.594	0	899	9.9137538806	10.18022089	703.82821244	726.82071915	2.8916232018	725.08620953	34.785057068	-1.2218890316	33.900585175	19.117857699	0	0	0	0	0
17100	2022-08-30	17:44:07.530	241.53064272	5796.735425	1661881447.531	0	899	9.9137538806	10.18022089	704.14490544	727.14775781	2.8916232018	725.10762842	34.785057068	-1.2434258461	33.900585175	19.118034363	0	0	0	0	0
17101	2022-08-30	17:44:08.505	241.53065399	5796.735696	1661881448.505	0	899	9.9315193143	10.223088385	704.14490544	729.2827511	3.1507561424	725.12161154	34.785057068	-1.2128668526	33.900585175	19.117033005	0	0	0	0	0
17102	2022-08-30	17:44:09.473	241.5306652	5796.735965	1661881449.473	0	899	9.9315193143	10.223088385	701.86922549	726.92582979	3.1507561424	725.10767127	34.785057068	-1.1874064389	33.900585175	19.118263687	0	0	0	0	0
17103	2022-08-30	17:44:10.388	241.5306758	5796.736219	1661881450.389	0	899	10.075590488	10.349893158	701.87722994	725.10280795	2.9278553864	725.08651511	34.786454005	-1.1919768046	33.900585175	19.118700432	0	0	0	0	0
17104	2022-08-30	17:44:11.246	241.53068573	5796.736457	1661881451.247	0	899	10.075613058	10.349916618	704.50549019	727.81806266	2.9278582556	725.10007057	34.786705017	-1.1929684877	33.900585175	19.118755341	0	0	0	0	0
17105	2022-08-30	17:44:12.194	241.53069669	5796.736721	1661881452.194	0	899	10.129961723	10.454860216	704.50549019	731.99785191	3.4330878809	725.09591452	34.786705017	-1.1943482461	33.900585175	19.118755341	0	0	0	0	0
17106	2022-08-30	17:44:13.158	241.53070786	5796.736989	1661881453.159	0	899	10.129961723	10.454860216	704.38454788	731.87218999	3.4330878809	725.09835108	34.786705017	-1.2185906124	33.900585175	19.116480493	0	0	0	0	0
17107	2022-08-30	17:44:14.072	241.53071844	5796.737242	1661881454.073	0	899	10.147346473	10.423004247	704.38454788	727.64231706	2.9216809294	725.1021967	34.786705017	-1.2256509168	33.900585175	19.113785763	0	0	0	0	0
17108	2022-08-30	17:44:14.976	241.5307289	5796.737494	1661881454.977	0	899	10.147470611	10.423133273	703.03778694	726.25121634	2.9216965663	725.09078595	34.788075883	-1.2011498971	33.900585175	19.115415775	0	0	0	0	0
17109	2022-08-30	17:44:15.934	241.53073998	5796.737759	1661881455.934	0	899	10.197820406	10.506899492	703.0399027	728.95597096	3.2497540634	725.09511986	34.788444519	-1.1954369616	33.900585175	19.116803416	0	0	0	0	0
17110	2022-08-30	17:44:16.892	241.53075108	5796.738026	1661881456.893	0	899	10.197820406	10.506899492	704.66609409	730.64210843	3.2497540634	725.11953675	34.788444519	-1.196223855	33.900585175	19.117673874	0	0	0	0	0
17111	2022-08-30	17:44:17.802	241.53076161	5796.738279	1661881457.803	0	899	10.197395243	10.502035767	704.66609409	730.26781254	3.204569067	725.10983782	34.788444519	-1.1941327038	33.900585175	19.11430249	0	0	0	0	0
17112	2022-08-30	17:44:18.724	241.53077228	5796.738535	1661881458.725	0	899	10.197395243	10.502035767	705.69057654	731.32951619	3.204569067	725.10593197	34.788444519	-1.3225772397	33.900585175	19.101266949	0	0	0	0	0
17113	2022-08-30	17:44:19.704	241.53078362	5796.738807	1661881459.705	0	899	9.937143076	10.226315945	705.69261407	730.66317715	3.1238760435	725.10356373	34.7887982	-1.4497929204	33.900585175	19.083370954	0	0	0	0	0
17114	2022-08-30	17:44:20.680	241.53079492	5796.739078	1661881460.681	0	899	9.9372470241	10.22642428	706.7547703	731.76303571	3.1238903396	725.10807831	34.789970398	-1.1949411536	33.900585175	19.117905446	0	0	0	0	0
17115	2022-08-30	17:44:21.673	241.5308064	5796.739354	1661881461.673	0	899	10.046098759	10.358145004	706.7547703	733.45935342	3.3280698236	725.12545999	34.789970398	-1.2116272828	33.900585175	19.117187753	0	0	0	0	0
17116	2022-08-30	17:44:22.642	241.53081763	5796.739623	1661881462.643	0	899	10.046098759	10.358145004	706.02612817	732.70317969	3.3280698236	725.08871763	34.789970398	-1.2271492481	33.900585175	19.116233826	0	0	0	0	0
17117	2022-08-30	17:44:23.576	241.53082844	5796.739882	1661881463.577	0	899	10.15215566	10.463922351	706.02693891	732.39973398	3.2914757534	725.09952692	34.790111062	-1.2053322539	33.900585175	19.117717566	0	0	0	0	0
17118	2022-08-30	17:44:24.473	241.53083881	5796.740131	1661881464.473	0	899	10.152303274	10.464076543	703.56141747	729.84228935	3.2914966912	725.10089111	34.791740417	-1.2417981625	33.900585175	19.117673874	0	0	0	0	0
17119	2022-08-30	17:44:25.407	241.53084963	5796.740391	1661881465.408	0	899	10.281040448	10.581277057	703.56141747	728.54500027	3.1345919572	725.09522899	34.791740417	-1.2417981625	33.900585175	19.117673874	0	0	0	0	0
17120	2022-08-30	17:44:26.332	241.53086034	5796.740648	1661881466.333	0	899	10.281040448	10.581277057	708.01491478	733.15664201	3.1345919572	725.09661299	34.791740417	-1.2214794246	33.900585175	19.11736434	0	0	0	0	0
17121	2022-08-30	17:44:27.263	241.5308711	5796.740906	1661881467.263	0	899	10.294691965	10.59349019	708.01491478	733.00207643	3.1159781204	725.11296233	34.791740417	-1.1633581776	33.900585175	19.121161303	0	0	0	0	0
17122	2022-08-30	17:44:28.168	241.53088159	5796.741158	1661881468.169	0	899	10.294691965	10.59349019	706.63410586	731.5725362	3.1159781204	725.1201572	34.791740417	-1.1571601629	33.900585175	19.121995926	0	0	0	0	0
17123	2022-08-30	17:44:29.150	241.53089294	5796.741431	1661881469.15	0	899	10.307936282	10.581790174	706.63713822	729.45261961	2.8590070495	725.10279695	34.792266088	-1.1795700339	33.900585175	19.12130179	0	0	0	0	0
17124	2022-08-30	17:44:30.098	241.53090391	5796.741694	1661881470.098	0	899	10.308031095	10.581888637	708.24291793	731.11034077	2.8590185544	725.11169434	34.793296814	-1.1913409233	33.900585175	19.118755341	0	0	0	0	0
17125	2022-08-30	17:44:31.084	241.53091532	5796.741968	1661881471.084	0	899	10.185605433	10.467212419	708.24291793	732.04545283	2.9721302734	725.10623351	34.793296814	-1.1966227001	33.900585175	19.118253998	0	0	0	0	0
17126	2022-08-30	17:44:32.029	241.53092627	5796.742231	1661881472.03	0	899	10.185605433	10.467212419	710.98082825	734.87537849	2.9721302734	725.09401152	34.793296814	-1.1963963382	33.900585175	19.117073324	0	0	0	0	0
17127	2022-08-30	17:44:32.957	241.530937	5796.742488	1661881472.957	0	899	10.288219626	10.585684015	710.98082825	735.97578311	3.104355936	725.10471773	34.793296814	-1.2374433919	33.900585175	19.114424131	0	0	0	0	0
17128	2022-08-30	17:44:33.878	241.53094766	5796.742744	1661881473.878	0	899	10.288219626	10.585684015	709.04892536	733.97596302	3.104355936	725.11340332	34.793296814	-1.2678406239	33.900585175	19.11299324	0	0	0	0	0
17129	2022-08-30	17:44:34.826	241.53095865	5796.743007	1661881474.827	0	899	10.379556209	10.680789352	709.05581081	734.07734894	3.1156944284	725.11807756	34.794486393	-1.3007386339	33.900585175	19.088038236	0	0	0	0	0
17130	2022-08-30	17:44:35.763	241.53096949	5796.743268	1661881475.764	0	899	10.379598666	10.680833596	710.65201894	735.72993137	3.1157000041	725.0942108	34.794944763	-1.2843111872	33.900585175	19.097382034	0	0	0	0	0
17131	2022-08-30	17:44:36.734	241.53098073	5796.743537	1661881476.735	0	899	10.361746313	10.636284739	710.65201894	733.53468467	2.8514689073	725.10533011	34.794944763	-1.2308249521	33.900585175	19.117099762	0	0	0	0	0
17132	2022-08-30	17:44:37.691	241.53099181	5796.743803	1661881477.692	0	899	10.361746313	10.636284739	708.26052622	731.06618699	2.8514689073	725.11290978	34.794944763	-1.2123278672	33.900585175	19.11815373	0	0	0	0	0
17133	2022-08-30	17:44:38.671	241.53100314	5796.744075	1661881478.671	0	899	10.419732888	10.758267857	708.26052622	736.26102523	3.4762951128	725.10859367	34.794944763	-1.2457432921	33.900585175	19.116039036	0	0	0	0	0
17134	2022-08-30	17:44:39.638	241.53101433	5796.744344	1661881479.638	0	899	10.419732888	10.758267857	711.25374312	739.3725765	3.4762951128	725.09667969	34.794944763	-1.2271492481	33.900585175	19.113714218	0	0	0	0	0
17135	2022-08-30	17:44:40.582	241.53102527	5796.744606	1661881480.583	0	899	10.369725141	10.656884979	711.26005138	735.20276263	2.9767946447	725.10440811	34.79603127	-1.2062807699	33.900585175	19.116498998	0	0	0	0	0
17136	2022-08-30	17:44:41.530	241.53103624	5796.74487	1661881481.531	0	899	10.369782744	10.656944894	712.09563047	736.06652953	2.976801879	725.09110204	34.796653748	-1.2071215727	33.900585175	19.119577408	0	0	0	0	0
17137	2022-08-30	17:44:42.484	241.53104728	5796.745135	1661881482.485	0	899	10.46266071	10.780129677	712.09563047	738.37576003	3.2533646914	725.09277222	34.796653748	-1.230091976	33.900585175	19.121358505	0	0	0	0	0
17138	2022-08-30	17:44:43.540	241.5310595	5796.745428	1661881483.541	0	899	10.46266071	10.780129677	714.01632309	740.36733646	3.2533646914	725.10179007	34.796653748	-1.2776064873	33.900585175	19.121635437	0	0	0	0	0
17139	2022-08-30	17:44:44.503	241.53107065	5796.745696	1661881484.504	0	899	10.568682335	10.879524281	714.01969434	739.55694325	3.1563500997	725.0887726	34.797232167	-1.2353306251	33.900585175	19.116958542	0	0	0	0	0
17140	2022-08-30	17:44:45.407	241.5310811	5796.745946	1661881485.407	0	899	10.568783205	10.879629455	712.92428056	738.42246176	3.1563632795	725.07865249	34.798301697	-1.1571601629	33.900585175	19.108310699	0	0	0	0	0
17141	2022-08-30	17:44:46.375	241.53109231	5796.746216	1661881486.376	0	899	10.593006899	10.915213304	712.92428056	739.29944015	3.2610495431	725.08348114	34.798301697	-1.5380311012	33.900585175	19.093187332	0	0	0	0	0
17142	2022-08-30	17:44:47.332	241.53110338	5796.746481	1661881487.332	0	899	10.593006899	10.915213304	710.32786567	736.60696898	3.2610495431	725.08103003	34.798301697	-1.4839628264	33.900585175	19.097193825	0	0	0	0	0
17143	2022-08-30	17:44:48.252	241.53111403	5796.746737	1661881488.252	0	899	10.542175536	10.827218999	710.32786567	733.67150657	2.9083697498	725.06364188	34.798301697	-1.1978515387	33.900585175	19.118394852	0	0	0	0	0
17144	2022-08-30	17:44:49.134	241.53112424	5796.746982	1661881489.134	0	899	10.542175536	10.827218999	711.58287029	734.96775465	2.9083697498	725.06760513	34.798301697	-1.2057741375	33.900585175	19.086141839	0	0	0	0	0
17145	2022-08-30	17:44:50.032	241.53113463	5796.747231	1661881490.032	0	899	10.646676403	10.961030073	711.58299238	737.13268079	3.1682731722	725.08619458	34.798322716	-1.2069382849	33.900585175	19.085588556	0	0	0	0	0
17146	2022-08-30	17:44:50.915	241.53114486	5796.747477	1661881490.916	0	899	10.646825177	10.961185218	714.93490742	740.60511032	3.1682925416	725.08588212	34.799888611	-1.2776064873	33.900585175	19.109752655	0	0	0	0	0
17147	2022-08-30	17:44:51.846	241.53115564	5796.747735	1661881491.847	0	899	10.713381207	11.005805054	714.93490742	738.65437975	2.935258971	725.10104754	34.799888611	-1.2051705398	33.900585175	19.115933374	0	0	0	0	0
17148	2022-08-30	17:44:52.815	241.53116684	5796.748004	1661881492.815	0	899	10.713381207	11.005805054	714.99368304	738.71510538	2.935258971	725.09871123	34.799888611	-1.1694052788	33.900585175	19.119655849	0	0	0	0	0
17149	2022-08-30	17:44:53.740	241.53117756	5796.748261	1661881493.741	0	899	10.72695008	11.031717035	714.99368304	739.69088813	3.0519696979	725.10374481	34.799888611	-1.1694807327	33.900585175	19.118952517	0	0	0	0	0
17150	2022-08-30	17:44:54.684	241.53118847	5796.748523	1661881494.684	0	899	10.727049752	11.031820813	715.80373772	740.52902758	3.0519821047	725.11251811	34.800929846	-1.3763975829	33.900585175	19.103289269	0	0	0	0	0
17151	2022-08-30	17:44:55.657	241.53119973	5796.748794	1661881495.657	0	899	10.630139922	10.938132217	715.80763927	741.02516161	3.1106570839	725.09376011	34.801597595	-1.4871966041	33.900585175	19.090337475	0	0	0	0	0
17152	2022-08-30	17:44:56.665	241.53121141	5796.749074	1661881496.666	0	899	10.630139922	10.938132217	714.33930587	739.50509961	3.1106570839	725.07120741	34.801597595	-1.3861958499	33.900585175	19.08383132	0	0	0	0	0
17153	2022-08-30	17:44:57.628	241.53122255	5796.749341	1661881497.628	0	899	10.527085152	10.84138533	714.33930587	740.27672242	3.2026929318	725.08599409	34.801597595	-1.2092450857	33.900585175	19.082742691	0	0	0	0	0
17154	2022-08-30	17:44:58.635	241.53123421	5796.749621	1661881498.636	0	899	10.527085152	10.84138533	717.5926684	743.64821343	3.2026929318	725.09472373	34.801597595	-1.244880981	33.900585175	19.087228964	0	0	0	0	0
17155	2022-08-30	17:44:59.546	241.53124476	5796.749874	1661881499.547	0	899	10.552483996	10.840350594	717.59390545	741.38783548	2.9336169222	725.10012393	34.801808793	-1.2862406093	33.900585175	19.094899298	0	0	0	0	0
17156	2022-08-30	17:45:00.401	241.53125464	5796.750111	1661881500.401	0	899	10.552622165	10.840494226	719.71510815	743.57951411	2.9336337275	725.07116699	34.803276062	-1.1652984619	33.900585175	19.096788406	0	0	0	0	0
17157	2022-08-30	17:45:01.351	241.53126564	5796.750375	1661881501.351	0	899	10.40551603	10.711162881	719.71510815	745.42253428	3.1523814058	725.07967473	34.803276062	-1.1679285504	33.900585175	19.113653309	0	0	0	0	0
17158	2022-08-30	17:45:02.305	241.53127668	5796.75064	1661881502.305	0	899	10.40551603	10.711162881	719.49667911	745.1963032	3.1523814058	725.09436116	34.803276062	-1.2200996923	33.900585175	19.116115267	0	0	0	0	0
17159	2022-08-30	17:45:03.200	241.53128704	5796.750889	1661881503.2	0	899	10.297387066	10.645046539	719.49667911	749.06302405	3.607962025	725.09305355	34.803276062	-1.2417981625	33.900585175	19.120916367	0	0	0	0	0
17160	2022-08-30	17:45:04.092	241.53129736	5796.751137	1661881504.092	0	899	10.297387066	10.645046539	717.98176674	747.48585925	3.607962025	725.10516357	34.803276062	-1.2417981625	33.900585175	19.120916367	0	0	0	0	0
17161	2022-08-30	17:45:04.987	241.53130773	5796.751386	1661881504.988	0	899	10.515969939	10.852039119	717.99078732	745.90822185	3.4211553096	725.07333152	34.80481528	-1.1684997903	33.900585175	19.117995976	0	0	0	0	0
17162	2022-08-30	17:45:05.891	241.53131818	5796.751636	1661881505.891	0	899	10.51598587	10.852055789	719.23393236	747.19972301	3.4211575771	725.10643925	34.804985046	-1.2048255687	33.900585175	19.109814296	0	0	0	0	0
17163	2022-08-30	17:45:06.799	241.53132869	5796.751889	1661881506.799	0	899	10.750654676	11.050821976	719.23393236	743.64618917	3.0007115593	725.10731072	34.804985046	-1.2158634584	33.900585175	19.109814499	0	0	0	0	0
17164	2022-08-30	17:45:07.677	241.53133887	5796.752133	1661881507.678	0	899	10.750654676	11.050821976	720.05373989	744.49382263	3.0007115593	725.09438177	34.804985046	-1.2256617451	33.900585175	19.11558534	0	0	0	0	0
17165	2022-08-30	17:45:08.615	241.53134972	5796.752393	1661881508.616	0	899	10.605514684	10.901693123	720.05373989	744.49910009	3.0013382408	725.11242676	34.804985046	-1.188085556	33.900585175	19.118394852	0	0	0	0	0
17166	2022-08-30	17:45:09.582	241.5313609	5796.752662	1661881509.582	0	899	10.605514684	10.901693123	718.26766873	742.65239296	3.0013382408	725.09785027	34.804985046	-1.188085556	33.900585175	19.118394852	0	0	0	0	0
17167	2022-08-30	17:45:10.519	241.53137176	5796.752922	1661881510.52	0	899	10.442034776	10.751302164	718.27382303	744.14421113	3.1778142939	725.10680546	34.80603477	-1.1894006334	33.900585175	19.102020681	0	0	0	0	0
17168	2022-08-30	17:45:11.427	241.53138226	5796.753174	1661881511.427	0	899	10.442087675	10.751357336	720.05094399	745.98539899	3.1778213374	725.1063196	34.806602478	-1.1846793598	33.900585175	19.101340641	0	0	0	0	0
17169	2022-08-30	17:45:12.410	241.53139363	5796.753447	1661881512.41	0	899	10.278268986	10.594138506	720.05094399	746.96731134	3.2938022968	725.10397359	34.806602478	-1.1620430946	33.900585175	19.118034363	0	0	0	0	0
17170	2022-08-30	17:45:13.309	241.53140404	5796.753697	1661881513.309	0	899	10.278268986	10.594138506	719.67618632	746.57854477	3.2938022968	725.10671815	34.806602478	-1.2103337515	33.900585175	19.11822535	0	0	0	0	0
17171	2022-08-30	17:45:14.183	241.53141416	5796.75394	1661881514.183	0	899	10.409612769	10.690034802	719.67800272	743.24127549	2.8979338564	725.11403752	34.806911696	-1.2119074973	33.900585175	19.119982524	0	0	0	0	0
17172	2022-08-30	17:45:15.091	241.53142466	5796.754192	1661881515.091	0	899	10.40972862	10.690155176	721.44493341	745.06617677	2.8979479673	725.12124856	34.808158875	-1.1701813936	33.900585175	19.123075485	0	0	0	0	0
17173	2022-08-30	17:45:15.994	241.53143513	5796.754443	1661881515.995	0	899	10.660348438	10.938152661	721.44493341	744.29094406	2.8057586987	725.11334633	34.808158875	-1.168370494	33.900585175	19.120972501	0	0	0	0	0
17174	2022-08-30	17:45:16.894	241.53144554	5796.754693	1661881516.895	0	899	10.660348438	10.938152661	721.77309993	744.62950264	2.8057586987	725.08842539	34.808158875	-1.179710175	33.900585175	19.117066567	0	0	0	0	0
17175	2022-08-30	17:45:17.838	241.53145646	5796.754955	1661881517.838	0	899	10.449487326	10.813925501	721.77309993	752.41904707	3.7230249377	725.09124877	34.808158875	-1.1987677268	33.900585175	19.118034363	0	0	0	0	0
17176	2022-08-30	17:45:18.740	241.5314669	5796.755206	1661881518.74	0	899	10.449487326	10.813925501	721.1888409	751.80998084	3.7230249377	725.10198126	34.808158875	-1.1963424177	33.900585175	19.12092027	0	0	0	0	0
17177	2022-08-30	17:45:19.701	241.53147803	5796.755473	1661881519.702	0	899	10.567590341	10.89272669	721.19256099	748.18297307	3.2974967251	725.0915305	34.808790851	-1.1769938256	33.900585175	19.122136779	0	0	0	0	0
17178	2022-08-30	17:45:20.657	241.5314891	5796.755738	1661881520.658	0	899	10.56768327	10.892823767	720.57478196	747.54218149	3.2975094121	725.09009234	34.809776306	-1.1571601629	33.900585175	19.122356415	0	0	0	0	0
17179	2022-08-30	17:45:21.582	241.53149979	5796.755995	1661881521.582	0	899	10.79748813	11.115362105	720.57478196	746.37117545	3.1592705	725.05847168	34.809776306	-1.1571601629	33.900585175	19.122716904	0	0	0	0	0
17180	2022-08-30	17:45:22.515	241.53151059	5796.756254	1661881522.515	0	899	10.79748813	11.115362105	726.00081721	751.99146139	3.1592705	725.08732999	34.809776306	-1.4918209085	33.900585175	19.09647305	0	0	0	0	0
17181	2022-08-30	17:45:23.477	241.53152174	5796.756522	1661881523.478	0	899	10.917193918	11.206621691	726.00081721	749.39172975	2.8531259717	725.09136599	34.809776306	-1.5042708386	33.900585175	19.095471376	0	0	0	0	0
17182	2022-08-30	17:45:24.424	241.5315327	5796.756785	1661881524.425	0	899	10.917270586	11.206701305	720.75760208	743.9796579	2.8531347383	725.08849289	34.810563296	-1.1752475674	33.900585175	19.121614785	0	0	0	0	0
17183	2022-08-30	17:45:25.349	241.5315434	5796.757042	1661881525.35	0	899	10.932598965	11.261829357	720.7635647	747.16202163	3.2295828589	725.08497104	34.811576843	-1.194456072	33.900585175	19.120882135	0	0	0	0	0
17184	2022-08-30	17:45:26.305	241.53155447	5796.757307	1661881526.306	0	899	10.932598965	11.261829357	722.08912476	748.53613124	3.2295828589	725.10168457	34.811576843	-1.1636707783	33.900585175	19.123435974	0	0	0	0	0
17185	2022-08-30	17:45:27.236	241.53156523	5796.757566	1661881527.236	0	899	10.813020819	11.126139502	722.08912476	747.51386414	3.108994372	725.11133338	34.811576843	-1.1769615151	33.900585175	19.12212944	0	0	0	0	0
17186	2022-08-30	17:45:28.151	241.53157583	5796.75782	1661881528.152	0	899	10.813020819	11.126139502	724.14617589	749.64334398	3.108994372	725.10601726	34.811576843	-1.2065179869	33.900585175	19.119396475	0	0	0	0	0
17187	2022-08-30	17:45:29.154	241.53158743	5796.758098	1661881529.154	0	899	10.509829725	10.819334815	724.14617589	750.07882703	3.1602590909	725.07495319	34.811576843	-1.2208327173	33.900585175	19.116105023	0	0	0	0	0
17188	2022-08-30	17:45:30.098	241.53159836	5796.758361	1661881530.098	0	899	10.509981415	10.819492984	725.21796819	751.18917154	3.1602790476	725.11315554	34.813194275	-1.1897132397	33.900585175	19.116954803	0	0	0	0	0
17189	2022-08-30	17:45:30.994	241.53160874	5796.75861	1661881530.995	0	899	10.691843612	11.009335449	725.21796819	751.40700187	3.1858616673	725.10609729	34.813194275	-1.1878591894	33.900585175	19.117980275	0	0	0	0	0
17190	2022-08-30	17:45:31.891	241.53161912	5796.758859	1661881531.892	0	899	10.691843612	11.009335449	725.1611929	751.34817631	3.1858616673	725.09651639	34.813194275	-1.1864578724	33.900585175	19.118755341	0	0	0	0	0
17191	2022-08-30	17:45:32.851	241.53163023	5796.759126	1661881532.852	0	899	10.761272634	11.060877491	725.1611929	749.70386198	2.9923660693	725.10360132	34.813194275	-1.1624850295	33.900585175	19.094158008	0	0	0	0	0
17192	2022-08-30	17:45:33.755	241.53164068	5796.759376	1661881533.755	0	899	10.761272634	11.060877491	724.04345612	748.54829604	2.9923660693	725.10269024	34.813194275	-1.2720121311	33.900585175	19.080096554	0	0	0	0	0
17193	2022-08-30	17:45:34.693	241.53165154	5796.759637	1661881534.693	0	899	10.953600392	11.27493638	724.04571103	749.87465924	3.1484784271	725.10858033	34.813575846	-1.4297760354	33.900585175	19.088452105	0	0	0	0	0
17194	2022-08-30	17:45:35.647	241.53166258	5796.759902	1661881535.647	0	899	10.953739089	11.275080978	727.84726039	753.8119706	3.1484958699	725.08359674	34.814994812	-1.2053537914	33.900585175	19.120564682	0	0	0	0	0
17195	2022-08-30	17:45:36.555	241.5316731	5796.760154	1661881536.556	0	899	11.013461102	11.33190071	727.84726039	753.43566873	3.1044150062	725.09301879	34.814994812	-1.1967520043	33.900585175	19.119897287	0	0	0	0	0
17196	2022-08-30	17:45:37.515	241.5316842	5796.760421	1661881537.515	0	899	11.013461102	11.33190071	728.41261429	754.02089838	3.1044150062	725.10336809	34.814994812	-1.1945961714	33.900585175	19.120195389	0	0	0	0	0
17197	2022-08-30	17:45:38.438	241.5316949	5796.760677	1661881538.439	0	899	10.779647726	11.092854344	728.41261429	754.14715938	3.1191989364	725.10011706	34.814994812	-1.1815857058	33.900585175	19.11697845	0	0	0	0	0
17198	2022-08-30	17:45:39.312	241.53170501	5796.76092	1661881539.313	0	899	10.779656299	11.092863279	728.13210217	753.85674614	3.1192000218	725.08139503	34.81508394	-1.2288739129	33.900585175	19.112251673	0	0	0	0	0
17199	2022-08-30	17:45:40.259	241.53171596	5796.761183	1661881540.259	0	899	10.597439534	10.916873538	728.14045898	754.83405782	3.2324984128	725.09279203	34.816490173	-1.2024650211	33.900585175	19.122525916	0	0	0	0	0
17200	2022-08-30	17:45:41.221	241.53172711	5796.761451	1661881541.222	0	899	10.597439534	10.916873538	727.58996772	754.26338558	3.2324984128	725.10223389	34.816490173	-1.2238940001	33.900585175	19.122356415	0	0	0	0	0
17201	2022-08-30	17:45:42.197	241.5317384	5796.761722	1661881542.198	0	899	10.743339381	11.064312774	727.58996772	754.02646774	3.2047934533	725.10572259	34.816490173	-1.2394159859	33.900585175	19.119623273	0	0	0	0	0
17202	2022-08-30	17:45:43.144	241.53174936	5796.761985	1661881543.145	0	899	10.743339381	11.064312774	727.43854732	753.86954557	3.2047934533	725.0959598	34.816490173	-1.1945961714	33.900585175	19.118034363	0	0	0	0	0
17203	2022-08-30	17:45:44.148	241.53176097	5796.762263	1661881544.148	0	899	10.852953403	11.148637603	727.43854732	751.52784695	2.9299605587	725.09052524	34.816490173	-1.1917074082	33.900585175	19.118034363	0	0	0	0	0
17204	2022-08-30	17:45:45.128	241.53177233	5796.762536	1661881545.129	0	899	10.852975188	11.148660247	731.32080168	755.53868506	2.9299631319	725.08458988	34.816715114	-1.1913409233	33.900585175	19.118134631	0	0	0	0	0
17205	2022-08-30	17:45:46.062	241.53178313	5796.762795	1661881546.062	0	899	10.830888321	11.133113742	731.32911281	756.13687199	2.9989539631	725.10412921	34.818107605	-1.1840110915	33.900585175	19.12098536	0	0	0	0	0
17206	2022-08-30	17:45:47.016	241.53179417	5796.76306	1661881547.016	0	899	10.830888321	11.133113742	728.01695431	752.7123602	2.9989539631	725.11145222	34.818107605	-1.1783196926	33.900585175	19.122716904	0	0	0	0	0
17207	2022-08-30	17:45:48.023	241.53180583	5796.76334	1661881548.024	0	899	10.985848871	11.307305968	728.01695431	753.92068467	3.1406484769	725.09985069	34.818107605	-1.1883443041	33.900585175	19.118917352	0	0	0	0	0
17208	2022-08-30	17:45:49.015	241.5318173	5796.763615	1661881549.015	0	899	10.985848871	11.307305968	729.54951882	755.50777969	3.1406484769	725.12438965	34.818107605	-1.188085556	33.900585175	19.116233826	0	0	0	0	0
17209	2022-08-30	17:45:50.059	241.5318294	5796.763906	1661881550.06	0	899	11.295024012	11.61393984	729.5600265	754.60311408	3.0335555855	725.10596431	34.81987237	-1.5262926209	33.900585175	19.086937608	0	0	0	0	0
17210	2022-08-30	17:45:51.039	241.53184074	5796.764178	1661881551.04	0	899	11.295027617	11.613943593	730.35813307	755.42862031	3.0335560092	725.11304277	34.819908142	-1.5177340208	33.900585175	19.078842214	0	0	0	0	0
17211	2022-08-30	17:45:51.951	241.5318513	5796.764431	1661881551.952	0	899	11.286013485	11.612445723	730.35813307	756.04369178	3.1054518552	725.09901923	34.819908142	-1.3413113861	33.900585175	19.103892396	0	0	0	0	0
17212	2022-08-30	17:45:52.874	241.53186197	5796.764687	1661881552.874	0	899	11.286013485	11.612445723	730.41501282	756.10257189	3.1054518552	725.09688907	34.819908142	-1.2289062328	33.900585175	19.120476552	0	0	0	0	0
17213	2022-08-30	17:45:53.875	241.53187356	5796.764966	1661881553.876	0	899	11.314365227	11.659669604	730.41501282	757.52864341	3.2716835756	725.11402378	34.819908142	-1.1820708261	33.900585175	19.11389414	0	0	0	0	0
17214	2022-08-30	17:45:54.878	241.53188516	5796.765244	1661881554.878	0	899	11.314365227	11.659669604	729.79025113	756.88069003	3.2716835756	725.128479	34.819908142	-1.1587878466	33.900585175	19.112272263	0	0	0	0	0
17215	2022-08-30	17:45:55.828	241.53189617	5796.765508	1661881555.829	0	899	11.184502338	11.560163297	729.79722802	759.63095599	3.5899429649	725.11664788	34.821079532	-1.1575697463	33.900585175	19.120502308	0	0	0	0	0
17216	2022-08-30	17:45:56.793	241.53190734	5796.765776	1661881556.794	0	899	11.184525534	11.560187624	731.25384015	761.14714189	3.5899462226	725.13555908	34.821311951	-1.160415411	33.900585175	19.123075485	0	0	0	0	0
17217	2022-08-30	17:45:57.789	241.53191885	5796.766053	1661881557.789	0	899	11.364173106	11.659784313	731.25384015	754.36845567	2.800824083	725.12774658	34.821311951	-1.160415411	33.900585175	19.123075485	0	0	0	0	0
17218	2022-08-30	17:45:58.733	241.53192978	5796.766315	1661881558.733	0	899	11.364173106	11.659784313	730.92514444	754.02937003	2.800824083	725.13116738	34.821311951	-1.250604759	33.900585175	19.114515456	0	0	0	0	0
17219	2022-08-30	17:45:59.660	241.53194051	5796.766572	1661881559.66	0	899	11.114189943	11.39309961	730.93115797	753.21623404	2.7044386076	725.11316646	34.822320041	-1.2577082092	33.900585175	19.117155075	0	0	0	0	0
17220	2022-08-30	17:46:00.614	241.53195155	5796.766837	1661881560.614	0	899	11.114265508	11.393177922	735.06157789	757.47265343	2.7044466529	725.0925293	34.82308197	-1.2352875471	33.900585175	19.118394852	0	0	0	0	0
17221	2022-08-30	17:46:01.565	241.53196257	5796.767102	1661881561.566	0	899	10.956193587	11.268884656	735.06157789	760.56774633	3.0654200759	725.127422	34.82308197	-1.1744499617	33.900585175	19.117911219	0	0	0	0	0
17222	2022-08-30	17:46:02.581	241.53197432	5796.767384	1661881562.581	0	899	10.956193587	11.268884656	734.14210825	759.61637169	3.0654200759	725.12785693	34.82308197	-1.1636707783	33.900585175	19.120195389	0	0	0	0	0
17223	2022-08-30	17:46:03.569	241.53198576	5796.767658	1661881563.57	0	899	11.113703738	11.453417308	734.14210825	761.43720772	3.2766742216	725.11783948	34.82308197	-1.1808743248	33.900585175	19.119243559	0	0	0	0	0
17224	2022-08-30	17:46:04.483	241.53199634	5796.767912	1661881564.484	0	899	11.113703738	11.453417308	735.53329144	762.88011453	3.2766742216	725.09483044	34.82308197	-1.2092450857	33.900585175	19.117673874	0	0	0	0	0
17225	2022-08-30	17:46:05.457	241.53200762	5796.768183	1661881565.458	0	899	11.277731184	11.601046545	735.54245073	761.18078237	3.0788223028	725.13085695	34.824607849	-1.2613300085	33.900585175	19.1140728	0	0	0	0	0
17226	2022-08-30	17:46:06.400	241.53201852	5796.768444	1661881566.4	0	899	11.277731184	11.601046545	732.60234569	758.13819598	3.0788223028	725.10474643	34.824607849	-1.2690371393	33.900585175	19.112709045	0	0	0	0	0
17227	2022-08-30	17:46:07.417	241.5320303	5796.768727	1661881567.418	0	899	11.352485084	11.715665784	732.60234569	761.11781006	3.424610957	725.08983647	34.824607849	-1.1923972187	33.900585175	19.118735231	0	0	0	0	0
17228	2022-08-30	17:46:08.434	241.53204206	5796.769009	1661881568.434	0	899	11.352485084	11.715665784	734.31164237	762.89363858	3.424610957	725.11087501	34.824607849	-1.160415411	33.900585175	19.121274948	0	0	0	0	0
17229	2022-08-30	17:46:09.404	241.5320533	5796.769279	1661881569.405	0	899	11.483772359	11.819149951	734.31550833	760.39255677	3.1347524807	725.12825467	34.825252962	-1.1610190553	33.900585175	19.121008273	0	0	0	0	0
17230	2022-08-30	17:46:10.411	241.53206495	5796.769559	1661881570.412	0	899	11.483884505	11.819266847	736.24243313	762.3880263	3.1347658751	725.117812	34.826347351	-1.1614394725	33.900585175	19.119954974	0	0	0	0	0
17231	2022-08-30	17:46:11.392	241.53207631	5796.769831	1661881571.393	0	899	11.545589858	11.892196479	736.24243313	763.12323581	3.2198099167	725.11914184	34.826347351	-1.2089432794	33.900585175	19.120147705	0	0	0	0	0
17232	2022-08-30	17:46:12.290	241.5320867	5796.770081	1661881572.291	0	899	11.545589858	11.892196479	732.25579193	758.99103914	3.2198099167	725.12164307	34.826347351	-1.2352875471	33.900585175	19.121635437	0	0	0	0	0
17233	2022-08-30	17:46:13.246	241.53209777	5796.770346	1661881573.247	0	899	11.557091764	11.900904118	732.25579193	758.74760177	3.1915156294	725.1046757	34.826347351	-1.2025404103	33.900585175	19.119916158	0	0	0	0	0
17234	2022-08-30	17:46:14.177	241.53210853	5796.770605	1661881574.177	0	899	11.557091764	11.900904118	736.49490555	763.14007955	3.1915156294	725.09747314	34.826347351	-1.2092450857	33.900585175	19.117315292	0	0	0	0	0
17235	2022-08-30	17:46:15.132	241.53211959	5796.77087	1661881575.133	0	899	11.276761552	11.614124655	736.50352399	763.30009303	3.2089766314	725.10263526	34.827781273	-1.1619676194	33.900585175	19.122852186	0	0	0	0	0
17236	2022-08-30	17:46:16.061	241.53213034	5796.771128	1661881576.061	0	899	11.276786159	11.61415033	735.74704226	762.51611434	3.2089796954	725.11062319	34.828025818	-1.1549396144	33.900585175	19.12230858	0	0	0	0	0
17237	2022-08-30	17:46:16.974	241.53214091	5796.771382	1661881576.975	0	899	11.337611263	11.674293128	735.74704226	762.31742141	3.1859912955	725.09169865	34.828025818	-1.1571601629	33.900585175	19.120918274	0	0	0	0	0
17238	2022-08-30	17:46:17.990	241.53215266	5796.771664	1661881577.99	0	899	11.337611263	11.674293128	737.4076229	764.03797139	3.1859912955	725.10457141	34.828025818	-1.1571601629	33.900585175	19.123435974	0	0	0	0	0
17239	2022-08-30	17:46:18.904	241.53216324	5796.771918	1661881578.904	0	899	11.417644676	11.759155709	737.4076229	764.23180461	3.2083670898	725.09001069	34.828025818	-1.1600705354	33.900585175	19.123054378	0	0	0	0	0
17240	2022-08-30	17:46:19.927	241.53217509	5796.772202	1661881579.928	0	899	11.417723621	11.75923808	736.85218867	763.65624976	3.2083767963	725.07564156	34.828800681	-1.195749556	33.900585175	19.117673874	0	0	0	0	0
17241	2022-08-30	17:46:20.911	241.53218648	5796.772476	1661881580.912	0	899	11.247083723	11.572420551	736.85743875	762.77401867	3.105735566	725.08768367	34.829673767	-1.2033919901	33.900585175	19.116216988	0	0	0	0	0
17242	2022-08-30	17:46:21.821	241.532197	5796.772728	1661881581.821	0	899	11.247083723	11.572420551	741.25141781	767.32254175	3.105735566	725.10064697	34.829673767	-1.2336598635	33.900585175	19.11299324	0	0	0	0	0
17243	2022-08-30	17:46:22.716	241.53220736	5796.772977	1661881582.716	0	899	11.307814091	11.611585499	741.25141781	765.45316783	2.8900863854	725.10304634	34.829673767	-1.1946393251	33.900585175	19.119098853	0	0	0	0	0
17244	2022-08-30	17:46:23.665	241.53221836	5796.773241	1661881583.666	0	899	11.307814091	11.611585499	740.60308869	764.78367086	2.8900863854	725.08902927	34.829673767	-1.4395850218	33.900585175	19.085114397	0	0	0	0	0
17245	2022-08-30	17:46:24.602	241.5322292	5796.773501	1661881584.603	0	899	11.70891071	12.05561198	740.60794393	767.27594924	3.1770322678	725.08295405	34.830477127	-1.3837165975	33.900585175	19.088209834	0	0	0	0	0
17246	2022-08-30	17:46:25.506	241.53223965	5796.773752	1661881585.506	0	899	11.708995766	12.055700689	739.54259114	766.17232264	3.1770423659	725.07952638	34.831291199	-1.2236244457	33.900585175	19.101898888	0	0	0	0	0
17247	2022-08-30	17:46:26.463	241.53225073	5796.774018	1661881586.463	0	899	11.398072935	11.769193183	739.54259114	768.84333098	3.4835609432	725.09309236	34.831291199	-1.2734781567	33.900585175	19.083952203	0	0	0	0	0
17248	2022-08-30	17:46:27.424	241.53226186	5796.774285	1661881587.425	0	899	11.398072935	11.769193183	741.90305763	771.29731934	3.4835609432	725.08336392	34.831291199	-1.1587878466	33.900585175	19.117673874	0	0	0	0	0
17249	2022-08-30	17:46:28.369	241.5322728	5796.774547	1661881588.37	0	899	11.460040344	11.828398028	741.90305763	770.91821196	3.4403233059	725.09071158	34.831291199	-1.1748703545	33.900585175	19.117283714	0	0	0	0	0
17250	2022-08-30	17:46:29.302	241.5322836	5796.774806	1661881589.303	0	899	11.460040344	11.828398028	741.28445985	770.27542139	3.4403233059	725.10559082	34.831291199	-1.1897132397	33.900585175	19.116594315	0	0	0	0	0
17251	2022-08-30	17:46:30.217	241.53229419	5796.775061	1661881590.218	0	899	11.691853047	12.014080586	741.29349701	766.12745348	2.962972143	725.10703141	34.832785145	-1.1641018927	33.900585175	19.121316253	0	0	0	0	0
17252	2022-08-30	17:46:31.170	241.53230521	5796.775325	1661881591.17	0	899	11.691875481	12.014103916	741.01424784	765.83887077	2.9629746307	725.1013701	34.833000183	-1.1630886454	33.900585175	19.121585707	0	0	0	0	0
17253	2022-08-30	17:46:32.160	241.53231667	5796.7756	1661881592.16	0	899	11.446376102	11.804880734	741.01424784	769.24825122	3.3549698592	725.11439039	34.833000183	-1.2613300085	33.900585175	19.106510162	0	0	0	0	0
17254	2022-08-30	17:46:33.125	241.53232785	5796.775868	1661881593.126	0	899	11.446376102	11.804880734	741.8394108	770.10485441	3.3549698592	725.10839803	34.833000183	-1.4123029275	33.900585175	19.083057492	0	0	0	0	0
17255	2022-08-30	17:46:34.038	241.5323384	5796.776122	1661881594.038	0	899	11.408274267	11.738293257	741.8394108	767.93276752	3.1059140289	725.10250713	34.833000183	-1.3936334138	33.900585175	19.085947946	0	0	0	0	0
17256	2022-08-30	17:46:34.986	241.53234938	5796.776385	1661881594.986	0	899	11.408347715	11.738369786	745.32708088	771.54318889	3.1059227785	725.09540684	34.833721691	-1.154659351	33.900585175	19.113560594	0	0	0	0	0
17257	2022-08-30	17:46:35.983	241.53236091	5796.776662	1661881595.983	0	899	11.464854502	11.781981175	745.33215862	770.39323291	2.9735134182	725.09846264	34.83455658	-1.1568906789	33.900585175	19.119378096	0	0	0	0	0
17258	2022-08-30	17:46:36.907	241.53237161	5796.776919	1661881596.907	0	899	11.464854502	11.781981175	744.95455295	770.00293062	2.9735134182	725.1114502	34.83455658	-1.1571601629	33.900585175	19.122716904	0	0	0	0	0
17259	2022-08-30	17:46:37.865	241.53238271	5796.777185	1661881597.866	0	899	11.7482425	12.075636133	744.95455295	770.19119311	2.9951299164	725.12064791	34.83455658	-1.1741049937	33.900585175	19.119236308	0	0	0	0	0
17260	2022-08-30	17:46:38.828	241.53239384	5796.777452	1661881598.828	0	899	11.748277522	12.075672569	743.59804034	768.78876023	2.9951338232	725.12888927	34.834890656	-1.1587770262	33.900585175	19.117078579	0	0	0	0	0
17261	2022-08-30	17:46:39.769	241.53240475	5796.777714	1661881599.77	0	899	11.883289204	12.226243671	743.60656833	769.70040304	3.0988379876	725.11837587	34.836296082	-1.1929684877	33.900585175	19.119115829	0	0	0	0	0
17262	2022-08-30	17:46:40.786	241.53241652	5796.777996	1661881600.787	0	899	11.883289204	12.226243671	741.18461282	767.1934589	3.0988379876	725.10162354	34.836296082	-1.1929684877	33.900585175	19.119115829	0	0	0	0	0
17263	2022-08-30	17:46:41.750	241.53242766	5796.778264	1661881601.75	0	899	11.881855607	12.241659546	741.18461282	768.48271771	3.2469908962	725.10837742	34.836296082	-1.2047824994	33.900585175	19.117214354	0	0	0	0	0
17264	2022-08-30	17:46:42.713	241.53243882	5796.778532	1661881602.714	0	899	11.881855607	12.241659546	742.38352967	769.72579111	3.2469908962	725.10145336	34.836296082	-1.4407599209	33.900585175	19.096746963	0	0	0	0	0
17265	2022-08-30	17:46:43.714	241.53245041	5796.77881	1661881603.715	0	899	11.950386652	12.282930532	742.38352967	767.4963841	2.9909036258	725.10364942	34.836296082	-1.3674508381	33.900585175	19.101741286	0	0	0	0	0
17266	2022-08-30	17:46:44.694	241.53246174	5796.779082	1661881604.694	0	899	11.950429323	12.282974925	744.01334465	769.18137203	2.9909082988	725.08942055	34.836696246	-1.1893790645	33.900585175	19.117252906	0	0	0	0	0
17267	2022-08-30	17:46:45.667	241.532473	5796.779352	1661881605.667	0	899	11.910507472	12.248605681	744.01925274	769.69650254	3.0493808656	725.08694236	34.837669373	-1.1880532361	33.900585175	19.122504039	0	0	0	0	0
17268	2022-08-30	17:46:46.638	241.53248425	5796.779622	1661881606.639	0	899	11.910507472	12.248605681	743.40326611	769.05925726	3.0493808656	725.10119629	34.837669373	-1.2320321798	33.900585175	19.123075485	0	0	0	0	0
17269	2022-08-30	17:46:47.480	241.53249399	5796.779856	1661881607.481	0	899	11.529421654	11.850682022	743.40326611	768.58457188	2.9948099136	725.09667079	34.837669373	-1.2098163603	33.900585175	19.121680898	0	0	0	0	0
17270	2022-08-30	17:46:48.380	241.5325044	5796.780106	1661881608.38	0	899	11.529421654	11.850682022	747.43996369	772.75800455	2.9948099136	725.09548849	34.837669373	-1.1978515387	33.900585175	19.1198349	0	0	0	0	0
17271	2022-08-30	17:46:49.249	241.53251446	5796.780347	1661881609.249	0	899	11.498902687	11.839369143	747.43996369	774.35266824	3.1768830137	725.06298828	34.837669373	-1.1642205455	33.900585175	19.117044992	0	0	0	0	0
17272	2022-08-30	17:46:50.151	241.5325249	5796.780598	1661881610.151	0	899	11.499012136	11.839483293	744.16599475	770.96093072	3.176896245	725.07587923	34.838736073	-1.179386776	33.900585175	19.118113903	0	0	0	0	0
17273	2022-08-30	17:46:51.160	241.53253657	5796.780878	1661881611.16	0	899	11.794249297	12.158551276	744.17026562	772.13065872	3.3100545697	725.08807575	34.839439392	-1.1940248652	33.900585175	19.117947269	0	0	0	0	0
17274	2022-08-30	17:46:52.124	241.53254773	5796.781146	1661881612.124	0	899	11.794249297	12.158551276	747.44213662	775.52546233	3.3100545697	725.10479615	34.839439392	-1.2004600369	33.900585175	19.11471958	0	0	0	0	0
17275	2022-08-30	17:46:53.039	241.53255832	5796.7814	1661881613.039	0	899	11.897196665	12.254342796	747.44213662	774.73062152	3.2196701389	725.10644531	34.839439392	-1.2011067867	33.900585175	19.114433289	0	0	0	0	0
17276	2022-08-30	17:46:53.977	241.53256919	5796.781661	1661881613.978	0	899	11.897196665	12.254342796	747.37053129	774.65640195	3.2196701389	725.08417597	34.839439392	-1.1773063915	33.900585175	19.121640666	0	0	0	0	0
17277	2022-08-30	17:46:54.897	241.53257983	5796.781916	1661881614.897	0	899	11.913277224	12.250009136	747.37632904	773.05857749	3.0367099872	725.09815423	34.840390085	-1.1887970002	33.900585175	19.120827365	0	0	0	0	0
17278	2022-08-30	17:46:55.786	241.53259012	5796.782163	1661881615.786	0	899	11.91333188	12.250066031	746.13237086	771.77192616	3.0367160833	725.09906006	34.840904236	-1.196223855	33.900585175	19.120195389	0	0	0	0	0
17279	2022-08-30	17:46:56.707	241.53260079	5796.782419	1661881616.708	0	899	11.807091923	12.156629245	746.13237086	772.99380358	3.1764047623	725.07768644	34.840904236	-1.1725312298	33.900585175	19.120520068	0	0	0	0	0
17280	2022-08-30	17:46:57.644	241.53261163	5796.782679	1661881617.645	0	899	11.807091923	12.156629245	748.19801903	775.13381692	3.1764047623	725.09886604	34.840904236	-1.1632503934	33.900585175	19.122181974	0	0	0	0	0
17281	2022-08-30	17:46:58.571	241.53262235	5796.782936	1661881618.571	0	899	11.976685586	12.28134277	748.19801903	771.32262919	2.740444589	725.08535019	34.840904236	-1.1631749592	33.900585175	19.123539097	0	0	0	0	0
17282	2022-08-30	17:46:59.510	241.53263323	5796.783197	1661881619.511	0	899	11.976685586	12.28134277	747.09359799	770.18407373	2.740444589	725.08316586	34.840904236	-1.176692009	33.900585175	19.121635437	0	0	0	0	0
17283	2022-08-30	17:47:00.427	241.53264384	5796.783452	1661881620.428	0	899	11.904948932	12.231359361	747.1021608	772.00104977	2.948117275	725.09600992	34.842308853	-1.1926451353	33.900585175	19.116644613	0	0	0	0	0
17284	2022-08-30	17:47:01.312	241.53265407	5796.783698	1661881621.312	0	899	11.904961813	12.231372755	748.72308103	773.67600308	2.9481186709	725.07647705	34.842430115	-1.1929684877	33.900585175	19.115514755	0	0	0	0	0
17285	2022-08-30	17:47:02.250	241.53266494	5796.783959	1661881622.251	0	899	11.91486809	12.24450111	748.72308103	773.90267598	2.9740281103	725.09338743	34.842430115	-1.522757111	33.900585175	19.079550244	0	0	0	0	0
17286	2022-08-30	17:47:03.188	241.5326758	5796.784219	1661881623.189	0	899	11.91486809	12.24450111	748.83661211	774.02002511	2.9740281103	725.07223288	34.842430115	-1.3053305639	33.900585175	19.108850391	0	0	0	0	0
17287	2022-08-30	17:47:04.140	241.53268681	5796.784483	1661881624.14	0	899	11.831312424	12.145551903	748.83661211	773.00792359	2.8582416747	725.08911133	34.842430115	-1.196223855	33.900585175	19.118394852	0	0	0	0	0
17288	2022-08-30	17:47:05.076	241.53269765	5796.784744	1661881625.077	0	899	11.831508952	12.145755996	749.92413693	774.13073368	2.8582624498	725.08169212	34.844291687	-1.1555324793	33.900585175	19.117673874	0	0	0	0	0
17289	2022-08-30	17:47:05.970	241.53270799	5796.784992	1661881625.97	0	899	11.90023263	12.226575953	749.92413693	774.92186704	2.9486643335	725.07573978	34.844291687	-1.1555324793	33.900585175	19.121375355	0	0	0	0	0
17290	2022-08-30	17:47:06.903	241.53271878	5796.785251	1661881626.903	0	899	11.90023263	12.226575953	748.78392818	773.74365094	2.9486643335	725.0824585	34.844291687	-1.1555324793	33.900585175	19.123435974	0	0	0	0	0
17291	2022-08-30	17:47:07.803	241.53272921	5796.785501	1661881627.804	0	899	12.004677486	12.364763171	748.78392818	776.09949593	3.2171810974	725.07750939	34.844291687	-1.1632935125	33.900585175	19.122864325	0	0	0	0	0
17292	2022-08-30	17:47:08.733	241.53273997	5796.785759	1661881628.733	0	899	12.004677486	12.364763171	750.22405083	777.59215412	3.2171810974	725.07371956	34.844291687	-1.1606418344	33.900585175	19.123059772	0	0	0	0	0
17293	2022-08-30	17:47:09.739	241.53275161	5796.786039	1661881629.739	0	899	11.892094808	12.227890169	750.22771041	775.98187807	3.0337418152	725.08112138	34.844889508	-1.1674111071	33.900585175	19.121084984	0	0	0	0	0
17294	2022-08-30	17:47:10.677	241.53276247	5796.786299	1661881630.677	0	899	11.892196525	12.22799605	750.01924265	775.76635361	3.0337531698	725.06938889	34.845848083	-1.1876866975	33.900585175	19.117324816	0	0	0	0	0
17295	2022-08-30	17:47:11.621	241.53277339	5796.786561	1661881631.621	0	899	11.792054948	12.155483715	750.01924265	778.13667887	3.3029538797	725.07899606	34.845848083	-1.2188708498	33.900585175	19.120538421	0	0	0	0	0
17296	2022-08-30	17:47:12.568	241.53278435	5796.786824	1661881632.568	0	899	11.792054948	12.155483715	751.63941784	779.81759272	3.3029538797	725.08657493	34.845848083	-1.1621185541	33.900585175	19.12259904	0	0	0	0	0
17297	2022-08-30	17:47:13.484	241.53279497	5796.787079	1661881633.485	0	899	11.804721964	12.084108696	751.63941784	773.24577174	2.5541512388	725.07280524	34.845848083	-1.2222663164	33.900585175	19.118755341	0	0	0	0	0
17298	2022-08-30	17:47:14.384	241.53280538	5796.787329	1661881634.385	0	899	11.804775099	12.084163652	753.46034999	775.11909164	2.5541562695	725.07150814	34.846352533	-1.2031225108	33.900585175	19.120243224	0	0	0	0	0
17299	2022-08-30	17:47:15.332	241.53281634	5796.787592	1661881635.332	0	899	11.909353627	12.320666906	753.46700472	785.14526373	3.6880259494	725.09424475	34.847434998	-1.1615041463	33.900585175	19.123376291	0	0	0	0	0
17300	2022-08-30	17:47:16.242	241.53282688	5796.787845	1661881636.242	0	899	11.909353627	12.320666906	750.66635289	782.22686317	3.6880259494	725.09539067	34.847434998	-1.1587878466	33.900585175	19.123075485	0	0	0	0	0
17301	2022-08-30	17:47:17.187	241.53283782	5796.788108	1661881637.188	0	899	12.125356574	12.496418761	750.66635289	778.60805103	3.2803228144	725.09793151	34.847434998	-1.1534844976	33.900585175	19.122783396	0	0	0	0	0
17302	2022-08-30	17:47:18.099	241.53284838	5796.788361	1661881638.1	0	899	12.125356574	12.496418761	752.63672139	780.65176163	3.2803228144	725.10382929	34.847434998	-1.1541527715	33.900585175	19.121886108	0	0	0	0	0
17303	2022-08-30	17:47:19.033	241.53285919	5796.788621	1661881639.034	0	899	12.048345641	12.402717637	752.63672139	779.55594964	3.1564433001	725.09341128	34.847434998	-1.184959624	33.900585175	19.120345526	0	0	0	0	0
17304	2022-08-30	17:47:20.005	241.53287043	5796.78889	1661881640.005	0	899	12.048494191	12.402872524	752.36695009	779.27667992	3.1564603296	725.10133574	34.848816777	-1.2216949952	33.900585175	19.118041247	0	0	0	0	0
17305	2022-08-30	17:47:20.960	241.53288149	5796.789156	1661881640.961	0	899	12.089674242	12.477753027	752.36839673	781.75342313	3.4358877865	725.09441937	34.849052429	-1.2315040306	33.900585175	19.116469541	0	0	0	0	0
17306	2022-08-30	17:47:21.884	241.53289218	5796.789412	1661881641.884	0	899	12.089674242	12.477753027	753.56126391	782.99287977	3.4358877865	725.08532068	34.849052429	-1.2131363343	33.900585175	19.117008853	0	0	0	0	0
17307	2022-08-30	17:47:22.816	241.53290297	5796.789671	1661881642.817	0	899	12.152759858	12.510098542	753.56126391	780.50563961	3.155547762	725.07556072	34.849052429	-1.1926128051	33.900585175	19.11722638	0	0	0	0	0
17308	2022-08-30	17:47:23.779	241.53291412	5796.789939	1661881643.78	0	899	12.152759858	12.510098542	754.10445448	781.06825253	3.155547762	725.0852075	34.849052429	-1.2009774541	33.900585175	19.115662455	0	0	0	0	0
17309	2022-08-30	17:47:24.753	241.53292538	5796.790209	1661881644.753	0	899	12.296061507	12.667522851	754.10445448	781.81193272	3.2394955226	725.07523735	34.849052429	-1.196223855	33.900585175	19.117315292	0	0	0	0	0
17310	2022-08-30	17:47:25.701	241.53293637	5796.790473	1661881645.702	0	899	12.296207944	12.667675706	754.52507042	782.2481528	3.2395124047	725.0721379	34.850387119	-1.2094930276	33.900585175	19.120567322	0	0	0	0	0
17311	2022-08-30	17:47:26.704	241.53294797	5796.790751	1661881646.705	0	899	11.94831406	12.276556853	754.52662319	779.72261916	2.9537523164	725.07698069	34.850639343	-1.1975927913	33.900585175	19.11811792	0	0	0	0	0
17312	2022-08-30	17:47:27.700	241.5329595	5796.791028	1661881647.701	0	899	11.94831406	12.276556853	756.30683744	781.56228031	2.9537523164	725.06951904	34.850639343	-1.2076174021	33.900585175	19.117673874	0	0	0	0	0
17313	2022-08-30	17:47:28.658	241.53297059	5796.791294	1661881648.659	0	899	12.107571864	12.427312837	756.30683744	780.57912851	2.8423431928	725.09338056	34.850639343	-1.1691465891	33.900585175	19.120233889	0	0	0	0	0
17314	2022-08-30	17:47:29.594	241.53298141	5796.791554	1661881649.594	0	899	12.107681515	12.427426683	755.80076897	780.0569179	2.8423544568	725.09536763	34.851654305	-1.1731995597	33.900585175	19.121304329	0	0	0	0	0
17315	2022-08-30	17:47:30.506	241.53299198	5796.791807	1661881650.507	0	899	12.190509989	12.563851629	755.80467239	783.95930926	3.2827596499	725.09412066	34.852287292	-1.1836876956	33.900585175	19.122317649	0	0	0	0	0
17316	2022-08-30	17:47:31.444	241.53300284	5796.792068	1661881651.445	0	899	12.190509989	12.563851629	755.51550502	783.65937005	3.2827596499	725.10648978	34.852287292	-1.184830308	33.900585175	19.123075485	0	0	0	0	0
17317	2022-08-30	17:47:32.377	241.53301362	5796.792327	1661881652.377	0	899	12.424811937	12.817379623	755.51550502	784.55655622	3.3835356331	725.09688907	34.852287292	-1.2776064873	33.900585175	19.078783035	0	0	0	0	0
17318	2022-08-30	17:47:33.348	241.53302486	5796.792597	1661881653.348	0	899	12.424811937	12.817379623	752.43672387	781.35943066	3.3835356331	725.09746789	34.852287292	-1.2574279008	33.900585175	19.085765902	0	0	0	0	0
17319	2022-08-30	17:47:34.282	241.53303567	5796.792856	1661881654.282	0	899	12.416048981	12.736884707	752.43679087	776.06273153	2.7827549162	725.08075679	34.852298206	-1.1524173306	33.900585175	19.122385404	0	0	0	0	0
17320	2022-08-30	17:47:35.216	241.53304648	5796.793116	1661881655.216	0	899	12.416230343	12.737072858	755.25452407	778.96909573	2.7827727032	725.07928467	34.853935242	-1.4175847769	33.900585175	19.072660446	0	0	0	0	0
17321	2022-08-30	17:47:36.154	241.53305735	5796.793376	1661881656.155	0	899	12.495900415	12.884265302	755.25452407	783.80825808	3.3299349735	725.0981603	34.853935242	-1.2487507364	33.900585175	19.097493431	0	0	0	0	0
17322	2022-08-30	17:47:37.135	241.5330687	5796.793649	1661881657.136	0	899	12.495900415	12.884265302	754.78343049	783.31935397	3.3299349735	725.07618723	34.853935242	-1.1945961714	33.900585175	19.116594315	0	0	0	0	0
17323	2022-08-30	17:47:38.082	241.53307966	5796.793912	1661881658.083	0	899	12.432158719	12.785494527	754.78343049	780.86407631	3.0529913644	725.07042325	34.853935242	-1.1590034204	33.900585175	19.122348558	0	0	0	0	0
17324	2022-08-30	17:47:38.993	241.5330902	5796.794165	1661881658.993	0	899	12.432158719	12.785494527	755.43689414	781.54011963	3.0529913644	725.10328038	34.853935242	-1.1544114928	33.900585175	19.121547699	0	0	0	0	0
17325	2022-08-30	17:47:39.888	241.53310056	5796.794413	1661881659.888	0	899	12.293516744	12.66819812	755.44519552	783.44991817	3.2674030822	725.09219664	34.855282057	-1.1630240284	33.900585175	19.106465384	0	0	0	0	0
17326	2022-08-30	17:47:40.828	241.53311144	5796.794674	1661881660.828	0	899	12.293533038	12.668215134	758.77608162	786.90429877	3.2674049773	725.09605357	34.855430603	-1.2238832104	33.900585175	19.108109114	0	0	0	0	0
17327	2022-08-30	17:47:41.763	241.53312227	5796.794934	1661881661.764	0	899	12.204948287	12.657079515	758.77608162	793.01212761	3.9462668565	725.07164517	34.855430603	-1.2450858252	33.900585175	19.112413798	0	0	0	0	0
17328	2022-08-30	17:47:42.634	241.53313234	5796.795176	1661881662.634	0	899	12.204948287	12.657079515	758.18737466	792.39685814	3.9462668565	725.06506348	34.855430603	-1.2287769318	33.900585175	19.116233826	0	0	0	0	0
17329	2022-08-30	17:47:43.604	241.53314356	5796.795446	1661881663.604	0	899	12.288032888	12.664615104	758.18737466	786.44994619	3.2849084129	725.06283145	34.855430603	-1.2216411411	33.900585175	19.116635152	0	0	0	0	0
17330	2022-08-30	17:47:44.529	241.53315428	5796.795703	1661881664.53	0	899	12.288041264	12.664623852	757.527081	785.76504783	3.2849093928	725.07370702	34.855506998	-1.2112823464	33.900585175	19.119065695	0	0	0	0	0
17331	2022-08-30	17:47:45.441	241.53316484	5796.795956	1661881665.442	0	899	12.31721324	12.662541973	757.53679422	783.35605468	3.012778977	725.05871986	34.857078552	-1.2654368404	33.900585175	19.116171641	0	0	0	0	0
17332	2022-08-30	17:47:46.377	241.53317566	5796.796216	1661881666.377	0	899	12.31721324	12.662541973	758.91729116	784.78360335	3.012778977	725.05752665	34.857078552	-1.2626342631	33.900585175	19.114273337	0	0	0	0	0
17333	2022-08-30	17:47:47.296	241.5331863	5796.796471	1661881667.296	0	899	12.237334685	12.587574938	758.91729116	785.32597313	3.0738271574	725.08172284	34.857078552	-1.1897132397	33.900585175	19.115154266	0	0	0	0	0
17334	2022-08-30	17:47:48.180	241.53319654	5796.796717	1661881668.181	0	899	12.237334685	12.587574938	761.36352441	787.85733	3.0738271574	725.07793058	34.857078552	-1.1881178941	33.900585175	19.118330469	0	0	0	0	0
17335	2022-08-30	17:47:49.066	241.53320679	5796.796963	1661881669.067	0	899	12.098742658	12.444502606	761.36352441	787.81778952	3.0693936925	725.08424549	34.857078552	-1.1908342262	33.900585175	19.118394852	0	0	0	0	0
17336	2022-08-30	17:47:50.007	241.53321769	5796.797224	1661881670.008	0	899	12.098802351	12.444564773	763.60713384	790.13941447	3.0694003194	725.0549858	34.857631507	-1.1810682996	33.900585175	19.1190818	0	0	0	0	0
17337	2022-08-30	17:47:50.974	241.53322888	5796.797493	1661881670.975	0	899	12.257535244	12.652257857	763.61452594	793.53459663	3.4465090832	725.07121792	34.858818054	-1.225888107	33.900585175	19.120555878	0	0	0	0	0
17338	2022-08-30	17:47:51.997	241.53324072	5796.797777	1661881671.998	0	899	12.257535244	12.652257857	761.03875633	790.85790279	3.4465090832	725.06823043	34.858818054	-1.18790234	33.900585175	19.119399241	0	0	0	0	0
17339	2022-08-30	17:47:52.959	241.53325184	5796.798044	1661881672.959	0	899	12.245988916	12.561072463	761.03875633	784.83170799	2.7711144281	725.06157315	34.858818054	-1.2064855904	33.900585175	19.115225811	0	0	0	0	0
17340	2022-08-30	17:47:53.868	241.53326236	5796.798297	1661881673.868	0	899	12.245988916	12.561072463	760.36837853	784.14037164	2.7711144281	725.05315071	34.858818054	-1.1971831709	33.900585175	19.119193841	0	0	0	0	0
17341	2022-08-30	17:47:54.744	241.53327251	5796.79854	1661881674.745	0	899	12.480249949	12.824063678	760.37253479	785.83507541	2.9617814141	725.04976952	34.859488026	-1.1938955129	33.900585175	19.117095126	0	0	0	0	0
17342	2022-08-30	17:47:55.680	241.53328334	5796.7988	1661881675.681	0	899	12.480348658	12.824166329	760.0380892	785.48952131	2.9617916652	725.06221342	34.860374451	-1.196590287	33.900585175	19.112892972	0	0	0	0	0
17343	2022-08-30	17:47:56.627	241.53329429	5796.799063	1661881676.627	0	899	12.63318542	13.048475656	760.0380892	790.44238415	3.5159880916	725.04891907	34.860374451	-1.219097184	33.900585175	19.112386754	0	0	0	0	0
17344	2022-08-30	17:47:57.596	241.53330552	5796.799332	1661881677.597	0	899	12.63318542	13.048475656	762.23937936	792.73173394	3.5159880916	725.05342516	34.860374451	-1.3609833788	33.900585175	19.096542232	0	0	0	0	0
17345	2022-08-30	17:47:58.526	241.53331628	5796.799591	1661881678.527	0	899	12.177028539	12.511333745	762.23937936	787.67603068	2.951854759	725.07624665	34.860374451	-1.4760509879	33.900585175	19.073864867	0	0	0	0	0
17346	2022-08-30	17:47:59.503	241.53332758	5796.799862	1661881679.503	0	899	12.177028539	12.511333745	764.00476887	789.50033292	2.951854759	725.07170014	34.860374451	-1.1897132397	33.900585175	19.083824158	0	0	0	0	0
17347	2022-08-30	17:48:00.417	241.53333816	5796.800116	1661881680.417	0	899	12.480790635	12.844088008	764.01408461	791.0560993	3.124743973	725.06778783	34.861869004	-1.1990910555	33.900585175	19.120133002	0	0	0	0	0
17348	2022-08-30	17:48:01.365	241.53334913	5796.800379	1661881681.365	0	899	12.480797522	12.844095185	763.69951297	790.73040027	3.1247447275	725.07946858	34.861930847	-1.1892604575	33.900585175	19.100000091	0	0	0	0	0
17349	2022-08-30	17:48:02.302	241.53335998	5796.800639	1661881682.302	0	899	12.818754146	13.194120475	763.69951297	790.89303089	3.1428982671	725.05831566	34.861930847	-1.1783196926	33.900585175	19.121635437	0	0	0	0	0
17350	2022-08-30	17:48:03.203	241.53337042	5796.80089	1661881683.204	0	899	12.818754146	13.194120475	762.03470171	789.16893967	3.1428982671	725.06513664	34.861930847	-1.1557265639	33.900585175	19.11913681	0	0	0	0	0
17351	2022-08-30	17:48:04.226	241.53338225	5796.801174	1661881684.226	0	899	12.72284349	13.092892698	762.03576471	788.98621733	3.1223337594	725.06558894	34.862101826	-1.1891311747	33.900585175	19.120596046	0	0	0	0	0
17352	2022-08-30	17:48:05.168	241.53339316	5796.801436	1661881685.169	0	899	12.722986908	13.093042165	760.84828995	787.75688331	3.1223491615	725.05918591	34.863365173	-1.2287769318	33.900585175	19.120916367	0	0	0	0	0
17353	2022-08-30	17:48:06.181	241.53340488	5796.801717	1661881686.182	0	899	12.544136283	12.964748865	760.84828995	791.89819532	3.584046253	725.05665154	34.863365173	-1.3095883044	33.900585175	19.113253347	0	0	0	0	0
17354	2022-08-30	17:48:07.203	241.5334167	5796.802001	1661881687.203	0	899	12.544136283	12.964748865	766.82922305	798.12320784	3.584046253	725.05769318	34.863365173	-1.3280745658	33.900585175	19.110997168	0	0	0	0	0
17355	2022-08-30	17:48:08.173	241.53342793	5796.80227	1661881688.173	0	899	12.408840451	12.750033177	766.82922305	792.45858535	2.9562686876	725.0793457	34.863365173	-1.16855371	33.900585175	19.117315292	0	0	0	0	0
17356	2022-08-30	17:48:09.144	241.53343917	5796.80254	1661881689.144	0	899	12.408840451	12.750033177	767.16991694	792.81066608	2.9562686876	725.0662668	34.863365173	-1.1600813384	33.900585175	19.121375974	0	0	0	0	0
17357	2022-08-30	17:48:10.138	241.53345068	5796.802816	1661881690.139	0	899	12.470561385	12.841289878	767.17707129	794.91280018	3.1893543309	725.08796015	34.864508269	-1.1881826082	33.900585175	19.119828382	0	0	0	0	0
17358	2022-08-30	17:48:11.109	241.53346192	5796.803086	1661881691.11	0	899	12.470624351	12.84135556	767.50399149	795.25160304	3.1893613781	725.09328152	34.865074158	-1.4525416221	33.900585175	19.105876948	0	0	0	0	0
17359	2022-08-30	17:48:12.085	241.53347322	5796.803357	1661881692.086	0	899	12.508806787	12.890073602	767.50399149	795.95752989	3.2676013298	725.0752806	34.865074158	-1.4001979631	33.900585175	19.066474611	0	0	0	0	0
17360	2022-08-30	17:48:13.072	241.53348464	5796.803631	1661881693.073	0	899	12.508806787	12.890073602	766.69220498	795.11564816	3.2676013298	725.06603923	34.865074158	-1.2383811813	33.900585175	19.101131338	0	0	0	0	0
17361	2022-08-30	17:48:13.976	241.5334951	5796.803882	1661881693.977	0	899	12.527256706	12.866924966	766.69220498	791.95933149	2.9163231976	725.07876041	34.865074158	-1.1942405053	33.900585175	19.117551008	0	0	0	0	0
17362	2022-08-30	17:48:14.881	241.53350558	5796.804134	1661881694.882	0	899	12.52740919	12.867083442	767.93737891	793.24568065	2.916338732	725.08891529	34.866438354	-1.4834454225	33.900585175	19.094620357	0	0	0	0	0
17363	2022-08-30	17:48:15.828	241.53351654	5796.804397	1661881695.829	0	899	12.5106269	12.871187214	767.9391566	794.84935626	3.0946730379	725.07583436	34.866722107	-1.3423138273	33.900585175	19.106026833	0	0	0	0	0
17364	2022-08-30	17:48:16.838	241.53352823	5796.804677	1661881696.839	0	899	12.5106269	12.871187214	768.22950455	795.14987861	3.0946730379	725.07110596	34.866722107	-1.1945961714	33.900585175	19.116954803	0	0	0	0	0
17365	2022-08-30	17:48:17.785	241.53353918	5796.80494	1661881697.785	0	899	12.59400579	12.926811914	768.22950455	792.90077411	2.8441685814	725.08055226	34.866722107	-1.4243863774	33.900585175	19.082154685	0	0	0	0	0
17366	2022-08-30	17:48:18.732	241.53355014	5796.805203	1661881698.732	0	899	12.59400579	12.926811914	767.81083836	792.46866268	2.8441685814	725.08173416	34.866722107	-1.3388752582	33.900585175	19.094598581	0	0	0	0	0
17367	2022-08-30	17:48:19.690	241.53356124	5796.80547	1661881699.691	0	899	12.741356701	13.110162819	767.81345635	794.8369089	3.1077457885	725.08397912	34.867140056	-1.2944651179	33.900585175	19.115289549	0	0	0	0	0
17368	2022-08-30	17:48:20.668	241.53357256	5796.805741	1661881700.669	0	899	12.741472248	13.110283217	768.01099073	795.04150662	3.1077581219	725.074646	34.868156433	-1.5412864685	33.900585175	19.11299324	0	0	0	0	0
17369	2022-08-30	17:48:21.627	241.53358365	5796.806008	1661881701.627	0	899	12.455376441	12.833110406	768.01099073	796.33959602	3.2516931853	725.09400344	34.868156433	-1.2104308084	33.900585175	19.115096073	0	0	0	0	0
17370	2022-08-30	17:48:22.572	241.53359458	5796.80627	1661881702.572	0	899	12.455376441	12.833110406	772.63039105	801.12938605	3.2516931853	725.0911938	34.868156433	-1.1850890079	33.900585175	19.116789635	0	0	0	0	0
17371	2022-08-30	17:48:23.552	241.53360593	5796.806542	1661881703.552	0	899	12.624902736	12.989506091	772.63039105	799.76109574	3.1008694198	725.07857771	34.868156433	-1.1587878466	33.900585175	19.111553192	0	0	0	0	0
17372	2022-08-30	17:48:24.502	241.53361692	5796.806806	1661881704.502	0	899	12.624902736	12.989506091	768.85156454	795.84957678	3.1008694198	725.07781134	34.868156433	-1.1547995411	33.900585175	19.116141768	0	0	0	0	0
17373	2022-08-30	17:48:25.434	241.53362772	5796.807065	1661881705.435	0	899	12.910183455	13.287549884	768.86029618	796.18823573	3.1374283024	725.08159754	34.86954852	-1.23386468	33.900585175	19.117476482	0	0	0	0	0
17374	2022-08-30	17:48:26.417	241.5336391	5796.807338	1661881706.418	0	899	12.910219958	13.287587936	767.56199157	794.84381986	3.1374321846	725.09893799	34.869865417	-1.2027344704	33.900585175	19.118755341	0	0	0	0	0
17375	2022-08-30	17:48:27.391	241.53365036	5796.807609	1661881707.391	0	899	12.827387919	13.162911106	767.56199157	791.95955007	2.8159571741	725.06274778	34.869865417	-1.152945539	33.900585175	19.117688198	0	0	0	0	0
17376	2022-08-30	17:48:28.341	241.53366135	5796.807873	1661881708.341	0	899	12.827387919	13.162911106	767.42640263	791.81965132	2.8159571741	725.07489256	34.869865417	-1.1604046766	33.900585175	19.114829297	0	0	0	0	0
17377	2022-08-30	17:48:29.312	241.53367259	5796.808142	1661881709.312	0	899	12.992198743	13.334418301	767.42676578	791.99219925	2.8352163587	725.0693808	34.869923421	-1.1880532456	33.900585175	19.11965806	0	0	0	0	0
17378	2022-08-30	17:48:30.239	241.53368332	5796.8084	1661881710.239	0	899	12.992337065	13.334561903	770.48184009	795.14518549	2.8352295683	725.06705864	34.871116638	-1.1539047956	33.900585175	19.123435974	0	0	0	0	0
17379	2022-08-30	17:48:31.154	241.53369391	5796.808654	1661881711.154	0	899	13.056454504	13.444553195	770.48184009	798.333623	3.1889760589	725.06398667	34.871116638	-1.1951028203	33.900585175	19.117593172	0	0	0	0	0
17380	2022-08-30	17:48:32.078	241.53370461	5796.808911	1661881712.078	0	899	13.056454504	13.444553195	766.95643752	794.68078232	3.1889760589	725.06461562	34.871116638	-1.2095361324	33.900585175	19.116045819	0	0	0	0	0
17381	2022-08-30	17:48:33.039	241.53371574	5796.809178	1661881713.04	0	899	13.001744266	13.376728037	766.95643752	793.8516323	3.0968347374	725.07462942	34.871116638	-1.175107442	33.900585175	19.121810673	0	0	0	0	0
17382	2022-08-30	17:48:33.993	241.53372678	5796.809443	1661881713.994	0	899	13.001744266	13.376728037	770.40881294	797.42507367	3.0968347374	725.06304932	34.871116638	-1.16855371	33.900585175	19.122716904	0	0	0	0	0
17383	2022-08-30	17:48:34.982	241.53373822	5796.809717	1661881714.982	0	899	13.071457911	13.435139639	770.41833948	796.47533915	2.9904376507	725.06924378	34.872632412	-1.194154201	33.900585175	19.121523232	0	0	0	0	0
17384	2022-08-30	17:48:35.950	241.53374942	5796.809986	1661881715.95	0	899	13.071494682	13.435177893	772.43418072	798.55939319	2.9904413321	725.07393864	34.872947693	-1.2017858865	33.900585175	19.120765408	0	0	0	0	0
17385	2022-08-30	17:48:36.930	241.53376078	5796.810259	1661881716.931	0	899	13.224978161	13.641648745	772.43418072	802.04125289	3.3742824541	725.0555327	34.872947693	-1.2027344704	33.900585175	19.120555878	0	0	0	0	0
17386	2022-08-30	17:48:37.901	241.53377201	5796.810528	1661881717.902	0	899	13.224978161	13.641648745	772.29961895	801.90153343	3.3742824541	725.07316054	34.872947693	-1.2037692378	33.900585175	19.11664244	0	0	0	0	0
17387	2022-08-30	17:48:38.819	241.53378263	5796.810783	1661881718.819	0	899	13.214676133	13.59291789	772.29961895	799.17607674	3.074059244	725.06498344	34.872947693	-1.2257156617	33.900585175	19.117131176	0	0	0	0	0
17388	2022-08-30	17:48:39.769	241.53379363	5796.811047	1661881719.77	0	899	13.214676133	13.59291789	771.81251877	798.67202521	3.074059244	725.05078125	34.872947693	-1.2222663164	33.900585175	19.119115829	0	0	0	0	0
17389	2022-08-30	17:48:40.733	241.53380478	5796.811315	1661881720.733	0	899	13.095944746	13.504536776	771.82078748	801.11472073	3.3424556499	725.07247015	34.874260959	-1.1952321269	33.900585175	19.117975109	0	0	0	0	0
17390	2022-08-30	17:48:41.638	241.53381527	5796.811566	1661881721.639	0	899	13.095994551	13.504588836	774.35696657	803.74720954	3.3424612128	725.0619814	34.874687195	-1.1755278458	33.900585175	19.099294258	0	0	0	0	0
17391	2022-08-30	17:48:42.631	241.53382675	5796.811842	1661881722.631	0	899	13.091164629	13.482507734	774.35696657	802.50899511	3.2065828324	725.05160138	34.874687195	-1.1652984619	33.900585175	19.08310318	0	0	0	0	0
17392	2022-08-30	17:48:43.584	241.53383778	5796.812107	1661881723.584	0	899	13.091164629	13.482507734	773.27002452	801.38253689	3.2065828324	725.06723366	34.874687195	-1.2064748702	33.900585175	19.113271435	0	0	0	0	0
17393	2022-08-30	17:48:44.507	241.53384847	5796.812363	1661881724.508	0	899	13.099536565	13.505285053	773.27436422	802.40984443	3.3190103771	725.07538003	34.875375154	-1.3863575672	33.900585175	19.097527131	0	0	0	0	0
17394	2022-08-30	17:48:45.424	241.53385909	5796.812618	1661881725.425	0	899	13.099620232	13.505372482	773.25818591	802.39314106	3.3190196543	725.07486548	34.876091003	-1.50365643	33.900585175	19.08463468	0	0	0	0	0
17395	2022-08-30	17:48:46.401	241.53387038	5796.812889	1661881726.401	0	899	12.941332108	13.329693482	773.25818591	801.47975786	3.2186319651	725.07924223	34.876091003	-1.201462527	33.900585175	19.116066901	0	0	0	0	0
17396	2022-08-30	17:48:47.301	241.5338808	5796.813139	1661881727.301	0	899	12.941332108	13.329693482	773.36954877	801.59518512	3.2186319651	725.08319092	34.876091003	-1.5445417166	33.900585175	19.111192703	0	0	0	0	0
17397	2022-08-30	17:48:48.255	241.53389184	5796.813404	1661881728.255	0	899	13.11455254	13.546909606	773.36954877	804.39695883	3.525800892	725.07671998	34.876091003	-1.3078420912	33.900585175	19.115099181	0	0	0	0	0
17398	2022-08-30	17:48:49.194	241.53390272	5796.813665	1661881729.195	0	899	13.11455254	13.546909606	776.68231349	807.8426309	3.525800892	725.10173348	34.876091003	-1.184830308	33.900585175	19.121635437	0	0	0	0	0
17399	2022-08-30	17:48:50.174	241.53391406	5796.813937	1661881730.175	0	899	13.098660648	13.482863113	776.69050853	804.39301656	3.147990956	725.07713106	34.877384464	-1.1876005432	33.900585175	19.11839254	0	0	0	0	0
17400	2022-08-30	17:48:51.124	241.53392505	5796.814201	1661881731.124	0	899	13.098687811	13.482891431	777.05830218	804.7739545	3.1479938129	725.0657959	34.877616882	-1.1832026243	33.900585175	19.121274948	0	0	0	0	0
17401	2022-08-30	17:48:52.006	241.53393527	5796.814446	1661881732.007	0	899	13.302546129	13.668507077	777.05830218	803.04346795	2.9578021199	725.07353241	34.877616882	-1.193205689	33.900585175	19.11850856	0	0	0	0	0
17402	2022-08-30	17:48:52.947	241.53394615	5796.814708	1661881732.947	0	899	13.302546129	13.668507077	776.72758855	802.70169511	2.9578021199	725.09139752	34.877616882	-1.1960944569	33.900585175	19.117273533	0	0	0	0	0
17403	2022-08-30	17:48:53.951	241.53395778	5796.814987	1661881733.952	0	899	13.005003495	13.368958727	776.72758855	803.15298044	3.007501408	725.08219051	34.877616882	-1.1925481029	33.900585175	19.118065398	0	0	0	0	0
17404	2022-08-30	17:48:54.986	241.53396976	5796.815274	1661881734.987	0	899	13.005085198	13.369043745	774.94173909	801.30644877	3.0075096768	725.07363184	34.87832101	-1.1924188066	33.900585175	19.116637072	0	0	0	0	0
17405	2022-08-30	17:48:55.947	241.53398088	5796.815541	1661881735.948	0	899	13.200086538	13.679225475	774.94731972	809.20280411	3.8695049988	725.07516055	34.879203796	-1.4793170817	33.900585175	19.102223024	0	0	0	0	0
17406	2022-08-30	17:48:56.953	241.53399252	5796.815821	1661881736.954	0	899	13.200086538	13.679225475	774.13238284	808.35184407	3.8695049988	725.05689891	34.879203796	-1.3936873777	33.900585175	19.102346761	0	0	0	0	0
17407	2022-08-30	17:48:57.933	241.53400385	5796.816093	1661881737.933	0	899	13.394610709	13.786926031	774.13238284	801.70350116	3.143571044	725.07684528	34.879203796	-1.3024848447	33.842863626	19.107276335	0	0	0	0	0
17408	2022-08-30	17:48:58.960	241.53401575	5796.816378	1661881738.961	0	899	13.394610709	13.786926031	775.65187163	803.27710731	3.143571044	725.07145438	34.879203796	-1.1778345408	33.73236809	19.118920017	0	0	0	0	0
17409	2022-08-30	17:48:59.903	241.53402666	5796.81664	1661881739.903	0	899	13.372043867	13.751523362	775.65348928	802.41491664	3.0485474423	725.07079755	34.879459457	-1.1717012008	33.900585175	19.116337517	0	0	0	0	0
17410	2022-08-30	17:49:00.888	241.53403806	5796.816913	1661881740.888	0	899	13.372213622	13.751700103	775.95886412	802.73098133	3.0485643791	725.05957031	34.880882263	-1.1620430946	33.900585175	19.120916367	0	0	0	0	0
17411	2022-08-30	17:49:01.861	241.53404932	5796.817184	1661881741.861	0	899	13.315670008	13.79036608	775.95886412	809.64144419	3.8027283115	725.07160919	34.880882263	-1.1556079269	33.900585175	19.117997214	0	0	0	0	0
17412	2022-08-30	17:49:02.832	241.53406056	5796.817453	1661881742.832	0	899	13.315670008	13.79036608	776.99607344	810.72367637	3.8027283115	725.05941146	34.880882263	-1.1772201827	33.900585175	19.120934682	0	0	0	0	0
17413	2022-08-30	17:49:03.828	241.53407209	5796.81773	1661881743.829	0	899	13.401328225	13.787538049	776.99607344	804.22217197	3.0945111197	725.05475258	34.880882263	-1.271149824	33.900585175	19.120035437	0	0	0	0	0
17414	2022-08-30	17:49:04.766	241.53408294	5796.817991	1661881744.766	0	899	13.40134299	13.787553431	777.9769715	805.23745449	3.0945126118	725.065171	34.881005748	-1.3554968116	33.900585175	19.119493838	0	0	0	0	0
17415	2022-08-30	17:49:05.742	241.53409424	5796.818262	1661881745.742	0	899	13.43645852	13.840550357	777.98529035	806.44118157	3.2253895369	725.06435854	34.882316589	-1.188193367	33.900585175	19.118249034	0	0	0	0	0
17416	2022-08-30	17:49:06.710	241.53410544	5796.818531	1661881746.71	0	899	13.43645852	13.840550357	776.78192007	805.19379636	3.2253895369	725.05358887	34.882316589	-1.1522772312	33.900585175	19.120195389	0	0	0	0	0
17417	2022-08-30	17:49:07.651	241.53411634	5796.818792	1661881747.652	0	899	13.299081512	13.710693342	776.78192007	806.02685913	3.3165296535	725.0424158	34.882316589	-1.1620215556	33.859355497	19.119098499	0	0	0	0	0
17418	2022-08-30	17:49:08.650	241.53412789	5796.819069	1661881748.65	0	899	13.299081512	13.710693342	778.32013469	807.62298575	3.3165296535	725.04298492	34.882316589	-1.1827822071	33.791738826	19.119926453	0	0	0	0	0
17419	2022-08-30	17:49:09.611	241.53413903	5796.819337	1661881749.612	0	899	13.279823863	13.660419357	778.32013469	805.44116667	3.0779039706	725.05125377	34.882316589	-1.16855371	33.900585175	19.120555878	0	0	0	0	0
17420	2022-08-30	17:49:10.549	241.53414988	5796.819597	1661881750.55	0	899	13.279960932	13.660562124	781.93444144	809.18154347	3.0779178739	725.04379374	34.883473428	-1.2197762996	33.722472968	19.118238108	0	0	0	0	0
17421	2022-08-30	17:49:11.489	241.53416075	5796.819858	1661881751.489	0	899	13.061959983	13.468720389	781.93737921	811.55874465	3.3363207022	725.04252574	34.883934021	-1.170052001	33.898935987	19.10608183	0	0	0	0	0
17422	2022-08-30	17:49:12.470	241.53417212	5796.820131	1661881752.471	0	899	13.061959983	13.468720389	779.16529288	808.6816461	3.3363207022	725.03673629	34.883934021	-1.1591111445	33.865952245	19.098243145	0	0	0	0	0
17423	2022-08-30	17:49:13.427	241.53418319	5796.820397	1661881753.428	0	899	13.185896575	13.564632747	779.16529288	806.37595385	3.0844959234	725.02847836	34.883934021	-1.191427155	33.651557922	19.118394852	0	0	0	0	0
17424	2022-08-30	17:49:14.374	241.53419414	5796.820659	1661881754.374	0	899	13.185954828	13.564693427	781.93718514	809.24470308	3.0845018871	725.03938708	34.884429174	-1.2086091049	33.651557922	19.116725606	0	0	0	0	0
17425	2022-08-30	17:49:15.279	241.53420463	5796.820911	1661881755.28	0	899	13.345148895	13.727966943	781.94356473	809.21596742	3.0806448585	725.04235476	34.885429382	-1.2819290122	33.691138413	19.108259517	0	0	0	0	0
17426	2022-08-30	17:49:16.194	241.53421521	5796.821165	1661881756.194	0	899	13.345148895	13.727966943	777.74102482	804.86685252	3.0806448585	725.02229845	34.885429382	-1.5201269388	33.900585175	19.081302643	0	0	0	0	0
17427	2022-08-30	17:49:17.141	241.53422618	5796.821428	1661881757.142	0	899	13.438053878	13.800633923	777.74102482	803.24607919	2.9024203966	725.03989193	34.885429382	-1.3116795022	33.707630284	19.109770806	0	0	0	0	0
17428	2022-08-30	17:49:18.092	241.53423718	5796.821692	1661881758.092	0	899	13.438053878	13.800633923	779.96425887	805.54222145	2.9024203966	725.04443359	34.885429382	-1.1978515387	33.651557922	19.119115829	0	0	0	0	0
17429	2022-08-30	17:49:19.016	241.53424788	5796.821949	1661881759.017	0	899	13.530951802	13.94118985	779.96425887	808.72566393	3.2508097325	725.04467733	34.885429382	-1.5329649069	33.864303058	19.093272645	0	0	0	0	0
17430	2022-08-30	17:49:19.946	241.53425863	5796.822207	1661881759.946	0	899	13.531101515	13.94134615	780.6094376	809.39477834	3.250825474	725.02617074	34.886669487	-1.28855818	33.900585175	19.111435454	0	0	0	0	0
17431	2022-08-30	17:49:20.913	241.53426983	5796.822476	1661881760.913	0	899	13.584682482	13.997144885	780.61300613	809.440206	3.2553700578	725.05285645	34.887229919	-1.1522772312	33.900585175	19.121635437	0	0	0	0	0
17432	2022-08-30	17:49:21.802	241.53428013	5796.822723	1661881761.803	0	899	13.584682482	13.997144885	779.60786866	808.39794988	3.2553700578	725.03625367	34.887229919	-1.1654493256	33.900585175	19.118656929	0	0	0	0	0
17433	2022-08-30	17:49:22.698	241.5342905	5796.822972	1661881762.699	0	899	13.5629105	13.953786404	779.60786866	806.92615142	3.0945840533	725.03755279	34.887229919	-1.2052028827	33.771948581	19.120045908	0	0	0	0	0
17434	2022-08-30	17:49:23.684	241.53430191	5796.823246	1661881763.685	0	899	13.5629105	13.953786404	778.33116863	805.60471447	3.0945840533	725.04549868	34.887229919	-1.1867812793	33.651557922	19.121173518	0	0	0	0	0
17435	2022-08-30	17:49:24.687	241.53431352	5796.823524	1661881764.688	0	899	13.550924378	13.976837358	778.33412372	808.09510286	3.3664131811	725.04767412	34.887695363	-1.1674758346	33.651557922	19.12118721	0	0	0	0	0
17436	2022-08-30	17:49:25.611	241.5343242	5796.823781	1661881765.611	0	899	13.551048899	13.976967559	781.67228699	811.56103149	3.3664267195	725.04864744	34.888725281	-1.2004169202	33.651557922	19.119937834	0	0	0	0	0
17437	2022-08-30	17:49:26.540	241.53433497	5796.824039	1661881766.541	0	899	13.655594835	14.119689693	781.67228699	814.00804743	3.6310903753	725.03973389	34.888725281	-1.1490218639	33.651557922	19.100749969	0	0	0	0	0
17438	2022-08-30	17:49:27.489	241.53434594	5796.824303	1661881767.489	0	899	13.655594835	14.119689693	781.00634887	813.31456117	3.6310903753	725.03948005	34.888725281	-1.1688124376	33.882444116	19.120667439	0	0	0	0	0
17439	2022-08-30	17:49:28.509	241.53435774	5796.824586	1661881768.509	0	899	13.608627344	13.986214973	781.00634887	807.3485088	2.9824489087	725.01276969	34.888725281	-1.188559848	33.724122155	19.116968572	0	0	0	0	0
17440	2022-08-30	17:49:29.421	241.5343683	5796.824839	1661881769.421	0	899	13.608627344	13.986214973	781.30609565	807.65836558	2.9824489087	725.01950579	34.888725281	-1.188085556	33.651557922	19.116233826	0	0	0	0	0
17441	2022-08-30	17:49:30.323	241.53437875	5796.82509	1661881770.324	0	899	13.342778528	13.766696136	781.31360611	811.51457168	3.4017875217	725.03932119	34.889903744	-1.2179546309	33.847811187	19.117652792	0	0	0	0	0
17442	2022-08-30	17:49:31.250	241.53438948	5796.825347	1661881771.251	0	899	13.342816253	13.766735601	786.21643325	816.60695219	3.4017917311	725.04736328	34.890220642	-1.1864578724	33.900585175	19.118034363	0	0	0	0	0
17443	2022-08-30	17:49:32.176	241.53440019	5796.825604	1661881772.176	0	899	13.30741591	13.745203219	786.21643325	817.69207301	3.5185802173	725.05048375	34.890220642	-1.1864578724	33.900585175	19.11773117	0	0	0	0	0
17444	2022-08-30	17:49:33.141	241.53441135	5796.825873	1661881773.141	0	899	13.30741591	13.745203219	782.91700309	814.26055242	3.5185802173	725.05941793	34.890220642	-1.1864578724	33.900585175	19.118141793	0	0	0	0	0
17445	2022-08-30	17:49:34.141	241.53442294	5796.826151	1661881774.142	0	899	13.266074426	13.652739244	782.91700309	810.66482963	3.1287460702	725.04175573	34.890220642	-1.1880747767	33.653207109	19.113745216	0	0	0	0	0
17446	2022-08-30	17:49:35.092	241.53443394	5796.826414	1661881775.092	0	899	13.266240344	13.652912176	785.20702681	813.03617316	3.1287631961	725.03253659	34.89162243	-1.1954154147	33.651557922	19.115335894	0	0	0	0	0
17447	2022-08-30	17:49:36.085	241.53444543	5796.82669	1661881776.085	0	899	13.133159803	13.535335564	785.20801703	814.4553956	3.2824817473	725.03280781	34.891777039	-1.2126836564	33.671348168	19.115092044	0	0	0	0	0
17448	2022-08-30	17:49:37.061	241.53445672	5796.826961	1661881777.061	0	899	13.133159803	13.535335564	786.64161526	815.94239241	3.2824817473	725.05115474	34.891777039	-1.2304046154	33.900585175	19.116954803	0	0	0	0	0
17449	2022-08-30	17:49:37.997	241.53446757	5796.827222	1661881777.998	0	899	13.20453353	13.625211322	786.64161526	817.13261476	3.4108435039	725.03875369	34.891777039	-1.1953723052	33.686190851	19.119124002	0	0	0	0	0
17450	2022-08-30	17:49:38.970	241.53447883	5796.827492	1661881778.971	0	899	13.20453353	13.625211322	785.62351177	816.07504857	3.4108435039	725.03602893	34.891777039	-1.1645223565	33.651557922	19.121822003	0	0	0	0	0
17451	2022-08-30	17:49:39.924	241.53448986	5796.827757	1661881779.924	0	899	13.364332241	13.774288433	785.62916873	814.94269923	3.2879388541	725.04700394	34.892659825	-1.3489322749	33.651557922	19.097115296	0	0	0	0	0
17452	2022-08-30	17:49:40.862	241.53450073	5796.828017	1661881780.863	0	899	13.364416199	13.774376128	786.12542992	815.45756067	3.2879478942	725.04962886	34.893363953	-1.3900978676	33.651557922	19.091334071	0	0	0	0	0
17453	2022-08-30	17:49:41.801	241.53451159	5796.828278	1661881781.801	0	899	13.39957252	13.811426667	786.12542992	815.51615127	3.2942788393	725.03131508	34.893363953	-1.3288290769	33.651557922	19.091920499	0	0	0	0	0
17454	2022-08-30	17:49:42.750	241.53452257	5796.828542	1661881782.75	0	899	13.39957252	13.811426667	787.91171783	817.36922278	3.2942788393	725.03627752	34.893363953	-1.3947975636	33.651557922	19.080223083	0	0	0	0	0
17455	2022-08-30	17:49:43.711	241.5345337	5796.828809	1661881783.712	0	899	13.416638895	13.780862149	787.91171783	813.90973965	2.9197571889	725.03214208	34.893363953	-1.2542157528	33.651557922	19.113172392	0	0	0	0	0
17456	2022-08-30	17:49:44.644	241.5345445	5796.829068	1661881784.645	0	899	13.416638895	13.780862149	788.02916565	814.0310628	2.9197571889	725.02862023	34.893363953	-1.1701813936	33.651557922	19.118755341	0	0	0	0	0
17457	2022-08-30	17:49:45.576	241.53455529	5796.829327	1661881785.577	0	899	13.610529238	13.971936759	788.0332576	813.46355578	2.8575644202	725.02095648	34.894000578	-1.1647486947	33.651557922	19.120708188	0	0	0	0	0
17458	2022-08-30	17:49:46.519	241.53456619	5796.829589	1661881786.519	0	899	13.610637223	13.9720489	787.07384434	812.47327273	2.8575743428	725.01541562	34.894889832	-1.1621616984	33.651557922	19.123321584	0	0	0	0	0
17459	2022-08-30	17:49:47.500	241.53457755	5796.829861	1661881787.5	0	899	13.572399672	13.981379848	787.07384434	815.91894206	3.2315261673	725.0172204	34.894889832	-1.204362154	33.651557922	19.122356415	0	0	0	0	0
17460	2022-08-30	17:49:48.457	241.53458863	5796.830127	1661881788.458	0	899	13.572399672	13.981379848	791.3185694	820.31923005	3.2315261673	725.01882995	34.894889832	-1.2192158217	33.651557922	19.119196532	0	0	0	0	0
17461	2022-08-30	17:49:49.470	241.53460035	5796.830408	1661881789.47	0	899	13.679757629	14.089196429	791.32114693	820.12534453	3.2103931965	725.00514191	34.895289187	-1.2470907099	33.714227032	19.113625406	0	0	0	0	0
17462	2022-08-30	17:49:50.434	241.5346115	5796.830676	1661881790.434	0	899	13.679902572	14.089347666	786.92578935	815.570133	3.2104080838	725.0188344	34.896476746	-1.2483087778	33.900585175	19.114433289	0	0	0	0	0
17463	2022-08-30	17:49:51.426	241.53462299	5796.830952	1661881791.426	0	899	13.784909756	14.165767069	786.92578935	813.35442934	2.970145036	725.00787354	34.896476746	-1.2434258461	33.900585175	19.114433289	0	0	0	0	0
17464	2022-08-30	17:49:52.381	241.53463405	5796.831217	1661881792.382	0	899	13.784909756	14.165767069	787.12629011	813.56166385	2.970145036	725.00602631	34.896476746	-1.1960944956	33.730718903	19.112206112	0	0	0	0	0
17465	2022-08-30	17:49:53.315	241.53464485	5796.831476	1661881793.315	0	899	13.854188941	14.234923033	787.12629011	813.42015018	2.9547592353	724.9809154	34.896476746	-1.1929684877	33.900585175	19.115514755	0	0	0	0	0
17466	2022-08-30	17:49:54.265	241.53465584	5796.83174	1661881794.265	0	899	13.854188941	14.234923033	790.7000799	817.11332199	2.9547592353	724.99251612	34.896476746	-1.1987892366	33.900585175	19.115836478	0	0	0	0	0
17467	2022-08-30	17:49:55.186	241.5346665	5796.831996	1661881795.186	0	899	13.803667172	14.256285668	790.7066347	822.25714141	3.5073682194	724.99789489	34.897493122	-1.2411082533	33.724122155	19.112866686	0	0	0	0	0
17468	2022-08-30	17:49:56.115	241.53467726	5796.832254	1661881796.115	0	899	13.803718645	14.256339591	790.4024281	821.94084998	3.5073739435	724.99110423	34.897911072	-1.2515640259	33.651557922	19.111911774	0	0	0	0	0
17469	2022-08-30	17:49:57.043	241.53468801	5796.832512	1661881797.044	0	899	13.883180876	14.324384467	790.4024281	820.9628504	3.4026597523	724.99253027	34.897911072	-1.2387583998	33.651557922	19.113028141	0	0	0	0	0
17470	2022-08-30	17:49:57.974	241.53469878	5796.832771	1661881797.975	0	899	13.883180876	14.324384467	791.55423811	822.15919444	3.4026597523	724.99856385	34.897911072	-1.1690927097	33.651557922	19.117910966	0	0	0	0	0
17471	2022-08-30	17:49:58.960	241.5347102	5796.833045	1661881798.961	0	899	13.953113415	14.392771628	791.55423811	821.89742213	3.3746303707	724.99289163	34.897911072	-1.191685836	33.651557922	19.117746682	0	0	0	0	0
17472	2022-08-30	17:49:59.947	241.53472162	5796.833319	1661881799.948	0	899	13.953159206	14.392819513	790.6202202	820.92764509	3.3746352177	724.99242639	34.8982789	-1.3768072136	33.709279471	19.104496722	0	0	0	0	0
17473	2022-08-30	17:50:00.901	241.53473265	5796.833584	1661881800.901	0	899	13.879246703	14.283989687	790.6280815	818.66356436	3.1302949193	724.99261475	34.899497986	-1.6894029379	33.900585175	19.067979813	0	0	0	0	0
17474	2022-08-30	17:50:01.881	241.534744	5796.833856	1661881801.882	0	899	13.879246703	14.283989687	792.50649423	820.60858515	3.1302949193	725.01391036	34.899497986	-1.2772831269	33.724122155	19.110167308	0	0	0	0	0
17475	2022-08-30	17:50:02.865	241.53475539	5796.834129	1661881802.866	0	899	13.936750895	14.298104807	792.50649423	817.47553307	2.7919635217	725.01232223	34.899497986	-1.1661283891	33.738964839	19.103069406	0	0	0	0	0
17476	2022-08-30	17:50:03.885	241.5347672	5796.834413	1661881803.886	0	899	13.936750895	14.298104807	793.35476279	818.35052753	2.7919635217	724.99824534	34.899497986	-1.1851428581	33.651557922	19.109685102	0	0	0	0	0
17477	2022-08-30	17:50:04.874	241.53477863	5796.834687	1661881804.874	0	899	13.606656775	14.025080534	793.35714811	823.03284436	3.2958423382	724.99594177	34.899866622	-1.2829638214	33.651557922	19.113112671	0	0	0	0	0
17478	2022-08-30	17:50:05.823	241.53478963	5796.834951	1661881805.824	0	899	13.606789852	14.02521955	792.66266241	822.31251293	3.2958564462	724.98563006	34.90096283	-1.302312356	33.651557922	19.095154705	0	0	0	0	0
17479	2022-08-30	17:50:06.762	241.53480049	5796.835212	1661881806.762	0	899	13.984126891	14.422236993	792.66266241	822.87304697	3.3558774606	724.98388227	34.90096283	-1.2168659351	33.651557922	19.108175909	0	0	0	0	0
17480	2022-08-30	17:50:07.687	241.5348112	5796.835469	1661881807.688	0	899	13.984126891	14.422236993	792.48461389	822.68821257	3.3558774606	724.98518099	34.90096283	-1.2019260545	33.651557922	19.119894849	0	0	0	0	0
17481	2022-08-30	17:50:08.612	241.53482191	5796.835726	1661881808.613	0	899	13.928910737	14.344330233	792.48461389	821.22835633	3.1993522149	724.98308477	34.90096283	-1.2271492481	33.651557922	19.118034363	0	0	0	0	0
17482	2022-08-30	17:50:09.549	241.53483275	5796.835986	1661881809.55	0	899	13.928910737	14.344330233	792.79679616	821.55186158	3.1993522149	724.98739927	34.90096283	-1.2110883519	33.651557922	19.117324816	0	0	0	0	0
17483	2022-08-30	17:50:10.549	241.53484433	5796.836264	1661881810.55	0	899	14.096716295	14.490943219	792.80420718	819.75724157	3.0054193739	724.97824238	34.902108957	-1.1947255387	33.651557922	19.118080278	0	0	0	0	0
17484	2022-08-30	17:50:11.539	241.53485578	5796.836539	1661881811.539	0	899	14.09677557	14.491004898	793.3973408	820.37059134	3.0054249051	724.99016162	34.902580261	-1.1959112543	33.747210774	19.114101423	0	0	0	0	0
17485	2022-08-30	17:50:12.484	241.53486672	5796.836801	1661881812.485	0	899	13.985670458	14.364323022	793.3973408	819.50575688	2.9121329243	724.98732571	34.902580261	-1.1978515387	33.651557922	19.1140728	0	0	0	0	0
17486	2022-08-30	17:50:13.355	241.53487681	5796.837043	1661881813.356	0	899	13.985670458	14.364323022	796.07998117	822.2766752	2.9121329243	724.9888819	34.902580261	-1.2053969341	33.651557922	19.116457617	0	0	0	0	0
17487	2022-08-30	17:50:14.338	241.53488818	5796.837316	1661881814.339	0	899	13.658587329	14.055131042	796.07998117	824.18297479	3.1168192959	725.00196	34.902580261	-1.1966550216	33.651557922	19.120460447	0	0	0	0	0
17488	2022-08-30	17:50:15.336	241.53489973	5796.837594	1661881815.337	0	899	13.658758693	14.055309621	793.1298117	821.12881844	3.1168364109	724.99292235	34.903986495	-1.1625496891	33.651557922	19.118184652	0	0	0	0	0
17489	2022-08-30	17:50:16.319	241.53491111	5796.837867	1661881816.32	0	899	13.909556342	14.332084638	793.13038824	822.43393814	3.2568809915	724.98422019	34.904075623	-1.1525681998	33.651557922	19.122251245	0	0	0	0	0
17490	2022-08-30	17:50:17.290	241.53492235	5796.838136	1661881817.291	0	899	13.909556342	14.332084638	792.79790979	822.0891757	3.2568809915	724.98645909	34.904075623	-1.1490218639	33.651557922	19.124156952	0	0	0	0	0
17491	2022-08-30	17:50:18.325	241.53493432	5796.838424	1661881818.325	0	899	13.790071258	14.165940238	792.79790979	819.06314171	2.9312073099	725.00222313	34.904075623	-1.167993225	33.651557922	19.122630062	0	0	0	0	0
17492	2022-08-30	17:50:19.342	241.5349461	5796.838706	1661881819.343	0	899	13.790071258	14.165940238	794.85176707	821.18504286	2.9312073099	724.98559611	34.904075623	-1.2005678305	33.651557922	19.119534031	0	0	0	0	0
17493	2022-08-30	17:50:20.296	241.53495714	5796.838971	1661881820.297	0	899	13.743470232	14.106193659	794.8580861	820.35213733	2.8406728352	724.97977837	34.905050366	-1.1969029461	33.651557922	19.120083184	0	0	0	0	0
17494	2022-08-30	17:50:21.220	241.53496784	5796.839228	1661881821.221	0	899	13.743549036	14.106275477	796.48049287	822.02664688	2.8406799642	724.98875377	34.905693054	-1.2289170311	33.651557922	19.119868323	0	0	0	0	0
17495	2022-08-30	17:50:22.131	241.53497837	5796.839481	1661881822.131	0	899	14.123703993	14.48161268	796.48049287	821.00346344	2.7303024935	724.99903839	34.905693054	-1.2230100576	33.651557922	19.120922973	0	0	0	0	0
17496	2022-08-30	17:50:23.088	241.53498944	5796.839747	1661881823.088	0	899	14.123703993	14.48161268	799.64532431	824.2657374	2.7303024935	724.98501324	34.905693054	-1.2369152308	33.651557922	19.123075485	0	0	0	0	0
17497	2022-08-30	17:50:24.023	241.53500028	5796.840007	1661881824.024	0	899	14.23496713	14.654729676	799.64532431	828.31988258	3.1643267914	724.99227279	34.905693054	-1.3272877458	33.867601433	19.11776549	0	0	0	0	0
17498	2022-08-30	17:50:24.963	241.53501115	5796.840268	1661881824.963	0	899	14.235096674	14.654864761	797.73687841	826.34311956	3.1643393951	724.978398	34.906713069	-1.5886716851	33.730718903	19.111058494	0	0	0	0	0
17499	2022-08-30	17:50:25.875	241.53502171	5796.840521	1661881825.876	0	899	14.219117803	14.64935851	797.73997107	827.09770168	3.2445042324	724.97040684	34.907188416	-1.5105119652	33.651557922	19.111981221	0	0	0	0	0
17500	2022-08-30	17:50:26.825	241.5350327	5796.840785	1661881826.825	0	899	14.219117803	14.64935851	798.83213242	828.2300558	3.2445042324	724.9902942	34.907188416	-1.2256833181	33.651557922	19.115220278	0	0	0	0	0
17501	2022-08-30	17:50:27.826	241.53504429	5796.841063	1661881827.827	0	899	14.21334942	14.686472354	798.83213242	831.19385338	3.5588686861	724.9822998	34.907188416	-1.2352875471	33.651557922	19.114433289	0	0	0	0	0
17502	2022-08-30	17:50:28.744	241.53505492	5796.841318	1661881828.745	0	899	14.21334942	14.686472354	796.85821822	829.13997337	3.5588686861	724.98640816	34.907188416	-1.2012684614	33.651557922	19.117122991	0	0	0	0	0
17503	2022-08-30	17:50:29.704	241.53506603	5796.841585	1661881829.705	0	899	14.2402328	14.660060613	796.85936619	825.42785975	3.1636679522	724.98117005	34.907365054	-1.2015056381	33.651557922	19.115510941	0	0	0	0	0
17504	2022-08-30	17:50:30.635	241.53507681	5796.841843	1661881830.636	0	899	14.24038871	14.660223191	798.72657408	827.36215172	3.1636831125	724.9867586	34.908592224	-1.1942620112	33.750509148	19.101975081	0	0	0	0	0
17505	2022-08-30	17:50:31.622	241.53508823	5796.842117	1661881831.623	0	899	14.307900069	14.744251839	798.72657408	828.35462486	3.26941053	724.98081435	34.908592224	-1.1951567242	33.846162	19.092032401	0	0	0	0	0
17506	2022-08-30	17:50:32.579	241.53509931	5796.842383	1661881832.58	0	899	14.307900069	14.744251839	797.73309063	827.32428903	3.26941053	724.97979736	34.908592224	-1.1913409233	33.651557922	19.116233826	0	0	0	0	0
17507	2022-08-30	17:50:33.586	241.53511096	5796.842663	1661881833.587	0	899	14.207081181	14.630125592	797.73309063	826.62106926	3.1944298955	724.99893896	34.908592224	-1.2081994537	33.651557922	19.116253884	0	0	0	0	0
17508	2022-08-30	17:50:34.558	241.5351222	5796.842933	1661881834.558	0	899	14.207269877	14.630322438	799.17206061	828.11232239	3.1944484654	724.98755651	34.910080916	-1.2213823653	33.651557922	19.116029815	0	0	0	0	0
17509	2022-08-30	17:50:35.509	241.53513322	5796.843197	1661881835.51	0	899	14.124949887	14.546092838	799.17389422	828.15172472	3.1984431449	724.98834229	34.910362244	-1.2255215645	33.651557922	19.115514755	0	0	0	0	0
17510	2022-08-30	17:50:36.417	241.53514373	5796.843449	1661881836.418	0	899	14.124949887	14.546092838	799.28500301	828.26686229	3.1984431449	725.00293252	34.910362244	-1.2296931412	33.651557922	19.118044114	0	0	0	0	0
17511	2022-08-30	17:50:37.382	241.5351549	5796.843717	1661881837.383	0	899	14.220262689	14.618356964	799.28500301	826.4867011	3.0084501816	724.99443731	34.910362244	-1.1966658254	33.651557922	19.11869327	0	0	0	0	0
17512	2022-08-30	17:50:38.338	241.53516595	5796.843983	1661881838.338	0	899	14.220262689	14.618356964	799.95416456	827.17863591	3.0084501816	725.00256348	34.910362244	-1.2531917095	33.651557922	19.118034363	0	0	0	0	0
17513	2022-08-30	17:50:39.269	241.53517674	5796.844242	1661881839.27	0	899	14.056596489	14.479712883	799.95416456	829.23967178	3.2281622697	725.00034236	34.910362244	-1.4660802574	33.651557922	19.089117821	0	0	0	0	0
17514	2022-08-30	17:50:40.243	241.53518801	5796.844512	1661881840.244	0	899	14.056613876	14.479731029	800.2797682	829.57721188	3.2281640173	725.01163508	34.910500886	-1.4819903145	33.674646542	19.086275164	0	0	0	0	0
17515	2022-08-30	17:50:41.180	241.53519884	5796.844772	1661881841.18	0	899	14.131305788	14.544261237	800.28862311	828.72638935	3.1366567056	725.01639016	34.911857605	-1.204362154	33.900585175	19.117315292	0	0	0	0	0
17516	2022-08-30	17:50:42.147	241.53521003	5796.845041	1661881842.147	0	899	14.131305788	14.544261237	799.59956861	828.01284972	3.1366567056	724.99348258	34.911857605	-1.2265456165	33.658154671	19.118015315	0	0	0	0	0
17517	2022-08-30	17:50:43.102	241.5352211	5796.845306	1661881843.103	0	899	14.091370863	14.478339278	799.59956861	826.2904096	2.9526517273	724.98651729	34.911857605	-1.2546361377	33.651557922	19.117790854	0	0	0	0	0
17518	2022-08-30	17:50:44.085	241.53523248	5796.845579	1661881844.086	0	899	14.091370863	14.478339278	800.38818886	827.1053542	2.9526517273	724.99577079	34.911857605	-1.2410867088	33.651557922	19.116803416	0	0	0	0	0
17519	2022-08-30	17:50:45.052	241.53524367	5796.845848	1661881845.053	0	899	13.903194515	14.303193801	800.39626923	828.39487287	3.0894533961	724.97017685	34.913095487	-1.4833268661	33.651557922	19.084871027	0	0	0	0	0
17520	2022-08-30	17:50:46.053	241.53525525	5796.846126	1661881846.054	0	899	13.903226452	14.303227072	800.62395334	828.63055073	3.0894565024	724.99323439	34.913352966	-1.2659865547	33.651557922	19.108835827	0	0	0	0	0
17521	2022-08-30	17:50:46.959	241.53526573	5796.846378	1661881846.959	0	899	14.137303917	14.471308529	800.62395334	823.59774002	2.5497647687	724.99694622	34.913352966	-1.2006217233	33.651557922	19.116107233	0	0	0	0	0
17522	2022-08-30	17:50:47.934	241.53527701	5796.846648	1661881847.934	0	899	14.137303917	14.471308529	801.25200799	824.24381661	2.5497647687	724.99024529	34.913352966	-1.2004492314	33.651557922	19.117819729	0	0	0	0	0
17523	2022-08-30	17:50:48.907	241.53528829	5796.846919	1661881848.908	0	899	14.299417981	14.684380889	801.25200799	827.469305	2.8961343157	724.98883986	34.913352966	-1.2262545477	33.651557922	19.1177052	0	0	0	0	0
17524	2022-08-30	17:50:49.891	241.53529968	5796.847192	1661881849.892	0	899	14.299487287	14.684452898	801.72247763	827.95522607	2.8961404595	725.00084641	34.91389622	-1.3414622577	33.651557922	19.116541086	0	0	0	0	0
17525	2022-08-30	17:50:50.809	241.5353103	5796.847447	1661881850.81	0	899	14.359691016	14.767480879	801.72850332	829.40884504	3.0506013832	724.98895223	34.91481781	-1.2552397488	33.729069716	19.117337852	0	0	0	0	0
17526	2022-08-30	17:50:51.736	241.53532103	5796.847705	1661881851.737	0	899	14.359691016	14.767480879	802.58423459	830.29412115	3.0506013832	724.98587178	34.91481781	-1.2133304189	33.73236809	19.114161801	0	0	0	0	0
17527	2022-08-30	17:50:52.670	241.53533183	5796.847964	1661881852.67	0	899	14.156631585	14.570334465	802.58423459	831.10408323	3.1367107925	724.98690331	34.91481781	-1.211605717	33.651557922	19.107698643	0	0	0	0	0
17528	2022-08-30	17:50:53.604	241.53534264	5796.848223	1661881853.604	0	899	14.156631585	14.570334465	805.19768716	833.81040489	3.1367107925	724.98676548	34.91481781	-1.1931193988	33.651557922	19.101371298	0	0	0	0	0
17529	2022-08-30	17:50:54.546	241.53535355	5796.848485	1661881854.547	0	899	14.209438694	14.630391413	805.19768716	834.20606851	3.1785776787	725.01116943	34.91481781	-1.1945961714	33.651557922	19.118034363	0	0	0	0	0
17530	2022-08-30	17:50:55.490	241.53536447	5796.848747	1661881855.49	0	899	14.209643866	14.630605404	804.29877048	833.27495681	3.1785977672	725.00273041	34.916436252	-1.2439216281	33.651557922	19.117353389	0	0	0	0	0
17531	2022-08-30	17:50:56.500	241.53537617	5796.849028	1661881856.501	0	899	14.318676333	14.748520403	804.29936436	833.66411877	3.2197187843	725.00105862	34.916526794	-1.2069706988	33.651557922	19.116809024	0	0	0	0	0
17532	2022-08-30	17:50:57.467	241.53538736	5796.849297	1661881857.468	0	899	14.318676333	14.748520403	803.53569729	832.87257042	3.2197187843	725.00605703	34.916526794	-1.1978515387	33.651557922	19.116594315	0	0	0	0	0
17533	2022-08-30	17:50:58.384	241.53539797	5796.849551	1661881858.385	0	899	14.322849927	14.738614709	803.53569729	831.89748629	3.1163518662	725.0119063	34.916526794	-1.2083612009	33.651557922	19.116687421	0	0	0	0	0
17534	2022-08-30	17:50:59.283	241.53540838	5796.849801	1661881859.284	0	899	14.322849927	14.738614709	803.00297519	831.34596111	3.1163518662	725.00821428	34.916526794	-1.2385427952	33.651557922	19.116954803	0	0	0	0	0
17535	2022-08-30	17:51:00.298	241.53542012	5796.850083	1661881860.298	0	899	14.389983058	14.872201612	803.01026776	835.76119747	3.5819878374	724.99503028	34.917640383	-1.1924726884	33.651557922	19.117447632	0	0	0	0	0
17536	2022-08-30	17:51:01.211	241.53543069	5796.850337	1661881861.212	0	899	14.389988974	14.872207816	808.10015727	841.05868528	3.581988482	725.01428425	34.917686462	-1.1929684877	33.651557922	19.115873337	0	0	0	0	0
17537	2022-08-30	17:51:02.190	241.53544201	5796.850608	1661881862.19	0	899	14.171014108	14.584028313	808.10015727	836.73864587	3.128548877	725.01978145	34.917686462	-1.1910605873	33.651557922	19.116155043	0	0	0	0	0
17538	2022-08-30	17:51:03.115	241.53545272	5796.850865	1661881863.115	0	899	14.171014108	14.584028313	805.73978957	834.29462843	3.128548877	725.0104459	34.917686462	-1.2786305851	33.651557922	19.115736387	0	0	0	0	0
17539	2022-08-30	17:51:04.069	241.53546377	5796.851131	1661881864.07	0	899	14.259075586	14.654135271	805.74618919	832.88303129	2.9782282004	725.01502435	34.918660398	-1.2688107317	33.651557922	19.117210161	0	0	0	0	0
17540	2022-08-30	17:51:05.023	241.53547481	5796.851396	1661881865.024	0	899	14.259188505	14.654252726	807.46606795	834.66093154	2.9782385236	725.01423736	34.919548035	-1.2385427952	33.651557922	19.118755341	0	0	0	0	0
17541	2022-08-30	17:51:05.963	241.53548569	5796.851657	1661881865.964	0	899	14.306600502	14.730732254	807.46606795	836.57693315	3.1807673551	725.0081484	34.919548035	-1.2068520903	33.651557922	19.118287421	0	0	0	0	0
17542	2022-08-30	17:51:06.953	241.53549715	5796.851932	1661881866.954	0	899	14.306600502	14.730732254	806.59690293	835.67643288	3.1807673551	725.01429476	34.919548035	-1.1913947585	33.651557922	19.117290497	0	0	0	0	0
17543	2022-08-30	17:51:08.029	241.53550961	5796.852231	1661881868.03	0	899	14.276332441	14.718711768	806.59690293	837.00039454	3.3203240956	725.01561934	34.919548035	-1.2235813149	33.651557922	19.109651932	0	0	0	0	0
17544	2022-08-30	17:51:09.033	241.53552123	5796.852509	1661881869.034	0	899	14.276332441	14.718711768	808.7032048	839.18609037	3.3203240956	725.01403485	34.919548035	-1.2503136586	33.651557922	19.105931718	0	0	0	0	0
17545	2022-08-30	17:51:09.994	241.53553235	5796.852776	1661881869.995	0	899	14.462286247	14.945506511	808.70914264	841.59509884	3.5718232044	725.00615162	34.920448404	-1.2319783241	33.651557922	19.11896722	0	0	0	0	0
17546	2022-08-30	17:51:10.940	241.53554329	5796.853039	1661881870.94	0	899	14.462347266	14.945570491	806.1369321	838.918353	3.5718298007	725.0136262	34.920921326	-1.2398686622	33.651557922	19.11674454	0	0	0	0	0
17547	2022-08-30	17:51:11.908	241.5355545	5796.853308	1661881871.909	0	899	14.332653826	14.745567037	806.1369321	834.3747565	3.0935187657	725.03149212	34.920921326	-1.2141711136	33.651557922	19.117074044	0	0	0	0	0
17548	2022-08-30	17:51:12.901	241.53556598	5796.853584	1661881872.901	0	899	14.332653826	14.745567037	808.27663184	836.58940686	3.0935187657	725.00747943	34.920921326	-1.1805078052	33.651557922	19.120854182	0	0	0	0	0
17549	2022-08-30	17:51:13.865	241.53557714	5796.853851	1661881873.865	0	899	14.545248166	14.971315891	808.27663184	837.06730505	3.1439390564	725.00274092	34.920921326	-1.1627329738	33.651557922	19.123131203	0	0	0	0	0
17550	2022-08-30	17:51:14.835	241.53558837	5796.854121	1661881874.835	0	899	14.545389524	14.971463256	810.65854848	839.53419235	3.1439524303	725.01995122	34.922010662	-1.2284427479	33.651557922	19.118977199	0	0	0	0	0
17551	2022-08-30	17:51:15.872	241.53560038	5796.854409	1661881875.873	0	899	14.687455574	15.122311175	810.66123259	839.84900052	3.1767449839	725.01785905	34.922416687	-1.1979592541	33.651557922	19.120720175	0	0	0	0	0
17552	2022-08-30	17:51:16.865	241.53561186	5796.854685	1661881876.865	0	899	14.687455574	15.122311175	809.8752469	839.0347155	3.1767449839	725.01806398	34.922416687	-1.3077450691	33.651557922	19.10649407	0	0	0	0	0
17553	2022-08-30	17:51:17.809	241.53562279	5796.854947	1661881877.809	0	899	14.271382848	14.691633694	809.8752469	838.87598443	3.1600500359	725.00584119	34.922416687	-1.2555416041	33.651557922	19.112235278	0	0	0	0	0
17554	2022-08-30	17:51:18.795	241.5356342	5796.855221	1661881878.795	0	899	14.271382848	14.691633694	808.3577134	837.30410973	3.1600500359	724.99770087	34.922416687	-1.1965256716	33.651557922	19.121793747	0	0	0	0	0
17555	2022-08-30	17:51:19.710	241.53564479	5796.855475	1661881879.71	0	899	14.235640726	14.633137271	808.36116666	835.80035363	3.0008989152	725.00176719	34.922940538	-1.2121554708	33.651557922	19.122227498	0	0	0	0	0
17556	2022-08-30	17:51:20.671	241.53565591	5796.855742	1661881880.671	0	899	14.235760235	14.633261618	808.72844298	836.18020116	3.0009099423	725.00560755	34.923881531	-1.2160252072	33.651557922	19.119625382	0	0	0	0	0
17557	2022-08-30	17:51:21.641	241.53566714	5796.856011	1661881881.641	0	899	14.450502044	14.879371297	808.72844298	837.91710325	3.1841666159	725.00836182	34.923881531	-1.188085556	33.651557922	19.070859909	0	0	0	0	0
17558	2022-08-30	17:51:22.558	241.53567775	5796.856266	1661881882.558	0	899	14.450502044	14.879371297	808.64588907	837.83156981	3.1841666159	724.99690661	34.923881531	-1.1548857057	33.651557922	19.107394983	0	0	0	0	0
17559	2022-08-30	17:51:23.483	241.53568846	5796.856523	1661881883.483	0	899	14.333991446	14.766455344	808.64588907	838.31847638	3.23540801	724.98449667	34.923881531	-1.1665057283	33.651557922	19.123285748	0	0	0	0	0
17560	2022-08-30	17:51:24.413	241.53569922	5796.856781	1661881884.413	0	899	14.333991446	14.766455344	810.79912044	840.55071878	3.23540801	724.97845459	34.923881531	-1.1913409233	33.651557922	19.120195389	0	0	0	0	0
17561	2022-08-30	17:51:25.365	241.53571024	5796.857046	1661881885.365	0	899	14.595808266	15.046327909	810.80611183	841.24861416	3.3077955923	724.9768313	34.924938935	-1.1862423254	33.651557922	19.119293983	0	0	0	0	0
17562	2022-08-30	17:51:26.321	241.53572131	5796.857311	1661881886.321	0	899	14.59586132	15.04638334	810.74083061	841.18093214	3.3078008552	724.97012268	34.925346375	-1.196223855	33.651557922	19.119474411	0	0	0	0	0
17563	2022-08-30	17:51:27.293	241.53573257	5796.857582	1661881887.294	0	899	14.598098412	15.009876492	810.74083061	838.54336649	3.0306903088	724.97115584	34.925346375	-1.3359218267	33.651557922	19.109815901	0	0	0	0	0
17564	2022-08-30	17:51:28.253	241.53574367	5796.857848	1661881888.253	0	899	14.598098412	15.009876492	813.75665749	841.66261438	3.0306903088	724.94412979	34.925346375	-1.348210075	33.651557922	19.108938318	0	0	0	0	0
17565	2022-08-30	17:51:29.217	241.53575484	5796.858116	1661881889.218	0	899	14.817270337	15.185765702	813.75665749	838.34276241	2.6807158941	724.95605347	34.925346375	-1.1913409233	33.651557922	19.118755341	0	0	0	0	0
17566	2022-08-30	17:51:30.181	241.535766	5796.858384	1661881890.182	0	899	14.81748487	15.185987963	813.22905908	837.79938404	2.680732883	724.97581755	34.926969263	-1.1913409233	33.651557922	19.092988298	0	0	0	0	0
17567	2022-08-30	17:51:31.138	241.53577706	5796.858649	1661881891.138	0	899	14.845096791	15.302832158	813.22942765	843.73079671	3.3044418197	724.988373	34.927024841	-1.190855852	33.651557922	19.094932026	0	0	0	0	0
17568	2022-08-30	17:51:32.026	241.53578735	5796.858896	1661881892.027	0	899	14.845096791	15.302832158	811.30247344	841.73156924	3.3044418197	724.95109871	34.927024841	-1.1928607091	33.651557922	19.119453759	0	0	0	0	0
17569	2022-08-30	17:51:32.969	241.53579825	5796.859158	1661881892.969	0	899	14.623554775	15.057300964	811.30247344	840.56645207	3.1823210835	724.9557386	34.927024841	-1.4067193278	33.651557922	19.099838206	0	0	0	0	0
17570	2022-08-30	17:51:33.913	241.53580918	5796.85942	1661881893.913	0	899	14.623554775	15.057300964	814.28719976	843.65883857	3.1823210835	724.96025358	34.927024841	-1.3259618677	33.651557922	19.108080757	0	0	0	0	0
17571	2022-08-30	17:51:34.875	241.53582032	5796.859688	1661881894.876	0	899	14.647485318	15.036161663	814.29541271	840.55513355	2.8556605242	724.97607341	34.928261713	-1.2485135849	33.651557922	19.106968924	0	0	0	0	0
17572	2022-08-30	17:51:35.812	241.53583117	5796.859948	1661881895.813	0	899	14.647503145	15.036180175	813.14764226	839.37036376	2.8556620455	724.98006656	34.928398132	-1.4399191638	33.651557922	19.083437282	0	0	0	0	0
17573	2022-08-30	17:51:36.759	241.53584213	5796.860211	1661881896.76	0	899	14.851718299	15.325067307	813.14764226	844.6790666	3.4122004491	724.96376169	34.928398132	-1.3596143707	33.651557922	19.094074186	0	0	0	0	0
17574	2022-08-30	17:51:37.724	241.5358533	5796.860479	1661881897.725	0	899	14.851718299	15.325067307	813.05337344	844.58114232	3.4122004491	724.94559585	34.928398132	-1.1755709309	33.651557922	19.119644885	0	0	0	0	0
17575	2022-08-30	17:51:38.740	241.53586506	5796.860761	1661881898.741	0	899	14.823906023	15.291787336	813.05337344	844.2734049	3.3801261224	724.94679755	34.928398132	-1.2211344834	33.651557922	19.09272895	0	0	0	0	0
17576	2022-08-30	17:51:39.720	241.53587639	5796.861033	1661881899.72	0	899	14.824033997	15.291921174	812.94693617	844.16300309	3.3801388952	724.94599561	34.929365802	-1.2315040306	33.651557922	19.102459333	0	0	0	0	0
17577	2022-08-30	17:51:40.734	241.53588814	5796.861315	1661881900.735	0	899	14.720723872	15.271619721	812.9520528	850.00998679	3.9851057749	724.96190921	34.930137634	-1.2401704788	33.651557922	19.120195389	0	0	0	0	0
17578	2022-08-30	17:51:41.648	241.5358987	5796.861569	1661881901.648	0	899	14.720723872	15.271619721	813.57328734	850.65953994	3.9851057749	724.96280493	34.930137634	-1.2271384506	33.651557922	19.119086449	0	0	0	0	0
17579	2022-08-30	17:51:42.680	241.53591066	5796.861856	1661881902.681	0	899	14.761603488	15.193089761	813.57328734	842.4906545	3.1374465451	724.95144188	34.930137634	-1.1652337455	33.651557922	19.121513784	0	0	0	0	0
17580	2022-08-30	17:51:43.661	241.53592201	5796.862128	1661881903.662	0	899	14.761603488	15.193089761	816.33729484	845.35290493	3.1374465451	724.9464083	34.930137634	-1.1539047956	33.651557922	19.121995926	0	0	0	0	0
17581	2022-08-30	17:51:44.693	241.53593395	5796.862415	1661881904.693	0	899	14.984768296	15.403070317	816.34292103	844.04557245	3.0001164986	724.9535187	34.93098283	-1.1605016846	33.651557922	19.122725165	0	0	0	0	0
17582	2022-08-30	17:51:45.690	241.53594549	5796.862692	1661881905.69	0	899	14.984822575	15.403126793	813.56712024	841.17561994	3.0001212555	724.96566025	34.931388855	-1.2012361833	33.651557922	19.122467786	0	0	0	0	0
17583	2022-08-30	17:51:46.645	241.53595655	5796.862957	1661881906.646	0	899	15.055177704	15.524790922	813.56712024	844.43844937	3.3417196028	724.95042975	34.931388855	-1.2304046154	33.651557922	19.121995926	0	0	0	0	0
17584	2022-08-30	17:51:47.592	241.5359675	5796.86322	1661881907.592	0	899	15.055177704	15.524790922	816.00094628	846.96462851	3.3417196028	724.94965893	34.931388855	-1.2045561359	33.651557922	19.119136255	0	0	0	0	0
17585	2022-08-30	17:51:48.499	241.535978	5796.863472	1661881908.499	0	899	14.997611799	15.480036278	816.00094628	847.93795329	3.4428081076	724.96190557	34.931388855	-1.2426281283	33.651557922	19.114747938	0	0	0	0	0
17586	2022-08-30	17:51:49.447	241.53598898	5796.863736	1661881909.448	0	899	14.997611799	15.480036278	814.13973635	846.00389849	3.4428081076	724.96748039	34.931388855	-1.2011067867	33.651557922	19.117673874	0	0	0	0	0
17587	2022-08-30	17:51:50.460	241.53600071	5796.864017	1661881910.461	0	899	15.062147169	15.63734126	814.14589489	852.02289212	4.0635626195	724.96348279	34.932316509	-1.2152705935	33.651557922	19.117816963	0	0	0	0	0
17588	2022-08-30	17:51:51.408	241.53601168	5796.86428	1661881911.409	0	899	15.062231656	15.63743044	816.16985284	854.14110944	4.0635725967	724.96477018	34.932945251	-1.2479853614	33.651557922	19.106670178	0	0	0	0	0
17589	2022-08-30	17:51:52.338	241.53602243	5796.864538	1661881912.338	0	899	15.002860907	15.476466496	816.16985284	847.5146151	3.3806519588	724.94949927	34.932945251	-1.290627718	33.651557922	19.086704254	0	0	0	0	0
17590	2022-08-30	17:51:53.361	241.53603427	5796.864823	1661881913.361	0	899	15.002860907	15.476466496	814.2133348	845.48295756	3.3806519588	724.93889977	34.932945251	-1.236300729	33.651557922	19.112246179	0	0	0	0	0
17591	2022-08-30	17:51:54.328	241.53604546	5796.865091	1661881914.328	0	899	15.096172066	15.560758619	814.2185519	844.6982194	3.2983088827	724.94594993	34.933731029	-1.2059466239	33.651557922	19.122386705	0	0	0	0	0
17592	2022-08-30	17:51:55.259	241.53605625	5796.86535	1661881915.26	0	899	15.096288181	15.56087992	817.21137096	847.80317928	3.2983199876	724.95268401	34.934593201	-1.2099241374	33.651557922	19.121778678	0	0	0	0	0
17593	2022-08-30	17:51:56.242	241.53606762	5796.865623	1661881916.242	0	899	14.753756698	15.181553777	817.21137096	846.02359922	3.1129851376	724.9463986	34.934593201	-1.1929684877	33.651557922	19.122356415	0	0	0	0	0
17594	2022-08-30	17:51:57.183	241.53607851	5796.865884	1661881917.183	0	899	14.753756698	15.181553777	819.76171066	848.66385564	3.1129851376	724.94301297	34.934593201	-1.1936691463	33.651557922	19.120651106	0	0	0	0	0
17595	2022-08-30	17:51:58.148	241.53608969	5796.866152	1661881918.149	0	899	14.876752976	15.382486078	819.76171066	853.68234189	3.6320373441	724.95484288	34.934593201	-1.1636060508	33.651557922	19.121959573	0	0	0	0	0
17596	2022-08-30	17:51:59.111	241.53610082	5796.86642	1661881919.111	0	899	14.876752976	15.382486078	816.95453827	850.75901251	3.6320373441	724.96350098	34.934593201	-1.1539047956	33.651557922	19.123075485	0	0	0	0	0
17597	2022-08-30	17:52:00.085	241.53611211	5796.866691	1661881920.086	0	899	15.081208584	15.519227664	816.95843995	845.80994604	3.1180162846	724.94113826	34.935178896	-1.1833103564	33.651557922	19.120520308	0	0	0	0	0
17598	2022-08-30	17:52:01.023	241.53612295	5796.866951	1661881921.023	0	899	15.081318656	15.519342373	815.30508027	844.09829194	3.118026246	724.9587463	34.935997009	-1.2245730525	33.651557922	19.123013579	0	0	0	0	0
17599	2022-08-30	17:52:02.005	241.53613432	5796.867224	1661881922.005	0	899	14.919311102	15.359594206	815.30508027	844.56395341	3.1667059095	724.93472836	34.935997009	-1.1862639197	33.651557922	19.123166368	0	0	0	0	0
17600	2022-08-30	17:52:03.012	241.53614597	5796.867503	1661881923.012	0	899	14.919311102	15.359594206	819.56998892	848.98191695	3.1667059095	724.95147786	34.935997009	-1.188085556	33.651557922	19.121995926	0	0	0	0	0
17601	2022-08-30	17:52:03.989	241.53615728	5796.867775	1661881923.989	0	899	14.925027322	15.375356884	819.56998892	849.64569917	3.2356438081	724.92044977	34.935997009	-1.1867596945	33.651557922	19.091488099	0	0	0	0	0
17602	2022-08-30	17:52:04.921	241.53616808	5796.868034	1661881924.922	0	899	14.925144676	15.375479376	816.60746975	846.57457154	3.2356549447	724.93621139	34.936878381	-1.1912546182	33.651557922	19.1059817	0	0	0	0	0
17603	2022-08-30	17:52:05.874	241.5361791	5796.868298	1661881925.874	0	899	15.214506841	15.648229788	816.61155817	844.9145773	3.0619820457	724.95116298	34.937492371	-1.1835367711	33.651557922	19.122003555	0	0	0	0	0
17604	2022-08-30	17:52:06.788	241.53618968	5796.868552	1661881926.788	0	899	15.214506841	15.648229788	817.97960303	846.33003736	3.0619820457	724.94091393	34.937492371	-1.1820492397	33.651557922	19.119032159	0	0	0	0	0
17605	2022-08-30	17:52:07.703	241.53620027	5796.868806	1661881927.703	0	899	15.244709751	15.785350931	817.97960303	853.3003247	3.783644596	724.94181814	34.937492371	-1.188085556	33.651557922	19.117315292	0	0	0	0	0
17606	2022-08-30	17:52:08.641	241.53621112	5796.869067	1661881928.641	0	899	15.244709751	15.785350931	818.02378157	853.34641089	3.783644596	724.93207434	34.937492371	-1.2227082324	33.651557922	19.118514711	0	0	0	0	0
17607	2022-08-30	17:52:09.622	241.53622249	5796.86934	1661881929.623	0	899	15.216731945	15.701790375	818.02973469	849.75546469	3.4127174698	724.94994188	34.938384858	-1.1876544076	33.651557922	19.11601419	0	0	0	0	0
17608	2022-08-30	17:52:10.607	241.53623388	5796.869613	1661881930.607	0	899	15.216809644	15.701871668	819.39753668	851.17638806	3.4127250976	724.93933105	34.938957214	-1.1832026243	33.651557922	19.115873337	0	0	0	0	0
17609	2022-08-30	17:52:11.513	241.53624437	5796.869865	1661881931.514	0	899	15.205847452	15.667747499	819.39753668	849.67121012	3.2568435509	724.95127373	34.938957214	-1.1931086376	33.651557922	19.117221314	0	0	0	0	0
17610	2022-08-30	17:52:12.447	241.53625519	5796.870124	1661881932.448	0	899	15.205847452	15.667747499	819.75650173	850.04343759	3.2568435509	724.96053531	34.938957214	-1.1694807454	33.651557922	19.12084371	0	0	0	0	0
17611	2022-08-30	17:52:13.349	241.53626562	5796.870375	1661881933.35	0	899	15.361599805	15.846179493	819.75650173	851.21610519	3.3782834854	724.95717636	34.938957214	-1.1746763299	33.651557922	19.11997065	0	0	0	0	0
17612	2022-08-30	17:52:14.318	241.53627683	5796.870644	1661881934.318	0	899	15.361599805	15.846179493	822.60940087	854.17848937	3.3782834854	724.95610279	34.938957214	-1.1571601629	33.651557922	19.122356415	0	0	0	0	0
17613	2022-08-30	17:52:15.233	241.53628743	5796.870898	1661881935.234	0	899	15.336524086	15.77399149	822.61950276	851.14820807	3.063793932	724.94767024	34.940463287	-1.6450682642	33.651557922	19.077597814	0	0	0	0	0
17614	2022-08-30	17:52:16.190	241.5362985	5796.871164	1661881936.19	0	899	15.336543497	15.774011704	821.82588055	850.32707912	3.0637956294	724.95486268	34.940605164	-1.3731746192	33.651557922	19.104147463	0	0	0	0	0
17615	2022-08-30	17:52:17.227	241.53631051	5796.871452	1661881937.228	0	899	15.328893271	15.864786713	821.82588055	856.80416876	3.7316393075	724.97774723	34.940605164	-1.1673140771	33.651557922	19.123407351	0	0	0	0	0
17616	2022-08-30	17:52:18.188	241.53632163	5796.871719	1661881938.189	0	899	15.328893271	15.864786713	821.14939609	856.098892	3.7316393075	724.97536362	34.940605164	-1.1758188436	33.651557922	19.122413054	0	0	0	0	0
17617	2022-08-30	17:52:19.095	241.53633213	5796.871971	1661881939.096	0	899	15.116861653	15.520629446	821.14966673	847.80544211	2.8739406686	724.95863029	34.940645584	-1.1858866065	33.651557922	19.118678794	0	0	0	0	0
17618	2022-08-30	17:52:20.078	241.53634351	5796.872244	1661881940.079	0	899	15.117061982	15.52083753	822.61686394	849.32042672	2.8739573401	724.96004542	34.942131042	-1.16855371	33.651557922	19.123075485	0	0	0	0	0
17619	2022-08-30	17:52:21.035	241.53635457	5796.87251	1661881941.035	0	899	15.397426637	15.871254238	822.61686394	853.40894744	3.2981056378	724.95574102	34.942131042	-1.1691573542	33.651557922	19.122942148	0	0	0	0	0
17620	2022-08-30	17:52:21.967	241.53636536	5796.872769	1661881941.967	0	899	15.397426637	15.871254238	823.48230689	854.30678554	3.2981056378	724.96755921	34.942131042	-1.1884089906	33.651557922	19.120703931	0	0	0	0	0
17621	2022-08-30	17:52:22.913	241.53637631	5796.873031	1661881942.913	0	899	15.104700155	15.573767424	823.48230689	854.59031385	3.3273378424	724.96197631	34.942131042	-1.204362154	33.651557922	19.119115829	0	0	0	0	0
17622	2022-08-30	17:52:23.852	241.53638719	5796.873292	1661881943.853	0	899	15.104700155	15.573767424	821.21756244	852.24001603	3.3273378424	724.9486084	34.942131042	-1.204362154	33.651557922	19.119115829	0	0	0	0	0
17623	2022-08-30	17:52:24.783	241.53639796	5796.873551	1661881944.784	0	899	15.102417236	15.536895795	821.22113515	849.94669921	3.0892962107	724.9618118	34.942664595	-1.1894868833	33.651557922	19.118887958	0	0	0	0	0
17624	2022-08-30	17:52:25.753	241.53640919	5796.873821	1661881945.754	0	899	15.102526262	15.537009371	821.83971767	850.58701321	3.0893059732	724.95132992	34.943473816	-1.1970107042	33.651557922	19.117433371	0	0	0	0	0
17625	2022-08-30	17:52:26.663	241.53641971	5796.874073	1661881946.663	0	899	15.089492356	15.544407275	821.83971767	851.97358845	3.233042904	724.96249491	34.943473816	-1.2198948844	33.651557922	19.11319811	0	0	0	0	0
17626	2022-08-30	17:52:27.591	241.53643045	5796.874331	1661881947.591	0	899	15.089492356	15.544407275	822.0329156	852.17387025	3.233042904	724.95800013	34.943473816	-1.1896270048	33.651557922	19.121860353	0	0	0	0	0
17627	2022-08-30	17:52:28.584	241.53644194	5796.874607	1661881948.584	0	899	15.185750629	15.601553746	822.0329156	849.39195268	2.9442544757	724.94749885	34.943473816	-1.1915780053	33.651557922	19.116469895	0	0	0	0	0
17628	2022-08-30	17:52:29.480	241.53645233	5796.874856	1661881949.481	0	899	15.185789727	15.601594396	821.09927569	848.42727103	2.944257794	724.94670661	34.943762419	-1.205159747	33.651557922	19.119274228	0	0	0	0	0
17629	2022-08-30	17:52:30.438	241.53646341	5796.875122	1661881950.439	0	899	15.186976729	15.66782497	821.10776373	852.73688646	3.3904299438	724.93631487	34.945030212	-1.2515640259	33.651557922	19.118394852	0	0	0	0	0
17630	2022-08-30	17:52:31.391	241.53647443	5796.875386	1661881951.391	0	899	15.186976729	15.66782497	826.33869391	858.1693124	3.3904299438	724.93721423	34.945030212	-1.2288415771	33.651557922	19.118292625	0	0	0	0	0
17631	2022-08-30	17:52:32.329	241.5364853	5796.875647	1661881952.33	0	899	15.438730807	15.914395448	826.33869391	857.30717896	3.301917197	724.92948095	34.945030212	-1.194542303	33.651557922	19.118941326	0	0	0	0	0
17632	2022-08-30	17:52:33.312	241.53649667	5796.87592	1661881953.312	0	899	15.438730807	15.914395448	825.02536403	855.94462976	3.301917197	724.9322728	34.945030212	-1.1539047956	33.651557922	19.123435974	0	0	0	0	0
17633	2022-08-30	17:52:34.293	241.53650803	5796.876193	1661881954.294	0	899	15.227466205	15.691442777	825.02841483	855.60429062	3.2665448819	724.93201371	34.945483732	-1.1593806199	33.651557922	19.122911314	0	0	0	0	0
17634	2022-08-30	17:52:35.217	241.53651873	5796.876449	1661881955.218	0	899	15.227616025	15.691599222	824.36142713	854.91272055	3.2665589506	724.92504155	34.946586609	-1.1620430946	33.651557922	19.121635437	0	0	0	0	0
17635	2022-08-30	17:52:36.131	241.53652931	5796.876703	1661881956.132	0	899	15.178844873	15.693009323	824.36142713	858.35000582	3.6195223906	724.93709013	34.946586609	-1.160598713	33.651557922	19.122115293	0	0	0	0	0
17636	2022-08-30	17:52:37.029	241.53653969	5796.876953	1661881957.029	0	899	15.178844873	15.693009323	825.58978891	859.62901319	3.6195223906	724.93268914	34.946586609	-1.1622371792	33.651557922	19.122930981	0	0	0	0	0
17637	2022-08-30	17:52:37.967	241.53655054	5796.877213	1661881957.967	0	899	15.204339482	15.67857987	825.58978891	856.91562365	3.3415446558	724.93414307	34.946586609	-1.1913409233	33.651557922	19.119474411	0	0	0	0	0
17638	2022-08-30	17:52:38.911	241.53656147	5796.877475	1661881958.911	0	899	15.204339482	15.67857987	826.17128276	857.51918146	3.3415446558	724.93679628	34.946586609	-1.2483842618	33.651557922	19.121929131	0	0	0	0	0
17639	2022-08-30	17:52:39.880	241.53657269	5796.877744	1661881959.88	0	899	15.490848608	15.92323397	826.17701974	854.21052475	2.9998197538	724.94052185	34.947438272	-1.1844422194	33.651557922	19.121295285	0	0	0	0	0
17640	2022-08-30	17:52:40.789	241.53658322	5796.877997	1661881960.79	0	899	15.490912259	15.923300197	824.52788932	852.50548874	2.9998251496	724.93683508	34.947898865	-1.1490218639	33.651557922	19.120916367	0	0	0	0	0
17641	2022-08-30	17:52:41.780	241.53659469	5796.878272	1661881961.781	0	899	15.602854418	16.070394748	824.52788932	854.57591628	3.2140156632	724.9290626	34.947898865	-1.1538509296	33.651557922	19.122517832	0	0	0	0	0
17642	2022-08-30	17:52:42.661	241.53660488	5796.878517	1661881962.662	0	899	15.602854418	16.070394748	828.20042873	858.38229296	3.2140156632	724.9511165	34.947898865	-1.1747409374	33.651557922	19.121344775	0	0	0	0	0
17643	2022-08-30	17:52:43.594	241.53661567	5796.878776	1661881963.594	0	899	15.657077709	16.156938325	828.20042873	860.37020122	3.4177894685	724.94666942	34.947898865	-1.2048040178	33.651557922	19.117937442	0	0	0	0	0
17644	2022-08-30	17:52:44.540	241.53662663	5796.879039	1661881964.541	0	899	15.657077709	16.156938325	827.99698824	860.15885849	3.4177894685	724.93536256	34.947898865	-1.2206386328	33.651557922	19.114433289	0	0	0	0	0
17645	2022-08-30	17:52:45.470	241.53663738	5796.879297	1661881965.47	0	899	15.605888006	16.089496318	828.00617339	859.21861644	3.3205250644	724.91962842	34.949259423	-1.2179653921	33.651557922	19.117896377	0	0	0	0	0
17646	2022-08-30	17:52:46.411	241.53664829	5796.879559	1661881966.412	0	899	15.605915271	16.089524809	826.88539668	858.05561578	3.3205276039	724.95202637	34.949455261	-1.2027344704	33.651557922	19.118394852	0	0	0	0	0
17647	2022-08-30	17:52:47.375	241.53665943	5796.879826	1661881967.375	0	899	15.615516087	16.065899807	826.88539668	855.88318673	3.0969420871	724.93906872	34.949455261	-1.4467531379	33.651557922	19.073170075	0	0	0	0	0
17648	2022-08-30	17:52:48.361	241.53667086	5796.880101	1661881968.362	0	899	15.615516087	16.065899807	828.0453826	857.08385184	3.0969420871	724.92161105	34.949455261	-1.2054292579	33.651557922	19.11257855	0	0	0	0	0
17649	2022-08-30	17:52:49.328	241.53668205	5796.880369	1661881969.329	0	899	15.63726389	16.060106184	828.04645234	855.2610216	2.9086098014	724.92846801	34.94961371	-1.1742343413	33.651557922	19.119827852	0	0	0	0	0
17650	2022-08-30	17:52:50.328	241.53669362	5796.880647	1661881970.329	0	899	15.637450389	16.060299994	828.89761639	856.1403069	2.908624987	724.91760254	34.950950623	-1.1750643253	33.651557922	19.121635437	0	0	0	0	0
17651	2022-08-30	17:52:51.263	241.53670444	5796.880907	1661881971.264	0	899	15.655622179	16.122038416	828.89761639	858.92960267	3.1960176135	724.91992349	34.950950623	-1.176487175	33.651557922	19.121241942	0	0	0	0	0
17652	2022-08-30	17:52:52.164	241.53671486	5796.881157	1661881972.164	0	899	15.655622179	16.122038416	829.62763035	859.68606594	3.1960176135	724.94455259	34.950950623	-1.178987957	33.651557922	19.121551766	0	0	0	0	0
17653	2022-08-30	17:52:53.099	241.53672569	5796.881417	1661881973.1	0	899	15.67864408	16.161532865	829.62763035	860.7085205	3.3008061839	724.93012243	34.950950623	-1.1526328649	33.651557922	19.123075485	0	0	0	0	0
17654	2022-08-30	17:52:54.089	241.53673715	5796.881692	1661881974.09	0	899	15.67864408	16.161532865	828.08087153	859.10381443	3.3008061839	724.94054125	34.950950623	-1.1497332631	33.651557922	19.122941971	0	0	0	0	0
17655	2022-08-30	17:52:55.101	241.53674885	5796.881973	1661881975.101	0	899	15.733246252	16.20533918	828.08574289	858.30500037	3.2182873962	724.95457812	34.951672131	-1.1740079929	33.651557922	19.119031388	0	0	0	0	0
17656	2022-08-30	17:52:56.065	241.53676002	5796.882241	1661881976.066	0	899	15.733324883	16.205421234	829.05430083	859.30897241	3.2182944372	724.94669772	34.952232361	-1.1539047956	33.651557922	19.121995926	0	0	0	0	0
17657	2022-08-30	17:52:57.016	241.53677102	5796.882504	1661881977.016	0	899	15.5204019	15.9829927	829.05430083	859.10523898	3.1973806716	724.922202	34.952232361	-1.1586153018	33.651557922	19.121769368	0	0	0	0	0
17658	2022-08-30	17:52:57.921	241.5367815	5796.882756	1661881977.922	0	899	15.5204019	15.9829927	827.37387153	857.36389874	3.1973806716	724.92225212	34.952232361	-1.2025512544	33.651557922	19.119451194	0	0	0	0	0
17659	2022-08-30	17:52:58.832	241.53679204	5796.883009	1661881978.832	0	899	15.52993082	15.965140672	827.37387153	855.56092551	3.0114899879	724.93074895	34.952232361	-1.2155939783	33.651557922	19.118034363	0	0	0	0	0
17660	2022-08-30	17:52:59.747	241.53680264	5796.883263	1661881979.748	0	899	15.530047746	15.96526235	828.17479724	856.3892334	3.0114999136	724.93211193	34.953076344	-1.2179330753	33.651557922	19.120609966	0	0	0	0	0
17661	2022-08-30	17:53:00.664	241.53681324	5796.883518	1661881980.664	0	899	15.708362784	16.124228565	828.1810502	854.82662279	2.8492443506	724.94651421	34.95400238	-1.2257803331	33.651557922	19.121933716	0	0	0	0	0
17662	2022-08-30	17:53:01.604	241.53682412	5796.883779	1661881981.604	0	899	15.708362784	16.124228565	828.20668381	854.85308112	2.8492443506	724.93029745	34.95400238	-1.2320321798	33.651557922	19.116954803	0	0	0	0	0
17663	2022-08-30	17:53:02.539	241.53683495	5796.884039	1661881982.54	0	899	15.729224235	16.210476063	828.20668381	859.02840767	3.2796845749	724.93616491	34.95400238	-1.2061621851	33.651557922	19.118743416	0	0	0	0	0
17664	2022-08-30	17:53:03.463	241.53684564	5796.884295	1661881983.463	0	899	15.729224235	16.210476063	827.28938403	858.07697057	3.2796845749	724.94794307	34.95400238	-1.1539047956	33.651557922	19.122356415	0	0	0	0	0
17665	2022-08-30	17:53:04.400	241.53685648	5796.884556	1661881984.4	0	899	15.689303839	16.113115717	827.29305791	854.45466098	2.90568849	724.93768998	34.954547048	-1.1687261577	33.651557922	19.120650854	0	0	0	0	0
17666	2022-08-30	17:53:05.355	241.53686753	5796.884821	1661881985.355	0	899	15.689436901	16.113253989	830.28259546	857.54245526	2.9056992779	724.94514758	34.955497742	-1.1945422754	33.651557922	19.117671499	0	0	0	0	0
17667	2022-08-30	17:53:06.336	241.5368789	5796.885094	1661881986.337	0	899	15.836708897	16.40491502	830.28259546	866.55713458	3.826373666	724.92373273	34.955497742	-1.1864578724	33.651557922	19.117315292	0	0	0	0	0
17668	2022-08-30	17:53:07.262	241.53688961	5796.885351	1661881987.262	0	899	15.836708897	16.40491502	828.92169124	865.13677328	3.826373666	724.934867	34.955497742	-1.1861345152	33.651557922	19.117315292	0	0	0	0	0
17669	2022-08-30	17:53:08.206	241.53690053	5796.885613	1661881988.206	0	899	15.85363671	16.335707546	828.92169124	859.57881368	3.2600807972	724.94517871	34.955497742	-1.1945207427	33.651557922	19.117660282	0	0	0	0	0
17670	2022-08-30	17:53:09.140	241.53691134	5796.885872	1661881989.14	0	899	15.85363671	16.335707546	831.55354273	862.30800246	3.2600807972	724.95757248	34.955497742	-1.1571601629	33.651557922	19.119115829	0	0	0	0	0
17671	2022-08-30	17:53:10.095	241.53692241	5796.886138	1661881990.096	0	899	15.838627881	16.360693844	831.55597621	864.91152754	3.5251622931	724.97094282	34.955856677	-1.1583566429	33.651557922	19.118497975	0	0	0	0	0
17672	2022-08-30	17:53:11.049	241.53693344	5796.886403	1661881991.049	0	899	15.83878414	16.360857582	829.74944324	863.03268004	3.5251775177	724.93359739	34.956962585	-1.2133519176	33.651557922	19.117404938	0	0	0	0	0
17673	2022-08-30	17:53:11.951	241.53694389	5796.886653	1661881991.952	0	899	15.842764039	16.314564816	829.74944324	859.80006117	3.1947627587	724.94116251	34.956962585	-1.167335691	33.651557922	19.103868889	0	0	0	0	0
17674	2022-08-30	17:53:12.848	241.53695426	5796.886902	1661881992.848	0	899	15.842764039	16.314564816	830.44935277	860.52531898	3.1947627587	724.92858887	34.956962585	-1.1571601629	33.651557922	19.102190018	0	0	0	0	0
17675	2022-08-30	17:53:13.842	241.53696578	5796.887179	1661881993.843	0	899	15.641690636	16.149580896	830.44935277	863.26064595	3.47427413	724.92675175	34.956962585	-1.1580547939	33.651557922	19.120493163	0	0	0	0	0
17676	2022-08-30	17:53:14.782	241.53697666	5796.88744	1661881994.783	0	899	15.641867963	16.149766583	829.54580137	862.32156406	3.4742913725	724.93392803	34.95823341	-1.4998621056	33.651557922	19.082774788	0	0	0	0	0
17677	2022-08-30	17:53:15.760	241.53698797	5796.887711	1661881995.761	0	899	15.704971969	16.1798299	829.5471136	860.05329769	3.2422402977	724.9369333	34.958427429	-1.3318688143	33.651557922	19.081689746	0	0	0	0	0
17678	2022-08-30	17:53:16.674	241.53699855	5796.887965	1661881996.675	0	899	15.704971969	16.1798299	833.70404178	864.36309485	3.2422402977	724.93573443	34.958427429	-1.1769075394	33.651557922	19.093246485	0	0	0	0	0
17679	2022-08-30	17:53:17.658	241.53700994	5796.888239	1661881997.659	0	899	15.934866885	16.471109688	833.70404178	867.85137153	3.5966160022	724.92203507	34.958427429	-1.1840110512	33.651557922	19.121110891	0	0	0	0	0
17680	2022-08-30	17:53:18.607	241.53702091	5796.888502	1661881998.607	0	899	15.934866885	16.471109688	832.29661769	866.38630135	3.5966160022	724.93756791	34.958427429	-1.1722833187	33.651557922	19.120541187	0	0	0	0	0
17681	2022-08-30	17:53:19.546	241.53703179	5796.888763	1661881999.547	0	899	16.018691374	16.542723452	832.29832099	865.43096309	3.4995025804	724.95652963	34.958678441	-1.2525126168	33.651557922	19.118072901	0	0	0	0	0
17682	2022-08-30	17:53:20.473	241.53704251	5796.88902	1661882000.473	0	899	16.018856108	16.542896012	832.44690409	865.58561621	3.499518335	724.95048998	34.959831238	-1.5184992552	33.651557922	19.116594315	0	0	0	0	0
17683	2022-08-30	17:53:21.398	241.53705323	5796.889277	1661882001.399	0	899	15.96657662	16.429607597	832.44690409	861.80057433	3.1134242939	724.93008726	34.959831238	-1.2493004807	33.651557922	19.117462727	0	0	0	0	0
17684	2022-08-30	17:53:22.332	241.53706403	5796.889537	1661882002.332	0	899	15.96657662	16.429607597	832.07273596	861.41321231	3.1134242939	724.92436006	34.959831238	-1.2108727694	33.651557922	19.118755341	0	0	0	0	0
17685	2022-08-30	17:53:23.303	241.53707528	5796.889807	1661882003.304	0	899	15.992898322	16.494749646	832.07273596	863.83663001	3.3611260586	724.95716262	34.959831238	-1.2169522181	33.651557922	19.115392748	0	0	0	0	0
17686	2022-08-30	17:53:24.253	241.53708626	5796.89007	1661882004.253	0	899	15.992898322	16.494749646	832.46547387	864.24436047	3.3611260586	724.92219634	34.959831238	-1.1884736067	33.651557922	19.117996216	0	0	0	0	0
17687	2022-08-30	17:53:25.184	241.53709704	5796.890329	1661882005.184	0	899	15.916954491	16.408935984	832.47251889	863.77223233	3.3122552779	724.94301216	34.96086924	-1.1942512776	33.651557922	19.115883328	0	0	0	0	0
17688	2022-08-30	17:53:26.115	241.53710782	5796.890588	1661882006.116	0	899	15.917015098	16.408999311	834.35232493	865.7227705	3.3122607992	724.9396241	34.961296082	-1.1897132397	33.651557922	19.118755341	0	0	0	0	0
17689	2022-08-30	17:53:27.046	241.5371186	5796.890846	1661882007.047	0	899	15.984276845	16.461430696	834.35232493	864.64238636	3.202184201	724.94034521	34.961296082	-1.1924079814	33.651557922	19.117860087	0	0	0	0	0
17690	2022-08-30	17:53:27.900	241.53712847	5796.891083	1661882007.9	0	899	15.984276845	16.461430696	833.42154789	863.67781868	3.202184201	724.95008739	34.961296082	-1.1990048199	33.651557922	19.114168016	0	0	0	0	0
17691	2022-08-30	17:53:28.894	241.53713998	5796.891359	1661882008.894	0	899	15.779836631	16.250905174	833.42154789	863.67895159	3.2022999019	724.9451973	34.961296082	-1.2095360914	33.651557922	19.11268958	0	0	0	0	0
17692	2022-08-30	17:53:29.855	241.53715111	5796.891627	1661882009.856	0	899	15.779836631	16.250905174	834.79719598	865.10454264	3.2022999019	724.92816162	34.961296082	-1.2173833847	33.651557922	19.118394852	0	0	0	0	0
17693	2022-08-30	17:53:30.884	241.53716302	5796.891912	1661882010.885	0	899	15.865830547	16.341196571	834.80696762	865.22608902	3.2136585994	724.95005627	34.962731822	-1.3433702008	33.651557922	19.091641647	0	0	0	0	0
17694	2022-08-30	17:53:31.881	241.53717456	5796.892189	1661882011.882	0	899	15.865834666	16.341200869	836.27829442	866.75103236	3.2136589646	724.94385372	34.962760925	-1.1861884231	33.651557922	19.118633826	0	0	0	0	0
17695	2022-08-30	17:53:32.786	241.53718503	5796.892441	1661882012.787	0	899	16.046183495	16.539588709	836.27829442	867.55707851	3.2955999129	724.92929623	34.962760925	-1.18480869	33.651557922	19.122645283	0	0	0	0	0
17696	2022-08-30	17:53:33.737	241.53719604	5796.892705	1661882013.738	0	899	16.046183495	16.539588709	835.98535483	867.25318229	3.2955999129	724.93859338	34.962760925	-1.2108403602	33.651557922	19.116322599	0	0	0	0	0
17697	2022-08-30	17:53:34.638	241.53720646	5796.892955	1661882014.638	0	899	15.877390018	16.301312267	835.98535483	863.11248296	2.8728906701	724.93000804	34.962760925	-1.2059897184	33.651557922	19.107952118	0	0	0	0	0
17698	2022-08-30	17:53:35.562	241.53721715	5796.893212	1661882015.562	0	899	15.877483451	16.301409316	834.99466534	862.08971837	2.8728980712	724.942747	34.96342059	-1.2090510414	33.651557922	19.111815573	0	0	0	0	0
17699	2022-08-30	17:53:36.480	241.53722779	5796.893467	1661882016.481	0	899	15.820095493	16.31351187	835.00014663	866.68109678	3.3413467859	724.93091346	34.964225769	-1.1913409233	33.651557922	19.121274948	0	0	0	0	0
17700	2022-08-30	17:53:37.424	241.53723872	5796.893729	1661882017.425	0	899	15.820095493	16.31351187	833.35137209	864.96976567	3.3413467859	724.93851415	34.964225769	-1.2088893739	33.651557922	19.121099219	0	0	0	0	0
17701	2022-08-30	17:53:38.391	241.53724991	5796.893998	1661882018.392	0	899	15.977117571	16.552796767	833.35137209	869.91583214	3.8420641121	724.93879225	34.964225769	-1.201322355	33.651557922	19.11858786	0	0	0	0	0
17702	2022-08-30	17:53:39.381	241.53726137	5796.894273	1661882019.382	0	899	15.977117571	16.552796767	835.19884058	871.8443609	3.8420641121	724.9376629	34.964225769	-1.188085556	33.651557922	19.118034363	0	0	0	0	0
17703	2022-08-30	17:53:40.368	241.53727278	5796.894547	1661882020.368	0	899	16.1137581	16.575183115	835.20379476	864.28223887	3.0753762414	724.93054038	34.96495334	-1.1872771039	33.651557922	19.118392464	0	0	0	0	0
17704	2022-08-30	17:53:41.315	241.53728375	5796.89481	1661882021.316	0	899	16.11386408	16.575293496	836.48276014	865.60581946	3.0753850962	724.92680551	34.965690613	-1.1927529044	33.651557922	19.117338471	0	0	0	0	0
17705	2022-08-30	17:53:42.250	241.53729456	5796.895069	1661882022.25	0	899	16.126264578	16.558349503	836.48276014	863.72224894	2.8827536064	724.9181947	34.965690613	-1.1929684877	33.651557922	19.113353729	0	0	0	0	0
17706	2022-08-30	17:53:43.207	241.53730565	5796.895336	1661882023.208	0	899	16.126264578	16.558349503	837.39398638	864.66314864	2.8827536064	724.91984265	34.965690613	-1.1952536706	33.651557922	19.11512313	0	0	0	0	0
17707	2022-08-30	17:53:44.118	241.53731618	5796.895588	1661882024.118	0	899	16.132794954	16.611283871	837.39398638	867.59766458	3.1821755777	724.91970967	34.965690613	-1.2160790598	33.651557922	19.118920067	0	0	0	0	0
17708	2022-08-30	17:53:44.990	241.53732628	5796.895831	1661882024.991	0	899	16.132887213	16.611380101	837.11756688	867.31135332	3.1821835445	724.93500847	34.966331684	-1.1966226961	33.651557922	19.117661091	0	0	0	0	0
17709	2022-08-30	17:53:45.898	241.53733679	5796.896083	1661882025.899	0	899	16.112168667	16.596010831	837.124022	867.6972285	3.2207384459	724.93888481	34.967277527	-1.1590357537	33.651557922	19.116227699	0	0	0	0	0
17710	2022-08-30	17:53:46.825	241.53734752	5796.896341	1661882026.826	0	899	16.112168667	16.596010831	838.28157952	868.89706202	3.2207384459	724.92903188	34.967277527	-1.160415411	33.651557922	19.121347604	0	0	0	0	0
17711	2022-08-30	17:53:47.724	241.53735793	5796.89659	1661882027.725	0	899	15.960896838	16.418155338	838.28157952	867.48071772	3.076754762	724.9373371	34.967277527	-1.160415411	33.651557922	19.122716904	0	0	0	0	0
17712	2022-08-30	17:53:48.631	241.53736843	5796.896842	1661882028.632	0	899	15.960896838	16.418155338	836.06167114	865.18348518	3.076754762	724.92620041	34.967277527	-1.3280745658	33.651557922	19.099395386	0	0	0	0	0
17713	2022-08-30	17:53:49.536	241.53737889	5796.897093	1661882029.536	0	899	15.978167355	16.47511494	836.06404055	867.69572845	3.3322500684	724.93210102	34.967625144	-1.4133162277	33.651557922	19.085281359	0	0	0	0	0
17714	2022-08-30	17:53:50.512	241.53739019	5796.897364	1661882030.512	0	899	15.97830485	16.475258641	837.64217461	869.33369362	3.3322626217	724.95581055	34.968589783	-1.2027344704	33.651557922	19.108310699	0	0	0	0	0
17715	2022-08-30	17:53:51.460	241.53740117	5796.897628	1661882031.461	0	899	16.096975719	16.575787281	837.64217461	867.94299909	3.1911404526	724.92830673	34.968589783	-1.2122416686	33.651557922	19.113419615	0	0	0	0	0
17716	2022-08-30	17:53:52.398	241.53741201	5796.897888	1661882032.398	0	899	16.096975719	16.575787281	837.63140014	867.93183487	3.1911404526	724.93113941	34.968589783	-1.1802382974	33.651557922	19.122065639	0	0	0	0	0
17717	2022-08-30	17:53:53.335	241.53742286	5796.898149	1661882033.335	0	899	16.129075011	16.627764061	837.63140014	869.13468483	3.3132288482	724.92120361	34.968589783	-1.1620430946	33.651557922	19.119474411	0	0	0	0	0
17718	2022-08-30	17:53:54.232	241.53743324	5796.898398	1661882034.232	0	899	16.12911828	16.627809272	837.2329775	868.72131591	3.3132327394	724.91723309	34.968890512	-1.263960101	33.651557922	19.116591245	0	0	0	0	0
17719	2022-08-30	17:53:55.145	241.53744382	5796.898652	1661882035.146	0	899	15.945616603	16.502598633	837.24092333	872.8449166	3.7285871746	724.94991439	34.970054626	-1.6584775448	33.651557922	19.105430603	0	0	0	0	0
17720	2022-08-30	17:53:56.033	241.5374541	5796.898898	1661882036.034	0	899	15.945616603	16.502598633	836.67600047	872.25597018	3.7285871746	724.9562483	34.970054626	-1.2808618546	33.651557922	19.111911774	0	0	0	0	0
17721	2022-08-30	17:53:56.940	241.53746459	5796.89915	1661882036.941	0	899	16.1832347	16.735123417	836.67600047	871.40692792	3.6431583681	724.9491565	34.970054626	-1.2816702909	33.651557922	19.112042951	0	0	0	0	0
17722	2022-08-30	17:53:57.834	241.53747493	5796.899398	1661882037.834	0	899	16.1832347	16.735123417	835.41903122	870.09778111	3.6431583681	724.92890294	34.970054626	-1.2572123475	33.651557922	19.117392837	0	0	0	0	0
17723	2022-08-30	17:53:58.813	241.53748627	5796.899671	1661882038.814	0	899	16.303017022	16.851974296	835.41903122	869.65704413	3.5986798351	724.93648665	34.970054626	-1.3084995897	33.651557922	19.087587344	0	0	0	0	0
17724	2022-08-30	17:53:59.789	241.53749756	5796.899941	1661882039.789	0	899	16.303017022	16.851974296	837.91759991	872.25801177	3.5986798351	724.93347168	34.970054626	-1.3687551022	33.651557922	19.074460983	0	0	0	0	0
17725	2022-08-30	17:54:00.773	241.53750895	5796.900215	1661882040.773	0	899	16.254613058	16.740859369	837.92592219	868.41022568	3.2087362899	724.92942638	34.971272904	-1.2014409383	33.651557922	19.113997175	0	0	0	0	0
17726	2022-08-30	17:54:01.750	241.53752025	5796.900486	1661882041.75	0	899	16.25463111	16.740878204	839.39172496	869.92937073	3.20873785	724.92742758	34.9713974	-1.1815749407	33.651557922	19.118394852	0	0	0	0	0
17727	2022-08-30	17:54:02.729	241.53753159	5796.900758	1661882042.729	0	899	16.201902061	16.644709011	839.39172496	867.27659495	2.938960003	724.92975177	34.9713974	-1.1927744774	33.651557922	19.111669452	0	0	0	0	0
17728	2022-08-30	17:54:03.690	241.53754271	5796.901025	1661882043.69	0	899	16.201902061	16.644709011	837.6633593	865.49081242	2.938960003	724.92288996	34.9713974	-1.2167904811	33.651557922	19.117207218	0	0	0	0	0
17729	2022-08-30	17:54:04.598	241.53755323	5796.901277	1661882044.599	0	899	16.146610719	16.655464162	837.66431024	869.78007043	3.375137203	724.93158848	34.971536649	-1.2138693498	33.651557922	19.119332749	0	0	0	0	0
17730	2022-08-30	17:54:05.545	241.53756418	5796.90154	1661882045.545	0	899	16.146823631	16.655686815	838.96791976	871.1338527	3.3751566871	724.91864822	34.973014832	-1.2153137851	33.651557922	19.122100969	0	0	0	0	0
17731	2022-08-30	17:54:06.572	241.53757608	5796.901826	1661882046.573	0	899	16.327692156	16.816325746	838.96791976	869.50278156	3.2100194287	724.91151721	34.973014832	-1.1522772312	33.651557922	19.122716904	0	0	0	0	0
17732	2022-08-30	17:54:07.588	241.53758782	5796.902108	1661882047.588	0	899	16.327692156	16.816325746	840.40971699	870.99705407	3.2100194287	724.92474931	34.973014832	-1.1815103253	33.651557922	19.11975229	0	0	0	0	0
17733	2022-08-30	17:54:08.546	241.53759891	5796.902374	1661882048.546	0	899	16.43551443	16.934741287	840.40971699	871.45807593	3.2566780693	724.91668782	34.973014832	-1.1965795653	33.651557922	19.118368591	0	0	0	0	0
17734	2022-08-30	17:54:09.467	241.53760957	5796.90263	1661882049.467	0	899	16.435547557	16.934775874	841.75606647	872.85419382	3.256680943	724.90314125	34.973240783	-1.2005462804	33.651557922	19.115802108	0	0	0	0	0
17735	2022-08-30	17:54:10.375	241.53762009	5796.902882	1661882050.376	0	899	16.318461117	16.783500363	841.76352097	870.92854685	3.0609942814	724.90025966	34.974327087	-1.1978515387	33.651557922	19.105070114	0	0	0	0	0
17736	2022-08-30	17:54:11.240	241.53763009	5796.903122	1661882051.24	0	899	16.318461117	16.783500363	840.98650106	870.12460512	3.0609942814	724.91332604	34.974327087	-1.1870831314	33.651557922	19.108952971	0	0	0	0	0
17737	2022-08-30	17:54:12.128	241.53764037	5796.903369	1661882052.128	0	899	16.451684144	16.963132031	840.98650106	872.79022665	3.3308172192	724.93105695	34.974327087	-1.201505586	33.651557922	19.120037824	0	0	0	0	0
17738	2022-08-30	17:54:13.066	241.53765124	5796.90363	1661882053.067	0	899	16.451684144	16.963132031	843.42281154	875.31867148	3.3308172192	724.92568788	34.974327087	-1.206679585	33.651557922	19.120993911	0	0	0	0	0
17739	2022-08-30	17:54:14.010	241.53766216	5796.903892	1661882054.011	0	899	16.387476968	16.960947007	843.42281154	879.35620604	3.7352191751	724.93259011	34.974327087	-1.1544653225	33.651557922	19.123846926	0	0	0	0	0
17740	2022-08-30	17:54:14.914	241.53767263	5796.904143	1661882054.915	0	899	16.387559869	16.961034123	839.85288135	875.63426428	3.7352274476	724.92294008	34.974894189	-1.1867489815	33.651557922	19.11930131	0	0	0	0	0
17741	2022-08-30	17:54:15.825	241.53768317	5796.904396	1661882055.826	0	899	16.233572852	16.690575183	839.85861012	868.60218671	3.0248411077	724.91093435	34.975730896	-1.2245407436	33.651557922	19.115480524	0	0	0	0	0
17742	2022-08-30	17:54:16.772	241.53769412	5796.904659	1661882056.772	0	899	16.233572852	16.690575183	841.97293868	870.78887669	3.0248411077	724.90898971	34.975730896	-1.1988863187	33.651557922	19.118399626	0	0	0	0	0
17743	2022-08-30	17:54:17.716	241.53770505	5796.904921	1661882057.716	0	899	16.250232331	16.710261166	841.97293868	870.95093017	3.0412860594	724.920645	34.975730896	-1.202982421	33.651557922	19.118793538	0	0	0	0	0
17744	2022-08-30	17:54:18.634	241.53771567	5796.905176	1661882058.634	0	899	16.250232331	16.710261166	841.60058147	870.56575762	3.0412860594	724.90377019	34.975730896	-1.2054292327	33.651557922	19.118282647	0	0	0	0	0
17745	2022-08-30	17:54:19.641	241.53772734	5796.905456	1661882059.642	0	899	16.085475484	16.641601288	841.60587281	877.02711023	3.691759394	724.9058656	34.976502122	-1.2129746312	33.651557922	19.117519606	0	0	0	0	0
17746	2022-08-30	17:54:20.644	241.53773895	5796.905735	1661882060.645	0	899	16.085596905	16.641728809	841.64826998	877.07141379	3.6917715943	724.90739471	34.977348328	-1.3068180447	33.651557922	19.106101396	0	0	0	0	0
17747	2022-08-30	17:54:21.601	241.53775002	5796.906001	1661882061.602	0	899	16.117705882	16.595196241	841.64826998	871.97018507	3.1786131058	724.9158208	34.977348328	-1.4774953135	33.651557922	19.084194322	0	0	0	0	0
17748	2022-08-30	17:54:22.591	241.53776147	5796.906275	1661882062.591	0	899	16.117705882	16.595196241	842.00639778	872.34121507	3.1786131058	724.91723633	34.977348328	-1.1994791031	33.651557922	19.117315292	0	0	0	0	0
17749	2022-08-30	17:54:23.569	241.53777279	5796.906547	1661882063.569	0	899	16.231969746	16.72937939	842.00639778	873.39094243	3.2846554958	724.91443356	34.977348328	-1.1755493856	33.651557922	19.119909185	0	0	0	0	0
17750	2022-08-30	17:54:24.492	241.53778347	5796.906803	1661882064.492	0	899	16.231989499	16.729400021	840.62983371	871.96308628	3.2846572458	724.90373422	34.977484747	-1.1611915377	33.651557922	19.121059418	0	0	0	0	0
17751	2022-08-30	17:54:25.440	241.53779444	5796.907067	1661882065.44	0	899	16.520892455	16.996641491	840.63831008	870.07186406	3.0922190944	724.90224027	34.978721619	-1.2125003338	33.651557922	19.122356415	0	0	0	0	0
17752	2022-08-30	17:54:26.378	241.5378053	5796.907327	1661882066.378	0	899	16.520892455	16.996641491	845.00463889	874.59107262	3.0922190944	724.90609802	34.978721619	-1.1935074606	33.651557922	19.121357558	0	0	0	0	0
17753	2022-08-30	17:54:27.359	241.53781667	5796.9076	1661882067.36	0	899	16.357307135	16.988683055	845.00463889	884.74379139	4.105667313	724.89669295	34.978721619	-1.2352875471	33.651557922	19.122716904	0	0	0	0	0
17754	2022-08-30	17:54:28.299	241.53782753	5796.907861	1661882068.299	0	899	16.357307135	16.988683055	842.90324327	882.54357064	4.105667313	724.88335292	34.978721619	-1.2047932772	33.651557922	19.12238745	0	0	0	0	0
17755	2022-08-30	17:54:29.177	241.5378377	5796.908105	1661882069.177	0	899	16.302310038	16.802771573	842.90501253	874.37978995	3.2903737721	724.88162615	34.978979098	-1.1627545223	33.651557922	19.122024574	0	0	0	0	0
17756	2022-08-30	17:54:30.082	241.53784817	5796.908356	1661882070.082	0	899	16.302490054	16.802959609	843.28940522	874.77869411	3.2903896792	724.91210938	34.98021698	-1.1473941803	33.651557922	19.122716904	0	0	0	0	0
17757	2022-08-30	17:54:30.986	241.53785863	5796.908607	1661882070.986	0	899	16.24257947	16.764293943	843.28940522	876.24632415	3.4379778356	724.92742233	34.98021698	-1.1937985562	33.651557922	19.121542331	0	0	0	0	0
17758	2022-08-30	17:54:31.855	241.53786869	5796.908849	1661882071.855	0	899	16.24257947	16.764293943	841.92467786	874.82826135	3.4379778356	724.91510171	34.98021698	-1.204362154	33.651557922	19.121274948	0	0	0	0	0
17759	2022-08-30	17:54:32.796	241.53787958	5796.90911	1661882072.796	0	899	16.367451816	16.832311184	841.92467786	870.99613776	3.0509373547	724.91945825	34.98021698	-1.2200457576	33.651557922	19.122550825	0	0	0	0	0
17760	2022-08-30	17:54:33.740	241.53789051	5796.909372	1661882073.74	0	899	16.367451816	16.832311184	843.17964383	872.2944374	3.0509373547	724.91141495	34.98021698	-1.1661822938	33.651557922	19.092044502	0	0	0	0	0
17761	2022-08-30	17:54:34.648	241.53790103	5796.909625	1661882074.649	0	899	16.547966661	16.978926398	843.18352385	869.8676147	2.8040252894	724.91344123	34.980781454	-1.2984426645	33.651557922	19.091064175	0	0	0	0	0
17762	2022-08-30	17:54:35.619	241.53791227	5796.909894	1661882075.62	0	899	16.548104073	16.979068996	843.37813506	870.06848484	2.8040354834	724.92145543	34.981712341	-1.484577314	33.651557922	19.112770535	0	0	0	0	0
17763	2022-08-30	17:54:36.605	241.53792368	5796.910168	1661882076.606	0	899	16.608595074	17.166300612	843.37813506	877.84641073	3.5890846208	724.91534788	34.981712341	-1.2074449599	33.651557922	19.106592254	0	0	0	0	0
17764	2022-08-30	17:54:37.533	241.53793442	5796.910426	1661882077.534	0	899	16.608595074	17.166300612	844.84918293	879.3775793	3.5890846208	724.92102859	34.981712341	-1.3103320504	33.651557922	19.095313697	0	0	0	0	0
17765	2022-08-30	17:54:38.463	241.53794519	5796.910684	1661882078.464	0	899	16.706892582	17.28627247	844.84918293	880.51666211	3.702691387	724.9287174	34.981712341	-1.5036779153	33.651557922	19.089127181	0	0	0	0	0
17766	2022-08-30	17:54:39.388	241.53795588	5796.910941	1661882079.388	0	899	16.706892582	17.28627247	845.30085169	880.98739923	3.702691387	724.92480469	34.981712341	-1.5364035368	33.651557922	19.080942154	0	0	0	0	0
17767	2022-08-30	17:54:40.322	241.5379667	5796.911201	1661882080.323	0	899	16.486060218	16.963467235	845.30937485	875.0733837	3.1090637601	724.92601731	34.982949213	-1.255282927	33.651557922	19.11232726	0	0	0	0	0
17768	2022-08-30	17:54:41.335	241.53797841	5796.911482	1661882081.335	0	899	16.486107208	16.963516199	840.44576447	870.03856	3.1090676398	724.92514705	34.983268738	-1.1522772312	33.651557922	19.122356415	0	0	0	0	0
17769	2022-08-30	17:54:42.275	241.53798929	5796.911743	1661882082.275	0	899	16.452196407	16.938820616	840.44576447	870.6758818	3.1737009099	724.93464024	34.983268738	-1.2392004136	33.651557922	19.1185785	0	0	0	0	0
17770	2022-08-30	17:54:43.176	241.53799972	5796.911993	1661882083.176	0	899	16.452196407	16.938820616	843.86554779	874.21867182	3.1737009099	724.92732491	34.983268738	-1.1764871893	33.651557922	19.122234117	0	0	0	0	0
17771	2022-08-30	17:54:44.086	241.53801027	5796.912246	1661882084.087	0	899	16.622942029	17.090746007	843.86554779	872.7363418	3.023836779	724.9246232	34.983268738	-1.1919121742	33.651557922	19.12021685	0	0	0	0	0
17772	2022-08-30	17:54:45.042	241.53802133	5796.912512	1661882085.043	0	899	16.623107454	17.090918183	847.82815804	876.83465375	3.0238499536	724.90853579	34.984384347	-1.4176925413	33.651557922	19.118929781	0	0	0	0	0
17773	2022-08-30	17:54:45.986	241.53803226	5796.912774	1661882085.987	0	899	16.498270955	16.924128189	847.82888437	874.42088558	2.7797976128	724.92312481	34.984489441	-1.4131113914	33.651557922	19.119373359	0	0	0	0	0
17774	2022-08-30	17:54:47.005	241.53804404	5796.913057	1661882087.005	0	899	16.498270955	16.924128189	847.39158007	873.96986531	2.7797976128	724.91609081	34.984489441	-1.1661822772	33.651557922	19.119320712	0	0	0	0	0
17775	2022-08-30	17:54:47.934	241.5380548	5796.913315	1661882087.935	0	899	16.447312563	16.955747792	847.39158007	879.25605994	3.3126392369	724.91416032	34.984489441	-1.1757542037	33.651557922	19.117160128	0	0	0	0	0
17776	2022-08-30	17:54:48.805	241.53806487	5796.913557	1661882088.805	0	899	16.447312563	16.955747792	846.13579405	877.95305258	3.3126392369	724.92940334	34.984489441	-1.1524604669	33.651557922	19.123755878	0	0	0	0	0
17777	2022-08-30	17:54:49.756	241.53807589	5796.913821	1661882089.757	0	899	16.711686112	17.204234147	846.13925682	876.46566168	3.1627779378	724.94607847	34.984991465	-1.1677883595	33.651557922	19.118389584	0	0	0	0	0
17778	2022-08-30	17:54:50.717	241.53808701	5796.914088	1661882090.718	0	899	16.711856938	17.204412277	846.55409175	876.89550533	3.1627920923	724.95111084	34.98613739	-1.1994791031	33.651557922	19.106870651	0	0	0	0	0
17779	2022-08-30	17:54:51.647	241.53809777	5796.914346	1661882091.647	0	899	16.763470158	17.243585532	846.55409175	876.03299187	3.075909061	724.92539402	34.98613739	-1.1914487138	33.651557922	19.111491172	0	0	0	0	0
17780	2022-08-30	17:54:52.559	241.53810833	5796.9146	1661882092.56	0	899	16.763470158	17.243585532	848.90866628	878.46955793	3.075909061	724.92804844	34.98613739	-1.1937985191	33.651557922	19.11796758	0	0	0	0	0
17781	2022-08-30	17:54:53.486	241.53811906	5796.914857	1661882093.487	0	899	16.364706346	16.767096948	848.90866628	874.26616436	2.6512178101	724.932907	34.98613739	-1.184830308	33.651557922	19.119474411	0	0	0	0	0
17782	2022-08-30	17:54:54.460	241.53813032	5796.915128	1661882094.46	0	899	16.36477432	16.767167343	847.10920019	872.41299435	2.6512226315	724.94046566	34.986603036	-1.2996930658	33.651557922	19.109858949	0	0	0	0	0
17783	2022-08-30	17:54:55.447	241.53814176	5796.915402	1661882095.448	0	899	16.463838222	16.991453168	847.11610015	880.14653778	3.430378336	724.93899839	34.987602234	-1.4908722971	33.651557922	19.093733074	0	0	0	0	0
17784	2022-08-30	17:54:56.414	241.53815295	5796.915671	1661882096.415	0	899	16.463838222	16.991453168	850.35266272	883.50929921	3.430378336	724.93060949	34.987602234	-1.2369152308	33.651557922	19.114433289	0	0	0	0	0
17785	2022-08-30	17:54:57.377	241.53816409	5796.915938	1661882097.377	0	899	16.798041428	17.295554293	850.35266272	880.97995728	3.1777906672	724.92631844	34.987602234	-1.2267612329	33.651557922	19.115444663	0	0	0	0	0
17786	2022-08-30	17:54:58.278	241.53817451	5796.916188	1661882098.278	0	899	16.798041428	17.295554293	848.61586507	879.18060509	3.1777906672	724.93173561	34.987602234	-1.1908342523	33.651557922	19.118518994	0	0	0	0	0
17787	2022-08-30	17:54:59.240	241.53818566	5796.916456	1661882099.241	0	899	16.919748292	17.424198004	848.61586507	879.38511932	3.1983098536	724.93127967	34.987602234	-1.1897132397	33.651557922	19.118394852	0	0	0	0	0
17788	2022-08-30	17:55:00.147	241.53819615	5796.916708	1661882100.147	0	899	16.919766228	17.424216716	849.86301516	880.6775036	3.198311338	724.93540904	34.987721071	-1.1874496179	33.651557922	19.118394852	0	0	0	0	0
17789	2022-08-30	17:55:01.084	241.53820699	5796.916968	1661882101.084	0	899	16.871882839	17.355971118	849.87107152	879.51895035	3.0812795646	724.94421387	34.988883972	-1.1652984619	33.651557922	19.118394852	0	0	0	0	0
17790	2022-08-30	17:55:02.059	241.53821828	5796.917239	1661882102.059	0	899	16.871882839	17.355971118	848.39808038	877.99457369	3.0812795646	724.93096075	34.988883972	-1.1793113655	33.651557922	19.118890762	0	0	0	0	0
17791	2022-08-30	17:55:03.030	241.53822953	5796.917509	1661882103.031	0	899	16.712744579	17.19494378	848.39808038	878.16079554	3.0979983445	724.93820251	34.988883972	-1.1878268561	33.651557922	19.097620175	0	0	0	0	0
17792	2022-08-30	17:55:04.019	241.53824096	5796.917783	1661882104.019	0	899	16.712744579	17.19494378	850.70044931	880.54393404	3.0979983445	724.93823242	34.988883972	-1.1490218639	33.651557922	19.082023621	0	0	0	0	0
17793	2022-08-30	17:55:04.983	241.53825212	5796.918051	1661882104.983	0	899	16.756204738	17.232820343	850.70795855	880.12710513	3.0553949186	724.92380953	34.989966841	-1.1711407545	33.651557922	19.11002701	0	0	0	0	0
17794	2022-08-30	17:55:05.997	241.53826387	5796.918333	1661882105.998	0	899	16.756257269	17.232875041	850.01880044	879.41415632	3.0553991124	724.92498133	34.990318298	-1.1783196926	33.651557922	19.119115829	0	0	0	0	0
17795	2022-08-30	17:55:07.019	241.53827568	5796.918616	1661882107.019	0	899	16.957039063	17.457576233	850.01880044	880.53073056	3.1674359497	724.92121372	34.990318298	-1.2180193442	33.651557922	19.121458875	0	0	0	0	0
17796	2022-08-30	17:55:08.009	241.53828715	5796.918892	1661882108.01	0	899	16.957039063	17.457576233	849.76017084	880.26281729	3.1674359497	724.92014338	34.990318298	-1.4500300876	33.651557922	19.114255084	0	0	0	0	0
17797	2022-08-30	17:55:08.900	241.53829745	5796.919139	1661882108.9	0	899	16.997567984	17.502176371	849.76017084	880.4386835	3.1850617955	724.91292547	34.990318298	-1.5803393836	33.651557922	19.111684357	0	0	0	0	0
17798	2022-08-30	17:55:09.848	241.53830844	5796.919402	1661882109.849	0	899	16.997728309	17.502343601	851.96004556	882.71811091	3.1850749487	724.90603173	34.991375702	-1.3474016071	33.651557922	19.118590513	0	0	0	0	0
17799	2022-08-30	17:55:10.878	241.53832035	5796.919688	1661882110.878	0	899	17.010093458	17.511752287	851.96287512	882.51735435	3.1647128441	724.93519198	34.991783142	-1.2222986284	33.651557922	19.121969665	0	0	0	0	0
17800	2022-08-30	17:55:11.875	241.5383319	5796.919966	1661882111.876	0	899	17.010093458	17.511752287	853.25091759	883.85159069	3.1647128441	724.92316967	34.991783142	-1.2090834048	33.651557922	19.122761518	0	0	0	0	0
17801	2022-08-30	17:55:12.885	241.53834359	5796.920246	1661882112.886	0	899	17.032783758	17.532075796	853.25091759	883.66550864	3.1461306637	724.90326413	34.991783142	-1.1555324793	33.651557922	19.124517441	0	0	0	0	0
17802	2022-08-30	17:55:13.829	241.53835451	5796.920508	1661882113.83	0	899	17.032783758	17.532075796	852.21660107	882.59432335	3.1461306637	724.90958591	34.991783142	-1.197571201	33.651557922	19.109969802	0	0	0	0	0
17803	2022-08-30	17:55:14.739	241.53836503	5796.920761	1661882114.739	0	899	17.055441053	17.536199705	852.22030757	881.42480041	3.0286360034	724.91364334	34.992316694	-1.1931409544	33.651557922	19.109704959	0	0	0	0	0
17804	2022-08-30	17:55:15.674	241.53837586	5796.921021	1661882115.674	0	899	17.055564165	17.536327849	850.91909508	880.07909236	3.0286455751	724.92102051	34.993125916	-1.1539047956	33.651557922	19.120555878	0	0	0	0	0
17805	2022-08-30	17:55:16.621	241.53838683	5796.921284	1661882116.622	0	899	17.047179325	17.580224247	850.91909508	883.28695552	3.3496147021	724.91698653	34.993125916	-1.191631899	33.651557922	19.117884705	0	0	0	0	0
17806	2022-08-30	17:55:17.601	241.53839817	5796.921556	1661882117.602	0	899	17.047179325	17.580224247	852.54506499	884.97477522	3.3496147021	724.92772265	34.993125916	-1.2223525339	33.651557922	19.107066868	0	0	0	0	0
17807	2022-08-30	17:55:18.559	241.53840925	5796.921822	1661882118.559	0	899	16.920143492	17.424870591	852.54506499	883.47316201	3.1999450149	724.90481385	34.993125916	-1.1814132337	33.651557922	19.091701407	0	0	0	0	0
17808	2022-08-30	17:55:19.513	241.5384203	5796.922087	1661882119.514	0	899	16.920143492	17.424870591	849.26450985	880.07359694	3.1999450149	724.92401123	34.993125916	-1.1571601629	33.651557922	19.120916367	0	0	0	0	0
17809	2022-08-30	17:55:20.459	241.53843124	5796.92235	1661882120.459	0	899	16.921276499	17.47875482	849.27212816	883.32149731	3.5234892275	724.91606575	34.994226367	-1.167831488	33.651557922	19.122411147	0	0	0	0	0
17810	2022-08-30	17:55:21.420	241.53844236	5796.922617	1661882121.42	0	899	16.921317681	17.478797972	850.0462755	884.12671986	3.523492982	724.89888334	34.994499207	-1.1539047956	33.651557922	19.124156952	0	0	0	0	0
17811	2022-08-30	17:55:22.388	241.53845358	5796.922886	1661882122.389	0	899	16.889128954	17.408346756	850.0462755	881.83340937	3.2949399219	724.90447998	34.994499207	-1.1555324793	33.651557922	19.123075485	0	0	0	0	0
17812	2022-08-30	17:55:23.293	241.53846405	5796.923137	1661882123.294	0	899	16.889128954	17.408346756	851.60667485	883.45215921	3.2949399219	724.90983976	34.994499207	-1.1842912767	33.651557922	19.119832588	0	0	0	0	0
17813	2022-08-30	17:55:24.286	241.53847553	5796.923413	1661882124.286	0	899	16.956714469	17.488068166	851.60772707	884.0717362	3.3565824797	724.90663238	34.994650784	-1.1610621609	33.651557922	19.11161928	0	0	0	0	0
17814	2022-08-30	17:55:25.243	241.53848661	5796.923679	1661882125.243	0	899	16.95692234	17.488285491	851.90611515	884.38168004	3.3566004956	724.91918945	34.996025085	-1.1669260263	33.651557922	19.118755341	0	0	0	0	0
17815	2022-08-30	17:55:26.171	241.53849736	5796.923937	1661882126.172	0	899	16.989947232	17.524501405	851.90611515	884.51407118	3.3697796898	724.90598929	34.996025085	-1.1571816617	33.651557922	19.122797606	0	0	0	0	0
17816	2022-08-30	17:55:27.154	241.53850874	5796.92421	1661882127.155	0	899	16.989947232	17.524501405	854.09074494	886.78232087	3.3697796898	724.91311181	34.996025085	-1.1579146883	33.651557922	19.123939704	0	0	0	0	0
17817	2022-08-30	17:55:28.130	241.53852002	5796.924481	1661882128.13	0	899	17.08491076	17.676107282	854.09074494	890.06913792	3.6948830478	724.92032002	34.996025085	-1.1571601629	33.651557922	19.123796463	0	0	0	0	0
17818	2022-08-30	17:55:29.078	241.538531	5796.924744	1661882129.078	0	899	17.08491076	17.676107282	853.40770593	889.35732604	3.6948830478	724.92992396	34.996025085	-1.161428705	33.651557922	19.123324224	0	0	0	0	0
17819	2022-08-30	17:55:29.983	241.53854147	5796.924995	1661882129.983	0	899	17.127196413	17.688024966	853.41225267	887.41795605	3.5027265024	724.92738837	34.996678687	-1.1751829054	33.651557922	19.119677335	0	0	0	0	0
17820	2022-08-30	17:55:30.950	241.53855266	5796.925264	1661882130.95	0	899	17.127325013	17.688159681	853.60861789	887.62226207	3.5027380176	724.90505719	34.997520447	-1.498288352	33.651557922	19.07797821	0	0	0	0	0
17821	2022-08-30	17:55:31.950	241.53856424	5796.925542	1661882131.95	0	899	17.123087827	17.596708478	853.60861789	882.3093414	2.9734089582	724.920299	34.997520447	-1.4477664019	33.651557922	19.085447602	0	0	0	0	0
17822	2022-08-30	17:55:32.894	241.53857517	5796.925804	1661882132.895	0	899	17.123087827	17.596708478	853.26152623	881.95057954	2.9734089582	724.92535481	34.997520447	-1.2156909665	33.651557922	19.11830652	0	0	0	0	0
17823	2022-08-30	17:55:33.838	241.5385861	5796.926066	1661882133.839	0	899	17.213141852	17.707435667	853.26152623	883.05279145	3.0837911523	724.89624832	34.997520447	-1.19835807	33.651557922	19.118127469	0	0	0	0	0
17824	2022-08-30	17:55:34.760	241.53859677	5796.926322	1661882134.761	0	899	17.213281958	17.707581608	854.8472342	884.69397381	3.0838021422	724.89600539	34.998432943	-1.196083687	33.651557922	19.118285034	0	0	0	0	0
17825	2022-08-30	17:55:35.726	241.53860795	5796.926591	1661882135.727	0	899	17.22119295	17.784796479	854.85001975	888.89458897	3.5009044582	724.92005486	34.998832703	-1.1918367053	33.651557922	19.118852413	0	0	0	0	0
17826	2022-08-30	17:55:36.664	241.5386188	5796.926851	1661882136.664	0	899	17.22119295	17.784796479	854.9849435	889.03488609	3.5009044582	724.9262085	34.998832703	-1.188085556	33.651557922	19.119474411	0	0	0	0	0
17827	2022-08-30	17:55:37.648	241.53863019	5796.927124	1661882137.648	0	899	17.269903723	17.707075569	854.9849435	881.28111882	2.7274751283	724.93253998	34.998832703	-1.1672171283	33.651557922	19.121783137	0	0	0	0	0
17828	2022-08-30	17:55:38.591	241.5386411	5796.927386	1661882138.591	0	899	17.269903723	17.707075569	855.60292891	881.91811118	2.7274751283	724.92948661	34.998832703	-1.2699210123	33.651557922	19.119179075	0	0	0	0	0
17829	2022-08-30	17:55:39.558	241.53865229	5796.927655	1661882139.558	0	899	17.303591975	17.813254328	855.60292891	886.2484896	3.1607834415	724.93823283	34.998832703	-1.5005950928	33.651557922	19.110832214	0	0	0	0	0
17830	2022-08-30	17:55:40.513	241.53866336	5796.927921	1661882140.514	0	899	17.303716596	17.813384274	855.98337414	886.64266156	3.1607934085	724.93389003	34.999640105	-1.3008572084	33.651557922	19.117724122	0	0	0	0	0
17831	2022-08-30	17:55:41.440	241.53867409	5796.928178	1661882141.441	0	899	17.305171239	17.87391691	855.98774835	890.22270746	3.5152306274	724.91774037	35.000267029	-1.2061730536	33.651557922	19.120331025	0	0	0	0	0
17832	2022-08-30	17:55:42.407	241.53868527	5796.928446	1661882142.407	0	899	17.305171239	17.87391691	854.9682786	889.16246433	3.5152306274	724.9241337	35.000267029	-1.1913409233	33.651557922	19.117315292	0	0	0	0	0
17833	2022-08-30	17:55:43.342	241.53869609	5796.928706	1661882143.342	0	899	17.382985062	17.864952182	854.9682786	883.78434076	2.9803756609	724.91963206	35.000267029	-1.1764009765	33.651557922	19.119718552	0	0	0	0	0
17834	2022-08-30	17:55:44.311	241.5387073	5796.928975	1661882144.311	0	899	17.383025957	17.864994721	856.24574255	885.10489141	2.9803787309	724.90907783	35.000530773	-1.1689956354	33.651557922	19.120236428	0	0	0	0	0
17835	2022-08-30	17:55:45.283	241.53871856	5796.929246	1661882145.284	0	899	17.372738242	17.880227403	856.25348651	886.66848375	3.1355172001	724.88888206	35.00164032	-1.1620430946	33.651557922	19.122356415	0	0	0	0	0
17836	2022-08-30	17:55:46.234	241.53872957	5796.92951	1661882146.235	0	899	17.372738242	17.880227403	856.23424495	886.64855871	3.1355172001	724.90288619	35.00164032	-1.1608142924	33.651557922	19.122356415	0	0	0	0	0
17837	2022-08-30	17:55:47.177	241.53874049	5796.929772	1661882147.178	0	899	17.398492975	17.897702272	856.23424495	886.10479706	3.0813486451	724.90930903	35.00164032	-1.1961052962	33.651557922	19.120123832	0	0	0	0	0
17838	2022-08-30	17:55:48.148	241.53875172	5796.930041	1661882148.149	0	899	17.398492975	17.897702272	858.06684148	888.00132547	3.0813486451	724.8973999	35.00164032	-1.160415411	33.651557922	19.122356415	0	0	0	0	0
17839	2022-08-30	17:55:49.079	241.5387625	5796.9303	1661882149.08	0	899	17.436150518	17.957178317	858.06684148	889.24995152	3.2053706434	724.92598537	35.00164032	-1.23224779	33.651557922	19.12041006	0	0	0	0	0
17840	2022-08-30	17:55:49.994	241.53877309	5796.930554	1661882149.995	0	899	17.436313781	17.957348659	859.97173533	891.22420413	3.2053837846	724.9424204	35.002690044	-1.1830409489	33.651557922	19.1217124	0	0	0	0	0
17841	2022-08-30	17:55:50.976	241.53878446	5796.930827	1661882150.977	0	899	17.323235759	17.935272701	859.97485905	896.96783753	3.7698589985	724.93343126	35.003135681	-1.1701059397	33.651557922	19.121104007	0	0	0	0	0
17842	2022-08-30	17:55:51.963	241.53879588	5796.931101	1661882151.964	0	899	17.323235759	17.935272701	856.76091785	893.61564431	3.7698589985	724.92009851	35.003135681	-1.1870399848	33.651557922	19.115742652	0	0	0	0	0
17843	2022-08-30	17:55:52.905	241.53880678	5796.931363	1661882152.906	0	899	17.099517633	17.654804697	856.76091785	890.61551678	3.4746422303	724.92678732	35.003135681	-1.4003165368	33.651557922	19.093902777	0	0	0	0	0
17844	2022-08-30	17:55:53.885	241.53881812	5796.931635	1661882153.886	0	899	17.099517633	17.654804697	855.88555609	889.70556541	3.4746422303	724.93187304	35.003135681	-1.3627511373	33.651557922	19.102757789	0	0	0	0	0
17845	2022-08-30	17:55:54.816	241.5388289	5796.931894	1661882154.817	0	899	17.228393469	17.744136532	855.89412302	887.0544183	3.2109532248	724.93399108	35.00436366	-1.2587537584	33.651557922	19.118755341	0	0	0	0	0
17846	2022-08-30	17:55:55.714	241.53883929	5796.932143	1661882155.715	0	899	17.228434559	17.744179406	853.50503564	884.57838572	3.2109565779	724.9281212	35.004631042	-1.3652087868	33.651557922	19.101703202	0	0	0	0	0
17847	2022-08-30	17:55:56.671	241.53885037	5796.932409	1661882156.672	0	899	17.082019794	17.595747478	853.50503564	884.72305687	3.2253786292	724.92814949	35.004631042	-1.4111927227	33.651557922	19.087265078	0	0	0	0	0
17848	2022-08-30	17:55:57.684	241.53886209	5796.93269	1661882157.685	0	899	17.082019794	17.595747478	856.60690835	887.93838448	3.2253786292	724.93947536	35.004631042	-1.184830308	33.651557922	19.117315292	0	0	0	0	0
17849	2022-08-30	17:55:58.667	241.53887347	5796.932963	1661882158.668	0	899	17.135959467	17.648981843	856.60690835	887.79599145	3.2112351263	724.93558325	35.004631042	-1.1522448773	33.651557922	19.121854984	0	0	0	0	0
17850	2022-08-30	17:55:59.614	241.53888442	5796.933226	1661882159.614	0	899	17.13600877	17.649033287	859.48803563	890.78206152	3.2112391717	724.94342728	35.004953599	-1.1539264136	33.651557922	19.122803808	0	0	0	0	0
17851	2022-08-30	17:56:00.559	241.53889536	5796.933489	1661882160.559	0	899	17.162640594	17.645564636	859.49475529	888.89608958	3.0234216756	724.95310196	35.005912781	-1.174385265	33.651557922	19.120827365	0	0	0	0	0
17852	2022-08-30	17:56:01.513	241.53890641	5796.933754	1661882161.514	0	899	17.162640594	17.645564636	857.34744898	886.67532887	3.0234216756	724.94989014	35.005912781	-1.2792341709	33.651557922	19.109392166	0	0	0	0	0
17853	2022-08-30	17:56:02.400	241.53891667	5796.934	1661882162.4	0	899	17.368848929	17.880748074	857.34744898	888.07450109	3.1626721504	724.9435542	35.005912781	-1.2341233689	33.651557922	19.115562111	0	0	0	0	0
17854	2022-08-30	17:56:03.335	241.5389275	5796.93426	1661882163.336	0	899	17.368848929	17.880748074	857.72483527	888.46541278	3.1626721504	724.94055176	35.005912781	-1.196223855	33.651557922	19.121635437	0	0	0	0	0
17855	2022-08-30	17:56:04.299	241.53893866	5796.934528	1661882164.3	0	899	17.521248546	18.123770487	857.72483527	893.6298196	3.6726518993	724.93817664	35.005912781	-1.181607308	33.651557922	19.120557785	0	0	0	0	0
17856	2022-08-30	17:56:05.299	241.53895022	5796.934805	1661882165.299	0	899	17.521397001	18.123926359	856.89355917	892.76388431	3.6726655243	724.92724933	35.006862666	-1.1614934056	33.651557922	19.120419799	0	0	0	0	0
17857	2022-08-30	17:56:06.280	241.53896159	5796.935078	1661882166.281	0	899	17.342072622	17.847364045	856.89758223	887.25675509	3.1276870976	724.93572998	35.00743866	-1.1602537253	33.651557922	19.122320643	0	0	0	0	0
17858	2022-08-30	17:56:07.224	241.53897251	5796.93534	1661882167.225	0	899	17.342072622	17.847364045	859.95931705	890.42696465	3.1276870976	724.93829346	35.00743866	-1.1781363835	33.651557922	19.117763279	0	0	0	0	0
17859	2022-08-30	17:56:08.163	241.53898337	5796.935601	1661882168.163	0	899	17.357607814	17.857274513	859.95931705	890.05863292	3.0911543116	724.92828369	35.00743866	-1.1897132397	33.651557922	19.113714218	0	0	0	0	0
17860	2022-08-30	17:56:09.118	241.53899442	5796.935866	1661882169.118	0	899	17.357607814	17.857274513	859.35567647	889.4338644	3.0911543116	724.92619435	35.00743866	-1.1899180475	33.651557922	19.113759338	0	0	0	0	0
17861	2022-08-30	17:56:10.091	241.53900568	5796.936136	1661882170.091	0	899	17.248550458	17.725000238	859.36053493	888.21559979	2.9695205598	724.91720116	35.008132278	-1.2129100143	33.651557922	19.114927443	0	0	0	0	0
17862	2022-08-30	17:56:10.994	241.53901615	5796.936387	1661882170.995	0	899	17.248626856	17.725079697	860.25363662	889.13874739	2.9695263188	724.92696598	35.008628845	-1.1913409233	33.651557922	19.117673874	0	0	0	0	0
17863	2022-08-30	17:56:11.901	241.53902664	5796.936639	1661882171.902	0	899	17.384638637	17.897358694	860.25363662	891.10637321	3.1648040059	724.9205779	35.008628845	-1.1913409233	33.651557922	19.116469541	0	0	0	0	0
17864	2022-08-30	17:56:12.846	241.53903758	5796.936902	1661882172.847	0	899	17.384638637	17.897358694	859.44912408	890.27300707	3.1648040059	724.91752129	35.008628845	-1.2014301786	33.651557922	19.117075649	0	0	0	0	0
17865	2022-08-30	17:56:13.822	241.53904888	5796.937173	1661882173.823	0	899	17.490889251	18.032219368	859.44912408	891.80519525	3.3164118789	724.90193631	35.008628845	-1.2219213508	33.651557922	19.118285034	0	0	0	0	0
17866	2022-08-30	17:56:14.763	241.53905976	5796.937434	1661882174.763	0	899	17.491049682	18.032387005	859.99903557	892.37594444	3.3164251981	724.88260514	35.009657146	-1.4982237153	33.651557922	19.084665463	0	0	0	0	0
17867	2022-08-30	17:56:15.757	241.53907127	5796.937711	1661882175.758	0	899	17.586768047	18.072516421	860.0020956	888.87608041	2.9692596872	724.89025434	35.010093689	-1.4357153469	33.651557922	19.095426319	0	0	0	0	0
17868	2022-08-30	17:56:16.757	241.53908285	5796.937988	1661882176.758	0	899	17.586768047	18.072516421	862.21039381	891.15852072	2.9692596872	724.90382395	35.010093689	-1.2655662409	33.651557922	19.118425887	0	0	0	0	0
17869	2022-08-30	17:56:17.681	241.53909354	5796.938245	1661882177.682	0	899	17.486354187	18.011423897	862.21039381	893.6974616	3.2205079291	724.89851349	35.010093689	-1.4044772742	33.651557922	19.085422099	0	0	0	0	0
17870	2022-08-30	17:56:18.572	241.53910384	5796.938492	1661882178.572	0	899	17.486354187	18.011423897	862.6860725	894.1905116	3.2205079291	724.89881341	35.010093689	-1.5592984032	33.651557922	19.07973431	0	0	0	0	0
17871	2022-08-30	17:56:19.525	241.53911487	5796.938757	1661882179.525	0	899	17.67933633	18.251722793	862.68801085	896.6734249	3.4645030244	724.9123135	35.010369358	-1.6441304471	33.651557922	19.102356349	0	0	0	0	0
17872	2022-08-30	17:56:20.470	241.53912581	5796.939019	1661882180.47	0	899	17.679504608	18.251898982	860.92617158	894.84232526	3.4645174634	724.918396	35.011436462	-1.4940844774	33.651557922	19.105791092	0	0	0	0	0
17873	2022-08-30	17:56:21.446	241.53913711	5796.939291	1661882181.446	0	899	17.651846313	18.203385147	860.92617158	893.6500053	3.3471825051	724.9244122	35.011436462	-1.3566608974	33.651557922	19.112483044	0	0	0	0	0
17874	2022-08-30	17:56:22.371	241.53914782	5796.939548	1661882182.372	0	899	17.651846313	18.203385147	861.55880051	894.30668047	3.3471825051	724.92461835	35.011436462	-1.1515334229	33.651557922	19.122619023	0	0	0	0	0
17875	2022-08-30	17:56:23.359	241.53915926	5796.939822	1661882183.36	0	899	17.593551562	18.083821917	861.55880051	890.74458559	2.9950278623	724.92608077	35.011436462	-1.1538185639	33.651557922	19.122365964	0	0	0	0	0
17876	2022-08-30	17:56:24.273	241.53916983	5796.940076	1661882184.273	0	899	17.593572114	18.083843299	861.16897835	890.34157342	2.9950293942	724.93280191	35.011567425	-1.2069814576	33.651557922	19.113246665	0	0	0	0	0
17877	2022-08-30	17:56:25.221	241.53918081	5796.940339	1661882185.222	0	899	17.511751583	18.041406682	861.17962635	892.8591386	3.2432334922	724.95103727	35.013084412	-1.2499364614	33.651557922	19.078422546	0	0	0	0	0
17878	2022-08-30	17:56:26.187	241.53919199	5796.940608	1661882186.188	0	899	17.511751583	18.041406682	861.81801706	893.52101327	3.2432334922	724.96647634	35.013084412	-1.1723264203	33.651557922	19.118258899	0	0	0	0	0
17879	2022-08-30	17:56:27.132	241.53920293	5796.94087	1661882187.133	0	899	17.70778401	18.195312633	861.81801706	890.66001411	2.9600295785	724.95782754	35.013084412	-1.2698239475	33.651557922	19.110978032	0	0	0	0	0
17880	2022-08-30	17:56:28.094	241.53921405	5796.941137	1661882188.094	0	899	17.70778401	18.195312633	862.41402189	891.27596511	2.9600295785	724.96634497	35.013084412	-1.1897132397	33.651557922	19.123435974	0	0	0	0	0
17881	2022-08-30	17:56:29.059	241.53922522	5796.941405	1661882189.059	0	899	17.707691354	18.36148608	862.41402189	901.19559507	3.9335895367	724.97031751	35.013084412	-1.2829745542	33.651557922	19.114821908	0	0	0	0	0
17882	2022-08-30	17:56:30.016	241.53923631	5796.941671	1661882190.017	0	899	17.707711464	18.36150727	864.03775325	902.89236359	3.9335914928	724.97062188	35.013211737	-1.4910555083	33.651557922	19.094970413	0	0	0	0	0
17883	2022-08-30	17:56:31.023	241.53924795	5796.941951	1661882191.023	0	899	17.791340802	18.324800811	864.0458831	895.55435436	3.2160149616	724.95983887	35.01436615	-1.188085556	33.651557922	19.118755341	0	0	0	0	0
17884	2022-08-30	17:56:31.992	241.53925917	5796.94222	1661882191.992	0	899	17.791340802	18.324800811	862.87561483	894.34141085	3.2160149616	724.97966478	35.01436615	-1.5225738374	33.651557922	19.074080196	0	0	0	0	0
17885	2022-08-30	17:56:32.967	241.53927045	5796.942491	1661882192.967	0	899	17.777951851	18.317102053	862.87561483	894.70328249	3.251684957	724.9985008	35.01436615	-1.267064524	33.651557922	19.103432775	0	0	0	0	0
17886	2022-08-30	17:56:33.898	241.53928124	5796.94275	1661882193.899	0	899	17.777951851	18.317102053	863.01898735	894.85194339	3.251684957	724.99024893	35.01436615	-1.1853584296	33.651557922	19.118122833	0	0	0	0	0
17887	2022-08-30	17:56:34.828	241.53929199	5796.943008	1661882194.828	0	899	17.547709156	18.102489515	863.02116242	896.21581699	3.3856201223	724.98894334	35.014675368	-1.2328513963	33.651557922	19.114285134	0	0	0	0	0
17888	2022-08-30	17:56:35.733	241.53930248	5796.943259	1661882195.734	0	899	17.547875704	18.102663707	864.57764374	897.83230925	3.3856341925	724.98274605	35.015739441	-1.2580746412	33.651557922	19.096427917	0	0	0	0	0
17889	2022-08-30	17:56:36.733	241.53931404	5796.943537	1661882196.733	0	899	17.531939414	17.977926232	864.57764374	891.3002767	2.7405509672	724.97901603	35.015739441	-1.2595298551	33.651557922	19.112847726	0	0	0	0	0
17890	2022-08-30	17:56:37.720	241.53932547	5796.943811	1661882197.721	0	899	17.531939414	17.977926232	864.15440636	890.86395776	2.7405509672	724.96473219	35.015739441	-1.2026805901	33.651557922	19.116714136	0	0	0	0	0
17891	2022-08-30	17:56:38.635	241.53933606	5796.944066	1661882198.636	0	899	17.528850621	17.994903691	864.15440636	892.07734576	2.8611544427	724.98000634	35.015739441	-1.2024326696	33.651557922	19.116299181	0	0	0	0	0
17892	2022-08-30	17:56:39.582	241.53934701	5796.944328	1661882199.582	0	899	17.528897546	17.994952424	863.96684136	891.88375386	2.8611577965	724.97054346	35.016039564	-1.2158634797	33.651557922	19.107520299	0	0	0	0	0
17893	2022-08-30	17:56:40.530	241.539358	5796.944592	1661882200.531	0	899	17.263740312	17.812215266	863.97439839	897.36951413	3.4016867593	724.96503777	35.017112732	-1.1929684877	33.651557922	19.080223083	0	0	0	0	0
17894	2022-08-30	17:56:41.437	241.5393685	5796.944844	1661882201.438	0	899	17.263740312	17.812215266	864.25856424	897.66466381	3.4016867593	724.95461571	35.017112732	-1.1942620112	33.651557922	19.095962878	0	0	0	0	0
17895	2022-08-30	17:56:42.388	241.5393795	5796.945108	1661882202.389	0	899	17.609258822	18.262859691	864.25856424	903.33034589	3.9536597679	724.96475402	35.017112732	-1.1713131832	33.651557922	19.121268241	0	0	0	0	0
17896	2022-08-30	17:56:43.368	241.53939083	5796.94538	1661882203.368	0	899	17.609258822	18.262859691	864.6242044	903.71251607	3.9536597679	724.94569973	35.017112732	-1.2027344704	33.651557922	19.120195389	0	0	0	0	0
17897	2022-08-30	17:56:44.331	241.53940198	5796.945648	1661882204.331	0	899	17.661861974	18.143426082	864.62741748	893.28214209	2.9321775542	724.94729715	35.017568677	-1.1965471925	33.651557922	19.115182624	0	0	0	0	0
17898	2022-08-30	17:56:45.249	241.5394126	5796.945903	1661882205.249	0	899	17.662016105	18.143586306	866.60635626	895.3267785	2.9321887587	724.94494629	35.018547058	-1.1864578724	33.651557922	19.107952118	0	0	0	0	0
17899	2022-08-30	17:56:46.239	241.53942406	5796.946178	1661882206.239	0	899	17.865509758	18.491407928	866.60635626	903.56942377	3.739290079	724.95098998	35.018547058	-1.3308771572	33.651557922	19.094572459	0	0	0	0	0
17900	2022-08-30	17:56:47.226	241.53943549	5796.946452	1661882207.226	0	899	17.865509758	18.491407928	864.91007017	901.80078656	3.739290079	724.94120415	35.018547058	-1.2468643836	33.651557922	19.107772095	0	0	0	0	0
17901	2022-08-30	17:56:48.191	241.53944667	5796.94672	1661882208.192	0	899	17.858498218	18.397399765	864.91007017	896.65323929	3.2359994507	724.95013306	35.018547058	-1.2710958719	33.651557922	19.116233826	0	0	0	0	0
17902	2022-08-30	17:56:49.105	241.53945725	5796.946974	1661882209.106	0	899	17.858498218	18.397399765	864.38333079	896.10716799	3.2359994507	724.95647506	35.018547058	-1.2436090124	33.651557922	19.116949397	0	0	0	0	0
17903	2022-08-30	17:56:50.091	241.53946865	5796.947248	1661882210.091	0	899	17.957988448	18.474750399	864.38986909	894.63320837	3.090063504	724.95801549	35.019475116	-1.1868782675	33.651557922	19.117326736	0	0	0	0	0
17904	2022-08-30	17:56:51.115	241.53948051	5796.947532	1661882211.116	0	899	17.958040211	18.474804323	865.90881968	896.20534371	3.0900674041	724.957853	35.019798279	-1.2310836315	33.651557922	19.116295897	0	0	0	0	0
17905	2022-08-30	17:56:52.144	241.53949242	5796.947818	1661882212.145	0	899	17.970088001	18.483038191	865.90881968	895.96012152	3.0658950807	724.94971956	35.019798279	-1.2246053653	33.651557922	19.117814765	0	0	0	0	0
17906	2022-08-30	17:56:53.117	241.53950367	5796.948088	1661882213.117	0	899	17.970088001	18.483038191	864.82340551	894.83703813	3.0658950807	724.95918567	35.019798279	-1.1957926869	33.651557922	19.11949351	0	0	0	0	0
17907	2022-08-30	17:56:54.108	241.53951515	5796.948364	1661882214.109	0	899	17.842039278	18.397066268	864.82340551	897.54969836	3.3328900364	724.9448129	35.019798279	-1.1985952673	33.651557922	19.119808386	0	0	0	0	0
17908	2022-08-30	17:56:55.119	241.53952685	5796.948644	1661882215.12	0	899	17.84217996	18.397213303	862.33439388	894.9666155	3.3329015436	724.95115773	35.020682278	-1.2036506695	33.651557922	19.108667386	0	0	0	0	0
17909	2022-08-30	17:56:56.150	241.53953877	5796.948931	1661882216.15	0	899	17.924733409	18.553212157	862.3397633	899.15068946	3.7421995377	724.93314872	35.021446228	-1.1563301094	33.651557922	19.113742096	0	0	0	0	0
17910	2022-08-30	17:56:57.098	241.53954975	5796.949194	1661882217.098	0	899	17.924733409	18.553212157	866.06710957	903.03714595	3.7421995377	724.92440857	35.021446228	-1.1530855791	33.651557922	19.11551881	0	0	0	0	0
17911	2022-08-30	17:56:58.078	241.53956109	5796.949466	1661882218.078	0	899	18.083281328	18.580167339	866.06710957	894.99388289	2.9543544804	724.94905303	35.021446228	-1.1477175612	33.651557922	19.120365017	0	0	0	0	0
17912	2022-08-30	17:56:59.013	241.53957192	5796.949726	1661882219.014	0	899	18.083281328	18.580167339	869.64624301	898.69255992	2.9543544804	724.9363945	35.021446228	-1.1522772312	33.651557922	19.117673874	0	0	0	0	0
17913	2022-08-30	17:56:59.959	241.53958286	5796.949989	1661882219.959	0	899	17.977263032	18.605689458	869.65282087	906.66354674	3.7313340041	724.91631959	35.022374286	-1.1607280741	33.651557922	19.120879634	0	0	0	0	0
17914	2022-08-30	17:57:00.898	241.53959374	5796.95025	1661882220.899	0	899	17.977314851	18.605743909	864.64291666	901.44047921	3.7313387137	724.93048096	35.022697449	-1.1636707783	33.651557922	19.121995926	0	0	0	0	0
17915	2022-08-30	17:57:01.822	241.53960442	5796.950506	1661882221.822	0	899	17.74845508	18.274565169	864.64291666	895.81164317	3.1804240838	724.94849077	35.022697449	-1.1885059559	33.651557922	19.11424244	0	0	0	0	0
17916	2022-08-30	17:57:02.766	241.53961536	5796.950769	1661882222.767	0	899	17.74845508	18.274565169	868.38783359	899.69155721	3.1804240838	724.93707275	35.022697449	-1.2027344704	33.651557922	19.094987869	0	0	0	0	0
17917	2022-08-30	17:57:03.716	241.53962634	5796.951032	1661882223.716	0	899	17.73203459	18.267731466	868.38783359	900.29529497	3.2395892545	724.9387874	35.022697449	-1.2027344704	33.651557922	19.118125739	0	0	0	0	0
17918	2022-08-30	17:57:04.671	241.53963741	5796.951298	1661882224.672	0	899	17.732057605	18.26775549	866.29620447	898.12683119	3.2395910956	724.91124801	35.022842963	-1.1698364864	33.651557922	19.122541844	0	0	0	0	0
17919	2022-08-30	17:57:05.596	241.53964811	5796.951555	1661882225.597	0	899	17.689953192	18.195544612	866.30487331	896.4081098	3.0696587019	724.9553833	35.02407074	-1.2108727694	33.651557922	19.120555878	0	0	0	0	0
17920	2022-08-30	17:57:06.543	241.53965907	5796.951818	1661882226.544	0	899	17.689953192	18.195544612	865.05290735	895.11263926	3.0696587019	724.92157063	35.02407074	-1.1807988432	33.651557922	19.123230814	0	0	0	0	0
17921	2022-08-30	17:57:07.552	241.53967075	5796.952098	1661882227.553	0	899	17.935155753	18.422451196	865.05290735	893.62030912	2.9221357692	724.93055533	35.02407074	-1.1555324793	33.651557922	19.123075485	0	0	0	0	0
17922	2022-08-30	17:57:08.482	241.5396815	5796.952356	1661882228.482	0	899	17.935155753	18.422451196	868.50036585	897.18161607	2.9221357692	724.93847818	35.02407074	-1.1767890051	33.651557922	19.122914005	0	0	0	0	0
17923	2022-08-30	17:57:09.492	241.53969319	5796.952637	1661882229.492	0	899	17.946142306	18.453748099	868.50385073	898.36934329	3.0387672452	724.93712975	35.024563063	-1.1996085012	33.651557922	19.119950516	0	0	0	0	0
17924	2022-08-30	17:57:10.463	241.53970444	5796.952907	1661882230.464	0	899	17.946268668	18.453879644	867.91089204	897.75608954	3.0387766144	724.92473072	35.025352478	-1.1993605672	33.651557922	19.1152356	0	0	0	0	0
17925	2022-08-30	17:57:11.440	241.53971574	5796.953178	1661882231.44	0	899	17.920967945	18.442587914	867.91089204	898.62834752	3.1245523194	724.93548018	35.025352478	-1.2499364614	33.651557922	19.112272263	0	0	0	0	0
17926	2022-08-30	17:57:12.426	241.53972715	5796.953452	1661882232.426	0	899	17.920967945	18.442587914	868.39247045	899.12697015	3.1245523194	724.93791269	35.025352478	-1.2323448461	33.651557922	19.114103924	0	0	0	0	0
17927	2022-08-30	17:57:13.486	241.53973943	5796.953746	1661882233.487	0	899	18.09132731	18.633794024	868.39247045	900.06014043	3.2160830796	724.94065241	35.025352478	-1.2123818026	33.651557922	19.11779626	0	0	0	0	0
17928	2022-08-30	17:57:14.441	241.53975049	5796.954012	1661882234.442	0	899	18.09132731	18.633794024	868.36748901	900.03424799	3.2160830796	724.93798828	35.025352478	-1.2483087778	33.651557922	19.117315292	0	0	0	0	0
17929	2022-08-30	17:57:15.446	241.53976211	5796.954291	1661882235.446	0	899	18.21946415	18.780297867	868.37281422	900.88714392	3.2990362974	724.92954886	35.026104908	-1.3702750095	33.651557922	19.119056209	0	0	0	0	0
17930	2022-08-30	17:57:16.394	241.53977309	5796.954554	1661882236.395	0	899	18.2195948	18.780434354	866.40796534	898.84883123	3.2990466566	724.92628004	35.026908875	-1.1670877847	33.651557922	19.102592961	0	0	0	0	0
17931	2022-08-30	17:57:17.364	241.53978431	5796.954823	1661882237.364	0	899	18.286683017	18.848342156	866.40796534	898.77658652	3.2919643817	724.94313383	35.026908875	-1.1971508067	33.651557922	19.122045365	0	0	0	0	0
17932	2022-08-30	17:57:18.365	241.5397959	5796.955102	1661882238.366	0	899	18.286683017	18.848342156	867.9385475	900.36435056	3.2919643817	724.97521973	35.026908875	-1.5071057081	33.651557922	19.113353729	0	0	0	0	0
17933	2022-08-30	17:57:19.303	241.53980676	5796.955362	1661882239.304	0	899	18.279892289	18.884146027	867.9385475	902.85355043	3.5349025897	724.93934965	35.026908875	-1.2180732402	33.651557922	19.087245891	0	0	0	0	0
17934	2022-08-30	17:57:20.275	241.539818	5796.955632	1661882240.275	0	899	18.280046505	18.884307647	868.82913392	903.78009722	3.5349156483	724.95410884	35.027854717	-1.1881502906	33.651557922	19.109329805	0	0	0	0	0
17935	2022-08-30	17:57:21.259	241.53982939	5796.955905	1661882241.259	0	899	18.274667223	18.815277373	868.8321607	900.08801142	3.1741615377	724.94979515	35.028282166	-1.2203153174	33.651557922	19.120231161	0	0	0	0	0
17936	2022-08-30	17:57:22.244	241.5398408	5796.956179	1661882242.245	0	899	18.274667223	18.815277373	869.38577421	900.66154093	3.1741615377	724.96901435	35.028282166	-1.2281625492	33.651557922	19.119413186	0	0	0	0	0
17937	2022-08-30	17:57:23.197	241.53985182	5796.956444	1661882243.197	0	899	18.294708507	18.861596155	869.38577421	902.15549396	3.3202746306	724.97515546	35.028282166	-1.1913409233	33.651557922	19.122356415	0	0	0	0	0
17938	2022-08-30	17:57:24.176	241.53986315	5796.956716	1661882244.176	0	899	18.294708507	18.861596155	871.63807392	904.49268951	3.3202746306	724.96722897	35.028282166	-1.1927206311	33.651557922	19.12021978	0	0	0	0	0
17939	2022-08-30	17:57:25.137	241.53987427	5796.956983	1661882245.137	0	899	18.328834926	18.812979999	871.64571763	899.62604022	2.8429772045	724.9451492	35.029358163	-1.1713778823	33.651557922	19.119687175	0	0	0	0	0
17940	2022-08-30	17:57:26.153	241.53988603	5796.957265	1661882246.153	0	899	18.328878539	18.813025282	870.81623213	898.76995783	2.8429801667	724.93796524	35.029624939	-1.1850566698	33.651557922	19.121267799	0	0	0	0	0
17941	2022-08-30	17:57:27.170	241.5398978	5796.957547	1661882247.17	0	899	18.076112589	18.597421281	870.81623213	901.3520433	3.0966897157	724.95434772	35.029624939	-1.2190109491	33.651557922	19.120195389	0	0	0	0	0
17942	2022-08-30	17:57:28.131	241.53990892	5796.957814	1661882248.131	0	899	18.076112589	18.597421281	869.76461782	900.26355336	3.0966897157	724.9533461	35.029624939	-1.213513582	33.651557922	19.116424864	0	0	0	0	0
17943	2022-08-30	17:57:29.170	241.53992095	5796.958103	1661882249.17	0	899	18.07227245	18.64941092	869.76560347	903.55999861	3.4187737427	724.94595317	35.029763986	-1.2058819706	33.651557922	19.108797566	0	0	0	0	0
17944	2022-08-30	17:57:30.165	241.53993248	5796.958379	1661882250.166	0	899	18.072461564	18.649608801	869.45756384	903.24015104	3.4187894083	724.92028809	35.030937195	-1.1897132397	33.651557922	19.113353729	0	0	0	0	0
17945	2022-08-30	17:57:31.118	241.53994351	5796.958644	1661882251.119	0	899	18.121777541	18.636447833	869.45756384	899.47887866	3.0508539452	724.91729858	35.030937195	-1.2811205545	33.651557922	19.108011637	0	0	0	0	0
17946	2022-08-30	17:57:32.032	241.53995407	5796.958898	1661882252.032	0	899	18.121777541	18.636447833	870.92788575	900.999969	3.0508539452	724.92767698	35.030937195	-1.3285057616	33.651557922	19.107228904	0	0	0	0	0
17947	2022-08-30	17:57:32.947	241.53996466	5796.959152	1661882252.947	0	899	18.343590332	18.931048799	870.92788575	904.86371307	3.4281352427	724.92688878	35.030937195	-1.2082210756	33.651557922	19.116233826	0	0	0	0	0
17948	2022-08-30	17:57:33.852	241.53997515	5796.959404	1661882253.853	0	899	18.343590332	18.931048799	872.88657878	906.89872685	3.4281352427	724.92712362	35.030937195	-1.4711033366	33.651557922	19.085278063	0	0	0	0	0
17949	2022-08-30	17:57:34.829	241.53998646	5796.959675	1661882254.83	0	899	18.191771443	18.734014093	872.89244478	904.53420251	3.1975569322	724.94182541	35.031761776	-1.3443727075	33.651557922	19.085760091	0	0	0	0	0
17950	2022-08-30	17:57:35.749	241.53999709	5796.95993	1661882255.749	0	899	18.191890186	18.734137972	869.17328355	900.68031753	3.1975660717	724.92530227	35.032493591	-1.1732211421	33.651557922	19.09905584	0	0	0	0	0
17951	2022-08-30	17:57:36.690	241.540008	5796.960192	1661882256.691	0	899	18.275811716	18.80385321	869.17328355	899.70812131	3.1022490066	724.91607585	35.032493591	-1.2583118425	33.651557922	19.109927676	0	0	0	0	0
17952	2022-08-30	17:57:37.651	241.54001912	5796.960459	1661882257.652	0	899	18.275811716	18.80385321	871.34851005	901.95976547	3.1022490066	724.91946472	35.032493591	-1.3110219666	33.651557922	19.101143212	0	0	0	0	0
17953	2022-08-30	17:57:38.619	241.54003032	5796.960728	1661882258.62	0	899	18.012784263	18.453642204	871.34851005	897.25479493	2.6391983265	724.90101714	35.032493591	-1.459677431	33.651557922	19.091813296	0	0	0	0	0
17954	2022-08-30	17:57:39.556	241.54004117	5796.960988	1661882259.557	0	899	18.012784263	18.453642204	870.12237426	895.99220458	2.6391983265	724.89550781	35.032493591	-1.1620430946	33.651557922	19.09462738	0	0	0	0	0
17955	2022-08-30	17:57:40.490	241.54005198	5796.961247	1661882260.491	0	899	18.217945477	18.780944231	870.12556458	902.83485356	3.3116578859	724.92812888	35.032943473	-1.1944237008	33.651557922	19.101741235	0	0	0	0	0
17956	2022-08-30	17:57:41.391	241.5400624	5796.961498	1661882261.391	0	899	18.218080646	18.781085463	872.7063458	905.5127607	3.3116686455	724.92376709	35.03377533	-1.2059897184	33.651557922	19.118034363	0	0	0	0	0
17957	2022-08-30	17:57:42.301	241.54007293	5796.96175	1661882262.301	0	899	18.115272253	18.756867686	872.7063458	910.34008696	3.7788217306	724.92994175	35.03377533	-1.1944344541	33.651557922	19.118674171	0	0	0	0	0
17958	2022-08-30	17:57:43.273	241.54008418	5796.96202	1661882263.273	0	899	18.115272253	18.756867686	869.98608702	907.50252238	3.7788217306	724.92727035	35.03377533	-1.2731331997	33.651557922	19.116108193	0	0	0	0	0
17959	2022-08-30	17:57:44.301	241.54009608	5796.962306	1661882264.301	0	899	18.120320189	18.844838493	869.98608702	912.38020185	4.2472947131	724.92367655	35.03377533	-1.25705071	33.651557922	19.117286669	0	0	0	0	0
17960	2022-08-30	17:57:45.273	241.54010733	5796.962576	1661882265.273	0	899	18.120378788	18.844900502	874.3250327	916.93064609	4.2473007278	724.90998285	35.034137903	-1.2379500305	33.651557922	19.118524198	0	0	0	0	0
17961	2022-08-30	17:57:46.233	241.54011844	5796.962843	1661882266.233	0	899	18.447645845	19.065953564	874.33245207	909.99889331	3.582626978	724.94945279	35.035179138	-1.212856074	33.651557922	19.119764	0	0	0	0	0
17962	2022-08-30	17:57:47.187	241.54012948	5796.963108	1661882267.187	0	899	18.447645845	19.065953564	874.46195708	910.13368119	3.582626978	724.95555549	35.035179138	-1.2255215645	33.651557922	19.118755341	0	0	0	0	0
17963	2022-08-30	17:57:48.124	241.54014032	5796.963368	1661882268.124	0	899	18.490200249	19.098920234	874.46195708	909.49533362	3.5209852012	724.95287358	35.035179138	-1.213869297	33.651557922	19.118867546	0	0	0	0	0
17964	2022-08-30	17:57:49.085	241.54015145	5796.963635	1661882269.085	0	899	18.490200249	19.098920234	873.27516541	908.26099578	3.5209852012	724.94132622	35.035179138	-1.2199703447	33.651557922	19.119115829	0	0	0	0	0
17965	2022-08-30	17:57:50.094	241.54016313	5796.963915	1661882270.094	0	899	18.472128246	19.047712221	873.28422716	906.38604627	3.338268989	724.95586714	35.036452388	-1.1544437543	33.651557922	19.121618751	0	0	0	0	0
17966	2022-08-30	17:57:51.094	241.5401747	5796.964193	1661882271.094	0	899	18.472129644	19.047713683	875.04890139	908.21761158	3.3382690997	724.94507806	35.036460876	-1.177769882	33.651557922	19.11997353	0	0	0	0	0
17967	2022-08-30	17:57:52.002	241.54018521	5796.964445	1661882272.002	0	899	18.580142114	19.200371019	875.04890139	910.59912925	3.5685997111	724.94343334	35.036460876	-1.2108511617	33.651557922	19.116930336	0	0	0	0	0
17968	2022-08-30	17:57:52.982	241.54019655	5796.964717	1661882272.982	0	899	18.580142114	19.200371019	874.98017307	910.52760874	3.5685997111	724.95001221	35.036460876	-1.1945961714	33.651557922	19.117673874	0	0	0	0	0
17969	2022-08-30	17:57:54.000	241.54020833	5796.965	1661882274	0	899	18.509417738	19.083049468	874.98017307	907.96602968	3.3207856559	724.95578912	35.036460876	-1.2160898447	33.651557922	19.115211247	0	0	0	0	0
17970	2022-08-30	17:57:54.980	241.54021968	5796.965272	1661882274.98	0	899	18.5095874	19.083226761	874.48439433	907.4516979	3.3207989853	724.98676669	35.037488571	-1.1870507933	33.651557922	19.120545861	0	0	0	0	0
17971	2022-08-30	17:57:55.954	241.54023096	5796.965543	1661882275.955	0	899	18.561052316	19.167570816	874.48685731	909.25949187	3.4956861265	724.95861816	35.037834167	-1.1587878466	33.651557922	19.121995926	0	0	0	0	0
17972	2022-08-30	17:57:56.905	241.54024197	5796.965807	1661882276.906	0	899	18.561052316	19.167570816	875.16431612	909.96388879	3.4956861265	724.96180856	35.037834167	-1.1640157194	33.651557922	19.122002608	0	0	0	0	0
17973	2022-08-30	17:57:57.865	241.54025308	5796.966074	1661882277.866	0	899	18.650187674	19.153510637	875.16431612	903.87062861	2.9030452947	724.95530165	35.037834167	-1.1922463139	33.651557922	19.119975728	0	0	0	0	0
17974	2022-08-30	17:57:58.778	241.54026363	5796.966327	1661882278.778	0	899	18.650187674	19.153510637	876.13979571	904.87810496	2.9030452947	724.94310432	35.037834167	-1.1869106206	33.651557922	19.117832184	0	0	0	0	0
17975	2022-08-30	17:57:59.739	241.54027476	5796.966594	1661882279.739	0	899	18.626736133	19.165747974	876.13979571	906.96719509	3.1069050995	724.94854009	35.037834167	-1.1571601629	33.651557922	19.116954803	0	0	0	0	0
17976	2022-08-30	17:58:00.704	241.54028594	5796.966862	1661882280.705	0	899	18.626876181	19.165893901	874.76525272	905.54439305	3.1069153289	724.93703799	35.03867714	-1.1843451775	33.651557922	19.114409958	0	0	0	0	0
17977	2022-08-30	17:58:01.648	241.54029685	5796.967124	1661882281.648	0	899	18.619451458	19.289847615	874.76859826	913.12203801	3.8393541431	724.93064749	35.039146423	-1.2032302752	33.651557922	19.113961769	0	0	0	0	0
17978	2022-08-30	17:58:02.566	241.54030749	5796.96738	1661882282.567	0	899	18.619451458	19.289847615	874.5547196	912.89878203	3.8393541431	724.93099026	35.039146423	-1.2092450857	33.651557922	19.115514755	0	0	0	0	0
17979	2022-08-30	17:58:03.516	241.54031847	5796.967643	1661882283.516	0	899	18.354507568	18.903578762	874.5547196	906.37206311	3.2087810477	724.93605254	35.039146423	-1.1957926884	33.651557922	19.116630062	0	0	0	0	0
17980	2022-08-30	17:58:04.496	241.54032981	5796.967916	1661882284.496	0	899	18.354584988	18.903659543	876.88030282	908.78231489	3.2087869747	724.9251899	35.039619345	-1.1731133058	33.651557922	19.111349207	0	0	0	0	0
17981	2022-08-30	17:58:05.457	241.54034094	5796.968183	1661882285.457	0	899	18.57547711	19.123295203	876.88673703	908.33468536	3.1646748598	724.92171696	35.040519714	-1.1539047956	33.651557922	19.099308014	0	0	0	0	0
17982	2022-08-30	17:58:06.408	241.54035196	5796.968447	1661882286.409	0	899	18.57547711	19.123295203	876.47402752	907.90717478	3.1646748598	724.93144539	35.040519714	-1.1743852232	33.651557922	19.107826966	0	0	0	0	0
17983	2022-08-30	17:58:07.351	241.54036286	5796.968709	1661882287.351	0	899	18.613970282	19.149009802	876.47402752	907.10566374	3.086704074	724.93031604	35.040519714	-1.2087060742	33.651557922	19.11651792	0	0	0	0	0
17984	2022-08-30	17:58:08.292	241.54037375	5796.96897	1661882288.292	0	899	18.613970282	19.149009802	875.21031984	905.79779111	3.086704074	724.91809769	35.040519714	-1.1800550657	33.651557922	19.1206962	0	0	0	0	0
17985	2022-08-30	17:58:09.223	241.54038454	5796.969229	1661882289.224	0	899	18.753947682	19.304051022	875.21031984	906.4280959	3.1481200136	724.92731198	35.040519714	-1.2430809049	33.651557922	19.117860984	0	0	0	0	0
17986	2022-08-30	17:58:10.148	241.54039523	5796.969486	1661882290.148	0	899	18.75412293	19.304233729	876.54536014	907.8108881	3.1481328961	724.94678907	35.041567417	-1.1854339199	33.651557922	19.12133251	0	0	0	0	0
17987	2022-08-30	17:58:11.115	241.54040644	5796.969754	1661882291.116	0	899	18.508875547	19.050896394	876.54833996	907.76204873	3.1430843054	724.90528839	35.041984558	-1.1951890552	33.651557922	19.117116941	0	0	0	0	0
17988	2022-08-30	17:58:12.096	241.54041779	5796.970027	1661882292.097	0	899	18.508875547	19.050896394	876.75424031	907.97528116	3.1430843054	724.9347801	35.041984558	-1.1907049228	33.651557922	19.116954803	0	0	0	0	0
17989	2022-08-30	17:58:13.048	241.5404288	5796.970291	1661882293.048	0	899	18.619660852	19.103063228	876.75424031	904.41383037	2.795511107	724.93317782	35.041984558	-1.1874603965	33.651557922	19.117164612	0	0	0	0	0
17990	2022-08-30	17:58:14.016	241.54044001	5796.97056	1661882294.017	0	899	18.619660852	19.103063228	879.14260548	906.87754299	2.795511107	724.92807674	35.041984558	-1.1768968429	33.651557922	19.118833731	0	0	0	0	0
17991	2022-08-30	17:58:14.979	241.54045115	5796.970828	1661882294.979	0	899	18.550836072	19.012484821	879.15009871	905.72942931	2.6824290127	724.9198762	35.043030442	-1.1671739911	33.651557922	19.121702194	0	0	0	0	0
17992	2022-08-30	17:58:15.977	241.54046271	5796.971105	1661882295.978	0	899	18.550890243	19.012540946	877.81012498	904.34897913	2.682432443	724.93174734	35.043357849	-1.1559097498	33.651557922	19.123056412	0	0	0	0	0
17993	2022-08-30	17:58:16.970	241.54047419	5796.971381	1661882296.97	0	899	18.440686343	19.010785368	877.81012498	910.82092237	3.3128799221	724.92927036	35.043357849	-1.2125003338	33.651557922	19.120195389	0	0	0	0	0
17994	2022-08-30	17:58:17.901	241.54048498	5796.971639	1661882297.902	0	899	18.440686343	19.010785368	879.60117286	912.67932413	3.3128799221	724.93474735	35.043357849	-1.1992097051	33.651557922	19.122483121	0	0	0	0	0
17995	2022-08-30	17:58:18.855	241.54049601	5796.971904	1661882298.855	0	899	18.512913016	19.071095003	879.60117286	911.85634694	3.2333717746	724.9358759	35.043357849	-1.1968167389	33.651557922	19.122640559	0	0	0	0	0
17996	2022-08-30	17:58:19.792	241.54050685	5796.972164	1661882299.792	0	899	18.512921826	19.071104199	878.26463506	910.47080496	3.2333724485	724.94385978	35.043411204	-1.159693294	33.651557922	19.119877872	0	0	0	0	0
17997	2022-08-30	17:58:20.746	241.54051791	5796.97243	1661882300.747	0	899	18.651296076	19.201651522	878.27386389	909.78892149	3.1663588953	724.95055021	35.044700623	-1.4307029903	33.651557922	19.094377038	0	0	0	0	0
17998	2022-08-30	17:58:21.690	241.54052883	5796.972692	1661882301.691	0	899	18.651296076	19.201651522	879.39398121	910.94923191	3.1663588953	724.95147705	35.044700623	-1.5331481695	33.651557922	19.083463669	0	0	0	0	0
17999	2022-08-30	17:58:22.622	241.54053962	5796.972951	1661882302.623	0	899	18.834553541	19.481590417	879.39398121	916.16900798	3.6691044835	724.94799118	35.044700623	-1.2398902636	33.651557922	19.113232013	0	0	0	0	0
18000	2022-08-30	17:58:23.596	241.54055089	5796.973221	1661882303.597	0	899	18.834553541	19.481590417	880.58830028	917.4132718	3.6691044835	724.93966129	35.044700623	-1.1506495476	33.651557922	19.119115829	0	0	0	0	0
18001	2022-08-30	17:58:24.555	241.54056199	5796.973488	1661882304.556	0	899	18.814805144	19.417334114	880.59254248	914.90379194	3.4280234466	724.94247699	35.045291774	-1.1662254215	33.651557922	19.121774244	0	0	0	0	0
18002	2022-08-30	17:58:25.523	241.54057318	5796.973756	1661882305.523	0	899	18.814936395	19.417471468	880.60834783	914.92032202	3.4280339189	724.94662738	35.046073914	-1.1667213053	33.651557922	19.122999494	0	0	0	0	0
18003	2022-08-30	17:58:26.575	241.54058537	5796.974049	1661882306.576	0	899	18.634121944	19.177923249	880.60834783	911.85751357	3.132521962	724.92510016	35.046073914	-1.1942189182	33.651557922	19.121755587	0	0	0	0	0
18004	2022-08-30	17:58:27.517	241.54059627	5796.974311	1661882307.518	0	899	18.634121944	19.177923249	882.25698213	913.56465111	3.132521962	724.93712692	35.046073914	-1.2111853195	33.651557922	19.115033889	0	0	0	0	0
18005	2022-08-30	17:58:28.434	241.54060688	5796.974565	1661882308.434	0	899	18.762306513	19.310969314	882.25698213	913.62912278	3.1387512363	724.9430251	35.046073914	-1.2369152308	33.651557922	19.111911774	0	0	0	0	0
18006	2022-08-30	17:58:29.338	241.54061735	5796.974816	1661882309.339	0	899	18.762306513	19.310969314	880.31935466	911.6225953	3.1387512363	724.93762813	35.046073914	-1.1830409465	33.651557922	19.119210603	0	0	0	0	0
18007	2022-08-30	17:58:30.312	241.54062862	5796.975087	1661882310.313	0	899	18.705590437	19.237502694	880.32749867	910.76220247	3.054546626	724.93731447	35.047209127	-1.1955554927	33.651557922	19.123696371	0	0	0	0	0
18008	2022-08-30	17:58:31.266	241.54063965	5796.975352	1661882311.266	0	899	18.705609791	19.237522846	882.08577592	912.58128122	3.05454801	724.94633999	35.047325134	-1.1867705457	33.651557922	19.119110297	0	0	0	0	0
18009	2022-08-30	17:58:32.280	241.5406514	5796.975634	1661882312.281	0	899	18.85486976	19.472198193	882.08577592	917.22986257	3.5023274931	724.94937518	35.047325134	-1.1712162195	33.651557922	19.121160962	0	0	0	0	0
18010	2022-08-30	17:58:33.282	241.54066299	5796.975912	1661882313.282	0	899	18.85486976	19.472198193	881.05412239	916.15710588	3.5023274931	724.940979	35.047325134	-1.1506495476	33.651557922	19.121274948	0	0	0	0	0
18011	2022-08-30	17:58:34.243	241.54067411	5796.976179	1661882314.243	0	899	18.653918522	19.168966631	881.05412239	910.62480489	2.9682778431	724.94717953	35.047325134	-1.1576560301	33.651557922	19.122206012	0	0	0	0	0
18012	2022-08-30	17:58:35.170	241.54068484	5796.976436	1661882315.17	0	899	18.653918522	19.168966631	880.51984876	910.07259953	2.9682778431	724.95214237	35.047325134	-1.1587878466	33.651557922	19.122356415	0	0	0	0	0
18013	2022-08-30	17:58:36.072	241.54069529	5796.976687	1661882316.073	0	899	18.954176463	19.489895924	880.52957243	910.78595516	3.036570428	724.92789727	35.048680236	-1.1545084304	33.651557922	19.121265424	0	0	0	0	0
18014	2022-08-30	17:58:37.009	241.54070612	5796.976947	1661882317.009	0	899	18.954179538	19.489899125	879.04753254	909.25299226	3.0365706437	724.94148386	35.048698425	-1.1832780404	33.651557922	19.116596487	0	0	0	0	0
18015	2022-08-30	17:58:38.023	241.54071787	5796.977229	1661882318.024	0	899	19.038534498	19.666023059	879.04753254	914.30517111	3.5248831396	724.94374175	35.048698425	-1.2244760319	33.651557922	19.116196474	0	0	0	0	0
18016	2022-08-30	17:58:38.937	241.54072844	5796.977483	1661882318.937	0	899	19.038534498	19.666023059	883.56909931	919.008093	3.5248831396	724.94521145	35.048698425	-1.1696963594	33.651557922	19.117996266	0	0	0	0	0
18017	2022-08-30	17:58:39.868	241.54073921	5796.977741	1661882319.868	0	899	19.010849131	19.657107705	883.5746058	920.13501389	3.6319691883	724.93490176	35.049463184	-1.1995977124	33.651557922	19.120290617	0	0	0	0	0
18018	2022-08-30	17:58:40.878	241.5407509	5796.978022	1661882320.878	0	899	19.010947138	19.657210552	881.01679709	917.4714543	3.631977388	724.93345834	35.050041199	-1.2125865671	33.651557922	19.121280481	0	0	0	0	0
18019	2022-08-30	17:58:41.818	241.54076178	5796.978283	1661882321.818	0	899	19.070101332	19.697829112	881.01679709	916.30806564	3.5205331497	724.95553649	35.050041199	-1.4939982354	33.651557922	19.069669837	0	0	0	0	0
18020	2022-08-30	17:58:42.750	241.54077257	5796.978542	1661882322.75	0	899	19.070101332	19.697829112	883.71423177	919.11355262	3.5205331497	724.95914242	35.050041199	-1.5430865983	33.651557922	19.066836591	0	0	0	0	0
18021	2022-08-30	17:58:43.710	241.54078368	5796.978808	1661882323.71	0	899	18.827453138	19.370851416	883.71423177	914.726504	3.0990244508	724.95211206	35.050041199	-1.3233210133	33.651557922	19.100942195	0	0	0	0	0
18022	2022-08-30	17:58:44.707	241.54079522	5796.979085	1661882324.707	0	899	18.827515583	19.370916475	882.63824374	913.61280278	3.099028952	724.94750855	35.050413069	-1.2371307959	33.651557922	19.121132124	0	0	0	0	0
18023	2022-08-30	17:58:45.648	241.54080612	5796.979347	1661882325.649	0	899	18.62217446	19.187759545	882.64434916	915.24948012	3.256335441	724.95068279	35.051261902	-1.3864545167	33.651557922	19.116643805	0	0	0	0	0
18024	2022-08-30	17:58:46.624	241.54081741	5796.979618	1661882326.624	0	899	18.62217446	19.187759545	883.90956728	916.56143575	3.256335441	724.96771402	35.051261902	-1.3348438811	33.651557922	19.096823774	0	0	0	0	0
18025	2022-08-30	17:58:47.546	241.54082809	5796.979874	1661882327.547	0	899	18.724054935	19.334157388	883.90956728	918.95610043	3.4860448987	724.96312911	35.051261902	-1.4442416445	33.651557922	19.081181027	0	0	0	0	0
18026	2022-08-30	17:58:48.473	241.54083882	5796.980132	1661882328.474	0	899	18.724054935	19.334157388	881.40624446	916.35352223	3.4860448987	724.94091312	35.051261902	-1.1945961714	33.651557922	19.116954803	0	0	0	0	0
18027	2022-08-30	17:58:49.414	241.5408497	5796.980393	1661882329.414	0	899	18.947540902	19.467394038	881.4104644	910.80530974	2.9500427104	724.95406882	35.051849416	-1.1697609709	33.651557922	19.112098454	0	0	0	0	0
18028	2022-08-30	17:58:50.369	241.54086076	5796.980658	1661882330.37	0	899	18.947704635	19.467564285	885.84803733	915.39099028	2.9500538744	724.95702155	35.052818298	-1.1969999509	33.651557922	19.114931435	0	0	0	0	0
18029	2022-08-30	17:58:51.362	241.54087226	5796.980934	1661882331.363	0	899	18.908569535	19.511748974	885.84803733	920.22908126	3.4151185453	724.97142221	35.052818298	-1.4705212298	33.651557922	19.07831792	0	0	0	0	0
18030	2022-08-30	17:58:52.309	241.54088321	5796.981197	1661882332.309	0	899	18.908569535	19.511748974	885.20502367	919.56111131	3.4151185453	724.97496144	35.052818298	-1.1978515387	33.651557922	19.123075485	0	0	0	0	0
18031	2022-08-30	17:58:53.358	241.54089536	5796.981489	1661882333.359	0	899	19.05793568	19.718093724	885.20502367	922.53328963	3.6986092125	724.95756925	35.052818298	-1.1941542562	33.651557922	19.121906925	0	0	0	0	0
18032	2022-08-30	17:58:54.365	241.540907	5796.981768	1661882334.365	0	899	19.057949421	19.718108156	883.21403787	920.45835807	3.6986103804	724.97108914	35.05289914	-1.2418843595	33.651557922	19.116818321	0	0	0	0	0
18033	2022-08-30	17:58:55.372	241.54091867	5796.982048	1661882335.373	0	899	19.093080992	19.767447443	883.22224187	921.2038989	3.7687802772	724.98724365	35.054039001	-1.5136163235	33.651557922	19.071580887	0	0	0	0	0
18034	2022-08-30	17:58:56.352	241.54093001	5796.98232	1661882336.353	0	899	19.093080992	19.767447443	883.61149912	921.60989558	3.7687802772	724.96015132	35.054039001	-1.4280513075	33.651557922	19.084702258	0	0	0	0	0
18035	2022-08-30	17:58:57.341	241.54094145	5796.982595	1661882337.341	0	899	19.0479456	19.502311661	883.61149912	909.21256194	2.5738026636	724.97780786	35.054039001	-1.203758445	33.651557922	19.1165064	0	0	0	0	0
18036	2022-08-30	17:58:58.302	241.54095257	5796.982862	1661882338.302	0	899	19.0479456	19.502311661	884.54845774	910.17666727	2.5738026636	724.98480467	35.054039001	-1.1913409233	33.651557922	19.103990555	0	0	0	0	0
18037	2022-08-30	17:58:59.267	241.54096375	5796.98313	1661882339.268	0	899	18.821321358	19.40714671	884.54845774	918.04045684	3.334739612	724.9898043	35.054039001	-1.2135891093	33.651557922	19.108683997	0	0	0	0	0
18038	2022-08-30	17:59:00.213	241.5409747	5796.983393	1661882340.214	0	899	18.821486238	19.40731904	885.54736321	919.07731775	3.3347524056	724.98596555	35.055021223	-1.2283349858	33.651557922	19.121330943	0	0	0	0	0
18039	2022-08-30	17:59:01.177	241.54098584	5796.98366	1661882341.177	0	899	19.016937638	19.616465529	885.55018526	919.51426731	3.3763237775	724.96505798	35.055412292	-1.1555324793	33.651557922	19.122356415	0	0	0	0	0
18040	2022-08-30	17:59:02.134	241.54099692	5796.983926	1661882342.134	0	899	19.016937638	19.616465529	885.86035533	919.83633354	3.3763237775	724.95861978	35.055412292	-1.1547348357	33.651557922	19.122885938	0	0	0	0	0
18041	2022-08-30	17:59:03.091	241.541008	5796.984192	1661882343.091	0	899	19.184096528	19.80086114	885.86035533	920.51313988	3.4410487399	724.96317599	35.055412292	-1.1669907578	33.651557922	19.121900634	0	0	0	0	0
18042	2022-08-30	17:59:04.076	241.54101941	5796.984466	1661882344.077	0	899	19.184193178	19.800962302	890.18916474	925.01136202	3.4410563321	724.95425314	35.055977171	-1.178179508	33.651557922	19.122770992	0	0	0	0	0
18043	2022-08-30	17:59:05.043	241.5410306	5796.984734	1661882345.044	0	899	19.160694612	19.796250033	890.19458611	926.12936083	3.5467122241	724.95519454	35.056724548	-1.2059897184	33.651557922	19.123796463	0	0	0	0	0
18044	2022-08-30	17:59:05.993	241.5410416	5796.984998	1661882345.994	0	899	19.160694612	19.796250033	885.86095877	921.62079654	3.5467122241	724.95756884	35.056724548	-1.1910498213	33.651557922	19.117786723	0	0	0	0	0
18045	2022-08-30	17:59:06.944	241.54105259	5796.985262	1661882346.944	0	899	19.178797888	19.722772441	885.86095877	916.40822682	3.04695524	724.9611966	35.056724548	-1.2307710474	33.651557922	19.115692808	0	0	0	0	0
18046	2022-08-30	17:59:07.910	241.54106377	5796.985531	1661882347.91	0	899	19.178797888	19.722772441	886.65984953	917.23466583	3.04695524	724.95258741	35.056724548	-1.3871120357	33.651557922	19.113734365	0	0	0	0	0
18047	2022-08-30	17:59:08.924	241.54107551	5796.985812	1661882348.924	0	899	19.178030692	19.686336423	886.65984953	915.21985686	2.8524336977	724.94634444	35.056724548	-1.1929684877	33.651557922	19.108850732	0	0	0	0	0
18048	2022-08-30	17:59:09.890	241.54108669	5796.986081	1661882349.89	0	899	19.178030692	19.686336423	888.69662615	917.32223964	2.8524336977	724.95802438	35.056724548	-1.1929684877	33.651557922	19.107591629	0	0	0	0	0
18049	2022-08-30	17:59:10.857	241.54109788	5796.986349	1661882350.857	0	899	19.200839376	19.771843677	888.70597844	920.84644705	3.1904185789	724.96241002	35.058015988	-1.1596824815	33.651557922	19.11517502	0	0	0	0	0
18050	2022-08-30	17:59:11.907	241.54111005	5796.986641	1661882351.908	0	899	19.200853393	19.771858298	891.1367152	923.36510322	3.1904195989	724.95188085	35.058097839	-1.1577099301	33.651557922	19.123075485	0	0	0	0	0
18051	2022-08-30	17:59:12.921	241.54112178	5796.986923	1661882352.922	0	899	19.304620424	19.961635588	891.1367152	928.05360536	3.636090844	724.94612819	35.058097839	-1.1863609316	33.651557922	19.123075485	0	0	0	0	0
18052	2022-08-30	17:59:13.940	241.54113356	5796.987206	1661882353.94	0	899	19.304620424	19.961635588	890.07214856	926.94493719	3.636090844	724.95501547	35.058097839	-1.1946069207	33.651557922	19.122432039	0	0	0	0	0
18053	2022-08-30	17:59:14.881	241.54114447	5796.987467	1661882354.882	0	899	19.188173329	19.730752007	890.07214856	920.67035868	3.0379074536	724.95438168	35.058097839	-1.160415411	33.651557922	19.121995926	0	0	0	0	0
18054	2022-08-30	17:59:15.884	241.54115608	5796.987746	1661882355.885	0	899	19.188381405	19.730968616	889.68619591	920.27128828	3.0379218807	724.94434038	35.059313692	-1.2346838847	33.651557922	19.118404199	0	0	0	0	0
18055	2022-08-30	17:59:16.872	241.54116751	5796.98802	1661882356.873	0	899	19.351559788	19.985288094	889.68777978	925.14250332	3.5030646092	724.93374816	35.059532166	-1.2939154407	33.651557922	19.114703766	0	0	0	0	0
18056	2022-08-30	17:59:17.812	241.54117839	5796.988281	1661882357.813	0	899	19.351559788	19.985288094	888.33658722	923.73746473	3.5030646092	724.95268442	35.059532166	-1.1662470284	33.651557922	19.121042353	0	0	0	0	0
18057	2022-08-30	17:59:18.821	241.54119006	5796.988561	1661882358.821	0	899	19.337463177	19.993192731	888.33658722	925.0021297	3.6232479927	724.94741316	35.059532166	-1.1845608215	33.651557922	19.118916745	0	0	0	0	0
18058	2022-08-30	17:59:19.813	241.54120155	5796.988837	1661882359.814	0	899	19.337621597	19.993358956	890.41465748	927.16610832	3.6232609923	724.95482792	35.060450724	-1.189799473	33.651557922	19.121394315	0	0	0	0	0
18059	2022-08-30	17:59:20.796	241.54121293	5796.98911	1661882360.797	0	899	19.386935849	19.965095109	890.41795684	922.71143182	3.1991275583	724.96075439	35.060905457	-1.2027344704	33.651557922	19.121274948	0	0	0	0	0
18060	2022-08-30	17:59:21.782	241.54122434	5796.989384	1661882361.783	0	899	19.386935849	19.965095109	891.18731451	923.50869237	3.1991275583	724.94524621	35.060905457	-1.1615364457	33.651557922	19.120223986	0	0	0	0	0
18061	2022-08-30	17:59:22.714	241.54123513	5796.989643	1661882362.715	0	899	19.383914223	19.971778183	891.18731451	924.05983248	3.2517380802	724.96664974	35.060905457	-1.1828253135	33.651557922	19.116890282	0	0	0	0	0
18062	2022-08-30	17:59:23.625	241.54124566	5796.989896	1661882363.625	0	899	19.383914223	19.971778183	889.64067112	922.45613928	3.2517380802	724.94299316	35.060905457	-1.1945961714	33.651557922	19.115154266	0	0	0	0	0
18063	2022-08-30	17:59:24.595	241.54125689	5796.990165	1661882364.595	0	899	19.020617536	19.569694116	889.64254647	920.86876548	3.0995906116	724.95654539	35.061164149	-1.187568179	33.651557922	19.116694217	0	0	0	0	0
18064	2022-08-30	17:59:25.594	241.54126845	5796.990443	1661882365.594	0	899	19.020780731	19.569864145	888.05100901	919.22148671	3.0996022585	724.9599282	35.06212616	-1.1509621017	33.651557922	19.119632342	0	0	0	0	0
18065	2022-08-30	17:59:26.602	241.54128013	5796.990723	1661882366.603	0	899	19.276172688	20.016374743	888.05100901	929.59732351	4.0852657934	724.96822736	35.06212616	-1.1490218639	33.651557922	19.121635437	0	0	0	0	0
18066	2022-08-30	17:59:27.588	241.54129153	5796.990997	1661882367.588	0	899	19.276172688	20.016374743	889.01831496	930.60988361	4.0852657934	724.95600093	35.06212616	-1.2132656858	33.651557922	19.123486348	0	0	0	0	0
18067	2022-08-30	17:59:28.614	241.5413034	5796.991282	1661882368.614	0	899	19.251120187	19.675901652	889.01831496	912.83582558	2.3849889392	724.94524742	35.06212616	-1.1576344462	33.651557922	19.118439605	0	0	0	0	0
18068	2022-08-30	17:59:29.594	241.54131475	5796.991554	1661882369.594	0	899	19.251120187	19.675901652	892.81357184	916.73276042	2.3849889392	724.96099854	35.06212616	-1.1897132397	33.651557922	19.097148895	0	0	0	0	0
18069	2022-08-30	17:59:30.563	241.54132597	5796.991823	1661882370.564	0	899	19.199017446	19.804481601	892.82295832	927.07714084	3.3773837754	724.94750492	35.063416386	-1.1639078674	33.651557922	19.119669062	0	0	0	0	0
18070	2022-08-30	17:59:31.503	241.54133685	5796.992084	1661882371.504	0	899	19.199047345	19.804512869	893.67497177	927.96186705	3.3773860789	724.95687886	35.063591003	-1.1551982954	33.651557922	19.123004244	0	0	0	0	0
18071	2022-08-30	17:59:32.424	241.5413475	5796.99234	1661882372.424	0	899	19.161894338	19.790062395	893.67497177	929.32578567	3.5065831336	724.95965576	35.063591003	-1.1555001412	33.651557922	19.122017374	0	0	0	0	0
18072	2022-08-30	17:59:33.348	241.54135821	5796.992597	1661882373.349	0	899	19.161894338	19.790062395	890.06491758	925.57171785	3.5065831336	724.94545842	35.063591003	-1.1570415678	33.651557922	19.122196286	0	0	0	0	0
18073	2022-08-30	17:59:34.325	241.54136951	5796.992868	1661882374.326	0	899	19.436358285	19.926909378	890.06508908	917.35839341	2.7195669641	724.93851092	35.063614649	-1.1789233258	33.651557922	19.12388506	0	0	0	0	0
18074	2022-08-30	17:59:35.302	241.54138082	5796.99314	1661882375.303	0	899	19.4365605	19.927118989	894.24913181	921.67086605	2.7195793557	724.94909668	35.064781189	-1.5298929214	33.651557922	19.110471725	0	0	0	0	0
18075	2022-08-30	17:59:36.328	241.5413927	5796.993425	1661882376.329	0	899	19.483581935	20.036372966	894.24913181	925.09529335	3.0478762881	724.95815131	35.064781189	-1.2588076907	33.651557922	19.119114402	0	0	0	0	0
18076	2022-08-30	17:59:37.289	241.54140382	5796.993692	1661882377.29	0	899	19.483581935	20.036372966	893.44455002	924.26295837	3.0478762881	724.94201216	35.064781189	-1.1473941803	33.651557922	19.123435974	0	0	0	0	0
18077	2022-08-30	17:59:38.242	241.54141484	5796.993956	1661882378.242	0	899	19.54319588	20.084932527	893.44455002	923.55042307	2.9797051561	724.93555375	35.064781189	-1.1520508646	33.651557922	19.123092197	0	0	0	0	0
18078	2022-08-30	17:59:39.178	241.54142568	5796.994216	1661882379.179	0	899	19.54319588	20.084932527	893.21909231	923.31736825	2.9797051561	724.95199363	35.064781189	-1.1562547186	33.651557922	19.115450082	0	0	0	0	0
18079	2022-08-30	17:59:40.145	241.54143687	5796.994485	1661882380.146	0	899	19.210858375	19.812386362	893.22939352	927.25379111	3.3540884027	724.95007203	35.066196517	-1.2005247122	33.651557922	19.119398117	0	0	0	0	0
18080	2022-08-30	17:59:41.122	241.54144818	5796.994756	1661882381.123	0	899	19.21086163	19.812389765	890.70855865	924.63693661	3.3540886516	724.92718708	35.066215515	-1.2062376824	33.651557922	19.119555581	0	0	0	0	0
18081	2022-08-30	17:59:42.066	241.54145911	5796.995019	1661882382.067	0	899	19.285551407	19.868385216	890.70855865	923.44769692	3.2406909749	724.93219115	35.066215515	-1.2030255029	33.651557922	19.121933539	0	0	0	0	0
18082	2022-08-30	17:59:43.032	241.54147028	5796.995287	1661882383.032	0	899	19.285551407	19.868385216	891.61326062	924.38565237	3.2406909749	724.95806885	35.066215515	-1.188085556	33.651557922	19.123435974	0	0	0	0	0
18083	2022-08-30	17:59:43.921	241.54148058	5796.995534	1661882383.922	0	899	19.48610209	20.06736984	891.61326062	923.95854981	3.1999355254	724.94717104	35.066215515	-1.2653829278	33.651557922	19.112141363	0	0	0	0	0
18084	2022-08-30	17:59:44.852	241.54149135	5796.995792	1661882384.853	0	899	19.486219893	20.067492742	893.09011498	925.48906931	3.1999439978	724.92218058	35.066893369	-1.3599485854	33.651557922	19.097293828	0	0	0	0	0
18085	2022-08-30	17:59:45.842	241.5415028	5796.996067	1661882385.842	0	899	19.232205855	19.826920987	893.09473167	926.68862359	3.3136693226	724.92223353	35.067527771	-1.1942297173	33.651557922	19.112907725	0	0	0	0	0
18086	2022-08-30	17:59:46.835	241.54151431	5796.996343	1661882386.836	0	899	19.232205855	19.826920987	894.64067231	928.29271502	3.3136693226	724.926295	35.067527771	-1.1908019126	33.651557922	19.106761377	0	0	0	0	0
18087	2022-08-30	17:59:47.795	241.54152541	5796.99661	1661882387.795	0	899	19.507721954	20.052355183	894.64067231	925.00441693	3.0005039413	724.91418093	35.067527771	-1.2051813705	33.651557922	19.117538869	0	0	0	0	0
18088	2022-08-30	17:59:48.730	241.54153624	5796.99687	1661882388.731	0	899	19.507721954	20.052355183	895.44036718	925.83125312	3.0005039413	724.93218226	35.067527771	-1.1978515387	33.651557922	19.118755341	0	0	0	0	0
18089	2022-08-30	17:59:49.635	241.54154671	5796.997121	1661882389.636	0	899	19.532300551	20.127516533	895.44658115	928.63624068	3.2669301352	724.91640932	35.068379434	-1.1946824063	33.651557922	19.118521381	0	0	0	0	0
18090	2022-08-30	17:59:50.549	241.54155728	5796.997375	1661882390.549	0	899	19.532380786	20.127600317	892.80995652	925.9019515	3.2669360126	724.91682727	35.068840027	-1.1903276215	33.651557922	19.118511832	0	0	0	0	0
18091	2022-08-30	17:59:51.506	241.54156836	5796.997641	1661882391.506	0	899	19.33945762	19.882160676	892.80995652	923.26780026	3.0154639646	724.92088914	35.068840027	-1.1793976043	33.651557922	19.118583452	0	0	0	0	0
18092	2022-08-30	17:59:52.440	241.54157917	5796.9979	1661882392.44	0	899	19.33945762	19.882160676	895.74007346	926.29787694	3.0154639646	724.91082764	35.068840027	-1.1506495476	33.651557922	19.117673874	0	0	0	0	0
18093	2022-08-30	17:59:53.335	241.54158954	5796.998149	1661882393.336	0	899	19.569096417	20.041905032	895.74007346	922.02843212	2.606164568	724.91085755	35.068840027	-1.3699731827	33.651557922	19.099656895	0	0	0	0	0
18094	2022-08-30	17:59:54.240	241.54160001	5796.9984	1661882394.241	0	899	19.569096417	20.041905032	896.55762941	922.86998187	2.606164568	724.92914506	35.068840027	-1.188085556	33.651557922	19.123435974	0	0	0	0	0
18095	2022-08-30	17:59:55.168	241.54161075	5796.998658	1661882395.169	0	899	19.643453499	20.230706311	896.56537181	929.16243545	3.2067825726	724.93189527	35.069899856	-1.1672602647	33.651557922	19.120144926	0	0	0	0	0
18096	2022-08-30	17:59:56.115	241.5416217	5796.998921	1661882396.115	0	899	19.64347099	20.230724561	894.36874529	926.88595777	3.2067838231	724.92328325	35.069999695	-1.2139987267	33.651557922	19.120879167	0	0	0	0	0
18097	2022-08-30	17:59:57.094	241.54163303	5796.999193	1661882397.094	0	899	19.664847728	20.292783538	894.36874529	929.11565472	3.4184488237	724.93788319	35.069999695	-1.196223855	33.651557922	19.118034363	0	0	0	0	0
18098	2022-08-30	17:59:58.056	241.54164418	5796.99946	1661882398.057	0	899	19.664847728	20.292783538	894.31147551	929.05615996	3.4184488237	724.94024537	35.069999695	-1.2768519975	33.651557922	19.107541166	0	0	0	0	0
18099	2022-08-30	17:59:59.062	241.54165581	5796.999739	1661882399.062	0	899	19.624195582	20.288315963	894.31147551	931.14920573	3.6162318242	724.94787193	35.069999695	-1.4462681038	33.651557922	19.085367064	0	0	0	0	0
18100	2022-08-30	18:00:00.012	241.54166681	5797.000003	1661882400.012	0	899	19.62432858	20.288455501	893.05097693	929.83689942	3.6162425579	724.96118083	35.070759603	-1.1869214063	33.651557922	19.113011556	0	0	0	0	0
18101	2022-08-30	18:00:00.950	241.54167767	5797.000264	1661882400.951	0	899	19.450516028	20.103038989	893.05588458	929.51999265	3.5858286913	724.97738304	35.071434021	-1.1988323935	33.651557922	19.109334301	0	0	0	0	0
18102	2022-08-30	18:00:01.898	241.54168865	5797.000527	1661882401.899	0	899	19.450516028	20.103038989	896.4409053	933.04322619	3.5858286913	724.98467088	35.071434021	-1.253849268	33.651557922	19.107460098	0	0	0	0	0
18103	2022-08-30	18:00:02.829	241.54169942	5797.000786	1661882402.83	0	899	19.71146321	20.26191718	896.4409053	926.87311837	3.0012068373	724.94161927	35.071434021	-1.1895623128	33.651557922	19.120031167	0	0	0	0	0
18104	2022-08-30	18:00:03.788	241.54171051	5797.001052	1661882403.788	0	899	19.71146321	20.26191718	895.61560216	926.01979799	3.0012068373	724.95602922	35.071434021	-1.4959277444	33.651557922	19.08214559	0	0	0	0	0
18105	2022-08-30	18:00:04.834	241.54172262	5797.001343	1661882404.834	0	899	19.600240556	20.113482534	895.6224515	924.12193255	2.8189693392	724.95006071	35.072372588	-1.5806519985	33.651557922	19.084448543	0	0	0	0	0
18106	2022-08-30	18:00:05.803	241.54173384	5797.001612	1661882405.804	0	899	19.600305878	20.113550336	894.91086563	923.38774628	2.8189734539	724.95336672	35.072746277	-1.3697037413	33.651557922	19.104949181	0	0	0	0	0
18107	2022-08-30	18:00:06.785	241.5417452	5797.001885	1661882406.785	0	899	19.55027035	20.206633438	894.91086563	931.47840639	3.5884396007	724.95441199	35.072746277	-1.3988074483	33.651557922	19.098166977	0	0	0	0	0
18108	2022-08-30	18:00:07.752	241.54175639	5797.002153	1661882407.752	0	899	19.55027035	20.206633438	897.49906206	934.17236082	3.5884396007	724.96780294	35.072746277	-1.7073071003	33.651557922	19.067258835	0	0	0	0	0
18109	2022-08-30	18:00:08.790	241.54176841	5797.002442	1661882408.791	0	899	19.798366109	20.421107377	897.49906206	931.84249015	3.3688665822	724.95314036	35.072746277	-1.3709971684	33.651557922	19.074652021	0	0	0	0	0
18110	2022-08-30	18:00:09.773	241.54177978	5797.002715	1661882409.773	0	899	19.798485192	20.421231897	895.31286008	929.57272533	3.3688754567	724.95029919	35.073420695	-1.4030544316	33.651557922	19.081808987	0	0	0	0	0
18111	2022-08-30	18:00:10.796	241.54179163	5797.002999	1661882410.797	0	899	19.737253294	20.288362787	895.31840374	925.70892269	3.0008642136	724.92799873	35.074180603	-1.4933838734	33.651557922	19.097930504	0	0	0	0	0
18112	2022-08-30	18:00:11.842	241.54180373	5797.003289	1661882411.842	0	899	19.737253294	20.288362787	896.12570604	926.54362791	3.0008642136	724.93122348	35.074180603	-1.2609096458	33.651557922	19.11783442	0	0	0	0	0
18113	2022-08-30	18:00:12.815	241.54181499	5797.00356	1661882412.815	0	899	19.798856065	20.499750611	896.12570604	934.75109468	3.7771093469	724.92969356	35.074180603	-1.1571601629	33.651557922	19.123567278	0	0	0	0	0
18114	2022-08-30	18:00:13.844	241.5418269	5797.003846	1661882413.844	0	899	19.798856065	20.499750611	896.34818437	934.98316241	3.7771093469	724.93575383	35.074180603	-1.1563840489	33.651557922	19.12257744	0	0	0	0	0
18115	2022-08-30	18:00:14.806	241.54183804	5797.004113	1661882414.807	0	899	19.820233881	20.450625324	896.34973867	931.03479511	3.4053297423	724.93842765	35.074393418	-1.1555324793	33.651557922	19.118158442	0	0	0	0	0
18116	2022-08-30	18:00:15.766	241.54184914	5797.004379	1661882415.766	0	899	19.820406647	20.450806068	897.86367106	932.60744824	3.4053427426	724.92317452	35.075370789	-1.2696191562	33.651557922	19.100086856	0	0	0	0	0
18117	2022-08-30	18:00:16.766	241.54186072	5797.004657	1661882416.766	0	899	19.795496443	20.360371503	897.86367106	929.01393327	3.064941271	724.93652344	35.075370789	-1.3313190937	33.651557922	19.098949432	0	0	0	0	0
18118	2022-08-30	18:00:17.727	241.54187185	5797.004924	1661882417.728	0	899	19.795496443	20.360371503	897.91682638	929.06893275	3.064941271	724.95082102	35.075370789	-1.2483626438	33.651557922	19.118715173	0	0	0	0	0
18119	2022-08-30	18:00:18.721	241.54188336	5797.005201	1661882418.722	0	899	19.451708066	19.957204723	897.91682638	926.27183687	2.7981695783	724.93275583	35.075370789	-1.1849811353	33.651557922	19.122463567	0	0	0	0	0
18120	2022-08-30	18:00:19.664	241.54189426	5797.005462	1661882419.664	0	899	19.451708066	19.957204723	897.38096708	925.71905585	2.7981695783	724.9473877	35.075370789	-1.160415411	33.651557922	19.123796463	0	0	0	0	0
18121	2022-08-30	18:00:20.572	241.54190478	5797.005715	1661882420.573	0	899	19.515697338	20.078923726	897.38885241	928.87898419	3.0988319061	724.93842119	35.076449211	-1.336309853	33.651557922	19.108323306	0	0	0	0	0
18122	2022-08-30	18:00:21.529	241.54191584	5797.00598	1661882421.529	0	899	19.51575397	20.07898273	899.62372242	931.1923192	3.0988358446	724.94043333	35.076774597	-1.161568854	33.651557922	19.120961461	0	0	0	0	0
18123	2022-08-30	18:00:22.516	241.54192727	5797.006254	1661882422.516	0	899	19.602388778	20.166939587	899.62372242	931.12617365	3.0925625419	724.92707673	35.076774597	-1.1636707783	33.651557922	19.122356415	0	0	0	0	0
18124	2022-08-30	18:00:23.460	241.54193821	5797.006517	1661882423.461	0	899	19.602388778	20.166939587	897.56667318	928.99709198	3.0925625419	724.92105123	35.076774597	-1.1888616614	33.651557922	19.119423089	0	0	0	0	0
18125	2022-08-30	18:00:24.516	241.54195043	5797.00681	1661882424.517	0	899	19.52859886	20.161898272	897.5678039	932.98592632	3.4700291263	724.92662442	35.076929206	-1.2066904006	33.651557922	19.118671998	0	0	0	0	0
18126	2022-08-30	18:00:25.526	241.54196211	5797.007091	1661882425.526	0	899	19.528811111	20.162120518	898.17764414	933.6200063	3.4700456444	724.93103027	35.078147888	-1.3020213842	33.651557922	19.115873337	0	0	0	0	0
18127	2022-08-30	18:00:26.473	241.54197307	5797.007354	1661882426.473	0	899	19.600666047	20.125348882	898.17764414	927.39847722	2.8801087924	724.9296301	35.078147888	-1.1988862895	33.651557922	19.101994546	0	0	0	0	0
18128	2022-08-30	18:00:27.460	241.54198449	5797.007628	1661882427.46	0	899	19.600666047	20.125348882	897.08008259	926.26520819	2.8801087924	724.92565999	35.078147888	-1.1490218639	33.651557922	19.120195389	0	0	0	0	0
18129	2022-08-30	18:00:28.388	241.54199523	5797.007886	1661882428.388	0	899	19.944713565	20.653669383	897.08008259	935.90648799	3.7920792492	724.94221305	35.078147888	-1.1936907216	33.651557922	19.118430624	0	0	0	0	0
18130	2022-08-30	18:00:29.345	241.54200631	5797.008151	1661882429.345	0	899	19.944713565	20.653669383	898.4486064	937.3342427	3.7920792492	724.94824097	35.078147888	-1.1611268923	33.651557922	19.122579524	0	0	0	0	0
18131	2022-08-30	18:00:30.349	241.54201794	5797.008431	1661882430.35	0	899	19.711296807	20.209992344	898.45488244	926.07255808	2.7259933215	724.95962181	35.07900521	-1.1887215605	33.651557922	19.122789509	0	0	0	0	0
18132	2022-08-30	18:00:31.348	241.5420295	5797.008708	1661882431.349	0	899	19.711371416	20.210069689	898.97727243	926.61105307	2.7259978407	724.9654541	35.079429626	-1.2108727694	33.651557922	19.120916367	0	0	0	0	0
18133	2022-08-30	18:00:32.312	241.54204066	5797.008976	1661882432.313	0	899	19.795146273	20.385194087	898.97727243	931.56532797	3.1976270537	724.97618012	35.079429626	-1.2242388844	33.651557922	19.120916367	0	0	0	0	0
18134	2022-08-30	18:00:33.299	241.54205208	5797.00925	1661882433.3	0	899	19.795146273	20.385194087	897.79415751	930.33932496	3.1976270537	724.96248359	35.079429626	-1.2210589979	33.651557922	19.118221523	0	0	0	0	0
18135	2022-08-30	18:00:34.263	241.54206324	5797.009518	1661882434.264	0	899	19.469895503	20.030127782	897.79415751	929.20418694	3.0898675487	724.95666504	35.079429626	-1.1490218639	33.651557922	19.123075485	0	0	0	0	0
18136	2022-08-30	18:00:35.253	241.54207469	5797.009793	1661882435.253	0	899	19.469948844	20.03018335	897.94994933	929.36546827	3.0898712563	724.95031253	35.079736823	-1.1510699127	33.588888813	19.120266074	0	0	0	0	0
18137	2022-08-30	18:00:36.186	241.54208549	5797.010052	1661882436.186	0	899	19.779163489	20.196011027	897.95663297	920.92926158	2.2801693161	724.94884163	35.08065033	-1.1571601629	33.40253067	19.111911774	0	0	0	0	0
18138	2022-08-30	18:00:37.164	241.54209682	5797.010324	1661882437.165	0	899	19.779163489	20.196011027	900.38965052	923.42452357	2.2801693161	724.95105344	35.08065033	-1.1757865465	33.508078645	19.112827705	0	0	0	0	0
18139	2022-08-30	18:00:38.118	241.54210786	5797.010589	1661882438.119	0	899	20.030581898	20.692200485	900.38965052	936.58224501	3.5322909975	724.94840387	35.08065033	-1.1996408204	33.651557922	19.116019154	0	0	0	0	0
18140	2022-08-30	18:00:39.072	241.5421189	5797.010854	1661882439.073	0	899	20.030581898	20.692200485	899.73043377	935.89653	3.5322909975	724.9511363	35.08065033	-1.2007833956	33.651557922	19.12095608	0	0	0	0	0
18141	2022-08-30	18:00:40.108	241.54213089	5797.011141	1661882440.109	0	899	20.058864348	20.653499881	899.73422665	932.17006516	3.1806263704	724.95106153	35.081167714	-1.3432731952	33.651557922	19.109706361	0	0	0	0	0
18142	2022-08-30	18:00:41.095	241.5421423	5797.011415	1661882441.095	0	899	20.058990166	20.653631111	901.71051491	934.21769207	3.1806351082	724.9591978	35.081871033	-1.2661052082	33.651557922	19.112286953	0	0	0	0	0
18143	2022-08-30	18:00:42.085	241.54215376	5797.01169	1661882442.085	0	899	20.127778296	20.728455629	901.71051491	934.43682331	3.2013248979	724.94867105	35.081871033	-1.2292835807	33.651557922	19.114519132	0	0	0	0	0
18144	2022-08-30	18:00:43.025	241.54216464	5797.011951	1661882443.025	0	899	20.127778296	20.728455629	901.70366163	934.42972129	3.2013248979	724.94503562	35.081871033	-1.1901551556	33.651557922	19.117559888	0	0	0	0	0
18145	2022-08-30	18:00:43.999	241.54217591	5797.012222	1661882443.999	0	899	20.143671438	20.857322662	901.70366163	940.5996718	3.7799226271	724.95222887	35.081871033	-1.1899395723	33.651557922	19.118345261	0	0	0	0	0
18146	2022-08-30	18:00:45.023	241.54218778	5797.012507	1661882445.024	0	899	20.143671438	20.857322662	902.96335147	941.91369979	3.7799226271	724.94207764	35.081871033	-1.188085556	33.651557922	19.118755341	0	0	0	0	0
18147	2022-08-30	18:00:46.042	241.54219956	5797.012789	1661882446.042	0	899	20.072073868	20.724070607	902.97384297	938.66441353	3.475568204	724.94076477	35.083297073	-1.1894545097	33.651557922	19.120142943	0	0	0	0	0
18148	2022-08-30	18:00:47.010	241.54221078	5797.013059	1661882447.011	0	899	20.072086277	20.724083602	903.20971767	938.90962137	3.4755691451	724.94145678	35.083366394	-1.1870076396	33.651557922	19.120266946	0	0	0	0	0
18149	2022-08-30	18:00:47.911	241.5422212	5797.013309	1661882447.912	0	899	20.124330939	20.758730528	903.20971767	937.84890993	3.376117525	724.9330602	35.083366394	-1.1577314154	33.651557922	19.121869397	0	0	0	0	0
18150	2022-08-30	18:00:48.841	241.54223196	5797.013567	1661882448.841	0	899	20.124330939	20.758730528	900.50565644	935.04114466	3.376117525	724.91855242	35.083366394	-1.2951549671	33.651557922	19.108457186	0	0	0	0	0
18151	2022-08-30	18:00:49.795	241.542243	5797.013832	1661882449.795	0	899	19.871664062	20.514268789	900.5058937	935.93891251	3.4605356601	724.94091231	35.083398731	-1.3197745795	33.651557922	19.106096369	0	0	0	0	0
18152	2022-08-30	18:00:50.713	241.54225363	5797.014087	1661882450.714	0	899	19.871874665	20.514489282	901.15474758	936.6134685	3.4605517235	724.94696934	35.084587097	-1.1959220005	33.651557922	19.118097305	0	0	0	0	0
18153	2022-08-30	18:00:51.683	241.54226485	5797.014356	1661882451.683	0	899	19.982771438	20.656896897	901.15474758	938.15662619	3.6052144389	724.92688231	35.084587097	-1.2098378985	33.651557922	19.11989975	0	0	0	0	0
18154	2022-08-30	18:00:52.638	241.5422759	5797.014622	1661882452.638	0	899	19.982771438	20.656896897	902.70222531	939.76764415	3.6052144389	724.931696	35.084587097	-1.3913806258	33.651557922	19.101176647	0	0	0	0	0
18155	2022-08-30	18:00:53.617	241.54228723	5797.014894	1661882453.617	0	899	20.103610168	20.809170775	902.70222531	941.27388603	3.7457173782	724.92738959	35.084587097	-1.3995296355	33.651557922	19.097870972	0	0	0	0	0
18156	2022-08-30	18:00:54.625	241.54229891	5797.015174	1661882454.626	0	899	20.103652563	20.809215333	902.84146382	941.41911124	3.7457208379	724.94238968	35.084823558	-1.1962884822	33.651557922	19.118606946	0	0	0	0	0
18157	2022-08-30	18:00:55.621	241.54231044	5797.015451	1661882455.622	0	899	20.148436191	20.765282923	902.84847947	936.46909355	3.2816697263	724.94721389	35.085777283	-1.1588417126	33.651557922	19.120699283	0	0	0	0	0
18158	2022-08-30	18:00:56.565	241.54232137	5797.015713	1661882456.566	0	899	20.148436191	20.765282923	905.2214842	938.93046513	3.2816697263	724.95373535	35.085777283	-1.176692009	33.651557922	19.118394852	0	0	0	0	0
18159	2022-08-30	18:00:57.551	241.54233277	5797.015986	1661882457.551	0	899	20.213011312	20.879404326	905.2214842	941.53963386	3.5258820962	724.94773531	35.085777283	-1.1703861818	33.651557922	19.121463801	0	0	0	0	0
18160	2022-08-30	18:00:58.605	241.54234497	5797.016279	1661882458.605	0	899	20.213011312	20.879404326	901.31011264	937.47133519	3.5258820962	724.92508884	35.085777283	-1.196223855	33.651557922	19.120555878	0	0	0	0	0
18161	2022-08-30	18:00:59.596	241.54235645	5797.016555	1661882459.597	0	899	20.220587268	20.840838687	901.3144939	934.94323377	3.2878199689	724.95202111	35.086373891	-1.1938955697	33.651557922	19.119525455	0	0	0	0	0
