# Supplementary material for: A simple method to measure methane emissions from indoor gas leaks
Source: PLoS One. 2023 Nov 30;18(11):e0295055. doi: 10.1371/journal.pone.0295055 (PMC10688665; doi:10.1371/journal.pone.0295055)
Supplement: S1 Data — (ZIP) [file pone.0295055.s011.zip › data and code/data/raw data/cavity ringdown spectrometer data/RCM control tests/R8_RCM_2.dat]

DATE	TIME	FRAC_DAYS_SINCE_JAN1	FRAC_HRS_SINCE_JAN1	EPOCH_TIME	ALARM_STATUS	INST_STATUS	CH4	CH4_dry	CO2	CO2_dry	H2O	CavityPressure	CavityTemp	Battery_Current	Battery_Temperature	Battery_Voltage	GPS_ABS_LAT	GPS_ABS_LONG	GPS_FIT	GPS_TIME	GPS_ALTITUDE
9638	2022-09-02	18:53:00.931	244.57848301	5869.883592	1662144780.932	0	899	2.046652828	2.0766704906	436.31549775	444.07326388	1.5968522505	734.25886829	30.225749376	-1.2522107829	31.161283493	19.115671916	0	0	0	0	0
9639	2022-09-02	18:53:01.859	244.57849375	5869.88385	1662144781.86	0	899	2.0474082445	2.0770142781	436.31653853	443.96478806	1.5746941	734.2745717	30.226037979	-1.5366513682	31.161283493	19.083872195	0	0	0	0	0
9640	2022-09-02	18:53:02.782	244.57850443	5869.884106	1662144782.783	0	899	2.0474082445	2.0770142781	440.29760269	448.01563681	1.5746941	734.26930409	30.226037979	-1.3983223841	31.161283493	19.115365515	0	0	0	0	0
9641	2022-09-02	18:53:03.700	244.57851506	5869.884361	1662144783.701	0	899	2.0484641205	2.078459796	440.29760269	448.11348127	1.5943089074	734.25076233	30.226037979	-1.2108727694	31.161283493	19.123435974	0	0	0	0	0
9642	2022-09-02	18:53:04.601	244.57852547	5869.884611	1662144784.601	0	899	2.0484641205	2.078459796	438.50791974	446.29202903	1.5943089074	734.25016128	30.226037979	-1.1785136864	31.161283493	19.12531998	0	0	0	0	0
9643	2022-09-02	18:53:05.500	244.57853589	5869.884861	1662144785.501	0	899	2.0518493527	2.0804593333	438.51834859	445.92970175	1.5191959242	734.27011129	30.228915524	-1.1533227575	31.161283493	19.126336319	0	0	0	0	0
9644	2022-09-02	18:53:06.392	244.57854622	5869.885109	1662144786.393	0	899	2.0518599195	2.0804701116	438.65853014	446.07226916	1.5191992827	734.25808291	30.229486465	-1.1506495476	31.161283493	19.127758026	0	0	0	0	0
9645	2022-09-02	18:53:07.280	244.57855649	5869.885356	1662144787.281	0	899	2.0529645313	2.0823844649	438.65853014	446.27861175	1.5607603629	734.24957801	30.229486465	-1.1691465938	31.161283493	19.1259477	0	0	0	0	0
9646	2022-09-02	18:53:08.197	244.57856711	5869.885611	1662144788.198	0	899	2.0529645313	2.0823844649	440.25136723	447.89911854	1.5607603629	734.27184574	30.229486465	-1.2352875471	31.161283493	19.119474411	0	0	0	0	0
9647	2022-09-02	18:53:09.125	244.57857784	5869.885868	1662144789.125	0	899	2.0523573525	2.0815724859	440.25136723	447.8479754	1.5505000644	734.25454409	30.229486465	-1.2410220626	31.161283493	19.121377831	0	0	0	0	0
9648	2022-09-02	18:53:10.084	244.57858894	5869.886134	1662144790.084	0	899	2.0523586321	2.0815737916	437.06509516	444.60672574	1.5505004793	734.23971133	30.229555585	-1.2408603746	31.161283493	19.121649761	0	0	0	0	0
9649	2022-09-02	18:53:10.996	244.5785995	5869.886388	1662144790.997	0	899	2.0547228318	2.0837076545	437.07741293	444.55098478	1.5367007935	734.26008171	30.232965469	-1.2027452363	31.161283493	19.121755335	0	0	0	0	0
9650	2022-09-02	18:53:11.917	244.57861015	5869.886644	1662144791.917	0	899	2.0547228318	2.0837076545	439.70400601	447.22248989	1.5367007935	734.24876757	30.232965469	-1.1708605108	31.161283493	19.12488902	0	0	0	0	0
9651	2022-09-02	18:53:12.815	244.57862056	5869.886893	1662144792.816	0	899	2.0563285193	2.0848079655	439.70400601	447.08523341	1.50911014	734.25008973	30.232965469	-1.1587878466	31.161283493	19.125957489	0	0	0	0	0
9652	2022-09-02	18:53:13.678	244.57863054	5869.887133	1662144793.679	0	899	2.0563285193	2.0848079655	438.18209558	445.53777496	1.50911014	734.26212862	30.232965469	-1.1587878466	31.161283493	19.126929807	0	0	0	0	0
9653	2022-09-02	18:53:14.615	244.57864138	5869.887393	1662144794.615	0	899	2.057057474	2.0857750063	438.18258304	445.59730709	1.5210206614	734.25821913	30.23310007	-1.1937770133	31.161283493	19.122151027	0	0	0	0	0
9654	2022-09-02	18:53:15.516	244.57865181	5869.887643	1662144795.516	0	899	2.0571178296	2.0858365712	436.96594643	444.36017783	1.5210398191	734.262146	30.236352921	-1.1897132397	31.161283493	19.124156952	0	0	0	0	0
9655	2022-09-02	18:53:16.421	244.57866229	5869.887895	1662144796.422	0	899	2.0571841465	2.0878354326	436.96594643	444.8590471	1.6218395704	734.25950895	30.236352921	-1.1925158043	31.161283493	19.124500578	0	0	0	0	0
9656	2022-09-02	18:53:17.302	244.57867248	5869.888139	1662144797.302	0	899	2.0571841465	2.0878354326	438.68150099	446.60559044	1.6218395704	734.25848833	30.236352921	-1.1783196926	31.161283493	19.128477097	0	0	0	0	0
9657	2022-09-02	18:53:18.155	244.57868236	5869.888377	1662144798.156	0	899	2.0629848068	2.0915919325	438.68150099	446.05473811	1.510959145	734.25030235	30.236352921	-1.1624742628	31.161283493	19.128010415	0	0	0	0	0
9658	2022-09-02	18:53:18.996	244.57869209	5869.88861	1662144798.997	0	899	2.0629848068	2.0915919325	438.27276962	445.63913689	1.510959145	734.24749028	30.236352921	-1.1543251908	31.161283493	19.127758026	0	0	0	0	0
9659	2022-09-02	18:53:19.904	244.5787026	5869.888862	1662144799.905	0	899	2.0612766134	2.0901139859	438.27354048	445.70555483	1.5241972398	734.24288233	30.236565735	-1.1553384579	31.161283493	19.127715054	0	0	0	0	0
9660	2022-09-02	18:53:20.796	244.57871292	5869.88911	1662144800.796	0	899	2.0613390426	2.0901776686	436.94255281	444.35209493	1.5242170566	734.24573401	30.239923477	-1.1504986365	31.161283493	19.127299656	0	0	0	0	0
9661	2022-09-02	18:53:21.759	244.57872406	5869.889378	1662144801.759	0	899	2.0623996729	2.0896719144	436.94255281	443.94491534	1.4417773006	734.24878981	30.239923477	-1.1473941803	31.161283493	19.127758026	0	0	0	0	0
9662	2022-09-02	18:53:22.686	244.57873479	5869.889635	1662144802.686	0	899	2.0623996729	2.0896719144	438.75714416	445.78858701	1.4417773006	734.25209783	30.239923477	-1.2021954849	31.161283493	19.124628939	0	0	0	0	0
9663	2022-09-02	18:53:23.604	244.57874542	5869.88989	1662144803.604	0	899	2.0636156815	2.0921865011	438.75714416	446.12000821	1.5086126955	734.25740021	30.239923477	-1.3456446248	31.161283493	19.11458402	0	0	0	0	0
9664	2022-09-02	18:53:24.542	244.57875628	5869.890151	1662144804.543	0	899	2.0636156815	2.0921865011	438.58933046	445.9493784	1.5086126955	734.25671387	30.239923477	-1.598254323	31.161283493	19.095348358	0	0	0	0	0
9665	2022-09-02	18:53:25.480	244.57876714	5869.890411	1662144805.481	0	899	2.0613831435	2.0910943429	438.60216533	446.26540763	1.5696470647	734.25576964	30.243464325	-1.1985198449	31.161283493	19.122157368	0	0	0	0	0
9666	2022-09-02	18:53:26.401	244.5787778	5869.890667	1662144806.402	0	899	2.0613853981	2.0910966442	438.80844548	446.47529557	1.5696478018	734.24919159	30.243585587	-1.1819630293	31.161283493	19.123581602	0	0	0	0	0
9667	2022-09-02	18:53:27.312	244.57878833	5869.89092	1662144807.312	0	899	2.0715440771	2.1013892963	438.80844548	446.47208994	1.569002773	734.23742595	30.243585587	-1.1522772312	31.161283493	19.123075485	0	0	0	0	0
9668	2022-09-02	18:53:28.206	244.57879868	5869.891168	1662144808.206	0	899	2.0715440771	2.1013892963	439.40229883	447.07631475	1.569002773	734.24740985	30.243585587	-1.1510699648	31.161283493	19.123743234	0	0	0	0	0
9669	2022-09-02	18:53:29.180	244.57880997	5869.891439	1662144809.181	0	899	2.0662972173	2.0945899952	439.40322724	446.6954661	1.4922171246	734.25220858	30.243841247	-1.1461223261	31.161283493	19.126781603	0	0	0	0	0
9670	2022-09-02	18:53:30.091	244.5788205	5869.891692	1662144810.091	0	899	2.0663578615	2.0946518311	438.43704875	445.71334633	1.4922359256	734.24017334	30.247095108	-1.1506495476	31.161283493	19.128118515	0	0	0	0	0
9671	2022-09-02	18:53:31.017	244.57883123	5869.891949	1662144811.018	0	899	2.0683177247	2.0968969174	438.43704875	445.77992414	1.5056649133	734.2493852	30.247095108	-1.1542713374	31.161283493	19.127546159	0	0	0	0	0
9672	2022-09-02	18:53:31.931	244.57884181	5869.892203	1662144811.932	0	899	2.0683177247	2.0968969174	440.17992143	447.55198618	1.5056649133	734.25067139	30.247095108	-1.1734366417	31.161283493	19.124517441	0	0	0	0	0
9673	2022-09-02	18:53:32.782	244.57885166	5869.89244	1662144812.783	0	899	2.0709326972	2.0991969383	440.17992143	447.46127937	1.487440488	734.25359461	30.247095108	-1.1807449598	31.161283493	19.119935636	0	0	0	0	0
9674	2022-09-02	18:53:33.690	244.57886215	5869.892692	1662144813.69	0	899	2.0709326972	2.0991969383	438.25072854	445.5001742	1.487440488	734.25861	30.247095108	-1.1832026243	31.161283493	19.118394852	0	0	0	0	0
9675	2022-09-02	18:53:34.628	244.57887302	5869.892952	1662144814.629	0	899	2.0704035114	2.1006813951	438.25072854	446.02022106	1.5922849209	734.24812408	30.247095108	-1.1547456301	31.161283493	19.126264749	0	0	0	0	0
9676	2022-09-02	18:53:35.538	244.57888354	5869.893205	1662144815.538	0	899	2.0704271527	2.1007055327	438.92189488	446.70332494	1.5922927264	734.24617297	30.248361082	-1.1518999078	31.161283493	19.127536003	0	0	0	0	0
9677	2022-09-02	18:53:36.415	244.5788937	5869.893449	1662144816.416	0	899	2.0730177414	2.1028762753	438.92925823	446.59297455	1.5685927796	734.24650119	30.250391006	-1.3584825685	31.161283493	19.128380024	0	0	0	0	0
9678	2022-09-02	18:53:37.296	244.57890389	5869.893693	1662144817.296	0	899	2.0730177414	2.1028762753	438.13619965	445.78606914	1.5685927796	734.24551533	30.250391006	-1.1718090773	31.161283493	19.127758026	0	0	0	0	0
9679	2022-09-02	18:53:38.186	244.57891419	5869.893941	1662144818.186	0	899	2.0734913913	2.1030359845	438.13619965	445.70366236	1.5519823038	734.24641994	30.250391006	-1.1678854511	31.161283493	19.127571813	0	0	0	0	0
9680	2022-09-02	18:53:39.084	244.57892458	5869.89419	1662144819.084	0	899	2.0734913913	2.1030359845	438.7305367	446.30826476	1.5519823038	734.25415039	30.250391006	-1.1490218639	31.161283493	19.126676559	0	0	0	0	0
9681	2022-09-02	18:53:40.006	244.57893527	5869.894446	1662144820.007	0	899	2.0729312919	2.1022579422	438.74099953	446.26488103	1.5411038805	734.25522154	30.253276635	-1.4424846409	31.161283493	19.090606197	0	0	0	0	0
9682	2022-09-02	18:53:40.934	244.578946	5869.894704	1662144820.934	0	899	2.0729446685	2.1022715905	437.47171009	444.97384595	1.5411081499	734.24682617	30.253992081	-1.5152440071	31.161283493	19.081663132	0	0	0	0	0
9683	2022-09-02	18:53:41.815	244.5789562	5869.894949	1662144821.816	0	899	2.0728016344	2.1016333505	437.47171009	444.8473089	1.5155455581	734.25975269	30.253992081	-1.2363870475	31.161283493	19.117936861	0	0	0	0	0
9684	2022-09-02	18:53:42.762	244.57896715	5869.895212	1662144822.762	0	899	2.0728016344	2.1016333505	440.01799664	447.43652483	1.5155455581	734.25955988	30.253992081	-1.1977437079	31.161283493	19.097589455	0	0	0	0	0
9685	2022-09-02	18:53:43.687	244.57897787	5869.895469	1662144823.688	0	899	2.0815277782	2.111323297	440.01799664	447.65302244	1.559019924	734.25620376	30.253992081	-1.207358725	31.161283493	19.098624627	0	0	0	0	0
9686	2022-09-02	18:53:44.596	244.57898839	5869.895721	1662144824.597	0	899	2.0815336481	2.1113292875	437.63030868	445.22391357	1.5590218114	734.25509219	30.254304734	-1.2185044178	31.161283493	19.121922411	0	0	0	0	0
9687	2022-09-02	18:53:45.513	244.578999	5869.895976	1662144825.514	0	899	2.0776203788	2.1064919644	437.64231276	445.01383395	1.5141408784	734.24997049	30.257623672	-1.2196900979	31.161283493	19.119855123	0	0	0	0	0
9688	2022-09-02	18:53:46.411	244.5790094	5869.896226	1662144826.412	0	899	2.0776203788	2.1064919644	438.9492769	446.34281222	1.5141408784	734.24512406	30.257623672	-1.2076174021	31.161283493	19.122716904	0	0	0	0	0
9689	2022-09-02	18:53:47.338	244.57902012	5869.896483	1662144827.338	0	899	2.0767585947	2.1061837218	438.9492769	446.48812131	1.543396636	734.23755691	30.257623672	-1.1941973587	31.161283493	19.121330905	0	0	0	0	0
9690	2022-09-02	18:53:48.278	244.579031	5869.896744	1662144828.278	0	899	2.0767585947	2.1061837218	439.95788971	447.5140568	1.543396636	734.24774817	30.257623672	-1.1853153406	31.161283493	19.114235606	0	0	0	0	0
9691	2022-09-02	18:53:49.177	244.57904141	5869.896994	1662144829.178	0	899	2.0734439633	2.1033582622	439.95788971	447.65236909	1.5711622325	734.25987355	30.257623672	-1.1897132397	31.161283493	19.095748245	0	0	0	0	0
9692	2022-09-02	18:53:50.108	244.57905219	5869.897252	1662144830.109	0	899	2.0734736937	2.1033886083	439.57578495	447.26362981	1.5711719043	734.25775995	30.259213416	-1.1874819662	31.161283493	19.102206679	0	0	0	0	0
9693	2022-09-02	18:53:51.017	244.57906271	5869.897505	1662144831.018	0	899	2.079325375	2.1086588039	439.5826481	447.09945577	1.5367809732	734.26593381	30.261102676	-1.2517689103	31.161283493	19.105345164	0	0	0	0	0
9694	2022-09-02	18:53:51.920	244.57907315	5869.897756	1662144831.92	0	899	2.079325375	2.1086588039	439.92397782	447.44662218	1.5367809732	734.25538484	30.261102676	-1.4358770192	31.161283493	19.076364075	0	0	0	0	0
9695	2022-09-02	18:53:52.828	244.57908366	5869.898008	1662144832.828	0	899	2.080923379	2.1109069465	439.92397782	447.60793199	1.5691688187	734.24314385	30.261102676	-1.3233210133	31.161283493	19.095188482	0	0	0	0	0
9696	2022-09-02	18:53:53.747	244.57909431	5869.898263	1662144833.748	0	899	2.080923379	2.1109069465	437.90989105	445.55866606	1.5691688187	734.25549316	30.261102676	-1.5494247675	31.161283493	19.105791092	0	0	0	0	0
9697	2022-09-02	18:53:54.676	244.57910505	5869.898521	1662144834.676	0	899	2.0825451354	2.1112922752	437.91339313	445.24017744	1.504186676	734.25141876	30.262070346	-1.4993447192	31.161283493	19.104791856	0	0	0	0	0
9698	2022-09-02	18:53:55.578	244.57911549	5869.898772	1662144835.578	0	899	2.0825923067	2.1113403811	438.86306789	446.20581392	1.5042013036	734.26050371	30.26458168	-1.3591724547	31.161283493	19.109489757	0	0	0	0	0
9699	2022-09-02	18:53:56.486	244.579126	5869.899024	1662144836.486	0	899	2.0851933393	2.113378178	438.86306789	446.05254212	1.473308827	734.26438287	30.26458168	-1.2054723572	31.161283493	19.123790072	0	0	0	0	0
9700	2022-09-02	18:53:57.375	244.57913628	5869.899271	1662144837.375	0	899	2.0851933393	2.113378178	439.08409783	446.27719299	1.473308827	734.26116943	30.26458168	-1.2157557011	31.161283493	19.126317978	0	0	0	0	0
9701	2022-09-02	18:53:58.305	244.57914706	5869.899529	1662144838.306	0	899	2.0825118132	2.112199431	439.08409783	446.67164831	1.5527297853	734.26673738	30.26458168	-1.4830250558	31.161283493	19.074100204	0	0	0	0	0
9702	2022-09-02	18:53:59.250	244.57915799	5869.899792	1662144839.25	0	899	2.0825118132	2.112199431	438.55645194	446.13488448	1.5527297853	734.26452435	30.26458168	-1.3847837495	31.161283493	19.091161753	0	0	0	0	0
9703	2022-09-02	18:54:00.131	244.57916819	5869.900037	1662144840.132	0	899	2.0864100651	2.1164205912	438.56872926	446.21569688	1.5664880473	734.27081299	30.267969131	-1.1815749407	31.161283493	19.123435974	0	0	0	0	0
9704	2022-09-02	18:54:01.055	244.57917889	5869.900293	1662144841.056	0	899	2.0864100651	2.1164205912	440.1292386	447.80341555	1.5664880473	734.27399005	30.267969131	-1.1900474157	31.161283493	19.122499403	0	0	0	0	0
9705	2022-09-02	18:54:01.950	244.57918925	5869.900542	1662144841.951	0	899	2.0842156302	2.1134321309	440.1292386	447.60766433	1.5271980073	734.27358544	30.267969131	-1.1890449192	31.161283493	19.109487761	0	0	0	0	0
9706	2022-09-02	18:54:02.786	244.57919891	5869.900774	1662144842.786	0	899	2.0842156302	2.1134321309	437.57399448	445.00900296	1.5271980073	734.27295488	30.267969131	-1.1924726829	31.161283493	19.095209892	0	0	0	0	0
9707	2022-09-02	18:54:03.752	244.57921009	5869.901042	1662144843.752	0	899	2.0872446068	2.1179101943	437.57399448	445.3675402	1.5995550975	734.26968404	30.267969131	-1.196223855	31.161283493	19.095348358	0	0	0	0	0
9708	2022-09-02	18:54:04.668	244.57922071	5869.901297	1662144844.669	0	899	2.0872446068	2.1179101943	438.71230606	446.52612603	1.5995550975	734.27727867	30.267969131	-1.4861941298	31.161283493	19.103761622	0	0	0	0	0
9709	2022-09-02	18:54:05.621	244.57923172	5869.901561	1662144845.621	0	899	2.0844068695	2.1134383137	438.72120006	446.12766545	1.5175203376	734.25709786	30.27042226	-1.2708371854	31.161283493	19.119456209	0	0	0	0	0
9710	2022-09-02	18:54:06.528	244.57924222	5869.901813	1662144846.528	0	899	2.0844290242	2.1134609114	436.87940146	444.25480795	1.5175272626	734.2633667	30.271600723	-1.1490218639	31.161283493	19.123075485	0	0	0	0	0
9711	2022-09-02	18:54:07.467	244.57925309	5869.902074	1662144847.467	0	899	2.0876885825	2.1174528546	436.87940146	444.42958049	1.552876688	734.27761416	30.271600723	-1.2498717624	31.161283493	19.124725834	0	0	0	0	0
9712	2022-09-02	18:54:08.354	244.57926336	5869.902321	1662144848.354	0	899	2.0876885825	2.1174528546	438.5177998	446.09629374	1.552876688	734.29199219	30.271600723	-1.1620430946	31.161283493	19.127037048	0	0	0	0	0
9713	2022-09-02	18:54:09.227	244.57927347	5869.902563	1662144849.228	0	899	2.0885446968	2.1184646811	438.51966963	446.13482975	1.5602550157	734.27439506	30.272116693	-1.1600597284	31.161283493	19.127146866	0	0	0	0	0
9714	2022-09-02	18:54:10.134	244.57928397	5869.902815	1662144850.135	0	899	2.0885987872	2.1185198838	439.68719278	447.32271402	1.5602723648	734.26849365	30.274988174	-1.1490218639	31.161283493	19.127758026	0	0	0	0	0
9715	2022-09-02	18:54:11.056	244.57929464	5869.903071	1662144851.057	0	899	2.0906783087	2.1216306256	439.68719278	447.5788039	1.6116800973	734.2683251	30.274988174	-1.411979605	31.161283493	19.086039815	0	0	0	0	0
9716	2022-09-02	18:54:12.032	244.57930593	5869.903342	1662144852.032	0	899	2.0906783087	2.1216306256	439.05743698	446.93774509	1.6116800973	734.26603487	30.274988174	-1.2715917731	31.161283493	19.1084765	0	0	0	0	0
9717	2022-09-02	18:54:12.941	244.57931646	5869.903595	1662144852.942	0	899	2.0928480495	2.1225750977	439.05743698	446.61700102	1.5471918796	734.26530244	30.274988174	-1.1645331004	31.161283493	19.126021455	0	0	0	0	0
9718	2022-09-02	18:54:13.845	244.57932692	5869.903846	1662144853.846	0	899	2.0928480495	2.1225750977	437.96787084	445.50867504	1.5471918796	734.26569452	30.274988174	-1.1702676143	31.161283493	19.126187672	0	0	0	0	0
9719	2022-09-02	18:54:14.717	244.57933701	5869.904088	1662144854.718	0	899	2.0926647295	2.1218168287	437.97229496	445.36755233	1.5178099575	734.2783187	30.276210494	-1.1542497779	31.161283493	19.127318212	0	0	0	0	0
9720	2022-09-02	18:54:15.601	244.57934725	5869.904334	1662144855.602	0	899	2.0927061703	2.121859098	438.45731875	445.86082986	1.5178228624	734.26428223	30.278406143	-1.1490218639	31.161283493	19.125236511	0	0	0	0	0
9721	2022-09-02	18:54:16.473	244.57935733	5869.904576	1662144856.473	0	899	2.0914116809	2.1209140815	438.45731875	445.95449294	1.5367022805	734.27403775	30.278406143	-1.267183123	31.161283493	19.124256867	0	0	0	0	0
9722	2022-09-02	18:54:17.361	244.5793676	5869.904823	1662144857.361	0	899	2.0914116809	2.1209140815	439.2203361	446.73055712	1.5367022805	734.2683825	30.278406143	-1.1587878466	31.161283493	19.127758026	0	0	0	0	0
9723	2022-09-02	18:54:18.270	244.57937814	5869.905075	1662144858.271	0	899	2.093788597	2.1242923003	439.2203361	446.97738666	1.5863307695	734.27654585	30.278406143	-1.1530640986	31.161283493	19.127898879	0	0	0	0	0
9724	2022-09-02	18:54:19.204	244.57938895	5869.905335	1662144859.205	0	899	2.093788597	2.1242923003	437.75314713	445.48428573	1.5863307695	734.27410282	30.278406143	-1.1500027914	31.161283493	19.127393369	0	0	0	0	0
9725	2022-09-02	18:54:20.109	244.57939942	5869.905586	1662144860.11	0	899	2.0963228987	2.1246598385	437.75961763	444.93143807	1.4733943241	734.2737451	30.280194756	-1.2051382089	31.161283493	19.121991151	0	0	0	0	0
9726	2022-09-02	18:54:21.003	244.57940977	5869.905834	1662144861.004	0	899	2.0963571667	2.1246947712	438.51916644	445.70348183	1.4734046652	734.26882146	30.282007217	-1.2592173175	31.161283493	19.116353862	0	0	0	0	0
9727	2022-09-02	18:54:21.895	244.57942009	5869.906082	1662144861.896	0	899	2.0952154381	2.1247359865	438.51916644	446.00836293	1.5348816753	734.27162989	30.282007217	-1.5152008881	31.161283493	19.082616326	0	0	0	0	0
9728	2022-09-02	18:54:22.811	244.57943068	5869.906336	1662144862.811	0	899	2.0952154381	2.1247359865	439.00139975	446.498832	1.5348816753	734.26455547	30.282007217	-1.1887107251	31.161283493	19.11584023	0	0	0	0	0
9729	2022-09-02	18:54:23.694	244.5794409	5869.906582	1662144863.694	0	899	2.0985269062	2.1295078777	439.00139975	446.8584316	1.6072048527	734.2689209	30.282007217	-1.1555324793	31.161283493	19.093547821	0	0	0	0	0
9730	2022-09-02	18:54:24.559	244.57945091	5869.906822	1662144864.559	0	899	2.0985269062	2.1295078777	440.81550001	448.70499975	1.6072048527	734.25000404	30.282007217	-1.1506818849	31.161283493	19.101416582	0	0	0	0	0
9731	2022-09-02	18:54:25.490	244.5794617	5869.907081	1662144865.491	0	899	2.0967462773	2.1272009275	440.82358073	448.58539067	1.5816142047	734.25674418	30.284225502	-1.1506495476	31.161283493	19.118144016	0	0	0	0	0
9732	2022-09-02	18:54:26.417	244.57947243	5869.907338	1662144866.418	0	899	2.0967689638	2.1272240871	437.67256936	445.37893424	1.5816215524	734.28149414	30.285425186	-1.1506495476	31.161283493	19.127758026	0	0	0	0	0
9733	2022-09-02	18:54:27.328	244.57948296	5869.907591	1662144867.328	0	899	2.099364384	2.1284102143	437.67256936	445.01218194	1.5075923144	734.26677658	30.285425186	-1.1502938286	31.161283493	19.127915174	0	0	0	0	0
9734	2022-09-02	18:54:28.214	244.57949323	5869.907837	1662144868.215	0	899	2.099364384	2.1284102143	440.24661094	447.62938928	1.5075923144	734.26600293	30.285425186	-1.1490218639	31.161283493	19.128477097	0	0	0	0	0
9735	2022-09-02	18:54:29.125	244.57950376	5869.90809	1662144869.125	0	899	2.1019612979	2.1321871482	440.24661094	447.92070505	1.5660609516	734.28011458	30.285425186	-1.4359632225	31.161283493	19.111452191	0	0	0	0	0
9736	2022-09-02	18:54:30.015	244.57951406	5869.908338	1662144870.015	0	899	2.1019612979	2.1321871482	437.433277	445.05833089	1.5660609516	734.28155518	30.285425186	-1.5071057081	31.161283493	19.10723114	0	0	0	0	0
9737	2022-09-02	18:54:30.911	244.57952444	5869.908587	1662144870.912	0	899	2.1072531663	2.1364774426	437.44445185	444.79772651	1.5111267981	734.26979722	30.288516354	-1.1970322551	31.161283493	19.123860808	0	0	0	0	0
9738	2022-09-02	18:54:31.786	244.57953456	5869.908829	1662144871.786	0	899	2.1072611171	2.1364855517	438.17790964	445.54352558	1.5111292462	734.2670567	30.288934708	-1.1793867405	31.161283493	19.126615524	0	0	0	0	0
9739	2022-09-02	18:54:32.766	244.5795459	5869.909102	1662144872.766	0	899	2.1058107705	2.1361128672	438.17790964	445.82122898	1.5671260796	734.26541279	30.288934708	-1.1645438418	31.161283493	19.125563577	0	0	0	0	0
9740	2022-09-02	18:54:33.691	244.57955662	5869.909359	1662144873.692	0	899	2.1058107705	2.1361128672	438.28598634	445.93119091	1.5671260796	734.28116552	30.288934708	-1.1490218639	31.161283493	19.124876022	0	0	0	0	0
9741	2022-09-02	18:54:34.585	244.57956697	5869.909607	1662144874.586	0	899	2.1040892176	2.1336505032	438.29174433	445.75571163	1.5305780811	734.26686996	30.290524451	-1.194488407	31.161283493	19.125062576	0	0	0	0	0
9742	2022-09-02	18:54:35.517	244.57957775	5869.909866	1662144875.518	0	899	2.1041250691	2.1336870777	438.01099716	445.47023893	1.530589279	734.27449329	30.292413712	-1.2158527374	31.161283493	19.127251909	0	0	0	0	0
9743	2022-09-02	18:54:36.474	244.57958883	5869.910132	1662144876.475	0	899	2.1055933163	2.135850247	438.01099716	445.64077277	1.5649826432	734.27312949	30.292413712	-1.1571601629	31.161283493	19.128118515	0	0	0	0	0
9744	2022-09-02	18:54:37.339	244.57959884	5869.910372	1662144877.34	0	899	2.1055933163	2.135850247	438.41719854	446.05404983	1.5649826432	734.27617115	30.292413712	-1.2048256547	31.161283493	19.121727204	0	0	0	0	0
9745	2022-09-02	18:54:38.266	244.57960956	5869.910629	1662144878.266	0	899	2.1100800316	2.1404631285	438.41719854	446.06963489	1.568121623	734.27873422	30.292413712	-1.1751397888	31.161283493	19.124970556	0	0	0	0	0
9746	2022-09-02	18:54:39.217	244.57962058	5869.910894	1662144879.218	0	899	2.1100800316	2.1404631285	439.499839	447.17117251	1.568121623	734.27672127	30.292413712	-1.1479439278	31.161283493	19.128239625	0	0	0	0	0
9747	2022-09-02	18:54:40.209	244.57963205	5869.911169	1662144880.209	0	899	2.1068981941	2.1366328322	439.50963079	447.02829254	1.5374047362	734.27851393	30.295109768	-1.182491147	31.161283493	19.123541106	0	0	0	0	0
9748	2022-09-02	18:54:41.105	244.57964242	5869.911418	1662144881.105	0	899	2.1069142311	2.1366491941	438.88512176	446.39312504	1.537409761	734.27480574	30.295953751	-1.2171569589	31.161283493	19.122311055	0	0	0	0	0
9749	2022-09-02	18:54:42.023	244.57965306	5869.911673	1662144882.024	0	899	2.111005828	2.1415552071	438.88512176	446.58438961	1.5758996829	734.26830327	30.295953751	-1.3069043088	31.161283493	19.119196822	0	0	0	0	0
9750	2022-09-02	18:54:42.979	244.57966411	5869.911939	1662144882.979	0	899	2.111005828	2.1415552071	438.78191106	446.47936831	1.5758996829	734.27287444	30.295953751	-1.2835674317	31.161283493	19.120150459	0	0	0	0	0
9751	2022-09-02	18:54:43.861	244.57967432	5869.912184	1662144883.861	0	899	2.1103847135	2.1401197474	438.78191106	446.27578638	1.5349202549	734.26471028	30.295953751	-1.1621940546	31.161283493	19.126040654	0	0	0	0	0
9752	2022-09-02	18:54:44.776	244.57968491	5869.912438	1662144884.776	0	899	2.1103847135	2.1401197474	437.90531327	445.38421734	1.5349202549	734.26098633	30.295953751	-1.1897132397	31.161283493	19.121274948	0	0	0	0	0
9753	2022-09-02	18:54:45.710	244.57969572	5869.912697	1662144885.71	0	899	2.1129254892	2.1438421711	437.91695224	445.68479929	1.5931457943	734.2662014	30.29917002	-1.1678423266	31.161283493	19.127675947	0	0	0	0	0
9754	2022-09-02	18:54:46.621	244.57970627	5869.912951	1662144886.622	0	899	2.1129275882	2.1438443141	438.18832819	445.96099232	1.5931464738	734.27496338	30.299280167	-1.1913409233	31.161283493	19.127037048	0	0	0	0	0
9755	2022-09-02	18:54:47.545	244.57971696	5869.913207	1662144887.545	0	899	2.1114394431	2.1416190848	438.18832819	445.7804941	1.5567802262	734.26251787	30.299280167	-1.1812300272	31.161283493	19.118952997	0	0	0	0	0
9756	2022-09-02	18:54:48.443	244.57972735	5869.913456	1662144888.443	0	899	2.1114394431	2.1416190848	438.98691089	446.59291326	1.5567802262	734.25681977	30.299280167	-1.1579901777	31.161283493	19.121914011	0	0	0	0	0
9757	2022-09-02	18:54:49.338	244.57973771	5869.913705	1662144889.338	0	899	2.1176012613	2.1472605566	438.98691089	446.43957496	1.5259191987	734.25839254	30.299280167	-1.1457666159	31.161283493	19.124876022	0	0	0	0	0
9758	2022-09-02	18:54:50.210	244.5797478	5869.913947	1662144890.21	0	899	2.1176081162	2.1472675494	440.17621957	447.64908504	1.5259213197	734.25970055	30.299639102	-1.1468014093	31.161283493	19.12491422	0	0	0	0	0
9759	2022-09-02	18:54:51.081	244.57975788	5869.914189	1662144891.081	0	899	2.1163804605	2.147348109	440.18723538	447.99545755	1.5931667331	734.26320502	30.302667618	-1.1611160719	31.161283493	19.122060308	0	0	0	0	0
9760	2022-09-02	18:54:51.954	244.579768	5869.914432	1662144891.955	0	899	2.1163804605	2.147348109	439.21065156	447.00155068	1.5931667331	734.2642321	30.302667618	-1.1649642267	31.161283493	19.119489758	0	0	0	0	0
9761	2022-09-02	18:54:52.881	244.57977872	5869.914689	1662144892.881	0	899	2.1152162803	2.1453396596	439.21065156	446.79269858	1.5511831695	734.27868774	30.302667618	-1.1481919131	31.161283493	19.126676559	0	0	0	0	0
9762	2022-09-02	18:54:53.752	244.5797888	5869.914931	1662144893.752	0	899	2.1152162803	2.1453396596	437.85627496	445.41494151	1.5511831695	734.27611496	30.302667618	-1.1506495476	31.161283493	19.126676559	0	0	0	0	0
9763	2022-09-02	18:54:54.645	244.57979914	5869.915179	1662144894.646	0	899	2.1191554061	2.1488226112	437.86306272	445.29316644	1.5252166027	734.27236069	30.304543539	-1.3515947165	31.161283493	19.101006779	0	0	0	0	0
9764	2022-09-02	18:54:55.578	244.57980994	5869.915439	1662144895.579	0	899	2.1191889601	2.1488568395	439.35641852	446.81191456	1.5252269726	734.26837724	30.30629921	-1.534323105	31.161283493	19.085875315	0	0	0	0	0
9765	2022-09-02	18:54:56.437	244.57981987	5869.915677	1662144896.437	0	899	2.1207839817	2.1502906376	439.35641852	446.76568845	1.5159269823	734.27473904	30.30629921	-1.5152440071	31.161283493	19.117673874	0	0	0	0	0
9766	2022-09-02	18:54:57.338	244.57983031	5869.915927	1662144897.339	0	899	2.1207839817	2.1502906376	439.90523056	447.32375562	1.5159269823	734.280885	30.30629921	-1.2026482371	31.161283493	19.106263255	0	0	0	0	0
9767	2022-09-02	18:54:58.260	244.57984098	5869.916184	1662144898.261	0	899	2.1183479806	2.149009192	439.90523056	447.62380302	1.5761824602	734.27011209	30.30629921	-1.1860914404	31.161283493	19.107760916	0	0	0	0	0
9768	2022-09-02	18:54:59.204	244.57985191	5869.916446	1662144899.205	0	899	2.1183479806	2.149009192	439.27690196	446.98444977	1.5761824602	734.25250244	30.30629921	-1.1506495476	31.161283493	19.127037048	0	0	0	0	0
9769	2022-09-02	18:55:00.144	244.57986279	5869.916707	1662144900.145	0	899	2.115908801	2.1460132115	439.28734739	446.86344111	1.5497198319	734.27627826	30.309176754	-1.6069962552	31.161283493	19.06152993	0	0	0	0	0
9770	2022-09-02	18:55:01.052	244.5798733	5869.916959	1662144901.053	0	899	2.1159196958	2.1460243288	438.25271141	445.81097845	1.5497232584	734.27563477	30.309747696	-1.6975412369	31.161283493	19.048532486	0	0	0	0	0
9771	2022-09-02	18:55:02.007	244.57988435	5869.917224	1662144902.008	0	899	2.123611876	2.1533349197	438.25271141	445.68778384	1.5248852079	734.26270259	30.309747696	-1.3764838391	31.161283493	19.086878871	0	0	0	0	0
9772	2022-09-02	18:55:02.983	244.57989565	5869.917496	1662144902.984	0	899	2.123611876	2.1533349197	439.46128609	446.91686232	1.5248852079	734.26937886	30.309747696	-1.5367268648	31.161283493	19.102232181	0	0	0	0	0
9773	2022-09-02	18:55:03.900	244.57990625	5869.91775	1662144903.9	0	899	2.1242258987	2.1528433129	439.46128609	446.63666964	1.4684982119	734.27740479	30.309747696	-1.4615314007	31.161283493	19.10146904	0	0	0	0	0
9774	2022-09-02	18:55:04.789	244.57991655	5869.917997	1662144904.79	0	899	2.1242258987	2.1528433129	439.47084717	446.64638683	1.4684982119	734.25924137	30.309747696	-1.6727059851	31.161283493	19.079252774	0	0	0	0	0
9775	2022-09-02	18:55:05.719	244.5799273	5869.918255	1662144905.719	0	899	2.1226073989	2.1527723721	439.4776243	447.04825414	1.5479619711	734.26255142	30.311613917	-1.4690229222	31.161283493	19.099969548	0	0	0	0	0
9776	2022-09-02	18:55:06.693	244.57993858	5869.918526	1662144906.693	0	899	2.1226382718	2.1528038748	437.86594269	445.40885694	1.5479716392	734.27075195	30.3132267	-1.2743512392	31.161283493	19.1198349	0	0	0	0	0
9777	2022-09-02	18:55:07.582	244.57994887	5869.918773	1662144907.582	0	899	2.1272483945	2.1565200208	437.86594269	445.16876646	1.4995080858	734.27022487	30.3132267	-1.2248532843	31.161283493	19.120168976	0	0	0	0	0
9778	2022-09-02	18:55:08.533	244.57995988	5869.919037	1662144908.534	0	899	2.1272483945	2.1565200208	440.93083785	448.28477861	1.4995080858	734.27073013	30.3132267	-1.1520939292	31.161283493	19.124512035	0	0	0	0	0
9779	2022-09-02	18:55:09.443	244.57997041	5869.91929	1662144909.443	0	899	2.127063188	2.156147832	440.93083785	448.23830656	1.4901866667	734.27854263	30.3132267	-1.1539047956	31.161283493	19.128118515	0	0	0	0	0
9780	2022-09-02	18:55:10.335	244.57998073	5869.919538	1662144910.335	0	899	2.1270985841	2.1561839227	438.22792946	445.4906561	1.4901973153	734.27815903	30.315071902	-1.1691142131	31.161283493	19.125544668	0	0	0	0	0
9781	2022-09-02	18:55:11.232	244.57999111	5869.919787	1662144911.232	0	899	2.1298382723	2.1581532054	438.23340402	445.29419042	1.4494015529	734.2752726	30.316583633	-1.1845176449	31.161283493	19.122227069	0	0	0	0	0
9782	2022-09-02	18:55:12.111	244.5800013	5869.920031	1662144912.112	0	899	2.1298382723	2.1581532054	438.59373995	445.66033206	1.4494015529	734.26725153	30.316583633	-1.2820583337	31.161283493	19.111078174	0	0	0	0	0
9783	2022-09-02	18:55:12.963	244.58001115	5869.920268	1662144912.963	0	899	2.1303635181	2.1608228201	438.59373995	446.19522569	1.5572424871	734.26713188	30.316583633	-1.3721721867	31.161283493	19.1077918	0	0	0	0	0
9784	2022-09-02	18:55:13.859	244.58002153	5869.920517	1662144913.86	0	899	2.1303635181	2.1608228201	438.36670388	445.96425475	1.5572424871	734.26550212	30.316583633	-1.3173708813	31.161283493	19.121922335	0	0	0	0	0
9785	2022-09-02	18:55:14.783	244.58003222	5869.920773	1662144914.784	0	899	2.1304336105	2.160816408	438.3704925	445.94871911	1.5533357752	734.26581861	30.317629517	-1.1907156722	31.161283493	19.124845555	0	0	0	0	0
9786	2022-09-02	18:55:15.677	244.58004257	5869.921022	1662144915.678	0	899	2.1304809444	2.1608647109	438.74443344	446.32919808	1.5533505954	734.27901838	30.320093155	-1.3901517557	31.161283493	19.109554026	0	0	0	0	0
9787	2022-09-02	18:55:16.595	244.58005318	5869.921276	1662144916.595	0	899	2.1311751237	2.1606237028	438.74443344	446.09266905	1.5057076771	734.27503775	30.320093155	-1.5267669034	31.161283493	19.103310882	0	0	0	0	0
9788	2022-09-02	18:55:17.509	244.58006377	5869.921531	1662144917.51	0	899	2.1311751237	2.1606237028	437.98372185	445.31921682	1.5057076771	734.25901906	30.320093155	-1.5168716908	31.161283493	19.109392166	0	0	0	0	0
9789	2022-09-02	18:55:18.474	244.58007494	5869.921799	1662144918.475	0	899	2.1317656785	2.16126633	437.98372185	445.33018369	1.5079216383	734.26478304	30.320093155	-1.3725386526	31.161283493	19.113887383	0	0	0	0	0
9790	2022-09-02	18:55:19.421	244.58008589	5869.922061	1662144919.421	0	899	2.1317656785	2.16126633	439.71686225	447.09239469	1.5079216383	734.2735337	30.320093155	-1.1815749407	31.161283493	19.1198349	0	0	0	0	0
9791	2022-09-02	18:55:20.325	244.58009635	5869.922313	1662144920.325	0	899	2.1334255035	2.1624713814	439.72208994	446.97801992	1.483848608	734.25470132	30.321531927	-1.2114547846	31.161283493	19.12283977	0	0	0	0	0
9792	2022-09-02	18:55:21.256	244.58010714	5869.922571	1662144921.257	0	899	2.1334641699	2.1625108034	438.62419869	445.86206944	1.4838601568	734.24741146	30.323541641	-1.2421322943	31.161283493	19.126991689	0	0	0	0	0
9793	2022-09-02	18:55:22.171	244.58011772	5869.922825	1662144922.171	0	899	2.134522842	2.1657741517	438.62419869	446.4092416	1.5940814636	734.24959701	30.323541641	-1.1652984619	31.161283493	19.126676559	0	0	0	0	0
9794	2022-09-02	18:55:23.088	244.58012833	5869.92308	1662144923.088	0	899	2.134522842	2.1657741517	439.81829878	447.6245355	1.5940814636	734.25768396	30.323541641	-1.1628839101	31.161283493	19.126752954	0	0	0	0	0
9795	2022-09-02	18:55:23.993	244.58013881	5869.923331	1662144923.993	0	899	2.1361642099	2.1666560087	439.81829878	447.42838164	1.5547069287	734.26843464	30.323541641	-1.1538401218	31.161283493	19.127051372	0	0	0	0	0
9796	2022-09-02	18:55:24.936	244.58014972	5869.923593	1662144924.936	0	899	2.1361890497	2.1666813575	438.60743013	446.19660014	1.5547146922	734.2610894	30.324831059	-1.1630994934	31.161283493	19.126052465	0	0	0	0	0
9797	2022-09-02	18:55:25.894	244.58016082	5869.92386	1662144925.895	0	899	2.1339756697	2.1658431885	438.61558709	446.5565	1.6254615303	734.2584944	30.32708168	-1.2557356429	31.161283493	19.116877461	0	0	0	0	0
9798	2022-09-02	18:55:26.808	244.58017139	5869.924113	1662144926.808	0	899	2.1339756697	2.1658431885	436.17708155	444.07384655	1.6254615303	734.25458491	30.32708168	-1.6503392458	31.161283493	19.082384109	0	0	0	0	0
9799	2022-09-02	18:55:27.701	244.58018174	5869.924362	1662144927.702	0	899	2.1395830752	2.1705231881	436.17708155	443.82318603	1.5747547229	734.26811127	30.32708168	-1.4780019774	31.161283493	19.104365191	0	0	0	0	0
9800	2022-09-02	18:55:28.650	244.58019271	5869.924625	1662144928.65	0	899	2.1395830752	2.1705231881	439.83318372	447.54337901	1.5747547229	734.27319336	30.32708168	-1.184830308	31.161283493	19.123796463	0	0	0	0	0
9801	2022-09-02	18:55:29.548	244.5802031	5869.924874	1662144929.548	0	899	2.1380179055	2.1681067721	439.83694673	447.33995859	1.5331357742	734.26413429	30.328117055	-1.1543360356	31.161283493	19.116449078	0	0	0	0	0
9802	2022-09-02	18:55:30.466	244.58021373	5869.925129	1662144930.466	0	899	2.138062079	2.168151838	438.03362205	445.50593911	1.5331493771	734.26739502	30.330408096	-1.1460684325	31.161283493	19.128056507	0	0	0	0	0
9803	2022-09-02	18:55:31.375	244.58022425	5869.925382	1662144931.375	0	899	2.139341423	2.1690517029	438.03362205	445.40700274	1.5131859294	734.26464844	30.330408096	-1.1913409233	31.161283493	19.118755341	0	0	0	0	0
9804	2022-09-02	18:55:32.282	244.58023475	5869.925634	1662144932.282	0	899	2.139341423	2.1690517029	438.70230333	446.08693987	1.5131859294	734.27249247	30.330408096	-1.1915996233	31.161283493	19.118927002	0	0	0	0	0
9805	2022-09-02	18:55:33.265	244.58024612	5869.925907	1662144933.265	0	899	2.1380847931	2.1680849458	438.70230333	446.16359608	1.5286308717	734.26658701	30.330408096	-1.1978515387	31.161283493	19.123075485	0	0	0	0	0
9806	2022-09-02	18:55:34.229	244.58025728	5869.926175	1662144934.229	0	899	2.1380847931	2.1680849458	438.85449724	446.31837844	1.5286308717	734.25376114	30.330408096	-1.39823615	31.161283493	19.105682651	0	0	0	0	0
9807	2022-09-02	18:55:35.145	244.58026789	5869.926429	1662144935.146	0	899	2.1454160086	2.1752430188	438.86361752	446.25901842	1.5148073161	734.25798752	30.332923068	-1.2456247159	31.161283493	19.120035235	0	0	0	0	0
9808	2022-09-02	18:55:35.990	244.58027766	5869.926664	1662144935.99	0	899	2.1454393836	2.1752668603	440.43594418	447.85787606	1.5148144039	734.25974056	30.334131241	-1.1527730432	31.161283493	19.125952083	0	0	0	0	0
9809	2022-09-02	18:55:36.900	244.58028819	5869.926917	1662144936.9	0	899	2.1441279685	2.1750508064	440.43594418	448.13597607	1.5705992721	734.27281502	30.334131241	-1.150940558	31.161283493	19.126152039	0	0	0	0	0
9810	2022-09-02	18:55:37.798	244.58029859	5869.927166	1662144937.798	0	899	2.1441279685	2.1750508064	439.94683453	447.63831544	1.5705992721	734.27284615	30.334131241	-1.1537538877	31.161283493	19.126595491	0	0	0	0	0
9811	2022-09-02	18:55:38.681	244.58030882	5869.927412	1662144938.682	0	899	2.1435045782	2.1725193788	439.94683453	447.16448778	1.4754054571	734.26355061	30.334131241	-1.3453536042	31.161283493	19.095571796	0	0	0	0	0
9812	2022-09-02	18:55:39.586	244.58031929	5869.927663	1662144939.587	0	899	2.1435045782	2.1725193788	438.14125187	445.3292832	1.4754054571	734.27258301	30.334131241	-1.4582761526	31.161283493	19.081663132	0	0	0	0	0
9813	2022-09-02	18:55:40.492	244.58032977	5869.927914	1662144940.492	0	899	2.1469291666	2.1771529394	438.14924197	445.62581985	1.5336109239	734.26933683	30.336338207	-1.2502706067	31.161283493	19.113088696	0	0	0	0	0
9814	2022-09-02	18:55:41.371	244.58033994	5869.928159	1662144941.371	0	899	2.1469484767	2.1771726398	440.46815412	447.98433144	1.5336168477	734.25948147	30.337335587	-1.179947257	31.161283493	19.124517441	0	0	0	0	0
9815	2022-09-02	18:55:42.308	244.58035079	5869.928419	1662144942.308	0	899	2.1475121814	2.1791648735	440.46815412	448.33860248	1.6046341031	734.26589016	30.337335587	-1.175743388	31.161283493	19.124145344	0	0	0	0	0
9816	2022-09-02	18:55:43.227	244.58036144	5869.928674	1662144943.228	0	899	2.1475121814	2.1791648735	438.17057752	445.99997193	1.6046341031	734.27783082	30.337335587	-1.1555324793	31.161283493	19.122878321	0	0	0	0	0
9817	2022-09-02	18:55:44.111	244.58037167	5869.92892	1662144944.112	0	899	2.1487605779	2.1788447285	438.17057752	445.60651587	1.5253409368	734.26098714	30.337335587	-1.1555324793	31.161283493	19.12569718	0	0	0	0	0
9818	2022-09-02	18:55:45.025	244.58038223	5869.929174	1662144945.025	0	899	2.1487605779	2.1788447285	437.15067675	444.56930696	1.5253409368	734.26586914	30.337335587	-1.1555324793	31.161283493	19.127758026	0	0	0	0	0
9819	2022-09-02	18:55:45.974	244.58039323	5869.929437	1662144945.975	0	899	2.1532293392	2.1833651347	437.16157944	444.57769928	1.5247959959	734.26510398	30.340353795	-1.2530947032	31.161283493	19.118382852	0	0	0	0	0
9820	2022-09-02	18:55:46.903	244.58040397	5869.929695	1662144946.903	0	899	2.1532382867	2.1833742619	438.6651906	446.10683158	1.5247987171	734.26879883	30.34081459	-1.3947975636	31.161283493	19.100028992	0	0	0	0	0
9821	2022-09-02	18:55:47.775	244.58041406	5869.929938	1662144947.775	0	899	2.1524423401	2.1826591801	438.6651906	446.12962592	1.5293911519	734.26117833	30.34081459	-1.1513393786	31.161283493	19.12746677	0	0	0	0	0
9822	2022-09-02	18:55:48.690	244.58042465	5869.930192	1662144948.69	0	899	2.1524423401	2.1826591801	440.74261048	448.2423957	1.5293911519	734.25914921	30.34081459	-1.1581949627	31.161283493	19.126932106	0	0	0	0	0
9823	2022-09-02	18:55:49.565	244.58043479	5869.930435	1662144949.566	0	899	2.1461624485	2.1767078453	440.74261048	448.34643574	1.55024766	734.2701416	30.34081459	-1.196223855	31.161283493	19.123075485	0	0	0	0	0
9824	2022-09-02	18:55:50.463	244.58044519	5869.930684	1662144950.464	0	899	2.1462277233	2.1767744539	439.31619851	446.89551559	1.5502679093	734.26313226	30.344187288	-1.160889695	31.161283493	19.127696006	0	0	0	0	0
9825	2022-09-02	18:55:51.371	244.58045569	5869.930937	1662144951.372	0	899	2.1495897827	2.181216447	439.31636285	447.15215173	1.6018066035	734.26205343	30.344232559	-1.1716257421	31.161283493	19.122177389	0	0	0	0	0
9826	2022-09-02	18:55:52.322	244.5804667	5869.931201	1662144952.323	0	899	2.1495897827	2.181216447	439.00912226	446.8394311	1.6018066035	734.26133799	30.344232559	-1.1802922006	31.161283493	19.117088103	0	0	0	0	0
9827	2022-09-02	18:55:53.207	244.58047694	5869.931447	1662144953.208	0	899	2.1492485703	2.1798259148	439.00912226	446.58006682	1.5496492475	734.25683028	30.344232559	-1.1506495476	31.161283493	19.128118515	0	0	0	0	0
9828	2022-09-02	18:55:54.122	244.58048753	5869.931701	1662144954.123	0	899	2.1492485703	2.1798259148	438.46191691	446.02342463	1.5496492475	734.25483188	30.344232559	-1.2279900597	31.161283493	19.117183597	0	0	0	0	0
9829	2022-09-02	18:55:55.013	244.58049784	5869.931948	1662144955.013	0	899	2.1538842444	2.1843060153	438.46973134	445.97654798	1.5386026089	734.24447612	30.346389404	-1.2810235537	31.161283493	19.1072717	0	0	0	0	0
9830	2022-09-02	18:55:55.927	244.58050841	5869.932202	1662144955.927	0	899	2.1539111105	2.1843334261	438.55749955	446.06585973	1.5386108511	734.24788196	30.347772598	-1.1619137636	31.161283493	19.117336096	0	0	0	0	0
9831	2022-09-02	18:55:56.802	244.58051855	5869.932445	1662144956.803	0	899	2.1554099656	2.1851813111	438.55749955	445.89960898	1.5051037571	734.24615761	30.347772598	-1.1833427244	31.161283493	19.10546875	0	0	0	0	0
9832	2022-09-02	18:55:57.703	244.58052898	5869.932696	1662144957.704	0	899	2.1554099656	2.1851813111	437.37226174	444.69452852	1.5051037571	734.269104	30.347772598	-1.3150426149	31.161283493	19.108310699	0	0	0	0	0
9833	2022-09-02	18:55:58.621	244.58053961	5869.932951	1662144958.622	0	899	2.155669314	2.1858522256	437.37226174	444.79515401	1.525442311	734.26087073	30.347772598	-1.2152598859	31.161283493	19.119069636	0	0	0	0	0
9834	2022-09-02	18:55:59.559	244.58055045	5869.933211	1662144959.559	0	899	2.155669314	2.1858522256	439.80459628	447.26876907	1.525442311	734.24060059	30.347772598	-1.176692009	31.161283493	19.127037048	0	0	0	0	0
9835	2022-09-02	18:56:00.476	244.58056106	5869.933466	1662144960.476	0	899	2.1560501302	2.1865888435	439.81412941	447.36537778	1.5429045596	734.24322308	30.350395897	-1.1654385336	31.161283493	19.125577485	0	0	0	0	0
9836	2022-09-02	18:56:01.378	244.58057152	5869.933716	1662144961.379	0	899	2.1560643939	2.1866033973	439.31988076	446.86266508	1.5429089434	734.24712771	30.351129532	-1.184830308	31.161283493	19.125957489	0	0	0	0	0
9837	2022-09-02	18:56:02.318	244.58058238	5869.933977	1662144962.318	0	899	2.1570320316	2.1879380958	439.31988076	446.95016204	1.5605012727	734.24915076	30.351129532	-1.194639322	31.161283493	19.126886911	0	0	0	0	0
9838	2022-09-02	18:56:03.316	244.58059395	5869.934255	1662144963.317	0	899	2.1570320316	2.1879380958	438.3219551	445.93490402	1.5605012727	734.26326201	30.351129532	-1.1788154619	31.161283493	19.12732353	0	0	0	0	0
9839	2022-09-02	18:56:04.229	244.5806045	5869.934508	1662144964.229	0	899	2.1559377222	2.185735039	438.3219551	445.6647381	1.5060351175	734.25236622	30.351129532	-1.1490218639	31.161283493	19.128118515	0	0	0	0	0
9840	2022-09-02	18:56:05.130	244.58061493	5869.934758	1662144965.13	0	899	2.1559419304	2.1857393307	438.86530012	446.21719152	1.50603638	734.26494957	30.351345984	-1.1495069281	31.161283493	19.126573108	0	0	0	0	0
9841	2022-09-02	18:56:06.069	244.5806258	5869.935019	1662144966.069	0	899	2.1641155864	2.1947725133	438.87768439	446.41383425	1.543101735	734.27243386	30.354761124	-1.1734582738	31.161283493	19.113522852	0	0	0	0	0
9842	2022-09-02	18:56:06.993	244.58063649	5869.935276	1662144966.993	0	899	2.1641155864	2.1947725133	438.12542523	445.64865774	1.543101735	734.2585522	30.354761124	-1.1927313591	31.161283493	19.120726933	0	0	0	0	0
9843	2022-09-02	18:56:07.888	244.58064685	5869.935524	1662144967.888	0	899	2.1617649345	2.1918022795	438.12542523	445.50420855	1.5139642643	734.25738727	30.354761124	-1.230469215	31.161283493	19.121190014	0	0	0	0	0
9844	2022-09-02	18:56:08.812	244.58065755	5869.935781	1662144968.812	0	899	2.1617649345	2.1918022795	441.10178224	448.53069251	1.5139642643	734.26578587	30.354761124	-1.2727235556	31.161283493	19.122716904	0	0	0	0	0
9845	2022-09-02	18:56:09.710	244.58066795	5869.936031	1662144969.711	0	899	2.1649364767	2.1962745197	441.10178224	448.84196981	1.5763066355	734.26206394	30.354761124	-1.235988163	31.161283493	19.102736366	0	0	0	0	0
9846	2022-09-02	18:56:10.661	244.58067896	5869.936295	1662144970.662	0	899	2.164995404	2.1963346717	439.92836531	447.6480543	1.5763250628	734.2581108	30.357779534	-1.4681174416	31.161283493	19.076418933	0	0	0	0	0
9847	2022-09-02	18:56:11.562	244.58068938	5869.936545	1662144971.562	0	899	2.1680148796	2.1991805717	439.92881932	447.59490732	1.5655658573	734.24755698	30.357904434	-1.1778561287	31.161283493	19.123573935	0	0	0	0	0
9848	2022-09-02	18:56:12.463	244.5806998	5869.936795	1662144972.463	0	899	2.1680148796	2.1991805717	441.03008493	448.7153633	1.5655658573	734.269104	30.357904434	-1.4940844774	31.161283493	19.080223083	0	0	0	0	0
9849	2022-09-02	18:56:13.346	244.58071003	5869.937041	1662144973.347	0	899	2.1669315924	2.1977777239	441.03008493	448.64014078	1.5505022244	734.2550736	30.357904434	-1.2642619318	31.161283493	19.089066246	0	0	0	0	0
9850	2022-09-02	18:56:14.255	244.58072054	5869.937293	1662144974.255	0	899	2.1669315924	2.1977777239	437.86914158	445.42465476	1.5505022244	734.25287876	30.357904434	-1.2744158948	31.161283493	19.086642651	0	0	0	0	0
9851	2022-09-02	18:56:15.168	244.58073112	5869.937547	1662144975.169	0	899	2.1693759132	2.1999251709	437.87789416	445.35216967	1.5340807047	734.26909188	30.360323609	-1.4159247765	31.161283493	19.081351135	0	0	0	0	0
9852	2022-09-02	18:56:16.124	244.58074218	5869.937812	1662144976.124	0	899	2.169396646	2.1999463228	439.05829356	446.55274896	1.5340870017	734.27366426	30.361383438	-1.4648837206	31.161283493	19.073152289	0	0	0	0	0
9853	2022-09-02	18:56:17.072	244.58075316	5869.938076	1662144977.073	0	899	2.1670105487	2.198152443	439.05829356	446.70690613	1.5651021004	734.26135618	30.361383438	-1.484609581	31.161283493	19.070740807	0	0	0	0	0
9854	2022-09-02	18:56:17.970	244.58076354	5869.938325	1662144977.97	0	899	2.1670105487	2.198152443	440.19223181	447.86059814	1.5651021004	734.25763748	30.361383438	-1.2952196622	31.161283493	19.107298163	0	0	0	0	0
9855	2022-09-02	18:56:18.894	244.58077424	5869.938582	1662144978.894	0	899	2.172354893	2.2028892174	440.19223181	447.69199875	1.531267669	734.26222239	30.361383438	-1.1929684877	31.161283493	19.120555878	0	0	0	0	0
9856	2022-09-02	18:56:19.753	244.58078419	5869.938821	1662144979.754	0	899	2.172354893	2.2028892174	438.85423734	446.33120822	1.531267669	734.2576872	30.361383438	-1.1929684877	31.161283493	19.120054536	0	0	0	0	0
9857	2022-09-02	18:56:20.665	244.58079475	5869.939074	1662144980.666	0	899	2.168798685	2.1976117881	438.86679476	445.93292061	1.4484199945	734.2619447	30.364846476	-1.2184935492	31.161283493	19.12798495	0	0	0	0	0
9858	2022-09-02	18:56:21.571	244.58080522	5869.939325	1662144981.571	0	899	2.1687995941	2.1976127145	438.98372296	446.05173275	1.4484202552	734.26152109	30.36489296	-1.2223740485	31.161283493	19.127846585	0	0	0	0	0
9859	2022-09-02	18:56:22.463	244.58081554	5869.939573	1662144982.463	0	899	2.1662948395	2.1967833581	438.98372296	446.47259966	1.5332202531	734.24399471	30.36489296	-1.2535258634	31.161283493	19.12354103	0	0	0	0	0
9860	2022-09-02	18:56:23.375	244.58082611	5869.939827	1662144983.376	0	899	2.1662948395	2.1967833581	438.85324805	446.33989891	1.5332202531	734.24505615	30.36489296	-1.1522772312	31.161283493	19.128118515	0	0	0	0	0
9861	2022-09-02	18:56:24.269	244.58083645	5869.940075	1662144984.269	0	899	2.1692610015	2.2007201669	438.85324805	446.56837567	1.5792025173	734.25817952	30.36489296	-1.1671524664	31.161283493	19.12740307	0	0	0	0	0
9862	2022-09-02	18:56:25.174	244.58084692	5869.940326	1662144985.174	0	899	2.1693113833	2.2007715976	439.04288982	446.76142973	1.5792182704	734.25321748	30.367468562	-1.1630024468	31.161283493	19.1268799	0	0	0	0	0
9863	2022-09-02	18:56:26.151	244.58085823	5869.940598	1662144986.151	0	899	2.1713556245	2.2018804567	439.04550275	446.52685158	1.5314929541	734.25895923	30.368188858	-1.1527191345	31.161283493	19.126829349	0	0	0	0	0
9864	2022-09-02	18:56:27.052	244.58086867	5869.940848	1662144987.053	0	899	2.1713556245	2.2018804567	438.98943555	446.469829	1.5314929541	734.25889133	30.368188858	-1.1630132419	31.161283493	19.12597084	0	0	0	0	0
9865	2022-09-02	18:56:27.983	244.58087944	5869.941107	1662144987.984	0	899	2.1729218118	2.2036702556	438.98943555	446.51934207	1.541459031	734.26346816	30.368188858	-1.1989078372	31.161283493	19.123309874	0	0	0	0	0
9866	2022-09-02	18:56:28.910	244.58089016	5869.941364	1662144988.91	0	899	2.1729218118	2.2036702556	438.97781586	446.50752307	1.541459031	734.24862732	30.368188858	-1.1837092022	31.161283493	19.119631976	0	0	0	0	0
9867	2022-09-02	18:56:29.834	244.58090086	5869.941621	1662144989.834	0	899	2.1745189864	2.205715175	438.98069453	446.61479712	1.5624551574	734.25511159	30.368982517	-1.2294990827	31.161283493	19.119205475	0	0	0	0	0
9868	2022-09-02	18:56:30.756	244.58091154	5869.941877	1662144990.757	0	899	2.1745746337	2.2057719686	439.54890641	447.19297598	1.5624723311	734.2713813	30.37182045	-1.2511759886	31.161283493	19.109693035	0	0	0	0	0
9869	2022-09-02	18:56:31.694	244.5809224	5869.942137	1662144991.695	0	899	2.1723650711	2.2025540067	439.54890641	446.95272207	1.5141771517	734.26898961	30.37182045	-1.1663547415	31.161283493	19.11169642	0	0	0	0	0
9870	2022-09-02	18:56:32.595	244.58093281	5869.942388	1662144992.595	0	899	2.1723650711	2.2025540067	439.76927618	447.17680377	1.5141771517	734.25238441	30.37182045	-1.188085556	31.161283493	19.124517441	0	0	0	0	0
9871	2022-09-02	18:56:33.536	244.58094372	5869.942649	1662144993.537	0	899	2.17276293	2.2041370561	439.76927618	447.46708125	1.5724921874	734.25384441	30.37182045	-1.1820492239	31.161283493	19.125685471	0	0	0	0	0
9872	2022-09-02	18:56:34.427	244.58095402	5869.942896	1662144994.427	0	899	2.1727690833	2.204143337	437.95036719	445.61634322	1.5724941002	734.25970904	30.372134518	-1.1953291356	31.161283493	19.126580068	0	0	0	0	0
9873	2022-09-02	18:56:35.367	244.5809649	5869.943158	1662144995.367	0	899	2.1754892352	2.2062576775	437.9614885	445.4697655	1.5406526352	734.26117954	30.375207901	-1.1506495476	31.161283493	19.127758026	0	0	0	0	0
9874	2022-09-02	18:56:36.276	244.58097543	5869.94341	1662144996.277	0	899	2.1754892352	2.2062576775	439.10343664	446.63129085	1.5406526352	734.26717351	30.375207901	-1.1570739296	31.161283493	19.127758026	0	0	0	0	0
9875	2022-09-02	18:56:37.236	244.58098653	5869.943677	1662144997.236	0	899	2.1801693539	2.2103373902	439.10343664	446.468079	1.5078006494	734.25453924	30.375207901	-1.1808743248	31.161283493	19.124426381	0	0	0	0	0
9876	2022-09-02	18:56:38.161	244.58099725	5869.943934	1662144998.162	0	899	2.1801693539	2.2103373902	439.56455859	446.93693489	1.5078006494	734.24234029	30.375207901	-1.4826909304	31.161283493	19.082023621	0	0	0	0	0
9877	2022-09-02	18:56:39.148	244.58100867	5869.944208	1662144999.149	0	899	2.1794027516	2.2098651011	439.56455859	447.01169476	1.5228358338	734.26069692	30.375207901	-1.4675569905	31.161283493	19.08133652	0	0	0	0	0
9878	2022-09-02	18:56:40.076	244.58101941	5869.944466	1662145000.077	0	899	2.1794027516	2.2098651011	441.1949114	448.66966913	1.5228358338	734.27069092	30.375207901	-1.4192124605	31.161283493	19.079141617	0	0	0	0	0
9879	2022-09-02	18:56:41.006	244.58103016	5869.944724	1662145001.006	0	899	2.1810435755	2.211736927	441.20550901	448.73161426	1.5330852229	734.25666779	30.378115155	-1.1770261929	31.161283493	19.122923478	0	0	0	0	0
9880	2022-09-02	18:56:41.904	244.58104056	5869.944973	1662145001.904	0	899	2.1810494184	2.2117428878	439.83439159	447.33711703	1.5330869869	734.26452637	30.378412247	-1.1522772312	31.161283493	19.127397537	0	0	0	0	0
9881	2022-09-02	18:56:42.831	244.58105128	5869.945231	1662145002.831	0	899	2.1816047243	2.2106272692	439.83439159	446.92572822	1.4503586972	734.24670895	30.378412247	-1.1491512163	31.161283493	19.1284342	0	0	0	0	0
9882	2022-09-02	18:56:43.740	244.58106181	5869.945483	1662145003.74	0	899	2.1816047243	2.2106272692	440.44525243	447.54643781	1.4503586972	734.26159466	30.378412247	-1.1884521072	31.161283493	19.118535541	0	0	0	0	0
9883	2022-09-02	18:56:44.578	244.58107152	5869.945716	1662145004.579	0	899	2.1829699512	2.2145628696	440.44525243	448.1724074	1.5760035283	734.2600708	30.378412247	-1.2759789228	31.161283493	19.078422546	0	0	0	0	0
9884	2022-09-02	18:56:45.447	244.58108157	5869.945958	1662145005.448	0	899	2.183021191	2.214615174	439.85987214	447.57683639	1.5760194177	734.25577005	30.381015335	-1.2240664004	31.161283493	19.112077372	0	0	0	0	0
9885	2022-09-02	18:56:46.438	244.58109304	5869.946233	1662145006.439	0	899	2.1834823226	2.2150046295	439.86316632	447.56099719	1.5721674835	734.25588929	30.381921768	-1.2092665844	31.161283493	19.123700893	0	0	0	0	0
9886	2022-09-02	18:56:47.456	244.58110481	5869.946516	1662145007.456	0	899	2.1834823226	2.2150046295	439.96587019	447.66549842	1.5721674835	734.26159668	30.381921768	-1.2190109491	31.161283493	19.127397537	0	0	0	0	0
9887	2022-09-02	18:56:48.397	244.58111571	5869.946777	1662145008.397	0	899	2.1851569069	2.2157555757	439.96587019	447.43348558	1.5255840404	734.26272159	30.381921768	-1.3692294264	31.161283493	19.102098869	0	0	0	0	0
9888	2022-09-02	18:56:49.326	244.58112647	5869.947035	1662145009.327	0	899	2.1851569069	2.2157555757	439.79262019	447.25729498	1.5255840404	734.25448831	30.381921768	-1.3167241204	31.161283493	19.10668262	0	0	0	0	0
9889	2022-09-02	18:56:50.196	244.58113653	5869.947277	1662145010.196	0	899	2.1839430781	2.2141076323	439.80224348	447.1649711	1.5050593855	734.2681715	30.384570128	-1.1603400328	31.161283493	19.127145338	0	0	0	0	0
9890	2022-09-02	18:56:51.125	244.58114728	5869.947535	1662145011.125	0	899	2.1839582337	2.2141230883	438.42427798	445.76395933	1.5050638718	734.2645684	30.385339737	-1.1522772312	31.161283493	19.128118515	0	0	0	0	0
9891	2022-09-02	18:56:52.010	244.58115753	5869.947781	1662145012.011	0	899	2.1889786787	2.2196737973	438.42427798	445.87618128	1.5276913358	734.26178019	30.385339737	-1.3163684164	31.161283493	19.105555061	0	0	0	0	0
9892	2022-09-02	18:56:52.917	244.58116803	5869.948033	1662145012.918	0	899	2.1889786787	2.2196737973	437.73946764	445.17973121	1.5276913358	734.25401215	30.385339737	-1.3584718065	31.161283493	19.107085285	0	0	0	0	0
9893	2022-09-02	18:56:53.838	244.58117868	5869.948288	1662145013.838	0	899	2.1914737231	2.2223638518	437.73946764	445.21858968	1.5355360192	734.25647902	30.385339737	-1.2320321798	31.161283493	19.128477097	0	0	0	0	0
9894	2022-09-02	18:56:54.737	244.5811891	5869.948538	1662145014.738	0	899	2.1914737231	2.2223638518	441.81879744	449.36761803	1.5355360192	734.25081407	30.385339737	-1.2096115177	31.161283493	19.127733559	0	0	0	0	0
9895	2022-09-02	18:56:55.654	244.58119971	5869.948793	1662145015.655	0	899	2.1899878327	2.2214652241	441.83037098	449.52857283	1.5653615811	734.27016787	30.388510331	-1.1883119179	31.161283493	19.121045132	0	0	0	0	0
9896	2022-09-02	18:56:56.536	244.58120991	5869.949038	1662145016.536	0	899	2.1899891018	2.2214665194	437.46455829	445.08669463	1.5653619708	734.27011492	30.3885746	-1.1684674767	31.161283493	19.124387741	0	0	0	0	0
9897	2022-09-02	18:56:57.444	244.58122043	5869.94929	1662145017.445	0	899	2.1902129649	2.2207304055	437.46455829	444.85280482	1.5181256669	734.26018721	30.3885746	-1.2360528842	31.161283493	19.116811032	0	0	0	0	0
9898	2022-09-02	18:56:58.321	244.58123057	5869.949534	1662145018.321	0	899	2.1902129649	2.2207304055	438.94487571	446.35812301	1.5181256669	734.25970702	30.3885746	-1.326436162	31.161283493	19.107591629	0	0	0	0	0
9899	2022-09-02	18:56:59.253	244.58124135	5869.949793	1662145019.253	0	899	2.1943260371	2.2249755932	438.94487571	446.37631366	1.5217888315	734.2681622	30.3885746	-1.2713007248	31.161283493	19.113625356	0	0	0	0	0
9900	2022-09-02	18:57:00.220	244.58125256	5869.950061	1662145020.221	0	899	2.1943803095	2.2250309539	440.13259846	447.58422533	1.521804999	734.26442249	30.391317544	-1.1560498973	31.161283493	19.127275505	0	0	0	0	0
9901	2022-09-02	18:57:01.115	244.58126292	5869.95031	1662145021.116	0	899	2.1920351347	2.222475588	440.13560803	447.54397712	1.5131067611	734.27158098	30.392145157	-1.1473941803	31.161283493	19.125957489	0	0	0	0	0
9902	2022-09-02	18:57:01.984	244.58127297	5869.950551	1662145021.985	0	899	2.1920351347	2.222475588	441.86347077	449.30092326	1.5131067611	734.27043142	30.392145157	-1.1495284655	31.161283493	19.126029034	0	0	0	0	0
9903	2022-09-02	18:57:02.921	244.58128381	5869.950811	1662145022.921	0	899	2.1937853304	2.2245750442	441.86347077	449.3804886	1.5290230998	734.26470947	30.392145157	-1.1913409233	31.161283493	19.124156952	0	0	0	0	0
9904	2022-09-02	18:57:03.819	244.5812942	5869.951061	1662145023.819	0	899	2.1937853304	2.2245750442	438.75589711	446.22004865	1.5290230998	734.27545853	30.392145157	-1.3071306565	31.161283493	19.11853256	0	0	0	0	0
9905	2022-09-02	18:57:04.696	244.58130435	5869.951304	1662145024.696	0	899	2.1952690364	2.2261290062	438.76012954	446.23636383	1.5314422443	734.26329233	30.393312707	-1.2768196381	31.161283493	19.118179991	0	0	0	0	0
9906	2022-09-02	18:57:05.602	244.58131485	5869.951556	1662145025.603	0	899	2.1953117699	2.2261726021	438.47969378	445.95121314	1.5314550499	734.27187282	30.395471573	-1.188085556	31.161283493	19.119115829	0	0	0	0	0
9907	2022-09-02	18:57:06.516	244.58132542	5869.95181	1662145026.516	0	899	2.1950714311	2.2285924391	438.47969378	446.59820064	1.6616588731	734.26528304	30.395471573	-1.1842697219	31.161283493	19.121139804	0	0	0	0	0
9908	2022-09-02	18:57:07.365	244.58133525	5869.952046	1662145027.366	0	899	2.1950714311	2.2285924391	439.04740655	447.17642469	1.6616588731	734.2557757	30.395471573	-1.1800119332	31.161283493	19.123018265	0	0	0	0	0
9909	2022-09-02	18:57:08.223	244.58134519	5869.952284	1662145028.224	0	899	2.1957377217	2.2269322435	439.04740655	446.60826065	1.547486197	734.2629827	30.395471573	-1.1832026243	31.161283493	19.120195389	0	0	0	0	0
9910	2022-09-02	18:57:09.145	244.58135586	5869.952541	1662145029.146	0	899	2.1957377217	2.2269322435	438.11011419	445.65482714	1.547486197	734.26959229	30.395471573	-1.1832026243	31.161283493	19.120195389	0	0	0	0	0
9911	2022-09-02	18:57:10.095	244.58136685	5869.952804	1662145030.096	0	899	2.1951353288	2.2270927454	438.12229046	445.85442168	1.5852173447	734.27691004	30.398835378	-1.2493004033	31.161283493	19.122284858	0	0	0	0	0
9912	2022-09-02	18:57:11.003	244.58137735	5869.953056	1662145031.003	0	899	2.1951376089	2.2270950732	436.83529734	444.54471877	1.5852180521	734.2734565	30.398950577	-1.4653796013	31.161283493	19.112949523	0	0	0	0	0
9913	2022-09-02	18:57:11.960	244.58138843	5869.953322	1662145031.96	0	899	2.1959935323	2.228241233	436.83529734	444.61190907	1.5987921332	734.2746582	30.398950577	-1.5298929214	31.161283493	19.110111237	0	0	0	0	0
9914	2022-09-02	18:57:12.914	244.58139948	5869.953587	1662145032.915	0	899	2.1959935323	2.228241233	439.33371255	447.15480146	1.5987921332	734.27159109	30.398950577	-1.2066472761	31.161283493	19.115989053	0	0	0	0	0
9915	2022-09-02	18:57:13.878	244.58141064	5869.953855	1662145033.879	0	899	2.1988629883	2.229849944	439.33371255	446.83829329	1.5351779641	734.25803239	30.398950577	-1.1559528744	31.161283493	19.124953339	0	0	0	0	0
9916	2022-09-02	18:57:14.805	244.58142135	5869.954113	1662145034.805	0	899	2.1988629883	2.229849944	438.93275203	446.43048367	1.5351779641	734.27862549	30.398950577	-1.1571601629	31.161283493	19.127758026	0	0	0	0	0
9917	2022-09-02	18:57:15.698	244.5814317	5869.954361	1662145035.699	0	899	2.2032163554	2.2361785577	438.94158465	446.90310277	1.6284153822	734.27383807	30.401386122	-1.1954046551	31.161283493	19.125921553	0	0	0	0	0
9918	2022-09-02	18:57:16.648	244.58144269	5869.954624	1662145036.648	0	899	2.2032389032	2.2362015899	440.82821694	448.82399057	1.628422541	734.26648353	30.402521133	-1.331707187	31.161283493	19.125020463	0	0	0	0	0
9919	2022-09-02	18:57:17.592	244.58145361	5869.954887	1662145037.592	0	899	2.2018979843	2.2333386163	440.82821694	448.45834057	1.555221126	734.27190354	30.402521133	-1.1522772312	31.161283493	19.127758026	0	0	0	0	0
9920	2022-09-02	18:57:18.493	244.58146404	5869.955137	1662145038.493	0	899	2.2018979843	2.2333386163	439.47539645	447.08210463	1.555221126	734.27519701	30.402521133	-1.1688663494	31.161283493	19.124473723	0	0	0	0	0
9921	2022-09-02	18:57:19.359	244.58147407	5869.955378	1662145039.36	0	899	2.2039111856	2.2352067829	439.4780162	447.04263875	1.5467530932	734.25241958	30.403242642	-1.1912115504	31.161283493	19.121464218	0	0	0	0	0
9922	2022-09-02	18:57:20.312	244.58148509	5869.955642	1662145040.312	0	899	2.2039587051	2.2352552712	440.16881165	447.74539607	1.5467674195	734.25500488	30.405633926	-1.1522772312	31.161283493	19.124517441	0	0	0	0	0
9923	2022-09-02	18:57:21.276	244.58149625	5869.95591	1662145041.276	0	899	2.2054823582	2.2373537063	440.16881165	447.87961919	1.5736974518	734.26798476	30.405633926	-1.2050519637	31.161283493	19.1276078	0	0	0	0	0
9924	2022-09-02	18:57:22.213	244.58150709	5869.95617	1662145042.213	0	899	2.2054823582	2.2373537063	438.60205503	446.28541638	1.5736974518	734.27301187	30.405633926	-1.1624418987	31.161283493	19.116551128	0	0	0	0	0
9925	2022-09-02	18:57:23.150	244.58151794	5869.956431	1662145043.15	0	899	2.208732923	2.2400755192	438.60205503	446.1464166	1.5457090988	734.26701345	30.405633926	-1.1709790269	31.161283493	19.114223202	0	0	0	0	0
9926	2022-09-02	18:57:24.023	244.58152804	5869.956673	1662145044.023	0	899	2.208732923	2.2400755192	439.45107412	447.01003961	1.5457090988	734.27862549	30.405633926	-1.1832026243	31.161283493	19.1140728	0	0	0	0	0
9927	2022-09-02	18:57:24.924	244.58153847	5869.956923	1662145044.924	0	899	2.2071402211	2.2387750362	439.45107412	447.08624803	1.561026586	734.26723172	30.405633926	-1.1832026243	31.161283493	19.1140728	0	0	0	0	0
9928	2022-09-02	18:57:25.838	244.58154905	5869.957177	1662145045.838	0	899	2.2072118862	2.2388481761	440.79476663	448.45339499	1.5610483594	734.27048396	30.409235001	-1.428385508	31.161283493	19.088800721	0	0	0	0	0
9929	2022-09-02	18:57:26.736	244.58155946	5869.957427	1662145046.737	0	899	2.2079382833	2.2400439072	440.79476663	448.56479392	1.5833613436	734.27006561	30.409235001	-1.1564164304	31.161283493	19.08071912	0	0	0	0	0
9930	2022-09-02	18:57:27.634	244.58156984	5869.957676	1662145047.634	0	899	2.2079382833	2.2400439072	439.26486321	447.00792242	1.5833613436	734.26473615	30.409235001	-1.462889635	31.161283493	19.099415823	0	0	0	0	0
9931	2022-09-02	18:57:28.601	244.58158104	5869.957945	1662145048.602	0	899	2.2090108361	2.2397907353	439.26486321	446.68364466	1.5181518179	734.27810002	30.409235001	-1.4998513729	31.161283493	19.060064076	0	0	0	0	0
9932	2022-09-02	18:57:29.552	244.58159204	5869.958209	1662145049.552	0	899	2.2090108361	2.2397907353	438.51942709	445.9256188	1.5181518179	734.29455566	30.409235001	-1.6747540236	31.161283493	19.081302643	0	0	0	0	0
9933	2022-09-02	18:57:30.484	244.58160284	5869.958468	1662145050.485	0	899	2.2121728401	2.2441597013	438.52354076	446.21006507	1.5746111437	734.26233234	30.410370416	-1.5067931035	31.161283493	19.095585716	0	0	0	0	0
9934	2022-09-02	18:57:31.394	244.58161336	5869.958721	1662145051.394	0	899	2.2122147159	2.2442024465	439.18607804	446.88427913	1.5746239483	734.2615118	30.412469864	-1.196223855	31.161283493	19.121995926	0	0	0	0	0
9935	2022-09-02	18:57:32.316	244.58162404	5869.958977	1662145052.317	0	899	2.2134679915	2.2438305685	439.18607804	446.4878966	1.4948720592	734.26783763	30.412469864	-1.323698283	31.161283493	19.116773176	0	0	0	0	0
9936	2022-09-02	18:57:33.292	244.58163534	5869.959248	1662145053.293	0	899	2.2134679915	2.2438305685	440.85563717	448.18521348	1.4948720592	734.25466454	30.412469864	-1.1848410107	31.161283493	19.124901285	0	0	0	0	0
9937	2022-09-02	18:57:34.242	244.58164632	5869.959512	1662145054.242	0	899	2.2095823587	2.2404472976	440.85588891	448.32023569	1.5219000942	734.26649081	30.412538983	-1.1503153503	31.161283493	19.1277387	0	0	0	0	0
9938	2022-09-02	18:57:35.188	244.58165728	5869.959775	1662145055.189	0	899	2.2096502929	2.2405165941	438.39184266	445.81456917	1.5219201951	734.27056238	30.415948868	-1.1473941803	31.161283493	19.128118515	0	0	0	0	0
9939	2022-09-02	18:57:36.121	244.58166808	5869.960034	1662145056.122	0	899	2.2084527706	2.2399187745	438.39184266	445.96333083	1.5519037259	734.24435	30.415948868	-1.1952967873	31.161283493	19.126431939	0	0	0	0	0
9940	2022-09-02	18:57:37.069	244.58167905	5869.960297	1662145057.07	0	899	2.2084527706	2.2399187745	439.55554794	447.14713453	1.5519037259	734.25051415	30.415948868	-1.2198194013	31.161283493	19.122914081	0	0	0	0	0
9941	2022-09-02	18:57:37.944	244.58168917	5869.96054	1662145057.944	0	899	2.2119430136	2.2438622701	439.55554794	447.24462976	1.5714914606	734.26167186	30.415948868	-1.1616335334	31.161283493	19.126155348	0	0	0	0	0
9942	2022-09-02	18:57:38.924	244.58170051	5869.960812	1662145058.924	0	899	2.2119430136	2.2438622701	439.56753336	447.25682484	1.5714914606	734.25482178	30.415948868	-1.1457666159	31.161283493	19.127758026	0	0	0	0	0
9943	2022-09-02	18:57:39.867	244.58171142	5869.961074	1662145059.867	0	899	2.2141898678	2.2466243653	439.57189013	447.377807	1.5948952466	734.25174415	30.417148552	-1.2041033996	31.161283493	19.122062948	0	0	0	0	0
9944	2022-09-02	18:57:40.717	244.58172126	5869.96131	1662145060.717	0	899	2.2142341536	2.2466695826	440.54856359	448.37189265	1.5949089505	734.25460512	30.419366837	-1.1995114704	31.161283493	19.119722695	0	0	0	0	0
9945	2022-09-02	18:57:41.617	244.58173168	5869.96156	1662145061.617	0	899	2.2138488036	2.2458092336	440.54856359	448.25832418	1.57215444	734.25631815	30.419366837	-1.1716581094	31.161283493	19.121888079	0	0	0	0	0
9946	2022-09-02	18:57:42.496	244.58174185	5869.961804	1662145062.496	0	899	2.2138488036	2.2458092336	439.87865034	447.57668719	1.57215444	734.25824015	30.419366837	-1.1490218639	31.161283493	19.127397537	0	0	0	0	0
9947	2022-09-02	18:57:43.436	244.58175273	5869.962066	1662145063.436	0	899	2.219132905	2.2507868189	439.87865034	447.48443036	1.5536332569	734.25685534	30.419366837	-1.152061644	31.161283493	19.12504301	0	0	0	0	0
9948	2022-09-02	18:57:44.453	244.58176451	5869.962348	1662145064.454	0	899	2.219132905	2.2507868189	440.64515871	448.26419215	1.5536332569	734.24621178	30.419366837	-1.1637462622	31.161283493	19.127731993	0	0	0	0	0
9949	2022-09-02	18:57:45.348	244.58177487	5869.962597	1662145065.349	0	899	2.215764672	2.248590631	440.65207172	448.56626053	1.6127330298	734.25507117	30.421265798	-1.1587338992	31.161283493	19.128118515	0	0	0	0	0
9950	2022-09-02	18:57:46.233	244.5817851	5869.962843	1662145066.233	0	899	2.2157925799	2.2486191326	437.89573811	445.76046601	1.6127417562	734.26465895	30.422662735	-1.1460899872	31.161283493	19.12777235	0	0	0	0	0
9951	2022-09-02	18:57:47.121	244.58179538	5869.963089	1662145067.121	0	899	2.214985697	2.2480353294	437.89573811	445.81697272	1.6241231472	734.26717836	30.422662735	-1.1461977777	31.161283493	19.127758026	0	0	0	0	0
9952	2022-09-02	18:57:48.063	244.5818063	5869.963351	1662145068.064	0	899	2.214985697	2.2480353294	439.60787241	447.56007836	1.6241231472	734.25457764	30.422662735	-1.1539047956	31.161283493	19.127758026	0	0	0	0	0
9953	2022-09-02	18:57:49.040	244.5818176	5869.963622	1662145069.041	0	899	2.2167480264	2.2493795477	439.60787241	447.45290382	1.6026180667	734.25502752	30.422662735	-1.4514097828	31.161283493	19.102859927	0	0	0	0	0
9954	2022-09-02	18:57:50.026	244.58182902	5869.963896	1662145070.027	0	899	2.2167901007	2.2494225114	437.96370194	445.77945714	1.6026311345	734.25238805	30.424767842	-1.3167457115	31.161283493	19.113284042	0	0	0	0	0
9955	2022-09-02	18:57:51.055	244.58184091	5869.964182	1662145071.055	0	899	2.2169941477	2.248808784	437.96845243	445.58713454	1.5628953115	734.26098471	30.426080704	-1.1814887547	31.161283493	19.12527505	0	0	0	0	0
9956	2022-09-02	18:57:52.006	244.58185193	5869.964446	1662145072.007	0	899	2.2169941477	2.248808784	438.72999866	446.36192825	1.5628953115	734.2567943	30.426080704	-1.1596178124	31.161283493	19.126453816	0	0	0	0	0
9957	2022-09-02	18:57:52.960	244.58186297	5869.964711	1662145072.961	0	899	2.2212098454	2.2531624925	438.72999866	446.38054346	1.5666420685	734.25492647	30.426080704	-1.1508220308	31.161283493	19.122510961	0	0	0	0	0
9958	2022-09-02	18:57:53.858	244.58187337	5869.964961	1662145073.859	0	899	2.2212098454	2.2531624925	440.95266933	448.64197292	1.5666420685	734.25761606	30.426080704	-1.1609005557	31.161283493	19.115010306	0	0	0	0	0
9959	2022-09-02	18:57:54.767	244.58188389	5869.965213	1662145074.768	0	899	2.2240115567	2.2563049558	440.96015325	448.7220189	1.5811439786	734.26906116	30.428135082	-1.2031009245	31.161283493	19.115476217	0	0	0	0	0
9960	2022-09-02	18:57:55.674	244.58189438	5869.965465	1662145075.674	0	899	2.2240358397	2.2563297451	440.65021253	448.40665957	1.5811513954	734.26539784	30.429346085	-1.1837738697	31.161283493	19.124941201	0	0	0	0	0
9961	2022-09-02	18:57:56.637	244.58190552	5869.965733	1662145076.637	0	899	2.225898622	2.2574712968	440.65021253	448.22655323	1.5450573111	734.26331617	30.429346085	-1.1509189969	31.161283493	19.126834124	0	0	0	0	0
9962	2022-09-02	18:57:57.532	244.58191588	5869.965981	1662145077.532	0	899	2.225898622	2.2574712968	440.28565068	447.85572327	1.5450573111	734.25999481	30.429346085	-1.1752368062	31.161283493	19.127758026	0	0	0	0	0
9963	2022-09-02	18:57:58.423	244.58192619	5869.966229	1662145078.423	0	899	2.2223714694	2.2559295418	440.28565068	448.3460697	1.6433381217	734.25121141	30.429346085	-1.1885490899	31.161283493	19.127114125	0	0	0	0	0
9964	2022-09-02	18:57:59.318	244.58193655	5869.966477	1662145079.318	0	899	2.2223714694	2.2559295418	439.39027635	447.43430353	1.6433381217	734.2567749	30.429346085	-1.1832026243	31.161283493	19.124156952	0	0	0	0	0
9965	2022-09-02	18:58:00.226	244.58194706	5869.966729	1662145080.226	0	899	2.2244525239	2.2569370057	439.40014735	447.17891138	1.5900543205	734.24992037	30.432065383	-1.1869214134	31.161283493	19.123607863	0	0	0	0	0
9966	2022-09-02	18:58:01.178	244.58195809	5869.966994	1662145081.179	0	899	2.2244695965	2.2569544364	439.7888714	447.5745432	1.5900595635	734.24228168	30.432916641	-1.1634228624	31.161283493	19.126164872	0	0	0	0	0
9967	2022-09-02	18:58:02.096	244.58196872	5869.967249	1662145082.097	0	899	2.2293050525	2.2627578649	439.7888714	447.78982121	1.6332399959	734.24504039	30.432916641	-1.1571709628	31.161283493	19.12833757	0	0	0	0	0
9968	2022-09-02	18:58:02.980	244.58197894	5869.967494	1662145082.98	0	899	2.2293050525	2.2627578649	438.17415029	446.14572395	1.6332399959	734.24131684	30.432916641	-1.1663008944	31.161283493	19.128370904	0	0	0	0	0
9969	2022-09-02	18:58:03.901	244.58198959	5869.96775	1662145083.901	0	899	2.2275146293	2.2599182136	438.17415029	445.90116454	1.5840022158	734.24470853	30.432916641	-1.1527838336	31.161283493	19.126596855	0	0	0	0	0
9970	2022-09-02	18:58:04.792	244.58199991	5869.967998	1662145084.792	0	899	2.2275163827	2.2599200037	438.48557816	446.21808697	1.5840027515	734.24421379	30.43300395	-1.1458959651	31.161283493	19.124290492	0	0	0	0	0
9971	2022-09-02	18:58:05.683	244.58201022	5869.968245	1662145085.683	0	899	2.2315473752	2.2647265593	438.49720173	446.40122263	1.6184727168	734.2415529	30.43621254	-1.2842033723	31.161283493	19.110343112	0	0	0	0	0
9972	2022-09-02	18:58:06.549	244.58202025	5869.968486	1662145086.55	0	899	2.2315473752	2.2647265593	440.95384993	448.90215252	1.6184727168	734.23657227	30.43621254	-1.4924567938	31.161283493	19.080942154	0	0	0	0	0
9973	2022-09-02	18:58:07.424	244.58203037	5869.968729	1662145087.424	0	899	2.2266920384	2.2590545564	440.95384993	448.72287588	1.5825995574	734.24884599	30.43621254	-1.3880067124	31.161283493	19.098070776	0	0	0	0	0
9974	2022-09-02	18:58:08.358	244.58204119	5869.968989	1662145088.359	0	899	2.2266920384	2.2590545564	440.49999199	448.26102157	1.5825995574	734.25072474	30.43621254	-1.2319675581	31.161283493	19.126546759	0	0	0	0	0
9975	2022-09-02	18:58:09.288	244.58205194	5869.969247	1662145089.288	0	899	2.2326580028	2.2637737408	440.49999199	447.9411552	1.5184571546	734.26643624	30.43621254	-1.3687551022	31.161283493	19.128477097	0	0	0	0	0
9976	2022-09-02	18:58:10.151	244.58206194	5869.969487	1662145090.152	0	899	2.2326606879	2.2637764796	440.56575782	448.00803589	1.5184579392	734.2636456	30.436345928	-1.3604120324	31.161283493	19.128319759	0	0	0	0	0
9977	2022-09-02	18:58:11.069	244.58207256	5869.969741	1662145091.069	0	899	2.2316542998	2.264937122	440.57749047	448.54350965	1.6233772262	734.25026395	30.439569473	-1.2083612096	31.161283493	19.121208961	0	0	0	0	0
9978	2022-09-02	18:58:11.974	244.58208304	5869.969993	1662145091.975	0	899	2.2316542998	2.264937122	440.39171806	448.35437832	1.6233772262	734.26617512	30.439569473	-1.5107598234	31.161283493	19.099382653	0	0	0	0	0
9979	2022-09-02	18:58:12.934	244.58209414	5869.970259	1662145092.934	0	899	2.2329760158	2.2650526152	440.39171806	448.06037556	1.5644636645	734.26354859	30.439569473	-1.5246433849	31.161283493	19.098431139	0	0	0	0	0
9980	2022-09-02	18:58:13.872	244.58210501	5869.97052	1662145093.873	0	899	2.2329760158	2.2650526152	439.18464299	446.83228137	1.5644636645	734.25686464	30.439569473	-1.1739002119	31.161283493	19.126958266	0	0	0	0	0
9981	2022-09-02	18:58:14.875	244.58211661	5869.970799	1662145094.875	0	899	2.2352212721	2.2676993626	439.19421536	446.93023427	1.5821966676	734.26128989	30.442207728	-1.1668506261	31.161283493	19.123033321	0	0	0	0	0
9982	2022-09-02	18:58:15.829	244.58212766	5869.971064	1662145095.83	0	899	2.2352339102	2.2677122644	439.09392079	446.82819221	1.5822005111	734.27593994	30.442834854	-1.1571601629	31.161283493	19.121995926	0	0	0	0	0
9983	2022-09-02	18:58:16.734	244.58213814	5869.971315	1662145096.735	0	899	2.2386608452	2.2712344548	439.09392079	446.83903453	1.5843800805	734.2640874	30.442834854	-1.1472109651	31.161283493	19.125808981	0	0	0	0	0
9984	2022-09-02	18:58:17.614	244.58214831	5869.971559	1662145097.614	0	899	2.2386608452	2.2712344548	440.54427453	448.31497086	1.5843800805	734.25097656	30.442834854	-1.1425112486	31.161283493	19.128118515	0	0	0	0	0
9985	2022-09-02	18:58:18.517	244.58215877	5869.971811	1662145098.518	0	899	2.2370251476	2.2696849057	440.54427453	448.34129936	1.5896548848	734.26730569	30.442834854	-1.1471678476	31.161283493	19.126958948	0	0	0	0	0
9986	2022-09-02	18:58:19.411	244.58216912	5869.972059	1662145099.412	0	899	2.2370265906	2.2696863789	438.71371683	446.4783455	1.5896553253	734.26660843	30.442906399	-1.156534941	31.161283493	19.126758424	0	0	0	0	0
9987	2022-09-02	18:58:20.355	244.58218003	5869.972321	1662145100.355	0	899	2.2394993221	2.2710226362	438.72650895	446.21207245	1.5334367258	734.26242894	30.446435928	-1.2059897184	31.161283493	19.121635437	0	0	0	0	0
9988	2022-09-02	18:58:21.223	244.58219009	5869.972562	1662145101.224	0	899	2.2394993221	2.2710226362	438.84748876	446.33511641	1.5334367258	734.26044873	30.446435928	-1.2044375188	31.161283493	19.121678409	0	0	0	0	0
9989	2022-09-02	18:58:22.096	244.5822002	5869.972805	1662145102.097	0	899	2.2374220628	2.2698073506	438.84748876	446.5476415	1.5762105068	734.25737757	30.446435928	-1.1673356603	31.161283493	19.124681612	0	0	0	0	0
9990	2022-09-02	18:58:22.973	244.58221034	5869.973048	1662145102.973	0	899	2.2374220628	2.2698073506	440.1965384	447.92036198	1.5762105068	734.2462328	30.446435928	-1.1506495476	31.161283493	19.128037345	0	0	0	0	0
9991	2022-09-02	18:58:23.903	244.5822211	5869.973306	1662145103.903	0	899	2.2389777398	2.2713731631	440.1965384	447.91740201	1.5756168739	734.25424053	30.446435928	-1.3299286113	31.161283493	19.119119821	0	0	0	0	0
9992	2022-09-02	18:58:24.848	244.58223204	5869.973569	1662145104.848	0	899	2.2389941279	2.2713898916	440.76575715	448.49662936	1.5756218288	734.25700853	30.447247777	-1.4980188869	31.161283493	19.110657938	0	0	0	0	0
9993	2022-09-02	18:58:25.838	244.5822435	5869.973844	1662145105.838	0	899	2.2351909629	2.2678776175	440.77424629	448.58821184	1.5922318729	734.24513053	30.449579239	-1.2913392032	31.161283493	19.122626033	0	0	0	0	0
9994	2022-09-02	18:58:26.740	244.58225394	5869.974094	1662145106.74	0	899	2.2351909629	2.2678776175	439.35745503	447.14630396	1.5922318729	734.25170939	30.449579239	-1.1971724389	31.161283493	19.127968112	0	0	0	0	0
9995	2022-09-02	18:58:27.670	244.5822647	5869.974353	1662145107.67	0	899	2.2445489293	2.2780159376	439.35745503	447.29948102	1.6229890441	734.26789058	30.449579239	-1.196223855	31.161283493	19.127758026	0	0	0	0	0
9996	2022-09-02	18:58:28.618	244.58227567	5869.974616	1662145108.618	0	899	2.2445489293	2.2780159376	440.32503582	448.28455225	1.6229890441	734.24996564	30.449579239	-1.1655031987	31.161283493	19.125038854	0	0	0	0	0
9997	2022-09-02	18:58:29.525	244.58228617	5869.974868	1662145109.525	0	899	2.242793546	2.2749939772	440.32926299	447.99272797	1.5636404283	734.25559947	30.450741332	-1.1799904305	31.161283493	19.124661907	0	0	0	0	0
9998	2022-09-02	18:58:30.404	244.58229635	5869.975112	1662145110.405	0	899	2.242841012	2.2750424216	439.94174723	447.59853874	1.5636546466	734.26696777	30.45308876	-1.1864578724	31.161283493	19.120916367	0	0	0	0	0
9999	2022-09-02	18:58:31.263	244.5823063	5869.975351	1662145111.264	0	899	2.2433783845	2.2760775383	439.94174723	447.71538421	1.5871022829	734.25911889	30.45308876	-1.1785891688	31.161283493	19.118826898	0	0	0	0	0
10000	2022-09-02	18:58:32.167	244.58231675	5869.975602	1662145112.167	0	899	2.2433783845	2.2760775383	438.36550947	446.11129481	1.5871022829	734.24573522	30.45308876	-1.1791065094	31.161283493	19.11908708	0	0	0	0	0
10001	2022-09-02	18:58:33.096	244.58232751	5869.97586	1662145113.097	0	899	2.2451969459	2.2780800751	438.36550947	446.14867993	1.5946288154	734.25561523	30.45308876	-1.1539047956	31.161283493	19.125236511	0	0	0	0	0
10002	2022-09-02	18:58:34.035	244.58233837	5869.976121	1662145114.035	0	899	2.2451969459	2.2780800751	439.19800999	446.99596148	1.5946288154	734.26263994	30.45308876	-1.1927097878	31.161283493	19.120128278	0	0	0	0	0
10003	2022-09-02	18:58:34.959	244.58234906	5869.976378	1662145114.959	0	899	2.2474486825	2.2799983362	439.20416974	446.91515189	1.5771292874	734.25453156	30.454786427	-1.3250779435	31.161283493	19.099745782	0	0	0	0	0
10004	2022-09-02	18:58:35.803	244.58235884	5869.976612	1662145115.804	0	899	2.2474792111	2.2800294996	438.77606246	446.4795742	1.5771384922	734.25076395	30.456293106	-1.1953614871	31.161283493	19.115929206	0	0	0	0	0
10005	2022-09-02	18:58:36.785	244.5823702	5869.976885	1662145116.785	0	899	2.2467007572	2.2789975843	438.77606246	446.42206473	1.5655662435	734.25096201	30.456293106	-1.2617180055	31.161283493	19.119753945	0	0	0	0	0
10006	2022-09-02	18:58:37.713	244.58238094	5869.977143	1662145117.713	0	899	2.2467007572	2.2789975843	439.94279683	447.60913032	1.5655662435	734.25780522	30.456293106	-1.5065452184	31.161283493	19.115574224	0	0	0	0	0
10007	2022-09-02	18:58:38.645	244.58239174	5869.977402	1662145118.646	0	899	2.2507121672	2.2832972277	439.94279683	447.66392853	1.5765637491	734.24900687	30.456293106	-1.5192322455	31.161283493	19.076881863	0	0	0	0	0
10008	2022-09-02	18:58:39.500	244.58240163	5869.977639	1662145119.501	0	899	2.2507444871	2.2833302194	440.3427821	448.07098218	1.5765734764	734.25133671	30.457885881	-1.5996016888	31.161283493	19.079392629	0	0	0	0	0
10009	2022-09-02	18:58:40.444	244.58241255	5869.977901	1662145120.444	0	899	2.2488922231	2.2813017466	440.34931046	448.04205788	1.5694423504	734.25492404	30.459680557	-1.7219236473	31.161283493	19.076337259	0	0	0	0	0
10010	2022-09-02	18:58:41.355	244.5824231	5869.978154	1662145121.356	0	899	2.2488922231	2.2813017466	438.76560519	446.43068583	1.5694423504	734.25381652	30.459680557	-1.7268389463	31.161283493	19.051054001	0	0	0	0	0
10011	2022-09-02	18:58:42.296	244.58243398	5869.978416	1662145122.296	0	899	2.2480463698	2.2813228532	438.76560519	446.63933334	1.6114102725	734.25483107	30.459680557	-1.679884984	31.161283493	19.072774584	0	0	0	0	0
10012	2022-09-02	18:58:43.187	244.58244429	5869.978663	1662145123.187	0	899	2.2480463698	2.2813228532	438.36457064	446.23110216	1.6114102725	734.26751709	30.459680557	-1.6731264591	31.161283493	19.075901031	0	0	0	0	0
10013	2022-09-02	18:58:44.086	244.58245471	5869.978913	1662145124.087	0	899	2.24818358	2.2788177014	438.36457064	445.60422651	1.4850849574	734.24843006	30.459680557	-1.178761603	31.161283493	19.095896374	0	0	0	0	0
10014	2022-09-02	18:58:44.990	244.58246517	5869.979164	1662145124.991	0	899	2.2482344812	2.2788695983	439.63190232	446.89256015	1.4850994046	734.25017785	30.462191891	-1.1952537077	31.161283493	19.116296212	0	0	0	0	0
10015	2022-09-02	18:58:45.944	244.5824762	5869.979429	1662145125.944	0	899	2.2542446816	2.2863425462	439.63486248	447.2229388	1.5509232164	734.25897136	30.463006973	-1.1804539218	31.161283493	19.123968352	0	0	0	0	0
10016	2022-09-02	18:58:46.882	244.58248707	5869.97969	1662145126.883	0	899	2.2542446816	2.2863425462	439.99801016	447.59235439	1.5509232164	734.23979339	30.463006973	-1.1521694376	31.161283493	19.125165017	0	0	0	0	0
10017	2022-09-02	18:58:47.835	244.5824981	5869.979954	1662145127.836	0	899	2.2556929911	2.2887000098	439.99801016	447.8030889	1.5932094808	734.24767015	30.463006973	-1.1521263202	31.161283493	19.125286645	0	0	0	0	0
10018	2022-09-02	18:58:48.763	244.58250883	5869.980212	1662145128.763	0	899	2.2556929911	2.2887000098	438.34262584	446.11833989	1.5932094808	734.2512207	30.463006973	-1.1490218639	31.161283493	19.126317978	0	0	0	0	0
10019	2022-09-02	18:58:49.667	244.58251929	5869.980463	1662145129.667	0	899	2.2562331422	2.2897580952	438.35082274	446.24718087	1.6174617892	734.24378331	30.465270529	-1.2503460298	31.161283493	19.099905305	0	0	0	0	0
10020	2022-09-02	18:58:50.565	244.5825297	5869.980713	1662145130.566	0	899	2.256256624	2.2897820781	440.49752784	448.43259239	1.6174690224	734.24368791	30.466424942	-1.3639907711	31.161283493	19.083063252	0	0	0	0	0
10021	2022-09-02	18:58:51.516	244.58254071	5869.980977	1662145131.517	0	899	2.2555518571	2.2883020528	440.49752784	448.25097024	1.5810878611	734.2479818	30.466424942	-1.4070211957	31.161283493	19.081806221	0	0	0	0	0
10022	2022-09-02	18:58:52.437	244.58255137	5869.981233	1662145132.438	0	899	2.2555518571	2.2883020528	439.06056618	446.78871581	1.5810878611	734.24432575	30.466424942	-1.1897132397	31.161283493	19.103269577	0	0	0	0	0
10023	2022-09-02	18:58:53.394	244.58256243	5869.981498	1662145133.394	0	899	2.2554607501	2.288884036	439.06056618	446.94835867	1.6131724932	734.23775821	30.466424942	-1.1583242787	31.161283493	19.123891527	0	0	0	0	0
10024	2022-09-02	18:58:54.303	244.58257296	5869.981751	1662145134.304	0	899	2.2554644651	2.28888783	440.56087356	448.47562501	1.6131736349	734.22782282	30.466607643	-1.1576775597	31.161283493	19.124482527	0	0	0	0	0
10025	2022-09-02	18:58:55.246	244.58258387	5869.982013	1662145135.246	0	899	2.2555771249	2.2870164944	440.57275901	448.01615254	1.518658015	734.24816895	30.469873428	-1.1669260263	31.161283493	19.085264206	0	0	0	0	0
10026	2022-09-02	18:58:56.105	244.58259381	5869.982251	1662145136.105	0	899	2.2555771249	2.2870164944	439.59453761	447.02140428	1.518658015	734.25443495	30.469873428	-1.4608091921	31.161283493	19.10266448	0	0	0	0	0
10027	2022-09-02	18:58:57.052	244.58260477	5869.982514	1662145137.052	0	899	2.2585361208	2.2918800712	439.59453761	447.46235819	1.6072395785	734.24090576	30.469873428	-1.5136163235	31.161283493	19.105791092	0	0	0	0	0
10028	2022-09-02	18:58:57.979	244.5826155	5869.982772	1662145137.979	0	899	2.2585361208	2.2918800712	439.20432001	447.06515651	1.6072395785	734.25614677	30.469873428	-1.2548408935	31.161283493	19.121564612	0	0	0	0	0
10029	2022-09-02	18:58:58.884	244.58262598	5869.983024	1662145138.885	0	899	2.2609203414	2.2926425217	439.20432001	446.67379254	1.5285587672	734.25718194	30.469873428	-1.2563823312	31.161283493	19.099036046	0	0	0	0	0
10030	2022-09-02	18:58:59.848	244.58263713	5869.983291	1662145139.848	0	899	2.2609203414	2.2926425217	440.08558252	447.57004253	1.5285587672	734.24895189	30.469873428	-1.3052766323	31.161283493	19.082742691	0	0	0	0	0
10031	2022-09-02	18:59:00.763	244.58264772	5869.983545	1662145140.763	0	899	2.2600005495	2.291371434	440.09275743	447.49723465	1.5124698402	734.24659577	30.471846966	-1.2386290672	31.161283493	19.10747686	0	0	0	0	0
10032	2022-09-02	18:59:01.678	244.58265832	5869.9838	1662145141.679	0	899	2.2600256267	2.2913970109	439.39292193	446.78566038	1.5124770515	734.25463867	30.473077774	-1.196223855	31.161283493	19.122716904	0	0	0	0	0
10033	2022-09-02	18:59:02.565	244.58266859	5869.984046	1662145142.566	0	899	2.2608556542	2.2936839136	439.39292193	447.12717052	1.5811378797	734.2542183	30.473077774	-1.4823136795	31.161283493	19.098457299	0	0	0	0	0
10034	2022-09-02	18:59:03.434	244.58267863	5869.984287	1662145143.434	0	899	2.2608556542	2.2936839136	440.06121276	447.80722468	1.5811378797	734.24329907	30.473077774	-1.168823239	31.161283493	19.123261749	0	0	0	0	0
10035	2022-09-02	18:59:04.351	244.58268925	5869.984542	1662145144.351	0	899	2.2648362717	2.2983602775	440.06269391	447.95946026	1.6113625042	734.24318508	30.473485214	-1.1846685836	31.161283493	19.127440509	0	0	0	0	0
10036	2022-09-02	18:59:05.256	244.58269972	5869.984793	1662145145.256	0	899	2.2648977413	2.2984230536	439.9666331	447.8617694	1.6113812963	734.25693861	30.476495743	-1.1473941803	31.161283493	19.127758026	0	0	0	0	0
10037	2022-09-02	18:59:06.151	244.58271008	5869.985042	1662145146.151	0	899	2.2647585359	2.2967163134	439.9666331	447.49199271	1.5371797946	734.25264351	30.476495743	-1.150326113	31.161283493	19.126622939	0	0	0	0	0
10038	2022-09-02	18:59:07.073	244.58272076	5869.985298	1662145147.074	0	899	2.2647585359	2.2967163134	439.54150817	447.05959627	1.5371797946	734.25620861	30.476495743	-1.1953399039	31.161283493	19.125721546	0	0	0	0	0
10039	2022-09-02	18:59:07.976	244.5827312	5869.985549	1662145147.976	0	899	2.2669642595	2.2980921508	439.54150817	446.85665878	1.4963656027	734.25160995	30.476495743	-1.1903383716	31.161283493	19.114118248	0	0	0	0	0
10040	2022-09-02	18:59:08.894	244.58274183	5869.985804	1662145148.894	0	899	2.2669642595	2.2980921508	439.01655883	446.32297287	1.4963656027	734.23498535	30.476495743	-1.1864578724	31.161283493	19.112272263	0	0	0	0	0
10041	2022-09-02	18:59:09.908	244.58275358	5869.986086	1662145149.909	0	899	2.2651710615	2.2987984613	439.02268782	446.92399301	1.6160241407	734.24510466	30.478185729	-1.3136628661	31.161283493	19.118434628	0	0	0	0	0
10042	2022-09-02	18:59:10.891	244.58276494	5869.986359	1662145150.891	0	899	2.2652069716	2.298835137	439.83410422	447.75006775	1.6160351494	734.25469203	30.479944229	-1.1441389322	31.161283493	19.127037048	0	0	0	0	0
10043	2022-09-02	18:59:11.756	244.58277497	5869.986599	1662145151.757	0	899	2.2658977956	2.2980710896	439.83410422	447.40426254	1.5466338927	734.24844138	30.479944229	-1.1718737061	31.161283493	19.1242661	0	0	0	0	0
10044	2022-09-02	18:59:12.681	244.58278567	5869.986856	1662145152.682	0	899	2.2658977956	2.2980710896	439.41406742	446.97699632	1.5466338927	734.24296883	30.479944229	-1.1928715051	31.161283493	19.122804768	0	0	0	0	0
10045	2022-09-02	18:59:13.617	244.58279649	5869.987116	1662145153.617	0	899	2.2655369521	2.2984910675	439.41406742	447.16233899	1.5838800668	734.2515566	30.479944229	-1.2076174021	31.161283493	19.123075485	0	0	0	0	0
10046	2022-09-02	18:59:14.516	244.5828069	5869.987366	1662145154.516	0	899	2.2655559439	2.2985104561	440.45996826	448.22671087	1.5838857722	734.23603912	30.480874106	-1.2029823783	31.161283493	19.121947901	0	0	0	0	0
10047	2022-09-02	18:59:15.420	244.58281736	5869.987617	1662145155.42	0	899	2.2682575403	2.3006928842	440.46846578	448.10349969	1.5574542999	734.2266777	30.48320961	-1.1913409233	31.161283493	19.119115829	0	0	0	0	0
10048	2022-09-02	18:59:16.262	244.58282711	5869.987851	1662145156.262	0	899	2.2682575403	2.3006928842	439.12913252	446.74095056	1.5574542999	734.22371204	30.48320961	-1.1995223026	31.161283493	19.11958769	0	0	0	0	0
10049	2022-09-02	18:59:17.181	244.58283775	5869.988106	1662145157.182	0	899	2.2694033085	2.3022685005	439.12913252	446.83822574	1.5770143924	734.23938312	30.48320961	-1.2248533159	31.161283493	19.121213041	0	0	0	0	0
10050	2022-09-02	18:59:18.091	244.58284828	5869.988359	1662145158.091	0	899	2.2694033085	2.3022685005	440.12645425	447.85305587	1.5770143924	734.24341952	30.48320961	-1.1832026243	31.161283493	19.120555878	0	0	0	0	0
10051	2022-09-02	18:59:18.980	244.58285856	5869.988606	1662145158.98	0	899	2.2699334184	2.3032944337	440.12645425	447.96814498	1.6000931132	734.24970574	30.48320961	-1.2262761656	31.161283493	19.121084466	0	0	0	0	0
10052	2022-09-02	18:59:19.888	244.58286909	5869.988858	1662145159.889	0	899	2.2699675383	2.3033292738	439.21181859	447.0372648	1.6001034484	734.24399228	30.484876961	-1.4762449604	31.161283493	19.097307723	0	0	0	0	0
10053	2022-09-02	18:59:20.841	244.5828801	5869.989123	1662145160.841	0	899	2.2740254944	2.3058611216	439.21794867	446.67111668	1.5252313342	734.23824447	30.486566544	-1.5404887602	31.161283493	19.088016788	0	0	0	0	0
10054	2022-09-02	18:59:21.737	244.58289049	5869.989372	1662145161.738	0	899	2.2740254944	2.3058611216	438.9736841	446.42270714	1.5252313342	734.24517378	30.486566544	-1.1821462555	31.161283493	19.122277089	0	0	0	0	0
10055	2022-09-02	18:59:22.644	244.58290098	5869.989624	1662145162.645	0	899	2.2731854932	2.3061577323	438.9736841	446.69232254	1.5794827506	734.25333511	30.486566544	-1.1897132397	31.161283493	19.123435974	0	0	0	0	0
10056	2022-09-02	18:59:23.569	244.58291168	5869.98988	1662145163.569	0	899	2.2731854932	2.3061577323	439.81189724	447.54527428	1.5794827506	734.23313449	30.486566544	-1.1643606227	31.161283493	19.126374352	0	0	0	0	0
10057	2022-09-02	18:59:24.575	244.58292332	5869.99016	1662145164.575	0	899	2.2790242947	2.3116145147	439.81246261	447.43634012	1.5574974142	734.23452092	30.486722163	-1.1543144485	31.161283493	19.1272306	0	0	0	0	0
10058	2022-09-02	18:59:25.579	244.58293495	5869.990439	1662145165.58	0	899	2.2790900674	2.3116816379	440.4834301	448.11903476	1.5575167297	734.24615479	30.489923477	-1.1864578724	31.161283493	19.123796463	0	0	0	0	0
10059	2022-09-02	18:59:26.459	244.58294513	5869.990683	1662145166.459	0	899	2.2778167941	2.3109548958	440.4834301	448.25181965	1.5841328935	734.22738425	30.489923477	-1.1876112641	31.161283493	19.122776031	0	0	0	0	0
10060	2022-09-02	18:59:27.371	244.58295568	5869.990936	1662145167.371	0	899	2.2778167941	2.3109548958	440.55888467	448.32860494	1.5841328935	734.23349423	30.489923477	-1.1958465829	31.161283493	19.122528304	0	0	0	0	0
10061	2022-09-02	18:59:28.244	244.5829658	5869.991179	1662145168.245	0	899	2.2763254371	2.3087514715	440.55888467	448.16614852	1.5515726221	734.24299955	30.489923477	-1.1943590894	31.161283493	19.120502914	0	0	0	0	0
10062	2022-09-02	18:59:29.073	244.58297539	5869.991409	1662145169.074	0	899	2.2763254371	2.3087514715	441.21609494	448.83470704	1.5515726221	734.24767379	30.489923477	-1.1773279992	31.161283493	19.122439252	0	0	0	0	0
10063	2022-09-02	18:59:29.980	244.58298588	5869.991661	1662145169.98	0	899	2.2777889139	2.3115803384	441.21834301	449.15367762	1.6149272499	734.25812738	30.490540296	-1.1497441033	31.161283493	19.12759772	0	0	0	0	0
10064	2022-09-02	18:59:30.907	244.58299662	5869.991919	1662145170.908	0	899	2.2778445532	2.3116371631	440.03274559	447.94684174	1.6149442016	734.24484111	30.493249893	-1.1442143878	31.161283493	19.128134229	0	0	0	0	0
10065	2022-09-02	18:59:31.836	244.58300737	5869.992177	1662145171.837	0	899	2.2771414908	2.3115654474	440.03274559	448.09766532	1.6451672142	734.23906945	30.493249893	-1.1425112486	31.161283493	19.127758026	0	0	0	0	0
10066	2022-09-02	18:59:32.730	244.58301771	5869.992425	1662145172.73	0	899	2.2771414908	2.3115654474	439.35689062	447.40942328	1.6451672142	734.25267827	30.493249893	-1.189788647	31.161283493	19.122630669	0	0	0	0	0
10067	2022-09-02	18:59:33.642	244.58302828	5869.992679	1662145173.643	0	899	2.278258157	2.3107026615	439.35689062	446.94127477	1.5511454963	734.25337553	30.493249893	-1.1771231692	31.161283493	19.123288414	0	0	0	0	0
10068	2022-09-02	18:59:34.553	244.58303882	5869.992932	1662145174.554	0	899	2.278258157	2.3107026615	439.27525236	446.85822722	1.5511454963	734.24334717	30.493249893	-1.1506495476	31.161283493	19.127037048	0	0	0	0	0
10069	2022-09-02	18:59:35.482	244.58304956	5869.993189	1662145175.482	0	899	2.2817951032	2.3151603325	439.28711102	447.07402277	1.5920932275	734.22552167	30.496517901	-1.1617412788	31.161283493	19.127738927	0	0	0	0	0
10070	2022-09-02	18:59:36.398	244.58306017	5869.993444	1662145176.399	0	899	2.2817969324	2.3151622	439.32548648	447.11308122	1.592093776	734.2223628	30.496606827	-1.1683812481	31.161283493	19.11452229	0	0	0	0	0
10071	2022-09-02	18:59:37.351	244.58307119	5869.993709	1662145177.351	0	899	2.282707158	2.3146768461	439.32548648	446.78340863	1.5258206441	734.23801569	30.496606827	-1.184830308	31.161283493	19.118755341	0	0	0	0	0
10072	2022-09-02	18:59:38.242	244.5830815	5869.993956	1662145178.242	0	899	2.282707158	2.3146768461	440.11072767	447.58197995	1.5258206441	734.24769885	30.496606827	-1.2511867995	31.161283493	19.116036649	0	0	0	0	0
10073	2022-09-02	18:59:39.121	244.58309169	5869.994201	1662145179.122	0	899	2.2846361944	2.319291527	440.11072767	448.20474169	1.6507077253	734.24816895	30.496606827	-1.188085556	31.161283493	19.120195389	0	0	0	0	0
10074	2022-09-02	18:59:40.033	244.58310225	5869.994454	1662145180.034	0	899	2.2846914883	2.3193480255	439.33963864	447.41955726	1.6507248938	734.24046518	30.499291565	-1.1589171855	31.161283493	19.122835071	0	0	0	0	0
10075	2022-09-02	18:59:40.934	244.58311267	5869.994704	1662145180.935	0	899	2.2873141509	2.320972308	439.34185661	447.17930782	1.6020491247	734.24099954	30.499902725	-1.1522772312	31.161283493	19.125062576	0	0	0	0	0
10076	2022-09-02	18:59:41.846	244.58312323	5869.994957	1662145181.847	0	899	2.2873141509	2.320972308	440.96629198	448.83272162	1.6020491247	734.24207715	30.499902725	-1.1545408498	31.161283493	19.127445284	0	0	0	0	0
10077	2022-09-02	18:59:42.785	244.58313409	5869.995218	1662145182.785	0	899	2.2849177075	2.3188960015	440.96629198	448.9161301	1.618734984	734.25661079	30.499902725	-1.1864578724	31.161283493	19.128118515	0	0	0	0	0
10078	2022-09-02	18:59:43.696	244.58314463	5869.995471	1662145183.696	0	899	2.2849177075	2.3188960015	438.21305578	446.11325794	1.618734984	734.22997441	30.499902725	-1.1627545767	31.161283493	19.107040658	0	0	0	0	0
10079	2022-09-02	18:59:44.604	244.58315514	5869.995723	1662145184.604	0	899	2.2882999633	2.3194799045	438.21305578	445.4500202	1.4850467738	734.21833448	30.499902725	-1.1522772312	31.161283493	19.126317978	0	0	0	0	0
10080	2022-09-02	18:59:45.497	244.58316549	5869.995972	1662145185.498	0	899	2.2883188742	2.3194991853	440.20429487	447.47417029	1.4850520479	734.26283113	30.500819465	-1.1522772312	31.161283493	19.126417716	0	0	0	0	0
10081	2022-09-02	18:59:46.423	244.58317619	5869.996229	1662145186.423	0	899	2.2878975268	2.3199792779	440.21294605	447.69514271	1.5276695234	734.25803239	30.503198624	-1.1607065288	31.161283493	19.122343404	0	0	0	0	0
10082	2022-09-02	18:59:47.302	244.58318637	5869.996473	1662145187.302	0	899	2.2878975268	2.3199792779	439.97505823	447.45321158	1.5276695234	734.24733547	30.503198624	-1.2076174021	31.161283493	19.098228455	0	0	0	0	0
10083	2022-09-02	18:59:48.223	244.58319704	5869.996729	1662145188.224	0	899	2.2907519342	2.3235226901	439.97505823	447.60475021	1.5580988111	734.22877432	30.503198624	-1.2585489592	31.161283493	19.091968309	0	0	0	0	0
10084	2022-09-02	18:59:49.115	244.58320735	5869.996976	1662145189.115	0	899	2.2907519342	2.3235226901	440.93916047	448.58557113	1.5580988111	734.24726918	30.503198624	-1.5152440071	31.161283493	19.060417175	0	0	0	0	0
10085	2022-09-02	18:59:49.996	244.58321756	5869.997221	1662145189.997	0	899	2.2885475221	2.3223368869	440.9487202	448.84132615	1.607349288	734.24658284	30.505823337	-1.6451436952	31.161283493	19.061532974	0	0	0	0	0
10086	2022-09-02	18:59:50.864	244.58322759	5869.997462	1662145190.864	0	899	2.2885632576	2.3223529561	438.02764747	445.8679923	1.6073540375	734.2420339	30.506586075	-1.6117929402	31.161283493	19.066073752	0	0	0	0	0
10087	2022-09-02	18:59:51.874	244.58323928	5869.997743	1662145191.874	0	899	2.2914814341	2.3244501398	438.02764747	445.66714971	1.5668849787	734.23966081	30.506586075	-1.5250098705	31.161283493	19.071220398	0	0	0	0	0
10088	2022-09-02	18:59:52.838	244.58325044	5869.998011	1662145192.838	0	899	2.2914814341	2.3244501398	441.20129761	448.89615048	1.5668849787	734.23371574	30.506586075	-1.5430758378	31.161283493	19.079643755	0	0	0	0	0
10089	2022-09-02	18:59:53.801	244.58326159	5869.998278	1662145193.801	0	899	2.289694286	2.3237081395	441.20129761	449.1470604	1.6170733222	734.23421049	30.506586075	-1.5014251036	31.161283493	19.078219647	0	0	0	0	0
10090	2022-09-02	18:59:54.743	244.58327249	5869.99854	1662145194.743	0	899	2.289694286	2.3237081395	441.06471177	449.00801474	1.6170733222	734.235086	30.506586075	-1.4989674091	31.161283493	19.081663132	0	0	0	0	0
10091	2022-09-02	18:59:55.691	244.58328347	5869.998803	1662145195.692	0	899	2.2908739997	2.3234811915	441.0726691	448.68269855	1.5503497794	734.23900923	30.508770204	-1.3177589178	31.161283493	19.104842192	0	0	0	0	0
10092	2022-09-02	18:59:56.640	244.58329444	5869.999067	1662145196.64	0	899	2.2908963288	2.3235039769	437.50975545	445.05834447	1.5503562736	734.24371338	30.509851456	-1.2238940001	31.161283493	19.120916367	0	0	0	0	0
10093	2022-09-02	18:59:57.538	244.58330484	5869.999316	1662145197.538	0	899	2.2913896349	2.3253113445	437.50975545	445.36179275	1.6115807677	734.24482697	30.509851456	-1.4332037485	31.161283493	19.084801781	0	0	0	0	0
10094	2022-09-02	18:59:58.473	244.58331566	5869.999576	1662145198.473	0	899	2.2913896349	2.3253113445	441.59158465	449.51687902	1.6115807677	734.23947891	30.509851456	-1.1864578724	31.161283493	19.121995926	0	0	0	0	0
10095	2022-09-02	18:59:59.460	244.58332708	5869.99985	1662145199.46	0	899	2.297902296	2.3316352617	441.59158465	449.45024113	1.5982671206	734.24579585	30.509851456	-1.2060760031	31.161283493	19.118585309	0	0	0	0	0
10096	2022-09-02	19:00:00.375	244.58333767	5870.000104	1662145200.375	0	899	2.2979493312	2.3316832885	439.73000106	447.55559846	1.59828118	734.23236407	30.512122085	-1.1933996725	31.161283493	19.121539779	0	0	0	0	0
10097	2022-09-02	19:00:01.397	244.5833495	5870.000388	1662145201.397	0	899	2.2949836426	2.3286683244	439.73361431	447.55793885	1.5980128541	734.23583418	30.513116837	-1.1707849842	31.161283493	19.124993507	0	0	0	0	0
10098	2022-09-02	19:00:02.411	244.58336124	5870.00067	1662145202.411	0	899	2.2949836426	2.3286683244	441.24276034	449.0939376	1.5980128541	734.23094531	30.513116837	-1.151641196	31.161283493	19.126636505	0	0	0	0	0
10099	2022-09-02	19:00:03.321	244.58337177	5870.000923	1662145203.321	0	899	2.2970580896	2.3300118771	441.24276034	448.91611326	1.5624375099	734.22177104	30.513116837	-1.1717336209	31.161283493	19.122370259	0	0	0	0	0
10100	2022-09-02	19:00:04.243	244.58338244	5870.001179	1662145204.243	0	899	2.2970580896	2.3300118771	439.53604952	447.17972219	1.5624375099	734.22741699	30.513116837	-1.5022227764	31.161283493	19.081302643	0	0	0	0	0
10101	2022-09-02	19:00:05.164	244.58339311	5870.001435	1662145205.165	0	899	2.2958568631	2.329002375	439.53818622	447.230536	1.5722089099	734.22688101	30.513705361	-1.4498144838	31.161283493	19.088991557	0	0	0	0	0
10102	2022-09-02	19:00:06.036	244.58340321	5870.001677	1662145206.037	0	899	2.2959154212	2.329062147	440.3094552	448.01538889	1.5722261438	734.23027999	30.516534805	-1.1978515387	31.161283493	19.125957489	0	0	0	0	0
10103	2022-09-02	19:00:06.947	244.58341375	5870.00193	1662145206.948	0	899	2.2989316555	2.3315713025	440.3094552	447.88716815	1.5465081315	734.23297564	30.516534805	-1.2356863598	31.161283493	19.119261217	0	0	0	0	0
10104	2022-09-02	19:00:07.861	244.58342433	5870.002184	1662145207.862	0	899	2.2989316555	2.3315713025	439.01680611	446.57227261	1.5465081315	734.22388787	30.516534805	-1.2175126589	31.161283493	19.120248618	0	0	0	0	0
10105	2022-09-02	19:00:08.744	244.58343455	5870.002429	1662145208.745	0	899	2.2954621819	2.3284374034	439.01680611	446.66175701	1.5645109548	734.21542742	30.516534805	-1.1915887547	31.161283493	19.122029753	0	0	0	0	0
10106	2022-09-02	19:00:09.673	244.58344529	5870.002687	1662145209.673	0	899	2.2955032822	2.3284793515	440.12362135	447.78790611	1.5645229938	734.22842023	30.518521075	-1.1874387943	31.161283493	19.121644595	0	0	0	0	0
10107	2022-09-02	19:00:10.628	244.58345634	5870.002952	1662145210.628	0	899	2.3006229487	2.333282635	440.12838232	447.70205486	1.5463226385	734.20800094	30.519830704	-1.188085556	31.161283493	19.123075485	0	0	0	0	0
10108	2022-09-02	19:00:11.588	244.58346745	5870.003219	1662145211.588	0	899	2.3006229487	2.333282635	439.84771778	447.41656068	1.5463226385	734.22050466	30.519830704	-1.203219503	31.161283493	19.123075485	0	0	0	0	0
10109	2022-09-02	19:00:12.561	244.58347872	5870.003489	1662145212.561	0	899	2.3014171247	2.3343306605	439.84771778	447.47292596	1.5576418941	734.22965912	30.519830704	-1.1974203294	31.161283493	19.122050014	0	0	0	0	0
10110	2022-09-02	19:00:13.464	244.58348918	5870.00374	1662145213.465	0	899	2.3014171247	2.3343306605	439.59964237	447.22054991	1.5576418941	734.23252252	30.519830704	-1.1726390715	31.161283493	19.12539664	0	0	0	0	0
10111	2022-09-02	19:00:14.377	244.58349973	5870.003994	1662145214.377	0	899	2.3050192394	2.3389294576	439.59972163	447.4398082	1.6016547874	734.23185437	30.519852531	-1.1594884751	31.161283493	19.126849244	0	0	0	0	0
10112	2022-09-02	19:00:15.292	244.58351034	5870.004248	1662145215.293	0	899	2.3050872691	2.3389989247	440.29980757	448.15248128	1.6016751033	734.21656809	30.523126602	-1.1522772312	31.161283493	19.126676559	0	0	0	0	0
10113	2022-09-02	19:00:16.253	244.58352146	5870.004515	1662145216.254	0	899	2.3049879601	2.3392993854	440.29980757	448.24568473	1.620348411	734.21159757	30.523126602	-1.1538078295	31.161283493	19.119300463	0	0	0	0	0
10114	2022-09-02	19:00:17.180	244.58353218	5870.004772	1662145217.18	0	899	2.3049879601	2.3392993854	440.66273104	448.61515771	1.620348411	734.22930908	30.523126602	-1.1490218639	31.161283493	19.127758026	0	0	0	0	0
10115	2022-09-02	19:00:18.141	244.58354331	5870.005039	1662145218.142	0	899	2.307039984	2.3415117424	440.66273104	448.64530595	1.6263819741	734.21664206	30.523126602	-1.2644128302	31.161283493	19.116012447	0	0	0	0	0
10116	2022-09-02	19:00:19.049	244.58355381	5870.005291	1662145219.049	0	899	2.307039984	2.3415117424	438.49111319	446.43434939	1.6263819741	734.21520996	30.523126602	-1.2304046154	31.161283493	19.104351044	0	0	0	0	0
10117	2022-09-02	19:00:19.940	244.58356413	5870.005539	1662145219.941	0	899	2.3078492852	2.341570936	438.49111319	446.25824251	1.5909515839	734.22615263	30.523126602	-1.2304046154	31.161283493	19.104351044	0	0	0	0	0
10118	2022-09-02	19:00:20.865	244.58357483	5870.005796	1662145220.865	0	899	2.3079015553	2.341624303	440.63234093	448.4374758	1.5909670704	734.23190934	30.525639149	-1.441977992	31.161283493	19.08854789	0	0	0	0	0
10119	2022-09-02	19:00:21.803	244.58358569	5870.006057	1662145221.804	0	899	2.3067727571	2.3408126813	440.6355252	448.51822143	1.6064875989	734.21043386	30.526514053	-1.222697483	31.161283493	19.120717295	0	0	0	0	0
10120	2022-09-02	19:00:22.684	244.58359589	5870.006301	1662145222.685	0	899	2.3067727571	2.3408126813	437.88652205	445.72004031	1.6064875989	734.22407501	30.526514053	-1.2083827494	31.161283493	19.121637521	0	0	0	0	0
10121	2022-09-02	19:00:23.604	244.58360653	5870.006557	1662145223.604	0	899	2.3065523803	2.3406830259	437.88652205	445.7417352	1.6108583506	734.22050668	30.526514053	-1.1789987	31.161283493	19.128003923	0	0	0	0	0
10122	2022-09-02	19:00:24.549	244.58361747	5870.006819	1662145224.549	0	899	2.3066138484	2.3407458003	441.05904444	448.97126148	1.6108768007	734.23084587	30.529470418	-1.2070353	31.161283493	19.127758026	0	0	0	0	0
10123	2022-09-02	19:00:25.457	244.58362797	5870.007071	1662145225.457	0	899	2.3080805883	2.341828149	441.06005902	448.8779281	1.591999108	734.23071047	30.529748917	-1.2125003338	31.161283493	19.127758026	0	0	0	0	0
10124	2022-09-02	19:00:26.305	244.58363779	5870.007307	1662145226.305	0	899	2.3080805883	2.341828149	440.60104292	448.41077585	1.591999108	734.22552935	30.529748917	-1.2176312295	31.161283493	19.126866019	0	0	0	0	0
10125	2022-09-02	19:00:27.255	244.58364878	5870.007571	1662145227.255	0	899	2.312611865	2.3466374992	440.60104292	448.45984887	1.6018272483	734.21821928	30.529748917	-1.200988243	31.161283493	19.124979512	0	0	0	0	0
10126	2022-09-02	19:00:28.167	244.58365934	5870.007824	1662145228.167	0	899	2.312611865	2.3466374992	439.61782162	447.45909029	1.6018272483	734.23168945	30.529748917	-1.1815749407	31.161283493	19.123435974	0	0	0	0	0
10127	2022-09-02	19:00:29.079	244.58366991	5870.008078	1662145229.08	0	899	2.308509852	2.3419844287	439.61782162	447.34546201	1.5790160528	734.21768532	30.529748917	-1.1903707389	31.161283493	19.123192465	0	0	0	0	0
10128	2022-09-02	19:00:29.992	244.58368046	5870.008331	1662145229.992	0	899	2.3085422352	2.3420174862	440.66966491	448.41584221	1.5790255727	734.19894955	30.531305111	-1.193841616	31.161283493	19.120571427	0	0	0	0	0
10129	2022-09-02	19:00:30.867	244.58369059	5870.008574	1662145230.867	0	899	2.3115731893	2.3455523359	440.67621926	448.52913202	1.6003788188	734.21584416	30.53310585	-1.4572089729	31.161283493	19.085605836	0	0	0	0	0
10130	2022-09-02	19:00:31.726	244.58370053	5870.008813	1662145231.726	0	899	2.3115731893	2.3455523359	440.08438428	447.92675046	1.6003788188	734.20850943	30.53310585	-1.5282652378	31.161283493	19.076982498	0	0	0	0	0
10131	2022-09-02	19:00:32.638	244.58371109	5870.009066	1662145232.638	0	899	2.3138877094	2.3478127087	440.08438428	447.9063589	1.5962902181	734.20995326	30.53310585	-1.3091032316	31.161283493	19.110183779	0	0	0	0	0
10132	2022-09-02	19:00:33.561	244.58372177	5870.009323	1662145233.561	0	899	2.3138877094	2.3478127087	440.69167354	448.524442	1.5962902181	734.22137451	30.53310585	-1.196223855	31.161283493	19.113353729	0	0	0	0	0
10133	2022-09-02	19:00:34.480	244.58373241	5870.009578	1662145234.48	0	899	2.3136556979	2.3476404396	440.69458088	448.54202639	1.5992186499	734.20301303	30.533904562	-1.1943267315	31.161283493	19.102483105	0	0	0	0	0
10134	2022-09-02	19:00:35.362	244.58374263	5870.009823	1662145235.363	0	899	2.313705232	2.3476910186	440.19254752	448.03112673	1.5992333656	734.20662704	30.536279678	-1.1555324793	31.161283493	19.128837585	0	0	0	0	0
10135	2022-09-02	19:00:36.334	244.58375387	5870.010093	1662145236.334	0	899	2.3124672405	2.3458043557	440.19254752	447.88519283	1.5699711861	734.22839355	30.536279678	-1.4582653409	31.161283493	19.104006521	0	0	0	0	0
10136	2022-09-02	19:00:37.240	244.58376435	5870.010344	1662145237.24	0	899	2.3124672405	2.3458043557	439.30602087	446.98317356	1.5699711861	734.22253175	30.536279678	-1.4892015457	31.161283493	19.10146904	0	0	0	0	0
10137	2022-09-02	19:00:38.200	244.58377547	5870.010611	1662145238.201	0	899	2.3167037587	2.3499415771	439.30602087	446.94619873	1.5625391195	734.21575038	30.536279678	-1.2308249584	31.161283493	19.119697331	0	0	0	0	0
10138	2022-09-02	19:00:39.078	244.58378564	5870.010855	1662145239.079	0	899	2.3167037587	2.3499415771	438.62532565	446.25366522	1.5625391195	734.20794678	30.536279678	-1.2076174021	31.161283493	19.120195389	0	0	0	0	0
10139	2022-09-02	19:00:39.946	244.58379567	5870.011096	1662145239.946	0	899	2.3166843234	2.3496181479	438.62857671	446.18705946	1.5484612219	734.2014722	30.537177016	-1.2002875623	31.161283493	19.119909413	0	0	0	0	0
10140	2022-09-02	19:00:40.858	244.58380623	5870.011349	1662145240.858	0	899	2.3167363235	2.3496712095	439.63926087	447.21523416	1.5484761606	734.22352812	30.53966713	-1.2203691732	31.161283493	19.119115829	0	0	0	0	0
10141	2022-09-02	19:00:41.767	244.58381676	5870.011602	1662145241.768	0	899	2.3184304184	2.3530791045	439.63926087	447.60484816	1.6266933728	734.21832275	30.53966713	-1.2287769318	31.161283493	19.119115829	0	0	0	0	0
10142	2022-09-02	19:00:42.742	244.58382803	5870.011873	1662145242.742	0	899	2.3184304184	2.3530791045	439.04484282	446.99966017	1.6266933728	734.21330049	30.53966713	-1.1841080189	31.161283493	19.120450974	0	0	0	0	0
10143	2022-09-02	19:00:43.671	244.58383878	5870.012131	1662145243.671	0	899	2.3183340765	2.3515583579	439.04484282	446.67197581	1.5608288759	734.20868203	30.53966713	-1.3886749981	31.161283493	19.092962417	0	0	0	0	0
10144	2022-09-02	19:00:44.595	244.58384948	5870.012388	1662145244.595	0	899	2.3183340765	2.3515583579	439.97149914	447.61473009	1.5608288759	734.20644192	30.53966713	-1.5250098705	31.161283493	19.073740005	0	0	0	0	0
10145	2022-09-02	19:00:45.543	244.58386046	5870.012651	1662145245.544	0	899	2.319651167	2.3528526785	439.97990485	447.61367792	1.558901138	734.21261455	30.5419802	-1.3113237193	31.161283493	19.104257419	0	0	0	0	0
10146	2022-09-02	19:00:46.463	244.58387111	5870.012907	1662145246.464	0	899	2.3196723551	2.352874302	439.02734551	446.64462183	1.5589072582	734.21634255	30.542993546	-1.2092450857	31.161283493	19.121995926	0	0	0	0	0
10147	2022-09-02	19:00:47.417	244.58388215	5870.013172	1662145247.418	0	899	2.3218437739	2.3558351656	439.02734551	446.81897754	1.5939676445	734.20677539	30.542993546	-1.208501339	31.161283493	19.120536261	0	0	0	0	0
10148	2022-09-02	19:00:48.298	244.58389234	5870.013416	1662145248.298	0	899	2.3218437739	2.3558351656	440.29427	448.10838675	1.5939676445	734.20220947	30.542993546	-1.1506495476	31.161283493	19.124517441	0	0	0	0	0
10149	2022-09-02	19:00:49.234	244.58390318	5870.013676	1662145249.235	0	899	2.322868016	2.3578046424	440.29427	448.32281349	1.6369243262	734.20541321	30.542993546	-1.4707907328	31.161283493	19.099081999	0	0	0	0	0
10150	2022-09-02	19:00:50.194	244.58391429	5870.013943	1662145250.195	0	899	2.3229214872	2.3578592687	440.294465	448.32309293	1.6369405222	734.20404336	30.545547321	-1.293074671	31.161283493	19.111413728	0	0	0	0	0
10151	2022-09-02	19:00:51.118	244.58392498	5870.014199	1662145251.118	0	899	2.3218941386	2.3546167098	440.29716377	447.81862337	1.5352625456	734.19354248	30.546289444	-1.2304046154	31.161283493	19.115873337	0	0	0	0	0
10152	2022-09-02	19:00:52.013	244.58393535	5870.014448	1662145252.014	0	899	2.3218941386	2.3546167098	439.72434605	447.23602039	1.5352625456	734.18601697	30.546289444	-1.2273217179	31.161283493	19.115533753	0	0	0	0	0
10153	2022-09-02	19:00:52.944	244.58394611	5870.014707	1662145252.944	0	899	2.3268662695	2.3612300205	439.72434605	447.59701935	1.6077470498	734.21094154	30.546289444	-1.205806538	31.161283493	19.120021151	0	0	0	0	0
10154	2022-09-02	19:00:53.842	244.58395652	5870.014956	1662145253.843	0	899	2.3268662695	2.3612300205	439.30530318	447.17047408	1.6077470498	734.20324707	30.546289444	-1.1913409233	31.161283493	19.123075485	0	0	0	0	0
10155	2022-09-02	19:00:54.799	244.58396759	5870.015222	1662145254.8	0	899	2.3262585646	2.3605609895	439.31385615	447.16715767	1.6053326966	734.21009635	30.548646573	-1.2051813705	31.161283493	19.124097268	0	0	0	0	0
10156	2022-09-02	19:00:55.723	244.58397828	5870.015479	1662145255.723	0	899	2.3262788888	2.3605817442	440.40844595	448.28134477	1.6053387252	734.22149658	30.54961586	-1.2108727694	31.161283493	19.124517441	0	0	0	0	0
10157	2022-09-02	19:00:56.661	244.58398914	5870.015739	1662145256.662	0	899	2.3258271741	2.3599873369	440.40844595	448.25002194	1.5990635148	734.21540519	30.54961586	-1.1634444456	31.161283493	19.121631534	0	0	0	0	0
10158	2022-09-02	19:00:57.576	244.58399973	5870.015994	1662145257.577	0	899	2.3258271741	2.3599873369	440.55983747	448.40410903	1.5990635148	734.20954541	30.54961586	-1.1552522648	31.161283493	19.123417659	0	0	0	0	0
10159	2022-09-02	19:00:58.461	244.58400998	5870.016239	1662145258.462	0	899	2.3276349677	2.3619263911	440.55983747	448.42820894	1.603890105	734.2225265	30.54961586	-1.1674650379	31.161283493	19.121302245	0	0	0	0	0
10160	2022-09-02	19:00:59.388	244.58402069	5870.016497	1662145259.388	0	899	2.3276349677	2.3619263911	440.33988669	448.20432985	1.603890105	734.20697021	30.54961586	-1.1815749407	31.161283493	19.103990555	0	0	0	0	0
10161	2022-09-02	19:01:00.306	244.58403133	5870.016752	1662145260.307	0	899	2.329957614	2.3649822691	440.35036539	448.37565623	1.6360683117	734.20559632	30.552497043	-1.3907338223	31.161283493	19.119100091	0	0	0	0	0
10162	2022-09-02	19:01:01.243	244.58404218	5870.017012	1662145261.244	0	899	2.3299663236	2.3649911668	439.62521028	447.63729843	1.6360709405	734.21106563	30.552911758	-1.3843202749	31.161283493	19.08941831	0	0	0	0	0
10163	2022-09-02	19:01:02.181	244.58405303	5870.017273	1662145262.182	0	899	2.3293484408	2.3622778848	439.62521028	447.15855313	1.5399579722	734.20533399	30.552911758	-1.3492232561	31.161283493	19.074821472	0	0	0	0	0
10164	2022-09-02	19:01:03.071	244.58406332	5870.01752	1662145263.071	0	899	2.3293484408	2.3622778848	441.98402739	449.55779052	1.5399579722	734.20216501	30.552911758	-1.3342833369	31.161283493	19.079128417	0	0	0	0	0
10165	2022-09-02	19:01:03.986	244.58407392	5870.017774	1662145263.987	0	899	2.3312006448	2.3653125472	441.98402739	449.82433547	1.5932093982	734.20977217	30.552911758	-1.3709001857	31.161283493	19.098571689	0	0	0	0	0
10166	2022-09-02	19:01:04.868	244.58408412	5870.018019	1662145264.868	0	899	2.3312641167	2.3653773529	439.39532143	447.18980157	1.5932280438	734.21405312	30.555932392	-1.5103502645	31.161283493	19.068671384	0	0	0	0	0
10167	2022-09-02	19:01:05.809	244.58409501	5870.01828	1662145265.809	0	899	2.336460263	2.3708250279	439.3960989	447.23072515	1.6012875573	734.18839693	30.556146622	-1.5085178085	31.161283493	19.068444839	0	0	0	0	0
10168	2022-09-02	19:01:06.779	244.58410625	5870.01855	1662145266.78	0	899	2.336460263	2.3708250279	440.33539359	448.18676788	1.6012875573	734.19976726	30.556146622	-1.3974061912	31.161283493	19.096037202	0	0	0	0	0
10169	2022-09-02	19:01:07.677	244.58411663	5870.018799	1662145267.677	0	899	2.334340332	2.3685645741	440.33539359	448.16168676	1.5962615926	734.21838338	30.556146622	-1.1978515387	31.161283493	19.122716904	0	0	0	0	0
10170	2022-09-02	19:01:08.589	244.5841272	5870.019053	1662145268.59	0	899	2.334340332	2.3685645741	439.67069831	447.48517753	1.5962615926	734.20632227	30.556146622	-1.3152366103	31.161283493	19.120780301	0	0	0	0	0
10171	2022-09-02	19:01:09.523	244.58413801	5870.019312	1662145269.524	0	899	2.3359949714	2.3692914593	439.67069831	447.26730903	1.5525135286	734.20266461	30.556146622	-1.5510523319	31.161283493	19.116954803	0	0	0	0	0
10172	2022-09-02	19:01:10.444	244.58414866	5870.019568	1662145270.444	0	899	2.3360241126	2.369321197	438.70452068	446.28447917	1.5525218535	734.19939215	30.557530624	-1.3965222299	31.161283493	19.118175507	0	0	0	0	0
10173	2022-09-02	19:01:11.286	244.5841584	5870.019802	1662145271.286	0	899	2.3394440441	2.3733745946	438.71133798	446.42473421	1.5793561295	734.19407442	30.559412003	-1.2024972691	31.161283493	19.119253361	0	0	0	0	0
10174	2022-09-02	19:01:12.206	244.58416905	5870.020057	1662145272.206	0	899	2.3394440441	2.3733745946	438.35749019	446.06466508	1.5793561295	734.20237722	30.559412003	-1.1864578724	31.161283493	19.122716904	0	0	0	0	0
10175	2022-09-02	19:01:13.115	244.58417957	5870.02031	1662145273.115	0	899	2.3367393127	2.3705758452	438.35749019	446.05216777	1.5768393552	734.20343018	30.559412003	-1.1868890469	31.161283493	19.122382928	0	0	0	0	0
10176	2022-09-02	19:01:14.022	244.58419007	5870.020562	1662145274.022	0	899	2.3367393127	2.3705758452	439.1856597	446.8948745	1.5768393552	734.19247538	30.559412003	-1.1889586843	31.161283493	19.120362503	0	0	0	0	0
10177	2022-09-02	19:01:14.967	244.58420102	5870.020824	1662145274.968	0	899	2.3379749669	2.3721615962	439.19564847	446.98092016	1.5920894558	734.1921896	30.562165658	-1.4481329239	31.161283493	19.106544444	0	0	0	0	0
10178	2022-09-02	19:01:15.923	244.58421207	5870.02109	1662145275.923	0	899	2.3379870368	2.3721739195	440.10410552	447.90549833	1.5920929888	734.17771659	30.562738419	-1.3286782464	31.161283493	19.116794258	0	0	0	0	0
10179	2022-09-02	19:01:16.819	244.58422244	5870.021339	1662145276.819	0	899	2.3391295896	2.3733898313	440.10410552	447.91845955	1.5946919428	734.18722393	30.562738419	-1.2179115348	31.161283493	19.126171731	0	0	0	0	0
10180	2022-09-02	19:01:17.746	244.58423317	5870.021596	1662145277.746	0	899	2.3391295896	2.3733898313	440.27147905	448.08880491	1.5946919428	734.22412109	30.562738419	-1.2190109491	31.161283493	19.128118515	0	0	0	0	0
10181	2022-09-02	19:01:18.618	244.58424326	5870.021838	1662145278.618	0	899	2.3401561346	2.3752758403	440.27147905	448.28200251	1.633398946	734.21164405	30.562738419	-1.3593126078	31.161283493	19.110894361	0	0	0	0	0
10182	2022-09-02	19:01:19.526	244.58425377	5870.022091	1662145279.526	0	899	2.3401561346	2.3752758403	440.35564128	448.36769602	1.633398946	734.20507085	30.562738419	-1.1832026243	31.161283493	19.122356415	0	0	0	0	0
10183	2022-09-02	19:01:20.474	244.58426476	5870.022354	1662145280.475	0	899	2.3437830366	2.3768308405	440.3667377	447.89321209	1.5360303103	734.20211772	30.565789368	-1.2227836895	31.161283493	19.119760703	0	0	0	0	0
10184	2022-09-02	19:01:21.448	244.58427603	5870.022625	1662145281.449	0	899	2.3437901454	2.3768380932	441.01178165	448.54929073	1.5360323129	734.20879844	30.56612587	-1.2459265791	31.161283493	19.118836296	0	0	0	0	0
10185	2022-09-02	19:01:22.384	244.58428685	5870.022884	1662145282.384	0	899	2.345378435	2.3791278445	441.01178165	448.70453187	1.5671257751	734.19010026	30.56612587	-1.2396746961	31.161283493	19.122471108	0	0	0	0	0
10186	2022-09-02	19:01:23.338	244.58429789	5870.023149	1662145283.338	0	899	2.345378435	2.3791278445	441.00364846	448.69625682	1.5671257751	734.18707275	30.56612587	-1.2629576921	31.161283493	19.122716904	0	0	0	0	0
10187	2022-09-02	19:01:24.263	244.58430861	5870.023407	1662145284.264	0	899	2.3439943625	2.3772880102	441.00364846	448.59655919	1.5471593051	734.20006556	30.56612587	-1.2395022302	31.161283493	19.122335333	0	0	0	0	0
10188	2022-09-02	19:01:25.247	244.58432	5870.02368	1662145285.248	0	899	2.3440321086	2.3773265261	440.5961548	448.18210298	1.5471700147	734.19748188	30.567912462	-1.1531934099	31.161283493	19.124767632	0	0	0	0	0
10189	2022-09-02	19:01:26.187	244.58433087	5870.023941	1662145286.187	0	899	2.3480879719	2.3824622869	440.60120288	448.42047319	1.5939088143	734.18761601	30.569299698	-1.1553923476	31.161283493	19.12841519	0	0	0	0	0
10190	2022-09-02	19:01:27.073	244.58434113	5870.024187	1662145287.074	0	899	2.3480879719	2.3824622869	439.36892955	447.16633093	1.5939088143	734.1898832	30.569299698	-1.1555324793	31.161283493	19.128477097	0	0	0	0	0
10191	2022-09-02	19:01:28.036	244.58435228	5870.024455	1662145288.037	0	899	2.3443396443	2.3779675628	439.36892955	447.0087448	1.5622463368	734.19866782	30.569299698	-1.1724450067	31.161283493	19.126775299	0	0	0	0	0
10192	2022-09-02	19:01:28.963	244.58436301	5870.024712	1662145288.964	0	899	2.3443396443	2.3779675628	440.7134239	448.37661743	1.5622463368	734.20187034	30.569299698	-1.1542390309	31.161283493	19.127557666	0	0	0	0	0
10193	2022-09-02	19:01:29.924	244.58437412	5870.024979	1662145289.924	0	899	2.3432071328	2.3767179072	440.71350703	448.35362898	1.5576227417	734.18533588	30.569322536	-1.1525143724	31.161283493	19.127610162	0	0	0	0	0
10194	2022-09-02	19:01:30.842	244.58438475	5870.025234	1662145290.842	0	899	2.3432794833	2.3767917435	439.90897247	447.53525014	1.5576434157	734.19802755	30.572748184	-1.2135782716	31.161283493	19.103892396	0	0	0	0	0
10195	2022-09-02	19:01:31.769	244.58439547	5870.025491	1662145291.769	0	899	2.350468855	2.3851966503	439.90897247	447.78847335	1.6084533763	734.19386989	30.572748184	-1.4425277236	31.161283493	19.092635805	0	0	0	0	0
10196	2022-09-02	19:01:32.717	244.58440645	5870.025755	1662145292.717	0	899	2.350468855	2.3851966503	439.70314817	447.5789624	1.6084533763	734.16516113	30.572748184	-1.5266375542	31.161283493	19.08886528	0	0	0	0	0
10197	2022-09-02	19:01:33.640	244.58441713	5870.026011	1662145293.64	0	899	2.3487812236	2.3836544651	439.70314817	447.61775041	1.6162348663	734.17996317	30.572748184	-1.5594278187	31.161283493	19.104490899	0	0	0	0	0
10198	2022-09-02	19:01:34.611	244.58442837	5870.026281	1662145294.611	0	899	2.3487812236	2.3836544651	440.13238228	448.05471068	1.6162348663	734.18823081	30.572748184	-1.3131130847	31.161283493	19.117703128	0	0	0	0	0
10199	2022-09-02	19:01:35.548	244.58443921	5870.026541	1662145295.548	0	899	2.3509032949	2.3849614204	440.143843	447.87363228	1.5775925184	734.17226465	30.575900994	-1.1767566836	31.161283493	19.122712129	0	0	0	0	0
10200	2022-09-02	19:01:36.436	244.58444949	5870.026788	1662145296.436	0	899	2.3509037403	2.384961875	439.1155692	446.82730061	1.5775926469	734.18945191	30.575922012	-1.1579362857	31.161283493	19.126589554	0	0	0	0	0
10201	2022-09-02	19:01:37.374	244.58446035	5870.027048	1662145297.374	0	899	2.3523635598	2.3860327614	439.1155692	446.73422617	1.5588770781	734.19266697	30.575922012	-1.1497871986	31.161283493	19.127574201	0	0	0	0	0
10202	2022-09-02	19:01:38.345	244.5844716	5870.027318	1662145298.346	0	899	2.3523635598	2.3860327614	441.03985456	448.69189789	1.5588770781	734.18983146	30.575922012	-1.1552091032	31.161283493	19.127051372	0	0	0	0	0
10203	2022-09-02	19:01:39.276	244.58448237	5870.027577	1662145299.277	0	899	2.3551768598	2.3896688164	441.03985456	448.87006683	1.5945405524	734.17750883	30.575922012	-1.1697178969	31.161283493	19.127261459	0	0	0	0	0
10204	2022-09-02	19:01:40.155	244.58449255	5870.027821	1662145300.156	0	899	2.355197427	2.3896898161	440.62185152	448.44467246	1.5945465383	734.17224768	30.576890895	-1.1818660285	31.161283493	19.125828446	0	0	0	0	0
10205	2022-09-02	19:01:41.089	244.58450336	5870.028081	1662145301.09	0	899	2.3559033281	2.3891092282	440.62965356	448.15771059	1.5354465576	734.18364468	30.579034805	-1.185013524	31.161283493	19.122616635	0	0	0	0	0
10206	2022-09-02	19:01:42.009	244.584514	5870.028336	1662145302.01	0	899	2.3559033281	2.3891092282	442.06157051	449.6140915	1.5354465576	734.18334072	30.579034805	-1.1832026243	31.161283493	19.122716904	0	0	0	0	0
10207	2022-09-02	19:01:42.961	244.58452502	5870.028601	1662145302.962	0	899	2.3575509972	2.3915849606	442.06157051	449.79757293	1.5721072388	734.18240377	30.579034805	-1.2042004186	31.161283493	19.120097141	0	0	0	0	0
10208	2022-09-02	19:01:43.901	244.58453589	5870.028861	1662145303.901	0	899	2.3575509972	2.3915849606	439.53898239	447.23083995	1.5721072388	734.18133545	30.579034805	-1.1994791031	31.161283493	19.119474411	0	0	0	0	0
10209	2022-09-02	19:01:44.786	244.58454615	5870.029107	1662145304.787	0	899	2.3545818052	2.389223413	439.53898239	447.37849677	1.6017573781	734.18390135	30.579034805	-1.1994791031	31.161283493	19.119474411	0	0	0	0	0
10210	2022-09-02	19:01:45.665	244.58455632	5870.029352	1662145305.666	0	899	2.3546247389	2.3892672539	440.05098402	447.89969296	1.6017699335	734.18758812	30.581057858	-1.1710329419	31.161283493	19.123381432	0	0	0	0	0
10211	2022-09-02	19:01:46.627	244.58456744	5870.029619	1662145306.627	0	899	2.3582915672	2.3908664128	440.05583192	447.42330286	1.505159453	734.17219837	30.582391739	-1.1522772312	31.161283493	19.114572058	0	0	0	0	0
10212	2022-09-02	19:01:47.525	244.58457784	5870.029868	1662145307.525	0	899	2.3582915672	2.3908664128	440.09559052	447.46372711	1.505159453	734.18454081	30.582391739	-1.1522772312	31.161283493	19.098610025	0	0	0	0	0
10213	2022-09-02	19:01:48.405	244.58458803	5870.030113	1662145308.406	0	899	2.3561038733	2.3905365773	440.09559052	447.89249656	1.5912235275	734.16827393	30.582391739	-1.1522772312	31.161283493	19.127037048	0	0	0	0	0
10214	2022-09-02	19:01:49.292	244.5845983	5870.030359	1662145309.293	0	899	2.3561580619	2.3905919033	439.34706562	447.13078882	1.59123926	734.1634667	30.584943493	-1.2107864895	31.161283493	19.123941257	0	0	0	0	0
10215	2022-09-02	19:01:50.211	244.58460894	5870.030614	1662145310.212	0	899	2.3589823844	2.3949343155	439.34965506	447.46792148	1.6583800732	734.15979004	30.58565712	-1.2271492481	31.161283493	19.123075485	0	0	0	0	0
10216	2022-09-02	19:01:51.121	244.58461947	5870.030867	1662145311.122	0	899	2.3589823844	2.3949343155	439.6955462	447.82020397	1.6583800732	734.18294136	30.58565712	-1.2243682746	31.161283493	19.12246118	0	0	0	0	0
10217	2022-09-02	19:01:52.052	244.58463023	5870.031126	1662145312.052	0	899	2.3585756398	2.3924192708	439.6955462	447.34364893	1.5627701769	734.18415075	30.58565712	-1.2030255029	31.161283493	19.122775476	0	0	0	0	0
10218	2022-09-02	19:01:52.940	244.58464051	5870.031372	1662145312.94	0	899	2.3585756398	2.3924192708	440.78388459	448.45091798	1.5627701769	734.18487549	30.58565712	-1.2059897184	31.161283493	19.122716904	0	0	0	0	0
10219	2022-09-02	19:01:53.839	244.58465093	5870.031622	1662145313.84	0	899	2.3618356649	2.3957423037	440.78388459	448.45460048	1.5635079425	734.18582254	30.58565712	-1.207444911	31.161283493	19.122351981	0	0	0	0	0
10220	2022-09-02	19:01:54.717	244.58466108	5870.031866	1662145314.717	0	899	2.3618564877	2.3957635557	440.35835321	448.02169336	1.5635138683	734.17048291	30.586635299	-1.2161761009	31.161283493	19.118587911	0	0	0	0	0
10221	2022-09-02	19:01:55.664	244.58467204	5870.032129	1662145315.664	0	899	2.361272053	2.3951282915	440.36700447	448.02087213	1.5615841053	734.15518087	30.589014053	-1.1815749407	31.161283493	19.123435974	0	0	0	0	0
10222	2022-09-02	19:01:56.618	244.58468309	5870.032394	1662145316.619	0	899	2.361272053	2.3951282915	438.60423974	446.22746939	1.5615841053	734.16662476	30.589014053	-1.2046962613	31.161283493	19.122816086	0	0	0	0	0
10223	2022-09-02	19:01:57.461	244.58469285	5870.032628	1662145317.462	0	899	2.3589081161	2.3932224665	438.60423974	446.33870033	1.5839744221	734.17576185	30.589014053	-1.2688215245	31.161283493	19.11672548	0	0	0	0	0
10224	2022-09-02	19:01:58.345	244.58470307	5870.032874	1662145318.345	0	899	2.3589081161	2.3932224665	440.94144978	448.71712534	1.5839744221	734.18609821	30.589014053	-1.5331481695	31.161283493	19.075181961	0	0	0	0	0
10225	2022-09-02	19:01:59.220	244.58471321	5870.033117	1662145319.221	0	899	2.3658678881	2.4003745872	440.9430572	448.73940822	1.588107336	734.1826956	30.589455447	-1.4933083776	31.161283493	19.080991429	0	0	0	0	0
10226	2022-09-02	19:02:00.173	244.58472422	5870.033381	1662145320.173	0	899	2.3659261532	2.4004340728	440.66834222	448.45991994	1.5881241498	734.18071055	30.592187881	-1.2466810942	31.161283493	19.116954803	0	0	0	0	0
10227	2022-09-02	19:02:01.052	244.58473441	5870.033626	1662145321.053	0	899	2.363449155	2.3964073088	440.66834222	448.11679796	1.5193495282	734.16494569	30.592187881	-1.2010313565	31.161283493	19.106566233	0	0	0	0	0
10228	2022-09-02	19:02:01.967	244.584745	5870.03388	1662145321.968	0	899	2.363449155	2.3964073088	441.68507832	449.15071958	1.5193495282	734.16576502	30.592187881	-1.3221244962	31.161283493	19.098843909	0	0	0	0	0
10229	2022-09-02	19:02:02.875	244.58475551	5870.034132	1662145322.876	0	899	2.3627646578	2.3960368858	441.68507832	449.22426271	1.534065273	734.16897846	30.592187881	-1.388955316	31.161283493	19.102635946	0	0	0	0	0
10230	2022-09-02	19:02:03.802	244.58476623	5870.034389	1662145323.802	0	899	2.3627646578	2.3960368858	441.17641038	448.70691224	1.534065273	734.17463533	30.592187881	-1.2628390536	31.161283493	19.121602709	0	0	0	0	0
10231	2022-09-02	19:02:04.765	244.58477737	5870.034657	1662145324.765	0	899	2.366668094	2.4019054193	441.17641038	449.13986322	1.6206994642	734.17367412	30.592187881	-1.2450534105	31.161283493	19.121995926	0	0	0	0	0
10232	2022-09-02	19:02:05.704	244.58478825	5870.034918	1662145325.705	0	899	2.3667227917	2.4019612867	441.38922891	449.35660382	1.6207155671	734.15034212	30.594752166	-1.1687800908	31.161283493	19.124036915	0	0	0	0	0
10233	2022-09-02	19:02:06.641	244.5847991	5870.035178	1662145326.642	0	899	2.3663000666	2.4007222933	441.39145084	449.17514071	1.5839901969	734.17563695	30.59536171	-1.1543144635	31.161283493	19.113392053	0	0	0	0	0
10234	2022-09-02	19:02:07.536	244.58480946	5870.035427	1662145327.537	0	899	2.3663000666	2.4007222933	440.16286834	447.92489285	1.5839901969	734.1823209	30.59536171	-1.1571601629	31.161283493	19.106151581	0	0	0	0	0
10235	2022-09-02	19:02:08.417	244.58481965	5870.035672	1662145328.418	0	899	2.367408685	2.401697245	440.16286834	447.89102871	1.5771988094	734.1720868	30.59536171	-1.1725096932	31.161283493	19.115490301	0	0	0	0	0
10236	2022-09-02	19:02:09.266	244.58482948	5870.035907	1662145329.267	0	899	2.3674243386	2.4017132241	440.15770315	447.88579519	1.5772032928	734.16968582	30.596095344	-1.2006648708	31.161283493	19.12407534	0	0	0	0	0
10237	2022-09-02	19:02:10.213	244.58484044	5870.036171	1662145330.214	0	899	2.3686859789	2.4041111575	440.16723925	448.14813942	1.6278446571	734.18066406	30.598718643	-1.1897132397	31.161283493	19.122716904	0	0	0	0	0
10238	2022-09-02	19:02:11.135	244.58485111	5870.036427	1662145331.136	0	899	2.3686859789	2.4041111575	438.51958431	446.47060999	1.6278446571	734.16934063	30.598718643	-1.2234735599	31.161283493	19.117598793	0	0	0	0	0
10239	2022-09-02	19:02:12.030	244.58486147	5870.036675	1662145332.031	0	899	2.3672249764	2.4016632578	438.51958431	446.25321613	1.5841080876	734.16767974	30.598718643	-1.4695618484	31.161283493	19.082849149	0	0	0	0	0
10240	2022-09-02	19:02:12.934	244.58487192	5870.036926	1662145332.934	0	899	2.3672249764	2.4016632578	440.8367972	448.61129486	1.5841080876	734.17375294	30.598718643	-1.5510523319	31.161283493	19.071580887	0	0	0	0	0
10241	2022-09-02	19:02:13.857	244.5848826	5870.037183	1662145333.857	0	899	2.3712896316	2.4050145619	440.8367972	448.43668643	1.5491333567	734.16844814	30.598718643	-1.5026108034	31.161283493	19.076774458	0	0	0	0	0
10242	2022-09-02	19:02:14.720	244.5848926	5870.037422	1662145334.721	0	899	2.3713134396	2.4050388562	439.9071531	447.49104885	1.5491400434	734.16599824	30.599832636	-1.4188782364	31.161283493	19.09835674	0	0	0	0	0
10243	2022-09-02	19:02:15.621	244.58490303	5870.037673	1662145335.622	0	899	2.3758517643	2.4092831099	439.91463673	447.41793458	1.5329270065	734.15065134	30.601892471	-1.7854344845	31.161283493	19.076622009	0	0	0	0	0
10244	2022-09-02	19:02:16.522	244.58491345	5870.037923	1662145336.522	0	899	2.3758517643	2.4092831099	439.07419575	446.56315882	1.5329270065	734.17735806	30.601892471	-1.6664325086	31.161283493	19.074153723	0	0	0	0	0
10245	2022-09-02	19:02:17.421	244.58492387	5870.038173	1662145337.422	0	899	2.3730680872	2.4086237215	439.07419575	447.04988523	1.6307783119	734.15988664	30.601892471	-1.3180499314	31.161283493	19.084097805	0	0	0	0	0
10246	2022-09-02	19:02:18.299	244.58493402	5870.038416	1662145338.299	0	899	2.3730680872	2.4086237215	438.98865424	446.96278987	1.6307783119	734.17651367	30.601892471	-1.5445417166	31.161283493	19.111911774	0	0	0	0	0
10247	2022-09-02	19:02:19.236	244.58494487	5870.038677	1662145339.237	0	899	2.3749893893	2.4089375736	438.98865424	446.59502807	1.5568488868	734.1705492	30.601892471	-1.2649086785	31.161283493	19.114467116	0	0	0	0	0
10248	2022-09-02	19:02:20.122	244.58495513	5870.038923	1662145340.123	0	899	2.3750278088	2.4089767817	441.17748909	448.82184304	1.5568597142	734.16696591	30.60368735	-1.4706397917	31.161283493	19.097734931	0	0	0	0	0
10249	2022-09-02	19:02:21.006	244.58496535	5870.039168	1662145341.006	0	899	2.3751603513	2.4095814615	441.18284683	448.93349544	1.5781152476	734.16216152	30.605157852	-1.292848276	31.161283493	19.116477979	0	0	0	0	0
10250	2022-09-02	19:02:21.910	244.58497581	5870.039419	1662145341.91	0	899	2.3751603513	2.4095814615	441.00478663	448.75230709	1.5781152476	734.16187291	30.605157852	-1.2157557011	31.161283493	19.122716904	0	0	0	0	0
10251	2022-09-02	19:02:22.799	244.5849861	5870.039666	1662145342.799	0	899	2.3746487617	2.4091143496	441.00478663	448.76402487	1.5804608077	734.17400638	30.605157852	-1.1950058282	31.161283493	19.120770549	0	0	0	0	0
10252	2022-09-02	19:02:23.678	244.58499628	5870.039911	1662145343.679	0	899	2.3746487617	2.4091143496	441.37003801	449.13570266	1.5804608077	734.16094971	30.605157852	-1.1506495476	31.161283493	19.120555878	0	0	0	0	0
10253	2022-09-02	19:02:24.578	244.58500669	5870.040161	1662145344.578	0	899	2.3777997495	2.4116934314	441.37330009	448.99962679	1.5525732681	734.16522419	30.606052765	-1.1462408612	31.161283493	19.126679856	0	0	0	0	0
10254	2022-09-02	19:02:25.510	244.58501749	5870.04042	1662145345.511	0	899	2.3778512031	2.4117459383	440.0061298	447.60890563	1.5525877122	734.16393477	30.608453751	-1.1490218639	31.161283493	19.127758026	0	0	0	0	0
10255	2022-09-02	19:02:26.418	244.585028	5870.040672	1662145346.419	0	899	2.3771151805	2.4116482891	440.0061298	447.75493714	1.5818931955	734.15978155	30.608453751	-1.1630887022	31.161283493	19.127411861	0	0	0	0	0
10256	2022-09-02	19:02:27.276	244.58503792	5870.04091	1662145347.276	0	899	2.3771151805	2.4116482891	441.07696488	448.84463036	1.5818931955	734.16368699	30.608453751	-1.1499381034	31.161283493	19.127631497	0	0	0	0	0
10257	2022-09-02	19:02:28.176	244.58504833	5870.04116	1662145348.176	0	899	2.3833434965	2.4175498976	441.07696488	448.75075479	1.5631022605	734.16206936	30.608453751	-1.1445162099	31.161283493	19.128200897	0	0	0	0	0
10258	2022-09-02	19:02:29.065	244.58505862	5870.041407	1662145349.065	0	899	2.3833434965	2.4175498976	439.57240169	447.22001545	1.5631022605	734.16715427	30.608453751	-1.1540665508	31.161283493	19.126904229	0	0	0	0	0
10259	2022-09-02	19:02:29.990	244.58506933	5870.041664	1662145349.99	0	899	2.3818774637	2.4161126159	439.57240169	447.23118794	1.5653467107	734.16943036	30.608453751	-1.1571601629	31.161283493	19.126317978	0	0	0	0	0
10260	2022-09-02	19:02:30.911	244.58508	5870.04192	1662145350.912	0	899	2.3819357344	2.4161720895	440.26552098	447.93646571	1.565363175	734.16586849	30.611168198	-1.4297544775	31.161283493	19.092266639	0	0	0	0	0
10261	2022-09-02	19:02:31.864	244.58509102	5870.042184	1662145351.864	0	899	2.3804962955	2.4146529331	440.26796797	447.92568184	1.5627008537	734.13464355	30.611841202	-1.4973398447	31.161283493	19.083824158	0	0	0	0	0
10262	2022-09-02	19:02:32.816	244.58510205	5870.042449	1662145352.817	0	899	2.3804962955	2.4146529331	443.020668	450.72626041	1.5627008537	734.15718938	30.611841202	-1.1787076715	31.161283493	19.121313285	0	0	0	0	0
10263	2022-09-02	19:02:33.726	244.58511257	5870.042702	1662145353.726	0	899	2.3841434787	2.4176065869	443.020668	450.55776144	1.5291007526	734.16396226	30.611841202	-1.3607138703	31.161283493	19.098700808	0	0	0	0	0
10264	2022-09-02	19:02:34.642	244.58512318	5870.042956	1662145354.643	0	899	2.3841612616	2.4176247282	440.8831662	448.38391887	1.5291056562	734.16109199	30.612668814	-1.404175452	31.161283493	19.093463885	0	0	0	0	0
10265	2022-09-02	19:02:35.572	244.58513395	5870.043215	1662145355.573	0	899	2.3817872388	2.4162823229	440.89182021	448.63239004	1.5771208949	734.15562833	30.615045547	-1.1544977127	31.161283493	19.125871974	0	0	0	0	0
10266	2022-09-02	19:02:36.490	244.58514457	5870.04347	1662145356.491	0	899	2.3817872388	2.4162823229	438.34437641	446.04022174	1.5771208949	734.15960613	30.615045547	-1.3354691188	31.161283493	19.101428821	0	0	0	0	0
10267	2022-09-02	19:02:37.325	244.58515422	5870.043701	1662145357.325	0	899	2.3853745863	2.419127321	438.34437641	445.86275536	1.5413657147	734.16967167	30.615045547	-1.5320595013	31.161283493	19.076515994	0	0	0	0	0
10268	2022-09-02	19:02:38.227	244.58516468	5870.043952	1662145358.228	0	899	2.3853745863	2.419127321	439.75041566	447.29291067	1.5413657147	734.16748047	30.615045547	-1.5005950928	31.161283493	19.108671188	0	0	0	0	0
10269	2022-09-02	19:02:39.171	244.58517559	5870.044214	1662145359.171	0	899	2.3919510926	2.4264570633	439.75041566	447.44047484	1.5710032838	734.16504149	30.615045547	-1.238445863	31.161283493	19.123630056	0	0	0	0	0
10270	2022-09-02	19:02:40.030	244.58518554	5870.044453	1662145360.031	0	899	2.3919886047	2.4264953525	439.72906229	447.41880082	1.5710138766	734.17483379	30.616785656	-1.1727791859	31.161283493	19.126317978	0	0	0	0	0
10271	2022-09-02	19:02:40.931	244.58519597	5870.044703	1662145360.932	0	899	2.3884116654	2.4232731684	439.73437972	447.51518025	1.5892755002	734.17101647	30.618249893	-1.2446007452	31.161283493	19.116459044	0	0	0	0	0
10272	2022-09-02	19:02:41.845	244.58520654	5870.044957	1662145361.845	0	899	2.3884116654	2.4232731684	440.5365218	448.3315157	1.5892755002	734.16499541	30.618249893	-1.2907032138	31.161283493	19.090316394	0	0	0	0	0
10273	2022-09-02	19:02:42.730	244.58521678	5870.045203	1662145362.73	0	899	2.3875528175	2.4234044605	440.5365218	448.5564982	1.6343257209	734.16039029	30.618249893	-1.2486968064	31.161283493	19.088260246	0	0	0	0	0
10274	2022-09-02	19:02:43.582	244.58522664	5870.045439	1662145363.582	0	899	2.3875528175	2.4234044605	439.86699675	447.87478443	1.6343257209	734.16601562	30.618249893	-1.4826909304	31.161283493	19.079502106	0	0	0	0	0
10275	2022-09-02	19:02:44.559	244.58523795	5870.045711	1662145364.559	0	899	2.389302062	2.4248641491	439.87168518	447.80884773	1.6201502149	734.15921122	30.619540524	-1.3510342031	31.161283493	19.09916778	0	0	0	0	0
10276	2022-09-02	19:02:45.502	244.58524887	5870.045973	1662145365.502	0	899	2.3893419562	2.4249048961	441.45599518	449.42180367	1.6201618458	734.16043151	30.621393204	-1.2131363343	31.161283493	19.122997436	0	0	0	0	0
10277	2022-09-02	19:02:46.438	244.58525971	5870.046233	1662145366.439	0	899	2.3915040946	2.4261101161	441.45599518	449.19978363	1.5757837565	734.17687988	30.621393204	-1.6763817072	31.161283493	19.08310318	0	0	0	0	0
10278	2022-09-02	19:02:47.328	244.58527001	5870.04648	1662145367.329	0	899	2.3915040946	2.4261101161	439.96699866	447.68466791	1.5757837565	734.16348368	30.621393204	-1.2026805159	31.161283493	19.120359534	0	0	0	0	0
10279	2022-09-02	19:02:48.233	244.58528047	5870.046731	1662145368.233	0	899	2.3917189042	2.425914983	439.96699866	447.59228402	1.557242283	734.16909285	30.621393204	-1.2046854922	31.161283493	19.121635437	0	0	0	0	0
10280	2022-09-02	19:02:49.141	244.58529098	5870.046984	1662145369.141	0	899	2.3917189042	2.425914983	440.60175292	448.23803952	1.557242283	734.17950439	30.621393204	-1.1913409233	31.161283493	19.123435974	0	0	0	0	0
10281	2022-09-02	19:02:50.075	244.58530179	5870.047243	1662145370.075	0	899	2.3898377585	2.4245677494	440.60954272	448.37167958	1.5824347081	734.1778237	30.623534083	-1.2585705527	31.161283493	19.120367214	0	0	0	0	0
10282	2022-09-02	19:02:50.997	244.58531248	5870.047499	1662145370.998	0	899	2.3898619778	2.4245924742	440.15325326	447.90738613	1.5824416034	734.17608723	30.624658585	-1.2938830853	31.161283493	19.118755341	0	0	0	0	0
10283	2022-09-02	19:02:51.953	244.58532354	5870.047765	1662145371.954	0	899	2.3930737731	2.4287487199	440.15325326	448.10818398	1.6226924074	734.16020556	30.624658585	-1.1988108545	31.161283493	19.122231427	0	0	0	0	0
10284	2022-09-02	19:02:52.852	244.58533395	5870.048015	1662145372.853	0	899	2.3930737731	2.4287487199	440.61985254	448.58321615	1.6226924074	734.15673828	30.624658585	-1.1832026243	31.161283493	19.123075485	0	0	0	0	0
10285	2022-09-02	19:02:53.868	244.58534571	5870.048297	1662145373.869	0	899	2.3949103802	2.4308912953	440.61985254	448.64555043	1.6351670273	734.19133349	30.624658585	-1.1661715444	31.161283493	19.126539117	0	0	0	0	0
10286	2022-09-02	19:02:54.772	244.58535616	5870.048548	1662145374.772	0	899	2.3949616436	2.430943665	440.34197804	448.36268973	1.6351820764	734.17665757	30.627033701	-1.1576236447	31.161283493	19.125687719	0	0	0	0	0
10287	2022-09-02	19:02:55.684	244.58536672	5870.048801	1662145375.685	0	899	2.3928508108	2.4281287918	440.34488252	448.21518356	1.6050459061	734.17421131	30.627832413	-1.1490218639	31.161283493	19.125597	0	0	0	0	0
10288	2022-09-02	19:02:56.588	244.58537718	5870.049052	1662145376.588	0	899	2.3928508108	2.4281287918	438.45526594	446.29179379	1.6050459061	734.1643984	30.627832413	-1.1490757607	31.161283493	19.12720463	0	0	0	0	0
10289	2022-09-02	19:02:57.473	244.58538742	5870.049298	1662145377.473	0	899	2.3949339215	2.4307136415	438.45526594	446.39666198	1.6261424777	734.16180905	30.627832413	-1.1776836661	31.161283493	19.124246597	0	0	0	0	0
10290	2022-09-02	19:02:58.423	244.58539841	5870.049562	1662145378.423	0	899	2.3949339215	2.4307136415	438.45440083	446.3957812	1.6261424777	734.18569481	30.627832413	-1.2125003338	31.161283493	19.123435974	0	0	0	0	0
10291	2022-09-02	19:02:59.325	244.58540885	5870.049813	1662145379.325	0	899	2.3974556546	2.4331322399	438.45440083	446.36446408	1.6198433674	734.19230884	30.627832413	-1.1749565199	31.161283493	19.125174301	0	0	0	0	0
10292	2022-09-02	19:03:00.260	244.58541969	5870.050072	1662145380.261	0	899	2.3975270592	2.4332051708	440.9956339	448.95164672	1.619864111	734.17549386	30.631137204	-1.1629701316	31.161283493	19.126676559	0	0	0	0	0
10293	2022-09-02	19:03:01.207	244.58543065	5870.050336	1662145381.208	0	899	2.3964538553	2.4308236934	440.99604607	448.66289591	1.561994428	734.17349304	30.631250381	-1.1632180561	31.161283493	19.126709982	0	0	0	0	0
10294	2022-09-02	19:03:02.171	244.58544179	5870.050603	1662145382.171	0	899	2.3964538553	2.4308236934	439.51481334	447.1559115	1.561994428	734.16762679	30.631250381	-1.1587878466	31.161283493	19.127037048	0	0	0	0	0
10295	2022-09-02	19:03:03.124	244.58545282	5870.050868	1662145383.124	0	899	2.4026168582	2.4363396098	439.51481334	446.99234113	1.5291167034	734.16528482	30.631250381	-1.4207646602	31.161283493	19.122601288	0	0	0	0	0
10296	2022-09-02	19:03:04.052	244.58546356	5870.051126	1662145384.052	0	899	2.4026168582	2.4363396098	439.07209736	446.54209317	1.5291167034	734.17584229	30.631250381	-1.4778079987	31.161283493	19.121635437	0	0	0	0	0
10297	2022-09-02	19:03:05.052	244.58547515	5870.051404	1662145385.053	0	899	2.4004137434	2.4340145786	439.07742656	446.52727899	1.5250439229	734.18401372	30.632720076	-1.1734474953	31.161283493	19.126596413	0	0	0	0	0
10298	2022-09-02	19:03:05.957	244.58548561	5870.051655	1662145385.957	0	899	2.4004486278	2.4340501642	442.82777574	450.3413083	1.5250534525	734.17017127	30.634332657	-1.1523526078	31.161283493	19.127206802	0	0	0	0	0
10299	2022-09-02	19:03:06.940	244.58549699	5870.051928	1662145386.94	0	899	2.4004803549	2.4374983011	442.82777574	451.10759611	1.6777353414	734.18103714	30.634332657	-1.1908557715	31.161283493	19.123591581	0	0	0	0	0
10300	2022-09-02	19:03:07.921	244.58550836	5870.052201	1662145387.922	0	899	2.4004803549	2.4374983011	438.9305825	447.13753469	1.6777353414	734.17958968	30.634332657	-1.2255215645	31.161283493	19.120555878	0	0	0	0	0
10301	2022-09-02	19:03:08.839	244.58551898	5870.052456	1662145388.84	0	899	2.3968953881	2.4330765515	438.9305825	446.96346767	1.6427905978	734.17086489	30.634332657	-1.1695777012	31.161283493	19.125864193	0	0	0	0	0
10302	2022-09-02	19:03:09.747	244.58552949	5870.052708	1662145389.748	0	899	2.3968953881	2.4330765515	441.48469945	449.5643276	1.6427905978	734.18695068	30.634332657	-1.1539047956	31.161283493	19.127397537	0	0	0	0	0
10303	2022-09-02	19:03:10.696	244.58554046	5870.052971	1662145390.696	0	899	2.3997211804	2.4338785147	441.49458768	449.11209001	1.5503884602	734.17324162	30.637044881	-1.1617951922	31.161283493	19.127397537	0	0	0	0	0
10304	2022-09-02	19:03:11.640	244.58555139	5870.053233	1662145391.64	0	899	2.399735123	2.4338927422	441.18532327	448.79750893	1.5503923335	734.16779777	30.63768959	-1.1625712834	31.161283493	19.126910519	0	0	0	0	0
10305	2022-09-02	19:03:12.512	244.58556148	5870.053476	1662145392.512	0	899	2.4020132518	2.4373236111	441.18532327	449.04770636	1.6004584227	734.17466685	30.63768959	-1.206744318	31.161283493	19.118150837	0	0	0	0	0
10306	2022-09-02	19:03:13.375	244.58557147	5870.053715	1662145393.375	0	899	2.4020132518	2.4373236111	441.0025847	448.8617112	1.6004584227	734.17833543	30.63768959	-1.2143652076	31.161283493	19.119487055	0	0	0	0	0
10307	2022-09-02	19:03:14.332	244.58558255	5870.053981	1662145394.332	0	899	2.4097358026	2.4450076513	441.00686397	448.83223277	1.5936885577	734.1745177	30.638864618	-1.1996408756	31.161283493	19.121879136	0	0	0	0	0
10308	2022-09-02	19:03:15.270	244.58559341	5870.054242	1662145395.271	0	899	2.409777884	2.4450506173	441.04962196	448.87580928	1.5937005245	734.168396	30.640802383	-1.184830308	31.161283493	19.123435974	0	0	0	0	0
10309	2022-09-02	19:03:16.207	244.58560425	5870.054502	1662145396.207	0	899	2.4067039491	2.4410496969	441.04962196	448.6792813	1.5543607094	734.17235641	30.640802383	-1.3276326791	31.161283493	19.103360233	0	0	0	0	0
10310	2022-09-02	19:03:17.118	244.58561479	5870.054755	1662145397.118	0	899	2.4067039491	2.4410496969	439.93067478	447.5409776	1.5543607094	734.15924557	30.640802383	-1.1975604201	31.161283493	19.123283967	0	0	0	0	0
10311	2022-09-02	19:03:18.039	244.58562545	5870.055011	1662145398.039	0	899	2.4084613814	2.4451457337	439.93067478	448.05486496	1.6574161331	734.17476669	30.640802383	-1.2193128013	31.161283493	19.126469997	0	0	0	0	0
10312	2022-09-02	19:03:18.953	244.58563603	5870.055265	1662145398.953	0	899	2.4084613814	2.4451457337	440.22541754	448.35505073	1.6574161331	734.17369555	30.640802383	-1.2292943317	31.161283493	19.124979145	0	0	0	0	0
10313	2022-09-02	19:03:19.910	244.58564711	5870.055531	1662145399.91	0	899	2.4090529193	2.4421893682	440.23374213	447.57319137	1.4989325254	734.17160984	30.643092212	-1.148428999	31.161283493	19.124549563	0	0	0	0	0
10314	2022-09-02	19:03:20.805	244.58565747	5870.055779	1662145400.805	0	899	2.4090760861	2.4422129926	441.58775544	448.94980934	1.4989387236	734.15509033	30.644159317	-1.1473941803	31.161283493	19.125236511	0	0	0	0	0
10315	2022-09-02	19:03:21.730	244.58566817	5870.056036	1662145401.73	0	899	2.4115347687	2.4460736731	441.58775544	449.25437865	1.5598918149	734.15760571	30.644159317	-1.1498087574	31.161283493	19.123633631	0	0	0	0	0
10316	2022-09-02	19:03:22.611	244.58567838	5870.056281	1662145402.612	0	899	2.4115347687	2.4460736731	440.77064926	448.42308629	1.5598918149	734.16781273	30.644159317	-1.1499057716	31.161283493	19.122746903	0	0	0	0	0
10317	2022-09-02	19:03:23.581	244.58568959	5870.05655	1662145403.581	0	899	2.4089707688	2.4450985432	440.77064926	448.78476712	1.6323011844	734.17118704	30.644159317	-1.1643175068	31.161283493	19.121433599	0	0	0	0	0
10318	2022-09-02	19:03:24.500	244.58570023	5870.056806	1662145404.5	0	899	2.4089707688	2.4450985432	439.73811846	447.73346279	1.6323011844	734.16491335	30.644159317	-1.2027344704	31.161283493	19.119115829	0	0	0	0	0
10319	2022-09-02	19:03:25.392	244.58571057	5870.057054	1662145405.393	0	899	2.4074054676	2.4411224246	439.74167133	447.20684703	1.5258585205	734.16446751	30.645137698	-1.1905755728	31.161283493	19.121133147	0	0	0	0	0
10320	2022-09-02	19:03:26.361	244.58572177	5870.057323	1662145406.361	0	899	2.4074524359	2.4411703376	442.08730356	449.59236338	1.5258713213	734.15689107	30.647302628	-1.1636707783	31.161283493	19.125597	0	0	0	0	0
10321	2022-09-02	19:03:27.311	244.58573277	5870.057586	1662145407.311	0	899	2.4077614513	2.4425715722	442.08730356	449.83521162	1.5743949534	734.14930129	30.647302628	-1.3471860388	31.161283493	19.096084885	0	0	0	0	0
10322	2022-09-02	19:03:28.250	244.58574363	5870.057847	1662145408.25	0	899	2.4077614513	2.4425715722	441.71340662	449.45476186	1.5743949534	734.15564652	30.647302628	-1.4890398284	31.161283493	19.067805486	0	0	0	0	0
10323	2022-09-02	19:03:29.180	244.5857544	5870.058106	1662145409.18	0	899	2.4145554851	2.4500282664	441.71340662	449.58031718	1.5994828997	734.17380751	30.647302628	-1.42710273	31.161283493	19.077139494	0	0	0	0	0
10324	2022-09-02	19:03:30.127	244.58576536	5870.058369	1662145410.127	0	899	2.4145787926	2.4500520657	440.93462895	448.78770266	1.5994895388	734.17308802	30.648373774	-1.3759987007	31.161283493	19.094164981	0	0	0	0	0
10325	2022-09-02	19:03:31.009	244.58577558	5870.058614	1662145411.01	0	899	2.4130700928	2.4481475369	440.94250745	448.71269476	1.5828720461	734.15599697	30.650537491	-1.2087168559	31.161283493	19.119942103	0	0	0	0	0
10326	2022-09-02	19:03:31.944	244.5857864	5870.058874	1662145411.945	0	899	2.4130700928	2.4481475369	441.33028476	449.10730539	1.5828720461	734.16759769	30.650537491	-1.6109953266	31.161283493	19.079323409	0	0	0	0	0
10327	2022-09-02	19:03:32.884	244.58579727	5870.059134	1662145412.884	0	899	2.4131790427	2.4479085692	441.33028476	449.02958763	1.5673252265	734.16071163	30.650537491	-1.309653024	31.161283493	19.105883718	0	0	0	0	0
10328	2022-09-02	19:03:33.802	244.58580789	5870.059389	1662145413.802	0	899	2.4131790427	2.4479085692	440.97239369	448.66545292	1.5673252265	734.16082157	30.650537491	-1.4659293203	31.161283493	19.084477848	0	0	0	0	0
10329	2022-09-02	19:03:34.641	244.58581762	5870.059623	1662145414.642	0	899	2.4173388874	2.451742291	440.9751498	448.58264764	1.5501797025	734.1653786	30.651294367	-1.4683654048	31.161283493	19.084602078	0	0	0	0	0
10330	2022-09-02	19:03:35.540	244.58582802	5870.059872	1662145415.541	0	899	2.4173935336	2.4517980541	439.61143661	447.1954833	1.5501947714	734.16845703	30.653802872	-1.1457666159	31.161283493	19.127758026	0	0	0	0	0
10331	2022-09-02	19:03:36.499	244.58583911	5870.060139	1662145416.499	0	899	2.4149194348	2.4507443207	439.61143661	447.5176727	1.614887477	734.17319675	30.653802872	-1.1550150825	31.161283493	19.120254668	0	0	0	0	0
10332	2022-09-02	19:03:37.447	244.58585009	5870.060402	1662145417.448	0	899	2.4149194348	2.4507443207	441.33760719	449.27488777	1.614887477	734.15476858	30.653802872	-1.1600058529	31.161283493	19.126305296	0	0	0	0	0
10333	2022-09-02	19:03:38.398	244.58586109	5870.060666	1662145418.398	0	899	2.418118281	2.455073258	441.33760719	449.515203	1.6628915822	734.15581386	30.653802872	-1.1490218639	31.161283493	19.127758026	0	0	0	0	0
10334	2022-09-02	19:03:39.312	244.58587168	5870.06092	1662145419.313	0	899	2.418118281	2.455073258	442.46596426	450.66446753	1.6628915822	734.15575606	30.653802872	-1.4927263615	31.161283493	19.082629374	0	0	0	0	0
10335	2022-09-02	19:03:40.184	244.58588177	5870.061162	1662145420.185	0	899	2.4185049897	2.4542270222	442.47290257	450.39588361	1.6079660764	734.16403461	30.655701833	-1.3416671169	31.161283493	19.102979231	0	0	0	0	0
10336	2022-09-02	19:03:41.073	244.58589206	5870.061409	1662145421.074	0	899	2.4185354353	2.4542581137	439.80200423	447.6772032	1.6079747809	734.15649212	30.65709877	-1.1906725729	31.161283493	19.122191259	0	0	0	0	0
10337	2022-09-02	19:03:42.039	244.58590323	5870.061678	1662145422.039	0	899	2.4207894278	2.4559600027	439.80200423	447.54787877	1.58202606	734.15859844	30.65709877	-1.1587878466	31.161283493	19.124876022	0	0	0	0	0
10338	2022-09-02	19:03:42.979	244.58591411	5870.061939	1662145422.979	0	899	2.4207894278	2.4559600027	439.89681513	447.6443595	1.58202606	734.1673584	30.65709877	-1.1587878466	31.161283493	19.124876022	0	0	0	0	0
10339	2022-09-02	19:03:43.910	244.58592488	5870.062197	1662145423.91	0	899	2.4206272702	2.4551189435	439.89681513	447.49487247	1.5520195274	734.14842457	30.65709877	-1.3709218036	31.161283493	19.089088832	0	0	0	0	0
10340	2022-09-02	19:03:44.825	244.58593549	5870.062452	1662145424.826	0	899	2.4206272702	2.4551189435	440.09478129	447.69625797	1.5520195274	734.16009521	30.65709877	-1.4192124605	31.161283493	19.080942154	0	0	0	0	0
10341	2022-09-02	19:03:45.760	244.58594631	5870.062711	1662145425.761	0	899	2.429973908	2.4682134036	440.10429584	448.502119	1.7115315298	734.16611021	30.659716815	-1.19125469	31.161283493	19.12023831	0	0	0	0	0
10342	2022-09-02	19:03:46.694	244.58595712	5870.062971	1662145426.695	0	899	2.4299847418	2.4682244824	439.31225746	447.69498377	1.7115348112	734.16069667	30.660211563	-1.1476637488	31.161283493	19.128118515	0	0	0	0	0
10343	2022-09-02	19:03:47.640	244.58596806	5870.063233	1662145427.64	0	899	2.427532207	2.4618582471	439.31225746	446.84212873	1.5403383112	734.16314697	30.660211563	-1.1457666159	31.161283493	19.128118515	0	0	0	0	0
10344	2022-09-02	19:03:48.526	244.58597831	5870.063479	1662145428.526	0	899	2.427532207	2.4618582471	440.33506641	447.88246876	1.5403383112	734.15204423	30.660211563	-1.1904138721	31.161283493	19.124998623	0	0	0	0	0
10345	2022-09-02	19:03:49.493	244.5859895	5870.063748	1662145429.493	0	899	2.4275844253	2.4632752043	440.33506641	448.18329298	1.6006579903	734.16711587	30.660211563	-1.2271492481	31.161283493	19.128118515	0	0	0	0	0
10346	2022-09-02	19:03:50.395	244.58599995	5870.063999	1662145430.396	0	899	2.4275932456	2.4632842109	439.08184153	446.90774393	1.6006604912	734.16457099	30.660614759	-1.2173186501	31.161283493	19.128118515	0	0	0	0	0
10347	2022-09-02	19:03:51.269	244.58601007	5870.064242	1662145431.27	0	899	2.4258484764	2.4617434769	439.09199824	446.96863824	1.6108185529	734.13757324	30.663415909	-1.1490218639	31.161283493	19.128118515	0	0	0	0	0
10348	2022-09-02	19:03:52.131	244.58602005	5870.064481	1662145432.132	0	899	2.4258484764	2.4617434769	441.03450194	448.94598749	1.6108185529	734.15309557	30.663415909	-1.1924834551	31.161283493	19.102276316	0	0	0	0	0
10349	2022-09-02	19:03:53.029	244.58603044	5870.064731	1662145433.03	0	899	2.4305629474	2.4660399131	441.03450194	448.8383554	1.5892851342	734.15588379	30.663415909	-1.2011067867	31.161283493	19.097148895	0	0	0	0	0
10350	2022-09-02	19:03:53.944	244.58604102	5870.064984	1662145433.944	0	899	2.4305629474	2.4660399131	440.78562436	448.58507407	1.5892851342	734.15276574	30.663415909	-1.1555755959	31.161283493	19.123591417	0	0	0	0	0
10351	2022-09-02	19:03:54.976	244.58605296	5870.065271	1662145434.976	0	899	2.4259488629	2.4606677941	440.7930453	448.4400352	1.5587225446	734.1696838	30.665454726	-1.1490218639	31.161283493	19.124852692	0	0	0	0	0
10352	2022-09-02	19:03:55.931	244.58606403	5870.065537	1662145435.932	0	899	2.4259736755	2.4606931167	440.08509094	447.71983323	1.5587294005	734.15524474	30.666589737	-1.1704077263	31.161283493	19.122696681	0	0	0	0	0
10353	2022-09-02	19:03:56.779	244.58607384	5870.065772	1662145436.78	0	899	2.4300071069	2.4653374337	440.08509094	447.84163979	1.5831670364	734.15166913	30.666589737	-1.1851967439	31.161283493	19.119353465	0	0	0	0	0
10354	2022-09-02	19:03:57.644	244.58608385	5870.066012	1662145437.645	0	899	2.4300071069	2.4653374337	438.84510964	446.57980368	1.5831670364	734.16833496	30.666589737	-1.1522772312	31.161283493	19.127758026	0	0	0	0	0
10355	2022-09-02	19:03:58.605	244.58609497	5870.066279	1662145438.605	0	899	2.4306835013	2.4662551876	438.84510964	446.6306314	1.5933892975	734.15829448	30.666589737	-1.1522772312	31.161283493	19.127758026	0	0	0	0	0
10356	2022-09-02	19:03:59.523	244.5861056	5870.066534	1662145439.524	0	899	2.4306835013	2.4662551876	440.93436337	448.75695044	1.5933892975	734.15288943	30.666589737	-1.1742667268	31.161283493	19.12796095	0	0	0	0	0
10357	2022-09-02	19:04:00.497	244.58611687	5870.066805	1662145440.498	0	899	2.4316272155	2.4671768944	440.94530879	448.76019206	1.5918086057	734.15847799	30.669595819	-1.158119459	31.161283493	19.126520687	0	0	0	0	0
10358	2022-09-02	19:04:01.423	244.58612758	5870.067062	1662145441.423	0	899	2.4316355721	2.4671854265	440.59888419	448.40763952	1.5918109582	734.16042909	30.669977188	-1.1539047956	31.161283493	19.126317978	0	0	0	0	0
10359	2022-09-02	19:04:02.377	244.58613862	5870.067327	1662145442.377	0	899	2.4321256844	2.4675035929	440.59888419	448.36818483	1.5839075039	734.166071	30.669977188	-1.1513609594	31.161283493	19.1268799	0	0	0	0	0
10360	2022-09-02	19:04:03.325	244.58614961	5870.067591	1662145443.326	0	899	2.4321256844	2.4675035929	440.93264113	448.70782707	1.5839075039	734.16768419	30.669977188	-1.1690064905	31.161283493	19.12422568	0	0	0	0	0
10361	2022-09-02	19:04:04.204	244.58615978	5870.067835	1662145444.205	0	899	2.4342794385	2.469566085	440.93264113	448.68082688	1.5785021952	734.16559848	30.669977188	-1.1663763357	31.161283493	19.126028288	0	0	0	0	0
10362	2022-09-02	19:04:05.135	244.58617056	5870.068093	1662145445.136	0	899	2.4342917277	2.4695786301	438.89519711	446.60759739	1.5785056221	734.16209604	30.670537418	-1.1592081446	31.161283493	19.128477097	0	0	0	0	0
10363	2022-09-02	19:04:06.085	244.58618154	5870.068357	1662145446.085	0	899	2.4336535151	2.4698871787	438.9041165	446.8263323	1.6206550521	734.16864539	30.672998428	-1.1498518298	31.161283493	19.126908599	0	0	0	0	0
10364	2022-09-02	19:04:07.010	244.58619226	5870.068614	1662145447.011	0	899	2.4336535151	2.4698871787	439.05994384	446.98497233	1.6206550521	734.15745898	30.672998428	-1.156922972	31.161283493	19.126081631	0	0	0	0	0
10365	2022-09-02	19:04:07.901	244.58620256	5870.068861	1662145447.901	0	899	2.4334956552	2.4693311451	439.05994384	446.89812544	1.6032065043	734.15309679	30.672998428	-1.176357833	31.161283493	19.125888509	0	0	0	0	0
10366	2022-09-02	19:04:08.792	244.58621288	5870.069109	1662145448.793	0	899	2.4334956552	2.4693311451	439.88178729	447.7346406	1.6032065043	734.14967599	30.672998428	-1.184830308	31.161283493	19.122160362	0	0	0	0	0
10367	2022-09-02	19:04:09.780	244.58622432	5870.069384	1662145449.781	0	899	2.4347481656	2.4700322613	439.88497778	447.61270072	1.5780901893	734.16079773	30.673876769	-1.1870400124	31.161283493	19.118471411	0	0	0	0	0
10368	2022-09-02	19:04:10.709	244.58623506	5870.069641	1662145450.709	0	899	2.434799868	2.4700850399	439.47241181	447.19295869	1.5781046008	734.15258789	30.676233292	-1.1929684877	31.161283493	19.111911774	0	0	0	0	0
10369	2022-09-02	19:04:11.589	244.58624525	5870.069886	1662145451.59	0	899	2.4393793454	2.4737264296	439.47241181	446.97294643	1.533888038	734.16297842	30.676233292	-1.1581086994	31.161283493	19.12506965	0	0	0	0	0
10370	2022-09-02	19:04:12.448	244.5862552	5870.070125	1662145452.449	0	899	2.4393793454	2.4737264296	441.66986744	449.20790634	1.533888038	734.15963321	30.676233292	-1.1587878466	31.161283493	19.127397537	0	0	0	0	0
10371	2022-09-02	19:04:13.371	244.58626588	5870.070381	1662145453.372	0	899	2.4409731365	2.4770817053	441.66986744	449.59049962	1.6103689873	734.16000063	30.676233292	-1.1541312475	31.161283493	19.127397537	0	0	0	0	0
10372	2022-09-02	19:04:14.301	244.58627663	5870.070639	1662145454.301	0	899	2.4409731365	2.4770817053	440.48421804	448.38358752	1.6103689873	734.14763232	30.676233292	-1.1470384874	31.161283493	19.12402004	0	0	0	0	0
10373	2022-09-02	19:04:15.180	244.58628681	5870.070883	1662145455.18	0	899	2.4416647208	2.4766337973	440.49542939	448.1427898	1.5598319903	734.14090956	30.679315567	-1.176692009	31.161283493	19.127758026	0	0	0	0	0
10374	2022-09-02	19:04:16.058	244.58629697	5870.071127	1662145456.058	0	899	2.4416647208	2.4766337973	441.6572842	449.32481536	1.5598319903	734.17177678	30.679315567	-1.157030813	31.161283493	19.1283009	0	0	0	0	0
10375	2022-09-02	19:04:16.990	244.58630777	5870.071386	1662145456.991	0	899	2.4390881453	2.4735924948	441.6572842	449.23063069	1.5409946958	734.16798371	30.679315567	-1.153365897	31.161283493	19.128262463	0	0	0	0	0
10376	2022-09-02	19:04:17.885	244.58631812	5870.071635	1662145457.886	0	899	2.4390881453	2.4735924948	441.7004435	449.27453006	1.5409946958	734.17395626	30.679315567	-1.4503965536	31.161283493	19.099883136	0	0	0	0	0
10377	2022-09-02	19:04:18.828	244.58632903	5870.071897	1662145458.828	0	899	2.4369799365	2.4732266806	441.7004435	449.66509976	1.6190510172	734.17791748	30.679315567	-1.4892015457	31.161283493	19.096067429	0	0	0	0	0
10378	2022-09-02	19:04:19.710	244.58633924	5870.072142	1662145459.71	0	899	2.4369799365	2.4732266806	439.82690913	447.75778219	1.6190510172	734.1807065	30.679315567	-1.1852291072	31.161283493	19.12432903	0	0	0	0	0
10379	2022-09-02	19:04:20.680	244.58635046	5870.072411	1662145460.68	0	899	2.4402515354	2.4762428733	439.83843028	447.70286297	1.6056844662	734.16424278	30.682487778	-1.1745577222	31.161283493	19.12564193	0	0	0	0	0
10380	2022-09-02	19:04:21.631	244.58636147	5870.072675	1662145461.631	0	899	2.4402549263	2.4762463359	441.62678763	449.52320144	1.6056854258	734.16466881	30.682641983	-1.1800442863	31.161283493	19.114645156	0	0	0	0	0
10381	2022-09-02	19:04:22.565	244.58637229	5870.072935	1662145462.566	0	899	2.4421702401	2.4784298656	441.62678763	449.57597161	1.6162261736	734.16938266	30.682641983	-1.2557247901	31.161283493	19.10511781	0	0	0	0	0
10382	2022-09-02	19:04:23.494	244.58638304	5870.073193	1662145463.495	0	899	2.4421702401	2.4784298656	440.23989284	448.16411303	1.6162261736	734.1738257	30.682641983	-1.4940844774	31.161283493	19.117673874	0	0	0	0	0
10383	2022-09-02	19:04:24.461	244.58639424	5870.073462	1662145464.462	0	899	2.4400213519	2.4757405316	440.23989284	448.05253741	1.5938659907	734.17816566	30.682641983	-1.3950778625	31.161283493	19.118592306	0	0	0	0	0
10384	2022-09-02	19:04:25.362	244.58640466	5870.073712	1662145465.363	0	899	2.4400689437	2.4757891241	441.75530412	449.59490861	1.5938793605	734.17991426	30.684806508	-1.1749889211	31.161283493	19.125789655	0	0	0	0	0
10385	2022-09-02	19:04:26.269	244.58641515	5870.073964	1662145466.269	0	899	2.4444978482	2.4805130098	441.75909706	449.64934409	1.6039813488	734.17113328	30.685846329	-1.1908235234	31.161283493	19.124923719	0	0	0	0	0
10386	2022-09-02	19:04:27.154	244.58642539	5870.074209	1662145467.154	0	899	2.4444978482	2.4805130098	439.00609758	446.84717335	1.6039813488	734.18328857	30.685846329	-1.1913409233	31.161283493	19.124876022	0	0	0	0	0
10387	2022-09-02	19:04:28.075	244.58643606	5870.074466	1662145468.076	0	899	2.4456027618	2.4813512215	439.00609758	446.78540342	1.5915656155	734.16851402	30.685846329	-1.2969012047	31.161283493	19.105564749	0	0	0	0	0
10388	2022-09-02	19:04:29.003	244.58644681	5870.074723	1662145469.004	0	899	2.4456027618	2.4813512215	441.35340948	449.17431033	1.5915656155	734.16184785	30.685846329	-1.1857141398	31.161283493	19.122723295	0	0	0	0	0
10389	2022-09-02	19:04:29.947	244.58645773	5870.074986	1662145469.948	0	899	2.4414805431	2.477817746	441.35340948	449.31697838	1.6200842129	734.16339111	30.685846329	-1.1555324793	31.161283493	19.127397537	0	0	0	0	0
10390	2022-09-02	19:04:30.826	244.58646791	5870.07523	1662145470.827	0	899	2.4415457438	2.4778843407	441.85722659	449.82997933	1.62010282	734.1788896	30.68880997	-1.1529454609	31.161283493	19.120922834	0	0	0	0	0
10391	2022-09-02	19:04:31.719	244.58647823	5870.075478	1662145471.719	0	899	2.4483339538	2.484362566	441.85799346	449.74055527	1.6020940625	734.16636243	30.689020157	-1.1902845498	31.161283493	19.124018423	0	0	0	0	0
10392	2022-09-02	19:04:32.645	244.58648896	5870.075735	1662145472.646	0	899	2.4483339538	2.484362566	441.11997932	448.98937527	1.6020940625	734.15809601	30.689020157	-1.1832026243	31.161283493	19.125236511	0	0	0	0	0
10393	2022-09-02	19:04:33.549	244.58649942	5870.075986	1662145473.55	0	899	2.4456179368	2.4823702969	441.11997932	449.15689694	1.6355887768	734.16746026	30.689020157	-1.3446745083	31.161283493	19.098175971	0	0	0	0	0
10394	2022-09-02	19:04:34.460	244.58650995	5870.076239	1662145474.46	0	899	2.4456429493	2.4823958494	440.22235241	448.24295178	1.6355959711	734.16579008	30.690155168	-1.1528916138	31.161283493	19.10388963	0	0	0	0	0
10395	2022-09-02	19:04:35.289	244.58651956	5870.076469	1662145475.29	0	899	2.4469798273	2.4835913138	440.23020755	448.21561329	1.6285184558	734.175354	30.692316055	-1.1571601629	31.161283493	19.105070114	0	0	0	0	0
10396	2022-09-02	19:04:36.213	244.58653025	5870.076726	1662145476.214	0	899	2.4469798273	2.4835913138	440.87115518	448.86818717	1.6285184558	734.1755072	30.692316055	-1.1655894786	31.161283493	19.10068205	0	0	0	0	0
10397	2022-09-02	19:04:37.147	244.58654105	5870.076985	1662145477.147	0	899	2.44739443	2.4836377281	440.87115518	448.78616949	1.6121109129	734.16972745	30.692316055	-1.3281500174	31.161283493	19.106883308	0	0	0	0	0
10398	2022-09-02	19:04:37.996	244.58655089	5870.077221	1662145477.997	0	899	2.44739443	2.4836377281	439.79588652	447.6915964	1.6121109129	734.16668701	30.692316055	-1.2645852566	31.161283493	19.103990555	0	0	0	0	0
10399	2022-09-02	19:04:38.884	244.58656117	5870.077468	1662145478.885	0	899	2.4504459257	2.4864319235	439.79588652	447.62557795	1.5988673358	734.16647399	30.692316055	-1.26879992	31.161283493	19.102774298	0	0	0	0	0
10400	2022-09-02	19:04:39.799	244.58657175	5870.077722	1662145479.799	0	899	2.4504771636	2.4864638203	441.12651379	448.97993822	1.5988761018	734.1709914	30.693730777	-1.4551932978	31.161283493	19.078830555	0	0	0	0	0
10401	2022-09-02	19:04:40.698	244.58658216	5870.077972	1662145480.699	0	899	2.4518694328	2.4871276919	441.1324768	448.82218524	1.5660954794	734.18148541	30.695367813	-1.6496601815	31.161283493	19.064001298	0	0	0	0	0
10402	2022-09-02	19:04:41.599	244.58659259	5870.078222	1662145481.6	0	899	2.4518694328	2.4871276919	440.53859722	448.21795331	1.5660954794	734.18115234	30.695367813	-1.7089347839	31.161283493	19.070138931	0	0	0	0	0
10403	2022-09-02	19:04:42.487	244.58660287	5870.078469	1662145482.488	0	899	2.4511972273	2.4851504431	440.53859722	447.93492124	1.5093281944	734.16610293	30.695367813	-1.5408014083	31.161283493	19.081078675	0	0	0	0	0
10404	2022-09-02	19:04:43.388	244.58661329	5870.078719	1662145483.388	0	899	2.4511972273	2.4851504431	440.83521779	448.23652185	1.5093281944	734.1711066	30.695367813	-1.578722477	31.161283493	19.090665817	0	0	0	0	0
10405	2022-09-02	19:04:44.306	244.58662392	5870.078974	1662145484.307	0	899	2.4522929101	2.4885131357	440.83521779	448.72868526	1.60792826	734.17060943	30.695367813	-1.5705734452	31.161283493	19.081250664	0	0	0	0	0
10406	2022-09-02	19:04:45.272	244.58663509	5870.079242	1662145485.272	0	899	2.4523411955	2.4885624455	441.22083845	449.12127882	1.6079418765	734.1732202	30.697552953	-1.3416240144	31.161283493	19.099141582	0	0	0	0	0
10407	2022-09-02	19:04:46.188	244.58664571	5870.079497	1662145486.189	0	899	2.4553513755	2.4899621363	441.22466284	448.76357668	1.5355849868	734.17344696	30.698602676	-1.2038015798	31.161283493	19.122837003	0	0	0	0	0
10408	2022-09-02	19:04:47.131	244.58665662	5870.079759	1662145487.132	0	899	2.4553513755	2.4899621363	440.00786114	447.5259843	1.5355849868	734.1720092	30.698602676	-1.2048902504	31.161283493	19.120843887	0	0	0	0	0
10409	2022-09-02	19:04:48.109	244.58666794	5870.080031	1662145488.11	0	899	2.4607279455	2.4979759455	440.00786114	448.08292336	1.6472903795	734.16885881	30.698602676	-1.2097839843	31.161283493	19.121244708	0	0	0	0	0
10410	2022-09-02	19:04:48.994	244.58667818	5870.080276	1662145488.995	0	899	2.4607279455	2.4979759455	440.76433911	448.85328427	1.6472903795	734.16153702	30.698602676	-1.183784698	31.161283493	19.126232109	0	0	0	0	0
10411	2022-09-02	19:04:49.927	244.58668898	5870.080536	1662145489.928	0	899	2.4560509861	2.4914131439	440.76495108	448.45780291	1.5680086743	734.1554525	30.698770826	-1.1815641929	31.161283493	19.126317978	0	0	0	0	0
10412	2022-09-02	19:04:50.844	244.58669958	5870.08079	1662145490.844	0	899	2.4561175045	2.4914810378	439.73334657	447.40828435	1.5680269392	734.17158518	30.701776505	-1.1517490425	31.161283493	19.122228016	0	0	0	0	0
10413	2022-09-02	19:04:51.819	244.58671088	5870.081061	1662145491.82	0	899	2.4585652884	2.4940070148	439.73334657	447.41762447	1.5699023979	734.16628766	30.701776505	-1.1531071521	31.161283493	19.123500357	0	0	0	0	0
10414	2022-09-02	19:04:52.727	244.58672139	5870.081313	1662145492.728	0	899	2.4585652884	2.4940070148	440.43168917	448.12817051	1.5699023979	734.14031982	30.701776505	-1.1539047956	31.161283493	19.126676559	0	0	0	0	0
10415	2022-09-02	19:04:53.668	244.58673228	5870.081575	1662145493.669	0	899	2.4608484592	2.4964871956	440.43168917	448.16388033	1.5770606966	734.15625364	30.701776505	-1.1495392607	31.161283493	19.127643434	0	0	0	0	0
10416	2022-09-02	19:04:54.582	244.58674285	5870.081828	1662145494.582	0	899	2.4608484592	2.4964871956	441.49300879	449.24383241	1.5770606966	734.16478805	30.701776505	-1.1764440584	31.161283493	19.126998851	0	0	0	0	0
10417	2022-09-02	19:04:55.563	244.58675421	5870.082101	1662145495.564	0	899	2.4603500936	2.4957333198	441.50446728	449.20131776	1.5662269987	734.17144775	30.704919815	-1.1473941803	31.161283493	19.127037048	0	0	0	0	0
10418	2022-09-02	19:04:56.496	244.586765	5870.08236	1662145496.496	0	899	2.4603500936	2.4957333198	442.24026652	449.94994436	1.5662269987	734.16490446	30.704919815	-1.1473941803	31.161283493	19.127037048	0	0	0	0	0
10419	2022-09-02	19:04:57.473	244.58677632	5870.082632	1662145497.474	0	899	2.4630560382	2.4975416317	442.24026652	449.74550641	1.5253883425	734.16107501	30.704919815	-1.151404039	31.161283493	19.127189636	0	0	0	0	0
10420	2022-09-02	19:04:58.470	244.58678786	5870.082909	1662145498.471	0	899	2.4630560382	2.4975416317	441.38993541	448.88074436	1.5253883425	734.17106093	30.704919815	-1.1522772312	31.161283493	19.128477097	0	0	0	0	0
10421	2022-09-02	19:04:59.460	244.58679931	5870.083183	1662145499.46	0	899	2.4638671297	2.4987446222	441.39361238	448.96736174	1.5419803389	734.17763817	30.705928714	-1.1621078198	31.161283493	19.126531449	0	0	0	0	0
10422	2022-09-02	19:05:00.417	244.58681039	5870.083449	1662145500.418	0	899	2.4639151931	2.4987936627	440.21136912	447.76489717	1.5419932764	734.18088314	30.708093643	-1.1956202218	31.161283493	19.121612321	0	0	0	0	0
10423	2022-09-02	19:05:01.408	244.58682186	5870.083725	1662145501.409	0	899	2.4622939951	2.4975534095	440.21136912	447.85268709	1.559609118	734.15147349	30.708093643	-1.4957121611	31.161283493	19.103630066	0	0	0	0	0
10424	2022-09-02	19:05:02.288	244.58683204	5870.083969	1662145502.288	0	899	2.4622939951	2.4975534095	442.70398821	450.38857379	1.559609118	734.14818851	30.708093643	-1.4950007406	31.161283493	19.100691915	0	0	0	0	0
10425	2022-09-02	19:05:03.209	244.5868427	5870.084225	1662145503.209	0	899	2.4668169663	2.5024165269	442.70398821	450.44866176	1.5715944752	734.15065376	30.708093643	-1.2925788188	31.161283493	19.10864734	0	0	0	0	0
10426	2022-09-02	19:05:04.153	244.58685362	5870.084487	1662145504.153	0	899	2.4668169663	2.5024165269	440.76388805	448.47462145	1.5715944752	734.15559155	30.708093643	-1.1700520436	31.161283493	19.095912037	0	0	0	0	0
10427	2022-09-02	19:05:05.095	244.58686453	5870.084749	1662145505.095	0	899	2.4643810735	2.5002664335	440.76500015	448.54555105	1.5855738431	734.15428839	30.708399223	-1.1765195368	31.161283493	19.098578295	0	0	0	0	0
10428	2022-09-02	19:05:06.000	244.58687501	5870.085	1662145506.001	0	899	2.4644474749	2.5003342239	440.33543312	448.10849281	1.5855922185	734.1416626	30.711389542	-1.2385427952	31.161283493	19.126676559	0	0	0	0	0
10429	2022-09-02	19:05:06.895	244.58688537	5870.085249	1662145506.896	0	899	2.4650949725	2.5015204157	440.33543312	448.22345578	1.6086303125	734.15003371	30.711389542	-1.1703646025	31.161283493	19.118175848	0	0	0	0	0
10430	2022-09-02	19:05:07.822	244.58689609	5870.085506	1662145507.822	0	899	2.4650949725	2.5015204157	440.63453082	448.52791142	1.6086303125	734.17156982	30.711389542	-1.1490218639	31.161283493	19.115514755	0	0	0	0	0
10431	2022-09-02	19:05:08.812	244.58690756	5870.085781	1662145508.813	0	899	2.4676449698	2.5030790951	440.63453082	448.30448919	1.5638770174	734.1658786	30.711389542	-1.1547994961	31.161283493	19.126059741	0	0	0	0	0
10432	2022-09-02	19:05:09.713	244.58691797	5870.086031	1662145509.713	0	899	2.4676954431	2.5031306093	440.3428725	448.0078227	1.5638907758	734.15320754	30.713659564	-1.2102474969	31.161283493	19.128169672	0	0	0	0	0
10433	2022-09-02	19:05:10.638	244.58692869	5870.086289	1662145510.639	0	899	2.4665449348	2.5025410709	440.34615872	448.13652341	1.589022791	734.17801813	30.71456337	-1.2149579833	31.161283493	19.128005236	0	0	0	0	0
10434	2022-09-02	19:05:11.536	244.58693909	5870.086538	1662145511.537	0	899	2.4665449348	2.5025410709	440.63924251	448.43479228	1.589022791	734.16616154	30.71456337	-1.1914162881	31.161283493	19.127354641	0	0	0	0	0
10435	2022-09-02	19:05:12.519	244.58695045	5870.086811	1662145512.519	0	899	2.4684011383	2.5048101518	440.63924251	448.51853585	1.6057929662	734.14225072	30.71456337	-1.1542928464	31.161283493	19.126279806	0	0	0	0	0
10436	2022-09-02	19:05:13.471	244.58696148	5870.087076	1662145513.472	0	899	2.4684011383	2.5048101518	441.41640111	449.30959121	1.6057929662	734.13941764	30.71456337	-1.2721954063	31.161283493	19.110822349	0	0	0	0	0
10437	2022-09-02	19:05:14.420	244.58697245	5870.087339	1662145514.42	0	899	2.4738057234	2.5112254408	441.41799434	449.51324064	1.6461532207	734.14855715	30.715000519	-1.4524769365	31.161283493	19.085402028	0	0	0	0	0
10438	2022-09-02	19:05:15.279	244.58698241	5870.087578	1662145515.28	0	899	2.4738660439	2.5112870722	442.04334948	450.15015086	1.6461704855	734.15018812	30.71770668	-1.184830308	31.161283493	19.124156952	0	0	0	0	0
10439	2022-09-02	19:05:16.220	244.5869933	5870.087839	1662145516.221	0	899	2.4711175106	2.5070367441	442.04334948	449.83249765	1.5827845992	734.16388384	30.71770668	-1.1970107192	31.161283493	19.126042486	0	0	0	0	0
10440	2022-09-02	19:05:17.105	244.58700354	5870.088085	1662145517.106	0	899	2.4711175106	2.5070367441	441.1577501	448.93129331	1.5827845992	734.15983854	30.71770668	-1.1797209244	31.161283493	19.127268621	0	0	0	0	0
10441	2022-09-02	19:05:18.032	244.58701426	5870.088342	1662145518.032	0	899	2.4771494529	2.5139480679	441.1577501	449.10274565	1.6170767249	734.13859669	30.71770668	-1.1563948574	31.161283493	19.099842968	0	0	0	0	0
10442	2022-09-02	19:05:18.944	244.58702481	5870.088596	1662145518.944	0	899	2.4771494529	2.5139480679	440.03441628	447.95918124	1.6170767249	734.14261167	30.71770668	-1.1546917491	31.161283493	19.10969666	0	0	0	0	0
10443	2022-09-02	19:05:19.858	244.58703539	5870.088849	1662145519.858	0	899	2.477590353	2.5135290726	440.03793806	447.77563875	1.5795527808	734.15037809	30.718675967	-1.172940851	31.161283493	19.12574931	0	0	0	0	0
10444	2022-09-02	19:05:20.744	244.58704566	5870.089096	1662145520.745	0	899	2.4776429735	2.5135827894	440.76788678	448.51849506	1.5795672106	734.15209961	30.721033096	-1.2271492481	31.161283493	19.119115829	0	0	0	0	0
10445	2022-09-02	19:05:21.668	244.58705635	5870.089352	1662145521.669	0	899	2.4761626371	2.5121977257	440.76788678	448.54376367	1.5846276556	734.15354748	30.721033096	-1.1753446393	31.161283493	19.123965623	0	0	0	0	0
10446	2022-09-02	19:05:22.584	244.58706694	5870.089607	1662145522.584	0	899	2.4761626371	2.5121977257	439.82807257	447.58736957	1.5846276556	734.15070712	30.721033096	-1.1522772312	31.161283493	19.125597	0	0	0	0	0
10447	2022-09-02	19:05:23.559	244.58707823	5870.089878	1662145523.559	0	899	2.4703847843	2.5073216711	439.82807257	447.80081793	1.6274426342	734.15534054	30.721033096	-1.1489572486	31.161283493	19.127065659	0	0	0	0	0
10448	2022-09-02	19:05:24.543	244.58708963	5870.090151	1662145524.544	0	899	2.4704083883	2.5073457821	441.44134161	449.44336411	1.6274493227	734.14574589	30.722093532	-1.174902687	31.161283493	19.12582333	0	0	0	0	0
10449	2022-09-02	19:05:25.466	244.5871003	5870.090407	1662145525.466	0	899	2.4729305154	2.5078604259	441.44848838	449.00671172	1.5386844555	734.14384612	30.724054337	-1.2256509626	31.161283493	19.121746063	0	0	0	0	0
10450	2022-09-02	19:05:26.486	244.58711211	5870.090691	1662145526.486	0	899	2.4729305154	2.5078604259	441.63755573	449.19901618	1.5386844555	734.13978546	30.724054337	-1.2125003338	31.161283493	19.125236511	0	0	0	0	0
10451	2022-09-02	19:05:27.401	244.5871227	5870.090945	1662145527.401	0	899	2.4767815388	2.5137133065	441.63755573	449.62125111	1.6230795509	734.1410094	30.724054337	-1.1913731714	31.161283493	19.125937771	0	0	0	0	0
10452	2022-09-02	19:05:28.313	244.58713326	5870.091198	1662145528.314	0	899	2.4767815388	2.5137133065	439.54996021	447.49591712	1.6230795509	734.15584377	30.724054337	-1.1473941803	31.161283493	19.127397537	0	0	0	0	0
10453	2022-09-02	19:05:29.262	244.58714424	5870.091462	1662145529.262	0	899	2.4784873164	2.5142475463	439.54996021	447.237786	1.5712587985	734.14378994	30.724054337	-1.4910986779	31.161283493	19.080492196	0	0	0	0	0
10454	2022-09-02	19:05:30.206	244.58715516	5870.091724	1662145530.206	0	899	2.4785131505	2.5142739158	440.13902731	447.83719113	1.5712658432	734.14177497	30.725211175	-1.3734764145	31.161283493	19.096475778	0	0	0	0	0
10455	2022-09-02	19:05:31.144	244.58716602	5870.091984	1662145531.144	0	899	2.4814697196	2.5177896148	440.14657925	447.95626466	1.5936047043	734.13797219	30.7272892	-1.1691142131	31.161283493	19.125921679	0	0	0	0	0
10456	2022-09-02	19:05:32.085	244.58717691	5870.092246	1662145532.085	0	899	2.4814697196	2.5177896148	441.65545111	449.49190899	1.5936047043	734.14945853	30.7272892	-1.2611790635	31.161283493	19.117500368	0	0	0	0	0
10457	2022-09-02	19:05:33.023	244.58718777	5870.092506	1662145533.023	0	899	2.4820900068	2.5175995191	441.65545111	449.31461536	1.5581652537	734.15794241	30.7272892	-1.2834811511	31.161283493	19.114955182	0	0	0	0	0
10458	2022-09-02	19:05:33.930	244.58719826	5870.092758	1662145533.93	0	899	2.4820900068	2.5175995191	439.76459173	447.39096481	1.5581652537	734.15240479	30.7272892	-1.1490218639	31.161283493	19.128477097	0	0	0	0	0
10459	2022-09-02	19:05:34.862	244.58720906	5870.093017	1662145534.863	0	899	2.4830665293	2.5199776415	439.7662458	447.69147899	1.6181392756	734.15597393	30.72774474	-1.1531395138	31.161283493	19.12007635	0	0	0	0	0
10460	2022-09-02	19:05:35.789	244.58721978	5870.093275	1662145535.789	0	899	2.4831232485	2.520035572	442.26080203	450.23107051	1.6181551747	734.15016306	30.730279922	-1.1491297152	31.161283493	19.101364502	0	0	0	0	0
10461	2022-09-02	19:05:36.759	244.58723102	5870.093544	1662145536.76	0	899	2.4797841436	2.5150305823	442.26080203	449.88057426	1.5482012971	734.14430489	30.730279922	-1.2490848808	31.161283493	19.105570812	0	0	0	0	0
10462	2022-09-02	19:05:37.753	244.58724252	5870.093821	1662145537.754	0	899	2.4797841436	2.5150305823	439.35069439	446.92032797	1.5482012971	734.13568115	30.730279922	-1.4924567938	31.161283493	19.081302643	0	0	0	0	0
10463	2022-09-02	19:05:38.684	244.5872533	5870.094079	1662145538.685	0	899	2.4829458281	2.516546025	439.35069439	446.5565606	1.4750012848	734.15840563	30.730279922	-1.2362684659	31.161283493	19.120737316	0	0	0	0	0
10464	2022-09-02	19:05:39.578	244.58726365	5870.094327	1662145539.579	0	899	2.4829580358	2.5165584698	440.39033074	447.61326374	1.4750044042	734.15629204	30.730825601	-1.2011715213	31.161283493	19.117336122	0	0	0	0	0
10465	2022-09-02	19:05:40.532	244.58727468	5870.094592	1662145540.532	0	899	2.4810781439	2.5171403405	440.40033095	448.16013483	1.5827058274	734.16309362	30.733575821	-1.1522772312	31.161283493	19.101108551	0	0	0	0	0
10466	2022-09-02	19:05:41.453	244.58728534	5870.094848	1662145541.453	0	899	2.4810781439	2.5171403405	440.79295733	448.55967925	1.5827058274	734.15516915	30.733575821	-1.1511777363	31.161283493	19.109865858	0	0	0	0	0
10467	2022-09-02	19:05:42.390	244.58729618	5870.095108	1662145542.39	0	899	2.4881011567	2.5257513817	440.79295733	448.87981559	1.6467680491	734.16538668	30.733575821	-1.1922894266	31.161283493	19.12119897	0	0	0	0	0
10468	2022-09-02	19:05:43.279	244.58730647	5870.095355	1662145543.279	0	899	2.4881011567	2.5257513817	440.12573867	448.20035603	1.6467680491	734.16827393	30.733575821	-1.5119886398	31.161283493	19.078062057	0	0	0	0	0
10469	2022-09-02	19:05:44.138	244.58731642	5870.095594	1662145544.139	0	899	2.4861348271	2.5216552065	440.12674117	447.74927857	1.5561352726	734.14642172	30.733851692	-1.483682559	31.161283493	19.082216541	0	0	0	0	0
10470	2022-09-02	19:05:45.016	244.58732657	5870.095838	1662145545.016	0	899	2.4862004255	2.5217221511	440.26886024	447.89394704	1.5561529347	734.14910121	30.736780167	-1.1832026243	31.161283493	19.126317978	0	0	0	0	0
10471	2022-09-02	19:05:45.947	244.58733735	5870.096096	1662145545.947	0	899	2.4888018057	2.524162744	440.26886024	447.85137236	1.5476112629	734.15166307	30.736780167	-1.1803353693	31.161283493	19.126384647	0	0	0	0	0
10472	2022-09-02	19:05:46.887	244.58734823	5870.096358	1662145546.887	0	899	2.4888018057	2.524162744	440.2422541	447.82430799	1.5476112629	734.1539149	30.736780167	-1.2901319534	31.161283493	19.107505394	0	0	0	0	0
10473	2022-09-02	19:05:47.805	244.58735885	5870.096613	1662145547.805	0	899	2.4897971394	2.5257277834	440.2422541	447.94374331	1.5715706671	734.15147349	30.736780167	-1.4826909304	31.161283493	19.080223083	0	0	0	0	0
10474	2022-09-02	19:05:48.694	244.58736914	5870.096859	1662145548.694	0	899	2.4897971394	2.5257277834	442.26015541	449.99694529	1.5715706671	734.14567475	30.736780167	-1.3423030921	31.161283493	19.102635971	0	0	0	0	0
10475	2022-09-02	19:05:49.648	244.58738019	5870.097124	1662145549.648	0	899	2.4926261653	2.5302225409	442.26325485	450.3506911	1.6415069068	734.1454391	30.737629	-1.3810218004	31.161283493	19.097057519	0	0	0	0	0
10476	2022-09-02	19:05:50.559	244.58739074	5870.097378	1662145550.56	0	899	2.4926756396	2.5302730873	440.07961563	448.12719077	1.641520922	734.14576772	30.739831924	-1.1473941803	31.161283493	19.123075485	0	0	0	0	0
10477	2022-09-02	19:05:51.480	244.5874014	5870.097634	1662145551.481	0	899	2.4890881793	2.526093876	440.07961563	448.0115867	1.61835783	734.1568648	30.739831924	-1.2690801786	31.161283493	19.115871354	0	0	0	0	0
10478	2022-09-02	19:05:52.368	244.58741168	5870.09788	1662145552.369	0	899	2.4890881793	2.526093876	442.34808547	450.32094332	1.61835783	734.15441895	30.739831924	-1.4940844774	31.161283493	19.102550507	0	0	0	0	0
10479	2022-09-02	19:05:53.331	244.58742281	5870.098148	1662145553.331	0	899	2.4901458872	2.5270220982	442.34808547	450.28957413	1.612102705	734.14059266	30.739831924	-1.2612545814	31.161283493	19.119377414	0	0	0	0	0
10480	2022-09-02	19:05:54.257	244.58743354	5870.098405	1662145554.258	0	899	2.4901497323	2.5270260251	442.03391021	449.96976384	1.6121037759	734.13854455	30.740003308	-1.246314659	31.161283493	19.120443369	0	0	0	0	0
10481	2022-09-02	19:05:55.155	244.58744394	5870.098654	1662145555.156	0	899	2.489409896	2.5246363281	442.04509069	449.62729131	1.5414352464	734.16379492	30.743066788	-1.1815749407	31.161283493	19.124876022	0	0	0	0	0
10482	2022-09-02	19:05:56.084	244.58745468	5870.098912	1662145556.084	0	899	2.489409896	2.5246363281	441.61969348	449.19459745	1.5414352464	734.15459235	30.743066788	-1.4340660643	31.161283493	19.081528935	0	0	0	0	0
10483	2022-09-02	19:05:57.088	244.5874663	5870.099191	1662145557.088	0	899	2.4937369838	2.5298823442	441.61969348	449.37927048	1.5783659016	734.15058869	30.743066788	-1.3631499366	31.161283493	19.101464682	0	0	0	0	0
10484	2022-09-02	19:05:58.098	244.587478	5870.099472	1662145558.099	0	899	2.4937369838	2.5298823442	440.69711002	448.44047656	1.5783659016	734.13894027	30.743066788	-1.2768303874	31.161283493	19.120281219	0	0	0	0	0
10485	2022-09-02	19:05:59.084	244.5874894	5870.099746	1662145559.084	0	899	2.4910269301	2.5278178543	440.69711002	448.58780324	1.6078679389	734.15292742	30.743066788	-1.2304368635	31.161283493	19.119117737	0	0	0	0	0
10486	2022-09-02	19:06:00.023	244.58750028	5870.100007	1662145560.024	0	899	2.4910278464	2.52781879	440.34348319	448.22784598	1.6078681933	734.15942302	30.743107613	-1.2245083234	31.161283493	19.118869807	0	0	0	0	0
10487	2022-09-02	19:06:00.931	244.58751079	5870.100259	1662145560.932	0	899	2.4937337645	2.5296524341	440.35454093	448.04322613	1.5686095048	734.14323254	30.746149063	-1.1800766236	31.161283493	19.125000796	0	0	0	0	0
10488	2022-09-02	19:06:01.888	244.58752186	5870.100525	1662145561.889	0	899	2.4937337645	2.5296524341	440.70760756	448.40245738	1.5686095048	734.15192903	30.746149063	-1.353772116	31.161283493	19.098524889	0	0	0	0	0
10489	2022-09-02	19:06:02.821	244.58753265	5870.100784	1662145562.821	0	899	2.4944475732	2.5315112945	440.70760756	448.64624496	1.6174266949	734.14010438	30.746149063	-1.3644650543	31.161283493	19.096397653	0	0	0	0	0
10490	2022-09-02	19:06:03.779	244.58754374	5870.10105	1662145563.779	0	899	2.4944475732	2.5315112945	440.55699277	448.49291708	1.6174266949	734.13584243	30.746149063	-1.1502830335	31.161283493	19.125813781	0	0	0	0	0
10491	2022-09-02	19:06:04.766	244.58755517	5870.101324	1662145564.767	0	899	2.5006060847	2.5364843408	440.5597943	448.22220245	1.5626243745	734.14270424	30.746919278	-1.1580224511	31.161283493	19.121678839	0	0	0	0	0
10492	2022-09-02	19:06:05.687	244.58756583	5870.10158	1662145565.688	0	899	2.5006595503	2.5365389082	440.38868509	448.04818891	1.5626387471	734.15612793	30.749292374	-1.1506495476	31.161283493	19.115154266	0	0	0	0	0
10493	2022-09-02	19:06:06.582	244.58757619	5870.101829	1662145566.583	0	899	2.5026488412	2.5390046274	440.38868509	448.14401769	1.5818507415	734.15338741	30.749292374	-1.1563732585	31.161283493	19.115290155	0	0	0	0	0
10494	2022-09-02	19:06:07.490	244.5875867	5870.102081	1662145567.491	0	899	2.5026488412	2.5390046274	442.12600254	449.91192964	1.5818507415	734.15774354	30.749292374	-1.16855371	31.161283493	19.127397537	0	0	0	0	0
10495	2022-09-02	19:06:08.387	244.58759707	5870.10233	1662145568.387	0	899	2.5007455526	2.5366306933	442.12600254	449.81670063	1.5628340524	734.15472291	30.749292374	-1.1632180324	31.161283493	19.127397537	0	0	0	0	0
10496	2022-09-02	19:06:09.302	244.58760766	5870.102584	1662145569.302	0	899	2.5007455526	2.5366306933	441.65335016	449.33582656	1.5628340524	734.15265337	30.749292374	-1.1750750936	31.161283493	19.127397537	0	0	0	0	0
10497	2022-09-02	19:06:10.243	244.58761855	5870.102845	1662145570.243	0	899	2.5020154794	2.5393966562	441.65946321	449.65925605	1.6262146961	734.14464968	30.750968819	-1.1704724064	31.161283493	19.127631497	0	0	0	0	0
10498	2022-09-02	19:06:11.173	244.58762932	5870.103104	1662145571.173	0	899	2.5020499218	2.5394318379	441.51326099	449.51045389	1.6262243264	734.13644106	30.752496719	-1.1587878466	31.161283493	19.128118515	0	0	0	0	0
10499	2022-09-02	19:06:12.194	244.58764115	5870.103387	1662145572.195	0	899	2.5044809157	2.5409768365	441.51326099	449.31273152	1.5867155376	734.14942013	30.752496719	-1.1586908323	31.161283493	19.128082743	0	0	0	0	0
10500	2022-09-02	19:06:13.128	244.58765196	5870.103647	1662145573.129	0	899	2.5044809157	2.5409768365	443.81969636	451.65991079	1.5867155376	734.14885222	30.752496719	-1.1539047956	31.161283493	19.126317978	0	0	0	0	0
10501	2022-09-02	19:06:14.032	244.58766241	5870.103898	1662145574.032	0	899	2.5005103282	2.5366932063	443.81969636	451.60483813	1.5757619811	734.14687201	30.752496719	-1.1788046739	31.161283493	19.12075865	0	0	0	0	0
10502	2022-09-02	19:06:14.969	244.58767325	5870.104158	1662145574.969	0	899	2.5005103282	2.5366932063	440.72611999	448.45699664	1.5757619811	734.14398193	30.752496719	-1.3329467773	31.161283493	19.086343765	0	0	0	0	0
10503	2022-09-02	19:06:15.864	244.58768361	5870.104407	1662145575.864	0	899	2.5030196633	2.539143107	440.73529799	448.44583704	1.5716557364	734.14679521	30.755018967	-1.194542329	31.161283493	19.118111351	0	0	0	0	0
10504	2022-09-02	19:06:16.808	244.58769454	5870.104669	1662145576.808	0	899	2.5030343572	2.5391581055	440.9511101	448.66544454	1.5716597055	734.14498437	30.755670547	-1.1587878466	31.161283493	19.126317978	0	0	0	0	0
10505	2022-09-02	19:06:17.716	244.58770505	5870.104921	1662145577.716	0	899	2.501099761	2.5367173387	440.9511101	448.56292921	1.5511284299	734.16518498	30.755670547	-1.1754739758	31.161283493	19.124717359	0	0	0	0	0
10506	2022-09-02	19:06:18.651	244.58771588	5870.105181	1662145578.652	0	899	2.501099761	2.5367173387	439.5422339	447.1297326	1.5511284299	734.163938	30.755670547	-1.1692112203	31.161283493	19.127624335	0	0	0	0	0
10507	2022-09-02	19:06:19.559	244.58772638	5870.105433	1662145579.559	0	899	2.5072288014	2.5433049339	439.54593698	447.21263543	1.5670288577	734.16004469	30.756690966	-1.1662900858	31.161283493	19.127879781	0	0	0	0	0
10508	2022-09-02	19:06:20.438	244.58773656	5870.105677	1662145580.439	0	899	2.507273998	2.5433510646	440.98465137	448.67650502	1.56704101	734.15551758	30.758691788	-1.1522772312	31.161283493	19.128118515	0	0	0	0	0
10509	2022-09-02	19:06:21.374	244.58774738	5870.105937	1662145581.374	0	899	2.5029409068	2.5385593443	440.98465137	448.59161735	1.5500403313	734.15450342	30.758691788	-1.5128186665	31.161283493	19.108352775	0	0	0	0	0
10510	2022-09-02	19:06:22.260	244.58775765	5870.106184	1662145582.261	0	899	2.5029409068	2.5385593443	440.60249916	448.20287304	1.5500403313	734.15407537	30.758691788	-1.5136594401	31.161283493	19.108223972	0	0	0	0	0
10511	2022-09-02	19:06:23.200	244.58776853	5870.106445	1662145583.201	0	899	2.5043986677	2.5400397463	440.60249916	448.20327864	1.5501216474	734.14535745	30.758691788	-1.2051597802	31.161283493	19.124807067	0	0	0	0	0
10512	2022-09-02	19:06:24.108	244.58777903	5870.106697	1662145584.108	0	899	2.5043986677	2.5400397463	441.24582431	448.85770171	1.5501216474	734.14503974	30.758691788	-1.1571494136	31.161283493	19.128780289	0	0	0	0	0
10513	2022-09-02	19:06:25.049	244.58778993	5870.106958	1662145585.05	0	899	2.5063855095	2.543140245	441.24582431	449.09003384	1.5966085347	734.1424504	30.758691788	-1.1457666159	31.161283493	19.128837585	0	0	0	0	0
10514	2022-09-02	19:06:25.996	244.58780089	5870.107221	1662145585.997	0	899	2.5064494022	2.5432054837	441.38108375	449.22778542	1.5966260442	734.15528637	30.761521232	-1.1616119652	31.161283493	19.125823368	0	0	0	0	0
10515	2022-09-02	19:06:26.888	244.58781122	5870.107469	1662145586.889	0	899	2.5127339859	2.5500825592	441.38189387	449.33548513	1.6179877513	734.1436331	30.761743546	-1.1506495476	31.161283493	19.128118515	0	0	0	0	0
10516	2022-09-02	19:06:27.818	244.58782197	5870.107727	1662145587.818	0	899	2.5127339859	2.5500825592	441.77753553	449.73825616	1.6179877513	734.16027832	30.761743546	-1.1506495476	31.161283493	19.128118515	0	0	0	0	0
10517	2022-09-02	19:06:28.779	244.58783309	5870.107994	1662145588.779	0	899	2.5034014282	2.5396686069	441.77753553	449.53596725	1.5775828466	734.1474666	30.761743546	-1.1530640362	31.161283493	19.127316368	0	0	0	0	0
10518	2022-09-02	19:06:29.766	244.58784451	5870.108268	1662145589.766	0	899	2.503442667	2.5397107038	441.31028247	449.06056426	1.5775940266	734.15579648	30.763571973	-1.1554678331	31.161283493	19.124585246	0	0	0	0	0
10519	2022-09-02	19:06:30.726	244.58785564	5870.108535	1662145590.727	0	899	2.5110442253	2.5485368861	441.3157404	449.30430394	1.6252148927	734.16705403	30.765069962	-1.1464780016	31.161283493	19.128320366	0	0	0	0	0
10520	2022-09-02	19:06:31.627	244.58786605	5870.108785	1662145591.627	0	899	2.5110442253	2.5485368861	438.67615548	446.61693806	1.6252148927	734.17521698	30.765069962	-1.14960391	31.161283493	19.127796539	0	0	0	0	0
10521	2022-09-02	19:06:32.566	244.58787693	5870.109046	1662145592.567	0	899	2.5143363113	2.5484166759	438.67615548	445.882702	1.4773699053	734.1435078	30.765069962	-1.186209996	31.161283493	19.121747718	0	0	0	0	0
10522	2022-09-02	19:06:33.482	244.58788752	5870.109301	1662145593.482	0	899	2.5143363113	2.5484166759	439.49284125	446.71280423	1.4773699053	734.13579029	30.765069962	-1.1571601629	31.161283493	19.125236511	0	0	0	0	0
10523	2022-09-02	19:06:34.397	244.58789811	5870.109555	1662145594.397	0	899	2.513905896	2.5494633475	439.49284125	447.02794618	1.5407682073	734.1475725	30.765069962	-1.1597148093	31.161283493	19.126555714	0	0	0	0	0
10524	2022-09-02	19:06:35.319	244.58790878	5870.109811	1662145595.319	0	899	2.5139724697	2.5495312737	439.9945533	447.53834751	1.5407857612	734.16093071	30.76800935	-1.1527299534	31.161283493	19.127758026	0	0	0	0	0
10525	2022-09-02	19:06:36.275	244.58791985	5870.110076	1662145596.275	0	899	2.5152717018	2.5519402095	439.99507236	447.77098671	1.5873701016	734.16280623	30.768152237	-1.1530856241	31.161283493	19.127758026	0	0	0	0	0
10526	2022-09-02	19:06:37.265	244.58793131	5870.110351	1662145597.265	0	899	2.5152717018	2.5519402095	441.16183783	448.9583721	1.5873701016	734.14875076	30.768152237	-1.1507142214	31.161283493	19.127758026	0	0	0	0	0
10527	2022-09-02	19:06:38.230	244.58794249	5870.11062	1662145598.231	0	899	2.5153467358	2.5522377932	441.16183783	449.00560158	1.5968180145	734.15473059	30.768152237	-1.1506495476	31.161283493	19.126482149	0	0	0	0	0
10528	2022-09-02	19:06:39.158	244.58795323	5870.110877	1662145599.159	0	899	2.5153467358	2.5522377932	441.7573902	449.61174275	1.5968180145	734.14750621	30.768152237	-1.1482242504	31.161283493	19.12720895	0	0	0	0	0
10529	2022-09-02	19:06:40.058	244.58796363	5870.111127	1662145600.058	0	899	2.5151120623	2.5516418675	441.76666589	449.54476291	1.5815506011	734.15628355	30.770695503	-1.1496794287	31.161283493	19.128477097	0	0	0	0	0
10530	2022-09-02	19:06:40.996	244.58797449	5870.111388	1662145600.996	0	899	2.5151263503	2.5516564536	442.65282578	450.44654463	1.5815544665	734.14851107	30.771326065	-1.1506495476	31.161283493	19.128477097	0	0	0	0	0
10531	2022-09-02	19:06:41.928	244.58798529	5870.111647	1662145601.929	0	899	2.5177235709	2.5538855024	442.65282578	450.35977624	1.5642481516	734.14426043	30.771326065	-1.1551336737	31.161283493	19.126624215	0	0	0	0	0
10532	2022-09-02	19:06:42.855	244.58799601	5870.111904	1662145602.855	0	899	2.5177235709	2.5538855024	440.39128546	448.05886064	1.5642481516	734.15115215	30.771326065	-1.2648332174	31.161283493	19.117232683	0	0	0	0	0
10533	2022-09-02	19:06:43.766	244.58800656	5870.112157	1662145603.767	0	899	2.5141571064	2.5511120479	440.39128546	448.23867274	1.6002890761	734.15702365	30.771326065	-1.3248084784	31.161283493	19.112272263	0	0	0	0	0
10534	2022-09-02	19:06:44.706	244.58801743	5870.112418	1662145604.706	0	899	2.5141675803	2.551122743	440.2848122	448.13031654	1.6002919443	734.15160729	30.771788477	-1.1884520835	31.161283493	19.123209202	0	0	0	0	0
10535	2022-09-02	19:06:45.673	244.58802862	5870.112687	1662145605.673	0	899	2.523065229	2.5606931123	440.29466832	448.25535475	1.6233333431	734.14257812	30.774499893	-1.2190109491	31.161283493	19.120555878	0	0	0	0	0
10536	2022-09-02	19:06:46.559	244.58803888	5870.112933	1662145606.559	0	899	2.523065229	2.5606931123	441.50365958	449.48620501	1.6233333431	734.1516186	30.774499893	-1.1569014298	31.161283493	19.089877249	0	0	0	0	0
10537	2022-09-02	19:06:47.526	244.58805007	5870.113202	1662145607.526	0	899	2.5196829243	2.5562749154	441.50365958	449.27623067	1.581371612	734.14154578	30.774499893	-1.1720784784	31.161283493	19.107805884	0	0	0	0	0
10538	2022-09-02	19:06:48.467	244.58806096	5870.113463	1662145608.467	0	899	2.5196829243	2.5562749154	440.47477479	448.2292326	1.581371612	734.13931699	30.774499893	-1.1864578724	31.161283493	19.122716904	0	0	0	0	0
10539	2022-09-02	19:06:49.474	244.58807263	5870.113743	1662145609.475	0	899	2.5204879198	2.5555963344	440.47762343	447.91443535	1.5176597515	734.14806401	30.775283245	-1.1589710491	31.161283493	19.12482489	0	0	0	0	0
10540	2022-09-02	19:06:50.427	244.58808366	5870.114008	1662145610.428	0	899	2.5205408157	2.5556502885	443.60215237	451.09178609	1.5176734544	734.14728672	30.777612686	-1.1473941803	31.161283493	19.127397537	0	0	0	0	0
10541	2022-09-02	19:06:51.342	244.58809424	5870.114262	1662145611.342	0	899	2.5214315382	2.5581696333	443.60215237	451.43748961	1.586509765	734.15604103	30.777612686	-1.1951783011	31.161283493	19.123645858	0	0	0	0	0
10542	2022-09-02	19:06:52.232	244.58810454	5870.114509	1662145612.232	0	899	2.5214315382	2.5581696333	440.63614831	448.41909707	1.586509765	734.16156006	30.777612686	-1.1978515387	31.161283493	19.123435974	0	0	0	0	0
10543	2022-09-02	19:06:53.184	244.58811557	5870.114774	1662145613.185	0	899	2.5235084886	2.558642264	440.63614831	448.07208905	1.5169480427	734.15250058	30.777612686	-1.2219968545	31.161283493	19.119875712	0	0	0	0	0
10544	2022-09-02	19:06:54.098	244.58812613	5870.115027	1662145614.098	0	899	2.5235084886	2.558642264	440.49461264	447.9281649	1.5169480427	734.16642387	30.777612686	-1.2017966888	31.161283493	19.121620747	0	0	0	0	0
10545	2022-09-02	19:06:55.082	244.58813752	5870.115301	1662145615.082	0	899	2.5231938939	2.5616371952	440.50097179	448.63811574	1.6579006773	734.15925123	30.779361283	-1.1703107436	31.161283493	19.124499428	0	0	0	0	0
10546	2022-09-02	19:06:56.059	244.58814883	5870.115572	1662145616.059	0	899	2.523225598	2.5616695933	440.29406646	448.42743314	1.6579096399	734.15796424	30.780755997	-1.1571601629	31.161283493	19.128477097	0	0	0	0	0
10547	2022-09-02	19:06:56.993	244.58815965	5870.115832	1662145616.994	0	899	2.5291428657	2.5662464469	440.29406646	448.12455736	1.5972500964	734.15850022	30.780755997	-1.1538617587	31.161283493	19.127991367	0	0	0	0	0
10548	2022-09-02	19:06:57.924	244.58817043	5870.11609	1662145617.925	0	899	2.5291428657	2.5662464469	439.5393963	447.35646563	1.5972500964	734.15451434	30.780755997	-1.1522772312	31.161283493	19.127758026	0	0	0	0	0
10549	2022-09-02	19:06:58.818	244.58818076	5870.116338	1662145618.818	0	899	2.5248809303	2.5619248483	439.5393963	447.35707129	1.5973716868	734.15323179	30.780755997	-1.1898533366	31.161283493	19.12409963	0	0	0	0	0
10550	2022-09-02	19:06:59.740	244.58819144	5870.116594	1662145619.74	0	899	2.5249213259	2.5619660952	441.25037937	449.09854098	1.5973826822	734.14644678	30.782531877	-1.1547025008	31.161283493	19.102973963	0	0	0	0	0
10551	2022-09-02	19:07:00.657	244.58820205	5870.116849	1662145620.657	0	899	2.5256759368	2.5635855967	441.2551384	449.28478729	1.6336443683	734.12745272	30.783838272	-1.1593052078	31.161283493	19.100715284	0	0	0	0	0
10552	2022-09-02	19:07:01.569	244.58821262	5870.117103	1662145621.57	0	899	2.5256759368	2.5635855967	441.06718724	449.09341593	1.6336443683	734.12561035	30.783838272	-1.1490218639	31.161283493	19.125236511	0	0	0	0	0
10553	2022-09-02	19:07:02.513	244.58822354	5870.117365	1662145622.514	0	899	2.5213254323	2.5585036697	441.06718724	448.95170533	1.6053073965	734.15543391	30.783838272	-1.4514097765	31.161283493	19.071272237	0	0	0	0	0
10554	2022-09-02	19:07:03.434	244.5882342	5870.117621	1662145623.435	0	899	2.5213254323	2.5585036697	439.37698846	447.23129256	1.6053073965	734.16760173	30.783838272	-1.4517655373	31.161283493	19.082384109	0	0	0	0	0
10555	2022-09-02	19:07:04.348	244.58824478	5870.117875	1662145624.349	0	899	2.5229154419	2.55953188	439.37698846	447.10735602	1.5804145044	734.1569323	30.783838272	-1.2900133465	31.161283493	19.083948135	0	0	0	0	0
10556	2022-09-02	19:07:05.243	244.58825513	5870.118123	1662145625.243	0	899	2.522969559	2.5595871254	440.51376071	448.26420135	1.5804290898	734.1513878	30.786219249	-1.4348206717	31.161283493	19.078737562	0	0	0	0	0
10557	2022-09-02	19:07:06.114	244.58826521	5870.118365	1662145626.114	0	899	2.5294885705	2.5658227472	440.51608927	448.18652876	1.5643867447	734.15405961	30.786859512	-1.3654891047	31.161283493	19.097014964	0	0	0	0	0
10558	2022-09-02	19:07:06.980	244.58827523	5870.118606	1662145626.98	0	899	2.5294885705	2.5658227472	441.472614	449.15970887	1.5643867447	734.15244278	30.786859512	-1.2432856954	31.161283493	19.122458856	0	0	0	0	0
10559	2022-09-02	19:07:07.861	244.58828543	5870.11885	1662145627.861	0	899	2.5324327803	2.5671861578	441.472614	448.81573193	1.4955299321	734.1505899	30.786859512	-1.2808618546	31.161283493	19.120555878	0	0	0	0	0
10560	2022-09-02	19:07:08.801	244.58829631	5870.119111	1662145628.801	0	899	2.5324327803	2.5671861578	442.61766756	449.97983143	1.4955299321	734.15352888	30.786859512	-1.4323845904	31.161283493	19.104781536	0	0	0	0	0
10561	2022-09-02	19:07:09.753	244.58830734	5870.119376	1662145629.754	0	899	2.5334967184	2.5688187374	442.62378534	450.10371359	1.5190340674	734.14955594	30.788533735	-1.321520848	31.161283493	19.101068775	0	0	0	0	0
10562	2022-09-02	19:07:10.673	244.58831797	5870.119631	1662145630.673	0	899	2.5335344281	2.5688572022	441.01709854	448.46992382	1.5190437955	734.14318969	30.790185928	-1.1945961714	31.161283493	19.121995926	0	0	0	0	0
10563	2022-09-02	19:07:11.607	244.58832878	5870.119891	1662145631.607	0	899	2.5304862943	2.5686447481	441.01709854	449.07984617	1.6411269562	734.15737329	30.790185928	-1.1925265907	31.161283493	19.119515261	0	0	0	0	0
10564	2022-09-02	19:07:12.523	244.5883394	5870.120146	1662145632.524	0	899	2.5304862943	2.5686447481	440.89610327	448.95663885	1.6411269562	734.13677979	30.790185928	-1.2238940001	31.161283493	19.123435974	0	0	0	0	0
10565	2022-09-02	19:07:13.421	244.58834978	5870.120395	1662145633.421	0	899	2.5326691421	2.5685614406	440.89610327	448.46996639	1.5437137272	734.13983801	30.790185928	-1.2238940001	31.161283493	19.123435974	0	0	0	0	0
10566	2022-09-02	19:07:14.321	244.5883602	5870.120645	1662145634.321	0	899	2.5326691421	2.5685614406	440.44563274	448.01175753	1.5437137272	734.14403044	30.790185928	-1.2191511677	31.161283493	19.123829886	0	0	0	0	0
10567	2022-09-02	19:07:15.256	244.58837103	5870.120905	1662145635.257	0	899	2.5357567404	2.5733293781	440.45358064	448.36548924	1.6129903223	734.15190882	30.792371674	-1.1716150156	31.161283493	19.125961822	0	0	0	0	0
10568	2022-09-02	19:07:16.257	244.58838262	5870.121183	1662145636.258	0	899	2.5357786151	2.5733517184	441.47193326	449.40216458	1.6129963092	734.16009521	30.793329239	-1.1506495476	31.161283493	19.126317978	0	0	0	0	0
10569	2022-09-02	19:07:17.196	244.58839347	5870.121443	1662145637.196	0	899	2.5362932397	2.5718354497	441.47193326	448.97073832	1.5267105439	734.16642185	30.793329239	-1.274997967	31.161283493	19.10578417	0	0	0	0	0
10570	2022-09-02	19:07:18.140	244.5884044	5870.121706	1662145638.14	0	899	2.5362932397	2.5718354497	440.55949414	448.04280058	1.5267105439	734.1628418	30.793329239	-1.1555324793	31.161283493	19.126317978	0	0	0	0	0
10571	2022-09-02	19:07:19.092	244.58841542	5870.12197	1662145639.092	0	899	2.5397267939	2.5754501913	440.55949414	448.07086281	1.5323396995	734.15959845	30.793329239	-1.2089540185	31.161283493	19.11703135	0	0	0	0	0
10572	2022-09-02	19:07:19.986	244.58842576	5870.122218	1662145639.986	0	899	2.539779814	2.5755042825	440.75358471	448.26833121	1.5323534634	734.15052442	30.795646554	-1.1837954947	31.161283493	19.121244203	0	0	0	0	0
10573	2022-09-02	19:07:20.898	244.58843632	5870.122472	1662145640.898	0	899	2.5376102336	2.5744232127	440.75603503	448.50713167	1.5797067591	734.15497715	30.796319962	-1.1724557987	31.161283493	19.124616623	0	0	0	0	0
10574	2022-09-02	19:07:21.835	244.58844716	5870.122732	1662145641.835	0	899	2.5376102336	2.5744232127	442.78108573	450.56779472	1.5797067591	734.16400551	30.796319962	-1.1945961714	31.161283493	19.122356415	0	0	0	0	0
10575	2022-09-02	19:07:22.746	244.58845772	5870.122985	1662145642.747	0	899	2.5375043174	2.5756441623	442.78108573	450.84967478	1.635868967	734.15520311	30.796319962	-1.1777159986	31.161283493	19.123600827	0	0	0	0	0
10576	2022-09-02	19:07:23.661	244.58846831	5870.123239	1662145643.662	0	899	2.5375043174	2.5756441623	440.55022691	448.57816408	1.635868967	734.13458252	30.796319962	-1.1913409233	31.161283493	19.120195389	0	0	0	0	0
10577	2022-09-02	19:07:24.588	244.58847903	5870.123497	1662145644.588	0	899	2.5385624624	2.5752371925	440.55022691	448.26561714	1.5732768262	734.14748883	30.796319962	-1.1913409233	31.161283493	19.120195389	0	0	0	0	0
10578	2022-09-02	19:07:25.529	244.58848992	5870.123758	1662145645.529	0	899	2.5385998308	2.5752753365	439.07782328	446.76747674	1.5732867908	734.15369016	30.797953966	-1.1705910165	31.161283493	19.124051833	0	0	0	0	0
10579	2022-09-02	19:07:26.447	244.58850056	5870.124013	1662145646.448	0	899	2.5429582502	2.5806125719	439.08351572	446.96555977	1.6119348149	734.15938745	30.799524307	-1.1740080055	31.161283493	19.125533199	0	0	0	0	0
10580	2022-09-02	19:07:27.385	244.58851141	5870.124274	1662145647.386	0	899	2.5429582502	2.5806125719	441.63272655	449.56053181	1.6119348149	734.15869141	30.799524307	-1.1555324793	31.161283493	19.125957489	0	0	0	0	0
10581	2022-09-02	19:07:28.308	244.58852208	5870.12453	1662145648.308	0	899	2.5423817594	2.5778352416	441.63272655	449.09750913	1.5193547753	734.1628616	30.799524307	-1.1653630773	31.161283493	19.124598143	0	0	0	0	0
10582	2022-09-02	19:07:29.206	244.58853248	5870.124779	1662145649.206	0	899	2.5423837221	2.5778372435	441.26484549	448.72341242	1.5193552799	734.16172902	30.799609999	-1.182221715	31.161283493	19.121183206	0	0	0	0	0
10583	2022-09-02	19:07:30.174	244.58854369	5870.125049	1662145650.175	0	899	2.541467944	2.5802478382	441.27631759	449.44006881	1.6603538417	734.13745117	30.802759171	-1.1571601629	31.161283493	19.126676559	0	0	0	0	0
10584	2022-09-02	19:07:31.092	244.58855431	5870.125303	1662145651.092	0	899	2.541467944	2.5802478382	440.26426675	448.40929471	1.6603538417	734.13997989	30.802759171	-1.2062484689	31.161283493	19.123769583	0	0	0	0	0
10585	2022-09-02	19:07:31.979	244.58856457	5870.12555	1662145651.979	0	899	2.544878933	2.5799984401	440.26426675	447.62836103	1.5037804112	734.15447311	30.802759171	-1.4799745233	31.161283493	19.108247454	0	0	0	0	0
10586	2022-09-02	19:07:32.861	244.58857479	5870.125795	1662145652.862	0	899	2.544878933	2.5799984401	439.85557043	447.21282864	1.5037804112	734.16754595	30.802759171	-1.2418952028	31.161283493	19.118317825	0	0	0	0	0
10587	2022-09-02	19:07:33.773	244.58858535	5870.126048	1662145653.774	0	899	2.5447620695	2.5828627288	439.85557043	447.83968048	1.6296210325	734.16227833	30.802759171	-1.1778454094	31.161283493	19.110245168	0	0	0	0	0
10588	2022-09-02	19:07:34.737	244.5885965	5870.126316	1662145654.738	0	899	2.5447877557	2.5828889676	441.05089697	449.05673959	1.6296281102	734.15746019	30.80387963	-1.1620647015	31.161283493	19.112014985	0	0	0	0	0
10589	2022-09-02	19:07:35.743	244.58860815	5870.126596	1662145655.744	0	899	2.5456102195	2.5843375555	441.05781777	449.19313081	1.6554796261	734.15916594	30.805780411	-1.1940248897	31.161283493	19.124845884	0	0	0	0	0
10590	2022-09-02	19:07:36.697	244.58861919	5870.126861	1662145656.698	0	899	2.5456102195	2.5843375555	441.54245955	449.6867118	1.6554796261	734.14541121	30.805780411	-1.2123279058	31.161283493	19.126121546	0	0	0	0	0
10591	2022-09-02	19:07:37.667	244.58863042	5870.12713	1662145657.668	0	899	2.5490443939	2.5855406196	441.54245955	449.20573897	1.5593802994	734.14822125	30.805780411	-1.1870830959	31.161283493	19.126572539	0	0	0	0	0
10592	2022-09-02	19:07:38.615	244.58864139	5870.127393	1662145658.616	0	899	2.5490443939	2.5855406196	440.90226289	448.55443125	1.5593802994	734.16305926	30.805780411	-1.2239693751	31.161283493	19.118197346	0	0	0	0	0
10593	2022-09-02	19:07:39.510	244.58865175	5870.127642	1662145659.511	0	899	2.5470100061	2.5840591454	440.90226289	448.67693706	1.5839122894	734.14525882	30.805780411	-1.5608183146	31.161283493	19.07049942	0	0	0	0	0
10594	2022-09-02	19:07:40.390	244.58866192	5870.127886	1662145660.39	0	899	2.5470749924	2.5841254897	441.90970725	449.7022333	1.5839296786	734.15608993	30.808612685	-1.2124572203	31.161283493	19.121314169	0	0	0	0	0
10595	2022-09-02	19:07:41.308	244.58867255	5870.128141	1662145661.308	0	899	2.5469773663	2.5838430496	441.91028529	449.66413147	1.576201052	734.16239919	30.808771133	-1.1827930094	31.161283493	19.126970544	0	0	0	0	0
10596	2022-09-02	19:07:42.250	244.58868346	5870.128403	1662145662.251	0	899	2.5469773663	2.5838430496	439.70120436	447.41628957	1.576201052	734.14959878	30.808771133	-1.1555324793	31.161283493	19.126676559	0	0	0	0	0
10597	2022-09-02	19:07:43.167	244.58869406	5870.128658	1662145663.167	0	899	2.5516194047	2.5877184582	439.70120436	447.24159342	1.5411121564	734.15489833	30.808771133	-1.1519430394	31.161283493	19.12773654	0	0	0	0	0
10598	2022-09-02	19:07:44.059	244.58870439	5870.128905	1662145664.059	0	899	2.5516194047	2.5877184582	440.92827428	448.48970623	1.5411121564	734.16828807	30.808771133	-1.153624597	31.161283493	19.123345798	0	0	0	0	0
10599	2022-09-02	19:07:45.052	244.58871588	5870.129181	1662145665.052	0	899	2.5501098256	2.5864262113	440.93837362	448.55015515	1.5511649453	734.15910451	30.811545606	-1.1486230125	31.161283493	19.126431408	0	0	0	0	0
10600	2022-09-02	19:07:45.944	244.58872622	5870.129429	1662145665.945	0	899	2.5501189997	2.5864355731	440.95386699	448.56592797	1.5511673465	734.16394043	30.811944962	-1.1473941803	31.161283493	19.126317978	0	0	0	0	0
10601	2022-09-02	19:07:46.880	244.58873704	5870.129689	1662145666.88	0	899	2.553314516	2.5904218693	440.95386699	448.72241807	1.5825044362	734.16571247	30.811944962	-1.1473941803	31.161283493	19.126317978	0	0	0	0	0
10602	2022-09-02	19:07:47.760	244.58874723	5870.129934	1662145667.761	0	899	2.553314516	2.5904218693	441.80502832	449.58857482	1.5825044362	734.15962351	30.811944962	-1.188807737	31.161283493	19.119554292	0	0	0	0	0
10603	2022-09-02	19:07:48.657	244.58875762	5870.130183	1662145668.658	0	899	2.5518092777	2.5887849081	441.80502832	449.56545006	1.5778840074	734.15887451	30.811944962	-1.1473941803	31.161283493	19.122716904	0	0	0	0	0
10604	2022-09-02	19:07:49.581	244.5887683	5870.130439	1662145669.581	0	899	2.5518092777	2.5887849081	440.01677284	447.74578341	1.5778840074	734.15321077	30.811944962	-1.1778453423	31.161283493	19.121637824	0	0	0	0	0
10605	2022-09-02	19:07:50.500	244.58877895	5870.130695	1662145670.501	0	899	2.5528601187	2.5915455823	440.02233398	448.10664692	1.6490901913	734.15236719	30.813475893	-1.16868306	31.161283493	19.122885458	0	0	0	0	0
10606	2022-09-02	19:07:51.405	244.58878942	5870.130946	1662145671.406	0	899	2.5528957952	2.5915820356	441.23971725	449.34644621	1.6491001081	734.15332678	30.815027237	-1.1807449188	31.161283493	19.124256488	0	0	0	0	0
10607	2022-09-02	19:07:52.365	244.58880052	5870.131213	1662145672.365	0	899	2.5567929149	2.593942225	441.23971725	449.01150077	1.5821436354	734.16265748	30.815027237	-1.179947257	31.161283493	19.127037048	0	0	0	0	0
10608	2022-09-02	19:07:53.286	244.58881118	5870.131468	1662145673.286	0	899	2.5567929149	2.593942225	440.98965929	448.75703841	1.5821436354	734.16162554	30.815027237	-1.1711514872	31.161283493	19.127380826	0	0	0	0	0
10609	2022-09-02	19:07:54.257	244.58882243	5870.131738	1662145674.258	0	899	2.5600914093	2.5955779123	440.99828982	448.40754969	1.5103743085	734.1648317	30.817397907	-1.153516767	31.161283493	19.127294881	0	0	0	0	0
10610	2022-09-02	19:07:55.177	244.58883307	5870.131994	1662145675.177	0	899	2.5601085241	2.5955953679	442.30794684	449.73923215	1.5103786534	734.1663208	30.81814003	-1.1539047956	31.161283493	19.127037048	0	0	0	0	0
10611	2022-09-02	19:07:56.063	244.58884333	5870.13224	1662145676.064	0	899	2.5635069684	2.6006245825	442.30794684	450.07142994	1.5767318643	734.16014412	30.81814003	-1.2124787806	31.161283493	19.119100179	0	0	0	0	0
10612	2022-09-02	19:07:56.918	244.58885323	5870.132477	1662145676.919	0	899	2.5635069684	2.6006245825	441.75626933	449.51006926	1.5767318643	734.15787936	30.81814003	-1.3342079382	31.161283493	19.101890753	0	0	0	0	0
10613	2022-09-02	19:07:57.851	244.58886402	5870.132736	1662145677.851	0	899	2.5543267255	2.5916155089	441.75626933	449.57401655	1.5895093942	734.15456203	30.81814003	-1.1587878466	31.161283493	19.124876022	0	0	0	0	0
10614	2022-09-02	19:07:58.783	244.58887481	5870.132996	1662145678.784	0	899	2.5543267255	2.5916155089	440.38295437	448.17639808	1.5895093942	734.15122006	30.81814003	-1.1527730361	31.161283493	19.125542091	0	0	0	0	0
10615	2022-09-02	19:07:59.667	244.58888503	5870.133241	1662145679.667	0	899	2.5593139272	2.5971893505	440.38670159	448.28772792	1.6110511775	734.14745164	30.819170756	-1.1824372936	31.161283493	19.121903426	0	0	0	0	0
10616	2022-09-02	19:08:00.571	244.5888955	5870.133492	1662145680.571	0	899	2.5593619293	2.5972383732	439.39900851	447.28237929	1.61106418	734.14215088	30.821252823	-1.2499364614	31.161283493	19.113714218	0	0	0	0	0
10617	2022-09-02	19:08:01.503	244.58890628	5870.133751	1662145681.503	0	899	2.5596868981	2.5966077177	439.39900851	447.08190279	1.5707983801	734.1469383	30.821252823	-1.2098702698	31.161283493	19.11837113	0	0	0	0	0
10618	2022-09-02	19:08:02.420	244.5889169	5870.134006	1662145682.42	0	899	2.5596868981	2.5966077177	440.18647267	447.88313577	1.5707983801	734.15657902	30.821252823	-1.1554569985	31.161283493	19.126466776	0	0	0	0	0
10619	2022-09-02	19:08:03.319	244.5889273	5870.134255	1662145683.319	0	899	2.5592547886	2.5950369445	440.18647267	447.64633422	1.5232753456	734.15210082	30.821252823	-1.16855371	31.161283493	19.127397537	0	0	0	0	0
10620	2022-09-02	19:08:04.206	244.58893757	5870.134502	1662145684.206	0	899	2.5592547886	2.5950369445	441.3572327	448.83693518	1.5232753456	734.1693766	30.821252823	-1.2289170311	31.161283493	19.124727249	0	0	0	0	0
10621	2022-09-02	19:08:05.095	244.58894787	5870.134749	1662145685.096	0	899	2.56018263	2.5968892101	441.36301609	449.03384605	1.561514267	734.15428273	30.822840141	-1.2427898006	31.161283493	19.120293346	0	0	0	0	0
10622	2022-09-02	19:08:06.019	244.58895855	5870.135005	1662145686.019	0	899	2.5602178114	2.596925116	440.06011884	447.70835063	1.5615235007	734.16181147	30.824365616	-1.1570523117	31.161283493	19.126362491	0	0	0	0	0
10623	2022-09-02	19:08:06.953	244.58896937	5870.135265	1662145686.954	0	899	2.5636895171	2.6008724448	440.06011884	447.79722768	1.5793558145	734.1578551	30.824365616	-1.1475235326	31.161283493	19.127387988	0	0	0	0	0
10624	2022-09-02	19:08:07.890	244.58898021	5870.135525	1662145687.89	0	899	2.5636895171	2.6008724448	440.33078613	448.07265383	1.5793558145	734.15179443	30.824365616	-1.1522772312	31.161283493	19.127037048	0	0	0	0	0
10625	2022-09-02	19:08:08.835	244.58899115	5870.135788	1662145688.835	0	899	2.5662865912	2.6050711896	440.33078613	448.39899456	1.6447320563	734.14534734	30.824365616	-1.177177036	31.161283493	19.121004016	0	0	0	0	0
10626	2022-09-02	19:08:09.815	244.58900249	5870.13606	1662145689.815	0	899	2.5662865912	2.6050711896	440.27204962	448.33918182	1.6447320563	734.14521153	30.824365616	-1.1864578724	31.161283493	19.118755341	0	0	0	0	0
10627	2022-09-02	19:08:10.789	244.58901376	5870.13633	1662145690.789	0	899	2.5671074072	2.6049527604	440.28167535	448.15049087	1.6049746049	734.14186753	30.827013976	-1.3598515332	31.161283493	19.110222229	0	0	0	0	0
10628	2022-09-02	19:08:11.696	244.58902426	5870.136582	1662145691.696	0	899	2.5671195585	2.604965169	440.59697191	448.47143881	1.6049778741	734.14306641	30.827539444	-1.196223855	31.161283493	19.122716904	0	0	0	0	0
10629	2022-09-02	19:08:12.579	244.58903449	5870.136828	1662145692.58	0	899	2.5636695205	2.6018424908	440.59697191	448.55048611	1.6208036536	734.13884164	30.827539444	-1.4475508518	31.161283493	19.083588152	0	0	0	0	0
10630	2022-09-02	19:08:13.474	244.58904485	5870.137076	1662145693.475	0	899	2.5636695205	2.6018424908	442.72676771	450.71872829	1.6208036536	734.14185338	30.827539444	-1.1907157101	31.161283493	19.123107215	0	0	0	0	0
10631	2022-09-02	19:08:14.423	244.58905582	5870.13734	1662145694.423	0	899	2.5692254446	2.6062908357	442.73105163	450.47367082	1.5710903635	734.14899935	30.828711642	-1.1896162341	31.161283493	19.124018486	0	0	0	0	0
10632	2022-09-02	19:08:15.398	244.58906712	5870.137611	1662145695.399	0	899	2.5692689448	2.6063352374	441.30694471	449.02471588	1.5711018104	734.16453663	30.830591202	-1.1624311446	31.161283493	19.123367246	0	0	0	0	0
10633	2022-09-02	19:08:16.368	244.58907834	5870.13788	1662145696.369	0	899	2.5660291886	2.6022639134	441.30694471	448.86061288	1.5382576451	734.15323381	30.830591202	-1.2076174021	31.161283493	19.120555878	0	0	0	0	0
10634	2022-09-02	19:08:17.318	244.58908933	5870.138144	1662145697.318	0	899	2.5660291886	2.6022639134	440.9502586	448.49782152	1.5382576451	734.15812188	30.830591202	-1.3081654484	31.161283493	19.101562525	0	0	0	0	0
10635	2022-09-02	19:08:18.243	244.58910003	5870.138401	1662145698.243	0	899	2.5695547553	2.6067227367	440.9502586	448.68214926	1.5751778287	734.15921243	30.830591202	-1.541900859	31.161283493	19.056852783	0	0	0	0	0
10636	2022-09-02	19:08:19.150	244.58911053	5870.138653	1662145699.15	0	899	2.5695547553	2.6067227367	441.39119625	449.13081858	1.5751778287	734.14309591	30.830591202	-1.4712973833	31.161283493	19.066537857	0	0	0	0	0
10637	2022-09-02	19:08:20.043	244.58912088	5870.138901	1662145700.044	0	899	2.5644803283	2.602077093	441.39961559	449.24448735	1.5961943528	734.13760396	30.832901847	-1.2523401494	31.161283493	19.107835037	0	0	0	0	0
10638	2022-09-02	19:08:20.960	244.58913149	5870.139156	1662145700.961	0	899	2.5644995634	2.6020967333	439.31871321	447.12662732	1.5961995049	734.13819087	30.833734512	-1.3572860711	31.161283493	19.100814327	0	0	0	0	0
10639	2022-09-02	19:08:21.892	244.58914228	5870.139415	1662145701.893	0	899	2.5672382849	2.6055730303	439.31871321	447.27176095	1.6253421128	734.13821633	30.833734512	-1.2464008316	31.161283493	19.114686461	0	0	0	0	0
10640	2022-09-02	19:08:22.789	244.58915266	5870.139664	1662145702.79	0	899	2.5672382849	2.6055730303	440.52928148	448.5042443	1.6253421128	734.14287926	30.833734512	-1.2211560327	31.161283493	19.120639435	0	0	0	0	0
10641	2022-09-02	19:08:23.760	244.5891639	5870.139934	1662145703.761	0	899	2.5691936944	2.6069319607	440.52928148	448.37378088	1.5992181255	734.13802636	30.833734512	-1.2182995428	31.161283493	19.121187804	0	0	0	0	0
10642	2022-09-02	19:08:24.696	244.58917472	5870.140193	1662145704.696	0	899	2.5691955653	2.6069338711	440.61074363	448.45669613	1.5992186266	734.14332146	30.833815354	-1.1937877066	31.161283493	19.121616389	0	0	0	0	0
10643	2022-09-02	19:08:25.605	244.58918525	5870.140446	1662145705.606	0	899	2.5738163717	2.6110677884	440.62154978	448.35221277	1.57608669	734.14375315	30.83678627	-1.3327419639	31.161283493	19.103444194	0	0	0	0	0
10644	2022-09-02	19:08:26.444	244.58919497	5870.140679	1662145706.445	0	899	2.5738163717	2.6110677884	441.52820001	449.27477009	1.57608669	734.12805176	30.83678627	-1.4729249477	31.161283493	19.080942154	0	0	0	0	0
10645	2022-09-02	19:08:27.384	244.58920583	5870.14094	1662145707.384	0	899	2.5718374768	2.6092438923	441.52820001	449.31310435	1.5837508942	734.14404297	30.83678627	-1.4859461784	31.161283493	19.082742691	0	0	0	0	0
10646	2022-09-02	19:08:28.332	244.58921681	5870.141203	1662145708.332	0	899	2.5718374768	2.6092438923	440.8733092	448.64666668	1.5837508942	734.15501717	30.83678627	-1.1817366524	31.161283493	19.118683619	0	0	0	0	0
10647	2022-09-02	19:08:29.295	244.58922795	5870.141471	1662145709.295	0	899	2.5690555642	2.6059168921	440.87367329	448.54174311	1.562664946	734.14843386	30.836886311	-1.1477930506	31.161283493	19.125119948	0	0	0	0	0
10648	2022-09-02	19:08:30.219	244.58923865	5870.141728	1662145710.219	0	899	2.5691231662	2.6059858875	441.98160576	449.6690343	1.5626826416	734.15205191	30.83980751	-1.2076174021	31.161283493	19.123435974	0	0	0	0	0
10649	2022-09-02	19:08:31.170	244.58924965	5870.141992	1662145711.17	0	899	2.5726861572	2.609242151	441.98160576	449.59428922	1.5477459043	734.15719463	30.83980751	-1.1983904373	31.161283493	19.123435974	0	0	0	0	0
10650	2022-09-02	19:08:32.078	244.58926016	5870.142244	1662145712.078	0	899	2.5726861572	2.609242151	440.23944996	447.82212655	1.5477459043	734.15405273	30.83980751	-1.1945961714	31.161283493	19.123435974	0	0	0	0	0
10651	2022-09-02	19:08:32.996	244.5892708	5870.142499	1662145712.997	0	899	2.5769994885	2.6135496431	440.23944996	447.80818441	1.5449481894	734.15226412	30.83980751	-1.3082193191	31.161283493	19.08739455	0	0	0	0	0
10652	2022-09-02	19:08:33.871	244.58928091	5870.142742	1662145713.871	0	899	2.5769994885	2.6135496431	441.09814602	448.68164344	1.5449481894	734.1564614	30.83980751	-1.2590663244	31.161283493	19.103091676	0	0	0	0	0
10653	2022-09-02	19:08:34.874	244.58929252	5870.143021	1662145714.874	0	899	2.5770924248	2.6155555642	441.09814602	449.07950398	1.6245617855	734.1518486	30.83980751	-1.1929684877	31.161283493	19.124156952	0	0	0	0	0
10654	2022-09-02	19:08:35.805	244.58930331	5870.143279	1662145715.806	0	899	2.5771498506	2.6156142214	440.86750219	448.8447647	1.6245773642	734.14373537	30.842281253	-1.1649426838	31.161283493	19.126636758	0	0	0	0	0
10655	2022-09-02	19:08:36.717	244.58931387	5870.143533	1662145716.718	0	899	2.5788592886	2.6165232373	440.86982787	448.67542833	1.5902181617	734.13447743	30.842920303	-1.1619784793	31.161283493	19.127941852	0	0	0	0	0
10656	2022-09-02	19:08:37.664	244.58932481	5870.143796	1662145717.664	0	899	2.5788592886	2.6165232373	440.19680336	447.99048792	1.5902181617	734.14434814	30.842920303	-1.1587878466	31.161283493	19.128118515	0	0	0	0	0
10657	2022-09-02	19:08:38.543	244.589335	5870.14404	1662145718.544	0	899	2.5763402402	2.6131566681	440.19680336	447.82205993	1.5564373907	734.12982137	30.842920303	-1.1605771551	31.161283493	19.127722216	0	0	0	0	0
10658	2022-09-02	19:08:39.440	244.58934538	5870.144289	1662145719.441	0	899	2.576353748	2.6131704532	440.99776132	448.63690992	1.5564409026	734.15156201	30.84350236	-1.1701274581	31.161283493	19.125870774	0	0	0	0	0
10659	2022-09-02	19:08:40.388	244.58935634	5870.144552	1662145720.388	0	899	2.5803297432	2.6176358683	441.00630761	448.73549994	1.574440904	734.14989022	30.845849991	-1.184830308	31.161283493	19.122356415	0	0	0	0	0
10660	2022-09-02	19:08:41.338	244.58936734	5870.144816	1662145721.338	0	899	2.5803297432	2.6176358683	442.27562879	450.02706758	1.574440904	734.13100246	30.845849991	-1.1905217068	31.161283493	19.12141186	0	0	0	0	0
10661	2022-09-02	19:08:42.292	244.58937838	5870.145081	1662145722.292	0	899	2.5810950243	2.6196050567	442.27562879	450.27561557	1.6240280234	734.13593459	30.845849991	-1.24822255	31.161283493	19.120331619	0	0	0	0	0
10662	2022-09-02	19:08:43.226	244.5893892	5870.145341	1662145723.227	0	899	2.5810950243	2.6196050567	439.51590364	447.46597186	1.6240280234	734.1484472	30.845849991	-1.2385427952	31.161283493	19.113353729	0	0	0	0	0
10663	2022-09-02	19:08:44.122	244.58939957	5870.14559	1662145724.123	0	899	2.5858958819	2.6211621731	439.51590364	446.78086382	1.4863509083	734.14933565	30.845849991	-1.3204105785	31.161283493	19.104588906	0	0	0	0	0
10664	2022-09-02	19:08:45.033	244.58941012	5870.145843	1662145725.034	0	899	2.5859492756	2.6212166127	440.97546736	448.26461918	1.486364116	734.15728679	30.848142245	-1.2751488638	31.161283493	19.11033134	0	0	0	0	0
10665	2022-09-02	19:08:45.956	244.58942079	5870.146099	1662145725.956	0	899	2.5869127601	2.6242168716	440.97889859	448.6874663	1.5704077559	734.15885551	30.849084854	-1.1871046341	31.161283493	19.12048187	0	0	0	0	0
10666	2022-09-02	19:08:46.901	244.58943172	5870.146361	1662145726.901	0	899	2.5869127601	2.6242168716	441.3651766	449.08049667	1.5704077559	734.15536196	30.849084854	-1.1872555625	31.161283493	19.120837584	0	0	0	0	0
10667	2022-09-02	19:08:47.851	244.58944273	5870.146626	1662145727.852	0	899	2.5838522288	2.6216051909	441.3651766	449.18288964	1.5908865067	734.13752352	30.849084854	-1.1632396117	31.161283493	19.123927641	0	0	0	0	0
10668	2022-09-02	19:08:48.835	244.58945412	5870.146899	1662145728.836	0	899	2.5838522288	2.6216051909	441.45297564	449.27224382	1.5908865067	734.12362853	30.849084854	-1.1506495476	31.161283493	19.127758026	0	0	0	0	0
10669	2022-09-02	19:08:49.786	244.58946512	5870.147163	1662145729.786	0	899	2.5854088642	2.6234772032	441.45386825	449.33391159	1.6030316167	734.15336518	30.849329803	-1.1480625607	31.161283493	19.125268469	0	0	0	0	0
10670	2022-09-02	19:08:50.664	244.58947528	5870.147407	1662145730.664	0	899	2.5854749414	2.6235446783	439.33575896	447.17808142	1.6030492486	734.15270188	30.85216713	-1.1627976389	31.161283493	19.121244431	0	0	0	0	0
10671	2022-09-02	19:08:51.566	244.58948573	5870.147657	1662145731.567	0	899	2.5889103497	2.6262977066	439.33575896	447.02683636	1.5726651539	734.15055554	30.85216713	-1.1783196926	31.161283493	19.123075485	0	0	0	0	0
10672	2022-09-02	19:08:52.460	244.58949606	5870.147906	1662145732.46	0	899	2.5889103497	2.6262977066	442.06661401	449.80549816	1.5726651539	734.15595372	30.85216713	-1.1879777987	31.161283493	19.122160362	0	0	0	0	0
10673	2022-09-02	19:08:53.387	244.58950679	5870.148163	1662145733.387	0	899	2.5897812253	2.6271040171	442.06661401	449.78948768	1.5694674311	734.15293793	30.85216713	-1.163401254	31.161283493	19.125387028	0	0	0	0	0
10674	2022-09-02	19:08:54.357	244.58951802	5870.148433	1662145734.357	0	899	2.5897812253	2.6271040171	440.55894861	448.25548347	1.5694674311	734.15076775	30.85216713	-1.1555324793	31.161283493	19.127758026	0	0	0	0	0
10675	2022-09-02	19:08:55.301	244.58952895	5870.148695	1662145735.301	0	899	2.5886785693	2.6261607685	440.56291027	448.29578886	1.5767368239	734.14870468	30.853256466	-1.1525681982	31.161283493	19.127626722	0	0	0	0	0
10676	2022-09-02	19:08:56.170	244.589539	5870.148936	1662145736.17	0	899	2.5887229053	2.6262060267	440.64816375	448.38259675	1.5767484458	734.14973419	30.855157852	-1.1473941803	31.161283493	19.116536829	0	0	0	0	0
10677	2022-09-02	19:08:57.124	244.58955005	5870.149201	1662145737.124	0	899	2.5888180778	2.6272712293	440.64816375	448.58308645	1.616897477	734.13196205	30.855157852	-1.452983523	31.161283493	19.113695132	0	0	0	0	0
10678	2022-09-02	19:08:58.128	244.58956167	5870.14948	1662145738.128	0	899	2.5888180778	2.6272712293	441.50778652	449.45818878	1.616897477	734.15380859	30.855157852	-1.5149529399	31.161283493	19.096807897	0	0	0	0	0
10679	2022-09-02	19:08:59.078	244.58957267	5870.149744	1662145739.079	0	899	2.5907580694	2.6291737945	441.50833305	449.44501701	1.6141548486	734.1577872	30.855307813	-1.3283224887	31.161283493	19.114830143	0	0	0	0	0
10680	2022-09-02	19:09:00.009	244.58958345	5870.150003	1662145740.01	0	899	2.59083006	2.6292473188	439.81132235	447.71759659	1.6141741523	734.14452114	30.858392715	-1.5233823061	31.161283493	19.122356415	0	0	0	0	0
10681	2022-09-02	19:09:00.963	244.58959448	5870.150268	1662145740.963	0	899	2.592268648	2.6296154978	439.81132235	447.49236417	1.5689791725	734.14060439	30.858392715	-1.5203425261	31.161283493	19.120339097	0	0	0	0	0
10682	2022-09-02	19:09:01.835	244.58960458	5870.15051	1662145741.836	0	899	2.592268648	2.6296154978	442.92174811	450.65711166	1.5689791725	734.15067397	30.858392715	-1.4405012423	31.161283493	19.120059853	0	0	0	0	0
10683	2022-09-02	19:09:02.742	244.58961507	5870.150762	1662145742.742	0	899	2.5877154097	2.6253136943	442.92174811	450.72309182	1.582130421	734.15308466	30.858392715	-1.1906294973	31.161283493	19.123175678	0	0	0	0	0
10684	2022-09-02	19:09:03.638	244.58962545	5870.151011	1662145743.639	0	899	2.5877154097	2.6253136943	443.017028	450.8200499	1.582130421	734.1579416	30.858392715	-1.1655678718	31.161283493	19.126014735	0	0	0	0	0
10685	2022-09-02	19:09:04.611	244.58963671	5870.151281	1662145744.612	0	899	2.5938703275	2.6310762043	443.01869381	450.72168401	1.5621889837	734.15118408	30.858848256	-1.1946392628	31.161283493	19.12240329	0	0	0	0	0
10686	2022-09-02	19:09:05.540	244.58964747	5870.151539	1662145745.541	0	899	2.5939295601	2.6311366574	440.86777857	448.53344636	1.5622043369	734.15776779	30.861383438	-1.2189570736	31.161283493	19.127134929	0	0	0	0	0
10687	2022-09-02	19:09:06.535	244.58965897	5870.151815	1662145746.535	0	899	2.5963486147	2.633180971	440.86777857	448.4489192	1.5452695582	734.14936879	30.861383438	-1.1497980104	31.161283493	19.126580308	0	0	0	0	0
10688	2022-09-02	19:09:07.506	244.58967021	5870.152085	1662145747.506	0	899	2.5963486147	2.633180971	441.80828503	449.40559856	1.5452695582	734.14848035	30.861383438	-1.1457666159	31.161283493	19.126317978	0	0	0	0	0
10689	2022-09-02	19:09:08.467	244.58968134	5870.152352	1662145748.468	0	899	2.5980705391	2.6355326056	441.80828503	449.53074224	1.570286118	734.15114528	30.861383438	-1.1498626534	31.161283493	19.125230309	0	0	0	0	0
10690	2022-09-02	19:09:09.413	244.58969228	5870.152615	1662145749.413	0	899	2.5980882136	2.6355506462	442.29125655	450.02217875	1.5702907156	734.14716102	30.862138698	-1.244234239	31.161283493	19.109585819	0	0	0	0	0
10691	2022-09-02	19:09:10.309	244.58970265	5870.152864	1662145750.309	0	899	2.5959152777	2.6329495591	442.29975198	449.94861851	1.5538777153	734.14907736	30.864465714	-1.4924567938	31.161283493	19.080223083	0	0	0	0	0
10692	2022-09-02	19:09:11.180	244.58971273	5870.153106	1662145751.18	0	899	2.5959152777	2.6329495591	439.91353248	447.52113316	1.5538777153	734.15152159	30.864465714	-1.4138874858	31.161283493	19.091870718	0	0	0	0	0
10693	2022-09-02	19:09:12.076	244.58972311	5870.153355	1662145752.077	0	899	2.5983791149	2.6363531357	439.91353248	447.70734577	1.5912501432	734.14737929	30.864465714	-1.2126944302	31.161283493	19.12688302	0	0	0	0	0
10694	2022-09-02	19:09:13.026	244.5897341	5870.153618	1662145753.026	0	899	2.5983791149	2.6363531357	442.03642151	449.86784538	1.5912501432	734.1451416	30.864465714	-1.176692009	31.161283493	19.125957489	0	0	0	0	0
10695	2022-09-02	19:09:14.003	244.58974541	5870.15389	1662145754.003	0	899	2.6003842863	2.6374849728	442.03642151	449.68128155	1.5539870911	734.1512047	30.864465714	-1.4276309108	31.161283493	19.088181376	0	0	0	0	0
10696	2022-09-02	19:09:14.940	244.58975625	5870.15415	1662145754.94	0	899	2.6004268903	2.63752845	441.77625922	449.41667466	1.5539980489	734.14536594	30.866284642	-1.3168642576	31.161283493	19.103320267	0	0	0	0	0
10697	2022-09-02	19:09:15.845	244.58976672	5870.154401	1662145755.845	0	899	2.5994424323	2.6369109579	441.78075482	449.49997788	1.5697359127	734.16467285	30.867517471	-1.1978515387	31.161283493	19.120195389	0	0	0	0	0
10698	2022-09-02	19:09:16.801	244.58977779	5870.154667	1662145756.801	0	899	2.5994424323	2.6369109579	441.08096648	448.78796216	1.5697359127	734.15487246	30.867517471	-1.2064748702	31.161283493	19.120434123	0	0	0	0	0
10699	2022-09-02	19:09:17.759	244.58978889	5870.154933	1662145757.76	0	899	2.5952038436	2.6345688294	441.08096648	449.19255434	1.6506538359	734.14947712	30.867517471	-1.1848410463	31.161283493	19.119403662	0	0	0	0	0
10700	2022-09-02	19:09:18.716	244.58979995	5870.155199	1662145758.716	0	899	2.5952038436	2.6345688294	441.45427517	449.57272827	1.6506538359	734.15188134	30.867517471	-1.1539047956	31.161283493	19.118034363	0	0	0	0	0
10701	2022-09-02	19:09:19.668	244.58981098	5870.155464	1662145759.669	0	899	2.5979372036	2.6359689604	441.4607465	449.29523569	1.5939017594	734.13957083	30.869293352	-1.1473403016	31.161283493	19.123221341	0	0	0	0	0
10702	2022-09-02	19:09:20.621	244.589822	5870.155728	1662145760.621	0	899	2.5979677734	2.6360001732	440.84609163	448.66971302	1.5939098317	734.13763832	30.870599747	-1.1756464211	31.161283493	19.125520706	0	0	0	0	0
10703	2022-09-02	19:09:21.542	244.58983266	5870.155984	1662145761.542	0	899	2.6059877669	2.644366931	440.84609163	448.71689369	1.6033533671	734.13333676	30.870599747	-1.2361391167	31.161283493	19.122029955	0	0	0	0	0
10704	2022-09-02	19:09:22.493	244.58984368	5870.156248	1662145762.494	0	899	2.6059877669	2.644366931	440.30850427	448.16970832	1.6033533671	734.14935303	30.870599747	-1.2320321798	31.161283493	19.118394852	0	0	0	0	0
10705	2022-09-02	19:09:23.424	244.58985444	5870.156507	1662145763.424	0	899	2.6094957838	2.6466286695	440.30850427	447.90341793	1.5499623268	734.14608057	30.870599747	-1.1872770968	31.161283493	19.123240578	0	0	0	0	0
10706	2022-09-02	19:09:24.318	244.58986479	5870.156755	1662145764.318	0	899	2.6094957838	2.6466286695	441.67548897	449.29398184	1.5499623268	734.1372523	30.870599747	-1.1490218639	31.161283493	19.125597	0	0	0	0	0
10707	2022-09-02	19:09:25.224	244.58987529	5870.157007	1662145765.225	0	899	2.6059203464	2.6442805586	441.6789122	449.56088189	1.6026139697	734.13961206	30.871538718	-1.1524927458	31.161283493	19.124938674	0	0	0	0	0
10708	2022-09-02	19:09:26.114	244.58988558	5870.157254	1662145766.114	0	899	2.6059706542	2.6443319304	442.09932428	449.98886315	1.6026272858	734.14719457	30.873682022	-1.1710868229	31.161283493	19.122964114	0	0	0	0	0
10709	2022-09-02	19:09:27.010	244.58989596	5870.157503	1662145767.011	0	899	2.6068456734	2.6438786351	442.09932428	449.71230052	1.5473992643	734.14536998	30.873682022	-1.3105583972	31.161283493	19.107244757	0	0	0	0	0
10710	2022-09-02	19:09:27.915	244.58990644	5870.157754	1662145767.916	0	899	2.6068456734	2.6438786351	441.59174133	449.19597696	1.5473992643	734.14411209	30.873682022	-1.4384747578	31.161283493	19.080993374	0	0	0	0	0
10711	2022-09-02	19:09:28.858	244.58991735	5870.158016	1662145768.859	0	899	2.6062819094	2.6470984426	441.59174133	449.97724887	1.7034189565	734.14473497	30.873682022	-1.3611989377	31.161283493	19.089509636	0	0	0	0	0
10712	2022-09-02	19:09:29.815	244.58992843	5870.158282	1662145769.816	0	899	2.6062906533	2.6471073833	441.41853302	449.8007638	1.7034214162	734.15062709	30.874054498	-1.1989509538	31.161283493	19.115928284	0	0	0	0	0
10713	2022-09-02	19:09:30.770	244.58993948	5870.158547	1662145770.771	0	899	2.609846689	2.6472741148	441.42796167	449.1017276	1.561875816	734.14180043	30.876642227	-1.4975877077	31.161283493	19.078976183	0	0	0	0	0
10714	2022-09-02	19:09:31.775	244.5899511	5870.158826	1662145771.775	0	899	2.609846689	2.6472741148	441.14839046	448.81729634	1.561875816	734.13788206	30.876642227	-1.4708553955	31.161283493	19.082171636	0	0	0	0	0
10715	2022-09-02	19:09:32.711	244.58996194	5870.159087	1662145772.712	0	899	2.6092058679	2.6472296265	441.14839046	448.94177719	1.5867879147	734.13963348	30.876642227	-1.4971026364	31.161283493	19.081697009	0	0	0	0	0
10716	2022-09-02	19:09:33.661	244.58997294	5870.159351	1662145773.662	0	899	2.6092058679	2.6472296265	442.89502576	450.71926878	1.5867879147	734.14200294	30.876642227	-1.4935347102	31.161283493	19.100908671	0	0	0	0	0
10717	2022-09-02	19:09:34.596	244.58998376	5870.15961	1662145774.597	0	899	2.6063303703	2.6438661931	442.89956805	450.6317313	1.5684183815	734.14556885	30.877884757	-1.5133468489	31.161283493	19.100880225	0	0	0	0	0
10718	2022-09-02	19:09:35.565	244.58999498	5870.159879	1662145775.566	0	899	2.6063771411	2.6439139316	440.26028772	447.94643468	1.5684304956	734.15337246	30.87987709	-1.5527878668	31.161283493	19.075672566	0	0	0	0	0
10719	2022-09-02	19:09:36.539	244.59000624	5870.16015	1662145776.539	0	899	2.6080755183	2.6447409778	440.26028772	447.76259022	1.5315438757	734.15863037	30.87987709	-1.6666158438	31.161283493	19.071580887	0	0	0	0	0
10720	2022-09-02	19:09:37.492	244.59001727	5870.160414	1662145777.492	0	899	2.6080755183	2.6447409778	440.65351268	448.16251597	1.5315438757	734.14862061	30.87987709	-1.2597023249	31.161283493	19.116594315	0	0	0	0	0
10721	2022-09-02	19:09:38.397	244.59002774	5870.160666	1662145778.397	0	899	2.6120496716	2.6500399717	440.65351268	448.42279235	1.5837103487	734.1647157	30.87987709	-1.1779208602	31.161283493	19.123863182	0	0	0	0	0
10722	2022-09-02	19:09:39.263	244.59003777	5870.160906	1662145779.263	0	899	2.6120496716	2.6500399717	442.44750669	450.24841675	1.5837103487	734.1618042	30.87987709	-1.1506495476	31.161283493	19.126676559	0	0	0	0	0
10723	2022-09-02	19:09:40.207	244.59004869	5870.161169	1662145780.207	0	899	2.6129846044	2.6512545624	442.4495615	450.30528848	1.5946376438	734.15051835	30.880439746	-1.1606526122	31.161283493	19.126607693	0	0	0	0	0
10724	2022-09-02	19:09:41.151	244.59005963	5870.161431	1662145781.152	0	899	2.6130403131	2.6513114434	442.32548572	450.17908307	1.594652277	734.14295323	30.882806778	-1.1710437434	31.161283493	19.125716367	0	0	0	0	0
10725	2022-09-02	19:09:42.075	244.59007032	5870.161688	1662145782.076	0	899	2.6179841785	2.6552671395	442.32548572	449.96120625	1.5511636916	734.15689107	30.882806778	-1.493200565	31.161283493	19.107398077	0	0	0	0	0
10726	2022-09-02	19:09:42.963	244.5900806	5870.161934	1662145782.964	0	899	2.6179841785	2.6552671395	439.73026347	447.32118353	1.5511636916	734.15616512	30.882806778	-1.5315204859	31.161283493	19.105430603	0	0	0	0	0
10727	2022-09-02	19:09:43.842	244.59009076	5870.162178	1662145783.842	0	899	2.617628799	2.65641432	439.73026347	447.62913294	1.6129810726	734.13898877	30.882806778	-1.2297793603	31.161283493	19.121256468	0	0	0	0	0
10728	2022-09-02	19:09:44.776	244.59010157	5870.162438	1662145784.776	0	899	2.6176759722	2.6564624975	442.58439468	450.53459565	1.6129935841	734.14234045	30.884807599	-1.3907338483	31.161283493	19.103169801	0	0	0	0	0
10729	2022-09-02	19:09:45.693	244.59011219	5870.162693	1662145785.693	0	899	2.6161388225	2.654548172	442.58812238	450.46548131	1.5984600839	734.15022207	30.885828018	-1.4021058564	31.161283493	19.102325591	0	0	0	0	0
10730	2022-09-02	19:09:46.628	244.59012302	5870.162952	1662145786.629	0	899	2.6161388225	2.654548172	441.43117249	449.28793957	1.5984600839	734.14583158	30.885828018	-1.2287984344	31.161283493	19.120698992	0	0	0	0	0
10731	2022-09-02	19:09:47.588	244.59013413	5870.163219	1662145787.589	0	899	2.6175112665	2.6549270874	441.43117249	449.08007711	1.5568907372	734.14093705	30.885828018	-1.1628731363	31.161283493	19.115480953	0	0	0	0	0
10732	2022-09-02	19:09:48.482	244.59014447	5870.163467	1662145788.482	0	899	2.6175112665	2.6549270874	441.63139489	449.28376887	1.5568907372	734.14766102	30.885828018	-1.1457666159	31.161283493	19.109392166	0	0	0	0	0
10733	2022-09-02	19:09:49.433	244.59015547	5870.163731	1662145789.433	0	899	2.6173899495	2.6548074764	441.63177799	449.28486432	1.5570318702	734.15374635	30.885933112	-1.1697394445	31.161283493	19.11802523	0	0	0	0	0
10734	2022-09-02	19:09:50.384	244.59016649	5870.163996	1662145790.385	0	899	2.6174622939	2.6548813065	441.08944564	448.73322635	1.5570503942	734.14404297	30.889001846	-1.1587878466	31.161283493	19.128118515	0	0	0	0	0
10735	2022-09-02	19:09:51.315	244.59017726	5870.164254	1662145791.315	0	899	2.6210723049	2.6584830745	441.08944564	448.72098056	1.5545983331	734.1521946	30.889001846	-1.1701921935	31.161283493	19.127844261	0	0	0	0	0
10736	2022-09-02	19:09:52.198	244.59018749	5870.1645	1662145792.199	0	899	2.6210723049	2.6584830745	440.53425713	448.15618643	1.5545983331	734.16071567	30.889001846	-1.1985090213	31.161283493	19.126928329	0	0	0	0	0
10737	2022-09-02	19:09:53.095	244.59019787	5870.164749	1662145793.096	0	899	2.6182961932	2.6553854187	440.53425713	448.09851773	1.5430345584	734.16292749	30.889001846	-1.1506495476	31.161283493	19.127758026	0	0	0	0	0
10738	2022-09-02	19:09:54.019	244.59020855	5870.165005	1662145794.019	0	899	2.6182961932	2.6553854187	442.94924289	450.55497037	1.5430345584	734.14683361	30.889001846	-1.1514579997	31.161283493	19.127937077	0	0	0	0	0
10739	2022-09-02	19:09:54.905	244.59021882	5870.165252	1662145794.906	0	899	2.6205425879	2.6598726773	442.95196646	451.01177532	1.6335015078	734.14824793	30.889746799	-1.154422265	31.161283493	19.12799676	0	0	0	0	0
10740	2022-09-02	19:09:55.790	244.59022906	5870.165497	1662145795.791	0	899	2.6205948741	2.659926091	440.55786815	448.57418488	1.6335155367	734.14141846	30.891962051	-1.1669260263	31.161283493	19.127758026	0	0	0	0	0
10741	2022-09-02	19:09:56.746	244.59024013	5870.165763	1662145796.747	0	899	2.6193884954	2.6573001209	440.55786815	448.28754336	1.5761126417	734.14412664	30.891962051	-1.1723156283	31.161283493	19.121318514	0	0	0	0	0
10742	2022-09-02	19:09:57.726	244.59025147	5870.166035	1662145797.727	0	899	2.6193884954	2.6573001209	440.70251375	448.43472679	1.5761126417	734.15064366	30.891962051	-1.1854662461	31.161283493	19.108661285	0	0	0	0	0
10743	2022-09-02	19:09:58.628	244.5902619	5870.166286	1662145798.628	0	899	2.6208250295	2.6593707503	440.70251375	448.56012841	1.6012263852	734.15966918	30.891962051	-1.22136082	31.161283493	19.11949399	0	0	0	0	0
10744	2022-09-02	19:09:59.515	244.59027216	5870.166532	1662145799.515	0	899	2.6208250295	2.6593707503	442.89276777	450.78943412	1.6012263852	734.16490972	30.891962051	-1.2076174021	31.161283493	19.124156952	0	0	0	0	0
10745	2022-09-02	19:10:00.470	244.59028323	5870.166797	1662145800.471	0	899	2.6269959438	2.6667809598	442.89891462	451.03117986	1.6481155121	734.14334329	30.89364355	-1.1774357573	31.161283493	19.125873818	0	0	0	0	0
10746	2022-09-02	19:10:01.418	244.5902942	5870.167061	1662145801.419	0	899	2.6270312533	2.6668170378	443.17904084	451.31649754	1.6481250474	734.15516511	30.89513588	-1.1737708272	31.161283493	19.123645858	0	0	0	0	0
10747	2022-09-02	19:10:02.339	244.59030486	5870.167317	1662145802.34	0	899	2.627215392	2.6637575409	443.17904084	450.65061542	1.5154961791	734.14121716	30.89513588	-1.1606741583	31.161283493	19.126619705	0	0	0	0	0
10748	2022-09-02	19:10:03.262	244.59031553	5870.167573	1662145803.262	0	899	2.627215392	2.6637575409	442.38280618	449.84095701	1.5154961791	734.14712666	30.89513588	-1.1705694546	31.161283493	19.126834339	0	0	0	0	0
10749	2022-09-02	19:10:04.220	244.59032663	5870.167839	1662145804.221	0	899	2.6231176174	2.6614361531	442.38280618	450.21687529	1.5905535926	734.15933975	30.89513588	-1.2093205697	31.161283493	19.126453059	0	0	0	0	0
10750	2022-09-02	19:10:05.148	244.59033736	5870.168097	1662145805.148	0	899	2.6231536386	2.6614729303	443.09264668	450.93933342	1.5905629943	734.14704582	30.896660546	-1.1949626902	31.161283493	19.127593299	0	0	0	0	0
10751	2022-09-02	19:10:06.046	244.59034775	5870.168346	1662145806.046	0	899	2.6290806907	2.6667864076	443.09733871	450.80062891	1.5619762406	734.15103816	30.897943497	-1.1733827836	31.161283493	19.127948508	0	0	0	0	0
10752	2022-09-02	19:10:06.947	244.59035819	5870.168597	1662145806.948	0	899	2.6290806907	2.6667864076	441.18902707	448.85914108	1.5619762406	734.15337731	30.897943497	-1.1707958236	31.161283493	19.125505839	0	0	0	0	0
10753	2022-09-02	19:10:07.884	244.59036903	5870.168857	1662145807.884	0	899	2.6274966464	2.6665102768	441.18902707	449.13082332	1.6163245073	734.12977812	30.897943497	-1.1836876956	31.161283493	19.122045492	0	0	0	0	0
10754	2022-09-02	19:10:08.836	244.59038006	5870.169121	1662145808.837	0	899	2.6274966464	2.6665102768	442.22450295	450.1849387	1.6163245073	734.12808126	30.897943497	-1.1791172935	31.161283493	19.120189856	0	0	0	0	0
10755	2022-09-02	19:10:09.779	244.59039096	5870.169383	1662145809.779	0	899	2.6301049634	2.6685541905	442.23038965	450.0676112	1.5917213504	734.16281633	30.89955628	-1.3284195433	31.161283493	19.104915101	0	0	0	0	0
10756	2022-09-02	19:10:10.688	244.59040149	5870.169636	1662145810.689	0	899	2.6301426649	2.6685926838	440.44963012	448.25534201	1.5917311719	734.15382678	30.901147842	-1.500832294	31.161283493	19.087673048	0	0	0	0	0
10757	2022-09-02	19:10:11.631	244.59041241	5870.169898	1662145811.632	0	899	2.6259187555	2.6647981866	440.44963012	448.35552213	1.6117995589	734.14609229	30.901147842	-1.4692493377	31.161283493	19.107853959	0	0	0	0	0
10758	2022-09-02	19:10:12.562	244.59042317	5870.170156	1662145812.562	0	899	2.6259187555	2.6647981866	440.78765909	448.69961858	1.6117995589	734.16052246	30.901147842	-1.1945961714	31.161283493	19.111192703	0	0	0	0	0
10759	2022-09-02	19:10:13.476	244.59043375	5870.17041	1662145813.476	0	899	2.6300806577	2.6686243481	440.78765909	448.61863588	1.5955899961	734.15124188	30.901147842	-1.1559960061	31.161283493	19.125592478	0	0	0	0	0
10760	2022-09-02	19:10:14.369	244.5904441	5870.170658	1662145814.37	0	899	2.6300806577	2.6686243481	442.04691518	449.90026376	1.5955899961	734.14978027	30.901147842	-1.1506495476	31.161283493	19.127758026	0	0	0	0	0
10761	2022-09-02	19:10:15.352	244.59045547	5870.170931	1662145815.353	0	899	2.6328749696	2.6712550911	442.05594077	449.86769492	1.5872540258	734.1657347	30.903621585	-1.188117947	31.161283493	19.126057353	0	0	0	0	0
10762	2022-09-02	19:10:16.328	244.59046676	5870.171202	1662145816.328	0	899	2.6328901234	2.6712705623	441.9267618	449.73625286	1.5872579584	734.15447028	30.904260635	-1.1889910224	31.161283493	19.123438677	0	0	0	0	0
10763	2022-09-02	19:10:17.282	244.59047781	5870.171467	1662145817.283	0	899	2.6366090001	2.675753397	441.9267618	449.88091343	1.6161399868	734.15382234	30.904260635	-1.188085556	31.161283493	19.121635437	0	0	0	0	0
10764	2022-09-02	19:10:18.230	244.59048877	5870.171731	1662145818.23	0	899	2.6366090001	2.675753397	441.67259276	449.62216965	1.6161399868	734.15525565	30.904260635	-1.1873957021	31.161283493	19.121711832	0	0	0	0	0
10765	2022-09-02	19:10:19.154	244.59049948	5870.171987	1662145819.155	0	899	2.6315647851	2.6697748048	441.67259276	449.44675605	1.5810954415	734.16721531	30.904260635	-1.1998564147	31.161283493	19.121213913	0	0	0	0	0
10766	2022-09-02	19:10:20.049	244.59050984	5870.172236	1662145820.05	0	899	2.6316351997	2.6698466884	441.07945009	448.84326409	1.5811136528	734.15945495	30.907231552	-1.1607603443	31.161283493	19.123775002	0	0	0	0	0
10767	2022-09-02	19:10:20.911	244.5905198	5870.172475	1662145820.911	0	899	2.637332964	2.6765592025	441.07952219	449.03288389	1.6190313745	734.13543701	30.907251358	-1.160415411	31.161283493	19.123796463	0	0	0	0	0
10768	2022-09-02	19:10:21.815	244.59053027	5870.172726	1662145821.815	0	899	2.637332964	2.6765592025	440.37458103	448.31523152	1.6190313745	734.14127173	30.907251358	-1.1614717845	31.161283493	19.125957489	0	0	0	0	0
10769	2022-09-02	19:10:22.766	244.59054128	5870.172991	1662145822.767	0	899	2.6387729217	2.676226308	440.37458103	447.95113414	1.5460506213	734.14905755	30.907251358	-1.1782442087	31.161283493	19.126231743	0	0	0	0	0
10770	2022-09-02	19:10:23.727	244.59055241	5870.173258	1662145823.728	0	899	2.6387729217	2.676226308	441.00820028	448.59565468	1.5460506213	734.16330461	30.907251358	-1.1521154871	31.161283493	19.107324739	0	0	0	0	0
10771	2022-09-02	19:10:24.644	244.59056302	5870.173512	1662145824.645	0	899	2.6326699364	2.6716435371	441.01048083	448.92526068	1.6115636896	734.15890483	30.907877878	-1.1609220378	31.161283493	19.09125563	0	0	0	0	0
10772	2022-09-02	19:10:25.615	244.59057426	5870.173782	1662145825.616	0	899	2.6327274413	2.6717022652	441.38452475	449.30609335	1.6115788426	734.15523665	30.910303116	-1.3681407196	31.161283493	19.100284109	0	0	0	0	0
10773	2022-09-02	19:10:26.615	244.59058582	5870.17406	1662145826.615	0	899	2.6355669907	2.6744254613	441.38452475	449.27383635	1.6051316557	734.15721524	30.910303116	-1.3953365427	31.161283493	19.08563408	0	0	0	0	0
10774	2022-09-02	19:10:27.532	244.59059645	5870.174315	1662145827.533	0	899	2.6355669907	2.6744254613	440.88145795	448.76177773	1.6051316557	734.14813232	30.910303116	-1.1473941803	31.161283493	19.094987869	0	0	0	0	0
10775	2022-09-02	19:10:28.506	244.59060772	5870.174585	1662145828.507	0	899	2.6373395806	2.6747791209	440.88145795	448.46805243	1.5463152475	734.15028109	30.910303116	-1.1741265082	31.161283493	19.10607727	0	0	0	0	0
10776	2022-09-02	19:10:29.494	244.59061916	5870.17486	1662145829.495	0	899	2.637356392	2.6747962752	440.31373635	447.89058275	1.5463194906	734.15204747	30.911010881	-1.1985736667	31.161283493	19.122644424	0	0	0	0	0
10777	2022-09-02	19:10:30.463	244.59063036	5870.175129	1662145830.463	0	899	2.6381557265	2.6773693237	440.32258778	448.25725105	1.6180198872	734.15722858	30.913446426	-1.1506495476	31.161283493	19.1251814	0	0	0	0	0
10778	2022-09-02	19:10:31.377	244.59064094	5870.175383	1662145831.377	0	899	2.6381557265	2.6773693237	440.56338846	448.50239098	1.6180198872	734.15570068	30.913446426	-1.1506495476	31.161283493	19.127758026	0	0	0	0	0
10779	2022-09-02	19:10:32.283	244.59065144	5870.175634	1662145832.284	0	899	2.6411096963	2.6799196105	440.56338846	448.41159691	1.5998393385	734.15147592	30.913446426	-1.1828900181	31.161283493	19.122961739	0	0	0	0	0
10780	2022-09-02	19:10:33.164	244.59066162	5870.175879	1662145833.164	0	899	2.6411096963	2.6799196105	441.16496082	449.0238857	1.5998393385	734.15931065	30.913446426	-1.1913409233	31.161283493	19.120555878	0	0	0	0	0
10781	2022-09-02	19:10:34.121	244.59067271	5870.176145	1662145834.122	0	899	2.6378175168	2.6758071024	441.16496082	448.86690048	1.5684302442	734.1506097	30.913446426	-1.2701150503	31.161283493	19.117636497	0	0	0	0	0
10782	2022-09-02	19:10:35.062	244.5906836	5870.176406	1662145835.063	0	899	2.6378489898	2.6758392265	442.82843431	450.5594556	1.5684383	734.15231748	30.914771213	-1.5105982008	31.161283493	19.116374464	0	0	0	0	0
10783	2022-09-02	19:10:35.973	244.59069414	5870.176659	1662145835.974	0	899	2.640510624	2.6787414323	442.83418847	450.60654943	1.5766603285	734.14287926	30.916345596	-1.3879744193	31.161283493	19.115354159	0	0	0	0	0
10784	2022-09-02	19:10:36.892	244.59070478	5870.176915	1662145836.893	0	899	2.640510624	2.6787414323	440.90152107	448.63996101	1.5766603285	734.15011617	30.916345596	-1.1674218754	31.161283493	19.115654219	0	0	0	0	0
10785	2022-09-02	19:10:37.812	244.59071543	5870.17717	1662145837.813	0	899	2.6422235824	2.6805237067	440.90152107	448.64899287	1.5784687382	734.15715663	30.916345596	-1.1757326055	31.161283493	19.118888059	0	0	0	0	0
10786	2022-09-02	19:10:38.707	244.59072578	5870.177419	1662145838.707	0	899	2.6422235824	2.6805237067	440.4155809	448.15451382	1.5784687382	734.14271151	30.916345596	-1.2422293243	31.161283493	19.112189956	0	0	0	0	0
10787	2022-09-02	19:10:39.619	244.59073634	5870.177672	1662145839.62	0	899	2.6415419832	2.6813432037	440.42125624	448.46664262	1.6398323078	734.13935741	30.917906843	-1.3586766578	31.161283493	19.097294372	0	0	0	0	0
10788	2022-09-02	19:10:40.546	244.59074707	5870.17793	1662145840.547	0	899	2.641579621	2.6813816564	441.50380298	449.56901513	1.6398423661	734.14197464	30.919488907	-1.5340428929	31.161283493	19.069923174	0	0	0	0	0
10789	2022-09-02	19:10:41.529	244.59075844	5870.178203	1662145841.529	0	899	2.6448433871	2.683149614	441.50380298	449.25538878	1.5771752072	734.15388418	30.919488907	-1.5444016441	31.161283493	19.053388356	0	0	0	0	0
10790	2022-09-02	19:10:42.446	244.59076905	5870.178457	1662145842.446	0	899	2.6448433871	2.683149614	441.73561302	449.49126877	1.5771752072	734.15351029	30.919488907	-1.5136163235	31.161283493	19.061496735	0	0	0	0	0
10791	2022-09-02	19:10:43.418	244.59078031	5870.178727	1662145843.419	0	899	2.648353468	2.6868549527	441.73561302	449.52055876	1.5830284103	734.15210486	30.919488907	-1.5015436592	31.161283493	19.066647839	0	0	0	0	0
10792	2022-09-02	19:10:44.311	244.59079064	5870.178975	1662145844.311	0	899	2.648353468	2.6868549527	440.94703963	448.71808792	1.5830284103	734.13980406	30.919488907	-1.468042016	31.161283493	19.080942154	0	0	0	0	0
10793	2022-09-02	19:10:45.224	244.59080122	5870.179229	1662145845.225	0	899	2.6451466222	2.6836053274	440.95655457	448.72854918	1.5831842754	734.15553819	30.922103313	-1.6786237734	31.161283493	19.0595367	0	0	0	0	0
10794	2022-09-02	19:10:46.119	244.59081157	5870.179478	1662145846.12	0	899	2.645155587	2.6836144794	441.02759099	448.80084918	1.5831865852	734.15820515	30.92247963	-1.6918605874	31.161283493	19.05948913	0	0	0	0	0
10795	2022-09-02	19:10:47.065	244.59082251	5870.17974	1662145847.065	0	899	2.6425978356	2.6806003609	441.02759099	448.71578817	1.5661589638	734.14623781	30.92247963	-1.1839356051	31.161283493	19.119820942	0	0	0	0	0
10796	2022-09-02	19:10:47.943	244.59083267	5870.179984	1662145847.943	0	899	2.6425978356	2.6806003609	441.35903418	449.05300923	1.5661589638	734.14522527	30.92247963	-1.2748039219	31.161283493	19.122506817	0	0	0	0	0
10797	2022-09-02	19:10:48.901	244.59084376	5870.18025	1662145848.901	0	899	2.6489057586	2.6888248196	441.35903418	449.42294709	1.6401110827	734.13534445	30.92247963	-1.4004566646	31.161283493	19.12016021	0	0	0	0	0
10798	2022-09-02	19:10:49.832	244.59085454	5870.180509	1662145849.832	0	899	2.6489628641	2.6888831618	440.01196378	448.05134082	1.640126304	734.14282631	30.924873339	-1.2406447968	31.161283493	19.124767783	0	0	0	0	0
10799	2022-09-02	19:10:50.769	244.59086539	5870.180769	1662145850.77	0	899	2.6502406828	2.6882588589	440.01368868	447.66518348	1.5623403403	734.13920907	30.925348282	-1.1914594323	31.161283493	19.123612776	0	0	0	0	0
10800	2022-09-02	19:10:51.688	244.59087603	5870.181025	1662145851.689	0	899	2.6502406828	2.6882588589	440.65902557	448.32174228	1.5623403403	734.13843299	30.925348282	-1.1929684877	31.161283493	19.121274948	0	0	0	0	0
10801	2022-09-02	19:10:52.607	244.59088666	5870.18128	1662145852.607	0	899	2.6491673651	2.6873768996	440.65902557	448.36355734	1.5707194524	734.16382846	30.925348282	-1.1657295922	31.161283493	19.124578438	0	0	0	0	0
10802	2022-09-02	19:10:53.479	244.59089675	5870.181522	1662145853.479	0	899	2.6491673651	2.6873768996	442.46370263	450.19978758	1.5707194524	734.13901343	30.925348282	-1.2186444785	31.161283493	19.11854048	0	0	0	0	0
10803	2022-09-02	19:10:54.387	244.59090726	5870.181774	1662145854.387	0	899	2.6495354694	2.6868975846	442.46472925	450.02769902	1.5361576843	734.15187568	30.925629407	-1.2819397165	31.161283493	19.118251447	0	0	0	0	0
10804	2022-09-02	19:10:55.288	244.59091769	5870.182024	1662145855.288	0	899	2.6496066797	2.6869702376	441.67428838	449.22383614	1.5361754582	734.14688696	30.928613663	-1.1897132397	31.161283493	19.120555878	0	0	0	0	0
10805	2022-09-02	19:10:56.174	244.59092795	5870.182271	1662145856.175	0	899	2.6498252293	2.6874750765	441.67428838	449.28122539	1.5476552568	734.14240351	30.928613663	-1.1903060927	31.161283493	19.120472384	0	0	0	0	0
10806	2022-09-02	19:10:57.105	244.59093872	5870.182529	1662145857.105	0	899	2.6498252293	2.6874750765	441.24105148	448.84052686	1.5476552568	734.15419259	30.928613663	-1.3046298919	31.161283493	19.120453209	0	0	0	0	0
10807	2022-09-02	19:10:58.046	244.59094961	5870.182791	1662145858.046	0	899	2.6494946721	2.6883275224	441.24105148	449.08102458	1.5957782666	734.17018744	30.928613663	-1.204362154	31.161283493	19.122716904	0	0	0	0	0
10808	2022-09-02	19:10:58.933	244.59095987	5870.183037	1662145858.933	0	899	2.6494946721	2.6883275224	441.07842829	448.9155119	1.5957782666	734.15570068	30.928613663	-1.204362154	31.161283493	19.122716904	0	0	0	0	0
10809	2022-09-02	19:10:59.822	244.59097017	5870.183284	1662145859.823	0	899	2.6497084983	2.6897585306	441.08032357	449.16321101	1.6449209472	734.1451129	30.92913428	-1.1922463376	31.161283493	19.124080266	0	0	0	0	0
10810	2022-09-02	19:11:00.763	244.59098105	5870.183545	1662145860.763	0	899	2.6497630737	2.6898142913	441.90128673	449.99929161	1.6449355327	734.16234624	30.93142128	-1.1876328907	31.161283493	19.127758026	0	0	0	0	0
10811	2022-09-02	19:11:01.683	244.5909917	5870.183801	1662145861.683	0	899	2.6511350554	2.6890398572	441.90128673	449.56002904	1.5572288636	734.15580376	30.93142128	-1.184830308	31.161283493	19.127758026	0	0	0	0	0
10812	2022-09-02	19:11:02.618	244.59100252	5870.184061	1662145862.618	0	899	2.6511350554	2.6890398572	442.32765493	449.99378678	1.5572288636	734.15509074	30.93142128	-1.161762896	31.161283493	19.126991689	0	0	0	0	0
10813	2022-09-02	19:11:03.522	244.59101299	5870.184312	1662145863.522	0	899	2.6557703076	2.6949076723	442.32765493	450.22997973	1.6043648689	734.14551913	30.93142128	-1.1997917551	31.161283493	19.124502637	0	0	0	0	0
10814	2022-09-02	19:11:04.476	244.59102404	5870.184577	1662145864.477	0	899	2.655775678	2.6949131564	441.30072201	449.1847073	1.6043662656	734.1480337	30.931645817	-1.1473941803	31.161283493	19.127063309	0	0	0	0	0
10815	2022-09-02	19:11:05.372	244.59103441	5870.184826	1662145865.373	0	899	2.656406883	2.6948494026	441.31113084	449.05303438	1.5759150334	734.15863037	30.934503555	-1.1473941803	31.161283493	19.127397537	0	0	0	0	0
10816	2022-09-02	19:11:06.260	244.59104469	5870.185072	1662145866.261	0	899	2.656406883	2.6948494026	440.97672901	448.71276615	1.5759150334	734.15099572	30.934503555	-1.1503692842	31.161283493	19.128056444	0	0	0	0	0
10817	2022-09-02	19:11:07.230	244.59105591	5870.185342	1662145867.231	0	899	2.6566614669	2.6954162769	440.97672901	448.77505253	1.5883829621	734.14153285	30.934503555	-1.1530424901	31.161283493	19.122485041	0	0	0	0	0
10818	2022-09-02	19:11:08.214	244.5910673	5870.185615	1662145868.215	0	899	2.6566614669	2.6954162769	442.01276196	449.8294069	1.5883829621	734.16589355	30.934503555	-1.1587878466	31.161283493	19.126676559	0	0	0	0	0
10819	2022-09-02	19:11:09.101	244.59107757	5870.185862	1662145869.102	0	899	2.6595260336	2.6981176407	442.01276196	449.7879805	1.580110421	734.14597184	30.934503555	-1.1701059594	31.161283493	19.125722885	0	0	0	0	0
10820	2022-09-02	19:11:10.019	244.59108818	5870.186116	1662145870.019	0	899	2.6595643716	2.698156778	440.7109811	448.46334965	1.5801202272	734.132764	30.936104212	-1.2081779502	31.161283493	19.121297331	0	0	0	0	0
10821	2022-09-02	19:11:10.943	244.59109888	5870.186373	1662145870.943	0	899	2.6628006324	2.7010081179	440.71614829	448.38169652	1.5627086726	734.14195524	30.937524796	-1.1970754238	31.161283493	19.121454479	0	0	0	0	0
10822	2022-09-02	19:11:11.851	244.59110939	5870.186625	1662145871.851	0	899	2.6628006324	2.7010081179	441.85647152	449.54185383	1.5627086726	734.15032312	30.937524796	-1.2029607975	31.161283493	19.122185019	0	0	0	0	0
10823	2022-09-02	19:11:12.726	244.59111953	5870.186869	1662145872.727	0	899	2.6597210383	2.6982061174	441.85647152	449.60685083	1.5756970269	734.1480822	30.937524796	-1.1497332845	31.161283493	19.128065993	0	0	0	0	0
10824	2022-09-02	19:11:13.621	244.59112988	5870.187117	1662145873.622	0	899	2.6597210383	2.6982061174	440.58687998	448.31499003	1.5756970269	734.15849456	30.937524796	-1.1490218639	31.161283493	19.128118515	0	0	0	0	0
10825	2022-09-02	19:11:14.573	244.5911409	5870.187382	1662145874.574	0	899	2.6574834942	2.6957926197	440.58687998	448.28604728	1.5698971934	734.16349742	30.937524796	-1.2825110938	31.161283493	19.120218909	0	0	0	0	0
10826	2022-09-02	19:11:15.500	244.59115162	5870.187639	1662145875.5	0	899	2.6575377159	2.6958479644	441.52975519	449.24546801	1.5699109836	734.14859029	30.939790372	-1.2081779526	31.161283493	19.122234622	0	0	0	0	0
10827	2022-09-02	19:11:16.460	244.59116274	5870.187906	1662145876.461	0	899	2.661537945	2.6999916744	441.53206403	449.26512663	1.5733722835	734.1346771	30.940423965	-1.1490218639	31.161283493	19.127758026	0	0	0	0	0
10828	2022-09-02	19:11:17.410	244.59117373	5870.188169	1662145877.41	0	899	2.661537945	2.6999916744	441.72457721	449.46101151	1.5733722835	734.14128952	30.940423965	-1.1485044546	31.161283493	19.127643434	0	0	0	0	0
10829	2022-09-02	19:11:18.345	244.59118456	5870.188429	1662145878.346	0	899	2.6652117928	2.7028412321	441.72457721	449.28421785	1.5380224194	734.1563369	30.940423965	-1.1482673204	31.161283493	19.126782815	0	0	0	0	0
10830	2022-09-02	19:11:19.252	244.59119505	5870.188681	1662145879.252	0	899	2.6652117928	2.7028412321	441.75583745	449.31601308	1.5380224194	734.15611055	30.940423965	-1.1457666159	31.161283493	19.128118515	0	0	0	0	0
10831	2022-09-02	19:11:20.180	244.5912058	5870.188939	1662145880.181	0	899	2.6625767342	2.7008287274	441.75778717	449.45107939	1.5646329775	734.15779609	30.94095873	-1.1638109266	31.161283493	19.127216781	0	0	0	0	0
10832	2022-09-02	19:11:21.178	244.59121735	5870.189216	1662145881.179	0	899	2.6626356246	2.7008888333	441.53564154	449.22513956	1.5646478764	734.14284935	30.943414688	-1.2360312947	31.161283493	19.121806858	0	0	0	0	0
10833	2022-09-02	19:11:22.082	244.59122781	5870.189467	1662145882.083	0	899	2.6626591239	2.7014210401	441.53564154	449.32764025	1.5851428835	734.13475027	30.943414688	-1.1550366973	31.161283493	19.123491186	0	0	0	0	0
10834	2022-09-02	19:11:22.980	244.59123821	5870.189717	1662145882.981	0	899	2.6626591239	2.7014210401	440.73847131	448.51640196	1.5851428835	734.13887681	30.943414688	-1.1558019965	31.161283493	19.126395914	0	0	0	0	0
10835	2022-09-02	19:11:23.874	244.59124854	5870.189965	1662145883.874	0	899	2.6630144084	2.7034234635	440.73847131	448.84687949	1.65127753	734.13526522	30.943414688	-1.295898777	31.161283493	19.122160324	0	0	0	0	0
10836	2022-09-02	19:11:24.779	244.59125903	5870.190217	1662145884.78	0	899	2.6630144084	2.7034234635	440.91644562	449.02812806	1.65127753	734.12780762	30.943414688	-1.5005950928	31.161283493	19.114433289	0	0	0	0	0
10837	2022-09-02	19:11:25.670	244.59126933	5870.190464	1662145885.67	0	899	2.6670048729	2.7048065466	440.92687077	448.50238917	1.5439394885	734.14887323	30.9462795	-1.1948010021	31.161283493	19.125127388	0	0	0	0	0
10838	2022-09-02	19:11:26.607	244.59128017	5870.190724	1662145886.607	0	899	2.6670130278	2.7048148676	442.24339666	449.84154434	1.543941521	734.1452374	30.946619034	-1.2055262951	31.161283493	19.124334891	0	0	0	0	0
10839	2022-09-02	19:11:27.552	244.59129111	5870.190987	1662145887.552	0	899	2.6690927959	2.7095529633	442.24339666	450.37120442	1.6496259731	734.13990228	30.946619034	-1.2208865747	31.161283493	19.124316083	0	0	0	0	0
10840	2022-09-02	19:11:28.484	244.59130191	5870.191246	1662145888.485	0	899	2.6690927959	2.7095529633	440.77580569	448.87664121	1.6496259731	734.1388861	30.946619034	-1.2255215645	31.161283493	19.125957489	0	0	0	0	0
10841	2022-09-02	19:11:29.463	244.59131324	5870.191518	1662145889.464	0	899	2.6672869593	2.7049033657	440.78236235	448.31737343	1.536317594	734.13877656	30.94842139	-1.191944521	31.161283493	19.123987135	0	0	0	0	0
10842	2022-09-02	19:11:30.486	244.59132508	5870.191802	1662145890.487	0	899	2.6673155044	2.7049324892	442.88119878	450.45212417	1.5363246727	734.13445358	30.949609756	-1.184830308	31.161283493	19.123796463	0	0	0	0	0
10843	2022-09-02	19:11:31.440	244.59133612	5870.192067	1662145891.441	0	899	2.6683496497	2.7063604694	442.88119878	450.52865125	1.5515902759	734.13085938	30.949609756	-1.191319348	31.161283493	19.122976303	0	0	0	0	0
10844	2022-09-02	19:11:32.398	244.59134721	5870.192333	1662145892.399	0	899	2.6683496497	2.7063604694	442.4939274	450.13469266	1.5515902759	734.14794033	30.949609756	-1.2049441709	31.161283493	19.121202545	0	0	0	0	0
10845	2022-09-02	19:11:33.351	244.59135823	5870.192598	1662145893.351	0	899	2.6696726657	2.7086258284	442.4939274	450.32080419	1.5887265886	734.13313384	30.949609756	-1.1571601629	31.161283493	19.126317978	0	0	0	0	0
10846	2022-09-02	19:11:34.298	244.59136919	5870.192861	1662145894.298	0	899	2.6696843272	2.7086377343	440.63514175	448.42915506	1.5887295765	734.12974579	30.950094804	-1.1563517305	31.161283493	19.126556396	0	0	0	0	0
10847	2022-09-02	19:11:35.224	244.59137992	5870.193118	1662145895.225	0	899	2.6700483406	2.7094934257	440.64403209	448.53580702	1.6082747719	734.1447285	30.952539444	-1.1522772312	31.161283493	19.127758026	0	0	0	0	0
10848	2022-09-02	19:11:36.075	244.59138977	5870.193354	1662145896.076	0	899	2.6700483406	2.7094934257	442.35547669	450.27790297	1.6082747719	734.12562005	30.952539444	-1.1833212249	31.161283493	19.123292557	0	0	0	0	0
10849	2022-09-02	19:11:36.964	244.59140006	5870.193601	1662145896.965	0	899	2.6730715642	2.7126305732	442.35547669	450.29184121	1.6110544038	734.12328819	30.952539444	-1.1579686301	31.161283493	19.124561676	0	0	0	0	0
10850	2022-09-02	19:11:37.865	244.59141047	5870.193851	1662145897.865	0	899	2.6730715642	2.7126305732	440.97043877	448.88195411	1.6110544038	734.12637228	30.952539444	-1.1392560005	31.161283493	19.125597	0	0	0	0	0
10851	2022-09-02	19:11:38.865	244.59142206	5870.194129	1662145898.866	0	899	2.6743057162	2.7143998072	440.97043877	448.98559026	1.6317815193	734.1362624	30.952539444	-1.1965149002	31.161283493	19.118547553	0	0	0	0	0
10852	2022-09-02	19:11:39.792	244.59143279	5870.194387	1662145899.793	0	899	2.6743437838	2.7144386949	442.00053743	450.03446229	1.63179152	734.13325753	30.954120093	-1.1919660695	31.161283493	19.120572589	0	0	0	0	0
10853	2022-09-02	19:11:40.749	244.59144385	5870.194653	1662145900.749	0	899	2.6750868246	2.7128057194	442.00579259	449.56020878	1.5360159337	734.1308517	30.955560684	-1.1748918587	31.161283493	19.122132623	0	0	0	0	0
10854	2022-09-02	19:11:41.703	244.59145491	5870.194918	1662145901.704	0	899	2.6750868246	2.7128057194	440.16439301	447.68733744	1.5360159337	734.12943899	30.955560684	-1.1513932801	31.161283493	19.124541251	0	0	0	0	0
10855	2022-09-02	19:11:42.658	244.59146596	5870.195183	1662145902.659	0	899	2.6733989033	2.713300455	440.16439301	448.12906297	1.6246033764	734.12634277	30.955560684	-1.2206386328	31.161283493	19.125236511	0	0	0	0	0
10856	2022-09-02	19:11:43.617	244.59147705	5870.195449	1662145903.617	0	899	2.6733989033	2.713300455	441.06081888	449.04170945	1.6246033764	734.13843016	30.955560684	-1.2042758741	31.161283493	19.125236511	0	0	0	0	0
10857	2022-09-02	19:11:44.609	244.59148854	5870.195725	1662145904.61	0	899	2.6755239438	2.7142976335	441.06219607	448.81065976	1.5781021705	734.14147464	30.955939021	-1.1510052863	31.161283493	19.125021878	0	0	0	0	0
10858	2022-09-02	19:11:45.634	244.59150039	5870.196009	1662145905.634	0	899	2.6755912994	2.7143663916	440.66985051	448.41150697	1.5781192757	734.1328125	30.958734512	-1.1897132397	31.161283493	19.123435974	0	0	0	0	0
10859	2022-09-02	19:11:46.528	244.59151074	5870.196258	1662145906.528	0	899	2.6782911863	2.7175709993	440.66985051	448.50465648	1.5967758914	734.15107858	30.958734512	-1.1874927432	31.161283493	19.126722702	0	0	0	0	0
10860	2022-09-02	19:11:47.403	244.59152087	5870.196501	1662145907.403	0	899	2.6782911863	2.7175709993	441.39819915	449.24595465	1.5967758914	734.14721033	30.958734512	-1.1555324793	31.161283493	19.127037048	0	0	0	0	0
10861	2022-09-02	19:11:48.318	244.59153146	5870.196755	1662145908.318	0	899	2.6761902511	2.7146971726	441.39819915	449.09713083	1.5670139512	734.12959987	30.958734512	-1.1908450719	31.161283493	19.122228938	0	0	0	0	0
10862	2022-09-02	19:11:49.226	244.59154198	5870.197007	1662145909.227	0	899	2.6761902511	2.7146971726	442.12486561	449.83647191	1.5670139512	734.12803155	30.958734512	-1.1881502551	31.161283493	19.109470102	0	0	0	0	0
10863	2022-09-02	19:11:50.105	244.59155215	5870.197252	1662145910.106	0	899	2.6822294329	2.7205979833	442.13392726	449.80054436	1.5579964899	734.14966022	30.961217956	-1.1815749407	31.161283493	19.117648611	0	0	0	0	0
10864	2022-09-02	19:11:51.075	244.59156337	5870.197521	1662145911.075	0	899	2.6822402116	2.7206089836	441.62350632	449.28128618	1.5579991856	734.15460205	30.9616642	-1.1815749407	31.161283493	19.120555878	0	0	0	0	0
10865	2022-09-02	19:11:52.046	244.59157461	5870.197791	1662145912.046	0	899	2.6791501863	2.7188917863	441.62350632	449.56530716	1.6147633377	734.14211208	30.9616642	-1.1989509554	31.161283493	19.100119445	0	0	0	0	0
10866	2022-09-02	19:11:52.964	244.59158524	5870.198046	1662145912.965	0	899	2.6791501863	2.7188917863	443.70301765	451.68221474	1.6147633377	734.15136678	30.9616642	-1.151748988	31.161283493	19.106599164	0	0	0	0	0
10867	2022-09-02	19:11:53.928	244.5915964	5870.198314	1662145913.929	0	899	2.6826128987	2.7205342997	443.70301765	451.3058232	1.5398755518	734.14285703	30.9616642	-1.1526867799	31.161283493	19.098848937	0	0	0	0	0
10868	2022-09-02	19:11:54.914	244.59160781	5870.198587	1662145914.915	0	899	2.6826394001	2.7205613394	441.65821784	449.22601869	1.5398821017	734.1299875	30.962761216	-1.322792763	31.161283493	19.082799002	0	0	0	0	0
10869	2022-09-02	19:11:55.855	244.5916187	5870.198849	1662145915.856	0	899	2.6832791532	2.7214471991	441.66445303	449.27979978	1.5493711622	734.143815	30.964471817	-1.5873889647	31.161283493	19.074460983	0	0	0	0	0
10870	2022-09-02	19:11:56.793	244.59162956	5870.199109	1662145916.794	0	899	2.6832791532	2.7214471991	443.35976321	451.00434114	1.5493711622	734.13273125	30.964471817	-1.5793261362	31.161283493	19.063716737	0	0	0	0	0
10871	2022-09-02	19:11:57.769	244.59164084	5870.19938	1662145917.769	0	899	2.6832472013	2.7222263142	443.35976321	451.16737457	1.5818422771	734.12595514	30.964471817	-1.4515498829	31.161283493	19.080825503	0	0	0	0	0
10872	2022-09-02	19:11:58.733	244.59165201	5870.199648	1662145918.734	0	899	2.6832472013	2.7222263142	442.4973077	450.28973113	1.5818422771	734.13145437	30.964471817	-1.2949286123	31.161283493	19.119217298	0	0	0	0	0
10873	2022-09-02	19:11:59.716	244.59166338	5870.199921	1662145919.716	0	899	2.6865712652	2.7252236889	442.50345569	450.22089096	1.5668594115	734.13870785	30.966155336	-1.5560431409	31.161283493	19.090911954	0	0	0	0	0
10874	2022-09-02	19:12:00.634	244.59167402	5870.200176	1662145920.635	0	899	2.6866028906	2.725255968	441.77245722	449.47718332	1.5668673532	734.1485814	30.96746254	-1.3728188932	31.161283493	19.099034556	0	0	0	0	0
10875	2022-09-02	19:12:01.539	244.59168449	5870.200428	1662145921.54	0	899	2.6872690396	2.7277592315	441.77245722	449.84252316	1.6398316147	734.14105508	30.96746254	-1.1524281312	31.161283493	19.126317978	0	0	0	0	0
10876	2022-09-02	19:12:02.487	244.59169546	5870.200691	1662145922.488	0	899	2.6872690396	2.7277592315	439.48516058	447.51344339	1.6398316147	734.13229875	30.96746254	-1.1566642618	31.161283493	19.109070494	0	0	0	0	0
10877	2022-09-02	19:12:03.427	244.59170634	5870.200952	1662145923.428	0	899	2.6885532232	2.7281101386	439.48516058	447.32406847	1.6018283399	734.13345923	30.96746254	-1.1591542564	31.161283493	19.096413707	0	0	0	0	0
10878	2022-09-02	19:12:04.348	244.591717	5870.201208	1662145924.349	0	899	2.6885532232	2.7281101386	441.56914703	449.44522609	1.6018283399	734.15234375	30.96746254	-1.1555324793	31.161283493	19.127397537	0	0	0	0	0
10879	2022-09-02	19:12:05.296	244.59172797	5870.201471	1662145925.297	0	899	2.6873630809	2.7266739865	441.57969175	449.41030247	1.5927047998	734.13557929	30.970356051	-1.4866576605	31.161283493	19.092259287	0	0	0	0	0
10880	2022-09-02	19:12:06.253	244.59173905	5870.201737	1662145926.254	0	899	2.687369126	2.7266801587	442.49952997	450.34646008	1.5927063425	734.13606353	30.97060585	-1.234328225	31.161283493	19.117321002	0	0	0	0	0
10881	2022-09-02	19:12:07.216	244.59175019	5870.202004	1662145927.216	0	899	2.6910442783	2.7312696605	442.49952997	450.51854538	1.6270131128	734.14361572	30.97060585	-1.1543468126	31.161283493	19.12626917	0	0	0	0	0
10882	2022-09-02	19:12:08.226	244.59176188	5870.202285	1662145928.226	0	899	2.6910442783	2.7312696605	441.59864234	449.60133179	1.6270131128	734.1496582	30.97060585	-1.1539047956	31.161283493	19.127037048	0	0	0	0	0
10883	2022-09-02	19:12:09.167	244.59177277	5870.202546	1662145929.167	0	899	2.6887422434	2.7287140966	441.59864234	449.55756596	1.6182726843	734.13999605	30.97060585	-1.1808096281	31.161283493	19.125435179	0	0	0	0	0
10884	2022-09-02	19:12:10.095	244.59178351	5870.202804	1662145930.095	0	899	2.688797598	2.7287706337	440.82165334	448.766645	1.6182870296	734.1419706	30.972892041	-1.2469290005	31.161283493	19.121579063	0	0	0	0	0
10885	2022-09-02	19:12:11.023	244.59179426	5870.203062	1662145931.024	0	899	2.6894617069	2.7280057351	440.82454951	448.48281476	1.5608719502	734.14629763	30.973688126	-1.2162407266	31.161283493	19.122474784	0	0	0	0	0
10886	2022-09-02	19:12:11.993	244.59180549	5870.203332	1662145931.994	0	899	2.6894617069	2.7280057351	441.30987471	448.97657131	1.5608719502	734.14014157	30.973688126	-1.2011067867	31.161283493	19.123075485	0	0	0	0	0
10887	2022-09-02	19:12:12.996	244.59181709	5870.20361	1662145932.997	0	899	2.6904865758	2.7293667844	441.30987471	449.04068748	1.5737007047	734.12575829	30.973688126	-1.2099349617	31.161283493	19.125215417	0	0	0	0	0
10888	2022-09-02	19:12:13.963	244.59182829	5870.203879	1662145933.964	0	899	2.6904865758	2.7293667844	442.56759008	450.32043536	1.5737007047	734.13791641	30.973688126	-1.19102825	31.161283493	19.124851164	0	0	0	0	0
10889	2022-09-02	19:12:14.880	244.59183889	5870.204133	1662145934.88	0	899	2.6917295737	2.7308844638	442.57318832	450.37745501	1.5839378519	734.14362583	30.975220876	-1.1691249759	31.161283493	19.125647046	0	0	0	0	0
10890	2022-09-02	19:12:15.882	244.5918505	5870.204412	1662145935.883	0	899	2.6917634342	2.7309190321	442.13812844	449.93476633	1.5839464315	734.14312623	30.976617813	-1.1467366874	31.161283493	19.126094818	0	0	0	0	0
10891	2022-09-02	19:12:16.888	244.59186214	5870.204691	1662145936.889	0	899	2.695879465	2.7330599357	442.13812844	449.52900976	1.5028691953	734.14212461	30.976617813	-1.1661176784	31.161283493	19.125799924	0	0	0	0	0
10892	2022-09-02	19:12:17.834	244.59187308	5870.204954	1662145937.834	0	899	2.695879465	2.7330599357	442.78372222	450.18539542	1.5028691953	734.13934326	30.976617813	-1.1718090773	31.161283493	19.125957489	0	0	0	0	0
10893	2022-09-02	19:12:18.743	244.59188361	5870.205207	1662145938.744	0	899	2.6959150067	2.7359717471	442.78372222	450.75966111	1.6174074998	734.13399682	30.976617813	-1.3636027125	31.161283493	19.090326991	0	0	0	0	0
10894	2022-09-02	19:12:19.608	244.59189362	5870.205447	1662145939.609	0	899	2.6959150067	2.7359717471	441.1286053	449.07473029	1.6174074998	734.13628908	30.976617813	-1.1490218639	31.161283493	19.124876022	0	0	0	0	0
10895	2022-09-02	19:12:20.519	244.59190416	5870.2057	1662145940.519	0	899	2.6959677189	2.7346787931	441.1317838	448.81006952	1.5638113277	734.13999565	30.977490899	-1.1495069352	31.161283493	19.125520037	0	0	0	0	0
10896	2022-09-02	19:12:21.421	244.59191461	5870.205951	1662145941.422	0	899	2.6960176475	2.7347297517	440.61173194	448.28102793	1.5638237983	734.13700776	30.979547501	-1.1506495476	31.161283493	19.127037048	0	0	0	0	0
10897	2022-09-02	19:12:22.325	244.59192507	5870.206202	1662145942.326	0	899	2.6944397736	2.7344058836	440.61173194	448.53488234	1.6146721489	734.14187804	30.979547501	-1.2393836296	31.161283493	19.116169064	0	0	0	0	0
10898	2022-09-02	19:12:23.259	244.59193588	5870.206461	1662145943.26	0	899	2.6944397736	2.7344058836	441.37098149	449.30778484	1.6146721489	734.13580524	30.979547501	-1.2594543877	31.161283493	19.117547774	0	0	0	0	0
10899	2022-09-02	19:12:24.178	244.59194652	5870.206716	1662145944.179	0	899	2.6962864796	2.736409042	441.37098149	449.33347693	1.6198063547	734.1362236	30.979547501	-1.2197331964	31.161283493	19.121168566	0	0	0	0	0
10900	2022-09-02	19:12:25.138	244.59195763	5870.206983	1662145945.139	0	899	2.6963492116	2.7364731154	441.81597676	449.78658138	1.6198225824	734.13949848	30.982131187	-1.1512854944	31.161283493	19.126139117	0	0	0	0	0
10901	2022-09-02	19:12:26.115	244.59196892	5870.207254	1662145946.115	0	899	2.6996264327	2.7391312244	441.81701579	449.65472003	1.5932810561	734.14217271	30.982416153	-1.1630563728	31.161283493	19.126095955	0	0	0	0	0
10902	2022-09-02	19:12:27.071	244.59197999	5870.20752	1662145947.071	0	899	2.6996264327	2.7391312244	441.26778096	449.09574194	1.5932810561	734.14293827	30.982416153	-1.1613963771	31.161283493	19.126615524	0	0	0	0	0
10903	2022-09-02	19:12:28.029	244.59199109	5870.207786	1662145948.03	0	899	2.7019094755	2.7416784249	441.26778096	449.1415674	1.602444729	734.13130198	30.982416153	-1.1545407962	31.161283493	19.12831266	0	0	0	0	0
10904	2022-09-02	19:12:28.926	244.59200146	5870.208035	1662145948.926	0	899	2.7019094755	2.7416784249	441.1662818	449.03825713	1.602444729	734.12646484	30.982416153	-1.1555324793	31.161283493	19.128477097	0	0	0	0	0
10905	2022-09-02	19:12:29.897	244.5920127	5870.208305	1662145949.897	0	899	2.6981116228	2.7356799865	441.17025517	448.61593677	1.517093828	734.12868636	30.98350751	-1.1849596035	31.161283493	19.125506231	0	0	0	0	0
10906	2022-09-02	19:12:30.776	244.59202287	5870.208549	1662145950.776	0	899	2.698159253	2.7357285695	441.31625949	448.76446281	1.5171053602	734.13101944	30.985467911	-1.4467639434	31.161283493	19.106482019	0	0	0	0	0
10907	2022-09-02	19:12:31.759	244.59203425	5870.208822	1662145951.759	0	899	2.7027185401	2.7432710475	441.31625949	449.34413908	1.633068667	734.13520783	30.985467911	-1.5445417166	31.161283493	19.099308014	0	0	0	0	0
10908	2022-09-02	19:12:32.737	244.59204558	5870.209094	1662145952.738	0	899	2.7027185401	2.7432710475	444.3464473	452.42944832	1.633068667	734.11922995	30.985467911	-1.2539893689	31.161283493	19.120229342	0	0	0	0	0
10909	2022-09-02	19:12:33.647	244.5920561	5870.209346	1662145953.647	0	899	2.6997423635	2.7379025209	444.3464473	451.95960049	1.5397408445	734.13242972	30.985467911	-1.1786861728	31.161283493	19.124184425	0	0	0	0	0
10910	2022-09-02	19:12:34.528	244.5920663	5870.209591	1662145954.528	0	899	2.6997642865	2.7379248891	441.30383541	448.86488528	1.5397462285	734.12582418	30.986369695	-1.1678423447	31.161283493	19.12542453	0	0	0	0	0
10911	2022-09-02	19:12:35.404	244.59207644	5870.209834	1662145955.404	0	899	2.7035756043	2.7437483722	441.31133196	449.26118592	1.6174949357	734.12404607	30.988428116	-1.1587878466	31.161283493	19.126676559	0	0	0	0	0
10912	2022-09-02	19:12:36.315	244.59208699	5870.210088	1662145956.316	0	899	2.7035756043	2.7437483722	442.38650542	450.35572773	1.6174949357	734.13064434	30.988428116	-1.1632396299	31.161283493	19.125692077	0	0	0	0	0
10913	2022-09-02	19:12:37.246	244.59209775	5870.210346	1662145957.246	0	899	2.7011210395	2.7396219118	442.38650542	450.03003971	1.5525135258	734.13483474	30.988428116	-1.2040926486	31.161283493	19.126921079	0	0	0	0	0
10914	2022-09-02	19:12:38.207	244.59210888	5870.210613	1662145958.207	0	899	2.7011210395	2.7396219118	441.53821021	449.1670877	1.5525135258	734.15557861	30.988428116	-1.179947257	31.161283493	19.127397537	0	0	0	0	0
10915	2022-09-02	19:12:39.151	244.5921198	5870.210875	1662145959.151	0	899	2.705972647	2.7454784837	441.53821021	449.35274989	1.5896396076	734.1311112	30.988428116	-1.4649591722	31.161283493	19.088516475	0	0	0	0	0
10916	2022-09-02	19:12:40.069	244.59213044	5870.211131	1662145960.07	0	899	2.7060259114	2.7455328655	440.594906	448.39281793	1.5896530816	734.12770293	30.990614064	-1.2564254589	31.161283493	19.114555346	0	0	0	0	0
10917	2022-09-02	19:12:40.984	244.59214103	5870.211385	1662145960.985	0	899	2.7086006199	2.7468405393	440.59849802	448.13844867	1.5379385208	734.11622791	30.991601944	-1.1490218639	31.161283493	19.128118515	0	0	0	0	0
10918	2022-09-02	19:12:41.905	244.59215169	5870.211641	1662145961.906	0	899	2.7086006199	2.7468405393	441.86214123	449.42371657	1.5379385208	734.13610719	30.991601944	-1.1713778752	31.161283493	19.126953491	0	0	0	0	0
10919	2022-09-02	19:12:42.799	244.59216204	5870.211889	1662145962.8	0	899	2.7070503072	2.7444375553	441.86214123	449.25886808	1.5049622317	734.13128743	30.991601944	-1.1759913505	31.161283493	19.12559196	0	0	0	0	0
10920	2022-09-02	19:12:43.701	244.59217248	5870.212139	1662145963.702	0	899	2.7070503072	2.7444375553	441.21902896	448.60499018	1.5049622317	734.13612497	30.991601944	-1.1750643253	31.161283493	19.124156952	0	0	0	0	0
10921	2022-09-02	19:12:44.607	244.59218295	5870.212391	1662145964.607	0	899	2.7076694931	2.7475055672	441.22346642	449.09296349	1.601745106	734.13688973	30.992820626	-1.1657079971	31.161283493	19.125594828	0	0	0	0	0
10922	2022-09-02	19:12:45.499	244.59219328	5870.212639	1662145965.499	0	899	2.7077067459	2.7475436076	441.78459656	449.66414925	1.6017545957	734.14142695	30.994348526	-1.1562330999	31.161283493	19.127054063	0	0	0	0	0
10923	2022-09-02	19:12:46.421	244.59220395	5870.212895	1662145966.421	0	899	2.7119085874	2.7520529504	441.78459656	449.71281905	1.6114737682	734.1484375	30.994348526	-1.1832026243	31.161283493	19.123075485	0	0	0	0	0
10924	2022-09-02	19:12:47.346	244.59221466	5870.213152	1662145967.347	0	899	2.7119085874	2.7520529504	440.52793621	448.43360681	1.6114737682	734.1321787	30.994348526	-1.2440294785	31.161283493	19.120221132	0	0	0	0	0
10925	2022-09-02	19:12:48.273	244.59222538	5870.213409	1662145968.273	0	899	2.7100932018	2.7486068487	440.52793621	448.11660918	1.5479519463	734.14831503	30.994348526	-1.1522772312	31.161283493	19.127758026	0	0	0	0	0
10926	2022-09-02	19:12:49.187	244.59223596	5870.213663	1662145969.187	0	899	2.7100932018	2.7486068487	441.94723221	449.56035442	1.5479519463	734.14530652	30.994348526	-1.1639294987	31.161283493	19.12607673	0	0	0	0	0
10927	2022-09-02	19:12:50.148	244.59224709	5870.21393	1662145970.149	0	899	2.7100214904	2.7495678933	441.95134967	449.76952382	1.5889052259	734.12248099	30.995477474	-1.1801736797	31.161283493	19.123679988	0	0	0	0	0
10928	2022-09-02	19:12:51.051	244.59225753	5870.214181	1662145971.051	0	899	2.7100669228	2.7496142784	442.44494063	450.27190396	1.5889166966	734.12487793	30.997339249	-1.1783196926	31.161283493	19.124156952	0	0	0	0	0
10929	2022-09-02	19:12:51.940	244.59226784	5870.214428	1662145971.941	0	899	2.7051799764	2.7435964406	442.44494063	450.06119616	1.5468657175	734.12487793	30.997339249	-1.3948838206	31.161283493	19.103243367	0	0	0	0	0
10930	2022-09-02	19:12:52.877	244.59227867	5870.214688	1662145972.877	0	899	2.7051799764	2.7435964406	441.29439723	448.89084729	1.5468657175	734.12281163	30.997339249	-1.484997612	31.161283493	19.108061001	0	0	0	0	0
10931	2022-09-02	19:12:53.851	244.59228994	5870.214959	1662145973.851	0	899	2.7118604444	2.7519277705	441.29439723	449.19871909	1.6084545176	734.12411075	30.997339249	-1.188850901	31.161283493	19.093931084	0	0	0	0	0
10932	2022-09-02	19:12:54.835	244.59230133	5870.215232	1662145974.835	0	899	2.7118661445	2.7519335917	442.75518489	450.6856792	1.6084559735	734.1240489	30.997572678	-1.1960513884	31.161283493	19.091052567	0	0	0	0	0
10933	2022-09-02	19:12:55.747	244.5923119	5870.215486	1662145975.748	0	899	2.7094623085	2.7488901767	442.76603972	450.57669386	1.5845332671	734.12073441	31.000543594	-1.4461495774	31.161283493	19.106387296	0	0	0	0	0
10934	2022-09-02	19:12:56.690	244.5923228	5870.215747	1662145976.69	0	899	2.7094623085	2.7488901767	442.14770778	449.94745418	1.5845332671	734.14596982	31.000543594	-1.1913409233	31.161283493	19.121452092	0	0	0	0	0
10935	2022-09-02	19:12:57.619	244.59233356	5870.216006	1662145977.62	0	899	2.7132437258	2.7536865486	442.14770778	450.13767686	1.6224914304	734.13874989	31.000543594	-1.1913409233	31.161283493	19.1198349	0	0	0	0	0
10936	2022-09-02	19:12:58.519	244.59234398	5870.216256	1662145978.52	0	899	2.7132437258	2.7536865486	441.43234167	449.40938351	1.6224914304	734.13015889	31.000543594	-1.2018182499	31.161283493	19.118676015	0	0	0	0	0
10937	2022-09-02	19:12:59.418	244.59235439	5870.216505	1662145979.419	0	899	2.7158922871	2.7549720307	441.43374859	449.13360885	1.567075665	734.11891508	31.000929814	-1.178513658	31.161283493	19.121506723	0	0	0	0	0
10938	2022-09-02	19:13:00.407	244.59236582	5870.21678	1662145980.407	0	899	2.715950757	2.7550317095	439.5357883	447.20261505	1.5670901934	734.11138876	31.003320694	-1.1750643253	31.161283493	19.124876022	0	0	0	0	0
10939	2022-09-02	19:13:01.345	244.59237669	5870.217041	1662145981.346	0	899	2.7151045337	2.7546411742	439.5357883	447.29470817	1.5855873946	734.11526388	31.003320694	-1.1673033269	31.161283493	19.125734898	0	0	0	0	0
10940	2022-09-02	19:13:02.299	244.59238773	5870.217306	1662145982.3	0	899	2.7151045337	2.7546411742	442.68518486	450.49969956	1.5855873946	734.12430113	31.003320694	-1.1490218639	31.161283493	19.127758026	0	0	0	0	0
10941	2022-09-02	19:13:03.279	244.59239906	5870.217578	1662145983.279	0	899	2.7158879573	2.7547905105	442.68518486	450.3717704	1.5600732191	734.11703875	31.003320694	-1.1502722699	31.161283493	19.127342628	0	0	0	0	0
10942	2022-09-02	19:13:04.230	244.59241008	5870.217842	1662145984.231	0	899	2.7158957071	2.7547984198	439.34597354	446.97458806	1.5600751362	734.10920928	31.003637592	-1.5166776354	31.161283493	19.085995996	0	0	0	0	0
10943	2022-09-02	19:13:05.176	244.59242102	5870.218104	1662145985.176	0	899	2.7164334479	2.7564108487	439.35566806	447.19428837	1.6022344249	734.12496443	31.006311417	-1.4533931017	31.161283493	19.079141617	0	0	0	0	0
10944	2022-09-02	19:13:06.079	244.59243148	5870.218356	1662145986.08	0	899	2.7164334479	2.7564108487	442.7168304	450.61541779	1.6022344249	734.11982575	31.006311417	-1.5523135204	31.161283493	19.065186002	0	0	0	0	0
10945	2022-09-02	19:13:07.033	244.59244252	5870.218621	1662145987.034	0	899	2.7188631661	2.7591231835	442.7168304	450.66429861	1.6119750761	734.12228737	31.006311417	-1.5139612946	31.161283493	19.069020833	0	0	0	0	0
10946	2022-09-02	19:13:07.904	244.5924526	5870.218862	1662145987.905	0	899	2.7188631661	2.7591231835	442.05903503	449.99469477	1.6119750761	734.11875622	31.006311417	-1.4909477921	31.161283493	19.072788845	0	0	0	0	0
10947	2022-09-02	19:13:08.898	244.59246411	5870.219139	1662145988.899	0	899	2.7234613961	2.7636351135	442.05903503	449.96422073	1.6058936207	734.11264624	31.006311417	-1.5499960334	31.161283493	19.069220991	0	0	0	0	0
10948	2022-09-02	19:13:09.871	244.59247536	5870.219409	1662145989.871	0	899	2.723501363	2.7636759276	441.95824699	449.86168118	1.6059037695	734.12097613	31.007941177	-1.6658505099	31.161283493	19.063593075	0	0	0	0	0
10949	2022-09-02	19:13:10.841	244.59248659	5870.219678	1662145990.841	0	899	2.720837175	2.760507549	441.96298797	449.77468042	1.5875697354	734.12800649	31.009241104	-1.4612943076	31.161283493	19.089848348	0	0	0	0	0
10950	2022-09-02	19:13:11.802	244.59249772	5870.219945	1662145991.803	0	899	2.720837175	2.760507549	442.13350409	449.94821041	1.5875697354	734.13279512	31.009241104	-1.1625928618	31.161283493	19.119096023	0	0	0	0	0
10951	2022-09-02	19:13:12.710	244.59250823	5870.220197	1662145992.711	0	899	2.7234943464	2.7643162974	442.13350409	450.16790177	1.6314038287	734.12819	31.009241104	-1.2140310284	31.161283493	19.126033884	0	0	0	0	0
10952	2022-09-02	19:13:13.609	244.59251863	5870.220447	1662145993.61	0	899	2.7234943464	2.7643162974	441.3756176	449.39624306	1.6314038287	734.11085237	31.009241104	-1.2338108251	31.161283493	19.125351104	0	0	0	0	0
10953	2022-09-02	19:13:14.612	244.59253024	5870.220726	1662145994.613	0	899	2.721928437	2.7604671467	441.3756176	448.95067615	1.5423042024	734.13030197	31.009241104	-1.2369152308	31.161283493	19.125236511	0	0	0	0	0
10954	2022-09-02	19:13:15.503	244.59254054	5870.220973	1662145995.503	0	899	2.7219568793	2.7604961676	441.56266588	449.14096931	1.5423111428	734.13018112	31.010401581	-1.2031548647	31.161283493	19.125098045	0	0	0	0	0
10955	2022-09-02	19:13:16.427	244.59255124	5870.22123	1662145996.427	0	899	2.7236133926	2.7621710028	441.5694463	449.14685454	1.5421087482	734.11817215	31.012262344	-1.1774142112	31.161283493	19.126088439	0	0	0	0	0
10956	2022-09-02	19:13:17.385	244.59256234	5870.221496	1662145997.386	0	899	2.7236133926	2.7621710028	442.2845647	449.87424449	1.5421087482	734.13724018	31.012262344	-1.1539047956	31.161283493	19.127037048	0	0	0	0	0
10957	2022-09-02	19:13:18.315	244.59257309	5870.221754	1662145998.315	0	899	2.7226536819	2.7612342584	442.2845647	449.8814634	1.5435507534	734.14146413	31.012262344	-1.1648133362	31.161283493	19.126617432	0	0	0	0	0
10958	2022-09-02	19:13:19.239	244.59258378	5870.222011	1662145999.239	0	899	2.7226536819	2.7612342584	441.20912639	448.78755282	1.5435507534	734.13840631	31.012262344	-1.1913409233	31.161283493	19.110429562	0	0	0	0	0
10959	2022-09-02	19:13:20.151	244.59259434	5870.222264	1662146000.151	0	899	2.7238200581	2.7643845061	441.21958128	449.18568216	1.6210730095	734.13782345	31.015133826	-1.1514579855	31.161283493	19.117050562	0	0	0	0	0
10960	2022-09-02	19:13:21.036	244.59260458	5870.22251	1662146001.036	0	899	2.7238214857	2.7643859642	441.14901915	449.11384788	1.6210733754	734.15264893	31.015192032	-1.1506495476	31.161283493	19.117315292	0	0	0	0	0
10961	2022-09-02	19:13:22.007	244.59261583	5870.22278	1662146002.008	0	899	2.7269298796	2.7658584545	441.14901915	448.7829403	1.5548697278	734.13673088	31.015192032	-1.2036614686	31.161283493	19.119599184	0	0	0	0	0
10962	2022-09-02	19:13:22.966	244.59262692	5870.223046	1662146002.966	0	899	2.7269298796	2.7658584545	442.67280868	450.33309845	1.5548697278	734.13025024	31.015192032	-1.1893898588	31.161283493	19.091944499	0	0	0	0	0
10963	2022-09-02	19:13:23.944	244.59263824	5870.223318	1662146003.944	0	899	2.7262585557	2.7652618277	442.67280868	450.34973677	1.55818937	734.12818555	31.015192032	-1.2107649663	31.161283493	19.107412856	0	0	0	0	0
10964	2022-09-02	19:13:24.943	244.5926498	5870.223595	1662146004.943	0	899	2.7262921033	2.7652960648	443.0245984	450.70766872	1.5581976275	734.13472116	31.016558653	-1.2432317939	31.161283493	19.120729446	0	0	0	0	0
10965	2022-09-02	19:13:25.910	244.592661	5870.223864	1662146005.91	0	899	2.7228760227	2.7615885042	443.03053582	450.66571693	1.5486293989	734.13908417	31.018182755	-1.2662129402	31.161283493	19.123075485	0	0	0	0	0
10966	2022-09-02	19:13:26.819	244.59267153	5870.224117	1662146006.82	0	899	2.7228760227	2.7615885042	442.55841977	450.18546444	1.5486293989	734.12846162	31.018182755	-1.2905307353	31.161283493	19.090346014	0	0	0	0	0
10967	2022-09-02	19:13:27.766	244.59268248	5870.224379	1662146007.766	0	899	2.7275488787	2.7679441368	442.55841977	450.50435157	1.6122356525	734.11314422	31.018182755	-1.2798378041	31.161283493	19.088369155	0	0	0	0	0
10968	2022-09-02	19:13:28.746	244.59269382	5870.224652	1662146008.746	0	899	2.7275488787	2.7679441368	442.64586408	450.5933659	1.6122356525	734.11150961	31.018182755	-1.2364840081	31.161283493	19.116792009	0	0	0	0	0
10969	2022-09-02	19:13:29.723	244.59270514	5870.224923	1662146009.724	0	899	2.7285730666	2.7694746088	442.64678537	450.6911944	1.6315400924	734.11938598	31.018434979	-1.2042004367	31.161283493	19.12156729	0	0	0	0	0
10970	2022-09-02	19:13:30.707	244.59271652	5870.225196	1662146010.707	0	899	2.728638848	2.7695418073	443.58303482	451.64454394	1.6315570322	734.13297701	31.021112442	-1.1532365471	31.161283493	19.127904892	0	0	0	0	0
10971	2022-09-02	19:13:31.671	244.59272767	5870.225464	1662146011.671	0	899	2.7311382317	2.7704772415	443.58303482	451.32826171	1.5686436392	734.13331169	31.021112442	-1.1602645686	31.161283493	19.127113443	0	0	0	0	0
10972	2022-09-02	19:13:32.592	244.59273833	5870.22572	1662146012.592	0	899	2.7311382317	2.7704772415	440.85131646	448.54884589	1.5686436392	734.14196777	31.021112442	-1.1718090773	31.161283493	19.127397537	0	0	0	0	0
10973	2022-09-02	19:13:33.473	244.59274853	5870.225965	1662146013.473	0	899	2.7332098925	2.7717265471	440.85131646	448.38173062	1.5351599496	734.12966818	31.021112442	-1.1584967643	31.161283493	19.127457221	0	0	0	0	0
10974	2022-09-02	19:13:34.341	244.59275858	5870.226206	1662146014.341	0	899	2.7332098925	2.7717265471	441.50427373	449.04584141	1.5351599496	734.13647461	31.021112442	-1.1571601629	31.161283493	19.127758026	0	0	0	0	0
10975	2022-09-02	19:13:35.204	244.59276858	5870.226446	1662146015.205	0	899	2.7334602284	2.7722910417	441.51237327	449.11507719	1.5473662521	734.13562982	31.023335577	-1.1536030604	31.161283493	19.124346904	0	0	0	0	0
10976	2022-09-02	19:13:36.127	244.59277925	5870.226702	1662146016.127	0	899	2.7334806226	2.7723118522	440.77726505	448.36733545	1.5473712242	734.14161248	31.0241642	-1.1823295094	31.161283493	19.123075485	0	0	0	0	0
10977	2022-09-02	19:13:37.072	244.5927902	5870.226965	1662146017.073	0	899	2.7313471465	2.7707925279	440.77726505	448.49378274	1.5727062308	734.13648431	31.0241642	-1.222913011	31.161283493	19.119076798	0	0	0	0	0
10978	2022-09-02	19:13:37.979	244.59280068	5870.227216	1662146017.979	0	899	2.7313471465	2.7707925279	439.97865064	447.6811873	1.5727062308	734.15332031	31.0241642	-1.2255215645	31.161283493	19.118394852	0	0	0	0	0
10979	2022-09-02	19:13:38.857	244.59281084	5870.22746	1662146018.857	0	899	2.7347446759	2.7760478997	439.97865064	448.03506465	1.6436617532	734.14545446	31.0241642	-1.1725527853	31.161283493	19.123312249	0	0	0	0	0
10980	2022-09-02	19:13:39.796	244.59282172	5870.227721	1662146019.797	0	899	2.7348012493	2.7761057011	443.08309131	451.19642409	1.6436763972	734.12710915	31.026461709	-1.4339906056	31.161283493	19.108664885	0	0	0	0	0
10981	2022-09-02	19:13:40.720	244.59283242	5870.227978	1662146020.721	0	899	2.7328259417	2.7728603167	443.08562581	450.95446238	1.594999367	734.12839129	31.027154922	-1.5184992552	31.161283493	19.103990555	0	0	0	0	0
10982	2022-09-02	19:13:41.631	244.59284295	5870.228231	1662146021.631	0	899	2.7328259417	2.7728603167	443.47257655	451.34828505	1.594999367	734.15559155	31.027154922	-1.4842862372	31.161283493	19.098937432	0	0	0	0	0
10983	2022-09-02	19:13:42.546	244.59285355	5870.228485	1662146022.547	0	899	2.7334428666	2.7724366069	443.47257655	451.14122019	1.5537771319	734.13013827	31.027154922	-1.2505723877	31.161283493	19.121816875	0	0	0	0	0
10984	2022-09-02	19:13:43.496	244.59286454	5870.228749	1662146023.496	0	899	2.7334428666	2.7724366069	441.82812336	449.4683307	1.5537771319	734.13245801	31.027154922	-1.2238940001	31.161283493	19.121995926	0	0	0	0	0
10985	2022-09-02	19:13:44.434	244.59287539	5870.229009	1662146024.434	0	899	2.7374687207	2.7781450837	441.82874673	449.78791621	1.6174938819	734.1388667	31.027325902	-1.1971831961	31.161283493	19.123119152	0	0	0	0	0
10986	2022-09-02	19:13:45.348	244.59288597	5870.229263	1662146025.348	0	899	2.7375352134	2.7782129962	442.66482467	450.6391403	1.6175108028	734.13896331	31.030023575	-1.184830308	31.161283493	19.123435974	0	0	0	0	0
10987	2022-09-02	19:13:46.318	244.5928972	5870.229533	1662146026.318	0	899	2.7396519702	2.778922193	442.66482467	450.35641434	1.5611420906	734.13291113	31.030023575	-1.1637570187	31.161283493	19.12590397	0	0	0	0	0
10988	2022-09-02	19:13:47.296	244.59290853	5870.229805	1662146027.297	0	899	2.7396519702	2.778922193	441.21506281	448.88146193	1.5611420906	734.1358877	31.030023575	-1.1920200002	31.161283493	19.126910519	0	0	0	0	0
10989	2022-09-02	19:13:48.265	244.59291973	5870.230074	1662146028.265	0	899	2.7405207739	2.7802058298	441.21506281	448.96022815	1.576904895	734.14585341	31.030023575	-1.1514795158	31.161283493	19.128075543	0	0	0	0	0
10990	2022-09-02	19:13:49.232	244.59293093	5870.230342	1662146029.232	0	899	2.7405207739	2.7802058298	440.33486983	448.06458411	1.576904895	734.1436428	31.030023575	-1.1490218639	31.161283493	19.127108669	0	0	0	0	0
10991	2022-09-02	19:13:50.163	244.5929417	5870.230601	1662146030.163	0	899	2.7420026629	2.7829367821	440.33522967	448.30467608	1.624940877	734.14671073	31.030122605	-1.150530947	31.161283493	19.126870124	0	0	0	0	0
10992	2022-09-02	19:13:51.104	244.59295259	5870.230862	1662146031.104	0	899	2.7420740555	2.7830097064	440.58039429	448.55436887	1.6249590986	734.14603773	31.033014297	-1.1945961714	31.161283493	19.121995926	0	0	0	0	0
10993	2022-09-02	19:13:52.082	244.59296391	5870.231134	1662146032.082	0	899	2.7447047817	2.7842403641	440.58039429	448.27341993	1.568689067	734.13125833	31.033014297	-1.1776944857	31.161283493	19.112647442	0	0	0	0	0
10994	2022-09-02	19:13:53.078	244.59297544	5870.231411	1662146033.078	0	899	2.7447047817	2.7842403641	440.99471324	448.69497336	1.568689067	734.13202187	31.033014297	-1.1718090773	31.161283493	19.109392166	0	0	0	0	0
10995	2022-09-02	19:13:54.012	244.59298625	5870.23167	1662146034.012	0	899	2.7419621851	2.7815946482	440.99471324	448.72164393	1.5740288073	734.14525114	31.033014297	-1.1950920441	31.161283493	19.126562851	0	0	0	0	0
10996	2022-09-02	19:13:54.960	244.59299722	5870.231933	1662146034.96	0	899	2.7420185923	2.7816522269	440.9348971	448.66084936	1.5740427534	734.14234207	31.035299074	-1.1898102287	31.161283493	19.125127792	0	0	0	0	0
10997	2022-09-02	19:13:55.921	244.59300834	5870.2322	1662146035.921	0	899	2.7434537364	2.7821922679	440.93713264	448.48415956	1.5381952608	734.15132717	31.035913467	-1.1681656932	31.161283493	19.125919077	0	0	0	0	0
10998	2022-09-02	19:13:56.861	244.59301922	5870.232461	1662146036.861	0	899	2.7434537364	2.7821922679	440.73752213	448.28113254	1.5381952608	734.15440601	31.035913467	-1.1613317057	31.161283493	19.126083121	0	0	0	0	0
10999	2022-09-02	19:13:57.766	244.5930297	5870.232713	1662146037.766	0	899	2.7439249916	2.7840687308	440.73752213	448.55426154	1.5929176521	734.15293187	31.035913467	-1.1864578724	31.161283493	19.123435974	0	0	0	0	0
11000	2022-09-02	19:13:58.723	244.59304079	5870.232979	1662146038.724	0	899	2.7439249916	2.7840687308	442.19124144	450.03376342	1.5929176521	734.12030029	31.035913467	-1.1864578724	31.161283493	19.123435974	0	0	0	0	0
11001	2022-09-02	19:13:59.665	244.59305169	5870.233241	1662146039.666	0	899	2.7459071718	2.7857847636	442.19324437	449.97800799	1.5813821039	734.13053641	31.03646238	-1.1836984173	31.161283493	19.123341264	0	0	0	0	0
11002	2022-09-02	19:14:00.618	244.59306272	5870.233505	1662146040.619	0	899	2.7459667876	2.7858456235	442.77087639	450.56588334	1.5813968911	734.1584121	31.038873672	-1.1487092624	31.161283493	19.126094818	0	0	0	0	0
11003	2022-09-02	19:14:01.555	244.59307355	5870.233765	1662146041.555	0	899	2.7443477626	2.7831596932	442.77087639	450.36121018	1.5405740387	734.14837566	31.038873672	-1.1488170561	31.161283493	19.126361986	0	0	0	0	0
11004	2022-09-02	19:14:02.516	244.59308468	5870.234032	1662146042.516	0	899	2.7443477626	2.7831596932	441.46215585	449.03005449	1.5405740387	734.14577742	31.038873672	-1.1652661215	31.161283493	19.123915691	0	0	0	0	0
11005	2022-09-02	19:14:03.500	244.59309608	5870.234306	1662146043.501	0	899	2.7505988866	2.7892721901	441.46215585	448.98575613	1.5317074635	734.15646544	31.038873672	-1.5445417166	31.161283493	19.074821472	0	0	0	0	0
11006	2022-09-02	19:14:04.456	244.59310713	5870.234571	1662146044.456	0	899	2.7505988866	2.7892721901	442.19490518	449.73099331	1.5317074635	734.15183324	31.038873672	-1.4703810649	31.161283493	19.085696138	0	0	0	0	0
11007	2022-09-02	19:14:05.351	244.59311749	5870.23482	1662146045.351	0	899	2.7494554703	2.7889071764	442.20183715	449.89339161	1.5627416371	734.13986388	31.040773442	-1.2186875975	31.161283493	19.121344851	0	0	0	0	0
11008	2022-09-02	19:14:06.286	244.59312832	5870.23508	1662146046.287	0	899	2.749483988	2.7889362821	442.21392009	449.90571968	1.5627486184	734.14119938	31.04192543	-1.1652984619	31.161283493	19.128118515	0	0	0	0	0
11009	2022-09-02	19:14:07.191	244.5931388	5870.235331	1662146047.192	0	899	2.7523404379	2.7920779355	442.21392009	449.9534275	1.5722747269	734.14588575	31.04192543	-1.1624958689	31.161283493	19.127932302	0	0	0	0	0
11010	2022-09-02	19:14:08.128	244.59314964	5870.235591	1662146048.129	0	899	2.7523404379	2.7920779355	444.3951078	452.17278976	1.5722747269	734.14446092	31.04192543	-1.1490218639	31.161283493	19.127037048	0	0	0	0	0
11011	2022-09-02	19:14:09.065	244.59316049	5870.235852	1662146049.066	0	899	2.7516106219	2.7939602571	444.3951078	452.68790641	1.6744990437	734.16279936	31.04192543	-1.1490218639	31.161283493	19.105469432	0	0	0	0	0
11012	2022-09-02	19:14:09.979	244.59317105	5870.236105	1662146049.979	0	899	2.7516106219	2.7939602571	441.28329851	449.51802805	1.6744990437	734.16638184	31.04192543	-1.1490218639	31.161283493	19.102550507	0	0	0	0	0
11013	2022-09-02	19:14:10.947	244.59318227	5870.236374	1662146050.948	0	899	2.757102359	2.7973823492	441.2930865	449.10867613	1.5907172156	734.15696545	31.044613402	-1.2199487386	31.161283493	19.123918116	0	0	0	0	0
11014	2022-09-02	19:14:11.957	244.59319396	5870.236655	1662146051.958	0	899	2.7571076017	2.797387702	443.42825274	451.28166412	1.5907185185	734.14289745	31.0448246	-1.1615580297	31.161283493	19.127242524	0	0	0	0	0
11015	2022-09-02	19:14:12.888	244.59320472	5870.236913	1662146052.888	0	899	2.7548962676	2.7967953912	443.42825274	451.60490773	1.6550064794	734.15585064	31.0448246	-1.1585721851	31.161283493	19.125827852	0	0	0	0	0
11016	2022-09-02	19:14:13.826	244.59321559	5870.237174	1662146053.827	0	899	2.7548962676	2.7967953912	441.43579028	449.57570499	1.6550064794	734.15109071	31.0448246	-1.1580008782	31.161283493	19.123941598	0	0	0	0	0
11017	2022-09-02	19:14:14.780	244.59322663	5870.237439	1662146054.781	0	899	2.7521499583	2.7910104621	441.43795754	448.99339635	1.5381632019	734.14657613	31.045419592	-1.163562927	31.161283493	19.120982517	0	0	0	0	0
11018	2022-09-02	19:14:15.714	244.59323744	5870.237699	1662146055.715	0	899	2.7522047856	2.7910664017	442.85667584	450.43646291	1.5381764002	734.14001182	31.047632217	-1.3676771857	31.161283493	19.08776546	0	0	0	0	0
11019	2022-09-02	19:14:16.743	244.59324934	5870.237984	1662146056.743	0	899	2.7554900325	2.7961015891	442.85667584	450.76936045	1.6045458988	734.13711002	31.047632217	-1.5145864313	31.161283493	19.075123528	0	0	0	0	0
11020	2022-09-02	19:14:17.664	244.59326	5870.23824	1662146057.664	0	899	2.7554900325	2.7961015891	441.85554229	449.75033927	1.6045458988	734.15167115	31.047632217	-1.5110940017	31.161283493	19.08964992	0	0	0	0	0
11021	2022-09-02	19:14:18.563	244.59327042	5870.23849	1662146058.564	0	899	2.7519291026	2.7923921756	441.85554229	449.73159523	1.6008030586	734.15871485	31.047632217	-1.4258523966	31.161283493	19.08161344	0	0	0	0	0
11022	2022-09-02	19:14:19.489	244.59328112	5870.238747	1662146059.489	0	899	2.751938026	2.7924012876	441.53276101	449.40307158	1.6008052944	734.15581386	31.047992365	-1.6801544183	31.161283493	19.057142485	0	0	0	0	0
11023	2022-09-02	19:14:20.427	244.59329199	5870.239008	1662146060.428	0	899	2.754792921	2.7967767417	441.54245621	449.70115575	1.6583630545	734.14199647	31.050653458	-1.756136775	31.161283493	19.062217712	0	0	0	0	0
11024	2022-09-02	19:14:21.348	244.59330265	5870.239264	1662146061.349	0	899	2.754792921	2.7967767417	442.58724946	450.7652544	1.6583630545	734.14738252	31.050653458	-1.2497316275	31.161283493	19.096399787	0	0	0	0	0
11025	2022-09-02	19:14:22.299	244.59331365	5870.239528	1662146062.299	0	899	2.7624080774	2.8032682489	442.58724946	450.52369316	1.6102413765	734.13997342	31.050653458	-1.1956202179	31.161283493	19.114367176	0	0	0	0	0
11026	2022-09-02	19:14:23.257	244.59332475	5870.239794	1662146063.258	0	899	2.7624080774	2.8032682489	440.1055111	447.99745243	1.6102413765	734.14179477	31.050653458	-1.1490218639	31.161283493	19.085624695	0	0	0	0	0
11027	2022-09-02	19:14:24.193	244.59333557	5870.240054	1662146064.193	0	899	2.7581520083	2.7990854659	440.1055111	448.02388891	1.6155400401	734.15005877	31.050653458	-1.5963571901	31.161283493	19.10768394	0	0	0	0	0
11028	2022-09-02	19:14:25.062	244.59334563	5870.240295	1662146065.062	0	899	2.7581901514	2.7991244225	440.07870251	447.996646	1.6155496632	734.15115902	31.052189442	-1.4575646831	31.161283493	19.11734773	0	0	0	0	0
11029	2022-09-02	19:14:25.963	244.59335605	5870.240545	1662146065.963	0	899	2.7595534908	2.7990020099	440.08420693	447.71021525	1.5569796955	734.15324473	31.053705215	-1.2371954452	31.161283493	19.123880134	0	0	0	0	0
11030	2022-09-02	19:14:26.890	244.59336678	5870.240803	1662146066.89	0	899	2.7595534908	2.7990020099	441.64292632	449.29594494	1.5569796955	734.14939587	31.053705215	-1.1892066231	31.161283493	19.12395668	0	0	0	0	0
11031	2022-09-02	19:14:27.841	244.59337779	5870.241067	1662146067.841	0	899	2.759414049	2.801626148	441.64292632	449.83421107	1.6644939461	734.15371482	31.053705215	-1.3034118698	31.161283493	19.121750598	0	0	0	0	0
11032	2022-09-02	19:14:28.766	244.5933885	5870.241324	1662146068.766	0	899	2.759414049	2.801626148	442.35289291	450.55734563	1.6644939461	734.14856078	31.053705215	-1.3439953801	31.161283493	19.122193583	0	0	0	0	0
11033	2022-09-02	19:14:29.743	244.5933998	5870.241595	1662146069.743	0	899	2.7605368433	2.8006745717	442.35289291	450.14975654	1.5832357823	734.15733287	31.053705215	-1.1490218639	31.161283493	19.123796463	0	0	0	0	0
11034	2022-09-02	19:14:30.739	244.59341133	5870.241872	1662146070.739	0	899	2.7605990097	2.800738037	442.79409007	450.59880723	1.5832511395	734.16507463	31.056206444	-1.1502183439	31.161283493	19.126951483	0	0	0	0	0
11035	2022-09-02	19:14:31.726	244.59342277	5870.242146	1662146071.727	0	899	2.7614246978	2.7999974032	442.795098	450.29213422	1.5218712989	734.14585583	31.056482315	-1.1549395954	31.161283493	19.126817665	0	0	0	0	0
11036	2022-09-02	19:14:32.671	244.5934337	5870.242409	1662146072.672	0	899	2.7614246978	2.7999974032	441.05148396	448.51899877	1.5218712989	734.14978229	31.056482315	-1.2109912681	31.161283493	19.118440211	0	0	0	0	0
11037	2022-09-02	19:14:33.654	244.59344507	5870.242682	1662146073.654	0	899	2.7662608833	2.8068254342	441.05148396	448.89202321	1.5965654378	734.15231626	31.056482315	-1.2421430847	31.161283493	19.117941256	0	0	0	0	0
11038	2022-09-02	19:14:34.581	244.5934558	5870.242939	1662146074.581	0	899	2.7662608833	2.8068254342	442.22869887	450.09016538	1.5965654378	734.14086914	31.056482315	-1.1864578724	31.161283493	19.119115829	0	0	0	0	0
11039	2022-09-02	19:14:35.533	244.59346683	5870.243204	1662146075.534	0	899	2.7645317848	2.8056837162	442.23790253	450.21872858	1.6203430311	734.14370667	31.059004563	-1.1542281962	31.161283493	19.116634634	0	0	0	0	0
11040	2022-09-02	19:14:36.453	244.59347748	5870.243459	1662146076.454	0	899	2.7645419259	2.8056940742	441.10144249	449.06177227	1.6203455914	734.1465442	31.059412003	-1.1490218639	31.161283493	19.125071683	0	0	0	0	0
11041	2022-09-02	19:14:37.325	244.59348757	5870.243702	1662146077.326	0	899	2.7649048194	2.8065631341	441.10144249	449.15893103	1.6397677274	734.1531457	31.059412003	-1.1680363101	31.161283493	19.127777074	0	0	0	0	0
11042	2022-09-02	19:14:38.194	244.59349762	5870.243943	1662146078.194	0	899	2.7649048194	2.8065631341	443.4020648	451.50157822	1.6397677274	734.1704724	31.059412003	-1.1985413878	31.161283493	19.126737595	0	0	0	0	0
11043	2022-09-02	19:14:39.095	244.59350806	5870.244193	1662146079.096	0	899	2.766526274	2.8055838627	443.40642731	450.99440603	1.5379337485	734.16996553	31.060604411	-1.2002552479	31.161283493	19.124452869	0	0	0	0	0
11044	2022-09-02	19:14:40.035	244.59351892	5870.244454	1662146080.035	0	899	2.7665725863	2.8056311145	441.65497693	449.21303866	1.5379448381	734.17322101	31.06246376	-1.1929684877	31.161283493	19.122716904	0	0	0	0	0
11045	2022-09-02	19:14:40.966	244.5935297	5870.244713	1662146080.966	0	899	2.7669906852	2.806316801	441.65497693	449.26381916	1.5481028577	734.16028479	31.06246376	-1.168586052	31.161283493	19.124168598	0	0	0	0	0
11046	2022-09-02	19:14:41.862	244.59354008	5870.244962	1662146081.863	0	899	2.7669906852	2.806316801	441.82832463	449.4401533	1.5481028577	734.15545533	31.06246376	-1.1590249657	31.161283493	19.124442461	0	0	0	0	0
11047	2022-09-02	19:14:42.868	244.59355172	5870.245241	1662146082.869	0	899	2.7690943657	2.8094394791	441.82832463	449.63203755	1.5864511876	734.15909965	31.06246376	-1.1912115733	31.161283493	19.124643073	0	0	0	0	0
11048	2022-09-02	19:14:43.826	244.59356281	5870.245507	1662146083.827	0	899	2.7690943657	2.8094394791	443.12697761	450.95362776	1.5864511876	734.15849173	31.06246376	-1.1715934774	31.161283493	19.126796988	0	0	0	0	0
11049	2022-09-02	19:14:44.757	244.59357359	5870.245766	1662146084.758	0	899	2.7673639808	2.8070520221	443.13017283	450.83385762	1.5619411216	734.15310083	31.063337654	-1.1780070485	31.161283493	19.125308725	0	0	0	0	0
11050	2022-09-02	19:14:45.625	244.59358362	5870.246007	1662146085.625	0	899	2.7674121599	2.807101194	441.3604015	449.0333779	1.5619528349	734.16257866	31.065271378	-1.2385427952	31.161283493	19.123075485	0	0	0	0	0
11051	2022-09-02	19:14:46.536	244.59359417	5870.24626	1662146086.536	0	899	2.7680968044	2.8079270759	441.3604015	449.05885487	1.567050155	734.17738231	31.065271378	-1.1585614776	31.161283493	19.12641423	0	0	0	0	0
11052	2022-09-02	19:14:47.434	244.59360456	5870.246509	1662146087.434	0	899	2.7680968044	2.8079270759	441.07916451	448.77271238	1.567050155	734.15350584	31.065271378	-1.1522772312	31.161283493	19.126676559	0	0	0	0	0
11053	2022-09-02	19:14:48.315	244.59361476	5870.246754	1662146088.315	0	899	2.7717403506	2.8109009646	441.07916451	448.63300738	1.5390736469	734.14962546	31.065271378	-1.1554031546	31.161283493	19.127230423	0	0	0	0	0
11054	2022-09-02	19:14:49.220	244.59362523	5870.247006	1662146089.22	0	899	2.7717422267	2.8109028788	440.17931548	447.71774994	1.5390740956	734.16561991	31.06534656	-1.1559744592	31.161283493	19.127564651	0	0	0	0	0
11055	2022-09-02	19:14:50.138	244.59363587	5870.247261	1662146090.139	0	899	2.7679366603	2.8079255373	440.18935105	447.89849223	1.5732910657	734.15560125	31.068109512	-1.2125003338	31.161283493	19.126676559	0	0	0	0	0
11056	2022-09-02	19:14:51.091	244.59364689	5870.247525	1662146091.091	0	899	2.7679366603	2.8079255373	441.86812178	449.60666366	1.5732910657	734.16390526	31.068109512	-1.2086198488	31.161283493	19.125646591	0	0	0	0	0
11057	2022-09-02	19:14:52.020	244.59365765	5870.247784	1662146092.021	0	899	2.773282799	2.8118454727	441.86812178	449.31543819	1.5150645727	734.14644517	31.068109512	-1.1690280059	31.161283493	19.125260903	0	0	0	0	0
11058	2022-09-02	19:14:52.970	244.59366865	5870.248047	1662146092.971	0	899	2.773282799	2.8118454727	443.46261546	450.93680573	1.5150645727	734.16070557	31.068109512	-1.1490218639	31.161283493	19.127397537	0	0	0	0	0
11059	2022-09-02	19:14:53.951	244.59368	5870.24832	1662146093.952	0	899	2.77480127	2.8145631539	443.46261546	451.16570256	1.5606711749	734.16322539	31.068109512	-1.2092666089	31.161283493	19.11803987	0	0	0	0	0
11060	2022-09-02	19:14:54.915	244.59369116	5870.248588	1662146094.916	0	899	2.774845029	2.8146078139	442.84369078	450.53608012	1.5606817767	734.16809931	31.06986114	-1.3087043928	31.161283493	19.104500524	0	0	0	0	0
11061	2022-09-02	19:14:55.865	244.59370215	5870.248852	1662146095.866	0	899	2.772998831	2.8140522702	442.849222	450.79747414	1.6116578188	734.15664208	31.071374893	-1.1555324793	31.161283493	19.127037048	0	0	0	0	0
11062	2022-09-02	19:14:56.803	244.59371301	5870.249112	1662146096.804	0	899	2.772998831	2.8140522702	443.01263253	450.96381756	1.6116578188	734.15682721	31.071374893	-1.1634120286	31.161283493	19.12074353	0	0	0	0	0
11063	2022-09-02	19:14:57.733	244.59372377	5870.249371	1662146097.734	0	899	2.7761657317	2.8159357281	443.01263253	450.70568377	1.5602287202	734.15271441	31.071374893	-1.1922139971	31.161283493	19.12296731	0	0	0	0	0
11064	2022-09-02	19:14:58.697	244.59373493	5870.249638	1662146098.698	0	899	2.7761657317	2.8159357281	441.59322416	449.26162693	1.5602287202	734.15022045	31.071374893	-1.2338430795	31.161283493	19.121350206	0	0	0	0	0
11065	2022-09-02	19:14:59.624	244.59374565	5870.249896	1662146099.624	0	899	2.7738901907	2.8130722279	441.59354448	449.1544642	1.5387270357	734.14623053	31.071462808	-1.1804323204	31.161283493	19.123412164	0	0	0	0	0
11066	2022-09-02	19:15:00.549	244.59375635	5870.250153	1662146100.549	0	899	2.7739543006	2.813137639	443.14010893	450.72758561	1.5387423548	734.16412232	31.074029922	-1.1922247465	31.161283493	19.119043729	0	0	0	0	0
11067	2022-09-02	19:15:01.499	244.59376735	5870.250416	1662146101.499	0	899	2.7799643428	2.8200479879	443.14010893	450.88561621	1.57024046	734.1608434	31.074029922	-1.1864578724	31.161283493	19.110111237	0	0	0	0	0
11068	2022-09-02	19:15:02.473	244.59377863	5870.250687	1662146102.474	0	899	2.7799643428	2.8200479879	443.23910207	450.98633962	1.57024046	734.16040524	31.074029922	-1.1873310007	31.161283493	19.115907366	0	0	0	0	0
11069	2022-09-02	19:15:03.362	244.59378892	5870.250934	1662146103.363	0	899	2.7822159234	2.822951818	443.23910207	451.10639928	1.5941502345	734.16041333	31.074029922	-1.2113038941	31.161283493	19.120415328	0	0	0	0	0
11070	2022-09-02	19:15:04.295	244.59379971	5870.251193	1662146104.295	0	899	2.7822159234	2.822951818	443.54884955	451.42164465	1.5941502345	734.15695009	31.074029922	-1.2011067867	31.161283493	19.124517441	0	0	0	0	0
11071	2022-09-02	19:15:05.207	244.59381028	5870.251447	1662146105.208	0	899	2.7874578086	2.8259600443	443.55211579	450.9779981	1.5051347606	734.14875036	31.07492241	-1.2011067867	31.161283493	19.125394821	0	0	0	0	0
11072	2022-09-02	19:15:06.142	244.5938211	5870.251706	1662146106.143	0	899	2.7875089332	2.8260121834	441.46331761	448.85428895	1.5051466522	734.14552317	31.07695961	-1.3589137556	31.161283493	19.124133243	0	0	0	0	0
11073	2022-09-02	19:15:07.121	244.59383242	5870.251978	1662146107.121	0	899	2.7810010813	2.8206893076	441.46331761	449.10031379	1.554396798	734.16131349	31.07695961	-1.1522772312	31.161283493	19.126676559	0	0	0	0	0
11074	2022-09-02	19:15:08.072	244.59384344	5870.252242	1662146108.073	0	899	2.7810010813	2.8206893076	442.60424498	450.26097838	1.554396798	734.16559283	31.07695961	-1.2116919859	31.161283493	19.119111787	0	0	0	0	0
11075	2022-09-02	19:15:08.984	244.59385399	5870.252496	1662146108.985	0	899	2.7811063353	2.8209376177	442.60424498	450.28836806	1.5598623015	734.14903896	31.07695961	-1.3031962968	31.161283493	19.106891771	0	0	0	0	0
11076	2022-09-02	19:15:09.961	244.5938653	5870.252767	1662146109.962	0	899	2.7811261715	2.8209578622	442.58800539	450.27187055	1.5598670941	734.14704865	31.077751854	-1.146294773	31.161283493	19.127058534	0	0	0	0	0
11077	2022-09-02	19:15:10.855	244.59387564	5870.253015	1662146110.855	0	899	2.779335885	2.8191380624	442.59603384	450.27928859	1.5597174825	734.14420263	31.079950333	-1.1590788688	31.161283493	19.128104191	0	0	0	0	0
11078	2022-09-02	19:15:11.759	244.59388611	5870.253267	1662146111.76	0	899	2.779335885	2.8191380624	443.12887233	450.82137691	1.5597174825	734.16333008	31.079950333	-1.1473941803	31.161283493	19.127758026	0	0	0	0	0
11079	2022-09-02	19:15:12.717	244.5938972	5870.253533	1662146112.718	0	899	2.7842361193	2.8245229486	443.12887233	450.90158329	1.5756996388	734.16242627	31.079950333	-1.1529993458	31.161283493	19.127200045	0	0	0	0	0
11080	2022-09-02	19:15:13.688	244.59390844	5870.253802	1662146113.689	0	899	2.7842361193	2.8245229486	441.65996411	449.40690965	1.5756996388	734.15905398	31.079950333	-1.1665272136	31.161283493	19.125902391	0	0	0	0	0
11081	2022-09-02	19:15:14.657	244.59391964	5870.254071	1662146114.657	0	899	2.7803810229	2.8213406875	441.66280257	449.55053473	1.6038225466	734.15487934	31.080729238	-1.1626036112	31.161283493	19.124788373	0	0	0	0	0
11082	2022-09-02	19:15:15.598	244.59393053	5870.254333	1662146115.598	0	899	2.7804333322	2.8213941042	441.97139457	449.86470305	1.6038355448	734.14213067	31.082818985	-1.1815749407	31.161283493	19.118755341	0	0	0	0	0
11083	2022-09-02	19:15:16.641	244.5939426	5870.254623	1662146116.641	0	899	2.7829581224	2.8247345002	441.97139457	450.01504066	1.6338365322	734.15032959	31.082818985	-1.625924468	31.161283493	19.126676559	0	0	0	0	0
11084	2022-09-02	19:15:17.607	244.59395378	5870.254891	1662146117.607	0	899	2.7829581224	2.8247345002	442.86041675	450.92024257	1.6338365322	734.15370673	31.082818985	-1.5052732877	31.161283493	19.126490839	0	0	0	0	0
11085	2022-09-02	19:15:18.579	244.59396505	5870.255161	1662146118.58	0	899	2.789692501	2.8325537419	442.86041675	451.11018969	1.6716372365	734.14615778	31.082818985	-1.1574404461	31.161283493	19.12554002	0	0	0	0	0
11086	2022-09-02	19:15:19.561	244.5939764	5870.255434	1662146119.561	0	899	2.789692501	2.8325537419	441.46641341	449.69021833	1.6716372365	734.14697266	31.082818985	-1.1506495476	31.161283493	19.123435974	0	0	0	0	0
11087	2022-09-02	19:15:20.496	244.59398722	5870.255693	1662146120.496	0	899	2.7835903107	2.8231669093	441.47398335	449.08251468	1.5486645798	734.14098151	31.084897212	-1.2082641433	31.161283493	19.121258792	0	0	0	0	0
11088	2022-09-02	19:15:21.454	244.59399832	5870.25596	1662146121.455	0	899	2.7836078244	2.8231847808	441.36299677	448.96963629	1.5486687773	734.14125799	31.085596085	-1.1815749407	31.161283493	19.122356415	0	0	0	0	0
11089	2022-09-02	19:15:22.446	244.59400979	5870.256235	1662146122.446	0	899	2.7900688452	2.8313301624	441.36299677	449.27594854	1.6099338318	734.13020416	31.085596085	-1.3001242473	31.161283493	19.120675119	0	0	0	0	0
11090	2022-09-02	19:15:23.394	244.59402078	5870.256499	1662146123.395	0	899	2.7900688452	2.8313301624	441.02006882	448.92687243	1.6099338318	734.13833719	31.085596085	-1.1882472978	31.161283493	19.125887978	0	0	0	0	0
11091	2022-09-02	19:15:24.305	244.59403132	5870.256752	1662146124.306	0	899	2.7916324509	2.8333484081	441.02006882	449.00977491	1.6265135498	734.15343228	31.085596085	-1.1539047956	31.161283493	19.124876022	0	0	0	0	0
11092	2022-09-02	19:15:25.263	244.5940424	5870.257018	1662146125.263	0	899	2.791704649	2.8334221567	441.63010072	449.63094915	1.626531671	734.16309523	31.088468779	-1.4796727864	31.161283493	19.085383447	0	0	0	0	0
11093	2022-09-02	19:15:26.207	244.59405332	5870.25728	1662146126.207	0	899	2.788661557	2.8281822948	441.63108681	449.21768827	1.543736241	734.16317325	31.088739395	-1.4774199393	31.161283493	19.085898608	0	0	0	0	0
11094	2022-09-02	19:15:27.105	244.59406373	5870.257529	1662146127.106	0	899	2.788661557	2.8281822948	439.81910592	447.3745801	1.543736241	734.15586883	31.088739395	-1.1921061546	31.161283493	19.123538377	0	0	0	0	0
11095	2022-09-02	19:15:28.036	244.59407449	5870.257788	1662146128.036	0	899	2.7890858231	2.8283823283	439.81910592	447.33043936	1.5348688347	734.15265984	31.088739395	-1.4171104565	31.161283493	19.12368715	0	0	0	0	0
11096	2022-09-02	19:15:28.967	244.59408528	5870.258047	1662146128.968	0	899	2.7890858231	2.8283823283	442.28872105	449.84223115	1.5348688347	734.15637207	31.088739395	-1.4940844774	31.161283493	19.122716904	0	0	0	0	0
11097	2022-09-02	19:15:29.885	244.5940959	5870.258302	1662146129.886	0	899	2.7921871284	2.8328568042	442.28872105	450.09827471	1.5859940113	734.14815213	31.088739395	-1.2387907702	31.161283493	19.105564357	0	0	0	0	0
11098	2022-09-02	19:15:30.819	244.59410671	5870.258561	1662146130.82	0	899	2.7922439924	2.8329148585	442.49167808	450.30488514	1.5860079256	734.16162797	31.091001536	-1.39983149	31.161283493	19.078398622	0	0	0	0	0
11099	2022-09-02	19:15:31.726	244.5941172	5870.258813	1662146131.726	0	899	2.7910207185	2.8306327466	442.49355814	450.10612735	1.5459626849	734.15130413	31.091516495	-1.4691091831	31.161283493	19.074077568	0	0	0	0	0
11100	2022-09-02	19:15:32.648	244.59412788	5870.259069	1662146132.649	0	899	2.7910207185	2.8306327466	443.12332551	450.74672911	1.5459626849	734.15600222	31.091516495	-1.451420574	31.161283493	19.080526327	0	0	0	0	0
11101	2022-09-02	19:15:33.562	244.59413846	5870.259323	1662146133.563	0	899	2.7934817594	2.8329871673	443.12332551	450.71943125	1.5405202025	734.15964493	31.091516495	-1.5805118052	31.161283493	19.087049838	0	0	0	0	0
11102	2022-09-02	19:15:34.473	244.594149	5870.259576	1662146134.474	0	899	2.7934817594	2.8329871673	441.59672253	449.16665895	1.5405202025	734.16894976	31.091516495	-1.4989674091	31.161283493	19.106510162	0	0	0	0	0
11103	2022-09-02	19:15:35.362	244.59415929	5870.259823	1662146135.363	0	899	2.7884861129	2.8299322245	441.60242351	449.5597645	1.6179429801	734.17220322	31.093081177	-1.544951356	31.161283493	19.101988748	0	0	0	0	0
11104	2022-09-02	19:15:36.242	244.59416947	5870.260067	1662146136.242	0	899	2.7885219116	2.8299687879	441.64817801	449.60638827	1.6179519284	734.15988301	31.094507217	-1.4783360998	31.161283493	19.099394249	0	0	0	0	0
11105	2022-09-02	19:15:37.177	244.59418029	5870.260327	1662146137.177	0	899	2.7933832697	2.833567283	441.64817801	449.34970817	1.5666617292	734.17175293	31.094507217	-1.2597023249	31.161283493	19.119474411	0	0	0	0	0
11106	2022-09-02	19:15:38.036	244.59419024	5870.260566	1662146138.037	0	899	2.7933832697	2.833567283	441.85756783	449.56274936	1.5666617292	734.16831233	31.094507217	-1.2990247169	31.161283493	19.114323206	0	0	0	0	0
11107	2022-09-02	19:15:38.969	244.59420103	5870.260825	1662146138.969	0	899	2.7932346175	2.8328894847	441.85756783	449.46139148	1.5464017124	734.16254228	31.094507217	-1.4042725145	31.161283493	19.102089092	0	0	0	0	0
11108	2022-09-02	19:15:39.854	244.59421127	5870.261071	1662146139.854	0	899	2.7932554289	2.8329107206	441.9918785	449.5980383	1.546406676	734.16738103	31.09533483	-1.2792773294	31.161283493	19.116672364	0	0	0	0	0
11109	2022-09-02	19:15:40.759	244.59422175	5870.261322	1662146140.759	0	899	2.7980922875	2.837848538	441.99898791	449.61147145	1.547646112	734.1680892	31.097284317	-1.1490218639	31.161283493	19.127037048	0	0	0	0	0
11110	2022-09-02	19:15:41.653	244.59423209	5870.26157	1662146141.653	0	899	2.7980922875	2.837848538	444.96415444	452.6277066	1.547646112	734.14776611	31.097284317	-1.1490218639	31.161283493	19.127037048	0	0	0	0	0
11111	2022-09-02	19:15:42.605	244.59424312	5870.261835	1662146142.606	0	899	2.8010618917	2.8416118885	444.96415444	452.77286328	1.5764547817	734.15035223	31.097284317	-1.1581518011	31.161283493	19.127316368	0	0	0	0	0
11112	2022-09-02	19:15:43.565	244.59425422	5870.262101	1662146143.565	0	899	2.8010618917	2.8416118885	440.9900428	448.72900966	1.5764547817	734.16281431	31.097284317	-1.1490218639	31.161283493	19.127397537	0	0	0	0	0
11113	2022-09-02	19:15:44.470	244.59426471	5870.262353	1662146144.471	0	899	2.7968738669	2.8374230134	440.9900428	448.74047007	1.5787489857	734.16485151	31.097284317	-1.1557803888	31.161283493	19.125086361	0	0	0	0	0
11114	2022-09-02	19:15:45.355	244.59427495	5870.262599	1662146145.356	0	899	2.796926683	2.8374769298	443.51618923	451.3110782	1.5787618294	734.16344528	31.099381946	-1.1623125439	31.161283493	19.125868917	0	0	0	0	0
11115	2022-09-02	19:15:46.296	244.59428584	5870.26286	1662146146.297	0	899	2.8001967964	2.8391156281	443.51934557	450.99101031	1.5143705996	734.16581878	31.100244522	-1.1490218639	31.161283493	19.127758026	0	0	0	0	0
11116	2022-09-02	19:15:47.203	244.59429634	5870.263112	1662146147.204	0	899	2.8001967964	2.8391156281	442.96330403	450.42560153	1.5143705996	734.16486768	31.100244522	-1.1490218639	31.161283493	19.124860814	0	0	0	0	0
11117	2022-09-02	19:15:48.104	244.59430676	5870.263362	1662146148.104	0	899	2.800176651	2.8395450835	442.96330403	450.51211598	1.531633332	734.15289307	31.100244522	-1.1490218639	31.161283493	19.124517441	0	0	0	0	0
11118	2022-09-02	19:15:49.006	244.5943172	5870.263613	1662146149.006	0	899	2.800176651	2.8395450835	441.02184665	448.53757302	1.531633332	734.15572251	31.100244522	-1.1595854175	31.161283493	19.100143546	0	0	0	0	0
11119	2022-09-02	19:15:49.987	244.59432856	5870.263886	1662146149.988	0	899	2.7986426919	2.8390659989	441.0223938	448.74436425	1.5729387303	734.1567213	31.100394887	-1.1618813789	31.161283493	19.099621249	0	0	0	0	0
11120	2022-09-02	19:15:50.966	244.59433988	5870.264157	1662146150.966	0	899	2.7987104095	2.8391351221	441.12813899	448.85204289	1.5729551269	734.14705269	31.103082657	-1.2093852056	31.161283493	19.123153194	0	0	0	0	0
11121	2022-09-02	19:15:51.908	244.5943508	5870.264419	1662146151.909	0	899	2.7998261086	2.842946314	441.12813899	449.36543364	1.6755894481	734.15177301	31.103082657	-1.2497424329	31.161283493	19.120298272	0	0	0	0	0
11122	2022-09-02	19:15:52.825	244.59436141	5870.264674	1662146152.826	0	899	2.7998261086	2.842946314	442.55678188	450.82075393	1.6755894481	734.15473584	31.103082657	-1.2114871409	31.161283493	19.120665481	0	0	0	0	0
11123	2022-09-02	19:15:53.737	244.59437197	5870.264927	1662146153.738	0	899	2.8041664002	2.8453817547	442.55678188	450.44230383	1.6001988427	734.16230784	31.103082657	-1.1487308212	31.161283493	19.124710475	0	0	0	0	0
11124	2022-09-02	19:15:54.671	244.59438278	5870.265187	1662146154.672	0	899	2.8041664002	2.8453817547	441.27799417	449.14073055	1.6001988427	734.16680908	31.103082657	-1.1473941803	31.161283493	19.125597	0	0	0	0	0
11125	2022-09-02	19:15:55.589	244.5943934	5870.265442	1662146155.59	0	899	2.8034364226	2.8449486036	441.28703607	449.20880487	1.6119686117	734.14337158	31.105566101	-1.4509354522	31.161283493	19.086523182	0	0	0	0	0
11126	2022-09-02	19:15:56.568	244.59440472	5870.265713	1662146156.568	0	899	2.8034476846	2.8449601052	442.52469755	450.46869824	1.6119714016	734.15099815	31.106012344	-1.3348438961	31.161283493	19.1109942	0	0	0	0	0
11127	2022-09-02	19:15:57.479	244.59441527	5870.265966	1662146157.479	0	899	2.8056623271	2.8474408347	442.52469755	450.51344602	1.6208904668	734.14456237	31.106012344	-1.184830308	31.161283493	19.120195389	0	0	0	0	0
11128	2022-09-02	19:15:58.375	244.59442565	5870.266216	1662146158.376	0	899	2.8056623271	2.8474408347	441.53542996	449.50631952	1.6208904668	734.16363687	31.106012344	-1.1947902299	31.161283493	19.121454239	0	0	0	0	0
11129	2022-09-02	19:15:59.269	244.594436	5870.266464	1662146159.27	0	899	2.8048747722	2.8450625008	441.53542996	449.20406562	1.5604760392	734.15551556	31.106012344	-1.1755278592	31.161283493	19.124688205	0	0	0	0	0
11130	2022-09-02	19:16:00.226	244.59444706	5870.266729	1662146160.226	0	899	2.8049390521	2.8451281042	442.11659406	449.79540057	1.5604914462	734.15344238	31.108558036	-1.1646840201	31.161283493	19.12571374	0	0	0	0	0
11131	2022-09-02	19:16:01.230	244.59445869	5870.267009	1662146161.231	0	899	2.8043446059	2.8461540076	442.11777212	450.10885979	1.6228224668	734.16192627	31.108880997	-1.1929684877	31.161283493	19.122356415	0	0	0	0	0
11132	2022-09-02	19:16:02.198	244.5944699	5870.267277	1662146162.199	0	899	2.8043446059	2.8461540076	442.80157284	450.80501991	1.6228224668	734.15511297	31.108880997	-1.2254138238	31.161283493	19.120510783	0	0	0	0	0
11133	2022-09-02	19:16:03.145	244.59448086	5870.267541	1662146163.146	0	899	2.8082706485	2.8489052782	442.80157284	450.56854855	1.5757007864	734.14955553	31.108880997	-1.2061406856	31.161283493	19.124319114	0	0	0	0	0
11134	2022-09-02	19:16:04.032	244.59449111	5870.267787	1662146164.032	0	899	2.8082706485	2.8489052782	440.9772783	448.71225491	1.5757007864	734.15301514	31.108880997	-1.1490218639	31.161283493	19.127037048	0	0	0	0	0
11135	2022-09-02	19:16:04.943	244.59450166	5870.26804	1662146164.943	0	899	2.8085482778	2.8495638376	440.9772783	448.78421399	1.5901046504	734.15094883	31.108880997	-1.1490218639	31.161283493	19.127037048	0	0	0	0	0
11136	2022-09-02	19:16:05.888	244.59451259	5870.268302	1662146165.888	0	899	2.8086081244	2.8496249402	441.32178815	449.13489594	1.5901192482	734.15834258	31.111248029	-1.1756248458	31.161283493	19.124214299	0	0	0	0	0
11137	2022-09-02	19:16:06.848	244.5945237	5870.268569	1662146166.848	0	899	2.8102730053	2.8513786296	441.32383685	449.14929653	1.592582035	734.1396638	31.111810684	-1.1534952296	31.161283493	19.127968112	0	0	0	0	0
11138	2022-09-02	19:16:07.795	244.59453466	5870.268832	1662146167.795	0	899	2.8102730053	2.8513786296	442.85698636	450.70963152	1.592582035	734.13867188	31.111810684	-1.1555324793	31.161283493	19.128118515	0	0	0	0	0
11139	2022-09-02	19:16:08.776	244.59454602	5870.269104	1662146168.776	0	899	2.8106127963	2.8512010125	442.85698636	450.60954921	1.5726337186	734.14725318	31.111810684	-1.1519753767	31.161283493	19.127593299	0	0	0	0	0
11140	2022-09-02	19:16:09.693	244.59455663	5870.269359	1662146169.693	0	899	2.8106547275	2.8512438139	442.82261063	450.57462241	1.5726438268	734.15336841	31.11346793	-1.3398022936	31.161283493	19.127789062	0	0	0	0	0
11141	2022-09-02	19:16:10.584	244.59456694	5870.269607	1662146170.584	0	899	2.8100354502	2.8507113961	442.82770551	450.59816324	1.5763035845	734.15239104	31.114862442	-1.4222197738	31.161283493	19.126019674	0	0	0	0	0
11142	2022-09-02	19:16:11.484	244.59457737	5870.269857	1662146171.485	0	899	2.8100354502	2.8507113961	441.54937222	449.29739857	1.5763035845	734.153617	31.114862442	-1.2092450857	31.161283493	19.120195389	0	0	0	0	0
11143	2022-09-02	19:16:12.463	244.59458869	5870.270129	1662146172.463	0	899	2.8129517584	2.8531913637	441.54937222	449.20606461	1.5580387923	734.15672454	31.114862442	-1.199220475	31.161283493	19.11487232	0	0	0	0	0
11144	2022-09-02	19:16:13.466	244.5946003	5870.270407	1662146173.466	0	899	2.8129517584	2.8531913637	441.49249487	449.14820098	1.5580387923	734.17019229	31.114862442	-1.184474589	31.161283493	19.109198614	0	0	0	0	0
11145	2022-09-02	19:16:14.434	244.5946115	5870.270676	1662146174.434	0	899	2.8156088869	2.8586624255	441.49249487	449.67751838	1.6638012012	734.16472459	31.114862442	-1.1832026243	31.161283493	19.116233826	0	0	0	0	0
11146	2022-09-02	19:16:15.362	244.59462226	5870.270934	1662146175.363	0	899	2.8156382599	2.8586924441	443.0142587	451.22753246	1.6638086793	734.16500026	31.116021302	-1.1707095847	31.161283493	19.1200163	0	0	0	0	0
11147	2022-09-02	19:16:16.319	244.59463333	5870.2712	1662146176.32	0	899	2.8173934522	2.8579023108	443.020508	450.74203988	1.5658785729	734.16058511	31.117731094	-1.1518783948	31.161283493	19.123913114	0	0	0	0	0
11148	2022-09-02	19:16:17.279	244.59464443	5870.271466	1662146177.279	0	899	2.8173934522	2.8579023108	442.04190281	449.74637831	1.5658785729	734.15057373	31.117731094	-1.1506495476	31.161283493	19.127397537	0	0	0	0	0
11149	2022-09-02	19:16:18.292	244.59465616	5870.271748	1662146178.292	0	899	2.8160659687	2.8565292959	442.04190281	449.74133125	1.5648703561	734.16831394	31.117731094	-1.2991864342	31.161283493	19.106005233	0	0	0	0	0
11150	2022-09-02	19:16:19.244	244.59466719	5870.272012	1662146179.245	0	899	2.8160752932	2.856538813	442.12579224	449.82669303	1.5648725885	734.16224034	31.118098922	-1.2492572953	31.161283493	19.120844607	0	0	0	0	0
11151	2022-09-02	19:16:20.135	244.5946775	5870.27226	1662146180.136	0	899	2.8234505459	2.862609925	442.13458067	449.56718483	1.5112248236	734.15270996	31.120508194	-1.1750643253	31.161283493	19.126317978	0	0	0	0	0
11152	2022-09-02	19:16:21.062	244.59468823	5870.272517	1662146181.063	0	899	2.8234505459	2.862609925	441.15268872	448.56878656	1.5112248236	734.15860289	31.120508194	-1.1715718689	31.161283493	19.126317978	0	0	0	0	0
11153	2022-09-02	19:16:21.993	244.59469899	5870.272776	1662146181.993	0	899	2.8181673498	2.8591271853	441.15268872	448.92538448	1.5826328778	734.17172464	31.120508194	-1.1781902724	31.161283493	19.124004705	0	0	0	0	0
11154	2022-09-02	19:16:22.868	244.59470913	5870.273019	1662146182.869	0	899	2.8181673498	2.8591271853	442.66464058	450.46397551	1.5826328778	734.17231154	31.120508194	-1.188085556	31.161283493	19.122716904	0	0	0	0	0
11155	2022-09-02	19:16:23.786	244.59471975	5870.273274	1662146183.786	0	899	2.8179254429	2.8609813516	442.66464058	450.8650797	1.66254415	734.16751766	31.120508194	-1.2398040247	31.161283493	19.122336823	0	0	0	0	0
11156	2022-09-02	19:16:24.680	244.59473009	5870.273522	1662146184.68	0	899	2.8179509844	2.861007454	441.33475934	449.5105947	1.6625506425	734.17703591	31.121515072	-1.1528484956	31.161283493	19.126512502	0	0	0	0	0
11157	2022-09-02	19:16:25.611	244.59474087	5870.273781	1662146185.611	0	899	2.8199866488	2.8603357137	441.34153845	448.99630607	1.5583748157	734.16310696	31.123376846	-1.152826891	31.161283493	19.125305492	0	0	0	0	0
11158	2022-09-02	19:16:26.543	244.59475167	5870.27404	1662146186.544	0	899	2.8199866488	2.8603357137	441.1225616	448.77353122	1.5583748157	734.16497803	31.123376846	-1.1457666159	31.161283493	19.128118515	0	0	0	0	0
11159	2022-09-02	19:16:27.492	244.59476264	5870.274303	1662146187.492	0	899	2.8265027762	2.8668791498	441.1225616	448.76102197	1.5558702582	734.1701163	31.123376846	-1.1511130815	31.161283493	19.126295595	0	0	0	0	0
11160	2022-09-02	19:16:28.483	244.59477412	5870.274579	1662146188.484	0	899	2.8265027762	2.8668791498	441.4326122	449.07644139	1.5558702582	734.15202726	31.123376846	-1.1522772312	31.161283493	19.127758026	0	0	0	0	0
11161	2022-09-02	19:16:29.410	244.59478484	5870.274836	1662146189.41	0	899	2.8232498916	2.8631769887	441.4326122	448.99987007	1.5405471546	734.1457665	31.123376846	-1.187234048	31.161283493	19.127428573	0	0	0	0	0
11162	2022-09-02	19:16:30.302	244.59479517	5870.275084	1662146190.303	0	899	2.8232733085	2.8632008815	441.12375847	448.6857493	1.54055266	734.15862714	31.124298235	-1.2129854516	31.161283493	19.124709704	0	0	0	0	0
11163	2022-09-02	19:16:31.226	244.59480586	5870.275341	1662146191.226	0	899	2.8216447701	2.8622571843	441.13117871	448.82784618	1.5674929926	734.16900635	31.126337051	-1.2369152308	31.161283493	19.116954803	0	0	0	0	0
11164	2022-09-02	19:16:32.118	244.59481618	5870.275588	1662146192.118	0	899	2.8216447701	2.8622571843	442.37813354	450.09655735	1.5674929926	734.17607349	31.126337051	-1.2232364432	31.161283493	19.120988846	0	0	0	0	0
11165	2022-09-02	19:16:33.140	244.59482801	5870.275872	1662146193.14	0	899	2.821571188	2.8621362148	442.37813354	450.08772589	1.5657301808	734.17525982	31.126337051	-1.214914914	31.161283493	19.12068367	0	0	0	0	0
11166	2022-09-02	19:16:34.102	244.59483916	5870.27614	1662146194.103	0	899	2.821571188	2.8621362148	441.85079418	449.55119626	1.5657301808	734.14930412	31.126337051	-1.2090941344	31.161283493	19.119797549	0	0	0	0	0
11167	2022-09-02	19:16:35.055	244.59485017	5870.276404	1662146195.055	0	899	2.8228939586	2.8640724491	441.85994466	449.67364284	1.5883341621	734.16876261	31.128847173	-1.2405369976	31.161283493	19.126510102	0	0	0	0	0
11168	2022-09-02	19:16:35.950	244.59486054	5870.276653	1662146195.951	0	899	2.8228999674	2.8640785838	441.37527257	449.18040726	1.5883356188	734.16612921	31.129083633	-1.2417981625	31.161283493	19.127037048	0	0	0	0	0
11169	2022-09-02	19:16:36.882	244.59487133	5870.276912	1662146196.883	0	899	2.8244683531	2.8664339567	441.37527257	449.32560854	1.6173610831	734.17635199	31.129083633	-1.3429498704	31.161283493	19.121108857	0	0	0	0	0
11170	2022-09-02	19:16:37.825	244.59488225	5870.277174	1662146197.826	0	899	2.8244683531	2.8664339567	441.25934148	449.20758923	1.6173610831	734.1786499	31.129083633	-1.1587878466	31.161283493	19.123075485	0	0	0	0	0
11171	2022-09-02	19:16:38.721	244.59489262	5870.277423	1662146198.722	0	899	2.820904984	2.8623741946	441.25934148	449.12323567	1.6004968187	734.18068104	31.129083633	-1.1587878466	31.161283493	19.123075485	0	0	0	0	0
11172	2022-09-02	19:16:39.634	244.59490317	5870.277676	1662146199.634	0	899	2.8209145296	2.8623839419	441.56816362	449.43757315	1.6004991523	734.18179584	31.129459545	-1.4756737016	31.161283493	19.079175343	0	0	0	0	0
11173	2022-09-02	19:16:40.572	244.59491403	5870.277937	1662146200.572	0	899	2.8310640367	2.8704443553	441.57713373	449.02223688	1.5156033195	734.17944336	31.131921768	-1.4452549219	31.161283493	19.124156952	0	0	0	0	0
11174	2022-09-02	19:16:41.496	244.59492472	5870.278193	1662146201.496	0	899	2.8310640367	2.8704443553	441.9313093	449.38238394	1.5156033195	734.17379296	31.131921768	-1.3766994121	31.161283493	19.11843339	0	0	0	0	0
11175	2022-09-02	19:16:42.437	244.59493562	5870.278455	1662146202.438	0	899	2.828811523	2.8696928068	441.9313093	449.67341517	1.5737819892	734.16650391	31.131921768	-1.1866195628	31.161283493	19.103981397	0	0	0	0	0
11176	2022-09-02	19:16:43.394	244.5949467	5870.278721	1662146203.395	0	899	2.828811523	2.8696928068	443.00918019	450.77016906	1.5737819892	734.17529297	31.131921768	-1.188085556	31.161283493	19.116954803	0	0	0	0	0
11177	2022-09-02	19:16:44.400	244.59495833	5870.279	1662146204.4	0	899	2.8262298367	2.8660391553	443.01298507	450.57685905	1.5344688599	734.17107669	31.132962802	-1.3315670246	31.161283493	19.100778201	0	0	0	0	0
11178	2022-09-02	19:16:45.316	244.59496895	5870.279255	1662146205.317	0	899	2.8262817681	2.8660921378	442.44249645	449.9966909	1.5344810086	734.17488432	31.135004044	-1.6129032373	31.161283493	19.069059372	0	0	0	0	0
11179	2022-09-02	19:16:46.283	244.59498014	5870.279523	1662146206.284	0	899	2.8270244686	2.867721679	442.44249645	450.16344475	1.5677726973	734.16674805	31.135004044	-1.1473941803	31.161283493	19.11299324	0	0	0	0	0
11180	2022-09-02	19:16:47.197	244.59499071	5870.279777	1662146207.197	0	899	2.8270244686	2.867721679	442.1660203	449.88214389	1.5677726973	734.16457705	31.135004044	-1.6571516738	31.161283493	19.098622	0	0	0	0	0
11181	2022-09-02	19:16:48.161	244.59500186	5870.280045	1662146208.161	0	899	2.8349195875	2.8759209611	442.1660203	449.91827207	1.5749867905	734.16140929	31.135004044	-1.4741753766	31.161283493	19.10688111	0	0	0	0	0
11182	2022-09-02	19:16:49.161	244.59501344	5870.280323	1662146209.161	0	899	2.8349195875	2.8759209611	442.64725047	450.40793938	1.5749867905	734.1795913	31.135004044	-1.2222663164	31.161283493	19.125597	0	0	0	0	0
11183	2022-09-02	19:16:50.138	244.59502475	5870.280594	1662146210.138	0	899	2.8279276485	2.8686954065	442.65537715	450.39099246	1.5699573189	734.16946836	31.137229402	-1.2105277824	31.161283493	19.124443054	0	0	0	0	0
11184	2022-09-02	19:16:51.051	244.59503531	5870.280848	1662146211.051	0	899	2.8279416936	2.8687097426	442.26919222	449.99807559	1.5699606786	734.17395383	31.137781143	-1.2070029935	31.161283493	19.123794316	0	0	0	0	0
11185	2022-09-02	19:16:52.015	244.59504647	5870.281115	1662146212.015	0	899	2.828976583	2.8704397237	442.26919222	450.12737207	1.5957660426	734.15928276	31.137781143	-1.5030419653	31.161283493	19.069858639	0	0	0	0	0
11186	2022-09-02	19:16:53.000	244.59505787	5870.281389	1662146213	0	899	2.828976583	2.8704397237	443.30377759	451.18033981	1.5957660426	734.16492629	31.137781143	-1.5274998873	31.161283493	19.067917375	0	0	0	0	0
11187	2022-09-02	19:16:53.938	244.59506874	5870.28165	1662146213.939	0	899	2.834577394	2.8775858502	443.30377759	451.45863372	1.6511290509	734.16244648	31.137781143	-1.3712451047	31.161283493	19.109870734	0	0	0	0	0
11188	2022-09-02	19:16:54.859	244.5950794	5870.281906	1662146214.86	0	899	2.8345870888	2.8775957564	441.4651487	449.58619426	1.6511314842	734.1539153	31.138161097	-1.1814994607	31.161283493	19.122339059	0	0	0	0	0
11189	2022-09-02	19:16:55.845	244.5950908	5870.282179	1662146215.845	0	899	2.8302545151	2.8720460742	441.47421299	449.37700945	1.6075060829	734.17649872	31.140649796	-1.1515873078	31.161283493	19.116222558	0	0	0	0	0
11190	2022-09-02	19:16:56.805	244.59510191	5870.282446	1662146216.805	0	899	2.8302545151	2.8720460742	442.81117125	450.7379005	1.6075060829	734.16925857	31.140649796	-1.1676374871	31.161283493	19.117662253	0	0	0	0	0
11191	2022-09-02	19:16:57.719	244.59511249	5870.2827	1662146217.719	0	899	2.8341688861	2.8757366541	442.81117125	450.68440045	1.596846043	734.16426016	31.140649796	-1.1539047956	31.161283493	19.103990555	0	0	0	0	0
11192	2022-09-02	19:16:58.641	244.59512316	5870.282956	1662146218.641	0	899	2.8341688861	2.8757366541	442.21324682	450.07584486	1.596846043	734.17138955	31.140649796	-1.3323539093	31.161283493	19.110417638	0	0	0	0	0
11193	2022-09-02	19:16:59.581	244.59513404	5870.283217	1662146219.581	0	899	2.8322568617	2.8740221841	442.21618878	450.12167201	1.6053923019	734.17624124	31.141456187	-1.3924046439	31.161283493	19.080769128	0	0	0	0	0
11194	2022-09-02	19:17:00.522	244.59514493	5870.283478	1662146220.522	0	899	2.8323102168	2.8740766699	441.86186766	449.76108196	1.6054053332	734.16176216	31.143548965	-1.1490218639	31.161283493	19.121995926	0	0	0	0	0
11195	2022-09-02	19:17:01.469	244.59515589	5870.283741	1662146221.469	0	899	2.8379856281	2.8797512291	441.86186766	449.74507512	1.6022091863	734.16113079	31.143548965	-1.150423181	31.161283493	19.122460637	0	0	0	0	0
11196	2022-09-02	19:17:02.372	244.59516635	5870.283992	1662146222.373	0	899	2.8379856281	2.8797512291	442.43858871	450.33208538	1.6022091863	734.1635916	31.143548965	-1.2234412092	31.161283493	19.125146057	0	0	0	0	0
11197	2022-09-02	19:17:03.355	244.59517773	5870.284266	1662146223.356	0	899	2.8409172185	2.884108679	442.43858871	450.59397286	1.6544045771	734.16359888	31.143548965	-1.1490218639	31.161283493	19.127037048	0	0	0	0	0
11198	2022-09-02	19:17:04.293	244.59518859	5870.284526	1662146224.294	0	899	2.8409172185	2.884108679	440.54648005	448.66698734	1.6544045771	734.18023682	31.143548965	-1.1441389322	31.161283493	19.121635437	0	0	0	0	0
11199	2022-09-02	19:17:05.244	244.59519959	5870.28479	1662146225.245	0	899	2.840906296	2.8822554683	440.55313822	448.32636622	1.5848559813	734.17405206	31.145380829	-1.1452492065	31.161283493	19.123161556	0	0	0	0	0
11200	2022-09-02	19:17:06.134	244.59520988	5870.285037	1662146226.134	0	899	2.8409281268	2.8822777557	442.1589632	449.96055105	1.5848612291	734.17780471	31.146234512	-1.1457666159	31.161283493	19.127397537	0	0	0	0	0
11201	2022-09-02	19:17:07.105	244.59522113	5870.285307	1662146227.106	0	899	2.8348799039	2.8770337392	442.1589632	450.1297769	1.6186300303	734.16142465	31.146234512	-1.1884520362	31.161283493	19.123677828	0	0	0	0	0
11202	2022-09-02	19:17:08.082	244.59523244	5870.285579	1662146228.083	0	899	2.8348799039	2.8770337392	441.0957629	449.04741026	1.6186300303	734.17261914	31.146234512	-1.1939278944	31.161283493	19.122961499	0	0	0	0	0
11203	2022-09-02	19:17:09.033	244.59524345	5870.285843	1662146229.034	0	899	2.8402625401	2.8808154958	441.0957629	448.72998762	1.5551150501	734.17143199	31.146234512	-1.1835260004	31.161283493	19.1196175	0	0	0	0	0
11204	2022-09-02	19:17:09.894	244.59525341	5870.286082	1662146229.895	0	899	2.8403166086	2.8808706737	441.57541055	449.2180005	1.5551278063	734.16253662	31.14834932	-1.3888151654	31.161283493	19.106477156	0	0	0	0	0
11205	2022-09-02	19:17:10.835	244.59526429	5870.286343	1662146230.835	0	899	2.8401535888	2.8810019213	441.57837911	449.27708681	1.5663407215	734.1549816	31.1491642	-1.4716530494	31.161283493	19.100191116	0	0	0	0	0
11206	2022-09-02	19:17:11.753	244.59527492	5870.286598	1662146231.753	0	899	2.8401535888	2.8810019213	442.3097872	450.02124665	1.5663407215	734.15634378	31.1491642	-1.4404797222	31.161283493	19.101593813	0	0	0	0	0
11207	2022-09-02	19:17:12.716	244.59528606	5870.286866	1662146232.716	0	899	2.8372892252	2.8792948847	442.3097872	450.24843717	1.6116736931	734.15926821	31.1491642	-1.1778777167	31.161283493	19.123629526	0	0	0	0	0
11208	2022-09-02	19:17:13.674	244.59529716	5870.287132	1662146233.675	0	899	2.8372892252	2.8792948847	442.01872208	449.95214796	1.6116736931	734.16828605	31.1491642	-1.3080361063	31.161283493	19.114245472	0	0	0	0	0
11209	2022-09-02	19:17:14.608	244.59530797	5870.287391	1662146234.609	0	899	2.8408218244	2.8814773311	442.01997497	449.68808486	1.5586895565	734.17310662	31.149507775	-1.3938598325	31.161283493	19.122919613	0	0	0	0	0
11210	2022-09-02	19:17:15.525	244.59531858	5870.287646	1662146235.525	0	899	2.8408910768	2.8815480077	440.01770335	447.65115964	1.5587059296	734.15924072	31.152215958	-1.1555324793	31.161283493	19.124517441	0	0	0	0	0
11211	2022-09-02	19:17:16.415	244.59532889	5870.287893	1662146236.416	0	899	2.8466218095	2.8887049357	440.01770335	447.90380443	1.6093861744	734.16808799	31.152215958	-1.1851967273	31.161283493	19.125852939	0	0	0	0	0
11212	2022-09-02	19:17:17.289	244.595339	5870.288136	1662146237.29	0	899	2.8466218095	2.8887049357	441.28358302	449.1923715	1.6093861744	734.16229248	31.152215958	-1.1571601629	31.161283493	19.126317978	0	0	0	0	0
11213	2022-09-02	19:17:18.200	244.59534954	5870.288389	1662146238.2	0	899	2.8403483002	2.8815914728	441.28358302	449.05120895	1.5811574209	734.1625156	31.152215958	-1.1788909585	31.161283493	19.118132395	0	0	0	0	0
11214	2022-09-02	19:17:19.130	244.5953603	5870.288647	1662146239.13	0	899	2.8403483002	2.8815914728	443.29031735	451.09326651	1.5811574209	734.17443848	31.152215958	-1.1571601629	31.161283493	19.128477097	0	0	0	0	0
11215	2022-09-02	19:17:20.084	244.59537134	5870.288912	1662146240.084	0	899	2.8494404497	2.8909622663	443.29239865	451.12312026	1.5866801081	734.17165754	31.15278508	-1.1675081482	31.161283493	19.128019535	0	0	0	0	0
11216	2022-09-02	19:17:21.026	244.59538226	5870.289174	1662146241.027	0	899	2.8494947337	2.8910176871	444.88048901	452.73932975	1.5866931333	734.15955924	31.154901505	-1.1914055332	31.161283493	19.12582909	0	0	0	0	0
11217	2022-09-02	19:17:21.989	244.59539339	5870.289441	1662146241.989	0	899	2.8498422933	2.8916099523	444.88048901	452.78481891	1.5957170263	734.16793722	31.154901505	-1.2062161703	31.161283493	19.1112561	0	0	0	0	0
11218	2022-09-02	19:17:22.917	244.59540413	5870.289699	1662146242.917	0	899	2.8498422933	2.8916099523	442.99173401	450.86250582	1.5957170263	734.15933733	31.154901505	-1.1867058127	31.161283493	19.119680316	0	0	0	0	0
11219	2022-09-02	19:17:23.859	244.59541505	5870.289961	1662146243.86	0	899	2.8514167713	2.8906711276	442.99173401	450.38343449	1.500184349	734.15246905	31.154901505	-1.179947257	31.161283493	19.122356415	0	0	0	0	0
11220	2022-09-02	19:17:24.849	244.5954265	5870.290236	1662146244.85	0	899	2.851440114	2.8906949321	440.3726646	447.72068999	1.5001896411	734.17694092	31.155810969	-1.1806263734	31.161283493	19.122806486	0	0	0	0	0
11221	2022-09-02	19:17:25.769	244.59543714	5870.290491	1662146245.769	0	899	2.8500943984	2.8920805757	440.38044771	448.24518751	1.603804402	734.16809527	31.157953262	-1.1501213588	31.161283493	19.113181373	0	0	0	0	0
11222	2022-09-02	19:17:26.727	244.59544824	5870.290758	1662146246.728	0	899	2.8500943984	2.8920805757	444.70144539	452.64335374	1.603804402	734.16867773	31.157953262	-1.1506495476	31.161283493	19.106870651	0	0	0	0	0
11223	2022-09-02	19:17:27.648	244.59545889	5870.291013	1662146247.648	0	899	2.8519609904	2.8934597287	444.70144539	452.54571816	1.5844294465	734.16990773	31.157953262	-1.1787400001	31.161283493	19.119048188	0	0	0	0	0
11224	2022-09-02	19:17:28.588	244.59546977	5870.291274	1662146248.588	0	899	2.8519609904	2.8934597287	441.64576786	449.43614027	1.5844294465	734.15186032	31.157953262	-1.1929684877	31.161283493	19.123075485	0	0	0	0	0
11225	2022-09-02	19:17:29.456	244.59547981	5870.291516	1662146249.456	0	899	2.8546221686	2.8970469014	441.64576786	449.60306599	1.6177784403	734.15660166	31.157953262	-1.2177066969	31.161283493	19.119213104	0	0	0	0	0
11226	2022-09-02	19:17:30.369	244.59549039	5870.291769	1662146250.37	0	899	2.8546717885	2.8970975812	442.55729491	450.53107717	1.617790558	734.16122942	31.159884358	-1.1742343089	31.161283493	19.124263473	0	0	0	0	0
11227	2022-09-02	19:17:31.332	244.59550154	5870.292037	1662146251.333	0	899	2.851316682	2.8937548111	442.56038365	450.54596205	1.6201303358	734.15459275	31.160730362	-1.4940844774	31.161283493	19.123796463	0	0	0	0	0
11228	2022-09-02	19:17:32.279	244.5955125	5870.2923	1662146252.28	0	899	2.851316682	2.8937548111	441.28248324	449.24500315	1.6201303358	734.15822738	31.160730362	-1.20158107	31.161283493	19.125933906	0	0	0	0	0
11229	2022-09-02	19:17:33.224	244.59552344	5870.292562	1662146253.225	0	899	2.8564759602	2.8975878649	441.28248324	448.98144485	1.5674238061	734.1603919	31.160730362	-1.1682087767	31.161283493	19.123345596	0	0	0	0	0
11230	2022-09-02	19:17:34.132	244.59553395	5870.292815	1662146254.133	0	899	2.8564989179	2.8976112975	442.83913237	450.56527973	1.5674292346	734.16394124	31.161623254	-1.187848433	31.161283493	19.12591871	0	0	0	0	0
11231	2022-09-02	19:17:35.049	244.59554455	5870.293069	1662146255.049	0	899	2.8533376741	2.8962677893	442.84635039	450.92427381	1.6374905226	734.1604012	31.163599014	-1.2304046154	31.161283493	19.126676559	0	0	0	0	0
11232	2022-09-02	19:17:36.003	244.59555559	5870.293334	1662146256.003	0	899	2.8533376741	2.8962677893	442.43806222	450.50853809	1.6374905226	734.15960693	31.163599014	-1.2304046154	31.161283493	19.126676559	0	0	0	0	0
11233	2022-09-02	19:17:36.993	244.59556705	5870.293609	1662146256.993	0	899	2.8552687265	2.8967114368	442.43806222	450.2227852	1.5805140847	734.1568462	31.163599014	-1.1624742667	31.161283493	19.12504296	0	0	0	0	0
11234	2022-09-02	19:17:37.940	244.59557801	5870.293872	1662146257.94	0	899	2.8552687265	2.8967114368	443.96982344	451.78149785	1.5805140847	734.15410286	31.163599014	-1.1591865937	31.161283493	19.127032754	0	0	0	0	0
11235	2022-09-02	19:17:38.957	244.59558978	5870.294155	1662146258.957	0	899	2.8553706992	2.8975600432	443.96982344	451.92238348	1.6085174709	734.16077064	31.163599014	-1.156211583	31.161283493	19.121991341	0	0	0	0	0
11236	2022-09-02	19:17:39.858	244.59560021	5870.294405	1662146259.858	0	899	2.8554354212	2.8976261396	442.01740847	449.93507481	1.6085331825	734.15865179	31.16611722	-1.1477498992	31.161283493	19.127279004	0	0	0	0	0
11237	2022-09-02	19:17:40.835	244.59561152	5870.294676	1662146260.835	0	899	2.8579183188	2.8999069713	442.01812996	449.89090537	1.59957028	734.17414745	31.166315079	-1.1630455271	31.161283493	19.1271741	0	0	0	0	0
11238	2022-09-02	19:17:41.825	244.59562297	5870.294951	1662146261.825	0	899	2.8579183188	2.8999069713	441.70231441	449.56946483	1.59957028	734.16345215	31.166315079	-1.3622444868	31.161283493	19.115154266	0	0	0	0	0
11239	2022-09-02	19:17:42.757	244.59563377	5870.295211	1662146262.758	0	899	2.8575868271	2.8993486664	441.70231441	449.52774878	1.5912361126	734.16613325	31.166315079	-1.2132226095	31.161283493	19.121893725	0	0	0	0	0
11240	2022-09-02	19:17:43.661	244.59564424	5870.295462	1662146263.662	0	899	2.8575868271	2.8993486664	442.34434625	450.1811552	1.5912361126	734.16741943	31.166315079	-1.1913409233	31.161283493	19.122356415	0	0	0	0	0
11241	2022-09-02	19:17:44.640	244.59565556	5870.295733	1662146264.64	0	899	2.8558373124	2.8967954695	442.34788188	450.03820766	1.5619892101	734.17801328	31.167283961	-1.179483769	31.161283493	19.124304386	0	0	0	0	0
11242	2022-09-02	19:17:45.622	244.59566693	5870.296006	1662146265.623	0	899	2.855886147	2.8968453107	441.66275857	449.34123088	1.5620007203	734.1799369	31.169183731	-1.1537646742	31.161283493	19.124734361	0	0	0	0	0
11243	2022-09-02	19:17:46.602	244.59567828	5870.296279	1662146266.603	0	899	2.8584598212	2.9004960081	441.66275857	449.5366408	1.6010559056	734.16030783	31.169183731	-1.1652122128	31.161283493	19.125702157	0	0	0	0	0
11244	2022-09-02	19:17:47.492	244.59568856	5870.296526	1662146267.492	0	899	2.8584598212	2.9004960081	444.14694629	452.06511616	1.6010559056	734.15553253	31.169183731	-1.237842203	31.161283493	19.123999779	0	0	0	0	0
11245	2022-09-02	19:17:48.394	244.595699	5870.296776	1662146268.394	0	899	2.8588176044	2.9000408059	444.14694629	451.91054101	1.5703377193	734.1704623	31.169183731	-1.4669640996	31.161283493	19.120832115	0	0	0	0	0
11246	2022-09-02	19:17:49.349	244.59571007	5870.297042	1662146269.35	0	899	2.8588176044	2.9000408059	442.83586934	450.57654671	1.5703377193	734.17140895	31.169183731	-1.188085556	31.161283493	19.078062057	0	0	0	0	0
11247	2022-09-02	19:17:50.334	244.59572146	5870.297315	1662146270.334	0	899	2.8603839698	2.9024014066	442.83827259	450.72425466	1.5992911505	734.16151438	31.169841577	-1.1861991953	31.161283493	19.089163648	0	0	0	0	0
11248	2022-09-02	19:17:51.269	244.59573228	5870.297575	1662146271.269	0	899	2.8604401043	2.9024587262	440.34022777	448.18179262	1.5993046758	734.1730957	31.172021866	-1.179947257	31.161283493	19.125957489	0	0	0	0	0
11249	2022-09-02	19:17:52.230	244.59574341	5870.297842	1662146272.231	0	899	2.8641721011	2.9057034714	440.34022777	448.08045565	1.5789937944	734.16894491	31.172021866	-1.4693893818	31.161283493	19.076947762	0	0	0	0	0
11250	2022-09-02	19:17:53.190	244.59575451	5870.298108	1662146273.19	0	899	2.8641721011	2.9057034714	443.06553968	450.85367263	1.5789937944	734.1636781	31.172021866	-1.499743509	31.161283493	19.071767807	0	0	0	0	0
11251	2022-09-02	19:17:54.121	244.5957653	5870.298367	1662146274.122	0	899	2.8628431004	2.905331858	443.06553968	451.03747357	1.6155996145	734.16266839	31.172021866	-1.5119886398	31.161283493	19.069059372	0	0	0	0	0
11252	2022-09-02	19:17:55.006	244.59577553	5870.298613	1662146275.006	0	899	2.8629007359	2.905390723	443.97752407	451.96593756	1.6156136312	734.16962842	31.174258542	-1.4837688342	31.161283493	19.056572769	0	0	0	0	0
11253	2022-09-02	19:17:56.010	244.59578716	5870.298892	1662146276.011	0	899	2.8635701567	2.9063828674	443.97972696	452.02715692	1.6273289732	734.17836089	31.174860001	-1.3115608787	31.161283493	19.06352628	0	0	0	0	0
11254	2022-09-02	19:17:56.943	244.59579795	5870.299151	1662146276.943	0	899	2.8635701567	2.9063828674	442.40873811	450.42769285	1.6273289732	734.17508561	31.174860001	-1.3451702997	31.161283493	19.076091678	0	0	0	0	0
11255	2022-09-02	19:17:57.859	244.59580856	5870.299406	1662146277.86	0	899	2.8619549416	2.9043682534	442.40873811	450.35714959	1.6132659162	734.16910255	31.174860001	-1.6438286304	31.161283493	19.08886528	0	0	0	0	0
11256	2022-09-02	19:17:58.815	244.59581962	5870.299671	1662146278.815	0	899	2.8619549416	2.9043682534	441.27263754	449.20063759	1.6132659162	734.16064453	31.174860001	-1.6438286304	31.161283493	19.08886528	0	0	0	0	0
11257	2022-09-02	19:17:59.707	244.59582995	5870.299919	1662146279.708	0	899	2.8648407387	2.9065464944	441.27462182	449.06211928	1.5851639048	734.16524238	31.175405073	-1.2728421459	31.161283493	19.115146687	0	0	0	0	0
11258	2022-09-02	19:18:00.555	244.59583976	5870.300154	1662146280.555	0	899	2.864899868	2.9066068608	442.02645326	449.82728946	1.5851780043	734.1721539	31.177698135	-1.2297578332	31.161283493	19.117438398	0	0	0	0	0
11259	2022-09-02	19:18:01.505	244.59585075	5870.300418	1662146281.505	0	899	2.8652086966	2.9083453762	442.02645326	450.09466669	1.6385367594	734.16265505	31.177698135	-1.2173833847	31.161283493	19.115873337	0	0	0	0	0
11260	2022-09-02	19:18:02.490	244.59586216	5870.300692	1662146282.491	0	899	2.8652086966	2.9083453762	441.49559984	449.55412371	1.6385367594	734.18271622	31.177698135	-1.2282379802	31.161283493	19.120343038	0	0	0	0	0
11261	2022-09-02	19:18:03.510	244.59587397	5870.300975	1662146283.511	0	899	2.8640887556	2.9060980155	441.49559984	449.34593807	1.5969459842	734.17726145	31.177698135	-1.179947257	31.161283493	19.125957489	0	0	0	0	0
11262	2022-09-02	19:18:04.450	244.59588485	5870.301236	1662146284.451	0	899	2.8640887556	2.9060980155	442.31184435	450.17669642	1.5969459842	734.1740375	31.177698135	-1.1831810656	31.161283493	19.118803037	0	0	0	0	0
11263	2022-09-02	19:18:05.405	244.5958959	5870.301502	1662146285.406	0	899	2.8660238437	2.9081261463	442.31943266	450.19655426	1.5993667435	734.17555772	31.179777777	-1.1605663789	31.161283493	19.124263473	0	0	0	0	0
11264	2022-09-02	19:18:06.315	244.59590644	5870.301754	1662146286.316	0	899	2.8660473463	2.9081501451	441.18167807	449.03856603	1.5993723957	734.16765953	31.180688858	-1.1501213588	31.161283493	19.126815025	0	0	0	0	0
11265	2022-09-02	19:18:07.259	244.59591735	5870.302016	1662146287.259	0	899	2.8701592187	2.9103516904	441.18167807	448.67025501	1.5256492362	734.15954509	31.180688858	-1.1743313887	31.161283493	19.12463072	0	0	0	0	0
11266	2022-09-02	19:18:08.256	244.5959289	5870.302294	1662146288.257	0	899	2.8701592187	2.9103516904	443.23697434	450.7604377	1.5256492362	734.1697998	31.180688858	-1.2531917095	31.161283493	19.117315292	0	0	0	0	0
11267	2022-09-02	19:18:09.207	244.59593991	5870.302558	1662146289.208	0	899	2.8706425935	2.911298944	443.23697434	450.84624125	1.542755285	734.17943123	31.180688858	-1.317327752	31.161283493	19.111471606	0	0	0	0	0
11268	2022-09-02	19:18:10.151	244.59595083	5870.30282	1662146290.152	0	899	2.8707021081	2.9113596699	441.47685016	449.05596903	1.5427690691	734.17235116	31.182992228	-1.2418627857	31.161283493	19.123143202	0	0	0	0	0
11269	2022-09-02	19:18:11.180	244.59596273	5870.303106	1662146291.18	0	899	2.8727687272	2.9154824734	441.4781309	449.43601996	1.6184999206	734.17370161	31.183343887	-1.2188169348	31.161283493	19.125613939	0	0	0	0	0
11270	2022-09-02	19:18:12.176	244.59597426	5870.303382	1662146292.176	0	899	2.8727687272	2.9154824734	441.63898431	449.59977284	1.6184999206	734.17607955	31.183343887	-1.2173833847	31.161283493	19.123075485	0	0	0	0	0
11271	2022-09-02	19:18:13.160	244.59598565	5870.303656	1662146293.16	0	899	2.8726049554	2.9145523314	441.63898431	449.45695106	1.5899680445	734.17709411	31.183343887	-1.2255323833	31.161283493	19.12157305	0	0	0	0	0
11272	2022-09-02	19:18:14.138	244.59599698	5870.303927	1662146294.139	0	899	2.8726049554	2.9145523314	441.9216547	449.74462533	1.5899680445	734.16341537	31.183343887	-1.2245838097	31.161283493	19.121475308	0	0	0	0	0
11273	2022-09-02	19:18:15.111	244.59600823	5870.304198	1662146295.111	0	899	2.8728606427	2.9154396567	441.92690444	449.867423	1.6134183718	734.17923883	31.184783872	-1.1742343745	31.161283493	19.126312256	0	0	0	0	0
11274	2022-09-02	19:18:16.007	244.59601861	5870.304447	1662146296.008	0	899	2.8728983739	2.9154781917	442.20118352	450.14667608	1.613427504	734.15299614	31.186243057	-1.4596235452	31.161283493	19.10660462	0	0	0	0	0
11275	2022-09-02	19:18:16.933	244.59602932	5870.304704	1662146296.933	0	899	2.8742783186	2.9155132445	442.20118352	449.89125772	1.5624482954	734.16792469	31.186243057	-1.4908292294	31.161283493	19.104351044	0	0	0	0	0
11276	2022-09-02	19:18:17.852	244.59603997	5870.304959	1662146297.853	0	899	2.8742783186	2.9155132445	441.44472748	449.12164658	1.5624482954	734.1794377	31.186243057	-1.1537862685	31.161283493	19.12555418	0	0	0	0	0
11277	2022-09-02	19:18:18.858	244.59605161	5870.305239	1662146298.859	0	899	2.877311626	2.9209875168	441.44472748	449.56893754	1.6518382766	734.19042969	31.186243057	-1.1539047956	31.161283493	19.125957489	0	0	0	0	0
11278	2022-09-02	19:18:19.796	244.59606247	5870.305499	1662146299.797	0	899	2.8773434487	2.9210200339	442.45504747	450.59789067	1.65184615	734.1823585	31.187471845	-1.1773602828	31.161283493	19.125041557	0	0	0	0	0
11279	2022-09-02	19:18:20.704	244.59607297	5870.305751	1662146300.705	0	899	2.8766832234	2.9198770849	442.46114437	450.51567325	1.6342290127	734.16346104	31.189142227	-1.2794821286	31.161283493	19.123539085	0	0	0	0	0
11280	2022-09-02	19:18:21.641	244.59608382	5870.306012	1662146301.642	0	899	2.8766832234	2.9198770849	444.48136145	452.5726662	1.6342290127	734.1539917	31.189142227	-1.5038504601	31.161283493	19.122716904	0	0	0	0	0
11281	2022-09-02	19:18:22.548	244.59609431	5870.306263	1662146302.548	0	899	2.8749203573	2.9160156909	444.48136145	452.18311776	1.5568906395	734.16835679	31.189142227	-1.2146023212	31.161283493	19.124158746	0	0	0	0	0
11282	2022-09-02	19:18:23.473	244.59610502	5870.306521	1662146303.474	0	899	2.8749203573	2.9160156909	441.99067913	449.64927812	1.5568906395	734.17698861	31.189142227	-1.1539047956	31.161283493	19.127758026	0	0	0	0	0
11283	2022-09-02	19:18:24.394	244.59611567	5870.306776	1662146304.394	0	899	2.8765483367	2.9172672095	441.99309314	449.57706053	1.5419666866	734.16701038	31.189804317	-1.185175171	31.161283493	19.121148962	0	0	0	0	0
11284	2022-09-02	19:18:25.266	244.59612576	5870.307018	1662146305.266	0	899	2.8766030956	2.9173230824	441.15928822	448.72901188	1.5419793372	734.15923426	31.191919327	-1.1929684877	31.161283493	19.122356415	0	0	0	0	0
11285	2022-09-02	19:18:26.232	244.59613694	5870.307287	1662146306.232	0	899	2.8786285991	2.9196267085	441.15928822	448.77548943	1.5512863012	734.1602666	31.191919327	-1.1841727432	31.161283493	19.124302769	0	0	0	0	0
11286	2022-09-02	19:18:27.089	244.59614687	5870.307525	1662146307.09	0	899	2.8786285991	2.9196267085	444.35922595	452.03067107	1.5512863012	734.16149902	31.191919327	-1.1832026243	31.161283493	19.124517441	0	0	0	0	0
11287	2022-09-02	19:18:28.006	244.59615748	5870.307779	1662146308.006	0	899	2.8788933124	2.9200013895	444.35922595	452.05059996	1.5552476674	734.16306937	31.191919327	-1.1832026243	31.161283493	19.122788448	0	0	0	0	0
11288	2022-09-02	19:18:28.907	244.59616791	5870.30803	1662146308.907	0	899	2.8788933124	2.9200013895	442.16597217	449.81938335	1.5552476674	734.17908119	31.191919327	-1.4158493091	31.161283493	19.116787677	0	0	0	0	0
11289	2022-09-02	19:18:29.901	244.59617942	5870.308306	1662146309.902	0	899	2.8784627113	2.9183540621	442.17131977	449.59875093	1.510067001	734.1771604	31.193385383	-1.3351780192	31.161283493	19.120746676	0	0	0	0	0
11290	2022-09-02	19:18:30.858	244.59619049	5870.308572	1662146310.858	0	899	2.8784982585	2.9183903173	441.11965695	448.52946276	1.5100750381	734.17124444	31.194757462	-1.1744067835	31.161283493	19.126420091	0	0	0	0	0
11291	2022-09-02	19:18:31.778	244.59620113	5870.308827	1662146311.778	0	899	2.8785032236	2.9194050362	441.11965695	448.71756527	1.5477601338	734.16514941	31.194757462	-1.1441389322	31.161283493	19.126676559	0	0	0	0	0
11292	2022-09-02	19:18:32.694	244.59621175	5870.309082	1662146312.695	0	899	2.8785032236	2.9194050362	442.48314148	450.10453465	1.5477601338	734.14599609	31.194757462	-1.1441389322	31.161283493	19.126676559	0	0	0	0	0
11293	2022-09-02	19:18:33.674	244.59622309	5870.309354	1662146313.675	0	899	2.8868530929	2.9290929225	442.48314148	450.33178099	1.5931052304	734.15424392	31.194757462	-1.1481272306	31.161283493	19.127254297	0	0	0	0	0
11294	2022-09-02	19:18:34.605	244.59623387	5870.309613	1662146314.606	0	899	2.8868979912	2.9291387651	441.34648536	449.1750166	1.5931159089	734.17519798	31.196485444	-1.1651691119	31.161283493	19.125466063	0	0	0	0	0
11295	2022-09-02	19:18:35.538	244.59624465	5870.309872	1662146315.538	0	899	2.8831171471	2.9252217204	441.35074947	449.16430117	1.5901054878	734.17362481	31.197656631	-1.1695238849	31.161283493	19.125072479	0	0	0	0	0
11296	2022-09-02	19:18:36.460	244.59625532	5870.310128	1662146316.46	0	899	2.8831171471	2.9252217204	442.80683931	450.64616922	1.5901054878	734.16949665	31.197656631	-1.1506495476	31.161283493	19.127037048	0	0	0	0	0
11297	2022-09-02	19:18:37.361	244.59626575	5870.310378	1662146317.361	0	899	2.8821984859	2.9239651014	442.80683931	450.58554119	1.5780201843	734.16487415	31.197656631	-1.1985089795	31.161283493	19.122449408	0	0	0	0	0
11298	2022-09-02	19:18:38.269	244.59627626	5870.31063	1662146318.269	0	899	2.8821984859	2.9239651014	442.04903179	449.81442141	1.5780201843	734.15664976	31.197656631	-1.2006432529	31.161283493	19.122027302	0	0	0	0	0
11299	2022-09-02	19:18:39.223	244.5962873	5870.310895	1662146319.223	0	899	2.8864046698	2.929679204	442.05407284	450.08902949	1.631803231	734.15604305	31.199039017	-1.204178833	31.161283493	19.115082482	0	0	0	0	0
11300	2022-09-02	19:18:40.200	244.59629861	5870.311167	1662146320.2	0	899	2.8864440739	2.9297194574	443.24276356	451.29937461	1.6318128321	734.14958342	31.200555801	-1.188085556	31.161283493	19.116594315	0	0	0	0	0
11301	2022-09-02	19:18:41.240	244.59631065	5870.311456	1662146321.24	0	899	2.8889576914	2.9312304193	443.24276356	451.10526962	1.5931833923	734.16742186	31.200555801	-1.1895407486	31.161283493	19.117946574	0	0	0	0	0
11302	2022-09-02	19:18:42.138	244.59632105	5870.311705	1662146322.139	0	899	2.8889576914	2.9312304193	442.47614769	450.32505505	1.5931833923	734.1688576	31.200555801	-1.1773818905	31.161283493	19.12433839	0	0	0	0	0
11303	2022-09-02	19:18:43.102	244.59633221	5870.311973	1662146323.103	0	899	2.8889446657	2.9311155829	442.47614769	450.30612921	1.5894085936	734.16743035	31.200555801	-1.1573757502	31.161283493	19.126390583	0	0	0	0	0
11304	2022-09-02	19:18:44.079	244.59634352	5870.312244	1662146324.08	0	899	2.8889446657	2.9311155829	441.84224162	449.66100565	1.5894085936	734.16366314	31.200555801	-1.2166611035	31.161283493	19.125245669	0	0	0	0	0
11305	2022-09-02	19:18:45.042	244.59635466	5870.312512	1662146325.043	0	899	2.8886354294	2.9328858835	441.84761754	450.05415812	1.666779004	734.1659845	31.20203075	-1.2037476522	31.161283493	19.123311996	0	0	0	0	0
11306	2022-09-02	19:18:46.022	244.596366	5870.312784	1662146326.022	0	899	2.8886676967	2.9329188614	442.13339836	450.34528709	1.6667870286	734.17644738	31.203271866	-1.1625389232	31.161283493	19.124833644	0	0	0	0	0
11307	2022-09-02	19:18:46.997	244.59637729	5870.313055	1662146326.998	0	899	2.8889944261	2.9325953152	442.13339836	450.22331349	1.6424746061	734.18332576	31.203271866	-1.1493021273	31.161283493	19.127068084	0	0	0	0	0
11308	2022-09-02	19:18:47.931	244.5963881	5870.313314	1662146327.932	0	899	2.8889944261	2.9325953152	442.98244111	451.08789156	1.6424746061	734.17689565	31.203271866	-1.1481380068	31.161283493	19.125108113	0	0	0	0	0
11309	2022-09-02	19:18:48.868	244.59639894	5870.313574	1662146328.868	0	899	2.8909817755	2.9333004246	442.98244111	450.84336719	1.5937885622	734.18090012	31.203271866	-1.2661051948	31.161283493	19.118089891	0	0	0	0	0
11310	2022-09-02	19:18:49.763	244.59640931	5870.313823	1662146329.764	0	899	2.8909817755	2.9333004246	442.59043327	450.44440299	1.5937885622	734.18463135	31.203271866	-1.3020213842	31.161283493	19.116954803	0	0	0	0	0
11311	2022-09-02	19:18:50.686	244.59641998	5870.314079	1662146330.686	0	899	2.8896482103	2.9333976105	442.59958874	450.72386151	1.6476183653	734.17584714	31.205779562	-1.3319874102	31.161283493	19.118342444	0	0	0	0	0
11312	2022-09-02	19:18:51.642	244.59643105	5870.314345	1662146331.643	0	899	2.8896575979	2.9334072024	442.95254807	451.08331129	1.6476206723	734.17942477	31.206140518	-1.1711407245	31.161283493	19.124614362	0	0	0	0	0
11313	2022-09-02	19:18:52.566	244.59644175	5870.314602	1662146332.567	0	899	2.8916258435	2.9336444053	442.95254807	450.75529144	1.5823012367	734.18187264	31.206140518	-1.1520831467	31.161283493	19.124452086	0	0	0	0	0
11314	2022-09-02	19:18:53.493	244.59645248	5870.314859	1662146333.494	0	899	2.8916258435	2.9336444053	443.88259095	451.7017173	1.5823012367	734.17941911	31.206140518	-1.2140094516	31.161283493	19.118979069	0	0	0	0	0
11315	2022-09-02	19:18:54.424	244.59646325	5870.315118	1662146334.425	0	899	2.8937370475	2.9348689637	443.88259095	451.5306322	1.5482663732	734.17693809	31.206140518	-1.5087333918	31.161283493	19.085624695	0	0	0	0	0
11316	2022-09-02	19:18:55.405	244.59647461	5870.315391	1662146335.406	0	899	2.8938082333	2.9349416037	442.77398731	450.40300975	1.5482827889	734.16149296	31.208873761	-1.1585506461	31.161283493	19.124538131	0	0	0	0	0
11317	2022-09-02	19:18:56.388	244.59648597	5870.315663	1662146336.388	0	899	2.8948160195	2.9366364554	442.77425895	450.52839314	1.573235813	734.16983578	31.208948135	-1.1781256294	31.161283493	19.119673659	0	0	0	0	0
11318	2022-09-02	19:18:57.351	244.59649713	5870.315931	1662146337.352	0	899	2.8948160195	2.9366364554	445.68299875	453.48807257	1.573235813	734.17158235	31.208948135	-1.1659128445	31.161283493	19.123018846	0	0	0	0	0
11319	2022-09-02	19:18:58.341	244.59650858	5870.316206	1662146338.341	0	899	2.8975390762	2.9399248336	445.68299875	453.58644614	1.5927190552	734.16557504	31.208948135	-1.2325495876	31.161283493	19.126989301	0	0	0	0	0
11320	2022-09-02	19:18:59.335	244.59652008	5870.316482	1662146339.335	0	899	2.8975474088	2.9399333414	442.84715238	450.70032065	1.5927210294	734.16659	31.20926766	-1.2384565619	31.161283493	19.126388335	0	0	0	0	0
11321	2022-09-02	19:19:00.315	244.59653144	5870.316754	1662146340.316	0	899	2.9000430664	2.9435022594	442.85635305	450.90221223	1.6310705222	734.17008558	31.21178627	-1.1860698225	31.161283493	19.120716878	0	0	0	0	0
11322	2022-09-02	19:19:01.276	244.59654255	5870.317021	1662146341.276	0	899	2.9000430664	2.9435022594	443.04982754	451.09920178	1.6310705222	734.15814209	31.21178627	-1.179947257	31.161283493	19.111911774	0	0	0	0	0
11323	2022-09-02	19:19:02.171	244.59655291	5870.31727	1662146342.171	0	899	2.8955124283	2.9398633714	443.04982754	451.27779284	1.6665991911	734.16075165	31.21178627	-1.1804646664	31.161283493	19.113457257	0	0	0	0	0
11324	2022-09-02	19:19:03.095	244.59656361	5870.317527	1662146343.096	0	899	2.8955124283	2.9398633714	442.83484735	451.05882021	1.6665991911	734.16878525	31.21178627	-1.1848410273	31.161283493	19.122904544	0	0	0	0	0
11325	2022-09-02	19:19:04.063	244.59657481	5870.317796	1662146344.064	0	899	2.8998195353	2.9430849709	442.83484735	450.84495346	1.6240288292	734.15821525	31.21178627	-1.237658953	31.161283493	19.126541138	0	0	0	0	0
11326	2022-09-02	19:19:04.979	244.59658541	5870.31805	1662146344.979	0	899	2.8998195353	2.9430849709	443.29983179	451.31834866	1.6240288292	734.14746094	31.21178627	-1.2483087778	31.161283493	19.127037048	0	0	0	0	0
11327	2022-09-02	19:19:05.937	244.59659649	5870.318316	1662146345.937	0	899	2.8994482304	2.9409272394	443.31029292	450.99790378	1.5581151362	734.16378724	31.21464704	-1.1528700724	31.161283493	19.118978968	0	0	0	0	0
11328	2022-09-02	19:19:06.927	244.59660795	5870.318591	1662146346.927	0	899	2.8994492325	2.940928262	442.94801357	450.62934317	1.5581153683	734.17623881	31.21468544	-1.1462840126	31.161283493	19.105299097	0	0	0	0	0
11329	2022-09-02	19:19:07.950	244.59661979	5870.318875	1662146347.95	0	899	2.9017548558	2.9445977303	442.94801357	450.87636468	1.6073412223	734.1620253	31.21468544	-1.4866145557	31.161283493	19.080260599	0	0	0	0	0
11330	2022-09-02	19:19:08.910	244.5966309	5870.319142	1662146348.91	0	899	2.9017548558	2.9445977303	442.01406583	449.92570015	1.6073412223	734.15928155	31.21468544	-1.3997775971	31.161283493	19.078758417	0	0	0	0	0
11331	2022-09-02	19:19:09.862	244.59664193	5870.319406	1662146349.863	0	899	2.9070844619	2.9491551362	442.01721826	449.7715906	1.5759313996	734.15894929	31.215550037	-1.2601658406	31.161283493	19.081546657	0	0	0	0	0
11332	2022-09-02	19:19:10.783	244.59665259	5870.319662	1662146350.784	0	899	2.9071360975	2.9492078457	442.22689076	449.98500185	1.5759434645	734.16104712	31.217523575	-1.6005502742	31.161283493	19.066994017	0	0	0	0	0
11333	2022-09-02	19:19:11.691	244.5966631	5870.319914	1662146351.692	0	899	2.8987306206	2.942410819	442.22689076	450.30596824	1.6399731893	734.16509323	31.217523575	-1.650942879	31.161283493	19.081028945	0	0	0	0	0
11334	2022-09-02	19:19:12.569	244.59667325	5870.320158	1662146352.569	0	899	2.8987306206	2.942410819	442.56293847	450.64815523	1.6399731893	734.15505274	31.217523575	-1.6633604765	31.161283493	19.102550507	0	0	0	0	0
11335	2022-09-02	19:19:13.513	244.59668418	5870.32042	1662146353.513	0	899	2.9024677914	2.9449762316	442.56293847	450.42043574	1.5945892437	734.16790327	31.217523575	-1.3413222026	31.161283493	19.110546605	0	0	0	0	0
11336	2022-09-02	19:19:14.410	244.59669456	5870.320669	1662146354.41	0	899	2.9024677914	2.9449762316	440.42716275	448.24674032	1.5945892437	734.16713932	31.217523575	-1.2157557011	31.161283493	19.124156952	0	0	0	0	0
11337	2022-09-02	19:19:15.361	244.59670558	5870.320934	1662146355.362	0	899	2.9038344117	2.9449153415	440.43277987	447.985514	1.5410719087	734.16503866	31.219069664	-1.2100966387	31.161283493	19.124085205	0	0	0	0	0
11338	2022-09-02	19:19:16.328	244.59671676	5870.321202	1662146356.328	0	899	2.9038657859	2.9449473535	442.98712335	450.58369646	1.5410790854	734.16110331	31.220270157	-1.1490218639	31.161283493	19.127758026	0	0	0	0	0
11339	2022-09-02	19:19:17.283	244.59672782	5870.321468	1662146357.284	0	899	2.9023228104	2.9445869	442.98712335	450.80719546	1.5856327111	734.15958026	31.220270157	-1.1988216473	31.161283493	19.125134727	0	0	0	0	0
11340	2022-09-02	19:19:18.213	244.59673859	5870.321726	1662146358.214	0	899	2.9023228104	2.9445869	441.47717704	449.270594	1.5856327111	734.16383857	31.220270157	-1.1761207431	31.161283493	19.125816345	0	0	0	0	0
11341	2022-09-02	19:19:19.158	244.59674953	5870.321989	1662146359.159	0	899	2.9056696512	2.9465430783	441.47717704	449.00469706	1.5324408248	734.16904879	31.220270157	-1.1472109446	31.161283493	19.127037048	0	0	0	0	0
11342	2022-09-02	19:19:20.066	244.59676003	5870.322241	1662146360.067	0	899	2.905720706	2.9465951652	442.33075132	449.87288352	1.5324524308	734.17549022	31.222222473	-1.1496578463	31.161283493	19.127287719	0	0	0	0	0
11343	2022-09-02	19:19:21.023	244.5967711	5870.322506	1662146361.023	0	899	2.9040381829	2.9451155795	442.33387207	449.9180189	1.5408346047	734.16743762	31.223077774	-1.1506495476	31.161283493	19.127397537	0	0	0	0	0
11344	2022-09-02	19:19:21.957	244.59678192	5870.322766	1662146361.958	0	899	2.9040381829	2.9451155795	441.88520314	449.46165719	1.5408346047	734.16230663	31.223077774	-1.2643589808	31.161283493	19.115635272	0	0	0	0	0
11345	2022-09-02	19:19:22.882	244.59679263	5870.323023	1662146362.883	0	899	2.9109290358	2.9534577365	441.88520314	449.71153315	1.590767865	734.16878161	31.223077774	-1.2054292745	31.161283493	19.119298101	0	0	0	0	0
11346	2022-09-02	19:19:23.808	244.59680333	5870.32328	1662146363.808	0	899	2.9109290358	2.9534577365	440.73229437	448.53820495	1.590767865	734.17294332	31.223077774	-1.1506495476	31.161283493	19.123075485	0	0	0	0	0
11347	2022-09-02	19:19:24.700	244.59681367	5870.323528	1662146364.701	0	899	2.9103010866	2.9522637145	440.73856637	448.44204044	1.5702289615	734.16943966	31.224802927	-1.1548102668	31.161283493	19.12562033	0	0	0	0	0
11348	2022-09-02	19:19:25.621	244.59682433	5870.323784	1662146365.622	0	899	2.9103262415	2.9522893906	443.35928174	451.10859152	1.5702348116	734.16931839	31.225763321	-1.15312871	31.161283493	19.126951104	0	0	0	0	0
11349	2022-09-02	19:19:26.549	244.59683507	5870.324042	1662146366.55	0	899	2.9091995413	2.9525111786	443.35928174	451.36149901	1.6205726509	734.16961953	31.225763321	-1.1506495476	31.161283493	19.126676559	0	0	0	0	0
11350	2022-09-02	19:19:27.454	244.59684554	5870.324293	1662146367.455	0	899	2.9091995413	2.9525111786	442.11357983	450.09331335	1.6205726509	734.16816883	31.225763321	-1.1558019286	31.161283493	19.118657611	0	0	0	0	0
11351	2022-09-02	19:19:28.365	244.59685608	5870.324546	1662146368.365	0	899	2.9082440317	2.9512388125	442.11357983	450.0373658	1.6094105362	734.16945219	31.225763321	-1.160415411	31.161283493	19.100028992	0	0	0	0	0
11352	2022-09-02	19:19:29.335	244.59686731	5870.324816	1662146369.336	0	899	2.9082440317	2.9512388125	441.30433151	449.21361372	1.6094105362	734.16894531	31.225763321	-1.156211583	31.161283493	19.114166386	0	0	0	0	0
11353	2022-09-02	19:19:30.311	244.5968786	5870.325086	1662146370.311	0	899	2.9134614354	2.9536373667	441.31382288	448.68994147	1.50267214	734.17339037	31.228370654	-1.1565780916	31.161283493	19.1251766	0	0	0	0	0
11354	2022-09-02	19:19:31.233	244.59688928	5870.325343	1662146371.234	0	899	2.9134706878	2.9536468025	441.9656201	449.3526431	1.502674197	734.15411054	31.228723526	-1.2056664228	31.161283493	19.122253734	0	0	0	0	0
11355	2022-09-02	19:19:32.243	244.59690096	5870.325623	1662146372.243	0	899	2.9118889378	2.9552132733	441.9656201	449.93763645	1.6195655719	734.16244365	31.228723526	-1.2414208927	31.161283493	19.121786825	0	0	0	0	0
11356	2022-09-02	19:19:33.190	244.59691193	5870.325886	1662146373.191	0	899	2.9118889378	2.9552132733	443.74654289	451.75068288	1.6195655719	734.17384066	31.228723526	-1.2501089249	31.161283493	19.124761632	0	0	0	0	0
11357	2022-09-02	19:19:34.065	244.59692206	5870.326129	1662146374.066	0	899	2.908917737	2.9512068208	443.74654289	451.5668436	1.5830115539	734.17139925	31.228723526	-1.1901767214	31.161283493	19.125086109	0	0	0	0	0
11358	2022-09-02	19:19:35.007	244.59693296	5870.326391	1662146375.008	0	899	2.9089428691	2.951232478	442.62402334	450.42457106	1.5830174491	734.16140606	31.229683516	-1.1479331484	31.161283493	19.125594613	0	0	0	0	0
11359	2022-09-02	19:19:35.960	244.59694399	5870.326656	1662146375.961	0	899	2.9134010779	2.956540078	442.63110333	450.57672413	1.6119135996	734.15847637	31.231622696	-1.1784490244	31.161283493	19.127570007	0	0	0	0	0
11360	2022-09-02	19:19:36.917	244.59695507	5870.326922	1662146376.918	0	899	2.9134010779	2.956540078	441.98659159	449.92064283	1.6119135996	734.16583252	31.231622696	-1.1681010447	31.161283493	19.127750864	0	0	0	0	0
11361	2022-09-02	19:19:37.911	244.59696656	5870.327198	1662146377.911	0	899	2.909581766	2.9515470434	441.98659159	449.71428437	1.5707094025	734.16843157	31.231622696	-1.2033920185	31.161283493	19.124564101	0	0	0	0	0
11362	2022-09-02	19:19:38.851	244.59697744	5870.327459	1662146378.851	0	899	2.909581766	2.9515470434	440.52862492	448.23082661	1.5707094025	734.16747643	31.231622696	-1.1926235916	31.161283493	19.125183952	0	0	0	0	0
11363	2022-09-02	19:19:39.805	244.5969885	5870.327724	1662146379.806	0	899	2.9142789662	2.9565458614	440.53319667	448.2784634	1.5793238062	734.16745137	31.232880788	-1.1539156342	31.161283493	19.127216099	0	0	0	0	0
11364	2022-09-02	19:19:40.730	244.59699919	5870.327981	1662146380.73	0	899	2.9143124028	2.956579995	444.60847343	452.42542928	1.5793316169	734.17151121	31.234155655	-1.1522772312	31.161283493	19.127397537	0	0	0	0	0
11365	2022-09-02	19:19:41.611	244.59700939	5870.328225	1662146381.611	0	899	2.9165467009	2.9592537729	444.60847343	452.50088633	1.5943109966	734.17383621	31.234155655	-1.1717336202	31.161283493	19.121151918	0	0	0	0	0
11366	2022-09-02	19:19:42.546	244.59702022	5870.328485	1662146382.547	0	899	2.9165467009	2.9592537729	440.94868959	448.77613629	1.5943109966	734.16032683	31.234155655	-1.1692974528	31.161283493	19.121123345	0	0	0	0	0
11367	2022-09-02	19:19:43.509	244.59703135	5870.328753	1662146383.509	0	899	2.9152923641	2.9571417897	440.94868959	448.62178302	1.5634097172	734.15942706	31.234155655	-1.1494961559	31.161283493	19.126370222	0	0	0	0	0
11368	2022-09-02	19:19:44.421	244.59704192	5870.329006	1662146384.422	0	899	2.9152923641	2.9571417897	442.75626001	450.46080756	1.5634097172	734.16027832	31.234155655	-1.1522772312	31.161283493	19.126676559	0	0	0	0	0
11369	2022-09-02	19:19:45.361	244.59705279	5870.329267	1662146385.361	0	899	2.9189043101	2.9614759936	442.76495518	450.59330307	1.5880642265	734.15786278	31.23653643	-1.1482673086	31.161283493	19.127268621	0	0	0	0	0
11370	2022-09-02	19:19:46.285	244.59706348	5870.329524	1662146386.285	0	899	2.9189179278	2.9614898967	443.2281323	451.06468547	1.5880674201	734.15479728	31.237054825	-1.1473941803	31.161283493	19.127397537	0	0	0	0	0
11371	2022-09-02	19:19:47.282	244.59707502	5870.329801	1662146387.282	0	899	2.9204559953	2.9625707108	443.2281323	450.97616621	1.5704372963	734.1625443	31.237054825	-1.166257732	31.161283493	19.126729965	0	0	0	0	0
11372	2022-09-02	19:19:48.223	244.59708591	5870.330062	1662146388.223	0	899	2.9204559953	2.9625707108	441.30700094	449.02145172	1.5704372963	734.15762471	31.237054825	-1.150250742	31.161283493	19.114044644	0	0	0	0	0
11373	2022-09-02	19:19:49.226	244.59709753	5870.330341	1662146389.227	0	899	2.9206663492	2.9628174742	441.30789039	449.02848848	1.5716640799	734.17147564	31.237299168	-1.1817797659	31.161283493	19.120352372	0	0	0	0	0
11374	2022-09-02	19:19:50.209	244.5971089	5870.330614	1662146390.209	0	899	2.9207345267	2.9628870659	441.88410353	449.61486152	1.5716798944	734.15185547	31.23989296	-1.1539047956	31.161283493	19.126676559	0	0	0	0	0
11375	2022-09-02	19:19:51.183	244.59712017	5870.330884	1662146391.183	0	899	2.9256412765	2.967920505	441.88410353	449.62512257	1.5737300729	734.16925291	31.23989296	-1.4056306477	31.161283493	19.120040224	0	0	0	0	0
11376	2022-09-02	19:19:52.112	244.59713094	5870.331142	1662146392.113	0	899	2.9256412765	2.967920505	443.17472711	450.93835556	1.5737300729	734.1721919	31.23989296	-1.2767657602	31.161283493	19.121432879	0	0	0	0	0
11377	2022-09-02	19:19:53.039	244.59714166	5870.3314	1662146393.039	0	899	2.9217956542	2.9633611208	443.17472711	450.81697497	1.5495426566	734.16066959	31.23989296	-1.1617089597	31.161283493	19.123950958	0	0	0	0	0
11378	2022-09-02	19:19:53.977	244.59715252	5870.331661	1662146393.978	0	899	2.9217956542	2.9633611208	442.12752422	449.75171377	1.5495426566	734.15842261	31.23989296	-1.1567828624	31.161283493	19.125150567	0	0	0	0	0
11379	2022-09-02	19:19:54.895	244.59716315	5870.331916	1662146394.896	0	899	2.9227465328	2.9652561262	442.13220301	449.92763494	1.5837265347	734.16387374	31.24117591	-1.1691034338	31.161283493	19.125730691	0	0	0	0	0
11380	2022-09-02	19:19:55.812	244.59717375	5870.33217	1662146395.812	0	899	2.9227866365	2.9652970682	442.13069533	449.9261476	1.5837359021	734.16323832	31.242700577	-1.1660637311	31.161283493	19.12654595	0	0	0	0	0
11381	2022-09-02	19:19:56.763	244.59718476	5870.332434	1662146396.763	0	899	2.9218389607	2.9656062626	442.13069533	450.15996284	1.6303908869	734.163803	31.242700577	-1.1506495476	31.161283493	19.126676559	0	0	0	0	0
11382	2022-09-02	19:19:57.693	244.59719552	5870.332693	1662146397.693	0	899	2.9218389607	2.9656062626	442.37832087	450.41208535	1.6303908869	734.15640117	31.242700577	-1.1822971477	31.161283493	19.122632576	0	0	0	0	0
11383	2022-09-02	19:19:58.631	244.59720638	5870.332953	1662146398.631	0	899	2.9244657672	2.9674556458	442.37832087	450.26183584	1.6004327757	734.16593963	31.242700577	-1.356165038	31.161283493	19.098653301	0	0	0	0	0
11384	2022-09-02	19:19:59.545	244.59721696	5870.333207	1662146399.545	0	899	2.9244657672	2.9674556458	442.97048002	450.86454771	1.6004327757	734.15359032	31.242700577	-1.4989674091	31.161283493	19.080223083	0	0	0	0	0
11385	2022-09-02	19:20:00.496	244.59722796	5870.333471	1662146400.496	0	899	2.9253705255	2.9668715196	442.97706995	450.59467748	1.5453085736	734.1542799	31.244504145	-1.2762591491	31.161283493	19.109949617	0	0	0	0	0
11386	2022-09-02	19:20:01.407	244.59723852	5870.333724	1662146401.408	0	899	2.9253969587	2.9668984917	440.12776252	447.69640223	1.5453145928	734.16495297	31.245508194	-1.1522772312	31.161283493	19.125236511	0	0	0	0	0
11387	2022-09-02	19:20:02.348	244.5972494	5870.333986	1662146402.348	0	899	2.9240003984	2.9669861172	440.12776252	447.97166161	1.6005311622	734.16236685	31.245508194	-1.1647378893	31.161283493	19.125398851	0	0	0	0	0
11388	2022-09-02	19:20:03.322	244.59726068	5870.334256	1662146403.323	0	899	2.9240003984	2.9669861172	443.16163279	451.05960112	1.6005311622	734.17974854	31.245508194	-1.1490218639	31.161283493	19.125957489	0	0	0	0	0
11389	2022-09-02	19:20:04.299	244.59727199	5870.334528	1662146404.3	0	899	2.9275772205	2.9694107545	443.16163279	450.83785304	1.5563588242	734.17007022	31.245508194	-1.1998887694	31.161283493	19.099697543	0	0	0	0	0
11390	2022-09-02	19:20:05.272	244.59728324	5870.334798	1662146405.272	0	899	2.9276397753	2.969474594	441.51615668	449.16394649	1.5563731598	734.17920407	31.247882502	-1.1633258711	31.161283493	19.122167309	0	0	0	0	0
11391	2022-09-02	19:20:06.174	244.59729368	5870.335048	1662146406.174	0	899	2.9266579681	2.9681704028	441.51740131	449.10865629	1.5450581552	734.16760254	31.248224258	-1.1522772312	31.161283493	19.127397537	0	0	0	0	0
11392	2022-09-02	19:20:07.030	244.5973036	5870.335286	1662146407.031	0	899	2.9266579681	2.9681704028	442.76216347	450.37482033	1.5450581552	734.16102691	31.248224258	-1.2437923318	31.161283493	19.112372809	0	0	0	0	0
11393	2022-09-02	19:20:08.003	244.59731486	5870.335557	1662146408.004	0	899	2.9263136698	2.9693057512	442.76216347	450.64792618	1.5995175365	734.15204302	31.248224258	-1.3201411299	31.161283493	19.099889882	0	0	0	0	0
11394	2022-09-02	19:20:08.956	244.59732588	5870.335821	1662146408.956	0	899	2.9263136698	2.9693057512	442.00583773	449.87812999	1.5995175365	734.16625977	31.248224258	-1.1571601629	31.161283493	19.126676559	0	0	0	0	0
11395	2022-09-02	19:20:09.858	244.59733632	5870.336072	1662146409.858	0	899	2.9297323998	2.971249237	442.01404318	449.60664592	1.5436208393	734.15608508	31.250474879	-1.4172398436	31.161283493	19.118377395	0	0	0	0	0
11396	2022-09-02	19:20:10.815	244.5973474	5870.336338	1662146410.815	0	899	2.9297503037	2.9712675056	442.63349448	450.23675808	1.5436249058	734.16536324	31.251153946	-1.489298575	31.161283493	19.09499469	0	0	0	0	0
11397	2022-09-02	19:20:11.803	244.59735884	5870.336612	1662146411.804	0	899	2.9295087933	2.9710125159	442.63349448	450.23491072	1.5432561832	734.16053095	31.251153946	-1.388750505	31.161283493	19.096526076	0	0	0	0	0
11398	2022-09-02	19:20:12.763	244.59736995	5870.336879	1662146412.764	0	899	2.9295087933	2.9710125159	442.4071111	450.00463962	1.5432561832	734.16381189	31.251153946	-1.2515640259	31.161283493	19.121995926	0	0	0	0	0
11399	2022-09-02	19:20:13.697	244.59738075	5870.337138	1662146413.697	0	899	2.9312387981	2.9751621137	442.4071111	450.44419028	1.6309473271	734.16314657	31.251153946	-1.1934535693	31.161283493	19.123336615	0	0	0	0	0
11400	2022-09-02	19:20:14.688	244.59739223	5870.337414	1662146414.689	0	899	2.9312628316	2.9751866648	442.88720737	450.93303728	1.6309530917	734.17259125	31.252065027	-1.1490218639	31.161283493	19.124283481	0	0	0	0	0
11401	2022-09-02	19:20:15.628	244.59740311	5870.337675	1662146415.629	0	899	2.9336958106	2.9766706315	442.89413549	450.75917014	1.5949194267	734.16484909	31.253961563	-1.1507034239	31.161283493	19.120262032	0	0	0	0	0
11402	2022-09-02	19:20:16.551	244.59741378	5870.337931	1662146416.551	0	899	2.9336958106	2.9766706315	442.08173812	449.932346	1.5949194267	734.15327868	31.253961563	-1.1749565933	31.161283493	19.107383955	0	0	0	0	0
11403	2022-09-02	19:20:17.513	244.59742493	5870.338198	1662146417.514	0	899	2.9329068634	2.9764488272	442.08173812	450.03841936	1.6160881559	734.15375281	31.253961563	-1.1913409233	31.161283493	19.111553192	0	0	0	0	0
11404	2022-09-02	19:20:18.470	244.59743601	5870.338464	1662146418.471	0	899	2.9329068634	2.9764488272	441.66421223	449.61337876	1.6160881559	734.15688784	31.253961563	-1.4620273019	31.161283493	19.115244455	0	0	0	0	0
11405	2022-09-02	19:20:19.391	244.59744667	5870.33872	1662146419.392	0	899	2.9340907264	2.9765287941	441.66758138	449.41153069	1.5750740208	734.16043798	31.254886387	-1.3777342048	31.161283493	19.113557929	0	0	0	0	0
11406	2022-09-02	19:20:20.305	244.59745723	5870.338974	1662146420.305	0	899	2.9341372174	2.9765762517	443.04115537	450.80924213	1.5750847797	734.15344238	31.25664711	-1.6487115622	31.161283493	19.090665817	0	0	0	0	0
11407	2022-09-02	19:20:21.236	244.59746801	5870.339232	1662146421.236	0	899	2.9370811933	2.9806142105	443.04115537	451.00209512	1.6134980906	734.16168213	31.25664711	-1.6682434082	31.161283493	19.054655075	0	0	0	0	0
11408	2022-09-02	19:20:22.181	244.59747896	5870.339495	1662146422.182	0	899	2.9370811933	2.9806142105	441.83714691	449.77645202	1.6134980906	734.16079005	31.25664711	-1.6595770129	31.161283493	19.088529359	0	0	0	0	0
11409	2022-09-02	19:20:23.101	244.59748959	5870.33975	1662146423.101	0	899	2.93701935	2.9785304692	441.83714691	449.40677934	1.5396352641	734.15362549	31.25664711	-1.6584775448	31.161283493	19.092826843	0	0	0	0	0
11410	2022-09-02	19:20:23.957	244.59749951	5870.339988	1662146423.958	0	899	2.9370260165	2.9785372711	442.59425561	450.1768665	1.5396367707	734.15960047	31.256899335	-1.4798020945	31.161283493	19.093934078	0	0	0	0	0
11411	2022-09-02	19:20:24.869	244.59751007	5870.340242	1662146424.87	0	899	2.9332129277	2.9758102667	442.60402984	450.39594985	1.5813670557	734.1663208	31.259576797	-1.2824895382	31.161283493	19.124517441	0	0	0	0	0
11412	2022-09-02	19:20:25.805	244.59752089	5870.340501	1662146425.805	0	899	2.9332129277	2.9758102667	442.70615592	450.49987383	1.5813670557	734.16638143	31.259576797	-1.3238815298	31.161283493	19.114500829	0	0	0	0	0
11413	2022-09-02	19:20:26.734	244.59753166	5870.34076	1662146426.735	0	899	2.9386000452	2.9796633211	442.70615592	450.20456395	1.5224458466	734.16593478	31.259576797	-1.4710386834	31.161283493	19.077255653	0	0	0	0	0
11414	2022-09-02	19:20:27.683	244.59754263	5870.341023	1662146427.683	0	899	2.9386000452	2.9796633211	442.1085734	449.59685977	1.5224458466	734.16017727	31.259576797	-1.1580979674	31.161283493	19.126426697	0	0	0	0	0
11415	2022-09-02	19:20:28.660	244.59755394	5870.341294	1662146428.66	0	899	2.9420021108	2.9835558419	442.1085734	449.67777469	1.5386197744	734.16248812	31.259576797	-1.1529886178	31.161283493	19.12518692	0	0	0	0	0
11416	2022-09-02	19:20:29.628	244.59756515	5870.341564	1662146429.629	0	899	2.9420021108	2.9835558419	443.09748343	450.68361554	1.5386197744	734.16522217	31.259576797	-1.1425112486	31.161283493	19.124156952	0	0	0	0	0
11417	2022-09-02	19:20:30.526	244.59757553	5870.341813	1662146430.526	0	899	2.9380622195	2.9799950091	443.10633591	450.77232577	1.5545105467	734.16057218	31.261999004	-1.1850889811	31.161283493	19.125856614	0	0	0	0	0
11418	2022-09-02	19:20:31.384	244.59758547	5870.342051	1662146431.385	0	899	2.9380667616	2.9799996443	441.57167819	449.21112278	1.5545115827	734.1692513	31.262170792	-1.1555324793	31.161283493	19.127037048	0	0	0	0	0
11419	2022-09-02	19:20:32.342	244.59759656	5870.342317	1662146432.343	0	899	2.94229224	2.9831822873	441.57167819	449.00985454	1.5142349851	734.15867888	31.262170792	-1.1548426001	31.161283493	19.126884258	0	0	0	0	0
11420	2022-09-02	19:20:33.289	244.59760752	5870.342581	1662146433.29	0	899	2.94229224	2.9831822873	442.67280333	450.12952788	1.5142349851	734.16347357	31.262170792	-1.4425169482	31.161283493	19.120119044	0	0	0	0	0
11421	2022-09-02	19:20:34.220	244.5976183	5870.342839	1662146434.221	0	899	2.9376232777	2.9795921614	442.67280333	450.33905339	1.5560589611	734.16326136	31.262170792	-1.1539047956	31.161283493	19.126317978	0	0	0	0	0
11422	2022-09-02	19:20:35.164	244.59762922	5870.343101	1662146435.165	0	899	2.9376444137	2.9796137313	443.82293909	451.50913157	1.5560637876	734.15957864	31.262970312	-1.1641019022	31.161283493	19.124984539	0	0	0	0	0
11423	2022-09-02	19:20:36.085	244.59763987	5870.343357	1662146436.085	0	899	2.9431583944	2.9857104283	443.83029005	451.60900776	1.5744471727	734.15546786	31.264978409	-1.1730270678	31.161283493	19.125017646	0	0	0	0	0
11424	2022-09-02	19:20:37.000	244.59765047	5870.343611	1662146437.001	0	899	2.9431583944	2.9857104283	441.4850385	449.22265255	1.5744471727	734.18127441	31.264978409	-1.1913409233	31.161283493	19.125236511	0	0	0	0	0
11425	2022-09-02	19:20:37.946	244.59766141	5870.343874	1662146437.946	0	899	2.9401258201	2.9828937254	441.4850385	449.27007162	1.5839287932	734.17489765	31.264978409	-1.212726773	31.161283493	19.116689164	0	0	0	0	0
11426	2022-09-02	19:20:38.881	244.59767225	5870.344134	1662146438.882	0	899	2.9401258201	2.9828937254	442.44170007	450.24360271	1.5839287932	734.15581386	31.264978409	-1.2332071713	31.161283493	19.104895851	0	0	0	0	0
11427	2022-09-02	19:20:39.798	244.59768285	5870.344388	1662146439.798	0	899	2.9418104778	2.9830149864	442.44506097	449.95666648	1.5259656556	734.16079287	31.265899393	-1.282015255	31.161283493	19.107369202	0	0	0	0	0
11428	2022-09-02	19:20:40.730	244.59769363	5870.344647	1662146440.73	0	899	2.9418612311	2.9830667614	443.40852131	450.9365409	1.5259770054	734.15677709	31.267816544	-1.5200730815	31.161283493	19.087609133	0	0	0	0	0
11429	2022-09-02	19:20:41.631	244.59770407	5870.344898	1662146441.632	0	899	2.9412404423	2.9841777676	443.40852131	451.25555717	1.5895191028	734.16255036	31.267816544	-1.5163326911	31.161283493	19.087869189	0	0	0	0	0
11430	2022-09-02	19:20:42.551	244.59771471	5870.345153	1662146442.551	0	899	2.9412404423	2.9841777676	442.45381938	450.2839598	1.5895191028	734.1638988	31.267816544	-1.4642908668	31.161283493	19.085532068	0	0	0	0	0
11431	2022-09-02	19:20:43.486	244.59772554	5870.345413	1662146443.487	0	899	2.9424576872	2.9861836894	442.45381938	450.42492279	1.6176281961	734.16091495	31.267816544	-1.1945961714	31.161283493	19.121995926	0	0	0	0	0
11432	2022-09-02	19:20:44.433	244.59773649	5870.345676	1662146444.433	0	899	2.9424753096	2.9862016883	443.07739349	451.05975198	1.6176323728	734.15937654	31.268482069	-1.1866195897	31.161283493	19.122878308	0	0	0	0	0
11433	2022-09-02	19:20:45.410	244.5977478	5870.345947	1662146445.41	0	899	2.9450225189	2.9876524577	443.08488715	450.85986183	1.5763044012	734.15836764	31.270532608	-1.169319036	31.161283493	19.124888641	0	0	0	0	0
11434	2022-09-02	19:20:46.355	244.59775874	5870.34621	1662146446.355	0	899	2.9450225189	2.9876524577	443.48384034	451.26581561	1.5763044012	734.15872132	31.270532608	-1.2027344704	31.161283493	19.121635437	0	0	0	0	0
11435	2022-09-02	19:20:47.299	244.59776968	5870.346472	1662146447.3	0	899	2.9426808951	2.9872468902	443.48384034	451.62685135	1.6481166428	734.16242587	31.270532608	-1.2537846186	31.161283493	19.122246597	0	0	0	0	0
11436	2022-09-02	19:20:48.210	244.59778021	5870.346725	1662146448.21	0	899	2.9426808951	2.9872468902	442.3569364	450.47925581	1.6481166428	734.15952084	31.270532608	-1.2650703697	31.161283493	19.118148854	0	0	0	0	0
11437	2022-09-02	19:20:49.167	244.5977913	5870.346991	1662146449.168	0	899	2.9502072119	2.9937995162	442.3569364	450.28091753	1.6085796414	734.16525046	31.270532608	-1.1958788633	31.161283493	19.122444974	0	0	0	0	0
11438	2022-09-02	19:20:50.135	244.5978025	5870.34726	1662146450.136	0	899	2.9502695061	2.9938631336	443.22148178	451.16102315	1.6085942847	734.1698087	31.272879026	-1.1915780519	31.161283493	19.127331525	0	0	0	0	0
11439	2022-09-02	19:20:51.059	244.59781318	5870.347516	1662146451.059	0	899	2.9466721953	2.9880589635	443.22294462	450.76863212	1.5301281546	734.16627957	31.27327919	-1.1892281763	31.161283493	19.1246192	0	0	0	0	0
11440	2022-09-02	19:20:51.976	244.59782381	5870.347771	1662146451.977	0	899	2.9466721953	2.9880589635	441.80864479	449.33025442	1.5301281546	734.14483077	31.27327919	-1.1571601629	31.161283493	19.127397537	0	0	0	0	0
11441	2022-09-02	19:20:52.937	244.59783493	5870.348038	1662146452.938	0	899	2.9524278215	2.9964999536	441.80864479	449.80415207	1.6248199426	734.15100098	31.27327919	-1.1909528623	31.161283493	19.124678365	0	0	0	0	0
11442	2022-09-02	19:20:53.898	244.59784605	5870.348305	1662146453.899	0	899	2.9524278215	2.9964999536	443.61442313	451.64260997	1.6248199426	734.15136315	31.27327919	-1.2018182712	31.161283493	19.123075485	0	0	0	0	0
11443	2022-09-02	19:20:54.881	244.59785743	5870.348578	1662146454.882	0	899	2.9462853635	2.9899976638	443.61785724	451.59700752	1.6150585367	734.1687812	31.274217757	-1.1814456397	31.161283493	19.122174434	0	0	0	0	0
11444	2022-09-02	19:20:55.855	244.59786869	5870.348849	1662146455.855	0	899	2.946330063	2.9900433167	443.88772149	451.87177886	1.6150691005	734.16738306	31.275903702	-1.1861776279	31.161283493	19.123045334	0	0	0	0	0
11445	2022-09-02	19:20:56.776	244.59787935	5870.349104	1662146456.776	0	899	2.9519207902	2.9956318915	443.88772149	451.85621719	1.6119766943	734.16020839	31.275903702	-1.1929684877	31.161283493	19.123796463	0	0	0	0	0
11446	2022-09-02	19:20:57.714	244.59789022	5870.349365	1662146457.715	0	899	2.9519207902	2.9956318915	442.23754501	450.1764174	1.6119766943	734.16557585	31.275903702	-1.1639294237	31.161283493	19.124711826	0	0	0	0	0
11447	2022-09-02	19:20:58.711	244.59790176	5870.349642	1662146458.712	0	899	2.9581427832	3.0031287548	442.23754501	450.39145803	1.6548498961	734.16597601	31.275903702	-1.1891634922	31.161283493	19.12259928	0	0	0	0	0
11448	2022-09-02	19:20:59.621	244.59791228	5870.349895	1662146459.621	0	899	2.9581427832	3.0031287548	443.22681382	451.39896683	1.6548498961	734.14691162	31.275903702	-1.1897132397	31.161283493	19.122356415	0	0	0	0	0
11449	2022-09-02	19:21:00.628	244.59792394	5870.350174	1662146460.628	0	899	2.9517767577	2.996113407	443.23570036	451.30711348	1.6347828587	734.14741365	31.278334599	-1.1971292559	31.161283493	19.108160739	0	0	0	0	0
11450	2022-09-02	19:21:01.572	244.59793486	5870.350437	1662146461.572	0	899	2.9517908173	2.9961277702	443.78254569	451.86393387	1.6347862157	734.16214777	31.278863907	-1.1539047956	31.161283493	19.127037048	0	0	0	0	0
11451	2022-09-02	19:21:02.446	244.59794498	5870.350679	1662146462.446	0	899	2.9540727618	2.9976760058	443.78254569	451.72362793	1.6069026397	734.16773067	31.278863907	-1.1490865385	31.161283493	19.109625873	0	0	0	0	0
11452	2022-09-02	19:21:03.336	244.59795529	5870.350927	1662146463.337	0	899	2.9540727618	2.9976760058	443.237727	451.16906021	1.6069026397	734.17409126	31.278863907	-1.15462705	31.161283493	19.121296649	0	0	0	0	0
11453	2022-09-02	19:21:04.275	244.59796615	5870.351188	1662146464.275	0	899	2.9555704407	2.9983940654	443.24214822	451.02735906	1.5777935253	734.16182037	31.280073292	-1.1536030272	31.161283493	19.127371276	0	0	0	0	0
11454	2022-09-02	19:21:05.173	244.59797654	5870.351437	1662146465.173	0	899	2.955609701	2.9984341434	442.48645349	450.25843641	1.5778025614	734.15096621	31.281549454	-1.1506495476	31.161283493	19.127758026	0	0	0	0	0
11455	2022-09-02	19:21:06.092	244.59798719	5870.351692	1662146466.093	0	899	2.9541431535	2.9962550365	442.48645349	450.13253754	1.5526777836	734.15298886	31.281549454	-1.1506711055	31.161283493	19.127748489	0	0	0	0	0
11456	2022-09-02	19:21:07.052	244.59799829	5870.351959	1662146467.052	0	899	2.9541431535	2.9962550365	441.91038448	449.54651416	1.5526777836	734.15357496	31.281549454	-1.1539047956	31.161283493	19.126317978	0	0	0	0	0
11457	2022-09-02	19:21:08.005	244.59800932	5870.352224	1662146468.005	0	899	2.9553885718	2.9985989901	441.91038448	449.74300846	1.5919357471	734.15899294	31.281549454	-1.2067227214	31.161283493	19.122978223	0	0	0	0	0
11458	2022-09-02	19:21:08.953	244.5980203	5870.352487	1662146468.954	0	899	2.9553885718	2.9985989901	442.01109408	449.84550307	1.5919357471	734.15393066	31.281549454	-1.2336598635	31.161283493	19.121274948	0	0	0	0	0
11459	2022-09-02	19:21:09.908	244.59803135	5870.352752	1662146469.909	0	899	2.9567227377	2.9979583771	442.01931664	449.49139282	1.5195065933	734.16529048	31.283804925	-1.441913345	31.161283493	19.088364469	0	0	0	0	0
11460	2022-09-02	19:21:10.875	244.59804253	5870.353021	1662146470.875	0	899	2.9567382402	2.9979741903	441.73400888	449.20127926	1.5195100282	734.1794373	31.284387589	-1.2777250966	31.161283493	19.113035404	0	0	0	0	0
11461	2022-09-02	19:21:11.828	244.59805356	5870.353286	1662146471.828	0	899	2.9577718797	2.9997771722	441.73400888	449.33834448	1.5469293246	734.18143488	31.284387589	-1.1735337136	31.161283493	19.123278384	0	0	0	0	0
11462	2022-09-02	19:21:12.759	244.59806434	5870.353544	1662146472.759	0	899	2.9577718797	2.9997771722	442.45421875	450.07095258	1.5469293246	734.15765219	31.284387589	-1.1611700342	31.161283493	19.119648851	0	0	0	0	0
11463	2022-09-02	19:21:13.713	244.59807539	5870.353809	1662146473.714	0	899	2.9555672518	2.9979026795	442.45421875	450.13673801	1.5600620631	734.1682327	31.284387589	-1.3752010761	31.161283493	19.116052628	0	0	0	0	0
11464	2022-09-02	19:21:14.676	244.59808653	5870.354077	1662146474.676	0	899	2.9555904293	2.9979263341	441.35173103	449.01513369	1.5600673377	734.17059852	31.285259057	-1.4134779055	31.161283493	19.117247878	0	0	0	0	0
11465	2022-09-02	19:21:15.582	244.59809703	5870.354329	1662146475.583	0	899	2.9612452819	2.9997481922	441.35833475	448.31278261	1.4179607551	734.16426137	31.287073135	-1.1875897149	31.161283493	19.122342091	0	0	0	0	0
11466	2022-09-02	19:21:16.497	244.59810762	5870.354583	1662146476.498	0	899	2.9612452819	2.9997481922	441.26146278	448.21438423	1.4179607551	734.17012964	31.287073135	-1.2208219222	31.161283493	19.110925371	0	0	0	0	0
11467	2022-09-02	19:21:17.457	244.59811873	5870.354849	1662146477.458	0	899	2.9596121256	3.0014991341	441.26146278	448.83148605	1.5416883025	734.17844901	31.287073135	-1.2697701241	31.161283493	19.106399713	0	0	0	0	0
11468	2022-09-02	19:21:18.434	244.59813003	5870.355121	1662146478.435	0	899	2.9596121256	3.0014991341	442.28514542	449.8727304	1.5416883025	734.1791107	31.287073135	-1.1913409233	31.161283493	19.124517441	0	0	0	0	0
11469	2022-09-02	19:21:19.404	244.59814125	5870.35539	1662146479.404	0	899	2.9624123719	3.0049952933	442.28514542	449.99185668	1.5654785124	734.15969101	31.287073135	-1.2267504354	31.161283493	19.125387899	0	0	0	0	0
11470	2022-09-02	19:21:20.357	244.59815228	5870.355655	1662146480.357	0	899	2.9624832507	3.0050676364	444.49925048	452.24462326	1.5654946614	734.16627351	31.289732005	-1.1550258288	31.161283493	19.126239196	0	0	0	0	0
11471	2022-09-02	19:21:21.302	244.59816322	5870.355917	1662146481.302	0	899	2.9633254855	3.0042844132	444.49979579	451.94655639	1.5061318364	734.17765192	31.289880753	-1.1539047956	31.161283493	19.125957489	0	0	0	0	0
11472	2022-09-02	19:21:22.276	244.5981745	5870.356188	1662146482.277	0	899	2.9633254855	3.0042844132	443.28959417	450.71608012	1.5061318364	734.18103997	31.289880753	-1.1510590962	31.161283493	19.126429349	0	0	0	0	0
[truncated: 3,906 more rows]
